# Supplementary material for: Comparative Performance of High-Throughput Methods for Protein pKa Predictions
Source: J Chem Inf Model. 2023 Aug 8;63(16):5169–81. doi: 10.1021/acs.jcim.3c00165 (PMC10466379; doi:10.1021/acs.jcim.3c00165)
Supplement: Supplementary file 2 — ci3c00165_si_002.xlsx [file ci3c00165_si_002.xlsx]

## Sheet: Table S1 (Large Set)
PDB	Resid	SASA	Exp pKa	Soln pKa	Avg pKa	Propka3	DeepKa	PKAI	PKAI+	DelPhiPKa	MCCE2	H++
135l	GLU7	14.86	2.68	4.07	4.28	2.94	3.32	2.74	3.51	2.85	3.043	2.95
135l	GLU35	16.07	6.06	4.07	4.28	6.78	4.43	4.69	4.48	3.65	5.217	4.23
135l	ASP18	21.43	2.68	3.9	3.68	2.94	2.79	1.94	2.85	2.79	2.063	2.28
135l	ASP52	0	3.78	3.9	3.68	5.23	4.72	3.75	3.8	3.53	4.867	3.91
135l	ASP87	12.38	2.13	3.9	3.68	2.48	3.18	3.09	3.42	3.03	3.277	2.7
135l	ASP119	17.71	3.35	3.9	3.68	3.39	2.54	2.68	3.17	2.94	3.197	2.82
1a2p, 1fw7, 1bnr, 1bnj 1bni	HIS18	17.78	7.75	6.04	6.57	6.23	7	6.9	6.84	6.73	6.207	6.92
1a2p, 1fw7, 1bnr, 1bnj 1bni	HIS102	4.86	6.3	6.04	6.57	5.82	6.43	6.25	6.5	6.63	6.797	6.23
1a2p, 1fw7, 1bnr, 1bnj 1bni	GLU29	1.84	3.75	4.07	4.28	3.97	3.76	4.17	4.18	3.96	4.16	4.21
1a2p, 1fw7, 1bnr, 1bnj 1bni	GLU60	29.47	3	4.07	4.28	4.26	3.62	3.79	4	4.19	3.873	3.7
1a2p, 1fw7, 1bnr, 1bnj 1bni	GLU73	0.13	2.1	4.07	4.28	5.24	3.59	2.27	3.26	2.96	2.303	1.37
1a2p, 1fw7, 1bnr, 1bnj 1bni	ASP8	1.33	3.1	3.9	3.68	3.54	2.88	3.21	3.51	3.26	3.17	3.49
1a2p, 1fw7, 1bnr, 1bnj 1bni	ASP12	1.18	3.8	3.9	3.68	3.82	3.99	3.61	3.7	3.66	4.16	3.96
1a2p, 1fw7, 1bnr, 1bnj 1bni	ASP22	16.85	3.3	3.9	3.68	3.65	3.54	3.4	3.59	3.75	3.763	3.51
1a2p, 1fw7, 1bnr, 1bnj 1bni	ASP44	22.15	3.6	3.9	3.68	3.77	3.61	3.6	3.7	4.11	4.153	3.64
1a2p, 1fw7, 1bnr, 1bnj 1bni	ASP54	0.44	2.2	3.9	3.68	4.4	2.31	2.74	3.27	3.12	2.287	2.23
1a2p, 1fw7, 1bnr, 1bnj 1bni	ASP75	0.04	3.1	3.9	3.68	5.58	3.68	1.58	2.63	3.23	1.15	2.28
1a2p, 1fw7, 1bnr, 1bnj 1bni	ASP86	0	4.2	3.9	3.68	4.08	3.31	3.26	3.53	3.8	4.103	3.32
1a2p, 1fw7, 1bnr, 1bnj 1bni	ASP101	6.2	2	3.9	3.68	2.01	2.36	2.98	3.35	3.43	2.857	2.56
1a91	GLU2	0.98	5.5	4.07	4.28	4.59	3.7	4.2	4.19	4.03	4.917	4.06
1a91	GLU37	1.54	5.5	4.07	4.28	4.57	4.1	4	4.1	3.78	4.79	4.1
1a91	ASP7	0.43	5.6	3.9	3.68	4.04	4.42	3.81	3.81	3.96	4.663	4.01
1a91	ASP44	11.22	5.6	3.9	3.68	3.98	3.47	4.01	3.92	3.97	4.57	4.32
1a91	ASP61	1.1	7.1	3.9	3.68	4.14	4.63	4.12	3.96	3.99	4.877	4.33
1ans	GLU20	22	5.4	4.07	4.28	4.59	4.12	4.25	4.22	4.04	5.597	4.39
1beo, 1beg	LYS61	0.6	10.1	10.54	10.51	10.31	10.83	10.44	10.44	11.12	9.763	10.39
1beo, 1beg	LYS94	0.51	9.4	10.54	10.51	10.34	10.63	10.87	10.67	11.61	9.97	11.19
1beo, 1beg	ASP21	6.37	2.49	3.9	3.68	3.37	3.07	3.18	3.48	3.43	2.593	3.19
1beo, 1beg	ASP30	23.59	2.51	3.9	3.68	3.93	4.12	3.96	3.88	3.85	4.57	4.11
1beo, 1beg	ASP72	1.36	2.61	3.9	3.68	3.71	3.63	3.33	3.55	3.57	3.56	3.34
1bhc, 4pti, 1d0d, 1bpi	GLU7	5.97	3.7	4.07	4.28	4.48	3.65	3.62	3.88	3.33	4.323	3.69
1bhc, 4pti, 1d0d, 1bpi	GLU49	10.2	3.8	4.07	4.28	3.52	3.74	2.72	3.42	3.61	2.947	2.05
1bhc, 4pti, 1d0d, 1bpi	LYS15	27.84	10.6	10.54	10.51	10.26	10.6	10.54	10.46	11	9.12	10.1
1bhc, 4pti, 1d0d, 1bpi	LYS26	44.48	10.6	10.54	10.51	10.43	10.66	10.45	10.46	10.94	10.113	10.49
1bhc, 4pti, 1d0d, 1bpi	LYS41	13.31	10.8	10.54	10.51	10.6	10.53	10.96	10.7	11.41	10.7	10.77
1bhc, 4pti, 1d0d, 1bpi	LYS46	30.41	10.6	10.54	10.51	10.02	10.57	10.29	10.38	10.84	8.953	10
1bhc, 4pti, 1d0d, 1bpi	ASP3	14.75	3	3.9	3.68	3.77	3.08	3.51	3.66	3.63	3.657	3.36
1bhc, 4pti, 1d0d, 1bpi	ASP50	0.91	3.4	3.9	3.68	4.72	3.44	3.08	3.54	3.14	2.45	1.73
1bus, 2bus	GLU9	21.04	4.5	4.07	4.28	4.9	4	4.34	4.27	3.63	4.847	4.39
1bus, 2bus	GLU20	21.43	4.4	4.07	4.28	3.91	3.44	3.49	3.83	3.2	4.13	3.68
1bus, 2bus	ASP6	9.73	4.1	3.9	3.68	3.75	3.32	3.77	3.78	3.67	3.767	3.28
1bus, 2bus	ASP12	25.14	3.6	3.9	3.68	3.89	3.57	3.64	3.72	3.59	3.987	3.51
1cdc	GLU29	0	4.42	4.07	4.28	-0.75	3.31	-0.59	1.93	1.44	0	0
1cdc	GLU33	2.28	4.16	4.07	4.28	4.33	3.77	3.02	3.49	3.13	4.283	2.68
1cdc	GLU41	2.14	6.73	4.07	4.28	6.36	3.94	0.96	2.6	2.63	0	3.52
1cdc	GLU56	2.42	3.92	4.07	4.28	3.34	3.27	2.9	3.51	2.62	4.347	3.21
1cdc	GLU99	45.58	4.25	4.07	4.28	4.56	4.07	4.08	4.14	3.89	4.627	3.39
1cdc	ASP25	22.61	3.53	3.9	3.68	3.73	3.06	3.49	3.66	3.72	4.007	3.71
1cdc	ASP26	0	3.58	3.9	3.68	4.08	3.44	3.66	3.76	3.72	4.257	3.75
1cdc	ASP28	3.21	3.57	3.9	3.68	3.91	3.4	2.77	3.22	3.28	3.813	2.51
1cdc	ASP62	0	4.15	3.9	3.68	4.61	3.84	2.43	3.13	3.65	4.363	4.28
1cdc	ASP71	18.96	3.18	3.9	3.68	3.75	3.9	3.4	3.59	3.73	4.24	3.44
1cdc	ASP72	0	4.14	3.9	3.68	4.43	4.06	3.53	3.68	3.55	2.35	2.92
1cdc	ASP94	0	3.87	3.9	3.68	3.25	3.6	2.46	3	3.47	3.16	2.99
1cvo, 1kxi	GLU17	24.48	4	4.07	4.28	4.53	3.71	4.11	4.17	3.87	4.723	4.03
1cvo, 1kxi	ASP42	18.22	3.2	3.9	3.68	3.39	3.46	3.35	3.55	3.36	3.303	3.17
1cvo, 1kxi	ASP59	11.1	2.3	3.9	3.68	2.92	3.04	3.1	3.47	3.15	2.21	2.59
1de3	HIS35	27.12	6.3	6.04	6.57	5.88	7.19	6.83	6.81	6.65	7.593	6.51
1de3	HIS36	21.36	6.8	6.04	6.57	6.49	6.93	7.01	6.9	6.8	7.773	6.99
1de3	HIS50	0	7.7	6.04	6.57	5.35	6.7	6.26	6.49	6.64	7.89	6.69
1de3	HIS82	10.35	7.3	6.04	6.57	6.41	7.23	7.67	7.16	7.5	8.77	8.17
1de3	HIS92	1.5	6.9	6.04	6.57	5.63	6.24	5.73	6.21	6.23	6.57	5.93
1de3	HIS104	0	6.6	6.04	6.57	6.35	5.91	6.66	6.68	6.65	6.567	6.47
1de3	HIS137	0	5.8	6.04	6.57	5.19	5.74	5.46	6.08	6.24	5.787	6.38
1de3	HIS150	40.54	7.6	6.04	6.57	6.4	6.25	6.59	6.65	6.37	7.34	6.02
1de3	GLU19	0	4.6	4.07	4.28	4.45	3.59	3.7	3.95	3.41	4.393	3.73
1de3	GLU31	0	4.6	4.07	4.28	4.53	3.5	3.32	3.77	3.36	3.92	3.39
1de3	GLU96	0	5.1	4.07	4.28	5.61	4.78	1.48	2.88	2.6	0.407	1.95
1de3	GLU115	0.94	4.9	4.07	4.28	4.49	3.48	3.69	3.94	3.35	4.17	3.6
1de3	GLU140	2.22	4.3	4.07	4.28	4.54	3.29	3.73	3.97	3.48	3.833	3.34
1de3	GLU144	1.9	4.3	4.07	4.28	4.58	3.78	3.86	4.05	3.57	4.233	3.88
1de3	ASP9	0	3.9	3.9	3.68	4.05	3.17	3.43	3.58	3.28	2.667	3.02
1de3	ASP57	16.29	4.3	3.9	3.68	3.98	3.26	3.6	3.7	3.49	4.313	3.59
1de3	ASP59	5.11	4.1	3.9	3.68	3.63	2.72	3.24	3.51	3.27	2.423	3.05
1de3	ASP75	0.91	3.9	3.9	3.68	3.59	2.58	2.88	3.35	3.03	2.533	2.22
1de3	ASP85	0.82	3.8	3.9	3.68	3.6	2.94	3.28	3.54	3.43	4.01	3.61
1de3	ASP109	12.43	3.7	3.9	3.68	3.92	3.12	3.4	3.6	3.44	2.983	3.14
1div	GLU17	4.71	3.57	4.07	4.28	4.51	3.22	3.55	3.85	3.23	3.737	3.19
1div	GLU38	0	4.04	4.07	4.28	4.23	3.85	4.16	4.15	3.67	4.303	3.89
1div	GLU48	1.21	4.21	4.07	4.28	4.49	3.87	3.89	4.06	3.5	4.23	3.98
1div	GLU54	12.06	4.21	4.07	4.28	4.23	3.82	3.59	3.87	2.98	3.983	3.34
1div	ASP8	8.9	2.99	3.9	3.68	3.9	3.03	3.37	3.58	3.56	3.75	3.03
1div	ASP23	16.07	3.05	3.9	3.68	2.88	3.43	3.46	3.63	3.7	3.307	3.21
1egf, 3egf, 1epi, 1eph, 1epg	GLU24	13.93	4.1	4.07	4.28	4.61	3.53	4.02	4.11	3.9	4.45	3.85
1egf, 3egf, 1epi, 1eph, 1epg	ASP11	24.27	3.9	3.9	3.68	3.91	3.86	3.81	3.81	4	4.487	3.93
1egf, 3egf, 1epi, 1eph, 1epg	ASP27	8.76	4	3.9	3.68	3.73	3.7	3.72	3.76	3.84	4.167	3.62
1egf, 3egf, 1epi, 1eph, 1epg	ASP40	11.57	3.6	3.9	3.68	3.67	3.18	3.38	3.57	3.6	4.29	3.43
1egf, 3egf, 1epi, 1eph, 1epg	ASP46	8.2	3.8	3.9	3.68	3.67	3.01	3.5	3.64	3.51	3.667	3.54
1era, 3exb	HIS26	0	5.8	6.04	6.57	5.87	5.85	6.02	6.36	6.19	7.017	6.2
1ert, 1eru	HIS43	0	5.5	6.04	6.57	6.33	6.78	6.94	6.85	7.11	7.22	6.86
1ert, 1eru	GLU6	29.52	4.8	4.07	4.28	5.67	4.13	5.16	4.66	4.52	7.707	5.12
1ert, 1eru	GLU13	6.85	4.8	4.07	4.28	4.72	4.26	4.24	4.2	4.03	4.93	4.34
1ert, 1eru	GLU47	32.36	4.1	4.07	4.28	4.32	4.31	3.75	3.98	3.7	4.083	3.79
1ert, 1eru	GLU56	0	5	4.07	4.28	5.23	4.3	4.67	4.42	3.76	4.513	4.11
1ert, 1eru	GLU68	30.88	4.9	4.07	4.28	4.84	4.45	4.24	4.2	3.78	5.44	4.61
1ert, 1eru	GLU70	7.98	4.6	4.07	4.28	4.31	4.23	3.98	4.1	3.88	4.61	4.14
1ert, 1eru	GLU88	37.6	3.7	4.07	4.28	3.76	3.85	3.25	3.72	3.35	3.873	3.6
1ert, 1eru	GLU95	12.44	4.1	4.07	4.28	4.61	3.74	3.95	4.08	3.73	4.487	3.91
1ert, 1eru	GLU98	0	3.9	4.07	4.28	3.16	4.14	2.97	3.58	3.37	3.877	3.15
1ert, 1eru	GLU103	25.28	4.4	4.07	4.28	4.74	4.45	4.28	4.23	4.2	5.423	4.63
1ert, 1eru	ASP16	20.38	3.7	3.9	3.68	3.95	4.29	3.88	3.84	3.98	4.203	3.98
1ert, 1eru	ASP20	8.12	3.6	3.9	3.68	3.29	3.43	3.43	3.62	3.5	3.433	3.35
1ert, 1eru	ASP26	0	9.9	3.9	3.68	7.43	7.62	4.5	4.06	3.71	9.13	4.62
1ert, 1eru	ASP58	0	3.1	3.9	3.68	4.36	3.08	4.07	3.8	4.01	4.953	3.85
1ert, 1eru	ASP60	18.96	4.2	3.9	3.68	4.14	3.83	4.1	3.94	3.38	5.133	4.33
1ert, 1eru	ASP61	35.24	5.3	3.9	3.68	3.9	4.52	4.65	4.27	4.19	4.627	5.2
1ert, 1eru	ASP64	8.72	3.1	3.9	3.68	3.33	2.72	3.67	3.71	3.43	3.973	3.48
1ey0, 1stn	HIS8	7.4	6.52	6.04	6.57	6.34	6.4	6.74	6.71	6.59	7.533	6.47
1ey0, 1stn	HIS46	13.46	5.86	6.04	6.57	6.38	4.66	2.3	4.5	6.06	0.633	4.86
1ey0, 1stn	HIS121	0.6	5.3	6.04	6.57	6.28	5.44	6.88	6.74	6.69	7.027	6.61
1ey0, 1stn	HIS124	6.24	5.73	6.04	6.57	6.2	5.72	6.23	6.48	6.05	6.63	5.99
1fez	LYS53	2.18	9.3	10.54	10.51	8.45	9.64	12.3	11.3	13.7	11.043	12.35
1fmh	GLU6	2.11	4.82	4.07	4.28	4.66	4.39	4.12	4.17	3.8	4.453	3.95
1fmh	GLU8	0.22	4.52	4.07	4.28	3.9	4.09	3.15	3.66	3.31	3.573	2.93
1fmh	GLU13	0.92	4.37	4.07	4.28	3.86	4.41	3.39	3.81	3.57	3.837	3.67
1fmh	GLU15	0.04	4.11	4.07	4.28	3.31	4.38	2.62	3.43	2.84	3.25	2.91
1fmh	GLU20	2.87	4.41	4.07	4.28	3.78	4.37	3.21	3.72	3.4	4.57	3.94
1fmh	GLU22	0.52	4.82	4.07	4.28	4.09	4.47	3.63	3.91	3.65	3.96	3.96
1fmh	GLU27	4.05	4.65	4.07	4.28	3.85	4.24	3.33	3.76	3.34	4.63	3.52
1fmh	GLU29	27.61	4.63	4.07	4.28	4.64	4.22	4.23	4.23	3.95	5.367	4.54
1fna	ASP67	1.07	4.2	3.9	3.68	2.61	2.41	3.16	3.44	10.52	4.207	3.34
1goa	HIS62	34.56	7	6.04	6.57	6.64	6.73	6.84	6.82	6.48	7.617	6.78
1goa	HIS124	14.2	7.1	6.04	6.57	6.65	6.56	7.94	7.36	7.44	8.907	7.74
1goa	GLU6	0	4.5	4.07	4.28	4.28	3.25	3.56	3.9	3.1	3.093	2.45
1goa	GLU32	38.69	3.6	4.07	4.28	3.24	3.38	3.16	3.7	2.96	2.71	2.71
1goa	GLU48	2.14	4.4	4.07	4.28	6.07	4.07	3.57	3.92	2.78	3.56	3.37
1goa	GLU57	21.97	3.2	4.07	4.28	3.96	4.65	2.81	3.47	3.05	3.07	3.33
1goa	GLU61	6.04	3.9	4.07	4.28	4.4	3.8	3.8	4	3.47	4.337	3.39
1goa	GLU64	6.56	4.4	4.07	4.28	4.62	3.94	3.61	3.91	3.75	5.083	4.49
1goa	GLU119	2.42	4.1	4.07	4.28	4.48	3.52	3.66	3.93	3.35	4.113	3.52
1goa	GLU129	1.09	3.6	4.07	4.28	4.15	3.67	3.39	3.82	3.16	3.307	2.84
1goa	GLU131	1.07	4.3	4.07	4.28	4.57	3.9	4.21	4.2	3.7	4.463	3.79
1goa	GLU135	10.99	4.3	4.07	4.28	4.83	4.08	4.37	4.3	3.9	5.01	4.63
1goa	GLU147	17.42	4.2	4.07	4.28	4.57	3.91	4.24	4.22	4.01	5.113	4.45
1goa	GLU154	28.95	4.4	4.07	4.28	4.7	3.68	4.11	4.15	3.78	4.69	4.19
1goa	ASP10	2.42	6.1	3.9	3.68	7.61	4.56	4.22	4.07	3.45	5.637	4.65
1goa	ASP70	17.28	2.6	3.9	3.68	4.7	2.73	3.39	3.59	3.27	1.927	2.9
1goa	ASP94	26.26	3.2	3.9	3.68	2.88	2.68	3.13	3.45	3.04	3.257	2.72
1goa	ASP108	5.36	3.2	3.9	3.68	3.58	3.9	2.24	3.01	2.75	2.497	2.37
1goa	ASP134	0	4.1	3.9	3.68	3.91	3.61	3.03	3.42	3.28	2.647	2.55
1gs9	LYS69	3.62	10.4	10.54	10.51	10.62	10.6	10.76	10.62	11.09	10.593	10.94
1gs9	LYS72	4.29	10	10.54	10.51	10.09	10.68	10.36	10.42	11.03	9.72	10.71
1gs9	LYS75	0	10.1	10.54	10.51	11.27	10.62	11.85	11.17	12.1	10.343	12
1gs9	LYS95	5.5	10.1	10.54	10.51	10.44	10.68	10.39	10.42	10.82	10.283	10.48
1gs9	LYS143	9.78	9.5	10.54	10.51	10.37	10.13	10.03	10.24	10.44	9.197	9.88
1gs9	LYS146	7.92	9.2	10.54	10.51	10.27	10.2	10.08	10.27	10.21	9.28	9.62
1gs9	LYS157	5.5	11.1	10.54	10.51	10.59	10.83	10.84	10.64	10.95	10.523	10.78
1h4g	HIS11	0.6	6.52	6.04	6.57	5.7	5.67	4.14	5.45	6.34	0	5.16
1h4g	HIS32	7.89	6.68	6.04	6.57	6.25	6.62	6.42	6.57	6.5	7.29	6.4
1h4g	HIS60	0	4.01	6.04	6.57	5.78	5.33	5.99	6.31	6.79	6.123	6.21
1h4g	GLU17	0	4.31	4.07	4.28	4.43	3.33	2.27	3.09	3.13	3.087	3.17
1h4g	GLU56	17.68	4.55	4.07	4.28	3.91	4.11	3.26	3.71	3.09	3.84	3.44
1h4g	GLU94	0	3.94	4.07	4.28	5.92	5.42	3.67	4	3.41	5.557	4.57
1h4g	GLU126	24.64	4.51	4.07	4.28	4.47	3.24	3.19	3.7	3.2	3.653	3.43
1h4g	GLU167	20.5	3.58	4.07	4.28	3.88	4.32	2.6	3.35	2.93	3.263	3.09
1h4g	GLU178	0	4.1	4.07	4.28	2.62	5.49	0.24	2.35	1.8	0	0.18
1h4g	GLU184	0	6.5	4.07	4.28	7.2	5.06	4.04	4.1	3.72	5.14	4.24
1h4g	ASP5	2.77	3.84	3.9	3.68	3.6	3.73	3.65	3.71	3.74	3.8	3.83
1h4g	ASP12	30.35	3.94	3.9	3.68	2.74	3.26	2.71	3.25	3.08	3.33	2.36
1h4g	ASP15	0	3.35	3.9	3.68	3.41	3.52	2.58	3.17	2.96	2.787	2.51
1h4g	ASP21	11.88	3.46	3.9	3.68	3.55	3.05	2.83	3.28	2.94	3.787	3.47
1h4g	ASP90	30.42	3.88	3.9	3.68	3.9	3.67	3.5	3.65	3.64	4.097	3.5
1hic	GLU8	0	4.28	4.07	4.28	4.36	3.68	4.07	4.14	3.86	4.893	4.15
1hic	GLU17	1.79	3.79	4.07	4.28	4.3	3.94	4.09	4.13	3.74	4.87	4.17
1hic	GLU35	10.95	4.32	4.07	4.28	4.17	3.84	4.33	4.26	3.98	5.673	4.5
1hic	GLU43	12.68	4.24	4.07	4.28	4.33	3.81	3.93	4.05	3.87	4.843	4.22
1hic	ASP5	2.36	4.25	3.9	3.68	4.02	3.45	3.78	3.79	3.77	4.437	3.88
1hic	ASP33	25.01	4.24	3.9	3.68	3.79	3.64	3.82	3.81	3.95	3.957	3.82
1hng	GLU29	0	4.42	4.07	4.28	4.34	3.8	3.21	3.76	3.36	3.527	3.76
1hng	GLU33	1.14	4.16	4.07	4.28	4.72	3.74	3.93	4.07	3.62	4.377	3.7
1hng	GLU41	1.6	6.73	4.07	4.28	4.42	4.22	3.83	3.96	3.44	5.163	3.44
1hng	GLU56	0	3.92	4.07	4.28	4.31	3.57	3.61	3.92	3.25	4.153	3.69
1hng	GLU99	1.82	4.25	4.07	4.28	4.16	3.1	3.52	3.86	3.3	3.933	3.17
1hng	ASP25	18.94	3.53	3.9	3.68	3.64	3.13	3.49	3.65	3.67	3.943	3.5
1hng	ASP26	2.84	3.58	3.9	3.68	3.62	2.97	3.65	3.74	3.71	4.227	3.72
1hng	ASP28	0	3.57	3.9	3.68	2.38	3.2	2.18	2.96	2.75	2.663	2.02
1hng	ASP62	0	4.15	3.9	3.68	4.2	4.26	3.3	3.54	3.46	4.917	3.72
1hng	ASP71	19.43	3.18	3.9	3.68	3.89	3.32	3.55	3.67	3.64	3.89	3.67
1hng	ASP72	0	4.14	3.9	3.68	4.57	3.62	3.32	3.57	3.26	3.747	2.54
1hng	ASP94	0.6	3.87	3.9	3.68	3.82	3.03	3.29	3.55	3.46	3.407	3.12
1hv0	GLU78	0	4.6	4.07	4.28	6.18	6.97	3.49	3.89	3.24	3.84	3.54
1hv0	GLU172	0	7.2	4.07	4.28	8.26	5.48	4.58	4.22	3.62	6.423	4.58
1hv1	GLU78	0	4.6	4.07	4.28	7.57	6.1	5	4.43	3.7	5.313	5.02
1hv1	GLU172	1.07	7.2	4.07	4.28	6.36	5.32	4.12	4.07	3.76	5.437	4.33
1ig5	GLU4	19.69	3.77	4.07	4.28	4.21	3.62	4.03	4.12	3.52	4.703	4.09
1ig5	GLU5	12.61	3.4	4.07	4.28	2.97	3.78	3.66	3.93	3.51	3.703	3.63
1ig5	GLU11	6.43	4.74	4.07	4.28	4.52	4.36	4.09	4.14	3.96	4.883	4.37
1ig5	GLU17	7.11	3.62	4.07	4.28	5.88	4.24	5.25	4.68	4.12	5.38	4.85
1ig5	GLU26	3.35	4.08	4.07	4.28	4.54	3.61	4.09	4.16	3.74	4.41	3.87
1ig5	GLU48	3.62	4.62	4.07	4.28	4.36	3.93	4.5	4.34	3.9	5.19	4.88
1ig5	GLU64	5.5	3.84	4.07	4.28	4.06	3.41	3.99	4.09	3.14	4.027	4.23
1ig5	LYS7	0	11.36	10.54	10.51	10.58	10.98	11.29	10.88	11.49	11.14	11.44
1ig5	LYS12	16.09	11.06	10.54	10.51	11.75	10.65	11.8	11.12	11.87	10.59	12
1ig5	LYS16	32.28	11.06	10.54	10.51	10.52	11.12	11.01	10.73	11.45	10.833	11.35
1ig5	LYS25	2.19	11.81	10.54	10.51	11.4	10.86	11.25	10.84	11.78	12.117	12
1ig5	LYS29	2.28	11.28	10.54	10.51	10.33	10.72	10.79	10.62	11.12	10.403	10.82
1ig5	LYS41	24.92	10.93	10.54	10.51	10.39	10.73	10.46	10.45	10.85	10.067	10.48
1ig5	LYS55	39.12	12.12	10.54	10.51	10.8	11.25	11.76	11.11	2.99	11.723	12
1ig5	LYS71	8.18	10.73	10.54	10.51	10.19	10.53	10.34	10.39	10.98	9.89	10.31
1ig5	ASP47	5.5	3.04	3.9	3.68	2.64	3.12	2.7	3.27	2.92	2.753	2.61
1kf3, 9rat, 3rn3, 1rnz, 3srn	HIS105	0	6.5	6.04	6.57	6.89	5.13	6.86	6.83	6.85	8.157	6.75
1kf3, 9rat, 3rn3, 1rnz, 3srn	HIS119	2.66	6.5	6.04	6.57	6.46	5.66	6.18	6.48	7.09	6.697	6.22
1kf3, 9rat, 3rn3, 1rnz, 3srn	GLU2	33.98	2.7	4.07	4.28	2.75	3.49	1.99	3.05	2.57	1.807	2.16
1kf3, 9rat, 3rn3, 1rnz, 3srn	GLU9	4.58	4	4.07	4.28	5.04	4.08	4.02	4.11	3.9	4.697	3.75
1kf3, 9rat, 3rn3, 1rnz, 3srn	GLU49	4.83	4.3	4.07	4.28	4.64	3.95	4.35	4.29	4.22	5.13	3.91
1kf3, 9rat, 3rn3, 1rnz, 3srn	GLU86	24.86	4	4.07	4.28	4.1	4.01	4.28	4.19	4.18	4.603	3.49
1kf3, 9rat, 3rn3, 1rnz, 3srn	GLU111	5.44	3.5	4.07	4.28	4.7	3.73	3.79	4	3.82	4.143	3.83
1kf3, 9rat, 3rn3, 1rnz, 3srn	ASP38	26.73	2.1	3.9	3.68	3.68	3.04	3.31	3.55	3.45	3.373	2.86
1kf3, 9rat, 3rn3, 1rnz, 3srn	ASP53	3.75	3.7	3.9	3.68	3.95	4.36	3.83	3.81	4.04	3.793	3.74
1kf3, 9rat, 3rn3, 1rnz, 3srn	ASP83	0.24	3.3	3.9	3.68	4.53	3.19	2.46	3.14	3.39	2.697	2.35
1kf3, 9rat, 3rn3, 1rnz, 3srn	ASP121	18.22	3	3.9	3.68	2.83	3.69	1.49	2.67	3.14	1.357	1.74
1l54	LYS102	0	6.5	10.54	10.51	6.75	8.82	9.82	10.12	11.06	5.37	10.39
1l98	GLU105	31.21	6	4.07	4.28	5.7	4.32	2.64	3.55	3.22	5.927	4.81
1lni, 1rgg	HIS53	0	8.27	6.04	6.57	5.91	7.34	7.26	7.03	7.18	9.033	7.81
1lni, 1rgg	HIS85	13.93	6.35	6.04	6.57	5.97	6.42	6.07	6.39	6.18	6.907	6.09
1lni, 1rgg	GLU14	0	5.02	4.07	4.28	4.32	3.76	4.05	4.12	3.47	5.85	4.37
1lni, 1rgg	GLU41	28.86	4.14	4.07	4.28	4.58	4.1	3.99	4.1	3.64	4.247	4.1
1lni, 1rgg	GLU74	33.83	3.47	4.07	4.28	4.69	4.07	4.36	4.3	4.05	5.5	4.78
1lni, 1rgg	GLU78	2.39	3.13	4.07	4.28	3.46	3.74	4.13	4.13	3.97	4.677	3.66
1lni, 1rgg	ASP17	2.85	3.72	3.9	3.68	4.11	4.24	3.87	3.84	3.88	4.18	3.92
1lni, 1rgg	ASP25	20.1	4.87	3.9	3.68	3.99	4.18	4	3.91	4.2	4.967	4.39
1lni, 1rgg	ASP33	15.57	2.39	3.9	3.68	3.49	4.31	2.5	3.12	2.82	1.09	2.39
1lni, 1rgg	ASP79	0	7.37	3.9	3.68	5.67	4.77	4.55	4.15	4.11	6.387	5.4
1lni, 1rgg	ASP84	16.39	3.01	3.9	3.68	1.77	2.87	3.1	3.43	3.39	3.233	2.88
1lni, 1rgg	ASP93	3.62	3.09	3.9	3.68	2.73	3.4	3.54	3.63	3.99	3.887	3.78
1lse, 6lyz, 4lzt, 2lzt, 1lys	GLU7	14.57	2.85	4.07	4.28	3.38	4.06	2.98	3.61	3.21	3.267	2.96
1lse, 6lyz, 4lzt, 2lzt, 1lys	GLU35	18.97	6.2	4.07	4.28	6.65	4.75	4.25	4.27	3.63	5.007	4.08
1lse, 6lyz, 4lzt, 2lzt, 1lys	LYS13	13.39	10.5	10.54	10.51	11.08	10.49	11.09	10.76	10.74	10.85	10.7
1lse, 6lyz, 4lzt, 2lzt, 1lys	LYS33	4.82	10.6	10.54	10.51	10.11	10.26	10.01	10.24	11.01	9.873	10.4
1lse, 6lyz, 4lzt, 2lzt, 1lys	LYS96	0.94	10.8	10.54	10.51	10.07	10.4	11.01	10.73	11.52	10.643	11.25
1lse, 6lyz, 4lzt, 2lzt, 1lys	LYS97	8.35	10.3	10.54	10.51	10.4	10.69	11	10.72	11.49	10.333	10.78
1lse, 6lyz, 4lzt, 2lzt, 1lys	LYS116	21.32	10.4	10.54	10.51	10.19	10.57	10.1	10.27	10.83	9.667	10.2
1lse, 6lyz, 4lzt, 2lzt, 1lys	ASP18	18.79	2.66	3.9	3.68	3.52	2.85	2.97	3.35	3.02	2.967	2.75
1lse, 6lyz, 4lzt, 2lzt, 1lys	ASP48	29.24	1.6	3.9	3.68	2.49	2.91	2.61	3.2	3.39	2.917	2.85
1lse, 6lyz, 4lzt, 2lzt, 1lys	ASP52	0	3.68	3.9	3.68	4.4	3.72	2.91	3.34	3.46	4.537	4.07
1lse, 6lyz, 4lzt, 2lzt, 1lys	ASP66	31.43	0.9	3.9	3.68	2.19	2.21	2.22	2.96	2.68	2.48	2.23
1lse, 6lyz, 4lzt, 2lzt, 1lys	ASP87	10.32	2.07	3.9	3.68	2.82	3.03	2.8	3.28	2.89	2.667	2.28
1lse, 6lyz, 4lzt, 2lzt, 1lys	ASP101	35.53	4.09	3.9	3.68	4.23	4.01	3.69	3.7	3.71	6.223	4.04
1lse, 6lyz, 4lzt, 2lzt, 1lys	ASP119	15.51	3.2	3.9	3.68	3.5	2.87	3.12	3.44	3.34	3.64	3.25
1lz1	HIS78	32.28	7.12	6.04	6.57	6.26	6.8	6.65	6.74	6.67	7.73	6.62
1mut	LYS39	2.51	8.4	10.54	10.51	10.4	10.82	10.67	10.55	11.12	10.207	10.73
1nzp	LYS312	0.14	9.58	10.54	10.51	10.92	10.43	11.29	10.84	11.66	9.23	11.65
1pga, 3gb1, 2gb1, 1pgb, 1gb1	GLU19	17.03	3.7	4.07	4.28	4.39	3.71	4.14	4.16	4.04	4.413	4.13
1pga, 3gb1, 2gb1, 1pgb, 1gb2	GLU27	0.62	4.5	4.07	4.28	4.67	3.76	4.12	4.15	3.77	4.277	4.19
1pga, 3gb1, 2gb1, 1pgb, 1gb3	GLU42	0.58	4.4	4.07	4.28	4.81	3.69	4.55	4.37	4.02	5.233	4.6
1pga, 3gb1, 2gb1, 1pgb, 1gb4	GLU56	20.98	4	4.07	4.28	5.1	3.85	4.31	4.24	3.73	4.497	3.33
1pga, 3gb1, 2gb1, 1pgb, 1gb5	LYS28	2.08	10.9	10.54	10.51	10.44	10.83	10.58	10.51	11.03	10.703	10.74
1pga, 3gb1, 2gb1, 1pgb, 1gb6	ASP22	0.03	2.9	3.9	3.68	3.15	2.01	2.9	3.34	3.2	3.123	3.05
1pga, 3gb1, 2gb1, 1pgb, 1gb7	ASP36	28.68	3.8	3.9	3.68	4.03	4.26	3.97	3.89	4.07	4.95	4.41
1pga, 3gb1, 2gb1, 1pgb, 1gb8	ASP40	12.85	4	3.9	3.68	3.99	3.56	3.91	3.85	3.86	4.937	4.1
1pga, 3gb1, 2gb1, 1pgb, 1gb9	ASP46	0.04	3.6	3.9	3.68	3.36	2.89	3.37	3.56	3.65	3.547	3.5
1pga, 3gb1, 2gb1, 1pgb, 1gb10	ASP47	8.38	3.4	3.9	3.68	3.87	3.34	3.52	3.66	3.72	3.92	3.51
1pnt, 1z12	HIS66	24.79	8.29	6.04	6.57	6.66	7.51	6.94	6.88	7.15	8.203	7.41
1pnt, 1z12	HIS72	10.22	9.19	6.04	6.57	5.79	5.97	7.31	7.05	7.06	8.57	7.45
1poh	HIS76	5.5	6	6.04	6.57	5.81	6.54	5.95	6.35	6.28	6.483	6.39
1ptd	HIS92	0	5.4	6.04	6.57	5.76	6.77	6.35	6.53	7.84	7.04	6.25
1sap	GLU11	4.71	4.19	4.07	4.28	4.34	3.66	4.02	4.1	3.63	4.43	3.96
1sap	GLU12	4.3	4.41	4.07	4.28	4.8	3.75	4.28	4.2	3.75	5.65	4.48
1sap	GLU14	11.79	4	4.07	4.28	3.65	3.3	3.37	3.78	3.01	3.38	2.98
1sap	GLU47	6.43	4.21	4.07	4.28	3.82	3.56	3.8	4	3.17	3.957	3.77
1sap	GLU53	0	3.53	4.07	4.28	5.53	4.16	4.1	4.18	3.81	5.493	4.62
1sap	GLU62	0	3.99	4.07	4.28	4.32	2.92	2.8	3.41	2.96	3.757	2.67
1sap	GLU64	19.3	4.23	4.07	4.28	4.48	3.84	3.87	4.04	3.56	4.523	4.09
1sap	ASP16	1.09	2.89	3.9	3.68	2.34	2.7	3.05	3.4	3.09	2.437	2.22
1sap	ASP35	0	3.42	3.9	3.68	3.32	3.18	2.98	3.34	2.75	3.907	3.47
1sap	ASP36	0	3.12	3.9	3.68	2.33	3.13	2.37	3.07	2.75	1.5	1.62
1sap	ASP49	8.57	3.55	3.9	3.68	2.94	3.34	2.65	3.19	2.8	3.387	2.8
1sap	ASP56	0	3.35	3.9	3.68	3.31	3.49	2.93	3.36	3.12	2.693	2.62
1trs, 1trw	GLU6	5.9	4.9	4.07	4.28	4.78	4.15	4.52	4.33	4.09	4.963	4.58
1trs, 1trw	GLU13	1.07	4.4	4.07	4.28	4.61	4.23	4.13	4.15	3.83	4.8	4.22
1trs, 1trw	GLU47	23.71	4.3	4.07	4.28	4.49	4.07	3.96	4.09	3.79	4.25	3.83
1trs, 1trw	GLU56	0	3.2	4.07	4.28	4.51	4.01	3.25	3.77	2.96	3.107	2.75
1trs, 1trw	GLU68	11.26	5.1	4.07	4.28	4.37	4.14	3.83	4.02	3.81	4.873	4.06
1trs, 1trw	GLU70	13.4	4.8	4.07	4.28	4.65	4.32	4.14	4.18	4.04	4.91	4.5
1trs, 1trw	GLU88	19.3	3.6	4.07	4.28	3.83	3.82	3.39	3.8	3.58	4.38	3.67
1trs, 1trw	GLU95	5.43	4.1	4.07	4.28	4.59	3.34	3.91	4.06	3.76	4.47	3.88
1trs, 1trw	GLU98	0	3.9	4.07	4.28	4.52	3.99	3.96	4.09	3.7	4.427	3.93
1trs, 1trw	GLU103	23.04	4.5	4.07	4.28	4.63	4.4	4.29	4.24	3.9	4.763	4.52
1trs, 1trw	ASP16	10.72	4.2	3.9	3.68	3.95	4.33	3.85	3.83	4.03	4.2	3.96
1trs, 1trw	ASP20	5.44	3.8	3.9	3.68	3.56	2.44	3.44	3.59	3.54	3.94	3.23
1trs, 1trw	ASP26	0	8.1	3.9	3.68	6.62	6.41	3.91	3.82	3.68	6.09	3.92
1trs, 1trw	ASP58	0	2.7	3.9	3.68	3.87	2.99	3.25	3.45	2.8	2.31	2.05
1trs, 1trw	ASP60	14.46	3.9	3.9	3.68	4.49	3.92	3.58	3.63	3.87	5.083	4.34
1trs, 1trw	ASP61	14.46	5.2	3.9	3.68	4.22	4.25	4.3	4.05	4.3	5.113	4.58
1trs, 1trw	ASP64	6.98	3.2	3.9	3.68	3.48	2.52	3.48	3.62	3.33	3.08	3.55
1u2u	HIS28	21.84	6.79	6.04	6.57	6.26	6.97	7.07	6.89	6.3	6.993	6.45
1u2u	GLU6	7.1	4.9	4.07	4.28	4.55	3.89	4	4.1	3.66	3.927	3.71
1u2u	GLU8	0.12	4.89	4.07	4.28	4.73	4.12	4.12	4.16	3.58	4.087	3.62
1u2u	GLU13	7.8	4.42	4.07	4.28	4.64	4.34	4.03	4.11	3.74	4.6	4.09
1u2u	GLU15	0.5	4.09	4.07	4.28	4.3	4.15	3.59	3.91	3.44	3.847	3.49
1u2u	GLU20	3.97	4.21	4.07	4.28	4.63	4.37	4.07	4.14	3.87	4.993	4.16
1u2u	GLU22	0.2	4.83	4.07	4.28	4.65	4.44	4.11	4.16	3.82	5.06	4.29
1u2u	GLU27	8.02	4.74	4.07	4.28	4.44	4.14	3.94	4.07	3.68	4.457	4
1u2u	GLU29	22.9	4.63	4.07	4.28	4.55	3.93	4.21	4.21	3.87	4.743	4.41
1ubq	GLU16	9.89	3.9	4.07	4.28	4.38	3.88	4	4.1	3.89	4.273	3.77
1ubq	GLU18	0	4.3	4.07	4.28	4.48	4.16	4.09	4.12	3.96	4.153	3.78
1ubq	GLU24	8.71	4.3	4.07	4.28	4.78	4.4	4.24	4.24	3.96	5.04	4.4
1ubq	GLU34	36.32	4.5	4.07	4.28	3.99	3.36	3.39	3.81	3.28	3.903	3.19
1ubq	GLU51	4.83	3.8	4.07	4.28	4.56	3.55	4.02	4.09	3.59	3.917	3.92
1ubq	GLU64	22.64	4.5	4.07	4.28	4.48	3.73	3.86	4.03	3.52	4.71	3.61
1ubq	ASP21	0	3.1	3.9	3.68	3.36	3.57	3.14	3.51	3.34	3.697	2.65
1ubq	ASP32	32.44	3.8	3.9	3.68	3.92	3.76	3.71	3.78	3.96	4.197	3.76
1ubq	ASP39	11.58	3.6	3.9	3.68	3.67	3.18	3.29	3.51	3.29	3.437	3.31
1ubq	ASP52	6.49	3.4	3.9	3.68	3.1	2.47	2.72	3.24	3.05	2.64	2.32
1ubq	ASP58	40.85	3.6	3.9	3.68	2.99	3.16	3.49	3.66	3.26	3.033	3.61
1ypi	HIS103	17.14	7.29	6.04	6.57	6.65	7.19	6.98	6.88	6.79	8.21	7.17
2bca	GLU26	0	4.08	4.07	4.28	5.22	4.23	4.65	4.39	4.11	5.323	4.43
2bca	LYS7	0	11.36	10.54	10.51	10.46	10.95	10.86	10.64	11.26	10.867	11.07
2bca	LYS12	2.14	11.06	10.54	10.51	10.55	10.66	11.12	10.74	11.16	9.923	10.78
2bca	LYS16	26.79	11.06	10.54	10.51	10.23	11.15	11.34	10.91	11.89	11.843	12
2bca	LYS29	0	11.28	10.54	10.51	10.12	10.27	10.32	10.4	10.98	9.737	10.39
2bca	LYS41	0	10.93	10.54	10.51	10.28	10.33	10.61	10.48	10.97	9.923	10.63
2bca	LYS55	28.93	12.12	10.54	10.51	10.55	11.2	11.05	10.75	11.42	11.267	11.4
2bca	LYS71	0	10.73	10.54	10.51	10.3	10.77	10.34	10.41	10.82	10.163	10.37
2bca	LYS72	9.64	11.33	10.54	10.51	11.27	10.99	11.76	11.08	11.96	11.727	12
2ci2	GLU23	5.36	3.2	4.07	4.28	4.54	3.41	3.85	4.01	3.43	4.507	3.78
2ci2	GLU26	24.96	3.3	4.07	4.28	3.3	3.54	3.05	3.62	3	3.423	3.38
2ci2	GLU33	3.63	4.2	4.07	4.28	4.74	3.2	4.14	4.18	3.8	4	4.21
2ci2	GLU34	8.18	3.8	4.07	4.28	3.84	3.76	4.01	4.06	3.62	4.143	4.05
2ci2	GLU45	14.94	3.9	4.07	4.28	3.27	3.88	3.37	3.77	3.39	3.577	3.75
2ci2	GLU60	11.55	3.5	4.07	4.28	3.69	3.38	3.39	3.78	3.27	3.883	3.32
2ci2	ASP42	32.42	3.3	3.9	3.68	2.39	3.88	2.46	3.07	3.47	4.057	2.9
2ci2	ASP64	1.21	3.8	3.9	3.68	2.9	2.85	2.59	3.21	2.64	2.573	2.37
2ci2	ASP71	13.67	2.8	3.9	3.68	2.74	2.85	2.43	3.05	3.23	3.583	3.14
2ci2	ASP74	0	5	3.9	3.68	4.13	4.28	4.07	3.96	4.02	4.993	4.49
2cpl	HIS70	16.21	5.84	6.04	6.57	6.15	6.7	6.36	6.56	6.34	6.83	6.14
2igh	GLU20	23.52	4.3	4.07	4.28	4.39	3.96	3.93	4.06	3.74	4.55	4.11
2igh	GLU29	1.27	4.2	4.07	4.28	4.7	3.76	4.1	4.15	3.81	4.703	4.28
2igh	GLU32	0	4.6	4.07	4.28	4.67	4.17	3.97	4.09	3.83	7.73	4.16
2igh	GLU61	29.75	4.2	4.07	4.28	4.79	4.09	4.32	4.25	3.79	5.31	4.03
2igh	ASP27	2.55	2.9	3.9	3.68	3.19	2.83	3.54	3.65	3.51	3.307	3.32
2igh	ASP41	22.51	3.9	3.9	3.68	3.95	4.26	3.8	3.8	4.01	4.307	4.11
2igh	ASP45	20.08	4.4	3.9	3.68	3.85	3.5	3.65	3.71	3.79	5.273	4.13
2igh	ASP51	1.7	3.6	3.9	3.68	2.52	3.06	2.86	3.32	3.19	3.843	3.03
2igh	ASP52	18.2	3.4	3.9	3.68	3.54	3.4	3.62	3.71	3.82	4.35	3.66
2lzm	ASP70	6.57	0.5	3.9	3.68	3.99	3.73	2.67	3.19	2.99	3.173	2.72
2ovo	GLU10	21.32	4.14	4.07	4.28	4.39	3.73	3.99	4.12	3.78	4.543	3.96
2ovo	GLU19	15.08	3.21	4.07	4.28	4	3.45	3.5	3.81	3.19	3.697	3.17
2ovo	GLU43	42.75	4.81	4.07	4.28	4.66	4.35	4.2	4.22	3.99	5.007	4.42
2ovo	LYS13	14.21	9.86	10.54	10.51	10.71	10.99	11.57	11	11.93	10.85	11.25
2ovo	LYS29	2.42	11.12	10.54	10.51	10.51	10.76	11.09	10.75	11.39	10.65	10.88
2ovo	LYS34	3.28	10.13	10.54	10.51	10.55	10.47	11.13	10.87	11.51	10.49	11.09
2ovo	LYS55	12.9	11.1	10.54	10.51	11.33	10.49	11.3	10.9	11.4	10.377	11.27
2ovo	ASP7	14.47	2.67	3.9	3.68	2.58	2.89	3.34	3.57	3.36	3.4	2.57
2ovo	ASP27	33.1	2.3	3.9	3.68	2.61	3.3	3.13	3.43	3.5	3.527	3.24
2qmt	GLU15	36.56	4.4	4.07	4.28	3.83	4.09	3.53	3.85	3.51	3.987	3.58
2qmt	GLU19	32.35	3.7	4.07	4.28	4.46	3.81	4.06	4.11	3.99	4.71	4.07
2qmt	GLU27	0	4.5	4.07	4.28	3.5	3.94	2.95	3.6	3.5	3.83	3.52
2qmt	GLU42	5.51	4.4	4.07	4.28	4.77	4	4.46	4.32	4	5.4	4.54
2qmt	GLU56	33.63	4	4.07	4.28	2.91	3.28	3.01	3.55	3.19	3.407	2.27
2qmt	LYS28	4.69	10.9	10.54	10.51	10.53	10.76	10.78	10.6	11.17	10.44	10.82
2qmt	ASP22	1.21	2.9	3.9	3.68	2.53	2.07	3.04	3.4	3.02	3.45	2.83
2qmt	ASP36	41.26	3.8	3.9	3.68	3.5	4.19	3.67	3.71	3.85	4.96	4.06
2qmt	ASP40	19.56	4	3.9	3.68	3.96	3.64	3.8	3.81	4	4.453	4.14
2qmt	ASP46	0	3.6	3.9	3.68	3.38	2.92	3.3	3.52	3.56	3.467	3.71
2qmt	ASP47	8.78	3.4	3.9	3.68	2.3	3.37	2.92	3.33	3.11	3.027	2.68
2rks	GLU67	30	3.9	4.07	4.28	4.53	4.21	3.65	3.92	3.41	4.32	3.78
2rks	GLU129	0	3.8	4.07	4.28	4.89	3.58	3.13	3.68	3.06	3.603	3.19
2rn2	HIS124	40.74	7.1	6.04	6.57	6.3	6.14	6.52	6.63	6.29	6.707	6.26
2rn2	HIS127	2.42	7.9	6.04	6.57	7.26	7.18	7.72	7.23	7.49	8.713	7.9
2rn2	GLU6	0	4.5	4.07	4.28	4.57	4.71	3.33	3.79	3.46	4.177	3.71
2rn2	GLU32	31.14	3.6	4.07	4.28	3.53	3.32	2.86	3.53	2.95	3.017	2.8
2rn2	GLU48	3.35	4.4	4.07	4.28	6.32	4.42	2.44	3.4	2.86	4.747	4.84
2rn2	GLU57	27.47	3.2	4.07	4.28	3.47	4.52	2.47	3.35	2.77	3.06	3.41
2rn2	GLU61	9.67	3.9	4.07	4.28	3.77	3.72	3.4	3.79	3.07	2.91	2.75
2rn2	GLU64	5.42	4.4	4.07	4.28	4.6	3.33	3.82	4.03	3.73	4.457	3.74
2rn2	GLU119	2.42	4.1	4.07	4.28	3.62	3.85	3.36	3.79	3.02	4.61	3.26
2rn2	GLU129	1.21	3.6	4.07	4.28	3.28	4.18	2.73	3.39	3.1	2.25	2.66
2rn2	GLU131	8.99	4.3	4.07	4.28	4.76	4.16	4.46	4.35	4.03	5.09	4.49
2rn2	GLU135	2.14	4.3	4.07	4.28	4.53	4.15	4.13	4.17	3.8	4.773	4.33
2rn2	GLU147	23.7	4.2	4.07	4.28	4.66	3.86	4.13	4.17	3.95	4.86	4.3
2rn2	GLU154	29.35	4.4	4.07	4.28	4.21	3.22	4.04	4.11	3.53	3.933	4.09
2rn2	ASP10	3.63	6.1	3.9	3.68	7.09	4.55	5.19	4.44	3.89	6.61	4.79
2rn2	ASP70	24.78	2.6	3.9	3.68	4.86	3.22	4.17	3.98	3.7	3.293	3.46
2rn2	ASP94	29.91	3.2	3.9	3.68	2.78	2.36	3.26	3.51	3.33	3.437	3.04
2rn2	ASP108	4.29	3.2	3.9	3.68	3.95	4.2	2.74	3.26	3.03	3.047	2.85
2rn2	ASP134	0	4.3	3.9	3.68	3.58	4.29	3.44	3.52	3.47	2.707	3.34
2trx	HIS6	24.34	6.2	6.04	6.57	5.98	6.83	6.61	6.7	6.58	7.883	6.58
2trx	ASP20	20.58	3.8	3.9	3.68	3.85	3.23	3.69	3.74	3.91	4.257	4.09
2trx	ASP26	0.55	7.5	3.9	3.68	6.62	6.27	3.38	3.53	3.34	5.723	3.57
2zta	HIS18	4.71	6.24	6.04	6.57	6.24	6.2	6.71	6.75	6.29	7.443	6.6
2zta	GLU6	3.35	4.6	4.07	4.28	4.84	4.25	4.27	4.25	3.75	4.967	3.9
2zta	GLU10	15.55	3.94	4.07	4.28	5.14	4.44	4.72	4.44	4.16	5.633	4.87
2zta	GLU11	14.33	4.05	4.07	4.28	4.72	3.68	3.33	3.76	3.71	4.673	3.19
2zta	GLU20	6.57	4.38	4.07	4.28	4.68	4.27	3.35	3.79	3.6	4.537	3.87
2zta	GLU22	0	4.2	4.07	4.28	3.83	3.74	2.6	3.39	2.94	3.82	2.44
2zta	LYS3	3.37	10.78	10.54	10.51	10.44	10.65	10.1	10.28	10.78	10.297	9.95
2zta	LYS8	2.3	11.26	10.54	10.51	10.51	10.77	11.14	10.79	11.35	10.717	11.44
2zta	LYS15	7.13	10.62	10.54	10.51	10.86	10.73	11.2	10.82	11.44	11.383	11.34
2zta	LYS27	6.57	11.1	10.54	10.51	10.42	10.59	11.01	10.71	10.86	9.447	10.99
2zta	LYS28	25.48	10.64	10.54	10.51	10.43	10.69	10.35	10.4	10.7	10.203	10.42
2zta	ASP7	1.07	3.48	3.9	3.68	4.09	4.03	4.18	3.98	3.8	4.39	3.96
3ssi	HIS43	9.64	3.25	6.04	6.57	6.04	1.8	4.18	5.35	6.75	4.58	6.37
9rnt, 1ygw	HIS27	10.67	7.57	6.04	6.57	5.61	7.44	6.9	6.78	6.91	8.18	7.12
9rnt, 1ygw	HIS40	8.5	7.44	6.04	6.57	6.44	6.83	6.89	6.77	7.02	10.107	7.37
9rnt, 1ygw	HIS92	13.39	7.31	6.04	6.57	5.08	7.8	5.19	5.89	6.16	6.87	5.75
9rnt, 1ygw	GLU28	42.65	5.61	4.07	4.28	4.99	4.13	4.41	4.29	3.96	4.88	4.78
9rnt, 1ygw	GLU31	4.9	5.36	4.07	4.28	4.66	4.53	4.52	4.36	4.16	5.117	4.59
9rnt, 1ygw	GLU46	45.83	3.62	4.07	4.28	4.67	4.22	4.16	4.17	3.85	5.94	4.21
9rnt, 1ygw	GLU58	0.17	3.96	4.07	4.28	7.3	3.67	1.6	2.87	3.03	2.643	2.89
9rnt, 1ygw	GLU82	12.7	3.27	4.07	4.28	4.14	4.01	3.7	3.94	3.69	3.553	3.5
9rnt, 1ygw	GLU102	14.79	5.3	4.07	4.28	5.6	4.89	5	4.61	4.16	6.233	5.26
9rnt, 1ygw	ASP3	24.53	3.54	3.9	3.68	3.37	3.37	3.74	3.77	3.75	3.54	3.36
9rnt, 1ygw	ASP15	4.49	3.52	3.9	3.68	4.2	2.95	4.18	3.94	3.88	4.607	3.93
9rnt, 1ygw	ASP29	34.93	4.26	3.9	3.68	3.68	3.94	3.96	3.87	3.78	4.61	4.03
9rnt, 1ygw	ASP49	28.8	4.22	3.9	3.68	3.69	3.82	4.26	4	4.15	4.63	4.28
9rnt, 1ygw	ASP66	6.92	3.9	3.9	3.68	4.02	3.56	3.93	3.88	3.9	4.507	3.86
9rnt, 1ygw	ASP76	0.46	0.5	3.9	3.68	5.07	3.49	4.22	3.9	3.55	4.103	3.58

## Sheet: Table S2 (Small Set)
PDB ID	Residue	Expt pKa	Soln pKa	PKAD avg	PROPKA3	Deepka	cpHMD	PKAI	PKAI+	DelPhiPKa	MCCE2	H++
135l	GLU7	2.68	4.07	4.28	2.94	3.32	3.32	2.74	3.51	2.85	3.043	2.95
135l	GLU35	6.06	4.07	4.28	6.78	4.43	5.4	4.69	4.48	3.65	5.217	4.23
135l	ASP18	2.68	3.9	3.68	2.94	2.79	1.4	1.94	2.85	2.79	2.063	2.28
1a2p, 1fw7, 1bnr, 1bnj 1bni	HIS18	7.75	6.04	6.57	6.23	7	8.01	6.9	6.84	6.73	6.207	6.92
1a2p, 1fw7, 1bnr, 1bnj 1bni	GLU29	3.75	4.07	4.28	3.97	3.76	3.65	4.17	4.18	3.96	4.16	4.21
1a2p, 1fw7, 1bnr, 1bnj 1bni	GLU60	3	4.07	4.28	4.26	3.62	3.24	3.79	4	4.19	3.873	3.7
1a2p, 1fw7, 1bnr, 1bnj 1bni	GLU73	2.1	4.07	4.28	5.24	3.59	5.04	2.27	3.26	2.96	2.303	1.37
1a2p, 1fw7, 1bnr, 1bnj 1bni	ASP12	3.8	3.9	3.68	3.82	3.99	4.02	3.61	3.7	3.66	4.16	3.96
1a91	GLU2	5.5	4.07	4.28	4.59	3.7	4	4.2	4.19	4.03	4.917	4.06
1a91	GLU37	5.5	4.07	4.28	4.57	4.1	4.11	4	4.1	3.78	4.79	4.1
1a91	ASP7	5.6	3.9	3.68	4.04	4.42	4.45	3.81	3.81	3.96	4.663	4.01
1a91	ASP44	5.6	3.9	3.68	3.98	3.47	3.77	4.01	3.92	3.97	4.57	4.32
1a91	ASP61	7.1	3.9	3.68	4.14	4.63	4.58	4.12	3.96	3.99	4.877	4.33
1ans	GLU20	5.4	4.07	4.28	4.59	4.12	4.34	4.25	4.22	4.04	5.597	4.39
1bhc, 4pti, 1d0d, 1bpi	GLU49	3.8	4.07	4.28	3.52	3.74	3.62	2.72	3.42	3.61	2.947	2.05
1bhc, 4pti, 1d0d, 1bpi	LYS26	10.6	10.54	10.51	10.43	10.66	10.52	10.45	10.46	10.94	10.113	10.49
1bhc, 4pti, 1d0d, 1bpi	LYS46	10.6	10.54	10.51	10.02	10.57	10.14	10.29	10.38	10.84	8.953	10
1cdc	GLU29	4.42	4.07	4.28	-0.75	3.31	3.58	-0.59	1.93	1.44	0	0
1cdc	GLU41	6.73	4.07	4.28	6.36	3.94	3.79	0.96	2.6	2.63	0	3.52
1cdc	ASP62	4.15	3.9	3.68	4.61	3.84	3.69	2.43	3.13	3.65	4.363	4.28
1cdc	ASP71	3.18	3.9	3.68	3.75	3.9	3.02	3.4	3.59	3.73	4.24	3.44
1cdc	ASP94	3.87	3.9	3.68	3.25	3.6	3.06	2.46	3	3.47	3.16	2.99
1de3	HIS35	6.3	6.04	6.57	5.88	7.19	6.47	6.83	6.81	6.65	7.593	6.51
1de3	HIS36	6.8	6.04	6.57	6.49	6.93	7	7.01	6.9	6.8	7.773	6.99
1de3	HIS50	7.7	6.04	6.57	5.35	6.7	7.58	6.26	6.49	6.64	7.89	6.69
1de3	HIS150	7.6	6.04	6.57	6.4	6.25	6.1	6.59	6.65	6.37	7.34	6.02
1de3	GLU19	4.6	4.07	4.28	4.45	3.59	3.39	3.7	3.95	3.41	4.393	3.73
1de3	GLU96	5.1	4.07	4.28	5.61	4.78	4.09	1.48	2.88	2.6	0.407	1.95
1ert, 1eru	ASP16	3.7	3.9	3.68	3.95	4.29	4.04	3.88	3.84	3.98	4.203	3.98
1ert, 1eru	ASP26	9.9	3.9	3.68	7.43	7.62	7.96	4.5	4.06	3.71	9.13	4.62
1ert, 1eru	ASP60	4.2	3.9	3.68	4.14	3.83	2.52	4.1	3.94	3.38	5.133	4.33
1ert, 1eru	ASP61	5.3	3.9	3.68	3.9	4.52	4.08	4.65	4.27	4.19	4.627	5.2
1gs9	LYS75	10.1	10.54	10.51	11.27	10.62	9.43	11.85	11.17	12.1	10.343	12
1gs9	LYS143	9.5	10.54	10.51	10.37	10.13	10.02	10.03	10.24	10.44	9.197	9.88
1gs9	LYS146	9.2	10.54	10.51	10.27	10.2	9.91	10.08	10.27	10.21	9.28	9.62
1h4g	HIS60	4.01	6.04	6.57	5.78	5.33	4.1	5.99	6.31	6.79	6.123	6.21
1h4g	GLU56	4.55	4.07	4.28	3.91	4.11	3.84	3.26	3.71	3.09	3.84	3.44
1h4g	GLU94	3.94	4.07	4.28	5.92	5.42	5.39	3.67	4	3.41	5.557	4.57
1h4g	GLU126	4.51	4.07	4.28	4.47	3.24	3.01	3.19	3.7	3.2	3.653	3.43
1h4g	GLU178	4.1	4.07	4.28	2.62	5.49	3.22	0.24	2.35	1.8	0	0.18
1h4g	GLU184	6.5	4.07	4.28	7.2	5.06	5.9	4.04	4.1	3.72	5.14	4.24
1h4g	ASP21	3.46	3.9	3.68	3.55	3.05	2.73	2.83	3.28	2.94	3.787	3.47
1hng	GLU41	6.73	4.07	4.28	4.42	4.22	4.16	3.83	3.96	3.44	5.163	3.44
1hng	GLU99	4.25	4.07	4.28	4.16	3.1	3.68	3.52	3.86	3.3	3.933	3.17
1hng	ASP25	3.53	3.9	3.68	3.64	3.13	3.35	3.49	3.65	3.67	3.943	3.5
1hv0	GLU172	7.2	4.07	4.28	8.26	5.48	7.6	4.58	4.22	3.62	6.423	4.58
1hv1	GLU78	4.6	4.07	4.28	7.57	6.1	6.58	5	4.43	3.7	5.313	5.02
1hv1	GLU172	7.2	4.07	4.28	6.36	5.32	7.15	4.12	4.07	3.76	5.437	4.33
1ig5	GLU5	3.4	4.07	4.28	2.97	3.78	3.77	3.66	3.93	3.51	3.703	3.63
1ig5	GLU11	4.74	4.07	4.28	4.52	4.36	4.73	4.09	4.14	3.96	4.883	4.37
1ig5	LYS7	11.36	10.54	10.51	10.58	10.98	11.37	11.29	10.88	11.49	11.14	11.44
1ig5	LYS12	11.06	10.54	10.51	11.75	10.65	11.3	11.8	11.12	11.87	10.59	12
1ig5	LYS16	11.06	10.54	10.51	10.52	11.12	11.49	11.01	10.73	11.45	10.833	11.35
1ig5	LYS25	11.81	10.54	10.51	11.4	10.86	10.52	11.25	10.84	11.78	12.117	12
1ig5	LYS29	11.28	10.54	10.51	10.33	10.72	11.03	10.79	10.62	11.12	10.403	10.82
1ig5	LYS41	10.93	10.54	10.51	10.39	10.73	10.6	10.46	10.45	10.85	10.067	10.48
1ig5	LYS55	12.12	10.54	10.51	10.8	11.25	11.58	11.76	11.11	2.99	11.723	12
1ig5	LYS71	10.73	10.54	10.51	10.19	10.53	10.73	10.34	10.39	10.98	9.89	10.31
1ig5	ASP47	3.04	3.9	3.68	2.64	3.12	2.69	2.7	3.27	2.92	2.753	2.61
1kf3, 9rat, 3rn3, 1rnz, 3srn	HIS105	6.5	6.04	6.57	6.89	5.13	6.58	6.86	6.83	6.85	8.157	6.75
1kf3, 9rat, 3rn3, 1rnz, 3srn	GLU2	2.7	4.07	4.28	2.75	3.49	3.28	1.99	3.05	2.57	1.807	2.16
1kf3, 9rat, 3rn3, 1rnz, 3srn	GLU86	4	4.07	4.28	4.1	4.01	3.46	4.28	4.19	4.18	4.603	3.49
1kf3, 9rat, 3rn3, 1rnz, 3srn	ASP38	2.1	3.9	3.68	3.68	3.04	2.81	3.31	3.55	3.45	3.373	2.86
1kf3, 9rat, 3rn3, 1rnz, 3srn	ASP121	3	3.9	3.68	2.83	3.69	2.51	1.49	2.67	3.14	1.357	1.74
1lni, 1rgg	HIS53	8.27	6.04	6.57	5.91	7.34	8.85	7.26	7.03	7.18	9.033	7.81
1lni, 1rgg	GLU78	3.13	4.07	4.28	3.46	3.74	4.06	4.13	4.13	3.97	4.677	3.66
1lni, 1rgg	ASP79	7.37	3.9	3.68	5.67	4.77	5.36	4.55	4.15	4.11	6.387	5.4
1lni, 1rgg	ASP93	3.09	3.9	3.68	2.73	3.4	3.48	3.54	3.63	3.99	3.887	3.78
1lse, 6lyz, 4lzt, 2lzt, 1lys	GLU7	2.85	4.07	4.28	3.38	4.06	3.55	2.98	3.61	3.21	3.267	2.96
1lse, 6lyz, 4lzt, 2lzt, 1lys	GLU35	6.2	4.07	4.28	6.65	4.75	5.06	4.25	4.27	3.63	5.007	4.08
1lse, 6lyz, 4lzt, 2lzt, 1lys	LYS116	10.4	10.54	10.51	10.19	10.57	10.42	10.1	10.27	10.83	9.667	10.2
1lse, 6lyz, 4lzt, 2lzt, 1lys	ASP18	2.66	3.9	3.68	3.52	2.85	2.03	2.97	3.35	3.02	2.967	2.75
1lse, 6lyz, 4lzt, 2lzt, 1lys	ASP48	1.6	3.9	3.68	2.49	2.91	1.91	2.61	3.2	3.39	2.917	2.85
1lse, 6lyz, 4lzt, 2lzt, 1lys	ASP87	2.07	3.9	3.68	2.82	3.03	2.02	2.8	3.28	2.89	2.667	2.28
1mut	LYS39	8.4	10.54	10.51	10.4	10.82	10.75	10.67	10.55	11.12	10.207	10.73
1pga, 3gb1, 2gb1, 1pgb, 1gb1	GLU56	4	4.07	4.28	5.1	3.85	4.29	4.31	4.24	3.73	4.497	3.33
1sap	GLU47	4.21	4.07	4.28	3.82	3.56	3.58	3.8	4	3.17	3.957	3.77
1sap	GLU53	3.53	4.07	4.28	5.53	4.16	3.74	4.1	4.18	3.81	5.493	4.62
1sap	ASP16	2.89	3.9	3.68	2.34	2.7	2.14	3.05	3.4	3.09	2.437	2.22
1sap	ASP36	3.12	3.9	3.68	2.33	3.13	2.97	2.37	3.07	2.75	1.5	1.62
1trs, 1trw	GLU13	4.4	4.07	4.28	4.61	4.23	4.58	4.13	4.15	3.83	4.8	4.22
1trs, 1trw	GLU56	3.2	4.07	4.28	4.51	4.01	3.56	3.25	3.77	2.96	3.107	2.75
1trs, 1trw	ASP60	3.9	3.9	3.68	4.49	3.92	2.25	3.58	3.63	3.87	5.083	4.34
1trs, 1trw	ASP61	5.2	3.9	3.68	4.22	4.25	3.74	4.3	4.05	4.3	5.113	4.58
1ubq	GLU16	3.9	4.07	4.28	4.38	3.88	4.07	4	4.1	3.89	4.273	3.77
1ubq	GLU18	4.3	4.07	4.28	4.48	4.16	2.54	4.09	4.12	3.96	4.153	3.78
2bca	LYS12	11.06	10.54	10.51	10.55	10.66	11.29	11.12	10.74	11.16	9.923	10.78
2bca	LYS16	11.06	10.54	10.51	10.23	11.15	11.3	11.34	10.91	11.89	11.843	12
2bca	LYS29	11.28	10.54	10.51	10.12	10.27	11.17	10.32	10.4	10.98	9.737	10.39
2bca	LYS41	10.93	10.54	10.51	10.28	10.33	10.73	10.61	10.48	10.97	9.923	10.63
2bca	LYS55	12.12	10.54	10.51	10.55	11.2	11.51	11.05	10.75	11.42	11.267	11.4
2igh	ASP45	4.4	3.9	3.68	3.85	3.5	3.21	3.65	3.71	3.79	5.273	4.13
2ovo	GLU19	3.21	4.07	4.28	4	3.45	3.25	3.5	3.81	3.19	3.697	3.17
2ovo	GLU43	4.81	4.07	4.28	4.66	4.35	4.55	4.2	4.22	3.99	5.007	4.42
2ovo	ASP7	2.67	3.9	3.68	2.58	2.89	2.67	3.34	3.57	3.36	3.4	2.57
2ovo	ASP27	2.3	3.9	3.68	2.61	3.3	4.96	3.13	3.43	3.5	3.527	3.24
2qmt	GLU15	4.4	4.07	4.28	3.83	4.09	3.95	3.53	3.85	3.51	3.987	3.58
2qmt	ASP22	2.9	3.9	3.68	2.53	2.07	2.09	3.04	3.4	3.02	3.45	2.83
2qmt	ASP36	3.8	3.9	3.68	3.5	4.19	4.47	3.67	3.71	3.85	4.96	4.06
2qmt	ASP40	4	3.9	3.68	3.96	3.64	2.95	3.8	3.81	4	4.453	4.14
2zta	HIS18	6.24	6.04	6.57	6.24	6.2	6.37	6.71	6.75	6.29	7.443	6.6
2zta	GLU11	4.05	4.07	4.28	4.72	3.68	3.87	3.33	3.76	3.71	4.673	3.19
2zta	LYS8	11.26	10.54	10.51	10.51	10.77	10.67	11.14	10.79	11.35	10.717	11.44
2zta	LYS27	11.1	10.54	10.51	10.42	10.59	10.53	11.01	10.71	10.86	9.447	10.99
9rnt, 1ygw	HIS27	7.57	6.04	6.57	5.61	7.44	6.79	6.9	6.78	6.91	8.18	7.12
9rnt, 1ygw	HIS40	7.44	6.04	6.57	6.44	6.83	7.49	6.89	6.77	7.02	10.107	7.37
9rnt, 1ygw	GLU28	5.61	4.07	4.28	4.99	4.13	5.12	4.41	4.29	3.96	4.88	4.78
9rnt, 1ygw	GLU31	5.36	4.07	4.28	4.66	4.53	4.36	4.52	4.36	4.16	5.117	4.59
9rnt, 1ygw	GLU46	3.62	4.07	4.28	4.67	4.22	4.86	4.16	4.17	3.85	5.94	4.21
9rnt, 1ygw	GLU102	5.3	4.07	4.28	5.6	4.89	4.37	5	4.61	4.16	6.233	5.26
9rnt, 1ygw	ASP15	3.52	3.9	3.68	4.2	2.95	2.79	4.18	3.94	3.88	4.607	3.93
9rnt, 1ygw	ASP49	4.22	3.9	3.68	3.69	3.82	3.99	4.26	4	4.15	4.63	4.28

## Sheet: Table S3 (Mutant Set)
PDB + Applied Scwrl Mutation	Residue	Exp pKa	Soln pKa	Avg pKa	Propka3	DeepKa	PKAI	PKAI+	DelPhiPKa	MCCE2	H++
1DE3_E96Q	HIS35	6.3	6.04	6.57	5.94	6.72253	6.98	6.9	6.55	7.613	6.796
1DE3_E96Q	HIS36	7.3	6.04	6.57	6.5	7.09661	7.07	6.9	6.91	7.917	6.894
1DE3_E96Q	HIS50	6.4	6.04	6.57	4.04	6.63187	6.06	6.3	6.13	4.015	6.211
1DE3_E96Q	HIS92	7.2	6.04	6.57	5.69	5.63643	6.11	6.38	5.95	6.51	6.265
1DE3_E96Q	HIS137	5.9	6.04	6.57	4.7	5.34812	4.3	5.68	5.3	3.398	6.323
1DE3_E96Q	HIS150	7.9	6.04	6.57	6.53	6.1202	6.65	6.69	6.05	8.495	6.586
1DE3_H50Q	HIS35	6.2	6.04	6.57	5.94	6.72253	6.98	6.9	6.63	7.636	6.916
1DE3_H50Q	HIS82	7.4	6.04	6.57	6.82	7.4422	8.2	7.36	7.84	10.195	7.928
1DE3_H50Q	HIS92	7.3	6.04	6.57	5.69	5.63643	6.11	6.38	6.02	6.605	6.398
1DE3_H50Q	GLU96	5	4.07	4.28	7.73	6.04562	2.5	3.44	2.18	2.204	3.207
1DE3_H50Q	HIS137	6.1	6.04	6.57	4.73	5.3254	5.25	5.94	6.03	5.452	6.898
1DE3_H50Q	HIS150	7.3	6.04	6.57	6.53	6.1202	6.65	6.69	6.14	8.487	6.608
1DE3_H137Q	HIS35	6.3	6.04	6.57	5.94	6.72253	6.98	6.9	6.63	7.608	6.901
1DE3_H137Q	HIS82	7.4	6.04	6.57	6.81	7.47263	8.27	7.4	7.84	10.202	7.998
1DE3_H137Q	HIS92	7.1	6.04	6.57	5.69	5.63643	6.11	6.38	6.01	6.546	6.25
1DE3_H137Q	GLU96	5.7	4.07	4.28	7.82	5.57133	2.05	3.17	2.08	1.128	2.98
1DE3_H137Q	HIS104	6.6	6.04	6.57	6.08	6.56829	6.48	6.57	6.58	6.186	6.617
1DE3_H137Q	HIS150	7.7	6.04	6.57	6.53	6.1202	6.65	6.69	6.14	8.536	6.629
1DE3_H50Q_H137Q	HIS35	6.3	6.04	6.57	5.94	6.72253	6.98	6.9	6.64	7.65	6.912
1DE3_H50Q_H137Q	HIS36	7.3	6.04	6.57	6.5	7.09661	7.07	6.9	6.94	8.039	6.958
1DE3_H50Q_H137Q	HIS82	7	6.04	6.57	6.82	7.4422	8.2	7.36	7.83	10.175	7.929
1DE3_H50Q_H137Q	HIS92	7.4	6.04	6.57	5.69	5.63643	6.11	6.38	6.04	6.596	6.389
1DE3_H50Q_H137Q	GLU96	5.4	4.07	4.28	7.72	6.18671	3.1	3.68	2.64	3.636	3.642
1DE3_H50Q_H137Q	HIS104	7.3	6.04	6.57	6.08	6.56829	6.48	6.57	6.61	6.199	6.72
1DE3_H50Q_H137Q	HIS150	7.6	6.04	6.57	6.53	6.1202	6.65	6.69	6.16	8.541	6.619
1STN_K9A	HIS8	6.73	6.04	6.57	6.37	6.49281	6.78	6.75	6.45	7.864	6.749
1STN_K9A	HIS46	6.47	6.04	6.57	6.28	3.49961	2.63	4.68	5.75	0	5.837
1STN_K9A	HIS121	5.48	6.04	6.57	6.55	6.1541	6.88	6.79	6.63	7.231	6.828
1STN_K9A	HIS124	5.67	6.04	6.57	6.03	5.97986	6.2	6.48	5.72	6.63	6.159
1STN_E73A	HIS8	6.47	6.04	6.57	6.36	6.34272	6.57	6.65	6.19	7.586	6.383
1STN_E73A	HIS46	6.51	6.04	6.57	6.28	3.49961	2.63	4.68	5.73	0	5.829
1STN_E73A	HIS121	5.24	6.04	6.57	6.42	5.96318	6.55	6.66	6.13	6.701	6.411
1STN_E73A	HIS124	5.63	6.04	6.57	6.02	5.91997	6.19	6.47	5.52	6.43	6.021
1STN_D77A	HIS8	6.44	6.04	6.57	6.36	6.2708	6.66	6.68	6.2	7.567	6.405
1STN_D77A	HIS46	6.43	6.04	6.57	6.28	3.49961	2.63	4.68	5.73	0	5.82
1STN_D77A	HIS121	5.89	6.04	6.57	6.25	5.47295	6.21	6.5	5.96	5.844	6.049
1STN_D77A	HIS124	5.77	6.04	6.57	6.03	5.91997	6.1	6.42	5.52	6.49	6.014
1STN_D77N	HIS8	6.29	6.04	6.57	6.36	6.32895	6.65	6.67	6.21	7.575	6.416
1STN_D77N	HIS46	6.53	6.04	6.57	6.28	3.49961	2.63	4.68	5.72	0	5.828
1STN_D77N	HIS121	5.77	6.04	6.57	6.22	5.6255	6.19	6.42	5.94	5.527	6.04
1STN_D77N	HIS124	5.81	6.04	6.57	6.01	5.92001	6.16	6.46	5.52	6.539	6.021
1STN_Y91A	HIS8	6.42	6.04	6.57	6.36	6.36675	6.69	6.69	6.29	7.669	6.513
1STN_Y91A	HIS46	6.52	6.04	6.57	6.28	3.49961	2.63	4.68	5.74	0	5.821
1STN_Y91A	HIS121	5.32	6.04	6.57	6.67	5.82452	6.57	6.64	6.28	7.166	6.462
1STN_Y91A	HIS124	5.82	6.04	6.57	6.05	5.77608	6.14	6.45	5.58	6.466	6.08
1STN_Y91F	HIS8	6.36	6.04	6.57	6.36	6.37237	6.69	6.69	6.29	7.75	6.522
1STN_Y91F	HIS46	6.39	6.04	6.57	6.28	3.49961	2.63	4.68	5.74	0	5.826
1STN_Y91F	HIS121	6.04	6.04	6.57	6.42	6.19363	6.57	6.64	6.32	6.52	6.495
1STN_Y91F	HIS124	5.65	6.04	6.57	6.02	5.94732	6.14	6.45	5.57	6.504	6.069
1STN_Y93A	HIS8	6.45	6.04	6.57	6.36	6.34175	6.7	6.7	6.28	7.725	6.518
1STN_Y93A	HIS46	6.48	6.04	6.57	6.28	3.49961	2.63	4.68	5.74	0	5.822
1STN_Y93A	HIS121	5.94	6.04	6.57	6.51	5.85627	6.65	6.73	6.19	6.783	6.535
1STN_Y93A	HIS124	5.68	6.04	6.57	6.05	5.82798	6.14	6.44	5.65	6.47	6.067
1STN_Y93F	HIS8	6.46	6.04	6.57	6.36	6.35124	6.7	6.7	6.28	7.737	6.521
1STN_Y93F	HIS46	6.42	6.04	6.57	6.28	3.49961	2.63	4.68	5.74	0	5.828
1STN_Y93F	HIS121	4	6.04	6.57	6.43	5.86181	6.65	6.73	6.17	6.854	6.529
1STN_Y93F	HIS124	5.52	6.04	6.57	6.02	5.82765	6.14	6.44	5.59	6.448	6.058
1STN_E101A	HIS8	6.49	6.04	6.57	6.36	6.37468	6.68	6.68	6.25	7.708	6.519
1STN_E101A	HIS46	6.4	6.04	6.57	6.28	3.49961	2.63	4.68	5.72	0	5.818
1STN_E101A	HIS121	5.26	6.04	6.57	6.42	5.89151	6.5	6.63	6.13	6.71	6.391
1STN_E101A	HIS124	5.04	6.04	6.57	5.84	5.78653	5.76	6.24	5.2	5.926	5.696
1STN_K127A	HIS8	6.51	6.04	6.57	6.36	6.37468	6.68	6.68	6.3	7.737	6.521
1STN_K127A	HIS46	6.45	6.04	6.57	6.28	3.49961	2.63	4.68	5.75	0	5.825
1STN_K127A	HIS121	5.3	6.04	6.57	6.42	5.9494	6.69	6.7	6.41	6.925	6.601
1STN_K127A	HIS124	5.99	6.04	6.57	6.11	6.07548	6.36	6.54	5.87	6.856	6.364
1STN_S128A	HIS8	6.53	6.04	6.57	6.36	6.37468	6.68	6.68	6.29	7.723	6.523
1STN_S128A	HIS46	6.49	6.04	6.57	6.28	3.49961	2.63	4.68	5.74	0	5.825
1STN_S128A	HIS121	5.25	6.04	6.57	6.41	5.95346	6.52	6.63	6.28	6.802	6.512
1STN_S128A	HIS124	5.71	6.04	6.57	6.03	5.88769	6.08	6.39	5.57	6.517	5.983
2LKV_I92E	GLU92	9	4.07	4.28	8.23	8.02141	5.69	4.99	2.54	8.142	4.295
2LKV_L103E	GLU103	8.9	4.07	4.28	10.05	7.39574	5.8	5.01	3.54	9.888	4.828
2LKV_L36E	GLU36	8.7	4.07	4.28	9.46	7.5678	6.67	5.37	2.71	9.061	4.411
2LKV_V66E	GLU66	8.5	4.07	4.28	9.14	6.49607	6.49	5.34	2.59	7.109	3.76
2LKV_V99E	GLU99	8.4	4.07	4.28	9.73	8.07732	5.97	5.13	3.57	6.229	4.278
2LKV_V39E	GLU39	8.2	4.07	4.28	11.65	3.81481	7.32	5.65	2.72	8.626	4.781
2LKV_V74E	GLU74	7.8	4.07	4.28	11.15	6.9994	6.94	5.72	2.37	7.65	4.464
2LKV_T62E	GLU62	7.7	4.07	4.28	10.87	6.95134	6.33	5.38	2.95	9.321	4.534
2LKV_N100E	GLU100	7.6	4.07	4.28	11.99	5.08064	2.41	3.06	3.95	7.897	2.819
2LKV_L25E	GLU25	7.5	4.07	4.28	8.8	7.05798	6.52	5.36	2.64	8.113	4.128
2LKV_F34E	GLU34	7.3	4.07	4.28	9.23	8.03479	6.46	5.34	6.98	7.433	4.083
2LKV_I72E	GLU72	7.3	4.07	4.28	7.03	4.85803	6.73	5.38	3.46	6.532	4.416
2LKV_V23E	GLU23	7.1	4.07	4.28	10.8	3.97123	5.96	5.16	2.5	7.419	3.725
2LKV_Y91E	GLU91	7.1	4.07	4.28	8.97	3.45885	5.29	4.43	2.29	7.654	3.29
2LKV_A132E	GLU132	7	4.07	4.28	10.74	7.09118	3.62	3.34	3.85	14	4.983
2LKV_L38E	GLU38	6.8	4.07	4.28	8.5	4.07351	5	4.61	1.72	6.352	2.813
2LKV_T41E	GLU41	6.8	4.07	4.28	9.23	4.84598	7.09	5.56	3.58	7.077	5.172
2LKV_A90E	GLU90	6.4	4.07	4.28	11.52	7.8585	6.32	5.13	5.47	8.347	4.175
2LKV_L37E	GLU37	5.2	4.07	4.28	10.83	6.48647	2.85	4.56	1.41	10.518	2.433
2LKV_G20E	GLU20	4.5	4.07	4.28	10.87	2.7026	6.25	5.21	2.87	6.867	4.431
2LKV_N118E	GLU118	4.5	4.07	4.28	8.61	4.03677	5.17	4.63	4.66	3.145	3.689

## Sheet: Table S4 (Grouped PDBs)
Group	Target	Target File Name	Origin
1	1A2P_1~3	1A2P_curated_1~3.pdb	1A2P
	1A2P_4~23	1A2P_curated_4~23.pdb	1FW7
	1A2P_24~43	1A2P_curated_24~43.pdb	1BNR
	1A2P_44~46	1A2P_curated_44~46.pdb	1BNJ
	1A2P_47~49	1A2P_curated_47~49.pdb	1BNI
2	1BEO_1	1BEO_curated_1.pdb	1BEO
	1BEO_2~19	1BEO_curated_2~19.pdb	1BEG
3	1BHC_1	1BHC_curated_1.pdb	1BHC
	1BHC_2	1BHC_curated_2.pdb	4PTI
	1BHC_3~4	1BHC_curated_3~4.pdb	1D0D
	1BHC_5	1BHC_curated_5.pdb	1BPI
4	1BUS_1~5	1BUS_curated_1~5.pdb	1BUS
	2BUS_6	2BUS_curated_6.pdb	2BUS
5	1CVO_1~2	1CVO_curated_1~2.pdb	1CVO
	1CVO_3	1CVO_curated_3.pdb	1KXI
6	1EGF_1~16	1EGF_curated_1~16.pdb	1EGF
	1EGF_17~32	1EGF_curated_17~32.pdb	3EGF
	1EGF_33	1EGF_curated_33.pdb	1EPI
	1EGF_34~43	1EGF_curated_34~43.pdb	1EPH
	1EGF_44	1EGF_curated_44.pdb	1EPG
7	1ERA_1	1ERA_curated_1.pdb	1ERA
	1ERA_2	1ERA_curated_2.pdb	3EBX
8	1ERT_1	1ERT_curated_1.pdb	1ERT
	1ERT_2	1ERT_curated_2.pdb	1ERU
9	1EY0_1	1EY0_curated_1.pdb	1EY0
	1EY0_2	1EY0_curated_2.pdb	1STN
10	1KF3_1	1KF3_curated_1.pdb	1KF3
	1KF3_2	1KF3_curated_2.pdb	9RAT
	1KF3_3	1KF3_curated_3.pdb	3RN3
	1KF3_4	1KF3_curated_4.pdb	1RNZ
	1KF3_5	1KF3_curated_5.pdb	3SRN
11	1LNI_1~2	1LNI_curated_1~2.pdb	1LNI
	1LNI_3~4	1LNI_curated_3~4.pdb	1RGG
12	1LSE_1	1LSE_curated_1.pdb	1LSE
	1LSE_2	1LSE_curated_2.pdb	6LYZ
	1LSE_3	1LSE_curated_3.pdb	4LZT
	1LSE_4	1LSE_curated_4.pdb	2LZT
	1LSE_5~6	1LSE_curated_5~6.pdb	1LYS
13	1PGA_1	1PGA_curated_1.pdb	1PGA
	1PGA_2~33	1PGA_curated_2~33.pdb	3GB1
	1PGA_34	1PGA_curated_34.pdb	2GB1
	1PGA_35	1PGA_curated_35.pdb	1PGB
	1PGA_36~95	1PGA_curated_36~95.pdb	1GB1
14	1PNT_1	1PNT_curated_1.pdb	1PNT
	1PNT_2	1PNT_curated_2.pdb	1Z12
15	1TRS_1	1TRS_curated_1.pdb	1TRS
	1TRS_2	1TRS_curated_2.pdb	1TRW
16	9RNT_1	9RNT_curated_1.pdb	9RNT
	9RNT_2~35	9RNT_curated_2~35.pdb	1YGW
