# Supplementary material for: Comparative Performance of High-Throughput Methods for Protein pKa Predictions
Source: J Chem Inf Model. 2023 Aug 8;63(16):5169–81. doi: 10.1021/acs.jcim.3c00165 (PMC10466379; doi:10.1021/acs.jcim.3c00165)
Supplement: Supplementary file 3 — ci3c00165_si_003.zip [file ci3c00165_si_003.zip]

Archive with 1,300 entries (1,298 files):
- curated_pdbs/
- __MACOSX/._curated_pdbs
- curated_pdbs/1egf_curated_10.pdb
- __MACOSX/curated_pdbs/._1egf_curated_10.pdb
- curated_pdbs/1egf_curated_38.pdb
- __MACOSX/curated_pdbs/._1egf_curated_38.pdb
- curated_pdbs/1lz1_curated.pdb
- __MACOSX/curated_pdbs/._1lz1_curated.pdb
- curated_pdbs/1lse_curated_6.pdb
- __MACOSX/curated_pdbs/._1lse_curated_6.pdb
- curated_pdbs/1a2p_curated_46.pdb
- __MACOSX/curated_pdbs/._1a2p_curated_46.pdb
- curated_pdbs/1u2u_curated_23.pdb
- __MACOSX/curated_pdbs/._1u2u_curated_23.pdb
- curated_pdbs/1ans_curated_2.pdb
- __MACOSX/curated_pdbs/._1ans_curated_2.pdb
- curated_pdbs/1beo_curated_13.pdb
- __MACOSX/curated_pdbs/._1beo_curated_13.pdb
- curated_pdbs/1u9r_curated.pdb
- __MACOSX/curated_pdbs/._1u9r_curated.pdb
- curated_pdbs/1fmh_curated_12.pdb
- __MACOSX/curated_pdbs/._1fmh_curated_12.pdb
- curated_pdbs/1pga_curated_71.pdb
- __MACOSX/curated_pdbs/._1pga_curated_71.pdb
- curated_pdbs/1pga_curated_65.pdb
- __MACOSX/curated_pdbs/._1pga_curated_65.pdb
- curated_pdbs/1a91_curated_5.pdb
- __MACOSX/curated_pdbs/._1a91_curated_5.pdb
- curated_pdbs/1pga_curated_59.pdb
- __MACOSX/curated_pdbs/._1pga_curated_59.pdb
- curated_pdbs/1pga_curated_58.pdb
- __MACOSX/curated_pdbs/._1pga_curated_58.pdb
- curated_pdbs/1a91_curated_4.pdb
- __MACOSX/curated_pdbs/._1a91_curated_4.pdb
- curated_pdbs/1pga_curated_64.pdb
- __MACOSX/curated_pdbs/._1pga_curated_64.pdb
- curated_pdbs/1pga_curated_70.pdb
- __MACOSX/curated_pdbs/._1pga_curated_70.pdb
- curated_pdbs/1fmh_curated_13.pdb
- __MACOSX/curated_pdbs/._1fmh_curated_13.pdb
- curated_pdbs/1fmh_curated_1.pdb
- __MACOSX/curated_pdbs/._1fmh_curated_1.pdb
- curated_pdbs/1nzp_curated_8.pdb
- __MACOSX/curated_pdbs/._1nzp_curated_8.pdb
- curated_pdbs/1beo_curated_12.pdb
- __MACOSX/curated_pdbs/._1beo_curated_12.pdb
- curated_pdbs/1ans_curated_3.pdb
- __MACOSX/curated_pdbs/._1ans_curated_3.pdb
- curated_pdbs/1u2u_curated_22.pdb
- __MACOSX/curated_pdbs/._1u2u_curated_22.pdb
- curated_pdbs/1a2p_curated_47.pdb
- __MACOSX/curated_pdbs/._1a2p_curated_47.pdb
- curated_pdbs/1egf_curated_39.pdb
- __MACOSX/curated_pdbs/._1egf_curated_39.pdb
- curated_pdbs/1egf_curated_11.pdb
- __MACOSX/curated_pdbs/._1egf_curated_11.pdb
- curated_pdbs/1egf_curated_13.pdb
- __MACOSX/curated_pdbs/._1egf_curated_13.pdb
- curated_pdbs/1mut_curated_14.pdb
- __MACOSX/curated_pdbs/._1mut_curated_14.pdb
- curated_pdbs/1lse_curated_5.pdb
- __MACOSX/curated_pdbs/._1lse_curated_5.pdb
- curated_pdbs/2l90_curated_19.pdb
- __MACOSX/curated_pdbs/._2l90_curated_19.pdb
- curated_pdbs/1a2p_curated_45.pdb
- __MACOSX/curated_pdbs/._1a2p_curated_45.pdb
- curated_pdbs/2qdb_curated.pdb
- __MACOSX/curated_pdbs/._2qdb_curated.pdb
- curated_pdbs/1u2u_curated_20.pdb
- __MACOSX/curated_pdbs/._1u2u_curated_20.pdb
- curated_pdbs/1ans_curated_1.pdb
- __MACOSX/curated_pdbs/._1ans_curated_1.pdb
- curated_pdbs/1a2p_curated_8.pdb
- __MACOSX/curated_pdbs/._1a2p_curated_8.pdb
- curated_pdbs/1beo_curated_10.pdb
- __MACOSX/curated_pdbs/._1beo_curated_10.pdb
- curated_pdbs/1fmh_curated_3.pdb
- __MACOSX/curated_pdbs/._1fmh_curated_3.pdb
- curated_pdbs/1fmh_curated_11.pdb
- __MACOSX/curated_pdbs/._1fmh_curated_11.pdb
- curated_pdbs/1pga_curated_66.pdb
- __MACOSX/curated_pdbs/._1pga_curated_66.pdb
- curated_pdbs/1pga_curated_72.pdb
- __MACOSX/curated_pdbs/._1pga_curated_72.pdb
- curated_pdbs/2l90_curated_8.pdb
- __MACOSX/curated_pdbs/._2l90_curated_8.pdb
- curated_pdbs/1a91_curated_6.pdb
- __MACOSX/curated_pdbs/._1a91_curated_6.pdb
- curated_pdbs/1fez_curated_4.pdb
- __MACOSX/curated_pdbs/._1fez_curated_4.pdb
- curated_pdbs/1a91_curated_7.pdb
- __MACOSX/curated_pdbs/._1a91_curated_7.pdb
- curated_pdbs/2l90_curated_9.pdb
- __MACOSX/curated_pdbs/._2l90_curated_9.pdb
- curated_pdbs/1pga_curated_73.pdb
- __MACOSX/curated_pdbs/._1pga_curated_73.pdb
- curated_pdbs/1pga_curated_67.pdb
- __MACOSX/curated_pdbs/._1pga_curated_67.pdb
- curated_pdbs/1fmh_curated_10.pdb
- __MACOSX/curated_pdbs/._1fmh_curated_10.pdb
- curated_pdbs/1fmh_curated_2.pdb
- __MACOSX/curated_pdbs/._1fmh_curated_2.pdb
- curated_pdbs/1beo_curated_11.pdb
- __MACOSX/curated_pdbs/._1beo_curated_11.pdb
- curated_pdbs/1a2p_curated_9.pdb
- __MACOSX/curated_pdbs/._1a2p_curated_9.pdb
- curated_pdbs/1u2u_curated_21.pdb
- __MACOSX/curated_pdbs/._1u2u_curated_21.pdb
- curated_pdbs/1a2p_curated_44.pdb
- __MACOSX/curated_pdbs/._1a2p_curated_44.pdb
- curated_pdbs/2l90_curated_18.pdb
- __MACOSX/curated_pdbs/._2l90_curated_18.pdb
- curated_pdbs/1lse_curated_4.pdb
- __MACOSX/curated_pdbs/._1lse_curated_4.pdb
- curated_pdbs/1mut_curated_15.pdb
- __MACOSX/curated_pdbs/._1mut_curated_15.pdb
- curated_pdbs/1egf_curated_12.pdb
- __MACOSX/curated_pdbs/._1egf_curated_12.pdb
- curated_pdbs/1mut_curated_11.pdb
- __MACOSX/curated_pdbs/._1mut_curated_11.pdb
- curated_pdbs/1egf_curated_16.pdb
- __MACOSX/curated_pdbs/._1egf_curated_16.pdb
- curated_pdbs/1dsb_curated_2.pdb
- __MACOSX/curated_pdbs/._1dsb_curated_2.pdb
- curated_pdbs/1a2p_curated_40.pdb
- __MACOSX/curated_pdbs/._1a2p_curated_40.pdb
- curated_pdbs/2l90_curated_20.pdb
- __MACOSX/curated_pdbs/._2l90_curated_20.pdb
- curated_pdbs/1ans_curated_4.pdb
- __MACOSX/curated_pdbs/._1ans_curated_4.pdb
- curated_pdbs/1u2u_curated_19.pdb
- __MACOSX/curated_pdbs/._1u2u_curated_19.pdb
- curated_pdbs/1u2u_curated_25.pdb
- __MACOSX/curated_pdbs/._1u2u_curated_25.pdb
- curated_pdbs/1beo_curated_15.pdb
- __MACOSX/curated_pdbs/._1beo_curated_15.pdb
- curated_pdbs/.DS_Store
- __MACOSX/curated_pdbs/._.DS_Store
- curated_pdbs/1fmh_curated_14.pdb
- __MACOSX/curated_pdbs/._1fmh_curated_14.pdb
- curated_pdbs/1pga_curated_88.pdb
- __MACOSX/curated_pdbs/._1pga_curated_88.pdb
- curated_pdbs/1fmh_curated_6.pdb
- __MACOSX/curated_pdbs/._1fmh_curated_6.pdb
- curated_pdbs/1fez_curated_1.pdb
- __MACOSX/curated_pdbs/._1fez_curated_1.pdb
- curated_pdbs/3dmu_curated.pdb
- __MACOSX/curated_pdbs/._3dmu_curated.pdb
- curated_pdbs/1a91_curated_3.pdb
- __MACOSX/curated_pdbs/._1a91_curated_3.pdb
- curated_pdbs/1de3_curated_8.pdb
- __MACOSX/curated_pdbs/._1de3_curated_8.pdb
- curated_pdbs/1pga_curated_63.pdb
- __MACOSX/curated_pdbs/._1pga_curated_63.pdb
- curated_pdbs/1pga_curated_77.pdb
- __MACOSX/curated_pdbs/._1pga_curated_77.pdb
- curated_pdbs/1pga_curated_76.pdb
- __MACOSX/curated_pdbs/._1pga_curated_76.pdb
- curated_pdbs/1pga_curated_62.pdb
- __MACOSX/curated_pdbs/._1pga_curated_62.pdb
- curated_pdbs/1de3_curated_9.pdb
- __MACOSX/curated_pdbs/._1de3_curated_9.pdb
- curated_pdbs/1a91_curated_2.pdb
- __MACOSX/curated_pdbs/._1a91_curated_2.pdb
- curated_pdbs/1fmh_curated_7.pdb
- __MACOSX/curated_pdbs/._1fmh_curated_7.pdb
- curated_pdbs/1pga_curated_89.pdb
- __MACOSX/curated_pdbs/._1pga_curated_89.pdb
- curated_pdbs/1fmh_curated_15.pdb
- __MACOSX/curated_pdbs/._1fmh_curated_15.pdb
- curated_pdbs/1beo_curated_14.pdb
- __MACOSX/curated_pdbs/._1beo_curated_14.pdb
- curated_pdbs/1cvo_curated_1.pdb
- __MACOSX/curated_pdbs/._1cvo_curated_1.pdb
- curated_pdbs/1u2u_curated_24.pdb
- __MACOSX/curated_pdbs/._1u2u_curated_24.pdb
- curated_pdbs/1l98_curated.pdb
- __MACOSX/curated_pdbs/._1l98_curated.pdb
- curated_pdbs/1u2u_curated_18.pdb
- __MACOSX/curated_pdbs/._1u2u_curated_18.pdb
- curated_pdbs/1ans_curated_5.pdb
- __MACOSX/curated_pdbs/._1ans_curated_5.pdb
- curated_pdbs/2l90_curated_21.pdb
- __MACOSX/curated_pdbs/._2l90_curated_21.pdb
- curated_pdbs/1a2p_curated_41.pdb
- __MACOSX/curated_pdbs/._1a2p_curated_41.pdb
- curated_pdbs/1lse_curated_1.pdb
- __MACOSX/curated_pdbs/._1lse_curated_1.pdb
- curated_pdbs/1egf_curated_17.pdb
- __MACOSX/curated_pdbs/._1egf_curated_17.pdb
- curated_pdbs/1yph_curated_1.pdb
- __MACOSX/curated_pdbs/._1yph_curated_1.pdb
- curated_pdbs/1mut_curated_10.pdb
- __MACOSX/curated_pdbs/._1mut_curated_10.pdb
- curated_pdbs/1mut_curated_12.pdb
- __MACOSX/curated_pdbs/._1mut_curated_12.pdb
- curated_pdbs/1egf_curated_29.pdb
- __MACOSX/curated_pdbs/._1egf_curated_29.pdb
- curated_pdbs/1egf_curated_15.pdb
- __MACOSX/curated_pdbs/._1egf_curated_15.pdb
- curated_pdbs/1lse_curated_3.pdb
- __MACOSX/curated_pdbs/._1lse_curated_3.pdb
- curated_pdbs/1dsb_curated_1.pdb
- __MACOSX/curated_pdbs/._1dsb_curated_1.pdb
- curated_pdbs/1a2p_curated_43.pdb
- __MACOSX/curated_pdbs/._1a2p_curated_43.pdb
- curated_pdbs/1ans_curated_7.pdb
- __MACOSX/curated_pdbs/._1ans_curated_7.pdb
- curated_pdbs/1u2u_curated_26.pdb
- __MACOSX/curated_pdbs/._1u2u_curated_26.pdb
- curated_pdbs/1cvo_curated_3.pdb
- __MACOSX/curated_pdbs/._1cvo_curated_3.pdb
- curated_pdbs/1beo_curated_16.pdb
- __MACOSX/curated_pdbs/._1beo_curated_16.pdb
- curated_pdbs/1fmh_curated_17.pdb
- __MACOSX/curated_pdbs/._1fmh_curated_17.pdb
- curated_pdbs/1fmh_curated_5.pdb
- __MACOSX/curated_pdbs/._1fmh_curated_5.pdb
- curated_pdbs/1pga_curated_48.pdb
- __MACOSX/curated_pdbs/._1pga_curated_48.pdb
- curated_pdbs/1fez_curated_2.pdb
- __MACOSX/curated_pdbs/._1fez_curated_2.pdb
- curated_pdbs/1pga_curated_74.pdb
- __MACOSX/curated_pdbs/._1pga_curated_74.pdb
- curated_pdbs/1pga_curated_60.pdb
- __MACOSX/curated_pdbs/._1pga_curated_60.pdb
- curated_pdbs/1pga_curated_61.pdb
- __MACOSX/curated_pdbs/._1pga_curated_61.pdb
- curated_pdbs/1pga_curated_75.pdb
- __MACOSX/curated_pdbs/._1pga_curated_75.pdb
- curated_pdbs/1pga_curated_49.pdb
- __MACOSX/curated_pdbs/._1pga_curated_49.pdb
- curated_pdbs/1a91_curated_1.pdb
- __MACOSX/curated_pdbs/._1a91_curated_1.pdb
- curated_pdbs/1fez_curated_3.pdb
- __MACOSX/curated_pdbs/._1fez_curated_3.pdb
- curated_pdbs/1fmh_curated_4.pdb
- __MACOSX/curated_pdbs/._1fmh_curated_4.pdb
- curated_pdbs/1fmh_curated_16.pdb
- __MACOSX/curated_pdbs/._1fmh_curated_16.pdb
- curated_pdbs/1beo_curated_17.pdb
- __MACOSX/curated_pdbs/._1beo_curated_17.pdb
- curated_pdbs/1a91_curated_10.pdb
- __MACOSX/curated_pdbs/._1a91_curated_10.pdb
- curated_pdbs/1cvo_curated_2.pdb
- __MACOSX/curated_pdbs/._1cvo_curated_2.pdb
- curated_pdbs/1u2u_curated_27.pdb
- __MACOSX/curated_pdbs/._1u2u_curated_27.pdb
- curated_pdbs/1ans_curated_6.pdb
- __MACOSX/curated_pdbs/._1ans_curated_6.pdb
- curated_pdbs/1a2p_curated_42.pdb
- __MACOSX/curated_pdbs/._1a2p_curated_42.pdb
- curated_pdbs/1lse_curated_2.pdb
- __MACOSX/curated_pdbs/._1lse_curated_2.pdb
- curated_pdbs/1egf_curated_14.pdb
- __MACOSX/curated_pdbs/._1egf_curated_14.pdb
- curated_pdbs/1egf_curated_28.pdb
- __MACOSX/curated_pdbs/._1egf_curated_28.pdb
- curated_pdbs/1mut_curated_13.pdb
- __MACOSX/curated_pdbs/._1mut_curated_13.pdb
- curated_pdbs/1yph_curated_2.pdb
- __MACOSX/curated_pdbs/._1yph_curated_2.pdb
- curated_pdbs/1mut_curated_4.pdb
- __MACOSX/curated_pdbs/._1mut_curated_4.pdb
- curated_pdbs/1ans_curated_20.pdb
- __MACOSX/curated_pdbs/._1ans_curated_20.pdb
- curated_pdbs/1a2p_curated_19.pdb
- __MACOSX/curated_pdbs/._1a2p_curated_19.pdb
- curated_pdbs/1a2p_curated_25.pdb
- __MACOSX/curated_pdbs/._1a2p_curated_25.pdb
- curated_pdbs/1a2p_curated_31.pdb
- __MACOSX/curated_pdbs/._1a2p_curated_31.pdb
- curated_pdbs/1bus_curated_2.pdb
- __MACOSX/curated_pdbs/._1bus_curated_2.pdb
- curated_pdbs/1u2u_curated_3.pdb
- __MACOSX/curated_pdbs/._1u2u_curated_3.pdb
- curated_pdbs/9rnt_curated_27.pdb
- __MACOSX/curated_pdbs/._9rnt_curated_27.pdb
- curated_pdbs/2igh_curated_21.pdb
- __MACOSX/curated_pdbs/._2igh_curated_21.pdb
- curated_pdbs/1mek_curated_16.pdb
- __MACOSX/curated_pdbs/._1mek_curated_16.pdb
- curated_pdbs/9rnt_curated_33.pdb
- __MACOSX/curated_pdbs/._9rnt_curated_33.pdb
- curated_pdbs/1lni_curated_1.pdb
- __MACOSX/curated_pdbs/._1lni_curated_1.pdb
- curated_pdbs/1jas_curated_8.pdb
- __MACOSX/curated_pdbs/._1jas_curated_8.pdb
- curated_pdbs/1de3_curated_10.pdb
- __MACOSX/curated_pdbs/._1de3_curated_10.pdb
- curated_pdbs/1pga_curated_12.pdb
- __MACOSX/curated_pdbs/._1pga_curated_12.pdb
- curated_pdbs/1ert_curated_1.pdb
- __MACOSX/curated_pdbs/._1ert_curated_1.pdb
- curated_pdbs/1pga_curated_13.pdb
- __MACOSX/curated_pdbs/._1pga_curated_13.pdb
- curated_pdbs/1de3_curated_11.pdb
- __MACOSX/curated_pdbs/._1de3_curated_11.pdb
- curated_pdbs/1jas_curated_9.pdb
- __MACOSX/curated_pdbs/._1jas_curated_9.pdb
[truncated: 1,000 more entries]
