# Supplementary material for: Comparative Performance of High-Throughput Methods for Protein pKa Predictions
Source: J Chem Inf Model. 2023 Aug 8;63(16):5169–81. doi: 10.1021/acs.jcim.3c00165 (PMC10466379; doi:10.1021/acs.jcim.3c00165)
Supplement: Supplementary file 3 — ci3c00165_si_003.zip [file ci3c00165_si_003.zip › curated_pdbs/1egf_curated_10.pdb]

MODEL       10                                                                  
ATOM      1  N   ASN A   1      -2.104  16.022   1.492  1.00  0.00           N  
ATOM      2  CA  ASN A   1      -3.370  15.620   2.081  1.00  0.00           C  
ATOM      3  C   ASN A   1      -3.693  14.186   1.652  1.00  0.00           C  
ATOM      4  O   ASN A   1      -3.137  13.687   0.676  1.00  0.00           O  
ATOM      5  CB  ASN A   1      -4.510  16.522   1.609  1.00  0.00           C  
ATOM      6  CG  ASN A   1      -4.272  17.975   2.032  1.00  0.00           C  
ATOM      7  OD1 ASN A   1      -3.552  18.724   1.392  1.00  0.00           O  
ATOM      8  ND2 ASN A   1      -4.913  18.325   3.140  1.00  0.00           N  
ATOM      9  N   SER A   2      -4.591  13.566   2.404  1.00  0.00           N  
ATOM     10  CA  SER A   2      -4.995  12.201   2.114  1.00  0.00           C  
ATOM     11  C   SER A   2      -6.500  12.146   1.844  1.00  0.00           C  
ATOM     12  O   SER A   2      -7.300  12.543   2.691  1.00  0.00           O  
ATOM     13  CB  SER A   2      -4.627  11.261   3.265  1.00  0.00           C  
ATOM     14  OG  SER A   2      -5.271  11.628   4.481  1.00  0.00           O  
ATOM     15  N   TYR A   3      -6.839  11.653   0.664  1.00  0.00           N  
ATOM     16  CA  TYR A   3      -8.234  11.541   0.272  1.00  0.00           C  
ATOM     17  C   TYR A   3      -8.552  10.131  -0.229  1.00  0.00           C  
ATOM     18  O   TYR A   3      -7.766   9.539  -0.967  1.00  0.00           O  
ATOM     19  CB  TYR A   3      -8.430  12.534  -0.876  1.00  0.00           C  
ATOM     20  CG  TYR A   3      -9.764  12.381  -1.609  1.00  0.00           C  
ATOM     21  CD1 TYR A   3     -10.880  13.058  -1.158  1.00  0.00           C  
ATOM     22  CD2 TYR A   3      -9.854  11.567  -2.721  1.00  0.00           C  
ATOM     23  CE1 TYR A   3     -12.136  12.914  -1.847  1.00  0.00           C  
ATOM     24  CE2 TYR A   3     -11.109  11.424  -3.409  1.00  0.00           C  
ATOM     25  CZ  TYR A   3     -12.189  12.105  -2.940  1.00  0.00           C  
ATOM     26  OH  TYR A   3     -13.376  11.970  -3.591  1.00  0.00           O  
ATOM     27  N   PRO A   4      -9.736   9.620   0.204  1.00  0.00           N  
ATOM     28  CA  PRO A   4     -10.167   8.291  -0.193  1.00  0.00           C  
ATOM     29  C   PRO A   4     -10.654   8.282  -1.642  1.00  0.00           C  
ATOM     30  O   PRO A   4     -11.732   8.794  -1.942  1.00  0.00           O  
ATOM     31  CB  PRO A   4     -11.255   7.917   0.802  1.00  0.00           C  
ATOM     32  CG  PRO A   4     -11.715   9.224   1.427  1.00  0.00           C  
ATOM     33  CD  PRO A   4     -10.691  10.292   1.080  1.00  0.00           C  
ATOM     34  N   GLY A   5      -9.838   7.695  -2.505  1.00  0.00           N  
ATOM     35  CA  GLY A   5     -10.172   7.612  -3.916  1.00  0.00           C  
ATOM     36  C   GLY A   5      -9.250   6.633  -4.642  1.00  0.00           C  
ATOM     37  O   GLY A   5      -8.123   6.397  -4.208  1.00  0.00           O  
ATOM     38  N   CYS A   6      -9.763   6.085  -5.735  1.00  0.00           N  
ATOM     39  CA  CYS A   6      -8.998   5.136  -6.525  1.00  0.00           C  
ATOM     40  C   CYS A   6      -9.846   4.722  -7.730  1.00  0.00           C  
ATOM     41  O   CYS A   6     -10.741   3.887  -7.607  1.00  0.00           O  
ATOM     42  CB  CYS A   6      -8.563   3.929  -5.693  1.00  0.00           C  
ATOM     43  SG  CYS A   6      -6.871   4.042  -5.003  1.00  0.00           S  
ATOM     44  N   PRO A   7      -9.525   5.341  -8.897  1.00  0.00           N  
ATOM     45  CA  PRO A   7     -10.248   5.046 -10.124  1.00  0.00           C  
ATOM     46  C   PRO A   7      -9.832   3.688 -10.691  1.00  0.00           C  
ATOM     47  O   PRO A   7      -9.037   2.972 -10.081  1.00  0.00           O  
ATOM     48  CB  PRO A   7      -9.927   6.202 -11.057  1.00  0.00           C  
ATOM     49  CG  PRO A   7      -8.678   6.860 -10.494  1.00  0.00           C  
ATOM     50  CD  PRO A   7      -8.472   6.337  -9.081  1.00  0.00           C  
ATOM     51  N   SER A   8     -10.387   3.371 -11.853  1.00  0.00           N  
ATOM     52  CA  SER A   8     -10.085   2.110 -12.509  1.00  0.00           C  
ATOM     53  C   SER A   8      -8.841   2.263 -13.386  1.00  0.00           C  
ATOM     54  O   SER A   8      -8.560   1.410 -14.226  1.00  0.00           O  
ATOM     55  CB  SER A   8     -11.270   1.628 -13.347  1.00  0.00           C  
ATOM     56  OG  SER A   8     -11.026   0.349 -13.927  1.00  0.00           O  
ATOM     57  N   SER A   9      -8.128   3.358 -13.161  1.00  0.00           N  
ATOM     58  CA  SER A   9      -6.920   3.634 -13.920  1.00  0.00           C  
ATOM     59  C   SER A   9      -5.780   2.733 -13.437  1.00  0.00           C  
ATOM     60  O   SER A   9      -5.019   2.203 -14.245  1.00  0.00           O  
ATOM     61  CB  SER A   9      -6.519   5.104 -13.802  1.00  0.00           C  
ATOM     62  OG  SER A   9      -7.548   5.977 -14.261  1.00  0.00           O  
ATOM     63  N   TYR A  10      -5.701   2.586 -12.124  1.00  0.00           N  
ATOM     64  CA  TYR A  10      -4.668   1.759 -11.522  1.00  0.00           C  
ATOM     65  C   TYR A  10      -5.089   0.289 -11.497  1.00  0.00           C  
ATOM     66  O   TYR A  10      -4.506  -0.540 -12.191  1.00  0.00           O  
ATOM     67  CB  TYR A  10      -4.510   2.258 -10.084  1.00  0.00           C  
ATOM     68  CG  TYR A  10      -4.041   3.711  -9.977  1.00  0.00           C  
ATOM     69  CD1 TYR A  10      -2.718   4.027 -10.215  1.00  0.00           C  
ATOM     70  CD2 TYR A  10      -4.939   4.704  -9.645  1.00  0.00           C  
ATOM     71  CE1 TYR A  10      -2.276   5.394 -10.115  1.00  0.00           C  
ATOM     72  CE2 TYR A  10      -4.497   6.070  -9.545  1.00  0.00           C  
ATOM     73  CZ  TYR A  10      -3.187   6.348  -9.785  1.00  0.00           C  
ATOM     74  OH  TYR A  10      -2.770   7.639  -9.689  1.00  0.00           O  
ATOM     75  N   ASP A  11      -6.100   0.011 -10.685  1.00  0.00           N  
ATOM     76  CA  ASP A  11      -6.607  -1.345 -10.558  1.00  0.00           C  
ATOM     77  C   ASP A  11      -5.438  -2.300 -10.312  1.00  0.00           C  
ATOM     78  O   ASP A  11      -5.026  -3.029 -11.213  1.00  0.00           O  
ATOM     79  CB  ASP A  11      -7.317  -1.789 -11.839  1.00  0.00           C  
ATOM     80  CG  ASP A  11      -8.837  -1.602 -11.834  1.00  0.00           C  
ATOM     81  OD1 ASP A  11      -9.488  -2.464 -11.129  1.00  0.00           O  
ATOM     82  OD2 ASP A  11      -9.368  -0.681 -12.470  1.00  0.00           O  
ATOM     83  N   GLY A  12      -4.938  -2.267  -9.084  1.00  0.00           N  
ATOM     84  CA  GLY A  12      -3.824  -3.122  -8.708  1.00  0.00           C  
ATOM     85  C   GLY A  12      -2.678  -2.299  -8.115  1.00  0.00           C  
ATOM     86  O   GLY A  12      -1.508  -2.595  -8.353  1.00  0.00           O  
ATOM     87  N   TYR A  13      -3.055  -1.281  -7.354  1.00  0.00           N  
ATOM     88  CA  TYR A  13      -2.074  -0.413  -6.725  1.00  0.00           C  
ATOM     89  C   TYR A  13      -1.927  -0.740  -5.238  1.00  0.00           C  
ATOM     90  O   TYR A  13      -1.063  -0.187  -4.559  1.00  0.00           O  
ATOM     91  CB  TYR A  13      -2.614   1.010  -6.872  1.00  0.00           C  
ATOM     92  CG  TYR A  13      -1.526   2.074  -7.042  1.00  0.00           C  
ATOM     93  CD1 TYR A  13      -0.885   2.217  -8.255  1.00  0.00           C  
ATOM     94  CD2 TYR A  13      -1.188   2.890  -5.981  1.00  0.00           C  
ATOM     95  CE1 TYR A  13       0.138   3.218  -8.413  1.00  0.00           C  
ATOM     96  CE2 TYR A  13      -0.165   3.890  -6.139  1.00  0.00           C  
ATOM     97  CZ  TYR A  13       0.448   4.005  -7.348  1.00  0.00           C  
ATOM     98  OH  TYR A  13       1.414   4.951  -7.499  1.00  0.00           O  
ATOM     99  N   CYS A  14      -2.786  -1.635  -4.772  1.00  0.00           N  
ATOM    100  CA  CYS A  14      -2.763  -2.042  -3.378  1.00  0.00           C  
ATOM    101  C   CYS A  14      -2.808  -3.570  -3.322  1.00  0.00           C  
ATOM    102  O   CYS A  14      -3.825  -4.177  -3.654  1.00  0.00           O  
ATOM    103  CB  CYS A  14      -3.908  -1.407  -2.586  1.00  0.00           C  
ATOM    104  SG  CYS A  14      -4.580   0.134  -3.309  1.00  0.00           S  
ATOM    105  N   LEU A  15      -1.696  -4.148  -2.899  1.00  0.00           N  
ATOM    106  CA  LEU A  15      -1.595  -5.594  -2.794  1.00  0.00           C  
ATOM    107  C   LEU A  15      -1.188  -5.972  -1.368  1.00  0.00           C  
ATOM    108  O   LEU A  15      -0.887  -5.100  -0.554  1.00  0.00           O  
ATOM    109  CB  LEU A  15      -0.654  -6.145  -3.867  1.00  0.00           C  
ATOM    110  CG  LEU A  15      -0.767  -5.503  -5.251  1.00  0.00           C  
ATOM    111  CD1 LEU A  15      -2.173  -5.688  -5.828  1.00  0.00           C  
ATOM    112  CD2 LEU A  15      -0.354  -4.030  -5.211  1.00  0.00           C  
ATOM    113  N   ASN A  16      -1.193  -7.270  -1.110  1.00  0.00           N  
ATOM    114  CA  ASN A  16      -0.828  -7.774   0.204  1.00  0.00           C  
ATOM    115  C   ASN A  16      -1.663  -7.061   1.268  1.00  0.00           C  
ATOM    116  O   ASN A  16      -1.133  -6.290   2.066  1.00  0.00           O  
ATOM    117  CB  ASN A  16       0.648  -7.509   0.505  1.00  0.00           C  
ATOM    118  CG  ASN A  16       1.544  -8.085  -0.592  1.00  0.00           C  
ATOM    119  OD1 ASN A  16       1.451  -9.245  -0.959  1.00  0.00           O  
ATOM    120  ND2 ASN A  16       2.415  -7.215  -1.094  1.00  0.00           N  
ATOM    121  N   GLY A  17      -2.958  -7.343   1.246  1.00  0.00           N  
ATOM    122  CA  GLY A  17      -3.873  -6.738   2.199  1.00  0.00           C  
ATOM    123  C   GLY A  17      -3.679  -5.221   2.259  1.00  0.00           C  
ATOM    124  O   GLY A  17      -3.859  -4.609   3.311  1.00  0.00           O  
ATOM    125  N   GLY A  18      -3.315  -4.657   1.116  1.00  0.00           N  
ATOM    126  CA  GLY A  18      -3.094  -3.225   1.024  1.00  0.00           C  
ATOM    127  C   GLY A  18      -4.409  -2.483   0.775  1.00  0.00           C  
ATOM    128  O   GLY A  18      -5.384  -3.079   0.324  1.00  0.00           O  
ATOM    129  N   VAL A  19      -4.388  -1.193   1.077  1.00  0.00           N  
ATOM    130  CA  VAL A  19      -5.568  -0.363   0.892  1.00  0.00           C  
ATOM    131  C   VAL A  19      -5.286   0.678  -0.194  1.00  0.00           C  
ATOM    132  O   VAL A  19      -4.147   0.828  -0.634  1.00  0.00           O  
ATOM    133  CB  VAL A  19      -5.984   0.259   2.225  1.00  0.00           C  
ATOM    134  CG1 VAL A  19      -7.277   1.064   2.073  1.00  0.00           C  
ATOM    135  CG2 VAL A  19      -6.128  -0.811   3.308  1.00  0.00           C  
ATOM    136  N   CYS A  20      -6.342   1.372  -0.592  1.00  0.00           N  
ATOM    137  CA  CYS A  20      -6.224   2.395  -1.616  1.00  0.00           C  
ATOM    138  C   CYS A  20      -6.486   3.756  -0.968  1.00  0.00           C  
ATOM    139  O   CYS A  20      -7.388   3.892  -0.143  1.00  0.00           O  
ATOM    140  CB  CYS A  20      -7.166   2.133  -2.792  1.00  0.00           C  
ATOM    141  SG  CYS A  20      -6.446   2.461  -4.442  1.00  0.00           S  
ATOM    142  N   MET A  21      -5.680   4.731  -1.366  1.00  0.00           N  
ATOM    143  CA  MET A  21      -5.815   6.076  -0.834  1.00  0.00           C  
ATOM    144  C   MET A  21      -5.283   7.113  -1.827  1.00  0.00           C  
ATOM    145  O   MET A  21      -4.465   6.793  -2.686  1.00  0.00           O  
ATOM    146  CB  MET A  21      -5.040   6.184   0.481  1.00  0.00           C  
ATOM    147  CG  MET A  21      -5.965   5.976   1.681  1.00  0.00           C  
ATOM    148  SD  MET A  21      -6.947   7.441   1.958  1.00  0.00           S  
ATOM    149  CE  MET A  21      -8.032   6.849   3.246  1.00  0.00           C  
ATOM    150  N   HIS A  22      -5.773   8.335  -1.675  1.00  0.00           N  
ATOM    151  CA  HIS A  22      -5.357   9.421  -2.545  1.00  0.00           C  
ATOM    152  C   HIS A  22      -4.521  10.425  -1.752  1.00  0.00           C  
ATOM    153  O   HIS A  22      -4.618  10.490  -0.526  1.00  0.00           O  
ATOM    154  CB  HIS A  22      -6.569  10.065  -3.226  1.00  0.00           C  
ATOM    155  CG  HIS A  22      -6.241  10.786  -4.510  1.00  0.00           C  
ATOM    156  ND1 HIS A  22      -6.871  11.955  -4.897  1.00  0.00           N  
ATOM    157  CD2 HIS A  22      -5.341  10.491  -5.494  1.00  0.00           C  
ATOM    158  CE1 HIS A  22      -6.367  12.339  -6.060  1.00  0.00           C  
ATOM    159  NE2 HIS A  22      -5.420  11.428  -6.428  1.00  0.00           N  
ATOM    160  N   ILE A  23      -3.716  11.185  -2.481  1.00  0.00           N  
ATOM    161  CA  ILE A  23      -2.863  12.183  -1.860  1.00  0.00           C  
ATOM    162  C   ILE A  23      -3.375  13.579  -2.219  1.00  0.00           C  
ATOM    163  O   ILE A  23      -3.045  14.557  -1.547  1.00  0.00           O  
ATOM    164  CB  ILE A  23      -1.400  11.948  -2.241  1.00  0.00           C  
ATOM    165  CG1 ILE A  23      -1.106  10.455  -2.395  1.00  0.00           C  
ATOM    166  CG2 ILE A  23      -0.458  12.618  -1.239  1.00  0.00           C  
ATOM    167  CD1 ILE A  23      -0.398   9.905  -1.154  1.00  0.00           C  
ATOM    168  N   GLU A  24      -4.172  13.630  -3.275  1.00  0.00           N  
ATOM    169  CA  GLU A  24      -4.733  14.891  -3.731  1.00  0.00           C  
ATOM    170  C   GLU A  24      -3.623  15.924  -3.930  1.00  0.00           C  
ATOM    171  O   GLU A  24      -2.479  15.695  -3.541  1.00  0.00           O  
ATOM    172  CB  GLU A  24      -5.791  15.405  -2.753  1.00  0.00           C  
ATOM    173  CG  GLU A  24      -6.987  15.999  -3.501  1.00  0.00           C  
ATOM    174  CD  GLU A  24      -8.118  16.352  -2.535  1.00  0.00           C  
ATOM    175  OE1 GLU A  24      -8.987  15.510  -2.262  1.00  0.00           O  
ATOM    176  OE2 GLU A  24      -8.075  17.550  -2.059  1.00  0.00           O  
ATOM    177  N   SER A  25      -4.000  17.041  -4.535  1.00  0.00           N  
ATOM    178  CA  SER A  25      -3.050  18.110  -4.792  1.00  0.00           C  
ATOM    179  C   SER A  25      -2.170  17.754  -5.992  1.00  0.00           C  
ATOM    180  O   SER A  25      -1.641  18.640  -6.663  1.00  0.00           O  
ATOM    181  CB  SER A  25      -2.182  18.383  -3.561  1.00  0.00           C  
ATOM    182  OG  SER A  25      -0.889  17.796  -3.679  1.00  0.00           O  
ATOM    183  N   LEU A  26      -2.043  16.457  -6.226  1.00  0.00           N  
ATOM    184  CA  LEU A  26      -1.237  15.972  -7.335  1.00  0.00           C  
ATOM    185  C   LEU A  26      -1.906  14.739  -7.945  1.00  0.00           C  
ATOM    186  O   LEU A  26      -1.278  13.997  -8.699  1.00  0.00           O  
ATOM    187  CB  LEU A  26       0.204  15.730  -6.883  1.00  0.00           C  
ATOM    188  CG  LEU A  26       1.188  16.875  -7.136  1.00  0.00           C  
ATOM    189  CD1 LEU A  26       2.335  16.846  -6.122  1.00  0.00           C  
ATOM    190  CD2 LEU A  26       1.697  16.851  -8.578  1.00  0.00           C  
ATOM    191  N   ASP A  27      -3.171  14.558  -7.597  1.00  0.00           N  
ATOM    192  CA  ASP A  27      -3.932  13.428  -8.102  1.00  0.00           C  
ATOM    193  C   ASP A  27      -3.119  12.147  -7.911  1.00  0.00           C  
ATOM    194  O   ASP A  27      -3.350  11.152  -8.598  1.00  0.00           O  
ATOM    195  CB  ASP A  27      -4.226  13.583  -9.595  1.00  0.00           C  
ATOM    196  CG  ASP A  27      -5.693  13.395  -9.987  1.00  0.00           C  
ATOM    197  OD1 ASP A  27      -6.541  14.258  -9.723  1.00  0.00           O  
ATOM    198  OD2 ASP A  27      -5.953  12.291 -10.602  1.00  0.00           O  
ATOM    199  N   SER A  28      -2.186  12.209  -6.973  1.00  0.00           N  
ATOM    200  CA  SER A  28      -1.338  11.065  -6.683  1.00  0.00           C  
ATOM    201  C   SER A  28      -2.076  10.086  -5.770  1.00  0.00           C  
ATOM    202  O   SER A  28      -2.394  10.415  -4.629  1.00  0.00           O  
ATOM    203  CB  SER A  28      -0.022  11.505  -6.036  1.00  0.00           C  
ATOM    204  OG  SER A  28       0.057  12.921  -5.895  1.00  0.00           O  
ATOM    205  N   TYR A  29      -2.325   8.899  -6.306  1.00  0.00           N  
ATOM    206  CA  TYR A  29      -3.020   7.869  -5.554  1.00  0.00           C  
ATOM    207  C   TYR A  29      -2.030   6.874  -4.945  1.00  0.00           C  
ATOM    208  O   TYR A  29      -1.183   6.326  -5.647  1.00  0.00           O  
ATOM    209  CB  TYR A  29      -3.905   7.135  -6.563  1.00  0.00           C  
ATOM    210  CG  TYR A  29      -5.156   7.915  -6.976  1.00  0.00           C  
ATOM    211  CD1 TYR A  29      -5.090   8.822  -8.015  1.00  0.00           C  
ATOM    212  CD2 TYR A  29      -6.347   7.712  -6.311  1.00  0.00           C  
ATOM    213  CE1 TYR A  29      -6.267   9.557  -8.403  1.00  0.00           C  
ATOM    214  CE2 TYR A  29      -7.523   8.445  -6.700  1.00  0.00           C  
ATOM    215  CZ  TYR A  29      -7.424   9.331  -7.728  1.00  0.00           C  
ATOM    216  OH  TYR A  29      -8.536  10.024  -8.095  1.00  0.00           O  
ATOM    217  N   THR A  30      -2.169   6.673  -3.642  1.00  0.00           N  
ATOM    218  CA  THR A  30      -1.299   5.753  -2.930  1.00  0.00           C  
ATOM    219  C   THR A  30      -2.043   4.457  -2.600  1.00  0.00           C  
ATOM    220  O   THR A  30      -3.155   4.240  -3.078  1.00  0.00           O  
ATOM    221  CB  THR A  30      -0.759   6.475  -1.692  1.00  0.00           C  
ATOM    222  OG1 THR A  30       0.009   5.482  -1.019  1.00  0.00           O  
ATOM    223  CG2 THR A  30      -1.863   6.833  -0.696  1.00  0.00           C  
ATOM    224  N   CYS A  31      -1.400   3.634  -1.786  1.00  0.00           N  
ATOM    225  CA  CYS A  31      -1.990   2.368  -1.387  1.00  0.00           C  
ATOM    226  C   CYS A  31      -1.279   1.884  -0.121  1.00  0.00           C  
ATOM    227  O   CYS A  31      -0.051   1.868  -0.062  1.00  0.00           O  
ATOM    228  CB  CYS A  31      -1.916   1.331  -2.511  1.00  0.00           C  
ATOM    229  SG  CYS A  31      -3.471   1.109  -3.452  1.00  0.00           S  
ATOM    230  N   ASN A  32      -2.083   1.504   0.861  1.00  0.00           N  
ATOM    231  CA  ASN A  32      -1.547   1.023   2.123  1.00  0.00           C  
ATOM    232  C   ASN A  32      -1.096  -0.428   1.960  1.00  0.00           C  
ATOM    233  O   ASN A  32      -1.572  -1.134   1.074  1.00  0.00           O  
ATOM    234  CB  ASN A  32      -2.608   1.069   3.226  1.00  0.00           C  
ATOM    235  CG  ASN A  32      -1.961   1.042   4.611  1.00  0.00           C  
ATOM    236  OD1 ASN A  32      -0.760   0.887   4.760  1.00  0.00           O  
ATOM    237  ND2 ASN A  32      -2.820   1.202   5.612  1.00  0.00           N  
ATOM    238  N   CYS A  33      -0.183  -0.832   2.832  1.00  0.00           N  
ATOM    239  CA  CYS A  33       0.337  -2.189   2.795  1.00  0.00           C  
ATOM    240  C   CYS A  33       0.023  -2.861   4.134  1.00  0.00           C  
ATOM    241  O   CYS A  33      -0.972  -2.533   4.777  1.00  0.00           O  
ATOM    242  CB  CYS A  33       1.836  -2.211   2.483  1.00  0.00           C  
ATOM    243  SG  CYS A  33       2.385  -3.629   1.465  1.00  0.00           S  
ATOM    244  N   VAL A  34       0.892  -3.785   4.513  1.00  0.00           N  
ATOM    245  CA  VAL A  34       0.721  -4.505   5.764  1.00  0.00           C  
ATOM    246  C   VAL A  34       2.071  -5.064   6.216  1.00  0.00           C  
ATOM    247  O   VAL A  34       3.118  -4.627   5.741  1.00  0.00           O  
ATOM    248  CB  VAL A  34      -0.350  -5.587   5.603  1.00  0.00           C  
ATOM    249  CG1 VAL A  34       0.253  -6.879   5.051  1.00  0.00           C  
ATOM    250  CG2 VAL A  34      -1.078  -5.842   6.926  1.00  0.00           C  
ATOM    251  N   ILE A  35       2.003  -6.023   7.129  1.00  0.00           N  
ATOM    252  CA  ILE A  35       3.207  -6.646   7.649  1.00  0.00           C  
ATOM    253  C   ILE A  35       3.806  -7.561   6.580  1.00  0.00           C  
ATOM    254  O   ILE A  35       3.109  -8.405   6.017  1.00  0.00           O  
ATOM    255  CB  ILE A  35       2.913  -7.357   8.973  1.00  0.00           C  
ATOM    256  CG1 ILE A  35       2.132  -6.446   9.921  1.00  0.00           C  
ATOM    257  CG2 ILE A  35       4.202  -7.882   9.611  1.00  0.00           C  
ATOM    258  CD1 ILE A  35       1.618  -7.228  11.131  1.00  0.00           C  
ATOM    259  N   GLY A  36       5.092  -7.366   6.331  1.00  0.00           N  
ATOM    260  CA  GLY A  36       5.793  -8.163   5.338  1.00  0.00           C  
ATOM    261  C   GLY A  36       5.717  -7.510   3.956  1.00  0.00           C  
ATOM    262  O   GLY A  36       6.127  -8.104   2.962  1.00  0.00           O  
ATOM    263  N   TYR A  37       5.188  -6.295   3.941  1.00  0.00           N  
ATOM    264  CA  TYR A  37       5.053  -5.555   2.697  1.00  0.00           C  
ATOM    265  C   TYR A  37       4.781  -4.073   2.969  1.00  0.00           C  
ATOM    266  O   TYR A  37       4.054  -3.732   3.899  1.00  0.00           O  
ATOM    267  CB  TYR A  37       3.847  -6.158   1.976  1.00  0.00           C  
ATOM    268  CG  TYR A  37       3.914  -7.678   1.817  1.00  0.00           C  
ATOM    269  CD1 TYR A  37       3.468  -8.499   2.833  1.00  0.00           C  
ATOM    270  CD2 TYR A  37       4.421  -8.230   0.658  1.00  0.00           C  
ATOM    271  CE1 TYR A  37       3.532  -9.929   2.684  1.00  0.00           C  
ATOM    272  CE2 TYR A  37       4.485  -9.660   0.508  1.00  0.00           C  
ATOM    273  CZ  TYR A  37       4.037 -10.440   1.528  1.00  0.00           C  
ATOM    274  OH  TYR A  37       4.097 -11.791   1.388  1.00  0.00           O  
ATOM    275  N   SER A  38       5.379  -3.232   2.136  1.00  0.00           N  
ATOM    276  CA  SER A  38       5.210  -1.796   2.274  1.00  0.00           C  
ATOM    277  C   SER A  38       5.613  -1.094   0.977  1.00  0.00           C  
ATOM    278  O   SER A  38       6.273  -1.689   0.126  1.00  0.00           O  
ATOM    279  CB  SER A  38       6.030  -1.254   3.447  1.00  0.00           C  
ATOM    280  OG  SER A  38       5.737   0.113   3.719  1.00  0.00           O  
ATOM    281  N   GLY A  39       5.201   0.160   0.866  1.00  0.00           N  
ATOM    282  CA  GLY A  39       5.510   0.948  -0.314  1.00  0.00           C  
ATOM    283  C   GLY A  39       4.270   1.684  -0.825  1.00  0.00           C  
ATOM    284  O   GLY A  39       3.194   1.576  -0.236  1.00  0.00           O  
ATOM    285  N   ASP A  40       4.459   2.414  -1.912  1.00  0.00           N  
ATOM    286  CA  ASP A  40       3.369   3.168  -2.508  1.00  0.00           C  
ATOM    287  C   ASP A  40       2.381   2.199  -3.161  1.00  0.00           C  
ATOM    288  O   ASP A  40       1.264   2.582  -3.504  1.00  0.00           O  
ATOM    289  CB  ASP A  40       3.884   4.118  -3.592  1.00  0.00           C  
ATOM    290  CG  ASP A  40       2.828   5.053  -4.186  1.00  0.00           C  
ATOM    291  OD1 ASP A  40       2.565   6.099  -3.477  1.00  0.00           O  
ATOM    292  OD2 ASP A  40       2.283   4.796  -5.269  1.00  0.00           O  
ATOM    293  N   ARG A  41       2.828   0.959  -3.311  1.00  0.00           N  
ATOM    294  CA  ARG A  41       1.998  -0.068  -3.915  1.00  0.00           C  
ATOM    295  C   ARG A  41       2.139  -1.384  -3.148  1.00  0.00           C  
ATOM    296  O   ARG A  41       1.736  -2.438  -3.636  1.00  0.00           O  
ATOM    297  CB  ARG A  41       2.382  -0.295  -5.379  1.00  0.00           C  
ATOM    298  CG  ARG A  41       1.151  -0.627  -6.224  1.00  0.00           C  
ATOM    299  CD  ARG A  41       1.557  -1.180  -7.591  1.00  0.00           C  
ATOM    300  NE  ARG A  41       1.904  -2.613  -7.474  1.00  0.00           N  
ATOM    301  CZ  ARG A  41       1.710  -3.522  -8.454  1.00  0.00           C  
ATOM    302  NH1 ARG A  41       2.647  -3.716  -9.406  1.00  0.00           N  
ATOM    303  NH2 ARG A  41       0.589  -4.219  -8.466  1.00  0.00           N  
ATOM    304  N   CYS A  42       2.709  -1.278  -1.957  1.00  0.00           N  
ATOM    305  CA  CYS A  42       2.907  -2.447  -1.116  1.00  0.00           C  
ATOM    306  C   CYS A  42       3.534  -3.551  -1.969  1.00  0.00           C  
ATOM    307  O   CYS A  42       2.865  -4.522  -2.321  1.00  0.00           O  
ATOM    308  CB  CYS A  42       1.602  -2.900  -0.461  1.00  0.00           C  
ATOM    309  SG  CYS A  42       1.807  -4.075   0.928  1.00  0.00           S  
ATOM    310  N   GLN A  43       4.808  -3.367  -2.278  1.00  0.00           N  
ATOM    311  CA  GLN A  43       5.532  -4.337  -3.084  1.00  0.00           C  
ATOM    312  C   GLN A  43       6.799  -4.790  -2.358  1.00  0.00           C  
ATOM    313  O   GLN A  43       7.219  -5.938  -2.493  1.00  0.00           O  
ATOM    314  CB  GLN A  43       5.864  -3.764  -4.463  1.00  0.00           C  
ATOM    315  CG  GLN A  43       7.060  -4.490  -5.083  1.00  0.00           C  
ATOM    316  CD  GLN A  43       8.378  -3.964  -4.508  1.00  0.00           C  
ATOM    317  OE1 GLN A  43       9.026  -4.600  -3.693  1.00  0.00           O  
ATOM    318  NE2 GLN A  43       8.736  -2.773  -4.976  1.00  0.00           N  
ATOM    319  N   THR A  44       7.373  -3.865  -1.602  1.00  0.00           N  
ATOM    320  CA  THR A  44       8.585  -4.155  -0.855  1.00  0.00           C  
ATOM    321  C   THR A  44       8.285  -5.126   0.289  1.00  0.00           C  
ATOM    322  O   THR A  44       7.705  -4.738   1.302  1.00  0.00           O  
ATOM    323  CB  THR A  44       9.179  -2.827  -0.383  1.00  0.00           C  
ATOM    324  OG1 THR A  44       9.891  -2.342  -1.519  1.00  0.00           O  
ATOM    325  CG2 THR A  44      10.260  -3.015   0.682  1.00  0.00           C  
ATOM    326  N   ARG A  45       8.696  -6.370   0.090  1.00  0.00           N  
ATOM    327  CA  ARG A  45       8.479  -7.401   1.091  1.00  0.00           C  
ATOM    328  C   ARG A  45       9.444  -7.212   2.263  1.00  0.00           C  
ATOM    329  O   ARG A  45      10.651  -7.080   2.063  1.00  0.00           O  
ATOM    330  CB  ARG A  45       8.675  -8.797   0.496  1.00  0.00           C  
ATOM    331  CG  ARG A  45       7.391  -9.621   0.601  1.00  0.00           C  
ATOM    332  CD  ARG A  45       7.652 -11.087   0.253  1.00  0.00           C  
ATOM    333  NE  ARG A  45       6.368 -11.800   0.064  1.00  0.00           N  
ATOM    334  CZ  ARG A  45       6.000 -12.403  -1.086  1.00  0.00           C  
ATOM    335  NH1 ARG A  45       6.352 -13.682  -1.333  1.00  0.00           N  
ATOM    336  NH2 ARG A  45       5.289 -11.724  -1.966  1.00  0.00           N  
ATOM    337  N   ASP A  46       8.877  -7.205   3.460  1.00  0.00           N  
ATOM    338  CA  ASP A  46       9.672  -7.036   4.665  1.00  0.00           C  
ATOM    339  C   ASP A  46      10.588  -8.248   4.841  1.00  0.00           C  
ATOM    340  O   ASP A  46      11.083  -8.805   3.862  1.00  0.00           O  
ATOM    341  CB  ASP A  46       8.782  -6.934   5.903  1.00  0.00           C  
ATOM    342  CG  ASP A  46       9.334  -6.055   7.027  1.00  0.00           C  
ATOM    343  OD1 ASP A  46       9.458  -4.831   6.877  1.00  0.00           O  
ATOM    344  OD2 ASP A  46       9.647  -6.686   8.107  1.00  0.00           O  
ATOM    345  N   LEU A  47      10.787  -8.623   6.094  1.00  0.00           N  
ATOM    346  CA  LEU A  47      11.636  -9.759   6.412  1.00  0.00           C  
ATOM    347  C   LEU A  47      11.147 -10.409   7.708  1.00  0.00           C  
ATOM    348  O   LEU A  47      11.049 -11.633   7.793  1.00  0.00           O  
ATOM    349  CB  LEU A  47      13.106  -9.334   6.453  1.00  0.00           C  
ATOM    350  CG  LEU A  47      13.601  -8.515   5.261  1.00  0.00           C  
ATOM    351  CD1 LEU A  47      14.986  -7.927   5.538  1.00  0.00           C  
ATOM    352  CD2 LEU A  47      13.576  -9.344   3.977  1.00  0.00           C  
ATOM    353  N   ARG A  48      10.854  -9.563   8.683  1.00  0.00           N  
ATOM    354  CA  ARG A  48      10.378 -10.041   9.970  1.00  0.00           C  
ATOM    355  C   ARG A  48       9.929  -8.864  10.841  1.00  0.00           C  
ATOM    356  O   ARG A  48      10.569  -8.551  11.843  1.00  0.00           O  
ATOM    357  CB  ARG A  48      11.466 -10.824  10.705  1.00  0.00           C  
ATOM    358  CG  ARG A  48      11.158 -12.322  10.705  1.00  0.00           C  
ATOM    359  CD  ARG A  48      12.413 -13.139  11.021  1.00  0.00           C  
ATOM    360  NE  ARG A  48      12.188 -14.563  10.681  1.00  0.00           N  
ATOM    361  CZ  ARG A  48      12.575 -15.134   9.519  1.00  0.00           C  
ATOM    362  NH1 ARG A  48      11.764 -15.102   8.440  1.00  0.00           N  
ATOM    363  NH2 ARG A  48      13.754 -15.723   9.456  1.00  0.00           N  
ATOM    364  N   TRP A  49       8.835  -8.245  10.425  1.00  0.00           N  
ATOM    365  CA  TRP A  49       8.293  -7.110  11.153  1.00  0.00           C  
ATOM    366  C   TRP A  49       7.552  -7.646  12.380  1.00  0.00           C  
ATOM    367  O   TRP A  49       7.147  -6.876  13.250  1.00  0.00           O  
ATOM    368  CB  TRP A  49       7.410  -6.249  10.251  1.00  0.00           C  
ATOM    369  CG  TRP A  49       6.494  -5.285  11.009  1.00  0.00           C  
ATOM    370  CD1 TRP A  49       6.548  -3.948  11.038  1.00  0.00           C  
ATOM    371  CD2 TRP A  49       5.379  -5.644  11.853  1.00  0.00           C  
ATOM    372  NE1 TRP A  49       5.552  -3.420  11.837  1.00  0.00           N  
ATOM    373  CE2 TRP A  49       4.821  -4.485  12.347  1.00  0.00           C  
ATOM    374  CE3 TRP A  49       4.862  -6.909  12.187  1.00  0.00           C  
ATOM    375  CZ2 TRP A  49       3.713  -4.472  13.203  1.00  0.00           C  
ATOM    376  CZ3 TRP A  49       3.755  -6.879  13.043  1.00  0.00           C  
ATOM    377  CH2 TRP A  49       3.180  -5.719  13.551  1.00  0.00           C  
ATOM    378  N   TRP A  50       7.399  -8.962  12.412  1.00  0.00           N  
ATOM    379  CA  TRP A  50       6.713  -9.608  13.517  1.00  0.00           C  
ATOM    380  C   TRP A  50       7.754  -9.946  14.587  1.00  0.00           C  
ATOM    381  O   TRP A  50       7.458 -10.660  15.542  1.00  0.00           O  
ATOM    382  CB  TRP A  50       5.932 -10.833  13.037  1.00  0.00           C  
ATOM    383  CG  TRP A  50       5.732 -10.888  11.520  1.00  0.00           C  
ATOM    384  CD1 TRP A  50       6.659 -11.084  10.573  1.00  0.00           C  
ATOM    385  CD2 TRP A  50       4.484 -10.736  10.812  1.00  0.00           C  
ATOM    386  NE1 TRP A  50       6.102 -11.069   9.310  1.00  0.00           N  
ATOM    387  CE2 TRP A  50       4.736 -10.851   9.461  1.00  0.00           C  
ATOM    388  CE3 TRP A  50       3.184 -10.509  11.298  1.00  0.00           C  
ATOM    389  CZ2 TRP A  50       3.739 -10.754   8.483  1.00  0.00           C  
ATOM    390  CZ3 TRP A  50       2.198 -10.414  10.308  1.00  0.00           C  
ATOM    391  CH2 TRP A  50       2.436 -10.527   8.943  1.00  0.00           C  
ATOM    392  N   GLU A  51       8.951  -9.414  14.390  1.00  0.00           N  
ATOM    393  CA  GLU A  51      10.037  -9.650  15.326  1.00  0.00           C  
ATOM    394  C   GLU A  51      10.731  -8.332  15.677  1.00  0.00           C  
ATOM    395  O   GLU A  51      10.914  -8.015  16.851  1.00  0.00           O  
ATOM    396  CB  GLU A  51      11.038 -10.661  14.762  1.00  0.00           C  
ATOM    397  CG  GLU A  51      10.388 -12.035  14.589  1.00  0.00           C  
ATOM    398  CD  GLU A  51      11.379 -13.155  14.915  1.00  0.00           C  
ATOM    399  OE1 GLU A  51      12.476 -13.199  14.340  1.00  0.00           O  
ATOM    400  OE2 GLU A  51      10.974 -13.998  15.805  1.00  0.00           O  
ATOM    401  N   LEU A  52      11.099  -7.597  14.636  1.00  0.00           N  
ATOM    402  CA  LEU A  52      11.769  -6.320  14.819  1.00  0.00           C  
ATOM    403  C   LEU A  52      11.032  -5.244  14.019  1.00  0.00           C  
ATOM    404  O   LEU A  52      10.485  -5.524  12.954  1.00  0.00           O  
ATOM    405  CB  LEU A  52      13.253  -6.439  14.471  1.00  0.00           C  
ATOM    406  CG  LEU A  52      13.580  -6.665  12.994  1.00  0.00           C  
ATOM    407  CD1 LEU A  52      14.465  -5.541  12.449  1.00  0.00           C  
ATOM    408  CD2 LEU A  52      14.207  -8.045  12.775  1.00  0.00           C  
ATOM    409  N   ARG A  53      11.045  -4.036  14.562  1.00  0.00           N  
ATOM    410  CA  ARG A  53      10.386  -2.916  13.911  1.00  0.00           C  
ATOM    411  C   ARG A  53      11.264  -2.365  12.787  1.00  0.00           C  
ATOM    412  O   ARG A  53      10.756  -1.916  11.760  1.00  0.00           O  
ATOM    413  CB  ARG A  53      10.085  -1.798  14.911  1.00  0.00           C  
ATOM    414  CG  ARG A  53       8.992  -2.220  15.893  1.00  0.00           C  
ATOM    415  CD  ARG A  53       8.776  -1.150  16.967  1.00  0.00           C  
ATOM    416  NE  ARG A  53       8.149   0.048  16.367  1.00  0.00           N  
ATOM    417  CZ  ARG A  53       8.689   1.284  16.403  1.00  0.00           C  
ATOM    418  NH1 ARG A  53       9.843   1.494  15.797  1.00  0.00           N  
ATOM    419  NH2 ARG A  53       8.060   2.288  17.047  1.00  0.00           N  
ATOM    420  OXT ARG A  53      12.534  -2.413  13.012  1.00  0.00           O  
TER     421      ARG A  53                                                      
ENDMDL                                                                          
