# Supplementary material for: Comparative Performance of High-Throughput Methods for Protein pKa Predictions
Source: J Chem Inf Model. 2023 Aug 8;63(16):5169–81. doi: 10.1021/acs.jcim.3c00165 (PMC10466379; doi:10.1021/acs.jcim.3c00165)
Supplement: Supplementary file 3 — ci3c00165_si_003.zip [file ci3c00165_si_003.zip › curated_pdbs/1egf_curated_38.pdb]

MODEL        5                                                                  
ATOM      1  N   ASN A   1      -7.941   1.546   0.167  1.00  5.00           N  
ATOM      2  CA  ASN A   1      -7.599   0.325   0.944  1.00  4.42           C  
ATOM      3  C   ASN A   1      -6.143   0.380   1.397  1.00  3.45           C  
ATOM      4  O   ASN A   1      -5.241   0.391   0.584  1.00  4.42           O  
ATOM      5  CB  ASN A   1      -7.781  -0.924   0.069  1.00  4.27           C  
ATOM      6  CG  ASN A   1      -9.187  -0.930  -0.530  1.00  5.31           C  
ATOM      7  OD1 ASN A   1     -10.050  -1.674  -0.108  1.00  6.35           O  
ATOM      8  ND2 ASN A   1      -9.460  -0.117  -1.513  1.00  5.27           N  
ATOM      9  H1  ASN A   1      -7.110   1.853  -0.379  1.00  5.31           H  
ATOM     10  H2  ASN A   1      -8.726   1.337  -0.481  1.00  5.78           H  
ATOM     11  H3  ASN A   1      -8.226   2.303   0.820  1.00  4.73           H  
ATOM     12  HA  ASN A   1      -8.236   0.280   1.821  1.00  5.11           H  
ATOM     13  HB2 ASN A   1      -7.051  -0.921  -0.727  1.00  4.21           H  
ATOM     14  HB3 ASN A   1      -7.646  -1.814   0.670  1.00  4.30           H  
ATOM     15 HD21 ASN A   1      -8.767   0.485  -1.857  1.00  4.69           H  
ATOM     16 HD22 ASN A   1     -10.356  -0.111  -1.912  1.00  5.97           H  
ATOM     17  N   SER A   2      -5.948   0.408   2.687  1.00  1.87           N  
ATOM     18  CA  SER A   2      -4.575   0.461   3.230  1.00  1.21           C  
ATOM     19  C   SER A   2      -4.595   0.768   4.729  1.00  1.17           C  
ATOM     20  O   SER A   2      -4.560  -0.129   5.547  1.00  1.48           O  
ATOM     21  CB  SER A   2      -3.802   1.570   2.507  1.00  2.38           C  
ATOM     22  OG  SER A   2      -4.802   2.504   2.129  1.00  4.99           O  
ATOM     23  H   SER A   2      -6.702   0.379   3.294  1.00  1.75           H  
ATOM     24  HA  SER A   2      -4.115  -0.500   3.075  1.00  0.79           H  
ATOM     25  HB2 SER A   2      -3.089   2.037   3.173  1.00  2.00           H  
ATOM     26  HB3 SER A   2      -3.302   1.182   1.632  1.00  3.09           H  
ATOM     27  HG  SER A   2      -4.448   3.053   1.426  1.00  6.16           H  
ATOM     28  N   TYR A   3      -4.653   2.033   5.051  1.00  0.83           N  
ATOM     29  CA  TYR A   3      -4.678   2.439   6.486  1.00  0.77           C  
ATOM     30  C   TYR A   3      -3.527   1.784   7.284  1.00  0.85           C  
ATOM     31  O   TYR A   3      -3.579   0.602   7.561  1.00  1.14           O  
ATOM     32  CB  TYR A   3      -5.999   1.967   7.094  1.00  0.94           C  
ATOM     33  CG  TYR A   3      -6.852   3.193   7.425  1.00  0.74           C  
ATOM     34  CD1 TYR A   3      -6.657   3.889   8.602  1.00  0.35           C  
ATOM     35  CD2 TYR A   3      -7.826   3.624   6.549  1.00  1.17           C  
ATOM     36  CE1 TYR A   3      -7.425   4.998   8.895  1.00  0.30           C  
ATOM     37  CE2 TYR A   3      -8.594   4.733   6.842  1.00  1.25           C  
ATOM     38  CZ  TYR A   3      -8.398   5.427   8.017  1.00  0.85           C  
ATOM     39  OH  TYR A   3      -9.161   6.542   8.307  1.00  1.08           O  
ATOM     40  H   TYR A   3      -4.683   2.715   4.347  1.00  0.70           H  
ATOM     41  HA  TYR A   3      -4.620   3.513   6.535  1.00  0.61           H  
ATOM     42  HB2 TYR A   3      -6.526   1.339   6.392  1.00  1.21           H  
ATOM     43  HB3 TYR A   3      -5.803   1.412   8.001  1.00  1.01           H  
ATOM     44  HD1 TYR A   3      -5.892   3.569   9.296  1.00  0.51           H  
ATOM     45  HD2 TYR A   3      -7.985   3.091   5.622  1.00  1.53           H  
ATOM     46  HE1 TYR A   3      -7.266   5.532   9.821  1.00  0.25           H  
ATOM     47  HE2 TYR A   3      -9.352   5.058   6.146  1.00  1.69           H  
ATOM     48  HH  TYR A   3      -9.838   6.284   8.938  1.00  1.62           H  
ATOM     49  N   PRO A   4      -2.500   2.541   7.649  1.00  0.70           N  
ATOM     50  CA  PRO A   4      -1.374   1.969   8.412  1.00  0.93           C  
ATOM     51  C   PRO A   4      -1.793   1.614   9.841  1.00  1.14           C  
ATOM     52  O   PRO A   4      -2.941   1.770  10.210  1.00  2.35           O  
ATOM     53  CB  PRO A   4      -0.318   3.090   8.450  1.00  0.86           C  
ATOM     54  CG  PRO A   4      -0.959   4.361   7.840  1.00  0.63           C  
ATOM     55  CD  PRO A   4      -2.357   3.980   7.337  1.00  0.43           C  
ATOM     56  HA  PRO A   4      -0.995   1.089   7.904  1.00  1.01           H  
ATOM     57  HB2 PRO A   4      -0.021   3.280   9.470  1.00  1.06           H  
ATOM     58  HB3 PRO A   4       0.548   2.800   7.870  1.00  0.91           H  
ATOM     59  HG2 PRO A   4      -1.038   5.131   8.592  1.00  0.92           H  
ATOM     60  HG3 PRO A   4      -0.358   4.720   7.018  1.00  0.53           H  
ATOM     61  HD2 PRO A   4      -3.110   4.551   7.861  1.00  0.46           H  
ATOM     62  HD3 PRO A   4      -2.431   4.142   6.272  1.00  0.23           H  
ATOM     63  N   GLY A   5      -0.852   1.146  10.619  1.00  0.04           N  
ATOM     64  CA  GLY A   5      -1.175   0.775  12.031  1.00  0.07           C  
ATOM     65  C   GLY A   5      -2.034  -0.489  12.093  1.00  0.09           C  
ATOM     66  O   GLY A   5      -2.068  -1.266  11.161  1.00  0.11           O  
ATOM     67  H   GLY A   5       0.061   1.040  10.279  1.00  0.98           H  
ATOM     68  HA2 GLY A   5      -0.253   0.602  12.571  1.00  0.11           H  
ATOM     69  HA3 GLY A   5      -1.707   1.588  12.497  1.00  0.09           H  
ATOM     70  N   CYS A   6      -2.718  -0.657  13.197  1.00  0.10           N  
ATOM     71  CA  CYS A   6      -3.585  -1.843  13.369  1.00  0.11           C  
ATOM     72  C   CYS A   6      -4.570  -1.582  14.534  1.00  0.07           C  
ATOM     73  O   CYS A   6      -4.242  -0.867  15.462  1.00  0.17           O  
ATOM     74  CB  CYS A   6      -2.665  -3.038  13.715  1.00  0.24           C  
ATOM     75  SG  CYS A   6      -1.270  -3.343  12.614  1.00  2.63           S  
ATOM     76  H   CYS A   6      -2.677   0.011  13.904  1.00  0.09           H  
ATOM     77  HA  CYS A   6      -4.122  -2.006  12.443  1.00  0.16           H  
ATOM     78  HB2 CYS A   6      -2.261  -2.879  14.704  1.00  1.29           H  
ATOM     79  HB3 CYS A   6      -3.255  -3.944  13.750  1.00  1.49           H  
ATOM     80  N   PRO A   7      -5.755  -2.157  14.470  1.00  0.13           N  
ATOM     81  CA  PRO A   7      -6.767  -1.980  15.521  1.00  0.23           C  
ATOM     82  C   PRO A   7      -6.139  -1.941  16.919  1.00  0.23           C  
ATOM     83  O   PRO A   7      -5.070  -2.468  17.134  1.00  0.62           O  
ATOM     84  CB  PRO A   7      -7.678  -3.213  15.352  1.00  0.31           C  
ATOM     85  CG  PRO A   7      -7.410  -3.781  13.928  1.00  0.32           C  
ATOM     86  CD  PRO A   7      -6.162  -3.068  13.393  1.00  0.22           C  
ATOM     87  HA  PRO A   7      -7.316  -1.065  15.344  1.00  0.33           H  
ATOM     88  HB2 PRO A   7      -7.434  -3.957  16.097  1.00  0.33           H  
ATOM     89  HB3 PRO A   7      -8.713  -2.925  15.450  1.00  0.39           H  
ATOM     90  HG2 PRO A   7      -7.240  -4.853  13.967  1.00  0.36           H  
ATOM     91  HG3 PRO A   7      -8.253  -3.575  13.284  1.00  0.37           H  
ATOM     92  HD2 PRO A   7      -5.381  -3.774  13.211  1.00  0.25           H  
ATOM     93  HD3 PRO A   7      -6.393  -2.503  12.494  1.00  0.22           H  
ATOM     94  N   SER A   8      -6.803  -1.292  17.839  1.00  0.59           N  
ATOM     95  CA  SER A   8      -6.240  -1.221  19.216  1.00  0.63           C  
ATOM     96  C   SER A   8      -5.882  -2.609  19.720  1.00  0.79           C  
ATOM     97  O   SER A   8      -4.977  -2.770  20.513  1.00  0.89           O  
ATOM     98  CB  SER A   8      -7.286  -0.627  20.160  1.00  1.25           C  
ATOM     99  OG  SER A   8      -7.581   0.642  19.597  1.00  1.47           O  
ATOM    100  H   SER A   8      -7.657  -0.860  17.627  1.00  0.97           H  
ATOM    101  HA  SER A   8      -5.342  -0.609  19.199  1.00  0.46           H  
ATOM    102  HB2 SER A   8      -8.174  -1.243  20.182  1.00  1.44           H  
ATOM    103  HB3 SER A   8      -6.875  -0.513  21.155  1.00  1.44           H  
ATOM    104  HG  SER A   8      -8.448   0.911  19.909  1.00  1.79           H  
ATOM    105  N   SER A   9      -6.600  -3.595  19.251  1.00  1.06           N  
ATOM    106  CA  SER A   9      -6.302  -4.976  19.701  1.00  1.56           C  
ATOM    107  C   SER A   9      -4.803  -5.229  19.605  1.00  1.60           C  
ATOM    108  O   SER A   9      -4.279  -6.153  20.196  1.00  2.06           O  
ATOM    109  CB  SER A   9      -7.042  -5.953  18.781  1.00  1.72           C  
ATOM    110  OG  SER A   9      -8.355  -5.418  18.700  1.00  1.79           O  
ATOM    111  H   SER A   9      -7.318  -3.424  18.606  1.00  1.00           H  
ATOM    112  HA  SER A   9      -6.619  -5.091  20.735  1.00  1.87           H  
ATOM    113  HB2 SER A   9      -6.586  -5.978  17.801  1.00  2.51           H  
ATOM    114  HB3 SER A   9      -7.066  -6.943  19.213  1.00  1.32           H  
ATOM    115  HG  SER A   9      -8.678  -5.291  19.594  1.00  1.72           H  
ATOM    116  N   TYR A  10      -4.149  -4.388  18.853  1.00  1.24           N  
ATOM    117  CA  TYR A  10      -2.693  -4.517  18.675  1.00  1.53           C  
ATOM    118  C   TYR A  10      -1.961  -3.582  19.612  1.00  1.61           C  
ATOM    119  O   TYR A  10      -0.873  -3.120  19.329  1.00  3.48           O  
ATOM    120  CB  TYR A  10      -2.375  -4.155  17.234  1.00  1.38           C  
ATOM    121  CG  TYR A  10      -2.895  -5.298  16.380  1.00  1.24           C  
ATOM    122  CD1 TYR A  10      -2.177  -6.456  16.323  1.00  1.68           C  
ATOM    123  CD2 TYR A  10      -4.140  -5.253  15.804  1.00  0.48           C  
ATOM    124  CE1 TYR A  10      -2.682  -7.577  15.722  1.00  1.30           C  
ATOM    125  CE2 TYR A  10      -4.660  -6.369  15.193  1.00  0.19           C  
ATOM    126  CZ  TYR A  10      -3.937  -7.549  15.151  1.00  0.52           C  
ATOM    127  OH  TYR A  10      -4.489  -8.693  14.619  1.00  0.17           O  
ATOM    128  H   TYR A  10      -4.623  -3.676  18.398  1.00  0.88           H  
ATOM    129  HA  TYR A  10      -2.412  -5.533  18.892  1.00  1.83           H  
ATOM    130  HB2 TYR A  10      -2.868  -3.237  16.966  1.00  1.14           H  
ATOM    131  HB3 TYR A  10      -1.309  -4.051  17.105  1.00  1.62           H  
ATOM    132  HD1 TYR A  10      -1.198  -6.469  16.727  1.00  2.41           H  
ATOM    133  HD2 TYR A  10      -4.711  -4.340  15.824  1.00  0.23           H  
ATOM    134  HE1 TYR A  10      -2.089  -8.484  15.706  1.00  1.58           H  
ATOM    135  HE2 TYR A  10      -5.622  -6.309  14.718  1.00  0.54           H  
ATOM    136  HH  TYR A  10      -5.415  -8.724  14.872  1.00  0.64           H  
ATOM    137  N   ASP A  11      -2.588  -3.320  20.712  1.00  0.59           N  
ATOM    138  CA  ASP A  11      -1.975  -2.418  21.708  1.00  0.64           C  
ATOM    139  C   ASP A  11      -0.771  -3.086  22.373  1.00  0.37           C  
ATOM    140  O   ASP A  11      -0.264  -2.612  23.371  1.00  0.52           O  
ATOM    141  CB  ASP A  11      -3.036  -2.098  22.770  1.00  1.21           C  
ATOM    142  CG  ASP A  11      -2.417  -1.208  23.851  1.00  1.98           C  
ATOM    143  OD1 ASP A  11      -2.172  -0.059  23.530  1.00  1.97           O  
ATOM    144  OD2 ASP A  11      -2.221  -1.732  24.937  1.00  2.86           O  
ATOM    145  H   ASP A  11      -3.470  -3.708  20.873  1.00  1.94           H  
ATOM    146  HA  ASP A  11      -1.642  -1.522  21.205  1.00  0.78           H  
ATOM    147  HB2 ASP A  11      -3.871  -1.581  22.312  1.00  1.19           H  
ATOM    148  HB3 ASP A  11      -3.388  -3.014  23.220  1.00  1.30           H  
ATOM    149  N   GLY A  12      -0.333  -4.178  21.803  1.00  0.28           N  
ATOM    150  CA  GLY A  12       0.840  -4.881  22.398  1.00  0.67           C  
ATOM    151  C   GLY A  12       0.976  -6.331  21.896  1.00  0.72           C  
ATOM    152  O   GLY A  12       1.375  -7.198  22.649  1.00  1.29           O  
ATOM    153  H   GLY A  12      -0.770  -4.524  20.999  1.00  0.17           H  
ATOM    154  HA2 GLY A  12       1.737  -4.338  22.145  1.00  0.80           H  
ATOM    155  HA3 GLY A  12       0.730  -4.892  23.472  1.00  0.95           H  
ATOM    156  N   TYR A  13       0.652  -6.578  20.647  1.00  0.32           N  
ATOM    157  CA  TYR A  13       0.778  -7.978  20.129  1.00  0.31           C  
ATOM    158  C   TYR A  13       2.146  -8.181  19.504  1.00  0.24           C  
ATOM    159  O   TYR A  13       2.904  -9.008  19.956  1.00  0.16           O  
ATOM    160  CB  TYR A  13      -0.338  -8.239  19.091  1.00  0.41           C  
ATOM    161  CG  TYR A  13       0.165  -9.027  17.858  1.00  0.46           C  
ATOM    162  CD1 TYR A  13       0.581  -8.361  16.720  1.00  0.87           C  
ATOM    163  CD2 TYR A  13       0.046 -10.410  17.800  1.00  0.54           C  
ATOM    164  CE1 TYR A  13       0.836  -9.053  15.551  1.00  0.99           C  
ATOM    165  CE2 TYR A  13       0.312 -11.093  16.631  1.00  0.52           C  
ATOM    166  CZ  TYR A  13       0.708 -10.421  15.503  1.00  0.65           C  
ATOM    167  OH  TYR A  13       0.974 -11.108  14.338  1.00  0.76           O  
ATOM    168  H   TYR A  13       0.336  -5.859  20.061  1.00  0.50           H  
ATOM    169  HA  TYR A  13       0.688  -8.670  20.965  1.00  0.28           H  
ATOM    170  HB2 TYR A  13      -1.132  -8.805  19.555  1.00  0.50           H  
ATOM    171  HB3 TYR A  13      -0.743  -7.300  18.761  1.00  0.43           H  
ATOM    172  HD1 TYR A  13       0.790  -7.305  16.763  1.00  1.25           H  
ATOM    173  HD2 TYR A  13      -0.219 -10.968  18.681  1.00  0.82           H  
ATOM    174  HE1 TYR A  13       1.102  -8.517  14.654  1.00  1.42           H  
ATOM    175  HE2 TYR A  13       0.223 -12.166  16.609  1.00  0.73           H  
ATOM    176  HH  TYR A  13       1.886 -11.403  14.371  1.00  1.24           H  
ATOM    177  N   CYS A  14       2.501  -7.375  18.549  1.00  0.49           N  
ATOM    178  CA  CYS A  14       3.837  -7.587  17.949  1.00  0.45           C  
ATOM    179  C   CYS A  14       4.927  -7.341  18.979  1.00  0.29           C  
ATOM    180  O   CYS A  14       4.932  -6.352  19.684  1.00  0.36           O  
ATOM    181  CB  CYS A  14       4.035  -6.630  16.765  1.00  0.73           C  
ATOM    182  SG  CYS A  14       4.562  -7.340  15.179  1.00  1.12           S  
ATOM    183  H   CYS A  14       1.910  -6.659  18.237  1.00  0.71           H  
ATOM    184  HA  CYS A  14       3.902  -8.621  17.636  1.00  0.42           H  
ATOM    185  HB2 CYS A  14       3.107  -6.106  16.596  1.00  1.12           H  
ATOM    186  HB3 CYS A  14       4.778  -5.897  17.057  1.00  0.50           H  
ATOM    187  N   LEU A  15       5.830  -8.274  19.032  1.00  0.21           N  
ATOM    188  CA  LEU A  15       6.954  -8.184  19.986  1.00  0.23           C  
ATOM    189  C   LEU A  15       8.219  -7.660  19.344  1.00  0.31           C  
ATOM    190  O   LEU A  15       8.300  -7.490  18.146  1.00  0.59           O  
ATOM    191  CB  LEU A  15       7.327  -9.613  20.390  1.00  0.41           C  
ATOM    192  CG  LEU A  15       6.534 -10.147  21.580  1.00  0.38           C  
ATOM    193  CD1 LEU A  15       7.038  -9.525  22.888  1.00  2.02           C  
ATOM    194  CD2 LEU A  15       5.044  -9.896  21.370  1.00  2.37           C  
ATOM    195  H   LEU A  15       5.763  -9.047  18.433  1.00  0.30           H  
ATOM    196  HA  LEU A  15       6.694  -7.584  20.834  1.00  0.25           H  
ATOM    197  HB2 LEU A  15       7.152 -10.255  19.549  1.00  0.87           H  
ATOM    198  HB3 LEU A  15       8.372  -9.635  20.629  1.00  0.69           H  
ATOM    199  HG  LEU A  15       6.700 -11.211  21.631  1.00  2.04           H  
ATOM    200 HD11 LEU A  15       7.313  -8.496  22.741  1.00  3.11           H  
ATOM    201 HD12 LEU A  15       6.266  -9.584  23.642  1.00  2.02           H  
ATOM    202 HD13 LEU A  15       7.907 -10.074  23.225  1.00  3.15           H  
ATOM    203 HD21 LEU A  15       4.741 -10.344  20.428  1.00  2.40           H  
ATOM    204 HD22 LEU A  15       4.483 -10.348  22.175  1.00  3.42           H  
ATOM    205 HD23 LEU A  15       4.837  -8.837  21.347  1.00  3.58           H  
ATOM    206  N   ASN A  16       9.175  -7.430  20.199  1.00  0.13           N  
ATOM    207  CA  ASN A  16      10.492  -6.929  19.764  1.00  0.12           C  
ATOM    208  C   ASN A  16      10.490  -6.240  18.397  1.00  0.21           C  
ATOM    209  O   ASN A  16      10.486  -6.885  17.368  1.00  0.28           O  
ATOM    210  CB  ASN A  16      11.308  -8.200  19.717  1.00  0.11           C  
ATOM    211  CG  ASN A  16      10.869  -9.065  20.902  1.00  0.10           C  
ATOM    212  OD1 ASN A  16      10.532  -8.560  21.954  1.00  0.19           O  
ATOM    213  ND2 ASN A  16      10.851 -10.360  20.780  1.00  0.17           N  
ATOM    214  H   ASN A  16       9.013  -7.594  21.152  1.00  0.28           H  
ATOM    215  HA  ASN A  16      10.916  -6.266  20.496  1.00  0.10           H  
ATOM    216  HB2 ASN A  16      11.119  -8.725  18.795  1.00  0.14           H  
ATOM    217  HB3 ASN A  16      12.333  -7.970  19.816  1.00  0.09           H  
ATOM    218 HD21 ASN A  16      11.129 -10.776  19.938  1.00  0.27           H  
ATOM    219 HD22 ASN A  16      10.527 -10.920  21.523  1.00  0.18           H  
ATOM    220  N   GLY A  17      10.490  -4.933  18.428  1.00  0.21           N  
ATOM    221  CA  GLY A  17      10.490  -4.152  17.156  1.00  0.31           C  
ATOM    222  C   GLY A  17       9.548  -4.767  16.119  1.00  0.36           C  
ATOM    223  O   GLY A  17       9.707  -4.550  14.933  1.00  0.82           O  
ATOM    224  H   GLY A  17      10.491  -4.463  19.289  1.00  0.19           H  
ATOM    225  HA2 GLY A  17      10.174  -3.140  17.362  1.00  0.34           H  
ATOM    226  HA3 GLY A  17      11.493  -4.133  16.755  1.00  0.33           H  
ATOM    227  N   GLY A  18       8.582  -5.515  16.575  1.00  0.35           N  
ATOM    228  CA  GLY A  18       7.639  -6.137  15.612  1.00  0.35           C  
ATOM    229  C   GLY A  18       6.761  -5.058  14.978  1.00  0.38           C  
ATOM    230  O   GLY A  18       5.923  -4.475  15.636  1.00  0.38           O  
ATOM    231  H   GLY A  18       8.467  -5.655  17.538  1.00  0.69           H  
ATOM    232  HA2 GLY A  18       8.195  -6.641  14.840  1.00  0.37           H  
ATOM    233  HA3 GLY A  18       7.017  -6.850  16.131  1.00  0.35           H  
ATOM    234  N   VAL A  19       6.974  -4.795  13.717  1.00  0.42           N  
ATOM    235  CA  VAL A  19       6.154  -3.760  13.056  1.00  0.46           C  
ATOM    236  C   VAL A  19       4.810  -4.350  12.628  1.00  0.46           C  
ATOM    237  O   VAL A  19       4.759  -5.375  11.977  1.00  0.52           O  
ATOM    238  CB  VAL A  19       6.920  -3.244  11.833  1.00  0.63           C  
ATOM    239  CG1 VAL A  19       6.405  -1.855  11.459  1.00  0.56           C  
ATOM    240  CG2 VAL A  19       8.409  -3.144  12.177  1.00  0.76           C  
ATOM    241  H   VAL A  19       7.661  -5.272  13.216  1.00  0.41           H  
ATOM    242  HA  VAL A  19       5.980  -2.968  13.766  1.00  0.44           H  
ATOM    243  HB  VAL A  19       6.784  -3.918  11.004  1.00  0.76           H  
ATOM    244 HG11 VAL A  19       5.339  -1.894  11.293  1.00  0.40           H  
ATOM    245 HG12 VAL A  19       6.616  -1.161  12.258  1.00  0.64           H  
ATOM    246 HG13 VAL A  19       6.892  -1.517  10.555  1.00  1.04           H  
ATOM    247 HG21 VAL A  19       8.525  -2.955  13.235  1.00  0.64           H  
ATOM    248 HG22 VAL A  19       8.908  -4.068  11.925  1.00  0.84           H  
ATOM    249 HG23 VAL A  19       8.858  -2.334  11.623  1.00  1.04           H  
ATOM    250  N   CYS A  20       3.748  -3.692  13.010  1.00  0.46           N  
ATOM    251  CA  CYS A  20       2.398  -4.201  12.638  1.00  0.53           C  
ATOM    252  C   CYS A  20       1.848  -3.516  11.389  1.00  0.60           C  
ATOM    253  O   CYS A  20       1.778  -2.303  11.329  1.00  0.71           O  
ATOM    254  CB  CYS A  20       1.431  -3.904  13.795  1.00  0.44           C  
ATOM    255  SG  CYS A  20       0.296  -2.516  13.579  1.00  0.47           S  
ATOM    256  H   CYS A  20       3.841  -2.866  13.529  1.00  0.44           H  
ATOM    257  HA  CYS A  20       2.462  -5.268  12.455  1.00  0.62           H  
ATOM    258  HB2 CYS A  20       0.825  -4.784  13.971  1.00  0.60           H  
ATOM    259  HB3 CYS A  20       2.007  -3.720  14.688  1.00  0.53           H  
ATOM    260  N   MET A  21       1.466  -4.313  10.417  1.00  0.59           N  
ATOM    261  CA  MET A  21       0.909  -3.736   9.160  1.00  0.70           C  
ATOM    262  C   MET A  21      -0.563  -4.123   9.022  1.00  0.62           C  
ATOM    263  O   MET A  21      -1.007  -5.125   9.586  1.00  0.66           O  
ATOM    264  CB  MET A  21       1.706  -4.248   7.952  1.00  1.06           C  
ATOM    265  CG  MET A  21       1.566  -5.763   7.818  1.00  1.55           C  
ATOM    266  SD  MET A  21       2.476  -6.544   6.465  1.00  1.61           S  
ATOM    267  CE  MET A  21       1.714  -5.593   5.125  1.00  1.33           C  
ATOM    268  H   MET A  21       1.545  -5.284  10.517  1.00  0.55           H  
ATOM    269  HA  MET A  21       0.968  -2.655   9.219  1.00  0.64           H  
ATOM    270  HB2 MET A  21       1.334  -3.777   7.054  1.00  2.84           H  
ATOM    271  HB3 MET A  21       2.748  -3.994   8.073  1.00  2.38           H  
ATOM    272  HG2 MET A  21       1.884  -6.220   8.743  1.00  2.79           H  
ATOM    273  HG3 MET A  21       0.522  -5.993   7.674  1.00  3.17           H  
ATOM    274  HE1 MET A  21       0.693  -5.359   5.387  1.00  1.23           H  
ATOM    275  HE2 MET A  21       2.264  -4.676   4.977  1.00  1.20           H  
ATOM    276  HE3 MET A  21       1.730  -6.174   4.215  1.00  2.38           H  
ATOM    277  N   HIS A  22      -1.280  -3.344   8.248  1.00  0.58           N  
ATOM    278  CA  HIS A  22      -2.728  -3.623   8.049  1.00  0.51           C  
ATOM    279  C   HIS A  22      -3.209  -3.391   6.612  1.00  0.50           C  
ATOM    280  O   HIS A  22      -3.015  -2.328   6.058  1.00  0.79           O  
ATOM    281  CB  HIS A  22      -3.472  -2.617   8.920  1.00  0.43           C  
ATOM    282  CG  HIS A  22      -4.966  -2.669   8.618  1.00  0.39           C  
ATOM    283  ND1 HIS A  22      -5.800  -1.800   9.010  1.00  0.32           N  
ATOM    284  CD2 HIS A  22      -5.738  -3.670   8.041  1.00  0.36           C  
ATOM    285  CE1 HIS A  22      -6.995  -2.172   8.747  1.00  0.24           C  
ATOM    286  NE2 HIS A  22      -7.033  -3.339   8.128  1.00  0.27           N  
ATOM    287  H   HIS A  22      -0.863  -2.581   7.801  1.00  0.63           H  
ATOM    288  HA  HIS A  22      -2.964  -4.634   8.366  1.00  0.54           H  
ATOM    289  HB2 HIS A  22      -3.319  -2.853   9.961  1.00  0.43           H  
ATOM    290  HB3 HIS A  22      -3.101  -1.621   8.726  1.00  0.41           H  
ATOM    291  HD1 HIS A  22      -5.563  -0.960   9.456  1.00  0.33           H  
ATOM    292  HD2 HIS A  22      -5.368  -4.613   7.684  1.00  0.34           H  
ATOM    293  HE1 HIS A  22      -7.871  -1.636   9.067  1.00  0.15           H  
ATOM    294  N   ILE A  23      -3.821  -4.400   6.042  1.00  0.49           N  
ATOM    295  CA  ILE A  23      -4.339  -4.288   4.662  1.00  0.52           C  
ATOM    296  C   ILE A  23      -5.870  -4.278   4.740  1.00  0.39           C  
ATOM    297  O   ILE A  23      -6.496  -5.306   4.913  1.00  0.19           O  
ATOM    298  CB  ILE A  23      -3.884  -5.494   3.835  1.00  0.53           C  
ATOM    299  CG1 ILE A  23      -2.708  -6.188   4.516  1.00  0.70           C  
ATOM    300  CG2 ILE A  23      -3.423  -5.000   2.456  1.00  0.71           C  
ATOM    301  CD1 ILE A  23      -2.228  -7.342   3.635  1.00  2.55           C  
ATOM    302  H   ILE A  23      -3.931  -5.234   6.524  1.00  0.71           H  
ATOM    303  HA  ILE A  23      -3.997  -3.361   4.238  1.00  0.73           H  
ATOM    304  HB  ILE A  23      -4.706  -6.190   3.738  1.00  0.36           H  
ATOM    305 HG12 ILE A  23      -1.904  -5.480   4.659  1.00  2.19           H  
ATOM    306 HG13 ILE A  23      -3.019  -6.573   5.476  1.00  1.16           H  
ATOM    307 HG21 ILE A  23      -4.109  -4.247   2.091  1.00  0.72           H  
ATOM    308 HG22 ILE A  23      -2.434  -4.575   2.531  1.00  0.81           H  
ATOM    309 HG23 ILE A  23      -3.405  -5.828   1.762  1.00  0.76           H  
ATOM    310 HD11 ILE A  23      -3.079  -7.871   3.231  1.00  2.48           H  
ATOM    311 HD12 ILE A  23      -1.629  -6.958   2.822  1.00  4.15           H  
ATOM    312 HD13 ILE A  23      -1.633  -8.024   4.223  1.00  3.44           H  
ATOM    313  N   GLU A  24      -6.441  -3.114   4.622  1.00  0.66           N  
ATOM    314  CA  GLU A  24      -7.930  -3.009   4.692  1.00  0.80           C  
ATOM    315  C   GLU A  24      -8.620  -4.081   3.862  1.00  0.77           C  
ATOM    316  O   GLU A  24      -9.705  -4.513   4.200  1.00  0.82           O  
ATOM    317  CB  GLU A  24      -8.361  -1.635   4.167  1.00  1.12           C  
ATOM    318  CG  GLU A  24      -9.210  -0.933   5.234  1.00  1.31           C  
ATOM    319  CD  GLU A  24      -9.857   0.316   4.630  1.00  1.76           C  
ATOM    320  OE1 GLU A  24     -10.555   0.142   3.647  1.00  1.52           O  
ATOM    321  OE2 GLU A  24      -9.615   1.375   5.188  1.00  2.52           O  
ATOM    322  H   GLU A  24      -5.895  -2.319   4.462  1.00  0.83           H  
ATOM    323  HA  GLU A  24      -8.229  -3.129   5.729  1.00  0.77           H  
ATOM    324  HB2 GLU A  24      -7.489  -1.042   3.950  1.00  1.19           H  
ATOM    325  HB3 GLU A  24      -8.942  -1.759   3.266  1.00  1.18           H  
ATOM    326  HG2 GLU A  24      -9.987  -1.600   5.583  1.00  1.33           H  
ATOM    327  HG3 GLU A  24      -8.588  -0.646   6.068  1.00  1.17           H  
ATOM    328  N   SER A  25      -7.996  -4.482   2.787  1.00  0.73           N  
ATOM    329  CA  SER A  25      -8.617  -5.528   1.933  1.00  0.71           C  
ATOM    330  C   SER A  25      -9.242  -6.619   2.799  1.00  0.67           C  
ATOM    331  O   SER A  25     -10.446  -6.675   2.957  1.00  0.74           O  
ATOM    332  CB  SER A  25      -7.527  -6.148   1.052  1.00  0.63           C  
ATOM    333  OG  SER A  25      -7.653  -5.460  -0.186  1.00  0.65           O  
ATOM    334  H   SER A  25      -7.134  -4.091   2.543  1.00  0.73           H  
ATOM    335  HA  SER A  25      -9.391  -5.071   1.330  1.00  0.78           H  
ATOM    336  HB2 SER A  25      -6.546  -5.976   1.475  1.00  0.64           H  
ATOM    337  HB3 SER A  25      -7.700  -7.204   0.914  1.00  0.56           H  
ATOM    338  HG  SER A  25      -7.875  -4.545   0.003  1.00  0.53           H  
ATOM    339  N   LEU A  26      -8.416  -7.466   3.343  1.00  0.62           N  
ATOM    340  CA  LEU A  26      -8.937  -8.545   4.194  1.00  0.61           C  
ATOM    341  C   LEU A  26      -9.131  -8.045   5.621  1.00  0.59           C  
ATOM    342  O   LEU A  26      -9.469  -8.802   6.508  1.00  0.61           O  
ATOM    343  CB  LEU A  26      -7.920  -9.692   4.208  1.00  0.56           C  
ATOM    344  CG  LEU A  26      -7.998 -10.461   2.886  1.00  0.83           C  
ATOM    345  CD1 LEU A  26      -6.584 -10.861   2.454  1.00  1.31           C  
ATOM    346  CD2 LEU A  26      -8.839 -11.724   3.086  1.00  1.27           C  
ATOM    347  H   LEU A  26      -7.469  -7.402   3.181  1.00  0.63           H  
ATOM    348  HA  LEU A  26      -9.874  -8.864   3.791  1.00  0.67           H  
ATOM    349  HB2 LEU A  26      -6.925  -9.294   4.336  1.00  0.26           H  
ATOM    350  HB3 LEU A  26      -8.140 -10.357   5.029  1.00  0.73           H  
ATOM    351  HG  LEU A  26      -8.449  -9.839   2.128  1.00  0.62           H  
ATOM    352 HD11 LEU A  26      -6.058 -11.307   3.286  1.00  1.42           H  
ATOM    353 HD12 LEU A  26      -6.639 -11.576   1.646  1.00  1.74           H  
ATOM    354 HD13 LEU A  26      -6.044  -9.988   2.119  1.00  1.30           H  
ATOM    355 HD21 LEU A  26      -9.710 -11.489   3.681  1.00  1.40           H  
ATOM    356 HD22 LEU A  26      -9.156 -12.106   2.126  1.00  1.66           H  
ATOM    357 HD23 LEU A  26      -8.253 -12.474   3.594  1.00  1.31           H  
ATOM    358  N   ASP A  27      -8.909  -6.771   5.811  1.00  0.58           N  
ATOM    359  CA  ASP A  27      -9.071  -6.191   7.171  1.00  0.55           C  
ATOM    360  C   ASP A  27      -8.306  -7.019   8.204  1.00  0.48           C  
ATOM    361  O   ASP A  27      -8.456  -6.822   9.394  1.00  0.48           O  
ATOM    362  CB  ASP A  27     -10.565  -6.202   7.521  1.00  0.63           C  
ATOM    363  CG  ASP A  27     -11.348  -5.494   6.409  1.00  1.47           C  
ATOM    364  OD1 ASP A  27     -11.220  -4.281   6.346  1.00  1.18           O  
ATOM    365  OD2 ASP A  27     -12.027  -6.205   5.688  1.00  3.24           O  
ATOM    366  H   ASP A  27      -8.644  -6.200   5.059  1.00  0.61           H  
ATOM    367  HA  ASP A  27      -8.679  -5.176   7.174  1.00  0.54           H  
ATOM    368  HB2 ASP A  27     -10.913  -7.220   7.610  1.00  1.65           H  
ATOM    369  HB3 ASP A  27     -10.724  -5.685   8.455  1.00  0.97           H  
ATOM    370  N   SER A  28      -7.496  -7.927   7.726  1.00  0.50           N  
ATOM    371  CA  SER A  28      -6.716  -8.772   8.653  1.00  0.48           C  
ATOM    372  C   SER A  28      -5.527  -8.001   9.217  1.00  0.26           C  
ATOM    373  O   SER A  28      -5.436  -6.802   9.053  1.00  0.15           O  
ATOM    374  CB  SER A  28      -6.198  -9.992   7.879  1.00  0.57           C  
ATOM    375  OG  SER A  28      -7.334 -10.833   7.755  1.00  0.96           O  
ATOM    376  H   SER A  28      -7.411  -8.054   6.766  1.00  0.57           H  
ATOM    377  HA  SER A  28      -7.359  -9.074   9.464  1.00  0.64           H  
ATOM    378  HB2 SER A  28      -5.840  -9.701   6.903  1.00  0.80           H  
ATOM    379  HB3 SER A  28      -5.419 -10.494   8.434  1.00  1.31           H  
ATOM    380  HG  SER A  28      -7.489 -10.985   6.821  1.00  1.49           H  
ATOM    381  N   TYR A  29      -4.631  -8.705   9.854  1.00  0.33           N  
ATOM    382  CA  TYR A  29      -3.445  -8.023  10.435  1.00  0.39           C  
ATOM    383  C   TYR A  29      -2.274  -8.969  10.560  1.00  0.33           C  
ATOM    384  O   TYR A  29      -2.453 -10.169  10.639  1.00  0.34           O  
ATOM    385  CB  TYR A  29      -3.823  -7.574  11.840  1.00  0.70           C  
ATOM    386  CG  TYR A  29      -5.038  -6.681  11.725  1.00  0.68           C  
ATOM    387  CD1 TYR A  29      -4.898  -5.437  11.190  1.00  0.64           C  
ATOM    388  CD2 TYR A  29      -6.298  -7.136  12.056  1.00  0.76           C  
ATOM    389  CE1 TYR A  29      -5.997  -4.647  10.971  1.00  0.61           C  
ATOM    390  CE2 TYR A  29      -7.403  -6.349  11.833  1.00  0.74           C  
ATOM    391  CZ  TYR A  29      -7.262  -5.094  11.287  1.00  0.63           C  
ATOM    392  OH  TYR A  29      -8.368  -4.305  11.046  1.00  0.60           O  
ATOM    393  H   TYR A  29      -4.739  -9.675   9.948  1.00  0.43           H  
ATOM    394  HA  TYR A  29      -3.168  -7.178   9.816  1.00  0.37           H  
ATOM    395  HB2 TYR A  29      -4.061  -8.434  12.437  1.00  0.82           H  
ATOM    396  HB3 TYR A  29      -3.008  -7.027  12.289  1.00  0.85           H  
ATOM    397  HD1 TYR A  29      -3.907  -5.077  10.939  1.00  0.70           H  
ATOM    398  HD2 TYR A  29      -6.415  -8.094  12.527  1.00  0.90           H  
ATOM    399  HE1 TYR A  29      -5.863  -3.661  10.597  1.00  0.59           H  
ATOM    400  HE2 TYR A  29      -8.387  -6.726  12.068  1.00  0.85           H  
ATOM    401  HH  TYR A  29      -9.142  -4.875  11.033  1.00  1.23           H  
ATOM    402  N   THR A  30      -1.091  -8.431  10.580  1.00  0.33           N  
ATOM    403  CA  THR A  30       0.067  -9.345  10.704  1.00  0.21           C  
ATOM    404  C   THR A  30       1.334  -8.623  11.107  1.00  0.30           C  
ATOM    405  O   THR A  30       1.554  -7.472  10.787  1.00  0.35           O  
ATOM    406  CB  THR A  30       0.299 -10.059   9.372  1.00  0.07           C  
ATOM    407  OG1 THR A  30       1.544 -10.718   9.516  1.00  0.14           O  
ATOM    408  CG2 THR A  30       0.528  -9.052   8.250  1.00  0.29           C  
ATOM    409  H   THR A  30      -0.973  -7.450  10.520  1.00  0.44           H  
ATOM    410  HA  THR A  30      -0.160 -10.067  11.486  1.00  0.23           H  
ATOM    411  HB  THR A  30      -0.490 -10.770   9.150  1.00  0.20           H  
ATOM    412  HG1 THR A  30       1.410 -11.488  10.070  1.00  1.23           H  
ATOM    413 HG21 THR A  30       0.471  -8.056   8.651  1.00  0.59           H  
ATOM    414 HG22 THR A  30       1.504  -9.207   7.814  1.00  1.20           H  
ATOM    415 HG23 THR A  30      -0.226  -9.174   7.488  1.00  0.98           H  
ATOM    416  N   CYS A  31       2.134  -9.355  11.808  1.00  0.37           N  
ATOM    417  CA  CYS A  31       3.426  -8.825  12.296  1.00  0.52           C  
ATOM    418  C   CYS A  31       4.499  -8.862  11.222  1.00  0.68           C  
ATOM    419  O   CYS A  31       4.463  -9.670  10.315  1.00  1.64           O  
ATOM    420  CB  CYS A  31       3.904  -9.742  13.422  1.00  1.13           C  
ATOM    421  SG  CYS A  31       3.705  -9.171  15.121  1.00  1.61           S  
ATOM    422  H   CYS A  31       1.864 -10.263  12.030  1.00  0.33           H  
ATOM    423  HA  CYS A  31       3.300  -7.810  12.649  1.00  0.42           H  
ATOM    424  HB2 CYS A  31       3.379 -10.682  13.331  1.00  1.20           H  
ATOM    425  HB3 CYS A  31       4.954  -9.941  13.267  1.00  1.41           H  
ATOM    426  N   ASN A  32       5.430  -7.971  11.359  1.00  0.51           N  
ATOM    427  CA  ASN A  32       6.545  -7.895  10.390  1.00  0.55           C  
ATOM    428  C   ASN A  32       7.822  -7.698  11.190  1.00  0.53           C  
ATOM    429  O   ASN A  32       8.328  -6.598  11.312  1.00  0.63           O  
ATOM    430  CB  ASN A  32       6.327  -6.705   9.450  1.00  0.70           C  
ATOM    431  CG  ASN A  32       7.633  -6.399   8.708  1.00  1.22           C  
ATOM    432  OD1 ASN A  32       8.213  -5.341   8.859  1.00  1.60           O  
ATOM    433  ND2 ASN A  32       8.125  -7.297   7.898  1.00  1.42           N  
ATOM    434  H   ASN A  32       5.394  -7.341  12.108  1.00  1.20           H  
ATOM    435  HA  ASN A  32       6.608  -8.831   9.843  1.00  0.73           H  
ATOM    436  HB2 ASN A  32       5.558  -6.947   8.732  1.00  0.67           H  
ATOM    437  HB3 ASN A  32       6.025  -5.844  10.017  1.00  0.67           H  
ATOM    438 HD21 ASN A  32       7.661  -8.151   7.772  1.00  1.40           H  
ATOM    439 HD22 ASN A  32       8.960  -7.118   7.418  1.00  1.73           H  
ATOM    440  N   CYS A  33       8.289  -8.776  11.756  1.00  0.40           N  
ATOM    441  CA  CYS A  33       9.526  -8.701  12.564  1.00  0.35           C  
ATOM    442  C   CYS A  33      10.697  -8.184  11.733  1.00  0.36           C  
ATOM    443  O   CYS A  33      10.502  -7.455  10.781  1.00  0.42           O  
ATOM    444  CB  CYS A  33       9.819 -10.101  13.120  1.00  0.22           C  
ATOM    445  SG  CYS A  33       8.396 -11.074  13.661  1.00  0.34           S  
ATOM    446  H   CYS A  33       7.826  -9.633  11.643  1.00  0.37           H  
ATOM    447  HA  CYS A  33       9.355  -8.006  13.376  1.00  0.42           H  
ATOM    448  HB2 CYS A  33      10.350 -10.667  12.370  1.00  0.09           H  
ATOM    449  HB3 CYS A  33      10.461  -9.994  13.978  1.00  0.24           H  
ATOM    450  N   VAL A  34      11.896  -8.563  12.101  1.00  0.32           N  
ATOM    451  CA  VAL A  34      13.077  -8.082  11.328  1.00  0.39           C  
ATOM    452  C   VAL A  34      14.307  -8.964  11.557  1.00  0.38           C  
ATOM    453  O   VAL A  34      14.214 -10.082  12.024  1.00  0.32           O  
ATOM    454  CB  VAL A  34      13.450  -6.626  11.740  1.00  0.49           C  
ATOM    455  CG1 VAL A  34      13.674  -5.811  10.465  1.00  0.66           C  
ATOM    456  CG2 VAL A  34      12.351  -5.923  12.572  1.00  0.48           C  
ATOM    457  H   VAL A  34      12.010  -9.193  12.844  1.00  0.28           H  
ATOM    458  HA  VAL A  34      12.843  -8.117  10.273  1.00  0.44           H  
ATOM    459  HB  VAL A  34      14.364  -6.637  12.305  1.00  0.48           H  
ATOM    460 HG11 VAL A  34      14.465  -6.255   9.883  1.00  0.73           H  
ATOM    461 HG12 VAL A  34      12.770  -5.798   9.875  1.00  0.72           H  
ATOM    462 HG13 VAL A  34      13.944  -4.798  10.725  1.00  0.68           H  
ATOM    463 HG21 VAL A  34      11.893  -6.595  13.273  1.00  0.37           H  
ATOM    464 HG22 VAL A  34      12.801  -5.106  13.128  1.00  0.51           H  
ATOM    465 HG23 VAL A  34      11.592  -5.524  11.916  1.00  0.59           H  
ATOM    466  N   ILE A  35      15.431  -8.408  11.201  1.00  0.49           N  
ATOM    467  CA  ILE A  35      16.736  -9.096  11.338  1.00  0.55           C  
ATOM    468  C   ILE A  35      17.186  -9.236  12.810  1.00  0.48           C  
ATOM    469  O   ILE A  35      18.255  -8.818  13.197  1.00  0.49           O  
ATOM    470  CB  ILE A  35      17.712  -8.209  10.556  1.00  0.71           C  
ATOM    471  CG1 ILE A  35      19.152  -8.624  10.827  1.00  0.82           C  
ATOM    472  CG2 ILE A  35      17.484  -6.749  11.014  1.00  0.69           C  
ATOM    473  CD1 ILE A  35      19.956  -8.535   9.527  1.00  1.02           C  
ATOM    474  H   ILE A  35      15.415  -7.512  10.822  1.00  0.56           H  
ATOM    475  HA  ILE A  35      16.666 -10.078  10.894  1.00  0.60           H  
ATOM    476  HB  ILE A  35      17.509  -8.315   9.494  1.00  0.80           H  
ATOM    477 HG12 ILE A  35      19.589  -7.976  11.568  1.00  0.79           H  
ATOM    478 HG13 ILE A  35      19.164  -9.638  11.189  1.00  0.80           H  
ATOM    479 HG21 ILE A  35      17.161  -6.740  12.047  1.00  0.49           H  
ATOM    480 HG22 ILE A  35      18.389  -6.173  10.916  1.00  0.84           H  
ATOM    481 HG23 ILE A  35      16.716  -6.290  10.411  1.00  0.77           H  
ATOM    482 HD11 ILE A  35      19.843  -7.551   9.094  1.00  1.07           H  
ATOM    483 HD12 ILE A  35      21.000  -8.717   9.731  1.00  1.12           H  
ATOM    484 HD13 ILE A  35      19.598  -9.276   8.827  1.00  1.05           H  
ATOM    485  N   GLY A  36      16.366  -9.865  13.589  1.00  0.41           N  
ATOM    486  CA  GLY A  36      16.699 -10.063  15.036  1.00  0.39           C  
ATOM    487  C   GLY A  36      15.403 -10.177  15.809  1.00  0.29           C  
ATOM    488  O   GLY A  36      15.344 -10.011  17.011  1.00  0.31           O  
ATOM    489  H   GLY A  36      15.531 -10.216  13.225  1.00  0.40           H  
ATOM    490  HA2 GLY A  36      17.256 -10.962  15.151  1.00  0.49           H  
ATOM    491  HA3 GLY A  36      17.277  -9.234  15.407  1.00  0.37           H  
ATOM    492  N   TYR A  37      14.395 -10.461  15.064  1.00  0.21           N  
ATOM    493  CA  TYR A  37      13.061 -10.610  15.629  1.00  0.08           C  
ATOM    494  C   TYR A  37      12.287 -11.646  14.816  1.00  0.10           C  
ATOM    495  O   TYR A  37      12.137 -11.494  13.619  1.00  0.24           O  
ATOM    496  CB  TYR A  37      12.420  -9.239  15.514  1.00  0.12           C  
ATOM    497  CG  TYR A  37      13.293  -8.172  16.192  1.00  0.17           C  
ATOM    498  CD1 TYR A  37      13.527  -8.181  17.554  1.00  0.18           C  
ATOM    499  CD2 TYR A  37      13.699  -7.071  15.462  1.00  0.23           C  
ATOM    500  CE1 TYR A  37      14.124  -7.112  18.159  1.00  0.26           C  
ATOM    501  CE2 TYR A  37      14.279  -5.986  16.063  1.00  0.29           C  
ATOM    502  CZ  TYR A  37      14.500  -5.996  17.429  1.00  0.31           C  
ATOM    503  OH  TYR A  37      15.018  -4.892  18.068  1.00  0.40           O  
ATOM    504  H   TYR A  37      14.521 -10.581  14.109  1.00  0.25           H  
ATOM    505  HA  TYR A  37      13.119 -10.924  16.645  1.00  0.12           H  
ATOM    506  HB2 TYR A  37      12.331  -8.979  14.480  1.00  0.17           H  
ATOM    507  HB3 TYR A  37      11.446  -9.246  15.967  1.00  0.11           H  
ATOM    508  HD1 TYR A  37      13.258  -9.035  18.157  1.00  0.13           H  
ATOM    509  HD2 TYR A  37      13.699  -7.123  14.405  1.00  0.22           H  
ATOM    510  HE1 TYR A  37      14.350  -7.177  19.207  1.00  0.25           H  
ATOM    511  HE2 TYR A  37      14.499  -5.096  15.456  1.00  0.30           H  
ATOM    512  HH  TYR A  37      14.622  -4.108  17.675  1.00  0.49           H  
ATOM    513  N   SER A  38      11.849 -12.701  15.462  1.00  0.17           N  
ATOM    514  CA  SER A  38      11.089 -13.743  14.707  1.00  0.35           C  
ATOM    515  C   SER A  38      10.303 -14.678  15.641  1.00  0.52           C  
ATOM    516  O   SER A  38      10.134 -14.394  16.809  1.00  0.49           O  
ATOM    517  CB  SER A  38      12.103 -14.568  13.900  1.00  0.36           C  
ATOM    518  OG  SER A  38      13.364 -14.142  14.393  1.00  0.29           O  
ATOM    519  H   SER A  38      12.027 -12.809  16.423  1.00  0.23           H  
ATOM    520  HA  SER A  38      10.388 -13.247  14.043  1.00  0.42           H  
ATOM    521  HB2 SER A  38      11.972 -15.623  14.075  1.00  0.70           H  
ATOM    522  HB3 SER A  38      12.022 -14.345  12.845  1.00  0.75           H  
ATOM    523  HG  SER A  38      14.012 -14.820  14.179  1.00  0.69           H  
ATOM    524  N   GLY A  39       9.834 -15.776  15.094  1.00  0.74           N  
ATOM    525  CA  GLY A  39       9.053 -16.752  15.922  1.00  0.94           C  
ATOM    526  C   GLY A  39       7.556 -16.455  15.777  1.00  0.98           C  
ATOM    527  O   GLY A  39       7.134 -16.000  14.737  1.00  1.02           O  
ATOM    528  H   GLY A  39       9.989 -15.955  14.143  1.00  0.81           H  
ATOM    529  HA2 GLY A  39       9.255 -17.755  15.577  1.00  1.16           H  
ATOM    530  HA3 GLY A  39       9.344 -16.662  16.956  1.00  0.91           H  
ATOM    531  N   ASP A  40       6.782 -16.748  16.799  1.00  1.02           N  
ATOM    532  CA  ASP A  40       5.314 -16.470  16.702  1.00  1.07           C  
ATOM    533  C   ASP A  40       5.125 -15.043  16.211  1.00  0.90           C  
ATOM    534  O   ASP A  40       5.281 -14.763  15.040  1.00  1.07           O  
ATOM    535  CB  ASP A  40       4.712 -16.589  18.106  1.00  1.01           C  
ATOM    536  CG  ASP A  40       3.201 -16.355  18.032  1.00  3.32           C  
ATOM    537  OD1 ASP A  40       2.647 -16.713  17.004  1.00  4.06           O  
ATOM    538  OD2 ASP A  40       2.685 -15.835  19.006  1.00  4.70           O  
ATOM    539  H   ASP A  40       7.159 -17.147  17.610  1.00  1.06           H  
ATOM    540  HA  ASP A  40       4.855 -17.162  16.004  1.00  1.32           H  
ATOM    541  HB2 ASP A  40       4.902 -17.577  18.501  1.00  2.00           H  
ATOM    542  HB3 ASP A  40       5.160 -15.850  18.758  1.00  1.40           H  
ATOM    543  N   ARG A  41       4.747 -14.156  17.089  1.00  0.73           N  
ATOM    544  CA  ARG A  41       4.580 -12.775  16.612  1.00  0.65           C  
ATOM    545  C   ARG A  41       5.998 -12.326  16.261  1.00  0.55           C  
ATOM    546  O   ARG A  41       6.346 -12.203  15.107  1.00  0.62           O  
ATOM    547  CB  ARG A  41       3.974 -11.889  17.731  1.00  0.47           C  
ATOM    548  CG  ARG A  41       3.074 -12.747  18.643  1.00  0.38           C  
ATOM    549  CD  ARG A  41       2.231 -11.880  19.574  1.00  0.48           C  
ATOM    550  NE  ARG A  41       2.865 -11.828  20.916  1.00  0.75           N  
ATOM    551  CZ  ARG A  41       2.236 -12.310  21.948  1.00  1.26           C  
ATOM    552  NH1 ARG A  41       2.409 -13.565  22.259  1.00  1.75           N  
ATOM    553  NH2 ARG A  41       1.468 -11.516  22.639  1.00  1.37           N  
ATOM    554  H   ARG A  41       4.576 -14.397  18.021  1.00  0.78           H  
ATOM    555  HA  ARG A  41       3.968 -12.775  15.713  1.00  0.86           H  
ATOM    556  HB2 ARG A  41       4.763 -11.444  18.319  1.00  0.39           H  
ATOM    557  HB3 ARG A  41       3.384 -11.105  17.278  1.00  0.57           H  
ATOM    558  HG2 ARG A  41       2.402 -13.334  18.038  1.00  0.39           H  
ATOM    559  HG3 ARG A  41       3.694 -13.394  19.240  1.00  0.38           H  
ATOM    560  HD2 ARG A  41       2.141 -10.891  19.173  1.00  0.45           H  
ATOM    561  HD3 ARG A  41       1.254 -12.318  19.679  1.00  0.62           H  
ATOM    562  HE  ARG A  41       3.736 -11.432  21.025  1.00  0.78           H  
ATOM    563 HH11 ARG A  41       3.017 -14.137  21.709  1.00  1.79           H  
ATOM    564 HH12 ARG A  41       1.936 -13.952  23.049  1.00  2.16           H  
ATOM    565 HH21 ARG A  41       1.376 -10.557  22.373  1.00  1.12           H  
ATOM    566 HH22 ARG A  41       0.969 -11.865  23.431  1.00  1.84           H  
ATOM    567  N   CYS A  42       6.794 -12.173  17.289  1.00  0.42           N  
ATOM    568  CA  CYS A  42       8.217 -11.745  17.130  1.00  0.35           C  
ATOM    569  C   CYS A  42       8.893 -11.752  18.497  1.00  0.34           C  
ATOM    570  O   CYS A  42       9.799 -10.989  18.739  1.00  0.26           O  
ATOM    571  CB  CYS A  42       8.317 -10.313  16.601  1.00  0.35           C  
ATOM    572  SG  CYS A  42       7.510  -9.883  15.035  1.00  0.52           S  
ATOM    573  H   CYS A  42       6.457 -12.381  18.182  1.00  0.38           H  
ATOM    574  HA  CYS A  42       8.725 -12.447  16.482  1.00  0.33           H  
ATOM    575  HB2 CYS A  42       7.918  -9.661  17.362  1.00  0.37           H  
ATOM    576  HB3 CYS A  42       9.372 -10.084  16.498  1.00  0.33           H  
ATOM    577  N   GLN A  43       8.432 -12.613  19.362  1.00  0.45           N  
ATOM    578  CA  GLN A  43       9.026 -12.687  20.729  1.00  0.48           C  
ATOM    579  C   GLN A  43      10.483 -13.143  20.707  1.00  0.49           C  
ATOM    580  O   GLN A  43      11.151 -13.110  21.722  1.00  0.67           O  
ATOM    581  CB  GLN A  43       8.239 -13.711  21.569  1.00  0.48           C  
ATOM    582  CG  GLN A  43       7.287 -14.519  20.684  1.00  1.94           C  
ATOM    583  CD  GLN A  43       8.085 -15.211  19.578  1.00  2.31           C  
ATOM    584  OE1 GLN A  43       9.042 -15.916  19.832  1.00  2.75           O  
ATOM    585  NE2 GLN A  43       7.723 -15.034  18.339  1.00  3.56           N  
ATOM    586  H   GLN A  43       7.704 -13.208  19.109  1.00  0.52           H  
ATOM    587  HA  GLN A  43       8.959 -11.706  21.193  1.00  0.48           H  
ATOM    588  HB2 GLN A  43       8.936 -14.381  22.053  1.00  0.70           H  
ATOM    589  HB3 GLN A  43       7.675 -13.193  22.327  1.00  1.29           H  
ATOM    590  HG2 GLN A  43       6.784 -15.267  21.279  1.00  2.63           H  
ATOM    591  HG3 GLN A  43       6.550 -13.866  20.241  1.00  4.02           H  
ATOM    592 HE21 GLN A  43       6.950 -14.467  18.132  1.00  3.25           H  
ATOM    593 HE22 GLN A  43       8.226 -15.458  17.616  1.00  5.01           H  
ATOM    594  N   THR A  44      10.962 -13.562  19.566  1.00  0.53           N  
ATOM    595  CA  THR A  44      12.369 -14.013  19.511  1.00  0.56           C  
ATOM    596  C   THR A  44      13.356 -12.879  19.240  1.00  0.53           C  
ATOM    597  O   THR A  44      13.701 -12.610  18.108  1.00  0.59           O  
ATOM    598  CB  THR A  44      12.509 -15.051  18.402  1.00  0.61           C  
ATOM    599  OG1 THR A  44      11.506 -16.015  18.664  1.00  0.65           O  
ATOM    600  CG2 THR A  44      13.829 -15.813  18.558  1.00  0.57           C  
ATOM    601  H   THR A  44      10.404 -13.601  18.773  1.00  0.70           H  
ATOM    602  HA  THR A  44      12.608 -14.457  20.463  1.00  0.59           H  
ATOM    603  HB  THR A  44      12.387 -14.614  17.419  1.00  0.65           H  
ATOM    604  HG1 THR A  44      11.534 -16.223  19.600  1.00  0.94           H  
ATOM    605 HG21 THR A  44      14.472 -15.285  19.245  1.00  0.74           H  
ATOM    606 HG22 THR A  44      13.633 -16.802  18.942  1.00  0.49           H  
ATOM    607 HG23 THR A  44      14.320 -15.891  17.601  1.00  0.51           H  
ATOM    608  N   ARG A  45      13.784 -12.243  20.298  1.00  0.46           N  
ATOM    609  CA  ARG A  45      14.746 -11.130  20.183  1.00  0.43           C  
ATOM    610  C   ARG A  45      16.143 -11.685  20.506  1.00  0.44           C  
ATOM    611  O   ARG A  45      16.610 -11.576  21.623  1.00  0.46           O  
ATOM    612  CB  ARG A  45      14.364 -10.116  21.251  1.00  0.38           C  
ATOM    613  CG  ARG A  45      15.398  -9.011  21.231  1.00  0.40           C  
ATOM    614  CD  ARG A  45      14.795  -7.721  21.792  1.00  0.31           C  
ATOM    615  NE  ARG A  45      14.634  -7.856  23.269  1.00  0.43           N  
ATOM    616  CZ  ARG A  45      15.688  -8.035  24.013  1.00  1.71           C  
ATOM    617  NH1 ARG A  45      16.618  -7.122  24.015  1.00  2.82           N  
ATOM    618  NH2 ARG A  45      15.776  -9.124  24.731  1.00  2.61           N  
ATOM    619  H   ARG A  45      13.469 -12.496  21.183  1.00  0.44           H  
ATOM    620  HA  ARG A  45      14.718 -10.677  19.185  1.00  0.43           H  
ATOM    621  HB2 ARG A  45      13.385  -9.719  21.034  1.00  0.29           H  
ATOM    622  HB3 ARG A  45      14.353 -10.592  22.219  1.00  0.45           H  
ATOM    623  HG2 ARG A  45      16.239  -9.311  21.827  1.00  0.50           H  
ATOM    624  HG3 ARG A  45      15.725  -8.856  20.214  1.00  0.41           H  
ATOM    625  HD2 ARG A  45      15.447  -6.890  21.574  1.00  0.38           H  
ATOM    626  HD3 ARG A  45      13.833  -7.541  21.347  1.00  0.15           H  
ATOM    627  HE  ARG A  45      13.744  -7.813  23.675  1.00  1.49           H  
ATOM    628 HH11 ARG A  45      16.513  -6.302  23.451  1.00  2.66           H  
ATOM    629 HH12 ARG A  45      17.437  -7.241  24.576  1.00  4.10           H  
ATOM    630 HH21 ARG A  45      15.040  -9.800  24.704  1.00  2.45           H  
ATOM    631 HH22 ARG A  45      16.577  -9.280  25.309  1.00  3.81           H  
ATOM    632  N   ASP A  46      16.778 -12.290  19.536  1.00  0.44           N  
ATOM    633  CA  ASP A  46      18.142 -12.858  19.800  1.00  0.46           C  
ATOM    634  C   ASP A  46      19.261 -11.847  19.504  1.00  0.52           C  
ATOM    635  O   ASP A  46      19.017 -10.785  18.971  1.00  0.52           O  
ATOM    636  CB  ASP A  46      18.318 -14.109  18.920  1.00  0.35           C  
ATOM    637  CG  ASP A  46      18.460 -15.349  19.807  1.00  0.32           C  
ATOM    638  OD1 ASP A  46      17.533 -15.584  20.563  1.00  0.59           O  
ATOM    639  OD2 ASP A  46      19.486 -15.996  19.671  1.00  0.29           O  
ATOM    640  H   ASP A  46      16.374 -12.349  18.644  1.00  0.43           H  
ATOM    641  HA  ASP A  46      18.200 -13.130  20.851  1.00  0.50           H  
ATOM    642  HB2 ASP A  46      17.457 -14.230  18.280  1.00  0.56           H  
ATOM    643  HB3 ASP A  46      19.200 -14.016  18.316  1.00  0.32           H  
ATOM    644  N   LEU A  47      20.462 -12.173  19.917  1.00  0.65           N  
ATOM    645  CA  LEU A  47      21.615 -11.247  19.674  1.00  0.80           C  
ATOM    646  C   LEU A  47      21.905 -11.120  18.185  1.00  0.70           C  
ATOM    647  O   LEU A  47      22.853 -11.694  17.682  1.00  0.86           O  
ATOM    648  CB  LEU A  47      22.857 -11.821  20.384  1.00  1.13           C  
ATOM    649  CG  LEU A  47      22.989 -13.312  20.054  1.00  1.40           C  
ATOM    650  CD1 LEU A  47      24.398 -13.595  19.530  1.00  2.06           C  
ATOM    651  CD2 LEU A  47      22.751 -14.138  21.322  1.00  3.24           C  
ATOM    652  H   LEU A  47      20.605 -13.023  20.384  1.00  0.69           H  
ATOM    653  HA  LEU A  47      21.368 -10.270  20.063  1.00  0.87           H  
ATOM    654  HB2 LEU A  47      23.741 -11.296  20.053  1.00  2.29           H  
ATOM    655  HB3 LEU A  47      22.749 -11.698  21.451  1.00  2.81           H  
ATOM    656  HG  LEU A  47      22.266 -13.583  19.302  1.00  2.67           H  
ATOM    657 HD11 LEU A  47      25.131 -13.237  20.240  1.00  1.31           H  
ATOM    658 HD12 LEU A  47      24.526 -14.658  19.390  1.00  3.34           H  
ATOM    659 HD13 LEU A  47      24.543 -13.092  18.583  1.00  3.35           H  
ATOM    660 HD21 LEU A  47      23.471 -13.862  22.077  1.00  3.73           H  
ATOM    661 HD22 LEU A  47      21.753 -13.960  21.696  1.00  3.89           H  
ATOM    662 HD23 LEU A  47      22.863 -15.188  21.098  1.00  4.20           H  
ATOM    663  N   ARG A  48      21.076 -10.356  17.506  1.00  0.51           N  
ATOM    664  CA  ARG A  48      21.264 -10.170  16.060  1.00  0.49           C  
ATOM    665  C   ARG A  48      21.027  -8.716  15.634  1.00  0.43           C  
ATOM    666  O   ARG A  48      21.952  -7.927  15.570  1.00  0.43           O  
ATOM    667  CB  ARG A  48      20.306 -11.142  15.323  1.00  0.43           C  
ATOM    668  CG  ARG A  48      19.466 -11.943  16.342  1.00  0.41           C  
ATOM    669  CD  ARG A  48      18.663 -13.021  15.597  1.00  0.37           C  
ATOM    670  NE  ARG A  48      19.373 -14.329  15.689  1.00  0.29           N  
ATOM    671  CZ  ARG A  48      18.735 -15.430  15.388  1.00  1.27           C  
ATOM    672  NH1 ARG A  48      18.205 -15.547  14.199  1.00  0.27           N  
ATOM    673  NH2 ARG A  48      18.644 -16.375  16.283  1.00  3.39           N  
ATOM    674  H   ARG A  48      20.349  -9.909  17.948  1.00  0.46           H  
ATOM    675  HA  ARG A  48      22.262 -10.407  15.836  1.00  0.62           H  
ATOM    676  HB2 ARG A  48      19.650 -10.598  14.670  1.00  0.44           H  
ATOM    677  HB3 ARG A  48      20.887 -11.829  14.730  1.00  0.40           H  
ATOM    678  HG2 ARG A  48      20.108 -12.421  17.054  1.00  0.41           H  
ATOM    679  HG3 ARG A  48      18.794 -11.277  16.871  1.00  0.43           H  
ATOM    680  HD2 ARG A  48      17.681 -13.116  16.040  1.00  0.40           H  
ATOM    681  HD3 ARG A  48      18.562 -12.752  14.558  1.00  0.37           H  
ATOM    682  HE  ARG A  48      20.313 -14.363  15.967  1.00  0.65           H  
ATOM    683 HH11 ARG A  48      18.293 -14.803  13.536  1.00  1.51           H  
ATOM    684 HH12 ARG A  48      17.711 -16.382  13.953  1.00  0.98           H  
ATOM    685 HH21 ARG A  48      19.062 -16.253  17.182  1.00  4.20           H  
ATOM    686 HH22 ARG A  48      18.158 -17.223  16.069  1.00  4.21           H  
ATOM    687  N   TRP A  49      19.806  -8.401  15.347  1.00  0.40           N  
ATOM    688  CA  TRP A  49      19.464  -7.018  14.920  1.00  0.38           C  
ATOM    689  C   TRP A  49      20.210  -5.982  15.684  1.00  0.48           C  
ATOM    690  O   TRP A  49      21.215  -5.445  15.263  1.00  0.55           O  
ATOM    691  CB  TRP A  49      17.980  -6.732  15.212  1.00  0.27           C  
ATOM    692  CG  TRP A  49      17.652  -5.229  15.259  1.00  0.28           C  
ATOM    693  CD1 TRP A  49      16.919  -4.690  16.262  1.00  0.29           C  
ATOM    694  CD2 TRP A  49      17.465  -4.497  14.167  1.00  0.28           C  
ATOM    695  NE1 TRP A  49      16.252  -3.718  15.669  1.00  0.26           N  
ATOM    696  CE2 TRP A  49      16.519  -3.548  14.373  1.00  0.30           C  
ATOM    697  CE3 TRP A  49      18.108  -4.570  12.964  1.00  0.40           C  
ATOM    698  CZ2 TRP A  49      16.133  -2.726  13.371  1.00  0.46           C  
ATOM    699  CZ3 TRP A  49      17.745  -3.724  11.934  1.00  0.53           C  
ATOM    700  CH2 TRP A  49      16.751  -2.796  12.140  1.00  0.56           C  
ATOM    701  H   TRP A  49      19.127  -9.088  15.369  1.00  0.42           H  
ATOM    702  HA  TRP A  49      19.677  -6.927  13.892  1.00  0.46           H  
ATOM    703  HB2 TRP A  49      17.353  -7.167  14.445  1.00  0.29           H  
ATOM    704  HB3 TRP A  49      17.705  -7.164  16.159  1.00  0.22           H  
ATOM    705  HD1 TRP A  49      17.129  -4.745  17.293  1.00  0.63           H  
ATOM    706  HE1 TRP A  49      15.604  -3.170  16.149  1.00  0.32           H  
ATOM    707  HE3 TRP A  49      18.995  -5.159  12.894  1.00  0.45           H  
ATOM    708  HZ2 TRP A  49      15.249  -2.159  13.501  1.00  0.53           H  
ATOM    709  HZ3 TRP A  49      18.239  -3.790  10.975  1.00  0.64           H  
ATOM    710  HH2 TRP A  49      16.458  -2.126  11.345  1.00  0.70           H  
ATOM    711  N   TRP A  50      19.658  -5.734  16.807  1.00  0.49           N  
ATOM    712  CA  TRP A  50      20.235  -4.740  17.695  1.00  0.62           C  
ATOM    713  C   TRP A  50      21.705  -5.020  17.954  1.00  0.90           C  
ATOM    714  O   TRP A  50      22.061  -5.804  18.811  1.00  2.67           O  
ATOM    715  CB  TRP A  50      19.457  -4.734  19.024  1.00  0.55           C  
ATOM    716  CG  TRP A  50      18.992  -6.167  19.389  1.00  0.56           C  
ATOM    717  CD1 TRP A  50      17.926  -6.812  18.837  1.00  0.50           C  
ATOM    718  CD2 TRP A  50      19.590  -6.974  20.281  1.00  0.98           C  
ATOM    719  NE1 TRP A  50      17.942  -7.999  19.421  1.00  0.64           N  
ATOM    720  CE2 TRP A  50      18.921  -8.184  20.321  1.00  0.97           C  
ATOM    721  CE3 TRP A  50      20.659  -6.777  21.141  1.00  1.50           C  
ATOM    722  CZ2 TRP A  50      19.301  -9.177  21.181  1.00  1.41           C  
ATOM    723  CZ3 TRP A  50      21.039  -7.778  22.018  1.00  1.94           C  
ATOM    724  CH2 TRP A  50      20.359  -8.978  22.038  1.00  1.88           C  
ATOM    725  H   TRP A  50      18.853  -6.216  17.050  1.00  0.42           H  
ATOM    726  HA  TRP A  50      20.141  -3.787  17.172  1.00  0.65           H  
ATOM    727  HB2 TRP A  50      20.096  -4.356  19.801  1.00  0.73           H  
ATOM    728  HB3 TRP A  50      18.598  -4.090  18.936  1.00  0.41           H  
ATOM    729  HD1 TRP A  50      17.131  -6.407  18.253  1.00  0.83           H  
ATOM    730  HE1 TRP A  50      17.282  -8.693  19.214  1.00  0.73           H  
ATOM    731  HE3 TRP A  50      21.206  -5.850  21.125  1.00  1.59           H  
ATOM    732  HZ2 TRP A  50      18.789 -10.124  21.154  1.00  1.45           H  
ATOM    733  HZ3 TRP A  50      21.866  -7.619  22.692  1.00  2.34           H  
ATOM    734  HH2 TRP A  50      20.650  -9.758  22.727  1.00  2.24           H  
ATOM    735  N   GLU A  51      22.515  -4.369  17.187  1.00  1.21           N  
ATOM    736  CA  GLU A  51      23.976  -4.533  17.320  1.00  1.14           C  
ATOM    737  C   GLU A  51      24.455  -4.278  18.749  1.00  0.85           C  
ATOM    738  O   GLU A  51      24.364  -3.174  19.247  1.00  2.55           O  
ATOM    739  CB  GLU A  51      24.645  -3.517  16.389  1.00  1.43           C  
ATOM    740  CG  GLU A  51      24.091  -3.700  14.974  1.00  2.11           C  
ATOM    741  CD  GLU A  51      23.043  -2.620  14.698  1.00  4.74           C  
ATOM    742  OE1 GLU A  51      23.415  -1.462  14.817  1.00  6.34           O  
ATOM    743  OE2 GLU A  51      21.933  -3.011  14.384  1.00  5.71           O  
ATOM    744  H   GLU A  51      22.156  -3.786  16.502  1.00  2.58           H  
ATOM    745  HA  GLU A  51      24.226  -5.537  17.030  1.00  1.14           H  
ATOM    746  HB2 GLU A  51      24.433  -2.515  16.734  1.00  2.04           H  
ATOM    747  HB3 GLU A  51      25.713  -3.674  16.384  1.00  0.87           H  
ATOM    748  HG2 GLU A  51      24.891  -3.614  14.252  1.00  3.14           H  
ATOM    749  HG3 GLU A  51      23.633  -4.674  14.883  1.00  1.47           H  
ATOM    750  N   LEU A  52      24.941  -5.311  19.387  1.00  1.91           N  
ATOM    751  CA  LEU A  52      25.429  -5.147  20.772  1.00  2.40           C  
ATOM    752  C   LEU A  52      26.526  -4.087  20.831  1.00  3.06           C  
ATOM    753  O   LEU A  52      26.966  -3.607  19.808  1.00  2.73           O  
ATOM    754  CB  LEU A  52      26.025  -6.483  21.252  1.00  2.75           C  
ATOM    755  CG  LEU A  52      24.957  -7.353  21.932  1.00  4.96           C  
ATOM    756  CD1 LEU A  52      24.199  -8.156  20.871  1.00  6.64           C  
ATOM    757  CD2 LEU A  52      25.652  -8.321  22.889  1.00  7.10           C  
ATOM    758  H   LEU A  52      24.957  -6.185  18.971  1.00  3.33           H  
ATOM    759  HA  LEU A  52      24.603  -4.838  21.383  1.00  2.14           H  
ATOM    760  HB2 LEU A  52      26.434  -7.017  20.407  1.00  2.54           H  
ATOM    761  HB3 LEU A  52      26.822  -6.284  21.953  1.00  3.09           H  
ATOM    762  HG  LEU A  52      24.266  -6.741  22.488  1.00  4.81           H  
ATOM    763 HD11 LEU A  52      23.741  -7.484  20.163  1.00  5.83           H  
ATOM    764 HD12 LEU A  52      24.882  -8.810  20.350  1.00  8.04           H  
ATOM    765 HD13 LEU A  52      23.432  -8.749  21.346  1.00  7.73           H  
ATOM    766 HD21 LEU A  52      26.431  -8.852  22.365  1.00  7.14           H  
ATOM    767 HD22 LEU A  52      26.088  -7.772  23.711  1.00  7.20           H  
ATOM    768 HD23 LEU A  52      24.935  -9.029  23.276  1.00  8.96           H  
ATOM    769  N   ARG A  53      26.945  -3.769  22.037  1.00  4.12           N  
ATOM    770  CA  ARG A  53      28.018  -2.742  22.245  1.00  4.99           C  
ATOM    771  C   ARG A  53      28.125  -1.754  21.082  1.00  5.23           C  
ATOM    772  O   ARG A  53      28.753  -2.126  20.102  1.00  6.82           O  
ATOM    773  CB  ARG A  53      29.359  -3.477  22.410  1.00  7.22           C  
ATOM    774  CG  ARG A  53      29.795  -3.424  23.882  1.00  7.91           C  
ATOM    775  CD  ARG A  53      30.393  -2.047  24.185  1.00  8.12           C  
ATOM    776  NE  ARG A  53      30.122  -1.700  25.609  1.00  8.67           N  
ATOM    777  CZ  ARG A  53      30.791  -0.732  26.171  1.00  7.73           C  
ATOM    778  NH1 ARG A  53      31.316   0.194  25.415  1.00  6.40           N  
ATOM    779  NH2 ARG A  53      30.917  -0.723  27.469  1.00  8.22           N  
ATOM    780  OXT ARG A  53      27.574  -0.677  21.239  1.00  4.26           O  
ATOM    781  H   ARG A  53      26.556  -4.220  22.816  1.00  4.37           H  
ATOM    782  HA  ARG A  53      27.781  -2.178  23.142  1.00  4.40           H  
ATOM    783  HB2 ARG A  53      29.244  -4.509  22.104  1.00  7.83           H  
ATOM    784  HB3 ARG A  53      30.112  -3.008  21.792  1.00  8.02           H  
ATOM    785  HG2 ARG A  53      28.945  -3.603  24.525  1.00  7.22           H  
ATOM    786  HG3 ARG A  53      30.537  -4.187  24.064  1.00  9.23           H  
ATOM    787  HD2 ARG A  53      31.462  -2.065  24.019  1.00  7.88           H  
ATOM    788  HD3 ARG A  53      29.944  -1.302  23.545  1.00  8.13           H  
ATOM    789  HE  ARG A  53      29.448  -2.196  26.119  1.00  9.76           H  
ATOM    790 HH11 ARG A  53      31.206   0.148  24.421  1.00  6.14           H  
ATOM    791 HH12 ARG A  53      31.823   0.949  25.828  1.00  5.71           H  
ATOM    792 HH21 ARG A  53      30.504  -1.453  28.015  1.00  9.25           H  
ATOM    793 HH22 ARG A  53      31.428   0.009  27.918  1.00  7.62           H  
TER     794      ARG A  53                                                      
ENDMDL                                                                          
