# Supplementary material for: Comparative Performance of High-Throughput Methods for Protein pKa Predictions
Source: J Chem Inf Model. 2023 Aug 8;63(16):5169–81. doi: 10.1021/acs.jcim.3c00165 (PMC10466379; doi:10.1021/acs.jcim.3c00165)
Supplement: Supplementary file 3 — ci3c00165_si_003.zip [file ci3c00165_si_003.zip › curated_pdbs/1lz1_curated.pdb]

ATOM      1  N   LYS A   1       1.395  19.741  22.120  1.00 13.61           N  
ATOM      2  CA  LYS A   1       1.933  20.601  21.051  1.00 13.31           C  
ATOM      3  C   LYS A   1       3.172  19.943  20.432  1.00 14.70           C  
ATOM      4  O   LYS A   1       3.901  19.242  21.168  1.00 15.04           O  
ATOM      5  CB  LYS A   1       2.255  21.919  21.722  1.00 18.86           C  
ATOM      6  CG  LYS A   1       3.601  22.558  21.452  1.00 36.62           C  
ATOM      7  CD  LYS A   1       3.611  23.957  22.071  1.00 19.15           C  
ATOM      8  CE  LYS A   1       4.442  24.852  21.169  1.00 22.80           C  
ATOM      9  NZ  LYS A   1       4.612  26.131  21.900  1.00 32.40           N  
ATOM     10  N   VAL A   2       3.359  20.160  19.138  1.00 15.15           N  
ATOM     11  CA  VAL A   2       4.638  19.766  18.500  1.00 17.15           C  
ATOM     12  C   VAL A   2       5.414  21.073  18.300  1.00 16.93           C  
ATOM     13  O   VAL A   2       5.028  21.972  17.536  1.00 17.54           O  
ATOM     14  CB  VAL A   2       4.453  19.040  17.173  1.00 22.14           C  
ATOM     15  CG1 VAL A   2       5.753  18.657  16.545  1.00 18.83           C  
ATOM     16  CG2 VAL A   2       3.432  17.885  17.342  1.00 16.66           C  
ATOM     17  N   PHE A   3       6.530  21.204  19.039  1.00 12.95           N  
ATOM     18  CA  PHE A   3       7.389  22.369  18.879  1.00 13.96           C  
ATOM     19  C   PHE A   3       8.111  22.337  17.546  1.00 13.08           C  
ATOM     20  O   PHE A   3       8.510  21.276  17.017  1.00 14.97           O  
ATOM     21  CB  PHE A   3       8.508  22.351  19.907  1.00 11.67           C  
ATOM     22  CG  PHE A   3       8.057  22.866  21.254  1.00 10.74           C  
ATOM     23  CD1 PHE A   3       8.316  24.154  21.630  1.00 12.38           C  
ATOM     24  CD2 PHE A   3       7.302  22.052  22.088  1.00 16.03           C  
ATOM     25  CE1 PHE A   3       7.884  24.616  22.900  1.00 13.03           C  
ATOM     26  CE2 PHE A   3       6.854  22.577  23.355  1.00 16.49           C  
ATOM     27  CZ  PHE A   3       7.176  23.840  23.762  1.00 14.09           C  
ATOM     28  N   GLU A   4       8.378  23.548  17.076  1.00 12.56           N  
ATOM     29  CA  GLU A   4       9.393  23.654  16.018  1.00 14.09           C  
ATOM     30  C   GLU A   4      10.777  23.661  16.641  1.00 11.50           C  
ATOM     31  O   GLU A   4      10.892  24.090  17.810  1.00 14.24           O  
ATOM     32  CB  GLU A   4       9.244  24.965  15.198  1.00 35.30           C  
ATOM     33  CG  GLU A   4       7.835  25.412  14.765  1.00 71.50           C  
ATOM     34  CD  GLU A   4       7.631  24.964  13.264  1.00 94.85           C  
ATOM     35  OE1 GLU A   4       8.204  25.884  12.678  1.00 76.94           O  
ATOM     36  OE2 GLU A   4       7.053  23.956  12.978  1.00107.70           O  
ATOM     37  N   ARG A   5      11.791  23.259  15.874  1.00 11.90           N  
ATOM     38  CA  ARG A   5      13.107  23.095  16.499  1.00 11.62           C  
ATOM     39  C   ARG A   5      13.640  24.352  17.211  1.00 11.21           C  
ATOM     40  O   ARG A   5      13.994  24.234  18.400  1.00 10.52           O  
ATOM     41  CB  ARG A   5      14.048  22.698  15.339  1.00 10.06           C  
ATOM     42  CG  ARG A   5      15.497  22.494  15.829  1.00 13.96           C  
ATOM     43  CD  ARG A   5      16.392  22.074  14.673  1.00 16.29           C  
ATOM     44  NE  ARG A   5      16.541  23.079  13.599  1.00 24.29           N  
ATOM     45  CZ  ARG A   5      17.530  23.993  13.418  1.00 20.36           C  
ATOM     46  NH1 ARG A   5      17.577  24.823  12.357  1.00 22.68           N  
ATOM     47  NH2 ARG A   5      18.423  24.074  14.385  1.00 18.85           N  
ATOM     48  N   CYS A   6      13.647  25.513  16.547  1.00 10.98           N  
ATOM     49  CA  CYS A   6      14.261  26.668  17.239  1.00  8.80           C  
ATOM     50  C   CYS A   6      13.318  27.269  18.284  1.00  9.86           C  
ATOM     51  O   CYS A   6      13.876  27.835  19.273  1.00 11.33           O  
ATOM     52  CB  CYS A   6      14.612  27.760  16.233  1.00 13.51           C  
ATOM     53  SG  CYS A   6      16.011  27.214  15.134  1.00 15.27           S  
ATOM     54  N   GLU A   7      12.004  27.083  18.123  1.00 11.10           N  
ATOM     55  CA  GLU A   7      11.141  27.470  19.230  1.00  8.35           C  
ATOM     56  C   GLU A   7      11.496  26.684  20.482  1.00 10.19           C  
ATOM     57  O   GLU A   7      11.523  27.278  21.587  1.00 10.03           O  
ATOM     58  CB  GLU A   7       9.724  27.177  18.673  1.00 15.95           C  
ATOM     59  CG  GLU A   7       8.665  27.454  19.750  1.00 19.19           C  
ATOM     60  CD  GLU A   7       7.301  26.797  19.288  1.00 39.29           C  
ATOM     61  OE1 GLU A   7       7.228  25.879  18.471  1.00 21.01           O  
ATOM     62  OE2 GLU A   7       6.436  27.338  19.910  1.00 25.60           O  
ATOM     63  N   LEU A   8      11.683  25.357  20.307  1.00 10.58           N  
ATOM     64  CA  LEU A   8      12.028  24.575  21.514  1.00  8.60           C  
ATOM     65  C   LEU A   8      13.355  25.056  22.079  1.00  7.65           C  
ATOM     66  O   LEU A   8      13.553  25.141  23.300  1.00  9.84           O  
ATOM     67  CB  LEU A   8      12.016  23.078  21.073  1.00  8.05           C  
ATOM     68  CG  LEU A   8      12.322  22.219  22.299  1.00 10.11           C  
ATOM     69  CD1 LEU A   8      11.355  22.341  23.456  1.00 11.47           C  
ATOM     70  CD2 LEU A   8      12.407  20.762  21.834  1.00 12.84           C  
ATOM     71  N   ALA A   9      14.316  25.310  21.205  1.00  8.23           N  
ATOM     72  CA  ALA A   9      15.670  25.648  21.706  1.00  8.64           C  
ATOM     73  C   ALA A   9      15.637  26.928  22.560  1.00  9.61           C  
ATOM     74  O   ALA A   9      16.259  27.028  23.648  1.00 10.69           O  
ATOM     75  CB  ALA A   9      16.650  25.802  20.522  1.00 11.53           C  
ATOM     76  N   ARG A  10      14.906  27.930  22.045  1.00 11.48           N  
ATOM     77  CA  ARG A  10      14.769  29.186  22.837  1.00 11.76           C  
ATOM     78  C   ARG A  10      13.961  28.968  24.104  1.00 10.49           C  
ATOM     79  O   ARG A  10      14.358  29.562  25.137  1.00 10.92           O  
ATOM     80  CB  ARG A  10      14.073  30.255  21.954  1.00 14.41           C  
ATOM     81  CG  ARG A  10      15.047  30.752  20.848  1.00 12.80           C  
ATOM     82  CD  ARG A  10      14.440  32.006  20.206  1.00 18.47           C  
ATOM     83  NE  ARG A  10      13.182  31.664  19.515  1.00 15.85           N  
ATOM     84  CZ  ARG A  10      13.184  31.255  18.225  1.00 13.35           C  
ATOM     85  NH1 ARG A  10      12.025  30.916  17.638  1.00 19.75           N  
ATOM     86  NH2 ARG A  10      14.322  31.040  17.577  1.00 18.75           N  
ATOM     87  N   THR A  11      12.944  28.083  24.065  1.00  9.41           N  
ATOM     88  CA  THR A  11      12.170  27.822  25.293  1.00  8.66           C  
ATOM     89  C   THR A  11      13.083  27.130  26.300  1.00 10.50           C  
ATOM     90  O   THR A  11      13.014  27.516  27.485  1.00 13.36           O  
ATOM     91  CB  THR A  11      10.986  26.931  24.904  1.00 13.26           C  
ATOM     92  OG1 THR A  11      10.170  27.614  23.936  1.00 13.87           O  
ATOM     93  CG2 THR A  11      10.133  26.552  26.115  1.00 12.92           C  
ATOM     94  N   LEU A  12      13.821  26.098  25.883  1.00  9.27           N  
ATOM     95  CA  LEU A  12      14.716  25.432  26.848  1.00  7.61           C  
ATOM     96  C   LEU A  12      15.781  26.402  27.389  1.00  9.57           C  
ATOM     97  O   LEU A  12      16.228  26.317  28.563  1.00 11.13           O  
ATOM     98  CB  LEU A  12      15.463  24.242  26.202  1.00  9.48           C  
ATOM     99  CG  LEU A  12      14.521  23.105  25.793  1.00 11.34           C  
ATOM    100  CD1 LEU A  12      15.303  22.001  25.095  1.00 12.53           C  
ATOM    101  CD2 LEU A  12      13.816  22.615  27.032  1.00 14.79           C  
ATOM    102  N   LYS A  13      16.326  27.321  26.553  1.00  9.53           N  
ATOM    103  CA  LYS A  13      17.306  28.291  27.049  1.00  9.88           C  
ATOM    104  C   LYS A  13      16.710  29.180  28.139  1.00 13.69           C  
ATOM    105  O   LYS A  13      17.283  29.373  29.251  1.00 11.86           O  
ATOM    106  CB  LYS A  13      17.682  29.233  25.918  1.00 13.05           C  
ATOM    107  CG  LYS A  13      18.809  30.205  26.230  1.00 25.73           C  
ATOM    108  CD  LYS A  13      19.645  30.847  25.133  1.00100.47           C  
ATOM    109  CE  LYS A  13      21.146  30.765  25.367  1.00 72.55           C  
ATOM    110  NZ  LYS A  13      21.637  31.299  26.659  1.00 74.72           N  
ATOM    111  N   ARG A  14      15.475  29.650  27.884  1.00 10.43           N  
ATOM    112  CA  ARG A  14      14.875  30.543  28.878  1.00 11.34           C  
ATOM    113  C   ARG A  14      14.560  29.811  30.186  1.00 12.50           C  
ATOM    114  O   ARG A  14      14.494  30.446  31.264  1.00 12.39           O  
ATOM    115  CB  ARG A  14      13.542  31.182  28.422  1.00 13.46           C  
ATOM    116  CG  ARG A  14      12.321  30.634  29.185  1.00103.25           C  
ATOM    117  CD  ARG A  14      11.238  31.679  28.965  1.00102.81           C  
ATOM    118  NE  ARG A  14      11.848  32.592  27.981  1.00 85.07           N  
ATOM    119  CZ  ARG A  14      11.667  32.349  26.671  1.00 27.28           C  
ATOM    120  NH1 ARG A  14      10.736  31.586  26.056  1.00 40.93           N  
ATOM    121  NH2 ARG A  14      12.572  32.841  25.838  1.00 94.98           N  
ATOM    122  N   LEU A  15      14.400  28.479  30.093  1.00  9.06           N  
ATOM    123  CA  LEU A  15      14.034  27.646  31.267  1.00 11.00           C  
ATOM    124  C   LEU A  15      15.330  27.161  31.941  1.00 11.34           C  
ATOM    125  O   LEU A  15      15.288  26.437  32.936  1.00 13.84           O  
ATOM    126  CB  LEU A  15      13.123  26.424  30.988  1.00 13.48           C  
ATOM    127  CG  LEU A  15      11.740  26.880  30.517  1.00 16.49           C  
ATOM    128  CD1 LEU A  15      10.891  25.754  29.917  1.00 15.47           C  
ATOM    129  CD2 LEU A  15      11.065  27.508  31.712  1.00 15.74           C  
ATOM    130  N   GLY A  16      16.500  27.607  31.522  1.00 10.54           N  
ATOM    131  CA  GLY A  16      17.743  27.406  32.276  1.00 12.93           C  
ATOM    132  C   GLY A  16      18.414  26.067  31.945  1.00 13.26           C  
ATOM    133  O   GLY A  16      19.243  25.635  32.781  1.00 14.22           O  
ATOM    134  N   MET A  17      18.147  25.504  30.758  1.00 10.01           N  
ATOM    135  CA  MET A  17      18.720  24.179  30.478  1.00  9.08           C  
ATOM    136  C   MET A  17      20.109  24.309  29.872  1.00 13.12           C  
ATOM    137  O   MET A  17      20.732  23.210  29.871  1.00 14.60           O  
ATOM    138  CB  MET A  17      17.738  23.431  29.539  1.00  9.98           C  
ATOM    139  CG  MET A  17      16.463  23.133  30.314  1.00 14.43           C  
ATOM    140  SD  MET A  17      16.755  21.767  31.414  1.00 17.78           S  
ATOM    141  CE  MET A  17      16.046  20.490  30.410  1.00 21.22           C  
ATOM    142  N   ASP A  18      20.492  25.450  29.317  1.00 11.55           N  
ATOM    143  CA  ASP A  18      21.821  25.440  28.644  1.00 14.29           C  
ATOM    144  C   ASP A  18      22.998  25.291  29.612  1.00 15.47           C  
ATOM    145  O   ASP A  18      23.141  26.201  30.455  1.00 15.15           O  
ATOM    146  CB  ASP A  18      21.955  26.731  27.800  1.00 12.84           C  
ATOM    147  CG  ASP A  18      23.144  26.529  26.899  1.00 37.62           C  
ATOM    148  OD1 ASP A  18      23.664  25.473  26.565  1.00 19.59           O  
ATOM    149  OD2 ASP A  18      23.479  27.594  26.444  1.00 26.23           O  
ATOM    150  N   GLY A  19      23.686  24.134  29.667  1.00 12.24           N  
ATOM    151  CA  GLY A  19      24.804  23.943  30.557  1.00 13.08           C  
ATOM    152  C   GLY A  19      24.344  23.421  31.910  1.00 16.30           C  
ATOM    153  O   GLY A  19      25.122  23.426  32.898  1.00 14.11           O  
ATOM    154  N   TYR A  20      23.053  23.082  32.091  1.00 11.37           N  
ATOM    155  CA  TYR A  20      22.617  22.554  33.388  1.00  9.73           C  
ATOM    156  C   TYR A  20      23.328  21.223  33.645  1.00 11.06           C  
ATOM    157  O   TYR A  20      23.188  20.297  32.845  1.00 11.67           O  
ATOM    158  CB  TYR A  20      21.072  22.356  33.361  1.00 10.10           C  
ATOM    159  CG  TYR A  20      20.563  21.929  34.715  1.00 12.14           C  
ATOM    160  CD1 TYR A  20      20.310  22.966  35.604  1.00 15.90           C  
ATOM    161  CD2 TYR A  20      20.419  20.627  35.088  1.00 11.73           C  
ATOM    162  CE1 TYR A  20      19.832  22.583  36.934  1.00 20.86           C  
ATOM    163  CE2 TYR A  20      19.936  20.265  36.369  1.00 13.13           C  
ATOM    164  CZ  TYR A  20      19.687  21.279  37.276  1.00 15.94           C  
ATOM    165  OH  TYR A  20      19.271  21.048  38.574  1.00 16.92           O  
ATOM    166  N   ARG A  21      23.976  21.167  34.832  1.00 14.78           N  
ATOM    167  CA  ARG A  21      24.808  20.008  35.238  1.00 16.47           C  
ATOM    168  C   ARG A  21      25.705  19.624  34.061  1.00 11.48           C  
ATOM    169  O   ARG A  21      26.052  18.452  33.861  1.00 14.44           O  
ATOM    170  CB  ARG A  21      23.944  18.830  35.752  1.00 24.32           C  
ATOM    171  CG  ARG A  21      23.210  19.398  36.985  1.00 43.27           C  
ATOM    172  CD  ARG A  21      24.212  19.433  38.126  1.00 54.04           C  
ATOM    173  NE  ARG A  21      24.383  17.999  38.430  1.00 71.78           N  
ATOM    174  CZ  ARG A  21      25.390  17.325  39.032  1.00 78.58           C  
ATOM    175  NH1 ARG A  21      25.261  15.992  39.153  1.00 52.48           N  
ATOM    176  NH2 ARG A  21      26.457  17.965  39.488  1.00 73.39           N  
ATOM    177  N   GLY A  22      26.220  20.641  33.347  1.00 10.09           N  
ATOM    178  CA  GLY A  22      27.243  20.412  32.340  1.00 11.59           C  
ATOM    179  C   GLY A  22      26.757  19.972  30.957  1.00 10.67           C  
ATOM    180  O   GLY A  22      27.510  19.689  30.005  1.00 10.72           O  
ATOM    181  N   ILE A  23      25.417  19.985  30.800  1.00  9.74           N  
ATOM    182  CA  ILE A  23      24.820  19.481  29.569  1.00  8.57           C  
ATOM    183  C   ILE A  23      24.393  20.649  28.696  1.00 10.85           C  
ATOM    184  O   ILE A  23      23.543  21.526  29.005  1.00 11.82           O  
ATOM    185  CB  ILE A  23      23.524  18.700  29.889  1.00 11.00           C  
ATOM    186  CG1 ILE A  23      23.867  17.524  30.843  1.00 11.36           C  
ATOM    187  CG2 ILE A  23      22.799  18.176  28.649  1.00 11.26           C  
ATOM    188  CD1 ILE A  23      22.617  16.913  31.537  1.00 12.16           C  
ATOM    189  N   SER A  24      24.947  20.679  27.492  1.00  9.51           N  
ATOM    190  CA  SER A  24      24.698  21.791  26.548  1.00 11.08           C  
ATOM    191  C   SER A  24      23.250  21.718  26.060  1.00 12.43           C  
ATOM    192  O   SER A  24      22.607  20.632  25.943  1.00 10.54           O  
ATOM    193  CB  SER A  24      25.564  21.730  25.307  1.00 11.51           C  
ATOM    194  OG  SER A  24      25.371  20.538  24.564  1.00 11.02           O  
ATOM    195  N   LEU A  25      22.661  22.845  25.627  1.00 12.37           N  
ATOM    196  CA  LEU A  25      21.356  22.886  24.940  1.00  8.70           C  
ATOM    197  C   LEU A  25      21.270  21.931  23.741  1.00  9.63           C  
ATOM    198  O   LEU A  25      20.235  21.217  23.612  1.00 12.40           O  
ATOM    199  CB  LEU A  25      21.171  24.357  24.488  1.00 13.24           C  
ATOM    200  CG  LEU A  25      19.755  24.724  24.141  1.00 23.91           C  
ATOM    201  CD1 LEU A  25      18.999  24.647  25.451  1.00 27.07           C  
ATOM    202  CD2 LEU A  25      19.676  26.100  23.515  1.00 20.42           C  
ATOM    203  N   ALA A  26      22.353  21.762  22.941  1.00  9.42           N  
ATOM    204  CA  ALA A  26      22.265  20.881  21.777  1.00  9.92           C  
ATOM    205  C   ALA A  26      22.070  19.434  22.229  1.00  9.21           C  
ATOM    206  O   ALA A  26      21.346  18.667  21.538  1.00 10.51           O  
ATOM    207  CB  ALA A  26      23.545  20.941  20.927  1.00 15.70           C  
ATOM    208  N   ASN A  27      22.615  19.050  23.406  1.00  9.33           N  
ATOM    209  CA  ASN A  27      22.382  17.655  23.877  1.00 10.44           C  
ATOM    210  C   ASN A  27      20.910  17.519  24.285  1.00 11.58           C  
ATOM    211  O   ASN A  27      20.343  16.439  24.098  1.00 12.10           O  
ATOM    212  CB  ASN A  27      23.375  17.358  25.034  1.00 10.24           C  
ATOM    213  CG  ASN A  27      24.643  16.769  24.451  1.00 13.95           C  
ATOM    214  OD1 ASN A  27      24.659  15.721  23.812  1.00  9.21           O  
ATOM    215  ND2 ASN A  27      25.715  17.604  24.698  1.00 14.56           N  
ATOM    216  N   TRP A  28      20.330  18.481  24.976  1.00  9.52           N  
ATOM    217  CA  TRP A  28      18.913  18.388  25.390  1.00 10.50           C  
ATOM    218  C   TRP A  28      18.069  18.303  24.123  1.00  8.37           C  
ATOM    219  O   TRP A  28      17.028  17.598  24.108  1.00  8.15           O  
ATOM    220  CB  TRP A  28      18.494  19.627  26.168  1.00 10.42           C  
ATOM    221  CG  TRP A  28      19.116  19.672  27.611  1.00 10.51           C  
ATOM    222  CD1 TRP A  28      19.950  20.634  28.107  1.00 10.25           C  
ATOM    223  CD2 TRP A  28      18.764  18.811  28.656  1.00  9.14           C  
ATOM    224  NE1 TRP A  28      20.165  20.292  29.482  1.00 11.75           N  
ATOM    225  CE2 TRP A  28      19.489  19.231  29.823  1.00  9.83           C  
ATOM    226  CE3 TRP A  28      17.932  17.717  28.706  1.00 10.72           C  
ATOM    227  CZ2 TRP A  28      19.341  18.634  31.082  1.00 11.40           C  
ATOM    228  CZ3 TRP A  28      17.778  17.055  29.960  1.00 12.42           C  
ATOM    229  CH2 TRP A  28      18.487  17.567  31.065  1.00 13.43           C  
ATOM    230  N   MET A  29      18.372  19.089  23.098  1.00  8.73           N  
ATOM    231  CA  MET A  29      17.595  19.088  21.845  1.00  7.74           C  
ATOM    232  C   MET A  29      17.698  17.707  21.187  1.00 13.28           C  
ATOM    233  O   MET A  29      16.669  17.163  20.695  1.00 11.61           O  
ATOM    234  CB  MET A  29      18.099  20.184  20.889  1.00 11.06           C  
ATOM    235  CG  MET A  29      17.818  21.604  21.321  1.00  9.95           C  
ATOM    236  SD  MET A  29      16.049  21.931  21.230  1.00 13.37           S  
ATOM    237  CE  MET A  29      15.799  21.767  19.484  1.00 12.97           C  
ATOM    238  N   CYS A  30      18.912  17.131  21.175  1.00  8.92           N  
ATOM    239  CA  CYS A  30      19.017  15.799  20.555  1.00  8.57           C  
ATOM    240  C   CYS A  30      18.161  14.834  21.362  1.00 10.10           C  
ATOM    241  O   CYS A  30      17.495  13.956  20.740  1.00 12.61           O  
ATOM    242  CB  CYS A  30      20.510  15.514  20.603  1.00 12.03           C  
ATOM    243  SG  CYS A  30      20.869  13.892  19.717  1.00 13.50           S  
ATOM    244  N   LEU A  31      18.127  14.943  22.682  1.00  9.19           N  
ATOM    245  CA  LEU A  31      17.374  13.994  23.504  1.00  8.87           C  
ATOM    246  C   LEU A  31      15.899  14.134  23.148  1.00 12.28           C  
ATOM    247  O   LEU A  31      15.198  13.166  22.826  1.00 13.48           O  
ATOM    248  CB  LEU A  31      17.621  14.300  24.995  1.00 12.58           C  
ATOM    249  CG  LEU A  31      16.733  13.502  25.949  1.00 15.66           C  
ATOM    250  CD1 LEU A  31      17.153  12.030  26.038  1.00 17.09           C  
ATOM    251  CD2 LEU A  31      16.764  14.098  27.342  1.00 15.45           C  
ATOM    252  N   ALA A  32      15.358  15.370  23.168  1.00 10.25           N  
ATOM    253  CA  ALA A  32      13.934  15.574  22.851  1.00  9.85           C  
ATOM    254  C   ALA A  32      13.616  15.108  21.435  1.00 13.10           C  
ATOM    255  O   ALA A  32      12.530  14.557  21.142  1.00 13.81           O  
ATOM    256  CB  ALA A  32      13.623  17.070  22.967  1.00 10.66           C  
ATOM    257  N   LYS A  33      14.479  15.348  20.451  1.00  8.00           N  
ATOM    258  CA  LYS A  33      14.178  14.932  19.068  1.00 11.67           C  
ATOM    259  C   LYS A  33      13.936  13.412  19.031  1.00 15.59           C  
ATOM    260  O   LYS A  33      12.914  12.991  18.397  1.00 16.19           O  
ATOM    261  CB  LYS A  33      15.354  15.394  18.204  1.00 13.14           C  
ATOM    262  CG  LYS A  33      15.248  14.817  16.797  1.00 20.48           C  
ATOM    263  CD  LYS A  33      14.828  15.553  15.544  1.00 51.89           C  
ATOM    264  CE  LYS A  33      14.990  14.726  14.268  1.00 29.95           C  
ATOM    265  NZ  LYS A  33      14.446  13.368  14.513  1.00 45.40           N  
ATOM    266  N   TRP A  34      14.910  12.681  19.587  1.00 12.62           N  
ATOM    267  CA  TRP A  34      14.812  11.223  19.366  1.00 12.08           C  
ATOM    268  C   TRP A  34      13.808  10.646  20.354  1.00 15.41           C  
ATOM    269  O   TRP A  34      13.194   9.576  20.098  1.00 20.90           O  
ATOM    270  CB  TRP A  34      16.180  10.541  19.568  1.00 13.55           C  
ATOM    271  CG  TRP A  34      16.948  11.057  18.312  1.00 11.34           C  
ATOM    272  CD1 TRP A  34      17.968  11.943  18.298  1.00 12.99           C  
ATOM    273  CD2 TRP A  34      16.699  10.728  16.968  1.00 16.61           C  
ATOM    274  NE1 TRP A  34      18.379  12.199  16.948  1.00 17.80           N  
ATOM    275  CE2 TRP A  34      17.649  11.450  16.179  1.00 22.32           C  
ATOM    276  CE3 TRP A  34      15.830   9.804  16.438  1.00 19.91           C  
ATOM    277  CZ2 TRP A  34      17.626  11.348  14.783  1.00 49.24           C  
ATOM    278  CZ3 TRP A  34      15.835   9.700  15.033  1.00 32.68           C  
ATOM    279  CH2 TRP A  34      16.710  10.464  14.277  1.00 30.67           C  
ATOM    280  N   GLU A  35      13.526  11.283  21.489  1.00 10.26           N  
ATOM    281  CA  GLU A  35      12.529  10.678  22.385  1.00 12.25           C  
ATOM    282  C   GLU A  35      11.087  10.839  21.897  1.00 13.80           C  
ATOM    283  O   GLU A  35      10.322   9.868  22.015  1.00 14.81           O  
ATOM    284  CB  GLU A  35      12.606  11.313  23.801  1.00 11.61           C  
ATOM    285  CG  GLU A  35      13.766  10.942  24.744  1.00 11.29           C  
ATOM    286  CD  GLU A  35      13.905   9.408  25.077  1.00 24.95           C  
ATOM    287  OE1 GLU A  35      12.937   8.700  24.824  1.00 17.41           O  
ATOM    288  OE2 GLU A  35      14.947   8.972  25.456  1.00 22.93           O  
ATOM    289  N   SER A  36      10.759  12.055  21.458  1.00 12.33           N  
ATOM    290  CA  SER A  36       9.333  12.354  21.192  1.00 11.63           C  
ATOM    291  C   SER A  36       9.135  13.032  19.846  1.00 14.85           C  
ATOM    292  O   SER A  36       7.968  13.358  19.499  1.00 14.76           O  
ATOM    293  CB  SER A  36       8.844  13.287  22.267  1.00  9.43           C  
ATOM    294  OG  SER A  36       9.484  14.555  22.212  1.00 11.88           O  
ATOM    295  N   GLY A  37      10.172  13.415  19.098  1.00 13.30           N  
ATOM    296  CA  GLY A  37       9.951  14.264  17.909  1.00 14.73           C  
ATOM    297  C   GLY A  37       9.476  15.649  18.324  1.00 13.15           C  
ATOM    298  O   GLY A  37       8.765  16.320  17.547  1.00 17.83           O  
ATOM    299  N   TYR A  38       9.813  16.107  19.532  1.00 10.05           N  
ATOM    300  CA  TYR A  38       9.430  17.416  20.065  1.00 11.45           C  
ATOM    301  C   TYR A  38       7.911  17.465  20.316  1.00 17.23           C  
ATOM    302  O   TYR A  38       7.381  18.582  20.262  1.00 14.50           O  
ATOM    303  CB  TYR A  38       9.844  18.600  19.147  1.00 11.33           C  
ATOM    304  CG  TYR A  38      11.283  18.601  18.595  1.00  9.76           C  
ATOM    305  CD1 TYR A  38      11.455  18.939  17.233  1.00 14.66           C  
ATOM    306  CD2 TYR A  38      12.345  18.365  19.433  1.00 12.29           C  
ATOM    307  CE1 TYR A  38      12.830  19.034  16.748  1.00 15.82           C  
ATOM    308  CE2 TYR A  38      13.693  18.440  18.964  1.00 12.96           C  
ATOM    309  CZ  TYR A  38      13.855  18.817  17.621  1.00 13.75           C  
ATOM    310  OH  TYR A  38      15.193  18.850  17.179  1.00 13.22           O  
ATOM    311  N   ASN A  39       7.287  16.344  20.666  1.00 13.11           N  
ATOM    312  CA  ASN A  39       5.826  16.330  20.859  1.00 11.31           C  
ATOM    313  C   ASN A  39       5.577  16.173  22.345  1.00 12.60           C  
ATOM    314  O   ASN A  39       5.923  15.105  22.889  1.00 11.65           O  
ATOM    315  CB  ASN A  39       5.364  15.116  20.056  1.00 13.41           C  
ATOM    316  CG  ASN A  39       3.871  14.939  20.240  1.00 15.80           C  
ATOM    317  OD1 ASN A  39       3.035  15.637  20.785  1.00 11.74           O  
ATOM    318  ND2 ASN A  39       3.444  13.808  19.549  1.00 17.46           N  
ATOM    319  N   THR A  40       4.868  17.118  22.979  1.00 10.02           N  
ATOM    320  CA  THR A  40       4.576  17.060  24.419  1.00  9.82           C  
ATOM    321  C   THR A  40       3.541  15.958  24.737  1.00 12.34           C  
ATOM    322  O   THR A  40       3.451  15.696  25.957  1.00 16.51           O  
ATOM    323  CB  THR A  40       4.071  18.423  24.940  1.00 12.49           C  
ATOM    324  OG1 THR A  40       2.824  18.745  24.312  1.00 13.74           O  
ATOM    325  CG2 THR A  40       5.022  19.545  24.622  1.00 11.62           C  
ATOM    326  N   ARG A  41       2.750  15.526  23.753  1.00 10.83           N  
ATOM    327  CA  ARG A  41       1.699  14.558  24.087  1.00 17.71           C  
ATOM    328  C   ARG A  41       2.150  13.112  23.889  1.00 16.43           C  
ATOM    329  O   ARG A  41       1.312  12.188  24.027  1.00 18.70           O  
ATOM    330  CB  ARG A  41       0.482  14.831  23.153  1.00 19.02           C  
ATOM    331  CG  ARG A  41      -0.242  16.048  23.767  1.00 34.16           C  
ATOM    332  CD  ARG A  41      -1.665  16.357  23.339  1.00101.61           C  
ATOM    333  NE  ARG A  41      -1.676  17.412  22.311  1.00 77.76           N  
ATOM    334  CZ  ARG A  41      -2.098  18.694  22.396  1.00 98.90           C  
ATOM    335  NH1 ARG A  41      -2.689  19.077  23.540  1.00 91.64           N  
ATOM    336  NH2 ARG A  41      -1.917  19.507  21.367  1.00 82.04           N  
ATOM    337  N   ALA A  42       3.405  12.896  23.495  1.00 14.49           N  
ATOM    338  CA  ALA A  42       3.892  11.524  23.261  1.00 12.95           C  
ATOM    339  C   ALA A  42       3.758  10.690  24.540  1.00 16.09           C  
ATOM    340  O   ALA A  42       4.110  11.122  25.655  1.00 13.31           O  
ATOM    341  CB  ALA A  42       5.362  11.611  22.830  1.00 14.90           C  
ATOM    342  N   THR A  43       3.285   9.434  24.336  1.00 14.74           N  
ATOM    343  CA  THR A  43       3.282   8.476  25.471  1.00 13.73           C  
ATOM    344  C   THR A  43       3.687   7.150  24.813  1.00 17.33           C  
ATOM    345  O   THR A  43       3.396   6.787  23.641  1.00 20.00           O  
ATOM    346  CB  THR A  43       1.956   8.367  26.253  1.00 27.51           C  
ATOM    347  OG1 THR A  43       1.061   7.834  25.290  1.00 30.19           O  
ATOM    348  CG2 THR A  43       1.389   9.680  26.710  1.00 20.21           C  
ATOM    349  N   ASN A  44       4.377   6.409  25.683  1.00 16.18           N  
ATOM    350  CA  ASN A  44       4.745   5.048  25.225  1.00 19.43           C  
ATOM    351  C   ASN A  44       4.561   4.095  26.401  1.00 14.63           C  
ATOM    352  O   ASN A  44       5.209   4.263  27.443  1.00 18.66           O  
ATOM    353  CB  ASN A  44       6.197   5.075  24.678  1.00 23.30           C  
ATOM    354  CG  ASN A  44       6.171   5.488  23.222  1.00105.69           C  
ATOM    355  OD1 ASN A  44       6.682   6.526  22.820  1.00 66.59           O  
ATOM    356  ND2 ASN A  44       5.471   4.569  22.439  1.00 64.21           N  
ATOM    357  N   TYR A  45       3.752   3.049  26.196  1.00 15.61           N  
ATOM    358  CA  TYR A  45       3.523   2.043  27.258  1.00 21.85           C  
ATOM    359  C   TYR A  45       4.538   0.924  27.038  1.00 19.48           C  
ATOM    360  O   TYR A  45       4.821   0.375  25.956  1.00 25.27           O  
ATOM    361  CB  TYR A  45       2.041   1.577  27.223  1.00 17.80           C  
ATOM    362  CG  TYR A  45       1.770   0.514  28.310  1.00 17.41           C  
ATOM    363  CD1 TYR A  45       1.485  -0.773  27.776  1.00 24.90           C  
ATOM    364  CD2 TYR A  45       1.885   0.831  29.634  1.00 18.15           C  
ATOM    365  CE1 TYR A  45       1.226  -1.791  28.802  1.00 23.60           C  
ATOM    366  CE2 TYR A  45       1.662  -0.201  30.602  1.00 25.81           C  
ATOM    367  CZ  TYR A  45       1.344  -1.478  30.107  1.00 33.54           C  
ATOM    368  OH  TYR A  45       1.077  -2.484  31.004  1.00 31.38           O  
ATOM    369  N   ASN A  46       5.158   0.557  28.163  1.00 14.92           N  
ATOM    370  CA  ASN A  46       6.175  -0.505  28.245  1.00 17.12           C  
ATOM    371  C   ASN A  46       5.481  -1.728  28.878  1.00 14.21           C  
ATOM    372  O   ASN A  46       5.295  -1.881  30.109  1.00 20.00           O  
ATOM    373  CB  ASN A  46       7.371  -0.074  29.119  1.00 15.30           C  
ATOM    374  CG  ASN A  46       7.990   1.167  28.517  1.00 47.33           C  
ATOM    375  OD1 ASN A  46       8.382   1.231  27.365  1.00 47.62           O  
ATOM    376  ND2 ASN A  46       8.088   2.338  29.257  1.00 23.30           N  
ATOM    377  N   ALA A  47       5.018  -2.593  27.973  1.00 23.32           N  
ATOM    378  CA  ALA A  47       4.138  -3.714  28.358  1.00 51.48           C  
ATOM    379  C   ALA A  47       4.846  -4.635  29.354  1.00 50.58           C  
ATOM    380  O   ALA A  47       4.294  -5.284  30.268  1.00 26.97           O  
ATOM    381  CB  ALA A  47       3.721  -4.589  27.159  1.00 31.09           C  
ATOM    382  N   GLY A  48       6.148  -4.756  29.091  1.00 25.34           N  
ATOM    383  CA  GLY A  48       7.190  -5.469  29.835  1.00 40.72           C  
ATOM    384  C   GLY A  48       7.136  -5.215  31.334  1.00 26.22           C  
ATOM    385  O   GLY A  48       7.024  -6.136  32.176  1.00 22.25           O  
ATOM    386  N   ASP A  49       7.261  -3.957  31.759  1.00 20.13           N  
ATOM    387  CA  ASP A  49       7.305  -3.658  33.213  1.00 15.65           C  
ATOM    388  C   ASP A  49       6.156  -2.740  33.621  1.00 15.95           C  
ATOM    389  O   ASP A  49       6.167  -2.374  34.797  1.00 20.94           O  
ATOM    390  CB  ASP A  49       8.705  -3.083  33.554  1.00 19.49           C  
ATOM    391  CG  ASP A  49       8.857  -1.658  33.081  1.00 31.01           C  
ATOM    392  OD1 ASP A  49       8.008  -1.112  32.394  1.00 21.31           O  
ATOM    393  OD2 ASP A  49       9.911  -1.145  33.336  1.00 76.58           O  
ATOM    394  N   ARG A  50       5.158  -2.588  32.749  1.00 16.39           N  
ATOM    395  CA  ARG A  50       3.904  -1.907  33.093  1.00 27.93           C  
ATOM    396  C   ARG A  50       4.104  -0.426  33.406  1.00 20.75           C  
ATOM    397  O   ARG A  50       3.310   0.153  34.167  1.00 25.98           O  
ATOM    398  CB  ARG A  50       3.295  -2.541  34.364  1.00 24.65           C  
ATOM    399  CG  ARG A  50       2.853  -3.991  34.046  1.00 28.70           C  
ATOM    400  CD  ARG A  50       2.125  -4.385  35.329  1.00 30.68           C  
ATOM    401  NE  ARG A  50       1.753  -5.807  35.344  1.00 47.34           N  
ATOM    402  CZ  ARG A  50       0.633  -6.237  34.706  1.00 86.32           C  
ATOM    403  NH1 ARG A  50      -0.299  -5.462  34.114  1.00 67.18           N  
ATOM    404  NH2 ARG A  50       0.404  -7.543  34.625  1.00 49.91           N  
ATOM    405  N   SER A  51       5.161   0.168  32.842  1.00 19.81           N  
ATOM    406  CA  SER A  51       5.381   1.611  33.107  1.00 16.91           C  
ATOM    407  C   SER A  51       5.051   2.315  31.796  1.00 17.33           C  
ATOM    408  O   SER A  51       4.970   1.718  30.711  1.00 13.37           O  
ATOM    409  CB  SER A  51       6.806   1.856  33.504  1.00 12.36           C  
ATOM    410  OG  SER A  51       7.688   1.581  32.416  1.00 14.38           O  
ATOM    411  N   THR A  52       4.894   3.651  31.873  1.00 11.70           N  
ATOM    412  CA  THR A  52       4.692   4.457  30.684  1.00  7.65           C  
ATOM    413  C   THR A  52       5.676   5.641  30.649  1.00  9.65           C  
ATOM    414  O   THR A  52       6.002   6.191  31.736  1.00 11.16           O  
ATOM    415  CB  THR A  52       3.251   5.019  30.697  1.00 15.41           C  
ATOM    416  OG1 THR A  52       2.377   3.870  30.799  1.00 14.82           O  
ATOM    417  CG2 THR A  52       2.867   5.818  29.481  1.00 11.28           C  
ATOM    418  N   ASP A  53       6.095   5.937  29.423  1.00 12.66           N  
ATOM    419  CA  ASP A  53       6.961   7.125  29.219  1.00  9.61           C  
ATOM    420  C   ASP A  53       6.124   8.301  28.726  1.00 10.24           C  
ATOM    421  O   ASP A  53       5.308   8.088  27.822  1.00 11.80           O  
ATOM    422  CB  ASP A  53       8.066   6.878  28.195  1.00 13.14           C  
ATOM    423  CG  ASP A  53       8.880   5.685  28.664  1.00 19.94           C  
ATOM    424  OD1 ASP A  53       9.316   5.651  29.787  1.00 18.51           O  
ATOM    425  OD2 ASP A  53       9.045   4.879  27.801  1.00 26.24           O  
ATOM    426  N   TYR A  54       6.257   9.465  29.342  1.00 10.18           N  
ATOM    427  CA  TYR A  54       5.381  10.633  29.071  1.00 10.09           C  
ATOM    428  C   TYR A  54       6.139  11.866  28.565  1.00 10.64           C  
ATOM    429  O   TYR A  54       7.187  12.279  29.148  1.00 11.47           O  
ATOM    430  CB  TYR A  54       4.733  11.059  30.405  1.00 10.22           C  
ATOM    431  CG  TYR A  54       3.707  10.046  30.934  1.00 13.40           C  
ATOM    432  CD1 TYR A  54       2.367  10.205  30.538  1.00 12.41           C  
ATOM    433  CD2 TYR A  54       4.059   9.010  31.765  1.00 13.35           C  
ATOM    434  CE1 TYR A  54       1.372   9.291  31.058  1.00 13.40           C  
ATOM    435  CE2 TYR A  54       3.098   8.099  32.302  1.00 11.43           C  
ATOM    436  CZ  TYR A  54       1.773   8.288  31.881  1.00 13.76           C  
ATOM    437  OH  TYR A  54       0.825   7.402  32.384  1.00 11.27           O  
ATOM    438  N   GLY A  55       5.536  12.472  27.547  1.00 10.33           N  
ATOM    439  CA  GLY A  55       5.910  13.850  27.198  1.00  9.15           C  
ATOM    440  C   GLY A  55       7.173  13.931  26.343  1.00 10.96           C  
ATOM    441  O   GLY A  55       7.735  12.991  25.773  1.00 10.68           O  
ATOM    442  N   ILE A  56       7.581  15.225  26.290  1.00  9.81           N  
ATOM    443  CA  ILE A  56       8.649  15.549  25.314  1.00 11.84           C  
ATOM    444  C   ILE A  56       9.979  14.843  25.661  1.00 10.33           C  
ATOM    445  O   ILE A  56      10.743  14.600  24.679  1.00 10.73           O  
ATOM    446  CB  ILE A  56       8.744  17.105  25.233  1.00 12.67           C  
ATOM    447  CG1 ILE A  56       9.580  17.472  23.974  1.00 14.06           C  
ATOM    448  CG2 ILE A  56       9.300  17.676  26.517  1.00  9.92           C  
ATOM    449  CD1 ILE A  56       9.301  18.967  23.607  1.00 17.98           C  
ATOM    450  N   PHE A  57      10.210  14.515  26.939  1.00  8.97           N  
ATOM    451  CA  PHE A  57      11.484  13.850  27.265  1.00 11.20           C  
ATOM    452  C   PHE A  57      11.238  12.371  27.528  1.00 12.51           C  
ATOM    453  O   PHE A  57      12.175  11.706  27.984  1.00 12.22           O  
ATOM    454  CB  PHE A  57      12.117  14.478  28.490  1.00 10.79           C  
ATOM    455  CG  PHE A  57      12.586  15.895  28.228  1.00 16.18           C  
ATOM    456  CD1 PHE A  57      12.129  16.929  28.971  1.00 16.91           C  
ATOM    457  CD2 PHE A  57      13.463  16.157  27.201  1.00 15.37           C  
ATOM    458  CE1 PHE A  57      12.579  18.276  28.775  1.00 23.17           C  
ATOM    459  CE2 PHE A  57      13.934  17.496  26.933  1.00 19.47           C  
ATOM    460  CZ  PHE A  57      13.483  18.445  27.774  1.00 21.99           C  
ATOM    461  N   GLN A  58       9.989  11.930  27.342  1.00 11.09           N  
ATOM    462  CA  GLN A  58       9.664  10.511  27.566  1.00 14.61           C  
ATOM    463  C   GLN A  58      10.138  10.091  28.959  1.00 12.53           C  
ATOM    464  O   GLN A  58      10.890   9.097  29.131  1.00 15.15           O  
ATOM    465  CB  GLN A  58      10.297   9.647  26.501  1.00  9.59           C  
ATOM    466  CG  GLN A  58       9.497   9.870  25.278  1.00 11.72           C  
ATOM    467  CD  GLN A  58       8.039   9.383  25.281  1.00 16.45           C  
ATOM    468  OE1 GLN A  58       7.856   8.152  25.059  1.00 11.52           O  
ATOM    469  NE2 GLN A  58       7.087  10.165  25.584  1.00 14.18           N  
ATOM    470  N   ILE A  59       9.705  10.767  30.005  1.00  8.71           N  
ATOM    471  CA  ILE A  59      10.090  10.480  31.397  1.00  8.40           C  
ATOM    472  C   ILE A  59       9.178   9.353  31.882  1.00 15.52           C  
ATOM    473  O   ILE A  59       7.934   9.335  31.682  1.00 11.46           O  
ATOM    474  CB  ILE A  59       9.942  11.749  32.263  1.00 14.37           C  
ATOM    475  CG1 ILE A  59      11.036  12.790  31.831  1.00 15.18           C  
ATOM    476  CG2 ILE A  59       9.986  11.415  33.765  1.00 13.08           C  
ATOM    477  CD1 ILE A  59      10.895  14.273  32.227  1.00 17.65           C  
ATOM    478  N   ASN A  60       9.806   8.413  32.589  1.00 12.97           N  
ATOM    479  CA  ASN A  60       9.139   7.134  32.924  1.00 11.63           C  
ATOM    480  C   ASN A  60       8.415   7.185  34.260  1.00 10.94           C  
ATOM    481  O   ASN A  60       8.859   7.781  35.270  1.00 13.36           O  
ATOM    482  CB  ASN A  60      10.253   6.050  32.935  1.00 15.26           C  
ATOM    483  CG  ASN A  60       9.681   4.658  33.183  1.00 14.12           C  
ATOM    484  OD1 ASN A  60       9.668   4.235  34.314  1.00 13.58           O  
ATOM    485  ND2 ASN A  60       9.297   4.114  31.970  1.00 15.97           N  
ATOM    486  N   SER A  61       7.255   6.480  34.342  1.00 12.90           N  
ATOM    487  CA  SER A  61       6.377   6.525  35.523  1.00 13.79           C  
ATOM    488  C   SER A  61       6.843   5.567  36.627  1.00 15.12           C  
ATOM    489  O   SER A  61       6.212   5.595  37.708  1.00 16.60           O  
ATOM    490  CB  SER A  61       4.983   6.143  35.046  1.00 10.74           C  
ATOM    491  OG  SER A  61       4.990   4.790  34.582  1.00 13.77           O  
ATOM    492  N   ARG A  62       7.858   4.726  36.381  1.00 13.56           N  
ATOM    493  CA  ARG A  62       8.295   3.897  37.510  1.00 16.99           C  
ATOM    494  C   ARG A  62       9.132   4.741  38.468  1.00 24.09           C  
ATOM    495  O   ARG A  62       8.947   4.555  39.697  1.00 25.78           O  
ATOM    496  CB  ARG A  62       9.132   2.682  37.044  1.00 19.17           C  
ATOM    497  CG  ARG A  62       9.582   1.950  38.341  1.00 28.27           C  
ATOM    498  CD  ARG A  62       9.706   0.463  38.102  1.00 36.81           C  
ATOM    499  NE  ARG A  62       8.361  -0.142  38.025  1.00 46.97           N  
ATOM    500  CZ  ARG A  62       7.805  -0.584  36.863  1.00 57.44           C  
ATOM    501  NH1 ARG A  62       8.482  -0.543  35.696  1.00 56.54           N  
ATOM    502  NH2 ARG A  62       6.600  -1.120  36.721  1.00 48.93           N  
ATOM    503  N   TYR A  63       9.972   5.625  37.900  1.00 14.52           N  
ATOM    504  CA  TYR A  63      10.835   6.334  38.837  1.00 15.24           C  
ATOM    505  C   TYR A  63      10.448   7.778  39.063  1.00 18.00           C  
ATOM    506  O   TYR A  63      10.798   8.291  40.132  1.00 17.24           O  
ATOM    507  CB  TYR A  63      12.284   6.422  38.300  1.00 23.07           C  
ATOM    508  CG  TYR A  63      12.756   5.003  37.950  1.00 35.02           C  
ATOM    509  CD1 TYR A  63      12.702   4.569  36.615  1.00 32.06           C  
ATOM    510  CD2 TYR A  63      13.106   4.153  38.967  1.00 98.06           C  
ATOM    511  CE1 TYR A  63      13.042   3.181  36.321  1.00 39.82           C  
ATOM    512  CE2 TYR A  63      13.464   2.800  38.681  1.00 40.16           C  
ATOM    513  CZ  TYR A  63      13.420   2.381  37.342  1.00 66.00           C  
ATOM    514  OH  TYR A  63      13.784   1.075  37.075  1.00 79.76           O  
ATOM    515  N   TRP A  64       9.914   8.498  38.077  1.00 12.98           N  
ATOM    516  CA  TRP A  64       9.935   9.965  38.167  1.00 10.83           C  
ATOM    517  C   TRP A  64       8.573  10.662  38.349  1.00 12.35           C  
ATOM    518  O   TRP A  64       8.607  11.620  39.107  1.00 13.01           O  
ATOM    519  CB  TRP A  64      10.508  10.512  36.863  1.00 12.34           C  
ATOM    520  CG  TRP A  64      11.916   9.866  36.642  1.00 11.74           C  
ATOM    521  CD1 TRP A  64      12.215   8.984  35.691  1.00 14.81           C  
ATOM    522  CD2 TRP A  64      13.096  10.109  37.372  1.00 15.19           C  
ATOM    523  NE1 TRP A  64      13.597   8.577  35.891  1.00 25.48           N  
ATOM    524  CE2 TRP A  64      14.117   9.247  36.850  1.00 15.25           C  
ATOM    525  CE3 TRP A  64      13.354  10.890  38.481  1.00 16.38           C  
ATOM    526  CZ2 TRP A  64      15.433   9.230  37.363  1.00 17.45           C  
ATOM    527  CZ3 TRP A  64      14.690  10.910  38.969  1.00 16.14           C  
ATOM    528  CH2 TRP A  64      15.638  10.047  38.423  1.00 17.67           C  
ATOM    529  N   CYS A  65       7.520  10.160  37.696  1.00 14.81           N  
ATOM    530  CA  CYS A  65       6.220  10.839  37.877  1.00 11.09           C  
ATOM    531  C   CYS A  65       5.278   9.702  38.236  1.00 12.86           C  
ATOM    532  O   CYS A  65       5.531   8.502  37.999  1.00 15.99           O  
ATOM    533  CB  CYS A  65       5.806  11.563  36.632  1.00 11.49           C  
ATOM    534  SG  CYS A  65       5.537  10.465  35.174  1.00 12.99           S  
ATOM    535  N   ASN A  66       4.204  10.136  38.920  1.00 15.19           N  
ATOM    536  CA  ASN A  66       3.139   9.178  39.318  1.00 12.80           C  
ATOM    537  C   ASN A  66       1.937   9.145  38.363  1.00 15.77           C  
ATOM    538  O   ASN A  66       1.330  10.242  38.195  1.00 13.52           O  
ATOM    539  CB  ASN A  66       2.610   9.595  40.693  1.00 12.76           C  
ATOM    540  CG  ASN A  66       1.644   8.548  41.216  1.00 24.04           C  
ATOM    541  OD1 ASN A  66       1.822   7.349  41.041  1.00 22.72           O  
ATOM    542  ND2 ASN A  66       0.595   9.137  41.915  1.00 30.93           N  
ATOM    543  N   ASP A  67       1.585   7.924  37.939  1.00 11.93           N  
ATOM    544  CA  ASP A  67       0.394   7.830  37.073  1.00 11.72           C  
ATOM    545  C   ASP A  67      -0.600   6.953  37.855  1.00 15.68           C  
ATOM    546  O   ASP A  67      -1.682   6.691  37.297  1.00 15.46           O  
ATOM    547  CB  ASP A  67       0.688   7.357  35.633  1.00 10.37           C  
ATOM    548  CG  ASP A  67       1.300   5.980  35.425  1.00 10.51           C  
ATOM    549  OD1 ASP A  67       1.352   5.300  36.459  1.00 12.09           O  
ATOM    550  OD2 ASP A  67       1.505   5.698  34.287  1.00 12.92           O  
ATOM    551  N   GLY A  68      -0.317   6.454  39.038  1.00 12.46           N  
ATOM    552  CA  GLY A  68      -1.273   5.613  39.779  1.00 15.29           C  
ATOM    553  C   GLY A  68      -1.267   4.149  39.324  1.00 15.66           C  
ATOM    554  O   GLY A  68      -1.806   3.293  40.082  1.00 21.91           O  
ATOM    555  N   LYS A  69      -0.840   3.789  38.118  1.00 17.87           N  
ATOM    556  CA  LYS A  69      -1.032   2.351  37.808  1.00 16.73           C  
ATOM    557  C   LYS A  69       0.315   1.707  37.484  1.00 24.21           C  
ATOM    558  O   LYS A  69       0.272   0.559  36.980  1.00 28.75           O  
ATOM    559  CB  LYS A  69      -1.926   2.066  36.627  1.00 39.72           C  
ATOM    560  CG  LYS A  69      -2.670   3.002  35.715  1.00 44.28           C  
ATOM    561  CD  LYS A  69      -1.510   3.223  34.757  1.00 21.94           C  
ATOM    562  CE  LYS A  69      -2.072   3.287  33.357  1.00 23.51           C  
ATOM    563  NZ  LYS A  69      -1.339   4.230  32.488  1.00 46.22           N  
ATOM    564  N   THR A  70       1.428   2.304  37.889  1.00 16.00           N  
ATOM    565  CA  THR A  70       2.748   1.678  37.649  1.00 21.53           C  
ATOM    566  C   THR A  70       3.181   0.993  38.941  1.00 25.71           C  
ATOM    567  O   THR A  70       3.370   1.692  39.961  1.00 22.05           O  
ATOM    568  CB  THR A  70       3.796   2.720  37.235  1.00 15.84           C  
ATOM    569  OG1 THR A  70       3.230   3.330  36.084  1.00 12.89           O  
ATOM    570  CG2 THR A  70       5.090   2.014  36.869  1.00 13.92           C  
ATOM    571  N   PRO A  71       3.368  -0.337  38.975  1.00 20.18           N  
ATOM    572  CA  PRO A  71       3.751  -0.983  40.233  1.00 30.19           C  
ATOM    573  C   PRO A  71       5.169  -0.500  40.485  1.00 46.19           C  
ATOM    574  O   PRO A  71       5.973  -0.239  39.563  1.00 29.28           O  
ATOM    575  CB  PRO A  71       3.579  -2.441  39.923  1.00 25.55           C  
ATOM    576  CG  PRO A  71       3.689  -2.602  38.421  1.00 36.82           C  
ATOM    577  CD  PRO A  71       3.080  -1.289  37.909  1.00 19.43           C  
ATOM    578  N   GLY A  72       5.558  -0.349  41.747  1.00 33.93           N  
ATOM    579  CA  GLY A  72       6.996  -0.029  41.869  1.00 55.27           C  
ATOM    580  C   GLY A  72       7.277   1.422  41.483  1.00 58.91           C  
ATOM    581  O   GLY A  72       8.496   1.683  41.601  1.00 71.24           O  
ATOM    582  N   ALA A  73       6.307   2.268  41.141  1.00 48.71           N  
ATOM    583  CA  ALA A  73       6.541   3.722  41.121  1.00 44.77           C  
ATOM    584  C   ALA A  73       7.074   4.345  42.413  1.00 45.94           C  
ATOM    585  O   ALA A  73       6.672   4.256  43.596  1.00 30.75           O  
ATOM    586  CB  ALA A  73       5.211   4.461  40.886  1.00 30.98           C  
ATOM    587  N   VAL A  74       8.077   5.203  42.210  1.00 32.82           N  
ATOM    588  CA  VAL A  74       8.809   6.049  43.158  1.00 33.43           C  
ATOM    589  C   VAL A  74       8.484   7.541  43.227  1.00 64.00           C  
ATOM    590  O   VAL A  74       8.760   8.164  44.277  1.00 67.80           O  
ATOM    591  CB  VAL A  74      10.292   6.073  42.762  1.00 42.64           C  
ATOM    592  CG1 VAL A  74      11.030   7.000  43.690  1.00 26.31           C  
ATOM    593  CG2 VAL A  74      10.948   4.687  42.552  1.00 57.77           C  
ATOM    594  N   ASN A  75       8.005   8.128  42.141  1.00 23.57           N  
ATOM    595  CA  ASN A  75       7.646   9.558  42.006  1.00 16.02           C  
ATOM    596  C   ASN A  75       8.712  10.559  42.503  1.00 17.01           C  
ATOM    597  O   ASN A  75       8.367  11.458  43.283  1.00 17.04           O  
ATOM    598  CB  ASN A  75       6.318   9.861  42.750  1.00 14.37           C  
ATOM    599  CG  ASN A  75       5.699  11.133  42.221  1.00 19.84           C  
ATOM    600  OD1 ASN A  75       6.105  11.762  41.247  1.00 17.35           O  
ATOM    601  ND2 ASN A  75       4.569  11.656  42.839  1.00 21.34           N  
ATOM    602  N   ALA A  76       9.944  10.396  42.021  1.00 16.47           N  
ATOM    603  CA  ALA A  76      11.079  11.235  42.466  1.00 16.97           C  
ATOM    604  C   ALA A  76      10.867  12.686  42.028  1.00 20.90           C  
ATOM    605  O   ALA A  76      11.365  13.600  42.740  1.00 18.96           O  
ATOM    606  CB  ALA A  76      12.394  10.703  41.864  1.00 19.06           C  
ATOM    607  N   CYS A  77      10.085  13.002  40.973  1.00 15.42           N  
ATOM    608  CA  CYS A  77       9.813  14.414  40.662  1.00 12.24           C  
ATOM    609  C   CYS A  77       8.644  15.007  41.448  1.00 16.97           C  
ATOM    610  O   CYS A  77       8.384  16.223  41.320  1.00 15.40           O  
ATOM    611  CB  CYS A  77       9.482  14.546  39.178  1.00 15.64           C  
ATOM    612  SG  CYS A  77      11.055  14.262  38.221  1.00 13.76           S  
ATOM    613  N   HIS A  78       7.922  14.137  42.189  1.00 15.34           N  
ATOM    614  CA  HIS A  78       6.728  14.574  42.951  1.00 14.83           C  
ATOM    615  C   HIS A  78       5.765  15.352  42.045  1.00 20.54           C  
ATOM    616  O   HIS A  78       5.218  16.445  42.323  1.00 21.25           O  
ATOM    617  CB  HIS A  78       7.062  15.473  44.164  1.00 18.22           C  
ATOM    618  CG  HIS A  78       7.862  14.620  45.138  1.00 29.44           C  
ATOM    619  ND1 HIS A  78       9.237  14.512  45.316  1.00 47.19           N  
ATOM    620  CD2 HIS A  78       7.355  13.640  45.942  1.00 54.23           C  
ATOM    621  CE1 HIS A  78       9.493  13.584  46.216  1.00 60.91           C  
ATOM    622  NE2 HIS A  78       8.369  13.037  46.621  1.00 61.35           N  
ATOM    623  N   LEU A  79       5.468  14.655  40.946  1.00 15.20           N  
ATOM    624  CA  LEU A  79       4.608  15.198  39.891  1.00 19.37           C  
ATOM    625  C   LEU A  79       3.616  14.139  39.433  1.00 14.51           C  
ATOM    626  O   LEU A  79       4.008  12.981  39.205  1.00 15.84           O  
ATOM    627  CB  LEU A  79       5.473  15.605  38.660  1.00 18.40           C  
ATOM    628  CG  LEU A  79       5.920  17.025  38.408  1.00 31.83           C  
ATOM    629  CD1 LEU A  79       6.636  17.016  37.075  1.00 21.90           C  
ATOM    630  CD2 LEU A  79       4.819  18.047  38.296  1.00 21.64           C  
ATOM    631  N   SER A  80       2.393  14.554  39.119  1.00 13.23           N  
ATOM    632  CA  SER A  80       1.468  13.730  38.334  1.00 13.04           C  
ATOM    633  C   SER A  80       2.089  13.571  36.956  1.00 12.10           C  
ATOM    634  O   SER A  80       2.514  14.568  36.323  1.00 13.19           O  
ATOM    635  CB  SER A  80       0.135  14.436  38.172  1.00 13.21           C  
ATOM    636  OG  SER A  80      -0.658  13.625  37.288  1.00 15.57           O  
ATOM    637  N   CYS A  81       1.995  12.397  36.330  1.00 12.04           N  
ATOM    638  CA  CYS A  81       2.546  12.227  34.989  1.00 11.89           C  
ATOM    639  C   CYS A  81       1.725  13.076  34.029  1.00 12.56           C  
ATOM    640  O   CYS A  81       2.207  13.386  32.938  1.00 12.67           O  
ATOM    641  CB  CYS A  81       2.434  10.795  34.536  1.00 10.56           C  
ATOM    642  SG  CYS A  81       3.619   9.719  35.483  1.00 12.47           S  
ATOM    643  N   SER A  82       0.458  13.398  34.372  1.00 12.08           N  
ATOM    644  CA  SER A  82      -0.240  14.276  33.382  1.00 11.31           C  
ATOM    645  C   SER A  82       0.383  15.667  33.259  1.00  9.79           C  
ATOM    646  O   SER A  82       0.090  16.278  32.205  1.00 11.29           O  
ATOM    647  CB  SER A  82      -1.669  14.172  33.881  1.00 16.66           C  
ATOM    648  OG  SER A  82      -1.896  15.105  34.898  1.00 22.81           O  
ATOM    649  N   ALA A  83       1.179  16.127  34.226  1.00 11.19           N  
ATOM    650  CA  ALA A  83       1.854  17.438  34.061  1.00  9.81           C  
ATOM    651  C   ALA A  83       2.910  17.403  32.975  1.00 11.16           C  
ATOM    652  O   ALA A  83       3.196  18.490  32.432  1.00 13.82           O  
ATOM    653  CB  ALA A  83       2.581  17.801  35.349  1.00 12.67           C  
ATOM    654  N   LEU A  84       3.275  16.206  32.551  1.00 11.41           N  
ATOM    655  CA  LEU A  84       4.255  16.022  31.471  1.00  9.93           C  
ATOM    656  C   LEU A  84       3.532  15.876  30.152  1.00 13.01           C  
ATOM    657  O   LEU A  84       4.250  15.598  29.158  1.00 14.37           O  
ATOM    658  CB  LEU A  84       5.123  14.769  31.764  1.00 10.54           C  
ATOM    659  CG  LEU A  84       5.794  14.860  33.116  1.00 15.06           C  
ATOM    660  CD1 LEU A  84       6.612  13.593  33.266  1.00 17.18           C  
ATOM    661  CD2 LEU A  84       6.747  16.012  33.331  1.00 21.79           C  
ATOM    662  N   LEU A  85       2.221  16.111  30.024  1.00 10.19           N  
ATOM    663  CA  LEU A  85       1.555  16.060  28.705  1.00 12.48           C  
ATOM    664  C   LEU A  85       1.005  17.462  28.435  1.00 13.50           C  
ATOM    665  O   LEU A  85       0.159  17.552  27.515  1.00 14.47           O  
ATOM    666  CB  LEU A  85       0.427  14.984  28.735  1.00 12.65           C  
ATOM    667  CG  LEU A  85       0.861  13.543  28.970  1.00 13.66           C  
ATOM    668  CD1 LEU A  85      -0.306  12.574  29.113  1.00 13.81           C  
ATOM    669  CD2 LEU A  85       1.757  13.140  27.812  1.00 14.09           C  
ATOM    670  N   GLN A  86       1.408  18.468  29.214  1.00 12.78           N  
ATOM    671  CA  GLN A  86       0.942  19.840  28.955  1.00 11.58           C  
ATOM    672  C   GLN A  86       1.713  20.454  27.794  1.00 16.80           C  
ATOM    673  O   GLN A  86       2.816  20.043  27.348  1.00 16.26           O  
ATOM    674  CB  GLN A  86       1.195  20.696  30.155  1.00 13.91           C  
ATOM    675  CG  GLN A  86       0.320  20.330  31.294  1.00 14.75           C  
ATOM    676  CD  GLN A  86       0.749  21.243  32.455  1.00 55.17           C  
ATOM    677  OE1 GLN A  86       0.160  22.370  32.591  1.00 47.08           O  
ATOM    678  NE2 GLN A  86       1.728  20.884  33.173  1.00 27.47           N  
ATOM    679  N   ASP A  87       1.139  21.506  27.209  1.00 12.02           N  
ATOM    680  CA  ASP A  87       1.768  22.198  26.083  1.00 11.48           C  
ATOM    681  C   ASP A  87       2.895  23.068  26.656  1.00 14.37           C  
ATOM    682  O   ASP A  87       3.887  23.324  25.940  1.00 17.26           O  
ATOM    683  CB  ASP A  87       0.778  23.130  25.356  1.00 15.09           C  
ATOM    684  CG  ASP A  87      -0.087  22.442  24.334  1.00 22.80           C  
ATOM    685  OD1 ASP A  87       0.008  21.242  24.144  1.00 20.82           O  
ATOM    686  OD2 ASP A  87      -0.892  23.190  23.839  1.00 23.92           O  
ATOM    687  N   ASN A  88       2.691  23.527  27.884  1.00 14.39           N  
ATOM    688  CA  ASN A  88       3.692  24.261  28.687  1.00 17.27           C  
ATOM    689  C   ASN A  88       4.701  23.234  29.215  1.00 20.10           C  
ATOM    690  O   ASN A  88       4.234  22.369  29.978  1.00 15.51           O  
ATOM    691  CB  ASN A  88       3.011  25.008  29.854  1.00 19.70           C  
ATOM    692  CG  ASN A  88       4.027  25.768  30.668  1.00 34.88           C  
ATOM    693  OD1 ASN A  88       4.955  25.418  31.366  1.00 27.73           O  
ATOM    694  ND2 ASN A  88       3.911  27.152  30.763  1.00 57.31           N  
ATOM    695  N   ILE A  89       6.002  23.310  28.893  1.00 13.06           N  
ATOM    696  CA  ILE A  89       6.927  22.257  29.338  1.00 10.57           C  
ATOM    697  C   ILE A  89       7.655  22.663  30.633  1.00 15.28           C  
ATOM    698  O   ILE A  89       8.635  21.970  31.000  1.00 11.32           O  
ATOM    699  CB  ILE A  89       7.910  21.934  28.173  1.00 12.53           C  
ATOM    700  CG1 ILE A  89       8.814  23.181  27.894  1.00 14.71           C  
ATOM    701  CG2 ILE A  89       7.062  21.402  27.004  1.00 14.25           C  
ATOM    702  CD1 ILE A  89       9.956  22.819  26.893  1.00 14.93           C  
ATOM    703  N   ALA A  90       7.281  23.712  31.376  1.00 12.89           N  
ATOM    704  CA  ALA A  90       8.036  24.061  32.592  1.00 11.57           C  
ATOM    705  C   ALA A  90       8.127  22.881  33.575  1.00 12.18           C  
ATOM    706  O   ALA A  90       9.212  22.639  34.166  1.00 11.15           O  
ATOM    707  CB  ALA A  90       7.436  25.276  33.339  1.00 15.01           C  
ATOM    708  N   ASP A  91       7.033  22.152  33.823  1.00 12.93           N  
ATOM    709  CA  ASP A  91       7.164  21.017  34.742  1.00 11.69           C  
ATOM    710  C   ASP A  91       7.988  19.879  34.159  1.00 11.28           C  
ATOM    711  O   ASP A  91       8.745  19.205  34.936  1.00 11.81           O  
ATOM    712  CB  ASP A  91       5.759  20.420  35.013  1.00 13.57           C  
ATOM    713  CG  ASP A  91       4.933  21.354  35.874  1.00 24.93           C  
ATOM    714  OD1 ASP A  91       3.776  21.588  35.537  1.00 30.28           O  
ATOM    715  OD2 ASP A  91       5.422  21.920  36.810  1.00 22.00           O  
ATOM    716  N   ALA A  92       7.878  19.580  32.875  1.00 11.75           N  
ATOM    717  CA  ALA A  92       8.720  18.557  32.224  1.00 12.94           C  
ATOM    718  C   ALA A  92      10.198  18.937  32.417  1.00 13.81           C  
ATOM    719  O   ALA A  92      11.030  18.048  32.720  1.00 12.68           O  
ATOM    720  CB  ALA A  92       8.483  18.409  30.712  1.00 12.10           C  
ATOM    721  N   VAL A  93      10.554  20.224  32.202  1.00 10.78           N  
ATOM    722  CA  VAL A  93      11.956  20.646  32.398  1.00  8.12           C  
ATOM    723  C   VAL A  93      12.340  20.548  33.863  1.00 12.93           C  
ATOM    724  O   VAL A  93      13.469  20.085  34.129  1.00 11.82           O  
ATOM    725  CB  VAL A  93      12.053  22.093  31.913  1.00 10.33           C  
ATOM    726  CG1 VAL A  93      13.217  22.819  32.508  1.00 10.66           C  
ATOM    727  CG2 VAL A  93      11.945  22.058  30.370  1.00 11.63           C  
ATOM    728  N   ALA A  94      11.491  20.873  34.850  1.00  9.37           N  
ATOM    729  CA  ALA A  94      11.853  20.763  36.263  1.00 11.09           C  
ATOM    730  C   ALA A  94      12.182  19.305  36.572  1.00 10.40           C  
ATOM    731  O   ALA A  94      13.119  18.907  37.286  1.00 12.92           O  
ATOM    732  CB  ALA A  94      10.701  21.280  37.144  1.00 12.81           C  
ATOM    733  N   CYS A  95      11.421  18.389  35.992  1.00  9.37           N  
ATOM    734  CA  CYS A  95      11.644  16.956  36.286  1.00  9.35           C  
ATOM    735  C   CYS A  95      12.882  16.483  35.525  1.00 11.33           C  
ATOM    736  O   CYS A  95      13.640  15.665  36.110  1.00 11.24           O  
ATOM    737  CB  CYS A  95      10.370  16.252  35.885  1.00 11.59           C  
ATOM    738  SG  CYS A  95      10.410  14.408  36.289  1.00 12.71           S  
ATOM    739  N   ALA A  96      13.079  16.857  34.265  1.00  9.96           N  
ATOM    740  CA  ALA A  96      14.298  16.458  33.527  1.00 10.05           C  
ATOM    741  C   ALA A  96      15.505  16.952  34.312  1.00 11.81           C  
ATOM    742  O   ALA A  96      16.543  16.231  34.326  1.00 13.26           O  
ATOM    743  CB  ALA A  96      14.243  17.095  32.134  1.00 13.57           C  
ATOM    744  N   LYS A  97      15.503  18.148  34.922  1.00 10.20           N  
ATOM    745  CA  LYS A  97      16.643  18.635  35.743  1.00  9.45           C  
ATOM    746  C   LYS A  97      16.855  17.688  36.929  1.00 14.59           C  
ATOM    747  O   LYS A  97      18.013  17.366  37.308  1.00 14.40           O  
ATOM    748  CB  LYS A  97      16.363  20.047  36.271  1.00 11.47           C  
ATOM    749  CG  LYS A  97      16.495  21.096  35.168  1.00 12.07           C  
ATOM    750  CD  LYS A  97      16.106  22.462  35.720  1.00 14.60           C  
ATOM    751  CE  LYS A  97      16.409  23.518  34.667  1.00 14.23           C  
ATOM    752  NZ  LYS A  97      15.929  24.822  35.184  1.00 15.05           N  
ATOM    753  N   ARG A  98      15.758  17.250  37.567  1.00 10.59           N  
ATOM    754  CA  ARG A  98      15.859  16.260  38.648  1.00 10.55           C  
ATOM    755  C   ARG A  98      16.495  14.979  38.139  1.00 13.84           C  
ATOM    756  O   ARG A  98      17.392  14.429  38.838  1.00 14.48           O  
ATOM    757  CB  ARG A  98      14.450  15.925  39.216  1.00 11.12           C  
ATOM    758  CG  ARG A  98      14.314  14.793  40.253  1.00 14.99           C  
ATOM    759  CD  ARG A  98      15.144  14.985  41.509  1.00 39.95           C  
ATOM    760  NE  ARG A  98      15.330  13.811  42.389  1.00 24.68           N  
ATOM    761  CZ  ARG A  98      16.189  12.787  42.157  1.00 26.36           C  
ATOM    762  NH1 ARG A  98      16.054  11.811  43.083  1.00 24.42           N  
ATOM    763  NH2 ARG A  98      17.078  12.730  41.160  1.00 20.61           N  
ATOM    764  N   VAL A  99      16.140  14.420  36.989  1.00 12.12           N  
ATOM    765  CA  VAL A  99      16.709  13.167  36.506  1.00 11.75           C  
ATOM    766  C   VAL A  99      18.235  13.278  36.387  1.00 13.33           C  
ATOM    767  O   VAL A  99      18.930  12.350  36.864  1.00 14.48           O  
ATOM    768  CB  VAL A  99      16.105  12.817  35.160  1.00 14.01           C  
ATOM    769  CG1 VAL A  99      16.849  11.669  34.536  1.00 14.38           C  
ATOM    770  CG2 VAL A  99      14.562  12.659  35.254  1.00 15.39           C  
ATOM    771  N   VAL A 100      18.749  14.367  35.823  1.00 14.15           N  
ATOM    772  CA  VAL A 100      20.197  14.449  35.566  1.00 13.85           C  
ATOM    773  C   VAL A 100      20.925  14.919  36.841  1.00 26.57           C  
ATOM    774  O   VAL A 100      22.185  15.022  36.763  1.00 21.80           O  
ATOM    775  CB  VAL A 100      20.457  15.401  34.402  1.00 11.90           C  
ATOM    776  CG1 VAL A 100      19.790  14.843  33.176  1.00 13.60           C  
ATOM    777  CG2 VAL A 100      20.186  16.901  34.724  1.00 15.99           C  
ATOM    778  N   ARG A 101      20.266  15.196  37.976  1.00 16.63           N  
ATOM    779  CA  ARG A 101      20.962  15.437  39.243  1.00 20.10           C  
ATOM    780  C   ARG A 101      21.400  14.083  39.799  1.00 46.59           C  
ATOM    781  O   ARG A 101      22.264  14.079  40.699  1.00 42.05           O  
ATOM    782  CB  ARG A 101      20.089  16.197  40.266  1.00 22.61           C  
ATOM    783  CG  ARG A 101      20.095  17.676  39.847  1.00 23.36           C  
ATOM    784  CD  ARG A 101      19.648  18.690  40.886  1.00 22.08           C  
ATOM    785  NE  ARG A 101      18.386  18.257  41.524  1.00 23.96           N  
ATOM    786  CZ  ARG A 101      17.238  18.803  41.052  1.00 40.78           C  
ATOM    787  NH1 ARG A 101      17.203  19.616  39.983  1.00 38.86           N  
ATOM    788  NH2 ARG A 101      16.096  18.491  41.643  1.00 27.29           N  
ATOM    789  N   ASP A 102      20.963  12.926  39.320  1.00 25.39           N  
ATOM    790  CA  ASP A 102      21.544  11.617  39.699  1.00 21.81           C  
ATOM    791  C   ASP A 102      22.873  11.423  38.959  1.00 27.98           C  
ATOM    792  O   ASP A 102      23.091  12.156  37.951  1.00 24.57           O  
ATOM    793  CB  ASP A 102      20.586  10.466  39.348  1.00 31.24           C  
ATOM    794  CG  ASP A 102      19.424  10.194  40.275  1.00 42.35           C  
ATOM    795  OD1 ASP A 102      18.675   9.263  40.025  1.00 46.85           O  
ATOM    796  OD2 ASP A 102      19.319  10.974  41.186  1.00 29.84           O  
ATOM    797  N   PRO A 103      23.761  10.537  39.427  1.00 69.61           N  
ATOM    798  CA  PRO A 103      25.142  10.453  38.911  1.00 47.12           C  
ATOM    799  C   PRO A 103      25.204  10.184  37.401  1.00 77.46           C  
ATOM    800  O   PRO A 103      26.071  10.755  36.696  1.00 28.23           O  
ATOM    801  CB  PRO A 103      25.785   9.352  39.704  1.00 46.42           C  
ATOM    802  CG  PRO A 103      24.833   8.790  40.747  1.00 67.05           C  
ATOM    803  CD  PRO A 103      23.511   9.502  40.453  1.00 88.37           C  
ATOM    804  N   GLN A 104      24.280   9.360  36.903  1.00 29.92           N  
ATOM    805  CA  GLN A 104      24.231   8.989  35.478  1.00 31.60           C  
ATOM    806  C   GLN A 104      23.998  10.220  34.596  1.00 51.22           C  
ATOM    807  O   GLN A 104      24.350  10.192  33.395  1.00 21.27           O  
ATOM    808  CB  GLN A 104      23.099   8.028  35.261  1.00 25.14           C  
ATOM    809  CG  GLN A 104      23.220   6.571  35.335  1.00 79.03           C  
ATOM    810  CD  GLN A 104      22.144   5.979  34.407  1.00 83.40           C  
ATOM    811  OE1 GLN A 104      20.916   5.983  34.772  1.00 97.38           O  
ATOM    812  NE2 GLN A 104      22.618   5.571  33.306  1.00 99.04           N  
ATOM    813  N   GLY A 105      23.356  11.287  35.084  1.00 18.82           N  
ATOM    814  CA  GLY A 105      23.204  12.457  34.189  1.00 18.88           C  
ATOM    815  C   GLY A 105      22.242  12.075  33.045  1.00 17.98           C  
ATOM    816  O   GLY A 105      21.297  11.287  33.257  1.00 18.70           O  
ATOM    817  N   ILE A 106      22.557  12.630  31.884  1.00 19.45           N  
ATOM    818  CA  ILE A 106      21.693  12.425  30.689  1.00 19.30           C  
ATOM    819  C   ILE A 106      21.770  10.998  30.131  1.00 19.91           C  
ATOM    820  O   ILE A 106      20.949  10.571  29.303  1.00 17.76           O  
ATOM    821  CB  ILE A 106      22.069  13.520  29.646  1.00 21.45           C  
ATOM    822  CG1 ILE A 106      20.882  13.520  28.633  1.00 21.16           C  
ATOM    823  CG2 ILE A 106      23.488  13.293  29.104  1.00 17.96           C  
ATOM    824  CD1 ILE A 106      20.820  14.825  27.819  1.00 17.81           C  
ATOM    825  N   ARG A 107      22.836  10.258  30.497  1.00 20.52           N  
ATOM    826  CA  ARG A 107      22.982   8.847  30.099  1.00 23.86           C  
ATOM    827  C   ARG A 107      21.765   8.084  30.593  1.00 58.53           C  
ATOM    828  O   ARG A 107      21.674   6.910  30.206  1.00 24.82           O  
ATOM    829  CB  ARG A 107      24.266   8.180  30.667  1.00 23.73           C  
ATOM    830  CG  ARG A 107      25.489   8.603  29.835  1.00 35.22           C  
ATOM    831  CD  ARG A 107      26.889   8.547  30.438  1.00 24.41           C  
ATOM    832  NE  ARG A 107      27.767   9.629  29.943  1.00 91.97           N  
ATOM    833  CZ  ARG A 107      27.562  10.861  29.416  1.00 85.58           C  
ATOM    834  NH1 ARG A 107      27.302  11.040  28.106  1.00106.13           N  
ATOM    835  NH2 ARG A 107      27.546  12.051  30.005  1.00 38.14           N  
ATOM    836  N   ALA A 108      20.897   8.596  31.448  1.00 22.12           N  
ATOM    837  CA  ALA A 108      19.742   7.915  32.043  1.00 19.54           C  
ATOM    838  C   ALA A 108      18.765   7.521  30.946  1.00 34.51           C  
ATOM    839  O   ALA A 108      17.990   6.559  31.140  1.00 30.85           O  
ATOM    840  CB  ALA A 108      19.005   8.825  33.046  1.00 21.67           C  
ATOM    841  N   TRP A 109      18.888   8.271  29.850  1.00 18.34           N  
ATOM    842  CA  TRP A 109      18.047   7.958  28.699  1.00 15.46           C  
ATOM    843  C   TRP A 109      18.844   7.186  27.664  1.00 14.89           C  
ATOM    844  O   TRP A 109      19.747   7.734  27.004  1.00 18.22           O  
ATOM    845  CB  TRP A 109      17.566   9.269  28.072  1.00 15.42           C  
ATOM    846  CG  TRP A 109      16.390  10.029  28.778  1.00 16.40           C  
ATOM    847  CD1 TRP A 109      15.058   9.792  28.675  1.00 18.41           C  
ATOM    848  CD2 TRP A 109      16.531  11.095  29.669  1.00 15.31           C  
ATOM    849  NE1 TRP A 109      14.366  10.774  29.483  1.00 19.37           N  
ATOM    850  CE2 TRP A 109      15.228  11.563  30.004  1.00 16.71           C  
ATOM    851  CE3 TRP A 109      17.626  11.812  30.085  1.00 16.48           C  
ATOM    852  CZ2 TRP A 109      15.038  12.650  30.862  1.00 23.87           C  
ATOM    853  CZ3 TRP A 109      17.482  12.904  30.981  1.00 18.59           C  
ATOM    854  CH2 TRP A 109      16.175  13.285  31.280  1.00 23.78           C  
ATOM    855  N   VAL A 110      18.431   5.923  27.446  1.00 20.45           N  
ATOM    856  CA  VAL A 110      19.295   5.175  26.498  1.00 33.20           C  
ATOM    857  C   VAL A 110      19.318   5.749  25.082  1.00 21.10           C  
ATOM    858  O   VAL A 110      20.275   5.693  24.270  1.00 20.43           O  
ATOM    859  CB  VAL A 110      18.827   3.709  26.446  1.00 39.30           C  
ATOM    860  CG1 VAL A 110      19.853   2.918  25.677  1.00 32.48           C  
ATOM    861  CG2 VAL A 110      18.364   3.243  27.850  1.00 40.05           C  
ATOM    862  N   ALA A 111      18.209   6.384  24.659  1.00 19.43           N  
ATOM    863  CA  ALA A 111      18.131   7.089  23.379  1.00 27.15           C  
ATOM    864  C   ALA A 111      19.270   8.112  23.255  1.00 19.42           C  
ATOM    865  O   ALA A 111      19.736   8.304  22.113  1.00 19.52           O  
ATOM    866  CB  ALA A 111      16.814   7.862  23.224  1.00 19.79           C  
ATOM    867  N   TRP A 112      19.600   8.770  24.376  1.00 19.69           N  
ATOM    868  CA  TRP A 112      20.722   9.729  24.256  1.00 17.51           C  
ATOM    869  C   TRP A 112      22.020   8.972  23.907  1.00 12.70           C  
ATOM    870  O   TRP A 112      22.816   9.407  23.064  1.00 14.45           O  
ATOM    871  CB  TRP A 112      20.755  10.541  25.562  1.00 13.76           C  
ATOM    872  CG  TRP A 112      21.887  11.636  25.382  1.00 19.51           C  
ATOM    873  CD1 TRP A 112      21.792  12.835  24.774  1.00 15.54           C  
ATOM    874  CD2 TRP A 112      23.231  11.461  25.756  1.00 15.21           C  
ATOM    875  NE1 TRP A 112      23.099  13.450  24.857  1.00 20.12           N  
ATOM    876  CE2 TRP A 112      23.939  12.649  25.390  1.00 19.13           C  
ATOM    877  CE3 TRP A 112      23.900  10.439  26.395  1.00 18.90           C  
ATOM    878  CZ2 TRP A 112      25.286  12.879  25.653  1.00 16.84           C  
ATOM    879  CZ3 TRP A 112      25.283  10.663  26.585  1.00 25.17           C  
ATOM    880  CH2 TRP A 112      25.930  11.855  26.285  1.00 20.56           C  
ATOM    881  N   ARG A 113      22.277   7.840  24.543  1.00 16.33           N  
ATOM    882  CA  ARG A 113      23.518   7.089  24.257  1.00 19.49           C  
ATOM    883  C   ARG A 113      23.517   6.541  22.836  1.00 22.05           C  
ATOM    884  O   ARG A 113      24.564   6.645  22.161  1.00 17.85           O  
ATOM    885  CB  ARG A 113      23.691   5.857  25.160  1.00 24.76           C  
ATOM    886  CG  ARG A 113      23.660   6.205  26.664  1.00 26.71           C  
ATOM    887  CD  ARG A 113      23.196   4.916  27.325  1.00 40.15           C  
ATOM    888  NE  ARG A 113      23.402   4.994  28.774  1.00 84.77           N  
ATOM    889  CZ  ARG A 113      22.692   4.245  29.644  1.00 99.74           C  
ATOM    890  NH1 ARG A 113      21.406   3.912  29.467  1.00 92.66           N  
ATOM    891  NH2 ARG A 113      23.475   3.958  30.669  1.00 84.44           N  
ATOM    892  N   ASN A 114      22.354   6.020  22.403  1.00 20.10           N  
ATOM    893  CA  ASN A 114      22.330   5.494  21.024  1.00 20.03           C  
ATOM    894  C   ASN A 114      22.409   6.581  19.968  1.00 21.92           C  
ATOM    895  O   ASN A 114      23.041   6.294  18.939  1.00 22.32           O  
ATOM    896  CB  ASN A 114      21.007   4.710  20.796  1.00 20.33           C  
ATOM    897  CG  ASN A 114      21.166   3.546  21.777  1.00 25.99           C  
ATOM    898  OD1 ASN A 114      22.226   2.984  22.010  1.00 69.03           O  
ATOM    899  ND2 ASN A 114      20.043   3.220  22.526  1.00 39.13           N  
ATOM    900  N   ARG A 115      21.762   7.744  20.174  1.00 16.76           N  
ATOM    901  CA  ARG A 115      21.681   8.678  19.041  1.00 14.41           C  
ATOM    902  C   ARG A 115      22.454   9.991  19.206  1.00 15.69           C  
ATOM    903  O   ARG A 115      22.397  10.781  18.241  1.00 21.44           O  
ATOM    904  CB  ARG A 115      20.249   9.207  18.758  1.00 20.61           C  
ATOM    905  CG  ARG A 115      19.089   8.404  19.356  1.00 46.22           C  
ATOM    906  CD  ARG A 115      18.774   7.158  18.562  1.00 53.63           C  
ATOM    907  NE  ARG A 115      18.569   7.488  17.143  1.00 35.74           N  
ATOM    908  CZ  ARG A 115      17.851   6.642  16.357  1.00 39.18           C  
ATOM    909  NH1 ARG A 115      17.986   6.744  15.022  1.00 51.13           N  
ATOM    910  NH2 ARG A 115      17.038   5.668  16.726  1.00 55.87           N  
ATOM    911  N   CYS A 116      23.018  10.243  20.376  1.00 19.04           N  
ATOM    912  CA  CYS A 116      23.506  11.612  20.632  1.00 14.77           C  
ATOM    913  C   CYS A 116      24.933  11.544  21.191  1.00 19.00           C  
ATOM    914  O   CYS A 116      25.708  12.408  20.720  1.00 20.26           O  
ATOM    915  CB  CYS A 116      22.714  12.380  21.692  1.00 13.74           C  
ATOM    916  SG  CYS A 116      20.903  12.532  21.262  1.00 15.12           S  
ATOM    917  N   GLN A 117      25.201  10.592  22.083  1.00 16.90           N  
ATOM    918  CA  GLN A 117      26.559  10.474  22.668  1.00 22.58           C  
ATOM    919  C   GLN A 117      27.627  10.291  21.589  1.00 33.28           C  
ATOM    920  O   GLN A 117      27.473   9.513  20.612  1.00 21.10           O  
ATOM    921  CB  GLN A 117      26.554   9.268  23.568  1.00 18.30           C  
ATOM    922  CG  GLN A 117      27.849   9.260  24.279  1.00 30.10           C  
ATOM    923  CD  GLN A 117      27.903   8.284  25.466  1.00 38.71           C  
ATOM    924  OE1 GLN A 117      28.644   8.484  26.490  1.00 60.35           O  
ATOM    925  NE2 GLN A 117      27.092   7.322  25.338  1.00 42.35           N  
ATOM    926  N   ASN A 118      28.732  11.030  21.741  1.00 22.62           N  
ATOM    927  CA  ASN A 118      29.878  11.036  20.799  1.00 31.20           C  
ATOM    928  C   ASN A 118      29.530  11.217  19.316  1.00 37.98           C  
ATOM    929  O   ASN A 118      30.203  10.606  18.443  1.00 42.37           O  
ATOM    930  CB  ASN A 118      30.713   9.729  20.745  1.00 95.90           C  
ATOM    931  CG  ASN A 118      31.268   9.225  22.050  1.00 69.26           C  
ATOM    932  OD1 ASN A 118      31.371   8.024  22.237  1.00 71.86           O  
ATOM    933  ND2 ASN A 118      31.631  10.146  23.026  1.00 51.59           N  
ATOM    934  N   ARG A 119      28.544  12.100  19.098  1.00 18.00           N  
ATOM    935  CA  ARG A 119      28.130  12.479  17.733  1.00 45.69           C  
ATOM    936  C   ARG A 119      28.185  14.013  17.707  1.00 38.15           C  
ATOM    937  O   ARG A 119      28.182  14.620  18.802  1.00 34.49           O  
ATOM    938  CB  ARG A 119      26.715  12.057  17.262  1.00 24.50           C  
ATOM    939  CG  ARG A 119      26.567  10.539  17.514  1.00 26.02           C  
ATOM    940  CD  ARG A 119      25.223  10.199  16.915  1.00 31.69           C  
ATOM    941  NE  ARG A 119      24.993   8.746  17.065  1.00 38.09           N  
ATOM    942  CZ  ARG A 119      24.546   8.024  16.009  1.00 37.28           C  
ATOM    943  NH1 ARG A 119      24.283   6.728  16.234  1.00 45.61           N  
ATOM    944  NH2 ARG A 119      24.448   8.441  14.762  1.00 33.02           N  
ATOM    945  N   ASP A 120      28.190  14.550  16.492  1.00 48.63           N  
ATOM    946  CA  ASP A 120      28.133  16.002  16.293  1.00 44.71           C  
ATOM    947  C   ASP A 120      26.691  16.398  16.599  1.00 79.55           C  
ATOM    948  O   ASP A 120      25.928  15.921  15.728  1.00 43.90           O  
ATOM    949  CB  ASP A 120      28.609  16.279  14.847  1.00 34.10           C  
ATOM    950  CG  ASP A 120      28.673  17.774  14.650  1.00 74.06           C  
ATOM    951  OD1 ASP A 120      28.906  18.446  15.640  1.00 59.74           O  
ATOM    952  OD2 ASP A 120      28.480  18.165  13.533  1.00 65.69           O  
ATOM    953  N   VAL A 121      26.318  17.111  17.664  1.00 31.86           N  
ATOM    954  CA  VAL A 121      24.889  17.447  17.867  1.00 25.61           C  
ATOM    955  C   VAL A 121      24.653  18.936  17.636  1.00 30.59           C  
ATOM    956  O   VAL A 121      23.544  19.458  17.877  1.00 18.82           O  
ATOM    957  CB  VAL A 121      24.474  17.035  19.280  1.00 20.18           C  
ATOM    958  CG1 VAL A 121      24.461  15.532  19.421  1.00 19.38           C  
ATOM    959  CG2 VAL A 121      25.270  17.786  20.371  1.00 25.36           C  
ATOM    960  N   ARG A 122      25.635  19.639  17.080  1.00 33.64           N  
ATOM    961  CA  ARG A 122      25.534  21.093  16.878  1.00 53.88           C  
ATOM    962  C   ARG A 122      24.353  21.481  15.992  1.00 32.01           C  
ATOM    963  O   ARG A 122      23.716  22.542  16.132  1.00 26.54           O  
ATOM    964  CB  ARG A 122      26.747  21.667  16.128  1.00 35.29           C  
ATOM    965  CG  ARG A 122      27.970  21.384  17.032  1.00102.42           C  
ATOM    966  CD  ARG A 122      29.042  20.694  16.195  1.00100.57           C  
ATOM    967  NE  ARG A 122      30.315  21.292  16.640  1.00103.94           N  
ATOM    968  CZ  ARG A 122      30.652  21.568  17.924  1.00109.35           C  
ATOM    969  NH1 ARG A 122      31.363  22.679  18.195  1.00107.35           N  
ATOM    970  NH2 ARG A 122      30.301  20.726  18.887  1.00109.44           N  
ATOM    971  N   GLN A 123      24.060  20.549  15.088  1.00 24.87           N  
ATOM    972  CA  GLN A 123      22.981  20.768  14.123  1.00 28.31           C  
ATOM    973  C   GLN A 123      21.624  21.065  14.765  1.00 38.49           C  
ATOM    974  O   GLN A 123      20.723  21.707  14.183  1.00 27.85           O  
ATOM    975  CB  GLN A 123      22.982  19.460  13.380  1.00 79.01           C  
ATOM    976  CG  GLN A 123      22.003  18.462  13.820  1.00 56.16           C  
ATOM    977  CD  GLN A 123      22.267  17.028  13.329  1.00 58.37           C  
ATOM    978  OE1 GLN A 123      21.590  16.666  12.302  1.00 52.58           O  
ATOM    979  NE2 GLN A 123      23.129  16.360  13.981  1.00 72.00           N  
ATOM    980  N   TYR A 124      21.412  20.544  15.975  1.00 20.63           N  
ATOM    981  CA  TYR A 124      20.081  20.751  16.595  1.00 22.54           C  
ATOM    982  C   TYR A 124      19.879  22.208  17.005  1.00 22.68           C  
ATOM    983  O   TYR A 124      18.675  22.532  17.130  1.00 19.72           O  
ATOM    984  CB  TYR A 124      19.922  19.849  17.834  1.00 18.36           C  
ATOM    985  CG  TYR A 124      20.056  18.378  17.412  1.00 25.95           C  
ATOM    986  CD1 TYR A 124      18.949  17.813  16.757  1.00 22.71           C  
ATOM    987  CD2 TYR A 124      21.152  17.586  17.627  1.00 21.45           C  
ATOM    988  CE1 TYR A 124      18.943  16.407  16.360  1.00 30.03           C  
ATOM    989  CE2 TYR A 124      21.194  16.223  17.194  1.00 18.83           C  
ATOM    990  CZ  TYR A 124      20.081  15.710  16.519  1.00 21.44           C  
ATOM    991  OH  TYR A 124      20.171  14.377  16.145  1.00 30.48           O  
ATOM    992  N   VAL A 125      20.915  22.997  17.287  1.00 17.26           N  
ATOM    993  CA  VAL A 125      20.670  24.396  17.690  1.00 17.94           C  
ATOM    994  C   VAL A 125      21.076  25.446  16.646  1.00 20.71           C  
ATOM    995  O   VAL A 125      20.956  26.650  16.946  1.00 20.44           O  
ATOM    996  CB  VAL A 125      21.446  24.702  18.961  1.00 18.84           C  
ATOM    997  CG1 VAL A 125      20.796  23.904  20.110  1.00 18.67           C  
ATOM    998  CG2 VAL A 125      22.939  24.570  18.837  1.00 26.72           C  
ATOM    999  N   GLN A 126      21.650  24.949  15.558  1.00 19.96           N  
ATOM   1000  CA  GLN A 126      22.063  25.856  14.471  1.00 32.08           C  
ATOM   1001  C   GLN A 126      20.895  26.695  13.945  1.00 18.90           C  
ATOM   1002  O   GLN A 126      19.845  26.164  13.539  1.00 24.75           O  
ATOM   1003  CB  GLN A 126      22.623  24.963  13.392  1.00 75.47           C  
ATOM   1004  CG  GLN A 126      24.008  24.564  13.666  1.00 85.53           C  
ATOM   1005  CD  GLN A 126      24.912  25.378  14.602  1.00103.54           C  
ATOM   1006  OE1 GLN A 126      25.073  26.648  14.552  1.00104.44           O  
ATOM   1007  NE2 GLN A 126      25.566  24.728  15.473  1.00 89.14           N  
ATOM   1008  N   GLY A 127      21.172  28.010  13.924  1.00 22.23           N  
ATOM   1009  CA  GLY A 127      20.284  28.992  13.298  1.00 22.08           C  
ATOM   1010  C   GLY A 127      19.255  29.499  14.301  1.00 28.36           C  
ATOM   1011  O   GLY A 127      18.398  30.356  14.002  1.00 21.69           O  
ATOM   1012  N   CYS A 128      19.202  28.976  15.530  1.00 18.64           N  
ATOM   1013  CA  CYS A 128      18.127  29.325  16.478  1.00 25.08           C  
ATOM   1014  C   CYS A 128      18.369  30.567  17.355  1.00 13.27           C  
ATOM   1015  O   CYS A 128      17.372  30.967  18.000  1.00 18.96           O  
ATOM   1016  CB  CYS A 128      17.927  28.152  17.416  1.00 14.84           C  
ATOM   1017  SG  CYS A 128      17.445  26.599  16.501  1.00 16.62           S  
ATOM   1018  N   GLY A 129      19.580  31.141  17.252  1.00 20.69           N  
ATOM   1019  CA  GLY A 129      19.735  32.424  17.969  1.00 24.30           C  
ATOM   1020  C   GLY A 129      19.941  32.139  19.461  1.00 51.76           C  
ATOM   1021  O   GLY A 129      19.504  33.000  20.266  1.00 32.96           O  
ATOM   1022  N   VAL A 130      20.470  30.955  19.807  1.00 27.90           N  
ATOM   1023  CA  VAL A 130      20.726  30.623  21.231  1.00 50.86           C  
ATOM   1024  C   VAL A 130      22.257  30.712  21.379  1.00 31.62           C  
ATOM   1025  O   VAL A 130      23.062  29.801  21.094  1.00 47.61           O  
ATOM   1026  CB  VAL A 130      20.068  29.292  21.635  1.00 27.51           C  
ATOM   1027  CG1 VAL A 130      18.526  29.495  21.726  1.00 19.60           C  
ATOM   1028  CG2 VAL A 130      20.462  28.108  20.770  1.00 23.85           C  
ATOM   1029  OXT VAL A 130      22.746  31.822  21.655  1.00105.63           O  
TER    1030      VAL A 130                                                      
