# Supplementary material for: Comparative Performance of High-Throughput Methods for Protein pKa Predictions
Source: J Chem Inf Model. 2023 Aug 8;63(16):5169–81. doi: 10.1021/acs.jcim.3c00165 (PMC10466379; doi:10.1021/acs.jcim.3c00165)
Supplement: Supplementary file 3 — ci3c00165_si_003.zip [file ci3c00165_si_003.zip › curated_pdbs/1lse_curated_6.pdb]

ATOM   1003  N   LYS C   1      16.737  10.580  16.469  1.00 15.51           N  
ATOM   1004  CA  LYS C   1      16.599   9.392  15.637  1.00 12.93           C  
ATOM   1005  C   LYS C   1      17.352   9.735  14.340  1.00 15.39           C  
ATOM   1006  O   LYS C   1      17.271  10.906  13.934  1.00 13.14           O  
ATOM   1007  CB  LYS C   1      15.136   9.158  15.365  1.00 12.03           C  
ATOM   1008  CG  LYS C   1      14.867   8.051  14.356  1.00 11.25           C  
ATOM   1009  CD  LYS C   1      13.378   7.974  14.334  1.00 14.49           C  
ATOM   1010  CE  LYS C   1      12.858   6.990  13.327  1.00 18.00           C  
ATOM   1011  NZ  LYS C   1      13.349   5.653  13.605  1.00 20.12           N  
ATOM   1012  N   VAL C   2      18.067   8.796  13.681  1.00 11.92           N  
ATOM   1013  CA  VAL C   2      18.743   9.033  12.428  1.00  9.98           C  
ATOM   1014  C   VAL C   2      17.863   8.090  11.619  1.00 10.55           C  
ATOM   1015  O   VAL C   2      17.747   6.897  11.894  1.00 10.87           O  
ATOM   1016  CB  VAL C   2      20.222   8.577  12.434  1.00  6.70           C  
ATOM   1017  CG1 VAL C   2      20.820   8.728  11.030  1.00  8.47           C  
ATOM   1018  CG2 VAL C   2      21.053   9.491  13.306  1.00  8.58           C  
ATOM   1019  N   PHE C   3      17.098   8.670  10.718  1.00  7.73           N  
ATOM   1020  CA  PHE C   3      16.161   7.939   9.911  1.00  7.98           C  
ATOM   1021  C   PHE C   3      16.868   7.189   8.825  1.00  9.30           C  
ATOM   1022  O   PHE C   3      17.944   7.614   8.377  1.00 11.48           O  
ATOM   1023  CB  PHE C   3      15.186   8.856   9.230  1.00  8.17           C  
ATOM   1024  CG  PHE C   3      13.945   9.178  10.031  1.00  9.96           C  
ATOM   1025  CD1 PHE C   3      13.956  10.166  11.007  1.00 12.98           C  
ATOM   1026  CD2 PHE C   3      12.778   8.500   9.745  1.00 12.72           C  
ATOM   1027  CE1 PHE C   3      12.783  10.458  11.668  1.00  9.92           C  
ATOM   1028  CE2 PHE C   3      11.610   8.805  10.417  1.00 12.21           C  
ATOM   1029  CZ  PHE C   3      11.623   9.790  11.379  1.00 10.03           C  
ATOM   1030  N   GLY C   4      16.314   6.071   8.380  1.00  9.47           N  
ATOM   1031  CA  GLY C   4      16.851   5.491   7.144  1.00 12.59           C  
ATOM   1032  C   GLY C   4      16.178   6.218   5.957  1.00 11.19           C  
ATOM   1033  O   GLY C   4      15.066   6.751   6.151  1.00 10.18           O  
ATOM   1034  N   ARG C   5      16.766   6.230   4.744  1.00  9.47           N  
ATOM   1035  CA  ARG C   5      16.187   6.873   3.566  1.00  5.81           C  
ATOM   1036  C   ARG C   5      14.746   6.495   3.286  1.00  6.98           C  
ATOM   1037  O   ARG C   5      13.840   7.336   3.225  1.00  5.78           O  
ATOM   1038  CB  ARG C   5      17.078   6.531   2.366  1.00  7.74           C  
ATOM   1039  CG  ARG C   5      16.560   7.024   1.033  1.00  9.12           C  
ATOM   1040  CD  ARG C   5      17.541   6.712  -0.090  1.00 13.55           C  
ATOM   1041  NE  ARG C   5      17.080   5.628  -0.987  1.00 16.84           N  
ATOM   1042  CZ  ARG C   5      17.538   4.414  -0.819  1.00 14.90           C  
ATOM   1043  NH1 ARG C   5      18.309   4.140   0.209  1.00 22.27           N  
ATOM   1044  NH2 ARG C   5      17.245   3.443  -1.648  1.00 17.24           N  
ATOM   1045  N   CYS C   6      14.439   5.196   3.160  1.00  7.14           N  
ATOM   1046  CA  CYS C   6      13.063   4.838   2.852  1.00  5.20           C  
ATOM   1047  C   CYS C   6      12.064   4.994   3.995  1.00  4.38           C  
ATOM   1048  O   CYS C   6      10.860   5.161   3.779  1.00  6.63           O  
ATOM   1049  CB  CYS C   6      12.996   3.410   2.340  1.00  6.37           C  
ATOM   1050  SG  CYS C   6      13.798   3.158   0.749  1.00  8.16           S  
ATOM   1051  N   GLU C   7      12.567   4.957   5.234  1.00  9.01           N  
ATOM   1052  CA  GLU C   7      11.736   5.110   6.423  1.00  7.40           C  
ATOM   1053  C   GLU C   7      11.243   6.547   6.499  1.00  7.21           C  
ATOM   1054  O   GLU C   7      10.074   6.805   6.773  1.00  6.96           O  
ATOM   1055  CB  GLU C   7      12.596   4.755   7.615  1.00 11.92           C  
ATOM   1056  CG  GLU C   7      11.930   4.957   8.960  1.00 16.26           C  
ATOM   1057  CD  GLU C   7      12.865   4.786  10.161  1.00 18.49           C  
ATOM   1058  OE1 GLU C   7      14.093   4.948  10.064  1.00 18.54           O  
ATOM   1059  OE2 GLU C   7      12.317   4.481  11.215  1.00 16.62           O  
ATOM   1060  N   LEU C   8      12.160   7.474   6.191  1.00  7.78           N  
ATOM   1061  CA  LEU C   8      11.854   8.910   6.136  1.00  6.06           C  
ATOM   1062  C   LEU C   8      10.909   9.159   4.972  1.00  5.55           C  
ATOM   1063  O   LEU C   8       9.935   9.894   5.122  1.00  8.04           O  
ATOM   1064  CB  LEU C   8      13.138   9.719   5.921  1.00  6.57           C  
ATOM   1065  CG  LEU C   8      13.259  11.087   6.598  1.00 12.18           C  
ATOM   1066  CD1 LEU C   8      13.888  11.992   5.589  1.00  9.59           C  
ATOM   1067  CD2 LEU C   8      11.917  11.640   7.112  1.00 10.15           C  
ATOM   1068  N   ALA C   9      11.150   8.550   3.803  1.00  9.37           N  
ATOM   1069  CA  ALA C   9      10.277   8.678   2.639  1.00  9.83           C  
ATOM   1070  C   ALA C   9       8.846   8.309   2.952  1.00 11.53           C  
ATOM   1071  O   ALA C   9       7.937   9.057   2.602  1.00  9.68           O  
ATOM   1072  CB  ALA C   9      10.706   7.764   1.467  1.00  7.79           C  
ATOM   1073  N   ALA C  10       8.680   7.184   3.688  1.00  7.66           N  
ATOM   1074  CA  ALA C  10       7.377   6.647   4.029  1.00  9.68           C  
ATOM   1075  C   ALA C  10       6.648   7.608   4.943  1.00  7.52           C  
ATOM   1076  O   ALA C  10       5.476   7.876   4.747  1.00  8.11           O  
ATOM   1077  CB  ALA C  10       7.543   5.305   4.749  1.00  7.09           C  
ATOM   1078  N   ALA C  11       7.391   8.142   5.911  1.00 10.91           N  
ATOM   1079  CA  ALA C  11       6.854   9.017   6.931  1.00  5.41           C  
ATOM   1080  C   ALA C  11       6.526  10.332   6.287  1.00 10.47           C  
ATOM   1081  O   ALA C  11       5.483  10.917   6.611  1.00  9.36           O  
ATOM   1082  CB  ALA C  11       7.869   9.239   8.048  1.00  8.27           C  
ATOM   1083  N   MET C  12       7.335  10.829   5.338  1.00 10.33           N  
ATOM   1084  CA  MET C  12       7.000  12.093   4.714  1.00  6.95           C  
ATOM   1085  C   MET C  12       5.788  11.942   3.834  1.00  8.95           C  
ATOM   1086  O   MET C  12       4.921  12.823   3.823  1.00 10.10           O  
ATOM   1087  CB  MET C  12       8.179  12.568   3.921  1.00  5.66           C  
ATOM   1088  CG  MET C  12       9.182  13.248   4.787  1.00  7.75           C  
ATOM   1089  SD  MET C  12      10.598  13.779   3.806  1.00  8.81           S  
ATOM   1090  CE  MET C  12      11.318  14.984   4.873  1.00  8.10           C  
ATOM   1091  N   LYS C  13       5.677  10.778   3.180  1.00  8.20           N  
ATOM   1092  CA  LYS C  13       4.559  10.447   2.317  1.00 10.63           C  
ATOM   1093  C   LYS C  13       3.233  10.417   3.079  1.00  9.84           C  
ATOM   1094  O   LYS C  13       2.236  10.983   2.629  1.00  7.63           O  
ATOM   1095  CB  LYS C  13       4.850   9.091   1.687  1.00 13.76           C  
ATOM   1096  CG  LYS C  13       4.178   8.824   0.367  1.00 19.71           C  
ATOM   1097  CD  LYS C  13       2.809   8.214   0.465  1.00 25.35           C  
ATOM   1098  CE  LYS C  13       2.110   8.204  -0.909  1.00 29.89           C  
ATOM   1099  NZ  LYS C  13       2.838   7.443  -1.913  1.00 30.63           N  
ATOM   1100  N   ARG C  14       3.132   9.753   4.240  1.00 11.44           N  
ATOM   1101  CA  ARG C  14       1.861   9.760   4.954  1.00 13.75           C  
ATOM   1102  C   ARG C  14       1.517  11.147   5.488  1.00 13.67           C  
ATOM   1103  O   ARG C  14       0.345  11.464   5.708  1.00 10.82           O  
ATOM   1104  CB  ARG C  14       1.877   8.773   6.117  1.00 19.10           C  
ATOM   1105  CG  ARG C  14       2.881   8.883   7.215  1.00 25.05           C  
ATOM   1106  CD  ARG C  14       2.598   7.732   8.172  1.00 30.82           C  
ATOM   1107  NE  ARG C  14       3.772   7.526   8.997  1.00 36.98           N  
ATOM   1108  CZ  ARG C  14       3.962   8.197  10.138  1.00 41.07           C  
ATOM   1109  NH1 ARG C  14       3.023   9.010  10.662  1.00 42.57           N  
ATOM   1110  NH2 ARG C  14       5.106   8.009  10.803  1.00 40.94           N  
ATOM   1111  N   HIS C  15       2.528  12.011   5.653  1.00 13.67           N  
ATOM   1112  CA  HIS C  15       2.257  13.344   6.116  1.00 14.04           C  
ATOM   1113  C   HIS C  15       1.921  14.277   4.980  1.00 14.15           C  
ATOM   1114  O   HIS C  15       1.938  15.487   5.181  1.00 18.21           O  
ATOM   1115  CB  HIS C  15       3.450  13.893   6.924  1.00 16.19           C  
ATOM   1116  CG  HIS C  15       3.431  13.436   8.380  1.00 17.84           C  
ATOM   1117  ND1 HIS C  15       2.606  13.788   9.358  1.00 22.42           N  
ATOM   1118  CD2 HIS C  15       4.335  12.567   8.915  1.00 17.61           C  
ATOM   1119  CE1 HIS C  15       2.960  13.155  10.449  1.00 20.40           C  
ATOM   1120  NE2 HIS C  15       4.012  12.441  10.158  1.00 20.96           N  
ATOM   1121  N   GLY C  16       1.633  13.792   3.772  1.00 14.26           N  
ATOM   1122  CA  GLY C  16       1.168  14.643   2.696  1.00 13.75           C  
ATOM   1123  C   GLY C  16       2.221  15.514   2.038  1.00 14.35           C  
ATOM   1124  O   GLY C  16       1.818  16.483   1.415  1.00 14.11           O  
ATOM   1125  N   LEU C  17       3.526  15.211   2.100  1.00 10.26           N  
ATOM   1126  CA  LEU C  17       4.550  16.037   1.467  1.00 14.07           C  
ATOM   1127  C   LEU C  17       4.693  15.737  -0.026  1.00 14.88           C  
ATOM   1128  O   LEU C  17       5.128  16.535  -0.853  1.00 14.41           O  
ATOM   1129  CB  LEU C  17       5.855  15.797   2.200  1.00 12.42           C  
ATOM   1130  CG  LEU C  17       6.579  16.930   2.905  1.00 18.90           C  
ATOM   1131  CD1 LEU C  17       5.587  18.053   3.265  1.00 18.83           C  
ATOM   1132  CD2 LEU C  17       7.365  16.347   4.073  1.00 14.55           C  
ATOM   1133  N   ASP C  18       4.290  14.525  -0.373  1.00 17.68           N  
ATOM   1134  CA  ASP C  18       4.256  13.997  -1.725  1.00 18.78           C  
ATOM   1135  C   ASP C  18       3.562  14.977  -2.654  1.00 16.81           C  
ATOM   1136  O   ASP C  18       2.353  15.125  -2.578  1.00 15.19           O  
ATOM   1137  CB  ASP C  18       3.511  12.632  -1.693  1.00 25.15           C  
ATOM   1138  CG  ASP C  18       2.213  12.528  -0.834  1.00 28.10           C  
ATOM   1139  OD1 ASP C  18       2.305  12.437   0.397  1.00 21.46           O  
ATOM   1140  OD2 ASP C  18       1.095  12.540  -1.390  1.00 34.09           O  
ATOM   1141  N   ASN C  19       4.319  15.732  -3.454  1.00 16.03           N  
ATOM   1142  CA  ASN C  19       3.778  16.692  -4.405  1.00 15.54           C  
ATOM   1143  C   ASN C  19       3.171  17.985  -3.854  1.00 15.57           C  
ATOM   1144  O   ASN C  19       2.499  18.752  -4.570  1.00 16.72           O  
ATOM   1145  CB  ASN C  19       2.740  15.995  -5.278  1.00 18.14           C  
ATOM   1146  CG  ASN C  19       3.132  16.236  -6.683  1.00 22.35           C  
ATOM   1147  OD1 ASN C  19       4.123  15.683  -7.216  1.00 25.05           O  
ATOM   1148  ND2 ASN C  19       2.363  17.175  -7.211  1.00 22.77           N  
ATOM   1149  N   TYR C  20       3.523  18.305  -2.611  1.00 11.01           N  
ATOM   1150  CA  TYR C  20       3.038  19.490  -1.926  1.00 10.96           C  
ATOM   1151  C   TYR C  20       3.641  20.708  -2.625  1.00  8.94           C  
ATOM   1152  O   TYR C  20       4.855  20.859  -2.744  1.00 11.03           O  
ATOM   1153  CB  TYR C  20       3.489  19.441  -0.493  1.00 11.91           C  
ATOM   1154  CG  TYR C  20       2.865  20.555   0.306  1.00 15.44           C  
ATOM   1155  CD1 TYR C  20       1.567  20.408   0.768  1.00 19.13           C  
ATOM   1156  CD2 TYR C  20       3.562  21.714   0.557  1.00 13.96           C  
ATOM   1157  CE1 TYR C  20       0.967  21.427   1.479  1.00 18.26           C  
ATOM   1158  CE2 TYR C  20       2.961  22.731   1.274  1.00 15.09           C  
ATOM   1159  CZ  TYR C  20       1.670  22.581   1.726  1.00 17.05           C  
ATOM   1160  OH  TYR C  20       1.064  23.591   2.442  1.00 23.08           O  
ATOM   1161  N   ARG C  21       2.765  21.552  -3.171  1.00 10.33           N  
ATOM   1162  CA  ARG C  21       3.131  22.746  -3.945  1.00 12.71           C  
ATOM   1163  C   ARG C  21       3.980  22.379  -5.157  1.00 10.62           C  
ATOM   1164  O   ARG C  21       4.861  23.090  -5.610  1.00 11.17           O  
ATOM   1165  CB  ARG C  21       3.915  23.788  -3.106  1.00 14.16           C  
ATOM   1166  CG  ARG C  21       3.113  24.497  -1.997  1.00 19.31           C  
ATOM   1167  CD  ARG C  21       1.756  25.078  -2.388  1.00 22.54           C  
ATOM   1168  NE  ARG C  21       1.113  25.706  -1.229  1.00 29.75           N  
ATOM   1169  CZ  ARG C  21       0.140  25.112  -0.493  1.00 33.00           C  
ATOM   1170  NH1 ARG C  21      -0.349  23.893  -0.791  1.00 33.21           N  
ATOM   1171  NH2 ARG C  21      -0.375  25.749   0.575  1.00 33.75           N  
ATOM   1172  N   GLY C  22       3.718  21.196  -5.687  1.00 11.64           N  
ATOM   1173  CA  GLY C  22       4.399  20.734  -6.864  1.00 12.88           C  
ATOM   1174  C   GLY C  22       5.746  20.109  -6.618  1.00 11.81           C  
ATOM   1175  O   GLY C  22       6.424  19.821  -7.601  1.00 11.32           O  
ATOM   1176  N   TYR C  23       6.171  19.848  -5.387  1.00  7.67           N  
ATOM   1177  CA  TYR C  23       7.447  19.261  -5.110  1.00  4.49           C  
ATOM   1178  C   TYR C  23       7.266  17.784  -4.788  1.00  8.88           C  
ATOM   1179  O   TYR C  23       6.654  17.429  -3.789  1.00  7.17           O  
ATOM   1180  CB  TYR C  23       8.130  19.931  -3.913  1.00  6.10           C  
ATOM   1181  CG  TYR C  23       8.638  21.335  -4.219  1.00  8.59           C  
ATOM   1182  CD1 TYR C  23       9.806  21.503  -4.971  1.00  4.57           C  
ATOM   1183  CD2 TYR C  23       7.948  22.418  -3.726  1.00  6.46           C  
ATOM   1184  CE1 TYR C  23      10.273  22.771  -5.241  1.00  5.42           C  
ATOM   1185  CE2 TYR C  23       8.429  23.687  -3.998  1.00  8.42           C  
ATOM   1186  CZ  TYR C  23       9.580  23.849  -4.749  1.00  8.17           C  
ATOM   1187  OH  TYR C  23      10.072  25.124  -4.981  1.00 10.08           O  
ATOM   1188  N   SER C  24       7.784  16.898  -5.638  1.00 10.98           N  
ATOM   1189  CA  SER C  24       7.665  15.458  -5.444  1.00  8.23           C  
ATOM   1190  C   SER C  24       8.462  15.042  -4.202  1.00  8.24           C  
ATOM   1191  O   SER C  24       9.423  15.711  -3.774  1.00  8.50           O  
ATOM   1192  CB  SER C  24       8.176  14.764  -6.732  1.00  6.51           C  
ATOM   1193  OG  SER C  24       9.578  14.954  -6.854  1.00 11.50           O  
ATOM   1194  N   LEU C  25       8.040  13.927  -3.598  1.00  7.12           N  
ATOM   1195  CA  LEU C  25       8.690  13.302  -2.463  1.00  6.16           C  
ATOM   1196  C   LEU C  25      10.212  13.291  -2.456  1.00  4.45           C  
ATOM   1197  O   LEU C  25      10.841  13.612  -1.435  1.00  5.71           O  
ATOM   1198  CB  LEU C  25       8.233  11.844  -2.358  1.00  8.22           C  
ATOM   1199  CG  LEU C  25       7.474  11.325  -1.177  1.00 14.19           C  
ATOM   1200  CD1 LEU C  25       7.749   9.865  -1.068  1.00  8.75           C  
ATOM   1201  CD2 LEU C  25       7.880  12.025   0.106  1.00  9.74           C  
ATOM   1202  N   GLY C  26      10.855  12.919  -3.577  1.00  5.27           N  
ATOM   1203  CA  GLY C  26      12.305  12.838  -3.621  1.00  2.15           C  
ATOM   1204  C   GLY C  26      12.991  14.153  -3.242  1.00  4.48           C  
ATOM   1205  O   GLY C  26      14.095  14.155  -2.676  1.00  4.52           O  
ATOM   1206  N   ASN C  27      12.348  15.297  -3.537  1.00  5.67           N  
ATOM   1207  CA  ASN C  27      12.902  16.618  -3.216  1.00  3.66           C  
ATOM   1208  C   ASN C  27      13.038  16.745  -1.730  1.00  2.49           C  
ATOM   1209  O   ASN C  27      14.037  17.217  -1.209  1.00  2.32           O  
ATOM   1210  CB  ASN C  27      11.995  17.748  -3.626  1.00  3.69           C  
ATOM   1211  CG  ASN C  27      12.073  18.047  -5.116  1.00  3.21           C  
ATOM   1212  OD1 ASN C  27      13.068  18.544  -5.637  1.00  2.26           O  
ATOM   1213  ND2 ASN C  27      11.021  17.664  -5.807  1.00  7.88           N  
ATOM   1214  N   TRP C  28      11.992  16.307  -1.042  1.00  5.18           N  
ATOM   1215  CA  TRP C  28      11.939  16.422   0.421  1.00  3.59           C  
ATOM   1216  C   TRP C  28      12.936  15.493   1.118  1.00  4.28           C  
ATOM   1217  O   TRP C  28      13.615  15.889   2.084  1.00  3.47           O  
ATOM   1218  CB  TRP C  28      10.479  16.141   0.849  1.00  3.13           C  
ATOM   1219  CG  TRP C  28       9.502  17.199   0.355  1.00  5.76           C  
ATOM   1220  CD1 TRP C  28       8.663  16.955  -0.686  1.00  2.88           C  
ATOM   1221  CD2 TRP C  28       9.331  18.462   0.892  1.00  5.63           C  
ATOM   1222  NE1 TRP C  28       7.949  18.055  -0.813  1.00  5.27           N  
ATOM   1223  CE2 TRP C  28       8.316  18.971   0.100  1.00  6.20           C  
ATOM   1224  CE3 TRP C  28       9.898  19.216   1.919  1.00  8.44           C  
ATOM   1225  CZ2 TRP C  28       7.822  20.259   0.300  1.00  8.20           C  
ATOM   1226  CZ3 TRP C  28       9.413  20.498   2.120  1.00 10.17           C  
ATOM   1227  CH2 TRP C  28       8.392  21.009   1.320  1.00  9.66           C  
ATOM   1228  N   VAL C  29      13.067  14.243   0.641  1.00  4.27           N  
ATOM   1229  CA  VAL C  29      14.035  13.310   1.191  1.00  3.52           C  
ATOM   1230  C   VAL C  29      15.454  13.816   0.901  1.00  4.99           C  
ATOM   1231  O   VAL C  29      16.283  13.868   1.798  1.00  4.34           O  
ATOM   1232  CB  VAL C  29      13.807  11.891   0.590  1.00  5.28           C  
ATOM   1233  CG1 VAL C  29      14.833  10.902   1.144  1.00  4.94           C  
ATOM   1234  CG2 VAL C  29      12.447  11.386   0.993  1.00  3.85           C  
ATOM   1235  N   CYS C  30      15.758  14.295  -0.313  1.00  5.24           N  
ATOM   1236  CA  CYS C  30      17.055  14.892  -0.644  1.00  4.86           C  
ATOM   1237  C   CYS C  30      17.373  16.107   0.240  1.00  4.10           C  
ATOM   1238  O   CYS C  30      18.495  16.246   0.698  1.00  2.15           O  
ATOM   1239  CB  CYS C  30      17.022  15.321  -2.098  1.00  2.17           C  
ATOM   1240  SG  CYS C  30      18.604  15.879  -2.763  1.00  7.12           S  
ATOM   1241  N   ALA C  31      16.395  16.976   0.515  1.00  7.28           N  
ATOM   1242  CA  ALA C  31      16.626  18.131   1.383  1.00  6.74           C  
ATOM   1243  C   ALA C  31      17.016  17.660   2.768  1.00  6.38           C  
ATOM   1244  O   ALA C  31      18.039  18.102   3.290  1.00  5.88           O  
ATOM   1245  CB  ALA C  31      15.400  18.979   1.547  1.00  5.90           C  
ATOM   1246  N   ALA C  32      16.253  16.756   3.371  1.00  8.00           N  
ATOM   1247  CA  ALA C  32      16.598  16.223   4.696  1.00  5.52           C  
ATOM   1248  C   ALA C  32      17.951  15.564   4.734  1.00  4.88           C  
ATOM   1249  O   ALA C  32      18.714  15.695   5.689  1.00  3.45           O  
ATOM   1250  CB  ALA C  32      15.535  15.207   5.109  1.00  4.32           C  
ATOM   1251  N   LYS C  33      18.316  14.835   3.668  1.00  5.35           N  
ATOM   1252  CA  LYS C  33      19.647  14.257   3.593  1.00  7.37           C  
ATOM   1253  C   LYS C  33      20.776  15.278   3.660  1.00  5.67           C  
ATOM   1254  O   LYS C  33      21.693  15.104   4.453  1.00  4.37           O  
ATOM   1255  CB  LYS C  33      19.783  13.435   2.291  1.00  7.64           C  
ATOM   1256  CG  LYS C  33      21.203  12.859   1.995  1.00  9.63           C  
ATOM   1257  CD  LYS C  33      21.780  11.972   3.063  1.00 10.88           C  
ATOM   1258  CE  LYS C  33      23.157  11.655   2.559  1.00 16.61           C  
ATOM   1259  NZ  LYS C  33      23.823  10.744   3.470  1.00 17.49           N  
ATOM   1260  N   PHE C  34      20.786  16.339   2.875  1.00  4.79           N  
ATOM   1261  CA  PHE C  34      21.930  17.230   2.906  1.00  5.10           C  
ATOM   1262  C   PHE C  34      21.783  18.339   3.949  1.00  8.66           C  
ATOM   1263  O   PHE C  34      22.757  18.989   4.309  1.00  5.36           O  
ATOM   1264  CB  PHE C  34      22.113  17.777   1.472  1.00  5.93           C  
ATOM   1265  CG  PHE C  34      22.554  16.650   0.528  1.00  3.25           C  
ATOM   1266  CD1 PHE C  34      23.809  16.084   0.637  1.00  8.93           C  
ATOM   1267  CD2 PHE C  34      21.707  16.205  -0.461  1.00  6.41           C  
ATOM   1268  CE1 PHE C  34      24.202  15.083  -0.246  1.00  9.01           C  
ATOM   1269  CE2 PHE C  34      22.098  15.209  -1.343  1.00  7.43           C  
ATOM   1270  CZ  PHE C  34      23.346  14.651  -1.235  1.00  7.64           C  
ATOM   1271  N   GLU C  35      20.583  18.614   4.482  1.00  9.44           N  
ATOM   1272  CA  GLU C  35      20.478  19.556   5.590  1.00  4.44           C  
ATOM   1273  C   GLU C  35      20.968  18.876   6.856  1.00  6.89           C  
ATOM   1274  O   GLU C  35      21.782  19.423   7.602  1.00  6.82           O  
ATOM   1275  CB  GLU C  35      19.038  19.999   5.833  1.00  5.43           C  
ATOM   1276  CG  GLU C  35      18.545  21.031   4.795  1.00  4.39           C  
ATOM   1277  CD  GLU C  35      19.204  22.398   4.913  1.00  8.94           C  
ATOM   1278  OE1 GLU C  35      19.929  22.681   5.857  1.00  8.77           O  
ATOM   1279  OE2 GLU C  35      18.979  23.215   4.024  1.00  8.37           O  
ATOM   1280  N   SER C  36      20.502  17.661   7.145  1.00  7.61           N  
ATOM   1281  CA  SER C  36      20.785  17.082   8.456  1.00  9.03           C  
ATOM   1282  C   SER C  36      21.441  15.736   8.432  1.00  9.25           C  
ATOM   1283  O   SER C  36      21.762  15.205   9.490  1.00  6.77           O  
ATOM   1284  CB  SER C  36      19.482  16.953   9.222  1.00  5.32           C  
ATOM   1285  OG  SER C  36      18.646  15.969   8.591  1.00  7.05           O  
ATOM   1286  N   ASN C  37      21.599  15.117   7.270  1.00 10.05           N  
ATOM   1287  CA  ASN C  37      22.042  13.712   7.202  1.00  8.18           C  
ATOM   1288  C   ASN C  37      21.101  12.782   7.971  1.00  8.13           C  
ATOM   1289  O   ASN C  37      21.482  11.791   8.625  1.00  9.49           O  
ATOM   1290  CB  ASN C  37      23.458  13.618   7.747  1.00 11.51           C  
ATOM   1291  CG  ASN C  37      24.379  12.711   6.972  1.00 15.23           C  
ATOM   1292  OD1 ASN C  37      25.601  12.737   7.219  1.00 19.58           O  
ATOM   1293  ND2 ASN C  37      23.908  11.874   6.065  1.00 15.99           N  
ATOM   1294  N   PHE C  38      19.816  13.127   7.826  1.00  6.00           N  
ATOM   1295  CA  PHE C  38      18.674  12.387   8.353  1.00  7.11           C  
ATOM   1296  C   PHE C  38      18.600  12.312   9.876  1.00  8.49           C  
ATOM   1297  O   PHE C  38      17.867  11.507  10.444  1.00  8.39           O  
ATOM   1298  CB  PHE C  38      18.651  10.939   7.807  1.00  8.77           C  
ATOM   1299  CG  PHE C  38      18.396  10.754   6.317  1.00  9.85           C  
ATOM   1300  CD1 PHE C  38      17.547  11.602   5.634  1.00 10.06           C  
ATOM   1301  CD2 PHE C  38      19.039   9.740   5.632  1.00 11.84           C  
ATOM   1302  CE1 PHE C  38      17.326  11.455   4.280  1.00 11.05           C  
ATOM   1303  CE2 PHE C  38      18.815   9.599   4.277  1.00  8.71           C  
ATOM   1304  CZ  PHE C  38      17.962  10.448   3.594  1.00 12.00           C  
ATOM   1305  N   ASN C  39      19.259  13.205  10.582  1.00  8.15           N  
ATOM   1306  CA  ASN C  39      19.310  13.147  12.030  1.00  9.21           C  
ATOM   1307  C   ASN C  39      18.312  14.125  12.641  1.00  9.04           C  
ATOM   1308  O   ASN C  39      18.490  15.335  12.468  1.00 12.56           O  
ATOM   1309  CB  ASN C  39      20.709  13.472  12.408  1.00  9.05           C  
ATOM   1310  CG  ASN C  39      21.013  13.494  13.891  1.00 11.74           C  
ATOM   1311  OD1 ASN C  39      20.170  13.326  14.769  1.00 15.46           O  
ATOM   1312  ND2 ASN C  39      22.274  13.676  14.211  1.00 17.32           N  
ATOM   1313  N   THR C  40      17.260  13.691  13.326  1.00  8.78           N  
ATOM   1314  CA  THR C  40      16.318  14.601  13.960  1.00 11.93           C  
ATOM   1315  C   THR C  40      16.952  15.514  15.037  1.00 12.95           C  
ATOM   1316  O   THR C  40      16.406  16.574  15.349  1.00 12.47           O  
ATOM   1317  CB  THR C  40      15.107  13.808  14.619  1.00 11.51           C  
ATOM   1318  OG1 THR C  40      15.578  12.937  15.658  1.00 11.29           O  
ATOM   1319  CG2 THR C  40      14.349  12.969  13.586  1.00 10.57           C  
ATOM   1320  N   GLN C  41      18.119  15.225  15.633  1.00 13.04           N  
ATOM   1321  CA  GLN C  41      18.647  16.068  16.695  1.00 13.03           C  
ATOM   1322  C   GLN C  41      19.660  17.051  16.157  1.00 14.03           C  
ATOM   1323  O   GLN C  41      20.320  17.726  16.942  1.00 13.98           O  
ATOM   1324  CB  GLN C  41      19.270  15.180  17.771  1.00 11.91           C  
ATOM   1325  CG  GLN C  41      18.053  14.601  18.459  1.00 17.15           C  
ATOM   1326  CD  GLN C  41      18.348  13.551  19.497  1.00 24.36           C  
ATOM   1327  OE1 GLN C  41      19.153  12.646  19.246  1.00 24.08           O  
ATOM   1328  NE2 GLN C  41      17.714  13.638  20.678  1.00 25.49           N  
ATOM   1329  N   ALA C  42      19.817  17.156  14.836  1.00 11.04           N  
ATOM   1330  CA  ALA C  42      20.816  18.035  14.251  1.00 11.22           C  
ATOM   1331  C   ALA C  42      20.574  19.506  14.654  1.00 11.02           C  
ATOM   1332  O   ALA C  42      19.452  19.975  14.491  1.00  8.04           O  
ATOM   1333  CB  ALA C  42      20.750  17.972  12.735  1.00  7.18           C  
ATOM   1334  N   THR C  43      21.578  20.260  15.091  1.00 12.31           N  
ATOM   1335  CA  THR C  43      21.429  21.669  15.433  1.00 14.41           C  
ATOM   1336  C   THR C  43      22.564  22.380  14.729  1.00 15.53           C  
ATOM   1337  O   THR C  43      23.619  21.772  14.495  1.00 17.71           O  
ATOM   1338  CB  THR C  43      21.531  21.867  16.979  1.00 17.14           C  
ATOM   1339  OG1 THR C  43      20.344  21.284  17.529  1.00 18.97           O  
ATOM   1340  CG2 THR C  43      21.568  23.324  17.431  1.00 19.97           C  
ATOM   1341  N   ASN C  44      22.388  23.637  14.332  1.00 16.78           N  
ATOM   1342  CA  ASN C  44      23.495  24.399  13.770  1.00 17.48           C  
ATOM   1343  C   ASN C  44      23.347  25.864  14.174  1.00 18.59           C  
ATOM   1344  O   ASN C  44      22.315  26.451  13.871  1.00 15.11           O  
ATOM   1345  CB  ASN C  44      23.471  24.257  12.256  1.00 20.95           C  
ATOM   1346  CG  ASN C  44      24.461  25.188  11.581  1.00 25.82           C  
ATOM   1347  OD1 ASN C  44      24.104  26.012  10.730  1.00 31.59           O  
ATOM   1348  ND2 ASN C  44      25.737  25.158  11.954  1.00 28.37           N  
ATOM   1349  N   ARG C  45      24.291  26.496  14.895  1.00 23.16           N  
ATOM   1350  CA  ARG C  45      24.155  27.914  15.214  1.00 23.55           C  
ATOM   1351  C   ARG C  45      24.702  28.693  14.043  1.00 25.53           C  
ATOM   1352  O   ARG C  45      25.757  28.367  13.470  1.00 26.21           O  
ATOM   1353  CB  ARG C  45      24.944  28.284  16.443  1.00 28.72           C  
ATOM   1354  CG  ARG C  45      24.151  28.940  17.608  1.00 34.85           C  
ATOM   1355  CD  ARG C  45      23.603  30.348  17.391  1.00 36.88           C  
ATOM   1356  NE  ARG C  45      24.650  31.328  17.138  1.00 40.67           N  
ATOM   1357  CZ  ARG C  45      25.297  31.977  18.117  1.00 41.69           C  
ATOM   1358  NH1 ARG C  45      25.008  31.773  19.403  1.00 43.04           N  
ATOM   1359  NH2 ARG C  45      26.254  32.852  17.814  1.00 40.31           N  
ATOM   1360  N   ASN C  46      23.939  29.703  13.679  1.00 25.01           N  
ATOM   1361  CA  ASN C  46      24.286  30.560  12.569  1.00 26.90           C  
ATOM   1362  C   ASN C  46      25.014  31.793  13.085  1.00 28.21           C  
ATOM   1363  O   ASN C  46      24.721  32.264  14.182  1.00 27.56           O  
ATOM   1364  CB  ASN C  46      23.046  31.040  11.844  1.00 27.66           C  
ATOM   1365  CG  ASN C  46      22.102  29.956  11.355  1.00 28.68           C  
ATOM   1366  OD1 ASN C  46      21.124  29.569  12.008  1.00 31.71           O  
ATOM   1367  ND2 ASN C  46      22.330  29.464  10.157  1.00 27.13           N  
ATOM   1368  N   THR C  47      25.853  32.431  12.259  1.00 31.35           N  
ATOM   1369  CA  THR C  47      26.588  33.653  12.624  1.00 31.94           C  
ATOM   1370  C   THR C  47      25.713  34.778  13.211  1.00 28.60           C  
ATOM   1371  O   THR C  47      26.116  35.531  14.100  1.00 28.93           O  
ATOM   1372  CB  THR C  47      27.384  34.205  11.372  1.00 34.34           C  
ATOM   1373  OG1 THR C  47      26.545  34.181  10.218  1.00 38.86           O  
ATOM   1374  CG2 THR C  47      28.604  33.360  11.074  1.00 36.58           C  
ATOM   1375  N   ASP C  48      24.470  34.865  12.779  1.00 23.27           N  
ATOM   1376  CA  ASP C  48      23.609  35.923  13.255  1.00 18.46           C  
ATOM   1377  C   ASP C  48      22.960  35.681  14.614  1.00 15.39           C  
ATOM   1378  O   ASP C  48      22.079  36.483  14.989  1.00 13.04           O  
ATOM   1379  CB  ASP C  48      22.536  36.179  12.186  1.00 18.99           C  
ATOM   1380  CG  ASP C  48      21.488  35.096  12.000  1.00 21.81           C  
ATOM   1381  OD1 ASP C  48      21.732  33.956  12.361  1.00 20.29           O  
ATOM   1382  OD2 ASP C  48      20.410  35.405  11.493  1.00 28.05           O  
ATOM   1383  N   GLY C  49      23.322  34.618  15.339  1.00 10.48           N  
ATOM   1384  CA  GLY C  49      22.686  34.377  16.618  1.00 10.74           C  
ATOM   1385  C   GLY C  49      21.475  33.441  16.582  1.00 11.89           C  
ATOM   1386  O   GLY C  49      20.961  33.108  17.653  1.00 13.90           O  
ATOM   1387  N   SER C  50      20.950  33.013  15.410  1.00 12.79           N  
ATOM   1388  CA  SER C  50      19.825  32.058  15.289  1.00 10.22           C  
ATOM   1389  C   SER C  50      20.396  30.647  15.147  1.00  7.06           C  
ATOM   1390  O   SER C  50      21.603  30.498  14.918  1.00  6.95           O  
ATOM   1391  CB  SER C  50      18.975  32.358  14.050  1.00 11.95           C  
ATOM   1392  OG  SER C  50      19.699  32.136  12.826  1.00 12.79           O  
ATOM   1393  N   THR C  51      19.607  29.588  15.352  1.00 10.93           N  
ATOM   1394  CA  THR C  51      20.098  28.240  15.116  1.00  8.01           C  
ATOM   1395  C   THR C  51      19.005  27.487  14.426  1.00  6.10           C  
ATOM   1396  O   THR C  51      17.833  27.849  14.384  1.00  5.23           O  
ATOM   1397  CB  THR C  51      20.651  27.457  16.454  1.00 13.72           C  
ATOM   1398  OG1 THR C  51      20.033  26.176  16.614  1.00 14.94           O  
ATOM   1399  CG2 THR C  51      20.564  28.305  17.667  1.00  4.65           C  
ATOM   1400  N   ASP C  52      19.534  26.588  13.604  1.00  9.24           N  
ATOM   1401  CA  ASP C  52      18.761  25.652  12.792  1.00  5.56           C  
ATOM   1402  C   ASP C  52      18.508  24.392  13.587  1.00  2.08           C  
ATOM   1403  O   ASP C  52      19.413  23.961  14.309  1.00  7.17           O  
ATOM   1404  CB  ASP C  52      19.579  25.360  11.578  1.00  5.86           C  
ATOM   1405  CG  ASP C  52      19.755  26.553  10.669  1.00 13.51           C  
ATOM   1406  OD1 ASP C  52      18.850  27.376  10.533  1.00 11.48           O  
ATOM   1407  OD2 ASP C  52      20.817  26.653  10.084  1.00 13.29           O  
ATOM   1408  N   TYR C  53      17.324  23.817  13.502  1.00  2.91           N  
ATOM   1409  CA  TYR C  53      16.938  22.653  14.290  1.00  6.32           C  
ATOM   1410  C   TYR C  53      16.285  21.562  13.461  1.00  2.00           C  
ATOM   1411  O   TYR C  53      15.407  21.816  12.624  1.00  3.43           O  
ATOM   1412  CB  TYR C  53      15.916  22.989  15.405  1.00  5.05           C  
ATOM   1413  CG  TYR C  53      16.417  23.954  16.474  1.00  4.66           C  
ATOM   1414  CD1 TYR C  53      16.266  25.311  16.308  1.00  4.81           C  
ATOM   1415  CD2 TYR C  53      17.007  23.455  17.593  1.00  4.63           C  
ATOM   1416  CE1 TYR C  53      16.677  26.158  17.302  1.00  5.82           C  
ATOM   1417  CE2 TYR C  53      17.418  24.294  18.598  1.00  8.27           C  
ATOM   1418  CZ  TYR C  53      17.261  25.639  18.425  1.00  8.64           C  
ATOM   1419  OH  TYR C  53      17.661  26.487  19.427  1.00 12.14           O  
ATOM   1420  N   GLY C  54      16.756  20.339  13.707  1.00  6.05           N  
ATOM   1421  CA  GLY C  54      16.033  19.169  13.241  1.00  3.16           C  
ATOM   1422  C   GLY C  54      16.373  18.732  11.850  1.00  8.41           C  
ATOM   1423  O   GLY C  54      17.215  19.256  11.113  1.00  7.94           O  
ATOM   1424  N   ILE C  55      15.540  17.804  11.423  1.00  8.39           N  
ATOM   1425  CA  ILE C  55      15.853  17.103  10.210  1.00  9.28           C  
ATOM   1426  C   ILE C  55      15.786  18.002   8.986  1.00  7.48           C  
ATOM   1427  O   ILE C  55      16.453  17.746   7.988  1.00  6.77           O  
ATOM   1428  CB  ILE C  55      14.901  15.869  10.191  1.00 14.53           C  
ATOM   1429  CG1 ILE C  55      15.499  14.848   9.224  1.00 15.50           C  
ATOM   1430  CG2 ILE C  55      13.447  16.281   9.863  1.00 15.94           C  
ATOM   1431  CD1 ILE C  55      15.133  13.380   9.501  1.00 15.82           C  
ATOM   1432  N   LEU C  56      15.082  19.108   9.080  1.00  3.07           N  
ATOM   1433  CA  LEU C  56      14.987  20.056   7.966  1.00  8.23           C  
ATOM   1434  C   LEU C  56      15.590  21.415   8.341  1.00  4.49           C  
ATOM   1435  O   LEU C  56      15.338  22.386   7.644  1.00  4.54           O  
ATOM   1436  CB  LEU C  56      13.492  20.178   7.587  1.00 11.32           C  
ATOM   1437  CG  LEU C  56      12.934  19.705   6.211  1.00 12.76           C  
ATOM   1438  CD1 LEU C  56      13.850  18.821   5.420  1.00  5.83           C  
ATOM   1439  CD2 LEU C  56      11.643  19.027   6.524  1.00 11.36           C  
ATOM   1440  N   GLN C  57      16.381  21.518   9.398  1.00  2.29           N  
ATOM   1441  CA  GLN C  57      17.112  22.696   9.828  1.00  2.43           C  
ATOM   1442  C   GLN C  57      16.362  24.006   9.745  1.00  3.98           C  
ATOM   1443  O   GLN C  57      16.715  25.011   9.132  1.00  3.45           O  
ATOM   1444  CB  GLN C  57      18.409  22.817   9.021  1.00  2.18           C  
ATOM   1445  CG  GLN C  57      19.386  21.661   9.300  1.00  3.79           C  
ATOM   1446  CD  GLN C  57      20.036  21.782  10.670  1.00  5.54           C  
ATOM   1447  OE1 GLN C  57      21.057  22.438  10.808  1.00  8.21           O  
ATOM   1448  NE2 GLN C  57      19.496  21.166  11.723  1.00  5.60           N  
ATOM   1449  N   ILE C  58      15.255  23.968  10.470  1.00  3.66           N  
ATOM   1450  CA  ILE C  58      14.401  25.140  10.512  1.00  5.94           C  
ATOM   1451  C   ILE C  58      14.952  26.122  11.556  1.00  5.30           C  
ATOM   1452  O   ILE C  58      15.378  25.784  12.646  1.00  5.42           O  
ATOM   1453  CB  ILE C  58      12.969  24.578  10.813  1.00  5.85           C  
ATOM   1454  CG1 ILE C  58      12.444  23.997   9.505  1.00  4.18           C  
ATOM   1455  CG2 ILE C  58      12.004  25.673  11.311  1.00  6.74           C  
ATOM   1456  CD1 ILE C  58      11.200  23.148   9.694  1.00  6.69           C  
ATOM   1457  N   ASN C  59      14.971  27.375  11.131  1.00  3.75           N  
ATOM   1458  CA  ASN C  59      15.638  28.462  11.829  1.00  7.09           C  
ATOM   1459  C   ASN C  59      14.822  29.216  12.870  1.00  4.03           C  
ATOM   1460  O   ASN C  59      13.652  29.547  12.670  1.00  3.56           O  
ATOM   1461  CB  ASN C  59      16.115  29.417  10.753  1.00  9.96           C  
ATOM   1462  CG  ASN C  59      17.053  30.478  11.287  1.00 15.59           C  
ATOM   1463  OD1 ASN C  59      16.616  31.599  11.551  1.00 19.62           O  
ATOM   1464  ND2 ASN C  59      18.326  30.162  11.482  1.00 15.68           N  
ATOM   1465  N   SER C  60      15.422  29.549  14.016  1.00  6.88           N  
ATOM   1466  CA  SER C  60      14.727  30.249  15.090  1.00  6.12           C  
ATOM   1467  C   SER C  60      14.493  31.740  14.914  1.00  9.95           C  
ATOM   1468  O   SER C  60      13.686  32.271  15.637  1.00  7.91           O  
ATOM   1469  CB  SER C  60      15.473  30.031  16.427  1.00  4.40           C  
ATOM   1470  OG  SER C  60      16.808  30.512  16.385  1.00  8.47           O  
ATOM   1471  N   ARG C  61      15.121  32.425  13.960  1.00  7.45           N  
ATOM   1472  CA  ARG C  61      14.843  33.840  13.758  1.00  9.69           C  
ATOM   1473  C   ARG C  61      13.389  34.069  13.362  1.00  8.23           C  
ATOM   1474  O   ARG C  61      12.791  35.092  13.701  1.00  8.21           O  
ATOM   1475  CB  ARG C  61      15.805  34.378  12.664  1.00 10.49           C  
ATOM   1476  CG  ARG C  61      15.719  35.821  12.168  1.00 16.95           C  
ATOM   1477  CD  ARG C  61      16.137  36.662  13.343  1.00 25.47           C  
ATOM   1478  NE  ARG C  61      16.546  38.056  13.158  1.00 32.16           N  
ATOM   1479  CZ  ARG C  61      17.799  38.402  12.790  1.00 35.63           C  
ATOM   1480  NH1 ARG C  61      18.664  37.529  12.264  1.00 36.95           N  
ATOM   1481  NH2 ARG C  61      18.175  39.683  12.836  1.00 37.42           N  
ATOM   1482  N   TRP C  62      12.773  33.128  12.637  1.00  6.18           N  
ATOM   1483  CA  TRP C  62      11.394  33.318  12.221  1.00  8.39           C  
ATOM   1484  C   TRP C  62      10.422  32.233  12.638  1.00  7.20           C  
ATOM   1485  O   TRP C  62       9.239  32.514  12.825  1.00  6.27           O  
ATOM   1486  CB  TRP C  62      11.255  33.413  10.702  1.00 10.09           C  
ATOM   1487  CG  TRP C  62      12.046  34.553  10.083  1.00 12.36           C  
ATOM   1488  CD1 TRP C  62      13.273  34.398   9.489  1.00 13.09           C  
ATOM   1489  CD2 TRP C  62      11.625  35.854  10.127  1.00 12.32           C  
ATOM   1490  NE1 TRP C  62      13.615  35.634   9.173  1.00 15.15           N  
ATOM   1491  CE2 TRP C  62      12.673  36.524   9.543  1.00 13.75           C  
ATOM   1492  CE3 TRP C  62      10.480  36.464  10.617  1.00 12.16           C  
ATOM   1493  CZ2 TRP C  62      12.580  37.892   9.434  1.00 18.64           C  
ATOM   1494  CZ3 TRP C  62      10.402  37.828  10.498  1.00 16.02           C  
ATOM   1495  CH2 TRP C  62      11.450  38.519   9.917  1.00 16.34           C  
ATOM   1496  N   TRP C  63      10.889  30.983  12.794  1.00  6.92           N  
ATOM   1497  CA  TRP C  63       9.929  29.888  12.766  1.00  9.56           C  
ATOM   1498  C   TRP C  63       9.583  29.187  14.045  1.00  4.80           C  
ATOM   1499  O   TRP C  63       8.461  28.685  14.121  1.00  7.40           O  
ATOM   1500  CB  TRP C  63      10.397  28.845  11.722  1.00  5.54           C  
ATOM   1501  CG  TRP C  63      10.608  29.486  10.321  1.00  6.69           C  
ATOM   1502  CD1 TRP C  63      11.870  29.760   9.857  1.00  8.34           C  
ATOM   1503  CD2 TRP C  63       9.631  29.924   9.463  1.00  6.56           C  
ATOM   1504  NE1 TRP C  63      11.691  30.383   8.719  1.00  8.21           N  
ATOM   1505  CE2 TRP C  63      10.372  30.514   8.436  1.00  9.57           C  
ATOM   1506  CE3 TRP C  63       8.257  29.912   9.392  1.00  5.98           C  
ATOM   1507  CZ2 TRP C  63       9.708  31.086   7.339  1.00  9.20           C  
ATOM   1508  CZ3 TRP C  63       7.615  30.490   8.316  1.00  9.30           C  
ATOM   1509  CH2 TRP C  63       8.331  31.079   7.292  1.00  8.03           C  
ATOM   1510  N   CYS C  64      10.426  29.178  15.064  1.00  6.69           N  
ATOM   1511  CA  CYS C  64      10.071  28.482  16.294  1.00  6.98           C  
ATOM   1512  C   CYS C  64      10.649  29.295  17.424  1.00 10.82           C  
ATOM   1513  O   CYS C  64      11.407  30.235  17.165  1.00  6.03           O  
ATOM   1514  CB  CYS C  64      10.667  27.102  16.334  1.00  7.12           C  
ATOM   1515  SG  CYS C  64      12.458  27.024  16.105  1.00 10.50           S  
ATOM   1516  N   ASN C  65      10.283  29.002  18.675  1.00 11.47           N  
ATOM   1517  CA  ASN C  65      10.794  29.704  19.847  1.00 11.67           C  
ATOM   1518  C   ASN C  65      11.818  28.870  20.589  1.00 13.22           C  
ATOM   1519  O   ASN C  65      11.485  27.755  20.992  1.00 14.67           O  
ATOM   1520  CB  ASN C  65       9.614  30.009  20.735  1.00 17.61           C  
ATOM   1521  CG  ASN C  65       9.948  30.631  22.078  1.00 19.60           C  
ATOM   1522  OD1 ASN C  65      10.925  31.350  22.265  1.00 18.66           O  
ATOM   1523  ND2 ASN C  65       9.141  30.335  23.071  1.00 24.69           N  
ATOM   1524  N   ASP C  66      13.083  29.260  20.692  1.00 11.06           N  
ATOM   1525  CA  ASP C  66      14.017  28.494  21.499  1.00 13.88           C  
ATOM   1526  C   ASP C  66      14.377  29.284  22.758  1.00 15.62           C  
ATOM   1527  O   ASP C  66      15.245  28.870  23.530  1.00 19.36           O  
ATOM   1528  CB  ASP C  66      15.319  28.178  20.723  1.00 14.64           C  
ATOM   1529  CG  ASP C  66      16.128  29.361  20.151  1.00 18.36           C  
ATOM   1530  OD1 ASP C  66      15.774  30.526  20.366  1.00 17.79           O  
ATOM   1531  OD2 ASP C  66      17.122  29.115  19.462  1.00 12.38           O  
ATOM   1532  N   GLY C  67      13.814  30.476  22.968  1.00 12.93           N  
ATOM   1533  CA  GLY C  67      14.175  31.304  24.128  1.00 18.78           C  
ATOM   1534  C   GLY C  67      15.554  31.967  24.060  1.00 22.11           C  
ATOM   1535  O   GLY C  67      15.849  32.804  24.920  1.00 25.66           O  
ATOM   1536  N   ARG C  68      16.416  31.681  23.075  1.00 23.63           N  
ATOM   1537  CA  ARG C  68      17.757  32.242  22.962  1.00 26.49           C  
ATOM   1538  C   ARG C  68      17.924  33.125  21.689  1.00 26.33           C  
ATOM   1539  O   ARG C  68      19.064  33.220  21.222  1.00 27.81           O  
ATOM   1540  CB  ARG C  68      18.760  31.043  22.953  1.00 28.14           C  
ATOM   1541  CG  ARG C  68      18.580  29.937  24.031  1.00 37.16           C  
ATOM   1542  CD  ARG C  68      19.559  29.955  25.242  1.00 45.20           C  
ATOM   1543  NE  ARG C  68      18.943  29.955  26.586  1.00 49.64           N  
ATOM   1544  CZ  ARG C  68      19.086  30.966  27.489  1.00 51.25           C  
ATOM   1545  NH1 ARG C  68      19.840  32.073  27.295  1.00 47.65           N  
ATOM   1546  NH2 ARG C  68      18.457  30.845  28.654  1.00 50.28           N  
ATOM   1547  N   THR C  69      16.954  33.797  21.016  1.00 23.84           N  
ATOM   1548  CA  THR C  69      17.168  34.495  19.711  1.00 25.57           C  
ATOM   1549  C   THR C  69      16.369  35.838  19.627  1.00 30.54           C  
ATOM   1550  O   THR C  69      15.269  35.858  20.182  1.00 32.23           O  
ATOM   1551  CB  THR C  69      16.743  33.444  18.566  1.00 24.17           C  
ATOM   1552  OG1 THR C  69      17.472  32.265  18.884  1.00 22.44           O  
ATOM   1553  CG2 THR C  69      17.076  33.778  17.103  1.00 16.82           C  
ATOM   1554  N   PRO C  70      16.752  36.938  18.894  1.00 35.19           N  
ATOM   1555  CA  PRO C  70      16.394  38.371  19.046  1.00 30.83           C  
ATOM   1556  C   PRO C  70      15.185  38.681  19.881  1.00 30.43           C  
ATOM   1557  O   PRO C  70      15.122  38.419  21.077  1.00 33.99           O  
ATOM   1558  CB  PRO C  70      16.273  38.851  17.576  1.00 36.40           C  
ATOM   1559  CG  PRO C  70      16.196  37.642  16.706  1.00 34.94           C  
ATOM   1560  CD  PRO C  70      17.197  36.846  17.509  1.00 36.84           C  
ATOM   1561  N   GLY C  71      14.386  39.494  19.233  1.00 27.83           N  
ATOM   1562  CA  GLY C  71      12.998  39.498  19.478  1.00 26.46           C  
ATOM   1563  C   GLY C  71      12.632  38.842  18.158  1.00 23.09           C  
ATOM   1564  O   GLY C  71      12.218  39.527  17.234  1.00 26.36           O  
ATOM   1565  N   SER C  72      12.992  37.571  17.999  1.00 21.28           N  
ATOM   1566  CA  SER C  72      12.698  36.787  16.816  1.00 17.49           C  
ATOM   1567  C   SER C  72      11.222  36.451  16.760  1.00 17.37           C  
ATOM   1568  O   SER C  72      10.444  36.777  17.663  1.00 16.55           O  
ATOM   1569  CB  SER C  72      13.527  35.514  16.849  1.00 17.81           C  
ATOM   1570  OG  SER C  72      13.468  34.825  18.091  1.00 16.79           O  
ATOM   1571  N   ARG C  73      10.795  35.802  15.675  1.00 14.58           N  
ATOM   1572  CA  ARG C  73       9.404  35.458  15.546  1.00 14.15           C  
ATOM   1573  C   ARG C  73       9.189  33.965  15.777  1.00 11.70           C  
ATOM   1574  O   ARG C  73      10.152  33.196  15.878  1.00 10.31           O  
ATOM   1575  CB  ARG C  73       8.926  35.882  14.151  1.00 18.73           C  
ATOM   1576  CG  ARG C  73       8.575  37.365  13.912  1.00 25.23           C  
ATOM   1577  CD  ARG C  73       9.694  38.387  14.133  1.00 31.70           C  
ATOM   1578  NE  ARG C  73      11.028  37.986  13.638  1.00 38.19           N  
ATOM   1579  CZ  ARG C  73      12.043  38.861  13.380  1.00 39.96           C  
ATOM   1580  NH1 ARG C  73      11.843  40.194  13.472  1.00 38.93           N  
ATOM   1581  NH2 ARG C  73      13.257  38.412  12.976  1.00 33.70           N  
ATOM   1582  N   ASN C  74       7.923  33.536  15.788  1.00  8.10           N  
ATOM   1583  CA  ASN C  74       7.605  32.133  16.037  1.00  7.23           C  
ATOM   1584  C   ASN C  74       6.444  31.799  15.139  1.00  8.84           C  
ATOM   1585  O   ASN C  74       5.359  31.401  15.573  1.00 11.57           O  
ATOM   1586  CB  ASN C  74       7.250  31.922  17.550  1.00 10.51           C  
ATOM   1587  CG  ASN C  74       6.900  30.479  17.975  1.00 12.35           C  
ATOM   1588  OD1 ASN C  74       6.466  30.222  19.117  1.00 11.12           O  
ATOM   1589  ND2 ASN C  74       7.053  29.448  17.132  1.00  4.52           N  
ATOM   1590  N   LEU C  75       6.624  31.937  13.838  1.00  8.33           N  
ATOM   1591  CA  LEU C  75       5.539  31.759  12.895  1.00  8.24           C  
ATOM   1592  C   LEU C  75       4.925  30.360  12.828  1.00  8.88           C  
ATOM   1593  O   LEU C  75       3.759  30.219  12.463  1.00 10.94           O  
ATOM   1594  CB  LEU C  75       6.110  32.223  11.587  1.00 15.23           C  
ATOM   1595  CG  LEU C  75       5.928  33.680  11.115  1.00 21.41           C  
ATOM   1596  CD1 LEU C  75       5.630  34.654  12.266  1.00 22.06           C  
ATOM   1597  CD2 LEU C  75       7.191  34.047  10.320  1.00 23.24           C  
ATOM   1598  N   CYS C  76       5.626  29.311  13.245  1.00  7.41           N  
ATOM   1599  CA  CYS C  76       5.011  27.985  13.324  1.00  6.15           C  
ATOM   1600  C   CYS C  76       4.395  27.686  14.689  1.00  8.53           C  
ATOM   1601  O   CYS C  76       3.750  26.659  14.833  1.00  8.46           O  
ATOM   1602  CB  CYS C  76       6.046  26.935  12.962  1.00 10.77           C  
ATOM   1603  SG  CYS C  76       6.548  27.030  11.214  1.00  9.95           S  
ATOM   1604  N   ASN C  77       4.478  28.577  15.696  1.00 10.92           N  
ATOM   1605  CA  ASN C  77       3.770  28.458  16.982  1.00 13.77           C  
ATOM   1606  C   ASN C  77       4.196  27.219  17.717  1.00 13.93           C  
ATOM   1607  O   ASN C  77       3.379  26.433  18.226  1.00 15.92           O  
ATOM   1608  CB  ASN C  77       2.227  28.436  16.751  1.00 16.27           C  
ATOM   1609  CG  ASN C  77       1.682  29.747  16.178  1.00 23.88           C  
ATOM   1610  OD1 ASN C  77       1.674  30.767  16.877  1.00 29.69           O  
ATOM   1611  ND2 ASN C  77       1.180  29.842  14.944  1.00 26.44           N  
ATOM   1612  N   ILE C  78       5.526  27.068  17.785  1.00 12.04           N  
ATOM   1613  CA  ILE C  78       6.103  25.840  18.296  1.00 12.34           C  
ATOM   1614  C   ILE C  78       7.344  26.133  19.104  1.00 10.87           C  
ATOM   1615  O   ILE C  78       8.055  27.082  18.730  1.00  9.64           O  
ATOM   1616  CB  ILE C  78       6.344  24.957  16.998  1.00 16.04           C  
ATOM   1617  CG1 ILE C  78       5.826  23.635  17.362  1.00 16.50           C  
ATOM   1618  CG2 ILE C  78       7.782  24.887  16.443  1.00 20.34           C  
ATOM   1619  CD1 ILE C  78       4.327  23.652  17.138  1.00 18.16           C  
ATOM   1620  N   PRO C  79       7.713  25.380  20.166  1.00 10.84           N  
ATOM   1621  CA  PRO C  79       9.069  25.398  20.730  1.00  7.93           C  
ATOM   1622  C   PRO C  79      10.078  24.823  19.726  1.00  7.88           C  
ATOM   1623  O   PRO C  79       9.731  23.840  19.043  1.00 11.54           O  
ATOM   1624  CB  PRO C  79       8.926  24.591  22.012  1.00  7.50           C  
ATOM   1625  CG  PRO C  79       7.736  23.684  21.830  1.00  6.48           C  
ATOM   1626  CD  PRO C  79       6.798  24.481  20.919  1.00  8.12           C  
ATOM   1627  N   CYS C  80      11.280  25.384  19.533  1.00  7.86           N  
ATOM   1628  CA  CYS C  80      12.238  24.763  18.628  1.00  7.56           C  
ATOM   1629  C   CYS C  80      12.596  23.339  19.034  1.00  9.78           C  
ATOM   1630  O   CYS C  80      12.991  22.564  18.173  1.00  7.70           O  
ATOM   1631  CB  CYS C  80      13.501  25.541  18.581  1.00  7.12           C  
ATOM   1632  SG  CYS C  80      13.162  27.193  17.978  1.00  8.67           S  
ATOM   1633  N   SER C  81      12.524  22.946  20.322  1.00  8.65           N  
ATOM   1634  CA  SER C  81      12.735  21.554  20.722  1.00 11.07           C  
ATOM   1635  C   SER C  81      11.752  20.588  20.040  1.00  8.81           C  
ATOM   1636  O   SER C  81      12.102  19.410  19.877  1.00 11.88           O  
ATOM   1637  CB  SER C  81      12.623  21.448  22.288  1.00 12.75           C  
ATOM   1638  OG  SER C  81      11.518  22.137  22.872  1.00 16.79           O  
ATOM   1639  N   ALA C  82      10.535  20.981  19.605  1.00  6.15           N  
ATOM   1640  CA  ALA C  82       9.572  20.048  18.977  1.00  4.93           C  
ATOM   1641  C   ALA C  82      10.057  19.543  17.616  1.00 10.98           C  
ATOM   1642  O   ALA C  82       9.727  18.456  17.134  1.00 11.72           O  
ATOM   1643  CB  ALA C  82       8.225  20.710  18.753  1.00  4.37           C  
ATOM   1644  N   LEU C  83      10.950  20.320  17.019  1.00 10.40           N  
ATOM   1645  CA  LEU C  83      11.618  19.979  15.770  1.00 10.57           C  
ATOM   1646  C   LEU C  83      12.693  18.926  15.998  1.00 11.90           C  
ATOM   1647  O   LEU C  83      13.167  18.386  15.006  1.00 10.06           O  
ATOM   1648  CB  LEU C  83      12.273  21.224  15.192  1.00 10.76           C  
ATOM   1649  CG  LEU C  83      11.585  22.183  14.218  1.00 15.13           C  
ATOM   1650  CD1 LEU C  83      10.116  21.855  14.015  1.00 14.89           C  
ATOM   1651  CD2 LEU C  83      11.909  23.595  14.702  1.00 14.44           C  
ATOM   1652  N   LEU C  84      13.128  18.612  17.228  1.00  8.01           N  
ATOM   1653  CA  LEU C  84      14.212  17.657  17.427  1.00 11.77           C  
ATOM   1654  C   LEU C  84      13.667  16.286  17.831  1.00 15.69           C  
ATOM   1655  O   LEU C  84      14.428  15.372  18.192  1.00 16.38           O  
ATOM   1656  CB  LEU C  84      15.146  18.171  18.492  1.00 11.54           C  
ATOM   1657  CG  LEU C  84      15.789  19.555  18.295  1.00 11.38           C  
ATOM   1658  CD1 LEU C  84      16.714  19.805  19.454  1.00 12.14           C  
ATOM   1659  CD2 LEU C  84      16.666  19.627  17.054  1.00 11.77           C  
ATOM   1660  N   SER C  85      12.335  16.145  17.711  1.00 15.64           N  
ATOM   1661  CA  SER C  85      11.622  14.956  18.132  1.00 17.37           C  
ATOM   1662  C   SER C  85      11.911  13.786  17.204  1.00 18.69           C  
ATOM   1663  O   SER C  85      12.194  14.000  16.034  1.00 16.05           O  
ATOM   1664  CB  SER C  85      10.147  15.249  18.116  1.00 18.43           C  
ATOM   1665  OG  SER C  85       9.624  14.571  19.249  1.00 25.46           O  
ATOM   1666  N   SER C  86      11.928  12.525  17.636  1.00 17.63           N  
ATOM   1667  CA  SER C  86      12.068  11.404  16.698  1.00 19.11           C  
ATOM   1668  C   SER C  86      10.893  11.293  15.717  1.00 17.60           C  
ATOM   1669  O   SER C  86      10.955  10.666  14.656  1.00 18.64           O  
ATOM   1670  CB  SER C  86      12.171  10.113  17.480  1.00 21.82           C  
ATOM   1671  OG  SER C  86      13.333  10.207  18.292  1.00 27.82           O  
ATOM   1672  N   ASP C  87       9.757  11.841  16.140  1.00 15.31           N  
ATOM   1673  CA  ASP C  87       8.567  11.909  15.324  1.00 15.34           C  
ATOM   1674  C   ASP C  87       8.683  13.135  14.417  1.00 11.78           C  
ATOM   1675  O   ASP C  87       9.075  14.184  14.903  1.00 13.71           O  
ATOM   1676  CB  ASP C  87       7.455  11.941  16.359  1.00 19.38           C  
ATOM   1677  CG  ASP C  87       6.411  13.010  16.233  1.00 23.32           C  
ATOM   1678  OD1 ASP C  87       5.708  12.937  15.231  1.00 25.48           O  
ATOM   1679  OD2 ASP C  87       6.293  13.858  17.130  1.00 23.15           O  
ATOM   1680  N   ILE C  88       8.354  13.131  13.149  1.00 11.15           N  
ATOM   1681  CA  ILE C  88       8.590  14.356  12.351  1.00 14.42           C  
ATOM   1682  C   ILE C  88       7.440  15.333  12.216  1.00 10.32           C  
ATOM   1683  O   ILE C  88       7.507  16.295  11.438  1.00 11.47           O  
ATOM   1684  CB  ILE C  88       9.072  13.985  10.898  1.00 13.66           C  
ATOM   1685  CG1 ILE C  88       8.030  13.133  10.185  1.00 13.98           C  
ATOM   1686  CG2 ILE C  88      10.422  13.307  10.993  1.00 14.97           C  
ATOM   1687  CD1 ILE C  88       8.380  12.798   8.743  1.00 16.37           C  
ATOM   1688  N   THR C  89       6.344  15.110  12.958  1.00 10.82           N  
ATOM   1689  CA  THR C  89       5.149  15.936  12.854  1.00 10.83           C  
ATOM   1690  C   THR C  89       5.413  17.433  12.952  1.00  8.38           C  
ATOM   1691  O   THR C  89       4.969  18.110  12.006  1.00  9.12           O  
ATOM   1692  CB  THR C  89       4.139  15.584  13.979  1.00 13.08           C  
ATOM   1693  OG1 THR C  89       3.851  14.202  13.875  1.00 11.06           O  
ATOM   1694  CG2 THR C  89       2.816  16.313  13.809  1.00 14.54           C  
ATOM   1695  N   ALA C  90       6.143  17.953  13.952  1.00  9.04           N  
ATOM   1696  CA  ALA C  90       6.338  19.393  14.007  1.00  9.85           C  
ATOM   1697  C   ALA C  90       7.139  19.914  12.796  1.00  8.85           C  
ATOM   1698  O   ALA C  90       6.825  20.960  12.187  1.00  9.24           O  
ATOM   1699  CB  ALA C  90       7.072  19.753  15.265  1.00  9.55           C  
ATOM   1700  N   SER C  91       8.171  19.172  12.393  1.00  4.48           N  
ATOM   1701  CA  SER C  91       8.977  19.583  11.249  1.00  8.45           C  
ATOM   1702  C   SER C  91       8.195  19.611   9.947  1.00  6.40           C  
ATOM   1703  O   SER C  91       8.334  20.602   9.239  1.00  8.16           O  
ATOM   1704  CB  SER C  91      10.161  18.649  11.091  1.00  5.70           C  
ATOM   1705  OG  SER C  91      11.042  18.855  12.171  1.00  7.47           O  
ATOM   1706  N   VAL C  92       7.351  18.623   9.610  1.00  6.12           N  
ATOM   1707  CA  VAL C  92       6.579  18.619   8.389  1.00  4.88           C  
ATOM   1708  C   VAL C  92       5.573  19.728   8.419  1.00  7.11           C  
ATOM   1709  O   VAL C  92       5.404  20.457   7.436  1.00  5.97           O  
ATOM   1710  CB  VAL C  92       5.810  17.257   8.184  1.00  6.11           C  
ATOM   1711  CG1 VAL C  92       4.893  17.287   6.940  1.00  8.37           C  
ATOM   1712  CG2 VAL C  92       6.830  16.156   7.974  1.00  9.27           C  
ATOM   1713  N   ASN C  93       4.884  19.947   9.524  1.00  4.21           N  
ATOM   1714  CA  ASN C  93       3.877  21.006   9.520  1.00  6.94           C  
ATOM   1715  C   ASN C  93       4.491  22.392   9.346  1.00  2.27           C  
ATOM   1716  O   ASN C  93       3.900  23.236   8.674  1.00  6.96           O  
ATOM   1717  CB  ASN C  93       3.096  21.052  10.814  1.00 12.65           C  
ATOM   1718  CG  ASN C  93       2.095  19.940  10.955  1.00 15.94           C  
ATOM   1719  OD1 ASN C  93       1.468  19.490  10.000  1.00 19.48           O  
ATOM   1720  ND2 ASN C  93       1.933  19.487  12.196  1.00 22.41           N  
ATOM   1721  N   CYS C  94       5.669  22.653   9.917  1.00  3.28           N  
ATOM   1722  CA  CYS C  94       6.308  23.955   9.814  1.00  3.62           C  
ATOM   1723  C   CYS C  94       6.943  24.093   8.448  1.00  4.75           C  
ATOM   1724  O   CYS C  94       6.840  25.186   7.871  1.00  7.69           O  
ATOM   1725  CB  CYS C  94       7.357  24.107  10.884  1.00  5.16           C  
ATOM   1726  SG  CYS C  94       8.102  25.743  11.063  1.00  7.97           S  
ATOM   1727  N   ALA C  95       7.538  23.028   7.880  1.00  2.56           N  
ATOM   1728  CA  ALA C  95       8.095  23.082   6.532  1.00  2.03           C  
ATOM   1729  C   ALA C  95       6.999  23.446   5.548  1.00  4.18           C  
ATOM   1730  O   ALA C  95       7.255  24.244   4.639  1.00  8.69           O  
ATOM   1731  CB  ALA C  95       8.669  21.731   6.135  1.00  2.26           C  
ATOM   1732  N   LYS C  96       5.765  22.949   5.667  1.00  4.54           N  
ATOM   1733  CA  LYS C  96       4.658  23.313   4.788  1.00  7.61           C  
ATOM   1734  C   LYS C  96       4.316  24.800   4.920  1.00  7.96           C  
ATOM   1735  O   LYS C  96       3.998  25.451   3.927  1.00  7.35           O  
ATOM   1736  CB  LYS C  96       3.428  22.495   5.126  1.00  8.76           C  
ATOM   1737  CG  LYS C  96       3.563  21.020   4.694  1.00 10.70           C  
ATOM   1738  CD  LYS C  96       2.249  20.350   5.021  1.00 13.21           C  
ATOM   1739  CE  LYS C  96       2.271  18.878   4.602  1.00 18.20           C  
ATOM   1740  NZ  LYS C  96       1.154  18.172   5.208  1.00 20.76           N  
ATOM   1741  N   LYS C  97       4.409  25.380   6.105  1.00 10.76           N  
ATOM   1742  CA  LYS C  97       4.271  26.820   6.231  1.00 14.47           C  
ATOM   1743  C   LYS C  97       5.466  27.523   5.599  1.00 12.95           C  
ATOM   1744  O   LYS C  97       5.275  28.557   4.924  1.00 13.53           O  
ATOM   1745  CB  LYS C  97       4.191  27.266   7.704  1.00 16.75           C  
ATOM   1746  CG  LYS C  97       2.904  26.732   8.337  1.00 22.91           C  
ATOM   1747  CD  LYS C  97       2.856  27.034   9.819  1.00 29.34           C  
ATOM   1748  CE  LYS C  97       1.506  26.614  10.393  1.00 31.97           C  
ATOM   1749  NZ  LYS C  97       0.456  27.547   9.988  1.00 39.50           N  
ATOM   1750  N   ILE C  98       6.715  27.018   5.685  1.00 10.07           N  
ATOM   1751  CA  ILE C  98       7.720  27.875   5.119  1.00 13.95           C  
ATOM   1752  C   ILE C  98       7.771  27.663   3.607  1.00 12.96           C  
ATOM   1753  O   ILE C  98       8.050  28.635   2.887  1.00 12.32           O  
ATOM   1754  CB  ILE C  98       9.140  27.703   5.799  1.00 15.10           C  
ATOM   1755  CG1 ILE C  98       9.998  26.877   4.983  1.00 17.80           C  
ATOM   1756  CG2 ILE C  98       9.082  27.107   7.181  1.00 13.88           C  
ATOM   1757  CD1 ILE C  98      11.365  27.403   5.382  1.00 18.58           C  
ATOM   1758  N   VAL C  99       7.448  26.502   3.034  1.00 11.99           N  
ATOM   1759  CA  VAL C  99       7.486  26.364   1.568  1.00 10.41           C  
ATOM   1760  C   VAL C  99       6.379  27.194   0.929  1.00 13.12           C  
ATOM   1761  O   VAL C  99       6.495  27.567  -0.240  1.00 14.73           O  
ATOM   1762  CB  VAL C  99       7.407  24.834   1.198  1.00  9.05           C  
ATOM   1763  CG1 VAL C  99       6.033  24.261   1.361  1.00  9.40           C  
ATOM   1764  CG2 VAL C  99       7.878  24.672  -0.220  1.00 10.04           C  
ATOM   1765  N   SER C 100       5.294  27.497   1.646  1.00 10.83           N  
ATOM   1766  CA  SER C 100       4.238  28.380   1.193  1.00 14.48           C  
ATOM   1767  C   SER C 100       4.546  29.861   1.441  1.00 16.56           C  
ATOM   1768  O   SER C 100       3.676  30.722   1.251  1.00 19.74           O  
ATOM   1769  CB  SER C 100       2.980  28.004   1.914  1.00 15.27           C  
ATOM   1770  OG  SER C 100       2.826  26.618   1.683  1.00 17.94           O  
ATOM   1771  N   ASP C 101       5.754  30.232   1.860  1.00 17.03           N  
ATOM   1772  CA  ASP C 101       5.987  31.617   2.198  1.00 18.29           C  
ATOM   1773  C   ASP C 101       6.466  32.435   1.017  1.00 18.84           C  
ATOM   1774  O   ASP C 101       6.553  33.658   1.194  1.00 21.38           O  
ATOM   1775  CB  ASP C 101       6.986  31.679   3.373  1.00 17.61           C  
ATOM   1776  CG  ASP C 101       7.007  33.023   4.099  1.00 18.96           C  
ATOM   1777  OD1 ASP C 101       5.947  33.509   4.492  1.00 17.07           O  
ATOM   1778  OD2 ASP C 101       8.087  33.591   4.245  1.00 17.73           O  
ATOM   1779  N   GLY C 102       6.708  31.912  -0.200  1.00 16.17           N  
ATOM   1780  CA  GLY C 102       7.093  32.753  -1.334  1.00 14.19           C  
ATOM   1781  C   GLY C 102       8.353  32.285  -2.033  1.00 16.44           C  
ATOM   1782  O   GLY C 102       8.587  32.586  -3.201  1.00 18.96           O  
ATOM   1783  N   ASN C 103       9.250  31.554  -1.383  1.00 11.51           N  
ATOM   1784  CA  ASN C 103      10.467  31.134  -2.033  1.00 10.28           C  
ATOM   1785  C   ASN C 103      10.494  29.635  -2.303  1.00 11.46           C  
ATOM   1786  O   ASN C 103      11.532  29.103  -2.709  1.00 12.81           O  
ATOM   1787  CB  ASN C 103      11.625  31.530  -1.163  1.00  8.68           C  
ATOM   1788  CG  ASN C 103      12.936  31.678  -1.895  1.00 10.24           C  
ATOM   1789  OD1 ASN C 103      13.981  31.483  -1.268  1.00 11.10           O  
ATOM   1790  ND2 ASN C 103      12.922  32.006  -3.083  1.00 11.95           N  
ATOM   1791  N   GLY C 104       9.401  28.915  -2.082  1.00  7.52           N  
ATOM   1792  CA  GLY C 104       9.337  27.477  -2.344  1.00  8.34           C  
ATOM   1793  C   GLY C 104      10.404  26.733  -1.580  1.00  8.07           C  
ATOM   1794  O   GLY C 104      10.756  27.099  -0.461  1.00  7.34           O  
ATOM   1795  N   MET C 105      11.035  25.719  -2.186  1.00  8.36           N  
ATOM   1796  CA  MET C 105      12.092  25.003  -1.491  1.00  8.09           C  
ATOM   1797  C   MET C 105      13.453  25.673  -1.546  1.00  6.15           C  
ATOM   1798  O   MET C 105      14.424  25.187  -0.968  1.00  5.09           O  
ATOM   1799  CB  MET C 105      12.216  23.580  -2.051  1.00  9.49           C  
ATOM   1800  CG  MET C 105      11.102  22.707  -1.490  1.00  6.83           C  
ATOM   1801  SD  MET C 105      11.274  20.937  -1.845  1.00 10.18           S  
ATOM   1802  CE  MET C 105      12.352  20.554  -0.498  1.00  6.35           C  
ATOM   1803  N   ASN C 106      13.569  26.850  -2.167  1.00  6.96           N  
ATOM   1804  CA  ASN C 106      14.869  27.541  -2.207  1.00  5.91           C  
ATOM   1805  C   ASN C 106      15.132  28.117  -0.834  1.00  7.82           C  
ATOM   1806  O   ASN C 106      16.183  28.694  -0.592  1.00  8.32           O  
ATOM   1807  CB  ASN C 106      14.889  28.712  -3.174  1.00 10.03           C  
ATOM   1808  CG  ASN C 106      14.837  28.290  -4.620  1.00 11.65           C  
ATOM   1809  OD1 ASN C 106      15.795  27.723  -5.123  1.00 12.95           O  
ATOM   1810  ND2 ASN C 106      13.724  28.528  -5.311  1.00 11.86           N  
ATOM   1811  N   ALA C 107      14.166  28.042   0.091  1.00  7.93           N  
ATOM   1812  CA  ALA C 107      14.359  28.439   1.496  1.00  5.04           C  
ATOM   1813  C   ALA C 107      15.342  27.487   2.159  1.00  4.17           C  
ATOM   1814  O   ALA C 107      15.863  27.794   3.225  1.00  5.54           O  
ATOM   1815  CB  ALA C 107      12.984  28.377   2.212  1.00  8.43           C  
ATOM   1816  N   TRP C 108      15.584  26.278   1.617  1.00  2.04           N  
ATOM   1817  CA  TRP C 108      16.542  25.347   2.190  1.00  2.96           C  
ATOM   1818  C   TRP C 108      17.796  25.427   1.316  1.00  2.05           C  
ATOM   1819  O   TRP C 108      17.833  25.044   0.147  1.00  5.50           O  
ATOM   1820  CB  TRP C 108      16.024  23.878   2.208  1.00  3.64           C  
ATOM   1821  CG  TRP C 108      14.982  23.688   3.315  1.00  5.64           C  
ATOM   1822  CD1 TRP C 108      15.366  23.363   4.595  1.00  6.06           C  
ATOM   1823  CD2 TRP C 108      13.612  23.835   3.201  1.00  7.40           C  
ATOM   1824  NE1 TRP C 108      14.230  23.309   5.272  1.00  4.28           N  
ATOM   1825  CE2 TRP C 108      13.175  23.573   4.495  1.00  4.93           C  
ATOM   1826  CE3 TRP C 108      12.696  24.155   2.196  1.00  9.61           C  
ATOM   1827  CZ2 TRP C 108      11.835  23.619   4.807  1.00  6.34           C  
ATOM   1828  CZ3 TRP C 108      11.347  24.199   2.526  1.00 11.69           C  
ATOM   1829  CH2 TRP C 108      10.928  23.931   3.821  1.00  8.48           C  
ATOM   1830  N   VAL C 109      18.841  25.955   1.922  1.00  2.03           N  
ATOM   1831  CA  VAL C 109      20.121  26.112   1.242  1.00  4.67           C  
ATOM   1832  C   VAL C 109      20.669  24.802   0.665  1.00  7.56           C  
ATOM   1833  O   VAL C 109      21.158  24.735  -0.472  1.00  3.71           O  
ATOM   1834  CB  VAL C 109      21.107  26.702   2.205  1.00  6.50           C  
ATOM   1835  CG1 VAL C 109      22.504  26.928   1.504  1.00  5.64           C  
ATOM   1836  CG2 VAL C 109      20.510  28.013   2.714  1.00  6.97           C  
ATOM   1837  N   ALA C 110      20.605  23.725   1.464  1.00  4.87           N  
ATOM   1838  CA  ALA C 110      21.079  22.431   0.972  1.00  4.63           C  
ATOM   1839  C   ALA C 110      20.256  21.902  -0.208  1.00  5.75           C  
ATOM   1840  O   ALA C 110      20.835  21.337  -1.139  1.00  5.61           O  
ATOM   1841  CB  ALA C 110      21.039  21.429   2.121  1.00  5.78           C  
ATOM   1842  N   TRP C 111      18.936  22.083  -0.289  1.00  4.51           N  
ATOM   1843  CA  TRP C 111      18.157  21.653  -1.415  1.00  7.39           C  
ATOM   1844  C   TRP C 111      18.602  22.449  -2.622  1.00  8.69           C  
ATOM   1845  O   TRP C 111      18.839  21.863  -3.695  1.00 10.35           O  
ATOM   1846  CB  TRP C 111      16.627  21.879  -1.210  1.00  5.09           C  
ATOM   1847  CG  TRP C 111      15.766  21.543  -2.446  1.00  3.46           C  
ATOM   1848  CD1 TRP C 111      15.359  20.254  -2.694  1.00  4.08           C  
ATOM   1849  CD2 TRP C 111      15.340  22.418  -3.424  1.00  4.31           C  
ATOM   1850  NE1 TRP C 111      14.712  20.314  -3.824  1.00  2.00           N  
ATOM   1851  CE2 TRP C 111      14.681  21.579  -4.285  1.00  4.79           C  
ATOM   1852  CE3 TRP C 111      15.441  23.758  -3.731  1.00  6.80           C  
ATOM   1853  CZ2 TRP C 111      14.092  22.042  -5.456  1.00  4.93           C  
ATOM   1854  CZ3 TRP C 111      14.846  24.238  -4.874  1.00  4.65           C  
ATOM   1855  CH2 TRP C 111      14.182  23.386  -5.732  1.00  5.62           C  
ATOM   1856  N   ARG C 112      18.725  23.773  -2.526  1.00  9.80           N  
ATOM   1857  CA  ARG C 112      18.999  24.512  -3.754  1.00  8.22           C  
ATOM   1858  C   ARG C 112      20.435  24.324  -4.219  1.00  6.55           C  
ATOM   1859  O   ARG C 112      20.709  24.548  -5.378  1.00 10.74           O  
ATOM   1860  CB  ARG C 112      18.682  26.011  -3.559  1.00  7.43           C  
ATOM   1861  CG  ARG C 112      19.672  26.793  -2.794  1.00  8.48           C  
ATOM   1862  CD  ARG C 112      19.100  28.213  -2.628  1.00 10.76           C  
ATOM   1863  NE  ARG C 112      20.108  28.991  -1.954  1.00  8.88           N  
ATOM   1864  CZ  ARG C 112      19.828  29.808  -0.954  1.00 10.93           C  
ATOM   1865  NH1 ARG C 112      18.582  30.013  -0.542  1.00  4.00           N  
ATOM   1866  NH2 ARG C 112      20.847  30.442  -0.384  1.00 13.06           N  
ATOM   1867  N   ASN C 113      21.369  23.894  -3.381  1.00  9.51           N  
ATOM   1868  CA  ASN C 113      22.761  23.646  -3.750  1.00  8.88           C  
ATOM   1869  C   ASN C 113      23.020  22.200  -4.090  1.00 13.28           C  
ATOM   1870  O   ASN C 113      24.009  21.935  -4.766  1.00 17.11           O  
ATOM   1871  CB  ASN C 113      23.739  23.968  -2.638  1.00 10.26           C  
ATOM   1872  CG  ASN C 113      23.876  25.470  -2.399  1.00 15.60           C  
ATOM   1873  OD1 ASN C 113      23.523  26.305  -3.227  1.00 15.45           O  
ATOM   1874  ND2 ASN C 113      24.370  25.894  -1.257  1.00 18.05           N  
ATOM   1875  N   ARG C 114      22.279  21.239  -3.547  1.00 10.88           N  
ATOM   1876  CA  ARG C 114      22.607  19.842  -3.811  1.00 10.34           C  
ATOM   1877  C   ARG C 114      21.482  19.048  -4.432  1.00 11.11           C  
ATOM   1878  O   ARG C 114      21.738  17.992  -5.019  1.00 16.23           O  
ATOM   1879  CB  ARG C 114      23.037  19.130  -2.525  1.00  6.78           C  
ATOM   1880  CG  ARG C 114      23.953  20.017  -1.734  1.00  8.20           C  
ATOM   1881  CD  ARG C 114      24.977  19.387  -0.832  1.00 12.39           C  
ATOM   1882  NE  ARG C 114      25.810  18.383  -1.501  1.00 12.02           N  
ATOM   1883  CZ  ARG C 114      26.687  17.655  -0.803  1.00 11.78           C  
ATOM   1884  NH1 ARG C 114      26.803  17.843   0.519  1.00 12.88           N  
ATOM   1885  NH2 ARG C 114      27.445  16.755  -1.427  1.00  9.90           N  
ATOM   1886  N   CYS C 115      20.234  19.491  -4.388  1.00  9.28           N  
ATOM   1887  CA  CYS C 115      19.132  18.719  -4.913  1.00  6.33           C  
ATOM   1888  C   CYS C 115      18.506  19.309  -6.139  1.00  8.87           C  
ATOM   1889  O   CYS C 115      18.030  18.559  -6.995  1.00  9.92           O  
ATOM   1890  CB  CYS C 115      18.034  18.586  -3.905  1.00  6.21           C  
ATOM   1891  SG  CYS C 115      18.603  17.865  -2.364  1.00  6.68           S  
ATOM   1892  N   LYS C 116      18.463  20.642  -6.226  1.00  8.84           N  
ATOM   1893  CA  LYS C 116      17.850  21.314  -7.370  1.00 12.49           C  
ATOM   1894  C   LYS C 116      18.521  20.889  -8.670  1.00 11.88           C  
ATOM   1895  O   LYS C 116      19.760  20.834  -8.780  1.00 15.42           O  
ATOM   1896  CB  LYS C 116      17.999  22.818  -7.206  1.00 14.55           C  
ATOM   1897  CG  LYS C 116      17.145  23.666  -8.136  1.00 16.19           C  
ATOM   1898  CD  LYS C 116      17.671  25.064  -7.842  1.00 19.58           C  
ATOM   1899  CE  LYS C 116      16.655  26.132  -8.147  1.00 25.26           C  
ATOM   1900  NZ  LYS C 116      17.135  27.416  -7.651  1.00 27.73           N  
ATOM   1901  N   GLY C 117      17.679  20.454  -9.602  1.00 12.42           N  
ATOM   1902  CA  GLY C 117      18.141  20.146 -10.952  1.00 16.03           C  
ATOM   1903  C   GLY C 117      18.732  18.757 -11.088  1.00 17.04           C  
ATOM   1904  O   GLY C 117      19.158  18.334 -12.165  1.00 20.16           O  
ATOM   1905  N   THR C 118      18.623  18.011 -10.009  1.00 13.84           N  
ATOM   1906  CA  THR C 118      19.101  16.665  -9.887  1.00 12.18           C  
ATOM   1907  C   THR C 118      17.941  15.672 -10.042  1.00 13.66           C  
ATOM   1908  O   THR C 118      16.735  15.943 -10.052  1.00 12.06           O  
ATOM   1909  CB  THR C 118      19.785  16.752  -8.532  1.00 16.16           C  
ATOM   1910  OG1 THR C 118      21.188  16.617  -8.765  1.00 22.25           O  
ATOM   1911  CG2 THR C 118      19.076  15.886  -7.519  1.00  5.42           C  
ATOM   1912  N   ASP C 119      18.410  14.448 -10.153  1.00 14.72           N  
ATOM   1913  CA  ASP C 119      17.629  13.239 -10.313  1.00 17.94           C  
ATOM   1914  C   ASP C 119      16.955  12.843  -9.004  1.00 15.82           C  
ATOM   1915  O   ASP C 119      17.177  11.766  -8.475  1.00 14.55           O  
ATOM   1916  CB  ASP C 119      18.598  12.175 -10.797  1.00 28.29           C  
ATOM   1917  CG  ASP C 119      19.990  12.297 -10.144  1.00 36.55           C  
ATOM   1918  OD1 ASP C 119      20.194  11.748  -9.039  1.00 37.98           O  
ATOM   1919  OD2 ASP C 119      20.831  13.012 -10.741  1.00 35.17           O  
ATOM   1920  N   VAL C 120      16.047  13.680  -8.526  1.00 13.30           N  
ATOM   1921  CA  VAL C 120      15.417  13.567  -7.215  1.00 16.30           C  
ATOM   1922  C   VAL C 120      14.654  12.268  -6.973  1.00 14.24           C  
ATOM   1923  O   VAL C 120      14.579  11.778  -5.856  1.00  9.99           O  
ATOM   1924  CB  VAL C 120      14.629  14.917  -7.187  1.00 18.48           C  
ATOM   1925  CG1 VAL C 120      13.142  14.816  -6.960  1.00 17.03           C  
ATOM   1926  CG2 VAL C 120      15.423  15.736  -6.194  1.00 15.36           C  
ATOM   1927  N   GLN C 121      14.117  11.651  -8.009  1.00 12.22           N  
ATOM   1928  CA  GLN C 121      13.498  10.338  -7.928  1.00 13.68           C  
ATOM   1929  C   GLN C 121      14.438   9.266  -7.356  1.00 13.03           C  
ATOM   1930  O   GLN C 121      13.991   8.353  -6.665  1.00 11.53           O  
ATOM   1931  CB  GLN C 121      13.030   9.936  -9.325  1.00 14.30           C  
ATOM   1932  CG  GLN C 121      14.110   9.668 -10.431  1.00 26.50           C  
ATOM   1933  CD  GLN C 121      14.974  10.829 -11.009  1.00 28.85           C  
ATOM   1934  OE1 GLN C 121      14.638  12.013 -10.894  1.00 33.22           O  
ATOM   1935  NE2 GLN C 121      16.132  10.602 -11.626  1.00 26.14           N  
ATOM   1936  N   ALA C 122      15.760   9.373  -7.542  1.00  9.93           N  
ATOM   1937  CA  ALA C 122      16.699   8.396  -7.069  1.00  9.71           C  
ATOM   1938  C   ALA C 122      16.633   8.235  -5.562  1.00 10.89           C  
ATOM   1939  O   ALA C 122      16.904   7.139  -5.085  1.00  8.13           O  
ATOM   1940  CB  ALA C 122      18.114   8.809  -7.443  1.00 12.21           C  
ATOM   1941  N   TRP C 123      16.244   9.260  -4.788  1.00  5.55           N  
ATOM   1942  CA  TRP C 123      16.143   9.131  -3.326  1.00  7.57           C  
ATOM   1943  C   TRP C 123      15.030   8.202  -2.836  1.00  7.89           C  
ATOM   1944  O   TRP C 123      14.977   7.915  -1.647  1.00  8.79           O  
ATOM   1945  CB  TRP C 123      15.959  10.531  -2.713  1.00  5.56           C  
ATOM   1946  CG  TRP C 123      17.264  11.297  -2.913  1.00  6.28           C  
ATOM   1947  CD1 TRP C 123      17.413  12.207  -3.933  1.00  5.16           C  
ATOM   1948  CD2 TRP C 123      18.420  11.121  -2.173  1.00  7.26           C  
ATOM   1949  NE1 TRP C 123      18.658  12.591  -3.858  1.00  7.39           N  
ATOM   1950  CE2 TRP C 123      19.299  11.978  -2.830  1.00  6.86           C  
ATOM   1951  CE3 TRP C 123      18.831  10.369  -1.083  1.00  8.34           C  
ATOM   1952  CZ2 TRP C 123      20.603  12.094  -2.401  1.00  6.01           C  
ATOM   1953  CZ3 TRP C 123      20.141  10.505  -0.665  1.00 10.28           C  
ATOM   1954  CH2 TRP C 123      21.026  11.356  -1.317  1.00  9.37           C  
ATOM   1955  N   ILE C 124      14.102   7.749  -3.689  1.00  6.62           N  
ATOM   1956  CA  ILE C 124      13.060   6.814  -3.275  1.00 10.83           C  
ATOM   1957  C   ILE C 124      13.139   5.502  -4.063  1.00  7.55           C  
ATOM   1958  O   ILE C 124      12.240   4.645  -4.052  1.00  9.23           O  
ATOM   1959  CB  ILE C 124      11.666   7.534  -3.408  1.00 12.83           C  
ATOM   1960  CG1 ILE C 124      11.303   7.968  -4.810  1.00 19.82           C  
ATOM   1961  CG2 ILE C 124      11.732   8.811  -2.580  1.00 14.74           C  
ATOM   1962  CD1 ILE C 124       9.883   8.645  -4.871  1.00 22.72           C  
ATOM   1963  N   ARG C 125      14.317   5.294  -4.682  1.00  7.58           N  
ATOM   1964  CA  ARG C 125      14.648   4.095  -5.431  1.00  7.90           C  
ATOM   1965  C   ARG C 125      14.653   2.946  -4.420  1.00  9.97           C  
ATOM   1966  O   ARG C 125      15.257   3.089  -3.361  1.00  4.95           O  
ATOM   1967  CB  ARG C 125      16.042   4.168  -6.022  1.00 10.93           C  
ATOM   1968  CG  ARG C 125      16.434   2.926  -6.791  1.00 12.37           C  
ATOM   1969  CD  ARG C 125      17.929   2.857  -6.929  1.00 17.62           C  
ATOM   1970  NE  ARG C 125      18.402   3.978  -7.665  1.00 22.50           N  
ATOM   1971  CZ  ARG C 125      19.423   4.697  -7.250  1.00 23.25           C  
ATOM   1972  NH1 ARG C 125      20.101   4.419  -6.131  1.00 24.31           N  
ATOM   1973  NH2 ARG C 125      19.763   5.708  -8.026  1.00 26.01           N  
ATOM   1974  N   GLY C 126      14.028   1.800  -4.736  1.00  6.01           N  
ATOM   1975  CA  GLY C 126      14.042   0.647  -3.850  1.00 10.00           C  
ATOM   1976  C   GLY C 126      13.061   0.773  -2.687  1.00 13.61           C  
ATOM   1977  O   GLY C 126      13.014  -0.136  -1.867  1.00 13.30           O  
ATOM   1978  N   CYS C 127      12.314   1.864  -2.511  1.00 13.54           N  
ATOM   1979  CA  CYS C 127      11.471   1.987  -1.339  1.00 14.37           C  
ATOM   1980  C   CYS C 127      10.109   1.472  -1.668  1.00 18.62           C  
ATOM   1981  O   CYS C 127       9.750   1.359  -2.833  1.00 17.31           O  
ATOM   1982  CB  CYS C 127      11.282   3.441  -0.899  1.00 10.13           C  
ATOM   1983  SG  CYS C 127      12.784   4.338  -0.453  1.00  6.78           S  
ATOM   1984  N   ARG C 128       9.445   1.302  -0.536  1.00 27.35           N  
ATOM   1985  CA  ARG C 128       8.008   1.140  -0.364  1.00 38.14           C  
ATOM   1986  C   ARG C 128       7.158   1.779  -1.478  1.00 38.81           C  
ATOM   1987  O   ARG C 128       7.262   1.380  -2.624  1.00 36.61           O  
ATOM   1988  CB  ARG C 128       7.650   1.741   1.079  1.00 43.54           C  
ATOM   1989  CG  ARG C 128       7.873   0.965   2.364  1.00 48.14           C  
ATOM   1990  CD  ARG C 128       7.197   1.466   3.655  1.00 50.63           C  
ATOM   1991  NE  ARG C 128       7.518   0.531   4.736  1.00 54.30           N  
ATOM   1992  CZ  ARG C 128       6.667  -0.396   5.210  1.00 54.80           C  
ATOM   1993  NH1 ARG C 128       5.389  -0.444   4.842  1.00 53.79           N  
ATOM   1994  NH2 ARG C 128       7.086  -1.270   6.133  1.00 56.66           N  
ATOM   1995  N   LEU C 129       6.215   2.586  -0.981  1.00 42.18           N  
ATOM   1996  CA  LEU C 129       5.470   3.640  -1.619  1.00 43.08           C  
ATOM   1997  C   LEU C 129       4.828   3.222  -2.943  1.00 45.62           C  
ATOM   1998  O   LEU C 129       5.135   3.778  -4.001  1.00 48.06           O  
ATOM   1999  CB  LEU C 129       6.484   4.834  -1.700  1.00 41.42           C  
ATOM   2000  CG  LEU C 129       7.504   5.081  -0.549  1.00 39.31           C  
ATOM   2001  CD1 LEU C 129       8.296   6.330  -0.807  1.00 38.68           C  
ATOM   2002  CD2 LEU C 129       6.798   5.288   0.758  1.00 41.00           C  
ATOM   2003  OXT LEU C 129       3.997   2.315  -2.893  1.00 46.78           O  
TER    2004      LEU C 129                                                      
