# Supplementary material for: Comparative Performance of High-Throughput Methods for Protein pKa Predictions
Source: J Chem Inf Model. 2023 Aug 8;63(16):5169–81. doi: 10.1021/acs.jcim.3c00165 (PMC10466379; doi:10.1021/acs.jcim.3c00165)
Supplement: Supplementary file 3 — ci3c00165_si_003.zip [file ci3c00165_si_003.zip › curated_pdbs/1a2p_curated_46.pdb]

ATOM   1724  N   ILE A   4      15.855  13.951  40.450  1.00 16.33           N  
ATOM   1725  CA  ILE A   4      17.256  13.420  40.404  1.00 15.96           C  
ATOM   1726  C   ILE A   4      18.059  13.598  41.710  1.00 14.20           C  
ATOM   1727  O   ILE A   4      18.432  14.772  41.948  1.00 13.80           O  
ATOM   1728  CB  ILE A   4      17.949  14.107  39.151  1.00 17.62           C  
ATOM   1729  CG1 ILE A   4      16.755  14.242  38.137  1.00 19.82           C  
ATOM   1730  CG2 ILE A   4      19.121  13.345  38.506  1.00 17.76           C  
ATOM   1731  CD1 ILE A   4      17.359  14.234  36.704  1.00 21.06           C  
ATOM   1732  N   ASN A   5      18.323  12.516  42.410  1.00 12.32           N  
ATOM   1733  CA  ASN A   5      19.133  12.693  43.654  1.00 11.57           C  
ATOM   1734  C   ASN A   5      20.107  11.517  43.863  1.00 10.38           C  
ATOM   1735  O   ASN A   5      20.555  11.224  44.983  1.00  8.52           O  
ATOM   1736  CB  ASN A   5      18.154  12.978  44.781  1.00 12.03           C  
ATOM   1737  CG  ASN A   5      17.499  11.749  45.303  1.00 13.41           C  
ATOM   1738  OD1 ASN A   5      17.029  10.901  44.521  1.00 15.74           O  
ATOM   1739  ND2 ASN A   5      17.475  11.550  46.617  1.00 15.61           N  
ATOM   1740  N   THR A   6      20.369  10.878  42.737  1.00  9.90           N  
ATOM   1741  CA  THR A   6      21.264   9.683  42.842  1.00 12.06           C  
ATOM   1742  C   THR A   6      22.632  10.141  42.290  1.00 11.63           C  
ATOM   1743  O   THR A   6      22.523  11.130  41.529  1.00 10.58           O  
ATOM   1744  CB  THR A   6      20.732   8.369  42.122  1.00 11.67           C  
ATOM   1745  OG1 THR A   6      20.655   8.837  40.724  1.00 10.78           O  
ATOM   1746  CG2 THR A   6      19.418   7.840  42.657  1.00 12.62           C  
ATOM   1747  N   PHE A   7      23.685   9.403  42.697  1.00 11.42           N  
ATOM   1748  CA  PHE A   7      25.000   9.880  42.149  1.00 10.95           C  
ATOM   1749  C   PHE A   7      25.077   9.894  40.640  1.00 11.62           C  
ATOM   1750  O   PHE A   7      25.666  10.808  40.001  1.00 11.99           O  
ATOM   1751  CB  PHE A   7      26.122   9.035  42.747  1.00 11.35           C  
ATOM   1752  CG  PHE A   7      26.525   9.175  44.191  1.00  9.60           C  
ATOM   1753  CD1 PHE A   7      27.204  10.326  44.644  1.00  8.07           C  
ATOM   1754  CD2 PHE A   7      26.180   8.138  45.050  1.00  8.58           C  
ATOM   1755  CE1 PHE A   7      27.553  10.414  45.992  1.00  6.91           C  
ATOM   1756  CE2 PHE A   7      26.508   8.213  46.421  1.00  8.53           C  
ATOM   1757  CZ  PHE A   7      27.188   9.358  46.857  1.00  6.98           C  
ATOM   1758  N   ASP A   8      24.608   8.909  39.935  1.00 12.65           N  
ATOM   1759  CA  ASP A   8      24.742   8.793  38.457  1.00 14.00           C  
ATOM   1760  C   ASP A   8      23.885   9.812  37.736  1.00 13.38           C  
ATOM   1761  O   ASP A   8      24.264  10.538  36.766  1.00 14.92           O  
ATOM   1762  CB  ASP A   8      24.523   7.278  38.067  1.00 17.51           C  
ATOM   1763  CG  ASP A   8      25.909   6.645  38.079  1.00 21.49           C  
ATOM   1764  OD1 ASP A   8      26.637   6.936  37.111  1.00 23.11           O  
ATOM   1765  OD2 ASP A   8      26.428   6.034  39.058  1.00 25.20           O  
ATOM   1766  N   GLY A   9      22.681   9.938  38.258  1.00 12.92           N  
ATOM   1767  CA  GLY A   9      21.652  10.860  37.770  1.00 12.93           C  
ATOM   1768  C   GLY A   9      22.153  12.272  37.886  1.00 12.61           C  
ATOM   1769  O   GLY A   9      22.046  12.994  36.909  1.00 13.31           O  
ATOM   1770  N   VAL A  10      22.676  12.699  39.060  1.00 12.49           N  
ATOM   1771  CA  VAL A  10      23.168  14.095  39.147  1.00 10.50           C  
ATOM   1772  C   VAL A  10      24.416  14.233  38.332  1.00 10.26           C  
ATOM   1773  O   VAL A  10      24.592  15.327  37.760  1.00  9.36           O  
ATOM   1774  CB  VAL A  10      23.352  14.448  40.655  1.00 10.00           C  
ATOM   1775  CG1 VAL A  10      23.982  15.821  40.772  1.00  8.35           C  
ATOM   1776  CG2 VAL A  10      22.009  14.219  41.379  1.00 10.22           C  
ATOM   1777  N   ALA A  11      25.269  13.188  38.344  1.00 10.79           N  
ATOM   1778  CA  ALA A  11      26.558  13.416  37.544  1.00 10.46           C  
ATOM   1779  C   ALA A  11      26.285  13.628  36.058  1.00 10.30           C  
ATOM   1780  O   ALA A  11      26.877  14.477  35.383  1.00  9.71           O  
ATOM   1781  CB  ALA A  11      27.418  12.202  37.810  1.00  9.69           C  
ATOM   1782  N   ASP A  12      25.361  12.778  35.563  1.00 11.43           N  
ATOM   1783  CA  ASP A  12      25.033  12.976  34.122  1.00 12.38           C  
ATOM   1784  C   ASP A  12      24.337  14.285  33.832  1.00 13.11           C  
ATOM   1785  O   ASP A  12      24.527  14.826  32.741  1.00 13.65           O  
ATOM   1786  CB  ASP A  12      24.127  11.839  33.611  1.00 15.41           C  
ATOM   1787  CG  ASP A  12      24.824  10.504  33.518  1.00 16.31           C  
ATOM   1788  OD1 ASP A  12      26.051  10.603  33.385  1.00 16.97           O  
ATOM   1789  OD2 ASP A  12      24.145   9.465  33.683  1.00 19.91           O  
ATOM   1790  N   TYR A  13      23.490  14.739  34.751  1.00 13.44           N  
ATOM   1791  CA  TYR A  13      22.769  16.007  34.556  1.00 13.41           C  
ATOM   1792  C   TYR A  13      23.671  17.177  34.532  1.00 13.48           C  
ATOM   1793  O   TYR A  13      23.567  18.104  33.694  1.00 13.55           O  
ATOM   1794  CB  TYR A  13      21.822  16.091  35.776  1.00 15.11           C  
ATOM   1795  CG  TYR A  13      20.930  17.309  35.549  1.00 16.10           C  
ATOM   1796  CD1 TYR A  13      21.281  18.602  35.789  1.00 16.10           C  
ATOM   1797  CD2 TYR A  13      19.681  16.985  35.019  1.00 16.72           C  
ATOM   1798  CE1 TYR A  13      20.410  19.655  35.513  1.00 16.45           C  
ATOM   1799  CE2 TYR A  13      18.776  18.003  34.750  1.00 17.07           C  
ATOM   1800  CZ  TYR A  13      19.170  19.318  35.012  1.00 17.04           C  
ATOM   1801  OH  TYR A  13      18.164  20.175  34.720  1.00 17.27           O  
ATOM   1802  N   LEU A  14      24.584  17.232  35.522  1.00 13.82           N  
ATOM   1803  CA  LEU A  14      25.572  18.308  35.602  1.00 14.00           C  
ATOM   1804  C   LEU A  14      26.449  18.366  34.352  1.00 16.55           C  
ATOM   1805  O   LEU A  14      26.853  19.495  33.971  1.00 16.22           O  
ATOM   1806  CB  LEU A  14      26.424  18.010  36.821  1.00 10.50           C  
ATOM   1807  CG  LEU A  14      25.971  18.556  38.148  1.00  9.22           C  
ATOM   1808  CD1 LEU A  14      26.874  17.889  39.202  1.00 10.93           C  
ATOM   1809  CD2 LEU A  14      26.113  20.078  38.260  1.00  6.34           C  
ATOM   1810  N   GLN A  15      26.864  17.187  33.844  1.00 18.68           N  
ATOM   1811  CA  GLN A  15      27.772  17.199  32.664  1.00 21.47           C  
ATOM   1812  C   GLN A  15      27.037  17.631  31.372  1.00 23.58           C  
ATOM   1813  O   GLN A  15      27.684  18.313  30.535  1.00 23.65           O  
ATOM   1814  CB  GLN A  15      28.536  15.887  32.517  1.00 19.79           C  
ATOM   1815  CG  GLN A  15      29.693  15.866  33.507  1.00 18.98           C  
ATOM   1816  CD  GLN A  15      30.858  14.987  33.095  1.00 18.75           C  
ATOM   1817  OE1 GLN A  15      30.565  13.878  32.597  1.00 18.84           O  
ATOM   1818  NE2 GLN A  15      32.104  15.454  33.305  1.00 18.05           N  
ATOM   1819  N   THR A  16      25.723  17.335  31.331  1.00 25.40           N  
ATOM   1820  CA  THR A  16      24.852  17.728  30.206  1.00 26.50           C  
ATOM   1821  C   THR A  16      24.336  19.183  30.240  1.00 26.63           C  
ATOM   1822  O   THR A  16      24.360  20.047  29.294  1.00 26.61           O  
ATOM   1823  CB  THR A  16      23.615  16.715  30.069  1.00 27.94           C  
ATOM   1824  OG1 THR A  16      23.917  15.322  30.394  1.00 27.79           O  
ATOM   1825  CG2 THR A  16      23.060  16.885  28.643  1.00 27.90           C  
ATOM   1826  N   TYR A  17      23.810  19.541  31.433  1.00 26.22           N  
ATOM   1827  CA  TYR A  17      23.235  20.898  31.594  1.00 25.41           C  
ATOM   1828  C   TYR A  17      24.034  21.947  32.304  1.00 23.53           C  
ATOM   1829  O   TYR A  17      23.694  23.141  32.278  1.00 21.93           O  
ATOM   1830  CB  TYR A  17      21.887  20.749  32.365  1.00 27.58           C  
ATOM   1831  CG  TYR A  17      21.032  19.920  31.452  1.00 30.24           C  
ATOM   1832  CD1 TYR A  17      20.875  20.175  30.076  1.00 32.01           C  
ATOM   1833  CD2 TYR A  17      20.458  18.806  32.029  1.00 31.51           C  
ATOM   1834  CE1 TYR A  17      20.064  19.317  29.280  1.00 33.22           C  
ATOM   1835  CE2 TYR A  17      19.650  17.935  31.275  1.00 33.15           C  
ATOM   1836  CZ  TYR A  17      19.460  18.211  29.900  1.00 34.16           C  
ATOM   1837  OH  TYR A  17      18.659  17.311  29.193  1.00 35.56           O  
ATOM   1838  N   HIS A  18      25.097  21.486  32.932  1.00 22.13           N  
ATOM   1839  CA  HIS A  18      26.005  22.365  33.650  1.00 20.58           C  
ATOM   1840  C   HIS A  18      25.298  23.065  34.790  1.00 18.73           C  
ATOM   1841  O   HIS A  18      25.619  24.286  34.965  1.00 18.46           O  
ATOM   1842  CB  HIS A  18      26.677  23.433  32.708  1.00 25.07           C  
ATOM   1843  CG  HIS A  18      27.441  22.586  31.710  1.00 28.21           C  
ATOM   1844  ND1 HIS A  18      27.228  22.442  30.370  1.00 29.93           N  
ATOM   1845  CD2 HIS A  18      28.449  21.734  32.067  1.00 28.77           C  
ATOM   1846  CE1 HIS A  18      28.105  21.520  29.948  1.00 30.70           C  
ATOM   1847  NE2 HIS A  18      28.824  21.051  30.963  1.00 29.53           N  
ATOM   1848  N   LYS A  19      24.444  22.321  35.475  1.00 15.86           N  
ATOM   1849  CA  LYS A  19      23.813  23.052  36.609  1.00 13.92           C  
ATOM   1850  C   LYS A  19      23.169  21.957  37.417  1.00 12.17           C  
ATOM   1851  O   LYS A  19      22.987  20.847  36.780  1.00 11.69           O  
ATOM   1852  CB  LYS A  19      22.866  24.173  36.122  1.00 14.93           C  
ATOM   1853  CG  LYS A  19      21.798  23.720  35.161  1.00 15.82           C  
ATOM   1854  CD  LYS A  19      20.576  24.592  34.930  1.00 18.71           C  
ATOM   1855  CE  LYS A  19      19.602  23.872  33.971  1.00 19.85           C  
ATOM   1856  NZ  LYS A  19      18.789  24.760  33.129  0.50 19.31           N  
ATOM   1857  N   LEU A  20      22.813  22.210  38.663  1.00 10.98           N  
ATOM   1858  CA  LEU A  20      22.105  21.068  39.357  1.00 11.07           C  
ATOM   1859  C   LEU A  20      20.631  20.972  38.893  1.00 10.83           C  
ATOM   1860  O   LEU A  20      20.039  21.987  38.417  1.00 10.52           O  
ATOM   1861  CB  LEU A  20      22.233  21.218  40.856  1.00 10.82           C  
ATOM   1862  CG  LEU A  20      23.559  20.955  41.546  1.00 10.33           C  
ATOM   1863  CD1 LEU A  20      23.664  21.741  42.858  1.00  9.92           C  
ATOM   1864  CD2 LEU A  20      23.772  19.445  41.817  1.00 10.06           C  
ATOM   1865  N   PRO A  21      20.083  19.764  39.016  1.00 10.39           N  
ATOM   1866  CA  PRO A  21      18.658  19.593  38.693  1.00 10.76           C  
ATOM   1867  C   PRO A  21      17.851  20.544  39.572  1.00 10.63           C  
ATOM   1868  O   PRO A  21      18.317  21.102  40.554  1.00  9.45           O  
ATOM   1869  CB  PRO A  21      18.355  18.120  38.899  1.00 10.45           C  
ATOM   1870  CG  PRO A  21      19.679  17.467  39.098  1.00 10.19           C  
ATOM   1871  CD  PRO A  21      20.652  18.521  39.534  1.00 10.10           C  
ATOM   1872  N   ASP A  22      16.573  20.636  39.173  1.00 12.33           N  
ATOM   1873  CA  ASP A  22      15.587  21.526  39.831  1.00 13.16           C  
ATOM   1874  C   ASP A  22      15.284  21.191  41.284  1.00 12.15           C  
ATOM   1875  O   ASP A  22      14.837  22.133  41.938  1.00 12.39           O  
ATOM   1876  CB  ASP A  22      14.335  21.711  38.959  1.00 17.64           C  
ATOM   1877  CG  ASP A  22      14.769  22.608  37.772  1.00 22.47           C  
ATOM   1878  OD1 ASP A  22      15.657  23.536  37.831  1.00 24.67           O  
ATOM   1879  OD2 ASP A  22      14.126  22.293  36.721  1.00 24.08           O  
ATOM   1880  N   ASN A  23      15.522  20.021  41.761  1.00 11.25           N  
ATOM   1881  CA  ASN A  23      15.274  19.789  43.183  1.00 10.13           C  
ATOM   1882  C   ASN A  23      16.375  20.354  44.078  1.00  9.65           C  
ATOM   1883  O   ASN A  23      16.214  20.037  45.282  1.00  9.84           O  
ATOM   1884  CB  ASN A  23      15.085  18.283  43.316  1.00 10.95           C  
ATOM   1885  CG  ASN A  23      16.230  17.427  42.756  1.00 10.21           C  
ATOM   1886  OD1 ASN A  23      16.462  17.369  41.541  1.00 10.90           O  
ATOM   1887  ND2 ASN A  23      16.828  16.580  43.588  1.00  6.91           N  
ATOM   1888  N   TYR A  24      17.383  21.083  43.609  1.00  8.37           N  
ATOM   1889  CA  TYR A  24      18.427  21.496  44.582  1.00  8.35           C  
ATOM   1890  C   TYR A  24      18.284  22.934  45.038  1.00  7.70           C  
ATOM   1891  O   TYR A  24      17.921  23.745  44.171  1.00  7.14           O  
ATOM   1892  CB  TYR A  24      19.864  21.311  43.960  1.00  7.24           C  
ATOM   1893  CG  TYR A  24      20.185  19.805  44.010  1.00  6.83           C  
ATOM   1894  CD1 TYR A  24      20.774  19.303  45.182  1.00  6.22           C  
ATOM   1895  CD2 TYR A  24      19.939  18.933  42.969  1.00  6.46           C  
ATOM   1896  CE1 TYR A  24      21.026  17.947  45.315  1.00  6.87           C  
ATOM   1897  CE2 TYR A  24      20.211  17.567  43.078  1.00  6.88           C  
ATOM   1898  CZ  TYR A  24      20.762  17.064  44.261  1.00  7.67           C  
ATOM   1899  OH  TYR A  24      21.098  15.724  44.470  1.00  7.95           O  
ATOM   1900  N   ILE A  25      18.570  23.177  46.286  1.00  7.35           N  
ATOM   1901  CA  ILE A  25      18.489  24.599  46.677  1.00  8.37           C  
ATOM   1902  C   ILE A  25      19.755  24.850  47.460  1.00  8.83           C  
ATOM   1903  O   ILE A  25      20.121  23.859  48.110  1.00  9.21           O  
ATOM   1904  CB  ILE A  25      17.181  24.982  47.481  1.00  8.43           C  
ATOM   1905  CG1 ILE A  25      16.908  23.977  48.618  1.00  8.08           C  
ATOM   1906  CG2 ILE A  25      15.974  25.226  46.502  1.00  8.04           C  
ATOM   1907  CD1 ILE A  25      15.660  24.404  49.488  1.00  8.07           C  
ATOM   1908  N   THR A  26      20.386  25.981  47.556  1.00  9.01           N  
ATOM   1909  CA  THR A  26      21.559  26.195  48.421  1.00  8.78           C  
ATOM   1910  C   THR A  26      21.164  26.316  49.893  1.00  9.54           C  
ATOM   1911  O   THR A  26      19.963  26.442  50.261  1.00  9.06           O  
ATOM   1912  CB  THR A  26      22.329  27.490  47.963  1.00  8.87           C  
ATOM   1913  OG1 THR A  26      21.458  28.593  48.308  1.00  6.92           O  
ATOM   1914  CG2 THR A  26      22.691  27.426  46.449  1.00  9.35           C  
ATOM   1915  N   LYS A  27      22.174  26.288  50.732  1.00  9.90           N  
ATOM   1916  CA  LYS A  27      21.785  26.351  52.189  1.00 12.17           C  
ATOM   1917  C   LYS A  27      21.028  27.647  52.472  1.00 12.53           C  
ATOM   1918  O   LYS A  27      20.064  27.695  53.225  1.00 12.53           O  
ATOM   1919  CB  LYS A  27      22.998  26.350  53.158  1.00 12.29           C  
ATOM   1920  CG  LYS A  27      23.569  24.912  53.122  1.00 15.21           C  
ATOM   1921  CD  LYS A  27      24.736  24.783  54.118  1.00 17.12           C  
ATOM   1922  CE  LYS A  27      25.910  24.303  53.253  1.00 18.97           C  
ATOM   1923  NZ  LYS A  27      27.225  24.769  53.815  0.50 18.73           N  
ATOM   1924  N   SER A  28      21.549  28.818  51.994  1.00 12.71           N  
ATOM   1925  CA  SER A  28      20.900  30.096  52.250  1.00 13.89           C  
ATOM   1926  C   SER A  28      19.506  30.089  51.627  1.00 13.84           C  
ATOM   1927  O   SER A  28      18.697  30.651  52.383  1.00 14.71           O  
ATOM   1928  CB  SER A  28      21.775  31.235  51.743  1.00 16.27           C  
ATOM   1929  OG  SER A  28      21.831  30.978  50.340  1.00 20.58           O  
ATOM   1930  N   GLU A  29      19.183  29.483  50.504  1.00 13.67           N  
ATOM   1931  CA  GLU A  29      17.839  29.487  49.999  1.00 13.56           C  
ATOM   1932  C   GLU A  29      16.960  28.574  50.845  1.00 13.43           C  
ATOM   1933  O   GLU A  29      15.771  28.933  51.009  1.00 14.52           O  
ATOM   1934  CB  GLU A  29      17.719  28.917  48.606  1.00 15.09           C  
ATOM   1935  CG  GLU A  29      18.514  29.717  47.586  1.00 19.41           C  
ATOM   1936  CD  GLU A  29      18.589  28.965  46.288  1.00 21.31           C  
ATOM   1937  OE1 GLU A  29      19.046  27.907  45.959  1.00 21.63           O  
ATOM   1938  OE2 GLU A  29      17.978  29.581  45.375  1.00 25.38           O  
ATOM   1939  N   ALA A  30      17.423  27.436  51.339  1.00 11.94           N  
ATOM   1940  CA  ALA A  30      16.659  26.531  52.226  1.00 10.59           C  
ATOM   1941  C   ALA A  30      16.399  27.288  53.514  1.00  9.94           C  
ATOM   1942  O   ALA A  30      15.326  27.259  54.126  1.00 11.07           O  
ATOM   1943  CB  ALA A  30      17.484  25.254  52.506  1.00  9.43           C  
ATOM   1944  N   GLN A  31      17.390  27.988  54.050  1.00 10.40           N  
ATOM   1945  CA  GLN A  31      17.354  28.784  55.256  1.00 11.83           C  
ATOM   1946  C   GLN A  31      16.141  29.776  55.170  1.00 12.31           C  
ATOM   1947  O   GLN A  31      15.309  29.845  56.096  1.00 11.60           O  
ATOM   1948  CB  GLN A  31      18.602  29.550  55.687  1.00 13.99           C  
ATOM   1949  CG  GLN A  31      19.733  28.591  56.026  1.00 17.88           C  
ATOM   1950  CD  GLN A  31      21.046  29.341  56.183  0.50 19.77           C  
ATOM   1951  OE1 GLN A  31      22.038  28.920  56.796  0.50 21.53           O  
ATOM   1952  NE2 GLN A  31      21.187  30.553  55.639  0.50 21.19           N  
ATOM   1953  N   ALA A  32      16.169  30.523  54.078  1.00 12.04           N  
ATOM   1954  CA  ALA A  32      15.156  31.533  53.860  1.00 12.76           C  
ATOM   1955  C   ALA A  32      13.769  30.877  53.897  1.00 13.25           C  
ATOM   1956  O   ALA A  32      12.829  31.560  54.307  1.00 14.07           O  
ATOM   1957  CB  ALA A  32      15.464  32.219  52.529  1.00 11.07           C  
ATOM   1958  N   LEU A  33      13.620  29.669  53.396  1.00 12.96           N  
ATOM   1959  CA  LEU A  33      12.386  28.932  53.329  1.00 12.56           C  
ATOM   1960  C   LEU A  33      11.936  28.357  54.678  1.00 11.06           C  
ATOM   1961  O   LEU A  33      10.807  27.848  54.736  1.00 10.55           O  
ATOM   1962  CB  LEU A  33      12.530  27.752  52.318  1.00 15.86           C  
ATOM   1963  CG  LEU A  33      12.370  28.138  50.871  1.00 18.48           C  
ATOM   1964  CD1 LEU A  33      12.706  26.980  49.944  1.00 18.91           C  
ATOM   1965  CD2 LEU A  33      10.922  28.602  50.621  1.00 19.77           C  
ATOM   1966  N   GLY A  34      12.760  28.377  55.680  1.00 10.11           N  
ATOM   1967  CA  GLY A  34      12.371  27.880  56.988  1.00  9.28           C  
ATOM   1968  C   GLY A  34      13.304  26.745  57.406  1.00  9.49           C  
ATOM   1969  O   GLY A  34      12.989  26.381  58.543  1.00  9.83           O  
ATOM   1970  N   TRP A  35      14.256  26.352  56.582  1.00  9.18           N  
ATOM   1971  CA  TRP A  35      15.159  25.259  56.994  1.00  8.65           C  
ATOM   1972  C   TRP A  35      15.935  25.573  58.275  1.00  8.50           C  
ATOM   1973  O   TRP A  35      16.595  26.601  58.352  1.00  9.24           O  
ATOM   1974  CB  TRP A  35      16.086  24.781  55.860  1.00  6.05           C  
ATOM   1975  CG  TRP A  35      16.969  23.647  56.326  1.00  6.92           C  
ATOM   1976  CD1 TRP A  35      16.644  22.443  56.899  1.00  5.95           C  
ATOM   1977  CD2 TRP A  35      18.393  23.575  56.275  1.00  5.93           C  
ATOM   1978  NE1 TRP A  35      17.703  21.608  57.195  1.00  5.85           N  
ATOM   1979  CE2 TRP A  35      18.813  22.345  56.835  1.00  6.75           C  
ATOM   1980  CE3 TRP A  35      19.282  24.524  55.764  1.00  6.91           C  
ATOM   1981  CZ2 TRP A  35      20.176  22.011  56.873  1.00  6.93           C  
ATOM   1982  CZ3 TRP A  35      20.638  24.260  55.812  1.00  7.96           C  
ATOM   1983  CH2 TRP A  35      21.041  23.016  56.328  1.00  7.97           C  
ATOM   1984  N   VAL A  36      15.859  24.752  59.307  1.00  9.13           N  
ATOM   1985  CA  VAL A  36      16.570  24.861  60.586  1.00  9.77           C  
ATOM   1986  C   VAL A  36      17.323  23.507  60.756  1.00  9.99           C  
ATOM   1987  O   VAL A  36      16.684  22.530  61.125  1.00 10.01           O  
ATOM   1988  CB  VAL A  36      15.773  25.160  61.846  1.00 10.55           C  
ATOM   1989  CG1 VAL A  36      16.665  25.404  63.106  1.00  9.98           C  
ATOM   1990  CG2 VAL A  36      14.859  26.380  61.643  1.00 11.15           C  
ATOM   1991  N   ALA A  37      18.643  23.645  60.480  1.00 11.07           N  
ATOM   1992  CA  ALA A  37      19.541  22.441  60.536  1.00 11.21           C  
ATOM   1993  C   ALA A  37      19.322  21.600  61.779  1.00 11.64           C  
ATOM   1994  O   ALA A  37      19.062  20.365  61.612  1.00 13.15           O  
ATOM   1995  CB  ALA A  37      20.987  22.911  60.235  1.00  9.43           C  
ATOM   1996  N   SER A  38      19.346  22.166  62.967  1.00 11.37           N  
ATOM   1997  CA  SER A  38      19.135  21.491  64.215  1.00 12.44           C  
ATOM   1998  C   SER A  38      17.836  20.710  64.358  1.00 12.93           C  
ATOM   1999  O   SER A  38      17.770  19.804  65.219  1.00 11.67           O  
ATOM   2000  CB  SER A  38      19.252  22.464  65.393  1.00 13.42           C  
ATOM   2001  OG  SER A  38      20.694  22.796  65.465  1.00 18.78           O  
ATOM   2002  N   LYS A  39      16.853  20.995  63.485  1.00 13.36           N  
ATOM   2003  CA  LYS A  39      15.612  20.231  63.663  1.00 13.72           C  
ATOM   2004  C   LYS A  39      15.447  19.257  62.539  1.00 13.68           C  
ATOM   2005  O   LYS A  39      14.314  18.728  62.582  1.00 14.50           O  
ATOM   2006  CB  LYS A  39      14.385  21.151  63.663  1.00 18.06           C  
ATOM   2007  CG  LYS A  39      14.336  22.008  64.971  1.00 21.58           C  
ATOM   2008  CD  LYS A  39      13.921  23.439  64.654  1.00 25.14           C  
ATOM   2009  CE  LYS A  39      12.404  23.614  64.671  1.00 27.10           C  
ATOM   2010  NZ  LYS A  39      12.063  24.892  63.948  1.00 29.13           N  
ATOM   2011  N   GLY A  40      16.426  19.073  61.673  1.00 12.36           N  
ATOM   2012  CA  GLY A  40      16.251  18.135  60.575  1.00 11.58           C  
ATOM   2013  C   GLY A  40      14.875  18.219  59.885  1.00 11.30           C  
ATOM   2014  O   GLY A  40      14.212  17.205  59.543  1.00 10.63           O  
ATOM   2015  N   ASN A  41      14.488  19.464  59.634  1.00 11.64           N  
ATOM   2016  CA  ASN A  41      13.161  19.717  59.016  1.00 11.79           C  
ATOM   2017  C   ASN A  41      13.244  19.999  57.537  1.00 11.82           C  
ATOM   2018  O   ASN A  41      12.188  20.563  57.174  1.00 12.44           O  
ATOM   2019  CB  ASN A  41      12.533  20.950  59.680  1.00 10.95           C  
ATOM   2020  CG  ASN A  41      13.159  22.318  59.437  1.00 11.83           C  
ATOM   2021  OD1 ASN A  41      14.189  22.612  58.791  1.00 12.00           O  
ATOM   2022  ND2 ASN A  41      12.580  23.446  59.916  1.00 10.13           N  
ATOM   2023  N   LEU A  42      14.315  19.746  56.792  1.00 11.27           N  
ATOM   2024  CA  LEU A  42      14.262  20.158  55.371  1.00 10.22           C  
ATOM   2025  C   LEU A  42      13.015  19.666  54.655  1.00 10.08           C  
ATOM   2026  O   LEU A  42      12.427  20.532  53.951  1.00  9.34           O  
ATOM   2027  CB  LEU A  42      15.637  19.890  54.667  1.00  7.43           C  
ATOM   2028  CG  LEU A  42      15.683  20.319  53.199  1.00  7.06           C  
ATOM   2029  CD1 LEU A  42      15.537  21.849  53.047  1.00  6.31           C  
ATOM   2030  CD2 LEU A  42      17.049  19.890  52.682  1.00  7.22           C  
ATOM   2031  N   ALA A  43      12.710  18.380  54.765  1.00 10.07           N  
ATOM   2032  CA  ALA A  43      11.543  17.805  54.075  1.00 10.67           C  
ATOM   2033  C   ALA A  43      10.220  18.437  54.574  1.00 11.70           C  
ATOM   2034  O   ALA A  43       9.255  18.367  53.787  1.00 11.66           O  
ATOM   2035  CB  ALA A  43      11.481  16.294  54.197  1.00  7.26           C  
ATOM   2036  N   ASP A  44      10.146  19.077  55.730  1.00 12.50           N  
ATOM   2037  CA  ASP A  44       8.902  19.750  56.159  1.00 13.03           C  
ATOM   2038  C   ASP A  44       8.692  21.155  55.573  1.00 12.60           C  
ATOM   2039  O   ASP A  44       7.509  21.523  55.353  1.00 13.13           O  
ATOM   2040  CB  ASP A  44       8.777  19.849  57.678  1.00 15.80           C  
ATOM   2041  CG  ASP A  44       8.837  18.485  58.361  1.00 18.28           C  
ATOM   2042  OD1 ASP A  44       8.366  17.483  57.755  1.00 19.53           O  
ATOM   2043  OD2 ASP A  44       9.385  18.473  59.499  1.00 21.46           O  
ATOM   2044  N   VAL A  45       9.757  21.910  55.349  1.00 11.45           N  
ATOM   2045  CA  VAL A  45       9.632  23.285  54.796  1.00  9.87           C  
ATOM   2046  C   VAL A  45       9.826  23.233  53.274  1.00  9.92           C  
ATOM   2047  O   VAL A  45       9.332  24.172  52.601  1.00 10.47           O  
ATOM   2048  CB  VAL A  45      10.573  24.250  55.532  1.00  9.09           C  
ATOM   2049  CG1 VAL A  45      10.172  24.265  57.018  1.00  7.28           C  
ATOM   2050  CG2 VAL A  45      12.038  23.936  55.311  1.00  7.69           C  
ATOM   2051  N   ALA A  46      10.519  22.203  52.750  1.00  8.49           N  
ATOM   2052  CA  ALA A  46      10.733  22.175  51.286  1.00  7.67           C  
ATOM   2053  C   ALA A  46      10.662  20.764  50.740  1.00  7.27           C  
ATOM   2054  O   ALA A  46      11.683  20.147  50.344  1.00  8.20           O  
ATOM   2055  CB  ALA A  46      12.039  22.987  51.065  1.00  6.05           C  
ATOM   2056  N   PRO A  47       9.467  20.179  50.729  1.00  7.28           N  
ATOM   2057  CA  PRO A  47       9.293  18.800  50.265  1.00  7.02           C  
ATOM   2058  C   PRO A  47       9.876  18.556  48.869  1.00  6.73           C  
ATOM   2059  O   PRO A  47       9.591  19.381  47.958  1.00  7.09           O  
ATOM   2060  CB  PRO A  47       7.784  18.511  50.287  1.00  7.24           C  
ATOM   2061  CG  PRO A  47       7.242  19.527  51.288  1.00  5.90           C  
ATOM   2062  CD  PRO A  47       8.133  20.680  51.133  1.00  6.44           C  
ATOM   2063  N   GLY A  48      10.586  17.446  48.772  1.00  5.05           N  
ATOM   2064  CA  GLY A  48      11.194  16.942  47.567  1.00  4.33           C  
ATOM   2065  C   GLY A  48      12.478  17.699  47.225  1.00  5.68           C  
ATOM   2066  O   GLY A  48      13.160  17.458  46.209  1.00  6.93           O  
ATOM   2067  N   LYS A  49      12.953  18.660  47.986  1.00  6.34           N  
ATOM   2068  CA  LYS A  49      14.199  19.384  47.780  1.00  7.68           C  
ATOM   2069  C   LYS A  49      15.360  18.841  48.623  1.00  8.56           C  
ATOM   2070  O   LYS A  49      15.255  18.284  49.738  1.00  8.50           O  
ATOM   2071  CB  LYS A  49      13.984  20.843  48.184  1.00 10.18           C  
ATOM   2072  CG ALYS A  49      12.844  21.559  47.464  0.50 10.37           C  
ATOM   2073  CG BLYS A  49      12.869  21.571  47.447  0.50 10.10           C  
ATOM   2074  CD ALYS A  49      13.242  21.897  46.046  0.50 11.78           C  
ATOM   2075  CD BLYS A  49      13.333  22.242  46.169  0.50 11.24           C  
ATOM   2076  CE ALYS A  49      12.069  22.325  45.162  0.50 12.43           C  
ATOM   2077  CE BLYS A  49      12.191  22.305  45.143  0.50 11.86           C  
ATOM   2078  NZ ALYS A  49      12.629  23.001  43.955  0.50 12.55           N  
ATOM   2079  NZ BLYS A  49      11.313  23.445  45.523  0.50 10.92           N  
ATOM   2080  N   SER A  50      16.556  19.084  48.089  1.00  8.49           N  
ATOM   2081  CA  SER A  50      17.856  18.699  48.649  1.00  8.05           C  
ATOM   2082  C   SER A  50      18.782  19.925  48.705  1.00  7.17           C  
ATOM   2083  O   SER A  50      18.613  20.805  47.845  1.00  6.68           O  
ATOM   2084  CB  SER A  50      18.528  17.635  47.748  1.00  8.66           C  
ATOM   2085  OG  SER A  50      17.925  16.370  47.882  1.00  6.99           O  
ATOM   2086  N   ILE A  51      19.687  19.950  49.664  1.00  6.60           N  
ATOM   2087  CA  ILE A  51      20.690  21.004  49.748  1.00  6.30           C  
ATOM   2088  C   ILE A  51      21.776  20.727  48.680  1.00  6.31           C  
ATOM   2089  O   ILE A  51      22.298  19.602  48.567  1.00  5.91           O  
ATOM   2090  CB  ILE A  51      21.435  21.070  51.115  1.00  6.05           C  
ATOM   2091  CG1 ILE A  51      20.422  21.306  52.285  1.00  8.24           C  
ATOM   2092  CG2 ILE A  51      22.569  22.156  51.123  1.00  6.27           C  
ATOM   2093  CD1 ILE A  51      19.619  22.667  52.136  1.00  6.83           C  
ATOM   2094  N   GLY A  52      22.196  21.705  47.904  1.00  6.29           N  
ATOM   2095  CA  GLY A  52      23.304  21.632  46.962  1.00  5.93           C  
ATOM   2096  C   GLY A  52      23.559  22.909  46.212  1.00  6.28           C  
ATOM   2097  O   GLY A  52      22.682  23.811  46.095  1.00  6.30           O  
ATOM   2098  N   GLY A  53      24.770  22.958  45.700  1.00  6.59           N  
ATOM   2099  CA  GLY A  53      25.152  24.145  44.912  1.00  7.34           C  
ATOM   2100  C   GLY A  53      26.157  24.982  45.655  1.00  7.92           C  
ATOM   2101  O   GLY A  53      26.757  25.941  45.136  1.00  7.68           O  
ATOM   2102  N   ASP A  54      26.377  24.648  46.925  1.00  9.65           N  
ATOM   2103  CA  ASP A  54      27.345  25.506  47.657  1.00 10.58           C  
ATOM   2104  C   ASP A  54      28.790  25.049  47.435  1.00 10.83           C  
ATOM   2105  O   ASP A  54      29.158  23.926  47.214  1.00  9.26           O  
ATOM   2106  CB  ASP A  54      27.087  25.618  49.160  1.00 12.98           C  
ATOM   2107  CG  ASP A  54      25.693  26.105  49.525  1.00 15.05           C  
ATOM   2108  OD1 ASP A  54      25.518  27.324  49.362  1.00 16.32           O  
ATOM   2109  OD2 ASP A  54      24.801  25.311  49.912  1.00 16.21           O  
ATOM   2110  N   ILE A  55      29.648  26.040  47.591  1.00 12.00           N  
ATOM   2111  CA  ILE A  55      31.095  25.887  47.480  1.00 14.09           C  
ATOM   2112  C   ILE A  55      31.692  25.080  48.627  1.00 13.61           C  
ATOM   2113  O   ILE A  55      31.426  25.266  49.782  1.00 13.18           O  
ATOM   2114  CB  ILE A  55      31.834  27.252  47.254  1.00 16.29           C  
ATOM   2115  CG1 ILE A  55      31.784  27.534  45.703  1.00 18.27           C  
ATOM   2116  CG2 ILE A  55      33.304  27.302  47.713  1.00 16.48           C  
ATOM   2117  CD1 ILE A  55      31.851  29.072  45.540  1.00 19.29           C  
ATOM   2118  N   PHE A  56      32.515  24.197  48.131  1.00 14.74           N  
ATOM   2119  CA  PHE A  56      33.346  23.256  48.860  1.00 15.34           C  
ATOM   2120  C   PHE A  56      34.793  23.821  48.752  1.00 16.28           C  
ATOM   2121  O   PHE A  56      35.541  24.086  47.816  1.00 15.81           O  
ATOM   2122  CB  PHE A  56      33.275  21.820  48.401  1.00 13.43           C  
ATOM   2123  CG  PHE A  56      34.113  20.896  49.278  1.00 13.80           C  
ATOM   2124  CD1 PHE A  56      33.639  20.505  50.534  1.00 12.66           C  
ATOM   2125  CD2 PHE A  56      35.351  20.431  48.782  1.00 13.90           C  
ATOM   2126  CE1 PHE A  56      34.396  19.639  51.344  1.00 12.57           C  
ATOM   2127  CE2 PHE A  56      36.118  19.565  49.600  1.00 14.64           C  
ATOM   2128  CZ  PHE A  56      35.656  19.208  50.890  1.00 12.85           C  
ATOM   2129  N   SER A  57      35.237  23.979  49.962  1.00 17.58           N  
ATOM   2130  CA  SER A  57      36.537  24.454  50.368  1.00 19.34           C  
ATOM   2131  C   SER A  57      37.666  23.590  49.844  1.00 18.79           C  
ATOM   2132  O   SER A  57      38.496  24.213  49.142  1.00 20.04           O  
ATOM   2133  CB  SER A  57      36.499  24.430  51.920  1.00 22.18           C  
ATOM   2134  OG  SER A  57      37.542  25.379  52.236  1.00 24.83           O  
ATOM   2135  N   ASN A  58      37.773  22.311  50.111  1.00 18.41           N  
ATOM   2136  CA  ASN A  58      38.967  21.580  49.590  1.00 18.08           C  
ATOM   2137  C   ASN A  58      40.270  22.067  50.294  1.00 18.99           C  
ATOM   2138  O   ASN A  58      41.384  22.085  49.745  1.00 19.41           O  
ATOM   2139  CB  ASN A  58      39.125  21.625  48.086  1.00 14.14           C  
ATOM   2140  CG  ASN A  58      39.940  20.424  47.615  1.00 13.19           C  
ATOM   2141  OD1 ASN A  58      39.921  19.292  48.252  1.00 12.67           O  
ATOM   2142  ND2 ASN A  58      40.623  20.607  46.502  1.00 12.08           N  
ATOM   2143  N   ARG A  59      40.169  22.433  51.552  1.00 19.77           N  
ATOM   2144  CA  ARG A  59      41.270  22.805  52.363  1.00 21.52           C  
ATOM   2145  C   ARG A  59      42.279  21.653  52.474  1.00 22.75           C  
ATOM   2146  O   ARG A  59      43.473  22.111  52.548  1.00 23.59           O  
ATOM   2147  CB  ARG A  59      40.875  23.171  53.809  1.00 22.95           C  
ATOM   2148  CG  ARG A  59      39.779  24.215  53.943  1.00 26.61           C  
ATOM   2149  CD  ARG A  59      39.559  25.309  54.531  0.00 22.91           C  
ATOM   2150  NE  ARG A  59      38.698  26.339  53.927  0.00 22.91           N  
ATOM   2151  CZ  ARG A  59      38.324  27.481  54.526  0.00 22.91           C  
ATOM   2152  NH1 ARG A  59      38.807  27.832  55.725  0.00 22.91           N  
ATOM   2153  NH2 ARG A  59      37.455  28.354  53.991  0.00 22.91           N  
ATOM   2154  N   GLU A  60      41.989  20.373  52.545  1.00 22.80           N  
ATOM   2155  CA  GLU A  60      43.040  19.342  52.721  1.00 22.22           C  
ATOM   2156  C   GLU A  60      43.672  18.703  51.526  1.00 21.25           C  
ATOM   2157  O   GLU A  60      44.417  17.699  51.631  1.00 21.09           O  
ATOM   2158  CB  GLU A  60      42.371  18.246  53.562  1.00 25.35           C  
ATOM   2159  CG  GLU A  60      41.578  19.060  54.646  1.00 31.36           C  
ATOM   2160  CD  GLU A  60      41.269  18.172  55.800  1.00 34.11           C  
ATOM   2161  OE1 GLU A  60      41.897  17.121  55.919  1.00 36.80           O  
ATOM   2162  OE2 GLU A  60      40.339  18.473  56.581  1.00 37.66           O  
ATOM   2163  N   GLY A  61      43.318  19.303  50.406  1.00 19.90           N  
ATOM   2164  CA  GLY A  61      43.836  18.902  49.124  1.00 18.79           C  
ATOM   2165  C   GLY A  61      43.512  17.495  48.691  1.00 17.98           C  
ATOM   2166  O   GLY A  61      44.284  16.978  47.874  1.00 17.85           O  
ATOM   2167  N   LYS A  62      42.436  16.934  49.197  1.00 17.13           N  
ATOM   2168  CA  LYS A  62      41.865  15.627  48.930  1.00 16.51           C  
ATOM   2169  C   LYS A  62      41.286  15.555  47.516  1.00 16.26           C  
ATOM   2170  O   LYS A  62      41.229  14.457  46.935  1.00 16.35           O  
ATOM   2171  CB  LYS A  62      40.814  15.267  50.003  1.00 16.39           C  
ATOM   2172  CG  LYS A  62      41.466  14.968  51.338  1.00 16.01           C  
ATOM   2173  CD  LYS A  62      40.541  14.100  52.227  1.00 17.30           C  
ATOM   2174  CE  LYS A  62      40.916  14.433  53.680  1.00 17.08           C  
ATOM   2175  NZ  LYS A  62      39.869  13.952  54.620  1.00 17.40           N  
ATOM   2176  N   LEU A  63      40.831  16.673  46.917  1.00 15.44           N  
ATOM   2177  CA  LEU A  63      40.303  16.681  45.536  1.00 15.48           C  
ATOM   2178  C   LEU A  63      41.381  17.414  44.688  1.00 15.50           C  
ATOM   2179  O   LEU A  63      42.071  18.291  45.210  1.00 14.37           O  
ATOM   2180  CB  LEU A  63      38.900  17.298  45.397  1.00 13.90           C  
ATOM   2181  CG  LEU A  63      37.723  16.812  46.213  1.00 13.14           C  
ATOM   2182  CD1 LEU A  63      36.680  17.912  46.360  1.00 14.04           C  
ATOM   2183  CD2 LEU A  63      37.144  15.633  45.474  1.00 12.42           C  
ATOM   2184  N   PRO A  64      41.426  17.012  43.413  1.00 16.46           N  
ATOM   2185  CA  PRO A  64      42.392  17.660  42.489  1.00 16.71           C  
ATOM   2186  C   PRO A  64      42.237  19.173  42.498  1.00 16.24           C  
ATOM   2187  O   PRO A  64      41.156  19.695  42.191  1.00 16.19           O  
ATOM   2188  CB  PRO A  64      42.164  16.927  41.159  1.00 16.67           C  
ATOM   2189  CG  PRO A  64      41.210  15.786  41.387  1.00 16.50           C  
ATOM   2190  CD  PRO A  64      40.588  15.983  42.741  1.00 16.41           C  
ATOM   2191  N   GLY A  65      43.307  19.823  42.846  1.00 16.42           N  
ATOM   2192  CA  GLY A  65      43.372  21.315  42.903  1.00 16.81           C  
ATOM   2193  C   GLY A  65      44.083  21.849  41.629  1.00 16.83           C  
ATOM   2194  O   GLY A  65      44.900  21.250  40.896  1.00 16.87           O  
ATOM   2195  N   LYS A  66      43.726  23.075  41.262  1.00 16.70           N  
ATOM   2196  CA  LYS A  66      44.352  23.692  40.086  1.00 17.19           C  
ATOM   2197  C   LYS A  66      43.958  25.149  40.167  1.00 18.42           C  
ATOM   2198  O   LYS A  66      42.892  25.407  40.771  1.00 18.58           O  
ATOM   2199  CB  LYS A  66      43.950  23.135  38.789  1.00 15.81           C  
ATOM   2200  CG  LYS A  66      44.264  23.926  37.546  1.00 15.75           C  
ATOM   2201  CD  LYS A  66      43.501  23.149  36.467  1.00 17.64           C  
ATOM   2202  CE  LYS A  66      43.679  23.735  35.071  1.00 19.33           C  
ATOM   2203  NZ  LYS A  66      43.747  22.565  34.136  0.50 18.98           N  
ATOM   2204  N   SER A  67      44.807  26.055  39.634  1.00 19.87           N  
ATOM   2205  CA  SER A  67      44.512  27.516  39.680  1.00 20.83           C  
ATOM   2206  C   SER A  67      43.270  27.779  38.787  1.00 20.38           C  
ATOM   2207  O   SER A  67      43.174  27.358  37.637  1.00 21.69           O  
ATOM   2208  CB  SER A  67      45.626  28.527  39.371  1.00 22.29           C  
ATOM   2209  OG  SER A  67      45.326  29.166  38.091  1.00 25.70           O  
ATOM   2210  N   GLY A  68      42.315  28.451  39.437  1.00 20.12           N  
ATOM   2211  CA  GLY A  68      41.066  28.845  38.817  1.00 19.39           C  
ATOM   2212  C   GLY A  68      39.992  27.776  38.947  1.00 18.69           C  
ATOM   2213  O   GLY A  68      38.873  28.079  38.524  1.00 19.28           O  
ATOM   2214  N   ARG A  69      40.339  26.633  39.514  1.00 17.55           N  
ATOM   2215  CA  ARG A  69      39.390  25.550  39.739  1.00 15.60           C  
ATOM   2216  C   ARG A  69      38.593  25.729  41.027  1.00 14.88           C  
ATOM   2217  O   ARG A  69      39.235  25.778  42.087  1.00 13.84           O  
ATOM   2218  CB  ARG A  69      40.066  24.160  39.752  1.00 12.79           C  
ATOM   2219  CG  ARG A  69      38.977  23.099  40.089  1.00 11.49           C  
ATOM   2220  CD  ARG A  69      39.714  21.806  40.051  1.00 10.65           C  
ATOM   2221  NE  ARG A  69      39.939  21.552  38.615  1.00 10.25           N  
ATOM   2222  CZ  ARG A  69      40.876  20.669  38.218  1.00 12.64           C  
ATOM   2223  NH1 ARG A  69      41.670  20.055  39.114  1.00 11.10           N  
ATOM   2224  NH2 ARG A  69      41.079  20.371  36.902  1.00 12.03           N  
ATOM   2225  N   THR A  70      37.241  25.681  40.916  1.00 14.64           N  
ATOM   2226  CA  THR A  70      36.501  25.744  42.214  1.00 14.65           C  
ATOM   2227  C   THR A  70      35.605  24.489  42.334  1.00 13.54           C  
ATOM   2228  O   THR A  70      35.255  23.857  41.283  1.00 14.05           O  
ATOM   2229  CB  THR A  70      35.821  27.120  42.513  1.00 17.38           C  
ATOM   2230  OG1 THR A  70      34.872  27.274  41.422  1.00 18.39           O  
ATOM   2231  CG2 THR A  70      36.767  28.346  42.654  1.00 18.28           C  
ATOM   2232  N   TRP A  71      35.345  24.125  43.605  1.00 11.51           N  
ATOM   2233  CA  TRP A  71      34.529  22.921  43.803  1.00  9.89           C  
ATOM   2234  C   TRP A  71      33.166  23.247  44.406  1.00  8.98           C  
ATOM   2235  O   TRP A  71      33.199  24.165  45.204  1.00  8.21           O  
ATOM   2236  CB  TRP A  71      35.240  21.883  44.726  1.00  8.96           C  
ATOM   2237  CG  TRP A  71      36.388  21.219  44.009  1.00  8.39           C  
ATOM   2238  CD1 TRP A  71      37.676  21.709  43.966  1.00  8.93           C  
ATOM   2239  CD2 TRP A  71      36.397  20.011  43.228  1.00  7.30           C  
ATOM   2240  NE1 TRP A  71      38.510  20.882  43.242  1.00  7.52           N  
ATOM   2241  CE2 TRP A  71      37.746  19.852  42.765  1.00  7.49           C  
ATOM   2242  CE3 TRP A  71      35.395  19.144  42.842  1.00  5.77           C  
ATOM   2243  CZ2 TRP A  71      38.195  18.802  41.945  1.00  6.86           C  
ATOM   2244  CZ3 TRP A  71      35.818  18.045  42.077  1.00  6.26           C  
ATOM   2245  CH2 TRP A  71      37.150  17.917  41.669  1.00  8.69           C  
ATOM   2246  N   ARG A  72      32.120  22.545  44.033  1.00  8.38           N  
ATOM   2247  CA  ARG A  72      30.845  22.816  44.669  1.00  8.36           C  
ATOM   2248  C   ARG A  72      30.330  21.480  45.204  1.00  7.80           C  
ATOM   2249  O   ARG A  72      30.897  20.474  44.730  1.00  7.71           O  
ATOM   2250  CB  ARG A  72      29.838  23.428  43.699  1.00 10.04           C  
ATOM   2251  CG  ARG A  72      30.066  24.930  43.629  1.00 11.98           C  
ATOM   2252  CD  ARG A  72      29.005  25.546  42.739  1.00 15.51           C  
ATOM   2253  NE  ARG A  72      29.660  26.708  42.207  1.00 18.99           N  
ATOM   2254  CZ  ARG A  72      29.511  27.895  42.854  1.00 21.27           C  
ATOM   2255  NH1 ARG A  72      28.752  28.111  43.933  1.00 22.07           N  
ATOM   2256  NH2 ARG A  72      30.196  28.900  42.298  1.00 22.50           N  
ATOM   2257  N   GLU A  73      29.314  21.396  46.077  1.00  7.21           N  
ATOM   2258  CA  GLU A  73      28.835  20.071  46.523  1.00  6.53           C  
ATOM   2259  C   GLU A  73      27.320  19.985  46.445  1.00  6.15           C  
ATOM   2260  O   GLU A  73      26.648  21.017  46.354  1.00  5.38           O  
ATOM   2261  CB  GLU A  73      29.293  19.902  47.976  1.00  5.75           C  
ATOM   2262  CG  GLU A  73      28.953  21.173  48.774  1.00  7.32           C  
ATOM   2263  CD  GLU A  73      28.915  20.773  50.218  1.00  8.68           C  
ATOM   2264  OE1 GLU A  73      28.311  19.775  50.546  1.00  6.10           O  
ATOM   2265  OE2 GLU A  73      29.530  21.436  51.080  1.00 11.99           O  
ATOM   2266  N   ALA A  74      26.754  18.783  46.495  1.00  5.77           N  
ATOM   2267  CA  ALA A  74      25.315  18.727  46.434  1.00  5.50           C  
ATOM   2268  C   ALA A  74      25.005  17.529  47.295  1.00  5.59           C  
ATOM   2269  O   ALA A  74      25.845  16.615  47.203  1.00  5.44           O  
ATOM   2270  CB  ALA A  74      24.714  18.435  45.058  1.00  5.95           C  
ATOM   2271  N   ASP A  75      23.908  17.403  48.016  1.00  6.03           N  
ATOM   2272  CA  ASP A  75      23.514  16.206  48.800  1.00  5.94           C  
ATOM   2273  C   ASP A  75      22.977  15.056  47.853  1.00  5.98           C  
ATOM   2274  O   ASP A  75      22.271  15.415  46.853  1.00  6.66           O  
ATOM   2275  CB  ASP A  75      22.433  16.599  49.794  1.00  3.90           C  
ATOM   2276  CG  ASP A  75      23.013  17.314  51.004  1.00  6.26           C  
ATOM   2277  OD1 ASP A  75      24.077  17.907  50.955  1.00  6.50           O  
ATOM   2278  OD2 ASP A  75      22.315  17.244  52.078  1.00  5.64           O  
ATOM   2279  N   ILE A  76      23.235  13.809  48.075  1.00  5.13           N  
ATOM   2280  CA  ILE A  76      22.813  12.729  47.225  1.00  5.95           C  
ATOM   2281  C   ILE A  76      22.044  11.836  48.176  1.00  6.25           C  
ATOM   2282  O   ILE A  76      22.450  11.890  49.314  1.00  5.88           O  
ATOM   2283  CB  ILE A  76      23.943  11.926  46.516  1.00  6.33           C  
ATOM   2284  CG1 ILE A  76      24.660  12.840  45.450  1.00  4.71           C  
ATOM   2285  CG2 ILE A  76      23.467  10.567  45.900  1.00  5.86           C  
ATOM   2286  CD1 ILE A  76      23.855  13.324  44.227  1.00  4.36           C  
ATOM   2287  N   ASN A  77      21.057  11.161  47.660  1.00  7.91           N  
ATOM   2288  CA  ASN A  77      20.135  10.230  48.362  1.00  8.75           C  
ATOM   2289  C   ASN A  77      19.348  10.889  49.488  1.00  9.24           C  
ATOM   2290  O   ASN A  77      19.033  10.104  50.469  1.00  9.93           O  
ATOM   2291  CB  ASN A  77      20.852   8.974  48.946  1.00  8.10           C  
ATOM   2292  CG  ASN A  77      21.566   8.275  47.803  1.00  8.67           C  
ATOM   2293  OD1 ASN A  77      20.910   8.030  46.759  1.00 10.07           O  
ATOM   2294  ND2 ASN A  77      22.857   8.024  47.924  1.00  7.55           N  
ATOM   2295  N   TYR A  78      19.179  12.226  49.427  1.00  9.03           N  
ATOM   2296  CA  TYR A  78      18.404  12.744  50.623  1.00  8.96           C  
ATOM   2297  C   TYR A  78      16.913  12.645  50.336  1.00  8.64           C  
ATOM   2298  O   TYR A  78      16.478  12.926  49.209  1.00  7.68           O  
ATOM   2299  CB  TYR A  78      18.877  14.210  50.918  1.00  8.85           C  
ATOM   2300  CG  TYR A  78      17.972  14.871  51.927  1.00  7.89           C  
ATOM   2301  CD1 TYR A  78      18.251  14.601  53.278  1.00  6.82           C  
ATOM   2302  CD2 TYR A  78      16.835  15.619  51.581  1.00  8.01           C  
ATOM   2303  CE1 TYR A  78      17.462  15.112  54.287  1.00  6.15           C  
ATOM   2304  CE2 TYR A  78      16.009  16.120  52.617  1.00  6.94           C  
ATOM   2305  CZ  TYR A  78      16.342  15.871  53.947  1.00  6.40           C  
ATOM   2306  OH  TYR A  78      15.526  16.281  54.998  1.00  6.60           O  
ATOM   2307  N   THR A  79      16.116  12.239  51.315  1.00  9.62           N  
ATOM   2308  CA  THR A  79      14.645  12.171  51.136  1.00 11.01           C  
ATOM   2309  C   THR A  79      14.002  12.909  52.325  1.00 10.29           C  
ATOM   2310  O   THR A  79      13.164  13.829  52.120  1.00 10.37           O  
ATOM   2311  CB  THR A  79      14.119  10.740  50.797  1.00 12.98           C  
ATOM   2312  OG1 THR A  79      14.289   9.950  52.059  1.00 18.46           O  
ATOM   2313  CG2 THR A  79      14.736   9.926  49.667  1.00 12.82           C  
ATOM   2314  N   SER A  80      14.396  12.676  53.557  1.00 10.23           N  
ATOM   2315  CA  SER A  80      13.802  13.481  54.629  1.00 10.94           C  
ATOM   2316  C   SER A  80      14.574  13.335  55.917  1.00 11.04           C  
ATOM   2317  O   SER A  80      15.406  12.441  55.832  1.00 11.62           O  
ATOM   2318  CB  SER A  80      12.335  13.063  54.721  1.00 12.49           C  
ATOM   2319  OG  SER A  80      12.496  11.846  55.453  1.00 14.42           O  
ATOM   2320  N   GLY A  81      14.400  14.178  56.921  1.00 11.17           N  
ATOM   2321  CA  GLY A  81      15.122  14.133  58.190  1.00 10.91           C  
ATOM   2322  C   GLY A  81      16.376  14.985  58.143  1.00 11.30           C  
ATOM   2323  O   GLY A  81      16.524  15.918  57.332  1.00 12.45           O  
ATOM   2324  N   PHE A  82      17.407  14.673  58.895  1.00 10.11           N  
ATOM   2325  CA  PHE A  82      18.731  15.263  59.006  1.00  8.90           C  
ATOM   2326  C   PHE A  82      19.425  14.791  57.713  1.00  8.18           C  
ATOM   2327  O   PHE A  82      19.040  13.839  57.032  1.00  8.26           O  
ATOM   2328  CB  PHE A  82      19.527  14.869  60.263  1.00  8.07           C  
ATOM   2329  CG  PHE A  82      19.032  15.549  61.502  1.00 10.15           C  
ATOM   2330  CD1 PHE A  82      19.553  16.822  61.854  1.00 10.79           C  
ATOM   2331  CD2 PHE A  82      18.037  14.913  62.289  1.00 10.32           C  
ATOM   2332  CE1 PHE A  82      19.080  17.477  62.997  1.00 10.67           C  
ATOM   2333  CE2 PHE A  82      17.581  15.610  63.415  1.00 10.97           C  
ATOM   2334  CZ  PHE A  82      18.074  16.887  63.743  1.00  9.72           C  
ATOM   2335  N   ARG A  83      20.429  15.553  57.383  1.00  7.52           N  
ATOM   2336  CA  ARG A  83      21.228  15.351  56.190  1.00  7.60           C  
ATOM   2337  C   ARG A  83      22.006  14.083  56.425  1.00  7.98           C  
ATOM   2338  O   ARG A  83      22.334  13.760  57.566  1.00  7.34           O  
ATOM   2339  CB  ARG A  83      22.122  16.575  55.881  1.00  6.40           C  
ATOM   2340  CG  ARG A  83      21.290  17.822  55.561  1.00  6.11           C  
ATOM   2341  CD  ARG A  83      22.192  18.977  55.463  1.00  7.45           C  
ATOM   2342  NE  ARG A  83      23.090  18.854  54.272  1.00  7.17           N  
ATOM   2343  CZ  ARG A  83      24.207  19.592  54.108  1.00  8.84           C  
ATOM   2344  NH1 ARG A  83      24.563  20.536  55.015  1.00  8.53           N  
ATOM   2345  NH2 ARG A  83      25.001  19.421  53.031  1.00  9.34           N  
ATOM   2346  N   ASN A  84      22.250  13.391  55.299  1.00  8.57           N  
ATOM   2347  CA  ASN A  84      23.047  12.133  55.393  1.00  8.16           C  
ATOM   2348  C   ASN A  84      24.513  12.491  55.123  1.00  9.43           C  
ATOM   2349  O   ASN A  84      24.977  13.641  55.149  1.00  9.26           O  
ATOM   2350  CB  ASN A  84      22.385  11.177  54.435  1.00  6.74           C  
ATOM   2351  CG  ASN A  84      22.473  11.546  52.971  1.00  5.94           C  
ATOM   2352  OD1 ASN A  84      23.275  12.450  52.648  1.00  5.69           O  
ATOM   2353  ND2 ASN A  84      21.661  10.904  52.150  1.00  3.59           N  
ATOM   2354  N   SER A  85      25.296  11.466  54.717  1.00 10.35           N  
ATOM   2355  CA  SER A  85      26.727  11.800  54.476  1.00 11.08           C  
ATOM   2356  C   SER A  85      27.204  11.519  53.076  1.00 10.05           C  
ATOM   2357  O   SER A  85      28.452  11.472  52.895  1.00 10.06           O  
ATOM   2358  CB  SER A  85      27.570  11.220  55.594  1.00 14.57           C  
ATOM   2359  OG  SER A  85      27.310   9.848  55.707  1.00 18.32           O  
ATOM   2360  N   ASP A  86      26.214  11.482  52.166  1.00  9.03           N  
ATOM   2361  CA  ASP A  86      26.542  11.327  50.733  1.00  7.71           C  
ATOM   2362  C   ASP A  86      26.561  12.670  50.011  1.00  6.43           C  
ATOM   2363  O   ASP A  86      25.598  13.445  50.103  1.00  5.75           O  
ATOM   2364  CB  ASP A  86      25.580  10.389  49.990  1.00  9.12           C  
ATOM   2365  CG  ASP A  86      25.527   9.005  50.589  1.00  7.99           C  
ATOM   2366  OD1 ASP A  86      26.365   8.484  51.291  1.00  8.96           O  
ATOM   2367  OD2 ASP A  86      24.465   8.451  50.305  1.00  7.54           O  
ATOM   2368  N   ARG A  87      27.643  12.838  49.284  1.00  5.69           N  
ATOM   2369  CA  ARG A  87      27.763  14.125  48.563  1.00  5.84           C  
ATOM   2370  C   ARG A  87      28.433  13.886  47.219  1.00  6.18           C  
ATOM   2371  O   ARG A  87      29.236  12.966  47.039  1.00  6.00           O  
ATOM   2372  CB  ARG A  87      28.552  15.262  49.315  1.00  4.77           C  
ATOM   2373  CG  ARG A  87      28.179  15.508  50.785  1.00  5.96           C  
ATOM   2374  CD  ARG A  87      26.965  16.391  50.965  1.00  4.74           C  
ATOM   2375  NE  ARG A  87      26.770  16.731  52.395  1.00  4.79           N  
ATOM   2376  CZ  ARG A  87      25.992  15.900  53.118  1.00  5.06           C  
ATOM   2377  NH1 ARG A  87      25.353  14.830  52.639  1.00  2.00           N  
ATOM   2378  NH2 ARG A  87      25.813  16.251  54.394  1.00  4.46           N  
ATOM   2379  N   ILE A  88      28.096  14.658  46.214  1.00  6.49           N  
ATOM   2380  CA  ILE A  88      28.713  14.669  44.893  1.00  7.20           C  
ATOM   2381  C   ILE A  88      29.445  16.067  44.942  1.00  8.27           C  
ATOM   2382  O   ILE A  88      28.937  17.117  45.491  1.00  7.86           O  
ATOM   2383  CB  ILE A  88      27.702  14.574  43.765  1.00  7.91           C  
ATOM   2384  CG1 ILE A  88      28.344  14.189  42.426  1.00 10.91           C  
ATOM   2385  CG2 ILE A  88      26.942  15.948  43.598  1.00 10.08           C  
ATOM   2386  CD1 ILE A  88      27.386  13.455  41.386  1.00 11.29           C  
ATOM   2387  N   LEU A  89      30.641  16.140  44.421  1.00  6.68           N  
ATOM   2388  CA  LEU A  89      31.563  17.200  44.334  1.00  6.30           C  
ATOM   2389  C   LEU A  89      31.841  17.385  42.845  1.00  7.01           C  
ATOM   2390  O   LEU A  89      32.180  16.417  42.150  1.00  6.92           O  
ATOM   2391  CB  LEU A  89      32.799  16.905  45.246  1.00  7.94           C  
ATOM   2392  CG  LEU A  89      32.242  16.917  46.710  1.00 10.65           C  
ATOM   2393  CD1 LEU A  89      32.239  15.504  47.243  1.00 10.86           C  
ATOM   2394  CD2 LEU A  89      32.984  18.041  47.366  1.00 10.11           C  
ATOM   2395  N   TYR A  90      31.662  18.656  42.432  1.00  6.61           N  
ATOM   2396  CA  TYR A  90      31.844  18.974  40.993  1.00  6.52           C  
ATOM   2397  C   TYR A  90      32.637  20.274  40.945  1.00  6.30           C  
ATOM   2398  O   TYR A  90      32.393  21.187  41.754  1.00  6.31           O  
ATOM   2399  CB  TYR A  90      30.467  18.957  40.315  1.00  5.31           C  
ATOM   2400  CG  TYR A  90      29.417  19.889  40.909  1.00  5.83           C  
ATOM   2401  CD1 TYR A  90      28.644  19.702  42.066  1.00  4.20           C  
ATOM   2402  CD2 TYR A  90      29.230  21.127  40.201  1.00  6.31           C  
ATOM   2403  CE1 TYR A  90      27.794  20.723  42.431  1.00  4.79           C  
ATOM   2404  CE2 TYR A  90      28.336  22.126  40.572  1.00  6.48           C  
ATOM   2405  CZ  TYR A  90      27.582  21.896  41.741  1.00  6.55           C  
ATOM   2406  OH  TYR A  90      26.590  22.780  42.149  1.00  5.51           O  
ATOM   2407  N   SER A  91      33.591  20.309  40.017  1.00  7.15           N  
ATOM   2408  CA  SER A  91      34.461  21.472  39.794  1.00  7.38           C  
ATOM   2409  C   SER A  91      33.880  22.317  38.649  1.00  7.82           C  
ATOM   2410  O   SER A  91      32.981  21.871  37.914  1.00  8.32           O  
ATOM   2411  CB  SER A  91      35.901  21.125  39.443  1.00  7.63           C  
ATOM   2412  OG  SER A  91      35.961  20.307  38.301  1.00  5.94           O  
ATOM   2413  N   SER A  92      34.505  23.490  38.615  1.00  7.85           N  
ATOM   2414  CA  SER A  92      34.148  24.469  37.575  1.00  9.17           C  
ATOM   2415  C   SER A  92      34.518  24.001  36.160  1.00  9.61           C  
ATOM   2416  O   SER A  92      34.001  24.519  35.159  1.00  9.24           O  
ATOM   2417  CB  SER A  92      34.798  25.796  37.936  1.00  7.49           C  
ATOM   2418  OG  SER A  92      36.155  25.513  38.200  1.00 10.86           O  
ATOM   2419  N   ASP A  93      35.368  22.989  36.052  1.00  9.79           N  
ATOM   2420  CA  ASP A  93      35.818  22.360  34.804  1.00 10.27           C  
ATOM   2421  C   ASP A  93      35.229  20.937  34.681  1.00  9.62           C  
ATOM   2422  O   ASP A  93      35.687  20.136  33.864  1.00  8.92           O  
ATOM   2423  CB  ASP A  93      37.342  22.592  34.593  1.00 11.66           C  
ATOM   2424  CG  ASP A  93      38.275  21.976  35.573  1.00 12.79           C  
ATOM   2425  OD1 ASP A  93      37.811  21.565  36.662  1.00 13.22           O  
ATOM   2426  OD2 ASP A  93      39.486  21.816  35.312  1.00 14.24           O  
ATOM   2427  N   TRP A  94      34.192  20.662  35.446  1.00  9.62           N  
ATOM   2428  CA  TRP A  94      33.402  19.430  35.402  1.00 10.44           C  
ATOM   2429  C   TRP A  94      33.968  18.034  35.640  1.00 10.23           C  
ATOM   2430  O   TRP A  94      33.529  17.089  34.902  1.00 10.32           O  
ATOM   2431  CB  TRP A  94      32.708  19.408  33.973  1.00 11.55           C  
ATOM   2432  CG  TRP A  94      32.070  20.770  33.808  1.00 13.41           C  
ATOM   2433  CD1 TRP A  94      32.415  21.795  32.957  1.00 13.53           C  
ATOM   2434  CD2 TRP A  94      30.962  21.228  34.602  1.00 13.75           C  
ATOM   2435  NE1 TRP A  94      31.572  22.882  33.161  1.00 14.49           N  
ATOM   2436  CE2 TRP A  94      30.663  22.544  34.151  1.00 14.74           C  
ATOM   2437  CE3 TRP A  94      30.164  20.607  35.571  1.00 14.49           C  
ATOM   2438  CZ2 TRP A  94      29.645  23.299  34.707  1.00 15.45           C  
ATOM   2439  CZ3 TRP A  94      29.133  21.364  36.127  1.00 15.59           C  
ATOM   2440  CH2 TRP A  94      28.880  22.667  35.703  1.00 15.84           C  
ATOM   2441  N   LEU A  95      34.861  17.931  36.583  1.00  9.56           N  
ATOM   2442  CA  LEU A  95      35.376  16.677  37.106  1.00  9.14           C  
ATOM   2443  C   LEU A  95      34.272  16.338  38.160  1.00  8.63           C  
ATOM   2444  O   LEU A  95      33.807  17.305  38.748  1.00  7.87           O  
ATOM   2445  CB  LEU A  95      36.623  16.771  37.973  1.00  8.97           C  
ATOM   2446  CG  LEU A  95      37.827  17.365  37.246  1.00 10.67           C  
ATOM   2447  CD1 LEU A  95      38.990  17.563  38.232  1.00  8.98           C  
ATOM   2448  CD2 LEU A  95      38.064  16.374  36.097  1.00 10.63           C  
ATOM   2449  N   ILE A  96      33.945  15.118  38.385  1.00  8.51           N  
ATOM   2450  CA  ILE A  96      32.909  14.795  39.369  1.00  7.66           C  
ATOM   2451  C   ILE A  96      33.434  13.719  40.327  1.00  7.68           C  
ATOM   2452  O   ILE A  96      33.896  12.682  39.833  1.00  7.02           O  
ATOM   2453  CB  ILE A  96      31.554  14.405  38.670  1.00  8.61           C  
ATOM   2454  CG1 ILE A  96      31.273  15.481  37.575  1.00  9.71           C  
ATOM   2455  CG2 ILE A  96      30.345  14.260  39.611  1.00  6.17           C  
ATOM   2456  CD1 ILE A  96      29.898  16.136  37.543  1.00 12.65           C  
ATOM   2457  N   TYR A  97      33.351  14.024  41.609  1.00  7.22           N  
ATOM   2458  CA  TYR A  97      33.773  13.080  42.665  1.00  7.03           C  
ATOM   2459  C   TYR A  97      32.597  12.697  43.574  1.00  6.72           C  
ATOM   2460  O   TYR A  97      31.551  13.346  43.608  1.00  5.48           O  
ATOM   2461  CB  TYR A  97      34.909  13.742  43.502  1.00  7.36           C  
ATOM   2462  CG  TYR A  97      36.231  13.658  42.750  1.00  8.80           C  
ATOM   2463  CD1 TYR A  97      36.442  14.290  41.507  1.00  8.41           C  
ATOM   2464  CD2 TYR A  97      37.237  12.850  43.283  1.00  8.49           C  
ATOM   2465  CE1 TYR A  97      37.646  14.143  40.872  1.00  7.89           C  
ATOM   2466  CE2 TYR A  97      38.438  12.669  42.661  1.00  8.25           C  
ATOM   2467  CZ  TYR A  97      38.605  13.358  41.446  1.00  8.37           C  
ATOM   2468  OH  TYR A  97      39.788  13.230  40.790  1.00  8.99           O  
ATOM   2469  N   LYS A  98      32.737  11.608  44.356  1.00  6.85           N  
ATOM   2470  CA  LYS A  98      31.628  11.423  45.258  1.00  7.41           C  
ATOM   2471  C   LYS A  98      32.216  11.099  46.608  1.00  7.53           C  
ATOM   2472  O   LYS A  98      33.287  10.505  46.610  1.00  7.12           O  
ATOM   2473  CB  LYS A  98      30.847  10.250  44.678  1.00  8.73           C  
ATOM   2474  CG  LYS A  98      31.384   8.898  45.021  1.00 10.51           C  
ATOM   2475  CD  LYS A  98      30.283   7.840  44.811  1.00 12.50           C  
ATOM   2476  CE  LYS A  98      30.747   6.452  45.138  0.50 12.70           C  
ATOM   2477  NZ  LYS A  98      29.669   5.478  44.744  0.50 14.15           N  
ATOM   2478  N   THR A  99      31.528  11.305  47.694  1.00  7.90           N  
ATOM   2479  CA  THR A  99      31.928  10.879  49.044  1.00  7.61           C  
ATOM   2480  C   THR A  99      30.664  10.235  49.620  1.00  7.95           C  
ATOM   2481  O   THR A  99      29.492  10.594  49.400  1.00  6.38           O  
ATOM   2482  CB  THR A  99      32.554  12.023  49.947  1.00  6.76           C  
ATOM   2483  OG1 THR A  99      32.674  11.420  51.269  1.00  5.07           O  
ATOM   2484  CG2 THR A  99      31.702  13.296  50.008  1.00  6.74           C  
ATOM   2485  N   THR A 100      30.859   9.204  50.419  1.00  8.97           N  
ATOM   2486  CA  THR A 100      29.770   8.506  51.146  1.00  8.82           C  
ATOM   2487  C   THR A 100      30.190   8.550  52.610  1.00  9.54           C  
ATOM   2488  O   THR A 100      29.515   7.906  53.450  1.00  9.98           O  
ATOM   2489  CB  THR A 100      29.486   7.040  50.658  1.00  9.92           C  
ATOM   2490  OG1 THR A 100      30.658   6.213  50.972  1.00 11.57           O  
ATOM   2491  CG2 THR A 100      29.261   6.854  49.138  1.00  9.31           C  
ATOM   2492  N   ASP A 101      31.272   9.302  52.960  1.00  8.94           N  
ATOM   2493  CA  ASP A 101      31.638   9.186  54.410  1.00  8.39           C  
ATOM   2494  C   ASP A 101      31.779  10.526  55.038  1.00  8.61           C  
ATOM   2495  O   ASP A 101      32.687  10.741  55.836  1.00  7.91           O  
ATOM   2496  CB  ASP A 101      32.915   8.345  54.545  1.00  7.31           C  
ATOM   2497  CG  ASP A 101      34.042   8.852  53.655  1.00  6.95           C  
ATOM   2498  OD1 ASP A 101      34.062   9.936  53.099  1.00  4.36           O  
ATOM   2499  OD2 ASP A 101      34.970   8.033  53.533  1.00  7.78           O  
ATOM   2500  N   HIS A 102      30.907  11.407  54.579  1.00  9.76           N  
ATOM   2501  CA  HIS A 102      31.017  12.777  55.141  1.00 10.76           C  
ATOM   2502  C   HIS A 102      32.316  13.493  54.789  1.00 10.46           C  
ATOM   2503  O   HIS A 102      32.963  14.120  55.651  1.00 10.37           O  
ATOM   2504  CB  HIS A 102      30.812  12.803  56.680  1.00 14.23           C  
ATOM   2505  CG  HIS A 102      29.884  13.959  57.009  1.00 18.09           C  
ATOM   2506  ND1 HIS A 102      28.465  14.015  57.166  1.00 18.27           N  
ATOM   2507  CD2 HIS A 102      30.462  15.217  57.190  1.00 18.20           C  
ATOM   2508  CE1 HIS A 102      28.228  15.289  57.516  1.00 18.63           C  
ATOM   2509  NE2 HIS A 102      29.369  15.989  57.513  1.00 18.93           N  
ATOM   2510  N   TYR A 103      32.690  13.477  53.508  1.00 10.34           N  
ATOM   2511  CA  TYR A 103      33.856  14.223  53.021  1.00 10.15           C  
ATOM   2512  C   TYR A 103      35.170  13.645  53.506  1.00 10.43           C  
ATOM   2513  O   TYR A 103      36.144  14.429  53.404  1.00  9.99           O  
ATOM   2514  CB  TYR A 103      33.784  15.728  53.422  1.00 10.58           C  
ATOM   2515  CG  TYR A 103      32.466  16.474  53.234  1.00 10.60           C  
ATOM   2516  CD1 TYR A 103      32.081  17.017  51.985  1.00 10.13           C  
ATOM   2517  CD2 TYR A 103      31.594  16.682  54.311  1.00  9.99           C  
ATOM   2518  CE1 TYR A 103      30.902  17.716  51.740  1.00  8.97           C  
ATOM   2519  CE2 TYR A 103      30.394  17.344  54.091  1.00 10.28           C  
ATOM   2520  CZ  TYR A 103      30.067  17.861  52.815  1.00  9.75           C  
ATOM   2521  OH  TYR A 103      28.840  18.455  52.731  1.00 10.52           O  
ATOM   2522  N   GLN A 104      35.196  12.421  54.041  1.00 10.56           N  
ATOM   2523  CA  GLN A 104      36.514  11.962  54.564  1.00 11.95           C  
ATOM   2524  C   GLN A 104      37.338  11.412  53.370  1.00 11.62           C  
ATOM   2525  O   GLN A 104      38.551  11.721  53.307  1.00 11.16           O  
ATOM   2526  CB  GLN A 104      36.380  10.985  55.737  1.00 14.07           C  
ATOM   2527  CG  GLN A 104      35.936  11.692  57.022  1.00 18.71           C  
ATOM   2528  CD  GLN A 104      35.803  10.798  58.228  1.00 21.88           C  
ATOM   2529  OE1 GLN A 104      36.700  10.725  59.101  1.00 23.22           O  
ATOM   2530  NE2 GLN A 104      34.743  10.030  58.508  1.00 25.57           N  
ATOM   2531  N   THR A 105      36.653  10.643  52.494  1.00 10.28           N  
ATOM   2532  CA  THR A 105      37.394  10.142  51.359  1.00  9.91           C  
ATOM   2533  C   THR A 105      36.539  10.476  50.136  1.00 10.19           C  
ATOM   2534  O   THR A 105      35.322  10.617  50.289  1.00 10.26           O  
ATOM   2535  CB  THR A 105      37.836   8.625  51.460  1.00  9.30           C  
ATOM   2536  OG1 THR A 105      36.616   7.920  51.655  1.00  8.85           O  
ATOM   2537  CG2 THR A 105      38.730   8.235  52.657  1.00  8.47           C  
ATOM   2538  N   PHE A 106      37.189  10.507  48.984  1.00 10.07           N  
ATOM   2539  CA  PHE A 106      36.449  10.730  47.714  1.00 11.34           C  
ATOM   2540  C   PHE A 106      36.809   9.693  46.642  1.00 11.83           C  
ATOM   2541  O   PHE A 106      37.936   9.144  46.707  1.00 13.12           O  
ATOM   2542  CB  PHE A 106      36.775  12.148  47.237  1.00 11.17           C  
ATOM   2543  CG  PHE A 106      36.411  13.228  48.205  1.00 11.50           C  
ATOM   2544  CD1 PHE A 106      35.127  13.762  48.168  1.00 12.19           C  
ATOM   2545  CD2 PHE A 106      37.363  13.663  49.125  1.00 12.81           C  
ATOM   2546  CE1 PHE A 106      34.779  14.788  49.070  1.00 13.25           C  
ATOM   2547  CE2 PHE A 106      37.024  14.719  50.007  1.00 14.75           C  
ATOM   2548  CZ  PHE A 106      35.737  15.265  49.998  1.00 12.99           C  
ATOM   2549  N   THR A 107      35.953   9.562  45.678  1.00 11.03           N  
ATOM   2550  CA  THR A 107      36.060   8.725  44.480  1.00 10.30           C  
ATOM   2551  C   THR A 107      35.638   9.502  43.235  1.00  9.52           C  
ATOM   2552  O   THR A 107      34.586  10.172  43.162  1.00  8.28           O  
ATOM   2553  CB  THR A 107      35.212   7.389  44.639  1.00 12.13           C  
ATOM   2554  OG1 THR A 107      35.780   6.878  45.870  1.00 14.64           O  
ATOM   2555  CG2 THR A 107      35.307   6.276  43.586  1.00 13.23           C  
ATOM   2556  N   LYS A 108      36.528   9.436  42.231  1.00  8.84           N  
ATOM   2557  CA  LYS A 108      36.215  10.104  40.952  1.00  8.55           C  
ATOM   2558  C   LYS A 108      35.159   9.303  40.212  1.00  8.41           C  
ATOM   2559  O   LYS A 108      35.301   8.049  40.149  1.00  8.46           O  
ATOM   2560  CB  LYS A 108      37.506  10.184  40.144  1.00  9.59           C  
ATOM   2561  CG  LYS A 108      37.229  10.642  38.717  1.00 10.29           C  
ATOM   2562  CD  LYS A 108      38.581  10.789  38.030  1.00 10.57           C  
ATOM   2563  CE  LYS A 108      38.237  11.220  36.590  1.00 12.39           C  
ATOM   2564  NZ  LYS A 108      38.086  12.720  36.600  1.00 14.57           N  
ATOM   2565  N   ILE A 109      34.144   9.927  39.674  1.00  8.25           N  
ATOM   2566  CA  ILE A 109      33.044   9.193  38.964  1.00  8.70           C  
ATOM   2567  C   ILE A 109      32.819   9.734  37.558  1.00  9.77           C  
ATOM   2568  O   ILE A 109      32.183   9.053  36.734  1.00 10.26           O  
ATOM   2569  CB  ILE A 109      31.745   8.991  39.867  1.00  6.73           C  
ATOM   2570  CG1 ILE A 109      31.153  10.371  40.264  1.00  5.58           C  
ATOM   2571  CG2 ILE A 109      32.076   8.072  41.103  1.00  6.70           C  
ATOM   2572  CD1 ILE A 109      29.723  10.465  40.825  1.00  5.23           C  
ATOM   2573  N   ARG A 110      33.359  10.885  37.181  1.00 10.40           N  
ATOM   2574  CA  ARG A 110      33.335  11.486  35.846  1.00 10.91           C  
ATOM   2575  C   ARG A 110      34.663  12.271  35.733  1.00 11.24           C  
ATOM   2576  O   ARG A 110      35.060  12.996  36.715  1.00 12.30           O  
ATOM   2577  CB  ARG A 110      32.161  12.336  35.405  1.00 10.34           C  
ATOM   2578  CG  ARG A 110      30.721  11.917  35.450  1.00 10.38           C  
ATOM   2579  CD  ARG A 110      30.418  10.615  34.747  1.00 11.60           C  
ATOM   2580  NE  ARG A 110      29.042  10.191  34.862  1.00 11.22           N  
ATOM   2581  CZ  ARG A 110      28.473   9.259  35.623  1.00 11.69           C  
ATOM   2582  NH1 ARG A 110      29.311   8.613  36.444  1.00 13.12           N  
ATOM   2583  NH2 ARG A 110      27.191   9.016  35.549  1.00  9.02           N  
TER    2584      ARG A 110                                                      
