# Supplementary material for: Comparative Performance of High-Throughput Methods for Protein pKa Predictions
Source: J Chem Inf Model. 2023 Aug 8;63(16):5169–81. doi: 10.1021/acs.jcim.3c00165 (PMC10466379; doi:10.1021/acs.jcim.3c00165)
Supplement: Supplementary file 3 — ci3c00165_si_003.zip [file ci3c00165_si_003.zip › curated_pdbs/1u2u_curated_23.pdb]

MODEL       23                                                                  
ATOM      7  N   GLU A   1     -17.794   6.132  -6.039  1.00  0.00           N  
ATOM      8  CA  GLU A   1     -17.801   4.851  -6.736  1.00  0.00           C  
ATOM      9  C   GLU A   1     -17.528   3.703  -5.769  1.00  0.00           C  
ATOM     10  O   GLU A   1     -16.422   3.567  -5.248  1.00  0.00           O  
ATOM     11  CB  GLU A   1     -16.758   4.849  -7.855  1.00  0.00           C  
ATOM     12  CG  GLU A   1     -16.785   6.104  -8.713  1.00  0.00           C  
ATOM     13  CD  GLU A   1     -15.704   7.096  -8.331  1.00  0.00           C  
ATOM     14  OE1 GLU A   1     -14.528   6.855  -8.675  1.00  0.00           O  
ATOM     15  OE2 GLU A   1     -16.034   8.114  -7.686  1.00  0.00           O  
ATOM     16  H   GLU A   1     -16.955   6.634  -5.972  1.00  0.00           H  
ATOM     17  HA  GLU A   1     -18.781   4.715  -7.169  1.00  0.00           H  
ATOM     18  HB2 GLU A   1     -15.775   4.761  -7.416  1.00  0.00           H  
ATOM     19  HB3 GLU A   1     -16.934   3.998  -8.495  1.00  0.00           H  
ATOM     20  HG2 GLU A   1     -16.643   5.821  -9.745  1.00  0.00           H  
ATOM     21  HG3 GLU A   1     -17.748   6.581  -8.601  1.00  0.00           H  
ATOM     22  N   VAL A   2     -18.546   2.879  -5.535  1.00  0.00           N  
ATOM     23  CA  VAL A   2     -18.418   1.743  -4.631  1.00  0.00           C  
ATOM     24  C   VAL A   2     -17.312   0.798  -5.088  1.00  0.00           C  
ATOM     25  O   VAL A   2     -16.477   0.370  -4.291  1.00  0.00           O  
ATOM     26  CB  VAL A   2     -19.737   0.955  -4.529  1.00  0.00           C  
ATOM     27  CG1 VAL A   2     -19.647  -0.101  -3.438  1.00  0.00           C  
ATOM     28  CG2 VAL A   2     -20.903   1.898  -4.276  1.00  0.00           C  
ATOM     29  H   VAL A   2     -19.403   3.041  -5.981  1.00  0.00           H  
ATOM     30  HA  VAL A   2     -18.172   2.122  -3.650  1.00  0.00           H  
ATOM     31  HB  VAL A   2     -19.906   0.453  -5.472  1.00  0.00           H  
ATOM     32 HG11 VAL A   2     -18.913   0.201  -2.706  1.00  0.00           H  
ATOM     33 HG12 VAL A   2     -20.610  -0.207  -2.961  1.00  0.00           H  
ATOM     34 HG13 VAL A   2     -19.355  -1.045  -3.874  1.00  0.00           H  
ATOM     35 HG21 VAL A   2     -20.567   2.734  -3.679  1.00  0.00           H  
ATOM     36 HG22 VAL A   2     -21.285   2.261  -5.218  1.00  0.00           H  
ATOM     37 HG23 VAL A   2     -21.685   1.371  -3.749  1.00  0.00           H  
ATOM     38  N   ALA A   3     -17.314   0.475  -6.377  1.00  0.00           N  
ATOM     39  CA  ALA A   3     -16.312  -0.421  -6.944  1.00  0.00           C  
ATOM     40  C   ALA A   3     -14.897   0.083  -6.670  1.00  0.00           C  
ATOM     41  O   ALA A   3     -13.942  -0.694  -6.673  1.00  0.00           O  
ATOM     42  CB  ALA A   3     -16.537  -0.581  -8.440  1.00  0.00           C  
ATOM     43  H   ALA A   3     -18.006   0.848  -6.962  1.00  0.00           H  
ATOM     44  HA  ALA A   3     -16.434  -1.390  -6.482  1.00  0.00           H  
ATOM     45  HB1 ALA A   3     -17.550  -0.295  -8.684  1.00  0.00           H  
ATOM     46  HB2 ALA A   3     -15.845   0.051  -8.978  1.00  0.00           H  
ATOM     47  HB3 ALA A   3     -16.377  -1.611  -8.720  1.00  0.00           H  
ATOM     48  N   GLN A   4     -14.768   1.384  -6.433  1.00  0.00           N  
ATOM     49  CA  GLN A   4     -13.467   1.986  -6.157  1.00  0.00           C  
ATOM     50  C   GLN A   4     -13.127   1.919  -4.667  1.00  0.00           C  
ATOM     51  O   GLN A   4     -12.136   2.499  -4.225  1.00  0.00           O  
ATOM     52  CB  GLN A   4     -13.446   3.440  -6.628  1.00  0.00           C  
ATOM     53  CG  GLN A   4     -13.351   3.589  -8.137  1.00  0.00           C  
ATOM     54  CD  GLN A   4     -11.920   3.718  -8.620  1.00  0.00           C  
ATOM     55  OE1 GLN A   4     -11.326   4.795  -8.562  1.00  0.00           O  
ATOM     56  NE2 GLN A   4     -11.356   2.616  -9.103  1.00  0.00           N  
ATOM     57  H   GLN A   4     -15.565   1.955  -6.444  1.00  0.00           H  
ATOM     58  HA  GLN A   4     -12.723   1.430  -6.708  1.00  0.00           H  
ATOM     59  HB2 GLN A   4     -14.352   3.926  -6.296  1.00  0.00           H  
ATOM     60  HB3 GLN A   4     -12.598   3.938  -6.183  1.00  0.00           H  
ATOM     61  HG2 GLN A   4     -13.794   2.721  -8.600  1.00  0.00           H  
ATOM     62  HG3 GLN A   4     -13.897   4.473  -8.434  1.00  0.00           H  
ATOM     63 HE21 GLN A   4     -11.889   1.793  -9.120  1.00  0.00           H  
ATOM     64 HE22 GLN A   4     -10.432   2.671  -9.423  1.00  0.00           H  
ATOM     65  N   LEU A   5     -13.951   1.210  -3.899  1.00  0.00           N  
ATOM     66  CA  LEU A   5     -13.727   1.073  -2.464  1.00  0.00           C  
ATOM     67  C   LEU A   5     -13.478  -0.385  -2.090  1.00  0.00           C  
ATOM     68  O   LEU A   5     -12.633  -0.683  -1.247  1.00  0.00           O  
ATOM     69  CB  LEU A   5     -14.929   1.612  -1.686  1.00  0.00           C  
ATOM     70  CG  LEU A   5     -15.486   2.942  -2.196  1.00  0.00           C  
ATOM     71  CD1 LEU A   5     -16.701   3.358  -1.383  1.00  0.00           C  
ATOM     72  CD2 LEU A   5     -14.414   4.020  -2.149  1.00  0.00           C  
ATOM     73  H   LEU A   5     -14.724   0.769  -4.304  1.00  0.00           H  
ATOM     74  HA  LEU A   5     -12.854   1.654  -2.206  1.00  0.00           H  
ATOM     75  HB2 LEU A   5     -15.718   0.875  -1.728  1.00  0.00           H  
ATOM     76  HB3 LEU A   5     -14.636   1.742  -0.655  1.00  0.00           H  
ATOM     77  HG  LEU A   5     -15.798   2.823  -3.224  1.00  0.00           H  
ATOM     78 HD11 LEU A   5     -16.608   2.976  -0.376  1.00  0.00           H  
ATOM     79 HD12 LEU A   5     -16.763   4.436  -1.353  1.00  0.00           H  
ATOM     80 HD13 LEU A   5     -17.594   2.958  -1.839  1.00  0.00           H  
ATOM     81 HD21 LEU A   5     -13.775   3.855  -1.295  1.00  0.00           H  
ATOM     82 HD22 LEU A   5     -13.824   3.979  -3.053  1.00  0.00           H  
ATOM     83 HD23 LEU A   5     -14.881   4.989  -2.068  1.00  0.00           H  
ATOM     84  N   GLU A   6     -14.215  -1.288  -2.728  1.00  0.00           N  
ATOM     85  CA  GLU A   6     -14.069  -2.715  -2.466  1.00  0.00           C  
ATOM     86  C   GLU A   6     -12.821  -3.262  -3.149  1.00  0.00           C  
ATOM     87  O   GLU A   6     -11.911  -3.767  -2.490  1.00  0.00           O  
ATOM     88  CB  GLU A   6     -15.306  -3.477  -2.951  1.00  0.00           C  
ATOM     89  CG  GLU A   6     -16.620  -2.802  -2.594  1.00  0.00           C  
ATOM     90  CD  GLU A   6     -17.822  -3.523  -3.175  1.00  0.00           C  
ATOM     91  OE1 GLU A   6     -18.208  -4.574  -2.621  1.00  0.00           O  
ATOM     92  OE2 GLU A   6     -18.373  -3.038  -4.185  1.00  0.00           O  
ATOM     93  H   GLU A   6     -14.869  -0.988  -3.393  1.00  0.00           H  
ATOM     94  HA  GLU A   6     -13.971  -2.848  -1.399  1.00  0.00           H  
ATOM     95  HB2 GLU A   6     -15.254  -3.572  -4.025  1.00  0.00           H  
ATOM     96  HB3 GLU A   6     -15.301  -4.463  -2.511  1.00  0.00           H  
ATOM     97  HG2 GLU A   6     -16.720  -2.779  -1.520  1.00  0.00           H  
ATOM     98  HG3 GLU A   6     -16.608  -1.791  -2.975  1.00  0.00           H  
ATOM     99  N   LYS A   7     -12.783  -3.155  -4.472  1.00  0.00           N  
ATOM    100  CA  LYS A   7     -11.643  -3.635  -5.246  1.00  0.00           C  
ATOM    101  C   LYS A   7     -10.368  -2.909  -4.838  1.00  0.00           C  
ATOM    102  O   LYS A   7      -9.272  -3.466  -4.916  1.00  0.00           O  
ATOM    103  CB  LYS A   7     -11.895  -3.442  -6.742  1.00  0.00           C  
ATOM    104  CG  LYS A   7     -13.216  -4.022  -7.218  1.00  0.00           C  
ATOM    105  CD  LYS A   7     -13.344  -3.941  -8.730  1.00  0.00           C  
ATOM    106  CE  LYS A   7     -13.554  -2.508  -9.194  1.00  0.00           C  
ATOM    107  NZ  LYS A   7     -12.872  -2.238 -10.489  1.00  0.00           N  
ATOM    108  H   LYS A   7     -13.537  -2.740  -4.940  1.00  0.00           H  
ATOM    109  HA  LYS A   7     -11.523  -4.687  -5.042  1.00  0.00           H  
ATOM    110  HB2 LYS A   7     -11.891  -2.385  -6.962  1.00  0.00           H  
ATOM    111  HB3 LYS A   7     -11.097  -3.918  -7.293  1.00  0.00           H  
ATOM    112  HG2 LYS A   7     -13.272  -5.058  -6.918  1.00  0.00           H  
ATOM    113  HG3 LYS A   7     -14.025  -3.469  -6.766  1.00  0.00           H  
ATOM    114  HD2 LYS A   7     -12.440  -4.325  -9.178  1.00  0.00           H  
ATOM    115  HD3 LYS A   7     -14.187  -4.539  -9.043  1.00  0.00           H  
ATOM    116  HE2 LYS A   7     -14.613  -2.334  -9.312  1.00  0.00           H  
ATOM    117  HE3 LYS A   7     -13.161  -1.839  -8.442  1.00  0.00           H  
ATOM    118  HZ1 LYS A   7     -13.233  -2.879 -11.224  1.00  0.00           H  
ATOM    119  HZ2 LYS A   7     -13.044  -1.257 -10.786  1.00  0.00           H  
ATOM    120  HZ3 LYS A   7     -11.847  -2.383 -10.391  1.00  0.00           H  
ATOM    121  N   GLU A   8     -10.517  -1.663  -4.400  1.00  0.00           N  
ATOM    122  CA  GLU A   8      -9.375  -0.863  -3.976  1.00  0.00           C  
ATOM    123  C   GLU A   8      -8.584  -1.580  -2.887  1.00  0.00           C  
ATOM    124  O   GLU A   8      -7.379  -1.373  -2.743  1.00  0.00           O  
ATOM    125  CB  GLU A   8      -9.839   0.503  -3.478  1.00  0.00           C  
ATOM    126  CG  GLU A   8      -8.742   1.554  -3.480  1.00  0.00           C  
ATOM    127  CD  GLU A   8      -9.240   2.916  -3.924  1.00  0.00           C  
ATOM    128  OE1 GLU A   8     -10.086   3.500  -3.215  1.00  0.00           O  
ATOM    129  OE2 GLU A   8      -8.783   3.398  -4.982  1.00  0.00           O  
ATOM    130  H   GLU A   8     -11.415  -1.273  -4.359  1.00  0.00           H  
ATOM    131  HA  GLU A   8      -8.738  -0.721  -4.834  1.00  0.00           H  
ATOM    132  HB2 GLU A   8     -10.637   0.848  -4.115  1.00  0.00           H  
ATOM    133  HB3 GLU A   8     -10.210   0.400  -2.469  1.00  0.00           H  
ATOM    134  HG2 GLU A   8      -8.344   1.643  -2.481  1.00  0.00           H  
ATOM    135  HG3 GLU A   8      -7.958   1.237  -4.150  1.00  0.00           H  
ATOM    136  N   VAL A   9      -9.268  -2.430  -2.127  1.00  0.00           N  
ATOM    137  CA  VAL A   9      -8.624  -3.184  -1.059  1.00  0.00           C  
ATOM    138  C   VAL A   9      -7.715  -4.260  -1.641  1.00  0.00           C  
ATOM    139  O   VAL A   9      -6.519  -4.295  -1.357  1.00  0.00           O  
ATOM    140  CB  VAL A   9      -9.659  -3.835  -0.119  1.00  0.00           C  
ATOM    141  CG1 VAL A   9      -8.978  -4.735   0.903  1.00  0.00           C  
ATOM    142  CG2 VAL A   9     -10.485  -2.764   0.577  1.00  0.00           C  
ATOM    143  H   VAL A   9     -10.226  -2.559  -2.292  1.00  0.00           H  
ATOM    144  HA  VAL A   9      -8.025  -2.496  -0.482  1.00  0.00           H  
ATOM    145  HB  VAL A   9     -10.325  -4.441  -0.714  1.00  0.00           H  
ATOM    146 HG11 VAL A   9      -8.059  -4.274   1.232  1.00  0.00           H  
ATOM    147 HG12 VAL A   9      -9.633  -4.876   1.751  1.00  0.00           H  
ATOM    148 HG13 VAL A   9      -8.762  -5.692   0.452  1.00  0.00           H  
ATOM    149 HG21 VAL A   9      -9.829  -2.112   1.135  1.00  0.00           H  
ATOM    150 HG22 VAL A   9     -11.024  -2.189  -0.159  1.00  0.00           H  
ATOM    151 HG23 VAL A   9     -11.185  -3.234   1.252  1.00  0.00           H  
ATOM    152  N   ALA A  10      -8.287  -5.130  -2.468  1.00  0.00           N  
ATOM    153  CA  ALA A  10      -7.520  -6.195  -3.099  1.00  0.00           C  
ATOM    154  C   ALA A  10      -6.366  -5.612  -3.907  1.00  0.00           C  
ATOM    155  O   ALA A  10      -5.334  -6.257  -4.097  1.00  0.00           O  
ATOM    156  CB  ALA A  10      -8.419  -7.043  -3.987  1.00  0.00           C  
ATOM    157  H   ALA A  10      -9.244  -5.047  -2.665  1.00  0.00           H  
ATOM    158  HA  ALA A  10      -7.120  -6.827  -2.319  1.00  0.00           H  
ATOM    159  HB1 ALA A  10      -9.453  -6.828  -3.762  1.00  0.00           H  
ATOM    160  HB2 ALA A  10      -8.222  -6.813  -5.024  1.00  0.00           H  
ATOM    161  HB3 ALA A  10      -8.221  -8.089  -3.806  1.00  0.00           H  
ATOM    162  N   GLN A  11      -6.549  -4.380  -4.375  1.00  0.00           N  
ATOM    163  CA  GLN A  11      -5.528  -3.695  -5.157  1.00  0.00           C  
ATOM    164  C   GLN A  11      -4.320  -3.355  -4.287  1.00  0.00           C  
ATOM    165  O   GLN A  11      -3.182  -3.650  -4.651  1.00  0.00           O  
ATOM    166  CB  GLN A  11      -6.106  -2.420  -5.776  1.00  0.00           C  
ATOM    167  CG  GLN A  11      -5.101  -1.626  -6.595  1.00  0.00           C  
ATOM    168  CD  GLN A  11      -5.259  -1.851  -8.086  1.00  0.00           C  
ATOM    169  OE1 GLN A  11      -4.525  -2.635  -8.688  1.00  0.00           O  
ATOM    170  NE2 GLN A  11      -6.220  -1.162  -8.689  1.00  0.00           N  
ATOM    171  H   GLN A  11      -7.392  -3.918  -4.185  1.00  0.00           H  
ATOM    172  HA  GLN A  11      -5.214  -4.360  -5.948  1.00  0.00           H  
ATOM    173  HB2 GLN A  11      -6.930  -2.690  -6.420  1.00  0.00           H  
ATOM    174  HB3 GLN A  11      -6.476  -1.785  -4.984  1.00  0.00           H  
ATOM    175  HG2 GLN A  11      -5.238  -0.576  -6.389  1.00  0.00           H  
ATOM    176  HG3 GLN A  11      -4.105  -1.923  -6.304  1.00  0.00           H  
ATOM    177 HE21 GLN A  11      -6.766  -0.556  -8.147  1.00  0.00           H  
ATOM    178 HE22 GLN A  11      -6.345  -1.288  -9.654  1.00  0.00           H  
ATOM    179  N   LEU A  12      -4.575  -2.735  -3.138  1.00  0.00           N  
ATOM    180  CA  LEU A  12      -3.502  -2.361  -2.222  1.00  0.00           C  
ATOM    181  C   LEU A  12      -3.031  -3.566  -1.416  1.00  0.00           C  
ATOM    182  O   LEU A  12      -1.850  -3.688  -1.102  1.00  0.00           O  
ATOM    183  CB  LEU A  12      -3.962  -1.255  -1.274  1.00  0.00           C  
ATOM    184  CG  LEU A  12      -4.585  -0.037  -1.953  1.00  0.00           C  
ATOM    185  CD1 LEU A  12      -5.303   0.828  -0.931  1.00  0.00           C  
ATOM    186  CD2 LEU A  12      -3.519   0.769  -2.682  1.00  0.00           C  
ATOM    187  H   LEU A  12      -5.503  -2.526  -2.899  1.00  0.00           H  
ATOM    188  HA  LEU A  12      -2.676  -1.995  -2.814  1.00  0.00           H  
ATOM    189  HB2 LEU A  12      -4.688  -1.673  -0.590  1.00  0.00           H  
ATOM    190  HB3 LEU A  12      -3.108  -0.922  -0.704  1.00  0.00           H  
ATOM    191  HG  LEU A  12      -5.312  -0.369  -2.681  1.00  0.00           H  
ATOM    192 HD11 LEU A  12      -4.600   1.154  -0.179  1.00  0.00           H  
ATOM    193 HD12 LEU A  12      -5.729   1.689  -1.424  1.00  0.00           H  
ATOM    194 HD13 LEU A  12      -6.089   0.254  -0.465  1.00  0.00           H  
ATOM    195 HD21 LEU A  12      -2.584   0.696  -2.147  1.00  0.00           H  
ATOM    196 HD22 LEU A  12      -3.393   0.378  -3.681  1.00  0.00           H  
ATOM    197 HD23 LEU A  12      -3.824   1.803  -2.736  1.00  0.00           H  
ATOM    198  N   GLU A  13      -3.958  -4.455  -1.084  1.00  0.00           N  
ATOM    199  CA  GLU A  13      -3.620  -5.646  -0.317  1.00  0.00           C  
ATOM    200  C   GLU A  13      -2.597  -6.494  -1.067  1.00  0.00           C  
ATOM    201  O   GLU A  13      -1.809  -7.218  -0.459  1.00  0.00           O  
ATOM    202  CB  GLU A  13      -4.876  -6.471  -0.030  1.00  0.00           C  
ATOM    203  CG  GLU A  13      -5.543  -6.124   1.292  1.00  0.00           C  
ATOM    204  CD  GLU A  13      -6.775  -6.965   1.562  1.00  0.00           C  
ATOM    205  OE1 GLU A  13      -7.331  -7.529   0.597  1.00  0.00           O  
ATOM    206  OE2 GLU A  13      -7.185  -7.059   2.738  1.00  0.00           O  
ATOM    207  H   GLU A  13      -4.886  -4.308  -1.362  1.00  0.00           H  
ATOM    208  HA  GLU A  13      -3.187  -5.324   0.619  1.00  0.00           H  
ATOM    209  HB2 GLU A  13      -5.591  -6.305  -0.822  1.00  0.00           H  
ATOM    210  HB3 GLU A  13      -4.609  -7.517  -0.009  1.00  0.00           H  
ATOM    211  HG2 GLU A  13      -4.834  -6.285   2.091  1.00  0.00           H  
ATOM    212  HG3 GLU A  13      -5.831  -5.082   1.273  1.00  0.00           H  
ATOM    213  N   ALA A  14      -2.611  -6.390  -2.393  1.00  0.00           N  
ATOM    214  CA  ALA A  14      -1.681  -7.137  -3.229  1.00  0.00           C  
ATOM    215  C   ALA A  14      -0.405  -6.339  -3.466  1.00  0.00           C  
ATOM    216  O   ALA A  14       0.689  -6.899  -3.524  1.00  0.00           O  
ATOM    217  CB  ALA A  14      -2.336  -7.497  -4.555  1.00  0.00           C  
ATOM    218  H   ALA A  14      -3.260  -5.791  -2.819  1.00  0.00           H  
ATOM    219  HA  ALA A  14      -1.432  -8.054  -2.715  1.00  0.00           H  
ATOM    220  HB1 ALA A  14      -2.997  -6.700  -4.858  1.00  0.00           H  
ATOM    221  HB2 ALA A  14      -1.573  -7.638  -5.306  1.00  0.00           H  
ATOM    222  HB3 ALA A  14      -2.901  -8.411  -4.440  1.00  0.00           H  
ATOM    223  N   GLU A  15      -0.553  -5.023  -3.597  1.00  0.00           N  
ATOM    224  CA  GLU A  15       0.587  -4.143  -3.822  1.00  0.00           C  
ATOM    225  C   GLU A  15       1.280  -3.810  -2.505  1.00  0.00           C  
ATOM    226  O   GLU A  15       2.473  -4.059  -2.339  1.00  0.00           O  
ATOM    227  CB  GLU A  15       0.137  -2.855  -4.516  1.00  0.00           C  
ATOM    228  CG  GLU A  15       1.251  -2.152  -5.275  1.00  0.00           C  
ATOM    229  CD  GLU A  15       1.563  -2.818  -6.601  1.00  0.00           C  
ATOM    230  OE1 GLU A  15       1.606  -4.065  -6.644  1.00  0.00           O  
ATOM    231  OE2 GLU A  15       1.763  -2.092  -7.598  1.00  0.00           O  
ATOM    232  H   GLU A  15      -1.451  -4.635  -3.538  1.00  0.00           H  
ATOM    233  HA  GLU A  15       1.286  -4.661  -4.462  1.00  0.00           H  
ATOM    234  HB2 GLU A  15      -0.651  -3.093  -5.214  1.00  0.00           H  
ATOM    235  HB3 GLU A  15      -0.247  -2.174  -3.771  1.00  0.00           H  
ATOM    236  HG2 GLU A  15       0.952  -1.131  -5.464  1.00  0.00           H  
ATOM    237  HG3 GLU A  15       2.143  -2.158  -4.667  1.00  0.00           H  
ATOM    238  N   ASN A  16       0.520  -3.249  -1.567  1.00  0.00           N  
ATOM    239  CA  ASN A  16       1.052  -2.886  -0.259  1.00  0.00           C  
ATOM    240  C   ASN A  16       1.795  -4.060   0.374  1.00  0.00           C  
ATOM    241  O   ASN A  16       2.797  -3.875   1.063  1.00  0.00           O  
ATOM    242  CB  ASN A  16      -0.084  -2.434   0.663  1.00  0.00           C  
ATOM    243  CG  ASN A  16       0.417  -1.982   2.019  1.00  0.00           C  
ATOM    244  OD1 ASN A  16       1.596  -1.671   2.187  1.00  0.00           O  
ATOM    245  ND2 ASN A  16      -0.480  -1.944   2.996  1.00  0.00           N  
ATOM    246  H   ASN A  16      -0.429  -3.079  -1.758  1.00  0.00           H  
ATOM    247  HA  ASN A  16       1.742  -2.068  -0.395  1.00  0.00           H  
ATOM    248  HB2 ASN A  16      -0.609  -1.612   0.201  1.00  0.00           H  
ATOM    249  HB3 ASN A  16      -0.771  -3.254   0.807  1.00  0.00           H  
ATOM    250 HD21 ASN A  16      -1.401  -2.208   2.789  1.00  0.00           H  
ATOM    251 HD22 ASN A  16      -0.185  -1.651   3.883  1.00  0.00           H  
ATOM    252  N   TYR A  17       1.295  -5.267   0.132  1.00  0.00           N  
ATOM    253  CA  TYR A  17       1.905  -6.474   0.677  1.00  0.00           C  
ATOM    254  C   TYR A  17       3.189  -6.826  -0.072  1.00  0.00           C  
ATOM    255  O   TYR A  17       4.198  -7.176   0.539  1.00  0.00           O  
ATOM    256  CB  TYR A  17       0.918  -7.642   0.601  1.00  0.00           C  
ATOM    257  CG  TYR A  17       1.499  -8.965   1.046  1.00  0.00           C  
ATOM    258  CD1 TYR A  17       2.060  -9.111   2.308  1.00  0.00           C  
ATOM    259  CD2 TYR A  17       1.489 -10.068   0.202  1.00  0.00           C  
ATOM    260  CE1 TYR A  17       2.593 -10.317   2.718  1.00  0.00           C  
ATOM    261  CE2 TYR A  17       2.020 -11.279   0.604  1.00  0.00           C  
ATOM    262  CZ  TYR A  17       2.571 -11.399   1.862  1.00  0.00           C  
ATOM    263  OH  TYR A  17       3.101 -12.602   2.265  1.00  0.00           O  
ATOM    264  H   TYR A  17       0.492  -5.348  -0.426  1.00  0.00           H  
ATOM    265  HA  TYR A  17       2.146  -6.285   1.711  1.00  0.00           H  
ATOM    266  HB2 TYR A  17       0.068  -7.426   1.231  1.00  0.00           H  
ATOM    267  HB3 TYR A  17       0.581  -7.753  -0.420  1.00  0.00           H  
ATOM    268  HD1 TYR A  17       2.076  -8.262   2.976  1.00  0.00           H  
ATOM    269  HD2 TYR A  17       1.057  -9.971  -0.784  1.00  0.00           H  
ATOM    270  HE1 TYR A  17       3.025 -10.410   3.703  1.00  0.00           H  
ATOM    271  HE2 TYR A  17       2.003 -12.126  -0.068  1.00  0.00           H  
ATOM    272  HH  TYR A  17       2.469 -13.304   2.094  1.00  0.00           H  
ATOM    273  N   GLN A  18       3.140  -6.736  -1.396  1.00  0.00           N  
ATOM    274  CA  GLN A  18       4.298  -7.050  -2.227  1.00  0.00           C  
ATOM    275  C   GLN A  18       5.495  -6.177  -1.857  1.00  0.00           C  
ATOM    276  O   GLN A  18       6.626  -6.658  -1.781  1.00  0.00           O  
ATOM    277  CB  GLN A  18       3.955  -6.868  -3.708  1.00  0.00           C  
ATOM    278  CG  GLN A  18       4.367  -8.046  -4.576  1.00  0.00           C  
ATOM    279  CD  GLN A  18       3.267  -8.488  -5.521  1.00  0.00           C  
ATOM    280  OE1 GLN A  18       2.718  -7.684  -6.273  1.00  0.00           O  
ATOM    281  NE2 GLN A  18       2.938  -9.774  -5.486  1.00  0.00           N  
ATOM    282  H   GLN A  18       2.306  -6.455  -1.827  1.00  0.00           H  
ATOM    283  HA  GLN A  18       4.557  -8.083  -2.052  1.00  0.00           H  
ATOM    284  HB2 GLN A  18       2.888  -6.734  -3.803  1.00  0.00           H  
ATOM    285  HB3 GLN A  18       4.455  -5.984  -4.077  1.00  0.00           H  
ATOM    286  HG2 GLN A  18       5.229  -7.762  -5.161  1.00  0.00           H  
ATOM    287  HG3 GLN A  18       4.626  -8.876  -3.935  1.00  0.00           H  
ATOM    288 HE21 GLN A  18       3.418 -10.358  -4.862  1.00  0.00           H  
ATOM    289 HE22 GLN A  18       2.230 -10.088  -6.086  1.00  0.00           H  
ATOM    290  N   LEU A  19       5.241  -4.892  -1.633  1.00  0.00           N  
ATOM    291  CA  LEU A  19       6.300  -3.956  -1.277  1.00  0.00           C  
ATOM    292  C   LEU A  19       6.735  -4.146   0.171  1.00  0.00           C  
ATOM    293  O   LEU A  19       7.923  -4.262   0.460  1.00  0.00           O  
ATOM    294  CB  LEU A  19       5.834  -2.517  -1.492  1.00  0.00           C  
ATOM    295  CG  LEU A  19       5.201  -2.237  -2.856  1.00  0.00           C  
ATOM    296  CD1 LEU A  19       4.324  -0.996  -2.791  1.00  0.00           C  
ATOM    297  CD2 LEU A  19       6.277  -2.076  -3.918  1.00  0.00           C  
ATOM    298  H   LEU A  19       4.322  -4.565  -1.711  1.00  0.00           H  
ATOM    299  HA  LEU A  19       7.144  -4.151  -1.921  1.00  0.00           H  
ATOM    300  HB2 LEU A  19       5.113  -2.280  -0.726  1.00  0.00           H  
ATOM    301  HB3 LEU A  19       6.686  -1.864  -1.375  1.00  0.00           H  
ATOM    302  HG  LEU A  19       4.576  -3.072  -3.135  1.00  0.00           H  
ATOM    303 HD11 LEU A  19       3.852  -0.939  -1.822  1.00  0.00           H  
ATOM    304 HD12 LEU A  19       4.932  -0.117  -2.948  1.00  0.00           H  
ATOM    305 HD13 LEU A  19       3.566  -1.050  -3.558  1.00  0.00           H  
ATOM    306 HD21 LEU A  19       7.136  -1.578  -3.489  1.00  0.00           H  
ATOM    307 HD22 LEU A  19       6.571  -3.048  -4.285  1.00  0.00           H  
ATOM    308 HD23 LEU A  19       5.891  -1.484  -4.735  1.00  0.00           H  
ATOM    309  N   GLU A  20       5.765  -4.176   1.082  1.00  0.00           N  
ATOM    310  CA  GLU A  20       6.054  -4.350   2.505  1.00  0.00           C  
ATOM    311  C   GLU A  20       7.048  -5.486   2.733  1.00  0.00           C  
ATOM    312  O   GLU A  20       7.808  -5.476   3.701  1.00  0.00           O  
ATOM    313  CB  GLU A  20       4.764  -4.625   3.279  1.00  0.00           C  
ATOM    314  CG  GLU A  20       4.903  -4.433   4.781  1.00  0.00           C  
ATOM    315  CD  GLU A  20       4.581  -5.690   5.566  1.00  0.00           C  
ATOM    316  OE1 GLU A  20       3.403  -6.105   5.564  1.00  0.00           O  
ATOM    317  OE2 GLU A  20       5.507  -6.258   6.181  1.00  0.00           O  
ATOM    318  H   GLU A  20       4.835  -4.077   0.793  1.00  0.00           H  
ATOM    319  HA  GLU A  20       6.489  -3.432   2.869  1.00  0.00           H  
ATOM    320  HB2 GLU A  20       3.994  -3.958   2.922  1.00  0.00           H  
ATOM    321  HB3 GLU A  20       4.457  -5.645   3.094  1.00  0.00           H  
ATOM    322  HG2 GLU A  20       5.919  -4.140   5.000  1.00  0.00           H  
ATOM    323  HG3 GLU A  20       4.228  -3.648   5.093  1.00  0.00           H  
ATOM    324  N   GLN A  21       7.036  -6.464   1.833  1.00  0.00           N  
ATOM    325  CA  GLN A  21       7.936  -7.607   1.934  1.00  0.00           C  
ATOM    326  C   GLN A  21       9.300  -7.283   1.332  1.00  0.00           C  
ATOM    327  O   GLN A  21      10.329  -7.752   1.816  1.00  0.00           O  
ATOM    328  CB  GLN A  21       7.330  -8.819   1.226  1.00  0.00           C  
ATOM    329  CG  GLN A  21       7.427 -10.104   2.033  1.00  0.00           C  
ATOM    330  CD  GLN A  21       6.070 -10.703   2.346  1.00  0.00           C  
ATOM    331  OE1 GLN A  21       5.295 -10.139   3.119  1.00  0.00           O  
ATOM    332  NE2 GLN A  21       5.777 -11.850   1.747  1.00  0.00           N  
ATOM    333  H   GLN A  21       6.407  -6.417   1.083  1.00  0.00           H  
ATOM    334  HA  GLN A  21       8.063  -7.838   2.980  1.00  0.00           H  
ATOM    335  HB2 GLN A  21       6.288  -8.619   1.029  1.00  0.00           H  
ATOM    336  HB3 GLN A  21       7.842  -8.968   0.288  1.00  0.00           H  
ATOM    337  HG2 GLN A  21       7.999 -10.826   1.468  1.00  0.00           H  
ATOM    338  HG3 GLN A  21       7.935  -9.893   2.962  1.00  0.00           H  
ATOM    339 HE21 GLN A  21       6.443 -12.242   1.145  1.00  0.00           H  
ATOM    340 HE22 GLN A  21       4.906 -12.260   1.932  1.00  0.00           H  
ATOM    341  N   GLU A  22       9.301  -6.480   0.272  1.00  0.00           N  
ATOM    342  CA  GLU A  22      10.542  -6.100  -0.393  1.00  0.00           C  
ATOM    343  C   GLU A  22      11.220  -4.950   0.344  1.00  0.00           C  
ATOM    344  O   GLU A  22      12.443  -4.921   0.482  1.00  0.00           O  
ATOM    345  CB  GLU A  22      10.266  -5.703  -1.846  1.00  0.00           C  
ATOM    346  CG  GLU A  22      11.115  -6.459  -2.854  1.00  0.00           C  
ATOM    347  CD  GLU A  22      11.099  -5.817  -4.228  1.00  0.00           C  
ATOM    348  OE1 GLU A  22      11.816  -4.814  -4.424  1.00  0.00           O  
ATOM    349  OE2 GLU A  22      10.368  -6.318  -5.109  1.00  0.00           O  
ATOM    350  H   GLU A  22       8.448  -6.136  -0.071  1.00  0.00           H  
ATOM    351  HA  GLU A  22      11.199  -6.956  -0.382  1.00  0.00           H  
ATOM    352  HB2 GLU A  22       9.226  -5.894  -2.067  1.00  0.00           H  
ATOM    353  HB3 GLU A  22      10.460  -4.647  -1.963  1.00  0.00           H  
ATOM    354  HG2 GLU A  22      12.135  -6.485  -2.499  1.00  0.00           H  
ATOM    355  HG3 GLU A  22      10.737  -7.468  -2.939  1.00  0.00           H  
ATOM    356  N   VAL A  23      10.415  -4.007   0.819  1.00  0.00           N  
ATOM    357  CA  VAL A  23      10.929  -2.853   1.545  1.00  0.00           C  
ATOM    358  C   VAL A  23      11.635  -3.286   2.823  1.00  0.00           C  
ATOM    359  O   VAL A  23      12.648  -2.704   3.214  1.00  0.00           O  
ATOM    360  CB  VAL A  23       9.801  -1.866   1.904  1.00  0.00           C  
ATOM    361  CG1 VAL A  23      10.381  -0.564   2.436  1.00  0.00           C  
ATOM    362  CG2 VAL A  23       8.907  -1.609   0.698  1.00  0.00           C  
ATOM    363  H   VAL A  23       9.449  -4.091   0.678  1.00  0.00           H  
ATOM    364  HA  VAL A  23      11.637  -2.344   0.907  1.00  0.00           H  
ATOM    365  HB  VAL A  23       9.198  -2.309   2.683  1.00  0.00           H  
ATOM    366 HG11 VAL A  23      11.403  -0.723   2.745  1.00  0.00           H  
ATOM    367 HG12 VAL A  23      10.353   0.187   1.660  1.00  0.00           H  
ATOM    368 HG13 VAL A  23       9.798  -0.229   3.281  1.00  0.00           H  
ATOM    369 HG21 VAL A  23       9.196  -2.261  -0.113  1.00  0.00           H  
ATOM    370 HG22 VAL A  23       7.878  -1.803   0.966  1.00  0.00           H  
ATOM    371 HG23 VAL A  23       9.008  -0.580   0.384  1.00  0.00           H  
ATOM    372  N   ALA A  24      11.095  -4.314   3.469  1.00  0.00           N  
ATOM    373  CA  ALA A  24      11.674  -4.831   4.703  1.00  0.00           C  
ATOM    374  C   ALA A  24      13.112  -5.290   4.485  1.00  0.00           C  
ATOM    375  O   ALA A  24      13.915  -5.312   5.417  1.00  0.00           O  
ATOM    376  CB  ALA A  24      10.828  -5.974   5.242  1.00  0.00           C  
ATOM    377  H   ALA A  24      10.290  -4.737   3.105  1.00  0.00           H  
ATOM    378  HA  ALA A  24      11.668  -4.035   5.434  1.00  0.00           H  
ATOM    379  HB1 ALA A  24       9.781  -5.745   5.102  1.00  0.00           H  
ATOM    380  HB2 ALA A  24      11.071  -6.883   4.711  1.00  0.00           H  
ATOM    381  HB3 ALA A  24      11.030  -6.108   6.294  1.00  0.00           H  
ATOM    382  N   GLN A  25      13.431  -5.657   3.246  1.00  0.00           N  
ATOM    383  CA  GLN A  25      14.773  -6.116   2.908  1.00  0.00           C  
ATOM    384  C   GLN A  25      15.566  -5.014   2.211  1.00  0.00           C  
ATOM    385  O   GLN A  25      16.790  -4.952   2.325  1.00  0.00           O  
ATOM    386  CB  GLN A  25      14.701  -7.356   2.014  1.00  0.00           C  
ATOM    387  CG  GLN A  25      13.978  -8.528   2.657  1.00  0.00           C  
ATOM    388  CD  GLN A  25      14.748  -9.829   2.530  1.00  0.00           C  
ATOM    389  OE1 GLN A  25      14.544 -10.594   1.587  1.00  0.00           O  
ATOM    390  NE2 GLN A  25      15.637 -10.087   3.482  1.00  0.00           N  
ATOM    391  H   GLN A  25      12.749  -5.620   2.545  1.00  0.00           H  
ATOM    392  HA  GLN A  25      15.275  -6.376   3.828  1.00  0.00           H  
ATOM    393  HB2 GLN A  25      14.183  -7.098   1.102  1.00  0.00           H  
ATOM    394  HB3 GLN A  25      15.707  -7.668   1.771  1.00  0.00           H  
ATOM    395  HG2 GLN A  25      13.835  -8.314   3.706  1.00  0.00           H  
ATOM    396  HG3 GLN A  25      13.017  -8.647   2.181  1.00  0.00           H  
ATOM    397 HE21 GLN A  25      15.747  -9.431   4.202  1.00  0.00           H  
ATOM    398 HE22 GLN A  25      16.149 -10.921   3.425  1.00  0.00           H  
ATOM    399  N   LEU A  26      14.863  -4.147   1.489  1.00  0.00           N  
ATOM    400  CA  LEU A  26      15.508  -3.050   0.777  1.00  0.00           C  
ATOM    401  C   LEU A  26      16.181  -2.086   1.751  1.00  0.00           C  
ATOM    402  O   LEU A  26      17.332  -1.696   1.555  1.00  0.00           O  
ATOM    403  CB  LEU A  26      14.485  -2.299  -0.080  1.00  0.00           C  
ATOM    404  CG  LEU A  26      14.095  -2.996  -1.386  1.00  0.00           C  
ATOM    405  CD1 LEU A  26      13.189  -2.101  -2.218  1.00  0.00           C  
ATOM    406  CD2 LEU A  26      15.337  -3.380  -2.178  1.00  0.00           C  
ATOM    407  H   LEU A  26      13.889  -4.246   1.434  1.00  0.00           H  
ATOM    408  HA  LEU A  26      16.261  -3.474   0.131  1.00  0.00           H  
ATOM    409  HB2 LEU A  26      13.590  -2.157   0.508  1.00  0.00           H  
ATOM    410  HB3 LEU A  26      14.893  -1.331  -0.324  1.00  0.00           H  
ATOM    411  HG  LEU A  26      13.551  -3.899  -1.157  1.00  0.00           H  
ATOM    412 HD11 LEU A  26      13.397  -1.065  -1.988  1.00  0.00           H  
ATOM    413 HD12 LEU A  26      13.371  -2.280  -3.267  1.00  0.00           H  
ATOM    414 HD13 LEU A  26      12.157  -2.320  -1.987  1.00  0.00           H  
ATOM    415 HD21 LEU A  26      16.098  -2.626  -2.043  1.00  0.00           H  
ATOM    416 HD22 LEU A  26      15.708  -4.332  -1.825  1.00  0.00           H  
ATOM    417 HD23 LEU A  26      15.088  -3.458  -3.225  1.00  0.00           H  
ATOM    418  N   GLU A  27      15.456  -1.705   2.799  1.00  0.00           N  
ATOM    419  CA  GLU A  27      15.987  -0.786   3.802  1.00  0.00           C  
ATOM    420  C   GLU A  27      16.685  -1.547   4.927  1.00  0.00           C  
ATOM    421  O   GLU A  27      16.383  -1.349   6.104  1.00  0.00           O  
ATOM    422  CB  GLU A  27      14.864   0.080   4.376  1.00  0.00           C  
ATOM    423  CG  GLU A  27      13.645  -0.715   4.813  1.00  0.00           C  
ATOM    424  CD  GLU A  27      13.071  -0.226   6.128  1.00  0.00           C  
ATOM    425  OE1 GLU A  27      12.734   0.974   6.220  1.00  0.00           O  
ATOM    426  OE2 GLU A  27      12.958  -1.043   7.066  1.00  0.00           O  
ATOM    427  H   GLU A  27      14.545  -2.050   2.901  1.00  0.00           H  
ATOM    428  HA  GLU A  27      16.709  -0.147   3.315  1.00  0.00           H  
ATOM    429  HB2 GLU A  27      15.242   0.618   5.233  1.00  0.00           H  
ATOM    430  HB3 GLU A  27      14.554   0.791   3.625  1.00  0.00           H  
ATOM    431  HG2 GLU A  27      12.884  -0.628   4.052  1.00  0.00           H  
ATOM    432  HG3 GLU A  27      13.927  -1.751   4.922  1.00  0.00           H  
ATOM    433  N   HIS A  28      17.620  -2.415   4.558  1.00  0.00           N  
ATOM    434  CA  HIS A  28      18.359  -3.201   5.539  1.00  0.00           C  
ATOM    435  C   HIS A  28      19.620  -2.468   5.986  1.00  0.00           C  
ATOM    436  O   HIS A  28      19.870  -2.312   7.181  1.00  0.00           O  
ATOM    437  CB  HIS A  28      18.728  -4.568   4.959  1.00  0.00           C  
ATOM    438  CG  HIS A  28      18.765  -5.660   5.982  1.00  0.00           C  
ATOM    439  ND1 HIS A  28      17.801  -6.635   6.101  1.00  0.00           N  
ATOM    440  CD2 HIS A  28      19.682  -5.920   6.948  1.00  0.00           C  
ATOM    441  CE1 HIS A  28      18.152  -7.439   7.113  1.00  0.00           C  
ATOM    442  NE2 HIS A  28      19.287  -7.049   7.661  1.00  0.00           N  
ATOM    443  H   HIS A  28      17.819  -2.530   3.605  1.00  0.00           H  
ATOM    444  HA  HIS A  28      17.720  -3.346   6.397  1.00  0.00           H  
ATOM    445  HB2 HIS A  28      18.000  -4.840   4.210  1.00  0.00           H  
ATOM    446  HB3 HIS A  28      19.703  -4.505   4.500  1.00  0.00           H  
ATOM    447  HD1 HIS A  28      17.000  -6.725   5.543  1.00  0.00           H  
ATOM    448  HD2 HIS A  28      20.578  -5.349   7.144  1.00  0.00           H  
ATOM    449  HE1 HIS A  28      17.581  -8.297   7.438  1.00  0.00           H  
ATOM    450  N   GLU A  29      20.414  -2.021   5.017  1.00  0.00           N  
ATOM    451  CA  GLU A  29      21.650  -1.303   5.310  1.00  0.00           C  
ATOM    452  C   GLU A  29      21.414   0.203   5.403  1.00  0.00           C  
ATOM    453  O   GLU A  29      22.356   0.992   5.315  1.00  0.00           O  
ATOM    454  CB  GLU A  29      22.698  -1.598   4.236  1.00  0.00           C  
ATOM    455  CG  GLU A  29      23.457  -2.895   4.467  1.00  0.00           C  
ATOM    456  CD  GLU A  29      24.707  -2.696   5.303  1.00  0.00           C  
ATOM    457  OE1 GLU A  29      25.534  -1.834   4.940  1.00  0.00           O  
ATOM    458  OE2 GLU A  29      24.858  -3.403   6.322  1.00  0.00           O  
ATOM    459  H   GLU A  29      20.161  -2.176   4.083  1.00  0.00           H  
ATOM    460  HA  GLU A  29      22.018  -1.655   6.262  1.00  0.00           H  
ATOM    461  HB2 GLU A  29      22.207  -1.660   3.276  1.00  0.00           H  
ATOM    462  HB3 GLU A  29      23.411  -0.787   4.215  1.00  0.00           H  
ATOM    463  HG2 GLU A  29      22.809  -3.591   4.978  1.00  0.00           H  
ATOM    464  HG3 GLU A  29      23.743  -3.305   3.510  1.00  0.00           H  
ATOM    465  N   GLY A  30      20.157   0.602   5.582  1.00  0.00           N  
ATOM    466  CA  GLY A  30      19.836   2.013   5.681  1.00  0.00           C  
ATOM    467  C   GLY A  30      19.805   2.502   7.116  1.00  0.00           C  
ATOM    468  O   GLY A  30      19.871   1.705   8.052  1.00  0.00           O  
ATOM    469  H   GLY A  30      19.444  -0.065   5.645  1.00  0.00           H  
ATOM    470  HA2 GLY A  30      20.576   2.579   5.136  1.00  0.00           H  
ATOM    471  HA3 GLY A  30      18.867   2.184   5.234  1.00  0.00           H  
TER     475      NH2 A  31                                                      
ATOM    482  N   GLU B   1     -19.629  -2.458   2.874  1.00  0.00           N  
ATOM    483  CA  GLU B   1     -20.120  -1.445   1.947  1.00  0.00           C  
ATOM    484  C   GLU B   1     -19.120  -0.302   1.799  1.00  0.00           C  
ATOM    485  O   GLU B   1     -17.950  -0.435   2.161  1.00  0.00           O  
ATOM    486  CB  GLU B   1     -21.472  -0.903   2.420  1.00  0.00           C  
ATOM    487  CG  GLU B   1     -22.416  -1.980   2.929  1.00  0.00           C  
ATOM    488  CD  GLU B   1     -23.858  -1.515   2.980  1.00  0.00           C  
ATOM    489  OE1 GLU B   1     -24.243  -0.685   2.130  1.00  0.00           O  
ATOM    490  OE2 GLU B   1     -24.602  -1.982   3.867  1.00  0.00           O  
ATOM    491  H   GLU B   1     -19.857  -2.387   3.823  1.00  0.00           H  
ATOM    492  HA  GLU B   1     -20.247  -1.914   0.985  1.00  0.00           H  
ATOM    493  HB2 GLU B   1     -21.303  -0.194   3.217  1.00  0.00           H  
ATOM    494  HB3 GLU B   1     -21.951  -0.396   1.595  1.00  0.00           H  
ATOM    495  HG2 GLU B   1     -22.352  -2.837   2.275  1.00  0.00           H  
ATOM    496  HG3 GLU B   1     -22.110  -2.266   3.925  1.00  0.00           H  
ATOM    497  N   VAL B   2     -19.589   0.821   1.258  1.00  0.00           N  
ATOM    498  CA  VAL B   2     -18.745   1.993   1.048  1.00  0.00           C  
ATOM    499  C   VAL B   2     -17.871   2.288   2.269  1.00  0.00           C  
ATOM    500  O   VAL B   2     -16.739   1.827   2.350  1.00  0.00           O  
ATOM    501  CB  VAL B   2     -19.595   3.234   0.693  1.00  0.00           C  
ATOM    502  CG1 VAL B   2     -18.720   4.471   0.529  1.00  0.00           C  
ATOM    503  CG2 VAL B   2     -20.405   2.975  -0.569  1.00  0.00           C  
ATOM    504  H   VAL B   2     -20.530   0.860   0.985  1.00  0.00           H  
ATOM    505  HA  VAL B   2     -18.100   1.786   0.213  1.00  0.00           H  
ATOM    506  HB  VAL B   2     -20.285   3.415   1.502  1.00  0.00           H  
ATOM    507 HG11 VAL B   2     -17.692   4.217   0.741  1.00  0.00           H  
ATOM    508 HG12 VAL B   2     -18.799   4.837  -0.484  1.00  0.00           H  
ATOM    509 HG13 VAL B   2     -19.050   5.237   1.213  1.00  0.00           H  
ATOM    510 HG21 VAL B   2     -19.903   2.234  -1.174  1.00  0.00           H  
ATOM    511 HG22 VAL B   2     -21.386   2.615  -0.299  1.00  0.00           H  
ATOM    512 HG23 VAL B   2     -20.500   3.893  -1.130  1.00  0.00           H  
ATOM    513  N   GLN B   3     -18.401   3.059   3.206  1.00  0.00           N  
ATOM    514  CA  GLN B   3     -17.667   3.423   4.414  1.00  0.00           C  
ATOM    515  C   GLN B   3     -17.180   2.188   5.169  1.00  0.00           C  
ATOM    516  O   GLN B   3     -16.184   2.246   5.892  1.00  0.00           O  
ATOM    517  CB  GLN B   3     -18.547   4.276   5.330  1.00  0.00           C  
ATOM    518  CG  GLN B   3     -17.787   5.376   6.052  1.00  0.00           C  
ATOM    519  CD  GLN B   3     -18.682   6.528   6.466  1.00  0.00           C  
ATOM    520  OE1 GLN B   3     -19.809   6.322   6.916  1.00  0.00           O  
ATOM    521  NE2 GLN B   3     -18.183   7.749   6.314  1.00  0.00           N  
ATOM    522  H   GLN B   3     -19.304   3.398   3.081  1.00  0.00           H  
ATOM    523  HA  GLN B   3     -16.808   4.006   4.116  1.00  0.00           H  
ATOM    524  HB2 GLN B   3     -19.324   4.735   4.736  1.00  0.00           H  
ATOM    525  HB3 GLN B   3     -19.002   3.636   6.071  1.00  0.00           H  
ATOM    526  HG2 GLN B   3     -17.331   4.960   6.938  1.00  0.00           H  
ATOM    527  HG3 GLN B   3     -17.017   5.756   5.396  1.00  0.00           H  
ATOM    528 HE21 GLN B   3     -17.279   7.838   5.949  1.00  0.00           H  
ATOM    529 HE22 GLN B   3     -18.742   8.512   6.574  1.00  0.00           H  
ATOM    530  N   ALA B   4     -17.887   1.077   5.006  1.00  0.00           N  
ATOM    531  CA  ALA B   4     -17.520  -0.165   5.684  1.00  0.00           C  
ATOM    532  C   ALA B   4     -16.202  -0.722   5.154  1.00  0.00           C  
ATOM    533  O   ALA B   4     -15.462  -1.386   5.879  1.00  0.00           O  
ATOM    534  CB  ALA B   4     -18.630  -1.193   5.541  1.00  0.00           C  
ATOM    535  H   ALA B   4     -18.674   1.091   4.422  1.00  0.00           H  
ATOM    536  HA  ALA B   4     -17.404   0.057   6.735  1.00  0.00           H  
ATOM    537  HB1 ALA B   4     -19.471  -0.746   5.029  1.00  0.00           H  
ATOM    538  HB2 ALA B   4     -18.270  -2.037   4.970  1.00  0.00           H  
ATOM    539  HB3 ALA B   4     -18.941  -1.527   6.520  1.00  0.00           H  
ATOM    540  N   LEU B   5     -15.907  -0.437   3.890  1.00  0.00           N  
ATOM    541  CA  LEU B   5     -14.671  -0.901   3.267  1.00  0.00           C  
ATOM    542  C   LEU B   5     -13.751   0.279   3.006  1.00  0.00           C  
ATOM    543  O   LEU B   5     -12.544   0.219   3.240  1.00  0.00           O  
ATOM    544  CB  LEU B   5     -14.979  -1.614   1.951  1.00  0.00           C  
ATOM    545  CG  LEU B   5     -15.205  -3.122   2.062  1.00  0.00           C  
ATOM    546  CD1 LEU B   5     -15.883  -3.653   0.809  1.00  0.00           C  
ATOM    547  CD2 LEU B   5     -13.886  -3.841   2.299  1.00  0.00           C  
ATOM    548  H   LEU B   5     -16.534   0.108   3.364  1.00  0.00           H  
ATOM    549  HA  LEU B   5     -14.187  -1.588   3.943  1.00  0.00           H  
ATOM    550  HB2 LEU B   5     -15.867  -1.170   1.531  1.00  0.00           H  
ATOM    551  HB3 LEU B   5     -14.159  -1.440   1.274  1.00  0.00           H  
ATOM    552  HG  LEU B   5     -15.853  -3.322   2.904  1.00  0.00           H  
ATOM    553 HD11 LEU B   5     -16.605  -2.929   0.457  1.00  0.00           H  
ATOM    554 HD12 LEU B   5     -15.142  -3.824   0.043  1.00  0.00           H  
ATOM    555 HD13 LEU B   5     -16.387  -4.580   1.037  1.00  0.00           H  
ATOM    556 HD21 LEU B   5     -13.105  -3.357   1.731  1.00  0.00           H  
ATOM    557 HD22 LEU B   5     -13.640  -3.805   3.350  1.00  0.00           H  
ATOM    558 HD23 LEU B   5     -13.975  -4.870   1.985  1.00  0.00           H  
ATOM    559  N   LYS B   6     -14.353   1.350   2.521  1.00  0.00           N  
ATOM    560  CA  LYS B   6     -13.651   2.583   2.214  1.00  0.00           C  
ATOM    561  C   LYS B   6     -12.724   2.991   3.360  1.00  0.00           C  
ATOM    562  O   LYS B   6     -11.690   3.624   3.140  1.00  0.00           O  
ATOM    563  CB  LYS B   6     -14.691   3.674   1.950  1.00  0.00           C  
ATOM    564  CG  LYS B   6     -14.136   5.092   1.980  1.00  0.00           C  
ATOM    565  CD  LYS B   6     -14.561   5.887   0.755  1.00  0.00           C  
ATOM    566  CE  LYS B   6     -15.680   6.864   1.085  1.00  0.00           C  
ATOM    567  NZ  LYS B   6     -15.165   8.242   1.309  1.00  0.00           N  
ATOM    568  H   LYS B   6     -15.319   1.312   2.369  1.00  0.00           H  
ATOM    569  HA  LYS B   6     -13.066   2.427   1.321  1.00  0.00           H  
ATOM    570  HB2 LYS B   6     -15.138   3.503   0.983  1.00  0.00           H  
ATOM    571  HB3 LYS B   6     -15.460   3.590   2.704  1.00  0.00           H  
ATOM    572  HG2 LYS B   6     -14.500   5.591   2.865  1.00  0.00           H  
ATOM    573  HG3 LYS B   6     -13.057   5.045   2.010  1.00  0.00           H  
ATOM    574  HD2 LYS B   6     -13.712   6.442   0.385  1.00  0.00           H  
ATOM    575  HD3 LYS B   6     -14.905   5.203  -0.006  1.00  0.00           H  
ATOM    576  HE2 LYS B   6     -16.380   6.879   0.263  1.00  0.00           H  
ATOM    577  HE3 LYS B   6     -16.183   6.526   1.979  1.00  0.00           H  
ATOM    578  HZ1 LYS B   6     -14.249   8.364   0.835  1.00  0.00           H  
ATOM    579  HZ2 LYS B   6     -15.837   8.941   0.929  1.00  0.00           H  
ATOM    580  HZ3 LYS B   6     -15.042   8.417   2.327  1.00  0.00           H  
ATOM    581  N   LYS B   7     -13.104   2.630   4.582  1.00  0.00           N  
ATOM    582  CA  LYS B   7     -12.309   2.963   5.760  1.00  0.00           C  
ATOM    583  C   LYS B   7     -11.188   1.951   5.978  1.00  0.00           C  
ATOM    584  O   LYS B   7     -10.179   2.258   6.612  1.00  0.00           O  
ATOM    585  CB  LYS B   7     -13.204   3.028   7.001  1.00  0.00           C  
ATOM    586  CG  LYS B   7     -13.448   4.443   7.501  1.00  0.00           C  
ATOM    587  CD  LYS B   7     -14.497   5.156   6.664  1.00  0.00           C  
ATOM    588  CE  LYS B   7     -13.859   6.102   5.660  1.00  0.00           C  
ATOM    589  NZ  LYS B   7     -13.704   7.477   6.211  1.00  0.00           N  
ATOM    590  H   LYS B   7     -13.941   2.129   4.695  1.00  0.00           H  
ATOM    591  HA  LYS B   7     -11.871   3.936   5.595  1.00  0.00           H  
ATOM    592  HB2 LYS B   7     -14.160   2.583   6.765  1.00  0.00           H  
ATOM    593  HB3 LYS B   7     -12.741   2.463   7.796  1.00  0.00           H  
ATOM    594  HG2 LYS B   7     -13.787   4.398   8.524  1.00  0.00           H  
ATOM    595  HG3 LYS B   7     -12.521   4.996   7.449  1.00  0.00           H  
ATOM    596  HD2 LYS B   7     -15.080   4.421   6.131  1.00  0.00           H  
ATOM    597  HD3 LYS B   7     -15.141   5.723   7.320  1.00  0.00           H  
ATOM    598  HE2 LYS B   7     -12.886   5.720   5.391  1.00  0.00           H  
ATOM    599  HE3 LYS B   7     -14.483   6.145   4.779  1.00  0.00           H  
ATOM    600  HZ1 LYS B   7     -14.396   7.638   6.970  1.00  0.00           H  
ATOM    601  HZ2 LYS B   7     -12.747   7.601   6.597  1.00  0.00           H  
ATOM    602  HZ3 LYS B   7     -13.857   8.182   5.462  1.00  0.00           H  
ATOM    603  N   ARG B   8     -11.369   0.742   5.455  1.00  0.00           N  
ATOM    604  CA  ARG B   8     -10.369  -0.307   5.602  1.00  0.00           C  
ATOM    605  C   ARG B   8      -9.269  -0.174   4.550  1.00  0.00           C  
ATOM    606  O   ARG B   8      -8.139  -0.613   4.764  1.00  0.00           O  
ATOM    607  CB  ARG B   8     -11.034  -1.688   5.523  1.00  0.00           C  
ATOM    608  CG  ARG B   8     -11.313  -2.173   4.103  1.00  0.00           C  
ATOM    609  CD  ARG B   8     -10.541  -3.448   3.787  1.00  0.00           C  
ATOM    610  NE  ARG B   8     -11.431  -4.578   3.531  1.00  0.00           N  
ATOM    611  CZ  ARG B   8     -12.011  -5.295   4.490  1.00  0.00           C  
ATOM    612  NH1 ARG B   8     -11.803  -5.001   5.768  1.00  0.00           N  
ATOM    613  NH2 ARG B   8     -12.804  -6.310   4.171  1.00  0.00           N  
ATOM    614  H   ARG B   8     -12.194   0.550   4.963  1.00  0.00           H  
ATOM    615  HA  ARG B   8      -9.922  -0.195   6.579  1.00  0.00           H  
ATOM    616  HB2 ARG B   8     -10.392  -2.408   6.005  1.00  0.00           H  
ATOM    617  HB3 ARG B   8     -11.974  -1.650   6.056  1.00  0.00           H  
ATOM    618  HG2 ARG B   8     -12.371  -2.371   4.001  1.00  0.00           H  
ATOM    619  HG3 ARG B   8     -11.023  -1.404   3.404  1.00  0.00           H  
ATOM    620  HD2 ARG B   8      -9.933  -3.276   2.912  1.00  0.00           H  
ATOM    621  HD3 ARG B   8      -9.903  -3.686   4.624  1.00  0.00           H  
ATOM    622  HE  ARG B   8     -11.604  -4.815   2.597  1.00  0.00           H  
ATOM    623 HH11 ARG B   8     -11.209  -4.237   6.016  1.00  0.00           H  
ATOM    624 HH12 ARG B   8     -12.243  -5.544   6.483  1.00  0.00           H  
ATOM    625 HH21 ARG B   8     -12.965  -6.535   3.210  1.00  0.00           H  
ATOM    626 HH22 ARG B   8     -13.240  -6.849   4.891  1.00  0.00           H  
ATOM    627  N   VAL B   9      -9.607   0.433   3.416  1.00  0.00           N  
ATOM    628  CA  VAL B   9      -8.643   0.621   2.338  1.00  0.00           C  
ATOM    629  C   VAL B   9      -7.529   1.572   2.763  1.00  0.00           C  
ATOM    630  O   VAL B   9      -6.367   1.384   2.401  1.00  0.00           O  
ATOM    631  CB  VAL B   9      -9.322   1.169   1.064  1.00  0.00           C  
ATOM    632  CG1 VAL B   9      -8.307   1.365  -0.054  1.00  0.00           C  
ATOM    633  CG2 VAL B   9     -10.439   0.238   0.616  1.00  0.00           C  
ATOM    634  H   VAL B   9     -10.521   0.763   3.303  1.00  0.00           H  
ATOM    635  HA  VAL B   9      -8.212  -0.341   2.106  1.00  0.00           H  
ATOM    636  HB  VAL B   9      -9.756   2.129   1.295  1.00  0.00           H  
ATOM    637 HG11 VAL B   9      -7.326   1.511   0.369  1.00  0.00           H  
ATOM    638 HG12 VAL B   9      -8.300   0.494  -0.691  1.00  0.00           H  
ATOM    639 HG13 VAL B   9      -8.580   2.233  -0.635  1.00  0.00           H  
ATOM    640 HG21 VAL B   9     -10.767  -0.359   1.453  1.00  0.00           H  
ATOM    641 HG22 VAL B   9     -11.267   0.823   0.243  1.00  0.00           H  
ATOM    642 HG23 VAL B   9     -10.074  -0.410  -0.168  1.00  0.00           H  
ATOM    643  N   GLN B  10      -7.889   2.594   3.533  1.00  0.00           N  
ATOM    644  CA  GLN B  10      -6.915   3.572   4.005  1.00  0.00           C  
ATOM    645  C   GLN B  10      -5.798   2.898   4.799  1.00  0.00           C  
ATOM    646  O   GLN B  10      -4.711   3.455   4.949  1.00  0.00           O  
ATOM    647  CB  GLN B  10      -7.602   4.633   4.867  1.00  0.00           C  
ATOM    648  CG  GLN B  10      -8.189   4.084   6.158  1.00  0.00           C  
ATOM    649  CD  GLN B  10      -7.619   4.758   7.392  1.00  0.00           C  
ATOM    650  OE1 GLN B  10      -8.307   5.520   8.071  1.00  0.00           O  
ATOM    651  NE2 GLN B  10      -6.356   4.478   7.688  1.00  0.00           N  
ATOM    652  H   GLN B  10      -8.829   2.692   3.789  1.00  0.00           H  
ATOM    653  HA  GLN B  10      -6.484   4.052   3.139  1.00  0.00           H  
ATOM    654  HB2 GLN B  10      -6.882   5.397   5.120  1.00  0.00           H  
ATOM    655  HB3 GLN B  10      -8.402   5.081   4.296  1.00  0.00           H  
ATOM    656  HG2 GLN B  10      -9.258   4.237   6.145  1.00  0.00           H  
ATOM    657  HG3 GLN B  10      -7.978   3.026   6.213  1.00  0.00           H  
ATOM    658 HE21 GLN B  10      -5.868   3.862   7.103  1.00  0.00           H  
ATOM    659 HE22 GLN B  10      -5.962   4.900   8.481  1.00  0.00           H  
ATOM    660  N   ALA B  11      -6.072   1.698   5.306  1.00  0.00           N  
ATOM    661  CA  ALA B  11      -5.087   0.957   6.084  1.00  0.00           C  
ATOM    662  C   ALA B  11      -4.121   0.179   5.187  1.00  0.00           C  
ATOM    663  O   ALA B  11      -3.280  -0.572   5.681  1.00  0.00           O  
ATOM    664  CB  ALA B  11      -5.785   0.011   7.048  1.00  0.00           C  
ATOM    665  H   ALA B  11      -6.957   1.303   5.156  1.00  0.00           H  
ATOM    666  HA  ALA B  11      -4.522   1.669   6.667  1.00  0.00           H  
ATOM    667  HB1 ALA B  11      -6.799   0.345   7.210  1.00  0.00           H  
ATOM    668  HB2 ALA B  11      -5.797  -0.986   6.630  1.00  0.00           H  
ATOM    669  HB3 ALA B  11      -5.255  -0.001   7.988  1.00  0.00           H  
ATOM    670  N   LEU B  12      -4.239   0.359   3.871  1.00  0.00           N  
ATOM    671  CA  LEU B  12      -3.365  -0.335   2.930  1.00  0.00           C  
ATOM    672  C   LEU B  12      -2.512   0.661   2.149  1.00  0.00           C  
ATOM    673  O   LEU B  12      -1.292   0.519   2.066  1.00  0.00           O  
ATOM    674  CB  LEU B  12      -4.183  -1.185   1.949  1.00  0.00           C  
ATOM    675  CG  LEU B  12      -5.510  -1.723   2.490  1.00  0.00           C  
ATOM    676  CD1 LEU B  12      -6.490  -1.960   1.353  1.00  0.00           C  
ATOM    677  CD2 LEU B  12      -5.289  -3.006   3.276  1.00  0.00           C  
ATOM    678  H   LEU B  12      -4.924   0.969   3.528  1.00  0.00           H  
ATOM    679  HA  LEU B  12      -2.715  -0.982   3.497  1.00  0.00           H  
ATOM    680  HB2 LEU B  12      -4.387  -0.588   1.073  1.00  0.00           H  
ATOM    681  HB3 LEU B  12      -3.577  -2.028   1.649  1.00  0.00           H  
ATOM    682  HG  LEU B  12      -5.945  -0.991   3.156  1.00  0.00           H  
ATOM    683 HD11 LEU B  12      -6.027  -2.586   0.605  1.00  0.00           H  
ATOM    684 HD12 LEU B  12      -7.374  -2.447   1.735  1.00  0.00           H  
ATOM    685 HD13 LEU B  12      -6.764  -1.013   0.911  1.00  0.00           H  
ATOM    686 HD21 LEU B  12      -4.412  -3.511   2.901  1.00  0.00           H  
ATOM    687 HD22 LEU B  12      -5.152  -2.769   4.321  1.00  0.00           H  
ATOM    688 HD23 LEU B  12      -6.150  -3.648   3.164  1.00  0.00           H  
ATOM    689  N   LYS B  13      -3.167   1.664   1.573  1.00  0.00           N  
ATOM    690  CA  LYS B  13      -2.474   2.683   0.790  1.00  0.00           C  
ATOM    691  C   LYS B  13      -1.762   3.689   1.690  1.00  0.00           C  
ATOM    692  O   LYS B  13      -0.846   4.385   1.249  1.00  0.00           O  
ATOM    693  CB  LYS B  13      -3.454   3.411  -0.138  1.00  0.00           C  
ATOM    694  CG  LYS B  13      -4.744   3.856   0.537  1.00  0.00           C  
ATOM    695  CD  LYS B  13      -4.480   4.886   1.623  1.00  0.00           C  
ATOM    696  CE  LYS B  13      -5.606   5.906   1.712  1.00  0.00           C  
ATOM    697  NZ  LYS B  13      -5.153   7.268   1.320  1.00  0.00           N  
ATOM    698  H   LYS B  13      -4.139   1.717   1.673  1.00  0.00           H  
ATOM    699  HA  LYS B  13      -1.735   2.180   0.185  1.00  0.00           H  
ATOM    700  HB2 LYS B  13      -2.966   4.287  -0.536  1.00  0.00           H  
ATOM    701  HB3 LYS B  13      -3.711   2.753  -0.956  1.00  0.00           H  
ATOM    702  HG2 LYS B  13      -5.393   4.294  -0.206  1.00  0.00           H  
ATOM    703  HG3 LYS B  13      -5.228   2.997   0.977  1.00  0.00           H  
ATOM    704  HD2 LYS B  13      -4.392   4.379   2.571  1.00  0.00           H  
ATOM    705  HD3 LYS B  13      -3.557   5.400   1.401  1.00  0.00           H  
ATOM    706  HE2 LYS B  13      -6.407   5.599   1.056  1.00  0.00           H  
ATOM    707  HE3 LYS B  13      -5.967   5.935   2.730  1.00  0.00           H  
ATOM    708  HZ1 LYS B  13      -4.219   7.468   1.731  1.00  0.00           H  
ATOM    709  HZ2 LYS B  13      -5.086   7.338   0.284  1.00  0.00           H  
ATOM    710  HZ3 LYS B  13      -5.829   7.982   1.660  1.00  0.00           H  
ATOM    711  N   ALA B  14      -2.181   3.766   2.949  1.00  0.00           N  
ATOM    712  CA  ALA B  14      -1.576   4.692   3.900  1.00  0.00           C  
ATOM    713  C   ALA B  14      -0.073   4.461   4.013  1.00  0.00           C  
ATOM    714  O   ALA B  14       0.723   5.374   3.799  1.00  0.00           O  
ATOM    715  CB  ALA B  14      -2.236   4.555   5.263  1.00  0.00           C  
ATOM    716  H   ALA B  14      -2.915   3.189   3.247  1.00  0.00           H  
ATOM    717  HA  ALA B  14      -1.749   5.696   3.541  1.00  0.00           H  
ATOM    718  HB1 ALA B  14      -2.444   3.514   5.460  1.00  0.00           H  
ATOM    719  HB2 ALA B  14      -1.573   4.940   6.024  1.00  0.00           H  
ATOM    720  HB3 ALA B  14      -3.160   5.115   5.274  1.00  0.00           H  
ATOM    721  N   ARG B  15       0.307   3.234   4.353  1.00  0.00           N  
ATOM    722  CA  ARG B  15       1.715   2.883   4.495  1.00  0.00           C  
ATOM    723  C   ARG B  15       2.347   2.601   3.135  1.00  0.00           C  
ATOM    724  O   ARG B  15       3.494   2.971   2.885  1.00  0.00           O  
ATOM    725  CB  ARG B  15       1.869   1.664   5.405  1.00  0.00           C  
ATOM    726  CG  ARG B  15       3.257   1.526   6.009  1.00  0.00           C  
ATOM    727  CD  ARG B  15       3.506   2.578   7.078  1.00  0.00           C  
ATOM    728  NE  ARG B  15       4.024   3.822   6.514  1.00  0.00           N  
ATOM    729  CZ  ARG B  15       3.992   4.993   7.145  1.00  0.00           C  
ATOM    730  NH1 ARG B  15       3.468   5.085   8.362  1.00  0.00           N  
ATOM    731  NH2 ARG B  15       4.485   6.075   6.559  1.00  0.00           N  
ATOM    732  H   ARG B  15      -0.375   2.548   4.511  1.00  0.00           H  
ATOM    733  HA  ARG B  15       2.222   3.724   4.946  1.00  0.00           H  
ATOM    734  HB2 ARG B  15       1.155   1.739   6.212  1.00  0.00           H  
ATOM    735  HB3 ARG B  15       1.659   0.772   4.832  1.00  0.00           H  
ATOM    736  HG2 ARG B  15       3.350   0.547   6.454  1.00  0.00           H  
ATOM    737  HG3 ARG B  15       3.992   1.640   5.226  1.00  0.00           H  
ATOM    738  HD2 ARG B  15       2.575   2.784   7.586  1.00  0.00           H  
ATOM    739  HD3 ARG B  15       4.222   2.189   7.786  1.00  0.00           H  
ATOM    740  HE  ARG B  15       4.415   3.783   5.616  1.00  0.00           H  
ATOM    741 HH11 ARG B  15       3.096   4.272   8.809  1.00  0.00           H  
ATOM    742 HH12 ARG B  15       3.449   5.967   8.831  1.00  0.00           H  
ATOM    743 HH21 ARG B  15       4.881   6.011   5.643  1.00  0.00           H  
ATOM    744 HH22 ARG B  15       4.461   6.955   7.034  1.00  0.00           H  
ATOM    745  N   ASN B  16       1.592   1.943   2.261  1.00  0.00           N  
ATOM    746  CA  ASN B  16       2.078   1.609   0.926  1.00  0.00           C  
ATOM    747  C   ASN B  16       2.547   2.858   0.185  1.00  0.00           C  
ATOM    748  O   ASN B  16       3.633   2.875  -0.395  1.00  0.00           O  
ATOM    749  CB  ASN B  16       0.980   0.907   0.122  1.00  0.00           C  
ATOM    750  CG  ASN B  16       1.432   0.533  -1.277  1.00  0.00           C  
ATOM    751  OD1 ASN B  16       2.540   0.868  -1.695  1.00  0.00           O  
ATOM    752  ND2 ASN B  16       0.571  -0.165  -2.010  1.00  0.00           N  
ATOM    753  H   ASN B  16       0.686   1.674   2.519  1.00  0.00           H  
ATOM    754  HA  ASN B  16       2.915   0.936   1.037  1.00  0.00           H  
ATOM    755  HB2 ASN B  16       0.689   0.006   0.637  1.00  0.00           H  
ATOM    756  HB3 ASN B  16       0.128   1.562   0.042  1.00  0.00           H  
ATOM    757 HD21 ASN B  16      -0.294  -0.395  -1.612  1.00  0.00           H  
ATOM    758 HD22 ASN B  16       0.837  -0.420  -2.918  1.00  0.00           H  
ATOM    759  N   TYR B  17       1.721   3.899   0.204  1.00  0.00           N  
ATOM    760  CA  TYR B  17       2.051   5.151  -0.470  1.00  0.00           C  
ATOM    761  C   TYR B  17       3.440   5.642  -0.068  1.00  0.00           C  
ATOM    762  O   TYR B  17       4.131   6.289  -0.856  1.00  0.00           O  
ATOM    763  CB  TYR B  17       1.006   6.221  -0.148  1.00  0.00           C  
ATOM    764  CG  TYR B  17       1.295   7.562  -0.783  1.00  0.00           C  
ATOM    765  CD1 TYR B  17       2.098   8.497  -0.140  1.00  0.00           C  
ATOM    766  CD2 TYR B  17       0.768   7.893  -2.025  1.00  0.00           C  
ATOM    767  CE1 TYR B  17       2.365   9.723  -0.715  1.00  0.00           C  
ATOM    768  CE2 TYR B  17       1.033   9.119  -2.607  1.00  0.00           C  
ATOM    769  CZ  TYR B  17       1.831  10.029  -1.949  1.00  0.00           C  
ATOM    770  OH  TYR B  17       2.097  11.251  -2.525  1.00  0.00           O  
ATOM    771  H   TYR B  17       0.868   3.824   0.682  1.00  0.00           H  
ATOM    772  HA  TYR B  17       2.045   4.963  -1.534  1.00  0.00           H  
ATOM    773  HB2 TYR B  17       0.041   5.888  -0.503  1.00  0.00           H  
ATOM    774  HB3 TYR B  17       0.961   6.360   0.921  1.00  0.00           H  
ATOM    775  HD1 TYR B  17       2.514   8.254   0.826  1.00  0.00           H  
ATOM    776  HD2 TYR B  17       0.142   7.179  -2.537  1.00  0.00           H  
ATOM    777  HE1 TYR B  17       2.993  10.436  -0.200  1.00  0.00           H  
ATOM    778  HE2 TYR B  17       0.614   9.358  -3.573  1.00  0.00           H  
ATOM    779  HH  TYR B  17       1.882  11.951  -1.905  1.00  0.00           H  
ATOM    780  N   ALA B  18       3.842   5.330   1.157  1.00  0.00           N  
ATOM    781  CA  ALA B  18       5.149   5.740   1.655  1.00  0.00           C  
ATOM    782  C   ALA B  18       6.247   4.844   1.100  1.00  0.00           C  
ATOM    783  O   ALA B  18       7.248   5.331   0.573  1.00  0.00           O  
ATOM    784  CB  ALA B  18       5.166   5.727   3.176  1.00  0.00           C  
ATOM    785  H   ALA B  18       3.248   4.812   1.740  1.00  0.00           H  
ATOM    786  HA  ALA B  18       5.326   6.754   1.324  1.00  0.00           H  
ATOM    787  HB1 ALA B  18       4.153   5.781   3.548  1.00  0.00           H  
ATOM    788  HB2 ALA B  18       5.627   4.814   3.523  1.00  0.00           H  
ATOM    789  HB3 ALA B  18       5.728   6.574   3.538  1.00  0.00           H  
ATOM    790  N   LEU B  19       6.056   3.534   1.211  1.00  0.00           N  
ATOM    791  CA  LEU B  19       7.040   2.585   0.705  1.00  0.00           C  
ATOM    792  C   LEU B  19       7.139   2.699  -0.810  1.00  0.00           C  
ATOM    793  O   LEU B  19       8.224   2.873  -1.358  1.00  0.00           O  
ATOM    794  CB  LEU B  19       6.679   1.146   1.091  1.00  0.00           C  
ATOM    795  CG  LEU B  19       5.908   0.983   2.403  1.00  0.00           C  
ATOM    796  CD1 LEU B  19       5.787  -0.486   2.771  1.00  0.00           C  
ATOM    797  CD2 LEU B  19       6.584   1.761   3.522  1.00  0.00           C  
ATOM    798  H   LEU B  19       5.238   3.202   1.635  1.00  0.00           H  
ATOM    799  HA  LEU B  19       7.995   2.837   1.137  1.00  0.00           H  
ATOM    800  HB2 LEU B  19       6.089   0.721   0.294  1.00  0.00           H  
ATOM    801  HB3 LEU B  19       7.596   0.582   1.171  1.00  0.00           H  
ATOM    802  HG  LEU B  19       4.910   1.377   2.277  1.00  0.00           H  
ATOM    803 HD11 LEU B  19       6.771  -0.930   2.807  1.00  0.00           H  
ATOM    804 HD12 LEU B  19       5.316  -0.578   3.738  1.00  0.00           H  
ATOM    805 HD13 LEU B  19       5.190  -0.996   2.030  1.00  0.00           H  
ATOM    806 HD21 LEU B  19       7.639   1.855   3.309  1.00  0.00           H  
ATOM    807 HD22 LEU B  19       6.143   2.744   3.596  1.00  0.00           H  
ATOM    808 HD23 LEU B  19       6.451   1.236   4.457  1.00  0.00           H  
ATOM    809  N   LYS B  20       5.988   2.608  -1.478  1.00  0.00           N  
ATOM    810  CA  LYS B  20       5.925   2.705  -2.934  1.00  0.00           C  
ATOM    811  C   LYS B  20       6.767   3.869  -3.451  1.00  0.00           C  
ATOM    812  O   LYS B  20       7.268   3.836  -4.576  1.00  0.00           O  
ATOM    813  CB  LYS B  20       4.475   2.884  -3.384  1.00  0.00           C  
ATOM    814  CG  LYS B  20       4.130   2.117  -4.650  1.00  0.00           C  
ATOM    815  CD  LYS B  20       2.718   2.426  -5.125  1.00  0.00           C  
ATOM    816  CE  LYS B  20       1.960   1.160  -5.494  1.00  0.00           C  
ATOM    817  NZ  LYS B  20       1.346   1.252  -6.846  1.00  0.00           N  
ATOM    818  H   LYS B  20       5.158   2.477  -0.975  1.00  0.00           H  
ATOM    819  HA  LYS B  20       6.308   1.785  -3.347  1.00  0.00           H  
ATOM    820  HB2 LYS B  20       3.822   2.547  -2.594  1.00  0.00           H  
ATOM    821  HB3 LYS B  20       4.293   3.935  -3.564  1.00  0.00           H  
ATOM    822  HG2 LYS B  20       4.827   2.392  -5.427  1.00  0.00           H  
ATOM    823  HG3 LYS B  20       4.210   1.059  -4.450  1.00  0.00           H  
ATOM    824  HD2 LYS B  20       2.185   2.934  -4.335  1.00  0.00           H  
ATOM    825  HD3 LYS B  20       2.773   3.067  -5.994  1.00  0.00           H  
ATOM    826  HE2 LYS B  20       2.646   0.326  -5.477  1.00  0.00           H  
ATOM    827  HE3 LYS B  20       1.180   0.997  -4.764  1.00  0.00           H  
ATOM    828  HZ1 LYS B  20       1.201   2.250  -7.105  1.00  0.00           H  
ATOM    829  HZ2 LYS B  20       1.967   0.809  -7.552  1.00  0.00           H  
ATOM    830  HZ3 LYS B  20       0.426   0.767  -6.856  1.00  0.00           H  
ATOM    831  N   GLN B  21       6.907   4.898  -2.627  1.00  0.00           N  
ATOM    832  CA  GLN B  21       7.675   6.077  -2.998  1.00  0.00           C  
ATOM    833  C   GLN B  21       9.163   5.900  -2.695  1.00  0.00           C  
ATOM    834  O   GLN B  21      10.018   6.324  -3.473  1.00  0.00           O  
ATOM    835  CB  GLN B  21       7.135   7.303  -2.260  1.00  0.00           C  
ATOM    836  CG  GLN B  21       7.886   8.588  -2.574  1.00  0.00           C  
ATOM    837  CD  GLN B  21       7.159   9.456  -3.583  1.00  0.00           C  
ATOM    838  OE1 GLN B  21       7.594   9.598  -4.725  1.00  0.00           O  
ATOM    839  NE2 GLN B  21       6.042  10.041  -3.164  1.00  0.00           N  
ATOM    840  H   GLN B  21       6.475   4.867  -1.747  1.00  0.00           H  
ATOM    841  HA  GLN B  21       7.552   6.229  -4.058  1.00  0.00           H  
ATOM    842  HB2 GLN B  21       6.100   7.443  -2.530  1.00  0.00           H  
ATOM    843  HB3 GLN B  21       7.199   7.124  -1.197  1.00  0.00           H  
ATOM    844  HG2 GLN B  21       8.008   9.151  -1.661  1.00  0.00           H  
ATOM    845  HG3 GLN B  21       8.857   8.336  -2.972  1.00  0.00           H  
ATOM    846 HE21 GLN B  21       5.755   9.883  -2.241  1.00  0.00           H  
ATOM    847 HE22 GLN B  21       5.552  10.607  -3.796  1.00  0.00           H  
ATOM    848  N   LYS B  22       9.467   5.296  -1.551  1.00  0.00           N  
ATOM    849  CA  LYS B  22      10.854   5.093  -1.139  1.00  0.00           C  
ATOM    850  C   LYS B  22      11.429   3.760  -1.625  1.00  0.00           C  
ATOM    851  O   LYS B  22      12.607   3.483  -1.407  1.00  0.00           O  
ATOM    852  CB  LYS B  22      10.962   5.170   0.384  1.00  0.00           C  
ATOM    853  CG  LYS B  22      10.105   4.140   1.101  1.00  0.00           C  
ATOM    854  CD  LYS B  22      10.947   3.206   1.956  1.00  0.00           C  
ATOM    855  CE  LYS B  22      11.182   3.779   3.344  1.00  0.00           C  
ATOM    856  NZ  LYS B  22       9.945   3.753   4.172  1.00  0.00           N  
ATOM    857  H   LYS B  22       8.746   4.994  -0.962  1.00  0.00           H  
ATOM    858  HA  LYS B  22      11.440   5.893  -1.564  1.00  0.00           H  
ATOM    859  HB2 LYS B  22      11.993   5.015   0.669  1.00  0.00           H  
ATOM    860  HB3 LYS B  22      10.652   6.153   0.705  1.00  0.00           H  
ATOM    861  HG2 LYS B  22       9.396   4.653   1.733  1.00  0.00           H  
ATOM    862  HG3 LYS B  22       9.575   3.557   0.363  1.00  0.00           H  
ATOM    863  HD2 LYS B  22      10.436   2.260   2.050  1.00  0.00           H  
ATOM    864  HD3 LYS B  22      11.902   3.054   1.473  1.00  0.00           H  
ATOM    865  HE2 LYS B  22      11.946   3.196   3.836  1.00  0.00           H  
ATOM    866  HE3 LYS B  22      11.519   4.801   3.246  1.00  0.00           H  
ATOM    867  HZ1 LYS B  22       9.118   3.987   3.587  1.00  0.00           H  
ATOM    868  HZ2 LYS B  22       9.809   2.806   4.580  1.00  0.00           H  
ATOM    869  HZ3 LYS B  22      10.018   4.445   4.944  1.00  0.00           H  
ATOM    870  N   VAL B  23      10.608   2.928  -2.271  1.00  0.00           N  
ATOM    871  CA  VAL B  23      11.081   1.628  -2.758  1.00  0.00           C  
ATOM    872  C   VAL B  23      12.435   1.756  -3.452  1.00  0.00           C  
ATOM    873  O   VAL B  23      13.425   1.168  -3.017  1.00  0.00           O  
ATOM    874  CB  VAL B  23      10.091   0.975  -3.742  1.00  0.00           C  
ATOM    875  CG1 VAL B  23      10.527  -0.447  -4.066  1.00  0.00           C  
ATOM    876  CG2 VAL B  23       8.682   0.986  -3.178  1.00  0.00           C  
ATOM    877  H   VAL B  23       9.675   3.185  -2.417  1.00  0.00           H  
ATOM    878  HA  VAL B  23      11.186   0.975  -1.903  1.00  0.00           H  
ATOM    879  HB  VAL B  23      10.094   1.546  -4.659  1.00  0.00           H  
ATOM    880 HG11 VAL B  23      11.582  -0.556  -3.863  1.00  0.00           H  
ATOM    881 HG12 VAL B  23       9.971  -1.141  -3.455  1.00  0.00           H  
ATOM    882 HG13 VAL B  23      10.337  -0.653  -5.109  1.00  0.00           H  
ATOM    883 HG21 VAL B  23       8.719   0.814  -2.112  1.00  0.00           H  
ATOM    884 HG22 VAL B  23       8.230   1.943  -3.372  1.00  0.00           H  
ATOM    885 HG23 VAL B  23       8.099   0.208  -3.648  1.00  0.00           H  
ATOM    886  N   GLN B  24      12.468   2.532  -4.530  1.00  0.00           N  
ATOM    887  CA  GLN B  24      13.698   2.740  -5.283  1.00  0.00           C  
ATOM    888  C   GLN B  24      14.759   3.406  -4.413  1.00  0.00           C  
ATOM    889  O   GLN B  24      15.921   3.001  -4.414  1.00  0.00           O  
ATOM    890  CB  GLN B  24      13.428   3.595  -6.522  1.00  0.00           C  
ATOM    891  CG  GLN B  24      12.262   3.101  -7.361  1.00  0.00           C  
ATOM    892  CD  GLN B  24      12.060   3.920  -8.621  1.00  0.00           C  
ATOM    893  OE1 GLN B  24      12.125   5.149  -8.592  1.00  0.00           O  
ATOM    894  NE2 GLN B  24      11.812   3.242  -9.734  1.00  0.00           N  
ATOM    895  H   GLN B  24      11.645   2.975  -4.825  1.00  0.00           H  
ATOM    896  HA  GLN B  24      14.061   1.774  -5.597  1.00  0.00           H  
ATOM    897  HB2 GLN B  24      13.216   4.606  -6.208  1.00  0.00           H  
ATOM    898  HB3 GLN B  24      14.313   3.598  -7.141  1.00  0.00           H  
ATOM    899  HG2 GLN B  24      12.446   2.075  -7.644  1.00  0.00           H  
ATOM    900  HG3 GLN B  24      11.360   3.152  -6.767  1.00  0.00           H  
ATOM    901 HE21 GLN B  24      11.773   2.263  -9.682  1.00  0.00           H  
ATOM    902 HE22 GLN B  24      11.677   3.746 -10.563  1.00  0.00           H  
ATOM    903  N   ALA B  25      14.351   4.430  -3.669  1.00  0.00           N  
ATOM    904  CA  ALA B  25      15.265   5.153  -2.791  1.00  0.00           C  
ATOM    905  C   ALA B  25      16.051   4.195  -1.901  1.00  0.00           C  
ATOM    906  O   ALA B  25      17.190   4.473  -1.527  1.00  0.00           O  
ATOM    907  CB  ALA B  25      14.498   6.156  -1.942  1.00  0.00           C  
ATOM    908  H   ALA B  25      13.411   4.705  -3.710  1.00  0.00           H  
ATOM    909  HA  ALA B  25      15.959   5.702  -3.413  1.00  0.00           H  
ATOM    910  HB1 ALA B  25      13.858   6.750  -2.576  1.00  0.00           H  
ATOM    911  HB2 ALA B  25      13.897   5.627  -1.217  1.00  0.00           H  
ATOM    912  HB3 ALA B  25      15.196   6.801  -1.429  1.00  0.00           H  
ATOM    913  N   LEU B  26      15.433   3.067  -1.567  1.00  0.00           N  
ATOM    914  CA  LEU B  26      16.075   2.068  -0.721  1.00  0.00           C  
ATOM    915  C   LEU B  26      17.067   1.230  -1.523  1.00  0.00           C  
ATOM    916  O   LEU B  26      18.262   1.212  -1.226  1.00  0.00           O  
ATOM    917  CB  LEU B  26      15.025   1.160  -0.079  1.00  0.00           C  
ATOM    918  CG  LEU B  26      14.087   1.853   0.913  1.00  0.00           C  
ATOM    919  CD1 LEU B  26      13.160   0.840   1.568  1.00  0.00           C  
ATOM    920  CD2 LEU B  26      14.887   2.605   1.965  1.00  0.00           C  
ATOM    921  H   LEU B  26      14.525   2.902  -1.897  1.00  0.00           H  
ATOM    922  HA  LEU B  26      16.612   2.589   0.057  1.00  0.00           H  
ATOM    923  HB2 LEU B  26      14.425   0.724  -0.865  1.00  0.00           H  
ATOM    924  HB3 LEU B  26      15.536   0.365   0.442  1.00  0.00           H  
ATOM    925  HG  LEU B  26      13.477   2.567   0.381  1.00  0.00           H  
ATOM    926 HD11 LEU B  26      13.695  -0.082   1.737  1.00  0.00           H  
ATOM    927 HD12 LEU B  26      12.811   1.231   2.513  1.00  0.00           H  
ATOM    928 HD13 LEU B  26      12.315   0.655   0.921  1.00  0.00           H  
ATOM    929 HD21 LEU B  26      15.729   2.004   2.275  1.00  0.00           H  
ATOM    930 HD22 LEU B  26      15.244   3.535   1.549  1.00  0.00           H  
ATOM    931 HD23 LEU B  26      14.257   2.810   2.818  1.00  0.00           H  
ATOM    932  N   ARG B  27      16.565   0.532  -2.537  1.00  0.00           N  
ATOM    933  CA  ARG B  27      17.410  -0.313  -3.377  1.00  0.00           C  
ATOM    934  C   ARG B  27      18.528   0.496  -4.031  1.00  0.00           C  
ATOM    935  O   ARG B  27      19.704   0.161  -3.898  1.00  0.00           O  
ATOM    936  CB  ARG B  27      16.573  -1.014  -4.451  1.00  0.00           C  
ATOM    937  CG  ARG B  27      15.613  -0.092  -5.185  1.00  0.00           C  
ATOM    938  CD  ARG B  27      14.252  -0.741  -5.377  1.00  0.00           C  
ATOM    939  NE  ARG B  27      13.690  -0.459  -6.696  1.00  0.00           N  
ATOM    940  CZ  ARG B  27      12.706  -1.165  -7.249  1.00  0.00           C  
ATOM    941  NH1 ARG B  27      12.176  -2.196  -6.604  1.00  0.00           N  
ATOM    942  NH2 ARG B  27      12.253  -0.839  -8.452  1.00  0.00           N  
ATOM    943  H   ARG B  27      15.604   0.582  -2.722  1.00  0.00           H  
ATOM    944  HA  ARG B  27      17.856  -1.063  -2.741  1.00  0.00           H  
ATOM    945  HB2 ARG B  27      17.239  -1.453  -5.178  1.00  0.00           H  
ATOM    946  HB3 ARG B  27      15.997  -1.800  -3.985  1.00  0.00           H  
ATOM    947  HG2 ARG B  27      15.490   0.815  -4.615  1.00  0.00           H  
ATOM    948  HG3 ARG B  27      16.029   0.145  -6.154  1.00  0.00           H  
ATOM    949  HD2 ARG B  27      14.358  -1.810  -5.265  1.00  0.00           H  
ATOM    950  HD3 ARG B  27      13.578  -0.366  -4.622  1.00  0.00           H  
ATOM    951  HE  ARG B  27      14.063   0.297  -7.195  1.00  0.00           H  
ATOM    952 HH11 ARG B  27      12.514  -2.447  -5.696  1.00  0.00           H  
ATOM    953 HH12 ARG B  27      11.436  -2.722  -7.024  1.00  0.00           H  
ATOM    954 HH21 ARG B  27      12.648  -0.063  -8.943  1.00  0.00           H  
ATOM    955 HH22 ARG B  27      11.513  -1.369  -8.868  1.00  0.00           H  
ATOM    956  N   HIS B  28      18.155   1.558  -4.738  1.00  0.00           N  
ATOM    957  CA  HIS B  28      19.134   2.406  -5.410  1.00  0.00           C  
ATOM    958  C   HIS B  28      20.103   3.022  -4.405  1.00  0.00           C  
ATOM    959  O   HIS B  28      21.282   2.670  -4.370  1.00  0.00           O  
ATOM    960  CB  HIS B  28      18.428   3.508  -6.205  1.00  0.00           C  
ATOM    961  CG  HIS B  28      18.622   3.394  -7.686  1.00  0.00           C  
ATOM    962  ND1 HIS B  28      18.415   2.235  -8.399  1.00  0.00           N  
ATOM    963  CD2 HIS B  28      19.012   4.327  -8.591  1.00  0.00           C  
ATOM    964  CE1 HIS B  28      18.680   2.493  -9.687  1.00  0.00           C  
ATOM    965  NE2 HIS B  28      19.046   3.749  -9.857  1.00  0.00           N  
ATOM    966  H   HIS B  28      17.203   1.776  -4.810  1.00  0.00           H  
ATOM    967  HA  HIS B  28      19.693   1.784  -6.094  1.00  0.00           H  
ATOM    968  HB2 HIS B  28      17.369   3.463  -6.007  1.00  0.00           H  
ATOM    969  HB3 HIS B  28      18.808   4.470  -5.892  1.00  0.00           H  
ATOM    970  HD1 HIS B  28      18.126   1.374  -8.030  1.00  0.00           H  
ATOM    971  HD2 HIS B  28      19.259   5.356  -8.375  1.00  0.00           H  
ATOM    972  HE1 HIS B  28      18.602   1.767 -10.483  1.00  0.00           H  
ATOM    973  N   LYS B  29      19.598   3.940  -3.588  1.00  0.00           N  
ATOM    974  CA  LYS B  29      20.420   4.603  -2.583  1.00  0.00           C  
ATOM    975  C   LYS B  29      20.938   3.600  -1.557  1.00  0.00           C  
ATOM    976  O   LYS B  29      20.388   2.508  -1.409  1.00  0.00           O  
ATOM    977  CB  LYS B  29      19.619   5.699  -1.879  1.00  0.00           C  
ATOM    978  CG  LYS B  29      20.446   6.924  -1.525  1.00  0.00           C  
ATOM    979  CD  LYS B  29      19.578   8.164  -1.393  1.00  0.00           C  
ATOM    980  CE  LYS B  29      19.598   8.997  -2.664  1.00  0.00           C  
ATOM    981  NZ  LYS B  29      18.750  10.215  -2.544  1.00  0.00           N  
ATOM    982  H   LYS B  29      18.650   4.178  -3.664  1.00  0.00           H  
ATOM    983  HA  LYS B  29      21.262   5.052  -3.087  1.00  0.00           H  
ATOM    984  HB2 LYS B  29      18.813   6.011  -2.526  1.00  0.00           H  
ATOM    985  HB3 LYS B  29      19.203   5.297  -0.967  1.00  0.00           H  
ATOM    986  HG2 LYS B  29      20.949   6.748  -0.586  1.00  0.00           H  
ATOM    987  HG3 LYS B  29      21.178   7.088  -2.302  1.00  0.00           H  
ATOM    988  HD2 LYS B  29      18.562   7.860  -1.189  1.00  0.00           H  
ATOM    989  HD3 LYS B  29      19.947   8.765  -0.574  1.00  0.00           H  
ATOM    990  HE2 LYS B  29      20.615   9.297  -2.867  1.00  0.00           H  
ATOM    991  HE3 LYS B  29      19.232   8.393  -3.482  1.00  0.00           H  
ATOM    992  HZ1 LYS B  29      19.025  10.760  -1.702  1.00  0.00           H  
ATOM    993  HZ2 LYS B  29      18.865  10.816  -3.385  1.00  0.00           H  
ATOM    994  HZ3 LYS B  29      17.748   9.946  -2.458  1.00  0.00           H  
ATOM    995  N   GLY B  30      22.001   3.976  -0.853  1.00  0.00           N  
ATOM    996  CA  GLY B  30      22.575   3.098   0.150  1.00  0.00           C  
ATOM    997  C   GLY B  30      24.079   3.251   0.260  1.00  0.00           C  
ATOM    998  O   GLY B  30      24.808   2.261   0.313  1.00  0.00           O  
ATOM    999  H   GLY B  30      22.397   4.858  -1.015  1.00  0.00           H  
ATOM   1000  HA2 GLY B  30      22.130   3.324   1.107  1.00  0.00           H  
ATOM   1001  HA3 GLY B  30      22.346   2.076  -0.110  1.00  0.00           H  
TER    1005      NH2 B  31                                                      
ENDMDL                                                                          
