# Supplementary material for: Comparative Performance of High-Throughput Methods for Protein pKa Predictions
Source: J Chem Inf Model. 2023 Aug 8;63(16):5169–81. doi: 10.1021/acs.jcim.3c00165 (PMC10466379; doi:10.1021/acs.jcim.3c00165)
Supplement: Supplementary file 3 — ci3c00165_si_003.zip [file ci3c00165_si_003.zip › curated_pdbs/1ans_curated_2.pdb]

MODEL        2                                                                  
ATOM      1  N   ARG A   1      -7.885   8.242   3.793  1.00  0.00           N  
ATOM      2  CA  ARG A   1      -7.130   8.359   2.513  1.00  0.00           C  
ATOM      3  C   ARG A   1      -7.463   7.164   1.615  1.00  0.00           C  
ATOM      4  O   ARG A   1      -7.868   6.118   2.084  1.00  0.00           O  
ATOM      5  CB  ARG A   1      -5.629   8.375   2.805  1.00  0.00           C  
ATOM      6  CG  ARG A   1      -5.374   9.078   4.140  1.00  0.00           C  
ATOM      7  CD  ARG A   1      -3.914   9.531   4.208  1.00  0.00           C  
ATOM      8  NE  ARG A   1      -3.156   8.629   5.120  1.00  0.00           N  
ATOM      9  CZ  ARG A   1      -1.967   8.971   5.535  1.00  0.00           C  
ATOM     10  NH1 ARG A   1      -1.256   9.821   4.846  1.00  0.00           N  
ATOM     11  NH2 ARG A   1      -1.489   8.464   6.638  1.00  0.00           N  
ATOM     12  H1  ARG A   1      -8.896   8.114   3.590  1.00  0.00           H  
ATOM     13  H2  ARG A   1      -7.532   7.422   4.328  1.00  0.00           H  
ATOM     14  H3  ARG A   1      -7.754   9.107   4.354  1.00  0.00           H  
ATOM     15  HA  ARG A   1      -7.411   9.274   2.012  1.00  0.00           H  
ATOM     16  HB2 ARG A   1      -5.260   7.360   2.855  1.00  0.00           H  
ATOM     17  HB3 ARG A   1      -5.115   8.907   2.018  1.00  0.00           H  
ATOM     18  HG2 ARG A   1      -6.024   9.937   4.225  1.00  0.00           H  
ATOM     19  HG3 ARG A   1      -5.574   8.392   4.951  1.00  0.00           H  
ATOM     20  HD2 ARG A   1      -3.480   9.493   3.221  1.00  0.00           H  
ATOM     21  HD3 ARG A   1      -3.870  10.543   4.583  1.00  0.00           H  
ATOM     22  HE  ARG A   1      -3.550   7.779   5.408  1.00  0.00           H  
ATOM     23 HH11 ARG A   1      -1.621  10.210   4.000  1.00  0.00           H  
ATOM     24 HH12 ARG A   1      -0.344  10.084   5.163  1.00  0.00           H  
ATOM     25 HH21 ARG A   1      -2.035   7.813   7.166  1.00  0.00           H  
ATOM     26 HH22 ARG A   1      -0.578   8.727   6.956  1.00  0.00           H  
ATOM     27  N   SER A   2      -7.294   7.310   0.330  1.00  0.00           N  
ATOM     28  CA  SER A   2      -7.601   6.182  -0.593  1.00  0.00           C  
ATOM     29  C   SER A   2      -6.367   5.286  -0.729  1.00  0.00           C  
ATOM     30  O   SER A   2      -5.598   5.407  -1.662  1.00  0.00           O  
ATOM     31  CB  SER A   2      -7.984   6.735  -1.965  1.00  0.00           C  
ATOM     32  OG  SER A   2      -9.182   6.108  -2.405  1.00  0.00           O  
ATOM     33  H   SER A   2      -6.967   8.162  -0.029  1.00  0.00           H  
ATOM     34  HA  SER A   2      -8.422   5.606  -0.193  1.00  0.00           H  
ATOM     35  HB2 SER A   2      -8.147   7.799  -1.895  1.00  0.00           H  
ATOM     36  HB3 SER A   2      -7.183   6.539  -2.667  1.00  0.00           H  
ATOM     37  HG  SER A   2      -9.921   6.663  -2.141  1.00  0.00           H  
ATOM     38  N   CYS A   3      -6.162   4.399   0.207  1.00  0.00           N  
ATOM     39  CA  CYS A   3      -4.984   3.511   0.156  1.00  0.00           C  
ATOM     40  C   CYS A   3      -5.336   2.178   0.812  1.00  0.00           C  
ATOM     41  O   CYS A   3      -5.230   2.008   2.010  1.00  0.00           O  
ATOM     42  CB  CYS A   3      -3.853   4.192   0.912  1.00  0.00           C  
ATOM     43  SG  CYS A   3      -3.300   5.666  -0.008  1.00  0.00           S  
ATOM     44  H   CYS A   3      -6.775   4.325   0.955  1.00  0.00           H  
ATOM     45  HA  CYS A   3      -4.689   3.334  -0.866  1.00  0.00           H  
ATOM     46  HB2 CYS A   3      -4.200   4.481   1.874  1.00  0.00           H  
ATOM     47  HB3 CYS A   3      -3.056   3.512   1.041  1.00  0.00           H  
ATOM     48  N   CYS A   4      -5.752   1.232   0.018  1.00  0.00           N  
ATOM     49  CA  CYS A   4      -6.115  -0.106   0.548  1.00  0.00           C  
ATOM     50  C   CYS A   4      -5.069  -0.536   1.589  1.00  0.00           C  
ATOM     51  O   CYS A   4      -4.021   0.061   1.679  1.00  0.00           O  
ATOM     52  CB  CYS A   4      -6.110  -1.089  -0.620  1.00  0.00           C  
ATOM     53  SG  CYS A   4      -7.629  -0.928  -1.605  1.00  0.00           S  
ATOM     54  H   CYS A   4      -5.820   1.403  -0.940  1.00  0.00           H  
ATOM     55  HA  CYS A   4      -7.097  -0.077   1.000  1.00  0.00           H  
ATOM     56  HB2 CYS A   4      -5.257  -0.884  -1.251  1.00  0.00           H  
ATOM     57  HB3 CYS A   4      -6.030  -2.076  -0.240  1.00  0.00           H  
ATOM     58  N   PRO A   5      -5.382  -1.560   2.343  1.00  0.00           N  
ATOM     59  CA  PRO A   5      -4.472  -2.083   3.384  1.00  0.00           C  
ATOM     60  C   PRO A   5      -3.330  -2.902   2.760  1.00  0.00           C  
ATOM     61  O   PRO A   5      -3.464  -3.453   1.686  1.00  0.00           O  
ATOM     62  CB  PRO A   5      -5.382  -2.968   4.240  1.00  0.00           C  
ATOM     63  CG  PRO A   5      -6.587  -3.348   3.349  1.00  0.00           C  
ATOM     64  CD  PRO A   5      -6.665  -2.285   2.236  1.00  0.00           C  
ATOM     65  HA  PRO A   5      -4.078  -1.278   3.982  1.00  0.00           H  
ATOM     66  HB2 PRO A   5      -4.848  -3.856   4.547  1.00  0.00           H  
ATOM     67  HB3 PRO A   5      -5.725  -2.422   5.104  1.00  0.00           H  
ATOM     68  HG2 PRO A   5      -6.435  -4.329   2.919  1.00  0.00           H  
ATOM     69  HG3 PRO A   5      -7.497  -3.333   3.929  1.00  0.00           H  
ATOM     70  HD2 PRO A   5      -6.761  -2.758   1.272  1.00  0.00           H  
ATOM     71  HD3 PRO A   5      -7.488  -1.612   2.413  1.00  0.00           H  
ATOM     72  N   CYS A   6      -2.203  -2.976   3.426  1.00  0.00           N  
ATOM     73  CA  CYS A   6      -1.050  -3.750   2.862  1.00  0.00           C  
ATOM     74  C   CYS A   6      -1.493  -5.148   2.442  1.00  0.00           C  
ATOM     75  O   CYS A   6      -1.557  -5.448   1.267  1.00  0.00           O  
ATOM     76  CB  CYS A   6       0.120  -3.876   3.861  1.00  0.00           C  
ATOM     77  SG  CYS A   6      -0.331  -3.380   5.546  1.00  0.00           S  
ATOM     78  H   CYS A   6      -2.119  -2.516   4.279  1.00  0.00           H  
ATOM     79  HA  CYS A   6      -0.694  -3.236   1.983  1.00  0.00           H  
ATOM     80  HB2 CYS A   6       0.443  -4.901   3.884  1.00  0.00           H  
ATOM     81  HB3 CYS A   6       0.932  -3.267   3.518  1.00  0.00           H  
ATOM     82  N   TYR A   7      -1.781  -6.009   3.381  1.00  0.00           N  
ATOM     83  CA  TYR A   7      -2.203  -7.396   3.010  1.00  0.00           C  
ATOM     84  C   TYR A   7      -3.114  -7.352   1.805  1.00  0.00           C  
ATOM     85  O   TYR A   7      -3.168  -8.275   1.017  1.00  0.00           O  
ATOM     86  CB  TYR A   7      -2.964  -8.076   4.145  1.00  0.00           C  
ATOM     87  CG  TYR A   7      -3.357  -7.082   5.214  1.00  0.00           C  
ATOM     88  CD1 TYR A   7      -2.473  -6.790   6.260  1.00  0.00           C  
ATOM     89  CD2 TYR A   7      -4.609  -6.456   5.162  1.00  0.00           C  
ATOM     90  CE1 TYR A   7      -2.839  -5.873   7.252  1.00  0.00           C  
ATOM     91  CE2 TYR A   7      -4.975  -5.540   6.155  1.00  0.00           C  
ATOM     92  CZ  TYR A   7      -4.089  -5.248   7.200  1.00  0.00           C  
ATOM     93  OH  TYR A   7      -4.451  -4.345   8.179  1.00  0.00           O  
ATOM     94  H   TYR A   7      -1.707  -5.748   4.320  1.00  0.00           H  
ATOM     95  HA  TYR A   7      -1.327  -7.979   2.770  1.00  0.00           H  
ATOM     96  HB2 TYR A   7      -3.857  -8.532   3.745  1.00  0.00           H  
ATOM     97  HB3 TYR A   7      -2.345  -8.837   4.565  1.00  0.00           H  
ATOM     98  HD1 TYR A   7      -1.507  -7.272   6.300  1.00  0.00           H  
ATOM     99  HD2 TYR A   7      -5.291  -6.681   4.357  1.00  0.00           H  
ATOM    100  HE1 TYR A   7      -2.155  -5.650   8.059  1.00  0.00           H  
ATOM    101  HE2 TYR A   7      -5.940  -5.057   6.115  1.00  0.00           H  
ATOM    102  HH  TYR A   7      -5.043  -4.789   8.789  1.00  0.00           H  
ATOM    103  N   TRP A   8      -3.839  -6.294   1.653  1.00  0.00           N  
ATOM    104  CA  TRP A   8      -4.746  -6.218   0.498  1.00  0.00           C  
ATOM    105  C   TRP A   8      -4.695  -4.810  -0.110  1.00  0.00           C  
ATOM    106  O   TRP A   8      -5.617  -4.038   0.038  1.00  0.00           O  
ATOM    107  CB  TRP A   8      -6.167  -6.533   0.963  1.00  0.00           C  
ATOM    108  CG  TRP A   8      -7.063  -6.618  -0.223  1.00  0.00           C  
ATOM    109  CD1 TRP A   8      -6.659  -6.895  -1.478  1.00  0.00           C  
ATOM    110  CD2 TRP A   8      -8.495  -6.412  -0.293  1.00  0.00           C  
ATOM    111  NE1 TRP A   8      -7.751  -6.895  -2.314  1.00  0.00           N  
ATOM    112  CE2 TRP A   8      -8.905  -6.592  -1.634  1.00  0.00           C  
ATOM    113  CE3 TRP A   8      -9.471  -6.090   0.663  1.00  0.00           C  
ATOM    114  CZ2 TRP A   8     -10.228  -6.456  -2.014  1.00  0.00           C  
ATOM    115  CZ3 TRP A   8     -10.811  -5.946   0.278  1.00  0.00           C  
ATOM    116  CH2 TRP A   8     -11.185  -6.128  -1.060  1.00  0.00           C  
ATOM    117  H   TRP A   8      -3.788  -5.560   2.301  1.00  0.00           H  
ATOM    118  HA  TRP A   8      -4.432  -6.953  -0.221  1.00  0.00           H  
ATOM    119  HB2 TRP A   8      -6.174  -7.476   1.489  1.00  0.00           H  
ATOM    120  HB3 TRP A   8      -6.513  -5.750   1.621  1.00  0.00           H  
ATOM    121  HD1 TRP A   8      -5.654  -7.092  -1.775  1.00  0.00           H  
ATOM    122  HE1 TRP A   8      -7.729  -7.078  -3.279  1.00  0.00           H  
ATOM    123  HE3 TRP A   8      -9.189  -5.948   1.695  1.00  0.00           H  
ATOM    124  HZ2 TRP A   8     -10.514  -6.598  -3.046  1.00  0.00           H  
ATOM    125  HZ3 TRP A   8     -11.556  -5.696   1.016  1.00  0.00           H  
ATOM    126  HH2 TRP A   8     -12.207  -5.995  -1.358  1.00  0.00           H  
ATOM    127  N   GLY A   9      -3.620  -4.466  -0.775  1.00  0.00           N  
ATOM    128  CA  GLY A   9      -3.499  -3.094  -1.374  1.00  0.00           C  
ATOM    129  C   GLY A   9      -4.320  -2.977  -2.665  1.00  0.00           C  
ATOM    130  O   GLY A   9      -4.772  -1.908  -3.022  1.00  0.00           O  
ATOM    131  H   GLY A   9      -2.881  -5.103  -0.867  1.00  0.00           H  
ATOM    132  HA2 GLY A   9      -3.845  -2.363  -0.665  1.00  0.00           H  
ATOM    133  HA3 GLY A   9      -2.464  -2.894  -1.599  1.00  0.00           H  
ATOM    134  N   GLY A  10      -4.502  -4.054  -3.378  1.00  0.00           N  
ATOM    135  CA  GLY A  10      -5.274  -3.984  -4.651  1.00  0.00           C  
ATOM    136  C   GLY A  10      -6.778  -4.015  -4.373  1.00  0.00           C  
ATOM    137  O   GLY A  10      -7.579  -4.234  -5.261  1.00  0.00           O  
ATOM    138  H   GLY A  10      -4.119  -4.902  -3.091  1.00  0.00           H  
ATOM    139  HA2 GLY A  10      -5.020  -3.074  -5.166  1.00  0.00           H  
ATOM    140  HA3 GLY A  10      -5.015  -4.829  -5.264  1.00  0.00           H  
ATOM    141  N   CYS A  11      -7.164  -3.818  -3.151  1.00  0.00           N  
ATOM    142  CA  CYS A  11      -8.600  -3.856  -2.798  1.00  0.00           C  
ATOM    143  C   CYS A  11      -9.374  -2.724  -3.512  1.00  0.00           C  
ATOM    144  O   CYS A  11      -8.786  -1.918  -4.206  1.00  0.00           O  
ATOM    145  CB  CYS A  11      -8.700  -3.782  -1.272  1.00  0.00           C  
ATOM    146  SG  CYS A  11      -9.010  -2.088  -0.681  1.00  0.00           S  
ATOM    147  H   CYS A  11      -6.506  -3.665  -2.454  1.00  0.00           H  
ATOM    148  HA  CYS A  11      -9.007  -4.802  -3.124  1.00  0.00           H  
ATOM    149  HB2 CYS A  11      -9.479  -4.427  -0.952  1.00  0.00           H  
ATOM    150  HB3 CYS A  11      -7.785  -4.143  -0.847  1.00  0.00           H  
ATOM    151  N   PRO A  12     -10.682  -2.738  -3.354  1.00  0.00           N  
ATOM    152  CA  PRO A  12     -11.591  -1.770  -4.009  1.00  0.00           C  
ATOM    153  C   PRO A  12     -11.522  -0.375  -3.377  1.00  0.00           C  
ATOM    154  O   PRO A  12     -11.232   0.598  -4.044  1.00  0.00           O  
ATOM    155  CB  PRO A  12     -12.978  -2.389  -3.795  1.00  0.00           C  
ATOM    156  CG  PRO A  12     -12.854  -3.321  -2.578  1.00  0.00           C  
ATOM    157  CD  PRO A  12     -11.377  -3.724  -2.502  1.00  0.00           C  
ATOM    158  HA  PRO A  12     -11.383  -1.714  -5.064  1.00  0.00           H  
ATOM    159  HB2 PRO A  12     -13.709  -1.616  -3.606  1.00  0.00           H  
ATOM    160  HB3 PRO A  12     -13.261  -2.972  -4.655  1.00  0.00           H  
ATOM    161  HG2 PRO A  12     -13.148  -2.796  -1.680  1.00  0.00           H  
ATOM    162  HG3 PRO A  12     -13.466  -4.198  -2.715  1.00  0.00           H  
ATOM    163  HD2 PRO A  12     -11.023  -3.670  -1.485  1.00  0.00           H  
ATOM    164  HD3 PRO A  12     -11.246  -4.708  -2.906  1.00  0.00           H  
ATOM    165  N   TRP A  13     -11.809  -0.254  -2.109  1.00  0.00           N  
ATOM    166  CA  TRP A  13     -11.778   1.098  -1.479  1.00  0.00           C  
ATOM    167  C   TRP A  13     -10.332   1.555  -1.305  1.00  0.00           C  
ATOM    168  O   TRP A  13      -9.515   0.861  -0.734  1.00  0.00           O  
ATOM    169  CB  TRP A  13     -12.459   1.052  -0.107  1.00  0.00           C  
ATOM    170  CG  TRP A  13     -11.575   0.327   0.851  1.00  0.00           C  
ATOM    171  CD1 TRP A  13     -10.597   0.889   1.598  1.00  0.00           C  
ATOM    172  CD2 TRP A  13     -11.568  -1.085   1.161  1.00  0.00           C  
ATOM    173  NE1 TRP A  13      -9.987  -0.102   2.347  1.00  0.00           N  
ATOM    174  CE2 TRP A  13     -10.555  -1.339   2.112  1.00  0.00           C  
ATOM    175  CE3 TRP A  13     -12.342  -2.158   0.707  1.00  0.00           C  
ATOM    176  CZ2 TRP A  13     -10.317  -2.623   2.597  1.00  0.00           C  
ATOM    177  CZ3 TRP A  13     -12.110  -3.454   1.190  1.00  0.00           C  
ATOM    178  CH2 TRP A  13     -11.097  -3.688   2.134  1.00  0.00           C  
ATOM    179  H   TRP A  13     -12.061  -1.040  -1.581  1.00  0.00           H  
ATOM    180  HA  TRP A  13     -12.302   1.796  -2.112  1.00  0.00           H  
ATOM    181  HB2 TRP A  13     -12.629   2.056   0.246  1.00  0.00           H  
ATOM    182  HB3 TRP A  13     -13.402   0.534  -0.190  1.00  0.00           H  
ATOM    183  HD1 TRP A  13     -10.334   1.936   1.607  1.00  0.00           H  
ATOM    184  HE1 TRP A  13      -9.247   0.036   2.973  1.00  0.00           H  
ATOM    185  HE3 TRP A  13     -13.122  -1.982  -0.018  1.00  0.00           H  
ATOM    186  HZ2 TRP A  13      -9.534  -2.794   3.321  1.00  0.00           H  
ATOM    187  HZ3 TRP A  13     -12.715  -4.274   0.834  1.00  0.00           H  
ATOM    188  HH2 TRP A  13     -10.921  -4.687   2.501  1.00  0.00           H  
ATOM    189  N   GLY A  14     -10.012   2.722  -1.781  1.00  0.00           N  
ATOM    190  CA  GLY A  14      -8.623   3.227  -1.630  1.00  0.00           C  
ATOM    191  C   GLY A  14      -7.810   2.915  -2.882  1.00  0.00           C  
ATOM    192  O   GLY A  14      -8.345   2.585  -3.923  1.00  0.00           O  
ATOM    193  H   GLY A  14     -10.688   3.271  -2.231  1.00  0.00           H  
ATOM    194  HA2 GLY A  14      -8.649   4.296  -1.476  1.00  0.00           H  
ATOM    195  HA3 GLY A  14      -8.161   2.749  -0.779  1.00  0.00           H  
ATOM    196  N   GLN A  15      -6.517   3.026  -2.786  1.00  0.00           N  
ATOM    197  CA  GLN A  15      -5.647   2.750  -3.961  1.00  0.00           C  
ATOM    198  C   GLN A  15      -4.614   1.675  -3.606  1.00  0.00           C  
ATOM    199  O   GLN A  15      -4.834   0.838  -2.754  1.00  0.00           O  
ATOM    200  CB  GLN A  15      -4.925   4.036  -4.365  1.00  0.00           C  
ATOM    201  CG  GLN A  15      -5.037   4.229  -5.877  1.00  0.00           C  
ATOM    202  CD  GLN A  15      -4.365   5.544  -6.276  1.00  0.00           C  
ATOM    203  OE1 GLN A  15      -3.542   5.572  -7.169  1.00  0.00           O  
ATOM    204  NE2 GLN A  15      -4.681   6.643  -5.646  1.00  0.00           N  
ATOM    205  H   GLN A  15      -6.118   3.300  -1.939  1.00  0.00           H  
ATOM    206  HA  GLN A  15      -6.255   2.407  -4.784  1.00  0.00           H  
ATOM    207  HB2 GLN A  15      -5.377   4.877  -3.858  1.00  0.00           H  
ATOM    208  HB3 GLN A  15      -3.884   3.968  -4.088  1.00  0.00           H  
ATOM    209  HG2 GLN A  15      -4.552   3.407  -6.381  1.00  0.00           H  
ATOM    210  HG3 GLN A  15      -6.079   4.260  -6.156  1.00  0.00           H  
ATOM    211 HE21 GLN A  15      -5.344   6.620  -4.925  1.00  0.00           H  
ATOM    212 HE22 GLN A  15      -4.255   7.489  -5.895  1.00  0.00           H  
ATOM    213  N   ASN A  16      -3.484   1.707  -4.255  1.00  0.00           N  
ATOM    214  CA  ASN A  16      -2.418   0.723  -3.983  1.00  0.00           C  
ATOM    215  C   ASN A  16      -1.286   1.432  -3.253  1.00  0.00           C  
ATOM    216  O   ASN A  16      -0.197   1.590  -3.768  1.00  0.00           O  
ATOM    217  CB  ASN A  16      -1.900   0.138  -5.297  1.00  0.00           C  
ATOM    218  CG  ASN A  16      -2.156   1.109  -6.452  1.00  0.00           C  
ATOM    219  OD1 ASN A  16      -3.027   0.885  -7.269  1.00  0.00           O  
ATOM    220  ND2 ASN A  16      -1.429   2.188  -6.555  1.00  0.00           N  
ATOM    221  H   ASN A  16      -3.326   2.394  -4.911  1.00  0.00           H  
ATOM    222  HA  ASN A  16      -2.811  -0.064  -3.365  1.00  0.00           H  
ATOM    223  HB2 ASN A  16      -0.845  -0.035  -5.207  1.00  0.00           H  
ATOM    224  HB3 ASN A  16      -2.402  -0.797  -5.498  1.00  0.00           H  
ATOM    225 HD21 ASN A  16      -0.726   2.370  -5.896  1.00  0.00           H  
ATOM    226 HD22 ASN A  16      -1.585   2.817  -7.291  1.00  0.00           H  
ATOM    227  N   CYS A  17      -1.547   1.884  -2.070  1.00  0.00           N  
ATOM    228  CA  CYS A  17      -0.524   2.614  -1.293  1.00  0.00           C  
ATOM    229  C   CYS A  17       0.331   1.625  -0.500  1.00  0.00           C  
ATOM    230  O   CYS A  17       1.263   1.996   0.186  1.00  0.00           O  
ATOM    231  CB  CYS A  17      -1.308   3.464  -0.341  1.00  0.00           C  
ATOM    232  SG  CYS A  17      -1.648   5.091  -1.028  1.00  0.00           S  
ATOM    233  H   CYS A  17      -2.449   1.768  -1.680  1.00  0.00           H  
ATOM    234  HA  CYS A  17       0.086   3.225  -1.934  1.00  0.00           H  
ATOM    235  HB2 CYS A  17      -2.247   2.965  -0.204  1.00  0.00           H  
ATOM    236  HB3 CYS A  17      -0.795   3.556   0.605  1.00  0.00           H  
ATOM    237  N   TYR A  18       0.014   0.369  -0.597  1.00  0.00           N  
ATOM    238  CA  TYR A  18       0.785  -0.670   0.132  1.00  0.00           C  
ATOM    239  C   TYR A  18       1.068  -1.827  -0.830  1.00  0.00           C  
ATOM    240  O   TYR A  18       0.612  -2.933  -0.615  1.00  0.00           O  
ATOM    241  CB  TYR A  18      -0.045  -1.179   1.304  1.00  0.00           C  
ATOM    242  CG  TYR A  18      -0.443  -0.038   2.214  1.00  0.00           C  
ATOM    243  CD1 TYR A  18      -1.568   0.735   1.923  1.00  0.00           C  
ATOM    244  CD2 TYR A  18       0.300   0.220   3.369  1.00  0.00           C  
ATOM    245  CE1 TYR A  18      -1.951   1.768   2.789  1.00  0.00           C  
ATOM    246  CE2 TYR A  18      -0.076   1.255   4.231  1.00  0.00           C  
ATOM    247  CZ  TYR A  18      -1.202   2.029   3.942  1.00  0.00           C  
ATOM    248  OH  TYR A  18      -1.581   3.043   4.798  1.00  0.00           O  
ATOM    249  H   TYR A  18      -0.740   0.104  -1.161  1.00  0.00           H  
ATOM    250  HA  TYR A  18       1.717  -0.266   0.495  1.00  0.00           H  
ATOM    251  HB2 TYR A  18      -0.935  -1.661   0.929  1.00  0.00           H  
ATOM    252  HB3 TYR A  18       0.536  -1.892   1.865  1.00  0.00           H  
ATOM    253  HD1 TYR A  18      -2.138   0.540   1.027  1.00  0.00           H  
ATOM    254  HD2 TYR A  18       1.165  -0.373   3.589  1.00  0.00           H  
ATOM    255  HE1 TYR A  18      -2.822   2.362   2.570  1.00  0.00           H  
ATOM    256  HE2 TYR A  18       0.503   1.455   5.121  1.00  0.00           H  
ATOM    257  HH  TYR A  18      -2.380   3.443   4.447  1.00  0.00           H  
ATOM    258  N   PRO A  19       1.799  -1.530  -1.874  1.00  0.00           N  
ATOM    259  CA  PRO A  19       2.145  -2.521  -2.905  1.00  0.00           C  
ATOM    260  C   PRO A  19       3.302  -3.403  -2.427  1.00  0.00           C  
ATOM    261  O   PRO A  19       3.401  -4.561  -2.782  1.00  0.00           O  
ATOM    262  CB  PRO A  19       2.574  -1.664  -4.098  1.00  0.00           C  
ATOM    263  CG  PRO A  19       2.997  -0.292  -3.520  1.00  0.00           C  
ATOM    264  CD  PRO A  19       2.354  -0.182  -2.124  1.00  0.00           C  
ATOM    265  HA  PRO A  19       1.283  -3.117  -3.164  1.00  0.00           H  
ATOM    266  HB2 PRO A  19       3.408  -2.129  -4.608  1.00  0.00           H  
ATOM    267  HB3 PRO A  19       1.747  -1.533  -4.779  1.00  0.00           H  
ATOM    268  HG2 PRO A  19       4.075  -0.241  -3.439  1.00  0.00           H  
ATOM    269  HG3 PRO A  19       2.635   0.505  -4.151  1.00  0.00           H  
ATOM    270  HD2 PRO A  19       3.102   0.066  -1.384  1.00  0.00           H  
ATOM    271  HD3 PRO A  19       1.567   0.554  -2.127  1.00  0.00           H  
ATOM    272  N   GLU A  20       4.174  -2.863  -1.620  1.00  0.00           N  
ATOM    273  CA  GLU A  20       5.320  -3.669  -1.115  1.00  0.00           C  
ATOM    274  C   GLU A  20       4.896  -4.365   0.165  1.00  0.00           C  
ATOM    275  O   GLU A  20       4.769  -5.571   0.229  1.00  0.00           O  
ATOM    276  CB  GLU A  20       6.509  -2.749  -0.830  1.00  0.00           C  
ATOM    277  CG  GLU A  20       7.806  -3.450  -1.238  1.00  0.00           C  
ATOM    278  CD  GLU A  20       8.227  -2.974  -2.630  1.00  0.00           C  
ATOM    279  OE1 GLU A  20       7.719  -1.954  -3.065  1.00  0.00           O  
ATOM    280  OE2 GLU A  20       9.052  -3.638  -3.237  1.00  0.00           O  
ATOM    281  H   GLU A  20       4.073  -1.929  -1.344  1.00  0.00           H  
ATOM    282  HA  GLU A  20       5.595  -4.401  -1.839  1.00  0.00           H  
ATOM    283  HB2 GLU A  20       6.400  -1.834  -1.395  1.00  0.00           H  
ATOM    284  HB3 GLU A  20       6.543  -2.520   0.225  1.00  0.00           H  
ATOM    285  HG2 GLU A  20       8.583  -3.211  -0.525  1.00  0.00           H  
ATOM    286  HG3 GLU A  20       7.649  -4.517  -1.258  1.00  0.00           H  
ATOM    287  N   GLY A  21       4.654  -3.601   1.172  1.00  0.00           N  
ATOM    288  CA  GLY A  21       4.212  -4.152   2.453  1.00  0.00           C  
ATOM    289  C   GLY A  21       3.242  -3.159   3.048  1.00  0.00           C  
ATOM    290  O   GLY A  21       2.399  -2.611   2.371  1.00  0.00           O  
ATOM    291  H   GLY A  21       4.747  -2.642   1.083  1.00  0.00           H  
ATOM    292  HA2 GLY A  21       3.725  -5.098   2.304  1.00  0.00           H  
ATOM    293  HA3 GLY A  21       5.055  -4.271   3.115  1.00  0.00           H  
ATOM    294  N   CYS A  22       3.389  -2.906   4.292  1.00  0.00           N  
ATOM    295  CA  CYS A  22       2.513  -1.935   4.985  1.00  0.00           C  
ATOM    296  C   CYS A  22       3.119  -0.543   4.858  1.00  0.00           C  
ATOM    297  O   CYS A  22       2.453   0.465   4.988  1.00  0.00           O  
ATOM    298  CB  CYS A  22       2.413  -2.333   6.450  1.00  0.00           C  
ATOM    299  SG  CYS A  22       1.328  -3.780   6.640  1.00  0.00           S  
ATOM    300  H   CYS A  22       4.101  -3.345   4.771  1.00  0.00           H  
ATOM    301  HA  CYS A  22       1.545  -1.936   4.539  1.00  0.00           H  
ATOM    302  HB2 CYS A  22       3.398  -2.577   6.820  1.00  0.00           H  
ATOM    303  HB3 CYS A  22       2.024  -1.511   7.008  1.00  0.00           H  
ATOM    304  N   SER A  23       4.382  -0.496   4.593  1.00  0.00           N  
ATOM    305  CA  SER A  23       5.077   0.808   4.433  1.00  0.00           C  
ATOM    306  C   SER A  23       4.657   1.748   5.555  1.00  0.00           C  
ATOM    307  O   SER A  23       4.187   2.841   5.315  1.00  0.00           O  
ATOM    308  CB  SER A  23       4.701   1.421   3.085  1.00  0.00           C  
ATOM    309  OG  SER A  23       5.858   1.999   2.494  1.00  0.00           O  
ATOM    310  H   SER A  23       4.874  -1.328   4.497  1.00  0.00           H  
ATOM    311  HA  SER A  23       6.145   0.654   4.472  1.00  0.00           H  
ATOM    312  HB2 SER A  23       4.315   0.655   2.433  1.00  0.00           H  
ATOM    313  HB3 SER A  23       3.942   2.179   3.234  1.00  0.00           H  
ATOM    314  HG  SER A  23       6.574   1.363   2.562  1.00  0.00           H  
ATOM    315  N   GLY A  24       4.828   1.323   6.777  1.00  0.00           N  
ATOM    316  CA  GLY A  24       4.450   2.180   7.942  1.00  0.00           C  
ATOM    317  C   GLY A  24       3.160   2.949   7.629  1.00  0.00           C  
ATOM    318  O   GLY A  24       2.077   2.418   7.773  1.00  0.00           O  
ATOM    319  H   GLY A  24       5.210   0.431   6.929  1.00  0.00           H  
ATOM    320  HA2 GLY A  24       4.292   1.553   8.808  1.00  0.00           H  
ATOM    321  HA3 GLY A  24       5.244   2.881   8.146  1.00  0.00           H  
ATOM    322  N   PRO A  25       3.318   4.180   7.208  1.00  0.00           N  
ATOM    323  CA  PRO A  25       2.178   5.049   6.862  1.00  0.00           C  
ATOM    324  C   PRO A  25       1.561   4.644   5.524  1.00  0.00           C  
ATOM    325  O   PRO A  25       1.736   3.540   5.049  1.00  0.00           O  
ATOM    326  CB  PRO A  25       2.797   6.445   6.773  1.00  0.00           C  
ATOM    327  CG  PRO A  25       4.309   6.236   6.526  1.00  0.00           C  
ATOM    328  CD  PRO A  25       4.641   4.821   7.034  1.00  0.00           C  
ATOM    329  HA  PRO A  25       1.435   5.029   7.641  1.00  0.00           H  
ATOM    330  HB2 PRO A  25       2.354   6.991   5.948  1.00  0.00           H  
ATOM    331  HB3 PRO A  25       2.648   6.980   7.699  1.00  0.00           H  
ATOM    332  HG2 PRO A  25       4.525   6.314   5.469  1.00  0.00           H  
ATOM    333  HG3 PRO A  25       4.881   6.966   7.077  1.00  0.00           H  
ATOM    334  HD2 PRO A  25       5.238   4.290   6.307  1.00  0.00           H  
ATOM    335  HD3 PRO A  25       5.156   4.872   7.982  1.00  0.00           H  
ATOM    336  N   LYS A  26       0.825   5.538   4.925  1.00  0.00           N  
ATOM    337  CA  LYS A  26       0.168   5.237   3.622  1.00  0.00           C  
ATOM    338  C   LYS A  26       1.102   4.411   2.724  1.00  0.00           C  
ATOM    339  O   LYS A  26       0.864   3.244   2.483  1.00  0.00           O  
ATOM    340  CB  LYS A  26      -0.205   6.554   2.934  1.00  0.00           C  
ATOM    341  CG  LYS A  26      -0.542   6.284   1.469  1.00  0.00           C  
ATOM    342  CD  LYS A  26      -1.144   7.543   0.840  1.00  0.00           C  
ATOM    343  CE  LYS A  26      -0.274   8.754   1.186  1.00  0.00           C  
ATOM    344  NZ  LYS A  26       1.075   8.587   0.576  1.00  0.00           N  
ATOM    345  H   LYS A  26       0.695   6.415   5.342  1.00  0.00           H  
ATOM    346  HA  LYS A  26      -0.733   4.671   3.806  1.00  0.00           H  
ATOM    347  HB2 LYS A  26      -1.067   6.983   3.425  1.00  0.00           H  
ATOM    348  HB3 LYS A  26       0.620   7.247   2.992  1.00  0.00           H  
ATOM    349  HG2 LYS A  26       0.354   6.004   0.935  1.00  0.00           H  
ATOM    350  HG3 LYS A  26      -1.255   5.481   1.417  1.00  0.00           H  
ATOM    351  HD2 LYS A  26      -1.186   7.425  -0.233  1.00  0.00           H  
ATOM    352  HD3 LYS A  26      -2.140   7.698   1.224  1.00  0.00           H  
ATOM    353  HE2 LYS A  26      -0.736   9.651   0.800  1.00  0.00           H  
ATOM    354  HE3 LYS A  26      -0.178   8.832   2.259  1.00  0.00           H  
ATOM    355  HZ1 LYS A  26       1.196   7.601   0.269  1.00  0.00           H  
ATOM    356  HZ2 LYS A  26       1.167   9.221  -0.243  1.00  0.00           H  
ATOM    357  HZ3 LYS A  26       1.805   8.824   1.278  1.00  0.00           H  
ATOM    358  N   VAL A  27       2.155   4.998   2.220  1.00  0.00           N  
ATOM    359  CA  VAL A  27       3.081   4.234   1.336  1.00  0.00           C  
ATOM    360  C   VAL A  27       4.450   4.118   2.009  1.00  0.00           C  
ATOM    361  O   VAL A  27       4.500   4.203   3.226  1.00  0.00           O  
ATOM    362  CB  VAL A  27       3.229   4.967   0.000  1.00  0.00           C  
ATOM    363  CG1 VAL A  27       4.079   6.225   0.196  1.00  0.00           C  
ATOM    364  CG2 VAL A  27       3.912   4.045  -1.012  1.00  0.00           C  
ATOM    365  OXT VAL A  27       5.426   3.950   1.296  1.00  0.00           O  
ATOM    366  H   VAL A  27       2.335   5.938   2.417  1.00  0.00           H  
ATOM    367  HA  VAL A  27       2.679   3.244   1.158  1.00  0.00           H  
ATOM    368  HB  VAL A  27       2.252   5.247  -0.367  1.00  0.00           H  
ATOM    369 HG11 VAL A  27       4.002   6.556   1.221  1.00  0.00           H  
ATOM    370 HG12 VAL A  27       5.110   6.002  -0.035  1.00  0.00           H  
ATOM    371 HG13 VAL A  27       3.724   7.005  -0.462  1.00  0.00           H  
ATOM    372 HG21 VAL A  27       4.092   3.082  -0.557  1.00  0.00           H  
ATOM    373 HG22 VAL A  27       3.273   3.921  -1.874  1.00  0.00           H  
ATOM    374 HG23 VAL A  27       4.851   4.479  -1.319  1.00  0.00           H  
TER     375      VAL A  27                                                      
ENDMDL                                                                          
