# Supplementary material for: Comparative Performance of High-Throughput Methods for Protein pKa Predictions
Source: J Chem Inf Model. 2023 Aug 8;63(16):5169–81. doi: 10.1021/acs.jcim.3c00165 (PMC10466379; doi:10.1021/acs.jcim.3c00165)
Supplement: Supplementary file 3 — ci3c00165_si_003.zip [file ci3c00165_si_003.zip › curated_pdbs/1beo_curated_13.pdb]

MODEL       12                                                                  
ATOM      1  N   THR A   1       0.919   0.929  -1.839  1.00  0.00           N  
ATOM      2  CA  THR A   1       0.990   1.057  -0.349  1.00  0.00           C  
ATOM      3  C   THR A   1       2.444   0.868   0.125  1.00  0.00           C  
ATOM      4  O   THR A   1       3.007   1.804   0.665  1.00  0.00           O  
ATOM      5  CB  THR A   1       0.017   0.052   0.307  1.00  0.00           C  
ATOM      6  OG1 THR A   1       0.134  -1.240  -0.301  1.00  0.00           O  
ATOM      7  CG2 THR A   1      -1.418   0.606   0.238  1.00  0.00           C  
ATOM      8  H1  THR A   1       1.684   1.465  -2.296  1.00  0.00           H  
ATOM      9  H2  THR A   1       1.009  -0.075  -2.101  1.00  0.00           H  
ATOM     10  H3  THR A   1       0.002   1.287  -2.173  1.00  0.00           H  
ATOM     11  HA  THR A   1       0.689   2.066  -0.096  1.00  0.00           H  
ATOM     12  HB  THR A   1       0.290  -0.048   1.350  1.00  0.00           H  
ATOM     13  HG1 THR A   1      -0.702  -1.550  -0.663  1.00  0.00           H  
ATOM     14 HG21 THR A   1      -1.425   1.579  -0.232  1.00  0.00           H  
ATOM     15 HG22 THR A   1      -2.051  -0.067  -0.324  1.00  0.00           H  
ATOM     16 HG23 THR A   1      -1.813   0.700   1.239  1.00  0.00           H  
ATOM     17  N   ALA A   2       3.023  -0.297  -0.081  1.00  0.00           N  
ATOM     18  CA  ALA A   2       4.437  -0.593   0.332  1.00  0.00           C  
ATOM     19  C   ALA A   2       5.447  -0.146  -0.741  1.00  0.00           C  
ATOM     20  O   ALA A   2       5.053   0.316  -1.805  1.00  0.00           O  
ATOM     21  CB  ALA A   2       4.575  -2.101   0.572  1.00  0.00           C  
ATOM     22  H   ALA A   2       2.509  -1.005  -0.527  1.00  0.00           H  
ATOM     23  HA  ALA A   2       4.652  -0.076   1.257  1.00  0.00           H  
ATOM     24  HB1 ALA A   2       4.270  -2.645  -0.310  1.00  0.00           H  
ATOM     25  HB2 ALA A   2       5.601  -2.342   0.803  1.00  0.00           H  
ATOM     26  HB3 ALA A   2       3.949  -2.389   1.403  1.00  0.00           H  
ATOM     27  N   CYS A   3       6.731  -0.287  -0.464  1.00  0.00           N  
ATOM     28  CA  CYS A   3       7.819   0.104  -1.426  1.00  0.00           C  
ATOM     29  C   CYS A   3       7.849  -0.894  -2.599  1.00  0.00           C  
ATOM     30  O   CYS A   3       7.498  -2.054  -2.440  1.00  0.00           O  
ATOM     31  CB  CYS A   3       9.221   0.055  -0.810  1.00  0.00           C  
ATOM     32  SG  CYS A   3       9.275   0.751   0.859  1.00  0.00           S  
ATOM     33  H   CYS A   3       6.989  -0.668   0.404  1.00  0.00           H  
ATOM     34  HA  CYS A   3       7.624   1.101  -1.804  1.00  0.00           H  
ATOM     35  HB2 CYS A   3       9.562  -0.964  -0.784  1.00  0.00           H  
ATOM     36  HB3 CYS A   3       9.882   0.613  -1.455  1.00  0.00           H  
ATOM     37  N   THR A   4       8.267  -0.450  -3.765  1.00  0.00           N  
ATOM     38  CA  THR A   4       8.345  -1.324  -4.988  1.00  0.00           C  
ATOM     39  C   THR A   4       9.734  -1.287  -5.650  1.00  0.00           C  
ATOM     40  O   THR A   4      10.291  -0.221  -5.872  1.00  0.00           O  
ATOM     41  CB  THR A   4       7.249  -0.986  -6.018  1.00  0.00           C  
ATOM     42  OG1 THR A   4       7.217   0.412  -6.289  1.00  0.00           O  
ATOM     43  CG2 THR A   4       5.872  -1.472  -5.539  1.00  0.00           C  
ATOM     44  H   THR A   4       8.540   0.489  -3.841  1.00  0.00           H  
ATOM     45  HA  THR A   4       8.187  -2.339  -4.648  1.00  0.00           H  
ATOM     46  HB  THR A   4       7.488  -1.512  -6.933  1.00  0.00           H  
ATOM     47  HG1 THR A   4       6.797   0.873  -5.554  1.00  0.00           H  
ATOM     48 HG21 THR A   4       5.704  -1.163  -4.519  1.00  0.00           H  
ATOM     49 HG22 THR A   4       5.101  -1.052  -6.167  1.00  0.00           H  
ATOM     50 HG23 THR A   4       5.826  -2.549  -5.596  1.00  0.00           H  
ATOM     51  N   ALA A   5      10.253  -2.469  -5.943  1.00  0.00           N  
ATOM     52  CA  ALA A   5      11.582  -2.743  -6.586  1.00  0.00           C  
ATOM     53  C   ALA A   5      12.718  -1.834  -6.073  1.00  0.00           C  
ATOM     54  O   ALA A   5      13.194  -2.120  -4.986  1.00  0.00           O  
ATOM     55  CB  ALA A   5      11.441  -2.715  -8.116  1.00  0.00           C  
ATOM     56  H   ALA A   5       9.727  -3.267  -5.721  1.00  0.00           H  
ATOM     57  HA  ALA A   5      11.841  -3.754  -6.298  1.00  0.00           H  
ATOM     58  HB1 ALA A   5      10.908  -1.820  -8.412  1.00  0.00           H  
ATOM     59  HB2 ALA A   5      12.427  -2.717  -8.560  1.00  0.00           H  
ATOM     60  HB3 ALA A   5      10.901  -3.588  -8.451  1.00  0.00           H  
ATOM     61  N   THR A   6      13.124  -0.805  -6.807  1.00  0.00           N  
ATOM     62  CA  THR A   6      14.218   0.151  -6.417  1.00  0.00           C  
ATOM     63  C   THR A   6      14.031   0.700  -4.987  1.00  0.00           C  
ATOM     64  O   THR A   6      15.007   0.813  -4.262  1.00  0.00           O  
ATOM     65  CB  THR A   6      14.292   1.263  -7.486  1.00  0.00           C  
ATOM     66  OG1 THR A   6      15.556   1.921  -7.455  1.00  0.00           O  
ATOM     67  CG2 THR A   6      13.150   2.291  -7.387  1.00  0.00           C  
ATOM     68  H   THR A   6      12.686  -0.643  -7.673  1.00  0.00           H  
ATOM     69  HA  THR A   6      15.152  -0.394  -6.427  1.00  0.00           H  
ATOM     70  HB  THR A   6      14.223   0.775  -8.449  1.00  0.00           H  
ATOM     71  HG1 THR A   6      15.589   2.560  -6.738  1.00  0.00           H  
ATOM     72 HG21 THR A   6      12.204   1.787  -7.258  1.00  0.00           H  
ATOM     73 HG22 THR A   6      13.322   2.950  -6.551  1.00  0.00           H  
ATOM     74 HG23 THR A   6      13.125   2.872  -8.295  1.00  0.00           H  
ATOM     75  N   GLN A   7      12.812   1.029  -4.597  1.00  0.00           N  
ATOM     76  CA  GLN A   7      12.484   1.575  -3.235  1.00  0.00           C  
ATOM     77  C   GLN A   7      12.774   0.545  -2.136  1.00  0.00           C  
ATOM     78  O   GLN A   7      13.340   0.899  -1.114  1.00  0.00           O  
ATOM     79  CB  GLN A   7      10.998   1.911  -3.163  1.00  0.00           C  
ATOM     80  CG  GLN A   7      10.703   3.174  -3.969  1.00  0.00           C  
ATOM     81  CD  GLN A   7       9.193   3.342  -4.157  1.00  0.00           C  
ATOM     82  OE1 GLN A   7       8.423   3.266  -3.217  1.00  0.00           O  
ATOM     83  NE2 GLN A   7       8.714   3.574  -5.346  1.00  0.00           N  
ATOM     84  H   GLN A   7      12.070   0.909  -5.233  1.00  0.00           H  
ATOM     85  HA  GLN A   7      13.054   2.469  -3.048  1.00  0.00           H  
ATOM     86  HB2 GLN A   7      10.437   1.085  -3.570  1.00  0.00           H  
ATOM     87  HB3 GLN A   7      10.711   2.070  -2.135  1.00  0.00           H  
ATOM     88  HG2 GLN A   7      11.104   4.029  -3.444  1.00  0.00           H  
ATOM     89  HG3 GLN A   7      11.179   3.103  -4.936  1.00  0.00           H  
ATOM     90 HE21 GLN A   7       9.316   3.639  -6.118  1.00  0.00           H  
ATOM     91 HE22 GLN A   7       7.747   3.688  -5.463  1.00  0.00           H  
ATOM     92  N   GLN A   8      12.379  -0.686  -2.377  1.00  0.00           N  
ATOM     93  CA  GLN A   8      12.576  -1.829  -1.425  1.00  0.00           C  
ATOM     94  C   GLN A   8      14.073  -2.117  -1.264  1.00  0.00           C  
ATOM     95  O   GLN A   8      14.582  -2.140  -0.157  1.00  0.00           O  
ATOM     96  CB  GLN A   8      11.853  -3.086  -1.928  1.00  0.00           C  
ATOM     97  CG  GLN A   8      11.143  -3.785  -0.769  1.00  0.00           C  
ATOM     98  CD  GLN A   8      10.693  -5.202  -1.153  1.00  0.00           C  
ATOM     99  OE1 GLN A   8       9.518  -5.499  -1.150  1.00  0.00           O  
ATOM    100  NE2 GLN A   8      11.546  -6.129  -1.492  1.00  0.00           N  
ATOM    101  H   GLN A   8      11.931  -0.864  -3.232  1.00  0.00           H  
ATOM    102  HA  GLN A   8      12.193  -1.529  -0.466  1.00  0.00           H  
ATOM    103  HB2 GLN A   8      11.139  -2.819  -2.689  1.00  0.00           H  
ATOM    104  HB3 GLN A   8      12.584  -3.760  -2.353  1.00  0.00           H  
ATOM    105  HG2 GLN A   8      11.844  -3.838   0.054  1.00  0.00           H  
ATOM    106  HG3 GLN A   8      10.286  -3.187  -0.489  1.00  0.00           H  
ATOM    107 HE21 GLN A   8      12.511  -5.951  -1.515  1.00  0.00           H  
ATOM    108 HE22 GLN A   8      11.212  -7.021  -1.725  1.00  0.00           H  
ATOM    109  N   THR A   9      14.736  -2.320  -2.377  1.00  0.00           N  
ATOM    110  CA  THR A   9      16.200  -2.607  -2.410  1.00  0.00           C  
ATOM    111  C   THR A   9      16.990  -1.427  -1.806  1.00  0.00           C  
ATOM    112  O   THR A   9      18.063  -1.650  -1.276  1.00  0.00           O  
ATOM    113  CB  THR A   9      16.684  -2.929  -3.821  1.00  0.00           C  
ATOM    114  OG1 THR A   9      15.973  -2.229  -4.836  1.00  0.00           O  
ATOM    115  CG2 THR A   9      16.616  -4.439  -4.058  1.00  0.00           C  
ATOM    116  H   THR A   9      14.252  -2.280  -3.229  1.00  0.00           H  
ATOM    117  HA  THR A   9      16.389  -3.456  -1.773  1.00  0.00           H  
ATOM    118  HB  THR A   9      17.719  -2.655  -3.823  1.00  0.00           H  
ATOM    119  HG1 THR A   9      16.499  -2.251  -5.637  1.00  0.00           H  
ATOM    120 HG21 THR A   9      15.610  -4.799  -3.889  1.00  0.00           H  
ATOM    121 HG22 THR A   9      16.916  -4.640  -5.077  1.00  0.00           H  
ATOM    122 HG23 THR A   9      17.302  -4.930  -3.381  1.00  0.00           H  
ATOM    123  N   ALA A  10      16.468  -0.213  -1.873  1.00  0.00           N  
ATOM    124  CA  ALA A  10      17.112   1.019  -1.314  1.00  0.00           C  
ATOM    125  C   ALA A  10      17.084   0.826   0.209  1.00  0.00           C  
ATOM    126  O   ALA A  10      18.113   1.000   0.857  1.00  0.00           O  
ATOM    127  CB  ALA A  10      16.316   2.271  -1.695  1.00  0.00           C  
ATOM    128  H   ALA A  10      15.596  -0.096  -2.305  1.00  0.00           H  
ATOM    129  HA  ALA A  10      18.132   1.069  -1.641  1.00  0.00           H  
ATOM    130  HB1 ALA A  10      16.161   2.280  -2.765  1.00  0.00           H  
ATOM    131  HB2 ALA A  10      15.357   2.237  -1.194  1.00  0.00           H  
ATOM    132  HB3 ALA A  10      16.852   3.161  -1.393  1.00  0.00           H  
ATOM    133  N   ALA A  11      15.917   0.464   0.723  1.00  0.00           N  
ATOM    134  CA  ALA A  11      15.718   0.219   2.186  1.00  0.00           C  
ATOM    135  C   ALA A  11      16.738  -0.849   2.592  1.00  0.00           C  
ATOM    136  O   ALA A  11      17.368  -0.690   3.627  1.00  0.00           O  
ATOM    137  CB  ALA A  11      14.313  -0.312   2.473  1.00  0.00           C  
ATOM    138  H   ALA A  11      15.146   0.339   0.123  1.00  0.00           H  
ATOM    139  HA  ALA A  11      15.909   1.133   2.722  1.00  0.00           H  
ATOM    140  HB1 ALA A  11      13.599   0.391   2.076  1.00  0.00           H  
ATOM    141  HB2 ALA A  11      14.171  -1.281   2.006  1.00  0.00           H  
ATOM    142  HB3 ALA A  11      14.184  -0.409   3.542  1.00  0.00           H  
ATOM    143  N   TYR A  12      16.866  -1.876   1.766  1.00  0.00           N  
ATOM    144  CA  TYR A  12      17.817  -3.002   1.996  1.00  0.00           C  
ATOM    145  C   TYR A  12      19.205  -2.373   2.114  1.00  0.00           C  
ATOM    146  O   TYR A  12      19.668  -2.350   3.230  1.00  0.00           O  
ATOM    147  CB  TYR A  12      17.862  -4.038   0.864  1.00  0.00           C  
ATOM    148  CG  TYR A  12      16.699  -4.995   0.807  1.00  0.00           C  
ATOM    149  CD1 TYR A  12      15.501  -4.800   1.509  1.00  0.00           C  
ATOM    150  CD2 TYR A  12      16.866  -6.124   0.002  1.00  0.00           C  
ATOM    151  CE1 TYR A  12      14.478  -5.740   1.400  1.00  0.00           C  
ATOM    152  CE2 TYR A  12      15.847  -7.065  -0.107  1.00  0.00           C  
ATOM    153  CZ  TYR A  12      14.644  -6.872   0.591  1.00  0.00           C  
ATOM    154  OH  TYR A  12      13.621  -7.793   0.491  1.00  0.00           O  
ATOM    155  H   TYR A  12      16.312  -1.900   0.957  1.00  0.00           H  
ATOM    156  HA  TYR A  12      17.559  -3.457   2.940  1.00  0.00           H  
ATOM    157  HB2 TYR A  12      17.923  -3.549  -0.094  1.00  0.00           H  
ATOM    158  HB3 TYR A  12      18.771  -4.609   1.007  1.00  0.00           H  
ATOM    159  HD1 TYR A  12      15.364  -3.928   2.132  1.00  0.00           H  
ATOM    160  HD2 TYR A  12      17.789  -6.277  -0.539  1.00  0.00           H  
ATOM    161  HE1 TYR A  12      13.564  -5.577   1.948  1.00  0.00           H  
ATOM    162  HE2 TYR A  12      16.003  -7.927  -0.734  1.00  0.00           H  
ATOM    163  HH  TYR A  12      13.913  -8.615   0.894  1.00  0.00           H  
ATOM    164  N   LYS A  13      19.803  -1.900   1.038  1.00  0.00           N  
ATOM    165  CA  LYS A  13      21.155  -1.249   0.996  1.00  0.00           C  
ATOM    166  C   LYS A  13      21.489  -0.531   2.317  1.00  0.00           C  
ATOM    167  O   LYS A  13      22.599  -0.674   2.789  1.00  0.00           O  
ATOM    168  CB  LYS A  13      21.166  -0.293  -0.208  1.00  0.00           C  
ATOM    169  CG  LYS A  13      22.481   0.488  -0.301  1.00  0.00           C  
ATOM    170  CD  LYS A  13      22.243   1.928   0.166  1.00  0.00           C  
ATOM    171  CE  LYS A  13      23.576   2.678   0.245  1.00  0.00           C  
ATOM    172  NZ  LYS A  13      24.406   2.117   1.357  1.00  0.00           N  
ATOM    173  H   LYS A  13      19.325  -1.973   0.188  1.00  0.00           H  
ATOM    174  HA  LYS A  13      21.895  -2.018   0.831  1.00  0.00           H  
ATOM    175  HB2 LYS A  13      21.020  -0.868  -1.112  1.00  0.00           H  
ATOM    176  HB3 LYS A  13      20.339   0.394  -0.118  1.00  0.00           H  
ATOM    177  HG2 LYS A  13      23.217   0.016   0.335  1.00  0.00           H  
ATOM    178  HG3 LYS A  13      22.848   0.498  -1.316  1.00  0.00           H  
ATOM    179  HD2 LYS A  13      21.585   2.428  -0.530  1.00  0.00           H  
ATOM    180  HD3 LYS A  13      21.784   1.921   1.145  1.00  0.00           H  
ATOM    181  HE2 LYS A  13      24.102   2.587  -0.697  1.00  0.00           H  
ATOM    182  HE3 LYS A  13      23.381   3.723   0.433  1.00  0.00           H  
ATOM    183  HZ1 LYS A  13      23.818   1.934   2.195  1.00  0.00           H  
ATOM    184  HZ2 LYS A  13      24.858   1.227   1.059  1.00  0.00           H  
ATOM    185  HZ3 LYS A  13      25.151   2.796   1.606  1.00  0.00           H  
ATOM    186  N   THR A  14      20.566   0.210   2.896  1.00  0.00           N  
ATOM    187  CA  THR A  14      20.822   0.934   4.184  1.00  0.00           C  
ATOM    188  C   THR A  14      20.834  -0.016   5.408  1.00  0.00           C  
ATOM    189  O   THR A  14      21.902  -0.220   5.979  1.00  0.00           O  
ATOM    190  CB  THR A  14      19.795   2.072   4.322  1.00  0.00           C  
ATOM    191  OG1 THR A  14      19.837   2.908   3.167  1.00  0.00           O  
ATOM    192  CG2 THR A  14      20.057   2.906   5.579  1.00  0.00           C  
ATOM    193  H   THR A  14      19.677   0.291   2.470  1.00  0.00           H  
ATOM    194  HA  THR A  14      21.806   1.369   4.102  1.00  0.00           H  
ATOM    195  HB  THR A  14      18.808   1.638   4.396  1.00  0.00           H  
ATOM    196  HG1 THR A  14      20.611   3.475   3.186  1.00  0.00           H  
ATOM    197 HG21 THR A  14      20.974   2.595   6.055  1.00  0.00           H  
ATOM    198 HG22 THR A  14      20.114   3.953   5.319  1.00  0.00           H  
ATOM    199 HG23 THR A  14      19.237   2.756   6.266  1.00  0.00           H  
ATOM    200  N   LEU A  15      19.704  -0.579   5.805  1.00  0.00           N  
ATOM    201  CA  LEU A  15      19.609  -1.516   6.985  1.00  0.00           C  
ATOM    202  C   LEU A  15      20.642  -2.656   6.897  1.00  0.00           C  
ATOM    203  O   LEU A  15      21.305  -2.967   7.868  1.00  0.00           O  
ATOM    204  CB  LEU A  15      18.163  -2.024   7.157  1.00  0.00           C  
ATOM    205  CG  LEU A  15      17.732  -3.120   6.166  1.00  0.00           C  
ATOM    206  CD1 LEU A  15      17.980  -4.509   6.762  1.00  0.00           C  
ATOM    207  CD2 LEU A  15      16.237  -2.999   5.865  1.00  0.00           C  
ATOM    208  H   LEU A  15      18.882  -0.375   5.305  1.00  0.00           H  
ATOM    209  HA  LEU A  15      19.876  -0.932   7.856  1.00  0.00           H  
ATOM    210  HB2 LEU A  15      18.045  -2.408   8.159  1.00  0.00           H  
ATOM    211  HB3 LEU A  15      17.507  -1.172   7.053  1.00  0.00           H  
ATOM    212  HG  LEU A  15      18.290  -3.017   5.247  1.00  0.00           H  
ATOM    213 HD11 LEU A  15      17.601  -4.536   7.772  1.00  0.00           H  
ATOM    214 HD12 LEU A  15      17.466  -5.253   6.171  1.00  0.00           H  
ATOM    215 HD13 LEU A  15      19.038  -4.725   6.772  1.00  0.00           H  
ATOM    216 HD21 LEU A  15      15.674  -3.076   6.785  1.00  0.00           H  
ATOM    217 HD22 LEU A  15      16.042  -2.045   5.397  1.00  0.00           H  
ATOM    218 HD23 LEU A  15      15.942  -3.795   5.196  1.00  0.00           H  
ATOM    219  N   VAL A  16      20.751  -3.235   5.722  1.00  0.00           N  
ATOM    220  CA  VAL A  16      21.670  -4.351   5.337  1.00  0.00           C  
ATOM    221  C   VAL A  16      23.096  -3.795   5.456  1.00  0.00           C  
ATOM    222  O   VAL A  16      23.929  -4.544   5.933  1.00  0.00           O  
ATOM    223  CB  VAL A  16      21.294  -4.816   3.919  1.00  0.00           C  
ATOM    224  CG1 VAL A  16      22.203  -5.930   3.409  1.00  0.00           C  
ATOM    225  CG2 VAL A  16      19.867  -5.373   3.899  1.00  0.00           C  
ATOM    226  H   VAL A  16      20.175  -2.897   5.012  1.00  0.00           H  
ATOM    227  HA  VAL A  16      21.545  -5.154   6.056  1.00  0.00           H  
ATOM    228  HB  VAL A  16      21.348  -3.976   3.243  1.00  0.00           H  
ATOM    229 HG11 VAL A  16      23.220  -5.576   3.380  1.00  0.00           H  
ATOM    230 HG12 VAL A  16      22.116  -6.781   4.067  1.00  0.00           H  
ATOM    231 HG13 VAL A  16      21.872  -6.194   2.417  1.00  0.00           H  
ATOM    232 HG21 VAL A  16      19.191  -4.641   4.317  1.00  0.00           H  
ATOM    233 HG22 VAL A  16      19.578  -5.590   2.881  1.00  0.00           H  
ATOM    234 HG23 VAL A  16      19.825  -6.278   4.489  1.00  0.00           H  
ATOM    235  N   SER A  17      23.367  -2.554   5.064  1.00  0.00           N  
ATOM    236  CA  SER A  17      24.739  -1.953   5.175  1.00  0.00           C  
ATOM    237  C   SER A  17      25.141  -1.998   6.660  1.00  0.00           C  
ATOM    238  O   SER A  17      26.316  -2.191   6.931  1.00  0.00           O  
ATOM    239  CB  SER A  17      24.799  -0.474   4.763  1.00  0.00           C  
ATOM    240  OG  SER A  17      25.325  -0.329   3.450  1.00  0.00           O  
ATOM    241  H   SER A  17      22.651  -1.991   4.694  1.00  0.00           H  
ATOM    242  HA  SER A  17      25.434  -2.542   4.595  1.00  0.00           H  
ATOM    243  HB2 SER A  17      23.815  -0.043   4.779  1.00  0.00           H  
ATOM    244  HB3 SER A  17      25.406   0.061   5.483  1.00  0.00           H  
ATOM    245  HG  SER A  17      26.279  -0.387   3.514  1.00  0.00           H  
ATOM    246  N   ILE A  18      24.192  -1.833   7.572  1.00  0.00           N  
ATOM    247  CA  ILE A  18      24.521  -1.874   9.035  1.00  0.00           C  
ATOM    248  C   ILE A  18      24.459  -3.337   9.524  1.00  0.00           C  
ATOM    249  O   ILE A  18      25.332  -4.093   9.129  1.00  0.00           O  
ATOM    250  CB  ILE A  18      23.633  -0.939   9.872  1.00  0.00           C  
ATOM    251  CG1 ILE A  18      23.668   0.500   9.345  1.00  0.00           C  
ATOM    252  CG2 ILE A  18      24.123  -0.917  11.331  1.00  0.00           C  
ATOM    253  CD1 ILE A  18      22.770   1.355  10.239  1.00  0.00           C  
ATOM    254  H   ILE A  18      23.258  -1.685   7.275  1.00  0.00           H  
ATOM    255  HA  ILE A  18      25.558  -1.568   9.120  1.00  0.00           H  
ATOM    256  HB  ILE A  18      22.620  -1.317   9.838  1.00  0.00           H  
ATOM    257 HG12 ILE A  18      24.683   0.876   9.378  1.00  0.00           H  
ATOM    258 HG13 ILE A  18      23.293   0.533   8.334  1.00  0.00           H  
ATOM    259 HG21 ILE A  18      24.446  -1.898  11.649  1.00  0.00           H  
ATOM    260 HG22 ILE A  18      24.942  -0.220  11.433  1.00  0.00           H  
ATOM    261 HG23 ILE A  18      23.307  -0.590  11.957  1.00  0.00           H  
ATOM    262 HD11 ILE A  18      21.838   0.836  10.401  1.00  0.00           H  
ATOM    263 HD12 ILE A  18      23.264   1.492  11.191  1.00  0.00           H  
ATOM    264 HD13 ILE A  18      22.594   2.314   9.778  1.00  0.00           H  
ATOM    265  N   LEU A  19      23.505  -3.756  10.345  1.00  0.00           N  
ATOM    266  CA  LEU A  19      23.328  -5.136  10.898  1.00  0.00           C  
ATOM    267  C   LEU A  19      24.404  -5.495  11.934  1.00  0.00           C  
ATOM    268  O   LEU A  19      24.048  -5.951  13.006  1.00  0.00           O  
ATOM    269  CB  LEU A  19      23.260  -6.216   9.806  1.00  0.00           C  
ATOM    270  CG  LEU A  19      22.146  -5.929   8.787  1.00  0.00           C  
ATOM    271  CD1 LEU A  19      22.046  -7.091   7.799  1.00  0.00           C  
ATOM    272  CD2 LEU A  19      20.784  -5.783   9.476  1.00  0.00           C  
ATOM    273  H   LEU A  19      22.828  -3.124  10.647  1.00  0.00           H  
ATOM    274  HA  LEU A  19      22.384  -5.125  11.425  1.00  0.00           H  
ATOM    275  HB2 LEU A  19      24.206  -6.266   9.287  1.00  0.00           H  
ATOM    276  HB3 LEU A  19      23.067  -7.168  10.278  1.00  0.00           H  
ATOM    277  HG  LEU A  19      22.386  -5.024   8.248  1.00  0.00           H  
ATOM    278 HD11 LEU A  19      21.996  -8.024   8.341  1.00  0.00           H  
ATOM    279 HD12 LEU A  19      21.154  -6.972   7.203  1.00  0.00           H  
ATOM    280 HD13 LEU A  19      22.912  -7.089   7.153  1.00  0.00           H  
ATOM    281 HD21 LEU A  19      20.592  -6.658  10.079  1.00  0.00           H  
ATOM    282 HD22 LEU A  19      20.797  -4.905  10.106  1.00  0.00           H  
ATOM    283 HD23 LEU A  19      20.012  -5.674   8.730  1.00  0.00           H  
ATOM    284  N   SER A  20      25.664  -5.297  11.622  1.00  0.00           N  
ATOM    285  CA  SER A  20      26.817  -5.599  12.527  1.00  0.00           C  
ATOM    286  C   SER A  20      27.771  -4.392  12.609  1.00  0.00           C  
ATOM    287  O   SER A  20      28.986  -4.533  12.561  1.00  0.00           O  
ATOM    288  CB  SER A  20      27.501  -6.840  11.941  1.00  0.00           C  
ATOM    289  OG  SER A  20      28.287  -7.444  12.957  1.00  0.00           O  
ATOM    290  H   SER A  20      25.873  -4.926  10.737  1.00  0.00           H  
ATOM    291  HA  SER A  20      26.454  -5.828  13.519  1.00  0.00           H  
ATOM    292  HB2 SER A  20      26.762  -7.547  11.601  1.00  0.00           H  
ATOM    293  HB3 SER A  20      28.111  -6.534  11.102  1.00  0.00           H  
ATOM    294  HG  SER A  20      29.140  -7.670  12.580  1.00  0.00           H  
ATOM    295  N   ASP A  21      27.203  -3.212  12.731  1.00  0.00           N  
ATOM    296  CA  ASP A  21      27.984  -1.942  12.820  1.00  0.00           C  
ATOM    297  C   ASP A  21      28.024  -1.411  14.262  1.00  0.00           C  
ATOM    298  O   ASP A  21      27.103  -1.637  15.034  1.00  0.00           O  
ATOM    299  CB  ASP A  21      27.312  -0.902  11.916  1.00  0.00           C  
ATOM    300  CG  ASP A  21      28.280   0.174  11.411  1.00  0.00           C  
ATOM    301  OD1 ASP A  21      28.470   1.155  12.116  1.00  0.00           O  
ATOM    302  OD2 ASP A  21      28.803  -0.014  10.324  1.00  0.00           O  
ATOM    303  H   ASP A  21      26.223  -3.149  12.766  1.00  0.00           H  
ATOM    304  HA  ASP A  21      28.989  -2.113  12.462  1.00  0.00           H  
ATOM    305  HB2 ASP A  21      26.885  -1.412  11.066  1.00  0.00           H  
ATOM    306  HB3 ASP A  21      26.509  -0.434  12.464  1.00  0.00           H  
ATOM    307  N   ALA A  22      29.091  -0.711  14.588  1.00  0.00           N  
ATOM    308  CA  ALA A  22      29.295  -0.113  15.949  1.00  0.00           C  
ATOM    309  C   ALA A  22      28.129   0.823  16.323  1.00  0.00           C  
ATOM    310  O   ALA A  22      27.744   0.818  17.482  1.00  0.00           O  
ATOM    311  CB  ALA A  22      30.625   0.647  16.014  1.00  0.00           C  
ATOM    312  H   ALA A  22      29.789  -0.571  13.908  1.00  0.00           H  
ATOM    313  HA  ALA A  22      29.316  -0.923  16.660  1.00  0.00           H  
ATOM    314  HB1 ALA A  22      30.710   1.306  15.162  1.00  0.00           H  
ATOM    315  HB2 ALA A  22      30.664   1.228  16.923  1.00  0.00           H  
ATOM    316  HB3 ALA A  22      31.442  -0.061  16.005  1.00  0.00           H  
ATOM    317  N   SER A  23      27.601   1.579  15.374  1.00  0.00           N  
ATOM    318  CA  SER A  23      26.459   2.531  15.603  1.00  0.00           C  
ATOM    319  C   SER A  23      25.221   1.768  16.101  1.00  0.00           C  
ATOM    320  O   SER A  23      24.729   2.082  17.174  1.00  0.00           O  
ATOM    321  CB  SER A  23      26.082   3.308  14.326  1.00  0.00           C  
ATOM    322  OG  SER A  23      24.857   4.025  14.490  1.00  0.00           O  
ATOM    323  H   SER A  23      27.981   1.506  14.470  1.00  0.00           H  
ATOM    324  HA  SER A  23      26.764   3.230  16.368  1.00  0.00           H  
ATOM    325  HB2 SER A  23      26.846   4.032  14.100  1.00  0.00           H  
ATOM    326  HB3 SER A  23      26.016   2.615  13.497  1.00  0.00           H  
ATOM    327  HG  SER A  23      24.369   3.994  13.662  1.00  0.00           H  
ATOM    328  N   PHE A  24      24.743   0.805  15.340  1.00  0.00           N  
ATOM    329  CA  PHE A  24      23.542   0.005  15.732  1.00  0.00           C  
ATOM    330  C   PHE A  24      23.870  -0.926  16.909  1.00  0.00           C  
ATOM    331  O   PHE A  24      22.987  -1.096  17.730  1.00  0.00           O  
ATOM    332  CB  PHE A  24      22.985  -0.653  14.460  1.00  0.00           C  
ATOM    333  CG  PHE A  24      21.894  -1.675  14.690  1.00  0.00           C  
ATOM    334  CD1 PHE A  24      20.639  -1.299  15.191  1.00  0.00           C  
ATOM    335  CD2 PHE A  24      22.151  -3.018  14.392  1.00  0.00           C  
ATOM    336  CE1 PHE A  24      19.647  -2.264  15.393  1.00  0.00           C  
ATOM    337  CE2 PHE A  24      21.161  -3.982  14.594  1.00  0.00           C  
ATOM    338  CZ  PHE A  24      19.911  -3.605  15.094  1.00  0.00           C  
ATOM    339  H   PHE A  24      25.184   0.602  14.485  1.00  0.00           H  
ATOM    340  HA  PHE A  24      22.822   0.716  16.116  1.00  0.00           H  
ATOM    341  HB2 PHE A  24      22.580   0.119  13.829  1.00  0.00           H  
ATOM    342  HB3 PHE A  24      23.795  -1.108  13.912  1.00  0.00           H  
ATOM    343  HD1 PHE A  24      20.433  -0.265  15.423  1.00  0.00           H  
ATOM    344  HD2 PHE A  24      23.116  -3.314  14.007  1.00  0.00           H  
ATOM    345  HE1 PHE A  24      18.681  -1.976  15.780  1.00  0.00           H  
ATOM    346  HE2 PHE A  24      21.354  -5.019  14.367  1.00  0.00           H  
ATOM    347  HZ  PHE A  24      19.146  -4.351  15.248  1.00  0.00           H  
ATOM    348  N   ASN A  25      25.061  -1.491  17.003  1.00  0.00           N  
ATOM    349  CA  ASN A  25      25.455  -2.405  18.128  1.00  0.00           C  
ATOM    350  C   ASN A  25      25.417  -1.661  19.470  1.00  0.00           C  
ATOM    351  O   ASN A  25      24.782  -2.123  20.407  1.00  0.00           O  
ATOM    352  CB  ASN A  25      26.854  -3.004  17.910  1.00  0.00           C  
ATOM    353  CG  ASN A  25      26.804  -4.343  17.157  1.00  0.00           C  
ATOM    354  OD1 ASN A  25      25.930  -5.165  17.361  1.00  0.00           O  
ATOM    355  ND2 ASN A  25      27.724  -4.622  16.273  1.00  0.00           N  
ATOM    356  H   ASN A  25      25.731  -1.304  16.306  1.00  0.00           H  
ATOM    357  HA  ASN A  25      24.734  -3.201  18.190  1.00  0.00           H  
ATOM    358  HB2 ASN A  25      27.447  -2.303  17.343  1.00  0.00           H  
ATOM    359  HB3 ASN A  25      27.331  -3.156  18.868  1.00  0.00           H  
ATOM    360 HD21 ASN A  25      28.450  -3.990  16.079  1.00  0.00           H  
ATOM    361 HD22 ASN A  25      27.685  -5.478  15.797  1.00  0.00           H  
ATOM    362  N   GLN A  26      26.086  -0.531  19.541  1.00  0.00           N  
ATOM    363  CA  GLN A  26      26.144   0.313  20.779  1.00  0.00           C  
ATOM    364  C   GLN A  26      24.722   0.741  21.158  1.00  0.00           C  
ATOM    365  O   GLN A  26      24.370   0.654  22.323  1.00  0.00           O  
ATOM    366  CB  GLN A  26      27.029   1.550  20.589  1.00  0.00           C  
ATOM    367  CG  GLN A  26      28.498   1.159  20.420  1.00  0.00           C  
ATOM    368  CD  GLN A  26      29.170   0.879  21.767  1.00  0.00           C  
ATOM    369  OE1 GLN A  26      28.843  -0.091  22.423  1.00  0.00           O  
ATOM    370  NE2 GLN A  26      30.094   1.688  22.205  1.00  0.00           N  
ATOM    371  H   GLN A  26      26.566  -0.235  18.738  1.00  0.00           H  
ATOM    372  HA  GLN A  26      26.527  -0.296  21.583  1.00  0.00           H  
ATOM    373  HB2 GLN A  26      26.709   2.078  19.706  1.00  0.00           H  
ATOM    374  HB3 GLN A  26      26.930   2.195  21.452  1.00  0.00           H  
ATOM    375  HG2 GLN A  26      28.560   0.275  19.803  1.00  0.00           H  
ATOM    376  HG3 GLN A  26      29.011   1.969  19.927  1.00  0.00           H  
ATOM    377 HE21 GLN A  26      30.352   2.470  21.672  1.00  0.00           H  
ATOM    378 HE22 GLN A  26      30.529   1.512  23.066  1.00  0.00           H  
ATOM    379  N   CYS A  27      23.939   1.180  20.189  1.00  0.00           N  
ATOM    380  CA  CYS A  27      22.524   1.624  20.410  1.00  0.00           C  
ATOM    381  C   CYS A  27      21.731   0.460  21.021  1.00  0.00           C  
ATOM    382  O   CYS A  27      21.131   0.651  22.060  1.00  0.00           O  
ATOM    383  CB  CYS A  27      21.865   2.010  19.085  1.00  0.00           C  
ATOM    384  SG  CYS A  27      20.250   2.775  19.391  1.00  0.00           S  
ATOM    385  H   CYS A  27      24.307   1.211  19.277  1.00  0.00           H  
ATOM    386  HA  CYS A  27      22.516   2.462  21.088  1.00  0.00           H  
ATOM    387  HB2 CYS A  27      22.508   2.680  18.544  1.00  0.00           H  
ATOM    388  HB3 CYS A  27      21.734   1.111  18.496  1.00  0.00           H  
ATOM    389  N   SER A  28      21.753  -0.684  20.371  1.00  0.00           N  
ATOM    390  CA  SER A  28      21.036  -1.922  20.827  1.00  0.00           C  
ATOM    391  C   SER A  28      21.434  -2.343  22.252  1.00  0.00           C  
ATOM    392  O   SER A  28      20.590  -2.907  22.924  1.00  0.00           O  
ATOM    393  CB  SER A  28      21.280  -3.082  19.857  1.00  0.00           C  
ATOM    394  OG  SER A  28      20.670  -2.764  18.611  1.00  0.00           O  
ATOM    395  H   SER A  28      22.275  -0.718  19.538  1.00  0.00           H  
ATOM    396  HA  SER A  28      19.979  -1.708  20.838  1.00  0.00           H  
ATOM    397  HB2 SER A  28      22.340  -3.220  19.704  1.00  0.00           H  
ATOM    398  HB3 SER A  28      20.864  -3.987  20.279  1.00  0.00           H  
ATOM    399  HG  SER A  28      19.837  -3.232  18.527  1.00  0.00           H  
ATOM    400  N   THR A  29      22.648  -2.085  22.694  1.00  0.00           N  
ATOM    401  CA  THR A  29      23.122  -2.456  24.072  1.00  0.00           C  
ATOM    402  C   THR A  29      22.317  -1.736  25.176  1.00  0.00           C  
ATOM    403  O   THR A  29      21.904  -2.371  26.132  1.00  0.00           O  
ATOM    404  CB  THR A  29      24.620  -2.137  24.206  1.00  0.00           C  
ATOM    405  OG1 THR A  29      25.354  -2.879  23.238  1.00  0.00           O  
ATOM    406  CG2 THR A  29      25.141  -2.499  25.597  1.00  0.00           C  
ATOM    407  H   THR A  29      23.282  -1.625  22.099  1.00  0.00           H  
ATOM    408  HA  THR A  29      22.982  -3.517  24.198  1.00  0.00           H  
ATOM    409  HB  THR A  29      24.770  -1.080  24.046  1.00  0.00           H  
ATOM    410  HG1 THR A  29      25.802  -2.259  22.654  1.00  0.00           H  
ATOM    411 HG21 THR A  29      24.693  -3.429  25.912  1.00  0.00           H  
ATOM    412 HG22 THR A  29      26.214  -2.601  25.564  1.00  0.00           H  
ATOM    413 HG23 THR A  29      24.866  -1.715  26.288  1.00  0.00           H  
ATOM    414  N   ASP A  30      22.112  -0.445  25.029  1.00  0.00           N  
ATOM    415  CA  ASP A  30      21.361   0.445  25.977  1.00  0.00           C  
ATOM    416  C   ASP A  30      19.856   0.387  25.710  1.00  0.00           C  
ATOM    417  O   ASP A  30      19.077   0.409  26.645  1.00  0.00           O  
ATOM    418  CB  ASP A  30      21.830   1.900  25.832  1.00  0.00           C  
ATOM    419  CG  ASP A  30      23.305   2.026  26.214  1.00  0.00           C  
ATOM    420  OD1 ASP A  30      23.579   2.147  27.395  1.00  0.00           O  
ATOM    421  OD2 ASP A  30      24.128   2.001  25.313  1.00  0.00           O  
ATOM    422  H   ASP A  30      22.480  -0.025  24.228  1.00  0.00           H  
ATOM    423  HA  ASP A  30      21.551   0.118  26.986  1.00  0.00           H  
ATOM    424  HB2 ASP A  30      21.713   2.195  24.802  1.00  0.00           H  
ATOM    425  HB3 ASP A  30      21.237   2.540  26.469  1.00  0.00           H  
ATOM    426  N   SER A  31      19.496   0.308  24.448  1.00  0.00           N  
ATOM    427  CA  SER A  31      18.104   0.234  23.957  1.00  0.00           C  
ATOM    428  C   SER A  31      18.009  -1.171  23.358  1.00  0.00           C  
ATOM    429  O   SER A  31      18.057  -1.359  22.149  1.00  0.00           O  
ATOM    430  CB  SER A  31      17.817   1.333  22.924  1.00  0.00           C  
ATOM    431  OG  SER A  31      16.494   1.176  22.413  1.00  0.00           O  
ATOM    432  H   SER A  31      20.179   0.287  23.752  1.00  0.00           H  
ATOM    433  HA  SER A  31      17.435   0.295  24.808  1.00  0.00           H  
ATOM    434  HB2 SER A  31      17.887   2.296  23.401  1.00  0.00           H  
ATOM    435  HB3 SER A  31      18.555   1.284  22.133  1.00  0.00           H  
ATOM    436  HG  SER A  31      16.534   0.762  21.545  1.00  0.00           H  
ATOM    437  N   GLY A  32      17.869  -2.128  24.252  1.00  0.00           N  
ATOM    438  CA  GLY A  32      17.744  -3.588  23.918  1.00  0.00           C  
ATOM    439  C   GLY A  32      16.700  -3.820  22.805  1.00  0.00           C  
ATOM    440  O   GLY A  32      16.811  -4.823  22.123  1.00  0.00           O  
ATOM    441  H   GLY A  32      17.845  -1.857  25.193  1.00  0.00           H  
ATOM    442  HA2 GLY A  32      18.698  -3.976  23.585  1.00  0.00           H  
ATOM    443  HA3 GLY A  32      17.428  -4.125  24.801  1.00  0.00           H  
ATOM    444  N   TYR A  33      15.746  -2.915  22.641  1.00  0.00           N  
ATOM    445  CA  TYR A  33      14.639  -2.934  21.624  1.00  0.00           C  
ATOM    446  C   TYR A  33      15.083  -3.557  20.290  1.00  0.00           C  
ATOM    447  O   TYR A  33      14.622  -4.643  19.987  1.00  0.00           O  
ATOM    448  CB  TYR A  33      14.152  -1.481  21.468  1.00  0.00           C  
ATOM    449  CG  TYR A  33      13.180  -1.322  20.314  1.00  0.00           C  
ATOM    450  CD1 TYR A  33      11.845  -1.734  20.386  1.00  0.00           C  
ATOM    451  CD2 TYR A  33      13.667  -0.745  19.134  1.00  0.00           C  
ATOM    452  CE1 TYR A  33      11.015  -1.554  19.275  1.00  0.00           C  
ATOM    453  CE2 TYR A  33      12.836  -0.570  18.027  1.00  0.00           C  
ATOM    454  CZ  TYR A  33      11.503  -0.977  18.101  1.00  0.00           C  
ATOM    455  OH  TYR A  33      10.662  -0.813  17.020  1.00  0.00           O  
ATOM    456  H   TYR A  33      15.759  -2.140  23.244  1.00  0.00           H  
ATOM    457  HA  TYR A  33      13.827  -3.522  22.011  1.00  0.00           H  
ATOM    458  HB2 TYR A  33      13.707  -1.156  22.396  1.00  0.00           H  
ATOM    459  HB3 TYR A  33      15.023  -0.865  21.294  1.00  0.00           H  
ATOM    460  HD1 TYR A  33      11.444  -2.181  21.284  1.00  0.00           H  
ATOM    461  HD2 TYR A  33      14.698  -0.430  19.079  1.00  0.00           H  
ATOM    462  HE1 TYR A  33       9.987  -1.867  19.319  1.00  0.00           H  
ATOM    463  HE2 TYR A  33      13.222  -0.124  17.123  1.00  0.00           H  
ATOM    464  HH  TYR A  33      10.395   0.109  16.986  1.00  0.00           H  
ATOM    465  N   SER A  34      15.940  -2.876  19.554  1.00  0.00           N  
ATOM    466  CA  SER A  34      16.487  -3.318  18.230  1.00  0.00           C  
ATOM    467  C   SER A  34      15.399  -3.431  17.141  1.00  0.00           C  
ATOM    468  O   SER A  34      14.569  -4.329  17.173  1.00  0.00           O  
ATOM    469  CB  SER A  34      17.240  -4.644  18.409  1.00  0.00           C  
ATOM    470  OG  SER A  34      18.225  -4.766  17.394  1.00  0.00           O  
ATOM    471  H   SER A  34      16.246  -2.012  19.899  1.00  0.00           H  
ATOM    472  HA  SER A  34      17.197  -2.569  17.913  1.00  0.00           H  
ATOM    473  HB2 SER A  34      17.732  -4.660  19.369  1.00  0.00           H  
ATOM    474  HB3 SER A  34      16.536  -5.464  18.373  1.00  0.00           H  
ATOM    475  HG  SER A  34      18.358  -5.704  17.236  1.00  0.00           H  
ATOM    476  N   MET A  35      15.418  -2.520  16.183  1.00  0.00           N  
ATOM    477  CA  MET A  35      14.440  -2.479  15.041  1.00  0.00           C  
ATOM    478  C   MET A  35      14.449  -3.779  14.213  1.00  0.00           C  
ATOM    479  O   MET A  35      13.451  -4.084  13.579  1.00  0.00           O  
ATOM    480  CB  MET A  35      14.683  -1.260  14.129  1.00  0.00           C  
ATOM    481  CG  MET A  35      16.053  -1.250  13.431  1.00  0.00           C  
ATOM    482  SD  MET A  35      15.838  -0.574  11.762  1.00  0.00           S  
ATOM    483  CE  MET A  35      17.284   0.511  11.630  1.00  0.00           C  
ATOM    484  H   MET A  35      16.113  -1.828  16.215  1.00  0.00           H  
ATOM    485  HA  MET A  35      13.449  -2.389  15.471  1.00  0.00           H  
ATOM    486  HB2 MET A  35      13.924  -1.255  13.359  1.00  0.00           H  
ATOM    487  HB3 MET A  35      14.574  -0.362  14.719  1.00  0.00           H  
ATOM    488  HG2 MET A  35      16.749  -0.644  13.992  1.00  0.00           H  
ATOM    489  HG3 MET A  35      16.441  -2.256  13.359  1.00  0.00           H  
ATOM    490  HE1 MET A  35      17.343   1.169  12.482  1.00  0.00           H  
ATOM    491  HE2 MET A  35      18.181  -0.090  11.578  1.00  0.00           H  
ATOM    492  HE3 MET A  35      17.187   1.110  10.735  1.00  0.00           H  
ATOM    493  N   LEU A  36      15.539  -4.525  14.223  1.00  0.00           N  
ATOM    494  CA  LEU A  36      15.660  -5.809  13.461  1.00  0.00           C  
ATOM    495  C   LEU A  36      14.945  -6.977  14.169  1.00  0.00           C  
ATOM    496  O   LEU A  36      14.744  -7.980  13.503  1.00  0.00           O  
ATOM    497  CB  LEU A  36      17.138  -6.190  13.249  1.00  0.00           C  
ATOM    498  CG  LEU A  36      17.767  -5.627  11.964  1.00  0.00           C  
ATOM    499  CD1 LEU A  36      16.958  -5.976  10.713  1.00  0.00           C  
ATOM    500  CD2 LEU A  36      17.940  -4.107  12.033  1.00  0.00           C  
ATOM    501  H   LEU A  36      16.313  -4.237  14.752  1.00  0.00           H  
ATOM    502  HA  LEU A  36      15.199  -5.666  12.495  1.00  0.00           H  
ATOM    503  HB2 LEU A  36      17.722  -5.841  14.087  1.00  0.00           H  
ATOM    504  HB3 LEU A  36      17.208  -7.269  13.228  1.00  0.00           H  
ATOM    505  HG  LEU A  36      18.742  -6.080  11.854  1.00  0.00           H  
ATOM    506 HD11 LEU A  36      16.574  -6.982  10.798  1.00  0.00           H  
ATOM    507 HD12 LEU A  36      16.136  -5.282  10.611  1.00  0.00           H  
ATOM    508 HD13 LEU A  36      17.601  -5.907   9.846  1.00  0.00           H  
ATOM    509 HD21 LEU A  36      17.750  -3.762  13.037  1.00  0.00           H  
ATOM    510 HD22 LEU A  36      18.952  -3.854  11.760  1.00  0.00           H  
ATOM    511 HD23 LEU A  36      17.253  -3.628  11.350  1.00  0.00           H  
ATOM    512  N   THR A  37      14.576  -6.883  15.437  1.00  0.00           N  
ATOM    513  CA  THR A  37      13.882  -7.992  16.171  1.00  0.00           C  
ATOM    514  C   THR A  37      12.510  -7.549  16.705  1.00  0.00           C  
ATOM    515  O   THR A  37      11.541  -8.265  16.514  1.00  0.00           O  
ATOM    516  CB  THR A  37      14.769  -8.436  17.349  1.00  0.00           C  
ATOM    517  OG1 THR A  37      16.046  -8.873  16.897  1.00  0.00           O  
ATOM    518  CG2 THR A  37      14.106  -9.571  18.136  1.00  0.00           C  
ATOM    519  H   THR A  37      14.753  -6.063  15.953  1.00  0.00           H  
ATOM    520  HA  THR A  37      13.749  -8.833  15.507  1.00  0.00           H  
ATOM    521  HB  THR A  37      14.896  -7.599  18.021  1.00  0.00           H  
ATOM    522  HG1 THR A  37      16.528  -8.125  16.536  1.00  0.00           H  
ATOM    523 HG21 THR A  37      13.815 -10.357  17.454  1.00  0.00           H  
ATOM    524 HG22 THR A  37      14.798  -9.953  18.872  1.00  0.00           H  
ATOM    525 HG23 THR A  37      13.228  -9.181  18.632  1.00  0.00           H  
ATOM    526  N   ALA A  38      12.452  -6.409  17.354  1.00  0.00           N  
ATOM    527  CA  ALA A  38      11.194  -5.843  17.939  1.00  0.00           C  
ATOM    528  C   ALA A  38      10.080  -5.592  16.905  1.00  0.00           C  
ATOM    529  O   ALA A  38      10.354  -5.132  15.809  1.00  0.00           O  
ATOM    530  CB  ALA A  38      11.588  -4.542  18.630  1.00  0.00           C  
ATOM    531  H   ALA A  38      13.282  -5.895  17.468  1.00  0.00           H  
ATOM    532  HA  ALA A  38      10.834  -6.517  18.701  1.00  0.00           H  
ATOM    533  HB1 ALA A  38      12.381  -4.755  19.333  1.00  0.00           H  
ATOM    534  HB2 ALA A  38      11.950  -3.844  17.887  1.00  0.00           H  
ATOM    535  HB3 ALA A  38      10.737  -4.130  19.146  1.00  0.00           H  
ATOM    536  N   LYS A  39       8.846  -5.891  17.264  1.00  0.00           N  
ATOM    537  CA  LYS A  39       7.650  -5.704  16.377  1.00  0.00           C  
ATOM    538  C   LYS A  39       6.622  -4.773  17.056  1.00  0.00           C  
ATOM    539  O   LYS A  39       5.430  -5.039  17.073  1.00  0.00           O  
ATOM    540  CB  LYS A  39       7.120  -7.104  16.008  1.00  0.00           C  
ATOM    541  CG  LYS A  39       6.384  -7.828  17.145  1.00  0.00           C  
ATOM    542  CD  LYS A  39       7.287  -8.887  17.782  1.00  0.00           C  
ATOM    543  CE  LYS A  39       6.450  -9.867  18.615  1.00  0.00           C  
ATOM    544  NZ  LYS A  39       5.618 -10.759  17.748  1.00  0.00           N  
ATOM    545  H   LYS A  39       8.686  -6.255  18.162  1.00  0.00           H  
ATOM    546  HA  LYS A  39       7.985  -5.202  15.478  1.00  0.00           H  
ATOM    547  HB2 LYS A  39       6.443  -7.011  15.173  1.00  0.00           H  
ATOM    548  HB3 LYS A  39       7.961  -7.703  15.690  1.00  0.00           H  
ATOM    549  HG2 LYS A  39       6.066  -7.121  17.899  1.00  0.00           H  
ATOM    550  HG3 LYS A  39       5.514  -8.315  16.730  1.00  0.00           H  
ATOM    551  HD2 LYS A  39       7.806  -9.428  17.004  1.00  0.00           H  
ATOM    552  HD3 LYS A  39       8.009  -8.405  18.424  1.00  0.00           H  
ATOM    553  HE2 LYS A  39       7.113 -10.476  19.212  1.00  0.00           H  
ATOM    554  HE3 LYS A  39       5.807  -9.308  19.280  1.00  0.00           H  
ATOM    555  HZ1 LYS A  39       5.993 -10.791  16.776  1.00  0.00           H  
ATOM    556  HZ2 LYS A  39       5.614 -11.723  18.142  1.00  0.00           H  
ATOM    557  HZ3 LYS A  39       4.647 -10.387  17.719  1.00  0.00           H  
ATOM    558  N   ALA A  40       7.095  -3.678  17.621  1.00  0.00           N  
ATOM    559  CA  ALA A  40       6.258  -2.655  18.333  1.00  0.00           C  
ATOM    560  C   ALA A  40       7.175  -1.551  18.887  1.00  0.00           C  
ATOM    561  O   ALA A  40       7.951  -1.857  19.777  1.00  0.00           O  
ATOM    562  CB  ALA A  40       5.521  -3.328  19.503  1.00  0.00           C  
ATOM    563  H   ALA A  40       8.059  -3.507  17.585  1.00  0.00           H  
ATOM    564  HA  ALA A  40       5.538  -2.232  17.647  1.00  0.00           H  
ATOM    565  HB1 ALA A  40       4.906  -4.134  19.134  1.00  0.00           H  
ATOM    566  HB2 ALA A  40       6.252  -3.725  20.194  1.00  0.00           H  
ATOM    567  HB3 ALA A  40       4.905  -2.599  20.009  1.00  0.00           H  
ATOM    568  N   LEU A  41       7.088  -0.333  18.381  1.00  0.00           N  
ATOM    569  CA  LEU A  41       7.929   0.834  18.835  1.00  0.00           C  
ATOM    570  C   LEU A  41       8.102   0.898  20.369  1.00  0.00           C  
ATOM    571  O   LEU A  41       7.160   0.588  21.083  1.00  0.00           O  
ATOM    572  CB  LEU A  41       7.361   2.150  18.281  1.00  0.00           C  
ATOM    573  CG  LEU A  41       7.733   2.310  16.800  1.00  0.00           C  
ATOM    574  CD1 LEU A  41       6.785   3.290  16.104  1.00  0.00           C  
ATOM    575  CD2 LEU A  41       9.166   2.834  16.662  1.00  0.00           C  
ATOM    576  H   LEU A  41       6.437  -0.176  17.664  1.00  0.00           H  
ATOM    577  HA  LEU A  41       8.908   0.681  18.408  1.00  0.00           H  
ATOM    578  HB2 LEU A  41       6.286   2.137  18.384  1.00  0.00           H  
ATOM    579  HB3 LEU A  41       7.764   2.981  18.842  1.00  0.00           H  
ATOM    580  HG  LEU A  41       7.655   1.352  16.305  1.00  0.00           H  
ATOM    581 HD11 LEU A  41       5.764   2.985  16.268  1.00  0.00           H  
ATOM    582 HD12 LEU A  41       6.932   4.285  16.496  1.00  0.00           H  
ATOM    583 HD13 LEU A  41       6.989   3.294  15.042  1.00  0.00           H  
ATOM    584 HD21 LEU A  41       9.790   2.400  17.430  1.00  0.00           H  
ATOM    585 HD22 LEU A  41       9.554   2.561  15.692  1.00  0.00           H  
ATOM    586 HD23 LEU A  41       9.169   3.911  16.760  1.00  0.00           H  
ATOM    587  N   PRO A  42       9.275   1.280  20.849  1.00  0.00           N  
ATOM    588  CA  PRO A  42       9.569   1.368  22.310  1.00  0.00           C  
ATOM    589  C   PRO A  42       8.944   2.565  23.033  1.00  0.00           C  
ATOM    590  O   PRO A  42       8.733   3.626  22.471  1.00  0.00           O  
ATOM    591  CB  PRO A  42      11.096   1.372  22.400  1.00  0.00           C  
ATOM    592  CG  PRO A  42      11.597   1.904  21.055  1.00  0.00           C  
ATOM    593  CD  PRO A  42      10.464   1.685  20.044  1.00  0.00           C  
ATOM    594  HA  PRO A  42       9.237   0.458  22.788  1.00  0.00           H  
ATOM    595  HB2 PRO A  42      11.410   2.014  23.211  1.00  0.00           H  
ATOM    596  HB3 PRO A  42      11.465   0.368  22.546  1.00  0.00           H  
ATOM    597  HG2 PRO A  42      11.841   2.953  21.143  1.00  0.00           H  
ATOM    598  HG3 PRO A  42      12.463   1.343  20.739  1.00  0.00           H  
ATOM    599  HD2 PRO A  42      10.267   2.605  19.509  1.00  0.00           H  
ATOM    600  HD3 PRO A  42      10.715   0.902  19.351  1.00  0.00           H  
ATOM    601  N   THR A  43       8.670   2.346  24.297  1.00  0.00           N  
ATOM    602  CA  THR A  43       8.064   3.365  25.206  1.00  0.00           C  
ATOM    603  C   THR A  43       9.021   4.548  25.456  1.00  0.00           C  
ATOM    604  O   THR A  43      10.215   4.493  25.179  1.00  0.00           O  
ATOM    605  CB  THR A  43       7.670   2.700  26.538  1.00  0.00           C  
ATOM    606  OG1 THR A  43       8.706   1.842  27.015  1.00  0.00           O  
ATOM    607  CG2 THR A  43       6.375   1.900  26.355  1.00  0.00           C  
ATOM    608  H   THR A  43       8.867   1.472  24.699  1.00  0.00           H  
ATOM    609  HA  THR A  43       7.166   3.745  24.733  1.00  0.00           H  
ATOM    610  HB  THR A  43       7.487   3.467  27.270  1.00  0.00           H  
ATOM    611  HG1 THR A  43       9.293   2.355  27.577  1.00  0.00           H  
ATOM    612 HG21 THR A  43       6.468   1.245  25.500  1.00  0.00           H  
ATOM    613 HG22 THR A  43       6.182   1.310  27.241  1.00  0.00           H  
ATOM    614 HG23 THR A  43       5.548   2.579  26.191  1.00  0.00           H  
ATOM    615  N   THR A  44       8.462   5.613  25.988  1.00  0.00           N  
ATOM    616  CA  THR A  44       9.205   6.874  26.316  1.00  0.00           C  
ATOM    617  C   THR A  44      10.459   6.637  27.179  1.00  0.00           C  
ATOM    618  O   THR A  44      11.424   7.361  26.987  1.00  0.00           O  
ATOM    619  CB  THR A  44       8.209   7.872  26.929  1.00  0.00           C  
ATOM    620  OG1 THR A  44       8.791   9.149  27.170  1.00  0.00           O  
ATOM    621  CG2 THR A  44       7.565   7.384  28.233  1.00  0.00           C  
ATOM    622  H   THR A  44       7.498   5.579  26.181  1.00  0.00           H  
ATOM    623  HA  THR A  44       9.540   7.279  25.374  1.00  0.00           H  
ATOM    624  HB  THR A  44       7.431   7.966  26.183  1.00  0.00           H  
ATOM    625  HG1 THR A  44       9.646   9.046  27.597  1.00  0.00           H  
ATOM    626 HG21 THR A  44       7.157   6.392  28.107  1.00  0.00           H  
ATOM    627 HG22 THR A  44       8.307   7.373  29.019  1.00  0.00           H  
ATOM    628 HG23 THR A  44       6.770   8.061  28.508  1.00  0.00           H  
ATOM    629  N   ALA A  45      10.440   5.668  28.076  1.00  0.00           N  
ATOM    630  CA  ALA A  45      11.601   5.342  28.968  1.00  0.00           C  
ATOM    631  C   ALA A  45      12.809   4.970  28.096  1.00  0.00           C  
ATOM    632  O   ALA A  45      13.817   5.664  28.173  1.00  0.00           O  
ATOM    633  CB  ALA A  45      11.271   4.179  29.915  1.00  0.00           C  
ATOM    634  H   ALA A  45       9.624   5.134  28.163  1.00  0.00           H  
ATOM    635  HA  ALA A  45      11.849   6.225  29.541  1.00  0.00           H  
ATOM    636  HB1 ALA A  45      10.828   3.369  29.355  1.00  0.00           H  
ATOM    637  HB2 ALA A  45      12.176   3.830  30.390  1.00  0.00           H  
ATOM    638  HB3 ALA A  45      10.580   4.511  30.676  1.00  0.00           H  
ATOM    639  N   GLN A  46      12.700   3.923  27.293  1.00  0.00           N  
ATOM    640  CA  GLN A  46      13.819   3.484  26.395  1.00  0.00           C  
ATOM    641  C   GLN A  46      14.103   4.607  25.383  1.00  0.00           C  
ATOM    642  O   GLN A  46      15.260   4.833  25.058  1.00  0.00           O  
ATOM    643  CB  GLN A  46      13.532   2.140  25.701  1.00  0.00           C  
ATOM    644  CG  GLN A  46      13.365   1.035  26.756  1.00  0.00           C  
ATOM    645  CD  GLN A  46      13.107  -0.331  26.110  1.00  0.00           C  
ATOM    646  OE1 GLN A  46      11.981  -0.636  25.764  1.00  0.00           O  
ATOM    647  NE2 GLN A  46      14.093  -1.172  25.932  1.00  0.00           N  
ATOM    648  H   GLN A  46      11.860   3.416  27.275  1.00  0.00           H  
ATOM    649  HA  GLN A  46      14.700   3.404  27.016  1.00  0.00           H  
ATOM    650  HB2 GLN A  46      12.638   2.216  25.099  1.00  0.00           H  
ATOM    651  HB3 GLN A  46      14.371   1.894  25.066  1.00  0.00           H  
ATOM    652  HG2 GLN A  46      14.264   0.976  27.353  1.00  0.00           H  
ATOM    653  HG3 GLN A  46      12.535   1.282  27.400  1.00  0.00           H  
ATOM    654 HE21 GLN A  46      15.003  -0.938  26.211  1.00  0.00           H  
ATOM    655 HE22 GLN A  46      13.922  -2.042  25.516  1.00  0.00           H  
ATOM    656  N   TYR A  47      13.074   5.291  24.913  1.00  0.00           N  
ATOM    657  CA  TYR A  47      13.218   6.415  23.930  1.00  0.00           C  
ATOM    658  C   TYR A  47      14.139   7.496  24.516  1.00  0.00           C  
ATOM    659  O   TYR A  47      14.965   8.009  23.779  1.00  0.00           O  
ATOM    660  CB  TYR A  47      11.870   7.067  23.588  1.00  0.00           C  
ATOM    661  CG  TYR A  47      11.287   6.596  22.274  1.00  0.00           C  
ATOM    662  CD1 TYR A  47      12.085   6.173  21.200  1.00  0.00           C  
ATOM    663  CD2 TYR A  47       9.895   6.592  22.141  1.00  0.00           C  
ATOM    664  CE1 TYR A  47      11.497   5.749  20.004  1.00  0.00           C  
ATOM    665  CE2 TYR A  47       9.308   6.169  20.945  1.00  0.00           C  
ATOM    666  CZ  TYR A  47      10.103   5.743  19.873  1.00  0.00           C  
ATOM    667  OH  TYR A  47       9.521   5.320  18.693  1.00  0.00           O  
ATOM    668  H   TYR A  47      12.168   5.061  25.220  1.00  0.00           H  
ATOM    669  HA  TYR A  47      13.679   6.023  23.039  1.00  0.00           H  
ATOM    670  HB2 TYR A  47      11.164   6.837  24.370  1.00  0.00           H  
ATOM    671  HB3 TYR A  47      12.000   8.140  23.555  1.00  0.00           H  
ATOM    672  HD1 TYR A  47      13.161   6.173  21.294  1.00  0.00           H  
ATOM    673  HD2 TYR A  47       9.272   6.918  22.962  1.00  0.00           H  
ATOM    674  HE1 TYR A  47      12.128   5.429  19.188  1.00  0.00           H  
ATOM    675  HE2 TYR A  47       8.233   6.172  20.856  1.00  0.00           H  
ATOM    676  HH  TYR A  47       9.223   6.092  18.207  1.00  0.00           H  
ATOM    677  N   LYS A  48      13.995   7.814  25.791  1.00  0.00           N  
ATOM    678  CA  LYS A  48      14.844   8.847  26.469  1.00  0.00           C  
ATOM    679  C   LYS A  48      16.284   8.331  26.455  1.00  0.00           C  
ATOM    680  O   LYS A  48      17.169   9.078  26.074  1.00  0.00           O  
ATOM    681  CB  LYS A  48      14.431   9.112  27.922  1.00  0.00           C  
ATOM    682  CG  LYS A  48      13.192  10.007  27.972  1.00  0.00           C  
ATOM    683  CD  LYS A  48      12.705  10.122  29.420  1.00  0.00           C  
ATOM    684  CE  LYS A  48      11.641  11.220  29.518  1.00  0.00           C  
ATOM    685  NZ  LYS A  48      10.836  11.088  30.772  1.00  0.00           N  
ATOM    686  H   LYS A  48      13.310   7.356  26.326  1.00  0.00           H  
ATOM    687  HA  LYS A  48      14.802   9.752  25.886  1.00  0.00           H  
ATOM    688  HB2 LYS A  48      14.224   8.175  28.418  1.00  0.00           H  
ATOM    689  HB3 LYS A  48      15.247   9.610  28.427  1.00  0.00           H  
ATOM    690  HG2 LYS A  48      13.452  10.984  27.590  1.00  0.00           H  
ATOM    691  HG3 LYS A  48      12.409   9.578  27.363  1.00  0.00           H  
ATOM    692  HD2 LYS A  48      12.295   9.174  29.736  1.00  0.00           H  
ATOM    693  HD3 LYS A  48      13.540  10.380  30.057  1.00  0.00           H  
ATOM    694  HE2 LYS A  48      12.131  12.183  29.521  1.00  0.00           H  
ATOM    695  HE3 LYS A  48      10.988  11.159  28.660  1.00  0.00           H  
ATOM    696  HZ1 LYS A  48      11.464  10.985  31.596  1.00  0.00           H  
ATOM    697  HZ2 LYS A  48      10.265  11.951  30.899  1.00  0.00           H  
ATOM    698  HZ3 LYS A  48      10.202  10.264  30.710  1.00  0.00           H  
ATOM    699  N   LEU A  49      16.476   7.088  26.854  1.00  0.00           N  
ATOM    700  CA  LEU A  49      17.831   6.442  26.884  1.00  0.00           C  
ATOM    701  C   LEU A  49      18.500   6.598  25.503  1.00  0.00           C  
ATOM    702  O   LEU A  49      19.642   7.021  25.433  1.00  0.00           O  
ATOM    703  CB  LEU A  49      17.688   4.949  27.224  1.00  0.00           C  
ATOM    704  CG  LEU A  49      17.773   4.703  28.733  1.00  0.00           C  
ATOM    705  CD1 LEU A  49      17.329   3.272  29.049  1.00  0.00           C  
ATOM    706  CD2 LEU A  49      19.209   4.904  29.229  1.00  0.00           C  
ATOM    707  H   LEU A  49      15.690   6.565  27.135  1.00  0.00           H  
ATOM    708  HA  LEU A  49      18.431   6.934  27.637  1.00  0.00           H  
ATOM    709  HB2 LEU A  49      16.727   4.602  26.876  1.00  0.00           H  
ATOM    710  HB3 LEU A  49      18.468   4.386  26.727  1.00  0.00           H  
ATOM    711  HG  LEU A  49      17.109   5.392  29.233  1.00  0.00           H  
ATOM    712 HD11 LEU A  49      17.964   2.571  28.525  1.00  0.00           H  
ATOM    713 HD12 LEU A  49      17.409   3.105  30.113  1.00  0.00           H  
ATOM    714 HD13 LEU A  49      16.302   3.137  28.741  1.00  0.00           H  
ATOM    715 HD21 LEU A  49      19.905   4.762  28.416  1.00  0.00           H  
ATOM    716 HD22 LEU A  49      19.315   5.905  29.624  1.00  0.00           H  
ATOM    717 HD23 LEU A  49      19.421   4.192  30.013  1.00  0.00           H  
ATOM    718  N   MET A  50      17.772   6.261  24.452  1.00  0.00           N  
ATOM    719  CA  MET A  50      18.226   6.340  23.024  1.00  0.00           C  
ATOM    720  C   MET A  50      18.554   7.788  22.636  1.00  0.00           C  
ATOM    721  O   MET A  50      19.630   8.003  22.106  1.00  0.00           O  
ATOM    722  CB  MET A  50      17.137   5.844  22.063  1.00  0.00           C  
ATOM    723  CG  MET A  50      17.203   4.329  21.864  1.00  0.00           C  
ATOM    724  SD  MET A  50      16.694   3.951  20.169  1.00  0.00           S  
ATOM    725  CE  MET A  50      14.971   3.525  20.532  1.00  0.00           C  
ATOM    726  H   MET A  50      16.859   5.935  24.612  1.00  0.00           H  
ATOM    727  HA  MET A  50      19.110   5.728  22.904  1.00  0.00           H  
ATOM    728  HB2 MET A  50      16.167   6.104  22.457  1.00  0.00           H  
ATOM    729  HB3 MET A  50      17.266   6.331  21.107  1.00  0.00           H  
ATOM    730  HG2 MET A  50      18.211   3.977  22.029  1.00  0.00           H  
ATOM    731  HG3 MET A  50      16.536   3.840  22.557  1.00  0.00           H  
ATOM    732  HE1 MET A  50      14.541   4.292  21.163  1.00  0.00           H  
ATOM    733  HE2 MET A  50      14.406   3.457  19.615  1.00  0.00           H  
ATOM    734  HE3 MET A  50      14.946   2.567  21.035  1.00  0.00           H  
ATOM    735  N   CYS A  51      17.662   8.730  22.893  1.00  0.00           N  
ATOM    736  CA  CYS A  51      17.841  10.189  22.576  1.00  0.00           C  
ATOM    737  C   CYS A  51      19.171  10.708  23.142  1.00  0.00           C  
ATOM    738  O   CYS A  51      19.767  11.573  22.528  1.00  0.00           O  
ATOM    739  CB  CYS A  51      16.676  11.030  23.121  1.00  0.00           C  
ATOM    740  SG  CYS A  51      16.458  12.542  22.142  1.00  0.00           S  
ATOM    741  H   CYS A  51      16.825   8.461  23.323  1.00  0.00           H  
ATOM    742  HA  CYS A  51      17.881  10.291  21.503  1.00  0.00           H  
ATOM    743  HB2 CYS A  51      15.764  10.454  23.103  1.00  0.00           H  
ATOM    744  HB3 CYS A  51      16.889  11.300  24.144  1.00  0.00           H  
ATOM    745  N   ALA A  52      19.621  10.189  24.270  1.00  0.00           N  
ATOM    746  CA  ALA A  52      20.909  10.608  24.915  1.00  0.00           C  
ATOM    747  C   ALA A  52      22.104   9.667  24.631  1.00  0.00           C  
ATOM    748  O   ALA A  52      23.106   9.769  25.325  1.00  0.00           O  
ATOM    749  CB  ALA A  52      20.671  10.774  26.422  1.00  0.00           C  
ATOM    750  H   ALA A  52      19.094   9.490  24.713  1.00  0.00           H  
ATOM    751  HA  ALA A  52      21.169  11.579  24.522  1.00  0.00           H  
ATOM    752  HB1 ALA A  52      20.293   9.855  26.844  1.00  0.00           H  
ATOM    753  HB2 ALA A  52      21.610  11.023  26.893  1.00  0.00           H  
ATOM    754  HB3 ALA A  52      19.963  11.574  26.588  1.00  0.00           H  
ATOM    755  N   SER A  53      22.039   8.776  23.654  1.00  0.00           N  
ATOM    756  CA  SER A  53      23.161   7.834  23.321  1.00  0.00           C  
ATOM    757  C   SER A  53      23.755   8.175  21.944  1.00  0.00           C  
ATOM    758  O   SER A  53      23.019   8.214  20.968  1.00  0.00           O  
ATOM    759  CB  SER A  53      22.640   6.387  23.385  1.00  0.00           C  
ATOM    760  OG  SER A  53      23.687   5.445  23.137  1.00  0.00           O  
ATOM    761  H   SER A  53      21.224   8.715  23.107  1.00  0.00           H  
ATOM    762  HA  SER A  53      23.933   7.966  24.066  1.00  0.00           H  
ATOM    763  HB2 SER A  53      22.247   6.209  24.373  1.00  0.00           H  
ATOM    764  HB3 SER A  53      21.824   6.276  22.681  1.00  0.00           H  
ATOM    765  HG  SER A  53      23.688   4.789  23.840  1.00  0.00           H  
ATOM    766  N   THR A  54      25.056   8.412  21.889  1.00  0.00           N  
ATOM    767  CA  THR A  54      25.816   8.760  20.636  1.00  0.00           C  
ATOM    768  C   THR A  54      25.473   7.765  19.511  1.00  0.00           C  
ATOM    769  O   THR A  54      25.170   8.186  18.410  1.00  0.00           O  
ATOM    770  CB  THR A  54      27.344   8.769  20.883  1.00  0.00           C  
ATOM    771  OG1 THR A  54      27.690   9.445  22.091  1.00  0.00           O  
ATOM    772  CG2 THR A  54      28.082   9.432  19.712  1.00  0.00           C  
ATOM    773  H   THR A  54      25.577   8.359  22.719  1.00  0.00           H  
ATOM    774  HA  THR A  54      25.495   9.742  20.320  1.00  0.00           H  
ATOM    775  HB  THR A  54      27.691   7.748  20.952  1.00  0.00           H  
ATOM    776  HG1 THR A  54      28.612   9.268  22.313  1.00  0.00           H  
ATOM    777 HG21 THR A  54      27.435  10.148  19.226  1.00  0.00           H  
ATOM    778 HG22 THR A  54      28.964   9.938  20.075  1.00  0.00           H  
ATOM    779 HG23 THR A  54      28.369   8.672  19.002  1.00  0.00           H  
ATOM    780  N   ALA A  55      25.524   6.482  19.805  1.00  0.00           N  
ATOM    781  CA  ALA A  55      25.227   5.357  18.856  1.00  0.00           C  
ATOM    782  C   ALA A  55      23.859   5.484  18.171  1.00  0.00           C  
ATOM    783  O   ALA A  55      23.794   5.511  16.954  1.00  0.00           O  
ATOM    784  CB  ALA A  55      25.221   4.041  19.636  1.00  0.00           C  
ATOM    785  H   ALA A  55      25.777   6.239  20.721  1.00  0.00           H  
ATOM    786  HA  ALA A  55      26.001   5.296  18.111  1.00  0.00           H  
ATOM    787  HB1 ALA A  55      26.160   3.923  20.151  1.00  0.00           H  
ATOM    788  HB2 ALA A  55      24.410   4.052  20.354  1.00  0.00           H  
ATOM    789  HB3 ALA A  55      25.075   3.223  18.951  1.00  0.00           H  
ATOM    790  N   CYS A  56      22.807   5.556  18.958  1.00  0.00           N  
ATOM    791  CA  CYS A  56      21.391   5.680  18.475  1.00  0.00           C  
ATOM    792  C   CYS A  56      21.263   6.884  17.527  1.00  0.00           C  
ATOM    793  O   CYS A  56      20.696   6.769  16.449  1.00  0.00           O  
ATOM    794  CB  CYS A  56      20.430   5.783  19.668  1.00  0.00           C  
ATOM    795  SG  CYS A  56      20.641   4.288  20.670  1.00  0.00           S  
ATOM    796  H   CYS A  56      22.974   5.523  19.922  1.00  0.00           H  
ATOM    797  HA  CYS A  56      21.204   4.767  17.932  1.00  0.00           H  
ATOM    798  HB2 CYS A  56      20.664   6.662  20.253  1.00  0.00           H  
ATOM    799  HB3 CYS A  56      19.409   5.841  19.324  1.00  0.00           H  
ATOM    800  N   ASN A  57      21.814   7.999  17.968  1.00  0.00           N  
ATOM    801  CA  ASN A  57      21.831   9.299  17.223  1.00  0.00           C  
ATOM    802  C   ASN A  57      22.551   9.086  15.885  1.00  0.00           C  
ATOM    803  O   ASN A  57      22.123   9.656  14.902  1.00  0.00           O  
ATOM    804  CB  ASN A  57      22.572  10.384  18.021  1.00  0.00           C  
ATOM    805  CG  ASN A  57      22.052  10.600  19.454  1.00  0.00           C  
ATOM    806  OD1 ASN A  57      22.836  11.006  20.286  1.00  0.00           O  
ATOM    807  ND2 ASN A  57      20.818  10.374  19.829  1.00  0.00           N  
ATOM    808  H   ASN A  57      22.253   7.984  18.848  1.00  0.00           H  
ATOM    809  HA  ASN A  57      20.824   9.611  17.009  1.00  0.00           H  
ATOM    810  HB2 ASN A  57      23.605  10.080  18.096  1.00  0.00           H  
ATOM    811  HB3 ASN A  57      22.537  11.320  17.481  1.00  0.00           H  
ATOM    812 HD21 ASN A  57      20.145  10.045  19.196  1.00  0.00           H  
ATOM    813 HD22 ASN A  57      20.573  10.538  20.762  1.00  0.00           H  
ATOM    814  N   THR A  58      23.599   8.289  15.856  1.00  0.00           N  
ATOM    815  CA  THR A  58      24.382   7.993  14.613  1.00  0.00           C  
ATOM    816  C   THR A  58      23.435   7.329  13.600  1.00  0.00           C  
ATOM    817  O   THR A  58      23.389   7.761  12.463  1.00  0.00           O  
ATOM    818  CB  THR A  58      25.599   7.102  14.936  1.00  0.00           C  
ATOM    819  OG1 THR A  58      26.519   7.799  15.772  1.00  0.00           O  
ATOM    820  CG2 THR A  58      26.346   6.670  13.670  1.00  0.00           C  
ATOM    821  H   THR A  58      23.879   7.862  16.695  1.00  0.00           H  
ATOM    822  HA  THR A  58      24.703   8.932  14.192  1.00  0.00           H  
ATOM    823  HB  THR A  58      25.263   6.216  15.450  1.00  0.00           H  
ATOM    824  HG1 THR A  58      26.823   8.583  15.308  1.00  0.00           H  
ATOM    825 HG21 THR A  58      26.574   7.540  13.073  1.00  0.00           H  
ATOM    826 HG22 THR A  58      27.266   6.180  13.953  1.00  0.00           H  
ATOM    827 HG23 THR A  58      25.740   5.982  13.098  1.00  0.00           H  
ATOM    828  N   MET A  59      22.711   6.316  14.026  1.00  0.00           N  
ATOM    829  CA  MET A  59      21.736   5.553  13.183  1.00  0.00           C  
ATOM    830  C   MET A  59      20.705   6.498  12.546  1.00  0.00           C  
ATOM    831  O   MET A  59      20.632   6.561  11.333  1.00  0.00           O  
ATOM    832  CB  MET A  59      20.902   4.521  13.966  1.00  0.00           C  
ATOM    833  CG  MET A  59      21.645   3.704  15.030  1.00  0.00           C  
ATOM    834  SD  MET A  59      20.513   2.504  15.784  1.00  0.00           S  
ATOM    835  CE  MET A  59      19.101   3.574  16.176  1.00  0.00           C  
ATOM    836  H   MET A  59      22.821   6.052  14.963  1.00  0.00           H  
ATOM    837  HA  MET A  59      22.272   5.046  12.401  1.00  0.00           H  
ATOM    838  HB2 MET A  59      20.116   5.051  14.480  1.00  0.00           H  
ATOM    839  HB3 MET A  59      20.436   3.851  13.257  1.00  0.00           H  
ATOM    840  HG2 MET A  59      22.468   3.173  14.579  1.00  0.00           H  
ATOM    841  HG3 MET A  59      22.025   4.360  15.798  1.00  0.00           H  
ATOM    842  HE1 MET A  59      19.432   4.463  16.689  1.00  0.00           H  
ATOM    843  HE2 MET A  59      18.608   3.869  15.260  1.00  0.00           H  
ATOM    844  HE3 MET A  59      18.410   3.042  16.813  1.00  0.00           H  
ATOM    845  N   ILE A  60      19.950   7.192  13.374  1.00  0.00           N  
ATOM    846  CA  ILE A  60      18.891   8.151  12.926  1.00  0.00           C  
ATOM    847  C   ILE A  60      19.468   9.290  12.083  1.00  0.00           C  
ATOM    848  O   ILE A  60      18.991   9.457  10.981  1.00  0.00           O  
ATOM    849  CB  ILE A  60      18.064   8.693  14.105  1.00  0.00           C  
ATOM    850  CG1 ILE A  60      17.427   7.548  14.917  1.00  0.00           C  
ATOM    851  CG2 ILE A  60      16.964   9.637  13.601  1.00  0.00           C  
ATOM    852  CD1 ILE A  60      16.379   6.762  14.127  1.00  0.00           C  
ATOM    853  H   ILE A  60      20.095   7.061  14.337  1.00  0.00           H  
ATOM    854  HA  ILE A  60      18.239   7.593  12.275  1.00  0.00           H  
ATOM    855  HB  ILE A  60      18.735   9.258  14.735  1.00  0.00           H  
ATOM    856 HG12 ILE A  60      18.196   6.857  15.208  1.00  0.00           H  
ATOM    857 HG13 ILE A  60      16.978   7.916  15.823  1.00  0.00           H  
ATOM    858 HG21 ILE A  60      17.351  10.259  12.807  1.00  0.00           H  
ATOM    859 HG22 ILE A  60      16.131   9.063  13.223  1.00  0.00           H  
ATOM    860 HG23 ILE A  60      16.634  10.255  14.422  1.00  0.00           H  
ATOM    861 HD11 ILE A  60      15.857   7.415  13.443  1.00  0.00           H  
ATOM    862 HD12 ILE A  60      16.873   5.978  13.572  1.00  0.00           H  
ATOM    863 HD13 ILE A  60      15.671   6.320  14.812  1.00  0.00           H  
ATOM    864  N   LYS A  61      20.440  10.017  12.588  1.00  0.00           N  
ATOM    865  CA  LYS A  61      21.094  11.164  11.863  1.00  0.00           C  
ATOM    866  C   LYS A  61      21.518  10.739  10.448  1.00  0.00           C  
ATOM    867  O   LYS A  61      21.287  11.476   9.504  1.00  0.00           O  
ATOM    868  CB  LYS A  61      22.319  11.694  12.622  1.00  0.00           C  
ATOM    869  CG  LYS A  61      21.929  12.406  13.927  1.00  0.00           C  
ATOM    870  CD  LYS A  61      21.949  13.935  13.786  1.00  0.00           C  
ATOM    871  CE  LYS A  61      20.555  14.455  13.419  1.00  0.00           C  
ATOM    872  NZ  LYS A  61      20.436  15.932  13.636  1.00  0.00           N  
ATOM    873  H   LYS A  61      20.744   9.784  13.493  1.00  0.00           H  
ATOM    874  HA  LYS A  61      20.364  11.949  11.758  1.00  0.00           H  
ATOM    875  HB2 LYS A  61      22.964  10.859  12.864  1.00  0.00           H  
ATOM    876  HB3 LYS A  61      22.861  12.377  11.986  1.00  0.00           H  
ATOM    877  HG2 LYS A  61      20.945  12.079  14.229  1.00  0.00           H  
ATOM    878  HG3 LYS A  61      22.633  12.108  14.691  1.00  0.00           H  
ATOM    879  HD2 LYS A  61      22.254  14.366  14.729  1.00  0.00           H  
ATOM    880  HD3 LYS A  61      22.653  14.226  13.021  1.00  0.00           H  
ATOM    881  HE2 LYS A  61      20.359  14.234  12.380  1.00  0.00           H  
ATOM    882  HE3 LYS A  61      19.822  13.940  14.024  1.00  0.00           H  
ATOM    883  HZ1 LYS A  61      21.223  16.438  13.179  1.00  0.00           H  
ATOM    884  HZ2 LYS A  61      19.543  16.253  13.212  1.00  0.00           H  
ATOM    885  HZ3 LYS A  61      20.431  16.147  14.656  1.00  0.00           H  
ATOM    886  N   LYS A  62      22.114   9.571  10.336  1.00  0.00           N  
ATOM    887  CA  LYS A  62      22.580   9.009   9.030  1.00  0.00           C  
ATOM    888  C   LYS A  62      21.356   8.775   8.135  1.00  0.00           C  
ATOM    889  O   LYS A  62      21.347   9.222   7.003  1.00  0.00           O  
ATOM    890  CB  LYS A  62      23.332   7.700   9.278  1.00  0.00           C  
ATOM    891  CG  LYS A  62      24.087   7.282   8.014  1.00  0.00           C  
ATOM    892  CD  LYS A  62      24.056   5.759   7.900  1.00  0.00           C  
ATOM    893  CE  LYS A  62      22.962   5.319   6.921  1.00  0.00           C  
ATOM    894  NZ  LYS A  62      23.207   3.904   6.523  1.00  0.00           N  
ATOM    895  H   LYS A  62      22.251   9.049  11.159  1.00  0.00           H  
ATOM    896  HA  LYS A  62      23.229   9.721   8.549  1.00  0.00           H  
ATOM    897  HB2 LYS A  62      24.033   7.855  10.086  1.00  0.00           H  
ATOM    898  HB3 LYS A  62      22.633   6.926   9.556  1.00  0.00           H  
ATOM    899  HG2 LYS A  62      23.629   7.731   7.143  1.00  0.00           H  
ATOM    900  HG3 LYS A  62      25.115   7.608   8.083  1.00  0.00           H  
ATOM    901  HD2 LYS A  62      25.020   5.419   7.551  1.00  0.00           H  
ATOM    902  HD3 LYS A  62      23.860   5.333   8.873  1.00  0.00           H  
ATOM    903  HE2 LYS A  62      21.997   5.399   7.402  1.00  0.00           H  
ATOM    904  HE3 LYS A  62      22.976   5.949   6.042  1.00  0.00           H  
ATOM    905  HZ1 LYS A  62      24.205   3.776   6.252  1.00  0.00           H  
ATOM    906  HZ2 LYS A  62      23.003   3.290   7.336  1.00  0.00           H  
ATOM    907  HZ3 LYS A  62      22.598   3.641   5.721  1.00  0.00           H  
ATOM    908  N   ILE A  63      20.359   8.095   8.657  1.00  0.00           N  
ATOM    909  CA  ILE A  63      19.079   7.775   7.937  1.00  0.00           C  
ATOM    910  C   ILE A  63      18.366   9.077   7.526  1.00  0.00           C  
ATOM    911  O   ILE A  63      17.732   9.083   6.485  1.00  0.00           O  
ATOM    912  CB  ILE A  63      18.174   6.909   8.839  1.00  0.00           C  
ATOM    913  CG1 ILE A  63      18.835   5.550   9.127  1.00  0.00           C  
ATOM    914  CG2 ILE A  63      16.782   6.662   8.237  1.00  0.00           C  
ATOM    915  CD1 ILE A  63      18.929   4.669   7.878  1.00  0.00           C  
ATOM    916  H   ILE A  63      20.465   7.784   9.582  1.00  0.00           H  
ATOM    917  HA  ILE A  63      19.316   7.233   7.033  1.00  0.00           H  
ATOM    918  HB  ILE A  63      18.036   7.427   9.779  1.00  0.00           H  
ATOM    919 HG12 ILE A  63      19.835   5.716   9.496  1.00  0.00           H  
ATOM    920 HG13 ILE A  63      18.265   5.033   9.885  1.00  0.00           H  
ATOM    921 HG21 ILE A  63      16.880   6.446   7.184  1.00  0.00           H  
ATOM    922 HG22 ILE A  63      16.320   5.820   8.728  1.00  0.00           H  
ATOM    923 HG23 ILE A  63      16.161   7.535   8.367  1.00  0.00           H  
ATOM    924 HD11 ILE A  63      19.263   5.269   7.044  1.00  0.00           H  
ATOM    925 HD12 ILE A  63      19.635   3.873   8.053  1.00  0.00           H  
ATOM    926 HD13 ILE A  63      17.957   4.253   7.655  1.00  0.00           H  
ATOM    927  N   VAL A  64      18.468  10.135   8.307  1.00  0.00           N  
ATOM    928  CA  VAL A  64      17.823  11.454   8.014  1.00  0.00           C  
ATOM    929  C   VAL A  64      18.600  12.075   6.849  1.00  0.00           C  
ATOM    930  O   VAL A  64      17.997  12.385   5.838  1.00  0.00           O  
ATOM    931  CB  VAL A  64      17.825  12.317   9.290  1.00  0.00           C  
ATOM    932  CG1 VAL A  64      17.291  13.726   9.021  1.00  0.00           C  
ATOM    933  CG2 VAL A  64      16.934  11.661  10.350  1.00  0.00           C  
ATOM    934  H   VAL A  64      18.998  10.064   9.129  1.00  0.00           H  
ATOM    935  HA  VAL A  64      16.819  11.269   7.669  1.00  0.00           H  
ATOM    936  HB  VAL A  64      18.834  12.384   9.674  1.00  0.00           H  
ATOM    937 HG11 VAL A  64      17.893  14.207   8.266  1.00  0.00           H  
ATOM    938 HG12 VAL A  64      16.268  13.666   8.677  1.00  0.00           H  
ATOM    939 HG13 VAL A  64      17.327  14.305   9.931  1.00  0.00           H  
ATOM    940 HG21 VAL A  64      17.070  10.590  10.322  1.00  0.00           H  
ATOM    941 HG22 VAL A  64      17.201  12.030  11.327  1.00  0.00           H  
ATOM    942 HG23 VAL A  64      15.898  11.885  10.146  1.00  0.00           H  
ATOM    943  N   THR A  65      19.897  12.228   7.009  1.00  0.00           N  
ATOM    944  CA  THR A  65      20.811  12.806   5.966  1.00  0.00           C  
ATOM    945  C   THR A  65      20.681  11.978   4.668  1.00  0.00           C  
ATOM    946  O   THR A  65      20.816  12.528   3.590  1.00  0.00           O  
ATOM    947  CB  THR A  65      22.272  12.807   6.450  1.00  0.00           C  
ATOM    948  OG1 THR A  65      22.366  13.390   7.746  1.00  0.00           O  
ATOM    949  CG2 THR A  65      23.143  13.607   5.475  1.00  0.00           C  
ATOM    950  H   THR A  65      20.281  11.937   7.862  1.00  0.00           H  
ATOM    951  HA  THR A  65      20.489  13.819   5.762  1.00  0.00           H  
ATOM    952  HB  THR A  65      22.641  11.792   6.481  1.00  0.00           H  
ATOM    953  HG1 THR A  65      22.318  12.684   8.400  1.00  0.00           H  
ATOM    954 HG21 THR A  65      22.599  14.474   5.126  1.00  0.00           H  
ATOM    955 HG22 THR A  65      24.057  13.920   5.954  1.00  0.00           H  
ATOM    956 HG23 THR A  65      23.380  12.981   4.628  1.00  0.00           H  
ATOM    957  N   LEU A  66      20.420  10.686   4.783  1.00  0.00           N  
ATOM    958  CA  LEU A  66      20.250   9.721   3.646  1.00  0.00           C  
ATOM    959  C   LEU A  66      19.031  10.130   2.809  1.00  0.00           C  
ATOM    960  O   LEU A  66      19.125  10.121   1.594  1.00  0.00           O  
ATOM    961  CB  LEU A  66      20.001   8.303   4.195  1.00  0.00           C  
ATOM    962  CG  LEU A  66      20.328   7.152   3.229  1.00  0.00           C  
ATOM    963  CD1 LEU A  66      19.314   7.046   2.083  1.00  0.00           C  
ATOM    964  CD2 LEU A  66      21.736   7.279   2.637  1.00  0.00           C  
ATOM    965  H   LEU A  66      20.321  10.313   5.686  1.00  0.00           H  
ATOM    966  HA  LEU A  66      21.129   9.724   3.028  1.00  0.00           H  
ATOM    967  HB2 LEU A  66      20.601   8.163   5.079  1.00  0.00           H  
ATOM    968  HB3 LEU A  66      18.962   8.237   4.488  1.00  0.00           H  
ATOM    969  HG  LEU A  66      20.272   6.238   3.805  1.00  0.00           H  
ATOM    970 HD11 LEU A  66      18.413   7.582   2.342  1.00  0.00           H  
ATOM    971 HD12 LEU A  66      19.734   7.476   1.185  1.00  0.00           H  
ATOM    972 HD13 LEU A  66      19.075   6.009   1.904  1.00  0.00           H  
ATOM    973 HD21 LEU A  66      22.408   7.691   3.374  1.00  0.00           H  
ATOM    974 HD22 LEU A  66      22.082   6.303   2.334  1.00  0.00           H  
ATOM    975 HD23 LEU A  66      21.707   7.931   1.774  1.00  0.00           H  
ATOM    976  N   ASN A  67      17.939  10.471   3.465  1.00  0.00           N  
ATOM    977  CA  ASN A  67      16.655  10.896   2.826  1.00  0.00           C  
ATOM    978  C   ASN A  67      16.069   9.745   1.981  1.00  0.00           C  
ATOM    979  O   ASN A  67      16.256   9.705   0.775  1.00  0.00           O  
ATOM    980  CB  ASN A  67      16.861  12.176   1.999  1.00  0.00           C  
ATOM    981  CG  ASN A  67      17.120  13.388   2.900  1.00  0.00           C  
ATOM    982  OD1 ASN A  67      16.201  13.939   3.474  1.00  0.00           O  
ATOM    983  ND2 ASN A  67      18.337  13.832   3.054  1.00  0.00           N  
ATOM    984  H   ASN A  67      17.964  10.447   4.447  1.00  0.00           H  
ATOM    985  HA  ASN A  67      15.954  11.102   3.626  1.00  0.00           H  
ATOM    986  HB2 ASN A  67      17.706  12.034   1.341  1.00  0.00           H  
ATOM    987  HB3 ASN A  67      15.978  12.354   1.404  1.00  0.00           H  
ATOM    988 HD21 ASN A  67      19.088  13.395   2.598  1.00  0.00           H  
ATOM    989 HD22 ASN A  67      18.502  14.607   3.629  1.00  0.00           H  
ATOM    990  N   PRO A  68      15.375   8.828   2.625  1.00  0.00           N  
ATOM    991  CA  PRO A  68      14.737   7.647   1.963  1.00  0.00           C  
ATOM    992  C   PRO A  68      13.385   7.980   1.289  1.00  0.00           C  
ATOM    993  O   PRO A  68      12.850   9.051   1.520  1.00  0.00           O  
ATOM    994  CB  PRO A  68      14.574   6.659   3.123  1.00  0.00           C  
ATOM    995  CG  PRO A  68      14.515   7.480   4.419  1.00  0.00           C  
ATOM    996  CD  PRO A  68      15.132   8.843   4.097  1.00  0.00           C  
ATOM    997  HA  PRO A  68      15.411   7.204   1.248  1.00  0.00           H  
ATOM    998  HB2 PRO A  68      13.664   6.087   3.000  1.00  0.00           H  
ATOM    999  HB3 PRO A  68      15.431   6.003   3.165  1.00  0.00           H  
ATOM   1000  HG2 PRO A  68      13.493   7.594   4.746  1.00  0.00           H  
ATOM   1001  HG3 PRO A  68      15.106   7.007   5.188  1.00  0.00           H  
ATOM   1002  HD2 PRO A  68      14.453   9.639   4.366  1.00  0.00           H  
ATOM   1003  HD3 PRO A  68      16.076   8.957   4.611  1.00  0.00           H  
ATOM   1004  N   PRO A  69      12.854   7.073   0.485  1.00  0.00           N  
ATOM   1005  CA  PRO A  69      11.550   7.249  -0.230  1.00  0.00           C  
ATOM   1006  C   PRO A  69      10.360   6.895   0.684  1.00  0.00           C  
ATOM   1007  O   PRO A  69      10.457   6.001   1.517  1.00  0.00           O  
ATOM   1008  CB  PRO A  69      11.632   6.281  -1.411  1.00  0.00           C  
ATOM   1009  CG  PRO A  69      12.624   5.188  -1.000  1.00  0.00           C  
ATOM   1010  CD  PRO A  69      13.461   5.747   0.158  1.00  0.00           C  
ATOM   1011  HA  PRO A  69      11.452   8.253  -0.612  1.00  0.00           H  
ATOM   1012  HB2 PRO A  69      10.660   5.854  -1.613  1.00  0.00           H  
ATOM   1013  HB3 PRO A  69      12.009   6.785  -2.287  1.00  0.00           H  
ATOM   1014  HG2 PRO A  69      12.082   4.306  -0.687  1.00  0.00           H  
ATOM   1015  HG3 PRO A  69      13.276   4.952  -1.828  1.00  0.00           H  
ATOM   1016  HD2 PRO A  69      13.411   5.077   1.005  1.00  0.00           H  
ATOM   1017  HD3 PRO A  69      14.486   5.886  -0.157  1.00  0.00           H  
ATOM   1018  N   ASN A  70       9.258   7.595   0.511  1.00  0.00           N  
ATOM   1019  CA  ASN A  70       8.029   7.352   1.327  1.00  0.00           C  
ATOM   1020  C   ASN A  70       7.312   6.074   0.861  1.00  0.00           C  
ATOM   1021  O   ASN A  70       6.719   6.023  -0.207  1.00  0.00           O  
ATOM   1022  CB  ASN A  70       7.068   8.550   1.293  1.00  0.00           C  
ATOM   1023  CG  ASN A  70       6.010   8.430   2.404  1.00  0.00           C  
ATOM   1024  OD1 ASN A  70       5.371   7.414   2.585  1.00  0.00           O  
ATOM   1025  ND2 ASN A  70       5.763   9.432   3.196  1.00  0.00           N  
ATOM   1026  H   ASN A  70       9.237   8.298  -0.176  1.00  0.00           H  
ATOM   1027  HA  ASN A  70       8.356   7.194   2.347  1.00  0.00           H  
ATOM   1028  HB2 ASN A  70       7.632   9.461   1.428  1.00  0.00           H  
ATOM   1029  HB3 ASN A  70       6.574   8.572   0.333  1.00  0.00           H  
ATOM   1030 HD21 ASN A  70       6.243  10.281   3.101  1.00  0.00           H  
ATOM   1031 HD22 ASN A  70       5.085   9.327   3.894  1.00  0.00           H  
ATOM   1032  N   CYS A  71       7.388   5.059   1.693  1.00  0.00           N  
ATOM   1033  CA  CYS A  71       6.766   3.717   1.453  1.00  0.00           C  
ATOM   1034  C   CYS A  71       6.899   2.798   2.681  1.00  0.00           C  
ATOM   1035  O   CYS A  71       7.812   2.948   3.481  1.00  0.00           O  
ATOM   1036  CB  CYS A  71       7.412   3.046   0.238  1.00  0.00           C  
ATOM   1037  SG  CYS A  71       9.167   2.744   0.557  1.00  0.00           S  
ATOM   1038  H   CYS A  71       7.883   5.172   2.534  1.00  0.00           H  
ATOM   1039  HA  CYS A  71       5.716   3.865   1.243  1.00  0.00           H  
ATOM   1040  HB2 CYS A  71       6.911   2.108   0.059  1.00  0.00           H  
ATOM   1041  HB3 CYS A  71       7.298   3.677  -0.632  1.00  0.00           H  
ATOM   1042  N   ASP A  72       5.988   1.858   2.818  1.00  0.00           N  
ATOM   1043  CA  ASP A  72       5.974   0.882   3.956  1.00  0.00           C  
ATOM   1044  C   ASP A  72       7.018  -0.229   3.766  1.00  0.00           C  
ATOM   1045  O   ASP A  72       6.976  -0.920   2.759  1.00  0.00           O  
ATOM   1046  CB  ASP A  72       4.568   0.273   4.098  1.00  0.00           C  
ATOM   1047  CG  ASP A  72       3.594   1.279   4.729  1.00  0.00           C  
ATOM   1048  OD1 ASP A  72       2.985   2.044   3.999  1.00  0.00           O  
ATOM   1049  OD2 ASP A  72       3.469   1.270   5.941  1.00  0.00           O  
ATOM   1050  H   ASP A  72       5.279   1.787   2.144  1.00  0.00           H  
ATOM   1051  HA  ASP A  72       6.210   1.415   4.864  1.00  0.00           H  
ATOM   1052  HB2 ASP A  72       4.198  -0.025   3.128  1.00  0.00           H  
ATOM   1053  HB3 ASP A  72       4.630  -0.601   4.731  1.00  0.00           H  
ATOM   1054  N   LEU A  73       7.923  -0.386   4.713  1.00  0.00           N  
ATOM   1055  CA  LEU A  73       8.990  -1.435   4.651  1.00  0.00           C  
ATOM   1056  C   LEU A  73       8.552  -2.510   5.661  1.00  0.00           C  
ATOM   1057  O   LEU A  73       8.638  -2.316   6.864  1.00  0.00           O  
ATOM   1058  CB  LEU A  73      10.357  -0.811   4.986  1.00  0.00           C  
ATOM   1059  CG  LEU A  73      11.567  -1.713   4.693  1.00  0.00           C  
ATOM   1060  CD1 LEU A  73      11.663  -2.850   5.712  1.00  0.00           C  
ATOM   1061  CD2 LEU A  73      11.527  -2.310   3.280  1.00  0.00           C  
ATOM   1062  H   LEU A  73       7.911   0.197   5.507  1.00  0.00           H  
ATOM   1063  HA  LEU A  73       8.980  -1.862   3.656  1.00  0.00           H  
ATOM   1064  HB2 LEU A  73      10.475   0.107   4.432  1.00  0.00           H  
ATOM   1065  HB3 LEU A  73      10.350  -0.566   6.038  1.00  0.00           H  
ATOM   1066  HG  LEU A  73      12.458  -1.112   4.803  1.00  0.00           H  
ATOM   1067 HD11 LEU A  73      11.256  -2.524   6.658  1.00  0.00           H  
ATOM   1068 HD12 LEU A  73      11.107  -3.708   5.361  1.00  0.00           H  
ATOM   1069 HD13 LEU A  73      12.699  -3.125   5.845  1.00  0.00           H  
ATOM   1070 HD21 LEU A  73      11.110  -1.590   2.592  1.00  0.00           H  
ATOM   1071 HD22 LEU A  73      12.531  -2.562   2.974  1.00  0.00           H  
ATOM   1072 HD23 LEU A  73      10.919  -3.204   3.284  1.00  0.00           H  
ATOM   1073  N   THR A  74       8.076  -3.631   5.174  1.00  0.00           N  
ATOM   1074  CA  THR A  74       7.596  -4.785   6.006  1.00  0.00           C  
ATOM   1075  C   THR A  74       8.758  -5.683   6.471  1.00  0.00           C  
ATOM   1076  O   THR A  74       9.530  -6.151   5.646  1.00  0.00           O  
ATOM   1077  CB  THR A  74       6.556  -5.580   5.196  1.00  0.00           C  
ATOM   1078  OG1 THR A  74       6.950  -5.724   3.834  1.00  0.00           O  
ATOM   1079  CG2 THR A  74       5.191  -4.886   5.225  1.00  0.00           C  
ATOM   1080  H   THR A  74       8.018  -3.744   4.200  1.00  0.00           H  
ATOM   1081  HA  THR A  74       7.111  -4.386   6.887  1.00  0.00           H  
ATOM   1082  HB  THR A  74       6.438  -6.555   5.637  1.00  0.00           H  
ATOM   1083  HG1 THR A  74       7.562  -6.461   3.771  1.00  0.00           H  
ATOM   1084 HG21 THR A  74       5.303  -3.857   5.536  1.00  0.00           H  
ATOM   1085 HG22 THR A  74       4.754  -4.908   4.235  1.00  0.00           H  
ATOM   1086 HG23 THR A  74       4.543  -5.402   5.916  1.00  0.00           H  
ATOM   1087  N   VAL A  75       8.872  -5.909   7.764  1.00  0.00           N  
ATOM   1088  CA  VAL A  75       9.961  -6.762   8.346  1.00  0.00           C  
ATOM   1089  C   VAL A  75       9.411  -8.137   8.777  1.00  0.00           C  
ATOM   1090  O   VAL A  75       8.567  -8.177   9.660  1.00  0.00           O  
ATOM   1091  CB  VAL A  75      10.623  -6.031   9.530  1.00  0.00           C  
ATOM   1092  CG1 VAL A  75      11.848  -6.799  10.045  1.00  0.00           C  
ATOM   1093  CG2 VAL A  75      11.056  -4.621   9.105  1.00  0.00           C  
ATOM   1094  H   VAL A  75       8.223  -5.506   8.384  1.00  0.00           H  
ATOM   1095  HA  VAL A  75      10.701  -6.908   7.571  1.00  0.00           H  
ATOM   1096  HB  VAL A  75       9.900  -5.957  10.327  1.00  0.00           H  
ATOM   1097 HG11 VAL A  75      11.559  -7.807  10.302  1.00  0.00           H  
ATOM   1098 HG12 VAL A  75      12.612  -6.833   9.281  1.00  0.00           H  
ATOM   1099 HG13 VAL A  75      12.243  -6.309  10.923  1.00  0.00           H  
ATOM   1100 HG21 VAL A  75      10.276  -4.166   8.512  1.00  0.00           H  
ATOM   1101 HG22 VAL A  75      11.240  -4.009   9.976  1.00  0.00           H  
ATOM   1102 HG23 VAL A  75      11.957  -4.685   8.514  1.00  0.00           H  
ATOM   1103  N   PRO A  76       9.882  -9.214   8.168  1.00  0.00           N  
ATOM   1104  CA  PRO A  76       9.444 -10.611   8.488  1.00  0.00           C  
ATOM   1105  C   PRO A  76      10.036 -11.146   9.806  1.00  0.00           C  
ATOM   1106  O   PRO A  76       9.365 -11.930  10.456  1.00  0.00           O  
ATOM   1107  CB  PRO A  76       9.905 -11.434   7.281  1.00  0.00           C  
ATOM   1108  CG  PRO A  76      11.076 -10.666   6.663  1.00  0.00           C  
ATOM   1109  CD  PRO A  76      10.910  -9.202   7.083  1.00  0.00           C  
ATOM   1110  HA  PRO A  76       8.367 -10.655   8.528  1.00  0.00           H  
ATOM   1111  HB2 PRO A  76      10.227 -12.416   7.602  1.00  0.00           H  
ATOM   1112  HB3 PRO A  76       9.118 -11.520   6.548  1.00  0.00           H  
ATOM   1113  HG2 PRO A  76      12.011 -11.066   7.030  1.00  0.00           H  
ATOM   1114  HG3 PRO A  76      11.032 -10.731   5.586  1.00  0.00           H  
ATOM   1115  HD2 PRO A  76      11.851  -8.802   7.439  1.00  0.00           H  
ATOM   1116  HD3 PRO A  76      10.542  -8.617   6.251  1.00  0.00           H  
ATOM   1117  N   THR A  77      11.235 -10.742  10.187  1.00  0.00           N  
ATOM   1118  CA  THR A  77      11.931 -11.177  11.444  1.00  0.00           C  
ATOM   1119  C   THR A  77      11.104 -10.742  12.661  1.00  0.00           C  
ATOM   1120  O   THR A  77      10.866 -11.538  13.553  1.00  0.00           O  
ATOM   1121  CB  THR A  77      13.338 -10.559  11.496  1.00  0.00           C  
ATOM   1122  OG1 THR A  77      13.286  -9.136  11.481  1.00  0.00           O  
ATOM   1123  CG2 THR A  77      14.185 -11.045  10.316  1.00  0.00           C  
ATOM   1124  H   THR A  77      11.728 -10.108   9.628  1.00  0.00           H  
ATOM   1125  HA  THR A  77      12.007 -12.257  11.448  1.00  0.00           H  
ATOM   1126  HB  THR A  77      13.813 -10.882  12.402  1.00  0.00           H  
ATOM   1127  HG1 THR A  77      13.704  -8.816  12.290  1.00  0.00           H  
ATOM   1128 HG21 THR A  77      13.691 -10.797   9.389  1.00  0.00           H  
ATOM   1129 HG22 THR A  77      15.154 -10.569  10.348  1.00  0.00           H  
ATOM   1130 HG23 THR A  77      14.303 -12.115  10.384  1.00  0.00           H  
ATOM   1131  N   SER A  78      10.688  -9.496  12.664  1.00  0.00           N  
ATOM   1132  CA  SER A  78       9.868  -8.910  13.769  1.00  0.00           C  
ATOM   1133  C   SER A  78       8.398  -9.275  13.524  1.00  0.00           C  
ATOM   1134  O   SER A  78       7.722  -9.728  14.433  1.00  0.00           O  
ATOM   1135  CB  SER A  78      10.056  -7.390  13.844  1.00  0.00           C  
ATOM   1136  OG  SER A  78       9.846  -6.780  12.577  1.00  0.00           O  
ATOM   1137  H   SER A  78      10.926  -8.923  11.901  1.00  0.00           H  
ATOM   1138  HA  SER A  78      10.167  -9.370  14.696  1.00  0.00           H  
ATOM   1139  HB2 SER A  78       9.345  -6.970  14.533  1.00  0.00           H  
ATOM   1140  HB3 SER A  78      11.049  -7.181  14.217  1.00  0.00           H  
ATOM   1141  HG  SER A  78      10.015  -5.839  12.665  1.00  0.00           H  
ATOM   1142  N   GLY A  79       7.934  -9.072  12.311  1.00  0.00           N  
ATOM   1143  CA  GLY A  79       6.529  -9.368  11.894  1.00  0.00           C  
ATOM   1144  C   GLY A  79       5.675  -8.099  11.995  1.00  0.00           C  
ATOM   1145  O   GLY A  79       4.500  -8.213  12.293  1.00  0.00           O  
ATOM   1146  H   GLY A  79       8.542  -8.703  11.635  1.00  0.00           H  
ATOM   1147  HA2 GLY A  79       6.515  -9.738  10.879  1.00  0.00           H  
ATOM   1148  HA3 GLY A  79       6.119 -10.113  12.556  1.00  0.00           H  
ATOM   1149  N   LEU A  80       6.251  -6.940  11.756  1.00  0.00           N  
ATOM   1150  CA  LEU A  80       5.546  -5.624  11.818  1.00  0.00           C  
ATOM   1151  C   LEU A  80       5.937  -4.747  10.616  1.00  0.00           C  
ATOM   1152  O   LEU A  80       6.929  -4.989   9.941  1.00  0.00           O  
ATOM   1153  CB  LEU A  80       5.895  -4.930  13.147  1.00  0.00           C  
ATOM   1154  CG  LEU A  80       4.679  -4.715  14.064  1.00  0.00           C  
ATOM   1155  CD1 LEU A  80       3.647  -3.777  13.438  1.00  0.00           C  
ATOM   1156  CD2 LEU A  80       3.985  -6.034  14.424  1.00  0.00           C  
ATOM   1157  H   LEU A  80       7.204  -6.915  11.519  1.00  0.00           H  
ATOM   1158  HA  LEU A  80       4.482  -5.802  11.778  1.00  0.00           H  
ATOM   1159  HB2 LEU A  80       6.619  -5.526  13.683  1.00  0.00           H  
ATOM   1160  HB3 LEU A  80       6.349  -3.972  12.941  1.00  0.00           H  
ATOM   1161  HG  LEU A  80       5.030  -4.247  14.972  1.00  0.00           H  
ATOM   1162 HD11 LEU A  80       4.137  -2.876  13.098  1.00  0.00           H  
ATOM   1163 HD12 LEU A  80       3.175  -4.270  12.601  1.00  0.00           H  
ATOM   1164 HD13 LEU A  80       2.899  -3.525  14.176  1.00  0.00           H  
ATOM   1165 HD21 LEU A  80       4.696  -6.845  14.394  1.00  0.00           H  
ATOM   1166 HD22 LEU A  80       3.573  -5.957  15.419  1.00  0.00           H  
ATOM   1167 HD23 LEU A  80       3.188  -6.230  13.722  1.00  0.00           H  
ATOM   1168  N   VAL A  81       5.149  -3.726  10.358  1.00  0.00           N  
ATOM   1169  CA  VAL A  81       5.365  -2.761   9.232  1.00  0.00           C  
ATOM   1170  C   VAL A  81       6.097  -1.520   9.776  1.00  0.00           C  
ATOM   1171  O   VAL A  81       5.653  -0.959  10.767  1.00  0.00           O  
ATOM   1172  CB  VAL A  81       4.000  -2.369   8.631  1.00  0.00           C  
ATOM   1173  CG1 VAL A  81       4.157  -1.304   7.542  1.00  0.00           C  
ATOM   1174  CG2 VAL A  81       3.282  -3.581   8.024  1.00  0.00           C  
ATOM   1175  H   VAL A  81       4.368  -3.573  10.928  1.00  0.00           H  
ATOM   1176  HA  VAL A  81       5.981  -3.227   8.475  1.00  0.00           H  
ATOM   1177  HB  VAL A  81       3.387  -1.951   9.418  1.00  0.00           H  
ATOM   1178 HG11 VAL A  81       5.031  -1.518   6.947  1.00  0.00           H  
ATOM   1179 HG12 VAL A  81       3.283  -1.292   6.909  1.00  0.00           H  
ATOM   1180 HG13 VAL A  81       4.267  -0.336   8.006  1.00  0.00           H  
ATOM   1181 HG21 VAL A  81       3.469  -4.463   8.620  1.00  0.00           H  
ATOM   1182 HG22 VAL A  81       2.221  -3.387   7.989  1.00  0.00           H  
ATOM   1183 HG23 VAL A  81       3.646  -3.743   7.020  1.00  0.00           H  
ATOM   1184  N   LEU A  82       7.177  -1.105   9.148  1.00  0.00           N  
ATOM   1185  CA  LEU A  82       7.976   0.090   9.572  1.00  0.00           C  
ATOM   1186  C   LEU A  82       8.354   0.902   8.325  1.00  0.00           C  
ATOM   1187  O   LEU A  82       9.110   0.419   7.498  1.00  0.00           O  
ATOM   1188  CB  LEU A  82       9.236  -0.316  10.367  1.00  0.00           C  
ATOM   1189  CG  LEU A  82      10.139   0.878  10.744  1.00  0.00           C  
ATOM   1190  CD1 LEU A  82       9.509   1.728  11.853  1.00  0.00           C  
ATOM   1191  CD2 LEU A  82      11.500   0.376  11.241  1.00  0.00           C  
ATOM   1192  H   LEU A  82       7.481  -1.598   8.354  1.00  0.00           H  
ATOM   1193  HA  LEU A  82       7.337   0.710  10.188  1.00  0.00           H  
ATOM   1194  HB2 LEU A  82       8.923  -0.802  11.279  1.00  0.00           H  
ATOM   1195  HB3 LEU A  82       9.807  -1.025   9.784  1.00  0.00           H  
ATOM   1196  HG  LEU A  82      10.293   1.510   9.879  1.00  0.00           H  
ATOM   1197 HD11 LEU A  82       9.314   1.110  12.717  1.00  0.00           H  
ATOM   1198 HD12 LEU A  82      10.194   2.516  12.126  1.00  0.00           H  
ATOM   1199 HD13 LEU A  82       8.585   2.161  11.502  1.00  0.00           H  
ATOM   1200 HD21 LEU A  82      11.838  -0.443  10.622  1.00  0.00           H  
ATOM   1201 HD22 LEU A  82      12.214   1.186  11.193  1.00  0.00           H  
ATOM   1202 HD23 LEU A  82      11.413   0.038  12.263  1.00  0.00           H  
ATOM   1203  N   ASN A  83       7.842   2.108   8.201  1.00  0.00           N  
ATOM   1204  CA  ASN A  83       8.146   2.991   7.032  1.00  0.00           C  
ATOM   1205  C   ASN A  83       9.373   3.815   7.446  1.00  0.00           C  
ATOM   1206  O   ASN A  83       9.284   4.682   8.308  1.00  0.00           O  
ATOM   1207  CB  ASN A  83       6.994   3.905   6.557  1.00  0.00           C  
ATOM   1208  CG  ASN A  83       5.759   4.065   7.461  1.00  0.00           C  
ATOM   1209  OD1 ASN A  83       5.358   3.194   8.208  1.00  0.00           O  
ATOM   1210  ND2 ASN A  83       5.090   5.182   7.438  1.00  0.00           N  
ATOM   1211  H   ASN A  83       7.242   2.452   8.896  1.00  0.00           H  
ATOM   1212  HA  ASN A  83       8.472   2.326   6.236  1.00  0.00           H  
ATOM   1213  HB2 ASN A  83       7.382   4.894   6.385  1.00  0.00           H  
ATOM   1214  HB3 ASN A  83       6.681   3.519   5.598  1.00  0.00           H  
ATOM   1215 HD21 ASN A  83       5.367   5.918   6.852  1.00  0.00           H  
ATOM   1216 HD22 ASN A  83       4.302   5.281   8.011  1.00  0.00           H  
ATOM   1217  N   VAL A  84      10.509   3.534   6.834  1.00  0.00           N  
ATOM   1218  CA  VAL A  84      11.807   4.241   7.124  1.00  0.00           C  
ATOM   1219  C   VAL A  84      11.706   5.765   6.892  1.00  0.00           C  
ATOM   1220  O   VAL A  84      12.383   6.519   7.576  1.00  0.00           O  
ATOM   1221  CB  VAL A  84      12.971   3.588   6.355  1.00  0.00           C  
ATOM   1222  CG1 VAL A  84      14.308   4.215   6.774  1.00  0.00           C  
ATOM   1223  CG2 VAL A  84      13.043   2.087   6.668  1.00  0.00           C  
ATOM   1224  H   VAL A  84      10.510   2.823   6.155  1.00  0.00           H  
ATOM   1225  HA  VAL A  84      11.972   4.101   8.187  1.00  0.00           H  
ATOM   1226  HB  VAL A  84      12.827   3.730   5.292  1.00  0.00           H  
ATOM   1227 HG11 VAL A  84      14.230   4.580   7.788  1.00  0.00           H  
ATOM   1228 HG12 VAL A  84      15.101   3.484   6.719  1.00  0.00           H  
ATOM   1229 HG13 VAL A  84      14.537   5.043   6.119  1.00  0.00           H  
ATOM   1230 HG21 VAL A  84      12.077   1.627   6.530  1.00  0.00           H  
ATOM   1231 HG22 VAL A  84      13.754   1.611   6.009  1.00  0.00           H  
ATOM   1232 HG23 VAL A  84      13.361   1.945   7.692  1.00  0.00           H  
ATOM   1233  N   TYR A  85      10.878   6.215   5.965  1.00  0.00           N  
ATOM   1234  CA  TYR A  85      10.686   7.672   5.660  1.00  0.00           C  
ATOM   1235  C   TYR A  85      10.187   8.319   6.962  1.00  0.00           C  
ATOM   1236  O   TYR A  85      10.827   9.232   7.458  1.00  0.00           O  
ATOM   1237  CB  TYR A  85       9.609   7.871   4.583  1.00  0.00           C  
ATOM   1238  CG  TYR A  85       9.468   9.335   4.222  1.00  0.00           C  
ATOM   1239  CD1 TYR A  85      10.327   9.890   3.270  1.00  0.00           C  
ATOM   1240  CD2 TYR A  85       8.490  10.137   4.835  1.00  0.00           C  
ATOM   1241  CE1 TYR A  85      10.218  11.240   2.924  1.00  0.00           C  
ATOM   1242  CE2 TYR A  85       8.378  11.489   4.488  1.00  0.00           C  
ATOM   1243  CZ  TYR A  85       9.243  12.037   3.534  1.00  0.00           C  
ATOM   1244  OH  TYR A  85       9.141  13.368   3.186  1.00  0.00           O  
ATOM   1245  H   TYR A  85      10.352   5.570   5.450  1.00  0.00           H  
ATOM   1246  HA  TYR A  85      11.627   8.109   5.356  1.00  0.00           H  
ATOM   1247  HB2 TYR A  85       9.872   7.298   3.711  1.00  0.00           H  
ATOM   1248  HB3 TYR A  85       8.668   7.505   4.964  1.00  0.00           H  
ATOM   1249  HD1 TYR A  85      11.077   9.270   2.805  1.00  0.00           H  
ATOM   1250  HD2 TYR A  85       7.823   9.712   5.570  1.00  0.00           H  
ATOM   1251  HE1 TYR A  85      10.883  11.665   2.188  1.00  0.00           H  
ATOM   1252  HE2 TYR A  85       7.629  12.109   4.956  1.00  0.00           H  
ATOM   1253  HH  TYR A  85       8.443  13.468   2.531  1.00  0.00           H  
ATOM   1254  N   SER A  86       9.073   7.826   7.474  1.00  0.00           N  
ATOM   1255  CA  SER A  86       8.461   8.343   8.740  1.00  0.00           C  
ATOM   1256  C   SER A  86       9.400   8.089   9.925  1.00  0.00           C  
ATOM   1257  O   SER A  86       9.416   8.901  10.833  1.00  0.00           O  
ATOM   1258  CB  SER A  86       7.054   7.764   8.964  1.00  0.00           C  
ATOM   1259  OG  SER A  86       6.431   8.394  10.078  1.00  0.00           O  
ATOM   1260  H   SER A  86       8.632   7.085   7.002  1.00  0.00           H  
ATOM   1261  HA  SER A  86       8.411   9.412   8.650  1.00  0.00           H  
ATOM   1262  HB2 SER A  86       6.444   7.970   8.099  1.00  0.00           H  
ATOM   1263  HB3 SER A  86       7.112   6.692   9.100  1.00  0.00           H  
ATOM   1264  HG  SER A  86       6.685   7.932  10.885  1.00  0.00           H  
ATOM   1265  N   TYR A  87      10.152   7.009   9.910  1.00  0.00           N  
ATOM   1266  CA  TYR A  87      11.110   6.654  11.001  1.00  0.00           C  
ATOM   1267  C   TYR A  87      12.071   7.825  11.254  1.00  0.00           C  
ATOM   1268  O   TYR A  87      12.125   8.339  12.358  1.00  0.00           O  
ATOM   1269  CB  TYR A  87      11.916   5.440  10.534  1.00  0.00           C  
ATOM   1270  CG  TYR A  87      12.934   4.990  11.549  1.00  0.00           C  
ATOM   1271  CD1 TYR A  87      12.589   4.802  12.891  1.00  0.00           C  
ATOM   1272  CD2 TYR A  87      14.239   4.768  11.102  1.00  0.00           C  
ATOM   1273  CE1 TYR A  87      13.568   4.386  13.799  1.00  0.00           C  
ATOM   1274  CE2 TYR A  87      15.218   4.352  12.008  1.00  0.00           C  
ATOM   1275  CZ  TYR A  87      14.878   4.162  13.356  1.00  0.00           C  
ATOM   1276  OH  TYR A  87      15.827   3.753  14.271  1.00  0.00           O  
ATOM   1277  H   TYR A  87      10.091   6.395   9.145  1.00  0.00           H  
ATOM   1278  HA  TYR A  87      10.572   6.406  11.901  1.00  0.00           H  
ATOM   1279  HB2 TYR A  87      11.252   4.637  10.291  1.00  0.00           H  
ATOM   1280  HB3 TYR A  87      12.427   5.717   9.625  1.00  0.00           H  
ATOM   1281  HD1 TYR A  87      11.571   4.983  13.209  1.00  0.00           H  
ATOM   1282  HD2 TYR A  87      14.475   4.924  10.057  1.00  0.00           H  
ATOM   1283  HE1 TYR A  87      13.312   4.238  14.839  1.00  0.00           H  
ATOM   1284  HE2 TYR A  87      16.231   4.177  11.675  1.00  0.00           H  
ATOM   1285  HH  TYR A  87      15.856   2.794  14.249  1.00  0.00           H  
ATOM   1286  N   ALA A  88      12.794   8.199  10.222  1.00  0.00           N  
ATOM   1287  CA  ALA A  88      13.789   9.312  10.253  1.00  0.00           C  
ATOM   1288  C   ALA A  88      13.153  10.637  10.701  1.00  0.00           C  
ATOM   1289  O   ALA A  88      13.625  11.237  11.656  1.00  0.00           O  
ATOM   1290  CB  ALA A  88      14.392   9.419   8.850  1.00  0.00           C  
ATOM   1291  H   ALA A  88      12.672   7.716   9.374  1.00  0.00           H  
ATOM   1292  HA  ALA A  88      14.572   9.061  10.946  1.00  0.00           H  
ATOM   1293  HB1 ALA A  88      14.027   8.594   8.253  1.00  0.00           H  
ATOM   1294  HB2 ALA A  88      14.098  10.349   8.389  1.00  0.00           H  
ATOM   1295  HB3 ALA A  88      15.467   9.365   8.922  1.00  0.00           H  
ATOM   1296  N   ASN A  89      12.116  11.054  10.009  1.00  0.00           N  
ATOM   1297  CA  ASN A  89      11.359  12.323  10.288  1.00  0.00           C  
ATOM   1298  C   ASN A  89      10.782  12.394  11.713  1.00  0.00           C  
ATOM   1299  O   ASN A  89      10.841  13.442  12.338  1.00  0.00           O  
ATOM   1300  CB  ASN A  89      10.224  12.466   9.260  1.00  0.00           C  
ATOM   1301  CG  ASN A  89      10.627  13.397   8.111  1.00  0.00           C  
ATOM   1302  OD1 ASN A  89      10.134  14.501   8.005  1.00  0.00           O  
ATOM   1303  ND2 ASN A  89      11.508  13.010   7.229  1.00  0.00           N  
ATOM   1304  H   ASN A  89      11.819  10.494   9.258  1.00  0.00           H  
ATOM   1305  HA  ASN A  89      12.036  13.153  10.161  1.00  0.00           H  
ATOM   1306  HB2 ASN A  89       9.997  11.493   8.849  1.00  0.00           H  
ATOM   1307  HB3 ASN A  89       9.336  12.853   9.739  1.00  0.00           H  
ATOM   1308 HD21 ASN A  89      11.919  12.123   7.287  1.00  0.00           H  
ATOM   1309 HD22 ASN A  89      11.754  13.619   6.503  1.00  0.00           H  
ATOM   1310  N   GLY A  90      10.234  11.302  12.203  1.00  0.00           N  
ATOM   1311  CA  GLY A  90       9.622  11.195  13.564  1.00  0.00           C  
ATOM   1312  C   GLY A  90      10.606  11.190  14.744  1.00  0.00           C  
ATOM   1313  O   GLY A  90      10.347  11.923  15.687  1.00  0.00           O  
ATOM   1314  H   GLY A  90      10.214  10.495  11.647  1.00  0.00           H  
ATOM   1315  HA2 GLY A  90       8.942  12.020  13.696  1.00  0.00           H  
ATOM   1316  HA3 GLY A  90       9.045  10.281  13.587  1.00  0.00           H  
ATOM   1317  N   PHE A  91      11.666  10.400  14.695  1.00  0.00           N  
ATOM   1318  CA  PHE A  91      12.691  10.307  15.795  1.00  0.00           C  
ATOM   1319  C   PHE A  91      13.175  11.669  16.317  1.00  0.00           C  
ATOM   1320  O   PHE A  91      13.242  11.847  17.524  1.00  0.00           O  
ATOM   1321  CB  PHE A  91      13.896   9.464  15.366  1.00  0.00           C  
ATOM   1322  CG  PHE A  91      14.424   8.628  16.508  1.00  0.00           C  
ATOM   1323  CD1 PHE A  91      15.354   9.167  17.404  1.00  0.00           C  
ATOM   1324  CD2 PHE A  91      13.985   7.308  16.673  1.00  0.00           C  
ATOM   1325  CE1 PHE A  91      15.835   8.385  18.458  1.00  0.00           C  
ATOM   1326  CE2 PHE A  91      14.469   6.530  17.728  1.00  0.00           C  
ATOM   1327  CZ  PHE A  91      15.397   7.067  18.626  1.00  0.00           C  
ATOM   1328  H   PHE A  91      11.791   9.837  13.900  1.00  0.00           H  
ATOM   1329  HA  PHE A  91      12.200   9.793  16.605  1.00  0.00           H  
ATOM   1330  HB2 PHE A  91      13.572   8.801  14.581  1.00  0.00           H  
ATOM   1331  HB3 PHE A  91      14.680  10.108  14.992  1.00  0.00           H  
ATOM   1332  HD1 PHE A  91      15.697  10.184  17.282  1.00  0.00           H  
ATOM   1333  HD2 PHE A  91      13.270   6.887  15.984  1.00  0.00           H  
ATOM   1334  HE1 PHE A  91      16.551   8.793  19.152  1.00  0.00           H  
ATOM   1335  HE2 PHE A  91      14.129   5.512  17.853  1.00  0.00           H  
ATOM   1336  HZ  PHE A  91      15.776   6.471  19.444  1.00  0.00           H  
ATOM   1337  N   SER A  92      13.491  12.579  15.423  1.00  0.00           N  
ATOM   1338  CA  SER A  92      13.976  13.956  15.774  1.00  0.00           C  
ATOM   1339  C   SER A  92      12.859  14.783  16.447  1.00  0.00           C  
ATOM   1340  O   SER A  92      13.078  15.308  17.530  1.00  0.00           O  
ATOM   1341  CB  SER A  92      14.560  14.649  14.519  1.00  0.00           C  
ATOM   1342  OG  SER A  92      13.644  15.535  13.875  1.00  0.00           O  
ATOM   1343  H   SER A  92      13.399  12.332  14.479  1.00  0.00           H  
ATOM   1344  HA  SER A  92      14.761  13.842  16.509  1.00  0.00           H  
ATOM   1345  HB2 SER A  92      15.409  15.251  14.796  1.00  0.00           H  
ATOM   1346  HB3 SER A  92      14.920  13.897  13.827  1.00  0.00           H  
ATOM   1347  HG  SER A  92      13.339  15.146  13.055  1.00  0.00           H  
ATOM   1348  N   ASN A  93      11.705  14.883  15.806  1.00  0.00           N  
ATOM   1349  CA  ASN A  93      10.516  15.646  16.312  1.00  0.00           C  
ATOM   1350  C   ASN A  93      10.180  15.223  17.749  1.00  0.00           C  
ATOM   1351  O   ASN A  93      10.072  16.070  18.627  1.00  0.00           O  
ATOM   1352  CB  ASN A  93       9.270  15.401  15.449  1.00  0.00           C  
ATOM   1353  CG  ASN A  93       8.381  16.651  15.482  1.00  0.00           C  
ATOM   1354  OD1 ASN A  93       8.121  17.266  14.464  1.00  0.00           O  
ATOM   1355  ND2 ASN A  93       7.884  17.088  16.607  1.00  0.00           N  
ATOM   1356  H   ASN A  93      11.610  14.429  14.938  1.00  0.00           H  
ATOM   1357  HA  ASN A  93      10.763  16.700  16.307  1.00  0.00           H  
ATOM   1358  HB2 ASN A  93       9.573  15.168  14.441  1.00  0.00           H  
ATOM   1359  HB3 ASN A  93       8.714  14.556  15.838  1.00  0.00           H  
ATOM   1360 HD21 ASN A  93       8.058  16.639  17.458  1.00  0.00           H  
ATOM   1361 HD22 ASN A  93       7.322  17.887  16.582  1.00  0.00           H  
ATOM   1362  N   LYS A  94      10.035  13.932  17.952  1.00  0.00           N  
ATOM   1363  CA  LYS A  94       9.717  13.394  19.306  1.00  0.00           C  
ATOM   1364  C   LYS A  94      10.919  13.621  20.224  1.00  0.00           C  
ATOM   1365  O   LYS A  94      10.672  13.839  21.391  1.00  0.00           O  
ATOM   1366  CB  LYS A  94       9.260  11.924  19.344  1.00  0.00           C  
ATOM   1367  CG  LYS A  94      10.374  10.899  19.089  1.00  0.00           C  
ATOM   1368  CD  LYS A  94      11.219  10.684  20.353  1.00  0.00           C  
ATOM   1369  CE  LYS A  94      11.749   9.258  20.445  1.00  0.00           C  
ATOM   1370  NZ  LYS A  94      12.902   9.079  19.519  1.00  0.00           N  
ATOM   1371  H   LYS A  94      10.146  13.314  17.195  1.00  0.00           H  
ATOM   1372  HA  LYS A  94       8.935  14.036  19.692  1.00  0.00           H  
ATOM   1373  HB2 LYS A  94       8.860  11.756  20.332  1.00  0.00           H  
ATOM   1374  HB3 LYS A  94       8.458  11.779  18.638  1.00  0.00           H  
ATOM   1375  HG2 LYS A  94       9.907   9.969  18.793  1.00  0.00           H  
ATOM   1376  HG3 LYS A  94      10.997  11.255  18.285  1.00  0.00           H  
ATOM   1377  HD2 LYS A  94      12.071  11.346  20.341  1.00  0.00           H  
ATOM   1378  HD3 LYS A  94      10.629  10.891  21.230  1.00  0.00           H  
ATOM   1379  HE2 LYS A  94      12.088   9.085  21.458  1.00  0.00           H  
ATOM   1380  HE3 LYS A  94      10.967   8.550  20.197  1.00  0.00           H  
ATOM   1381  HZ1 LYS A  94      12.701   9.516  18.590  1.00  0.00           H  
ATOM   1382  HZ2 LYS A  94      13.759   9.507  19.925  1.00  0.00           H  
ATOM   1383  HZ3 LYS A  94      13.067   8.061  19.385  1.00  0.00           H  
ATOM   1384  N   CYS A  95      12.147  13.575  19.743  1.00  0.00           N  
ATOM   1385  CA  CYS A  95      13.356  13.791  20.608  1.00  0.00           C  
ATOM   1386  C   CYS A  95      13.363  15.242  21.113  1.00  0.00           C  
ATOM   1387  O   CYS A  95      13.850  15.465  22.208  1.00  0.00           O  
ATOM   1388  CB  CYS A  95      14.677  13.494  19.886  1.00  0.00           C  
ATOM   1389  SG  CYS A  95      15.391  11.955  20.531  1.00  0.00           S  
ATOM   1390  H   CYS A  95      12.277  13.392  18.791  1.00  0.00           H  
ATOM   1391  HA  CYS A  95      13.260  13.145  21.472  1.00  0.00           H  
ATOM   1392  HB2 CYS A  95      14.507  13.398  18.823  1.00  0.00           H  
ATOM   1393  HB3 CYS A  95      15.370  14.305  20.057  1.00  0.00           H  
ATOM   1394  N   SER A  96      12.836  16.183  20.348  1.00  0.00           N  
ATOM   1395  CA  SER A  96      12.781  17.624  20.745  1.00  0.00           C  
ATOM   1396  C   SER A  96      11.743  17.756  21.870  1.00  0.00           C  
ATOM   1397  O   SER A  96      12.021  18.409  22.859  1.00  0.00           O  
ATOM   1398  CB  SER A  96      12.416  18.497  19.538  1.00  0.00           C  
ATOM   1399  OG  SER A  96      12.442  19.875  19.890  1.00  0.00           O  
ATOM   1400  H   SER A  96      12.456  15.930  19.478  1.00  0.00           H  
ATOM   1401  HA  SER A  96      13.738  17.904  21.148  1.00  0.00           H  
ATOM   1402  HB2 SER A  96      13.148  18.340  18.761  1.00  0.00           H  
ATOM   1403  HB3 SER A  96      11.444  18.199  19.168  1.00  0.00           H  
ATOM   1404  HG  SER A  96      11.725  20.324  19.434  1.00  0.00           H  
ATOM   1405  N   SER A  97      10.589  17.140  21.706  1.00  0.00           N  
ATOM   1406  CA  SER A  97       9.492  17.177  22.725  1.00  0.00           C  
ATOM   1407  C   SER A  97       9.808  16.234  23.906  1.00  0.00           C  
ATOM   1408  O   SER A  97       9.246  16.450  24.965  1.00  0.00           O  
ATOM   1409  CB  SER A  97       8.188  16.776  22.027  1.00  0.00           C  
ATOM   1410  OG  SER A  97       7.046  17.244  22.733  1.00  0.00           O  
ATOM   1411  H   SER A  97      10.448  16.628  20.875  1.00  0.00           H  
ATOM   1412  HA  SER A  97       9.405  18.194  23.085  1.00  0.00           H  
ATOM   1413  HB2 SER A  97       8.164  17.220  21.047  1.00  0.00           H  
ATOM   1414  HB3 SER A  97       8.166  15.700  21.923  1.00  0.00           H  
ATOM   1415  HG  SER A  97       6.295  17.233  22.133  1.00  0.00           H  
ATOM   1416  N   LEU A  98      10.662  15.238  23.745  1.00  0.00           N  
ATOM   1417  CA  LEU A  98      11.038  14.265  24.825  1.00  0.00           C  
ATOM   1418  C   LEU A  98      12.361  14.666  25.510  1.00  0.00           C  
ATOM   1419  CB  LEU A  98      11.066  12.856  24.206  1.00  0.00           C  
ATOM   1420  CG  LEU A  98      11.530  11.799  25.213  1.00  0.00           C  
ATOM   1421  CD1 LEU A  98      10.398  11.373  26.153  1.00  0.00           C  
ATOM   1422  CD2 LEU A  98      12.069  10.574  24.474  1.00  0.00           C  
ATOM   1423  H   LEU A  98      11.087  15.110  22.868  1.00  0.00           H  
ATOM   1424  HA  LEU A  98      10.254  14.302  25.570  1.00  0.00           H  
ATOM   1425  HB2 LEU A  98      10.080  12.606  23.849  1.00  0.00           H  
ATOM   1426  HB3 LEU A  98      11.740  12.872  23.364  1.00  0.00           H  
ATOM   1427  HG  LEU A  98      12.325  12.224  25.805  1.00  0.00           H  
ATOM   1428 HD11 LEU A  98       9.537  11.062  25.580  1.00  0.00           H  
ATOM   1429 HD12 LEU A  98      10.743  10.552  26.762  1.00  0.00           H  
ATOM   1430 HD13 LEU A  98      10.122  12.199  26.794  1.00  0.00           H  
ATOM   1431 HD21 LEU A  98      12.882  10.876  23.834  1.00  0.00           H  
ATOM   1432 HD22 LEU A  98      12.428   9.856  25.197  1.00  0.00           H  
ATOM   1433 HD23 LEU A  98      11.285  10.126  23.882  1.00  0.00           H  
TER    1434      LEU A  98                                                      
ENDMDL                                                                          
