# Supplementary material for: Comparative Performance of High-Throughput Methods for Protein pKa Predictions
Source: J Chem Inf Model. 2023 Aug 8;63(16):5169–81. doi: 10.1021/acs.jcim.3c00165 (PMC10466379; doi:10.1021/acs.jcim.3c00165)
Supplement: Supplementary file 3 — ci3c00165_si_003.zip [file ci3c00165_si_003.zip › curated_pdbs/1u9r_curated.pdb]

ATOM      1  N   LEU A   7      62.470  24.651  21.106  1.00 45.97           N  
ATOM      2  CA  LEU A   7      61.756  23.354  20.905  1.00 45.50           C  
ATOM      3  C   LEU A   7      62.572  22.449  19.988  1.00 45.69           C  
ATOM      4  O   LEU A   7      63.273  22.928  19.095  1.00 45.87           O  
ATOM      5  CB  LEU A   7      60.378  23.600  20.277  1.00 43.37           C  
ATOM      6  CG  LEU A   7      59.462  24.628  20.947  1.00 43.73           C  
ATOM      7  CD1 LEU A   7      58.127  24.675  20.213  1.00 40.18           C  
ATOM      8  CD2 LEU A   7      59.258  24.268  22.413  1.00 42.51           C  
ATOM      9  N   HIS A   8      62.488  21.141  20.205  1.00 46.04           N  
ATOM     10  CA  HIS A   8      63.221  20.213  19.355  1.00 46.66           C  
ATOM     11  C   HIS A   8      62.307  19.092  18.870  1.00 43.30           C  
ATOM     12  O   HIS A   8      61.433  18.625  19.598  1.00 42.45           O  
ATOM     13  CB  HIS A   8      64.438  19.636  20.097  1.00 50.05           C  
ATOM     14  CG  HIS A   8      64.100  18.552  21.070  1.00 54.31           C  
ATOM     15  ND1 HIS A   8      63.265  18.750  22.147  1.00 56.54           N  
ATOM     16  CD2 HIS A   8      64.483  17.253  21.124  1.00 56.29           C  
ATOM     17  CE1 HIS A   8      63.146  17.620  22.823  1.00 58.22           C  
ATOM     18  NE2 HIS A   8      63.876  16.696  22.223  1.00 57.82           N  
ATOM     19  N   LYS A   9      62.511  18.681  17.626  1.00 40.65           N  
ATOM     20  CA  LYS A   9      61.712  17.631  17.021  1.00 38.81           C  
ATOM     21  C   LYS A   9      62.227  16.249  17.398  1.00 38.51           C  
ATOM     22  O   LYS A   9      63.433  16.024  17.513  1.00 39.27           O  
ATOM     23  CB  LYS A   9      61.720  17.784  15.500  1.00 38.45           C  
ATOM     24  CG  LYS A   9      61.300  19.161  15.012  1.00 38.60           C  
ATOM     25  CD  LYS A   9      61.477  19.297  13.508  1.00 37.79           C  
ATOM     26  CE  LYS A   9      61.219  20.721  13.054  1.00 40.56           C  
ATOM     27  NZ  LYS A   9      61.325  20.878  11.568  1.00 44.53           N  
ATOM     28  N   GLU A  10      61.300  15.323  17.596  1.00 36.08           N  
ATOM     29  CA  GLU A  10      61.639  13.956  17.947  1.00 34.13           C  
ATOM     30  C   GLU A  10      60.991  13.023  16.935  1.00 33.84           C  
ATOM     31  O   GLU A  10      59.915  13.313  16.407  1.00 31.51           O  
ATOM     32  CB  GLU A  10      61.132  13.627  19.348  1.00 35.41           C  
ATOM     33  CG  GLU A  10      61.884  14.338  20.460  1.00 40.39           C  
ATOM     34  CD  GLU A  10      61.172  14.225  21.791  1.00 42.37           C  
ATOM     35  OE1 GLU A  10      60.257  15.033  22.047  1.00 44.71           O  
ATOM     36  OE2 GLU A  10      61.517  13.319  22.573  1.00 45.62           O  
ATOM     37  N   PRO A  11      61.638  11.888  16.648  1.00 32.78           N  
ATOM     38  CA  PRO A  11      61.066  10.952  15.683  1.00 32.37           C  
ATOM     39  C   PRO A  11      59.869  10.204  16.245  1.00 29.63           C  
ATOM     40  O   PRO A  11      59.738  10.037  17.452  1.00 29.50           O  
ATOM     41  CB  PRO A  11      62.235  10.025  15.377  1.00 33.90           C  
ATOM     42  CG  PRO A  11      62.942   9.958  16.693  1.00 35.84           C  
ATOM     43  CD  PRO A  11      62.944  11.409  17.133  1.00 34.00           C  
ATOM     44  N   ALA A  12      58.996   9.769  15.348  1.00 29.25           N  
ATOM     45  CA  ALA A  12      57.810   9.013  15.712  1.00 28.27           C  
ATOM     46  C   ALA A  12      57.396   8.199  14.497  1.00 27.36           C  
ATOM     47  O   ALA A  12      57.809   8.484  13.376  1.00 27.03           O  
ATOM     48  CB  ALA A  12      56.678   9.954  16.130  1.00 28.56           C  
ATOM     49  N   THR A  13      56.583   7.179  14.723  1.00 27.20           N  
ATOM     50  CA  THR A  13      56.118   6.340  13.629  1.00 28.82           C  
ATOM     51  C   THR A  13      54.597   6.328  13.642  1.00 27.98           C  
ATOM     52  O   THR A  13      53.974   6.140  14.687  1.00 28.73           O  
ATOM     53  CB  THR A  13      56.650   4.895  13.770  1.00 27.14           C  
ATOM     54  OG1 THR A  13      58.080   4.928  13.835  1.00 29.60           O  
ATOM     55  CG2 THR A  13      56.226   4.044  12.578  1.00 28.35           C  
ATOM     56  N   LEU A  14      54.004   6.540  12.478  1.00 28.29           N  
ATOM     57  CA  LEU A  14      52.556   6.561  12.354  1.00 30.41           C  
ATOM     58  C   LEU A  14      51.954   5.181  12.620  1.00 32.40           C  
ATOM     59  O   LEU A  14      52.455   4.165  12.136  1.00 31.84           O  
ATOM     60  CB  LEU A  14      52.186   7.050  10.952  1.00 32.57           C  
ATOM     61  CG  LEU A  14      50.743   7.223  10.462  1.00 36.10           C  
ATOM     62  CD1 LEU A  14      50.238   5.913   9.916  1.00 39.62           C  
ATOM     63  CD2 LEU A  14      49.853   7.753  11.581  1.00 37.43           C  
ATOM     64  N   ILE A  15      50.895   5.149  13.417  1.00 32.31           N  
ATOM     65  CA  ILE A  15      50.211   3.899  13.711  1.00 34.37           C  
ATOM     66  C   ILE A  15      48.852   3.953  13.032  1.00 35.62           C  
ATOM     67  O   ILE A  15      48.455   3.020  12.334  1.00 35.29           O  
ATOM     68  CB  ILE A  15      49.989   3.691  15.224  1.00 34.16           C  
ATOM     69  CG1 ILE A  15      51.320   3.400  15.916  1.00 33.69           C  
ATOM     70  CG2 ILE A  15      49.011   2.542  15.453  1.00 34.42           C  
ATOM     71  CD1 ILE A  15      51.183   3.129  17.402  1.00 34.62           C  
ATOM     72  N   LYS A  16      48.149   5.066  13.226  1.00 34.50           N  
ATOM     73  CA  LYS A  16      46.830   5.227  12.642  1.00 35.29           C  
ATOM     74  C   LYS A  16      46.309   6.658  12.704  1.00 35.08           C  
ATOM     75  O   LYS A  16      46.351   7.303  13.755  1.00 33.29           O  
ATOM     76  CB  LYS A  16      45.847   4.302  13.363  1.00 38.10           C  
ATOM     77  CG  LYS A  16      44.416   4.441  12.914  1.00 41.57           C  
ATOM     78  CD  LYS A  16      43.505   3.542  13.727  1.00 44.79           C  
ATOM     79  CE  LYS A  16      42.063   3.690  13.280  1.00 48.07           C  
ATOM     80  NZ  LYS A  16      41.137   2.903  14.144  1.00 52.16           N  
ATOM     81  N   ALA A  17      45.821   7.150  11.571  1.00 35.10           N  
ATOM     82  CA  ALA A  17      45.248   8.489  11.509  1.00 36.92           C  
ATOM     83  C   ALA A  17      43.811   8.333  12.002  1.00 37.06           C  
ATOM     84  O   ALA A  17      43.081   7.474  11.515  1.00 37.72           O  
ATOM     85  CB  ALA A  17      45.264   9.003  10.078  1.00 38.98           C  
ATOM     86  N   ILE A  18      43.411   9.145  12.972  1.00 36.10           N  
ATOM     87  CA  ILE A  18      42.065   9.051  13.522  1.00 36.13           C  
ATOM     88  C   ILE A  18      41.125  10.063  12.877  1.00 37.70           C  
ATOM     89  O   ILE A  18      39.988   9.740  12.541  1.00 39.51           O  
ATOM     90  CB  ILE A  18      42.101   9.231  15.045  1.00 35.41           C  
ATOM     91  CG1 ILE A  18      42.923   8.094  15.659  1.00 36.03           C  
ATOM     92  CG2 ILE A  18      40.690   9.245  15.607  1.00 37.14           C  
ATOM     93  CD1 ILE A  18      43.202   8.250  17.136  1.00 36.94           C  
ATOM     94  N   ASP A  19      41.594  11.292  12.716  1.00 36.27           N  
ATOM     95  CA  ASP A  19      40.802  12.318  12.056  1.00 35.38           C  
ATOM     96  C   ASP A  19      41.626  13.572  11.891  1.00 32.96           C  
ATOM     97  O   ASP A  19      42.838  13.544  12.081  1.00 33.09           O  
ATOM     98  CB  ASP A  19      39.487  12.608  12.803  1.00 37.12           C  
ATOM     99  CG  ASP A  19      39.691  13.281  14.137  1.00 38.85           C  
ATOM    100  OD1 ASP A  19      38.669  13.618  14.772  1.00 40.29           O  
ATOM    101  OD2 ASP A  19      40.852  13.474  14.551  1.00 40.32           O  
ATOM    102  N   GLY A  20      40.972  14.665  11.523  1.00 30.76           N  
ATOM    103  CA  GLY A  20      41.681  15.908  11.305  1.00 30.66           C  
ATOM    104  C   GLY A  20      42.646  16.362  12.389  1.00 29.86           C  
ATOM    105  O   GLY A  20      43.788  16.695  12.092  1.00 28.56           O  
ATOM    106  N   ASP A  21      42.205  16.346  13.643  1.00 29.47           N  
ATOM    107  CA  ASP A  21      43.030  16.832  14.747  1.00 29.42           C  
ATOM    108  C   ASP A  21      43.732  15.815  15.646  1.00 27.23           C  
ATOM    109  O   ASP A  21      44.460  16.211  16.549  1.00 24.14           O  
ATOM    110  CB  ASP A  21      42.186  17.764  15.628  1.00 31.85           C  
ATOM    111  CG  ASP A  21      41.060  17.033  16.341  1.00 33.83           C  
ATOM    112  OD1 ASP A  21      40.264  17.686  17.049  1.00 40.69           O  
ATOM    113  OD2 ASP A  21      40.966  15.800  16.200  1.00 37.77           O  
ATOM    114  N   THR A  22      43.536  14.521  15.415  1.00 27.28           N  
ATOM    115  CA  THR A  22      44.175  13.524  16.272  1.00 29.19           C  
ATOM    116  C   THR A  22      44.790  12.381  15.488  1.00 28.72           C  
ATOM    117  O   THR A  22      44.226  11.917  14.499  1.00 29.91           O  
ATOM    118  CB  THR A  22      43.181  12.921  17.280  1.00 30.74           C  
ATOM    119  OG1 THR A  22      42.282  12.048  16.589  1.00 38.94           O  
ATOM    120  CG2 THR A  22      42.386  14.011  17.962  1.00 29.39           C  
ATOM    121  N   VAL A  23      45.948  11.919  15.946  1.00 26.88           N  
ATOM    122  CA  VAL A  23      46.643  10.834  15.276  1.00 25.13           C  
ATOM    123  C   VAL A  23      47.330   9.931  16.303  1.00 27.63           C  
ATOM    124  O   VAL A  23      47.785  10.397  17.354  1.00 25.64           O  
ATOM    125  CB  VAL A  23      47.680  11.404  14.262  1.00 27.39           C  
ATOM    126  CG1 VAL A  23      48.708  12.272  14.987  1.00 21.46           C  
ATOM    127  CG2 VAL A  23      48.360  10.270  13.497  1.00 26.50           C  
ATOM    128  N   LYS A  24      47.381   8.634  16.013  1.00 27.24           N  
ATOM    129  CA  LYS A  24      48.022   7.687  16.917  1.00 29.45           C  
ATOM    130  C   LYS A  24      49.432   7.405  16.404  1.00 28.61           C  
ATOM    131  O   LYS A  24      49.629   7.022  15.252  1.00 26.60           O  
ATOM    132  CB  LYS A  24      47.205   6.397  17.001  1.00 33.48           C  
ATOM    133  CG  LYS A  24      47.566   5.518  18.183  1.00 39.00           C  
ATOM    134  CD  LYS A  24      46.416   4.588  18.522  1.00 45.36           C  
ATOM    135  CE  LYS A  24      46.611   3.922  19.874  1.00 49.33           C  
ATOM    136  NZ  LYS A  24      45.402   3.143  20.269  1.00 51.56           N  
ATOM    137  N   LEU A  25      50.411   7.602  17.276  1.00 28.13           N  
ATOM    138  CA  LEU A  25      51.809   7.424  16.921  1.00 29.91           C  
ATOM    139  C   LEU A  25      52.570   6.551  17.902  1.00 30.93           C  
ATOM    140  O   LEU A  25      52.186   6.413  19.061  1.00 31.20           O  
ATOM    141  CB  LEU A  25      52.502   8.792  16.877  1.00 28.47           C  
ATOM    142  CG  LEU A  25      52.618   9.642  15.606  1.00 31.97           C  
ATOM    143  CD1 LEU A  25      51.432   9.471  14.691  1.00 29.91           C  
ATOM    144  CD2 LEU A  25      52.786  11.095  16.032  1.00 31.36           C  
ATOM    145  N   MET A  26      53.656   5.964  17.417  1.00 31.10           N  
ATOM    146  CA  MET A  26      54.522   5.164  18.256  1.00 34.34           C  
ATOM    147  C   MET A  26      55.543   6.212  18.665  1.00 33.96           C  
ATOM    148  O   MET A  26      56.296   6.711  17.828  1.00 33.53           O  
ATOM    149  CB  MET A  26      55.202   4.059  17.448  1.00 36.76           C  
ATOM    150  CG  MET A  26      55.998   3.077  18.294  1.00 43.15           C  
ATOM    151  SD  MET A  26      54.951   2.134  19.433  1.00 49.90           S  
ATOM    152  CE  MET A  26      54.388   0.817  18.363  1.00 48.31           C  
ATOM    153  N   TYR A  27      55.543   6.574  19.939  1.00 33.24           N  
ATOM    154  CA  TYR A  27      56.467   7.585  20.431  1.00 34.44           C  
ATOM    155  C   TYR A  27      57.331   6.982  21.532  1.00 35.28           C  
ATOM    156  O   TYR A  27      56.818   6.476  22.530  1.00 34.49           O  
ATOM    157  CB  TYR A  27      55.681   8.793  20.957  1.00 31.74           C  
ATOM    158  CG  TYR A  27      56.542   9.904  21.506  1.00 30.15           C  
ATOM    159  CD1 TYR A  27      57.424  10.603  20.684  1.00 29.65           C  
ATOM    160  CD2 TYR A  27      56.487  10.247  22.856  1.00 32.80           C  
ATOM    161  CE1 TYR A  27      58.236  11.616  21.194  1.00 31.90           C  
ATOM    162  CE2 TYR A  27      57.294  11.258  23.379  1.00 31.91           C  
ATOM    163  CZ  TYR A  27      58.165  11.935  22.544  1.00 34.18           C  
ATOM    164  OH  TYR A  27      58.979  12.913  23.065  1.00 36.46           O  
ATOM    165  N   LYS A  28      58.642   7.034  21.329  1.00 38.25           N  
ATOM    166  CA  LYS A  28      59.604   6.484  22.276  1.00 40.90           C  
ATOM    167  C   LYS A  28      59.267   5.054  22.695  1.00 41.33           C  
ATOM    168  O   LYS A  28      59.262   4.727  23.879  1.00 42.25           O  
ATOM    169  CB  LYS A  28      59.716   7.382  23.511  1.00 41.65           C  
ATOM    170  CG  LYS A  28      60.410   8.704  23.229  1.00 46.02           C  
ATOM    171  CD  LYS A  28      60.773   9.432  24.508  1.00 48.11           C  
ATOM    172  CE  LYS A  28      61.604  10.670  24.205  1.00 52.06           C  
ATOM    173  NZ  LYS A  28      62.125  11.325  25.442  1.00 54.23           N  
ATOM    174  N   GLY A  29      58.967   4.212  21.714  1.00 43.02           N  
ATOM    175  CA  GLY A  29      58.669   2.821  22.000  1.00 44.58           C  
ATOM    176  C   GLY A  29      57.250   2.431  22.367  1.00 45.36           C  
ATOM    177  O   GLY A  29      56.954   1.241  22.433  1.00 45.36           O  
ATOM    178  N   GLN A  30      56.366   3.397  22.601  1.00 45.71           N  
ATOM    179  CA  GLN A  30      54.992   3.064  22.971  1.00 44.69           C  
ATOM    180  C   GLN A  30      53.936   3.827  22.184  1.00 42.88           C  
ATOM    181  O   GLN A  30      54.143   4.978  21.802  1.00 41.41           O  
ATOM    182  CB  GLN A  30      54.764   3.332  24.456  1.00 48.82           C  
ATOM    183  CG  GLN A  30      54.863   4.801  24.824  1.00 54.89           C  
ATOM    184  CD  GLN A  30      54.199   5.117  26.152  1.00 58.90           C  
ATOM    185  OE1 GLN A  30      54.559   4.559  27.192  1.00 60.18           O  
ATOM    186  NE2 GLN A  30      53.220   6.017  26.122  1.00 59.17           N  
ATOM    187  N   PRO A  31      52.779   3.190  21.936  1.00 40.89           N  
ATOM    188  CA  PRO A  31      51.701   3.845  21.194  1.00 38.71           C  
ATOM    189  C   PRO A  31      51.124   4.982  22.035  1.00 37.18           C  
ATOM    190  O   PRO A  31      51.018   4.868  23.260  1.00 34.61           O  
ATOM    191  CB  PRO A  31      50.699   2.711  20.965  1.00 40.82           C  
ATOM    192  CG  PRO A  31      50.898   1.839  22.167  1.00 39.79           C  
ATOM    193  CD  PRO A  31      52.408   1.807  22.291  1.00 40.45           C  
ATOM    194  N   MET A  32      50.763   6.077  21.377  1.00 34.54           N  
ATOM    195  CA  MET A  32      50.214   7.231  22.074  1.00 32.87           C  
ATOM    196  C   MET A  32      49.383   8.080  21.122  1.00 29.71           C  
ATOM    197  O   MET A  32      49.735   8.247  19.957  1.00 27.38           O  
ATOM    198  CB  MET A  32      51.359   8.073  22.653  1.00 36.92           C  
ATOM    199  CG  MET A  32      50.926   9.230  23.540  1.00 42.03           C  
ATOM    200  SD  MET A  32      52.339  10.207  24.130  1.00 48.78           S  
ATOM    201  CE  MET A  32      52.951   9.142  25.419  1.00 45.07           C  
ATOM    202  N   THR A  33      48.276   8.611  21.625  1.00 27.52           N  
ATOM    203  CA  THR A  33      47.408   9.458  20.827  1.00 26.39           C  
ATOM    204  C   THR A  33      47.836  10.914  20.995  1.00 25.77           C  
ATOM    205  O   THR A  33      48.057  11.385  22.114  1.00 22.81           O  
ATOM    206  CB  THR A  33      45.931   9.306  21.257  1.00 28.12           C  
ATOM    207  OG1 THR A  33      45.508   7.956  21.023  1.00 30.52           O  
ATOM    208  CG2 THR A  33      45.035  10.258  20.460  1.00 27.41           C  
ATOM    209  N   PHE A  34      47.977  11.613  19.873  1.00 23.25           N  
ATOM    210  CA  PHE A  34      48.372  13.011  19.894  1.00 22.47           C  
ATOM    211  C   PHE A  34      47.254  13.889  19.364  1.00 22.00           C  
ATOM    212  O   PHE A  34      46.523  13.495  18.452  1.00 21.34           O  
ATOM    213  CB  PHE A  34      49.628  13.242  19.042  1.00 22.53           C  
ATOM    214  CG  PHE A  34      50.905  12.797  19.699  1.00 24.24           C  
ATOM    215  CD1 PHE A  34      51.253  11.452  19.746  1.00 24.07           C  
ATOM    216  CD2 PHE A  34      51.766  13.734  20.277  1.00 25.75           C  
ATOM    217  CE1 PHE A  34      52.444  11.045  20.360  1.00 26.51           C  
ATOM    218  CE2 PHE A  34      52.954  13.338  20.891  1.00 24.44           C  
ATOM    219  CZ  PHE A  34      53.294  11.988  20.933  1.00 25.09           C  
ATOM    220  N   ARG A  35      47.124  15.071  19.959  1.00 20.68           N  
ATOM    221  CA  ARG A  35      46.136  16.062  19.556  1.00 21.32           C  
ATOM    222  C   ARG A  35      46.949  17.227  19.000  1.00 20.94           C  
ATOM    223  O   ARG A  35      47.811  17.768  19.687  1.00 21.82           O  
ATOM    224  CB  ARG A  35      45.313  16.524  20.764  1.00 23.62           C  
ATOM    225  CG  ARG A  35      44.401  17.724  20.502  1.00 26.46           C  
ATOM    226  CD  ARG A  35      43.305  17.396  19.490  1.00 28.69           C  
ATOM    227  NE  ARG A  35      42.279  18.438  19.440  1.00 31.10           N  
ATOM    228  CZ  ARG A  35      42.366  19.561  18.729  1.00 32.73           C  
ATOM    229  NH1 ARG A  35      43.435  19.809  17.982  1.00 28.69           N  
ATOM    230  NH2 ARG A  35      41.381  20.450  18.778  1.00 30.87           N  
ATOM    231  N   LEU A  36      46.684  17.603  17.755  1.00 21.45           N  
ATOM    232  CA  LEU A  36      47.409  18.696  17.112  1.00 21.09           C  
ATOM    233  C   LEU A  36      47.179  20.041  17.794  1.00 21.50           C  
ATOM    234  O   LEU A  36      46.041  20.485  17.956  1.00 21.17           O  
ATOM    235  CB  LEU A  36      47.019  18.791  15.635  1.00 21.51           C  
ATOM    236  CG  LEU A  36      47.798  17.890  14.668  1.00 23.82           C  
ATOM    237  CD1 LEU A  36      47.665  16.428  15.066  1.00 26.70           C  
ATOM    238  CD2 LEU A  36      47.260  18.113  13.261  1.00 25.38           C  
ATOM    239  N   LEU A  37      48.273  20.683  18.188  1.00 19.03           N  
ATOM    240  CA  LEU A  37      48.202  21.975  18.854  1.00 22.95           C  
ATOM    241  C   LEU A  37      47.667  23.105  17.981  1.00 22.54           C  
ATOM    242  O   LEU A  37      47.885  23.138  16.769  1.00 22.32           O  
ATOM    243  CB  LEU A  37      49.588  22.382  19.374  1.00 22.15           C  
ATOM    244  CG  LEU A  37      50.055  21.847  20.729  1.00 22.17           C  
ATOM    245  CD1 LEU A  37      51.522  22.205  20.943  1.00 22.32           C  
ATOM    246  CD2 LEU A  37      49.184  22.439  21.841  1.00 23.45           C  
ATOM    247  N   LEU A  38      46.951  24.017  18.630  1.00 25.41           N  
ATOM    248  CA  LEU A  38      46.400  25.220  18.015  1.00 26.25           C  
ATOM    249  C   LEU A  38      45.480  25.103  16.818  1.00 28.58           C  
ATOM    250  O   LEU A  38      45.285  26.085  16.106  1.00 29.48           O  
ATOM    251  CB  LEU A  38      47.549  26.164  17.659  1.00 27.28           C  
ATOM    252  CG  LEU A  38      48.347  26.683  18.855  1.00 28.60           C  
ATOM    253  CD1 LEU A  38      49.580  27.437  18.377  1.00 31.93           C  
ATOM    254  CD2 LEU A  38      47.456  27.580  19.696  1.00 29.98           C  
ATOM    255  N   VAL A  39      44.917  23.927  16.570  1.00 29.35           N  
ATOM    256  CA  VAL A  39      44.009  23.800  15.438  1.00 30.05           C  
ATOM    257  C   VAL A  39      42.665  23.224  15.854  1.00 32.31           C  
ATOM    258  O   VAL A  39      42.576  22.391  16.759  1.00 31.15           O  
ATOM    259  CB  VAL A  39      44.587  22.908  14.290  1.00 31.05           C  
ATOM    260  CG1 VAL A  39      45.850  23.522  13.732  1.00 30.49           C  
ATOM    261  CG2 VAL A  39      44.855  21.505  14.788  1.00 30.59           C  
ATOM    262  N   ASP A  40      41.625  23.705  15.185  1.00 32.97           N  
ATOM    263  CA  ASP A  40      40.253  23.261  15.395  1.00 35.81           C  
ATOM    264  C   ASP A  40      39.750  22.791  14.037  1.00 35.16           C  
ATOM    265  O   ASP A  40      39.493  23.603  13.149  1.00 32.64           O  
ATOM    266  CB  ASP A  40      39.387  24.424  15.886  1.00 41.09           C  
ATOM    267  CG  ASP A  40      39.248  24.455  17.393  1.00 46.46           C  
ATOM    268  OD1 ASP A  40      40.191  24.022  18.090  1.00 51.10           O  
ATOM    269  OD2 ASP A  40      38.196  24.924  17.882  1.00 48.13           O  
ATOM    270  N   THR A  41      39.635  21.484  13.861  1.00 35.70           N  
ATOM    271  CA  THR A  41      39.159  20.943  12.597  1.00 39.19           C  
ATOM    272  C   THR A  41      37.713  20.487  12.739  1.00 41.53           C  
ATOM    273  O   THR A  41      37.281  20.110  13.826  1.00 40.38           O  
ATOM    274  CB  THR A  41      39.993  19.735  12.160  1.00 38.49           C  
ATOM    275  OG1 THR A  41      39.870  18.696  13.140  1.00 39.36           O  
ATOM    276  CG2 THR A  41      41.456  20.120  12.022  1.00 39.49           C  
ATOM    277  N   PRO A  42      36.941  20.529  11.641  1.00 43.59           N  
ATOM    278  CA  PRO A  42      35.544  20.093  11.722  1.00 46.05           C  
ATOM    279  C   PRO A  42      35.528  18.625  12.149  1.00 49.00           C  
ATOM    280  O   PRO A  42      36.290  17.817  11.619  1.00 48.23           O  
ATOM    281  CB  PRO A  42      35.041  20.289  10.294  1.00 44.34           C  
ATOM    282  CG  PRO A  42      35.881  21.439   9.798  1.00 43.11           C  
ATOM    283  CD  PRO A  42      37.247  21.073  10.307  1.00 43.17           C  
ATOM    284  N   GLU A  43      34.675  18.286  13.112  1.00 52.81           N  
ATOM    285  CA  GLU A  43      34.594  16.913  13.601  1.00 56.72           C  
ATOM    286  C   GLU A  43      33.959  16.001  12.560  1.00 58.28           C  
ATOM    287  O   GLU A  43      33.112  16.432  11.779  1.00 58.86           O  
ATOM    288  CB  GLU A  43      33.779  16.851  14.901  1.00 58.51           C  
ATOM    289  CG  GLU A  43      34.289  17.743  16.041  1.00 59.33           C  
ATOM    290  CD  GLU A  43      35.714  17.424  16.474  1.00 60.25           C  
ATOM    291  OE1 GLU A  43      36.658  17.789  15.740  1.00 60.43           O  
ATOM    292  OE2 GLU A  43      35.889  16.807  17.548  1.00 57.83           O  
ATOM    293  N   THR A  44      34.375  14.740  12.554  1.00 60.39           N  
ATOM    294  CA  THR A  44      33.848  13.761  11.610  1.00 62.39           C  
ATOM    295  C   THR A  44      32.810  12.843  12.262  1.00 63.05           C  
ATOM    296  O   THR A  44      32.972  12.409  13.405  1.00 63.42           O  
ATOM    297  CB  THR A  44      34.984  12.899  11.024  1.00 62.46           C  
ATOM    298  OG1 THR A  44      35.836  13.722  10.220  1.00 64.12           O  
ATOM    299  CG2 THR A  44      34.423  11.780  10.168  1.00 65.03           C  
ATOM    300  N   VAL A  51      28.775  14.462  11.432  1.00 64.44           N  
ATOM    301  CA  VAL A  51      29.892  14.805  10.559  1.00 63.76           C  
ATOM    302  C   VAL A  51      29.744  16.235  10.057  1.00 62.30           C  
ATOM    303  O   VAL A  51      28.952  16.508   9.156  1.00 62.65           O  
ATOM    304  CB  VAL A  51      29.968  13.852   9.344  1.00 64.37           C  
ATOM    305  CG1 VAL A  51      31.148  14.225   8.456  1.00 64.33           C  
ATOM    306  CG2 VAL A  51      30.103  12.416   9.823  1.00 64.73           C  
ATOM    307  N   GLU A  52      30.514  17.142  10.650  1.00 60.89           N  
ATOM    308  CA  GLU A  52      30.474  18.551  10.281  1.00 59.20           C  
ATOM    309  C   GLU A  52      30.965  18.788   8.859  1.00 57.73           C  
ATOM    310  O   GLU A  52      31.576  17.915   8.243  1.00 57.28           O  
ATOM    311  CB  GLU A  52      31.332  19.375  11.243  1.00 60.35           C  
ATOM    312  CG  GLU A  52      30.924  19.288  12.701  1.00 61.31           C  
ATOM    313  CD  GLU A  52      31.870  20.056  13.606  1.00 62.30           C  
ATOM    314  OE1 GLU A  52      32.000  21.286  13.430  1.00 63.13           O  
ATOM    315  OE2 GLU A  52      32.486  19.429  14.492  1.00 61.52           O  
ATOM    316  N   LYS A  53      30.691  19.985   8.355  1.00 55.87           N  
ATOM    317  CA  LYS A  53      31.093  20.391   7.014  1.00 54.83           C  
ATOM    318  C   LYS A  53      32.619  20.458   6.943  1.00 51.99           C  
ATOM    319  O   LYS A  53      33.257  21.082   7.794  1.00 51.52           O  
ATOM    320  CB  LYS A  53      30.494  21.765   6.697  1.00 57.21           C  
ATOM    321  CG  LYS A  53      30.849  22.333   5.332  1.00 60.17           C  
ATOM    322  CD  LYS A  53      30.003  21.728   4.223  1.00 61.80           C  
ATOM    323  CE  LYS A  53      30.244  22.451   2.906  1.00 62.86           C  
ATOM    324  NZ  LYS A  53      29.366  21.948   1.812  1.00 66.04           N  
ATOM    325  N   TYR A  54      33.188  19.814   5.927  1.00 48.46           N  
ATOM    326  CA  TYR A  54      34.635  19.772   5.719  1.00 44.71           C  
ATOM    327  C   TYR A  54      35.348  18.829   6.688  1.00 42.42           C  
ATOM    328  O   TYR A  54      36.576  18.721   6.679  1.00 40.15           O  
ATOM    329  CB  TYR A  54      35.228  21.187   5.797  1.00 44.91           C  
ATOM    330  CG  TYR A  54      34.889  22.022   4.581  1.00 45.82           C  
ATOM    331  CD1 TYR A  54      35.322  21.637   3.311  1.00 46.96           C  
ATOM    332  CD2 TYR A  54      34.108  23.172   4.688  1.00 45.89           C  
ATOM    333  CE1 TYR A  54      34.982  22.368   2.178  1.00 47.47           C  
ATOM    334  CE2 TYR A  54      33.761  23.916   3.555  1.00 47.29           C  
ATOM    335  CZ  TYR A  54      34.201  23.504   2.305  1.00 48.14           C  
ATOM    336  OH  TYR A  54      33.843  24.201   1.173  1.00 49.27           O  
ATOM    337  N   GLY A  55      34.567  18.139   7.515  1.00 40.33           N  
ATOM    338  CA  GLY A  55      35.135  17.194   8.460  1.00 37.73           C  
ATOM    339  C   GLY A  55      35.872  16.098   7.717  1.00 36.29           C  
ATOM    340  O   GLY A  55      37.033  15.820   8.023  1.00 35.19           O  
ATOM    341  N   PRO A  56      35.225  15.444   6.737  1.00 36.45           N  
ATOM    342  CA  PRO A  56      35.909  14.385   5.993  1.00 37.03           C  
ATOM    343  C   PRO A  56      37.070  14.913   5.145  1.00 36.03           C  
ATOM    344  O   PRO A  56      38.046  14.200   4.918  1.00 35.65           O  
ATOM    345  CB  PRO A  56      34.785  13.761   5.160  1.00 37.71           C  
ATOM    346  CG  PRO A  56      33.808  14.873   5.001  1.00 39.39           C  
ATOM    347  CD  PRO A  56      33.799  15.500   6.369  1.00 38.12           C  
ATOM    348  N   GLU A  57      36.966  16.158   4.683  1.00 35.77           N  
ATOM    349  CA  GLU A  57      38.032  16.765   3.883  1.00 35.10           C  
ATOM    350  C   GLU A  57      39.280  16.907   4.744  1.00 31.97           C  
ATOM    351  O   GLU A  57      40.377  16.536   4.331  1.00 30.92           O  
ATOM    352  CB  GLU A  57      37.627  18.157   3.383  1.00 37.94           C  
ATOM    353  CG  GLU A  57      36.607  18.184   2.264  1.00 42.53           C  
ATOM    354  CD  GLU A  57      35.318  17.494   2.634  1.00 44.57           C  
ATOM    355  OE1 GLU A  57      34.891  17.614   3.801  1.00 43.94           O  
ATOM    356  OE2 GLU A  57      34.727  16.840   1.750  1.00 48.53           O  
ATOM    357  N   ALA A  58      39.094  17.459   5.941  1.00 30.14           N  
ATOM    358  CA  ALA A  58      40.184  17.660   6.890  1.00 30.32           C  
ATOM    359  C   ALA A  58      40.830  16.332   7.266  1.00 30.30           C  
ATOM    360  O   ALA A  58      42.051  16.220   7.302  1.00 30.77           O  
ATOM    361  CB  ALA A  58      39.663  18.361   8.142  1.00 28.96           C  
ATOM    362  N   SER A  59      40.003  15.326   7.541  1.00 31.46           N  
ATOM    363  CA  SER A  59      40.492  14.002   7.912  1.00 30.18           C  
ATOM    364  C   SER A  59      41.311  13.361   6.804  1.00 30.10           C  
ATOM    365  O   SER A  59      42.384  12.819   7.056  1.00 29.99           O  
ATOM    366  CB  SER A  59      39.327  13.070   8.263  1.00 30.11           C  
ATOM    367  OG  SER A  59      38.831  13.338   9.559  1.00 35.34           O  
ATOM    368  N   ALA A  60      40.798  13.417   5.578  1.00 29.68           N  
ATOM    369  CA  ALA A  60      41.494  12.826   4.441  1.00 29.84           C  
ATOM    370  C   ALA A  60      42.812  13.546   4.180  1.00 29.16           C  
ATOM    371  O   ALA A  60      43.813  12.926   3.815  1.00 29.65           O  
ATOM    372  CB  ALA A  60      40.612  12.889   3.209  1.00 29.95           C  
ATOM    373  N   PHE A  61      42.800  14.861   4.364  1.00 29.16           N  
ATOM    374  CA  PHE A  61      43.987  15.676   4.153  1.00 29.01           C  
ATOM    375  C   PHE A  61      45.092  15.217   5.103  1.00 28.13           C  
ATOM    376  O   PHE A  61      46.184  14.865   4.677  1.00 27.78           O  
ATOM    377  CB  PHE A  61      43.659  17.150   4.412  1.00 29.93           C  
ATOM    378  CG  PHE A  61      44.793  18.087   4.112  1.00 30.74           C  
ATOM    379  CD1 PHE A  61      45.162  18.355   2.800  1.00 32.83           C  
ATOM    380  CD2 PHE A  61      45.484  18.711   5.141  1.00 32.09           C  
ATOM    381  CE1 PHE A  61      46.205  19.237   2.518  1.00 34.60           C  
ATOM    382  CE2 PHE A  61      46.529  19.595   4.870  1.00 33.31           C  
ATOM    383  CZ  PHE A  61      46.888  19.858   3.558  1.00 32.14           C  
ATOM    384  N   THR A  62      44.786  15.218   6.395  1.00 28.72           N  
ATOM    385  CA  THR A  62      45.735  14.804   7.417  1.00 29.96           C  
ATOM    386  C   THR A  62      46.227  13.377   7.174  1.00 30.84           C  
ATOM    387  O   THR A  62      47.427  13.101   7.237  1.00 28.29           O  
ATOM    388  CB  THR A  62      45.079  14.900   8.808  1.00 31.07           C  
ATOM    389  OG1 THR A  62      44.737  16.268   9.069  1.00 35.80           O  
ATOM    390  CG2 THR A  62      46.015  14.407   9.888  1.00 33.52           C  
ATOM    391  N   LYS A  63      45.288  12.481   6.884  1.00 32.35           N  
ATOM    392  CA  LYS A  63      45.597  11.077   6.632  1.00 33.27           C  
ATOM    393  C   LYS A  63      46.578  10.899   5.472  1.00 33.37           C  
ATOM    394  O   LYS A  63      47.575  10.192   5.593  1.00 32.85           O  
ATOM    395  CB  LYS A  63      44.301  10.315   6.343  1.00 33.28           C  
ATOM    396  CG  LYS A  63      44.468   8.824   6.100  1.00 33.64           C  
ATOM    397  CD  LYS A  63      43.101   8.153   6.040  1.00 38.55           C  
ATOM    398  CE  LYS A  63      43.213   6.643   5.891  1.00 42.32           C  
ATOM    399  NZ  LYS A  63      43.898   6.268   4.623  1.00 45.04           N  
ATOM    400  N   LYS A  64      46.297  11.550   4.352  1.00 33.88           N  
ATOM    401  CA  LYS A  64      47.163  11.442   3.187  1.00 36.13           C  
ATOM    402  C   LYS A  64      48.559  11.995   3.464  1.00 34.92           C  
ATOM    403  O   LYS A  64      49.563  11.401   3.074  1.00 34.72           O  
ATOM    404  CB  LYS A  64      46.538  12.182   2.004  1.00 40.27           C  
ATOM    405  CG  LYS A  64      47.309  12.041   0.702  1.00 46.74           C  
ATOM    406  CD  LYS A  64      46.605  12.774  -0.428  1.00 51.25           C  
ATOM    407  CE  LYS A  64      47.417  12.729  -1.713  1.00 54.88           C  
ATOM    408  NZ  LYS A  64      46.816  13.607  -2.763  1.00 56.82           N  
ATOM    409  N   MET A  65      48.616  13.126   4.157  1.00 34.74           N  
ATOM    410  CA  MET A  65      49.888  13.768   4.471  1.00 34.55           C  
ATOM    411  C   MET A  65      50.742  12.901   5.387  1.00 33.26           C  
ATOM    412  O   MET A  65      51.957  12.802   5.214  1.00 32.28           O  
ATOM    413  CB  MET A  65      49.627  15.124   5.132  1.00 35.80           C  
ATOM    414  CG  MET A  65      50.741  16.133   4.964  1.00 37.58           C  
ATOM    415  SD  MET A  65      50.289  17.760   5.613  1.00 38.32           S  
ATOM    416  CE  MET A  65      51.863  18.281   6.300  1.00 38.70           C  
ATOM    417  N   GLU A  66      50.095  12.262   6.354  1.00 32.82           N  
ATOM    418  CA  GLU A  66      50.784  11.420   7.324  1.00 34.16           C  
ATOM    419  C   GLU A  66      51.192  10.041   6.810  1.00 34.39           C  
ATOM    420  O   GLU A  66      52.312   9.593   7.057  1.00 33.46           O  
ATOM    421  CB  GLU A  66      49.912  11.269   8.575  1.00 35.24           C  
ATOM    422  CG  GLU A  66      49.779  12.554   9.374  1.00 38.21           C  
ATOM    423  CD  GLU A  66      48.606  12.538  10.340  1.00 41.08           C  
ATOM    424  OE1 GLU A  66      48.498  13.486  11.148  1.00 40.67           O  
ATOM    425  OE2 GLU A  66      47.789  11.589  10.286  1.00 39.73           O  
ATOM    426  N   GLU A  67      50.286   9.370   6.104  1.00 35.27           N  
ATOM    427  CA  GLU A  67      50.562   8.036   5.573  1.00 36.34           C  
ATOM    428  C   GLU A  67      51.617   8.001   4.462  1.00 36.44           C  
ATOM    429  O   GLU A  67      52.331   7.011   4.309  1.00 37.02           O  
ATOM    430  CB  GLU A  67      49.269   7.400   5.060  1.00 37.13           C  
ATOM    431  CG  GLU A  67      48.312   6.960   6.152  1.00 40.29           C  
ATOM    432  CD  GLU A  67      47.052   6.306   5.603  1.00 42.86           C  
ATOM    433  OE1 GLU A  67      46.226   5.828   6.412  1.00 42.03           O  
ATOM    434  OE2 GLU A  67      46.885   6.274   4.364  1.00 43.82           O  
ATOM    435  N   ASN A  68      51.719   9.085   3.700  1.00 36.92           N  
ATOM    436  CA  ASN A  68      52.669   9.165   2.593  1.00 37.42           C  
ATOM    437  C   ASN A  68      54.042   9.697   2.988  1.00 37.72           C  
ATOM    438  O   ASN A  68      54.978   9.657   2.186  1.00 37.20           O  
ATOM    439  CB  ASN A  68      52.091  10.050   1.487  1.00 39.14           C  
ATOM    440  CG  ASN A  68      50.855   9.447   0.842  1.00 44.04           C  
ATOM    441  OD1 ASN A  68      50.018  10.164   0.292  1.00 46.92           O  
ATOM    442  ND2 ASN A  68      50.741   8.123   0.893  1.00 43.25           N  
ATOM    443  N   ALA A  69      54.163  10.192   4.217  1.00 36.20           N  
ATOM    444  CA  ALA A  69      55.426  10.746   4.691  1.00 35.69           C  
ATOM    445  C   ALA A  69      56.493   9.688   4.927  1.00 35.07           C  
ATOM    446  O   ALA A  69      56.189   8.561   5.308  1.00 37.08           O  
ATOM    447  CB  ALA A  69      55.198  11.547   5.980  1.00 34.06           C  
ATOM    448  N   LYS A  70      57.745  10.065   4.689  1.00 33.58           N  
ATOM    449  CA  LYS A  70      58.884   9.177   4.897  1.00 34.42           C  
ATOM    450  C   LYS A  70      59.258   9.271   6.365  1.00 33.70           C  
ATOM    451  O   LYS A  70      59.611   8.276   6.994  1.00 33.97           O  
ATOM    452  CB  LYS A  70      60.089   9.633   4.066  1.00 35.86           C  
ATOM    453  CG  LYS A  70      59.911   9.543   2.564  1.00 38.90           C  
ATOM    454  CD  LYS A  70      60.987  10.339   1.825  1.00 41.26           C  
ATOM    455  CE  LYS A  70      62.390   9.919   2.215  1.00 41.18           C  
ATOM    456  NZ  LYS A  70      63.415  10.620   1.389  1.00 40.48           N  
ATOM    457  N   LYS A  71      59.181  10.489   6.897  1.00 32.54           N  
ATOM    458  CA  LYS A  71      59.522  10.755   8.285  1.00 32.85           C  
ATOM    459  C   LYS A  71      58.444  11.578   8.986  1.00 31.58           C  
ATOM    460  O   LYS A  71      57.952  12.570   8.447  1.00 32.06           O  
ATOM    461  CB  LYS A  71      60.847  11.520   8.365  1.00 33.78           C  
ATOM    462  CG  LYS A  71      62.023  10.847   7.679  1.00 38.00           C  
ATOM    463  CD  LYS A  71      63.261  11.736   7.744  1.00 39.70           C  
ATOM    464  CE  LYS A  71      64.435  11.139   6.981  1.00 39.88           C  
ATOM    465  NZ  LYS A  71      65.646  12.000   7.078  1.00 42.12           N  
ATOM    466  N   ILE A  72      58.082  11.153  10.189  1.00 29.09           N  
ATOM    467  CA  ILE A  72      57.098  11.863  10.993  1.00 27.09           C  
ATOM    468  C   ILE A  72      57.857  12.314  12.227  1.00 25.92           C  
ATOM    469  O   ILE A  72      58.633  11.547  12.797  1.00 25.81           O  
ATOM    470  CB  ILE A  72      55.935  10.947  11.445  1.00 26.59           C  
ATOM    471  CG1 ILE A  72      55.115  10.488  10.233  1.00 28.34           C  
ATOM    472  CG2 ILE A  72      55.052  11.685  12.445  1.00 24.69           C  
ATOM    473  CD1 ILE A  72      54.421  11.599   9.488  1.00 28.97           C  
ATOM    474  N   GLU A  73      57.667  13.565  12.620  1.00 24.66           N  
ATOM    475  CA  GLU A  73      58.326  14.073  13.811  1.00 24.15           C  
ATOM    476  C   GLU A  73      57.298  14.792  14.667  1.00 24.33           C  
ATOM    477  O   GLU A  73      56.333  15.366  14.149  1.00 23.51           O  
ATOM    478  CB  GLU A  73      59.455  15.031  13.441  1.00 26.00           C  
ATOM    479  CG  GLU A  73      60.486  14.420  12.519  1.00 30.28           C  
ATOM    480  CD  GLU A  73      61.548  15.413  12.115  1.00 34.42           C  
ATOM    481  OE1 GLU A  73      62.610  15.454  12.770  1.00 36.54           O  
ATOM    482  OE2 GLU A  73      61.309  16.164  11.149  1.00 36.02           O  
ATOM    483  N   VAL A  74      57.510  14.734  15.976  1.00 23.31           N  
ATOM    484  CA  VAL A  74      56.636  15.372  16.941  1.00 24.97           C  
ATOM    485  C   VAL A  74      57.432  16.452  17.663  1.00 25.20           C  
ATOM    486  O   VAL A  74      58.611  16.274  17.983  1.00 25.97           O  
ATOM    487  CB  VAL A  74      56.109  14.359  17.987  1.00 24.71           C  
ATOM    488  CG1 VAL A  74      55.321  13.263  17.299  1.00 26.22           C  
ATOM    489  CG2 VAL A  74      57.256  13.766  18.753  1.00 27.66           C  
ATOM    490  N   GLU A  75      56.781  17.574  17.912  1.00 22.64           N  
ATOM    491  CA  GLU A  75      57.424  18.680  18.596  1.00 22.80           C  
ATOM    492  C   GLU A  75      56.515  19.195  19.710  1.00 22.71           C  
ATOM    493  O   GLU A  75      55.449  19.749  19.448  1.00 21.60           O  
ATOM    494  CB  GLU A  75      57.724  19.785  17.583  1.00 22.79           C  
ATOM    495  CG  GLU A  75      58.176  21.110  18.164  1.00 26.64           C  
ATOM    496  CD  GLU A  75      58.489  22.106  17.070  1.00 26.48           C  
ATOM    497  OE1 GLU A  75      59.676  22.273  16.728  1.00 28.25           O  
ATOM    498  OE2 GLU A  75      57.540  22.704  16.530  1.00 28.51           O  
ATOM    499  N   PHE A  76      56.924  18.978  20.955  1.00 22.77           N  
ATOM    500  CA  PHE A  76      56.141  19.456  22.085  1.00 23.53           C  
ATOM    501  C   PHE A  76      56.405  20.942  22.272  1.00 24.61           C  
ATOM    502  O   PHE A  76      57.469  21.431  21.906  1.00 24.41           O  
ATOM    503  CB  PHE A  76      56.520  18.706  23.362  1.00 25.91           C  
ATOM    504  CG  PHE A  76      56.009  17.294  23.409  1.00 26.17           C  
ATOM    505  CD1 PHE A  76      56.774  16.244  22.907  1.00 27.27           C  
ATOM    506  CD2 PHE A  76      54.758  17.018  23.950  1.00 24.89           C  
ATOM    507  CE1 PHE A  76      56.301  14.932  22.945  1.00 27.24           C  
ATOM    508  CE2 PHE A  76      54.272  15.709  23.994  1.00 28.96           C  
ATOM    509  CZ  PHE A  76      55.046  14.664  23.491  1.00 27.03           C  
ATOM    510  N   ASP A  77      55.438  21.670  22.821  1.00 25.61           N  
ATOM    511  CA  ASP A  77      55.653  23.094  23.041  1.00 25.46           C  
ATOM    512  C   ASP A  77      56.194  23.252  24.458  1.00 28.21           C  
ATOM    513  O   ASP A  77      56.552  22.257  25.099  1.00 27.32           O  
ATOM    514  CB  ASP A  77      54.357  23.889  22.875  1.00 24.56           C  
ATOM    515  CG  ASP A  77      54.614  25.336  22.467  1.00 26.16           C  
ATOM    516  OD1 ASP A  77      55.646  25.904  22.890  1.00 27.09           O  
ATOM    517  OD2 ASP A  77      53.786  25.909  21.734  1.00 23.24           O  
ATOM    518  N   LYS A  78      56.230  24.484  24.956  1.00 29.00           N  
ATOM    519  CA  LYS A  78      56.770  24.753  26.290  1.00 31.63           C  
ATOM    520  C   LYS A  78      55.770  24.659  27.442  1.00 31.18           C  
ATOM    521  O   LYS A  78      56.160  24.764  28.607  1.00 33.35           O  
ATOM    522  CB  LYS A  78      57.436  26.135  26.306  1.00 33.08           C  
ATOM    523  CG  LYS A  78      56.476  27.271  26.013  1.00 39.09           C  
ATOM    524  CD  LYS A  78      57.188  28.615  25.983  1.00 42.77           C  
ATOM    525  CE  LYS A  78      56.199  29.740  25.725  1.00 45.22           C  
ATOM    526  NZ  LYS A  78      55.151  29.805  26.788  1.00 47.96           N  
ATOM    527  N   GLY A  79      54.492  24.466  27.125  1.00 28.66           N  
ATOM    528  CA  GLY A  79      53.481  24.356  28.163  1.00 27.61           C  
ATOM    529  C   GLY A  79      53.177  22.911  28.540  1.00 28.48           C  
ATOM    530  O   GLY A  79      54.030  22.033  28.400  1.00 26.33           O  
ATOM    531  N   GLN A  80      51.963  22.652  29.021  1.00 26.96           N  
ATOM    532  CA  GLN A  80      51.585  21.294  29.405  1.00 28.97           C  
ATOM    533  C   GLN A  80      51.623  20.385  28.171  1.00 28.03           C  
ATOM    534  O   GLN A  80      51.167  20.774  27.093  1.00 26.56           O  
ATOM    535  CB  GLN A  80      50.206  21.322  30.064  1.00 29.53           C  
ATOM    536  CG  GLN A  80      50.208  22.236  31.283  1.00 33.77           C  
ATOM    537  CD  GLN A  80      48.885  22.309  32.008  1.00 36.03           C  
ATOM    538  OE1 GLN A  80      48.700  23.157  32.887  1.00 39.05           O  
ATOM    539  NE2 GLN A  80      47.962  21.423  31.663  1.00 34.54           N  
ATOM    540  N   ARG A  81      52.177  19.185  28.332  1.00 27.95           N  
ATOM    541  CA  ARG A  81      52.334  18.248  27.213  1.00 30.01           C  
ATOM    542  C   ARG A  81      51.189  17.274  26.922  1.00 28.60           C  
ATOM    543  O   ARG A  81      51.213  16.597  25.892  1.00 28.33           O  
ATOM    544  CB  ARG A  81      53.620  17.425  27.386  1.00 31.12           C  
ATOM    545  CG  ARG A  81      54.850  18.203  27.849  1.00 36.97           C  
ATOM    546  CD  ARG A  81      55.285  19.272  26.871  1.00 39.82           C  
ATOM    547  NE  ARG A  81      56.522  19.929  27.299  1.00 41.26           N  
ATOM    548  CZ  ARG A  81      57.682  19.299  27.463  1.00 44.43           C  
ATOM    549  NH1 ARG A  81      57.768  17.996  27.238  1.00 48.53           N  
ATOM    550  NH2 ARG A  81      58.758  19.967  27.847  1.00 42.99           N  
ATOM    551  N   THR A  82      50.208  17.172  27.815  1.00 27.79           N  
ATOM    552  CA  THR A  82      49.080  16.259  27.585  1.00 26.89           C  
ATOM    553  C   THR A  82      47.796  16.888  28.097  1.00 26.30           C  
ATOM    554  O   THR A  82      47.818  17.604  29.098  1.00 26.69           O  
ATOM    555  CB  THR A  82      49.259  14.911  28.326  1.00 27.88           C  
ATOM    556  OG1 THR A  82      49.132  15.125  29.734  1.00 30.80           O  
ATOM    557  CG2 THR A  82      50.623  14.314  28.045  1.00 27.12           C  
ATOM    558  N   ASP A  83      46.681  16.638  27.416  1.00 25.14           N  
ATOM    559  CA  ASP A  83      45.409  17.193  27.868  1.00 26.41           C  
ATOM    560  C   ASP A  83      44.751  16.268  28.896  1.00 28.12           C  
ATOM    561  O   ASP A  83      45.323  15.241  29.281  1.00 26.15           O  
ATOM    562  CB  ASP A  83      44.460  17.454  26.687  1.00 25.57           C  
ATOM    563  CG  ASP A  83      44.058  16.189  25.950  1.00 26.06           C  
ATOM    564  OD1 ASP A  83      44.293  15.075  26.462  1.00 21.94           O  
ATOM    565  OD2 ASP A  83      43.485  16.320  24.851  1.00 28.47           O  
ATOM    566  N   LYS A  84      43.549  16.628  29.334  1.00 29.14           N  
ATOM    567  CA  LYS A  84      42.842  15.842  30.335  1.00 30.89           C  
ATOM    568  C   LYS A  84      42.513  14.417  29.898  1.00 29.51           C  
ATOM    569  O   LYS A  84      42.302  13.550  30.736  1.00 29.78           O  
ATOM    570  CB  LYS A  84      41.566  16.574  30.765  1.00 34.39           C  
ATOM    571  CG  LYS A  84      40.563  16.816  29.647  1.00 39.47           C  
ATOM    572  CD  LYS A  84      39.456  17.766  30.091  1.00 43.95           C  
ATOM    573  CE  LYS A  84      38.705  17.224  31.297  1.00 47.61           C  
ATOM    574  NZ  LYS A  84      37.661  18.168  31.786  1.00 52.01           N  
ATOM    575  N   TYR A  85      42.489  14.169  28.593  1.00 28.89           N  
ATOM    576  CA  TYR A  85      42.178  12.837  28.086  1.00 27.80           C  
ATOM    577  C   TYR A  85      43.401  11.968  27.798  1.00 27.26           C  
ATOM    578  O   TYR A  85      43.283  10.916  27.172  1.00 25.61           O  
ATOM    579  CB  TYR A  85      41.311  12.933  26.829  1.00 29.55           C  
ATOM    580  CG  TYR A  85      40.009  13.663  27.057  1.00 32.82           C  
ATOM    581  CD1 TYR A  85      39.897  15.026  26.789  1.00 34.17           C  
ATOM    582  CD2 TYR A  85      38.893  12.996  27.571  1.00 34.59           C  
ATOM    583  CE1 TYR A  85      38.708  15.711  27.027  1.00 34.92           C  
ATOM    584  CE2 TYR A  85      37.699  13.673  27.816  1.00 33.68           C  
ATOM    585  CZ  TYR A  85      37.615  15.029  27.542  1.00 36.09           C  
ATOM    586  OH  TYR A  85      36.445  15.711  27.781  1.00 38.80           O  
ATOM    587  N   GLY A  86      44.571  12.410  28.258  1.00 26.18           N  
ATOM    588  CA  GLY A  86      45.789  11.642  28.057  1.00 24.46           C  
ATOM    589  C   GLY A  86      46.460  11.782  26.701  1.00 24.37           C  
ATOM    590  O   GLY A  86      47.433  11.088  26.418  1.00 24.49           O  
ATOM    591  N   ARG A  87      45.950  12.676  25.858  1.00 22.66           N  
ATOM    592  CA  ARG A  87      46.535  12.879  24.537  1.00 22.88           C  
ATOM    593  C   ARG A  87      47.707  13.859  24.582  1.00 22.68           C  
ATOM    594  O   ARG A  87      47.654  14.865  25.286  1.00 20.45           O  
ATOM    595  CB  ARG A  87      45.478  13.412  23.573  1.00 21.09           C  
ATOM    596  CG  ARG A  87      44.253  12.524  23.461  1.00 23.11           C  
ATOM    597  CD  ARG A  87      43.229  13.134  22.534  1.00 24.85           C  
ATOM    598  NE  ARG A  87      42.703  14.404  23.030  1.00 27.33           N  
ATOM    599  CZ  ARG A  87      41.776  15.122  22.398  1.00 29.60           C  
ATOM    600  NH1 ARG A  87      41.276  14.696  21.245  1.00 29.86           N  
ATOM    601  NH2 ARG A  87      41.346  16.261  22.916  1.00 29.23           N  
ATOM    602  N   GLY A  88      48.760  13.555  23.830  1.00 21.42           N  
ATOM    603  CA  GLY A  88      49.913  14.438  23.778  1.00 22.54           C  
ATOM    604  C   GLY A  88      49.559  15.667  22.952  1.00 22.10           C  
ATOM    605  O   GLY A  88      48.854  15.564  21.949  1.00 23.43           O  
ATOM    606  N   LEU A  89      50.029  16.832  23.380  1.00 23.15           N  
ATOM    607  CA  LEU A  89      49.754  18.086  22.678  1.00 21.10           C  
ATOM    608  C   LEU A  89      51.022  18.505  21.948  1.00 22.53           C  
ATOM    609  O   LEU A  89      52.012  18.885  22.578  1.00 20.82           O  
ATOM    610  CB  LEU A  89      49.340  19.163  23.683  1.00 22.91           C  
ATOM    611  CG  LEU A  89      48.056  18.826  24.457  1.00 25.16           C  
ATOM    612  CD1 LEU A  89      47.760  19.903  25.498  1.00 25.46           C  
ATOM    613  CD2 LEU A  89      46.900  18.707  23.482  1.00 24.75           C  
ATOM    614  N   ALA A  90      50.995  18.450  20.620  1.00 20.48           N  
ATOM    615  CA  ALA A  90      52.189  18.786  19.861  1.00 19.52           C  
ATOM    616  C   ALA A  90      51.951  19.254  18.446  1.00 19.31           C  
ATOM    617  O   ALA A  90      50.831  19.216  17.932  1.00 19.53           O  
ATOM    618  CB  ALA A  90      53.108  17.577  19.828  1.00 20.97           C  
ATOM    619  N   TYR A  91      53.038  19.708  17.831  1.00 19.24           N  
ATOM    620  CA  TYR A  91      53.042  20.129  16.444  1.00 19.55           C  
ATOM    621  C   TYR A  91      53.567  18.867  15.763  1.00 20.45           C  
ATOM    622  O   TYR A  91      54.536  18.269  16.229  1.00 22.61           O  
ATOM    623  CB  TYR A  91      54.026  21.283  16.234  1.00 20.38           C  
ATOM    624  CG  TYR A  91      53.702  22.516  17.047  1.00 23.57           C  
ATOM    625  CD1 TYR A  91      52.622  23.339  16.712  1.00 22.85           C  
ATOM    626  CD2 TYR A  91      54.470  22.857  18.157  1.00 25.21           C  
ATOM    627  CE1 TYR A  91      52.318  24.473  17.466  1.00 24.95           C  
ATOM    628  CE2 TYR A  91      54.175  23.987  18.921  1.00 26.51           C  
ATOM    629  CZ  TYR A  91      53.098  24.786  18.569  1.00 24.50           C  
ATOM    630  OH  TYR A  91      52.800  25.881  19.332  1.00 28.31           O  
ATOM    631  N   ILE A  92      52.918  18.444  14.689  1.00 21.29           N  
ATOM    632  CA  ILE A  92      53.337  17.241  13.982  1.00 21.12           C  
ATOM    633  C   ILE A  92      53.909  17.638  12.627  1.00 21.52           C  
ATOM    634  O   ILE A  92      53.326  18.458  11.918  1.00 21.75           O  
ATOM    635  CB  ILE A  92      52.149  16.286  13.744  1.00 22.17           C  
ATOM    636  CG1 ILE A  92      51.426  16.001  15.065  1.00 22.71           C  
ATOM    637  CG2 ILE A  92      52.638  14.995  13.089  1.00 21.10           C  
ATOM    638  CD1 ILE A  92      52.203  15.162  16.032  1.00 18.95           C  
ATOM    639  N   TYR A  93      55.046  17.046  12.282  1.00 20.00           N  
ATOM    640  CA  TYR A  93      55.709  17.309  11.014  1.00 21.59           C  
ATOM    641  C   TYR A  93      55.750  16.060  10.137  1.00 23.01           C  
ATOM    642  O   TYR A  93      56.025  14.955  10.617  1.00 23.58           O  
ATOM    643  CB  TYR A  93      57.140  17.788  11.258  1.00 19.90           C  
ATOM    644  CG  TYR A  93      57.231  19.114  11.973  1.00 19.82           C  
ATOM    645  CD1 TYR A  93      57.340  20.308  11.261  1.00 22.51           C  
ATOM    646  CD2 TYR A  93      57.209  19.176  13.365  1.00 20.88           C  
ATOM    647  CE1 TYR A  93      57.431  21.538  11.922  1.00 23.44           C  
ATOM    648  CE2 TYR A  93      57.295  20.395  14.036  1.00 19.92           C  
ATOM    649  CZ  TYR A  93      57.408  21.569  13.308  1.00 21.95           C  
ATOM    650  OH  TYR A  93      57.503  22.769  13.967  1.00 23.51           O  
ATOM    651  N   ALA A  94      55.452  16.246   8.854  1.00 22.19           N  
ATOM    652  CA  ALA A  94      55.492  15.162   7.874  1.00 24.17           C  
ATOM    653  C   ALA A  94      56.543  15.608   6.855  1.00 26.10           C  
ATOM    654  O   ALA A  94      56.351  16.606   6.157  1.00 25.96           O  
ATOM    655  CB  ALA A  94      54.139  15.000   7.206  1.00 22.15           C  
ATOM    656  N   ASP A  95      57.661  14.886   6.801  1.00 27.33           N  
ATOM    657  CA  ASP A  95      58.755  15.215   5.891  1.00 28.51           C  
ATOM    658  C   ASP A  95      59.117  16.692   5.983  1.00 29.06           C  
ATOM    659  O   ASP A  95      59.279  17.371   4.973  1.00 29.25           O  
ATOM    660  CB  ASP A  95      58.377  14.844   4.456  1.00 28.54           C  
ATOM    661  CG  ASP A  95      58.316  13.337   4.247  1.00 29.57           C  
ATOM    662  OD1 ASP A  95      57.556  12.887   3.367  1.00 31.70           O  
ATOM    663  OD2 ASP A  95      59.038  12.608   4.963  1.00 30.64           O  
ATOM    664  N   GLY A  96      59.235  17.183   7.211  1.00 28.86           N  
ATOM    665  CA  GLY A  96      59.593  18.573   7.420  1.00 28.91           C  
ATOM    666  C   GLY A  96      58.468  19.587   7.347  1.00 28.19           C  
ATOM    667  O   GLY A  96      58.649  20.741   7.745  1.00 29.92           O  
ATOM    668  N   LYS A  97      57.312  19.183   6.833  1.00 28.58           N  
ATOM    669  CA  LYS A  97      56.177  20.103   6.736  1.00 27.42           C  
ATOM    670  C   LYS A  97      55.250  19.934   7.933  1.00 24.60           C  
ATOM    671  O   LYS A  97      54.782  18.832   8.200  1.00 20.73           O  
ATOM    672  CB  LYS A  97      55.383  19.860   5.443  1.00 32.30           C  
ATOM    673  CG  LYS A  97      56.007  20.459   4.187  1.00 38.10           C  
ATOM    674  CD  LYS A  97      57.296  19.753   3.789  1.00 42.73           C  
ATOM    675  CE  LYS A  97      57.022  18.369   3.213  1.00 47.80           C  
ATOM    676  NZ  LYS A  97      58.263  17.747   2.650  1.00 51.08           N  
ATOM    677  N   MET A  98      54.977  21.028   8.642  1.00 22.37           N  
ATOM    678  CA  MET A  98      54.102  20.968   9.810  1.00 23.70           C  
ATOM    679  C   MET A  98      52.650  20.754   9.389  1.00 22.91           C  
ATOM    680  O   MET A  98      52.082  21.566   8.658  1.00 22.68           O  
ATOM    681  CB  MET A  98      54.199  22.261  10.628  1.00 23.39           C  
ATOM    682  CG  MET A  98      53.620  22.133  12.029  1.00 25.39           C  
ATOM    683  SD  MET A  98      53.201  23.704  12.809  1.00 27.01           S  
ATOM    684  CE  MET A  98      54.829  24.514  12.899  1.00 27.66           C  
ATOM    685  N   VAL A  99      52.053  19.664   9.860  1.00 21.81           N  
ATOM    686  CA  VAL A  99      50.669  19.354   9.532  1.00 21.26           C  
ATOM    687  C   VAL A  99      49.705  20.403  10.094  1.00 21.38           C  
ATOM    688  O   VAL A  99      48.714  20.750   9.447  1.00 20.83           O  
ATOM    689  CB  VAL A  99      50.260  17.953  10.074  1.00 21.62           C  
ATOM    690  CG1 VAL A  99      48.798  17.652   9.707  1.00 19.13           C  
ATOM    691  CG2 VAL A  99      51.187  16.877   9.490  1.00 23.66           C  
ATOM    692  N   ASN A 100      49.990  20.897  11.298  1.00 21.74           N  
ATOM    693  CA  ASN A 100      49.138  21.908  11.926  1.00 20.87           C  
ATOM    694  C   ASN A 100      49.005  23.113  10.984  1.00 21.29           C  
ATOM    695  O   ASN A 100      47.901  23.613  10.735  1.00 18.99           O  
ATOM    696  CB  ASN A 100      49.741  22.383  13.253  1.00 21.00           C  
ATOM    697  CG  ASN A 100      50.161  21.241  14.156  1.00 21.00           C  
ATOM    698  OD1 ASN A 100      50.894  20.349  13.741  1.00 21.28           O  
ATOM    699  ND2 ASN A 100      49.713  21.276  15.412  1.00 19.38           N  
ATOM    700  N   GLU A 101      50.138  23.567  10.457  1.00 20.12           N  
ATOM    701  CA  GLU A 101      50.163  24.721   9.557  1.00 23.16           C  
ATOM    702  C   GLU A 101      49.482  24.466   8.209  1.00 21.79           C  
ATOM    703  O   GLU A 101      48.718  25.306   7.727  1.00 20.97           O  
ATOM    704  CB  GLU A 101      51.607  25.167   9.317  1.00 24.94           C  
ATOM    705  CG  GLU A 101      51.721  26.485   8.566  1.00 29.75           C  
ATOM    706  CD  GLU A 101      53.151  26.816   8.191  1.00 35.67           C  
ATOM    707  OE1 GLU A 101      53.375  27.912   7.634  1.00 40.11           O  
ATOM    708  OE2 GLU A 101      54.049  25.981   8.448  1.00 37.30           O  
ATOM    709  N   ALA A 102      49.763  23.312   7.607  1.00 21.95           N  
ATOM    710  CA  ALA A 102      49.175  22.945   6.319  1.00 22.41           C  
ATOM    711  C   ALA A 102      47.648  22.966   6.383  1.00 22.32           C  
ATOM    712  O   ALA A 102      46.988  23.505   5.494  1.00 23.46           O  
ATOM    713  CB  ALA A 102      49.670  21.555   5.885  1.00 22.94           C  
ATOM    714  N   LEU A 103      47.086  22.394   7.441  1.00 23.49           N  
ATOM    715  CA  LEU A 103      45.630  22.365   7.609  1.00 23.79           C  
ATOM    716  C   LEU A 103      45.024  23.758   7.607  1.00 22.67           C  
ATOM    717  O   LEU A 103      44.034  24.018   6.923  1.00 23.90           O  
ATOM    718  CB  LEU A 103      45.249  21.686   8.931  1.00 25.45           C  
ATOM    719  CG  LEU A 103      45.119  20.163   8.978  1.00 27.38           C  
ATOM    720  CD1 LEU A 103      44.967  19.719  10.433  1.00 26.63           C  
ATOM    721  CD2 LEU A 103      43.919  19.717   8.156  1.00 26.07           C  
ATOM    722  N   VAL A 104      45.604  24.645   8.406  1.00 23.69           N  
ATOM    723  CA  VAL A 104      45.101  26.009   8.503  1.00 22.04           C  
ATOM    724  C   VAL A 104      45.259  26.746   7.175  1.00 20.83           C  
ATOM    725  O   VAL A 104      44.321  27.392   6.707  1.00 21.91           O  
ATOM    726  CB  VAL A 104      45.833  26.791   9.629  1.00 24.82           C  
ATOM    727  CG1 VAL A 104      45.349  28.242   9.671  1.00 24.54           C  
ATOM    728  CG2 VAL A 104      45.576  26.116  10.978  1.00 23.15           C  
ATOM    729  N   ARG A 105      46.434  26.625   6.563  1.00 21.45           N  
ATOM    730  CA  ARG A 105      46.724  27.303   5.297  1.00 23.22           C  
ATOM    731  C   ARG A 105      45.800  26.870   4.175  1.00 25.34           C  
ATOM    732  O   ARG A 105      45.440  27.675   3.313  1.00 24.46           O  
ATOM    733  CB  ARG A 105      48.178  27.059   4.864  1.00 24.55           C  
ATOM    734  CG  ARG A 105      48.556  27.765   3.559  1.00 24.33           C  
ATOM    735  CD  ARG A 105      48.476  29.292   3.700  1.00 27.37           C  
ATOM    736  NE  ARG A 105      48.751  30.000   2.442  1.00 27.07           N  
ATOM    737  CZ  ARG A 105      47.874  30.141   1.450  1.00 28.50           C  
ATOM    738  NH1 ARG A 105      46.652  29.628   1.558  1.00 28.05           N  
ATOM    739  NH2 ARG A 105      48.219  30.790   0.344  1.00 25.91           N  
ATOM    740  N   GLN A 106      45.429  25.594   4.188  1.00 25.78           N  
ATOM    741  CA  GLN A 106      44.540  25.035   3.180  1.00 27.01           C  
ATOM    742  C   GLN A 106      43.083  25.373   3.518  1.00 27.31           C  
ATOM    743  O   GLN A 106      42.172  25.030   2.773  1.00 26.99           O  
ATOM    744  CB  GLN A 106      44.711  23.517   3.125  1.00 29.15           C  
ATOM    745  CG  GLN A 106      44.284  22.889   1.813  1.00 33.22           C  
ATOM    746  CD  GLN A 106      45.283  23.132   0.695  1.00 33.99           C  
ATOM    747  OE1 GLN A 106      45.029  22.802  -0.462  1.00 37.78           O  
ATOM    748  NE2 GLN A 106      46.426  23.702   1.038  1.00 36.51           N  
ATOM    749  N   GLY A 107      42.873  26.044   4.646  1.00 26.41           N  
ATOM    750  CA  GLY A 107      41.524  26.408   5.050  1.00 29.19           C  
ATOM    751  C   GLY A 107      40.695  25.249   5.582  1.00 27.86           C  
ATOM    752  O   GLY A 107      39.466  25.278   5.502  1.00 27.65           O  
ATOM    753  N   LEU A 108      41.357  24.231   6.129  1.00 27.68           N  
ATOM    754  CA  LEU A 108      40.655  23.061   6.663  1.00 27.88           C  
ATOM    755  C   LEU A 108      40.622  23.022   8.183  1.00 28.64           C  
ATOM    756  O   LEU A 108      40.278  22.005   8.788  1.00 29.86           O  
ATOM    757  CB  LEU A 108      41.287  21.780   6.126  1.00 27.52           C  
ATOM    758  CG  LEU A 108      41.118  21.612   4.617  1.00 28.87           C  
ATOM    759  CD1 LEU A 108      41.979  20.459   4.112  1.00 27.77           C  
ATOM    760  CD2 LEU A 108      39.644  21.380   4.308  1.00 28.32           C  
ATOM    761  N   ALA A 109      40.980  24.142   8.796  1.00 30.03           N  
ATOM    762  CA  ALA A 109      40.978  24.258  10.242  1.00 29.44           C  
ATOM    763  C   ALA A 109      41.162  25.712  10.623  1.00 30.56           C  
ATOM    764  O   ALA A 109      41.684  26.507   9.841  1.00 28.33           O  
ATOM    765  CB  ALA A 109      42.099  23.413  10.845  1.00 29.52           C  
ATOM    766  N   LYS A 110      40.717  26.053  11.826  1.00 30.69           N  
ATOM    767  CA  LYS A 110      40.853  27.402  12.340  1.00 31.65           C  
ATOM    768  C   LYS A 110      41.869  27.348  13.474  1.00 31.32           C  
ATOM    769  O   LYS A 110      42.109  26.285  14.046  1.00 30.20           O  
ATOM    770  CB  LYS A 110      39.501  27.910  12.848  1.00 35.84           C  
ATOM    771  CG  LYS A 110      38.429  27.920  11.764  1.00 40.48           C  
ATOM    772  CD  LYS A 110      37.196  28.734  12.152  1.00 44.38           C  
ATOM    773  CE  LYS A 110      36.311  28.019  13.158  1.00 44.64           C  
ATOM    774  NZ  LYS A 110      35.069  28.811  13.424  1.00 48.96           N  
ATOM    775  N   VAL A 111      42.492  28.477  13.780  1.00 30.87           N  
ATOM    776  CA  VAL A 111      43.460  28.502  14.860  1.00 33.29           C  
ATOM    777  C   VAL A 111      42.662  28.508  16.155  1.00 37.05           C  
ATOM    778  O   VAL A 111      41.773  29.342  16.333  1.00 36.12           O  
ATOM    779  CB  VAL A 111      44.354  29.757  14.806  1.00 31.98           C  
ATOM    780  CG1 VAL A 111      45.270  29.789  16.014  1.00 30.93           C  
ATOM    781  CG2 VAL A 111      45.184  29.750  13.531  1.00 29.90           C  
ATOM    782  N   ALA A 112      42.968  27.565  17.042  1.00 37.58           N  
ATOM    783  CA  ALA A 112      42.277  27.459  18.322  1.00 40.27           C  
ATOM    784  C   ALA A 112      42.920  28.378  19.349  1.00 43.37           C  
ATOM    785  O   ALA A 112      43.995  28.929  19.114  1.00 42.55           O  
ATOM    786  CB  ALA A 112      42.319  26.022  18.815  1.00 39.20           C  
ATOM    787  N   TYR A 113      42.255  28.542  20.490  1.00 47.31           N  
ATOM    788  CA  TYR A 113      42.776  29.391  21.555  1.00 49.88           C  
ATOM    789  C   TYR A 113      43.986  28.716  22.186  1.00 49.36           C  
ATOM    790  O   TYR A 113      44.030  27.489  22.303  1.00 48.84           O  
ATOM    791  CB  TYR A 113      41.714  29.623  22.636  1.00 53.89           C  
ATOM    792  CG  TYR A 113      40.408  30.179  22.121  1.00 58.49           C  
ATOM    793  CD1 TYR A 113      39.546  29.392  21.356  1.00 61.09           C  
ATOM    794  CD2 TYR A 113      40.037  31.497  22.386  1.00 61.19           C  
ATOM    795  CE1 TYR A 113      38.345  29.905  20.865  1.00 63.26           C  
ATOM    796  CE2 TYR A 113      38.838  32.020  21.899  1.00 63.21           C  
ATOM    797  CZ  TYR A 113      38.000  31.218  21.140  1.00 63.55           C  
ATOM    798  OH  TYR A 113      36.822  31.730  20.647  1.00 65.64           O  
ATOM    799  N   VAL A 114      44.966  29.521  22.586  1.00 48.65           N  
ATOM    800  CA  VAL A 114      46.173  29.001  23.216  1.00 48.33           C  
ATOM    801  C   VAL A 114      45.786  28.157  24.431  1.00 48.00           C  
ATOM    802  O   VAL A 114      44.832  28.478  25.143  1.00 48.39           O  
ATOM    803  CB  VAL A 114      47.101  30.151  23.660  1.00 48.83           C  
ATOM    804  CG1 VAL A 114      46.359  31.074  24.607  1.00 50.00           C  
ATOM    805  CG2 VAL A 114      48.347  29.593  24.328  1.00 47.53           C  
ATOM    806  N   TYR A 115      46.526  27.076  24.662  1.00 46.74           N  
ATOM    807  CA  TYR A 115      46.242  26.184  25.782  1.00 44.43           C  
ATOM    808  C   TYR A 115      47.445  25.962  26.696  1.00 42.15           C  
ATOM    809  O   TYR A 115      48.459  25.401  26.282  1.00 40.25           O  
ATOM    810  CB  TYR A 115      45.750  24.827  25.260  1.00 45.93           C  
ATOM    811  CG  TYR A 115      45.375  23.852  26.358  1.00 46.80           C  
ATOM    812  CD1 TYR A 115      44.166  23.976  27.048  1.00 47.45           C  
ATOM    813  CD2 TYR A 115      46.250  22.835  26.738  1.00 45.92           C  
ATOM    814  CE1 TYR A 115      43.839  23.107  28.095  1.00 47.38           C  
ATOM    815  CE2 TYR A 115      45.940  21.967  27.778  1.00 46.95           C  
ATOM    816  CZ  TYR A 115      44.734  22.107  28.456  1.00 48.87           C  
ATOM    817  OH  TYR A 115      44.441  21.260  29.504  1.00 49.18           O  
ATOM    818  N   LYS A 116      47.318  26.415  27.939  1.00 39.62           N  
ATOM    819  CA  LYS A 116      48.357  26.255  28.952  1.00 38.73           C  
ATOM    820  C   LYS A 116      49.773  26.676  28.558  1.00 37.14           C  
ATOM    821  O   LYS A 116      50.736  25.965  28.857  1.00 36.54           O  
ATOM    822  CB  LYS A 116      48.394  24.799  29.423  1.00 41.34           C  
ATOM    823  CG  LYS A 116      47.048  24.250  29.865  1.00 46.13           C  
ATOM    824  CD  LYS A 116      46.442  25.087  30.972  1.00 48.59           C  
ATOM    825  CE  LYS A 116      45.146  24.475  31.465  1.00 51.24           C  
ATOM    826  NZ  LYS A 116      44.540  25.311  32.536  1.00 52.23           N  
ATOM    827  N   GLY A 117      49.906  27.816  27.888  1.00 35.63           N  
ATOM    828  CA  GLY A 117      51.226  28.290  27.509  1.00 33.52           C  
ATOM    829  C   GLY A 117      51.831  27.711  26.244  1.00 33.00           C  
ATOM    830  O   GLY A 117      52.993  27.986  25.928  1.00 32.27           O  
ATOM    831  N   ASN A 118      51.063  26.907  25.516  1.00 30.53           N  
ATOM    832  CA  ASN A 118      51.557  26.311  24.278  1.00 29.30           C  
ATOM    833  C   ASN A 118      51.219  27.235  23.119  1.00 29.44           C  
ATOM    834  O   ASN A 118      50.210  27.048  22.442  1.00 29.78           O  
ATOM    835  CB  ASN A 118      50.916  24.937  24.056  1.00 26.91           C  
ATOM    836  CG  ASN A 118      51.342  23.927  25.091  1.00 25.36           C  
ATOM    837  OD1 ASN A 118      52.536  23.695  25.294  1.00 24.00           O  
ATOM    838  ND2 ASN A 118      50.369  23.310  25.751  1.00 24.79           N  
ATOM    839  N   ASN A 119      52.073  28.226  22.879  1.00 31.73           N  
ATOM    840  CA  ASN A 119      51.815  29.189  21.817  1.00 34.38           C  
ATOM    841  C   ASN A 119      53.004  29.567  20.948  1.00 33.89           C  
ATOM    842  O   ASN A 119      52.938  30.561  20.227  1.00 35.51           O  
ATOM    843  CB  ASN A 119      51.247  30.469  22.425  1.00 36.19           C  
ATOM    844  CG  ASN A 119      52.100  30.993  23.564  1.00 39.22           C  
ATOM    845  OD1 ASN A 119      53.335  30.963  23.505  1.00 36.18           O  
ATOM    846  ND2 ASN A 119      51.446  31.482  24.609  1.00 43.56           N  
ATOM    847  N   THR A 120      54.084  28.797  21.004  1.00 33.44           N  
ATOM    848  CA  THR A 120      55.260  29.121  20.204  1.00 32.69           C  
ATOM    849  C   THR A 120      54.942  29.411  18.731  1.00 32.67           C  
ATOM    850  O   THR A 120      55.485  30.348  18.157  1.00 33.40           O  
ATOM    851  CB  THR A 120      56.320  27.996  20.277  1.00 32.02           C  
ATOM    852  OG1 THR A 120      56.725  27.808  21.636  1.00 33.99           O  
ATOM    853  CG2 THR A 120      57.545  28.359  19.456  1.00 33.16           C  
ATOM    854  N   HIS A 121      54.059  28.627  18.117  1.00 32.78           N  
ATOM    855  CA  HIS A 121      53.733  28.846  16.705  1.00 31.79           C  
ATOM    856  C   HIS A 121      52.387  29.522  16.423  1.00 31.42           C  
ATOM    857  O   HIS A 121      51.895  29.466  15.294  1.00 29.26           O  
ATOM    858  CB  HIS A 121      53.787  27.515  15.943  1.00 33.01           C  
ATOM    859  CG  HIS A 121      55.133  26.865  15.954  1.00 32.50           C  
ATOM    860  ND1 HIS A 121      56.278  27.522  15.558  1.00 32.69           N  
ATOM    861  CD2 HIS A 121      55.521  25.622  16.324  1.00 33.48           C  
ATOM    862  CE1 HIS A 121      57.314  26.713  15.686  1.00 32.68           C  
ATOM    863  NE2 HIS A 121      56.882  25.554  16.149  1.00 33.62           N  
ATOM    864  N   GLU A 122      51.797  30.165  17.427  1.00 30.78           N  
ATOM    865  CA  GLU A 122      50.506  30.824  17.240  1.00 33.40           C  
ATOM    866  C   GLU A 122      50.500  31.899  16.149  1.00 34.20           C  
ATOM    867  O   GLU A 122      49.531  32.018  15.403  1.00 33.32           O  
ATOM    868  CB  GLU A 122      50.018  31.444  18.555  1.00 33.85           C  
ATOM    869  CG  GLU A 122      48.800  32.346  18.385  1.00 37.23           C  
ATOM    870  CD  GLU A 122      48.419  33.073  19.664  1.00 38.16           C  
ATOM    871  OE1 GLU A 122      49.331  33.461  20.425  1.00 42.13           O  
ATOM    872  OE2 GLU A 122      47.212  33.269  19.903  1.00 37.95           O  
ATOM    873  N   GLN A 123      51.569  32.685  16.057  1.00 34.38           N  
ATOM    874  CA  GLN A 123      51.615  33.732  15.041  1.00 35.85           C  
ATOM    875  C   GLN A 123      51.728  33.143  13.649  1.00 33.23           C  
ATOM    876  O   GLN A 123      51.058  33.595  12.722  1.00 30.97           O  
ATOM    877  CB  GLN A 123      52.777  34.697  15.306  1.00 38.42           C  
ATOM    878  CG  GLN A 123      52.485  35.661  16.440  1.00 44.70           C  
ATOM    879  CD  GLN A 123      51.140  36.350  16.262  1.00 48.68           C  
ATOM    880  OE1 GLN A 123      50.908  37.035  15.262  1.00 51.13           O  
ATOM    881  NE2 GLN A 123      50.243  36.163  17.228  1.00 48.51           N  
ATOM    882  N   LEU A 124      52.577  32.129  13.512  1.00 32.89           N  
ATOM    883  CA  LEU A 124      52.771  31.462  12.233  1.00 32.11           C  
ATOM    884  C   LEU A 124      51.428  30.953  11.726  1.00 30.82           C  
ATOM    885  O   LEU A 124      51.076  31.136  10.562  1.00 31.37           O  
ATOM    886  CB  LEU A 124      53.744  30.292  12.392  1.00 33.81           C  
ATOM    887  CG  LEU A 124      54.035  29.508  11.109  1.00 36.48           C  
ATOM    888  CD1 LEU A 124      54.853  30.373  10.162  1.00 35.88           C  
ATOM    889  CD2 LEU A 124      54.784  28.229  11.444  1.00 35.31           C  
ATOM    890  N   LEU A 125      50.668  30.330  12.618  1.00 29.73           N  
ATOM    891  CA  LEU A 125      49.364  29.788  12.268  1.00 30.04           C  
ATOM    892  C   LEU A 125      48.304  30.861  12.018  1.00 29.46           C  
ATOM    893  O   LEU A 125      47.413  30.683  11.185  1.00 27.97           O  
ATOM    894  CB  LEU A 125      48.892  28.832  13.368  1.00 31.61           C  
ATOM    895  CG  LEU A 125      49.768  27.590  13.556  1.00 33.59           C  
ATOM    896  CD1 LEU A 125      49.284  26.792  14.755  1.00 35.81           C  
ATOM    897  CD2 LEU A 125      49.723  26.742  12.306  1.00 32.50           C  
ATOM    898  N   ARG A 126      48.388  31.964  12.750  1.00 29.86           N  
ATOM    899  CA  ARG A 126      47.429  33.055  12.580  1.00 32.57           C  
ATOM    900  C   ARG A 126      47.568  33.649  11.179  1.00 30.62           C  
ATOM    901  O   ARG A 126      46.579  33.953  10.512  1.00 30.39           O  
ATOM    902  CB  ARG A 126      47.678  34.139  13.630  1.00 34.37           C  
ATOM    903  CG  ARG A 126      46.505  34.382  14.559  1.00 41.98           C  
ATOM    904  CD  ARG A 126      46.018  33.088  15.183  1.00 45.06           C  
ATOM    905  NE  ARG A 126      44.960  33.320  16.163  1.00 49.92           N  
ATOM    906  CZ  ARG A 126      45.154  33.910  17.336  1.00 51.00           C  
ATOM    907  NH1 ARG A 126      46.367  34.328  17.676  1.00 53.01           N  
ATOM    908  NH2 ARG A 126      44.138  34.084  18.168  1.00 52.83           N  
ATOM    909  N   LYS A 127      48.807  33.806  10.735  1.00 30.91           N  
ATOM    910  CA  LYS A 127      49.074  34.357   9.410  1.00 32.22           C  
ATOM    911  C   LYS A 127      48.607  33.413   8.303  1.00 28.96           C  
ATOM    912  O   LYS A 127      48.052  33.852   7.298  1.00 27.81           O  
ATOM    913  CB  LYS A 127      50.567  34.664   9.274  1.00 33.66           C  
ATOM    914  CG  LYS A 127      51.017  35.740  10.253  1.00 40.17           C  
ATOM    915  CD  LYS A 127      52.490  36.081  10.118  1.00 44.03           C  
ATOM    916  CE  LYS A 127      52.876  37.178  11.107  1.00 45.40           C  
ATOM    917  NZ  LYS A 127      54.291  37.610  10.947  1.00 46.99           N  
ATOM    918  N   ALA A 128      48.820  32.113   8.490  1.00 28.33           N  
ATOM    919  CA  ALA A 128      48.393  31.139   7.491  1.00 25.53           C  
ATOM    920  C   ALA A 128      46.869  31.195   7.384  1.00 26.53           C  
ATOM    921  O   ALA A 128      46.307  31.098   6.293  1.00 25.74           O  
ATOM    922  CB  ALA A 128      48.849  29.744   7.892  1.00 23.83           C  
ATOM    923  N   GLU A 129      46.203  31.367   8.524  1.00 26.88           N  
ATOM    924  CA  GLU A 129      44.741  31.443   8.552  1.00 27.51           C  
ATOM    925  C   GLU A 129      44.209  32.704   7.861  1.00 27.76           C  
ATOM    926  O   GLU A 129      43.184  32.665   7.183  1.00 29.14           O  
ATOM    927  CB  GLU A 129      44.241  31.413   9.999  1.00 28.32           C  
ATOM    928  CG  GLU A 129      42.731  31.461  10.129  1.00 28.61           C  
ATOM    929  CD  GLU A 129      42.281  31.623  11.570  1.00 31.93           C  
ATOM    930  OE1 GLU A 129      41.619  30.711  12.097  1.00 31.70           O  
ATOM    931  OE2 GLU A 129      42.595  32.666  12.177  1.00 34.75           O  
ATOM    932  N   ALA A 130      44.899  33.824   8.046  1.00 27.95           N  
ATOM    933  CA  ALA A 130      44.483  35.078   7.428  1.00 28.71           C  
ATOM    934  C   ALA A 130      44.533  34.928   5.910  1.00 28.97           C  
ATOM    935  O   ALA A 130      43.653  35.410   5.198  1.00 28.50           O  
ATOM    936  CB  ALA A 130      45.398  36.218   7.880  1.00 27.10           C  
ATOM    937  N   GLN A 131      45.562  34.241   5.423  1.00 29.05           N  
ATOM    938  CA  GLN A 131      45.723  34.021   3.991  1.00 30.46           C  
ATOM    939  C   GLN A 131      44.636  33.101   3.446  1.00 29.69           C  
ATOM    940  O   GLN A 131      44.094  33.347   2.373  1.00 29.86           O  
ATOM    941  CB  GLN A 131      47.105  33.427   3.700  1.00 31.97           C  
ATOM    942  CG  GLN A 131      47.501  33.445   2.228  1.00 35.70           C  
ATOM    943  CD  GLN A 131      47.459  34.840   1.622  1.00 38.71           C  
ATOM    944  OE1 GLN A 131      47.941  35.806   2.219  1.00 39.15           O  
ATOM    945  NE2 GLN A 131      46.889  34.950   0.425  1.00 37.79           N  
ATOM    946  N   ALA A 132      44.314  32.040   4.183  1.00 30.46           N  
ATOM    947  CA  ALA A 132      43.280  31.103   3.748  1.00 29.43           C  
ATOM    948  C   ALA A 132      41.934  31.824   3.680  1.00 30.96           C  
ATOM    949  O   ALA A 132      41.105  31.556   2.804  1.00 29.01           O  
ATOM    950  CB  ALA A 132      43.192  29.929   4.720  1.00 30.27           C  
ATOM    951  N   LYS A 133      41.729  32.743   4.617  1.00 31.53           N  
ATOM    952  CA  LYS A 133      40.498  33.517   4.679  1.00 33.92           C  
ATOM    953  C   LYS A 133      40.429  34.456   3.474  1.00 34.25           C  
ATOM    954  O   LYS A 133      39.394  34.555   2.811  1.00 32.74           O  
ATOM    955  CB  LYS A 133      40.464  34.317   5.981  1.00 36.39           C  
ATOM    956  CG  LYS A 133      39.076  34.727   6.437  1.00 42.27           C  
ATOM    957  CD  LYS A 133      39.132  35.325   7.835  1.00 45.63           C  
ATOM    958  CE  LYS A 133      39.727  34.335   8.830  1.00 47.91           C  
ATOM    959  NZ  LYS A 133      39.877  34.916  10.194  1.00 50.49           N  
ATOM    960  N   LYS A 134      41.540  35.131   3.189  1.00 34.35           N  
ATOM    961  CA  LYS A 134      41.605  36.044   2.049  1.00 36.79           C  
ATOM    962  C   LYS A 134      41.364  35.300   0.740  1.00 34.66           C  
ATOM    963  O   LYS A 134      40.815  35.855  -0.205  1.00 34.46           O  
ATOM    964  CB  LYS A 134      42.967  36.738   1.987  1.00 40.03           C  
ATOM    965  CG  LYS A 134      43.212  37.732   3.108  1.00 47.41           C  
ATOM    966  CD  LYS A 134      44.550  38.446   2.944  1.00 51.52           C  
ATOM    967  CE  LYS A 134      45.719  37.474   3.044  1.00 54.32           C  
ATOM    968  NZ  LYS A 134      47.035  38.134   2.785  1.00 56.77           N  
ATOM    969  N   GLU A 135      41.776  34.038   0.686  1.00 33.40           N  
ATOM    970  CA  GLU A 135      41.592  33.236  -0.519  1.00 31.20           C  
ATOM    971  C   GLU A 135      40.251  32.518  -0.512  1.00 31.19           C  
ATOM    972  O   GLU A 135      39.896  31.835  -1.474  1.00 30.89           O  
ATOM    973  CB  GLU A 135      42.728  32.221  -0.652  1.00 27.49           C  
ATOM    974  CG  GLU A 135      44.079  32.857  -0.945  1.00 25.94           C  
ATOM    975  CD  GLU A 135      45.209  31.844  -0.949  1.00 26.66           C  
ATOM    976  OE1 GLU A 135      44.930  30.629  -0.945  1.00 28.70           O  
ATOM    977  OE2 GLU A 135      46.382  32.259  -0.969  1.00 28.67           O  
ATOM    978  N   LYS A 136      39.510  32.675   0.579  1.00 32.32           N  
ATOM    979  CA  LYS A 136      38.204  32.047   0.722  1.00 33.62           C  
ATOM    980  C   LYS A 136      38.260  30.551   0.446  1.00 33.71           C  
ATOM    981  O   LYS A 136      37.431  30.014  -0.285  1.00 32.19           O  
ATOM    982  CB  LYS A 136      37.197  32.708  -0.221  1.00 37.94           C  
ATOM    983  CG  LYS A 136      36.915  34.163   0.102  1.00 41.16           C  
ATOM    984  CD  LYS A 136      35.612  34.614  -0.534  1.00 46.13           C  
ATOM    985  CE  LYS A 136      35.132  35.930   0.067  1.00 48.89           C  
ATOM    986  NZ  LYS A 136      33.774  36.308  -0.425  1.00 51.62           N  
ATOM    987  N   LEU A 137      39.240  29.883   1.046  1.00 33.55           N  
ATOM    988  CA  LEU A 137      39.417  28.446   0.871  1.00 32.67           C  
ATOM    989  C   LEU A 137      38.553  27.613   1.807  1.00 32.69           C  
ATOM    990  O   LEU A 137      38.468  27.884   3.008  1.00 31.18           O  
ATOM    991  CB  LEU A 137      40.887  28.066   1.087  1.00 33.84           C  
ATOM    992  CG  LEU A 137      41.880  28.480   0.003  1.00 33.05           C  
ATOM    993  CD1 LEU A 137      43.285  28.072   0.421  1.00 34.57           C  
ATOM    994  CD2 LEU A 137      41.502  27.813  -1.311  1.00 33.57           C  
ATOM    995  N   ASN A 138      37.921  26.592   1.237  1.00 34.02           N  
ATOM    996  CA  ASN A 138      37.073  25.664   1.972  1.00 35.08           C  
ATOM    997  C   ASN A 138      36.213  26.282   3.072  1.00 36.62           C  
ATOM    998  O   ASN A 138      35.232  26.959   2.788  1.00 38.16           O  
ATOM    999  CB  ASN A 138      37.946  24.555   2.544  1.00 33.48           C  
ATOM   1000  CG  ASN A 138      38.703  23.817   1.467  1.00 35.33           C  
ATOM   1001  OD1 ASN A 138      38.099  23.262   0.548  1.00 35.37           O  
ATOM   1002  ND2 ASN A 138      40.030  23.816   1.559  1.00 33.58           N  
ATOM   1003  N   ILE A 139      36.577  26.049   4.327  1.00 37.55           N  
ATOM   1004  CA  ILE A 139      35.804  26.581   5.441  1.00 39.47           C  
ATOM   1005  C   ILE A 139      35.474  28.057   5.274  1.00 40.45           C  
ATOM   1006  O   ILE A 139      34.421  28.510   5.705  1.00 41.78           O  
ATOM   1007  CB  ILE A 139      36.542  26.383   6.782  1.00 39.95           C  
ATOM   1008  CG1 ILE A 139      36.515  24.905   7.172  1.00 39.64           C  
ATOM   1009  CG2 ILE A 139      35.891  27.221   7.868  1.00 41.07           C  
ATOM   1010  CD1 ILE A 139      37.285  24.600   8.443  1.00 42.64           C  
ATOM   1011  N   TRP A 140      36.369  28.810   4.649  1.00 41.71           N  
ATOM   1012  CA  TRP A 140      36.132  30.232   4.455  1.00 42.62           C  
ATOM   1013  C   TRP A 140      35.366  30.525   3.168  1.00 43.87           C  
ATOM   1014  O   TRP A 140      35.285  31.675   2.743  1.00 44.61           O  
ATOM   1015  CB  TRP A 140      37.457  30.991   4.463  1.00 42.54           C  
ATOM   1016  CG  TRP A 140      38.274  30.707   5.684  1.00 44.28           C  
ATOM   1017  CD1 TRP A 140      39.440  29.998   5.744  1.00 41.89           C  
ATOM   1018  CD2 TRP A 140      37.965  31.087   7.031  1.00 44.77           C  
ATOM   1019  NE1 TRP A 140      39.875  29.912   7.043  1.00 43.30           N  
ATOM   1020  CE2 TRP A 140      38.989  30.572   7.855  1.00 45.22           C  
ATOM   1021  CE3 TRP A 140      36.920  31.811   7.622  1.00 45.05           C  
ATOM   1022  CZ2 TRP A 140      39.001  30.757   9.243  1.00 46.20           C  
ATOM   1023  CZ3 TRP A 140      36.931  31.996   9.004  1.00 45.81           C  
ATOM   1024  CH2 TRP A 140      37.966  31.471   9.798  1.00 46.64           C  
ATOM   1025  N   SER A 141      34.801  29.484   2.558  1.00 45.33           N  
ATOM   1026  CA  SER A 141      34.025  29.632   1.327  1.00 47.55           C  
ATOM   1027  C   SER A 141      32.733  30.396   1.587  1.00 49.38           C  
ATOM   1028  O   SER A 141      32.431  30.668   2.770  1.00 50.71           O  
ATOM   1029  CB  SER A 141      33.664  28.266   0.740  1.00 47.70           C  
ATOM   1030  OG  SER A 141      34.778  27.648   0.135  1.00 50.24           O  
TER    1031      SER A 141                                                      
