# Supplementary material for: Comparative Performance of High-Throughput Methods for Protein pKa Predictions
Source: J Chem Inf Model. 2023 Aug 8;63(16):5169–81. doi: 10.1021/acs.jcim.3c00165 (PMC10466379; doi:10.1021/acs.jcim.3c00165)
Supplement: Supplementary file 3 — ci3c00165_si_003.zip [file ci3c00165_si_003.zip › curated_pdbs/1fmh_curated_12.pdb]

MODEL       12                                                                  
ATOM      7  N   GLU A   1     -19.581  -0.694  -5.235  1.00  0.00           N  
ATOM      8  CA  GLU A   1     -20.213  -1.647  -4.328  1.00  0.00           C  
ATOM      9  C   GLU A   1     -19.303  -1.963  -3.143  1.00  0.00           C  
ATOM     10  O   GLU A   1     -18.077  -1.924  -3.264  1.00  0.00           O  
ATOM     11  CB  GLU A   1     -20.542  -2.942  -5.074  1.00  0.00           C  
ATOM     12  CG  GLU A   1     -21.233  -3.985  -4.211  1.00  0.00           C  
ATOM     13  CD  GLU A   1     -21.366  -5.329  -4.899  1.00  0.00           C  
ATOM     14  OE1 GLU A   1     -20.718  -5.539  -5.944  1.00  0.00           O  
ATOM     15  OE2 GLU A   1     -22.103  -6.193  -4.382  1.00  0.00           O  
ATOM     16  H   GLU A   1     -19.378  -0.977  -6.155  1.00  0.00           H  
ATOM     17  HA  GLU A   1     -21.127  -1.208  -3.963  1.00  0.00           H  
ATOM     18  HB2 GLU A   1     -21.187  -2.710  -5.909  1.00  0.00           H  
ATOM     19  HB3 GLU A   1     -19.624  -3.370  -5.447  1.00  0.00           H  
ATOM     20  HG2 GLU A   1     -20.657  -4.121  -3.308  1.00  0.00           H  
ATOM     21  HG3 GLU A   1     -22.218  -3.623  -3.953  1.00  0.00           H  
ATOM     22  N   VAL A   2     -19.915  -2.292  -2.006  1.00  0.00           N  
ATOM     23  CA  VAL A   2     -19.173  -2.636  -0.799  1.00  0.00           C  
ATOM     24  C   VAL A   2     -18.184  -3.765  -1.081  1.00  0.00           C  
ATOM     25  O   VAL A   2     -17.004  -3.659  -0.757  1.00  0.00           O  
ATOM     26  CB  VAL A   2     -20.123  -3.071   0.338  1.00  0.00           C  
ATOM     27  CG1 VAL A   2     -19.341  -3.356   1.609  1.00  0.00           C  
ATOM     28  CG2 VAL A   2     -21.193  -2.022   0.593  1.00  0.00           C  
ATOM     29  H   VAL A   2     -20.897  -2.316  -1.985  1.00  0.00           H  
ATOM     30  HA  VAL A   2     -18.630  -1.761  -0.475  1.00  0.00           H  
ATOM     31  HB  VAL A   2     -20.611  -3.985   0.034  1.00  0.00           H  
ATOM     32 HG11 VAL A   2     -18.587  -2.598   1.745  1.00  0.00           H  
ATOM     33 HG12 VAL A   2     -20.013  -3.351   2.453  1.00  0.00           H  
ATOM     34 HG13 VAL A   2     -18.867  -4.322   1.529  1.00  0.00           H  
ATOM     35 HG21 VAL A   2     -21.598  -1.682  -0.350  1.00  0.00           H  
ATOM     36 HG22 VAL A   2     -21.983  -2.453   1.191  1.00  0.00           H  
ATOM     37 HG23 VAL A   2     -20.759  -1.184   1.119  1.00  0.00           H  
ATOM     38  N   ALA A   3     -18.679  -4.835  -1.696  1.00  0.00           N  
ATOM     39  CA  ALA A   3     -17.850  -5.985  -2.032  1.00  0.00           C  
ATOM     40  C   ALA A   3     -16.683  -5.582  -2.926  1.00  0.00           C  
ATOM     41  O   ALA A   3     -15.560  -6.059  -2.755  1.00  0.00           O  
ATOM     42  CB  ALA A   3     -18.688  -7.056  -2.710  1.00  0.00           C  
ATOM     43  H   ALA A   3     -19.633  -4.851  -1.929  1.00  0.00           H  
ATOM     44  HA  ALA A   3     -17.460  -6.396  -1.113  1.00  0.00           H  
ATOM     45  HB1 ALA A   3     -19.612  -7.182  -2.168  1.00  0.00           H  
ATOM     46  HB2 ALA A   3     -18.905  -6.757  -3.724  1.00  0.00           H  
ATOM     47  HB3 ALA A   3     -18.146  -7.989  -2.718  1.00  0.00           H  
ATOM     48  N   GLN A   4     -16.950  -4.686  -3.868  1.00  0.00           N  
ATOM     49  CA  GLN A   4     -15.920  -4.203  -4.779  1.00  0.00           C  
ATOM     50  C   GLN A   4     -14.841  -3.477  -4.001  1.00  0.00           C  
ATOM     51  O   GLN A   4     -13.648  -3.734  -4.169  1.00  0.00           O  
ATOM     52  CB  GLN A   4     -16.514  -3.248  -5.808  1.00  0.00           C  
ATOM     53  CG  GLN A   4     -17.633  -3.855  -6.635  1.00  0.00           C  
ATOM     54  CD  GLN A   4     -17.301  -5.243  -7.142  1.00  0.00           C  
ATOM     55  OE1 GLN A   4     -16.273  -5.456  -7.781  1.00  0.00           O  
ATOM     56  NE2 GLN A   4     -18.181  -6.189  -6.865  1.00  0.00           N  
ATOM     57  H   GLN A   4     -17.861  -4.331  -3.946  1.00  0.00           H  
ATOM     58  HA  GLN A   4     -15.487  -5.052  -5.284  1.00  0.00           H  
ATOM     59  HB2 GLN A   4     -16.906  -2.388  -5.285  1.00  0.00           H  
ATOM     60  HB3 GLN A   4     -15.734  -2.926  -6.478  1.00  0.00           H  
ATOM     61  HG2 GLN A   4     -18.521  -3.917  -6.024  1.00  0.00           H  
ATOM     62  HG3 GLN A   4     -17.824  -3.215  -7.483  1.00  0.00           H  
ATOM     63 HE21 GLN A   4     -18.992  -5.938  -6.361  1.00  0.00           H  
ATOM     64 HE22 GLN A   4     -17.990  -7.109  -7.165  1.00  0.00           H  
ATOM     65  N   LEU A   5     -15.285  -2.576  -3.142  1.00  0.00           N  
ATOM     66  CA  LEU A   5     -14.400  -1.795  -2.309  1.00  0.00           C  
ATOM     67  C   LEU A   5     -13.612  -2.701  -1.373  1.00  0.00           C  
ATOM     68  O   LEU A   5     -12.425  -2.491  -1.166  1.00  0.00           O  
ATOM     69  CB  LEU A   5     -15.219  -0.776  -1.525  1.00  0.00           C  
ATOM     70  CG  LEU A   5     -15.882   0.310  -2.372  1.00  0.00           C  
ATOM     71  CD1 LEU A   5     -16.827   1.135  -1.520  1.00  0.00           C  
ATOM     72  CD2 LEU A   5     -14.830   1.200  -3.022  1.00  0.00           C  
ATOM     73  H   LEU A   5     -16.252  -2.434  -3.060  1.00  0.00           H  
ATOM     74  HA  LEU A   5     -13.711  -1.272  -2.953  1.00  0.00           H  
ATOM     75  HB2 LEU A   5     -15.998  -1.311  -1.004  1.00  0.00           H  
ATOM     76  HB3 LEU A   5     -14.577  -0.300  -0.802  1.00  0.00           H  
ATOM     77  HG  LEU A   5     -16.461  -0.158  -3.158  1.00  0.00           H  
ATOM     78 HD11 LEU A   5     -16.817   0.760  -0.507  1.00  0.00           H  
ATOM     79 HD12 LEU A   5     -16.509   2.167  -1.526  1.00  0.00           H  
ATOM     80 HD13 LEU A   5     -17.828   1.065  -1.920  1.00  0.00           H  
ATOM     81 HD21 LEU A   5     -13.846   0.881  -2.709  1.00  0.00           H  
ATOM     82 HD22 LEU A   5     -14.909   1.127  -4.097  1.00  0.00           H  
ATOM     83 HD23 LEU A   5     -14.988   2.223  -2.719  1.00  0.00           H  
ATOM     84  N   GLU A   6     -14.271  -3.724  -0.835  1.00  0.00           N  
ATOM     85  CA  GLU A   6     -13.619  -4.682   0.056  1.00  0.00           C  
ATOM     86  C   GLU A   6     -12.485  -5.393  -0.671  1.00  0.00           C  
ATOM     87  O   GLU A   6     -11.409  -5.604  -0.111  1.00  0.00           O  
ATOM     88  CB  GLU A   6     -14.636  -5.702   0.578  1.00  0.00           C  
ATOM     89  CG  GLU A   6     -15.498  -5.174   1.713  1.00  0.00           C  
ATOM     90  CD  GLU A   6     -14.736  -5.079   3.024  1.00  0.00           C  
ATOM     91  OE1 GLU A   6     -13.560  -5.507   3.067  1.00  0.00           O  
ATOM     92  OE2 GLU A   6     -15.317  -4.615   4.029  1.00  0.00           O  
ATOM     93  H   GLU A   6     -15.223  -3.849  -1.056  1.00  0.00           H  
ATOM     94  HA  GLU A   6     -13.206  -4.135   0.891  1.00  0.00           H  
ATOM     95  HB2 GLU A   6     -15.287  -5.990  -0.235  1.00  0.00           H  
ATOM     96  HB3 GLU A   6     -14.107  -6.575   0.930  1.00  0.00           H  
ATOM     97  HG2 GLU A   6     -15.858  -4.189   1.448  1.00  0.00           H  
ATOM     98  HG3 GLU A   6     -16.340  -5.840   1.849  1.00  0.00           H  
ATOM     99  N   LYS A   7     -12.722  -5.737  -1.931  1.00  0.00           N  
ATOM    100  CA  LYS A   7     -11.712  -6.394  -2.744  1.00  0.00           C  
ATOM    101  C   LYS A   7     -10.558  -5.433  -3.008  1.00  0.00           C  
ATOM    102  O   LYS A   7      -9.390  -5.816  -2.962  1.00  0.00           O  
ATOM    103  CB  LYS A   7     -12.317  -6.870  -4.067  1.00  0.00           C  
ATOM    104  CG  LYS A   7     -13.284  -8.030  -3.914  1.00  0.00           C  
ATOM    105  CD  LYS A   7     -14.036  -8.295  -5.202  1.00  0.00           C  
ATOM    106  CE  LYS A   7     -14.747  -9.641  -5.166  1.00  0.00           C  
ATOM    107  NZ  LYS A   7     -13.784 -10.778  -5.205  1.00  0.00           N  
ATOM    108  H   LYS A   7     -13.598  -5.526  -2.331  1.00  0.00           H  
ATOM    109  HA  LYS A   7     -11.342  -7.247  -2.196  1.00  0.00           H  
ATOM    110  HB2 LYS A   7     -12.848  -6.048  -4.525  1.00  0.00           H  
ATOM    111  HB3 LYS A   7     -11.516  -7.182  -4.721  1.00  0.00           H  
ATOM    112  HG2 LYS A   7     -12.729  -8.916  -3.648  1.00  0.00           H  
ATOM    113  HG3 LYS A   7     -13.994  -7.798  -3.133  1.00  0.00           H  
ATOM    114  HD2 LYS A   7     -14.769  -7.514  -5.350  1.00  0.00           H  
ATOM    115  HD3 LYS A   7     -13.332  -8.292  -6.023  1.00  0.00           H  
ATOM    116  HE2 LYS A   7     -15.328  -9.702  -4.256  1.00  0.00           H  
ATOM    117  HE3 LYS A   7     -15.407  -9.709  -6.017  1.00  0.00           H  
ATOM    118  HZ1 LYS A   7     -13.000 -10.560  -5.855  1.00  0.00           H  
ATOM    119  HZ2 LYS A   7     -13.391 -10.957  -4.254  1.00  0.00           H  
ATOM    120  HZ3 LYS A   7     -14.262 -11.646  -5.538  1.00  0.00           H  
ATOM    121  N   GLU A   8     -10.907  -4.183  -3.273  1.00  0.00           N  
ATOM    122  CA  GLU A   8      -9.933  -3.137  -3.543  1.00  0.00           C  
ATOM    123  C   GLU A   8      -9.116  -2.818  -2.289  1.00  0.00           C  
ATOM    124  O   GLU A   8      -7.895  -2.663  -2.352  1.00  0.00           O  
ATOM    125  CB  GLU A   8     -10.674  -1.892  -4.041  1.00  0.00           C  
ATOM    126  CG  GLU A   8      -9.777  -0.733  -4.427  1.00  0.00           C  
ATOM    127  CD  GLU A   8      -8.958  -1.004  -5.668  1.00  0.00           C  
ATOM    128  OE1 GLU A   8      -8.106  -1.910  -5.643  1.00  0.00           O  
ATOM    129  OE2 GLU A   8      -9.155  -0.299  -6.679  1.00  0.00           O  
ATOM    130  H   GLU A   8     -11.862  -3.950  -3.285  1.00  0.00           H  
ATOM    131  HA  GLU A   8      -9.266  -3.491  -4.316  1.00  0.00           H  
ATOM    132  HB2 GLU A   8     -11.258  -2.165  -4.906  1.00  0.00           H  
ATOM    133  HB3 GLU A   8     -11.343  -1.556  -3.263  1.00  0.00           H  
ATOM    134  HG2 GLU A   8     -10.400   0.130  -4.608  1.00  0.00           H  
ATOM    135  HG3 GLU A   8      -9.104  -0.525  -3.606  1.00  0.00           H  
ATOM    136  N   VAL A   9      -9.789  -2.740  -1.144  1.00  0.00           N  
ATOM    137  CA  VAL A   9      -9.118  -2.464   0.116  1.00  0.00           C  
ATOM    138  C   VAL A   9      -8.154  -3.601   0.434  1.00  0.00           C  
ATOM    139  O   VAL A   9      -7.021  -3.368   0.849  1.00  0.00           O  
ATOM    140  CB  VAL A   9     -10.126  -2.277   1.282  1.00  0.00           C  
ATOM    141  CG1 VAL A   9      -9.405  -2.188   2.620  1.00  0.00           C  
ATOM    142  CG2 VAL A   9     -10.968  -1.028   1.067  1.00  0.00           C  
ATOM    143  H   VAL A   9     -10.762  -2.883  -1.148  1.00  0.00           H  
ATOM    144  HA  VAL A   9      -8.553  -1.551  -0.001  1.00  0.00           H  
ATOM    145  HB  VAL A   9     -10.788  -3.132   1.306  1.00  0.00           H  
ATOM    146 HG11 VAL A   9      -8.408  -1.798   2.465  1.00  0.00           H  
ATOM    147 HG12 VAL A   9      -9.947  -1.526   3.278  1.00  0.00           H  
ATOM    148 HG13 VAL A   9      -9.345  -3.169   3.066  1.00  0.00           H  
ATOM    149 HG21 VAL A   9     -11.510  -1.115   0.138  1.00  0.00           H  
ATOM    150 HG22 VAL A   9     -11.668  -0.917   1.882  1.00  0.00           H  
ATOM    151 HG23 VAL A   9     -10.325  -0.161   1.027  1.00  0.00           H  
ATOM    152  N   ALA A  10      -8.603  -4.828   0.201  1.00  0.00           N  
ATOM    153  CA  ALA A  10      -7.776  -6.004   0.436  1.00  0.00           C  
ATOM    154  C   ALA A  10      -6.618  -6.051  -0.553  1.00  0.00           C  
ATOM    155  O   ALA A  10      -5.555  -6.601  -0.261  1.00  0.00           O  
ATOM    156  CB  ALA A  10      -8.610  -7.271   0.342  1.00  0.00           C  
ATOM    157  H   ALA A  10      -9.510  -4.946  -0.157  1.00  0.00           H  
ATOM    158  HA  ALA A  10      -7.377  -5.933   1.438  1.00  0.00           H  
ATOM    159  HB1 ALA A  10      -9.476  -7.180   0.980  1.00  0.00           H  
ATOM    160  HB2 ALA A  10      -8.928  -7.417  -0.680  1.00  0.00           H  
ATOM    161  HB3 ALA A  10      -8.016  -8.115   0.658  1.00  0.00           H  
ATOM    162  N   GLN A  11      -6.831  -5.455  -1.719  1.00  0.00           N  
ATOM    163  CA  GLN A  11      -5.817  -5.405  -2.752  1.00  0.00           C  
ATOM    164  C   GLN A  11      -4.703  -4.471  -2.311  1.00  0.00           C  
ATOM    165  O   GLN A  11      -3.521  -4.824  -2.333  1.00  0.00           O  
ATOM    166  CB  GLN A  11      -6.424  -4.889  -4.061  1.00  0.00           C  
ATOM    167  CG  GLN A  11      -5.518  -5.060  -5.268  1.00  0.00           C  
ATOM    168  CD  GLN A  11      -5.099  -6.500  -5.481  1.00  0.00           C  
ATOM    169  OE1 GLN A  11      -5.937  -7.376  -5.691  1.00  0.00           O  
ATOM    170  NE2 GLN A  11      -3.802  -6.757  -5.418  1.00  0.00           N  
ATOM    171  H   GLN A  11      -7.696  -5.024  -1.884  1.00  0.00           H  
ATOM    172  HA  GLN A  11      -5.424  -6.398  -2.901  1.00  0.00           H  
ATOM    173  HB2 GLN A  11      -7.355  -5.404  -4.250  1.00  0.00           H  
ATOM    174  HB3 GLN A  11      -6.632  -3.835  -3.948  1.00  0.00           H  
ATOM    175  HG2 GLN A  11      -6.045  -4.721  -6.148  1.00  0.00           H  
ATOM    176  HG3 GLN A  11      -4.632  -4.457  -5.127  1.00  0.00           H  
ATOM    177 HE21 GLN A  11      -3.189  -6.012  -5.239  1.00  0.00           H  
ATOM    178 HE22 GLN A  11      -3.507  -7.685  -5.556  1.00  0.00           H  
ATOM    179  N   ALA A  12      -5.105  -3.275  -1.907  1.00  0.00           N  
ATOM    180  CA  ALA A  12      -4.174  -2.258  -1.456  1.00  0.00           C  
ATOM    181  C   ALA A  12      -3.476  -2.678  -0.174  1.00  0.00           C  
ATOM    182  O   ALA A  12      -2.270  -2.504  -0.044  1.00  0.00           O  
ATOM    183  CB  ALA A  12      -4.887  -0.933  -1.271  1.00  0.00           C  
ATOM    184  H   ALA A  12      -6.068  -3.069  -1.916  1.00  0.00           H  
ATOM    185  HA  ALA A  12      -3.432  -2.132  -2.224  1.00  0.00           H  
ATOM    186  HB1 ALA A  12      -5.952  -1.083  -1.358  1.00  0.00           H  
ATOM    187  HB2 ALA A  12      -4.657  -0.534  -0.293  1.00  0.00           H  
ATOM    188  HB3 ALA A  12      -4.556  -0.239  -2.030  1.00  0.00           H  
ATOM    189  N   GLU A  13      -4.234  -3.235   0.765  1.00  0.00           N  
ATOM    190  CA  GLU A  13      -3.677  -3.682   2.035  1.00  0.00           C  
ATOM    191  C   GLU A  13      -2.603  -4.744   1.823  1.00  0.00           C  
ATOM    192  O   GLU A  13      -1.566  -4.725   2.487  1.00  0.00           O  
ATOM    193  CB  GLU A  13      -4.784  -4.214   2.942  1.00  0.00           C  
ATOM    194  CG  GLU A  13      -5.556  -3.118   3.663  1.00  0.00           C  
ATOM    195  CD  GLU A  13      -4.794  -2.528   4.836  1.00  0.00           C  
ATOM    196  OE1 GLU A  13      -3.601  -2.194   4.681  1.00  0.00           O  
ATOM    197  OE2 GLU A  13      -5.396  -2.376   5.922  1.00  0.00           O  
ATOM    198  H   GLU A  13      -5.197  -3.350   0.600  1.00  0.00           H  
ATOM    199  HA  GLU A  13      -3.221  -2.826   2.511  1.00  0.00           H  
ATOM    200  HB2 GLU A  13      -5.483  -4.777   2.341  1.00  0.00           H  
ATOM    201  HB3 GLU A  13      -4.348  -4.868   3.681  1.00  0.00           H  
ATOM    202  HG2 GLU A  13      -5.767  -2.325   2.962  1.00  0.00           H  
ATOM    203  HG3 GLU A  13      -6.485  -3.532   4.028  1.00  0.00           H  
ATOM    204  N   ALA A  14      -2.840  -5.659   0.883  1.00  0.00           N  
ATOM    205  CA  ALA A  14      -1.868  -6.706   0.585  1.00  0.00           C  
ATOM    206  C   ALA A  14      -0.608  -6.097  -0.007  1.00  0.00           C  
ATOM    207  O   ALA A  14       0.501  -6.418   0.419  1.00  0.00           O  
ATOM    208  CB  ALA A  14      -2.442  -7.745  -0.365  1.00  0.00           C  
ATOM    209  H   ALA A  14      -3.678  -5.619   0.373  1.00  0.00           H  
ATOM    210  HA  ALA A  14      -1.614  -7.198   1.516  1.00  0.00           H  
ATOM    211  HB1 ALA A  14      -3.422  -8.043  -0.027  1.00  0.00           H  
ATOM    212  HB2 ALA A  14      -2.513  -7.324  -1.357  1.00  0.00           H  
ATOM    213  HB3 ALA A  14      -1.791  -8.607  -0.387  1.00  0.00           H  
ATOM    214  N   GLU A  15      -0.784  -5.202  -0.975  1.00  0.00           N  
ATOM    215  CA  GLU A  15       0.348  -4.535  -1.600  1.00  0.00           C  
ATOM    216  C   GLU A  15       1.085  -3.691  -0.572  1.00  0.00           C  
ATOM    217  O   GLU A  15       2.302  -3.738  -0.483  1.00  0.00           O  
ATOM    218  CB  GLU A  15      -0.100  -3.659  -2.768  1.00  0.00           C  
ATOM    219  CG  GLU A  15      -0.099  -4.369  -4.111  1.00  0.00           C  
ATOM    220  CD  GLU A  15      -0.506  -3.450  -5.242  1.00  0.00           C  
ATOM    221  OE1 GLU A  15      -1.674  -3.017  -5.270  1.00  0.00           O  
ATOM    222  OE2 GLU A  15       0.346  -3.124  -6.093  1.00  0.00           O  
ATOM    223  H   GLU A  15      -1.697  -4.975  -1.262  1.00  0.00           H  
ATOM    224  HA  GLU A  15       1.017  -5.299  -1.968  1.00  0.00           H  
ATOM    225  HB2 GLU A  15      -1.103  -3.309  -2.574  1.00  0.00           H  
ATOM    226  HB3 GLU A  15       0.560  -2.807  -2.836  1.00  0.00           H  
ATOM    227  HG2 GLU A  15       0.895  -4.740  -4.307  1.00  0.00           H  
ATOM    228  HG3 GLU A  15      -0.789  -5.196  -4.069  1.00  0.00           H  
ATOM    229  N   ASN A  16       0.329  -2.936   0.209  1.00  0.00           N  
ATOM    230  CA  ASN A  16       0.897  -2.079   1.247  1.00  0.00           C  
ATOM    231  C   ASN A  16       1.758  -2.906   2.192  1.00  0.00           C  
ATOM    232  O   ASN A  16       2.850  -2.493   2.584  1.00  0.00           O  
ATOM    233  CB  ASN A  16      -0.236  -1.388   2.017  1.00  0.00           C  
ATOM    234  CG  ASN A  16       0.193  -0.121   2.738  1.00  0.00           C  
ATOM    235  OD1 ASN A  16       1.091  -0.134   3.582  1.00  0.00           O  
ATOM    236  ND2 ASN A  16      -0.464   0.986   2.413  1.00  0.00           N  
ATOM    237  H   ASN A  16      -0.650  -2.953   0.091  1.00  0.00           H  
ATOM    238  HA  ASN A  16       1.519  -1.346   0.766  1.00  0.00           H  
ATOM    239  HB2 ASN A  16      -1.023  -1.129   1.324  1.00  0.00           H  
ATOM    240  HB3 ASN A  16      -0.628  -2.079   2.748  1.00  0.00           H  
ATOM    241 HD21 ASN A  16      -1.176   0.923   1.730  1.00  0.00           H  
ATOM    242 HD22 ASN A  16      -0.227   1.817   2.874  1.00  0.00           H  
ATOM    243  N   TYR A  17       1.262  -4.091   2.519  1.00  0.00           N  
ATOM    244  CA  TYR A  17       1.969  -5.016   3.390  1.00  0.00           C  
ATOM    245  C   TYR A  17       3.341  -5.374   2.822  1.00  0.00           C  
ATOM    246  O   TYR A  17       4.347  -5.358   3.533  1.00  0.00           O  
ATOM    247  CB  TYR A  17       1.159  -6.307   3.566  1.00  0.00           C  
ATOM    248  CG  TYR A  17       2.001  -7.472   4.046  1.00  0.00           C  
ATOM    249  CD1 TYR A  17       2.596  -7.455   5.299  1.00  0.00           C  
ATOM    250  CD2 TYR A  17       2.223  -8.573   3.228  1.00  0.00           C  
ATOM    251  CE1 TYR A  17       3.394  -8.498   5.728  1.00  0.00           C  
ATOM    252  CE2 TYR A  17       3.015  -9.625   3.650  1.00  0.00           C  
ATOM    253  CZ  TYR A  17       3.598  -9.585   4.901  1.00  0.00           C  
ATOM    254  OH  TYR A  17       4.403 -10.622   5.323  1.00  0.00           O  
ATOM    255  H   TYR A  17       0.394  -4.359   2.146  1.00  0.00           H  
ATOM    256  HA  TYR A  17       2.095  -4.545   4.353  1.00  0.00           H  
ATOM    257  HB2 TYR A  17       0.369  -6.141   4.281  1.00  0.00           H  
ATOM    258  HB3 TYR A  17       0.725  -6.583   2.617  1.00  0.00           H  
ATOM    259  HD1 TYR A  17       2.436  -6.603   5.942  1.00  0.00           H  
ATOM    260  HD2 TYR A  17       1.769  -8.599   2.247  1.00  0.00           H  
ATOM    261  HE1 TYR A  17       3.849  -8.466   6.708  1.00  0.00           H  
ATOM    262  HE2 TYR A  17       3.171 -10.474   3.002  1.00  0.00           H  
ATOM    263  HH  TYR A  17       3.994 -11.467   5.080  1.00  0.00           H  
ATOM    264  N   GLN A  18       3.369  -5.717   1.542  1.00  0.00           N  
ATOM    265  CA  GLN A  18       4.615  -6.111   0.896  1.00  0.00           C  
ATOM    266  C   GLN A  18       5.505  -4.907   0.614  1.00  0.00           C  
ATOM    267  O   GLN A  18       6.727  -5.040   0.557  1.00  0.00           O  
ATOM    268  CB  GLN A  18       4.345  -6.934  -0.370  1.00  0.00           C  
ATOM    269  CG  GLN A  18       3.149  -6.474  -1.174  1.00  0.00           C  
ATOM    270  CD  GLN A  18       3.006  -7.216  -2.483  1.00  0.00           C  
ATOM    271  OE1 GLN A  18       3.890  -7.175  -3.336  1.00  0.00           O  
ATOM    272  NE2 GLN A  18       1.889  -7.906  -2.647  1.00  0.00           N  
ATOM    273  H   GLN A  18       2.532  -5.710   1.024  1.00  0.00           H  
ATOM    274  HA  GLN A  18       5.139  -6.744   1.598  1.00  0.00           H  
ATOM    275  HB2 GLN A  18       5.213  -6.892  -1.006  1.00  0.00           H  
ATOM    276  HB3 GLN A  18       4.174  -7.962  -0.080  1.00  0.00           H  
ATOM    277  HG2 GLN A  18       2.256  -6.641  -0.589  1.00  0.00           H  
ATOM    278  HG3 GLN A  18       3.249  -5.421  -1.377  1.00  0.00           H  
ATOM    279 HE21 GLN A  18       1.228  -7.894  -1.925  1.00  0.00           H  
ATOM    280 HE22 GLN A  18       1.771  -8.405  -3.486  1.00  0.00           H  
ATOM    281  N   LEU A  19       4.905  -3.729   0.484  1.00  0.00           N  
ATOM    282  CA  LEU A  19       5.685  -2.520   0.261  1.00  0.00           C  
ATOM    283  C   LEU A  19       6.468  -2.212   1.523  1.00  0.00           C  
ATOM    284  O   LEU A  19       7.672  -1.984   1.475  1.00  0.00           O  
ATOM    285  CB  LEU A  19       4.796  -1.328  -0.096  1.00  0.00           C  
ATOM    286  CG  LEU A  19       3.846  -1.536  -1.274  1.00  0.00           C  
ATOM    287  CD1 LEU A  19       3.146  -0.241  -1.617  1.00  0.00           C  
ATOM    288  CD2 LEU A  19       4.579  -2.082  -2.486  1.00  0.00           C  
ATOM    289  H   LEU A  19       3.927  -3.668   0.568  1.00  0.00           H  
ATOM    290  HA  LEU A  19       6.379  -2.706  -0.546  1.00  0.00           H  
ATOM    291  HB2 LEU A  19       4.207  -1.073   0.773  1.00  0.00           H  
ATOM    292  HB3 LEU A  19       5.437  -0.490  -0.329  1.00  0.00           H  
ATOM    293  HG  LEU A  19       3.091  -2.256  -0.989  1.00  0.00           H  
ATOM    294 HD11 LEU A  19       3.365   0.495  -0.858  1.00  0.00           H  
ATOM    295 HD12 LEU A  19       3.501   0.115  -2.572  1.00  0.00           H  
ATOM    296 HD13 LEU A  19       2.083  -0.408  -1.663  1.00  0.00           H  
ATOM    297 HD21 LEU A  19       5.637  -1.907  -2.378  1.00  0.00           H  
ATOM    298 HD22 LEU A  19       4.393  -3.144  -2.570  1.00  0.00           H  
ATOM    299 HD23 LEU A  19       4.220  -1.585  -3.375  1.00  0.00           H  
ATOM    300  N   GLU A  20       5.774  -2.248   2.660  1.00  0.00           N  
ATOM    301  CA  GLU A  20       6.404  -2.008   3.950  1.00  0.00           C  
ATOM    302  C   GLU A  20       7.427  -3.100   4.244  1.00  0.00           C  
ATOM    303  O   GLU A  20       8.462  -2.846   4.859  1.00  0.00           O  
ATOM    304  CB  GLU A  20       5.350  -1.957   5.061  1.00  0.00           C  
ATOM    305  CG  GLU A  20       4.534  -0.677   5.062  1.00  0.00           C  
ATOM    306  CD  GLU A  20       5.330   0.526   5.530  1.00  0.00           C  
ATOM    307  OE1 GLU A  20       6.467   0.349   6.010  1.00  0.00           O  
ATOM    308  OE2 GLU A  20       4.811   1.658   5.438  1.00  0.00           O  
ATOM    309  H   GLU A  20       4.813  -2.462   2.628  1.00  0.00           H  
ATOM    310  HA  GLU A  20       6.913  -1.055   3.898  1.00  0.00           H  
ATOM    311  HB2 GLU A  20       4.674  -2.790   4.938  1.00  0.00           H  
ATOM    312  HB3 GLU A  20       5.846  -2.043   6.017  1.00  0.00           H  
ATOM    313  HG2 GLU A  20       4.185  -0.490   4.057  1.00  0.00           H  
ATOM    314  HG3 GLU A  20       3.687  -0.807   5.719  1.00  0.00           H  
ATOM    315  N   GLN A  21       7.133  -4.312   3.784  1.00  0.00           N  
ATOM    316  CA  GLN A  21       8.023  -5.447   3.975  1.00  0.00           C  
ATOM    317  C   GLN A  21       9.339  -5.200   3.240  1.00  0.00           C  
ATOM    318  O   GLN A  21      10.425  -5.390   3.797  1.00  0.00           O  
ATOM    319  CB  GLN A  21       7.354  -6.724   3.456  1.00  0.00           C  
ATOM    320  CG  GLN A  21       8.051  -8.004   3.881  1.00  0.00           C  
ATOM    321  CD  GLN A  21       8.068  -8.190   5.385  1.00  0.00           C  
ATOM    322  OE1 GLN A  21       8.805  -7.509   6.101  1.00  0.00           O  
ATOM    323  NE2 GLN A  21       7.236  -9.094   5.875  1.00  0.00           N  
ATOM    324  H   GLN A  21       6.293  -4.445   3.292  1.00  0.00           H  
ATOM    325  HA  GLN A  21       8.218  -5.548   5.031  1.00  0.00           H  
ATOM    326  HB2 GLN A  21       6.340  -6.757   3.821  1.00  0.00           H  
ATOM    327  HB3 GLN A  21       7.336  -6.690   2.377  1.00  0.00           H  
ATOM    328  HG2 GLN A  21       7.536  -8.843   3.435  1.00  0.00           H  
ATOM    329  HG3 GLN A  21       9.070  -7.975   3.527  1.00  0.00           H  
ATOM    330 HE21 GLN A  21       6.662  -9.587   5.250  1.00  0.00           H  
ATOM    331 HE22 GLN A  21       7.216  -9.225   6.843  1.00  0.00           H  
ATOM    332  N   GLU A  22       9.224  -4.754   1.994  1.00  0.00           N  
ATOM    333  CA  GLU A  22      10.381  -4.450   1.169  1.00  0.00           C  
ATOM    334  C   GLU A  22      11.106  -3.221   1.716  1.00  0.00           C  
ATOM    335  O   GLU A  22      12.331  -3.221   1.856  1.00  0.00           O  
ATOM    336  CB  GLU A  22       9.935  -4.204  -0.273  1.00  0.00           C  
ATOM    337  CG  GLU A  22      11.075  -3.943  -1.239  1.00  0.00           C  
ATOM    338  CD  GLU A  22      11.833  -5.199  -1.613  1.00  0.00           C  
ATOM    339  OE1 GLU A  22      12.378  -5.865  -0.715  1.00  0.00           O  
ATOM    340  OE2 GLU A  22      11.884  -5.526  -2.817  1.00  0.00           O  
ATOM    341  H   GLU A  22       8.327  -4.613   1.618  1.00  0.00           H  
ATOM    342  HA  GLU A  22      11.051  -5.296   1.199  1.00  0.00           H  
ATOM    343  HB2 GLU A  22       9.391  -5.069  -0.621  1.00  0.00           H  
ATOM    344  HB3 GLU A  22       9.275  -3.347  -0.291  1.00  0.00           H  
ATOM    345  HG2 GLU A  22      10.671  -3.508  -2.138  1.00  0.00           H  
ATOM    346  HG3 GLU A  22      11.765  -3.248  -0.784  1.00  0.00           H  
ATOM    347  N   VAL A  23      10.334  -2.184   2.040  1.00  0.00           N  
ATOM    348  CA  VAL A  23      10.889  -0.955   2.588  1.00  0.00           C  
ATOM    349  C   VAL A  23      11.674  -1.244   3.864  1.00  0.00           C  
ATOM    350  O   VAL A  23      12.769  -0.726   4.048  1.00  0.00           O  
ATOM    351  CB  VAL A  23       9.788   0.100   2.871  1.00  0.00           C  
ATOM    352  CG1 VAL A  23      10.310   1.217   3.765  1.00  0.00           C  
ATOM    353  CG2 VAL A  23       9.256   0.688   1.570  1.00  0.00           C  
ATOM    354  H   VAL A  23       9.360  -2.254   1.912  1.00  0.00           H  
ATOM    355  HA  VAL A  23      11.566  -0.544   1.852  1.00  0.00           H  
ATOM    356  HB  VAL A  23       8.971  -0.388   3.381  1.00  0.00           H  
ATOM    357 HG11 VAL A  23      11.279   1.538   3.413  1.00  0.00           H  
ATOM    358 HG12 VAL A  23       9.624   2.051   3.736  1.00  0.00           H  
ATOM    359 HG13 VAL A  23      10.398   0.856   4.779  1.00  0.00           H  
ATOM    360 HG21 VAL A  23       9.757   0.229   0.731  1.00  0.00           H  
ATOM    361 HG22 VAL A  23       8.195   0.505   1.501  1.00  0.00           H  
ATOM    362 HG23 VAL A  23       9.439   1.753   1.557  1.00  0.00           H  
ATOM    363  N   ALA A  24      11.120  -2.088   4.733  1.00  0.00           N  
ATOM    364  CA  ALA A  24      11.789  -2.442   5.980  1.00  0.00           C  
ATOM    365  C   ALA A  24      13.151  -3.056   5.703  1.00  0.00           C  
ATOM    366  O   ALA A  24      14.140  -2.690   6.325  1.00  0.00           O  
ATOM    367  CB  ALA A  24      10.952  -3.409   6.803  1.00  0.00           C  
ATOM    368  H   ALA A  24      10.243  -2.485   4.527  1.00  0.00           H  
ATOM    369  HA  ALA A  24      11.921  -1.535   6.555  1.00  0.00           H  
ATOM    370  HB1 ALA A  24       9.939  -3.414   6.436  1.00  0.00           H  
ATOM    371  HB2 ALA A  24      11.371  -4.403   6.723  1.00  0.00           H  
ATOM    372  HB3 ALA A  24      10.961  -3.100   7.838  1.00  0.00           H  
ATOM    373  N   GLN A  25      13.185  -3.983   4.757  1.00  0.00           N  
ATOM    374  CA  GLN A  25      14.418  -4.657   4.374  1.00  0.00           C  
ATOM    375  C   GLN A  25      15.444  -3.649   3.867  1.00  0.00           C  
ATOM    376  O   GLN A  25      16.596  -3.662   4.285  1.00  0.00           O  
ATOM    377  CB  GLN A  25      14.119  -5.703   3.296  1.00  0.00           C  
ATOM    378  CG  GLN A  25      15.339  -6.486   2.838  1.00  0.00           C  
ATOM    379  CD  GLN A  25      15.019  -7.455   1.716  1.00  0.00           C  
ATOM    380  OE1 GLN A  25      14.162  -8.330   1.857  1.00  0.00           O  
ATOM    381  NE2 GLN A  25      15.706  -7.311   0.592  1.00  0.00           N  
ATOM    382  H   GLN A  25      12.352  -4.219   4.293  1.00  0.00           H  
ATOM    383  HA  GLN A  25      14.822  -5.151   5.248  1.00  0.00           H  
ATOM    384  HB2 GLN A  25      13.397  -6.405   3.685  1.00  0.00           H  
ATOM    385  HB3 GLN A  25      13.694  -5.204   2.437  1.00  0.00           H  
ATOM    386  HG2 GLN A  25      16.084  -5.788   2.490  1.00  0.00           H  
ATOM    387  HG3 GLN A  25      15.730  -7.041   3.678  1.00  0.00           H  
ATOM    388 HE21 GLN A  25      16.373  -6.597   0.545  1.00  0.00           H  
ATOM    389 HE22 GLN A  25      15.519  -7.926  -0.152  1.00  0.00           H  
ATOM    390  N   LEU A  26      15.012  -2.779   2.968  1.00  0.00           N  
ATOM    391  CA  LEU A  26      15.895  -1.769   2.401  1.00  0.00           C  
ATOM    392  C   LEU A  26      16.339  -0.750   3.457  1.00  0.00           C  
ATOM    393  O   LEU A  26      17.527  -0.467   3.571  1.00  0.00           O  
ATOM    394  CB  LEU A  26      15.214  -1.082   1.214  1.00  0.00           C  
ATOM    395  CG  LEU A  26      14.843  -2.012   0.049  1.00  0.00           C  
ATOM    396  CD1 LEU A  26      14.106  -1.255  -1.046  1.00  0.00           C  
ATOM    397  CD2 LEU A  26      16.083  -2.677  -0.529  1.00  0.00           C  
ATOM    398  H   LEU A  26      14.074  -2.819   2.674  1.00  0.00           H  
ATOM    399  HA  LEU A  26      16.774  -2.281   2.040  1.00  0.00           H  
ATOM    400  HB2 LEU A  26      14.312  -0.606   1.571  1.00  0.00           H  
ATOM    401  HB3 LEU A  26      15.879  -0.319   0.839  1.00  0.00           H  
ATOM    402  HG  LEU A  26      14.187  -2.789   0.413  1.00  0.00           H  
ATOM    403 HD11 LEU A  26      14.540  -0.272  -1.161  1.00  0.00           H  
ATOM    404 HD12 LEU A  26      14.194  -1.794  -1.979  1.00  0.00           H  
ATOM    405 HD13 LEU A  26      13.065  -1.159  -0.785  1.00  0.00           H  
ATOM    406 HD21 LEU A  26      16.849  -1.934  -0.686  1.00  0.00           H  
ATOM    407 HD22 LEU A  26      16.441  -3.430   0.157  1.00  0.00           H  
ATOM    408 HD23 LEU A  26      15.833  -3.140  -1.472  1.00  0.00           H  
ATOM    409  N   GLU A  27      15.397  -0.216   4.236  1.00  0.00           N  
ATOM    410  CA  GLU A  27      15.721   0.760   5.285  1.00  0.00           C  
ATOM    411  C   GLU A  27      16.669   0.150   6.318  1.00  0.00           C  
ATOM    412  O   GLU A  27      17.635   0.785   6.747  1.00  0.00           O  
ATOM    413  CB  GLU A  27      14.444   1.240   5.984  1.00  0.00           C  
ATOM    414  CG  GLU A  27      13.534   2.079   5.104  1.00  0.00           C  
ATOM    415  CD  GLU A  27      13.871   3.558   5.132  1.00  0.00           C  
ATOM    416  OE1 GLU A  27      15.054   3.914   4.960  1.00  0.00           O  
ATOM    417  OE2 GLU A  27      12.939   4.375   5.303  1.00  0.00           O  
ATOM    418  H   GLU A  27      14.460  -0.488   4.113  1.00  0.00           H  
ATOM    419  HA  GLU A  27      16.209   1.604   4.817  1.00  0.00           H  
ATOM    420  HB2 GLU A  27      13.888   0.378   6.318  1.00  0.00           H  
ATOM    421  HB3 GLU A  27      14.720   1.831   6.845  1.00  0.00           H  
ATOM    422  HG2 GLU A  27      13.618   1.729   4.085  1.00  0.00           H  
ATOM    423  HG3 GLU A  27      12.516   1.952   5.442  1.00  0.00           H  
ATOM    424  N   HIS A  28      16.382  -1.088   6.701  1.00  0.00           N  
ATOM    425  CA  HIS A  28      17.191  -1.811   7.673  1.00  0.00           C  
ATOM    426  C   HIS A  28      18.609  -2.006   7.141  1.00  0.00           C  
ATOM    427  O   HIS A  28      19.584  -1.893   7.887  1.00  0.00           O  
ATOM    428  CB  HIS A  28      16.528  -3.160   7.985  1.00  0.00           C  
ATOM    429  CG  HIS A  28      17.292  -4.030   8.934  1.00  0.00           C  
ATOM    430  ND1 HIS A  28      17.654  -3.662  10.210  1.00  0.00           N  
ATOM    431  CD2 HIS A  28      17.765  -5.284   8.758  1.00  0.00           C  
ATOM    432  CE1 HIS A  28      18.331  -4.680  10.755  1.00  0.00           C  
ATOM    433  NE2 HIS A  28      18.426  -5.691   9.913  1.00  0.00           N  
ATOM    434  H   HIS A  28      15.599  -1.533   6.310  1.00  0.00           H  
ATOM    435  HA  HIS A  28      17.233  -1.221   8.576  1.00  0.00           H  
ATOM    436  HB2 HIS A  28      15.554  -2.981   8.416  1.00  0.00           H  
ATOM    437  HB3 HIS A  28      16.405  -3.708   7.063  1.00  0.00           H  
ATOM    438  HD1 HIS A  28      17.431  -2.808  10.654  1.00  0.00           H  
ATOM    439  HD2 HIS A  28      17.642  -5.887   7.867  1.00  0.00           H  
ATOM    440  HE1 HIS A  28      18.749  -4.674  11.746  1.00  0.00           H  
ATOM    441  N   GLU A  29      18.719  -2.277   5.846  1.00  0.00           N  
ATOM    442  CA  GLU A  29      20.018  -2.465   5.216  1.00  0.00           C  
ATOM    443  C   GLU A  29      20.710  -1.123   5.001  1.00  0.00           C  
ATOM    444  O   GLU A  29      21.933  -1.028   5.064  1.00  0.00           O  
ATOM    445  CB  GLU A  29      19.880  -3.223   3.895  1.00  0.00           C  
ATOM    446  CG  GLU A  29      19.466  -4.676   4.076  1.00  0.00           C  
ATOM    447  CD  GLU A  29      20.504  -5.493   4.826  1.00  0.00           C  
ATOM    448  OE1 GLU A  29      21.669  -5.050   4.929  1.00  0.00           O  
ATOM    449  OE2 GLU A  29      20.168  -6.599   5.294  1.00  0.00           O  
ATOM    450  H   GLU A  29      17.906  -2.341   5.300  1.00  0.00           H  
ATOM    451  HA  GLU A  29      20.620  -3.049   5.890  1.00  0.00           H  
ATOM    452  HB2 GLU A  29      19.135  -2.732   3.286  1.00  0.00           H  
ATOM    453  HB3 GLU A  29      20.829  -3.201   3.378  1.00  0.00           H  
ATOM    454  HG2 GLU A  29      18.533  -4.708   4.624  1.00  0.00           H  
ATOM    455  HG3 GLU A  29      19.322  -5.115   3.098  1.00  0.00           H  
ATOM    456  N   CYS A  30      19.920  -0.084   4.770  1.00  0.00           N  
ATOM    457  CA  CYS A  30      20.467   1.256   4.576  1.00  0.00           C  
ATOM    458  C   CYS A  30      21.087   1.759   5.875  1.00  0.00           C  
ATOM    459  O   CYS A  30      22.223   2.237   5.892  1.00  0.00           O  
ATOM    460  CB  CYS A  30      19.384   2.236   4.106  1.00  0.00           C  
ATOM    461  SG  CYS A  30      18.925   2.075   2.348  1.00  0.00           S  
ATOM    462  H   CYS A  30      18.947  -0.219   4.741  1.00  0.00           H  
ATOM    463  HA  CYS A  30      21.239   1.194   3.823  1.00  0.00           H  
ATOM    464  HB2 CYS A  30      18.489   2.078   4.689  1.00  0.00           H  
ATOM    465  HB3 CYS A  30      19.730   3.246   4.263  1.00  0.00           H  
ATOM    466  N   GLY A  31      20.337   1.642   6.963  1.00  0.00           N  
ATOM    467  CA  GLY A  31      20.827   2.086   8.249  1.00  0.00           C  
ATOM    468  C   GLY A  31      19.756   2.808   9.034  1.00  0.00           C  
ATOM    469  O   GLY A  31      19.665   4.035   8.991  1.00  0.00           O  
ATOM    470  H   GLY A  31      19.436   1.248   6.891  1.00  0.00           H  
ATOM    471  HA2 GLY A  31      21.162   1.229   8.815  1.00  0.00           H  
ATOM    472  HA3 GLY A  31      21.661   2.756   8.095  1.00  0.00           H  
TER     476      NH2 A  32                                                      
ATOM    483  N   GLU B   1     -18.905   0.365   5.387  1.00  0.00           N  
ATOM    484  CA  GLU B   1     -19.774   1.259   4.634  1.00  0.00           C  
ATOM    485  C   GLU B   1     -19.117   1.636   3.310  1.00  0.00           C  
ATOM    486  O   GLU B   1     -17.891   1.716   3.226  1.00  0.00           O  
ATOM    487  CB  GLU B   1     -20.075   2.512   5.466  1.00  0.00           C  
ATOM    488  CG  GLU B   1     -21.496   3.034   5.309  1.00  0.00           C  
ATOM    489  CD  GLU B   1     -21.760   3.658   3.955  1.00  0.00           C  
ATOM    490  OE1 GLU B   1     -21.141   4.696   3.642  1.00  0.00           O  
ATOM    491  OE2 GLU B   1     -22.584   3.110   3.194  1.00  0.00           O  
ATOM    492  H   GLU B   1     -18.412   0.717   6.157  1.00  0.00           H  
ATOM    493  HA  GLU B   1     -20.694   0.743   4.432  1.00  0.00           H  
ATOM    494  HB2 GLU B   1     -19.910   2.284   6.509  1.00  0.00           H  
ATOM    495  HB3 GLU B   1     -19.392   3.294   5.169  1.00  0.00           H  
ATOM    496  HG2 GLU B   1     -22.183   2.213   5.445  1.00  0.00           H  
ATOM    497  HG3 GLU B   1     -21.676   3.779   6.072  1.00  0.00           H  
ATOM    498  N   VAL B   2     -19.936   1.871   2.287  1.00  0.00           N  
ATOM    499  CA  VAL B   2     -19.440   2.250   0.966  1.00  0.00           C  
ATOM    500  C   VAL B   2     -18.530   3.468   1.062  1.00  0.00           C  
ATOM    501  O   VAL B   2     -17.384   3.429   0.620  1.00  0.00           O  
ATOM    502  CB  VAL B   2     -20.596   2.546  -0.023  1.00  0.00           C  
ATOM    503  CG1 VAL B   2     -20.078   3.228  -1.284  1.00  0.00           C  
ATOM    504  CG2 VAL B   2     -21.329   1.267  -0.392  1.00  0.00           C  
ATOM    505  H   VAL B   2     -20.901   1.794   2.428  1.00  0.00           H  
ATOM    506  HA  VAL B   2     -18.869   1.418   0.577  1.00  0.00           H  
ATOM    507  HB  VAL B   2     -21.296   3.213   0.459  1.00  0.00           H  
ATOM    508 HG11 VAL B   2     -19.067   2.904  -1.480  1.00  0.00           H  
ATOM    509 HG12 VAL B   2     -20.710   2.966  -2.121  1.00  0.00           H  
ATOM    510 HG13 VAL B   2     -20.091   4.299  -1.146  1.00  0.00           H  
ATOM    511 HG21 VAL B   2     -21.082   0.491   0.316  1.00  0.00           H  
ATOM    512 HG22 VAL B   2     -22.395   1.445  -0.372  1.00  0.00           H  
ATOM    513 HG23 VAL B   2     -21.036   0.956  -1.385  1.00  0.00           H  
ATOM    514  N   GLN B   3     -19.032   4.542   1.663  1.00  0.00           N  
ATOM    515  CA  GLN B   3     -18.240   5.754   1.822  1.00  0.00           C  
ATOM    516  C   GLN B   3     -16.996   5.464   2.649  1.00  0.00           C  
ATOM    517  O   GLN B   3     -15.904   5.912   2.318  1.00  0.00           O  
ATOM    518  CB  GLN B   3     -19.065   6.856   2.494  1.00  0.00           C  
ATOM    519  CG  GLN B   3     -18.303   8.156   2.693  1.00  0.00           C  
ATOM    520  CD  GLN B   3     -19.125   9.207   3.410  1.00  0.00           C  
ATOM    521  OE1 GLN B   3     -20.211   9.579   2.961  1.00  0.00           O  
ATOM    522  NE2 GLN B   3     -18.615   9.696   4.529  1.00  0.00           N  
ATOM    523  H   GLN B   3     -19.949   4.514   2.021  1.00  0.00           H  
ATOM    524  HA  GLN B   3     -17.939   6.087   0.840  1.00  0.00           H  
ATOM    525  HB2 GLN B   3     -19.932   7.063   1.885  1.00  0.00           H  
ATOM    526  HB3 GLN B   3     -19.391   6.504   3.463  1.00  0.00           H  
ATOM    527  HG2 GLN B   3     -17.416   7.955   3.278  1.00  0.00           H  
ATOM    528  HG3 GLN B   3     -18.014   8.542   1.727  1.00  0.00           H  
ATOM    529 HE21 GLN B   3     -17.745   9.355   4.833  1.00  0.00           H  
ATOM    530 HE22 GLN B   3     -19.121  10.388   5.009  1.00  0.00           H  
ATOM    531  N   ALA B   4     -17.178   4.702   3.719  1.00  0.00           N  
ATOM    532  CA  ALA B   4     -16.082   4.340   4.611  1.00  0.00           C  
ATOM    533  C   ALA B   4     -14.943   3.655   3.862  1.00  0.00           C  
ATOM    534  O   ALA B   4     -13.768   3.982   4.053  1.00  0.00           O  
ATOM    535  CB  ALA B   4     -16.601   3.439   5.720  1.00  0.00           C  
ATOM    536  H   ALA B   4     -18.082   4.367   3.916  1.00  0.00           H  
ATOM    537  HA  ALA B   4     -15.709   5.247   5.063  1.00  0.00           H  
ATOM    538  HB1 ALA B   4     -17.110   2.590   5.283  1.00  0.00           H  
ATOM    539  HB2 ALA B   4     -15.778   3.092   6.323  1.00  0.00           H  
ATOM    540  HB3 ALA B   4     -17.295   3.989   6.338  1.00  0.00           H  
ATOM    541  N   LEU B   5     -15.295   2.696   3.020  1.00  0.00           N  
ATOM    542  CA  LEU B   5     -14.310   1.947   2.256  1.00  0.00           C  
ATOM    543  C   LEU B   5     -13.678   2.787   1.153  1.00  0.00           C  
ATOM    544  O   LEU B   5     -12.528   2.552   0.788  1.00  0.00           O  
ATOM    545  CB  LEU B   5     -14.943   0.686   1.672  1.00  0.00           C  
ATOM    546  CG  LEU B   5     -15.411  -0.338   2.709  1.00  0.00           C  
ATOM    547  CD1 LEU B   5     -16.104  -1.509   2.035  1.00  0.00           C  
ATOM    548  CD2 LEU B   5     -14.236  -0.826   3.542  1.00  0.00           C  
ATOM    549  H   LEU B   5     -16.247   2.475   2.916  1.00  0.00           H  
ATOM    550  HA  LEU B   5     -13.528   1.651   2.941  1.00  0.00           H  
ATOM    551  HB2 LEU B   5     -15.792   0.979   1.072  1.00  0.00           H  
ATOM    552  HB3 LEU B   5     -14.218   0.208   1.029  1.00  0.00           H  
ATOM    553  HG  LEU B   5     -16.121   0.131   3.377  1.00  0.00           H  
ATOM    554 HD11 LEU B   5     -16.805  -1.140   1.304  1.00  0.00           H  
ATOM    555 HD12 LEU B   5     -15.368  -2.131   1.546  1.00  0.00           H  
ATOM    556 HD13 LEU B   5     -16.630  -2.091   2.777  1.00  0.00           H  
ATOM    557 HD21 LEU B   5     -13.328  -0.739   2.965  1.00  0.00           H  
ATOM    558 HD22 LEU B   5     -14.156  -0.224   4.435  1.00  0.00           H  
ATOM    559 HD23 LEU B   5     -14.391  -1.859   3.816  1.00  0.00           H  
ATOM    560  N   LYS B   6     -14.403   3.774   0.631  1.00  0.00           N  
ATOM    561  CA  LYS B   6     -13.853   4.627  -0.412  1.00  0.00           C  
ATOM    562  C   LYS B   6     -12.692   5.429   0.144  1.00  0.00           C  
ATOM    563  O   LYS B   6     -11.642   5.552  -0.494  1.00  0.00           O  
ATOM    564  CB  LYS B   6     -14.922   5.564  -0.967  1.00  0.00           C  
ATOM    565  CG  LYS B   6     -16.034   4.843  -1.703  1.00  0.00           C  
ATOM    566  CD  LYS B   6     -17.117   5.804  -2.146  1.00  0.00           C  
ATOM    567  CE  LYS B   6     -16.592   6.806  -3.162  1.00  0.00           C  
ATOM    568  NZ  LYS B   6     -17.629   7.792  -3.559  1.00  0.00           N  
ATOM    569  H   LYS B   6     -15.315   3.941   0.960  1.00  0.00           H  
ATOM    570  HA  LYS B   6     -13.489   3.992  -1.205  1.00  0.00           H  
ATOM    571  HB2 LYS B   6     -15.361   6.119  -0.148  1.00  0.00           H  
ATOM    572  HB3 LYS B   6     -14.456   6.257  -1.650  1.00  0.00           H  
ATOM    573  HG2 LYS B   6     -15.619   4.357  -2.573  1.00  0.00           H  
ATOM    574  HG3 LYS B   6     -16.466   4.103  -1.047  1.00  0.00           H  
ATOM    575  HD2 LYS B   6     -17.921   5.240  -2.586  1.00  0.00           H  
ATOM    576  HD3 LYS B   6     -17.482   6.340  -1.282  1.00  0.00           H  
ATOM    577  HE2 LYS B   6     -15.753   7.335  -2.731  1.00  0.00           H  
ATOM    578  HE3 LYS B   6     -16.263   6.270  -4.041  1.00  0.00           H  
ATOM    579  HZ1 LYS B   6     -18.327   7.910  -2.792  1.00  0.00           H  
ATOM    580  HZ2 LYS B   6     -17.187   8.718  -3.755  1.00  0.00           H  
ATOM    581  HZ3 LYS B   6     -18.121   7.471  -4.418  1.00  0.00           H  
ATOM    582  N   LYS B   7     -12.879   5.954   1.351  1.00  0.00           N  
ATOM    583  CA  LYS B   7     -11.840   6.728   2.006  1.00  0.00           C  
ATOM    584  C   LYS B   7     -10.647   5.826   2.275  1.00  0.00           C  
ATOM    585  O   LYS B   7      -9.497   6.248   2.175  1.00  0.00           O  
ATOM    586  CB  LYS B   7     -12.337   7.327   3.328  1.00  0.00           C  
ATOM    587  CG  LYS B   7     -13.803   7.744   3.331  1.00  0.00           C  
ATOM    588  CD  LYS B   7     -14.172   8.645   2.156  1.00  0.00           C  
ATOM    589  CE  LYS B   7     -13.746  10.094   2.377  1.00  0.00           C  
ATOM    590  NZ  LYS B   7     -12.272  10.266   2.403  1.00  0.00           N  
ATOM    591  H   LYS B   7     -13.732   5.805   1.814  1.00  0.00           H  
ATOM    592  HA  LYS B   7     -11.541   7.524   1.337  1.00  0.00           H  
ATOM    593  HB2 LYS B   7     -12.197   6.598   4.111  1.00  0.00           H  
ATOM    594  HB3 LYS B   7     -11.741   8.199   3.554  1.00  0.00           H  
ATOM    595  HG2 LYS B   7     -14.416   6.855   3.286  1.00  0.00           H  
ATOM    596  HG3 LYS B   7     -14.007   8.271   4.253  1.00  0.00           H  
ATOM    597  HD2 LYS B   7     -13.695   8.263   1.263  1.00  0.00           H  
ATOM    598  HD3 LYS B   7     -15.243   8.614   2.024  1.00  0.00           H  
ATOM    599  HE2 LYS B   7     -14.150  10.696   1.577  1.00  0.00           H  
ATOM    600  HE3 LYS B   7     -14.155  10.434   3.318  1.00  0.00           H  
ATOM    601  HZ1 LYS B   7     -11.843   9.819   1.564  1.00  0.00           H  
ATOM    602  HZ2 LYS B   7     -12.031  11.280   2.401  1.00  0.00           H  
ATOM    603  HZ3 LYS B   7     -11.869   9.829   3.260  1.00  0.00           H  
ATOM    604  N   ARG B   8     -10.946   4.569   2.587  1.00  0.00           N  
ATOM    605  CA  ARG B   8      -9.929   3.567   2.847  1.00  0.00           C  
ATOM    606  C   ARG B   8      -9.119   3.316   1.584  1.00  0.00           C  
ATOM    607  O   ARG B   8      -7.891   3.309   1.614  1.00  0.00           O  
ATOM    608  CB  ARG B   8     -10.592   2.270   3.307  1.00  0.00           C  
ATOM    609  CG  ARG B   8      -9.615   1.148   3.604  1.00  0.00           C  
ATOM    610  CD  ARG B   8      -8.743   1.466   4.806  1.00  0.00           C  
ATOM    611  NE  ARG B   8      -8.053   0.279   5.310  1.00  0.00           N  
ATOM    612  CZ  ARG B   8      -8.672  -0.734   5.921  1.00  0.00           C  
ATOM    613  NH1 ARG B   8      -9.962  -0.638   6.227  1.00  0.00           N  
ATOM    614  NH2 ARG B   8      -7.993  -1.823   6.264  1.00  0.00           N  
ATOM    615  H   ARG B   8     -11.891   4.302   2.624  1.00  0.00           H  
ATOM    616  HA  ARG B   8      -9.277   3.933   3.625  1.00  0.00           H  
ATOM    617  HB2 ARG B   8     -11.158   2.470   4.205  1.00  0.00           H  
ATOM    618  HB3 ARG B   8     -11.267   1.933   2.534  1.00  0.00           H  
ATOM    619  HG2 ARG B   8     -10.169   0.243   3.805  1.00  0.00           H  
ATOM    620  HG3 ARG B   8      -8.981   0.999   2.742  1.00  0.00           H  
ATOM    621  HD2 ARG B   8      -8.008   2.205   4.519  1.00  0.00           H  
ATOM    622  HD3 ARG B   8      -9.371   1.865   5.586  1.00  0.00           H  
ATOM    623  HE  ARG B   8      -7.082   0.224   5.154  1.00  0.00           H  
ATOM    624 HH11 ARG B   8     -10.474   0.202   6.007  1.00  0.00           H  
ATOM    625 HH12 ARG B   8     -10.443  -1.406   6.670  1.00  0.00           H  
ATOM    626 HH21 ARG B   8      -7.002  -1.895   6.062  1.00  0.00           H  
ATOM    627 HH22 ARG B   8      -8.455  -2.578   6.734  1.00  0.00           H  
ATOM    628  N   VAL B   9      -9.822   3.118   0.476  1.00  0.00           N  
ATOM    629  CA  VAL B   9      -9.187   2.873  -0.808  1.00  0.00           C  
ATOM    630  C   VAL B   9      -8.247   4.018  -1.177  1.00  0.00           C  
ATOM    631  O   VAL B   9      -7.085   3.793  -1.518  1.00  0.00           O  
ATOM    632  CB  VAL B   9     -10.234   2.693  -1.931  1.00  0.00           C  
ATOM    633  CG1 VAL B   9      -9.569   2.629  -3.298  1.00  0.00           C  
ATOM    634  CG2 VAL B   9     -11.063   1.442  -1.693  1.00  0.00           C  
ATOM    635  H   VAL B   9     -10.804   3.140   0.526  1.00  0.00           H  
ATOM    636  HA  VAL B   9      -8.615   1.959  -0.724  1.00  0.00           H  
ATOM    637  HB  VAL B   9     -10.898   3.545  -1.916  1.00  0.00           H  
ATOM    638 HG11 VAL B   9      -8.792   3.377  -3.358  1.00  0.00           H  
ATOM    639 HG12 VAL B   9      -9.137   1.650  -3.444  1.00  0.00           H  
ATOM    640 HG13 VAL B   9     -10.306   2.813  -4.066  1.00  0.00           H  
ATOM    641 HG21 VAL B   9     -10.460   0.701  -1.188  1.00  0.00           H  
ATOM    642 HG22 VAL B   9     -11.920   1.688  -1.082  1.00  0.00           H  
ATOM    643 HG23 VAL B   9     -11.399   1.049  -2.642  1.00  0.00           H  
ATOM    644  N   GLN B  10      -8.757   5.241  -1.103  1.00  0.00           N  
ATOM    645  CA  GLN B  10      -7.965   6.420  -1.433  1.00  0.00           C  
ATOM    646  C   GLN B  10      -6.771   6.563  -0.498  1.00  0.00           C  
ATOM    647  O   GLN B  10      -5.671   6.911  -0.935  1.00  0.00           O  
ATOM    648  CB  GLN B  10      -8.825   7.681  -1.375  1.00  0.00           C  
ATOM    649  CG  GLN B  10     -10.007   7.664  -2.332  1.00  0.00           C  
ATOM    650  CD  GLN B  10      -9.600   7.630  -3.798  1.00  0.00           C  
ATOM    651  OE1 GLN B  10     -10.412   7.311  -4.670  1.00  0.00           O  
ATOM    652  NE2 GLN B  10      -8.360   7.991  -4.091  1.00  0.00           N  
ATOM    653  H   GLN B  10      -9.695   5.354  -0.821  1.00  0.00           H  
ATOM    654  HA  GLN B  10      -7.600   6.296  -2.442  1.00  0.00           H  
ATOM    655  HB2 GLN B  10      -9.206   7.796  -0.370  1.00  0.00           H  
ATOM    656  HB3 GLN B  10      -8.206   8.534  -1.615  1.00  0.00           H  
ATOM    657  HG2 GLN B  10     -10.611   6.793  -2.123  1.00  0.00           H  
ATOM    658  HG3 GLN B  10     -10.597   8.553  -2.162  1.00  0.00           H  
ATOM    659 HE21 GLN B  10      -7.765   8.266  -3.356  1.00  0.00           H  
ATOM    660 HE22 GLN B  10      -8.080   7.970  -5.038  1.00  0.00           H  
ATOM    661  N   ALA B  11      -6.987   6.284   0.782  1.00  0.00           N  
ATOM    662  CA  ALA B  11      -5.923   6.376   1.773  1.00  0.00           C  
ATOM    663  C   ALA B  11      -4.842   5.350   1.478  1.00  0.00           C  
ATOM    664  O   ALA B  11      -3.652   5.670   1.468  1.00  0.00           O  
ATOM    665  CB  ALA B  11      -6.481   6.175   3.173  1.00  0.00           C  
ATOM    666  H   ALA B  11      -7.882   6.000   1.068  1.00  0.00           H  
ATOM    667  HA  ALA B  11      -5.496   7.366   1.715  1.00  0.00           H  
ATOM    668  HB1 ALA B  11      -7.296   6.864   3.337  1.00  0.00           H  
ATOM    669  HB2 ALA B  11      -6.842   5.162   3.274  1.00  0.00           H  
ATOM    670  HB3 ALA B  11      -5.704   6.355   3.902  1.00  0.00           H  
ATOM    671  N   LEU B  12      -5.270   4.123   1.224  1.00  0.00           N  
ATOM    672  CA  LEU B  12      -4.351   3.042   0.913  1.00  0.00           C  
ATOM    673  C   LEU B  12      -3.602   3.321  -0.374  1.00  0.00           C  
ATOM    674  O   LEU B  12      -2.392   3.230  -0.405  1.00  0.00           O  
ATOM    675  CB  LEU B  12      -5.092   1.714   0.795  1.00  0.00           C  
ATOM    676  CG  LEU B  12      -5.536   1.092   2.114  1.00  0.00           C  
ATOM    677  CD1 LEU B  12      -6.545  -0.016   1.862  1.00  0.00           C  
ATOM    678  CD2 LEU B  12      -4.330   0.543   2.857  1.00  0.00           C  
ATOM    679  H   LEU B  12      -6.237   3.939   1.241  1.00  0.00           H  
ATOM    680  HA  LEU B  12      -3.637   2.972   1.720  1.00  0.00           H  
ATOM    681  HB2 LEU B  12      -5.961   1.866   0.181  1.00  0.00           H  
ATOM    682  HB3 LEU B  12      -4.443   1.009   0.296  1.00  0.00           H  
ATOM    683  HG  LEU B  12      -6.005   1.848   2.730  1.00  0.00           H  
ATOM    684 HD11 LEU B  12      -6.176  -0.671   1.085  1.00  0.00           H  
ATOM    685 HD12 LEU B  12      -6.692  -0.581   2.771  1.00  0.00           H  
ATOM    686 HD13 LEU B  12      -7.484   0.417   1.550  1.00  0.00           H  
ATOM    687 HD21 LEU B  12      -3.430   0.986   2.458  1.00  0.00           H  
ATOM    688 HD22 LEU B  12      -4.414   0.777   3.907  1.00  0.00           H  
ATOM    689 HD23 LEU B  12      -4.287  -0.530   2.728  1.00  0.00           H  
ATOM    690  N   LYS B  13      -4.323   3.661  -1.436  1.00  0.00           N  
ATOM    691  CA  LYS B  13      -3.695   3.947  -2.729  1.00  0.00           C  
ATOM    692  C   LYS B  13      -2.658   5.058  -2.612  1.00  0.00           C  
ATOM    693  O   LYS B  13      -1.580   4.960  -3.193  1.00  0.00           O  
ATOM    694  CB  LYS B  13      -4.748   4.309  -3.778  1.00  0.00           C  
ATOM    695  CG  LYS B  13      -5.208   3.130  -4.626  1.00  0.00           C  
ATOM    696  CD  LYS B  13      -5.628   1.946  -3.772  1.00  0.00           C  
ATOM    697  CE  LYS B  13      -6.198   0.816  -4.613  1.00  0.00           C  
ATOM    698  NZ  LYS B  13      -5.226   0.311  -5.620  1.00  0.00           N  
ATOM    699  H   LYS B  13      -5.303   3.720  -1.351  1.00  0.00           H  
ATOM    700  HA  LYS B  13      -3.186   3.043  -3.045  1.00  0.00           H  
ATOM    701  HB2 LYS B  13      -5.611   4.717  -3.274  1.00  0.00           H  
ATOM    702  HB3 LYS B  13      -4.339   5.060  -4.437  1.00  0.00           H  
ATOM    703  HG2 LYS B  13      -6.049   3.440  -5.227  1.00  0.00           H  
ATOM    704  HG3 LYS B  13      -4.396   2.825  -5.273  1.00  0.00           H  
ATOM    705  HD2 LYS B  13      -4.765   1.579  -3.234  1.00  0.00           H  
ATOM    706  HD3 LYS B  13      -6.378   2.271  -3.068  1.00  0.00           H  
ATOM    707  HE2 LYS B  13      -6.474   0.003  -3.957  1.00  0.00           H  
ATOM    708  HE3 LYS B  13      -7.076   1.179  -5.124  1.00  0.00           H  
ATOM    709  HZ1 LYS B  13      -4.442   0.982  -5.741  1.00  0.00           H  
ATOM    710  HZ2 LYS B  13      -4.838  -0.609  -5.313  1.00  0.00           H  
ATOM    711  HZ3 LYS B  13      -5.701   0.183  -6.541  1.00  0.00           H  
ATOM    712  N   ALA B  14      -2.971   6.096  -1.845  1.00  0.00           N  
ATOM    713  CA  ALA B  14      -2.034   7.197  -1.647  1.00  0.00           C  
ATOM    714  C   ALA B  14      -0.800   6.696  -0.903  1.00  0.00           C  
ATOM    715  O   ALA B  14       0.336   6.969  -1.295  1.00  0.00           O  
ATOM    716  CB  ALA B  14      -2.693   8.334  -0.888  1.00  0.00           C  
ATOM    717  H   ALA B  14      -3.844   6.114  -1.390  1.00  0.00           H  
ATOM    718  HA  ALA B  14      -1.736   7.563  -2.620  1.00  0.00           H  
ATOM    719  HB1 ALA B  14      -3.325   7.929  -0.111  1.00  0.00           H  
ATOM    720  HB2 ALA B  14      -1.932   8.959  -0.442  1.00  0.00           H  
ATOM    721  HB3 ALA B  14      -3.288   8.922  -1.569  1.00  0.00           H  
ATOM    722  N   ARG B  15      -1.048   5.928   0.152  1.00  0.00           N  
ATOM    723  CA  ARG B  15       0.012   5.335   0.958  1.00  0.00           C  
ATOM    724  C   ARG B  15       0.825   4.354   0.128  1.00  0.00           C  
ATOM    725  O   ARG B  15       2.052   4.323   0.194  1.00  0.00           O  
ATOM    726  CB  ARG B  15      -0.607   4.601   2.146  1.00  0.00           C  
ATOM    727  CG  ARG B  15      -0.718   5.433   3.404  1.00  0.00           C  
ATOM    728  CD  ARG B  15       0.567   5.355   4.200  1.00  0.00           C  
ATOM    729  NE  ARG B  15       0.874   3.978   4.574  1.00  0.00           N  
ATOM    730  CZ  ARG B  15       2.073   3.552   4.946  1.00  0.00           C  
ATOM    731  NH1 ARG B  15       3.087   4.404   5.030  1.00  0.00           N  
ATOM    732  NH2 ARG B  15       2.260   2.270   5.233  1.00  0.00           N  
ATOM    733  H   ARG B  15      -1.983   5.734   0.386  1.00  0.00           H  
ATOM    734  HA  ARG B  15       0.657   6.122   1.313  1.00  0.00           H  
ATOM    735  HB2 ARG B  15      -1.598   4.273   1.874  1.00  0.00           H  
ATOM    736  HB3 ARG B  15      -0.001   3.735   2.368  1.00  0.00           H  
ATOM    737  HG2 ARG B  15      -0.908   6.462   3.135  1.00  0.00           H  
ATOM    738  HG3 ARG B  15      -1.530   5.052   4.000  1.00  0.00           H  
ATOM    739  HD2 ARG B  15       1.374   5.744   3.600  1.00  0.00           H  
ATOM    740  HD3 ARG B  15       0.460   5.946   5.094  1.00  0.00           H  
ATOM    741  HE  ARG B  15       0.128   3.328   4.543  1.00  0.00           H  
ATOM    742 HH11 ARG B  15       2.950   5.375   4.809  1.00  0.00           H  
ATOM    743 HH12 ARG B  15       3.994   4.086   5.314  1.00  0.00           H  
ATOM    744 HH21 ARG B  15       1.495   1.621   5.172  1.00  0.00           H  
ATOM    745 HH22 ARG B  15       3.179   1.938   5.498  1.00  0.00           H  
ATOM    746  N   ASN B  16       0.112   3.561  -0.652  1.00  0.00           N  
ATOM    747  CA  ASN B  16       0.698   2.556  -1.523  1.00  0.00           C  
ATOM    748  C   ASN B  16       1.580   3.212  -2.565  1.00  0.00           C  
ATOM    749  O   ASN B  16       2.701   2.773  -2.809  1.00  0.00           O  
ATOM    750  CB  ASN B  16      -0.419   1.759  -2.204  1.00  0.00           C  
ATOM    751  CG  ASN B  16      -0.860   0.560  -1.392  1.00  0.00           C  
ATOM    752  OD1 ASN B  16      -1.235   0.683  -0.229  1.00  0.00           O  
ATOM    753  ND2 ASN B  16      -0.845  -0.607  -2.007  1.00  0.00           N  
ATOM    754  H   ASN B  16      -0.867   3.655  -0.642  1.00  0.00           H  
ATOM    755  HA  ASN B  16       1.294   1.888  -0.920  1.00  0.00           H  
ATOM    756  HB2 ASN B  16      -1.274   2.404  -2.342  1.00  0.00           H  
ATOM    757  HB3 ASN B  16      -0.078   1.420  -3.168  1.00  0.00           H  
ATOM    758 HD21 ASN B  16      -0.558  -0.631  -2.948  1.00  0.00           H  
ATOM    759 HD22 ASN B  16      -1.118  -1.400  -1.503  1.00  0.00           H  
ATOM    760  N   TYR B  17       1.067   4.272  -3.166  1.00  0.00           N  
ATOM    761  CA  TYR B  17       1.798   5.006  -4.179  1.00  0.00           C  
ATOM    762  C   TYR B  17       3.098   5.544  -3.591  1.00  0.00           C  
ATOM    763  O   TYR B  17       4.156   5.446  -4.214  1.00  0.00           O  
ATOM    764  CB  TYR B  17       0.932   6.151  -4.716  1.00  0.00           C  
ATOM    765  CG  TYR B  17       1.249   6.550  -6.142  1.00  0.00           C  
ATOM    766  CD1 TYR B  17       2.127   5.801  -6.914  1.00  0.00           C  
ATOM    767  CD2 TYR B  17       0.653   7.664  -6.719  1.00  0.00           C  
ATOM    768  CE1 TYR B  17       2.408   6.154  -8.217  1.00  0.00           C  
ATOM    769  CE2 TYR B  17       0.927   8.024  -8.024  1.00  0.00           C  
ATOM    770  CZ  TYR B  17       1.806   7.264  -8.768  1.00  0.00           C  
ATOM    771  OH  TYR B  17       2.085   7.614 -10.071  1.00  0.00           O  
ATOM    772  H   TYR B  17       0.161   4.573  -2.917  1.00  0.00           H  
ATOM    773  HA  TYR B  17       2.029   4.325  -4.983  1.00  0.00           H  
ATOM    774  HB2 TYR B  17      -0.103   5.849  -4.684  1.00  0.00           H  
ATOM    775  HB3 TYR B  17       1.065   7.017  -4.085  1.00  0.00           H  
ATOM    776  HD1 TYR B  17       2.597   4.932  -6.479  1.00  0.00           H  
ATOM    777  HD2 TYR B  17      -0.034   8.256  -6.130  1.00  0.00           H  
ATOM    778  HE1 TYR B  17       3.094   5.559  -8.800  1.00  0.00           H  
ATOM    779  HE2 TYR B  17       0.455   8.893  -8.456  1.00  0.00           H  
ATOM    780  HH  TYR B  17       3.040   7.531 -10.227  1.00  0.00           H  
ATOM    781  N   ALA B  18       3.014   6.092  -2.382  1.00  0.00           N  
ATOM    782  CA  ALA B  18       4.185   6.632  -1.702  1.00  0.00           C  
ATOM    783  C   ALA B  18       5.156   5.523  -1.314  1.00  0.00           C  
ATOM    784  O   ALA B  18       6.368   5.654  -1.494  1.00  0.00           O  
ATOM    785  CB  ALA B  18       3.764   7.406  -0.466  1.00  0.00           C  
ATOM    786  H   ALA B  18       2.139   6.127  -1.929  1.00  0.00           H  
ATOM    787  HA  ALA B  18       4.679   7.315  -2.376  1.00  0.00           H  
ATOM    788  HB1 ALA B  18       2.762   7.117  -0.186  1.00  0.00           H  
ATOM    789  HB2 ALA B  18       4.444   7.184   0.345  1.00  0.00           H  
ATOM    790  HB3 ALA B  18       3.790   8.465  -0.677  1.00  0.00           H  
ATOM    791  N   ALA B  19       4.616   4.433  -0.779  1.00  0.00           N  
ATOM    792  CA  ALA B  19       5.424   3.297  -0.355  1.00  0.00           C  
ATOM    793  C   ALA B  19       6.182   2.691  -1.530  1.00  0.00           C  
ATOM    794  O   ALA B  19       7.345   2.314  -1.390  1.00  0.00           O  
ATOM    795  CB  ALA B  19       4.554   2.253   0.323  1.00  0.00           C  
ATOM    796  H   ALA B  19       3.641   4.393  -0.658  1.00  0.00           H  
ATOM    797  HA  ALA B  19       6.141   3.656   0.371  1.00  0.00           H  
ATOM    798  HB1 ALA B  19       3.522   2.410   0.048  1.00  0.00           H  
ATOM    799  HB2 ALA B  19       4.865   1.267   0.010  1.00  0.00           H  
ATOM    800  HB3 ALA B  19       4.657   2.339   1.395  1.00  0.00           H  
ATOM    801  N   LYS B  20       5.529   2.613  -2.688  1.00  0.00           N  
ATOM    802  CA  LYS B  20       6.164   2.066  -3.880  1.00  0.00           C  
ATOM    803  C   LYS B  20       7.348   2.926  -4.295  1.00  0.00           C  
ATOM    804  O   LYS B  20       8.393   2.405  -4.685  1.00  0.00           O  
ATOM    805  CB  LYS B  20       5.159   1.942  -5.027  1.00  0.00           C  
ATOM    806  CG  LYS B  20       4.119   0.863  -4.787  1.00  0.00           C  
ATOM    807  CD  LYS B  20       3.167   0.707  -5.958  1.00  0.00           C  
ATOM    808  CE  LYS B  20       2.150  -0.388  -5.678  1.00  0.00           C  
ATOM    809  NZ  LYS B  20       1.269  -0.657  -6.842  1.00  0.00           N  
ATOM    810  H   LYS B  20       4.602   2.940  -2.742  1.00  0.00           H  
ATOM    811  HA  LYS B  20       6.531   1.082  -3.630  1.00  0.00           H  
ATOM    812  HB2 LYS B  20       4.647   2.886  -5.148  1.00  0.00           H  
ATOM    813  HB3 LYS B  20       5.689   1.707  -5.938  1.00  0.00           H  
ATOM    814  HG2 LYS B  20       4.622  -0.078  -4.618  1.00  0.00           H  
ATOM    815  HG3 LYS B  20       3.548   1.127  -3.909  1.00  0.00           H  
ATOM    816  HD2 LYS B  20       2.646   1.640  -6.114  1.00  0.00           H  
ATOM    817  HD3 LYS B  20       3.732   0.449  -6.843  1.00  0.00           H  
ATOM    818  HE2 LYS B  20       2.679  -1.296  -5.424  1.00  0.00           H  
ATOM    819  HE3 LYS B  20       1.539  -0.084  -4.840  1.00  0.00           H  
ATOM    820  HZ1 LYS B  20       1.845  -0.874  -7.688  1.00  0.00           H  
ATOM    821  HZ2 LYS B  20       0.655  -1.475  -6.639  1.00  0.00           H  
ATOM    822  HZ3 LYS B  20       0.671   0.173  -7.045  1.00  0.00           H  
ATOM    823  N   GLN B  21       7.199   4.244  -4.176  1.00  0.00           N  
ATOM    824  CA  GLN B  21       8.286   5.150  -4.516  1.00  0.00           C  
ATOM    825  C   GLN B  21       9.404   4.976  -3.504  1.00  0.00           C  
ATOM    826  O   GLN B  21      10.580   5.063  -3.846  1.00  0.00           O  
ATOM    827  CB  GLN B  21       7.826   6.612  -4.551  1.00  0.00           C  
ATOM    828  CG  GLN B  21       6.602   6.861  -5.417  1.00  0.00           C  
ATOM    829  CD  GLN B  21       6.592   6.026  -6.680  1.00  0.00           C  
ATOM    830  OE1 GLN B  21       7.515   6.082  -7.494  1.00  0.00           O  
ATOM    831  NE2 GLN B  21       5.542   5.240  -6.842  1.00  0.00           N  
ATOM    832  H   GLN B  21       6.353   4.608  -3.837  1.00  0.00           H  
ATOM    833  HA  GLN B  21       8.660   4.870  -5.491  1.00  0.00           H  
ATOM    834  HB2 GLN B  21       7.595   6.926  -3.544  1.00  0.00           H  
ATOM    835  HB3 GLN B  21       8.635   7.221  -4.929  1.00  0.00           H  
ATOM    836  HG2 GLN B  21       5.719   6.622  -4.843  1.00  0.00           H  
ATOM    837  HG3 GLN B  21       6.577   7.907  -5.694  1.00  0.00           H  
ATOM    838 HE21 GLN B  21       4.847   5.249  -6.146  1.00  0.00           H  
ATOM    839 HE22 GLN B  21       5.499   4.675  -7.645  1.00  0.00           H  
ATOM    840  N   LYS B  22       9.025   4.689  -2.260  1.00  0.00           N  
ATOM    841  CA  LYS B  22       9.989   4.458  -1.197  1.00  0.00           C  
ATOM    842  C   LYS B  22      10.842   3.247  -1.530  1.00  0.00           C  
ATOM    843  O   LYS B  22      12.061   3.281  -1.382  1.00  0.00           O  
ATOM    844  CB  LYS B  22       9.282   4.247   0.145  1.00  0.00           C  
ATOM    845  CG  LYS B  22       9.309   5.467   1.050  1.00  0.00           C  
ATOM    846  CD  LYS B  22      10.731   5.811   1.464  1.00  0.00           C  
ATOM    847  CE  LYS B  22      11.312   4.779   2.419  1.00  0.00           C  
ATOM    848  NZ  LYS B  22      10.723   4.882   3.780  1.00  0.00           N  
ATOM    849  H   LYS B  22       8.068   4.605  -2.063  1.00  0.00           H  
ATOM    850  HA  LYS B  22      10.626   5.328  -1.129  1.00  0.00           H  
ATOM    851  HB2 LYS B  22       8.251   3.989  -0.043  1.00  0.00           H  
ATOM    852  HB3 LYS B  22       9.760   3.431   0.665  1.00  0.00           H  
ATOM    853  HG2 LYS B  22       8.883   6.308   0.521  1.00  0.00           H  
ATOM    854  HG3 LYS B  22       8.724   5.262   1.936  1.00  0.00           H  
ATOM    855  HD2 LYS B  22      11.349   5.850   0.582  1.00  0.00           H  
ATOM    856  HD3 LYS B  22      10.730   6.772   1.951  1.00  0.00           H  
ATOM    857  HE2 LYS B  22      11.113   3.794   2.024  1.00  0.00           H  
ATOM    858  HE3 LYS B  22      12.378   4.931   2.484  1.00  0.00           H  
ATOM    859  HZ1 LYS B  22      10.554   5.881   4.026  1.00  0.00           H  
ATOM    860  HZ2 LYS B  22       9.816   4.367   3.822  1.00  0.00           H  
ATOM    861  HZ3 LYS B  22      11.377   4.474   4.484  1.00  0.00           H  
ATOM    862  N   VAL B  23      10.192   2.189  -1.999  1.00  0.00           N  
ATOM    863  CA  VAL B  23      10.879   0.963  -2.379  1.00  0.00           C  
ATOM    864  C   VAL B  23      11.950   1.252  -3.429  1.00  0.00           C  
ATOM    865  O   VAL B  23      13.112   0.875  -3.271  1.00  0.00           O  
ATOM    866  CB  VAL B  23       9.894  -0.084  -2.951  1.00  0.00           C  
ATOM    867  CG1 VAL B  23      10.634  -1.341  -3.383  1.00  0.00           C  
ATOM    868  CG2 VAL B  23       8.798  -0.420  -1.945  1.00  0.00           C  
ATOM    869  H   VAL B  23       9.214   2.240  -2.103  1.00  0.00           H  
ATOM    870  HA  VAL B  23      11.350   0.551  -1.497  1.00  0.00           H  
ATOM    871  HB  VAL B  23       9.425   0.341  -3.826  1.00  0.00           H  
ATOM    872 HG11 VAL B  23      11.394  -1.581  -2.653  1.00  0.00           H  
ATOM    873 HG12 VAL B  23       9.936  -2.163  -3.459  1.00  0.00           H  
ATOM    874 HG13 VAL B  23      11.098  -1.174  -4.344  1.00  0.00           H  
ATOM    875 HG21 VAL B  23       8.483   0.482  -1.440  1.00  0.00           H  
ATOM    876 HG22 VAL B  23       7.955  -0.852  -2.465  1.00  0.00           H  
ATOM    877 HG23 VAL B  23       9.173  -1.126  -1.220  1.00  0.00           H  
ATOM    878  N   GLN B  24      11.549   1.921  -4.501  1.00  0.00           N  
ATOM    879  CA  GLN B  24      12.467   2.253  -5.583  1.00  0.00           C  
ATOM    880  C   GLN B  24      13.514   3.260  -5.128  1.00  0.00           C  
ATOM    881  O   GLN B  24      14.662   3.216  -5.572  1.00  0.00           O  
ATOM    882  CB  GLN B  24      11.693   2.786  -6.788  1.00  0.00           C  
ATOM    883  CG  GLN B  24      10.547   1.880  -7.225  1.00  0.00           C  
ATOM    884  CD  GLN B  24      10.995   0.482  -7.622  1.00  0.00           C  
ATOM    885  OE1 GLN B  24      11.657  -0.221  -6.856  1.00  0.00           O  
ATOM    886  NE2 GLN B  24      10.630   0.063  -8.820  1.00  0.00           N  
ATOM    887  H   GLN B  24      10.607   2.194  -4.571  1.00  0.00           H  
ATOM    888  HA  GLN B  24      12.978   1.346  -5.869  1.00  0.00           H  
ATOM    889  HB2 GLN B  24      11.284   3.754  -6.537  1.00  0.00           H  
ATOM    890  HB3 GLN B  24      12.373   2.897  -7.619  1.00  0.00           H  
ATOM    891  HG2 GLN B  24       9.849   1.792  -6.406  1.00  0.00           H  
ATOM    892  HG3 GLN B  24      10.051   2.336  -8.069  1.00  0.00           H  
ATOM    893 HE21 GLN B  24      10.095   0.670  -9.384  1.00  0.00           H  
ATOM    894 HE22 GLN B  24      10.896  -0.842  -9.096  1.00  0.00           H  
ATOM    895  N   ALA B  25      13.127   4.152  -4.229  1.00  0.00           N  
ATOM    896  CA  ALA B  25      14.049   5.151  -3.705  1.00  0.00           C  
ATOM    897  C   ALA B  25      15.137   4.465  -2.893  1.00  0.00           C  
ATOM    898  O   ALA B  25      16.323   4.764  -3.033  1.00  0.00           O  
ATOM    899  CB  ALA B  25      13.316   6.181  -2.857  1.00  0.00           C  
ATOM    900  H   ALA B  25      12.199   4.130  -3.900  1.00  0.00           H  
ATOM    901  HA  ALA B  25      14.503   5.661  -4.543  1.00  0.00           H  
ATOM    902  HB1 ALA B  25      12.249   6.030  -2.944  1.00  0.00           H  
ATOM    903  HB2 ALA B  25      13.613   6.074  -1.824  1.00  0.00           H  
ATOM    904  HB3 ALA B  25      13.566   7.173  -3.200  1.00  0.00           H  
ATOM    905  N   LEU B  26      14.720   3.522  -2.060  1.00  0.00           N  
ATOM    906  CA  LEU B  26      15.646   2.765  -1.234  1.00  0.00           C  
ATOM    907  C   LEU B  26      16.531   1.888  -2.108  1.00  0.00           C  
ATOM    908  O   LEU B  26      17.736   1.803  -1.890  1.00  0.00           O  
ATOM    909  CB  LEU B  26      14.880   1.912  -0.232  1.00  0.00           C  
ATOM    910  CG  LEU B  26      14.011   2.690   0.746  1.00  0.00           C  
ATOM    911  CD1 LEU B  26      13.189   1.738   1.590  1.00  0.00           C  
ATOM    912  CD2 LEU B  26      14.871   3.575   1.627  1.00  0.00           C  
ATOM    913  H   LEU B  26      13.756   3.321  -2.008  1.00  0.00           H  
ATOM    914  HA  LEU B  26      16.267   3.467  -0.700  1.00  0.00           H  
ATOM    915  HB2 LEU B  26      14.246   1.231  -0.782  1.00  0.00           H  
ATOM    916  HB3 LEU B  26      15.592   1.335   0.336  1.00  0.00           H  
ATOM    917  HG  LEU B  26      13.331   3.322   0.192  1.00  0.00           H  
ATOM    918 HD11 LEU B  26      13.061   0.806   1.058  1.00  0.00           H  
ATOM    919 HD12 LEU B  26      13.700   1.554   2.524  1.00  0.00           H  
ATOM    920 HD13 LEU B  26      12.223   2.176   1.787  1.00  0.00           H  
ATOM    921 HD21 LEU B  26      15.611   4.073   1.022  1.00  0.00           H  
ATOM    922 HD22 LEU B  26      14.245   4.311   2.112  1.00  0.00           H  
ATOM    923 HD23 LEU B  26      15.363   2.971   2.372  1.00  0.00           H  
ATOM    924  N   ARG B  27      15.929   1.254  -3.111  1.00  0.00           N  
ATOM    925  CA  ARG B  27      16.665   0.399  -4.031  1.00  0.00           C  
ATOM    926  C   ARG B  27      17.615   1.221  -4.893  1.00  0.00           C  
ATOM    927  O   ARG B  27      18.526   0.690  -5.526  1.00  0.00           O  
ATOM    928  CB  ARG B  27      15.697  -0.399  -4.893  1.00  0.00           C  
ATOM    929  CG  ARG B  27      15.150  -1.621  -4.184  1.00  0.00           C  
ATOM    930  CD  ARG B  27      13.952  -2.203  -4.905  1.00  0.00           C  
ATOM    931  NE  ARG B  27      13.662  -3.562  -4.458  1.00  0.00           N  
ATOM    932  CZ  ARG B  27      14.437  -4.613  -4.719  1.00  0.00           C  
ATOM    933  NH1 ARG B  27      15.456  -4.513  -5.567  1.00  0.00           N  
ATOM    934  NH2 ARG B  27      14.163  -5.780  -4.162  1.00  0.00           N  
ATOM    935  H   ARG B  27      14.959   1.369  -3.241  1.00  0.00           H  
ATOM    936  HA  ARG B  27      17.249  -0.287  -3.436  1.00  0.00           H  
ATOM    937  HB2 ARG B  27      14.867   0.236  -5.167  1.00  0.00           H  
ATOM    938  HB3 ARG B  27      16.208  -0.722  -5.787  1.00  0.00           H  
ATOM    939  HG2 ARG B  27      15.924  -2.373  -4.135  1.00  0.00           H  
ATOM    940  HG3 ARG B  27      14.855  -1.342  -3.182  1.00  0.00           H  
ATOM    941  HD2 ARG B  27      13.091  -1.579  -4.714  1.00  0.00           H  
ATOM    942  HD3 ARG B  27      14.159  -2.215  -5.955  1.00  0.00           H  
ATOM    943  HE  ARG B  27      12.867  -3.691  -3.894  1.00  0.00           H  
ATOM    944 HH11 ARG B  27      15.653  -3.639  -6.031  1.00  0.00           H  
ATOM    945 HH12 ARG B  27      16.046  -5.313  -5.742  1.00  0.00           H  
ATOM    946 HH21 ARG B  27      13.369  -5.871  -3.543  1.00  0.00           H  
ATOM    947 HH22 ARG B  27      14.740  -6.579  -4.353  1.00  0.00           H  
ATOM    948  N   HIS B  28      17.416   2.521  -4.890  1.00  0.00           N  
ATOM    949  CA  HIS B  28      18.271   3.420  -5.635  1.00  0.00           C  
ATOM    950  C   HIS B  28      19.445   3.841  -4.754  1.00  0.00           C  
ATOM    951  O   HIS B  28      20.575   3.987  -5.221  1.00  0.00           O  
ATOM    952  CB  HIS B  28      17.482   4.653  -6.068  1.00  0.00           C  
ATOM    953  CG  HIS B  28      18.188   5.502  -7.078  1.00  0.00           C  
ATOM    954  ND1 HIS B  28      18.501   5.083  -8.353  1.00  0.00           N  
ATOM    955  CD2 HIS B  28      18.648   6.773  -6.979  1.00  0.00           C  
ATOM    956  CE1 HIS B  28      19.124   6.088  -8.977  1.00  0.00           C  
ATOM    957  NE2 HIS B  28      19.238   7.140  -8.188  1.00  0.00           N  
ATOM    958  H   HIS B  28      16.680   2.889  -4.354  1.00  0.00           H  
ATOM    959  HA  HIS B  28      18.644   2.902  -6.503  1.00  0.00           H  
ATOM    960  HB2 HIS B  28      16.540   4.343  -6.495  1.00  0.00           H  
ATOM    961  HB3 HIS B  28      17.295   5.259  -5.193  1.00  0.00           H  
ATOM    962  HD1 HIS B  28      18.305   4.194  -8.737  1.00  0.00           H  
ATOM    963  HD2 HIS B  28      18.576   7.407  -6.104  1.00  0.00           H  
ATOM    964  HE1 HIS B  28      19.484   6.044  -9.993  1.00  0.00           H  
ATOM    965  N   LYS B  29      19.154   4.045  -3.476  1.00  0.00           N  
ATOM    966  CA  LYS B  29      20.157   4.471  -2.510  1.00  0.00           C  
ATOM    967  C   LYS B  29      21.020   3.311  -2.025  1.00  0.00           C  
ATOM    968  O   LYS B  29      22.241   3.432  -1.924  1.00  0.00           O  
ATOM    969  CB  LYS B  29      19.463   5.117  -1.307  1.00  0.00           C  
ATOM    970  CG  LYS B  29      20.423   5.585  -0.224  1.00  0.00           C  
ATOM    971  CD  LYS B  29      19.719   5.808   1.111  1.00  0.00           C  
ATOM    972  CE  LYS B  29      18.631   6.873   1.026  1.00  0.00           C  
ATOM    973  NZ  LYS B  29      17.957   7.082   2.338  1.00  0.00           N  
ATOM    974  H   LYS B  29      18.226   3.925  -3.174  1.00  0.00           H  
ATOM    975  HA  LYS B  29      20.788   5.202  -2.982  1.00  0.00           H  
ATOM    976  HB2 LYS B  29      18.900   5.971  -1.652  1.00  0.00           H  
ATOM    977  HB3 LYS B  29      18.784   4.401  -0.870  1.00  0.00           H  
ATOM    978  HG2 LYS B  29      21.187   4.833  -0.091  1.00  0.00           H  
ATOM    979  HG3 LYS B  29      20.879   6.511  -0.540  1.00  0.00           H  
ATOM    980  HD2 LYS B  29      19.272   4.878   1.424  1.00  0.00           H  
ATOM    981  HD3 LYS B  29      20.453   6.117   1.840  1.00  0.00           H  
ATOM    982  HE2 LYS B  29      19.079   7.803   0.712  1.00  0.00           H  
ATOM    983  HE3 LYS B  29      17.895   6.564   0.296  1.00  0.00           H  
ATOM    984  HZ1 LYS B  29      18.550   6.716   3.114  1.00  0.00           H  
ATOM    985  HZ2 LYS B  29      17.790   8.099   2.502  1.00  0.00           H  
ATOM    986  HZ3 LYS B  29      17.039   6.587   2.362  1.00  0.00           H  
ATOM    987  N   CYS B  30      20.383   2.203  -1.692  1.00  0.00           N  
ATOM    988  CA  CYS B  30      21.107   1.042  -1.168  1.00  0.00           C  
ATOM    989  C   CYS B  30      20.888  -0.214  -2.001  1.00  0.00           C  
ATOM    990  O   CYS B  30      21.286  -1.307  -1.595  1.00  0.00           O  
ATOM    991  CB  CYS B  30      20.669   0.759   0.269  1.00  0.00           C  
ATOM    992  SG  CYS B  30      20.699   2.208   1.368  1.00  0.00           S  
ATOM    993  H   CYS B  30      19.399   2.173  -1.773  1.00  0.00           H  
ATOM    994  HA  CYS B  30      22.157   1.280  -1.168  1.00  0.00           H  
ATOM    995  HB2 CYS B  30      19.658   0.380   0.259  1.00  0.00           H  
ATOM    996  HB3 CYS B  30      21.322   0.010   0.693  1.00  0.00           H  
ATOM    997  N   GLY B  31      20.264  -0.069  -3.156  1.00  0.00           N  
ATOM    998  CA  GLY B  31      20.025  -1.221  -4.000  1.00  0.00           C  
ATOM    999  C   GLY B  31      21.204  -1.505  -4.911  1.00  0.00           C  
ATOM   1000  O   GLY B  31      22.135  -0.701  -5.003  1.00  0.00           O  
ATOM   1001  H   GLY B  31      19.968   0.820  -3.439  1.00  0.00           H  
ATOM   1002  HA2 GLY B  31      19.846  -2.083  -3.373  1.00  0.00           H  
ATOM   1003  HA3 GLY B  31      19.147  -1.038  -4.604  1.00  0.00           H  
TER    1007      NH2 B  32                                                      
ENDMDL                                                                          
