# Supplementary material for: Comparative Performance of High-Throughput Methods for Protein pKa Predictions
Source: J Chem Inf Model. 2023 Aug 8;63(16):5169–81. doi: 10.1021/acs.jcim.3c00165 (PMC10466379; doi:10.1021/acs.jcim.3c00165)
Supplement: Supplementary file 3 — ci3c00165_si_003.zip [file ci3c00165_si_003.zip › curated_pdbs/1pga_curated_71.pdb]

MODEL       36                                                                  
ATOM      1  N   MET A   1     -14.003   1.493   3.765  1.00  1.01           N  
ATOM      2  CA  MET A   1     -13.274   0.196   3.873  1.00  0.22           C  
ATOM      3  C   MET A   1     -11.792   0.464   4.156  1.00  0.22           C  
ATOM      4  O   MET A   1     -11.303   1.553   3.926  1.00  0.28           O  
ATOM      5  CB  MET A   1     -13.402  -0.603   2.576  1.00  0.95           C  
ATOM      6  CG  MET A   1     -14.882  -0.875   2.300  1.00  1.07           C  
ATOM      7  SD  MET A   1     -15.279  -2.061   0.992  1.00  2.75           S  
ATOM      8  CE  MET A   1     -15.491  -0.858  -0.344  1.00  2.91           C  
ATOM      9  H1  MET A   1     -13.811   2.070   4.608  1.00  1.54           H  
ATOM     10  H2  MET A   1     -13.683   2.001   2.916  1.00  1.95           H  
ATOM     11  H3  MET A   1     -15.025   1.311   3.695  1.00  1.17           H  
ATOM     12  HA  MET A   1     -13.690  -0.376   4.685  1.00  0.93           H  
ATOM     13  HB2 MET A   1     -12.979  -0.039   1.759  1.00  1.30           H  
ATOM     14  HB3 MET A   1     -12.873  -1.539   2.672  1.00  1.56           H  
ATOM     15  HG2 MET A   1     -15.334  -1.233   3.213  1.00  1.45           H  
ATOM     16  HG3 MET A   1     -15.356   0.062   2.047  1.00  0.72           H  
ATOM     17  HE1 MET A   1     -14.748  -0.080  -0.249  1.00  3.08           H  
ATOM     18  HE2 MET A   1     -15.372  -1.353  -1.297  1.00  4.02           H  
ATOM     19  HE3 MET A   1     -16.478  -0.424  -0.285  1.00  2.57           H  
ATOM     20  N   THR A   2     -11.115  -0.541   4.652  1.00  0.17           N  
ATOM     21  CA  THR A   2      -9.659  -0.381   4.961  1.00  0.17           C  
ATOM     22  C   THR A   2      -8.861  -1.520   4.322  1.00  0.17           C  
ATOM     23  O   THR A   2      -9.138  -2.679   4.559  1.00  0.17           O  
ATOM     24  CB  THR A   2      -9.462  -0.415   6.480  1.00  0.19           C  
ATOM     25  OG1 THR A   2     -10.411   0.517   6.990  1.00  0.23           O  
ATOM     26  CG2 THR A   2      -8.097   0.136   6.883  1.00  0.21           C  
ATOM     27  H   THR A   2     -11.560  -1.398   4.820  1.00  0.18           H  
ATOM     28  HA  THR A   2      -9.306   0.560   4.577  1.00  0.17           H  
ATOM     29  HB  THR A   2      -9.622  -1.397   6.887  1.00  0.17           H  
ATOM     30  HG1 THR A   2     -10.893   0.887   6.246  1.00  0.97           H  
ATOM     31 HG21 THR A   2      -7.385  -0.042   6.091  1.00  0.87           H  
ATOM     32 HG22 THR A   2      -8.171   1.198   7.063  1.00  0.78           H  
ATOM     33 HG23 THR A   2      -7.756  -0.356   7.782  1.00  0.90           H  
ATOM     34  N   TYR A   3      -7.885  -1.164   3.526  1.00  0.17           N  
ATOM     35  CA  TYR A   3      -7.059  -2.218   2.859  1.00  0.17           C  
ATOM     36  C   TYR A   3      -5.721  -2.372   3.586  1.00  0.20           C  
ATOM     37  O   TYR A   3      -5.278  -1.474   4.275  1.00  0.32           O  
ATOM     38  CB  TYR A   3      -6.817  -1.828   1.404  1.00  0.13           C  
ATOM     39  CG  TYR A   3      -8.122  -1.301   0.801  1.00  0.07           C  
ATOM     40  CD1 TYR A   3      -8.587  -0.040   1.116  1.00  0.13           C  
ATOM     41  CD2 TYR A   3      -8.853  -2.084  -0.065  1.00  0.08           C  
ATOM     42  CE1 TYR A   3      -9.765   0.429   0.570  1.00  0.19           C  
ATOM     43  CE2 TYR A   3     -10.031  -1.616  -0.612  1.00  0.08           C  
ATOM     44  CZ  TYR A   3     -10.497  -0.357  -0.297  1.00  0.16           C  
ATOM     45  OH  TYR A   3     -11.674   0.111  -0.843  1.00  0.24           O  
ATOM     46  H   TYR A   3      -7.692  -0.214   3.375  1.00  0.17           H  
ATOM     47  HA  TYR A   3      -7.586  -3.157   2.888  1.00  0.18           H  
ATOM     48  HB2 TYR A   3      -6.063  -1.065   1.347  1.00  0.15           H  
ATOM     49  HB3 TYR A   3      -6.488  -2.691   0.845  1.00  0.16           H  
ATOM     50  HD1 TYR A   3      -8.023   0.586   1.791  1.00  0.17           H  
ATOM     51  HD2 TYR A   3      -8.502  -3.070  -0.316  1.00  0.15           H  
ATOM     52  HE1 TYR A   3     -10.120   1.414   0.827  1.00  0.29           H  
ATOM     53  HE2 TYR A   3     -10.592  -2.241  -1.289  1.00  0.10           H  
ATOM     54  HH  TYR A   3     -12.383  -0.471  -0.561  1.00  1.02           H  
ATOM     55  N   LYS A   4      -5.108  -3.511   3.413  1.00  0.13           N  
ATOM     56  CA  LYS A   4      -3.802  -3.765   4.096  1.00  0.14           C  
ATOM     57  C   LYS A   4      -2.642  -3.675   3.101  1.00  0.13           C  
ATOM     58  O   LYS A   4      -2.573  -4.436   2.168  1.00  0.12           O  
ATOM     59  CB  LYS A   4      -3.831  -5.178   4.679  1.00  0.17           C  
ATOM     60  CG  LYS A   4      -2.852  -5.279   5.862  1.00  0.22           C  
ATOM     61  CD  LYS A   4      -2.147  -6.643   5.839  1.00  0.69           C  
ATOM     62  CE  LYS A   4      -3.177  -7.754   6.067  1.00  1.09           C  
ATOM     63  NZ  LYS A   4      -2.521  -9.090   6.009  1.00  1.90           N  
ATOM     64  H   LYS A   4      -5.506  -4.198   2.844  1.00  0.13           H  
ATOM     65  HA  LYS A   4      -3.662  -3.046   4.887  1.00  0.15           H  
ATOM     66  HB2 LYS A   4      -4.830  -5.409   5.011  1.00  0.17           H  
ATOM     67  HB3 LYS A   4      -3.547  -5.882   3.912  1.00  0.15           H  
ATOM     68  HG2 LYS A   4      -2.113  -4.495   5.794  1.00  0.42           H  
ATOM     69  HG3 LYS A   4      -3.395  -5.172   6.789  1.00  0.24           H  
ATOM     70  HD2 LYS A   4      -1.659  -6.789   4.887  1.00  1.71           H  
ATOM     71  HD3 LYS A   4      -1.404  -6.676   6.623  1.00  1.04           H  
ATOM     72  HE2 LYS A   4      -3.635  -7.628   7.037  1.00  1.06           H  
ATOM     73  HE3 LYS A   4      -3.941  -7.705   5.309  1.00  2.18           H  
ATOM     74  HZ1 LYS A   4      -1.502  -8.968   5.842  1.00  2.21           H  
ATOM     75  HZ2 LYS A   4      -2.667  -9.588   6.910  1.00  1.94           H  
ATOM     76  HZ3 LYS A   4      -2.936  -9.645   5.234  1.00  2.82           H  
ATOM     77  N   LEU A   5      -1.750  -2.761   3.328  1.00  0.15           N  
ATOM     78  CA  LEU A   5      -0.594  -2.635   2.394  1.00  0.15           C  
ATOM     79  C   LEU A   5       0.511  -3.618   2.804  1.00  0.15           C  
ATOM     80  O   LEU A   5       0.632  -3.974   3.962  1.00  0.15           O  
ATOM     81  CB  LEU A   5      -0.058  -1.184   2.459  1.00  0.16           C  
ATOM     82  CG  LEU A   5       1.312  -1.035   1.735  1.00  0.17           C  
ATOM     83  CD1 LEU A   5       1.135  -1.213   0.225  1.00  0.16           C  
ATOM     84  CD2 LEU A   5       1.855   0.373   1.996  1.00  0.19           C  
ATOM     85  H   LEU A   5      -1.838  -2.160   4.095  1.00  0.17           H  
ATOM     86  HA  LEU A   5      -0.931  -2.857   1.392  1.00  0.13           H  
ATOM     87  HB2 LEU A   5      -0.774  -0.523   1.998  1.00  0.14           H  
ATOM     88  HB3 LEU A   5       0.060  -0.900   3.496  1.00  0.18           H  
ATOM     89  HG  LEU A   5       2.020  -1.754   2.107  1.00  0.19           H  
ATOM     90 HD11 LEU A   5       0.415  -0.500  -0.142  1.00  0.96           H  
ATOM     91 HD12 LEU A   5       2.079  -1.046  -0.271  1.00  0.89           H  
ATOM     92 HD13 LEU A   5       0.795  -2.211   0.007  1.00  0.79           H  
ATOM     93 HD21 LEU A   5       1.802   0.596   3.051  1.00  0.71           H  
ATOM     94 HD22 LEU A   5       2.883   0.432   1.673  1.00  1.00           H  
ATOM     95 HD23 LEU A   5       1.270   1.095   1.450  1.00  0.95           H  
ATOM     96  N   ILE A   6       1.293  -4.027   1.839  1.00  0.14           N  
ATOM     97  CA  ILE A   6       2.418  -4.952   2.127  1.00  0.14           C  
ATOM     98  C   ILE A   6       3.690  -4.394   1.487  1.00  0.13           C  
ATOM     99  O   ILE A   6       3.877  -4.485   0.290  1.00  0.14           O  
ATOM    100  CB  ILE A   6       2.113  -6.345   1.557  1.00  0.13           C  
ATOM    101  CG1 ILE A   6       0.761  -6.823   2.099  1.00  0.36           C  
ATOM    102  CG2 ILE A   6       3.206  -7.333   1.995  1.00  0.15           C  
ATOM    103  CD1 ILE A   6       0.590  -8.312   1.789  1.00  0.11           C  
ATOM    104  H   ILE A   6       1.142  -3.724   0.933  1.00  0.15           H  
ATOM    105  HA  ILE A   6       2.555  -5.019   3.181  1.00  0.14           H  
ATOM    106  HB  ILE A   6       2.079  -6.299   0.481  1.00  0.27           H  
ATOM    107 HG12 ILE A   6       0.723  -6.668   3.167  1.00  0.61           H  
ATOM    108 HG13 ILE A   6      -0.035  -6.263   1.634  1.00  0.66           H  
ATOM    109 HG21 ILE A   6       4.180  -6.884   1.885  1.00  1.02           H  
ATOM    110 HG22 ILE A   6       3.057  -7.604   3.030  1.00  1.33           H  
ATOM    111 HG23 ILE A   6       3.159  -8.223   1.385  1.00  1.05           H  
ATOM    112 HD11 ILE A   6       0.914  -8.515   0.778  1.00  1.05           H  
ATOM    113 HD12 ILE A   6       1.182  -8.899   2.476  1.00  1.05           H  
ATOM    114 HD13 ILE A   6      -0.445  -8.589   1.891  1.00  0.84           H  
ATOM    115  N   LEU A   7       4.535  -3.828   2.299  1.00  0.13           N  
ATOM    116  CA  LEU A   7       5.794  -3.249   1.754  1.00  0.12           C  
ATOM    117  C   LEU A   7       6.819  -4.352   1.505  1.00  0.10           C  
ATOM    118  O   LEU A   7       7.242  -5.025   2.421  1.00  0.09           O  
ATOM    119  CB  LEU A   7       6.356  -2.240   2.757  1.00  0.13           C  
ATOM    120  CG  LEU A   7       5.509  -0.965   2.722  1.00  0.20           C  
ATOM    121  CD1 LEU A   7       5.220  -0.511   4.155  1.00  0.14           C  
ATOM    122  CD2 LEU A   7       6.285   0.135   1.993  1.00  0.27           C  
ATOM    123  H   LEU A   7       4.344  -3.784   3.259  1.00  0.13           H  
ATOM    124  HA  LEU A   7       5.586  -2.751   0.831  1.00  0.13           H  
ATOM    125  HB2 LEU A   7       6.329  -2.662   3.748  1.00  0.10           H  
ATOM    126  HB3 LEU A   7       7.379  -2.004   2.500  1.00  0.12           H  
ATOM    127  HG  LEU A   7       4.579  -1.157   2.207  1.00  0.31           H  
ATOM    128 HD11 LEU A   7       6.150  -0.318   4.669  1.00  1.00           H  
ATOM    129 HD12 LEU A   7       4.627   0.390   4.139  1.00  1.11           H  
ATOM    130 HD13 LEU A   7       4.678  -1.284   4.679  1.00  0.99           H  
ATOM    131 HD21 LEU A   7       6.516  -0.185   0.990  1.00  1.05           H  
ATOM    132 HD22 LEU A   7       5.688   1.035   1.951  1.00  0.87           H  
ATOM    133 HD23 LEU A   7       7.205   0.343   2.521  1.00  1.23           H  
ATOM    134  N   ASN A   8       7.181  -4.523   0.258  1.00  0.09           N  
ATOM    135  CA  ASN A   8       8.185  -5.568  -0.085  1.00  0.08           C  
ATOM    136  C   ASN A   8       9.533  -4.900  -0.395  1.00  0.09           C  
ATOM    137  O   ASN A   8      10.260  -5.314  -1.278  1.00  0.11           O  
ATOM    138  CB  ASN A   8       7.674  -6.345  -1.304  1.00  0.11           C  
ATOM    139  CG  ASN A   8       7.387  -7.783  -0.907  1.00  0.18           C  
ATOM    140  OD1 ASN A   8       8.182  -8.435  -0.257  1.00  0.22           O  
ATOM    141  ND2 ASN A   8       6.262  -8.317  -1.280  1.00  0.22           N  
ATOM    142  H   ASN A   8       6.786  -3.970  -0.455  1.00  0.11           H  
ATOM    143  HA  ASN A   8       8.304  -6.239   0.746  1.00  0.10           H  
ATOM    144  HB2 ASN A   8       6.761  -5.897  -1.664  1.00  0.07           H  
ATOM    145  HB3 ASN A   8       8.403  -6.332  -2.089  1.00  0.15           H  
ATOM    146 HD21 ASN A   8       5.622  -7.791  -1.805  1.00  0.18           H  
ATOM    147 HD22 ASN A   8       6.055  -9.234  -1.036  1.00  0.27           H  
ATOM    148  N   GLY A   9       9.845  -3.886   0.359  1.00  0.10           N  
ATOM    149  CA  GLY A   9      11.127  -3.174   0.118  1.00  0.16           C  
ATOM    150  C   GLY A   9      12.283  -4.166   0.075  1.00  0.20           C  
ATOM    151  O   GLY A   9      12.370  -5.059   0.893  1.00  0.18           O  
ATOM    152  H   GLY A   9       9.248  -3.605   1.084  1.00  0.08           H  
ATOM    153  HA2 GLY A   9      11.071  -2.657  -0.824  1.00  0.15           H  
ATOM    154  HA3 GLY A   9      11.297  -2.460   0.905  1.00  0.22           H  
ATOM    155  N   LYS A  10      13.150  -3.986  -0.878  1.00  0.30           N  
ATOM    156  CA  LYS A  10      14.309  -4.915  -0.991  1.00  0.39           C  
ATOM    157  C   LYS A  10      15.224  -4.729   0.215  1.00  0.35           C  
ATOM    158  O   LYS A  10      16.081  -5.548   0.483  1.00  0.65           O  
ATOM    159  CB  LYS A  10      15.079  -4.612  -2.278  1.00  0.62           C  
ATOM    160  CG  LYS A  10      15.597  -3.172  -2.238  1.00  1.48           C  
ATOM    161  CD  LYS A  10      15.689  -2.635  -3.667  1.00  2.04           C  
ATOM    162  CE  LYS A  10      16.662  -1.456  -3.701  1.00  3.50           C  
ATOM    163  NZ  LYS A  10      16.551  -0.724  -4.995  1.00  4.47           N  
ATOM    164  H   LYS A  10      13.047  -3.239  -1.503  1.00  0.33           H  
ATOM    165  HA  LYS A  10      13.953  -5.930  -1.017  1.00  0.39           H  
ATOM    166  HB2 LYS A  10      15.913  -5.294  -2.370  1.00  1.81           H  
ATOM    167  HB3 LYS A  10      14.426  -4.738  -3.128  1.00  2.06           H  
ATOM    168  HG2 LYS A  10      14.919  -2.558  -1.663  1.00  2.45           H  
ATOM    169  HG3 LYS A  10      16.573  -3.150  -1.777  1.00  2.19           H  
ATOM    170  HD2 LYS A  10      16.042  -3.415  -4.325  1.00  1.35           H  
ATOM    171  HD3 LYS A  10      14.713  -2.311  -3.998  1.00  2.60           H  
ATOM    172  HE2 LYS A  10      16.436  -0.777  -2.892  1.00  4.38           H  
ATOM    173  HE3 LYS A  10      17.673  -1.817  -3.586  1.00  3.35           H  
ATOM    174  HZ1 LYS A  10      15.548  -0.618  -5.247  1.00  4.74           H  
ATOM    175  HZ2 LYS A  10      16.986   0.215  -4.900  1.00  5.58           H  
ATOM    176  HZ3 LYS A  10      17.042  -1.261  -5.738  1.00  4.04           H  
ATOM    177  N   THR A  11      15.013  -3.646   0.914  1.00  0.40           N  
ATOM    178  CA  THR A  11      15.839  -3.362   2.115  1.00  0.28           C  
ATOM    179  C   THR A  11      14.933  -3.013   3.300  1.00  0.19           C  
ATOM    180  O   THR A  11      15.402  -2.831   4.407  1.00  0.22           O  
ATOM    181  CB  THR A  11      16.755  -2.180   1.809  1.00  0.37           C  
ATOM    182  OG1 THR A  11      16.035  -1.401   0.859  1.00  0.59           O  
ATOM    183  CG2 THR A  11      18.025  -2.625   1.092  1.00  0.37           C  
ATOM    184  H   THR A  11      14.318  -3.015   0.644  1.00  0.70           H  
ATOM    185  HA  THR A  11      16.435  -4.223   2.360  1.00  0.24           H  
ATOM    186  HB  THR A  11      16.978  -1.611   2.687  1.00  0.37           H  
ATOM    187  HG1 THR A  11      15.136  -1.296   1.180  1.00  1.06           H  
ATOM    188 HG21 THR A  11      17.792  -3.410   0.388  1.00  1.34           H  
ATOM    189 HG22 THR A  11      18.455  -1.788   0.561  1.00  0.82           H  
ATOM    190 HG23 THR A  11      18.741  -2.993   1.812  1.00  0.94           H  
ATOM    191  N   LEU A  12      13.652  -2.927   3.045  1.00  0.12           N  
ATOM    192  CA  LEU A  12      12.714  -2.586   4.161  1.00  0.08           C  
ATOM    193  C   LEU A  12      11.322  -3.180   3.907  1.00  0.19           C  
ATOM    194  O   LEU A  12      10.567  -2.679   3.098  1.00  0.71           O  
ATOM    195  CB  LEU A  12      12.602  -1.066   4.269  1.00  0.10           C  
ATOM    196  CG  LEU A  12      11.927  -0.705   5.594  1.00  0.14           C  
ATOM    197  CD1 LEU A  12      13.000  -0.435   6.648  1.00  0.20           C  
ATOM    198  CD2 LEU A  12      11.083   0.558   5.400  1.00  0.18           C  
ATOM    199  H   LEU A  12      13.311  -3.085   2.132  1.00  0.16           H  
ATOM    200  HA  LEU A  12      13.103  -2.977   5.085  1.00  0.07           H  
ATOM    201  HB2 LEU A  12      13.588  -0.627   4.233  1.00  0.09           H  
ATOM    202  HB3 LEU A  12      12.015  -0.686   3.446  1.00  0.16           H  
ATOM    203  HG  LEU A  12      11.294  -1.519   5.915  1.00  0.13           H  
ATOM    204 HD11 LEU A  12      13.780  -1.178   6.573  1.00  0.97           H  
ATOM    205 HD12 LEU A  12      13.425   0.545   6.494  1.00  1.19           H  
ATOM    206 HD13 LEU A  12      12.560  -0.481   7.634  1.00  0.87           H  
ATOM    207 HD21 LEU A  12      11.693   1.342   4.978  1.00  1.17           H  
ATOM    208 HD22 LEU A  12      10.261   0.348   4.731  1.00  0.97           H  
ATOM    209 HD23 LEU A  12      10.692   0.883   6.352  1.00  0.95           H  
ATOM    210  N   LYS A  13      11.012  -4.235   4.614  1.00  0.31           N  
ATOM    211  CA  LYS A  13       9.672  -4.870   4.437  1.00  0.24           C  
ATOM    212  C   LYS A  13       8.732  -4.434   5.568  1.00  0.20           C  
ATOM    213  O   LYS A  13       9.122  -4.390   6.718  1.00  0.21           O  
ATOM    214  CB  LYS A  13       9.826  -6.390   4.454  1.00  0.21           C  
ATOM    215  CG  LYS A  13      10.767  -6.813   3.324  1.00  0.26           C  
ATOM    216  CD  LYS A  13      11.196  -8.265   3.544  1.00  0.61           C  
ATOM    217  CE  LYS A  13      12.483  -8.289   4.371  1.00  1.34           C  
ATOM    218  NZ  LYS A  13      13.667  -8.047   3.499  1.00  1.71           N  
ATOM    219  H   LYS A  13      11.653  -4.605   5.256  1.00  0.72           H  
ATOM    220  HA  LYS A  13       9.258  -4.567   3.494  1.00  0.26           H  
ATOM    221  HB2 LYS A  13      10.233  -6.702   5.401  1.00  0.20           H  
ATOM    222  HB3 LYS A  13       8.861  -6.853   4.313  1.00  0.20           H  
ATOM    223  HG2 LYS A  13      10.259  -6.724   2.375  1.00  0.28           H  
ATOM    224  HG3 LYS A  13      11.638  -6.174   3.321  1.00  0.34           H  
ATOM    225  HD2 LYS A  13      10.417  -8.798   4.070  1.00  1.55           H  
ATOM    226  HD3 LYS A  13      11.369  -8.742   2.590  1.00  1.37           H  
ATOM    227  HE2 LYS A  13      12.441  -7.521   5.130  1.00  2.22           H  
ATOM    228  HE3 LYS A  13      12.589  -9.251   4.850  1.00  2.01           H  
ATOM    229  HZ1 LYS A  13      13.571  -7.122   3.033  1.00  2.19           H  
ATOM    230  HZ2 LYS A  13      14.531  -8.056   4.077  1.00  2.65           H  
ATOM    231  HZ3 LYS A  13      13.725  -8.794   2.777  1.00  1.45           H  
ATOM    232  N   GLY A  14       7.514  -4.121   5.215  1.00  0.22           N  
ATOM    233  CA  GLY A  14       6.539  -3.680   6.257  1.00  0.27           C  
ATOM    234  C   GLY A  14       5.102  -3.973   5.813  1.00  0.21           C  
ATOM    235  O   GLY A  14       4.878  -4.634   4.818  1.00  0.23           O  
ATOM    236  H   GLY A  14       7.242  -4.176   4.276  1.00  0.24           H  
ATOM    237  HA2 GLY A  14       6.741  -4.204   7.179  1.00  0.30           H  
ATOM    238  HA3 GLY A  14       6.651  -2.617   6.420  1.00  0.36           H  
ATOM    239  N   GLU A  15       4.156  -3.472   6.565  1.00  0.16           N  
ATOM    240  CA  GLU A  15       2.727  -3.712   6.213  1.00  0.16           C  
ATOM    241  C   GLU A  15       1.814  -2.948   7.182  1.00  0.20           C  
ATOM    242  O   GLU A  15       1.948  -3.069   8.383  1.00  0.31           O  
ATOM    243  CB  GLU A  15       2.432  -5.208   6.308  1.00  0.28           C  
ATOM    244  CG  GLU A  15       3.182  -5.793   7.506  1.00  0.73           C  
ATOM    245  CD  GLU A  15       2.430  -7.022   8.020  1.00  0.39           C  
ATOM    246  OE1 GLU A  15       1.353  -6.814   8.554  1.00  1.01           O  
ATOM    247  OE2 GLU A  15       2.975  -8.100   7.849  1.00  1.35           O  
ATOM    248  H   GLU A  15       4.382  -2.931   7.346  1.00  0.15           H  
ATOM    249  HA  GLU A  15       2.544  -3.375   5.207  1.00  0.10           H  
ATOM    250  HB2 GLU A  15       1.371  -5.362   6.434  1.00  0.25           H  
ATOM    251  HB3 GLU A  15       2.756  -5.700   5.404  1.00  0.37           H  
ATOM    252  HG2 GLU A  15       4.178  -6.083   7.208  1.00  1.35           H  
ATOM    253  HG3 GLU A  15       3.245  -5.057   8.294  1.00  1.07           H  
ATOM    254  N   THR A  16       0.910  -2.181   6.640  1.00  0.16           N  
ATOM    255  CA  THR A  16      -0.019  -1.408   7.521  1.00  0.25           C  
ATOM    256  C   THR A  16      -1.412  -1.348   6.886  1.00  0.32           C  
ATOM    257  O   THR A  16      -1.650  -1.961   5.867  1.00  0.77           O  
ATOM    258  CB  THR A  16       0.528   0.012   7.711  1.00  0.23           C  
ATOM    259  OG1 THR A  16      -0.461   0.681   8.488  1.00  0.37           O  
ATOM    260  CG2 THR A  16       0.588   0.772   6.392  1.00  0.23           C  
ATOM    261  H   THR A  16       0.838  -2.113   5.663  1.00  0.12           H  
ATOM    262  HA  THR A  16      -0.087  -1.894   8.480  1.00  0.31           H  
ATOM    263  HB  THR A  16       1.480   0.013   8.208  1.00  0.19           H  
ATOM    264  HG1 THR A  16      -1.103   1.063   7.884  1.00  0.75           H  
ATOM    265 HG21 THR A  16       0.334   0.111   5.581  1.00  1.13           H  
ATOM    266 HG22 THR A  16      -0.112   1.595   6.413  1.00  1.19           H  
ATOM    267 HG23 THR A  16       1.586   1.157   6.238  1.00  0.91           H  
ATOM    268  N   THR A  17      -2.305  -0.618   7.508  1.00  0.20           N  
ATOM    269  CA  THR A  17      -3.693  -0.514   6.950  1.00  0.17           C  
ATOM    270  C   THR A  17      -4.166   0.945   6.966  1.00  0.15           C  
ATOM    271  O   THR A  17      -3.955   1.654   7.931  1.00  0.13           O  
ATOM    272  CB  THR A  17      -4.641  -1.360   7.804  1.00  0.19           C  
ATOM    273  OG1 THR A  17      -4.936  -0.546   8.934  1.00  0.18           O  
ATOM    274  CG2 THR A  17      -3.941  -2.591   8.371  1.00  0.23           C  
ATOM    275  H   THR A  17      -2.069  -0.146   8.333  1.00  0.52           H  
ATOM    276  HA  THR A  17      -3.704  -0.880   5.939  1.00  0.16           H  
ATOM    277  HB  THR A  17      -5.534  -1.629   7.270  1.00  0.18           H  
ATOM    278  HG1 THR A  17      -5.844  -0.242   8.853  1.00  0.75           H  
ATOM    279 HG21 THR A  17      -3.274  -3.003   7.632  1.00  1.09           H  
ATOM    280 HG22 THR A  17      -3.375  -2.316   9.248  1.00  1.18           H  
ATOM    281 HG23 THR A  17      -4.676  -3.335   8.640  1.00  0.77           H  
ATOM    282  N   THR A  18      -4.796   1.355   5.892  1.00  0.16           N  
ATOM    283  CA  THR A  18      -5.306   2.763   5.816  1.00  0.15           C  
ATOM    284  C   THR A  18      -6.803   2.762   5.483  1.00  0.15           C  
ATOM    285  O   THR A  18      -7.283   1.901   4.768  1.00  0.14           O  
ATOM    286  CB  THR A  18      -4.541   3.517   4.724  1.00  0.11           C  
ATOM    287  OG1 THR A  18      -4.723   4.894   5.041  1.00  0.12           O  
ATOM    288  CG2 THR A  18      -5.190   3.334   3.355  1.00  0.08           C  
ATOM    289  H   THR A  18      -4.929   0.745   5.138  1.00  0.19           H  
ATOM    290  HA  THR A  18      -5.153   3.256   6.760  1.00  0.19           H  
ATOM    291  HB  THR A  18      -3.499   3.254   4.702  1.00  0.15           H  
ATOM    292  HG1 THR A  18      -4.795   4.971   5.995  1.00  0.75           H  
ATOM    293 HG21 THR A  18      -5.533   2.316   3.246  1.00  0.73           H  
ATOM    294 HG22 THR A  18      -6.032   4.004   3.259  1.00  0.87           H  
ATOM    295 HG23 THR A  18      -4.472   3.553   2.579  1.00  0.74           H  
ATOM    296  N   GLU A  19      -7.509   3.728   6.007  1.00  0.18           N  
ATOM    297  CA  GLU A  19      -8.976   3.796   5.737  1.00  0.24           C  
ATOM    298  C   GLU A  19      -9.255   4.654   4.496  1.00  0.28           C  
ATOM    299  O   GLU A  19      -8.946   5.829   4.470  1.00  0.38           O  
ATOM    300  CB  GLU A  19      -9.676   4.412   6.946  1.00  0.32           C  
ATOM    301  CG  GLU A  19     -11.180   4.491   6.672  1.00  0.84           C  
ATOM    302  CD  GLU A  19     -11.489   5.782   5.911  1.00  2.24           C  
ATOM    303  OE1 GLU A  19     -11.103   6.818   6.425  1.00  2.51           O  
ATOM    304  OE2 GLU A  19     -12.094   5.658   4.859  1.00  3.46           O  
ATOM    305  H   GLU A  19      -7.079   4.403   6.573  1.00  0.18           H  
ATOM    306  HA  GLU A  19      -9.356   2.802   5.575  1.00  0.23           H  
ATOM    307  HB2 GLU A  19      -9.498   3.800   7.818  1.00  1.00           H  
ATOM    308  HB3 GLU A  19      -9.288   5.403   7.125  1.00  1.01           H  
ATOM    309  HG2 GLU A  19     -11.489   3.644   6.078  1.00  0.95           H  
ATOM    310  HG3 GLU A  19     -11.723   4.487   7.605  1.00  1.62           H  
ATOM    311  N   ALA A  20      -9.836   4.043   3.497  1.00  0.25           N  
ATOM    312  CA  ALA A  20     -10.151   4.802   2.249  1.00  0.30           C  
ATOM    313  C   ALA A  20     -11.523   4.379   1.705  1.00  0.28           C  
ATOM    314  O   ALA A  20     -12.073   3.378   2.121  1.00  0.48           O  
ATOM    315  CB  ALA A  20      -9.075   4.509   1.206  1.00  0.37           C  
ATOM    316  H   ALA A  20     -10.062   3.092   3.566  1.00  0.23           H  
ATOM    317  HA  ALA A  20     -10.162   5.858   2.462  1.00  0.41           H  
ATOM    318  HB1 ALA A  20      -8.983   3.444   1.067  1.00  0.90           H  
ATOM    319  HB2 ALA A  20      -9.344   4.968   0.266  1.00  1.15           H  
ATOM    320  HB3 ALA A  20      -8.127   4.907   1.537  1.00  1.41           H  
ATOM    321  N   VAL A  21     -12.044   5.150   0.786  1.00  0.28           N  
ATOM    322  CA  VAL A  21     -13.381   4.808   0.205  1.00  0.45           C  
ATOM    323  C   VAL A  21     -13.212   4.094  -1.144  1.00  0.51           C  
ATOM    324  O   VAL A  21     -13.766   3.032  -1.355  1.00  1.10           O  
ATOM    325  CB  VAL A  21     -14.194   6.096   0.015  1.00  0.54           C  
ATOM    326  CG1 VAL A  21     -13.447   7.039  -0.936  1.00  0.44           C  
ATOM    327  CG2 VAL A  21     -15.569   5.754  -0.578  1.00  0.72           C  
ATOM    328  H   VAL A  21     -11.562   5.947   0.478  1.00  0.36           H  
ATOM    329  HA  VAL A  21     -13.906   4.157   0.886  1.00  0.49           H  
ATOM    330  HB  VAL A  21     -14.327   6.582   0.971  1.00  0.57           H  
ATOM    331 HG11 VAL A  21     -12.384   6.969  -0.760  1.00  0.88           H  
ATOM    332 HG12 VAL A  21     -13.655   6.769  -1.960  1.00  1.19           H  
ATOM    333 HG13 VAL A  21     -13.767   8.056  -0.765  1.00  0.68           H  
ATOM    334 HG21 VAL A  21     -16.065   5.027   0.049  1.00  1.63           H  
ATOM    335 HG22 VAL A  21     -16.174   6.646  -0.633  1.00  0.50           H  
ATOM    336 HG23 VAL A  21     -15.452   5.344  -1.570  1.00  1.59           H  
ATOM    337  N   ASP A  22     -12.446   4.693  -2.025  1.00  0.29           N  
ATOM    338  CA  ASP A  22     -12.232   4.069  -3.371  1.00  0.25           C  
ATOM    339  C   ASP A  22     -10.793   3.555  -3.500  1.00  0.16           C  
ATOM    340  O   ASP A  22      -9.932   3.897  -2.712  1.00  0.16           O  
ATOM    341  CB  ASP A  22     -12.498   5.113  -4.457  1.00  0.26           C  
ATOM    342  CG  ASP A  22     -11.356   6.131  -4.473  1.00  0.39           C  
ATOM    343  OD1 ASP A  22     -10.774   6.308  -3.416  1.00  0.74           O  
ATOM    344  OD2 ASP A  22     -11.131   6.675  -5.541  1.00  1.54           O  
ATOM    345  H   ASP A  22     -12.015   5.543  -1.803  1.00  0.71           H  
ATOM    346  HA  ASP A  22     -12.913   3.247  -3.500  1.00  0.30           H  
ATOM    347  HB2 ASP A  22     -12.558   4.630  -5.421  1.00  0.30           H  
ATOM    348  HB3 ASP A  22     -13.428   5.623  -4.254  1.00  0.24           H  
ATOM    349  N   ALA A  23     -10.568   2.744  -4.498  1.00  0.13           N  
ATOM    350  CA  ALA A  23      -9.198   2.189  -4.702  1.00  0.08           C  
ATOM    351  C   ALA A  23      -8.252   3.274  -5.233  1.00  0.12           C  
ATOM    352  O   ALA A  23      -7.066   3.243  -4.977  1.00  0.10           O  
ATOM    353  CB  ALA A  23      -9.274   1.042  -5.708  1.00  0.14           C  
ATOM    354  H   ALA A  23     -11.294   2.502  -5.110  1.00  0.17           H  
ATOM    355  HA  ALA A  23      -8.821   1.815  -3.765  1.00  0.04           H  
ATOM    356  HB1 ALA A  23     -10.118   1.189  -6.365  1.00  0.90           H  
ATOM    357  HB2 ALA A  23      -8.368   1.010  -6.294  1.00  1.01           H  
ATOM    358  HB3 ALA A  23      -9.392   0.105  -5.184  1.00  1.15           H  
ATOM    359  N   ALA A  24      -8.798   4.207  -5.962  1.00  0.18           N  
ATOM    360  CA  ALA A  24      -7.939   5.295  -6.513  1.00  0.22           C  
ATOM    361  C   ALA A  24      -7.273   6.070  -5.372  1.00  0.22           C  
ATOM    362  O   ALA A  24      -6.061   6.140  -5.289  1.00  0.21           O  
ATOM    363  CB  ALA A  24      -8.805   6.246  -7.341  1.00  0.28           C  
ATOM    364  H   ALA A  24      -9.761   4.194  -6.145  1.00  0.20           H  
ATOM    365  HA  ALA A  24      -7.179   4.866  -7.143  1.00  0.23           H  
ATOM    366  HB1 ALA A  24      -9.695   5.733  -7.671  1.00  1.11           H  
ATOM    367  HB2 ALA A  24      -9.086   7.098  -6.741  1.00  0.64           H  
ATOM    368  HB3 ALA A  24      -8.250   6.586  -8.203  1.00  1.11           H  
ATOM    369  N   THR A  25      -8.077   6.634  -4.513  1.00  0.24           N  
ATOM    370  CA  THR A  25      -7.504   7.405  -3.374  1.00  0.26           C  
ATOM    371  C   THR A  25      -6.592   6.506  -2.530  1.00  0.23           C  
ATOM    372  O   THR A  25      -5.670   6.979  -1.898  1.00  0.29           O  
ATOM    373  CB  THR A  25      -8.643   7.943  -2.503  1.00  0.28           C  
ATOM    374  OG1 THR A  25      -8.072   9.041  -1.796  1.00  0.54           O  
ATOM    375  CG2 THR A  25      -9.050   6.940  -1.427  1.00  0.17           C  
ATOM    376  H   THR A  25      -9.049   6.551  -4.617  1.00  0.26           H  
ATOM    377  HA  THR A  25      -6.931   8.232  -3.757  1.00  0.28           H  
ATOM    378  HB  THR A  25      -9.489   8.254  -3.089  1.00  0.41           H  
ATOM    379  HG1 THR A  25      -7.662   9.626  -2.439  1.00  1.47           H  
ATOM    380 HG21 THR A  25      -9.061   5.944  -1.845  1.00  1.02           H  
ATOM    381 HG22 THR A  25      -8.345   6.975  -0.610  1.00  1.26           H  
ATOM    382 HG23 THR A  25     -10.035   7.181  -1.058  1.00  0.95           H  
ATOM    383  N   ALA A  26      -6.869   5.229  -2.536  1.00  0.16           N  
ATOM    384  CA  ALA A  26      -6.016   4.298  -1.741  1.00  0.14           C  
ATOM    385  C   ALA A  26      -4.608   4.241  -2.339  1.00  0.14           C  
ATOM    386  O   ALA A  26      -3.628   4.171  -1.626  1.00  0.18           O  
ATOM    387  CB  ALA A  26      -6.639   2.902  -1.758  1.00  0.10           C  
ATOM    388  H   ALA A  26      -7.627   4.886  -3.058  1.00  0.12           H  
ATOM    389  HA  ALA A  26      -5.958   4.649  -0.724  1.00  0.17           H  
ATOM    390  HB1 ALA A  26      -7.645   2.947  -1.368  1.00  0.88           H  
ATOM    391  HB2 ALA A  26      -6.666   2.528  -2.770  1.00  0.96           H  
ATOM    392  HB3 ALA A  26      -6.050   2.233  -1.148  1.00  0.86           H  
ATOM    393  N   GLU A  27      -4.539   4.273  -3.644  1.00  0.11           N  
ATOM    394  CA  GLU A  27      -3.209   4.229  -4.309  1.00  0.10           C  
ATOM    395  C   GLU A  27      -2.373   5.443  -3.895  1.00  0.14           C  
ATOM    396  O   GLU A  27      -1.175   5.344  -3.713  1.00  0.26           O  
ATOM    397  CB  GLU A  27      -3.411   4.250  -5.823  1.00  0.11           C  
ATOM    398  CG  GLU A  27      -3.953   2.895  -6.286  1.00  0.11           C  
ATOM    399  CD  GLU A  27      -3.967   2.855  -7.816  1.00  0.13           C  
ATOM    400  OE1 GLU A  27      -2.881   2.755  -8.363  1.00  0.85           O  
ATOM    401  OE2 GLU A  27      -5.061   2.926  -8.349  1.00  0.70           O  
ATOM    402  H   GLU A  27      -5.355   4.324  -4.181  1.00  0.12           H  
ATOM    403  HA  GLU A  27      -2.695   3.326  -4.028  1.00  0.08           H  
ATOM    404  HB2 GLU A  27      -4.115   5.029  -6.083  1.00  0.15           H  
ATOM    405  HB3 GLU A  27      -2.472   4.448  -6.309  1.00  0.17           H  
ATOM    406  HG2 GLU A  27      -3.325   2.101  -5.915  1.00  0.20           H  
ATOM    407  HG3 GLU A  27      -4.958   2.758  -5.917  1.00  0.19           H  
ATOM    408  N   LYS A  28      -3.026   6.564  -3.753  1.00  0.07           N  
ATOM    409  CA  LYS A  28      -2.286   7.799  -3.359  1.00  0.11           C  
ATOM    410  C   LYS A  28      -2.064   7.832  -1.843  1.00  0.10           C  
ATOM    411  O   LYS A  28      -1.004   8.201  -1.378  1.00  0.09           O  
ATOM    412  CB  LYS A  28      -3.101   9.022  -3.780  1.00  0.13           C  
ATOM    413  CG  LYS A  28      -3.892   8.687  -5.046  1.00  1.22           C  
ATOM    414  CD  LYS A  28      -4.499   9.971  -5.613  1.00  1.28           C  
ATOM    415  CE  LYS A  28      -5.306   9.632  -6.868  1.00  2.70           C  
ATOM    416  NZ  LYS A  28      -5.599  10.867  -7.646  1.00  3.14           N  
ATOM    417  H   LYS A  28      -3.995   6.592  -3.904  1.00  0.11           H  
ATOM    418  HA  LYS A  28      -1.334   7.820  -3.859  1.00  0.13           H  
ATOM    419  HB2 LYS A  28      -3.785   9.292  -2.987  1.00  0.89           H  
ATOM    420  HB3 LYS A  28      -2.438   9.851  -3.974  1.00  0.72           H  
ATOM    421  HG2 LYS A  28      -3.234   8.243  -5.778  1.00  1.77           H  
ATOM    422  HG3 LYS A  28      -4.680   7.989  -4.810  1.00  1.80           H  
ATOM    423  HD2 LYS A  28      -5.146  10.423  -4.875  1.00  0.95           H  
ATOM    424  HD3 LYS A  28      -3.711  10.665  -5.864  1.00  1.42           H  
ATOM    425  HE2 LYS A  28      -4.744   8.949  -7.487  1.00  3.38           H  
ATOM    426  HE3 LYS A  28      -6.238   9.165  -6.583  1.00  3.03           H  
ATOM    427  HZ1 LYS A  28      -5.176  11.687  -7.167  1.00  2.62           H  
ATOM    428  HZ2 LYS A  28      -5.198  10.778  -8.602  1.00  3.95           H  
ATOM    429  HZ3 LYS A  28      -6.628  10.998  -7.714  1.00  3.50           H  
ATOM    430  N   VAL A  29      -3.068   7.448  -1.106  1.00  0.11           N  
ATOM    431  CA  VAL A  29      -2.931   7.456   0.379  1.00  0.11           C  
ATOM    432  C   VAL A  29      -1.729   6.607   0.804  1.00  0.11           C  
ATOM    433  O   VAL A  29      -0.828   7.086   1.468  1.00  0.13           O  
ATOM    434  CB  VAL A  29      -4.204   6.887   1.001  1.00  0.09           C  
ATOM    435  CG1 VAL A  29      -3.972   6.653   2.495  1.00  0.10           C  
ATOM    436  CG2 VAL A  29      -5.345   7.890   0.820  1.00  0.11           C  
ATOM    437  H   VAL A  29      -3.903   7.154  -1.524  1.00  0.12           H  
ATOM    438  HA  VAL A  29      -2.791   8.468   0.719  1.00  0.12           H  
ATOM    439  HB  VAL A  29      -4.459   5.954   0.521  1.00  0.05           H  
ATOM    440 HG11 VAL A  29      -3.412   7.477   2.911  1.00  1.01           H  
ATOM    441 HG12 VAL A  29      -4.922   6.576   3.004  1.00  1.00           H  
ATOM    442 HG13 VAL A  29      -3.418   5.737   2.638  1.00  0.85           H  
ATOM    443 HG21 VAL A  29      -5.128   8.542  -0.013  1.00  1.15           H  
ATOM    444 HG22 VAL A  29      -6.268   7.362   0.628  1.00  1.19           H  
ATOM    445 HG23 VAL A  29      -5.455   8.482   1.717  1.00  1.05           H  
ATOM    446  N   PHE A  30      -1.738   5.364   0.411  1.00  0.11           N  
ATOM    447  CA  PHE A  30      -0.605   4.471   0.789  1.00  0.12           C  
ATOM    448  C   PHE A  30       0.703   4.995   0.185  1.00  0.13           C  
ATOM    449  O   PHE A  30       1.730   4.996   0.831  1.00  0.16           O  
ATOM    450  CB  PHE A  30      -0.877   3.060   0.264  1.00  0.11           C  
ATOM    451  CG  PHE A  30      -1.681   2.264   1.301  1.00  0.10           C  
ATOM    452  CD1 PHE A  30      -1.154   2.002   2.557  1.00  0.13           C  
ATOM    453  CD2 PHE A  30      -2.944   1.793   0.994  1.00  0.11           C  
ATOM    454  CE1 PHE A  30      -1.885   1.281   3.484  1.00  0.14           C  
ATOM    455  CE2 PHE A  30      -3.666   1.074   1.923  1.00  0.13           C  
ATOM    456  CZ  PHE A  30      -3.138   0.816   3.163  1.00  0.14           C  
ATOM    457  H   PHE A  30      -2.481   5.021  -0.129  1.00  0.10           H  
ATOM    458  HA  PHE A  30      -0.515   4.445   1.861  1.00  0.12           H  
ATOM    459  HB2 PHE A  30      -1.438   3.117  -0.656  1.00  0.10           H  
ATOM    460  HB3 PHE A  30       0.058   2.554   0.078  1.00  0.13           H  
ATOM    461  HD1 PHE A  30      -0.166   2.353   2.808  1.00  0.15           H  
ATOM    462  HD2 PHE A  30      -3.370   1.990   0.022  1.00  0.13           H  
ATOM    463  HE1 PHE A  30      -1.474   1.087   4.463  1.00  0.17           H  
ATOM    464  HE2 PHE A  30      -4.650   0.720   1.677  1.00  0.16           H  
ATOM    465  HZ  PHE A  30      -3.699   0.229   3.879  1.00  0.16           H  
ATOM    466  N   LYS A  31       0.640   5.432  -1.044  1.00  0.11           N  
ATOM    467  CA  LYS A  31       1.875   5.956  -1.693  1.00  0.12           C  
ATOM    468  C   LYS A  31       2.465   7.088  -0.851  1.00  0.14           C  
ATOM    469  O   LYS A  31       3.668   7.244  -0.770  1.00  0.18           O  
ATOM    470  CB  LYS A  31       1.533   6.472  -3.088  1.00  0.12           C  
ATOM    471  CG  LYS A  31       2.794   7.059  -3.728  1.00  0.19           C  
ATOM    472  CD  LYS A  31       2.546   7.285  -5.220  1.00  0.42           C  
ATOM    473  CE  LYS A  31       3.840   7.770  -5.877  1.00  0.78           C  
ATOM    474  NZ  LYS A  31       3.576   8.955  -6.741  1.00  1.22           N  
ATOM    475  H   LYS A  31      -0.210   5.417  -1.533  1.00  0.10           H  
ATOM    476  HA  LYS A  31       2.598   5.165  -1.774  1.00  0.12           H  
ATOM    477  HB2 LYS A  31       1.163   5.654  -3.696  1.00  0.12           H  
ATOM    478  HB3 LYS A  31       0.772   7.234  -3.017  1.00  0.15           H  
ATOM    479  HG2 LYS A  31       3.036   7.999  -3.254  1.00  0.53           H  
ATOM    480  HG3 LYS A  31       3.620   6.375  -3.597  1.00  0.27           H  
ATOM    481  HD2 LYS A  31       2.229   6.361  -5.679  1.00  1.01           H  
ATOM    482  HD3 LYS A  31       1.773   8.029  -5.351  1.00  0.87           H  
ATOM    483  HE2 LYS A  31       4.554   8.042  -5.113  1.00  1.37           H  
ATOM    484  HE3 LYS A  31       4.258   6.977  -6.482  1.00  1.55           H  
ATOM    485  HZ1 LYS A  31       3.171   9.719  -6.165  1.00  1.58           H  
ATOM    486  HZ2 LYS A  31       4.468   9.278  -7.169  1.00  1.93           H  
ATOM    487  HZ3 LYS A  31       2.907   8.693  -7.493  1.00  1.54           H  
ATOM    488  N   GLN A  32       1.606   7.854  -0.239  1.00  0.10           N  
ATOM    489  CA  GLN A  32       2.105   8.970   0.613  1.00  0.11           C  
ATOM    490  C   GLN A  32       2.815   8.396   1.841  1.00  0.11           C  
ATOM    491  O   GLN A  32       3.698   9.015   2.401  1.00  0.13           O  
ATOM    492  CB  GLN A  32       0.921   9.830   1.058  1.00  0.17           C  
ATOM    493  CG  GLN A  32       1.432  10.992   1.912  1.00  0.11           C  
ATOM    494  CD  GLN A  32       1.592  10.525   3.360  1.00  1.56           C  
ATOM    495  OE1 GLN A  32       0.665  10.032   3.971  1.00  2.10           O  
ATOM    496  NE2 GLN A  32       2.751  10.662   3.944  1.00  2.81           N  
ATOM    497  H   GLN A  32       0.644   7.698  -0.337  1.00  0.07           H  
ATOM    498  HA  GLN A  32       2.794   9.573   0.047  1.00  0.10           H  
ATOM    499  HB2 GLN A  32       0.408  10.216   0.189  1.00  0.23           H  
ATOM    500  HB3 GLN A  32       0.233   9.230   1.636  1.00  0.21           H  
ATOM    501  HG2 GLN A  32       2.388  11.330   1.539  1.00  1.22           H  
ATOM    502  HG3 GLN A  32       0.727  11.810   1.878  1.00  1.15           H  
ATOM    503 HE21 GLN A  32       3.502  11.060   3.457  1.00  2.93           H  
ATOM    504 HE22 GLN A  32       2.870  10.368   4.872  1.00  3.82           H  
ATOM    505  N   TYR A  33       2.406   7.219   2.234  1.00  0.12           N  
ATOM    506  CA  TYR A  33       3.045   6.572   3.416  1.00  0.13           C  
ATOM    507  C   TYR A  33       4.385   5.949   3.013  1.00  0.11           C  
ATOM    508  O   TYR A  33       5.415   6.267   3.573  1.00  0.12           O  
ATOM    509  CB  TYR A  33       2.116   5.484   3.949  1.00  0.20           C  
ATOM    510  CG  TYR A  33       2.801   4.753   5.102  1.00  0.20           C  
ATOM    511  CD1 TYR A  33       3.703   3.740   4.849  1.00  0.24           C  
ATOM    512  CD2 TYR A  33       2.528   5.095   6.410  1.00  0.20           C  
ATOM    513  CE1 TYR A  33       4.323   3.079   5.888  1.00  0.26           C  
ATOM    514  CE2 TYR A  33       3.148   4.434   7.450  1.00  0.20           C  
ATOM    515  CZ  TYR A  33       4.050   3.419   7.198  1.00  0.23           C  
ATOM    516  OH  TYR A  33       4.668   2.756   8.238  1.00  0.26           O  
ATOM    517  H   TYR A  33       1.680   6.765   1.755  1.00  0.13           H  
ATOM    518  HA  TYR A  33       3.208   7.308   4.180  1.00  0.14           H  
ATOM    519  HB2 TYR A  33       1.196   5.926   4.301  1.00  0.22           H  
ATOM    520  HB3 TYR A  33       1.892   4.778   3.164  1.00  0.24           H  
ATOM    521  HD1 TYR A  33       3.924   3.463   3.829  1.00  0.26           H  
ATOM    522  HD2 TYR A  33       1.825   5.886   6.621  1.00  0.20           H  
ATOM    523  HE1 TYR A  33       5.027   2.290   5.674  1.00  0.31           H  
ATOM    524  HE2 TYR A  33       2.925   4.711   8.470  1.00  0.20           H  
ATOM    525  HH  TYR A  33       4.988   3.413   8.861  1.00  0.85           H  
ATOM    526  N   ALA A  34       4.340   5.074   2.047  1.00  0.13           N  
ATOM    527  CA  ALA A  34       5.602   4.421   1.587  1.00  0.16           C  
ATOM    528  C   ALA A  34       6.677   5.481   1.328  1.00  0.14           C  
ATOM    529  O   ALA A  34       7.848   5.253   1.563  1.00  0.19           O  
ATOM    530  CB  ALA A  34       5.322   3.653   0.298  1.00  0.17           C  
ATOM    531  H   ALA A  34       3.485   4.848   1.628  1.00  0.15           H  
ATOM    532  HA  ALA A  34       5.949   3.736   2.341  1.00  0.20           H  
ATOM    533  HB1 ALA A  34       4.677   4.237  -0.343  1.00  1.14           H  
ATOM    534  HB2 ALA A  34       6.250   3.458  -0.217  1.00  0.94           H  
ATOM    535  HB3 ALA A  34       4.839   2.716   0.528  1.00  1.23           H  
ATOM    536  N   ASN A  35       6.254   6.618   0.848  1.00  0.14           N  
ATOM    537  CA  ASN A  35       7.234   7.708   0.565  1.00  0.17           C  
ATOM    538  C   ASN A  35       7.964   8.110   1.850  1.00  0.13           C  
ATOM    539  O   ASN A  35       9.162   8.308   1.851  1.00  0.20           O  
ATOM    540  CB  ASN A  35       6.489   8.916   0.004  1.00  0.26           C  
ATOM    541  CG  ASN A  35       7.498   9.921  -0.553  1.00  0.41           C  
ATOM    542  OD1 ASN A  35       7.136  10.949  -1.091  1.00  1.11           O  
ATOM    543  ND2 ASN A  35       8.773   9.664  -0.446  1.00  1.64           N  
ATOM    544  H   ASN A  35       5.299   6.757   0.674  1.00  0.16           H  
ATOM    545  HA  ASN A  35       7.952   7.364  -0.159  1.00  0.22           H  
ATOM    546  HB2 ASN A  35       5.825   8.601  -0.788  1.00  0.27           H  
ATOM    547  HB3 ASN A  35       5.912   9.386   0.787  1.00  0.24           H  
ATOM    548 HD21 ASN A  35       9.070   8.836  -0.013  1.00  2.59           H  
ATOM    549 HD22 ASN A  35       9.432  10.298  -0.797  1.00  1.74           H  
ATOM    550  N   ASP A  36       7.222   8.223   2.917  1.00  0.17           N  
ATOM    551  CA  ASP A  36       7.855   8.612   4.211  1.00  0.23           C  
ATOM    552  C   ASP A  36       8.785   7.496   4.700  1.00  0.26           C  
ATOM    553  O   ASP A  36       9.475   7.653   5.688  1.00  0.27           O  
ATOM    554  CB  ASP A  36       6.760   8.858   5.247  1.00  0.36           C  
ATOM    555  CG  ASP A  36       5.796   9.924   4.721  1.00  0.81           C  
ATOM    556  OD1 ASP A  36       5.720  10.034   3.509  1.00  1.83           O  
ATOM    557  OD2 ASP A  36       5.191  10.569   5.562  1.00  0.92           O  
ATOM    558  H   ASP A  36       6.258   8.054   2.870  1.00  0.24           H  
ATOM    559  HA  ASP A  36       8.424   9.516   4.073  1.00  0.20           H  
ATOM    560  HB2 ASP A  36       6.215   7.944   5.428  1.00  0.12           H  
ATOM    561  HB3 ASP A  36       7.201   9.200   6.172  1.00  0.72           H  
ATOM    562  N   ASN A  37       8.780   6.395   3.990  1.00  0.49           N  
ATOM    563  CA  ASN A  37       9.653   5.245   4.388  1.00  0.62           C  
ATOM    564  C   ASN A  37      10.755   5.033   3.345  1.00  0.62           C  
ATOM    565  O   ASN A  37      11.795   4.476   3.640  1.00  0.80           O  
ATOM    566  CB  ASN A  37       8.798   3.982   4.485  1.00  0.64           C  
ATOM    567  CG  ASN A  37       8.108   3.941   5.851  1.00  0.62           C  
ATOM    568  OD1 ASN A  37       8.573   3.303   6.774  1.00  0.61           O  
ATOM    569  ND2 ASN A  37       6.999   4.607   6.020  1.00  0.66           N  
ATOM    570  H   ASN A  37       8.207   6.324   3.197  1.00  0.62           H  
ATOM    571  HA  ASN A  37      10.102   5.444   5.346  1.00  0.72           H  
ATOM    572  HB2 ASN A  37       8.049   3.988   3.708  1.00  0.71           H  
ATOM    573  HB3 ASN A  37       9.422   3.108   4.374  1.00  0.65           H  
ATOM    574 HD21 ASN A  37       6.619   5.123   5.278  1.00  0.73           H  
ATOM    575 HD22 ASN A  37       6.544   4.590   6.889  1.00  0.66           H  
ATOM    576  N   GLY A  38      10.503   5.482   2.146  1.00  0.47           N  
ATOM    577  CA  GLY A  38      11.523   5.316   1.072  1.00  0.54           C  
ATOM    578  C   GLY A  38      11.255   4.039   0.272  1.00  0.53           C  
ATOM    579  O   GLY A  38      12.115   3.191   0.148  1.00  0.98           O  
ATOM    580  H   GLY A  38       9.650   5.924   1.953  1.00  0.36           H  
ATOM    581  HA2 GLY A  38      11.485   6.167   0.409  1.00  0.49           H  
ATOM    582  HA3 GLY A  38      12.505   5.256   1.519  1.00  0.66           H  
ATOM    583  N   VAL A  39      10.063   3.928  -0.255  1.00  0.13           N  
ATOM    584  CA  VAL A  39       9.720   2.708  -1.048  1.00  0.11           C  
ATOM    585  C   VAL A  39       8.825   3.077  -2.235  1.00  0.09           C  
ATOM    586  O   VAL A  39       7.619   3.146  -2.103  1.00  0.07           O  
ATOM    587  CB  VAL A  39       8.983   1.716  -0.149  1.00  0.06           C  
ATOM    588  CG1 VAL A  39       8.451   0.567  -1.011  1.00  0.24           C  
ATOM    589  CG2 VAL A  39       9.956   1.163   0.898  1.00  0.17           C  
ATOM    590  H   VAL A  39       9.400   4.640  -0.132  1.00  0.39           H  
ATOM    591  HA  VAL A  39      10.625   2.252  -1.412  1.00  0.15           H  
ATOM    592  HB  VAL A  39       8.159   2.213   0.344  1.00  0.17           H  
ATOM    593 HG11 VAL A  39       9.099   0.422  -1.864  1.00  0.97           H  
ATOM    594 HG12 VAL A  39       8.418  -0.343  -0.432  1.00  0.73           H  
ATOM    595 HG13 VAL A  39       7.456   0.803  -1.358  1.00  1.23           H  
ATOM    596 HG21 VAL A  39      10.804   0.712   0.407  1.00  1.24           H  
ATOM    597 HG22 VAL A  39      10.299   1.966   1.535  1.00  0.86           H  
ATOM    598 HG23 VAL A  39       9.459   0.420   1.504  1.00  1.05           H  
ATOM    599  N   ASP A  40       9.437   3.301  -3.371  1.00  0.13           N  
ATOM    600  CA  ASP A  40       8.639   3.669  -4.585  1.00  0.15           C  
ATOM    601  C   ASP A  40       9.111   2.859  -5.799  1.00  0.14           C  
ATOM    602  O   ASP A  40      10.281   2.851  -6.128  1.00  0.19           O  
ATOM    603  CB  ASP A  40       8.821   5.160  -4.866  1.00  0.23           C  
ATOM    604  CG  ASP A  40       8.056   5.972  -3.817  1.00  0.23           C  
ATOM    605  OD1 ASP A  40       7.454   5.334  -2.972  1.00  0.97           O  
ATOM    606  OD2 ASP A  40       8.120   7.186  -3.923  1.00  1.46           O  
ATOM    607  H   ASP A  40      10.412   3.226  -3.428  1.00  0.16           H  
ATOM    608  HA  ASP A  40       7.598   3.467  -4.407  1.00  0.17           H  
ATOM    609  HB2 ASP A  40       9.869   5.416  -4.821  1.00  0.27           H  
ATOM    610  HB3 ASP A  40       8.438   5.396  -5.848  1.00  0.32           H  
ATOM    611  N   GLY A  41       8.184   2.196  -6.439  1.00  0.10           N  
ATOM    612  CA  GLY A  41       8.552   1.381  -7.634  1.00  0.13           C  
ATOM    613  C   GLY A  41       7.293   0.795  -8.280  1.00  0.07           C  
ATOM    614  O   GLY A  41       6.562   1.488  -8.960  1.00  0.12           O  
ATOM    615  H   GLY A  41       7.253   2.233  -6.135  1.00  0.10           H  
ATOM    616  HA2 GLY A  41       9.062   2.008  -8.350  1.00  0.21           H  
ATOM    617  HA3 GLY A  41       9.207   0.578  -7.331  1.00  0.16           H  
ATOM    618  N   GLU A  42       7.068  -0.473  -8.052  1.00  0.07           N  
ATOM    619  CA  GLU A  42       5.859  -1.125  -8.641  1.00  0.06           C  
ATOM    620  C   GLU A  42       4.763  -1.232  -7.580  1.00  0.05           C  
ATOM    621  O   GLU A  42       5.042  -1.520  -6.434  1.00  0.06           O  
ATOM    622  CB  GLU A  42       6.227  -2.522  -9.125  1.00  0.13           C  
ATOM    623  CG  GLU A  42       7.659  -2.509  -9.665  1.00  0.29           C  
ATOM    624  CD  GLU A  42       7.939  -3.827 -10.391  1.00  0.84           C  
ATOM    625  OE1 GLU A  42       7.428  -3.957 -11.491  1.00  1.15           O  
ATOM    626  OE2 GLU A  42       8.648  -4.627  -9.805  1.00  1.91           O  
ATOM    627  H   GLU A  42       7.686  -0.993  -7.496  1.00  0.13           H  
ATOM    628  HA  GLU A  42       5.501  -0.541  -9.472  1.00  0.08           H  
ATOM    629  HB2 GLU A  42       6.153  -3.213  -8.302  1.00  0.38           H  
ATOM    630  HB3 GLU A  42       5.546  -2.827  -9.906  1.00  0.43           H  
ATOM    631  HG2 GLU A  42       7.782  -1.688 -10.355  1.00  0.42           H  
ATOM    632  HG3 GLU A  42       8.357  -2.395  -8.848  1.00  0.93           H  
ATOM    633  N   TRP A  43       3.540  -1.008  -7.989  1.00  0.04           N  
ATOM    634  CA  TRP A  43       2.404  -1.074  -7.015  1.00  0.03           C  
ATOM    635  C   TRP A  43       1.380  -2.124  -7.444  1.00  0.04           C  
ATOM    636  O   TRP A  43       1.052  -2.237  -8.610  1.00  0.11           O  
ATOM    637  CB  TRP A  43       1.743   0.297  -6.957  1.00  0.06           C  
ATOM    638  CG  TRP A  43       2.586   1.202  -6.060  1.00  0.07           C  
ATOM    639  CD1 TRP A  43       3.768   1.684  -6.423  1.00  0.08           C  
ATOM    640  CD2 TRP A  43       2.274   1.584  -4.824  1.00  0.09           C  
ATOM    641  NE1 TRP A  43       4.171   2.384  -5.353  1.00  0.10           N  
ATOM    642  CE2 TRP A  43       3.289   2.372  -4.299  1.00  0.11           C  
ATOM    643  CE3 TRP A  43       1.160   1.309  -4.039  1.00  0.09           C  
ATOM    644  CZ2 TRP A  43       3.192   2.873  -3.018  1.00  0.13           C  
ATOM    645  CZ3 TRP A  43       1.070   1.812  -2.759  1.00  0.12           C  
ATOM    646  CH2 TRP A  43       2.083   2.592  -2.249  1.00  0.13           C  
ATOM    647  H   TRP A  43       3.368  -0.798  -8.932  1.00  0.04           H  
ATOM    648  HA  TRP A  43       2.779  -1.324  -6.037  1.00  0.04           H  
ATOM    649  HB2 TRP A  43       1.705   0.723  -7.949  1.00  0.07           H  
ATOM    650  HB3 TRP A  43       0.746   0.211  -6.571  1.00  0.06           H  
ATOM    651  HD1 TRP A  43       4.310   1.491  -7.340  1.00  0.07           H  
ATOM    652  HE1 TRP A  43       5.024   2.866  -5.325  1.00  0.11           H  
ATOM    653  HE3 TRP A  43       0.363   0.704  -4.422  1.00  0.08           H  
ATOM    654  HZ2 TRP A  43       3.987   3.483  -2.616  1.00  0.14           H  
ATOM    655  HZ3 TRP A  43       0.203   1.593  -2.153  1.00  0.12           H  
ATOM    656  HH2 TRP A  43       2.012   2.977  -1.242  1.00  0.15           H  
ATOM    657  N   THR A  44       0.897  -2.870  -6.480  1.00  0.03           N  
ATOM    658  CA  THR A  44      -0.112  -3.932  -6.791  1.00  0.06           C  
ATOM    659  C   THR A  44      -1.382  -3.736  -5.949  1.00  0.04           C  
ATOM    660  O   THR A  44      -1.405  -2.952  -5.021  1.00  0.17           O  
ATOM    661  CB  THR A  44       0.497  -5.302  -6.482  1.00  0.14           C  
ATOM    662  OG1 THR A  44       1.225  -5.108  -5.273  1.00  0.20           O  
ATOM    663  CG2 THR A  44       1.541  -5.699  -7.523  1.00  0.11           C  
ATOM    664  H   THR A  44       1.203  -2.737  -5.557  1.00  0.07           H  
ATOM    665  HA  THR A  44      -0.372  -3.890  -7.834  1.00  0.09           H  
ATOM    666  HB  THR A  44      -0.253  -6.063  -6.370  1.00  0.24           H  
ATOM    667  HG1 THR A  44       1.726  -4.294  -5.357  1.00  1.01           H  
ATOM    668 HG21 THR A  44       1.816  -4.838  -8.112  1.00  0.89           H  
ATOM    669 HG22 THR A  44       2.418  -6.087  -7.027  1.00  1.06           H  
ATOM    670 HG23 THR A  44       1.135  -6.460  -8.174  1.00  1.05           H  
ATOM    671  N   TYR A  45      -2.409  -4.462  -6.300  1.00  0.15           N  
ATOM    672  CA  TYR A  45      -3.699  -4.352  -5.553  1.00  0.12           C  
ATOM    673  C   TYR A  45      -4.339  -5.743  -5.460  1.00  0.12           C  
ATOM    674  O   TYR A  45      -4.516  -6.412  -6.459  1.00  0.13           O  
ATOM    675  CB  TYR A  45      -4.620  -3.397  -6.335  1.00  0.12           C  
ATOM    676  CG  TYR A  45      -5.776  -2.850  -5.452  1.00  0.08           C  
ATOM    677  CD1 TYR A  45      -6.643  -3.691  -4.761  1.00  0.08           C  
ATOM    678  CD2 TYR A  45      -5.966  -1.486  -5.349  1.00  0.08           C  
ATOM    679  CE1 TYR A  45      -7.659  -3.166  -3.987  1.00  0.05           C  
ATOM    680  CE2 TYR A  45      -6.986  -0.970  -4.578  1.00  0.07           C  
ATOM    681  CZ  TYR A  45      -7.838  -1.805  -3.891  1.00  0.05           C  
ATOM    682  OH  TYR A  45      -8.856  -1.286  -3.118  1.00  0.06           O  
ATOM    683  H   TYR A  45      -2.335  -5.078  -7.058  1.00  0.27           H  
ATOM    684  HA  TYR A  45      -3.521  -3.962  -4.565  1.00  0.11           H  
ATOM    685  HB2 TYR A  45      -4.029  -2.556  -6.690  1.00  0.13           H  
ATOM    686  HB3 TYR A  45      -5.038  -3.916  -7.183  1.00  0.13           H  
ATOM    687  HD1 TYR A  45      -6.546  -4.752  -4.845  1.00  0.10           H  
ATOM    688  HD2 TYR A  45      -5.315  -0.818  -5.880  1.00  0.10           H  
ATOM    689  HE1 TYR A  45      -8.318  -3.831  -3.449  1.00  0.05           H  
ATOM    690  HE2 TYR A  45      -7.129   0.100  -4.525  1.00  0.09           H  
ATOM    691  HH  TYR A  45      -8.459  -0.833  -2.370  1.00  0.92           H  
ATOM    692  N   ASP A  46      -4.676  -6.146  -4.259  1.00  0.12           N  
ATOM    693  CA  ASP A  46      -5.313  -7.490  -4.079  1.00  0.12           C  
ATOM    694  C   ASP A  46      -6.812  -7.333  -3.799  1.00  0.07           C  
ATOM    695  O   ASP A  46      -7.253  -7.477  -2.676  1.00  0.10           O  
ATOM    696  CB  ASP A  46      -4.651  -8.203  -2.903  1.00  0.16           C  
ATOM    697  CG  ASP A  46      -4.970  -9.698  -2.972  1.00  0.25           C  
ATOM    698  OD1 ASP A  46      -5.837 -10.030  -3.764  1.00  0.06           O  
ATOM    699  OD2 ASP A  46      -4.330 -10.423  -2.229  1.00  0.56           O  
ATOM    700  H   ASP A  46      -4.512  -5.571  -3.482  1.00  0.12           H  
ATOM    701  HA  ASP A  46      -5.175  -8.077  -4.971  1.00  0.16           H  
ATOM    702  HB2 ASP A  46      -3.582  -8.063  -2.944  1.00  0.19           H  
ATOM    703  HB3 ASP A  46      -5.028  -7.801  -1.976  1.00  0.14           H  
ATOM    704  N   ASP A  47      -7.561  -7.042  -4.825  1.00  0.07           N  
ATOM    705  CA  ASP A  47      -9.032  -6.870  -4.633  1.00  0.10           C  
ATOM    706  C   ASP A  47      -9.680  -8.207  -4.257  1.00  0.11           C  
ATOM    707  O   ASP A  47     -10.886  -8.306  -4.149  1.00  0.29           O  
ATOM    708  CB  ASP A  47      -9.647  -6.352  -5.931  1.00  0.16           C  
ATOM    709  CG  ASP A  47     -11.161  -6.215  -5.753  1.00  0.21           C  
ATOM    710  OD1 ASP A  47     -11.559  -5.153  -5.303  1.00  0.88           O  
ATOM    711  OD2 ASP A  47     -11.834  -7.180  -6.079  1.00  1.14           O  
ATOM    712  H   ASP A  47      -7.162  -6.937  -5.715  1.00  0.10           H  
ATOM    713  HA  ASP A  47      -9.208  -6.155  -3.847  1.00  0.09           H  
ATOM    714  HB2 ASP A  47      -9.229  -5.387  -6.176  1.00  0.13           H  
ATOM    715  HB3 ASP A  47      -9.444  -7.045  -6.734  1.00  0.21           H  
ATOM    716  N   ALA A  48      -8.863  -9.207  -4.068  1.00  0.08           N  
ATOM    717  CA  ALA A  48      -9.417 -10.545  -3.702  1.00  0.06           C  
ATOM    718  C   ALA A  48      -9.612 -10.646  -2.183  1.00  0.06           C  
ATOM    719  O   ALA A  48     -10.345 -11.490  -1.706  1.00  0.08           O  
ATOM    720  CB  ALA A  48      -8.445 -11.630  -4.164  1.00  0.09           C  
ATOM    721  H   ALA A  48      -7.897  -9.082  -4.166  1.00  0.22           H  
ATOM    722  HA  ALA A  48     -10.365 -10.685  -4.193  1.00  0.04           H  
ATOM    723  HB1 ALA A  48      -8.135 -11.432  -5.180  1.00  0.92           H  
ATOM    724  HB2 ALA A  48      -7.577 -11.638  -3.522  1.00  1.09           H  
ATOM    725  HB3 ALA A  48      -8.928 -12.595  -4.121  1.00  1.01           H  
ATOM    726  N   THR A  49      -8.954  -9.783  -1.457  1.00  0.16           N  
ATOM    727  CA  THR A  49      -9.095  -9.824   0.031  1.00  0.20           C  
ATOM    728  C   THR A  49      -8.885  -8.426   0.626  1.00  0.19           C  
ATOM    729  O   THR A  49      -8.664  -8.281   1.812  1.00  0.25           O  
ATOM    730  CB  THR A  49      -8.048 -10.784   0.604  1.00  0.24           C  
ATOM    731  OG1 THR A  49      -6.909 -10.621  -0.236  1.00  0.33           O  
ATOM    732  CG2 THR A  49      -8.470 -12.240   0.433  1.00  0.58           C  
ATOM    733  H   THR A  49      -8.371  -9.118  -1.882  1.00  0.21           H  
ATOM    734  HA  THR A  49     -10.078 -10.178   0.287  1.00  0.22           H  
ATOM    735  HB  THR A  49      -7.813 -10.562   1.629  1.00  0.26           H  
ATOM    736  HG1 THR A  49      -6.149 -10.444   0.326  1.00  0.63           H  
ATOM    737 HG21 THR A  49      -9.462 -12.382   0.835  1.00  1.58           H  
ATOM    738 HG22 THR A  49      -8.472 -12.499  -0.615  1.00  0.55           H  
ATOM    739 HG23 THR A  49      -7.779 -12.884   0.957  1.00  1.12           H  
ATOM    740  N   LYS A  50      -8.957  -7.428  -0.212  1.00  0.12           N  
ATOM    741  CA  LYS A  50      -8.763  -6.036   0.285  1.00  0.11           C  
ATOM    742  C   LYS A  50      -7.393  -5.912   0.952  1.00  0.10           C  
ATOM    743  O   LYS A  50      -7.292  -5.699   2.144  1.00  0.10           O  
ATOM    744  CB  LYS A  50      -9.858  -5.694   1.294  1.00  0.12           C  
ATOM    745  CG  LYS A  50     -11.209  -6.157   0.748  1.00  0.19           C  
ATOM    746  CD  LYS A  50     -12.326  -5.573   1.614  1.00  0.46           C  
ATOM    747  CE  LYS A  50     -13.670  -6.133   1.146  1.00  0.75           C  
ATOM    748  NZ  LYS A  50     -14.061  -7.306   1.976  1.00  1.50           N  
ATOM    749  H   LYS A  50      -9.126  -7.592  -1.162  1.00  0.09           H  
ATOM    750  HA  LYS A  50      -8.818  -5.355  -0.545  1.00  0.10           H  
ATOM    751  HB2 LYS A  50      -9.657  -6.189   2.232  1.00  0.26           H  
ATOM    752  HB3 LYS A  50      -9.879  -4.626   1.455  1.00  0.21           H  
ATOM    753  HG2 LYS A  50     -11.324  -5.817  -0.271  1.00  0.30           H  
ATOM    754  HG3 LYS A  50     -11.259  -7.236   0.769  1.00  0.59           H  
ATOM    755  HD2 LYS A  50     -12.161  -5.840   2.648  1.00  1.03           H  
ATOM    756  HD3 LYS A  50     -12.331  -4.496   1.523  1.00  1.08           H  
ATOM    757  HE2 LYS A  50     -14.429  -5.370   1.233  1.00  1.36           H  
ATOM    758  HE3 LYS A  50     -13.594  -6.439   0.113  1.00  1.26           H  
ATOM    759  HZ1 LYS A  50     -13.210  -7.739   2.388  1.00  1.95           H  
ATOM    760  HZ2 LYS A  50     -14.696  -6.995   2.739  1.00  1.81           H  
ATOM    761  HZ3 LYS A  50     -14.553  -8.003   1.380  1.00  2.13           H  
ATOM    762  N   THR A  51      -6.371  -6.051   0.162  1.00  0.15           N  
ATOM    763  CA  THR A  51      -4.988  -5.960   0.715  1.00  0.14           C  
ATOM    764  C   THR A  51      -4.058  -5.313  -0.327  1.00  0.11           C  
ATOM    765  O   THR A  51      -3.832  -5.868  -1.383  1.00  0.10           O  
ATOM    766  CB  THR A  51      -4.515  -7.384   1.047  1.00  0.17           C  
ATOM    767  OG1 THR A  51      -5.044  -7.643   2.344  1.00  0.37           O  
ATOM    768  CG2 THR A  51      -3.001  -7.478   1.210  1.00  0.17           C  
ATOM    769  H   THR A  51      -6.510  -6.223  -0.794  1.00  0.20           H  
ATOM    770  HA  THR A  51      -4.995  -5.366   1.614  1.00  0.15           H  
ATOM    771  HB  THR A  51      -4.874  -8.104   0.334  1.00  0.32           H  
ATOM    772  HG1 THR A  51      -5.866  -8.128   2.238  1.00  0.67           H  
ATOM    773 HG21 THR A  51      -2.663  -6.736   1.913  1.00  0.96           H  
ATOM    774 HG22 THR A  51      -2.742  -8.457   1.580  1.00  0.85           H  
ATOM    775 HG23 THR A  51      -2.517  -7.318   0.259  1.00  1.22           H  
ATOM    776  N   PHE A  52      -3.534  -4.151  -0.013  1.00  0.10           N  
ATOM    777  CA  PHE A  52      -2.633  -3.479  -0.983  1.00  0.07           C  
ATOM    778  C   PHE A  52      -1.237  -4.096  -0.904  1.00  0.07           C  
ATOM    779  O   PHE A  52      -0.922  -4.790   0.039  1.00  0.06           O  
ATOM    780  CB  PHE A  52      -2.538  -2.003  -0.646  1.00  0.07           C  
ATOM    781  CG  PHE A  52      -3.211  -1.186  -1.744  1.00  0.06           C  
ATOM    782  CD1 PHE A  52      -2.525  -0.830  -2.893  1.00  0.04           C  
ATOM    783  CD2 PHE A  52      -4.517  -0.792  -1.598  1.00  0.08           C  
ATOM    784  CE1 PHE A  52      -3.151  -0.086  -3.873  1.00  0.06           C  
ATOM    785  CE2 PHE A  52      -5.138  -0.044  -2.567  1.00  0.09           C  
ATOM    786  CZ  PHE A  52      -4.456   0.313  -3.703  1.00  0.08           C  
ATOM    787  H   PHE A  52      -3.714  -3.737   0.859  1.00  0.11           H  
ATOM    788  HA  PHE A  52      -3.032  -3.589  -1.974  1.00  0.06           H  
ATOM    789  HB2 PHE A  52      -3.029  -1.811   0.296  1.00  0.09           H  
ATOM    790  HB3 PHE A  52      -1.505  -1.715  -0.572  1.00  0.06           H  
ATOM    791  HD1 PHE A  52      -1.494  -1.126  -3.017  1.00  0.02           H  
ATOM    792  HD2 PHE A  52      -5.066  -1.107  -0.740  1.00  0.11           H  
ATOM    793  HE1 PHE A  52      -2.635   0.142  -4.795  1.00  0.07           H  
ATOM    794  HE2 PHE A  52      -6.161   0.268  -2.429  1.00  0.10           H  
ATOM    795  HZ  PHE A  52      -4.935   0.930  -4.447  1.00  0.10           H  
ATOM    796  N   THR A  53      -0.430  -3.832  -1.887  1.00  0.08           N  
ATOM    797  CA  THR A  53       0.946  -4.395  -1.858  1.00  0.07           C  
ATOM    798  C   THR A  53       1.856  -3.600  -2.795  1.00  0.08           C  
ATOM    799  O   THR A  53       1.450  -3.205  -3.864  1.00  0.14           O  
ATOM    800  CB  THR A  53       0.895  -5.854  -2.303  1.00  0.07           C  
ATOM    801  OG1 THR A  53       0.200  -6.527  -1.257  1.00  0.09           O  
ATOM    802  CG2 THR A  53       2.287  -6.479  -2.332  1.00  0.09           C  
ATOM    803  H   THR A  53      -0.723  -3.281  -2.640  1.00  0.09           H  
ATOM    804  HA  THR A  53       1.332  -4.342  -0.855  1.00  0.07           H  
ATOM    805  HB  THR A  53       0.392  -5.969  -3.246  1.00  0.10           H  
ATOM    806  HG1 THR A  53      -0.603  -6.900  -1.627  1.00  0.47           H  
ATOM    807 HG21 THR A  53       2.959  -5.903  -1.713  1.00  1.02           H  
ATOM    808 HG22 THR A  53       2.239  -7.492  -1.958  1.00  0.90           H  
ATOM    809 HG23 THR A  53       2.661  -6.492  -3.345  1.00  1.06           H  
ATOM    810  N   VAL A  54       3.068  -3.379  -2.367  1.00  0.02           N  
ATOM    811  CA  VAL A  54       4.019  -2.611  -3.221  1.00  0.02           C  
ATOM    812  C   VAL A  54       5.423  -3.209  -3.077  1.00  0.06           C  
ATOM    813  O   VAL A  54       5.760  -3.759  -2.047  1.00  0.08           O  
ATOM    814  CB  VAL A  54       4.022  -1.144  -2.769  1.00  0.06           C  
ATOM    815  CG1 VAL A  54       4.653  -1.051  -1.388  1.00  0.08           C  
ATOM    816  CG2 VAL A  54       4.836  -0.293  -3.746  1.00  0.08           C  
ATOM    817  H   VAL A  54       3.355  -3.718  -1.491  1.00  0.05           H  
ATOM    818  HA  VAL A  54       3.704  -2.670  -4.254  1.00  0.01           H  
ATOM    819  HB  VAL A  54       3.007  -0.777  -2.728  1.00  0.06           H  
ATOM    820 HG11 VAL A  54       4.232  -1.807  -0.752  1.00  1.06           H  
ATOM    821 HG12 VAL A  54       5.721  -1.199  -1.462  1.00  1.04           H  
ATOM    822 HG13 VAL A  54       4.458  -0.078  -0.964  1.00  1.17           H  
ATOM    823 HG21 VAL A  54       5.783  -0.764  -3.943  1.00  0.88           H  
ATOM    824 HG22 VAL A  54       4.295  -0.181  -4.669  1.00  1.03           H  
ATOM    825 HG23 VAL A  54       5.010   0.682  -3.317  1.00  0.96           H  
ATOM    826  N   THR A  55       6.208  -3.090  -4.109  1.00  0.08           N  
ATOM    827  CA  THR A  55       7.592  -3.650  -4.049  1.00  0.13           C  
ATOM    828  C   THR A  55       8.574  -2.705  -4.752  1.00  0.18           C  
ATOM    829  O   THR A  55       8.425  -2.413  -5.922  1.00  0.22           O  
ATOM    830  CB  THR A  55       7.610  -5.010  -4.749  1.00  0.17           C  
ATOM    831  OG1 THR A  55       6.688  -5.808  -4.017  1.00  0.22           O  
ATOM    832  CG2 THR A  55       8.960  -5.704  -4.592  1.00  0.29           C  
ATOM    833  H   THR A  55       5.895  -2.628  -4.913  1.00  0.06           H  
ATOM    834  HA  THR A  55       7.888  -3.777  -3.018  1.00  0.13           H  
ATOM    835  HB  THR A  55       7.328  -4.935  -5.784  1.00  0.13           H  
ATOM    836  HG1 THR A  55       6.053  -6.174  -4.639  1.00  0.51           H  
ATOM    837 HG21 THR A  55       9.527  -5.230  -3.804  1.00  1.11           H  
ATOM    838 HG22 THR A  55       8.807  -6.744  -4.344  1.00  0.59           H  
ATOM    839 HG23 THR A  55       9.513  -5.637  -5.514  1.00  1.09           H  
ATOM    840  N   GLU A  56       9.557  -2.247  -4.025  1.00  0.17           N  
ATOM    841  CA  GLU A  56      10.554  -1.321  -4.644  1.00  0.22           C  
ATOM    842  C   GLU A  56      11.256  -2.013  -5.817  1.00  0.27           C  
ATOM    843  O   GLU A  56      11.910  -3.007  -5.546  1.00  0.88           O  
ATOM    844  CB  GLU A  56      11.593  -0.925  -3.589  1.00  0.15           C  
ATOM    845  CG  GLU A  56      11.853   0.586  -3.654  1.00  0.27           C  
ATOM    846  CD  GLU A  56      12.500   0.937  -4.997  1.00  0.81           C  
ATOM    847  OE1 GLU A  56      11.945   0.510  -5.996  1.00  2.00           O  
ATOM    848  OE2 GLU A  56      13.515   1.613  -4.947  1.00  1.15           O  
ATOM    849  OXT GLU A  56      11.098  -1.509  -6.916  1.00  1.36           O  
ATOM    850  H   GLU A  56       9.639  -2.505  -3.083  1.00  0.14           H  
ATOM    851  HA  GLU A  56      10.048  -0.442  -5.000  1.00  0.30           H  
ATOM    852  HB2 GLU A  56      11.228  -1.184  -2.609  1.00  0.15           H  
ATOM    853  HB3 GLU A  56      12.515  -1.459  -3.771  1.00  0.10           H  
ATOM    854  HG2 GLU A  56      10.924   1.128  -3.550  1.00  0.92           H  
ATOM    855  HG3 GLU A  56      12.520   0.873  -2.855  1.00  0.95           H  
TER     856      GLU A  56                                                      
ENDMDL                                                                          
