# Supplementary material for: Comparative Performance of High-Throughput Methods for Protein pKa Predictions
Source: J Chem Inf Model. 2023 Aug 8;63(16):5169–81. doi: 10.1021/acs.jcim.3c00165 (PMC10466379; doi:10.1021/acs.jcim.3c00165)
Supplement: Supplementary file 3 — ci3c00165_si_003.zip [file ci3c00165_si_003.zip › curated_pdbs/1pga_curated_65.pdb]

MODEL       30                                                                  
ATOM      1  N   MET A   1     -14.328   0.926   4.363  1.00  0.53           N  
ATOM      2  CA  MET A   1     -13.454  -0.083   3.698  1.00  0.22           C  
ATOM      3  C   MET A   1     -11.989   0.211   4.033  1.00  0.18           C  
ATOM      4  O   MET A   1     -11.526   1.323   3.875  1.00  0.24           O  
ATOM      5  CB  MET A   1     -13.642  -0.044   2.182  1.00  0.72           C  
ATOM      6  CG  MET A   1     -13.900  -1.463   1.671  1.00  2.10           C  
ATOM      7  SD  MET A   1     -14.007  -1.696  -0.121  1.00  3.64           S  
ATOM      8  CE  MET A   1     -15.810  -1.829  -0.224  1.00  3.19           C  
ATOM      9  H1  MET A   1     -13.900   1.870   4.272  1.00  1.21           H  
ATOM     10  H2  MET A   1     -15.265   0.924   3.911  1.00  1.14           H  
ATOM     11  H3  MET A   1     -14.429   0.687   5.371  1.00  1.17           H  
ATOM     12  HA  MET A   1     -13.708  -1.065   4.062  1.00  0.66           H  
ATOM     13  HB2 MET A   1     -14.482   0.588   1.936  1.00  1.13           H  
ATOM     14  HB3 MET A   1     -12.752   0.354   1.716  1.00  1.15           H  
ATOM     15  HG2 MET A   1     -13.109  -2.101   2.038  1.00  2.86           H  
ATOM     16  HG3 MET A   1     -14.827  -1.811   2.103  1.00  2.01           H  
ATOM     17  HE1 MET A   1     -16.261  -0.938   0.185  1.00  2.18           H  
ATOM     18  HE2 MET A   1     -16.104  -1.940  -1.257  1.00  4.07           H  
ATOM     19  HE3 MET A   1     -16.139  -2.691   0.339  1.00  3.44           H  
ATOM     20  N   THR A   2     -11.294  -0.799   4.490  1.00  0.23           N  
ATOM     21  CA  THR A   2      -9.853  -0.614   4.846  1.00  0.19           C  
ATOM     22  C   THR A   2      -9.013  -1.731   4.224  1.00  0.15           C  
ATOM     23  O   THR A   2      -9.257  -2.897   4.462  1.00  0.16           O  
ATOM     24  CB  THR A   2      -9.707  -0.655   6.369  1.00  0.21           C  
ATOM     25  OG1 THR A   2     -10.781   0.140   6.860  1.00  0.35           O  
ATOM     26  CG2 THR A   2      -8.437   0.053   6.832  1.00  0.16           C  
ATOM     27  H   THR A   2     -11.717  -1.676   4.600  1.00  0.33           H  
ATOM     28  HA  THR A   2      -9.509   0.339   4.481  1.00  0.18           H  
ATOM     29  HB  THR A   2      -9.757  -1.659   6.752  1.00  0.23           H  
ATOM     30  HG1 THR A   2     -11.231   0.529   6.105  1.00  1.02           H  
ATOM     31 HG21 THR A   2      -7.641  -0.129   6.125  1.00  1.06           H  
ATOM     32 HG22 THR A   2      -8.616   1.115   6.901  1.00  1.18           H  
ATOM     33 HG23 THR A   2      -8.143  -0.322   7.802  1.00  1.17           H  
ATOM     34  N   TYR A   3      -8.037  -1.349   3.440  1.00  0.10           N  
ATOM     35  CA  TYR A   3      -7.171  -2.381   2.791  1.00  0.07           C  
ATOM     36  C   TYR A   3      -5.849  -2.514   3.553  1.00  0.07           C  
ATOM     37  O   TYR A   3      -5.447  -1.614   4.263  1.00  0.15           O  
ATOM     38  CB  TYR A   3      -6.888  -1.970   1.348  1.00  0.05           C  
ATOM     39  CG  TYR A   3      -8.158  -1.383   0.729  1.00  0.04           C  
ATOM     40  CD1 TYR A   3      -8.561  -0.099   1.033  1.00  0.08           C  
ATOM     41  CD2 TYR A   3      -8.919  -2.132  -0.144  1.00  0.06           C  
ATOM     42  CE1 TYR A   3      -9.707   0.427   0.473  1.00  0.10           C  
ATOM     43  CE2 TYR A   3     -10.064  -1.606  -0.704  1.00  0.05           C  
ATOM     44  CZ  TYR A   3     -10.468  -0.323  -0.400  1.00  0.07           C  
ATOM     45  OH  TYR A   3     -11.614   0.203  -0.962  1.00  0.08           O  
ATOM     46  H   TYR A   3      -7.873  -0.395   3.284  1.00  0.10           H  
ATOM     47  HA  TYR A   3      -7.679  -3.330   2.794  1.00  0.11           H  
ATOM     48  HB2 TYR A   3      -6.106  -1.232   1.324  1.00  0.04           H  
ATOM     49  HB3 TYR A   3      -6.577  -2.831   0.778  1.00  0.06           H  
ATOM     50  HD1 TYR A   3      -7.974   0.500   1.714  1.00  0.11           H  
ATOM     51  HD2 TYR A   3      -8.616  -3.137  -0.387  1.00  0.09           H  
ATOM     52  HE1 TYR A   3     -10.013   1.433   0.721  1.00  0.14           H  
ATOM     53  HE2 TYR A   3     -10.650  -2.205  -1.386  1.00  0.06           H  
ATOM     54  HH  TYR A   3     -11.603   0.002  -1.901  1.00  0.85           H  
ATOM     55  N   LYS A   4      -5.205  -3.637   3.381  1.00  0.06           N  
ATOM     56  CA  LYS A   4      -3.907  -3.869   4.090  1.00  0.03           C  
ATOM     57  C   LYS A   4      -2.741  -3.786   3.100  1.00  0.04           C  
ATOM     58  O   LYS A   4      -2.687  -4.527   2.150  1.00  0.05           O  
ATOM     59  CB  LYS A   4      -3.940  -5.268   4.709  1.00  0.05           C  
ATOM     60  CG  LYS A   4      -3.092  -5.294   5.985  1.00  0.11           C  
ATOM     61  CD  LYS A   4      -2.503  -6.695   6.162  1.00  0.23           C  
ATOM     62  CE  LYS A   4      -1.713  -6.746   7.471  1.00  1.22           C  
ATOM     63  NZ  LYS A   4      -1.451  -8.158   7.869  1.00  1.50           N  
ATOM     64  H   LYS A   4      -5.571  -4.326   2.792  1.00  0.13           H  
ATOM     65  HA  LYS A   4      -3.781  -3.129   4.864  1.00  0.02           H  
ATOM     66  HB2 LYS A   4      -4.959  -5.534   4.943  1.00  0.07           H  
ATOM     67  HB3 LYS A   4      -3.545  -5.981   4.002  1.00  0.14           H  
ATOM     68  HG2 LYS A   4      -2.292  -4.573   5.910  1.00  0.35           H  
ATOM     69  HG3 LYS A   4      -3.711  -5.053   6.835  1.00  0.31           H  
ATOM     70  HD2 LYS A   4      -3.300  -7.423   6.192  1.00  0.65           H  
ATOM     71  HD3 LYS A   4      -1.848  -6.921   5.334  1.00  0.98           H  
ATOM     72  HE2 LYS A   4      -0.771  -6.234   7.345  1.00  2.21           H  
ATOM     73  HE3 LYS A   4      -2.277  -6.258   8.253  1.00  1.62           H  
ATOM     74  HZ1 LYS A   4      -2.253  -8.753   7.578  1.00  1.15           H  
ATOM     75  HZ2 LYS A   4      -0.584  -8.494   7.403  1.00  2.26           H  
ATOM     76  HZ3 LYS A   4      -1.336  -8.212   8.900  1.00  2.13           H  
ATOM     77  N   LEU A   5      -1.828  -2.896   3.351  1.00  0.05           N  
ATOM     78  CA  LEU A   5      -0.669  -2.762   2.417  1.00  0.07           C  
ATOM     79  C   LEU A   5       0.462  -3.711   2.838  1.00  0.06           C  
ATOM     80  O   LEU A   5       0.604  -4.039   4.001  1.00  0.07           O  
ATOM     81  CB  LEU A   5      -0.169  -1.295   2.456  1.00  0.10           C  
ATOM     82  CG  LEU A   5       1.218  -1.131   1.762  1.00  0.12           C  
ATOM     83  CD1 LEU A   5       1.079  -1.333   0.250  1.00  0.13           C  
ATOM     84  CD2 LEU A   5       1.733   0.289   2.013  1.00  0.15           C  
ATOM     85  H   LEU A   5      -1.900  -2.322   4.139  1.00  0.05           H  
ATOM     86  HA  LEU A   5      -1.000  -3.006   1.419  1.00  0.08           H  
ATOM     87  HB2 LEU A   5      -0.889  -0.663   1.960  1.00  0.12           H  
ATOM     88  HB3 LEU A   5      -0.086  -0.982   3.487  1.00  0.11           H  
ATOM     89  HG  LEU A   5       1.929  -1.830   2.160  1.00  0.11           H  
ATOM     90 HD11 LEU A   5       0.394  -0.603  -0.153  1.00  0.97           H  
ATOM     91 HD12 LEU A   5       2.043  -1.209  -0.222  1.00  0.91           H  
ATOM     92 HD13 LEU A   5       0.711  -2.323   0.039  1.00  0.98           H  
ATOM     93 HD21 LEU A   5       1.632   0.537   3.059  1.00  1.00           H  
ATOM     94 HD22 LEU A   5       2.773   0.354   1.731  1.00  1.16           H  
ATOM     95 HD23 LEU A   5       1.164   0.989   1.426  1.00  1.26           H  
ATOM     96  N   ILE A   6       1.246  -4.116   1.868  1.00  0.07           N  
ATOM     97  CA  ILE A   6       2.399  -5.010   2.154  1.00  0.08           C  
ATOM     98  C   ILE A   6       3.666  -4.392   1.552  1.00  0.09           C  
ATOM     99  O   ILE A   6       3.878  -4.446   0.356  1.00  0.13           O  
ATOM    100  CB  ILE A   6       2.146  -6.387   1.534  1.00  0.15           C  
ATOM    101  CG1 ILE A   6       1.035  -7.092   2.333  1.00  0.18           C  
ATOM    102  CG2 ILE A   6       3.438  -7.214   1.605  1.00  0.32           C  
ATOM    103  CD1 ILE A   6       0.659  -8.417   1.654  1.00  0.25           C  
ATOM    104  H   ILE A   6       1.076  -3.832   0.960  1.00  0.07           H  
ATOM    105  HA  ILE A   6       2.517  -5.105   3.210  1.00  0.07           H  
ATOM    106  HB  ILE A   6       1.845  -6.271   0.506  1.00  0.14           H  
ATOM    107 HG12 ILE A   6       1.381  -7.288   3.337  1.00  0.34           H  
ATOM    108 HG13 ILE A   6       0.166  -6.452   2.380  1.00  0.15           H  
ATOM    109 HG21 ILE A   6       3.874  -7.126   2.589  1.00  0.86           H  
ATOM    110 HG22 ILE A   6       3.224  -8.252   1.404  1.00  1.03           H  
ATOM    111 HG23 ILE A   6       4.143  -6.854   0.871  1.00  1.42           H  
ATOM    112 HD11 ILE A   6       0.893  -8.373   0.601  1.00  1.34           H  
ATOM    113 HD12 ILE A   6       1.211  -9.227   2.107  1.00  1.12           H  
ATOM    114 HD13 ILE A   6      -0.396  -8.599   1.774  1.00  0.91           H  
ATOM    115  N   LEU A   7       4.478  -3.819   2.393  1.00  0.08           N  
ATOM    116  CA  LEU A   7       5.721  -3.168   1.887  1.00  0.14           C  
ATOM    117  C   LEU A   7       6.815  -4.201   1.623  1.00  0.18           C  
ATOM    118  O   LEU A   7       7.306  -4.830   2.537  1.00  0.22           O  
ATOM    119  CB  LEU A   7       6.213  -2.166   2.928  1.00  0.15           C  
ATOM    120  CG  LEU A   7       5.297  -0.942   2.918  1.00  0.15           C  
ATOM    121  CD1 LEU A   7       5.121  -0.433   4.350  1.00  0.17           C  
ATOM    122  CD2 LEU A   7       5.934   0.158   2.068  1.00  0.15           C  
ATOM    123  H   LEU A   7       4.277  -3.819   3.350  1.00  0.04           H  
ATOM    124  HA  LEU A   7       5.504  -2.648   0.979  1.00  0.16           H  
ATOM    125  HB2 LEU A   7       6.195  -2.621   3.905  1.00  0.16           H  
ATOM    126  HB3 LEU A   7       7.224  -1.867   2.695  1.00  0.19           H  
ATOM    127  HG  LEU A   7       4.336  -1.210   2.506  1.00  0.14           H  
ATOM    128 HD11 LEU A   7       6.083  -0.371   4.836  1.00  0.95           H  
ATOM    129 HD12 LEU A   7       4.666   0.546   4.336  1.00  1.17           H  
ATOM    130 HD13 LEU A   7       4.487  -1.111   4.902  1.00  1.02           H  
ATOM    131 HD21 LEU A   7       6.093  -0.204   1.062  1.00  1.02           H  
ATOM    132 HD22 LEU A   7       5.282   1.017   2.038  1.00  1.25           H  
ATOM    133 HD23 LEU A   7       6.884   0.446   2.495  1.00  1.06           H  
ATOM    134  N   ASN A   8       7.164  -4.362   0.368  1.00  0.18           N  
ATOM    135  CA  ASN A   8       8.247  -5.325   0.022  1.00  0.24           C  
ATOM    136  C   ASN A   8       9.528  -4.541  -0.328  1.00  0.30           C  
ATOM    137  O   ASN A   8      10.239  -4.861  -1.260  1.00  0.36           O  
ATOM    138  CB  ASN A   8       7.784  -6.166  -1.173  1.00  0.23           C  
ATOM    139  CG  ASN A   8       7.426  -7.566  -0.698  1.00  0.23           C  
ATOM    140  OD1 ASN A   8       8.211  -8.243  -0.063  1.00  0.23           O  
ATOM    141  ND2 ASN A   8       6.248  -8.037  -0.985  1.00  0.26           N  
ATOM    142  H   ASN A   8       6.700  -3.865  -0.347  1.00  0.14           H  
ATOM    143  HA  ASN A   8       8.442  -5.968   0.862  1.00  0.25           H  
ATOM    144  HB2 ASN A   8       6.911  -5.720  -1.617  1.00  0.22           H  
ATOM    145  HB3 ASN A   8       8.561  -6.230  -1.909  1.00  0.24           H  
ATOM    146 HD21 ASN A   8       5.613  -7.492  -1.497  1.00  0.29           H  
ATOM    147 HD22 ASN A   8       5.997  -8.929  -0.691  1.00  0.27           H  
ATOM    148  N   GLY A   9       9.797  -3.528   0.450  1.00  0.29           N  
ATOM    149  CA  GLY A   9      11.008  -2.703   0.181  1.00  0.35           C  
ATOM    150  C   GLY A   9      12.238  -3.597   0.028  1.00  0.38           C  
ATOM    151  O   GLY A   9      12.343  -4.630   0.657  1.00  0.35           O  
ATOM    152  H   GLY A   9       9.214  -3.321   1.211  1.00  0.24           H  
ATOM    153  HA2 GLY A   9      10.859  -2.146  -0.731  1.00  0.46           H  
ATOM    154  HA3 GLY A   9      11.162  -2.012   0.996  1.00  0.31           H  
ATOM    155  N   LYS A  10      13.147  -3.175  -0.804  1.00  0.53           N  
ATOM    156  CA  LYS A  10      14.377  -3.988  -1.025  1.00  0.60           C  
ATOM    157  C   LYS A  10      15.150  -4.137   0.286  1.00  0.38           C  
ATOM    158  O   LYS A  10      15.475  -5.235   0.696  1.00  0.35           O  
ATOM    159  CB  LYS A  10      15.256  -3.287  -2.060  1.00  0.82           C  
ATOM    160  CG  LYS A  10      16.443  -4.188  -2.403  1.00  0.95           C  
ATOM    161  CD  LYS A  10      17.274  -3.526  -3.505  1.00  1.58           C  
ATOM    162  CE  LYS A  10      18.749  -3.881  -3.304  1.00  2.52           C  
ATOM    163  NZ  LYS A  10      19.304  -3.157  -2.127  1.00  3.91           N  
ATOM    164  H   LYS A  10      13.026  -2.325  -1.274  1.00  0.62           H  
ATOM    165  HA  LYS A  10      14.102  -4.961  -1.392  1.00  0.71           H  
ATOM    166  HB2 LYS A  10      14.681  -3.090  -2.952  1.00  0.91           H  
ATOM    167  HB3 LYS A  10      15.616  -2.351  -1.656  1.00  1.51           H  
ATOM    168  HG2 LYS A  10      17.056  -4.334  -1.525  1.00  1.69           H  
ATOM    169  HG3 LYS A  10      16.084  -5.147  -2.747  1.00  0.76           H  
ATOM    170  HD2 LYS A  10      16.943  -3.879  -4.471  1.00  1.32           H  
ATOM    171  HD3 LYS A  10      17.149  -2.454  -3.458  1.00  2.16           H  
ATOM    172  HE2 LYS A  10      18.846  -4.945  -3.141  1.00  2.44           H  
ATOM    173  HE3 LYS A  10      19.310  -3.607  -4.184  1.00  2.98           H  
ATOM    174  HZ1 LYS A  10      18.922  -2.189  -2.103  1.00  4.23           H  
ATOM    175  HZ2 LYS A  10      19.037  -3.657  -1.254  1.00  4.27           H  
ATOM    176  HZ3 LYS A  10      20.341  -3.118  -2.200  1.00  4.61           H  
ATOM    177  N   THR A  11      15.427  -3.028   0.913  1.00  0.36           N  
ATOM    178  CA  THR A  11      16.180  -3.077   2.197  1.00  0.22           C  
ATOM    179  C   THR A  11      15.223  -2.935   3.385  1.00  0.21           C  
ATOM    180  O   THR A  11      15.651  -2.793   4.513  1.00  0.27           O  
ATOM    181  CB  THR A  11      17.193  -1.930   2.220  1.00  0.31           C  
ATOM    182  OG1 THR A  11      16.602  -0.908   1.423  1.00  0.41           O  
ATOM    183  CG2 THR A  11      18.487  -2.308   1.504  1.00  0.42           C  
ATOM    184  H   THR A  11      15.144  -2.168   0.542  1.00  0.50           H  
ATOM    185  HA  THR A  11      16.705  -4.014   2.273  1.00  0.25           H  
ATOM    186  HB  THR A  11      17.385  -1.584   3.218  1.00  0.31           H  
ATOM    187  HG1 THR A  11      16.393  -0.168   1.997  1.00  0.89           H  
ATOM    188 HG21 THR A  11      18.271  -2.588   0.484  1.00  0.62           H  
ATOM    189 HG22 THR A  11      19.163  -1.466   1.506  1.00  1.21           H  
ATOM    190 HG23 THR A  11      18.953  -3.139   2.010  1.00  1.20           H  
ATOM    191  N   LEU A  12      13.944  -2.974   3.111  1.00  0.20           N  
ATOM    192  CA  LEU A  12      12.964  -2.836   4.231  1.00  0.28           C  
ATOM    193  C   LEU A  12      11.633  -3.513   3.882  1.00  0.27           C  
ATOM    194  O   LEU A  12      11.230  -3.546   2.738  1.00  0.45           O  
ATOM    195  CB  LEU A  12      12.723  -1.350   4.496  1.00  0.33           C  
ATOM    196  CG  LEU A  12      12.136  -1.179   5.899  1.00  0.52           C  
ATOM    197  CD1 LEU A  12      13.271  -0.921   6.892  1.00  0.54           C  
ATOM    198  CD2 LEU A  12      11.184   0.019   5.902  1.00  0.58           C  
ATOM    199  H   LEU A  12      13.633  -3.091   2.184  1.00  0.17           H  
ATOM    200  HA  LEU A  12      13.371  -3.290   5.118  1.00  0.35           H  
ATOM    201  HB2 LEU A  12      13.657  -0.814   4.425  1.00  0.30           H  
ATOM    202  HB3 LEU A  12      12.033  -0.959   3.763  1.00  0.33           H  
ATOM    203  HG  LEU A  12      11.599  -2.072   6.182  1.00  0.63           H  
ATOM    204 HD11 LEU A  12      14.106  -1.569   6.667  1.00  1.39           H  
ATOM    205 HD12 LEU A  12      13.591   0.108   6.822  1.00  0.75           H  
ATOM    206 HD13 LEU A  12      12.929  -1.121   7.897  1.00  1.07           H  
ATOM    207 HD21 LEU A  12      11.716   0.909   5.598  1.00  0.83           H  
ATOM    208 HD22 LEU A  12      10.370  -0.160   5.216  1.00  1.07           H  
ATOM    209 HD23 LEU A  12      10.786   0.166   6.895  1.00  1.52           H  
ATOM    210  N   LYS A  13      10.983  -4.039   4.887  1.00  0.13           N  
ATOM    211  CA  LYS A  13       9.669  -4.712   4.651  1.00  0.10           C  
ATOM    212  C   LYS A  13       8.685  -4.323   5.760  1.00  0.06           C  
ATOM    213  O   LYS A  13       9.032  -4.318   6.925  1.00  0.08           O  
ATOM    214  CB  LYS A  13       9.864  -6.229   4.655  1.00  0.11           C  
ATOM    215  CG  LYS A  13      10.406  -6.677   3.295  1.00  0.35           C  
ATOM    216  CD  LYS A  13      11.333  -7.877   3.498  1.00  0.22           C  
ATOM    217  CE  LYS A  13      11.564  -8.565   2.152  1.00  1.09           C  
ATOM    218  NZ  LYS A  13      11.263  -7.632   1.031  1.00  2.38           N  
ATOM    219  H   LYS A  13      11.356  -3.993   5.791  1.00  0.19           H  
ATOM    220  HA  LYS A  13       9.274  -4.403   3.701  1.00  0.12           H  
ATOM    221  HB2 LYS A  13      10.564  -6.501   5.427  1.00  0.28           H  
ATOM    222  HB3 LYS A  13       8.919  -6.716   4.847  1.00  0.39           H  
ATOM    223  HG2 LYS A  13       9.585  -6.958   2.654  1.00  0.79           H  
ATOM    224  HG3 LYS A  13      10.953  -5.869   2.838  1.00  0.59           H  
ATOM    225  HD2 LYS A  13      12.277  -7.541   3.902  1.00  0.78           H  
ATOM    226  HD3 LYS A  13      10.881  -8.573   4.189  1.00  0.98           H  
ATOM    227  HE2 LYS A  13      12.595  -8.883   2.081  1.00  1.30           H  
ATOM    228  HE3 LYS A  13      10.923  -9.431   2.073  1.00  1.81           H  
ATOM    229  HZ1 LYS A  13      11.537  -6.666   1.301  1.00  2.77           H  
ATOM    230  HZ2 LYS A  13      11.797  -7.921   0.187  1.00  2.88           H  
ATOM    231  HZ3 LYS A  13      10.244  -7.658   0.823  1.00  3.11           H  
ATOM    232  N   GLY A  14       7.478  -4.006   5.379  1.00  0.17           N  
ATOM    233  CA  GLY A  14       6.472  -3.610   6.405  1.00  0.21           C  
ATOM    234  C   GLY A  14       5.047  -3.859   5.900  1.00  0.20           C  
ATOM    235  O   GLY A  14       4.841  -4.552   4.924  1.00  0.19           O  
ATOM    236  H   GLY A  14       7.236  -4.027   4.429  1.00  0.24           H  
ATOM    237  HA2 GLY A  14       6.636  -4.188   7.304  1.00  0.23           H  
ATOM    238  HA3 GLY A  14       6.589  -2.562   6.633  1.00  0.23           H  
ATOM    239  N   GLU A  15       4.096  -3.283   6.584  1.00  0.21           N  
ATOM    240  CA  GLU A  15       2.675  -3.466   6.181  1.00  0.21           C  
ATOM    241  C   GLU A  15       1.775  -2.606   7.076  1.00  0.21           C  
ATOM    242  O   GLU A  15       1.935  -2.586   8.280  1.00  0.22           O  
ATOM    243  CB  GLU A  15       2.294  -4.940   6.332  1.00  0.21           C  
ATOM    244  CG  GLU A  15       2.837  -5.469   7.663  1.00  0.34           C  
ATOM    245  CD  GLU A  15       2.389  -6.920   7.849  1.00  0.39           C  
ATOM    246  OE1 GLU A  15       3.016  -7.765   7.231  1.00  1.43           O  
ATOM    247  OE2 GLU A  15       1.444  -7.103   8.600  1.00  0.98           O  
ATOM    248  H   GLU A  15       4.316  -2.723   7.355  1.00  0.21           H  
ATOM    249  HA  GLU A  15       2.551  -3.168   5.152  1.00  0.21           H  
ATOM    250  HB2 GLU A  15       1.218  -5.040   6.314  1.00  0.18           H  
ATOM    251  HB3 GLU A  15       2.715  -5.509   5.517  1.00  0.30           H  
ATOM    252  HG2 GLU A  15       3.915  -5.427   7.661  1.00  0.75           H  
ATOM    253  HG3 GLU A  15       2.456  -4.872   8.478  1.00  0.48           H  
ATOM    254  N   THR A  16       0.850  -1.913   6.476  1.00  0.19           N  
ATOM    255  CA  THR A  16      -0.059  -1.053   7.291  1.00  0.19           C  
ATOM    256  C   THR A  16      -1.438  -0.972   6.637  1.00  0.14           C  
ATOM    257  O   THR A  16      -1.567  -1.146   5.444  1.00  0.16           O  
ATOM    258  CB  THR A  16       0.544   0.352   7.411  1.00  0.22           C  
ATOM    259  OG1 THR A  16      -0.510   1.156   7.930  1.00  0.38           O  
ATOM    260  CG2 THR A  16       0.871   0.949   6.044  1.00  0.26           C  
ATOM    261  H   THR A  16       0.750  -1.961   5.500  1.00  0.19           H  
ATOM    262  HA  THR A  16      -0.159  -1.477   8.276  1.00  0.20           H  
ATOM    263  HB  THR A  16       1.401   0.369   8.059  1.00  0.21           H  
ATOM    264  HG1 THR A  16      -0.457   2.020   7.515  1.00  1.39           H  
ATOM    265 HG21 THR A  16       0.829   0.180   5.291  1.00  1.09           H  
ATOM    266 HG22 THR A  16       0.156   1.722   5.804  1.00  0.94           H  
ATOM    267 HG23 THR A  16       1.863   1.376   6.062  1.00  1.16           H  
ATOM    268  N   THR A  17      -2.440  -0.705   7.437  1.00  0.08           N  
ATOM    269  CA  THR A  17      -3.828  -0.622   6.885  1.00  0.05           C  
ATOM    270  C   THR A  17      -4.318   0.830   6.878  1.00  0.08           C  
ATOM    271  O   THR A  17      -4.126   1.555   7.835  1.00  0.11           O  
ATOM    272  CB  THR A  17      -4.762  -1.464   7.760  1.00  0.04           C  
ATOM    273  OG1 THR A  17      -5.054  -0.633   8.880  1.00  0.04           O  
ATOM    274  CG2 THR A  17      -4.045  -2.681   8.341  1.00  0.10           C  
ATOM    275  H   THR A  17      -2.280  -0.559   8.393  1.00  0.08           H  
ATOM    276  HA  THR A  17      -3.843  -1.008   5.881  1.00  0.05           H  
ATOM    277  HB  THR A  17      -5.658  -1.749   7.239  1.00  0.07           H  
ATOM    278  HG1 THR A  17      -5.884  -0.929   9.260  1.00  0.60           H  
ATOM    279 HG21 THR A  17      -3.214  -2.952   7.708  1.00  1.16           H  
ATOM    280 HG22 THR A  17      -3.676  -2.449   9.330  1.00  1.17           H  
ATOM    281 HG23 THR A  17      -4.731  -3.512   8.404  1.00  1.00           H  
ATOM    282  N   THR A  18      -4.941   1.218   5.791  1.00  0.09           N  
ATOM    283  CA  THR A  18      -5.466   2.618   5.690  1.00  0.13           C  
ATOM    284  C   THR A  18      -6.961   2.595   5.346  1.00  0.13           C  
ATOM    285  O   THR A  18      -7.430   1.705   4.660  1.00  0.15           O  
ATOM    286  CB  THR A  18      -4.704   3.362   4.590  1.00  0.22           C  
ATOM    287  OG1 THR A  18      -4.904   4.742   4.884  1.00  0.25           O  
ATOM    288  CG2 THR A  18      -5.343   3.149   3.220  1.00  0.26           C  
ATOM    289  H   THR A  18      -5.055   0.596   5.043  1.00  0.10           H  
ATOM    290  HA  THR A  18      -5.325   3.127   6.627  1.00  0.13           H  
ATOM    291  HB  THR A  18      -3.659   3.111   4.579  1.00  0.25           H  
ATOM    292  HG1 THR A  18      -5.803   4.850   5.204  1.00  0.90           H  
ATOM    293 HG21 THR A  18      -5.686   2.129   3.131  1.00  1.37           H  
ATOM    294 HG22 THR A  18      -6.183   3.817   3.101  1.00  1.24           H  
ATOM    295 HG23 THR A  18      -4.618   3.348   2.444  1.00  1.08           H  
ATOM    296  N   GLU A  19      -7.675   3.575   5.830  1.00  0.13           N  
ATOM    297  CA  GLU A  19      -9.138   3.629   5.537  1.00  0.18           C  
ATOM    298  C   GLU A  19      -9.395   4.507   4.307  1.00  0.22           C  
ATOM    299  O   GLU A  19      -9.047   5.671   4.291  1.00  0.31           O  
ATOM    300  CB  GLU A  19      -9.866   4.216   6.745  1.00  0.28           C  
ATOM    301  CG  GLU A  19     -11.145   3.415   7.001  1.00  0.89           C  
ATOM    302  CD  GLU A  19     -12.039   4.187   7.973  1.00  1.10           C  
ATOM    303  OE1 GLU A  19     -11.488   5.025   8.666  1.00  0.79           O  
ATOM    304  OE2 GLU A  19     -13.223   3.894   7.967  1.00  2.11           O  
ATOM    305  H   GLU A  19      -7.255   4.269   6.379  1.00  0.12           H  
ATOM    306  HA  GLU A  19      -9.503   2.634   5.350  1.00  0.17           H  
ATOM    307  HB2 GLU A  19      -9.228   4.167   7.615  1.00  0.64           H  
ATOM    308  HB3 GLU A  19     -10.119   5.249   6.550  1.00  0.19           H  
ATOM    309  HG2 GLU A  19     -11.674   3.264   6.071  1.00  1.23           H  
ATOM    310  HG3 GLU A  19     -10.896   2.456   7.430  1.00  1.22           H  
ATOM    311  N   ALA A  20     -10.001   3.927   3.302  1.00  0.18           N  
ATOM    312  CA  ALA A  20     -10.287   4.711   2.061  1.00  0.24           C  
ATOM    313  C   ALA A  20     -11.673   4.351   1.513  1.00  0.24           C  
ATOM    314  O   ALA A  20     -12.247   3.346   1.882  1.00  0.34           O  
ATOM    315  CB  ALA A  20      -9.222   4.389   1.015  1.00  0.24           C  
ATOM    316  H   ALA A  20     -10.265   2.985   3.363  1.00  0.15           H  
ATOM    317  HA  ALA A  20     -10.257   5.763   2.287  1.00  0.36           H  
ATOM    318  HB1 ALA A  20      -8.829   3.398   1.187  1.00  0.87           H  
ATOM    319  HB2 ALA A  20      -9.657   4.433   0.027  1.00  1.13           H  
ATOM    320  HB3 ALA A  20      -8.418   5.106   1.082  1.00  1.08           H  
ATOM    321  N   VAL A  21     -12.178   5.183   0.640  1.00  0.32           N  
ATOM    322  CA  VAL A  21     -13.528   4.911   0.058  1.00  0.41           C  
ATOM    323  C   VAL A  21     -13.396   4.252  -1.320  1.00  0.38           C  
ATOM    324  O   VAL A  21     -14.271   3.523  -1.745  1.00  0.49           O  
ATOM    325  CB  VAL A  21     -14.286   6.230  -0.082  1.00  0.48           C  
ATOM    326  CG1 VAL A  21     -13.491   7.176  -0.985  1.00  0.35           C  
ATOM    327  CG2 VAL A  21     -15.653   5.961  -0.715  1.00  0.61           C  
ATOM    328  H   VAL A  21     -11.676   5.980   0.369  1.00  0.42           H  
ATOM    329  HA  VAL A  21     -14.075   4.257   0.715  1.00  0.45           H  
ATOM    330  HB  VAL A  21     -14.418   6.679   0.891  1.00  0.55           H  
ATOM    331 HG11 VAL A  21     -12.486   7.286  -0.602  1.00  0.73           H  
ATOM    332 HG12 VAL A  21     -13.449   6.776  -1.987  1.00  1.16           H  
ATOM    333 HG13 VAL A  21     -13.969   8.144  -1.008  1.00  0.87           H  
ATOM    334 HG21 VAL A  21     -16.133   5.136  -0.209  1.00  1.22           H  
ATOM    335 HG22 VAL A  21     -16.274   6.840  -0.629  1.00  0.55           H  
ATOM    336 HG23 VAL A  21     -15.529   5.714  -1.760  1.00  1.33           H  
ATOM    337  N   ASP A  22     -12.305   4.525  -1.988  1.00  0.27           N  
ATOM    338  CA  ASP A  22     -12.101   3.922  -3.341  1.00  0.26           C  
ATOM    339  C   ASP A  22     -10.640   3.489  -3.517  1.00  0.20           C  
ATOM    340  O   ASP A  22      -9.806   3.749  -2.673  1.00  0.12           O  
ATOM    341  CB  ASP A  22     -12.463   4.954  -4.410  1.00  0.26           C  
ATOM    342  CG  ASP A  22     -11.346   5.993  -4.512  1.00  0.48           C  
ATOM    343  OD1 ASP A  22     -11.442   6.963  -3.778  1.00  0.34           O  
ATOM    344  OD2 ASP A  22     -10.461   5.759  -5.319  1.00  1.36           O  
ATOM    345  H   ASP A  22     -11.626   5.117  -1.604  1.00  0.23           H  
ATOM    346  HA  ASP A  22     -12.738   3.062  -3.451  1.00  0.33           H  
ATOM    347  HB2 ASP A  22     -12.582   4.464  -5.365  1.00  0.34           H  
ATOM    348  HB3 ASP A  22     -13.386   5.447  -4.144  1.00  0.12           H  
ATOM    349  N   ALA A  23     -10.365   2.839  -4.615  1.00  0.29           N  
ATOM    350  CA  ALA A  23      -8.971   2.371  -4.860  1.00  0.31           C  
ATOM    351  C   ALA A  23      -8.075   3.540  -5.286  1.00  0.28           C  
ATOM    352  O   ALA A  23      -6.935   3.631  -4.878  1.00  0.34           O  
ATOM    353  CB  ALA A  23      -8.988   1.315  -5.963  1.00  0.41           C  
ATOM    354  H   ALA A  23     -11.069   2.661  -5.272  1.00  0.38           H  
ATOM    355  HA  ALA A  23      -8.580   1.935  -3.958  1.00  0.30           H  
ATOM    356  HB1 ALA A  23      -9.691   1.601  -6.731  1.00  1.08           H  
ATOM    357  HB2 ALA A  23      -8.003   1.224  -6.397  1.00  1.45           H  
ATOM    358  HB3 ALA A  23      -9.282   0.361  -5.549  1.00  0.75           H  
ATOM    359  N   ALA A  24      -8.608   4.407  -6.100  1.00  0.34           N  
ATOM    360  CA  ALA A  24      -7.796   5.570  -6.566  1.00  0.30           C  
ATOM    361  C   ALA A  24      -7.200   6.321  -5.370  1.00  0.26           C  
ATOM    362  O   ALA A  24      -6.015   6.584  -5.329  1.00  0.39           O  
ATOM    363  CB  ALA A  24      -8.688   6.514  -7.368  1.00  0.29           C  
ATOM    364  H   ALA A  24      -9.534   4.297  -6.403  1.00  0.46           H  
ATOM    365  HA  ALA A  24      -6.998   5.215  -7.194  1.00  0.33           H  
ATOM    366  HB1 ALA A  24      -9.428   5.945  -7.910  1.00  1.02           H  
ATOM    367  HB2 ALA A  24      -9.189   7.199  -6.698  1.00  0.88           H  
ATOM    368  HB3 ALA A  24      -8.089   7.077  -8.068  1.00  1.31           H  
ATOM    369  N   THR A  25      -8.033   6.648  -4.422  1.00  0.15           N  
ATOM    370  CA  THR A  25      -7.527   7.384  -3.227  1.00  0.13           C  
ATOM    371  C   THR A  25      -6.607   6.481  -2.397  1.00  0.10           C  
ATOM    372  O   THR A  25      -5.727   6.956  -1.707  1.00  0.12           O  
ATOM    373  CB  THR A  25      -8.713   7.837  -2.373  1.00  0.21           C  
ATOM    374  OG1 THR A  25      -8.218   8.939  -1.619  1.00  0.41           O  
ATOM    375  CG2 THR A  25      -9.097   6.782  -1.341  1.00  0.17           C  
ATOM    376  H   THR A  25      -8.981   6.413  -4.492  1.00  0.21           H  
ATOM    377  HA  THR A  25      -6.974   8.249  -3.552  1.00  0.13           H  
ATOM    378  HB  THR A  25      -9.558   8.122  -2.973  1.00  0.45           H  
ATOM    379  HG1 THR A  25      -7.482   8.627  -1.087  1.00  0.46           H  
ATOM    380 HG21 THR A  25      -9.058   5.801  -1.790  1.00  1.20           H  
ATOM    381 HG22 THR A  25      -8.409   6.820  -0.511  1.00  1.29           H  
ATOM    382 HG23 THR A  25     -10.097   6.969  -0.982  1.00  0.93           H  
ATOM    383  N   ALA A  26      -6.830   5.196  -2.478  1.00  0.09           N  
ATOM    384  CA  ALA A  26      -5.970   4.257  -1.698  1.00  0.09           C  
ATOM    385  C   ALA A  26      -4.581   4.160  -2.341  1.00  0.11           C  
ATOM    386  O   ALA A  26      -3.587   4.004  -1.660  1.00  0.14           O  
ATOM    387  CB  ALA A  26      -6.619   2.873  -1.680  1.00  0.06           C  
ATOM    388  H   ALA A  26      -7.555   4.852  -3.042  1.00  0.11           H  
ATOM    389  HA  ALA A  26      -5.871   4.618  -0.689  1.00  0.14           H  
ATOM    390  HB1 ALA A  26      -7.608   2.939  -1.250  1.00  0.90           H  
ATOM    391  HB2 ALA A  26      -6.694   2.494  -2.687  1.00  0.87           H  
ATOM    392  HB3 ALA A  26      -6.019   2.197  -1.089  1.00  0.92           H  
ATOM    393  N   GLU A  27      -4.546   4.256  -3.643  1.00  0.11           N  
ATOM    394  CA  GLU A  27      -3.239   4.170  -4.353  1.00  0.15           C  
ATOM    395  C   GLU A  27      -2.312   5.319  -3.930  1.00  0.19           C  
ATOM    396  O   GLU A  27      -1.170   5.100  -3.579  1.00  0.19           O  
ATOM    397  CB  GLU A  27      -3.491   4.255  -5.857  1.00  0.15           C  
ATOM    398  CG  GLU A  27      -4.045   2.919  -6.356  1.00  0.22           C  
ATOM    399  CD  GLU A  27      -4.212   2.979  -7.876  1.00  0.26           C  
ATOM    400  OE1 GLU A  27      -4.654   4.020  -8.332  1.00  1.37           O  
ATOM    401  OE2 GLU A  27      -3.887   1.979  -8.496  1.00  1.05           O  
ATOM    402  H   GLU A  27      -5.373   4.375  -4.154  1.00  0.09           H  
ATOM    403  HA  GLU A  27      -2.769   3.230  -4.125  1.00  0.19           H  
ATOM    404  HB2 GLU A  27      -4.204   5.041  -6.060  1.00  0.12           H  
ATOM    405  HB3 GLU A  27      -2.569   4.478  -6.365  1.00  0.20           H  
ATOM    406  HG2 GLU A  27      -3.363   2.121  -6.103  1.00  0.27           H  
ATOM    407  HG3 GLU A  27      -5.004   2.728  -5.900  1.00  0.21           H  
ATOM    408  N   LYS A  28      -2.825   6.521  -3.972  1.00  0.28           N  
ATOM    409  CA  LYS A  28      -1.977   7.694  -3.590  1.00  0.36           C  
ATOM    410  C   LYS A  28      -1.798   7.774  -2.067  1.00  0.34           C  
ATOM    411  O   LYS A  28      -0.750   8.162  -1.588  1.00  0.33           O  
ATOM    412  CB  LYS A  28      -2.640   8.975  -4.095  1.00  0.48           C  
ATOM    413  CG  LYS A  28      -3.806   9.340  -3.174  1.00  0.91           C  
ATOM    414  CD  LYS A  28      -4.732  10.315  -3.906  1.00  0.63           C  
ATOM    415  CE  LYS A  28      -5.741  10.895  -2.911  1.00  1.69           C  
ATOM    416  NZ  LYS A  28      -7.125  10.790  -3.453  1.00  2.27           N  
ATOM    417  H   LYS A  28      -3.754   6.653  -4.251  1.00  0.33           H  
ATOM    418  HA  LYS A  28      -1.011   7.595  -4.054  1.00  0.38           H  
ATOM    419  HB2 LYS A  28      -1.918   9.778  -4.101  1.00  1.39           H  
ATOM    420  HB3 LYS A  28      -3.007   8.821  -5.100  1.00  1.23           H  
ATOM    421  HG2 LYS A  28      -4.354   8.447  -2.910  1.00  1.71           H  
ATOM    422  HG3 LYS A  28      -3.427   9.803  -2.275  1.00  1.79           H  
ATOM    423  HD2 LYS A  28      -4.149  11.115  -4.337  1.00  0.50           H  
ATOM    424  HD3 LYS A  28      -5.257   9.795  -4.693  1.00  1.08           H  
ATOM    425  HE2 LYS A  28      -5.686  10.351  -1.980  1.00  2.66           H  
ATOM    426  HE3 LYS A  28      -5.512  11.934  -2.727  1.00  1.91           H  
ATOM    427  HZ1 LYS A  28      -7.084  10.591  -4.473  1.00  2.02           H  
ATOM    428  HZ2 LYS A  28      -7.629  10.018  -2.969  1.00  3.26           H  
ATOM    429  HZ3 LYS A  28      -7.628  11.686  -3.294  1.00  2.71           H  
ATOM    430  N   VAL A  29      -2.817   7.409  -1.340  1.00  0.32           N  
ATOM    431  CA  VAL A  29      -2.705   7.469   0.151  1.00  0.32           C  
ATOM    432  C   VAL A  29      -1.571   6.560   0.634  1.00  0.24           C  
ATOM    433  O   VAL A  29      -0.629   7.013   1.257  1.00  0.28           O  
ATOM    434  CB  VAL A  29      -4.022   7.013   0.776  1.00  0.33           C  
ATOM    435  CG1 VAL A  29      -3.807   6.768   2.271  1.00  0.34           C  
ATOM    436  CG2 VAL A  29      -5.074   8.109   0.593  1.00  0.41           C  
ATOM    437  H   VAL A  29      -3.643   7.098  -1.763  1.00  0.32           H  
ATOM    438  HA  VAL A  29      -2.501   8.482   0.451  1.00  0.38           H  
ATOM    439  HB  VAL A  29      -4.355   6.104   0.302  1.00  0.31           H  
ATOM    440 HG11 VAL A  29      -3.150   7.525   2.674  1.00  1.27           H  
ATOM    441 HG12 VAL A  29      -4.755   6.810   2.788  1.00  0.97           H  
ATOM    442 HG13 VAL A  29      -3.363   5.795   2.422  1.00  0.97           H  
ATOM    443 HG21 VAL A  29      -4.870   8.663  -0.311  1.00  1.29           H  
ATOM    444 HG22 VAL A  29      -6.055   7.664   0.524  1.00  0.63           H  
ATOM    445 HG23 VAL A  29      -5.047   8.783   1.436  1.00  0.91           H  
ATOM    446  N   PHE A  30      -1.683   5.296   0.338  1.00  0.13           N  
ATOM    447  CA  PHE A  30      -0.619   4.347   0.776  1.00  0.08           C  
ATOM    448  C   PHE A  30       0.744   4.796   0.234  1.00  0.09           C  
ATOM    449  O   PHE A  30       1.761   4.597   0.865  1.00  0.25           O  
ATOM    450  CB  PHE A  30      -0.935   2.950   0.238  1.00  0.10           C  
ATOM    451  CG  PHE A  30      -1.752   2.150   1.265  1.00  0.07           C  
ATOM    452  CD1 PHE A  30      -1.242   1.887   2.527  1.00  0.08           C  
ATOM    453  CD2 PHE A  30      -3.012   1.678   0.941  1.00  0.06           C  
ATOM    454  CE1 PHE A  30      -1.984   1.163   3.444  1.00  0.06           C  
ATOM    455  CE2 PHE A  30      -3.746   0.956   1.859  1.00  0.04           C  
ATOM    456  CZ  PHE A  30      -3.233   0.697   3.106  1.00  0.03           C  
ATOM    457  H   PHE A  30      -2.457   4.973  -0.169  1.00  0.11           H  
ATOM    458  HA  PHE A  30      -0.584   4.321   1.851  1.00  0.10           H  
ATOM    459  HB2 PHE A  30      -1.501   3.034  -0.678  1.00  0.12           H  
ATOM    460  HB3 PHE A  30      -0.016   2.425   0.036  1.00  0.14           H  
ATOM    461  HD1 PHE A  30      -0.258   2.237   2.792  1.00  0.10           H  
ATOM    462  HD2 PHE A  30      -3.425   1.875  -0.038  1.00  0.09           H  
ATOM    463  HE1 PHE A  30      -1.586   0.970   4.426  1.00  0.09           H  
ATOM    464  HE2 PHE A  30      -4.726   0.599   1.599  1.00  0.05           H  
ATOM    465  HZ  PHE A  30      -3.806   0.111   3.817  1.00  0.03           H  
ATOM    466  N   LYS A  31       0.735   5.389  -0.929  1.00  0.08           N  
ATOM    467  CA  LYS A  31       2.024   5.853  -1.522  1.00  0.14           C  
ATOM    468  C   LYS A  31       2.647   6.943  -0.644  1.00  0.19           C  
ATOM    469  O   LYS A  31       3.849   6.991  -0.475  1.00  0.27           O  
ATOM    470  CB  LYS A  31       1.763   6.399  -2.924  1.00  0.20           C  
ATOM    471  CG  LYS A  31       3.043   7.052  -3.454  1.00  0.32           C  
ATOM    472  CD  LYS A  31       3.147   6.804  -4.959  1.00  0.74           C  
ATOM    473  CE  LYS A  31       4.344   7.580  -5.514  1.00  1.20           C  
ATOM    474  NZ  LYS A  31       5.062   6.771  -6.539  1.00  2.32           N  
ATOM    475  H   LYS A  31      -0.109   5.530  -1.407  1.00  0.18           H  
ATOM    476  HA  LYS A  31       2.704   5.024  -1.586  1.00  0.14           H  
ATOM    477  HB2 LYS A  31       1.469   5.586  -3.580  1.00  0.33           H  
ATOM    478  HB3 LYS A  31       0.971   7.131  -2.887  1.00  0.13           H  
ATOM    479  HG2 LYS A  31       3.013   8.114  -3.262  1.00  0.64           H  
ATOM    480  HG3 LYS A  31       3.901   6.626  -2.955  1.00  1.00           H  
ATOM    481  HD2 LYS A  31       3.282   5.748  -5.145  1.00  1.60           H  
ATOM    482  HD3 LYS A  31       2.243   7.136  -5.446  1.00  0.76           H  
ATOM    483  HE2 LYS A  31       4.001   8.499  -5.966  1.00  0.97           H  
ATOM    484  HE3 LYS A  31       5.026   7.817  -4.710  1.00  1.90           H  
ATOM    485  HZ1 LYS A  31       5.017   5.765  -6.280  1.00  2.97           H  
ATOM    486  HZ2 LYS A  31       4.612   6.911  -7.467  1.00  2.33           H  
ATOM    487  HZ3 LYS A  31       6.055   7.074  -6.586  1.00  3.04           H  
ATOM    488  N   GLN A  32       1.819   7.795  -0.105  1.00  0.20           N  
ATOM    489  CA  GLN A  32       2.359   8.874   0.773  1.00  0.25           C  
ATOM    490  C   GLN A  32       3.066   8.249   1.977  1.00  0.22           C  
ATOM    491  O   GLN A  32       4.031   8.785   2.485  1.00  0.29           O  
ATOM    492  CB  GLN A  32       1.208   9.759   1.252  1.00  0.29           C  
ATOM    493  CG  GLN A  32       1.629  10.478   2.539  1.00  0.74           C  
ATOM    494  CD  GLN A  32       0.742  11.710   2.749  1.00  0.33           C  
ATOM    495  OE1 GLN A  32       0.192  12.261   1.815  1.00  1.06           O  
ATOM    496  NE2 GLN A  32       0.579  12.173   3.958  1.00  1.21           N  
ATOM    497  H   GLN A  32       0.856   7.728  -0.273  1.00  0.20           H  
ATOM    498  HA  GLN A  32       3.062   9.470   0.216  1.00  0.30           H  
ATOM    499  HB2 GLN A  32       0.971  10.487   0.491  1.00  0.75           H  
ATOM    500  HB3 GLN A  32       0.339   9.151   1.445  1.00  0.37           H  
ATOM    501  HG2 GLN A  32       1.519   9.813   3.382  1.00  1.37           H  
ATOM    502  HG3 GLN A  32       2.660  10.790   2.463  1.00  1.34           H  
ATOM    503 HE21 GLN A  32       1.021  11.734   4.714  1.00  2.07           H  
ATOM    504 HE22 GLN A  32       0.014  12.961   4.108  1.00  1.19           H  
ATOM    505  N   TYR A  33       2.567   7.121   2.406  1.00  0.14           N  
ATOM    506  CA  TYR A  33       3.200   6.433   3.568  1.00  0.13           C  
ATOM    507  C   TYR A  33       4.594   5.929   3.176  1.00  0.17           C  
ATOM    508  O   TYR A  33       5.586   6.310   3.765  1.00  0.21           O  
ATOM    509  CB  TYR A  33       2.328   5.248   3.985  1.00  0.13           C  
ATOM    510  CG  TYR A  33       2.989   4.525   5.159  1.00  0.13           C  
ATOM    511  CD1 TYR A  33       4.013   3.629   4.939  1.00  0.12           C  
ATOM    512  CD2 TYR A  33       2.571   4.758   6.454  1.00  0.23           C  
ATOM    513  CE1 TYR A  33       4.611   2.975   5.994  1.00  0.12           C  
ATOM    514  CE2 TYR A  33       3.169   4.103   7.511  1.00  0.28           C  
ATOM    515  CZ  TYR A  33       4.194   3.206   7.289  1.00  0.20           C  
ATOM    516  OH  TYR A  33       4.793   2.551   8.345  1.00  0.24           O  
ATOM    517  H   TYR A  33       1.781   6.730   1.970  1.00  0.13           H  
ATOM    518  HA  TYR A  33       3.287   7.121   4.389  1.00  0.17           H  
ATOM    519  HB2 TYR A  33       1.350   5.598   4.282  1.00  0.16           H  
ATOM    520  HB3 TYR A  33       2.226   4.563   3.160  1.00  0.17           H  
ATOM    521  HD1 TYR A  33       4.349   3.438   3.930  1.00  0.18           H  
ATOM    522  HD2 TYR A  33       1.770   5.458   6.640  1.00  0.30           H  
ATOM    523  HE1 TYR A  33       5.412   2.276   5.805  1.00  0.13           H  
ATOM    524  HE2 TYR A  33       2.832   4.293   8.519  1.00  0.38           H  
ATOM    525  HH  TYR A  33       5.592   2.131   8.020  1.00  0.90           H  
ATOM    526  N   ALA A  34       4.631   5.082   2.187  1.00  0.20           N  
ATOM    527  CA  ALA A  34       5.943   4.538   1.729  1.00  0.25           C  
ATOM    528  C   ALA A  34       6.962   5.671   1.569  1.00  0.32           C  
ATOM    529  O   ALA A  34       8.147   5.473   1.749  1.00  0.34           O  
ATOM    530  CB  ALA A  34       5.750   3.841   0.383  1.00  0.31           C  
ATOM    531  H   ALA A  34       3.801   4.800   1.749  1.00  0.20           H  
ATOM    532  HA  ALA A  34       6.309   3.826   2.448  1.00  0.22           H  
ATOM    533  HB1 ALA A  34       4.943   4.313  -0.159  1.00  1.00           H  
ATOM    534  HB2 ALA A  34       6.657   3.914  -0.198  1.00  1.37           H  
ATOM    535  HB3 ALA A  34       5.512   2.801   0.542  1.00  0.98           H  
ATOM    536  N   ASN A  35       6.477   6.835   1.232  1.00  0.37           N  
ATOM    537  CA  ASN A  35       7.405   7.991   1.054  1.00  0.46           C  
ATOM    538  C   ASN A  35       8.180   8.253   2.349  1.00  0.47           C  
ATOM    539  O   ASN A  35       9.351   8.581   2.321  1.00  0.50           O  
ATOM    540  CB  ASN A  35       6.592   9.231   0.687  1.00  0.54           C  
ATOM    541  CG  ASN A  35       7.539  10.334   0.205  1.00  0.52           C  
ATOM    542  OD1 ASN A  35       7.769  10.496  -0.977  1.00  0.54           O  
ATOM    543  ND2 ASN A  35       8.107  11.110   1.087  1.00  1.62           N  
ATOM    544  H   ASN A  35       5.514   6.950   1.097  1.00  0.36           H  
ATOM    545  HA  ASN A  35       8.099   7.774   0.260  1.00  0.47           H  
ATOM    546  HB2 ASN A  35       5.894   8.991  -0.102  1.00  0.55           H  
ATOM    547  HB3 ASN A  35       6.048   9.582   1.551  1.00  0.62           H  
ATOM    548 HD21 ASN A  35       7.925  10.984   2.041  1.00  2.45           H  
ATOM    549 HD22 ASN A  35       8.715  11.821   0.794  1.00  1.62           H  
ATOM    550  N   ASP A  36       7.510   8.105   3.458  1.00  0.46           N  
ATOM    551  CA  ASP A  36       8.192   8.344   4.765  1.00  0.51           C  
ATOM    552  C   ASP A  36       9.187   7.216   5.063  1.00  0.46           C  
ATOM    553  O   ASP A  36       9.663   7.085   6.174  1.00  0.56           O  
ATOM    554  CB  ASP A  36       7.141   8.399   5.872  1.00  0.54           C  
ATOM    555  CG  ASP A  36       6.787   9.859   6.161  1.00  0.96           C  
ATOM    556  OD1 ASP A  36       7.546  10.464   6.898  1.00  2.17           O  
ATOM    557  OD2 ASP A  36       5.776  10.286   5.627  1.00  0.46           O  
ATOM    558  H   ASP A  36       6.566   7.841   3.433  1.00  0.45           H  
ATOM    559  HA  ASP A  36       8.716   9.282   4.727  1.00  0.57           H  
ATOM    560  HB2 ASP A  36       6.252   7.871   5.559  1.00  0.24           H  
ATOM    561  HB3 ASP A  36       7.531   7.942   6.768  1.00  0.75           H  
ATOM    562  N   ASN A  37       9.478   6.424   4.064  1.00  0.39           N  
ATOM    563  CA  ASN A  37      10.441   5.298   4.272  1.00  0.36           C  
ATOM    564  C   ASN A  37      11.364   5.148   3.056  1.00  0.27           C  
ATOM    565  O   ASN A  37      12.504   4.750   3.186  1.00  0.28           O  
ATOM    566  CB  ASN A  37       9.657   4.003   4.478  1.00  0.39           C  
ATOM    567  CG  ASN A  37       8.991   4.028   5.854  1.00  0.51           C  
ATOM    568  OD1 ASN A  37       9.261   3.201   6.703  1.00  0.53           O  
ATOM    569  ND2 ASN A  37       8.115   4.960   6.118  1.00  0.86           N  
ATOM    570  H   ASN A  37       9.068   6.567   3.185  1.00  0.41           H  
ATOM    571  HA  ASN A  37      11.038   5.494   5.147  1.00  0.39           H  
ATOM    572  HB2 ASN A  37       8.898   3.910   3.716  1.00  0.37           H  
ATOM    573  HB3 ASN A  37      10.326   3.157   4.421  1.00  0.35           H  
ATOM    574 HD21 ASN A  37       7.894   5.630   5.438  1.00  1.11           H  
ATOM    575 HD22 ASN A  37       7.680   4.989   6.995  1.00  0.94           H  
ATOM    576  N   GLY A  38      10.849   5.469   1.900  1.00  0.22           N  
ATOM    577  CA  GLY A  38      11.680   5.348   0.668  1.00  0.16           C  
ATOM    578  C   GLY A  38      11.394   4.020  -0.036  1.00  0.28           C  
ATOM    579  O   GLY A  38      12.292   3.233  -0.268  1.00  0.62           O  
ATOM    580  H   GLY A  38       9.926   5.788   1.842  1.00  0.24           H  
ATOM    581  HA2 GLY A  38      11.446   6.163  -0.001  1.00  0.16           H  
ATOM    582  HA3 GLY A  38      12.725   5.394   0.935  1.00  0.10           H  
ATOM    583  N   VAL A  39      10.146   3.799  -0.359  1.00  0.06           N  
ATOM    584  CA  VAL A  39       9.773   2.526  -1.051  1.00  0.12           C  
ATOM    585  C   VAL A  39       8.774   2.811  -2.178  1.00  0.20           C  
ATOM    586  O   VAL A  39       7.579   2.699  -1.991  1.00  0.40           O  
ATOM    587  CB  VAL A  39       9.139   1.574  -0.038  1.00  0.22           C  
ATOM    588  CG1 VAL A  39       8.628   0.329  -0.768  1.00  0.16           C  
ATOM    589  CG2 VAL A  39      10.193   1.157   0.990  1.00  0.33           C  
ATOM    590  H   VAL A  39       9.457   4.464  -0.147  1.00  0.28           H  
ATOM    591  HA  VAL A  39      10.656   2.069  -1.465  1.00  0.10           H  
ATOM    592  HB  VAL A  39       8.317   2.067   0.462  1.00  0.34           H  
ATOM    593 HG11 VAL A  39       9.157   0.211  -1.702  1.00  0.96           H  
ATOM    594 HG12 VAL A  39       8.791  -0.546  -0.155  1.00  1.23           H  
ATOM    595 HG13 VAL A  39       7.572   0.430  -0.968  1.00  1.06           H  
ATOM    596 HG21 VAL A  39      10.599   2.034   1.472  1.00  0.99           H  
ATOM    597 HG22 VAL A  39       9.742   0.518   1.736  1.00  0.90           H  
ATOM    598 HG23 VAL A  39      10.990   0.621   0.498  1.00  1.31           H  
ATOM    599  N   ASP A  40       9.293   3.174  -3.326  1.00  0.08           N  
ATOM    600  CA  ASP A  40       8.395   3.477  -4.487  1.00  0.18           C  
ATOM    601  C   ASP A  40       8.861   2.714  -5.730  1.00  0.22           C  
ATOM    602  O   ASP A  40      10.042   2.615  -5.996  1.00  0.38           O  
ATOM    603  CB  ASP A  40       8.438   4.978  -4.769  1.00  0.22           C  
ATOM    604  CG  ASP A  40       8.017   5.742  -3.512  1.00  0.20           C  
ATOM    605  OD1 ASP A  40       6.913   5.477  -3.062  1.00  0.94           O  
ATOM    606  OD2 ASP A  40       8.821   6.546  -3.072  1.00  1.18           O  
ATOM    607  H   ASP A  40      10.264   3.246  -3.425  1.00  0.11           H  
ATOM    608  HA  ASP A  40       7.387   3.188  -4.249  1.00  0.23           H  
ATOM    609  HB2 ASP A  40       9.439   5.270  -5.045  1.00  0.32           H  
ATOM    610  HB3 ASP A  40       7.761   5.218  -5.576  1.00  0.46           H  
ATOM    611  N   GLY A  41       7.919   2.189  -6.465  1.00  0.16           N  
ATOM    612  CA  GLY A  41       8.283   1.431  -7.696  1.00  0.18           C  
ATOM    613  C   GLY A  41       7.042   0.774  -8.301  1.00  0.20           C  
ATOM    614  O   GLY A  41       6.244   1.426  -8.946  1.00  0.30           O  
ATOM    615  H   GLY A  41       6.977   2.291  -6.208  1.00  0.24           H  
ATOM    616  HA2 GLY A  41       8.718   2.108  -8.416  1.00  0.19           H  
ATOM    617  HA3 GLY A  41       9.004   0.667  -7.443  1.00  0.18           H  
ATOM    618  N   GLU A  42       6.906  -0.504  -8.082  1.00  0.15           N  
ATOM    619  CA  GLU A  42       5.720  -1.221  -8.634  1.00  0.15           C  
ATOM    620  C   GLU A  42       4.611  -1.260  -7.584  1.00  0.14           C  
ATOM    621  O   GLU A  42       4.876  -1.461  -6.418  1.00  0.17           O  
ATOM    622  CB  GLU A  42       6.121  -2.645  -8.991  1.00  0.18           C  
ATOM    623  CG  GLU A  42       7.236  -2.612 -10.039  1.00  0.32           C  
ATOM    624  CD  GLU A  42       7.972  -3.954 -10.037  1.00  1.05           C  
ATOM    625  OE1 GLU A  42       8.539  -4.258  -9.001  1.00  2.03           O  
ATOM    626  OE2 GLU A  42       7.926  -4.598 -11.072  1.00  1.54           O  
ATOM    627  H   GLU A  42       7.575  -0.989  -7.556  1.00  0.18           H  
ATOM    628  HA  GLU A  42       5.368  -0.715  -9.515  1.00  0.17           H  
ATOM    629  HB2 GLU A  42       6.470  -3.147  -8.104  1.00  0.06           H  
ATOM    630  HB3 GLU A  42       5.267  -3.175  -9.385  1.00  0.31           H  
ATOM    631  HG2 GLU A  42       6.813  -2.439 -11.017  1.00  1.16           H  
ATOM    632  HG3 GLU A  42       7.935  -1.823  -9.808  1.00  0.64           H  
ATOM    633  N   TRP A  43       3.393  -1.077  -8.027  1.00  0.17           N  
ATOM    634  CA  TRP A  43       2.246  -1.086  -7.066  1.00  0.17           C  
ATOM    635  C   TRP A  43       1.183  -2.094  -7.503  1.00  0.18           C  
ATOM    636  O   TRP A  43       0.758  -2.096  -8.641  1.00  0.25           O  
ATOM    637  CB  TRP A  43       1.646   0.314  -7.023  1.00  0.16           C  
ATOM    638  CG  TRP A  43       2.515   1.185  -6.110  1.00  0.15           C  
ATOM    639  CD1 TRP A  43       3.708   1.647  -6.465  1.00  0.15           C  
ATOM    640  CD2 TRP A  43       2.216   1.543  -4.863  1.00  0.15           C  
ATOM    641  NE1 TRP A  43       4.130   2.309  -5.378  1.00  0.14           N  
ATOM    642  CE2 TRP A  43       3.251   2.291  -4.320  1.00  0.14           C  
ATOM    643  CE3 TRP A  43       1.096   1.274  -4.081  1.00  0.16           C  
ATOM    644  CZ2 TRP A  43       3.169   2.757  -3.024  1.00  0.14           C  
ATOM    645  CZ3 TRP A  43       1.024   1.743  -2.788  1.00  0.15           C  
ATOM    646  CH2 TRP A  43       2.056   2.482  -2.259  1.00  0.14           C  
ATOM    647  H   TRP A  43       3.233  -0.936  -8.983  1.00  0.22           H  
ATOM    648  HA  TRP A  43       2.599  -1.347  -6.083  1.00  0.18           H  
ATOM    649  HB2 TRP A  43       1.646   0.738  -8.015  1.00  0.15           H  
ATOM    650  HB3 TRP A  43       0.639   0.275  -6.653  1.00  0.18           H  
ATOM    651  HD1 TRP A  43       4.249   1.456  -7.384  1.00  0.14           H  
ATOM    652  HE1 TRP A  43       4.996   2.768  -5.339  1.00  0.13           H  
ATOM    653  HE3 TRP A  43       0.280   0.705  -4.480  1.00  0.18           H  
ATOM    654  HZ2 TRP A  43       3.978   3.339  -2.608  1.00  0.13           H  
ATOM    655  HZ3 TRP A  43       0.152   1.527  -2.186  1.00  0.16           H  
ATOM    656  HH2 TRP A  43       1.997   2.838  -1.242  1.00  0.14           H  
ATOM    657  N   THR A  44       0.780  -2.930  -6.576  1.00  0.14           N  
ATOM    658  CA  THR A  44      -0.256  -3.962  -6.901  1.00  0.14           C  
ATOM    659  C   THR A  44      -1.508  -3.762  -6.035  1.00  0.13           C  
ATOM    660  O   THR A  44      -1.498  -3.017  -5.076  1.00  0.19           O  
ATOM    661  CB  THR A  44       0.328  -5.352  -6.640  1.00  0.15           C  
ATOM    662  OG1 THR A  44       1.089  -5.209  -5.446  1.00  0.07           O  
ATOM    663  CG2 THR A  44       1.335  -5.747  -7.717  1.00  0.27           C  
ATOM    664  H   THR A  44       1.159  -2.880  -5.671  1.00  0.13           H  
ATOM    665  HA  THR A  44      -0.529  -3.884  -7.937  1.00  0.14           H  
ATOM    666  HB  THR A  44      -0.437  -6.098  -6.529  1.00  0.19           H  
ATOM    667  HG1 THR A  44       1.892  -4.726  -5.661  1.00  0.86           H  
ATOM    668 HG21 THR A  44       0.886  -5.640  -8.693  1.00  1.37           H  
ATOM    669 HG22 THR A  44       2.205  -5.109  -7.654  1.00  0.85           H  
ATOM    670 HG23 THR A  44       1.637  -6.774  -7.575  1.00  1.20           H  
ATOM    671  N   TYR A  45      -2.559  -4.442  -6.402  1.00  0.13           N  
ATOM    672  CA  TYR A  45      -3.836  -4.324  -5.637  1.00  0.11           C  
ATOM    673  C   TYR A  45      -4.489  -5.706  -5.538  1.00  0.13           C  
ATOM    674  O   TYR A  45      -4.672  -6.378  -6.534  1.00  0.15           O  
ATOM    675  CB  TYR A  45      -4.759  -3.354  -6.397  1.00  0.10           C  
ATOM    676  CG  TYR A  45      -5.897  -2.810  -5.492  1.00  0.07           C  
ATOM    677  CD1 TYR A  45      -6.769  -3.655  -4.810  1.00  0.08           C  
ATOM    678  CD2 TYR A  45      -6.066  -1.451  -5.356  1.00  0.05           C  
ATOM    679  CE1 TYR A  45      -7.768  -3.134  -4.014  1.00  0.07           C  
ATOM    680  CE2 TYR A  45      -7.069  -0.937  -4.563  1.00  0.03           C  
ATOM    681  CZ  TYR A  45      -7.925  -1.773  -3.885  1.00  0.05           C  
ATOM    682  OH  TYR A  45      -8.926  -1.256  -3.089  1.00  0.06           O  
ATOM    683  H   TYR A  45      -2.511  -5.031  -7.184  1.00  0.19           H  
ATOM    684  HA  TYR A  45      -3.638  -3.941  -4.651  1.00  0.10           H  
ATOM    685  HB2 TYR A  45      -4.167  -2.513  -6.752  1.00  0.09           H  
ATOM    686  HB3 TYR A  45      -5.194  -3.861  -7.246  1.00  0.11           H  
ATOM    687  HD1 TYR A  45      -6.693  -4.715  -4.923  1.00  0.10           H  
ATOM    688  HD2 TYR A  45      -5.409  -0.780  -5.878  1.00  0.05           H  
ATOM    689  HE1 TYR A  45      -8.430  -3.800  -3.481  1.00  0.09           H  
ATOM    690  HE2 TYR A  45      -7.192   0.131  -4.484  1.00  0.03           H  
ATOM    691  HH  TYR A  45      -9.735  -1.735  -3.280  1.00  0.97           H  
ATOM    692  N   ASP A  46      -4.828  -6.098  -4.334  1.00  0.13           N  
ATOM    693  CA  ASP A  46      -5.481  -7.432  -4.139  1.00  0.16           C  
ATOM    694  C   ASP A  46      -6.939  -7.242  -3.699  1.00  0.18           C  
ATOM    695  O   ASP A  46      -7.230  -7.158  -2.523  1.00  0.29           O  
ATOM    696  CB  ASP A  46      -4.723  -8.209  -3.067  1.00  0.11           C  
ATOM    697  CG  ASP A  46      -5.004  -9.704  -3.231  1.00  0.15           C  
ATOM    698  OD1 ASP A  46      -5.979 -10.000  -3.904  1.00  0.15           O  
ATOM    699  OD2 ASP A  46      -4.229 -10.465  -2.676  1.00  0.20           O  
ATOM    700  H   ASP A  46      -4.653  -5.520  -3.562  1.00  0.12           H  
ATOM    701  HA  ASP A  46      -5.458  -7.985  -5.062  1.00  0.22           H  
ATOM    702  HB2 ASP A  46      -3.664  -8.033  -3.166  1.00  0.13           H  
ATOM    703  HB3 ASP A  46      -5.046  -7.892  -2.088  1.00  0.08           H  
ATOM    704  N   ASP A  47      -7.823  -7.174  -4.656  1.00  0.31           N  
ATOM    705  CA  ASP A  47      -9.263  -6.988  -4.311  1.00  0.34           C  
ATOM    706  C   ASP A  47      -9.858  -8.302  -3.796  1.00  0.41           C  
ATOM    707  O   ASP A  47     -10.942  -8.324  -3.248  1.00  0.63           O  
ATOM    708  CB  ASP A  47     -10.021  -6.542  -5.560  1.00  0.44           C  
ATOM    709  CG  ASP A  47     -11.483  -6.273  -5.196  1.00  0.47           C  
ATOM    710  OD1 ASP A  47     -11.741  -6.204  -4.006  1.00  1.61           O  
ATOM    711  OD2 ASP A  47     -12.259  -6.151  -6.131  1.00  0.98           O  
ATOM    712  H   ASP A  47      -7.544  -7.244  -5.593  1.00  0.45           H  
ATOM    713  HA  ASP A  47      -9.354  -6.232  -3.550  1.00  0.27           H  
ATOM    714  HB2 ASP A  47      -9.579  -5.637  -5.953  1.00  0.38           H  
ATOM    715  HB3 ASP A  47      -9.977  -7.316  -6.311  1.00  0.57           H  
ATOM    716  N   ALA A  48      -9.133  -9.370  -3.982  1.00  0.32           N  
ATOM    717  CA  ALA A  48      -9.642 -10.692  -3.512  1.00  0.35           C  
ATOM    718  C   ALA A  48      -9.780 -10.700  -1.986  1.00  0.32           C  
ATOM    719  O   ALA A  48     -10.601 -11.409  -1.439  1.00  0.39           O  
ATOM    720  CB  ALA A  48      -8.664 -11.784  -3.941  1.00  0.40           C  
ATOM    721  H   ALA A  48      -8.263  -9.305  -4.427  1.00  0.37           H  
ATOM    722  HA  ALA A  48     -10.603 -10.883  -3.958  1.00  0.39           H  
ATOM    723  HB1 ALA A  48      -7.835 -11.341  -4.475  1.00  0.68           H  
ATOM    724  HB2 ALA A  48      -8.290 -12.301  -3.069  1.00  1.37           H  
ATOM    725  HB3 ALA A  48      -9.166 -12.490  -4.585  1.00  1.14           H  
ATOM    726  N   THR A  49      -8.972  -9.910  -1.330  1.00  0.24           N  
ATOM    727  CA  THR A  49      -9.046  -9.862   0.162  1.00  0.24           C  
ATOM    728  C   THR A  49      -8.814  -8.431   0.659  1.00  0.15           C  
ATOM    729  O   THR A  49      -8.494  -8.217   1.811  1.00  0.18           O  
ATOM    730  CB  THR A  49      -7.975 -10.786   0.746  1.00  0.29           C  
ATOM    731  OG1 THR A  49      -6.882 -10.695  -0.163  1.00  0.35           O  
ATOM    732  CG2 THR A  49      -8.413 -12.247   0.702  1.00  0.76           C  
ATOM    733  H   THR A  49      -8.320  -9.356  -1.811  1.00  0.21           H  
ATOM    734  HA  THR A  49     -10.016 -10.196   0.483  1.00  0.28           H  
ATOM    735  HB  THR A  49      -7.685 -10.495   1.738  1.00  0.36           H  
ATOM    736  HG1 THR A  49      -6.873 -11.491  -0.698  1.00  1.26           H  
ATOM    737 HG21 THR A  49      -8.797 -12.484  -0.280  1.00  0.86           H  
ATOM    738 HG22 THR A  49      -7.571 -12.887   0.918  1.00  1.05           H  
ATOM    739 HG23 THR A  49      -9.187 -12.418   1.436  1.00  1.89           H  
ATOM    740  N   LYS A  50      -8.979  -7.485  -0.224  1.00  0.10           N  
ATOM    741  CA  LYS A  50      -8.775  -6.063   0.177  1.00  0.09           C  
ATOM    742  C   LYS A  50      -7.409  -5.903   0.844  1.00  0.10           C  
ATOM    743  O   LYS A  50      -7.313  -5.534   1.998  1.00  0.16           O  
ATOM    744  CB  LYS A  50      -9.881  -5.651   1.149  1.00  0.18           C  
ATOM    745  CG  LYS A  50     -11.202  -5.541   0.381  1.00  0.55           C  
ATOM    746  CD  LYS A  50     -12.366  -5.850   1.329  1.00  0.23           C  
ATOM    747  CE  LYS A  50     -12.640  -7.355   1.315  1.00  1.59           C  
ATOM    748  NZ  LYS A  50     -13.521  -7.735   2.455  1.00  1.99           N  
ATOM    749  H   LYS A  50      -9.223  -7.706  -1.146  1.00  0.13           H  
ATOM    750  HA  LYS A  50      -8.820  -5.440  -0.698  1.00  0.10           H  
ATOM    751  HB2 LYS A  50      -9.974  -6.391   1.929  1.00  0.32           H  
ATOM    752  HB3 LYS A  50      -9.637  -4.697   1.591  1.00  0.14           H  
ATOM    753  HG2 LYS A  50     -11.310  -4.540  -0.012  1.00  1.06           H  
ATOM    754  HG3 LYS A  50     -11.206  -6.245  -0.438  1.00  0.99           H  
ATOM    755  HD2 LYS A  50     -12.114  -5.534   2.330  1.00  0.84           H  
ATOM    756  HD3 LYS A  50     -13.249  -5.318   1.002  1.00  1.27           H  
ATOM    757  HE2 LYS A  50     -13.123  -7.627   0.389  1.00  2.10           H  
ATOM    758  HE3 LYS A  50     -11.706  -7.893   1.397  1.00  2.59           H  
ATOM    759  HZ1 LYS A  50     -14.122  -6.926   2.713  1.00  1.61           H  
ATOM    760  HZ2 LYS A  50     -14.120  -8.538   2.177  1.00  2.60           H  
ATOM    761  HZ3 LYS A  50     -12.936  -8.006   3.271  1.00  2.76           H  
ATOM    762  N   THR A  51      -6.384  -6.191   0.094  1.00  0.06           N  
ATOM    763  CA  THR A  51      -4.999  -6.080   0.643  1.00  0.06           C  
ATOM    764  C   THR A  51      -4.079  -5.418  -0.399  1.00  0.06           C  
ATOM    765  O   THR A  51      -3.857  -5.962  -1.462  1.00  0.07           O  
ATOM    766  CB  THR A  51      -4.499  -7.500   0.965  1.00  0.06           C  
ATOM    767  OG1 THR A  51      -5.097  -7.814   2.217  1.00  0.16           O  
ATOM    768  CG2 THR A  51      -2.994  -7.551   1.217  1.00  0.15           C  
ATOM    769  H   THR A  51      -6.524  -6.486  -0.833  1.00  0.09           H  
ATOM    770  HA  THR A  51      -5.010  -5.491   1.546  1.00  0.07           H  
ATOM    771  HB  THR A  51      -4.792  -8.208   0.211  1.00  0.19           H  
ATOM    772  HG1 THR A  51      -6.005  -8.079   2.056  1.00  0.85           H  
ATOM    773 HG21 THR A  51      -2.728  -6.847   1.986  1.00  0.89           H  
ATOM    774 HG22 THR A  51      -2.717  -8.544   1.536  1.00  0.92           H  
ATOM    775 HG23 THR A  51      -2.459  -7.310   0.310  1.00  1.18           H  
ATOM    776  N   PHE A  52      -3.560  -4.258  -0.076  1.00  0.06           N  
ATOM    777  CA  PHE A  52      -2.662  -3.570  -1.043  1.00  0.06           C  
ATOM    778  C   PHE A  52      -1.265  -4.184  -0.967  1.00  0.07           C  
ATOM    779  O   PHE A  52      -0.943  -4.876  -0.021  1.00  0.07           O  
ATOM    780  CB  PHE A  52      -2.568  -2.099  -0.685  1.00  0.06           C  
ATOM    781  CG  PHE A  52      -3.251  -1.258  -1.764  1.00  0.05           C  
ATOM    782  CD1 PHE A  52      -2.577  -0.888  -2.918  1.00  0.07           C  
ATOM    783  CD2 PHE A  52      -4.552  -0.858  -1.598  1.00  0.04           C  
ATOM    784  CE1 PHE A  52      -3.211  -0.122  -3.877  1.00  0.07           C  
ATOM    785  CE2 PHE A  52      -5.179  -0.090  -2.546  1.00  0.04           C  
ATOM    786  CZ  PHE A  52      -4.510   0.284  -3.683  1.00  0.05           C  
ATOM    787  H   PHE A  52      -3.742  -3.853   0.800  1.00  0.06           H  
ATOM    788  HA  PHE A  52      -3.061  -3.669  -2.033  1.00  0.06           H  
ATOM    789  HB2 PHE A  52      -3.054  -1.922   0.264  1.00  0.06           H  
ATOM    790  HB3 PHE A  52      -1.534  -1.810  -0.611  1.00  0.06           H  
ATOM    791  HD1 PHE A  52      -1.551  -1.194  -3.063  1.00  0.10           H  
ATOM    792  HD2 PHE A  52      -5.096  -1.189  -0.743  1.00  0.04           H  
ATOM    793  HE1 PHE A  52      -2.706   0.121  -4.800  1.00  0.08           H  
ATOM    794  HE2 PHE A  52      -6.199   0.227  -2.390  1.00  0.04           H  
ATOM    795  HZ  PHE A  52      -4.992   0.920  -4.408  1.00  0.05           H  
ATOM    796  N   THR A  53      -0.462  -3.923  -1.955  1.00  0.06           N  
ATOM    797  CA  THR A  53       0.916  -4.476  -1.929  1.00  0.06           C  
ATOM    798  C   THR A  53       1.812  -3.680  -2.875  1.00  0.08           C  
ATOM    799  O   THR A  53       1.426  -3.378  -3.982  1.00  0.10           O  
ATOM    800  CB  THR A  53       0.874  -5.936  -2.368  1.00  0.06           C  
ATOM    801  OG1 THR A  53       0.086  -6.589  -1.378  1.00  0.10           O  
ATOM    802  CG2 THR A  53       2.252  -6.585  -2.282  1.00  0.05           C  
ATOM    803  H   THR A  53      -0.763  -3.381  -2.712  1.00  0.06           H  
ATOM    804  HA  THR A  53       1.307  -4.415  -0.929  1.00  0.06           H  
ATOM    805  HB  THR A  53       0.445  -6.049  -3.346  1.00  0.06           H  
ATOM    806  HG1 THR A  53      -0.560  -7.140  -1.827  1.00  0.62           H  
ATOM    807 HG21 THR A  53       2.889  -6.002  -1.632  1.00  0.96           H  
ATOM    808 HG22 THR A  53       2.161  -7.585  -1.884  1.00  1.02           H  
ATOM    809 HG23 THR A  53       2.697  -6.632  -3.265  1.00  0.95           H  
ATOM    810  N   VAL A  54       2.989  -3.353  -2.412  1.00  0.09           N  
ATOM    811  CA  VAL A  54       3.930  -2.576  -3.269  1.00  0.11           C  
ATOM    812  C   VAL A  54       5.314  -3.221  -3.199  1.00  0.14           C  
ATOM    813  O   VAL A  54       5.678  -3.799  -2.194  1.00  0.14           O  
ATOM    814  CB  VAL A  54       3.994  -1.131  -2.760  1.00  0.08           C  
ATOM    815  CG1 VAL A  54       4.673  -1.108  -1.400  1.00  0.05           C  
ATOM    816  CG2 VAL A  54       4.800  -0.272  -3.733  1.00  0.11           C  
ATOM    817  H   VAL A  54       3.259  -3.623  -1.504  1.00  0.10           H  
ATOM    818  HA  VAL A  54       3.581  -2.584  -4.290  1.00  0.14           H  
ATOM    819  HB  VAL A  54       2.993  -0.735  -2.671  1.00  0.08           H  
ATOM    820 HG11 VAL A  54       4.243  -1.870  -0.776  1.00  0.94           H  
ATOM    821 HG12 VAL A  54       5.732  -1.293  -1.515  1.00  0.95           H  
ATOM    822 HG13 VAL A  54       4.529  -0.145  -0.939  1.00  0.94           H  
ATOM    823 HG21 VAL A  54       5.723  -0.765  -3.983  1.00  0.94           H  
ATOM    824 HG22 VAL A  54       4.228  -0.111  -4.629  1.00  1.15           H  
ATOM    825 HG23 VAL A  54       5.021   0.682  -3.278  1.00  1.08           H  
ATOM    826  N   THR A  55       6.051  -3.110  -4.262  1.00  0.19           N  
ATOM    827  CA  THR A  55       7.410  -3.722  -4.284  1.00  0.24           C  
ATOM    828  C   THR A  55       8.401  -2.782  -4.982  1.00  0.23           C  
ATOM    829  O   THR A  55       8.292  -2.533  -6.166  1.00  0.22           O  
ATOM    830  CB  THR A  55       7.330  -5.040  -5.056  1.00  0.33           C  
ATOM    831  OG1 THR A  55       6.112  -5.637  -4.622  1.00  0.68           O  
ATOM    832  CG2 THR A  55       8.426  -6.021  -4.642  1.00  0.37           C  
ATOM    833  H   THR A  55       5.719  -2.624  -5.041  1.00  0.20           H  
ATOM    834  HA  THR A  55       7.738  -3.913  -3.274  1.00  0.24           H  
ATOM    835  HB  THR A  55       7.327  -4.882  -6.118  1.00  0.34           H  
ATOM    836  HG1 THR A  55       5.500  -5.633  -5.362  1.00  1.36           H  
ATOM    837 HG21 THR A  55       9.172  -5.516  -4.045  1.00  0.80           H  
ATOM    838 HG22 THR A  55       7.993  -6.825  -4.067  1.00  1.39           H  
ATOM    839 HG23 THR A  55       8.896  -6.429  -5.520  1.00  1.06           H  
ATOM    840  N   GLU A  56       9.345  -2.280  -4.234  1.00  0.25           N  
ATOM    841  CA  GLU A  56      10.345  -1.357  -4.846  1.00  0.26           C  
ATOM    842  C   GLU A  56      11.118  -2.074  -5.958  1.00  0.30           C  
ATOM    843  O   GLU A  56      12.156  -1.546  -6.323  1.00  1.14           O  
ATOM    844  CB  GLU A  56      11.321  -0.891  -3.769  1.00  0.25           C  
ATOM    845  CG  GLU A  56      11.610   0.599  -3.965  1.00  0.20           C  
ATOM    846  CD  GLU A  56      12.844   0.988  -3.148  1.00  1.09           C  
ATOM    847  OE1 GLU A  56      12.717   0.971  -1.934  1.00  2.38           O  
ATOM    848  OE2 GLU A  56      13.844   1.279  -3.784  1.00  1.08           O  
ATOM    849  OXT GLU A  56      10.626  -3.107  -6.379  1.00  1.08           O  
ATOM    850  H   GLU A  56       9.396  -2.506  -3.282  1.00  0.26           H  
ATOM    851  HA  GLU A  56       9.837  -0.502  -5.259  1.00  0.27           H  
ATOM    852  HB2 GLU A  56      10.889  -1.050  -2.793  1.00  0.29           H  
ATOM    853  HB3 GLU A  56      12.241  -1.452  -3.844  1.00  0.24           H  
ATOM    854  HG2 GLU A  56      11.795   0.801  -5.010  1.00  0.82           H  
ATOM    855  HG3 GLU A  56      10.763   1.182  -3.633  1.00  1.01           H  
TER     856      GLU A  56                                                      
ENDMDL                                                                          
