# Supplementary material for: Comparative Performance of High-Throughput Methods for Protein pKa Predictions
Source: J Chem Inf Model. 2023 Aug 8;63(16):5169–81. doi: 10.1021/acs.jcim.3c00165 (PMC10466379; doi:10.1021/acs.jcim.3c00165)
Supplement: Supplementary file 3 — ci3c00165_si_003.zip [file ci3c00165_si_003.zip › curated_pdbs/1a91_curated_5.pdb]

MODEL        5                                                                  
ATOM      1  N   MET A   1      29.638  -5.768  -3.086  1.00  0.00           N  
ATOM      2  CA  MET A   1      29.852  -4.381  -2.605  1.00  0.00           C  
ATOM      3  C   MET A   1      29.035  -3.441  -3.411  1.00  0.00           C  
ATOM      4  O   MET A   1      28.035  -2.926  -2.922  1.00  0.00           O  
ATOM      5  CB  MET A   1      31.350  -4.001  -2.696  1.00  0.00           C  
ATOM      6  CG  MET A   1      32.227  -4.759  -1.681  1.00  0.00           C  
ATOM      7  SD  MET A   1      34.009  -4.392  -1.793  1.00  0.00           S  
ATOM      8  CE  MET A   1      33.957  -2.683  -1.173  1.00  0.00           C  
ATOM      9  H1  MET A   1      28.626  -6.003  -3.024  1.00  0.00           H  
ATOM     10  H2  MET A   1      29.950  -5.842  -4.076  1.00  0.00           H  
ATOM     11  H3  MET A   1      30.185  -6.428  -2.497  1.00  0.00           H  
ATOM     12  HA  MET A   1      29.459  -4.332  -1.601  1.00  0.00           H  
ATOM     13  HB2 MET A   1      31.732  -4.212  -3.720  1.00  0.00           H  
ATOM     14  HB3 MET A   1      31.455  -2.909  -2.522  1.00  0.00           H  
ATOM     15  HG2 MET A   1      31.857  -4.526  -0.659  1.00  0.00           H  
ATOM     16  HG3 MET A   1      32.074  -5.849  -1.843  1.00  0.00           H  
ATOM     17  HE1 MET A   1      33.465  -2.635  -0.178  1.00  0.00           H  
ATOM     18  HE2 MET A   1      34.984  -2.273  -1.066  1.00  0.00           H  
ATOM     19  HE3 MET A   1      33.400  -2.018  -1.866  1.00  0.00           H  
ATOM     20  N   GLU A   2      29.428  -3.219  -4.685  1.00  0.00           N  
ATOM     21  CA  GLU A   2      28.654  -2.497  -5.658  1.00  0.00           C  
ATOM     22  C   GLU A   2      27.429  -3.292  -6.044  1.00  0.00           C  
ATOM     23  O   GLU A   2      26.407  -2.720  -6.411  1.00  0.00           O  
ATOM     24  CB  GLU A   2      29.469  -2.133  -6.925  1.00  0.00           C  
ATOM     25  CG  GLU A   2      30.088  -3.333  -7.666  1.00  0.00           C  
ATOM     26  CD  GLU A   2      30.900  -2.834  -8.861  1.00  0.00           C  
ATOM     27  OE1 GLU A   2      30.290  -2.228  -9.782  1.00  0.00           O  
ATOM     28  OE2 GLU A   2      32.141  -3.055  -8.871  1.00  0.00           O  
ATOM     29  H   GLU A   2      30.296  -3.558  -5.022  1.00  0.00           H  
ATOM     30  HA  GLU A   2      28.347  -1.584  -5.181  1.00  0.00           H  
ATOM     31  HB2 GLU A   2      28.816  -1.562  -7.621  1.00  0.00           H  
ATOM     32  HB3 GLU A   2      30.293  -1.455  -6.610  1.00  0.00           H  
ATOM     33  HG2 GLU A   2      30.749  -3.902  -6.978  1.00  0.00           H  
ATOM     34  HG3 GLU A   2      29.291  -4.014  -8.033  1.00  0.00           H  
ATOM     35  N   ASN A   3      27.511  -4.640  -5.934  1.00  0.00           N  
ATOM     36  CA  ASN A   3      26.434  -5.545  -6.236  1.00  0.00           C  
ATOM     37  C   ASN A   3      25.579  -5.714  -5.007  1.00  0.00           C  
ATOM     38  O   ASN A   3      24.357  -5.748  -5.118  1.00  0.00           O  
ATOM     39  CB  ASN A   3      26.971  -6.918  -6.713  1.00  0.00           C  
ATOM     40  CG  ASN A   3      25.844  -7.813  -7.257  1.00  0.00           C  
ATOM     41  OD1 ASN A   3      25.224  -7.490  -8.277  1.00  0.00           O  
ATOM     42  ND2 ASN A   3      25.584  -8.953  -6.547  1.00  0.00           N  
ATOM     43  H   ASN A   3      28.350  -5.077  -5.622  1.00  0.00           H  
ATOM     44  HA  ASN A   3      25.838  -5.112  -7.018  1.00  0.00           H  
ATOM     45  HB2 ASN A   3      27.699  -6.749  -7.537  1.00  0.00           H  
ATOM     46  HB3 ASN A   3      27.506  -7.408  -5.882  1.00  0.00           H  
ATOM     47 HD21 ASN A   3      26.115  -9.163  -5.726  1.00  0.00           H  
ATOM     48 HD22 ASN A   3      24.860  -9.574  -6.847  1.00  0.00           H  
ATOM     49  N   LEU A   4      26.217  -5.831  -3.810  1.00  0.00           N  
ATOM     50  CA  LEU A   4      25.611  -5.903  -2.496  1.00  0.00           C  
ATOM     51  C   LEU A   4      24.720  -4.734  -2.208  1.00  0.00           C  
ATOM     52  O   LEU A   4      23.754  -4.849  -1.462  1.00  0.00           O  
ATOM     53  CB  LEU A   4      26.676  -6.035  -1.380  1.00  0.00           C  
ATOM     54  CG  LEU A   4      26.156  -6.286   0.059  1.00  0.00           C  
ATOM     55  CD1 LEU A   4      25.290  -7.556   0.176  1.00  0.00           C  
ATOM     56  CD2 LEU A   4      27.331  -6.326   1.057  1.00  0.00           C  
ATOM     57  H   LEU A   4      27.205  -5.732  -3.764  1.00  0.00           H  
ATOM     58  HA  LEU A   4      24.982  -6.776  -2.499  1.00  0.00           H  
ATOM     59  HB2 LEU A   4      27.348  -6.880  -1.649  1.00  0.00           H  
ATOM     60  HB3 LEU A   4      27.295  -5.112  -1.369  1.00  0.00           H  
ATOM     61  HG  LEU A   4      25.520  -5.419   0.351  1.00  0.00           H  
ATOM     62 HD11 LEU A   4      25.871  -8.449  -0.136  1.00  0.00           H  
ATOM     63 HD12 LEU A   4      24.962  -7.697   1.227  1.00  0.00           H  
ATOM     64 HD13 LEU A   4      24.384  -7.479  -0.460  1.00  0.00           H  
ATOM     65 HD21 LEU A   4      27.916  -5.385   0.999  1.00  0.00           H  
ATOM     66 HD22 LEU A   4      26.952  -6.445   2.093  1.00  0.00           H  
ATOM     67 HD23 LEU A   4      28.004  -7.178   0.823  1.00  0.00           H  
ATOM     68  N   ASN A   5      25.049  -3.571  -2.805  1.00  0.00           N  
ATOM     69  CA  ASN A   5      24.364  -2.329  -2.595  1.00  0.00           C  
ATOM     70  C   ASN A   5      23.023  -2.340  -3.261  1.00  0.00           C  
ATOM     71  O   ASN A   5      22.016  -1.984  -2.656  1.00  0.00           O  
ATOM     72  CB  ASN A   5      25.172  -1.111  -3.102  1.00  0.00           C  
ATOM     73  CG  ASN A   5      24.943   0.094  -2.197  1.00  0.00           C  
ATOM     74  OD1 ASN A   5      24.398   1.125  -2.609  1.00  0.00           O  
ATOM     75  ND2 ASN A   5      25.381  -0.072  -0.919  1.00  0.00           N  
ATOM     76  H   ASN A   5      25.857  -3.527  -3.376  1.00  0.00           H  
ATOM     77  HA  ASN A   5      24.218  -2.289  -1.537  1.00  0.00           H  
ATOM     78  HB2 ASN A   5      26.252  -1.354  -3.124  1.00  0.00           H  
ATOM     79  HB3 ASN A   5      24.878  -0.808  -4.114  1.00  0.00           H  
ATOM     80 HD21 ASN A   5      25.786  -0.945  -0.639  1.00  0.00           H  
ATOM     81 HD22 ASN A   5      25.239   0.665  -0.276  1.00  0.00           H  
ATOM     82  N   MET A   6      23.000  -2.791  -4.534  1.00  0.00           N  
ATOM     83  CA  MET A   6      21.824  -2.939  -5.340  1.00  0.00           C  
ATOM     84  C   MET A   6      21.000  -4.094  -4.831  1.00  0.00           C  
ATOM     85  O   MET A   6      19.788  -4.119  -5.023  1.00  0.00           O  
ATOM     86  CB  MET A   6      22.167  -3.171  -6.832  1.00  0.00           C  
ATOM     87  CG  MET A   6      22.488  -1.887  -7.636  1.00  0.00           C  
ATOM     88  SD  MET A   6      23.908  -0.890  -7.077  1.00  0.00           S  
ATOM     89  CE  MET A   6      22.988   0.369  -6.146  1.00  0.00           C  
ATOM     90  H   MET A   6      23.832  -3.038  -5.011  1.00  0.00           H  
ATOM     91  HA  MET A   6      21.253  -2.035  -5.240  1.00  0.00           H  
ATOM     92  HB2 MET A   6      23.023  -3.877  -6.906  1.00  0.00           H  
ATOM     93  HB3 MET A   6      21.299  -3.642  -7.346  1.00  0.00           H  
ATOM     94  HG2 MET A   6      22.669  -2.208  -8.686  1.00  0.00           H  
ATOM     95  HG3 MET A   6      21.576  -1.250  -7.652  1.00  0.00           H  
ATOM     96  HE1 MET A   6      22.330  -0.089  -5.379  1.00  0.00           H  
ATOM     97  HE2 MET A   6      23.682   1.062  -5.624  1.00  0.00           H  
ATOM     98  HE3 MET A   6      22.354   0.973  -6.828  1.00  0.00           H  
ATOM     99  N   ASP A   7      21.649  -5.069  -4.147  1.00  0.00           N  
ATOM    100  CA  ASP A   7      20.985  -6.197  -3.531  1.00  0.00           C  
ATOM    101  C   ASP A   7      20.217  -5.753  -2.308  1.00  0.00           C  
ATOM    102  O   ASP A   7      19.080  -6.167  -2.100  1.00  0.00           O  
ATOM    103  CB  ASP A   7      21.983  -7.325  -3.165  1.00  0.00           C  
ATOM    104  CG  ASP A   7      21.271  -8.634  -2.808  1.00  0.00           C  
ATOM    105  OD1 ASP A   7      20.602  -9.206  -3.709  1.00  0.00           O  
ATOM    106  OD2 ASP A   7      21.391  -9.074  -1.633  1.00  0.00           O  
ATOM    107  H   ASP A   7      22.639  -5.000  -3.991  1.00  0.00           H  
ATOM    108  HA  ASP A   7      20.279  -6.587  -4.241  1.00  0.00           H  
ATOM    109  HB2 ASP A   7      22.646  -7.518  -4.036  1.00  0.00           H  
ATOM    110  HB3 ASP A   7      22.615  -6.996  -2.321  1.00  0.00           H  
ATOM    111  N   LEU A   8      20.846  -4.893  -1.475  1.00  0.00           N  
ATOM    112  CA  LEU A   8      20.359  -4.478  -0.183  1.00  0.00           C  
ATOM    113  C   LEU A   8      19.190  -3.552  -0.333  1.00  0.00           C  
ATOM    114  O   LEU A   8      18.168  -3.752   0.315  1.00  0.00           O  
ATOM    115  CB  LEU A   8      21.469  -3.759   0.628  1.00  0.00           C  
ATOM    116  CG  LEU A   8      21.076  -3.259   2.040  1.00  0.00           C  
ATOM    117  CD1 LEU A   8      20.586  -4.395   2.963  1.00  0.00           C  
ATOM    118  CD2 LEU A   8      22.246  -2.490   2.683  1.00  0.00           C  
ATOM    119  H   LEU A   8      21.752  -4.547  -1.704  1.00  0.00           H  
ATOM    120  HA  LEU A   8      20.032  -5.363   0.342  1.00  0.00           H  
ATOM    121  HB2 LEU A   8      22.321  -4.465   0.741  1.00  0.00           H  
ATOM    122  HB3 LEU A   8      21.841  -2.892   0.039  1.00  0.00           H  
ATOM    123  HG  LEU A   8      20.237  -2.534   1.930  1.00  0.00           H  
ATOM    124 HD11 LEU A   8      21.379  -5.164   3.081  1.00  0.00           H  
ATOM    125 HD12 LEU A   8      20.332  -3.989   3.964  1.00  0.00           H  
ATOM    126 HD13 LEU A   8      19.679  -4.879   2.546  1.00  0.00           H  
ATOM    127 HD21 LEU A   8      22.554  -1.644   2.032  1.00  0.00           H  
ATOM    128 HD22 LEU A   8      21.945  -2.084   3.672  1.00  0.00           H  
ATOM    129 HD23 LEU A   8      23.117  -3.163   2.825  1.00  0.00           H  
ATOM    130  N   LEU A   9      19.319  -2.523  -1.201  1.00  0.00           N  
ATOM    131  CA  LEU A   9      18.319  -1.493  -1.399  1.00  0.00           C  
ATOM    132  C   LEU A   9      17.040  -2.028  -1.993  1.00  0.00           C  
ATOM    133  O   LEU A   9      15.952  -1.640  -1.574  1.00  0.00           O  
ATOM    134  CB  LEU A   9      18.841  -0.380  -2.335  1.00  0.00           C  
ATOM    135  CG  LEU A   9      19.981   0.464  -1.719  1.00  0.00           C  
ATOM    136  CD1 LEU A   9      20.747   1.221  -2.817  1.00  0.00           C  
ATOM    137  CD2 LEU A   9      19.469   1.429  -0.631  1.00  0.00           C  
ATOM    138  H   LEU A   9      20.175  -2.395  -1.704  1.00  0.00           H  
ATOM    139  HA  LEU A   9      18.084  -1.074  -0.431  1.00  0.00           H  
ATOM    140  HB2 LEU A   9      19.215  -0.853  -3.271  1.00  0.00           H  
ATOM    141  HB3 LEU A   9      18.016   0.312  -2.611  1.00  0.00           H  
ATOM    142  HG  LEU A   9      20.708  -0.229  -1.236  1.00  0.00           H  
ATOM    143 HD11 LEU A   9      20.052   1.890  -3.363  1.00  0.00           H  
ATOM    144 HD12 LEU A   9      21.564   1.829  -2.375  1.00  0.00           H  
ATOM    145 HD13 LEU A   9      21.189   0.506  -3.542  1.00  0.00           H  
ATOM    146 HD21 LEU A   9      18.980   0.870   0.193  1.00  0.00           H  
ATOM    147 HD22 LEU A   9      20.314   2.010  -0.207  1.00  0.00           H  
ATOM    148 HD23 LEU A   9      18.734   2.139  -1.065  1.00  0.00           H  
ATOM    149  N   TYR A  10      17.149  -2.936  -2.991  1.00  0.00           N  
ATOM    150  CA  TYR A  10      16.026  -3.519  -3.691  1.00  0.00           C  
ATOM    151  C   TYR A  10      15.262  -4.452  -2.775  1.00  0.00           C  
ATOM    152  O   TYR A  10      14.048  -4.328  -2.629  1.00  0.00           O  
ATOM    153  CB  TYR A  10      16.519  -4.266  -4.959  1.00  0.00           C  
ATOM    154  CG  TYR A  10      15.552  -4.337  -6.122  1.00  0.00           C  
ATOM    155  CD1 TYR A  10      14.147  -4.316  -6.010  1.00  0.00           C  
ATOM    156  CD2 TYR A  10      16.114  -4.443  -7.404  1.00  0.00           C  
ATOM    157  CE1 TYR A  10      13.335  -4.408  -7.148  1.00  0.00           C  
ATOM    158  CE2 TYR A  10      15.310  -4.533  -8.545  1.00  0.00           C  
ATOM    159  CZ  TYR A  10      13.916  -4.518  -8.418  1.00  0.00           C  
ATOM    160  OH  TYR A  10      13.098  -4.598  -9.568  1.00  0.00           O  
ATOM    161  H   TYR A  10      18.045  -3.242  -3.306  1.00  0.00           H  
ATOM    162  HA  TYR A  10      15.381  -2.701  -3.979  1.00  0.00           H  
ATOM    163  HB2 TYR A  10      17.394  -3.691  -5.337  1.00  0.00           H  
ATOM    164  HB3 TYR A  10      16.868  -5.293  -4.723  1.00  0.00           H  
ATOM    165  HD1 TYR A  10      13.662  -4.228  -5.053  1.00  0.00           H  
ATOM    166  HD2 TYR A  10      17.191  -4.441  -7.503  1.00  0.00           H  
ATOM    167  HE1 TYR A  10      12.260  -4.389  -7.040  1.00  0.00           H  
ATOM    168  HE2 TYR A  10      15.773  -4.610  -9.519  1.00  0.00           H  
ATOM    169  HH  TYR A  10      12.183  -4.565  -9.282  1.00  0.00           H  
ATOM    170  N   MET A  11      15.970  -5.401  -2.111  1.00  0.00           N  
ATOM    171  CA  MET A  11      15.348  -6.386  -1.248  1.00  0.00           C  
ATOM    172  C   MET A  11      14.838  -5.794   0.040  1.00  0.00           C  
ATOM    173  O   MET A  11      13.971  -6.384   0.680  1.00  0.00           O  
ATOM    174  CB  MET A  11      16.279  -7.566  -0.907  1.00  0.00           C  
ATOM    175  CG  MET A  11      16.652  -8.408  -2.143  1.00  0.00           C  
ATOM    176  SD  MET A  11      17.784  -9.793  -1.796  1.00  0.00           S  
ATOM    177  CE  MET A  11      16.618 -10.856  -0.894  1.00  0.00           C  
ATOM    178  H   MET A  11      16.960  -5.491  -2.227  1.00  0.00           H  
ATOM    179  HA  MET A  11      14.495  -6.792  -1.767  1.00  0.00           H  
ATOM    180  HB2 MET A  11      17.201  -7.168  -0.438  1.00  0.00           H  
ATOM    181  HB3 MET A  11      15.777  -8.235  -0.172  1.00  0.00           H  
ATOM    182  HG2 MET A  11      15.714  -8.794  -2.597  1.00  0.00           H  
ATOM    183  HG3 MET A  11      17.122  -7.736  -2.893  1.00  0.00           H  
ATOM    184  HE1 MET A  11      15.708 -11.052  -1.500  1.00  0.00           H  
ATOM    185  HE2 MET A  11      17.083 -11.835  -0.653  1.00  0.00           H  
ATOM    186  HE3 MET A  11      16.300 -10.389   0.062  1.00  0.00           H  
ATOM    187  N   ALA A  12      15.333  -4.596   0.438  1.00  0.00           N  
ATOM    188  CA  ALA A  12      14.812  -3.827   1.536  1.00  0.00           C  
ATOM    189  C   ALA A  12      13.415  -3.360   1.226  1.00  0.00           C  
ATOM    190  O   ALA A  12      12.507  -3.619   2.003  1.00  0.00           O  
ATOM    191  CB  ALA A  12      15.689  -2.618   1.907  1.00  0.00           C  
ATOM    192  H   ALA A  12      16.077  -4.151  -0.045  1.00  0.00           H  
ATOM    193  HA  ALA A  12      14.783  -4.491   2.382  1.00  0.00           H  
ATOM    194  HB1 ALA A  12      15.857  -1.966   1.026  1.00  0.00           H  
ATOM    195  HB2 ALA A  12      15.221  -2.021   2.719  1.00  0.00           H  
ATOM    196  HB3 ALA A  12      16.679  -2.968   2.269  1.00  0.00           H  
ATOM    197  N   ALA A  13      13.220  -2.688   0.062  1.00  0.00           N  
ATOM    198  CA  ALA A  13      11.959  -2.302  -0.535  1.00  0.00           C  
ATOM    199  C   ALA A  13      11.030  -3.453  -0.831  1.00  0.00           C  
ATOM    200  O   ALA A  13       9.847  -3.244  -1.077  1.00  0.00           O  
ATOM    201  CB  ALA A  13      12.176  -1.501  -1.834  1.00  0.00           C  
ATOM    202  H   ALA A  13      13.985  -2.486  -0.536  1.00  0.00           H  
ATOM    203  HA  ALA A  13      11.452  -1.655   0.165  1.00  0.00           H  
ATOM    204  HB1 ALA A  13      12.841  -0.635  -1.634  1.00  0.00           H  
ATOM    205  HB2 ALA A  13      12.651  -2.129  -2.616  1.00  0.00           H  
ATOM    206  HB3 ALA A  13      11.213  -1.110  -2.225  1.00  0.00           H  
ATOM    207  N   ALA A  14      11.524  -4.710  -0.829  1.00  0.00           N  
ATOM    208  CA  ALA A  14      10.692  -5.855  -1.131  1.00  0.00           C  
ATOM    209  C   ALA A  14      10.112  -6.409   0.137  1.00  0.00           C  
ATOM    210  O   ALA A  14       9.043  -7.012   0.126  1.00  0.00           O  
ATOM    211  CB  ALA A  14      11.472  -6.977  -1.839  1.00  0.00           C  
ATOM    212  H   ALA A  14      12.481  -4.889  -0.601  1.00  0.00           H  
ATOM    213  HA  ALA A  14       9.863  -5.527  -1.747  1.00  0.00           H  
ATOM    214  HB1 ALA A  14      11.919  -6.590  -2.778  1.00  0.00           H  
ATOM    215  HB2 ALA A  14      12.292  -7.357  -1.194  1.00  0.00           H  
ATOM    216  HB3 ALA A  14      10.800  -7.824  -2.096  1.00  0.00           H  
ATOM    217  N   VAL A  15      10.812  -6.192   1.268  1.00  0.00           N  
ATOM    218  CA  VAL A  15      10.378  -6.557   2.595  1.00  0.00           C  
ATOM    219  C   VAL A  15       9.472  -5.465   3.117  1.00  0.00           C  
ATOM    220  O   VAL A  15       8.513  -5.739   3.835  1.00  0.00           O  
ATOM    221  CB  VAL A  15      11.598  -6.749   3.492  1.00  0.00           C  
ATOM    222  CG1 VAL A  15      11.240  -6.792   4.994  1.00  0.00           C  
ATOM    223  CG2 VAL A  15      12.302  -8.055   3.064  1.00  0.00           C  
ATOM    224  H   VAL A  15      11.700  -5.736   1.223  1.00  0.00           H  
ATOM    225  HA  VAL A  15       9.797  -7.468   2.546  1.00  0.00           H  
ATOM    226  HB  VAL A  15      12.302  -5.902   3.310  1.00  0.00           H  
ATOM    227 HG11 VAL A  15      10.475  -7.573   5.187  1.00  0.00           H  
ATOM    228 HG12 VAL A  15      12.146  -7.031   5.590  1.00  0.00           H  
ATOM    229 HG13 VAL A  15      10.853  -5.812   5.344  1.00  0.00           H  
ATOM    230 HG21 VAL A  15      12.578  -8.035   1.991  1.00  0.00           H  
ATOM    231 HG22 VAL A  15      13.228  -8.201   3.660  1.00  0.00           H  
ATOM    232 HG23 VAL A  15      11.633  -8.925   3.237  1.00  0.00           H  
ATOM    233  N   MET A  16       9.757  -4.200   2.741  1.00  0.00           N  
ATOM    234  CA  MET A  16       9.066  -3.015   3.182  1.00  0.00           C  
ATOM    235  C   MET A  16       7.763  -2.919   2.455  1.00  0.00           C  
ATOM    236  O   MET A  16       6.709  -3.028   3.079  1.00  0.00           O  
ATOM    237  CB  MET A  16       9.895  -1.738   2.915  1.00  0.00           C  
ATOM    238  CG  MET A  16      11.021  -1.535   3.943  1.00  0.00           C  
ATOM    239  SD  MET A  16      12.195  -0.230   3.466  1.00  0.00           S  
ATOM    240  CE  MET A  16      13.384  -0.540   4.800  1.00  0.00           C  
ATOM    241  H   MET A  16      10.506  -4.025   2.109  1.00  0.00           H  
ATOM    242  HA  MET A  16       8.859  -3.096   4.239  1.00  0.00           H  
ATOM    243  HB2 MET A  16      10.338  -1.836   1.905  1.00  0.00           H  
ATOM    244  HB3 MET A  16       9.272  -0.818   2.909  1.00  0.00           H  
ATOM    245  HG2 MET A  16      10.563  -1.298   4.927  1.00  0.00           H  
ATOM    246  HG3 MET A  16      11.568  -2.495   4.062  1.00  0.00           H  
ATOM    247  HE1 MET A  16      13.777  -1.579   4.749  1.00  0.00           H  
ATOM    248  HE2 MET A  16      14.249   0.155   4.728  1.00  0.00           H  
ATOM    249  HE3 MET A  16      12.912  -0.398   5.796  1.00  0.00           H  
ATOM    250  N   MET A  17       7.795  -2.719   1.116  1.00  0.00           N  
ATOM    251  CA  MET A  17       6.591  -2.438   0.362  1.00  0.00           C  
ATOM    252  C   MET A  17       5.858  -3.710   0.079  1.00  0.00           C  
ATOM    253  O   MET A  17       4.665  -3.683  -0.205  1.00  0.00           O  
ATOM    254  CB  MET A  17       6.870  -1.814  -1.027  1.00  0.00           C  
ATOM    255  CG  MET A  17       7.913  -0.687  -1.023  1.00  0.00           C  
ATOM    256  SD  MET A  17       7.903   0.321  -2.542  1.00  0.00           S  
ATOM    257  CE  MET A  17       8.426  -0.961  -3.719  1.00  0.00           C  
ATOM    258  H   MET A  17       8.649  -2.751   0.587  1.00  0.00           H  
ATOM    259  HA  MET A  17       5.933  -1.801   0.971  1.00  0.00           H  
ATOM    260  HB2 MET A  17       7.246  -2.595  -1.727  1.00  0.00           H  
ATOM    261  HB3 MET A  17       5.911  -1.424  -1.435  1.00  0.00           H  
ATOM    262  HG2 MET A  17       7.735  -0.059  -0.131  1.00  0.00           H  
ATOM    263  HG3 MET A  17       8.925  -1.110  -0.874  1.00  0.00           H  
ATOM    264  HE1 MET A  17       9.365  -1.452  -3.384  1.00  0.00           H  
ATOM    265  HE2 MET A  17       7.650  -1.747  -3.833  1.00  0.00           H  
ATOM    266  HE3 MET A  17       8.610  -0.521  -4.723  1.00  0.00           H  
ATOM    267  N   GLY A  18       6.538  -4.878   0.174  1.00  0.00           N  
ATOM    268  CA  GLY A  18       5.882  -6.156   0.051  1.00  0.00           C  
ATOM    269  C   GLY A  18       4.921  -6.321   1.185  1.00  0.00           C  
ATOM    270  O   GLY A  18       3.781  -6.720   0.975  1.00  0.00           O  
ATOM    271  H   GLY A  18       7.514  -4.910   0.383  1.00  0.00           H  
ATOM    272  HA2 GLY A  18       5.342  -6.178  -0.883  1.00  0.00           H  
ATOM    273  HA3 GLY A  18       6.634  -6.923   0.135  1.00  0.00           H  
ATOM    274  N   LEU A  19       5.356  -5.947   2.411  1.00  0.00           N  
ATOM    275  CA  LEU A  19       4.562  -6.028   3.610  1.00  0.00           C  
ATOM    276  C   LEU A  19       3.370  -5.108   3.520  1.00  0.00           C  
ATOM    277  O   LEU A  19       2.233  -5.580   3.553  1.00  0.00           O  
ATOM    278  CB  LEU A  19       5.439  -5.732   4.859  1.00  0.00           C  
ATOM    279  CG  LEU A  19       4.800  -5.813   6.273  1.00  0.00           C  
ATOM    280  CD1 LEU A  19       4.146  -4.490   6.726  1.00  0.00           C  
ATOM    281  CD2 LEU A  19       3.876  -7.030   6.472  1.00  0.00           C  
ATOM    282  H   LEU A  19       6.263  -5.549   2.540  1.00  0.00           H  
ATOM    283  HA  LEU A  19       4.197  -7.043   3.679  1.00  0.00           H  
ATOM    284  HB2 LEU A  19       6.257  -6.489   4.842  1.00  0.00           H  
ATOM    285  HB3 LEU A  19       5.922  -4.740   4.750  1.00  0.00           H  
ATOM    286  HG  LEU A  19       5.661  -5.961   6.972  1.00  0.00           H  
ATOM    287 HD11 LEU A  19       4.847  -3.643   6.560  1.00  0.00           H  
ATOM    288 HD12 LEU A  19       3.212  -4.296   6.162  1.00  0.00           H  
ATOM    289 HD13 LEU A  19       3.902  -4.536   7.808  1.00  0.00           H  
ATOM    290 HD21 LEU A  19       4.404  -7.965   6.193  1.00  0.00           H  
ATOM    291 HD22 LEU A  19       3.567  -7.103   7.536  1.00  0.00           H  
ATOM    292 HD23 LEU A  19       2.961  -6.937   5.849  1.00  0.00           H  
ATOM    293  N   ALA A  20       3.598  -3.773   3.457  1.00  0.00           N  
ATOM    294  CA  ALA A  20       2.511  -2.823   3.593  1.00  0.00           C  
ATOM    295  C   ALA A  20       1.677  -2.670   2.377  1.00  0.00           C  
ATOM    296  O   ALA A  20       0.457  -2.740   2.471  1.00  0.00           O  
ATOM    297  CB  ALA A  20       2.906  -1.431   4.107  1.00  0.00           C  
ATOM    298  H   ALA A  20       4.502  -3.407   3.213  1.00  0.00           H  
ATOM    299  HA  ALA A  20       1.821  -3.269   4.302  1.00  0.00           H  
ATOM    300  HB1 ALA A  20       3.594  -1.525   4.972  1.00  0.00           H  
ATOM    301  HB2 ALA A  20       3.397  -0.837   3.313  1.00  0.00           H  
ATOM    302  HB3 ALA A  20       2.006  -0.872   4.442  1.00  0.00           H  
ATOM    303  N   ALA A  21       2.308  -2.395   1.212  1.00  0.00           N  
ATOM    304  CA  ALA A  21       1.616  -2.234  -0.045  1.00  0.00           C  
ATOM    305  C   ALA A  21       0.756  -3.406  -0.452  1.00  0.00           C  
ATOM    306  O   ALA A  21      -0.201  -3.192  -1.192  1.00  0.00           O  
ATOM    307  CB  ALA A  21       2.489  -1.786  -1.231  1.00  0.00           C  
ATOM    308  H   ALA A  21       3.301  -2.313   1.168  1.00  0.00           H  
ATOM    309  HA  ALA A  21       0.943  -1.405   0.132  1.00  0.00           H  
ATOM    310  HB1 ALA A  21       3.165  -0.965  -0.911  1.00  0.00           H  
ATOM    311  HB2 ALA A  21       3.095  -2.622  -1.632  1.00  0.00           H  
ATOM    312  HB3 ALA A  21       1.844  -1.403  -2.052  1.00  0.00           H  
ATOM    313  N   ILE A  22       1.034  -4.663   0.017  1.00  0.00           N  
ATOM    314  CA  ILE A  22       0.079  -5.732  -0.225  1.00  0.00           C  
ATOM    315  C   ILE A  22      -1.051  -5.703   0.760  1.00  0.00           C  
ATOM    316  O   ILE A  22      -2.185  -5.987   0.389  1.00  0.00           O  
ATOM    317  CB  ILE A  22       0.595  -7.153  -0.323  1.00  0.00           C  
ATOM    318  CG1 ILE A  22       1.023  -7.829   0.997  1.00  0.00           C  
ATOM    319  CG2 ILE A  22       1.657  -7.215  -1.442  1.00  0.00           C  
ATOM    320  CD1 ILE A  22      -0.099  -8.652   1.643  1.00  0.00           C  
ATOM    321  H   ILE A  22       1.848  -4.896   0.562  1.00  0.00           H  
ATOM    322  HA  ILE A  22      -0.348  -5.571  -1.200  1.00  0.00           H  
ATOM    323  HB  ILE A  22      -0.280  -7.746  -0.653  1.00  0.00           H  
ATOM    324 HG12 ILE A  22       1.864  -8.519   0.768  1.00  0.00           H  
ATOM    325 HG13 ILE A  22       1.386  -7.055   1.701  1.00  0.00           H  
ATOM    326 HG21 ILE A  22       1.231  -6.837  -2.395  1.00  0.00           H  
ATOM    327 HG22 ILE A  22       2.543  -6.599  -1.188  1.00  0.00           H  
ATOM    328 HG23 ILE A  22       1.988  -8.264  -1.597  1.00  0.00           H  
ATOM    329 HD11 ILE A  22      -0.460  -9.422   0.930  1.00  0.00           H  
ATOM    330 HD12 ILE A  22       0.266  -9.137   2.570  1.00  0.00           H  
ATOM    331 HD13 ILE A  22      -0.967  -8.015   1.909  1.00  0.00           H  
ATOM    332  N   GLY A  23      -0.773  -5.385   2.049  1.00  0.00           N  
ATOM    333  CA  GLY A  23      -1.756  -5.385   3.122  1.00  0.00           C  
ATOM    334  C   GLY A  23      -2.847  -4.395   2.833  1.00  0.00           C  
ATOM    335  O   GLY A  23      -4.038  -4.657   3.019  1.00  0.00           O  
ATOM    336  H   GLY A  23       0.178  -5.207   2.302  1.00  0.00           H  
ATOM    337  HA2 GLY A  23      -2.191  -6.371   3.173  1.00  0.00           H  
ATOM    338  HA3 GLY A  23      -1.243  -5.085   4.023  1.00  0.00           H  
ATOM    339  N   ALA A  24      -2.401  -3.254   2.264  1.00  0.00           N  
ATOM    340  CA  ALA A  24      -3.165  -2.251   1.588  1.00  0.00           C  
ATOM    341  C   ALA A  24      -3.961  -2.888   0.497  1.00  0.00           C  
ATOM    342  O   ALA A  24      -5.169  -3.015   0.633  1.00  0.00           O  
ATOM    343  CB  ALA A  24      -2.211  -1.206   0.973  1.00  0.00           C  
ATOM    344  H   ALA A  24      -1.419  -3.111   2.176  1.00  0.00           H  
ATOM    345  HA  ALA A  24      -3.855  -1.784   2.278  1.00  0.00           H  
ATOM    346  HB1 ALA A  24      -1.553  -0.791   1.763  1.00  0.00           H  
ATOM    347  HB2 ALA A  24      -1.532  -1.651   0.221  1.00  0.00           H  
ATOM    348  HB3 ALA A  24      -2.777  -0.382   0.500  1.00  0.00           H  
ATOM    349  N   ALA A  25      -3.280  -3.347  -0.575  1.00  0.00           N  
ATOM    350  CA  ALA A  25      -3.851  -3.591  -1.889  1.00  0.00           C  
ATOM    351  C   ALA A  25      -4.918  -4.650  -1.909  1.00  0.00           C  
ATOM    352  O   ALA A  25      -5.855  -4.571  -2.702  1.00  0.00           O  
ATOM    353  CB  ALA A  25      -2.785  -4.005  -2.920  1.00  0.00           C  
ATOM    354  H   ALA A  25      -2.291  -3.475  -0.477  1.00  0.00           H  
ATOM    355  HA  ALA A  25      -4.304  -2.662  -2.210  1.00  0.00           H  
ATOM    356  HB1 ALA A  25      -2.020  -3.205  -3.010  1.00  0.00           H  
ATOM    357  HB2 ALA A  25      -2.277  -4.942  -2.608  1.00  0.00           H  
ATOM    358  HB3 ALA A  25      -3.237  -4.158  -3.923  1.00  0.00           H  
ATOM    359  N   ILE A  26      -4.800  -5.658  -1.017  1.00  0.00           N  
ATOM    360  CA  ILE A  26      -5.758  -6.721  -0.840  1.00  0.00           C  
ATOM    361  C   ILE A  26      -6.996  -6.188  -0.197  1.00  0.00           C  
ATOM    362  O   ILE A  26      -8.074  -6.503  -0.679  1.00  0.00           O  
ATOM    363  CB  ILE A  26      -5.193  -7.865  -0.007  1.00  0.00           C  
ATOM    364  CG1 ILE A  26      -3.979  -8.528  -0.711  1.00  0.00           C  
ATOM    365  CG2 ILE A  26      -6.271  -8.918   0.349  1.00  0.00           C  
ATOM    366  CD1 ILE A  26      -4.309  -9.236  -2.031  1.00  0.00           C  
ATOM    367  H   ILE A  26      -4.021  -5.695  -0.397  1.00  0.00           H  
ATOM    368  HA  ILE A  26      -6.064  -7.073  -1.814  1.00  0.00           H  
ATOM    369  HB  ILE A  26      -4.835  -7.414   0.946  1.00  0.00           H  
ATOM    370 HG12 ILE A  26      -3.199  -7.767  -0.912  1.00  0.00           H  
ATOM    371 HG13 ILE A  26      -3.539  -9.274  -0.012  1.00  0.00           H  
ATOM    372 HG21 ILE A  26      -6.784  -9.280  -0.566  1.00  0.00           H  
ATOM    373 HG22 ILE A  26      -5.798  -9.784   0.857  1.00  0.00           H  
ATOM    374 HG23 ILE A  26      -7.031  -8.497   1.040  1.00  0.00           H  
ATOM    375 HD11 ILE A  26      -5.054 -10.043  -1.874  1.00  0.00           H  
ATOM    376 HD12 ILE A  26      -4.711  -8.517  -2.775  1.00  0.00           H  
ATOM    377 HD13 ILE A  26      -3.388  -9.691  -2.454  1.00  0.00           H  
ATOM    378  N   GLY A  27      -6.908  -5.387   0.892  1.00  0.00           N  
ATOM    379  CA  GLY A  27      -8.114  -4.994   1.586  1.00  0.00           C  
ATOM    380  C   GLY A  27      -8.884  -3.920   0.954  1.00  0.00           C  
ATOM    381  O   GLY A  27     -10.101  -3.950   0.988  1.00  0.00           O  
ATOM    382  H   GLY A  27      -6.038  -5.110   1.308  1.00  0.00           H  
ATOM    383  HA2 GLY A  27      -8.749  -5.855   1.644  1.00  0.00           H  
ATOM    384  HA3 GLY A  27      -7.880  -4.563   2.519  1.00  0.00           H  
ATOM    385  N   ILE A  28      -8.221  -2.917   0.367  1.00  0.00           N  
ATOM    386  CA  ILE A  28      -8.920  -1.917  -0.397  1.00  0.00           C  
ATOM    387  C   ILE A  28      -9.321  -2.468  -1.742  1.00  0.00           C  
ATOM    388  O   ILE A  28     -10.131  -1.872  -2.448  1.00  0.00           O  
ATOM    389  CB  ILE A  28      -8.114  -0.660  -0.551  1.00  0.00           C  
ATOM    390  CG1 ILE A  28      -6.632  -0.952  -0.837  1.00  0.00           C  
ATOM    391  CG2 ILE A  28      -8.305   0.138   0.749  1.00  0.00           C  
ATOM    392  CD1 ILE A  28      -5.929   0.078  -1.718  1.00  0.00           C  
ATOM    393  H   ILE A  28      -7.224  -2.856   0.375  1.00  0.00           H  
ATOM    394  HA  ILE A  28      -9.837  -1.663   0.117  1.00  0.00           H  
ATOM    395  HB  ILE A  28      -8.525  -0.080  -1.390  1.00  0.00           H  
ATOM    396 HG12 ILE A  28      -6.109  -0.953   0.144  1.00  0.00           H  
ATOM    397 HG13 ILE A  28      -6.539  -1.973  -1.277  1.00  0.00           H  
ATOM    398 HG21 ILE A  28      -9.386   0.269   0.968  1.00  0.00           H  
ATOM    399 HG22 ILE A  28      -7.831  -0.381   1.609  1.00  0.00           H  
ATOM    400 HG23 ILE A  28      -7.850   1.142   0.639  1.00  0.00           H  
ATOM    401 HD11 ILE A  28      -6.000   1.088  -1.261  1.00  0.00           H  
ATOM    402 HD12 ILE A  28      -4.852  -0.186  -1.814  1.00  0.00           H  
ATOM    403 HD13 ILE A  28      -6.386   0.103  -2.728  1.00  0.00           H  
ATOM    404  N   GLY A  29      -8.804  -3.666  -2.086  1.00  0.00           N  
ATOM    405  CA  GLY A  29      -9.301  -4.451  -3.181  1.00  0.00           C  
ATOM    406  C   GLY A  29     -10.600  -5.092  -2.780  1.00  0.00           C  
ATOM    407  O   GLY A  29     -11.574  -5.020  -3.523  1.00  0.00           O  
ATOM    408  H   GLY A  29      -8.110  -4.104  -1.512  1.00  0.00           H  
ATOM    409  HA2 GLY A  29      -9.467  -3.805  -4.033  1.00  0.00           H  
ATOM    410  HA3 GLY A  29      -8.577  -5.230  -3.366  1.00  0.00           H  
ATOM    411  N   ILE A  30     -10.624  -5.779  -1.606  1.00  0.00           N  
ATOM    412  CA  ILE A  30     -11.802  -6.448  -1.080  1.00  0.00           C  
ATOM    413  C   ILE A  30     -12.893  -5.478  -0.719  1.00  0.00           C  
ATOM    414  O   ILE A  30     -13.928  -5.416  -1.374  1.00  0.00           O  
ATOM    415  CB  ILE A  30     -11.475  -7.437   0.031  1.00  0.00           C  
ATOM    416  CG1 ILE A  30     -10.637  -8.561  -0.621  1.00  0.00           C  
ATOM    417  CG2 ILE A  30     -12.755  -8.012   0.685  1.00  0.00           C  
ATOM    418  CD1 ILE A  30     -10.035  -9.561   0.369  1.00  0.00           C  
ATOM    419  H   ILE A  30      -9.821  -5.777  -0.984  1.00  0.00           H  
ATOM    420  HA  ILE A  30     -12.197  -7.040  -1.896  1.00  0.00           H  
ATOM    421  HB  ILE A  30     -10.865  -6.933   0.813  1.00  0.00           H  
ATOM    422 HG12 ILE A  30     -11.293  -9.087  -1.349  1.00  0.00           H  
ATOM    423 HG13 ILE A  30      -9.812  -8.106  -1.206  1.00  0.00           H  
ATOM    424 HG21 ILE A  30     -13.411  -8.466  -0.087  1.00  0.00           H  
ATOM    425 HG22 ILE A  30     -12.496  -8.792   1.430  1.00  0.00           H  
ATOM    426 HG23 ILE A  30     -13.324  -7.225   1.220  1.00  0.00           H  
ATOM    427 HD11 ILE A  30      -9.418  -9.029   1.125  1.00  0.00           H  
ATOM    428 HD12 ILE A  30     -10.830 -10.129   0.896  1.00  0.00           H  
ATOM    429 HD13 ILE A  30      -9.386 -10.286  -0.166  1.00  0.00           H  
ATOM    430  N   LEU A  31     -12.651  -4.727   0.373  1.00  0.00           N  
ATOM    431  CA  LEU A  31     -13.511  -3.787   1.038  1.00  0.00           C  
ATOM    432  C   LEU A  31     -13.827  -2.595   0.189  1.00  0.00           C  
ATOM    433  O   LEU A  31     -14.967  -2.149   0.203  1.00  0.00           O  
ATOM    434  CB  LEU A  31     -12.877  -3.327   2.383  1.00  0.00           C  
ATOM    435  CG  LEU A  31     -13.785  -3.546   3.615  1.00  0.00           C  
ATOM    436  CD1 LEU A  31     -13.006  -3.284   4.918  1.00  0.00           C  
ATOM    437  CD2 LEU A  31     -15.081  -2.710   3.564  1.00  0.00           C  
ATOM    438  H   LEU A  31     -11.770  -4.830   0.829  1.00  0.00           H  
ATOM    439  HA  LEU A  31     -14.455  -4.288   1.205  1.00  0.00           H  
ATOM    440  HB2 LEU A  31     -11.931  -3.907   2.549  1.00  0.00           H  
ATOM    441  HB3 LEU A  31     -12.578  -2.257   2.346  1.00  0.00           H  
ATOM    442  HG  LEU A  31     -14.083  -4.620   3.623  1.00  0.00           H  
ATOM    443 HD11 LEU A  31     -12.117  -3.946   4.974  1.00  0.00           H  
ATOM    444 HD12 LEU A  31     -12.662  -2.228   4.955  1.00  0.00           H  
ATOM    445 HD13 LEU A  31     -13.651  -3.480   5.800  1.00  0.00           H  
ATOM    446 HD21 LEU A  31     -14.839  -1.629   3.489  1.00  0.00           H  
ATOM    447 HD22 LEU A  31     -15.702  -2.995   2.688  1.00  0.00           H  
ATOM    448 HD23 LEU A  31     -15.680  -2.877   4.483  1.00  0.00           H  
ATOM    449  N   GLY A  32     -12.843  -2.060  -0.574  1.00  0.00           N  
ATOM    450  CA  GLY A  32     -13.032  -0.916  -1.429  1.00  0.00           C  
ATOM    451  C   GLY A  32     -13.648  -1.330  -2.736  1.00  0.00           C  
ATOM    452  O   GLY A  32     -14.217  -0.492  -3.434  1.00  0.00           O  
ATOM    453  H   GLY A  32     -11.920  -2.426  -0.598  1.00  0.00           H  
ATOM    454  HA2 GLY A  32     -13.683  -0.211  -0.934  1.00  0.00           H  
ATOM    455  HA3 GLY A  32     -12.055  -0.505  -1.627  1.00  0.00           H  
ATOM    456  N   GLY A  33     -13.567  -2.641  -3.095  1.00  0.00           N  
ATOM    457  CA  GLY A  33     -14.201  -3.158  -4.285  1.00  0.00           C  
ATOM    458  C   GLY A  33     -15.651  -3.434  -4.014  1.00  0.00           C  
ATOM    459  O   GLY A  33     -16.492  -3.267  -4.894  1.00  0.00           O  
ATOM    460  H   GLY A  33     -13.082  -3.330  -2.545  1.00  0.00           H  
ATOM    461  HA2 GLY A  33     -14.122  -2.429  -5.079  1.00  0.00           H  
ATOM    462  HA3 GLY A  33     -13.722  -4.096  -4.518  1.00  0.00           H  
ATOM    463  N   LYS A  34     -15.961  -3.850  -2.761  1.00  0.00           N  
ATOM    464  CA  LYS A  34     -17.277  -4.166  -2.257  1.00  0.00           C  
ATOM    465  C   LYS A  34     -18.058  -2.899  -2.103  1.00  0.00           C  
ATOM    466  O   LYS A  34     -19.263  -2.855  -2.341  1.00  0.00           O  
ATOM    467  CB  LYS A  34     -17.174  -4.819  -0.857  1.00  0.00           C  
ATOM    468  CG  LYS A  34     -18.495  -5.341  -0.265  1.00  0.00           C  
ATOM    469  CD  LYS A  34     -18.394  -5.869   1.182  1.00  0.00           C  
ATOM    470  CE  LYS A  34     -17.653  -7.208   1.361  1.00  0.00           C  
ATOM    471  NZ  LYS A  34     -16.179  -7.061   1.285  1.00  0.00           N  
ATOM    472  H   LYS A  34     -15.236  -3.959  -2.085  1.00  0.00           H  
ATOM    473  HA  LYS A  34     -17.770  -4.816  -2.965  1.00  0.00           H  
ATOM    474  HB2 LYS A  34     -16.475  -5.673  -0.945  1.00  0.00           H  
ATOM    475  HB3 LYS A  34     -16.721  -4.100  -0.140  1.00  0.00           H  
ATOM    476  HG2 LYS A  34     -19.229  -4.505  -0.251  1.00  0.00           H  
ATOM    477  HG3 LYS A  34     -18.903  -6.139  -0.922  1.00  0.00           H  
ATOM    478  HD2 LYS A  34     -17.944  -5.093   1.837  1.00  0.00           H  
ATOM    479  HD3 LYS A  34     -19.439  -6.032   1.532  1.00  0.00           H  
ATOM    480  HE2 LYS A  34     -17.881  -7.628   2.365  1.00  0.00           H  
ATOM    481  HE3 LYS A  34     -17.968  -7.935   0.584  1.00  0.00           H  
ATOM    482  HZ1 LYS A  34     -15.856  -6.415   2.034  1.00  0.00           H  
ATOM    483  HZ2 LYS A  34     -15.732  -7.992   1.412  1.00  0.00           H  
ATOM    484  HZ3 LYS A  34     -15.917  -6.674   0.356  1.00  0.00           H  
ATOM    485  N   PHE A  35     -17.345  -1.823  -1.707  1.00  0.00           N  
ATOM    486  CA  PHE A  35     -17.858  -0.504  -1.523  1.00  0.00           C  
ATOM    487  C   PHE A  35     -18.352   0.084  -2.827  1.00  0.00           C  
ATOM    488  O   PHE A  35     -19.393   0.740  -2.852  1.00  0.00           O  
ATOM    489  CB  PHE A  35     -16.713   0.349  -0.929  1.00  0.00           C  
ATOM    490  CG  PHE A  35     -16.985   0.769   0.490  1.00  0.00           C  
ATOM    491  CD1 PHE A  35     -17.215  -0.180   1.506  1.00  0.00           C  
ATOM    492  CD2 PHE A  35     -16.960   2.126   0.834  1.00  0.00           C  
ATOM    493  CE1 PHE A  35     -17.408   0.227   2.834  1.00  0.00           C  
ATOM    494  CE2 PHE A  35     -17.152   2.535   2.155  1.00  0.00           C  
ATOM    495  CZ  PHE A  35     -17.373   1.589   3.157  1.00  0.00           C  
ATOM    496  H   PHE A  35     -16.377  -1.878  -1.456  1.00  0.00           H  
ATOM    497  HA  PHE A  35     -18.692  -0.598  -0.843  1.00  0.00           H  
ATOM    498  HB2 PHE A  35     -15.794  -0.264  -0.893  1.00  0.00           H  
ATOM    499  HB3 PHE A  35     -16.433   1.206  -1.560  1.00  0.00           H  
ATOM    500  HD1 PHE A  35     -17.230  -1.234   1.271  1.00  0.00           H  
ATOM    501  HD2 PHE A  35     -16.790   2.863   0.072  1.00  0.00           H  
ATOM    502  HE1 PHE A  35     -17.572  -0.508   3.607  1.00  0.00           H  
ATOM    503  HE2 PHE A  35     -17.116   3.583   2.407  1.00  0.00           H  
ATOM    504  HZ  PHE A  35     -17.489   1.929   4.176  1.00  0.00           H  
ATOM    505  N   LEU A  36     -17.624  -0.156  -3.951  1.00  0.00           N  
ATOM    506  CA  LEU A  36     -18.019   0.303  -5.268  1.00  0.00           C  
ATOM    507  C   LEU A  36     -19.136  -0.529  -5.873  1.00  0.00           C  
ATOM    508  O   LEU A  36     -19.804  -0.092  -6.804  1.00  0.00           O  
ATOM    509  CB  LEU A  36     -16.838   0.436  -6.261  1.00  0.00           C  
ATOM    510  CG  LEU A  36     -16.871   1.734  -7.121  1.00  0.00           C  
ATOM    511  CD1 LEU A  36     -15.471   2.060  -7.666  1.00  0.00           C  
ATOM    512  CD2 LEU A  36     -17.906   1.763  -8.268  1.00  0.00           C  
ATOM    513  H   LEU A  36     -16.782  -0.689  -3.919  1.00  0.00           H  
ATOM    514  HA  LEU A  36     -18.386   1.308  -5.120  1.00  0.00           H  
ATOM    515  HB2 LEU A  36     -15.912   0.493  -5.645  1.00  0.00           H  
ATOM    516  HB3 LEU A  36     -16.740  -0.458  -6.909  1.00  0.00           H  
ATOM    517  HG  LEU A  36     -17.139   2.570  -6.434  1.00  0.00           H  
ATOM    518 HD11 LEU A  36     -14.744   2.128  -6.829  1.00  0.00           H  
ATOM    519 HD12 LEU A  36     -15.142   1.268  -8.371  1.00  0.00           H  
ATOM    520 HD13 LEU A  36     -15.492   3.036  -8.197  1.00  0.00           H  
ATOM    521 HD21 LEU A  36     -17.802   0.870  -8.915  1.00  0.00           H  
ATOM    522 HD22 LEU A  36     -18.941   1.803  -7.877  1.00  0.00           H  
ATOM    523 HD23 LEU A  36     -17.763   2.675  -8.884  1.00  0.00           H  
ATOM    524  N   GLU A  37     -19.417  -1.751  -5.350  1.00  0.00           N  
ATOM    525  CA  GLU A  37     -20.550  -2.542  -5.806  1.00  0.00           C  
ATOM    526  C   GLU A  37     -21.838  -1.929  -5.327  1.00  0.00           C  
ATOM    527  O   GLU A  37     -22.871  -2.076  -5.977  1.00  0.00           O  
ATOM    528  CB  GLU A  37     -20.526  -4.015  -5.347  1.00  0.00           C  
ATOM    529  CG  GLU A  37     -19.408  -4.835  -6.012  1.00  0.00           C  
ATOM    530  CD  GLU A  37     -19.456  -6.281  -5.522  1.00  0.00           C  
ATOM    531  OE1 GLU A  37     -19.281  -6.500  -4.294  1.00  0.00           O  
ATOM    532  OE2 GLU A  37     -19.665  -7.188  -6.371  1.00  0.00           O  
ATOM    533  H   GLU A  37     -18.887  -2.140  -4.601  1.00  0.00           H  
ATOM    534  HA  GLU A  37     -20.567  -2.534  -6.884  1.00  0.00           H  
ATOM    535  HB2 GLU A  37     -20.411  -4.040  -4.246  1.00  0.00           H  
ATOM    536  HB3 GLU A  37     -21.495  -4.500  -5.604  1.00  0.00           H  
ATOM    537  HG2 GLU A  37     -19.542  -4.807  -7.114  1.00  0.00           H  
ATOM    538  HG3 GLU A  37     -18.420  -4.400  -5.772  1.00  0.00           H  
ATOM    539  N   GLY A  38     -21.783  -1.187  -4.197  1.00  0.00           N  
ATOM    540  CA  GLY A  38     -22.894  -0.423  -3.696  1.00  0.00           C  
ATOM    541  C   GLY A  38     -23.009   0.883  -4.434  1.00  0.00           C  
ATOM    542  O   GLY A  38     -24.102   1.430  -4.552  1.00  0.00           O  
ATOM    543  H   GLY A  38     -20.935  -1.091  -3.683  1.00  0.00           H  
ATOM    544  HA2 GLY A  38     -23.802  -0.991  -3.831  1.00  0.00           H  
ATOM    545  HA3 GLY A  38     -22.677  -0.209  -2.661  1.00  0.00           H  
ATOM    546  N   ALA A  39     -21.867   1.419  -4.933  1.00  0.00           N  
ATOM    547  CA  ALA A  39     -21.770   2.713  -5.552  1.00  0.00           C  
ATOM    548  C   ALA A  39     -22.289   2.777  -6.963  1.00  0.00           C  
ATOM    549  O   ALA A  39     -22.749   3.831  -7.399  1.00  0.00           O  
ATOM    550  CB  ALA A  39     -20.341   3.281  -5.535  1.00  0.00           C  
ATOM    551  H   ALA A  39     -20.993   0.964  -4.826  1.00  0.00           H  
ATOM    552  HA  ALA A  39     -22.347   3.370  -4.953  1.00  0.00           H  
ATOM    553  HB1 ALA A  39     -19.953   3.281  -4.495  1.00  0.00           H  
ATOM    554  HB2 ALA A  39     -19.665   2.669  -6.159  1.00  0.00           H  
ATOM    555  HB3 ALA A  39     -20.325   4.326  -5.910  1.00  0.00           H  
ATOM    556  N   ALA A  40     -22.180   1.658  -7.716  1.00  0.00           N  
ATOM    557  CA  ALA A  40     -22.293   1.626  -9.150  1.00  0.00           C  
ATOM    558  C   ALA A  40     -23.687   1.839  -9.654  1.00  0.00           C  
ATOM    559  O   ALA A  40     -23.914   2.666 -10.536  1.00  0.00           O  
ATOM    560  CB  ALA A  40     -21.764   0.300  -9.728  1.00  0.00           C  
ATOM    561  H   ALA A  40     -21.904   0.789  -7.323  1.00  0.00           H  
ATOM    562  HA  ALA A  40     -21.689   2.437  -9.511  1.00  0.00           H  
ATOM    563  HB1 ALA A  40     -20.703   0.157  -9.429  1.00  0.00           H  
ATOM    564  HB2 ALA A  40     -22.348  -0.563  -9.343  1.00  0.00           H  
ATOM    565  HB3 ALA A  40     -21.812   0.301 -10.838  1.00  0.00           H  
ATOM    566  N   ARG A  41     -24.647   1.066  -9.106  1.00  0.00           N  
ATOM    567  CA  ARG A  41     -26.007   0.992  -9.591  1.00  0.00           C  
ATOM    568  C   ARG A  41     -26.789   2.239  -9.258  1.00  0.00           C  
ATOM    569  O   ARG A  41     -27.578   2.718 -10.070  1.00  0.00           O  
ATOM    570  CB  ARG A  41     -26.768  -0.280  -9.119  1.00  0.00           C  
ATOM    571  CG  ARG A  41     -27.023  -0.463  -7.605  1.00  0.00           C  
ATOM    572  CD  ARG A  41     -25.780  -0.790  -6.762  1.00  0.00           C  
ATOM    573  NE  ARG A  41     -26.208  -1.005  -5.337  1.00  0.00           N  
ATOM    574  CZ  ARG A  41     -26.218  -2.225  -4.716  1.00  0.00           C  
ATOM    575  NH1 ARG A  41     -25.860  -3.366  -5.374  1.00  0.00           N  
ATOM    576  NH2 ARG A  41     -26.590  -2.299  -3.403  1.00  0.00           N  
ATOM    577  H   ARG A  41     -24.417   0.449  -8.355  1.00  0.00           H  
ATOM    578  HA  ARG A  41     -25.948   0.931 -10.670  1.00  0.00           H  
ATOM    579  HB2 ARG A  41     -27.759  -0.293  -9.627  1.00  0.00           H  
ATOM    580  HB3 ARG A  41     -26.209  -1.172  -9.479  1.00  0.00           H  
ATOM    581  HG2 ARG A  41     -27.529   0.439  -7.201  1.00  0.00           H  
ATOM    582  HG3 ARG A  41     -27.734  -1.315  -7.502  1.00  0.00           H  
ATOM    583  HD2 ARG A  41     -25.257  -1.687  -7.159  1.00  0.00           H  
ATOM    584  HD3 ARG A  41     -25.062   0.056  -6.756  1.00  0.00           H  
ATOM    585  HE  ARG A  41     -26.481  -0.203  -4.806  1.00  0.00           H  
ATOM    586 HH11 ARG A  41     -25.581  -3.320  -6.333  1.00  0.00           H  
ATOM    587 HH12 ARG A  41     -25.871  -4.243  -4.896  1.00  0.00           H  
ATOM    588 HH21 ARG A  41     -26.851  -1.469  -2.910  1.00  0.00           H  
ATOM    589 HH22 ARG A  41     -26.598  -3.184  -2.937  1.00  0.00           H  
ATOM    590  N   GLN A  42     -26.558   2.801  -8.047  1.00  0.00           N  
ATOM    591  CA  GLN A  42     -27.137   4.042  -7.578  1.00  0.00           C  
ATOM    592  C   GLN A  42     -26.257   5.168  -8.103  1.00  0.00           C  
ATOM    593  O   GLN A  42     -25.226   4.844  -8.690  1.00  0.00           O  
ATOM    594  CB  GLN A  42     -27.354   3.959  -6.046  1.00  0.00           C  
ATOM    595  CG  GLN A  42     -26.075   4.091  -5.220  1.00  0.00           C  
ATOM    596  CD  GLN A  42     -26.389   3.811  -3.746  1.00  0.00           C  
ATOM    597  OE1 GLN A  42     -26.717   2.676  -3.380  1.00  0.00           O  
ATOM    598  NE2 GLN A  42     -26.283   4.873  -2.890  1.00  0.00           N  
ATOM    599  H   GLN A  42     -25.860   2.407  -7.451  1.00  0.00           H  
ATOM    600  HA  GLN A  42     -28.117   4.182  -8.007  1.00  0.00           H  
ATOM    601  HB2 GLN A  42     -28.083   4.732  -5.723  1.00  0.00           H  
ATOM    602  HB3 GLN A  42     -27.828   2.974  -5.835  1.00  0.00           H  
ATOM    603  HG2 GLN A  42     -25.313   3.368  -5.577  1.00  0.00           H  
ATOM    604  HG3 GLN A  42     -25.678   5.120  -5.348  1.00  0.00           H  
ATOM    605 HE21 GLN A  42     -26.008   5.769  -3.239  1.00  0.00           H  
ATOM    606 HE22 GLN A  42     -26.481   4.754  -1.917  1.00  0.00           H  
ATOM    607  N   PRO A  43     -26.550   6.473  -8.003  1.00  0.00           N  
ATOM    608  CA  PRO A  43     -25.750   7.516  -8.629  1.00  0.00           C  
ATOM    609  C   PRO A  43     -24.436   7.642  -7.924  1.00  0.00           C  
ATOM    610  O   PRO A  43     -24.328   7.207  -6.782  1.00  0.00           O  
ATOM    611  CB  PRO A  43     -26.589   8.791  -8.470  1.00  0.00           C  
ATOM    612  CG  PRO A  43     -27.424   8.547  -7.213  1.00  0.00           C  
ATOM    613  CD  PRO A  43     -27.661   7.034  -7.238  1.00  0.00           C  
ATOM    614  HA  PRO A  43     -25.545   7.287  -9.659  1.00  0.00           H  
ATOM    615  HB2 PRO A  43     -25.981   9.715  -8.402  1.00  0.00           H  
ATOM    616  HB3 PRO A  43     -27.275   8.877  -9.342  1.00  0.00           H  
ATOM    617  HG2 PRO A  43     -26.822   8.811  -6.315  1.00  0.00           H  
ATOM    618  HG3 PRO A  43     -28.368   9.126  -7.211  1.00  0.00           H  
ATOM    619  HD2 PRO A  43     -27.633   6.643  -6.204  1.00  0.00           H  
ATOM    620  HD3 PRO A  43     -28.616   6.778  -7.743  1.00  0.00           H  
ATOM    621  N   ASP A  44     -23.424   8.203  -8.620  1.00  0.00           N  
ATOM    622  CA  ASP A  44     -22.091   8.397  -8.106  1.00  0.00           C  
ATOM    623  C   ASP A  44     -22.005   9.716  -7.372  1.00  0.00           C  
ATOM    624  O   ASP A  44     -20.998  10.420  -7.445  1.00  0.00           O  
ATOM    625  CB  ASP A  44     -21.007   8.280  -9.221  1.00  0.00           C  
ATOM    626  CG  ASP A  44     -21.169   9.292 -10.365  1.00  0.00           C  
ATOM    627  OD1 ASP A  44     -22.159   9.180 -11.135  1.00  0.00           O  
ATOM    628  OD2 ASP A  44     -20.287  10.186 -10.487  1.00  0.00           O  
ATOM    629  H   ASP A  44     -23.562   8.524  -9.553  1.00  0.00           H  
ATOM    630  HA  ASP A  44     -21.895   7.617  -7.383  1.00  0.00           H  
ATOM    631  HB2 ASP A  44     -20.003   8.392  -8.768  1.00  0.00           H  
ATOM    632  HB3 ASP A  44     -21.059   7.257  -9.654  1.00  0.00           H  
ATOM    633  N   LEU A  45     -23.081  10.073  -6.633  1.00  0.00           N  
ATOM    634  CA  LEU A  45     -23.158  11.294  -5.868  1.00  0.00           C  
ATOM    635  C   LEU A  45     -22.708  11.020  -4.465  1.00  0.00           C  
ATOM    636  O   LEU A  45     -21.605  11.401  -4.074  1.00  0.00           O  
ATOM    637  CB  LEU A  45     -24.574  11.926  -5.941  1.00  0.00           C  
ATOM    638  CG  LEU A  45     -24.695  13.442  -5.619  1.00  0.00           C  
ATOM    639  CD1 LEU A  45     -24.471  13.807  -4.137  1.00  0.00           C  
ATOM    640  CD2 LEU A  45     -23.834  14.321  -6.550  1.00  0.00           C  
ATOM    641  H   LEU A  45     -23.901   9.500  -6.652  1.00  0.00           H  
ATOM    642  HA  LEU A  45     -22.459  11.988  -6.271  1.00  0.00           H  
ATOM    643  HB2 LEU A  45     -24.923  11.804  -6.993  1.00  0.00           H  
ATOM    644  HB3 LEU A  45     -25.279  11.354  -5.311  1.00  0.00           H  
ATOM    645  HG  LEU A  45     -25.757  13.708  -5.840  1.00  0.00           H  
ATOM    646 HD11 LEU A  45     -25.152  13.218  -3.491  1.00  0.00           H  
ATOM    647 HD12 LEU A  45     -23.423  13.609  -3.833  1.00  0.00           H  
ATOM    648 HD13 LEU A  45     -24.682  14.885  -3.976  1.00  0.00           H  
ATOM    649 HD21 LEU A  45     -24.036  14.069  -7.613  1.00  0.00           H  
ATOM    650 HD22 LEU A  45     -24.071  15.393  -6.390  1.00  0.00           H  
ATOM    651 HD23 LEU A  45     -22.753  14.168  -6.346  1.00  0.00           H  
ATOM    652  N   ILE A  46     -23.564  10.337  -3.682  1.00  0.00           N  
ATOM    653  CA  ILE A  46     -23.331  10.010  -2.297  1.00  0.00           C  
ATOM    654  C   ILE A  46     -22.348   8.877  -2.169  1.00  0.00           C  
ATOM    655  O   ILE A  46     -21.377   9.088  -1.439  1.00  0.00           O  
ATOM    656  CB  ILE A  46     -24.650   9.702  -1.596  1.00  0.00           C  
ATOM    657  CG1 ILE A  46     -25.578  10.945  -1.645  1.00  0.00           C  
ATOM    658  CG2 ILE A  46     -24.415   9.203  -0.150  1.00  0.00           C  
ATOM    659  CD1 ILE A  46     -26.967  10.724  -1.037  1.00  0.00           C  
ATOM    660  H   ILE A  46     -24.426   9.986  -4.055  1.00  0.00           H  
ATOM    661  HA  ILE A  46     -22.844  10.845  -1.806  1.00  0.00           H  
ATOM    662  HB  ILE A  46     -25.148   8.905  -2.188  1.00  0.00           H  
ATOM    663 HG12 ILE A  46     -25.079  11.788  -1.118  1.00  0.00           H  
ATOM    664 HG13 ILE A  46     -25.726  11.247  -2.704  1.00  0.00           H  
ATOM    665 HG21 ILE A  46     -23.874   9.976   0.438  1.00  0.00           H  
ATOM    666 HG22 ILE A  46     -25.380   8.989   0.353  1.00  0.00           H  
ATOM    667 HG23 ILE A  46     -23.826   8.265  -0.134  1.00  0.00           H  
ATOM    668 HD11 ILE A  46     -27.464   9.854  -1.515  1.00  0.00           H  
ATOM    669 HD12 ILE A  46     -26.900  10.542   0.056  1.00  0.00           H  
ATOM    670 HD13 ILE A  46     -27.600  11.623  -1.198  1.00  0.00           H  
ATOM    671  N   PRO A  47     -22.464   7.688  -2.766  1.00  0.00           N  
ATOM    672  CA  PRO A  47     -21.611   6.582  -2.403  1.00  0.00           C  
ATOM    673  C   PRO A  47     -20.254   6.695  -3.040  1.00  0.00           C  
ATOM    674  O   PRO A  47     -19.417   5.864  -2.711  1.00  0.00           O  
ATOM    675  CB  PRO A  47     -22.329   5.360  -2.965  1.00  0.00           C  
ATOM    676  CG  PRO A  47     -22.992   5.912  -4.217  1.00  0.00           C  
ATOM    677  CD  PRO A  47     -23.481   7.271  -3.731  1.00  0.00           C  
ATOM    678  HA  PRO A  47     -21.512   6.555  -1.331  1.00  0.00           H  
ATOM    679  HB2 PRO A  47     -21.659   4.502  -3.164  1.00  0.00           H  
ATOM    680  HB3 PRO A  47     -23.118   5.037  -2.249  1.00  0.00           H  
ATOM    681  HG2 PRO A  47     -22.237   6.047  -5.021  1.00  0.00           H  
ATOM    682  HG3 PRO A  47     -23.796   5.258  -4.584  1.00  0.00           H  
ATOM    683  HD2 PRO A  47     -23.553   7.990  -4.570  1.00  0.00           H  
ATOM    684  HD3 PRO A  47     -24.458   7.170  -3.216  1.00  0.00           H  
ATOM    685  N   LEU A  48     -20.003   7.693  -3.928  1.00  0.00           N  
ATOM    686  CA  LEU A  48     -18.704   7.915  -4.525  1.00  0.00           C  
ATOM    687  C   LEU A  48     -17.776   8.448  -3.475  1.00  0.00           C  
ATOM    688  O   LEU A  48     -16.586   8.142  -3.485  1.00  0.00           O  
ATOM    689  CB  LEU A  48     -18.772   8.909  -5.712  1.00  0.00           C  
ATOM    690  CG  LEU A  48     -17.418   9.286  -6.376  1.00  0.00           C  
ATOM    691  CD1 LEU A  48     -17.536   9.357  -7.910  1.00  0.00           C  
ATOM    692  CD2 LEU A  48     -16.832  10.608  -5.833  1.00  0.00           C  
ATOM    693  H   LEU A  48     -20.706   8.355  -4.189  1.00  0.00           H  
ATOM    694  HA  LEU A  48     -18.324   6.966  -4.878  1.00  0.00           H  
ATOM    695  HB2 LEU A  48     -19.407   8.425  -6.486  1.00  0.00           H  
ATOM    696  HB3 LEU A  48     -19.292   9.838  -5.396  1.00  0.00           H  
ATOM    697  HG  LEU A  48     -16.693   8.469  -6.153  1.00  0.00           H  
ATOM    698 HD11 LEU A  48     -17.860   8.376  -8.316  1.00  0.00           H  
ATOM    699 HD12 LEU A  48     -18.275  10.131  -8.205  1.00  0.00           H  
ATOM    700 HD13 LEU A  48     -16.554   9.614  -8.360  1.00  0.00           H  
ATOM    701 HD21 LEU A  48     -16.667  10.557  -4.739  1.00  0.00           H  
ATOM    702 HD22 LEU A  48     -15.858  10.822  -6.323  1.00  0.00           H  
ATOM    703 HD23 LEU A  48     -17.527  11.448  -6.046  1.00  0.00           H  
ATOM    704  N   LEU A  49     -18.324   9.247  -2.530  1.00  0.00           N  
ATOM    705  CA  LEU A  49     -17.586   9.882  -1.472  1.00  0.00           C  
ATOM    706  C   LEU A  49     -17.127   8.868  -0.460  1.00  0.00           C  
ATOM    707  O   LEU A  49     -15.981   8.906  -0.022  1.00  0.00           O  
ATOM    708  CB  LEU A  49     -18.355  11.091  -0.889  1.00  0.00           C  
ATOM    709  CG  LEU A  49     -18.721  11.165   0.613  1.00  0.00           C  
ATOM    710  CD1 LEU A  49     -17.548  11.246   1.612  1.00  0.00           C  
ATOM    711  CD2 LEU A  49     -19.577  12.425   0.786  1.00  0.00           C  
ATOM    712  H   LEU A  49     -19.300   9.453  -2.543  1.00  0.00           H  
ATOM    713  HA  LEU A  49     -16.710  10.310  -1.931  1.00  0.00           H  
ATOM    714  HB2 LEU A  49     -17.778  12.010  -1.141  1.00  0.00           H  
ATOM    715  HB3 LEU A  49     -19.314  11.155  -1.455  1.00  0.00           H  
ATOM    716  HG  LEU A  49     -19.358  10.287   0.863  1.00  0.00           H  
ATOM    717 HD11 LEU A  49     -16.824  12.026   1.294  1.00  0.00           H  
ATOM    718 HD12 LEU A  49     -17.933  11.509   2.620  1.00  0.00           H  
ATOM    719 HD13 LEU A  49     -17.017  10.281   1.711  1.00  0.00           H  
ATOM    720 HD21 LEU A  49     -20.452  12.376   0.106  1.00  0.00           H  
ATOM    721 HD22 LEU A  49     -19.911  12.510   1.838  1.00  0.00           H  
ATOM    722 HD23 LEU A  49     -18.961  13.312   0.519  1.00  0.00           H  
ATOM    723  N   ARG A  50     -17.987   7.906  -0.060  1.00  0.00           N  
ATOM    724  CA  ARG A  50     -17.544   6.872   0.860  1.00  0.00           C  
ATOM    725  C   ARG A  50     -16.606   5.863   0.212  1.00  0.00           C  
ATOM    726  O   ARG A  50     -15.728   5.322   0.882  1.00  0.00           O  
ATOM    727  CB  ARG A  50     -18.691   6.227   1.678  1.00  0.00           C  
ATOM    728  CG  ARG A  50     -19.868   5.645   0.882  1.00  0.00           C  
ATOM    729  CD  ARG A  50     -19.680   4.193   0.431  1.00  0.00           C  
ATOM    730  NE  ARG A  50     -20.896   3.769  -0.331  1.00  0.00           N  
ATOM    731  CZ  ARG A  50     -21.244   2.460  -0.514  1.00  0.00           C  
ATOM    732  NH1 ARG A  50     -20.507   1.450   0.031  1.00  0.00           N  
ATOM    733  NH2 ARG A  50     -22.352   2.163  -1.255  1.00  0.00           N  
ATOM    734  H   ARG A  50     -18.947   7.915  -0.353  1.00  0.00           H  
ATOM    735  HA  ARG A  50     -16.943   7.367   1.606  1.00  0.00           H  
ATOM    736  HB2 ARG A  50     -18.291   5.463   2.377  1.00  0.00           H  
ATOM    737  HB3 ARG A  50     -19.117   7.043   2.308  1.00  0.00           H  
ATOM    738  HG2 ARG A  50     -20.767   5.681   1.539  1.00  0.00           H  
ATOM    739  HG3 ARG A  50     -20.059   6.303   0.012  1.00  0.00           H  
ATOM    740  HD2 ARG A  50     -18.802   4.086  -0.238  1.00  0.00           H  
ATOM    741  HD3 ARG A  50     -19.562   3.542   1.323  1.00  0.00           H  
ATOM    742  HE  ARG A  50     -21.463   4.478  -0.750  1.00  0.00           H  
ATOM    743 HH11 ARG A  50     -19.691   1.663   0.570  1.00  0.00           H  
ATOM    744 HH12 ARG A  50     -20.774   0.498  -0.120  1.00  0.00           H  
ATOM    745 HH21 ARG A  50     -22.892   2.900  -1.661  1.00  0.00           H  
ATOM    746 HH22 ARG A  50     -22.614   1.210  -1.406  1.00  0.00           H  
ATOM    747  N   THR A  51     -16.735   5.625  -1.118  1.00  0.00           N  
ATOM    748  CA  THR A  51     -15.854   4.781  -1.910  1.00  0.00           C  
ATOM    749  C   THR A  51     -14.447   5.303  -1.951  1.00  0.00           C  
ATOM    750  O   THR A  51     -13.511   4.522  -1.774  1.00  0.00           O  
ATOM    751  CB  THR A  51     -16.357   4.610  -3.331  1.00  0.00           C  
ATOM    752  OG1 THR A  51     -17.579   3.884  -3.315  1.00  0.00           O  
ATOM    753  CG2 THR A  51     -15.379   3.850  -4.252  1.00  0.00           C  
ATOM    754  H   THR A  51     -17.458   6.070  -1.641  1.00  0.00           H  
ATOM    755  HA  THR A  51     -15.805   3.819  -1.427  1.00  0.00           H  
ATOM    756  HB  THR A  51     -16.541   5.632  -3.737  1.00  0.00           H  
ATOM    757  HG1 THR A  51     -17.371   3.026  -2.938  1.00  0.00           H  
ATOM    758 HG21 THR A  51     -15.170   2.836  -3.849  1.00  0.00           H  
ATOM    759 HG22 THR A  51     -15.827   3.743  -5.261  1.00  0.00           H  
ATOM    760 HG23 THR A  51     -14.421   4.394  -4.376  1.00  0.00           H  
ATOM    761  N   GLN A  52     -14.264   6.634  -2.182  1.00  0.00           N  
ATOM    762  CA  GLN A  52     -12.961   7.267  -2.251  1.00  0.00           C  
ATOM    763  C   GLN A  52     -12.254   7.073  -0.967  1.00  0.00           C  
ATOM    764  O   GLN A  52     -11.206   6.452  -0.966  1.00  0.00           O  
ATOM    765  CB  GLN A  52     -12.939   8.754  -2.688  1.00  0.00           C  
ATOM    766  CG  GLN A  52     -13.909   9.734  -2.010  1.00  0.00           C  
ATOM    767  CD  GLN A  52     -13.575  11.177  -2.408  1.00  0.00           C  
ATOM    768  OE1 GLN A  52     -14.291  11.789  -3.210  1.00  0.00           O  
ATOM    769  NE2 GLN A  52     -12.466  11.721  -1.818  1.00  0.00           N  
ATOM    770  H   GLN A  52     -15.043   7.244  -2.313  1.00  0.00           H  
ATOM    771  HA  GLN A  52     -12.353   6.734  -2.965  1.00  0.00           H  
ATOM    772  HB2 GLN A  52     -11.894   9.130  -2.616  1.00  0.00           H  
ATOM    773  HB3 GLN A  52     -13.224   8.752  -3.755  1.00  0.00           H  
ATOM    774  HG2 GLN A  52     -14.944   9.523  -2.345  1.00  0.00           H  
ATOM    775  HG3 GLN A  52     -13.904   9.640  -0.909  1.00  0.00           H  
ATOM    776 HE21 GLN A  52     -11.929  11.178  -1.172  1.00  0.00           H  
ATOM    777 HE22 GLN A  52     -12.197  12.660  -2.029  1.00  0.00           H  
ATOM    778  N   PHE A  53     -12.876   7.476   0.153  1.00  0.00           N  
ATOM    779  CA  PHE A  53     -12.394   7.374   1.519  1.00  0.00           C  
ATOM    780  C   PHE A  53     -11.777   6.045   1.821  1.00  0.00           C  
ATOM    781  O   PHE A  53     -10.800   5.977   2.564  1.00  0.00           O  
ATOM    782  CB  PHE A  53     -13.570   7.614   2.513  1.00  0.00           C  
ATOM    783  CG  PHE A  53     -13.106   7.771   3.941  1.00  0.00           C  
ATOM    784  CD1 PHE A  53     -12.289   8.852   4.315  1.00  0.00           C  
ATOM    785  CD2 PHE A  53     -13.468   6.822   4.914  1.00  0.00           C  
ATOM    786  CE1 PHE A  53     -11.836   8.977   5.635  1.00  0.00           C  
ATOM    787  CE2 PHE A  53     -13.016   6.945   6.233  1.00  0.00           C  
ATOM    788  CZ  PHE A  53     -12.199   8.024   6.594  1.00  0.00           C  
ATOM    789  H   PHE A  53     -13.784   7.859   0.023  1.00  0.00           H  
ATOM    790  HA  PHE A  53     -11.583   8.081   1.634  1.00  0.00           H  
ATOM    791  HB2 PHE A  53     -14.097   8.553   2.236  1.00  0.00           H  
ATOM    792  HB3 PHE A  53     -14.304   6.772   2.453  1.00  0.00           H  
ATOM    793  HD1 PHE A  53     -12.000   9.590   3.581  1.00  0.00           H  
ATOM    794  HD2 PHE A  53     -14.094   5.987   4.640  1.00  0.00           H  
ATOM    795  HE1 PHE A  53     -11.206   9.810   5.912  1.00  0.00           H  
ATOM    796  HE2 PHE A  53     -13.297   6.209   6.970  1.00  0.00           H  
ATOM    797  HZ  PHE A  53     -11.849   8.120   7.611  1.00  0.00           H  
ATOM    798  N   PHE A  54     -12.337   4.969   1.226  1.00  0.00           N  
ATOM    799  CA  PHE A  54     -11.806   3.641   1.393  1.00  0.00           C  
ATOM    800  C   PHE A  54     -10.579   3.288   0.622  1.00  0.00           C  
ATOM    801  O   PHE A  54      -9.640   2.784   1.231  1.00  0.00           O  
ATOM    802  CB  PHE A  54     -12.862   2.505   1.287  1.00  0.00           C  
ATOM    803  CG  PHE A  54     -13.454   2.246   2.650  1.00  0.00           C  
ATOM    804  CD1 PHE A  54     -14.204   3.236   3.304  1.00  0.00           C  
ATOM    805  CD2 PHE A  54     -13.230   1.022   3.308  1.00  0.00           C  
ATOM    806  CE1 PHE A  54     -14.699   3.026   4.596  1.00  0.00           C  
ATOM    807  CE2 PHE A  54     -13.728   0.807   4.600  1.00  0.00           C  
ATOM    808  CZ  PHE A  54     -14.460   1.810   5.246  1.00  0.00           C  
ATOM    809  H   PHE A  54     -13.126   5.104   0.621  1.00  0.00           H  
ATOM    810  HA  PHE A  54     -11.355   3.708   2.358  1.00  0.00           H  
ATOM    811  HB2 PHE A  54     -13.676   2.797   0.591  1.00  0.00           H  
ATOM    812  HB3 PHE A  54     -12.410   1.556   0.926  1.00  0.00           H  
ATOM    813  HD1 PHE A  54     -14.411   4.167   2.804  1.00  0.00           H  
ATOM    814  HD2 PHE A  54     -12.654   0.249   2.823  1.00  0.00           H  
ATOM    815  HE1 PHE A  54     -15.280   3.797   5.081  1.00  0.00           H  
ATOM    816  HE2 PHE A  54     -13.543  -0.130   5.100  1.00  0.00           H  
ATOM    817  HZ  PHE A  54     -14.843   1.644   6.241  1.00  0.00           H  
ATOM    818  N   ILE A  55     -10.497   3.529  -0.704  1.00  0.00           N  
ATOM    819  CA  ILE A  55      -9.297   3.191  -1.451  1.00  0.00           C  
ATOM    820  C   ILE A  55      -8.127   4.069  -1.037  1.00  0.00           C  
ATOM    821  O   ILE A  55      -6.972   3.673  -1.160  1.00  0.00           O  
ATOM    822  CB  ILE A  55      -9.501   3.206  -2.961  1.00  0.00           C  
ATOM    823  CG1 ILE A  55     -10.011   4.570  -3.491  1.00  0.00           C  
ATOM    824  CG2 ILE A  55     -10.457   2.039  -3.302  1.00  0.00           C  
ATOM    825  CD1 ILE A  55     -10.148   4.632  -5.015  1.00  0.00           C  
ATOM    826  H   ILE A  55     -11.243   3.942  -1.220  1.00  0.00           H  
ATOM    827  HA  ILE A  55      -9.032   2.178  -1.187  1.00  0.00           H  
ATOM    828  HB  ILE A  55      -8.524   2.992  -3.452  1.00  0.00           H  
ATOM    829 HG12 ILE A  55     -10.999   4.795  -3.035  1.00  0.00           H  
ATOM    830 HG13 ILE A  55      -9.301   5.365  -3.179  1.00  0.00           H  
ATOM    831 HG21 ILE A  55     -10.072   1.089  -2.876  1.00  0.00           H  
ATOM    832 HG22 ILE A  55     -11.471   2.229  -2.889  1.00  0.00           H  
ATOM    833 HG23 ILE A  55     -10.544   1.913  -4.400  1.00  0.00           H  
ATOM    834 HD11 ILE A  55      -9.181   4.385  -5.500  1.00  0.00           H  
ATOM    835 HD12 ILE A  55     -10.920   3.920  -5.373  1.00  0.00           H  
ATOM    836 HD13 ILE A  55     -10.447   5.655  -5.329  1.00  0.00           H  
ATOM    837  N   VAL A  56      -8.449   5.268  -0.505  1.00  0.00           N  
ATOM    838  CA  VAL A  56      -7.598   6.317   0.005  1.00  0.00           C  
ATOM    839  C   VAL A  56      -7.025   5.975   1.332  1.00  0.00           C  
ATOM    840  O   VAL A  56      -5.847   6.226   1.569  1.00  0.00           O  
ATOM    841  CB  VAL A  56      -8.408   7.588   0.119  1.00  0.00           C  
ATOM    842  CG1 VAL A  56      -7.657   8.771   0.746  1.00  0.00           C  
ATOM    843  CG2 VAL A  56      -8.876   7.968  -1.289  1.00  0.00           C  
ATOM    844  H   VAL A  56      -9.417   5.500  -0.447  1.00  0.00           H  
ATOM    845  HA  VAL A  56      -6.761   6.415  -0.662  1.00  0.00           H  
ATOM    846  HB  VAL A  56      -9.304   7.369   0.738  1.00  0.00           H  
ATOM    847 HG11 VAL A  56      -6.729   8.972   0.171  1.00  0.00           H  
ATOM    848 HG12 VAL A  56      -8.310   9.671   0.696  1.00  0.00           H  
ATOM    849 HG13 VAL A  56      -7.416   8.570   1.807  1.00  0.00           H  
ATOM    850 HG21 VAL A  56      -9.232   7.085  -1.854  1.00  0.00           H  
ATOM    851 HG22 VAL A  56      -9.735   8.665  -1.181  1.00  0.00           H  
ATOM    852 HG23 VAL A  56      -8.044   8.418  -1.849  1.00  0.00           H  
ATOM    853  N   MET A  57      -7.835   5.360   2.225  1.00  0.00           N  
ATOM    854  CA  MET A  57      -7.365   4.731   3.449  1.00  0.00           C  
ATOM    855  C   MET A  57      -6.232   3.763   3.171  1.00  0.00           C  
ATOM    856  O   MET A  57      -5.285   3.660   3.951  1.00  0.00           O  
ATOM    857  CB  MET A  57      -8.516   3.978   4.166  1.00  0.00           C  
ATOM    858  CG  MET A  57      -8.099   3.009   5.291  1.00  0.00           C  
ATOM    859  SD  MET A  57      -9.499   2.254   6.176  1.00  0.00           S  
ATOM    860  CE  MET A  57     -10.003   1.116   4.849  1.00  0.00           C  
ATOM    861  H   MET A  57      -8.822   5.320   2.052  1.00  0.00           H  
ATOM    862  HA  MET A  57      -6.989   5.511   4.097  1.00  0.00           H  
ATOM    863  HB2 MET A  57      -9.217   4.735   4.579  1.00  0.00           H  
ATOM    864  HB3 MET A  57      -9.076   3.391   3.413  1.00  0.00           H  
ATOM    865  HG2 MET A  57      -7.477   2.197   4.848  1.00  0.00           H  
ATOM    866  HG3 MET A  57      -7.453   3.568   6.001  1.00  0.00           H  
ATOM    867  HE1 MET A  57      -9.151   0.478   4.528  1.00  0.00           H  
ATOM    868  HE2 MET A  57     -10.818   0.446   5.194  1.00  0.00           H  
ATOM    869  HE3 MET A  57     -10.372   1.668   3.960  1.00  0.00           H  
ATOM    870  N   GLY A  58      -6.302   3.063   2.015  1.00  0.00           N  
ATOM    871  CA  GLY A  58      -5.314   2.093   1.624  1.00  0.00           C  
ATOM    872  C   GLY A  58      -4.180   2.662   0.820  1.00  0.00           C  
ATOM    873  O   GLY A  58      -3.163   1.998   0.632  1.00  0.00           O  
ATOM    874  H   GLY A  58      -7.069   3.199   1.390  1.00  0.00           H  
ATOM    875  HA2 GLY A  58      -4.896   1.678   2.516  1.00  0.00           H  
ATOM    876  HA3 GLY A  58      -5.829   1.360   1.032  1.00  0.00           H  
ATOM    877  N   LEU A  59      -4.301   3.920   0.338  1.00  0.00           N  
ATOM    878  CA  LEU A  59      -3.230   4.615  -0.344  1.00  0.00           C  
ATOM    879  C   LEU A  59      -2.289   5.202   0.676  1.00  0.00           C  
ATOM    880  O   LEU A  59      -1.128   5.445   0.364  1.00  0.00           O  
ATOM    881  CB  LEU A  59      -3.747   5.750  -1.259  1.00  0.00           C  
ATOM    882  CG  LEU A  59      -4.320   5.262  -2.613  1.00  0.00           C  
ATOM    883  CD1 LEU A  59      -5.112   6.380  -3.320  1.00  0.00           C  
ATOM    884  CD2 LEU A  59      -3.233   4.692  -3.547  1.00  0.00           C  
ATOM    885  H   LEU A  59      -5.134   4.449   0.477  1.00  0.00           H  
ATOM    886  HA  LEU A  59      -2.675   3.911  -0.939  1.00  0.00           H  
ATOM    887  HB2 LEU A  59      -4.537   6.295  -0.707  1.00  0.00           H  
ATOM    888  HB3 LEU A  59      -2.941   6.478  -1.484  1.00  0.00           H  
ATOM    889  HG  LEU A  59      -5.036   4.438  -2.403  1.00  0.00           H  
ATOM    890 HD11 LEU A  59      -5.933   6.747  -2.669  1.00  0.00           H  
ATOM    891 HD12 LEU A  59      -4.442   7.233  -3.561  1.00  0.00           H  
ATOM    892 HD13 LEU A  59      -5.556   6.000  -4.263  1.00  0.00           H  
ATOM    893 HD21 LEU A  59      -2.468   5.467  -3.764  1.00  0.00           H  
ATOM    894 HD22 LEU A  59      -2.731   3.817  -3.087  1.00  0.00           H  
ATOM    895 HD23 LEU A  59      -3.688   4.366  -4.507  1.00  0.00           H  
ATOM    896  N   VAL A  60      -2.781   5.416   1.922  1.00  0.00           N  
ATOM    897  CA  VAL A  60      -2.048   5.899   3.073  1.00  0.00           C  
ATOM    898  C   VAL A  60      -1.217   4.771   3.626  1.00  0.00           C  
ATOM    899  O   VAL A  60      -0.145   4.990   4.183  1.00  0.00           O  
ATOM    900  CB  VAL A  60      -2.977   6.467   4.138  1.00  0.00           C  
ATOM    901  CG1 VAL A  60      -2.244   6.808   5.456  1.00  0.00           C  
ATOM    902  CG2 VAL A  60      -3.633   7.735   3.556  1.00  0.00           C  
ATOM    903  H   VAL A  60      -3.717   5.143   2.123  1.00  0.00           H  
ATOM    904  HA  VAL A  60      -1.388   6.686   2.749  1.00  0.00           H  
ATOM    905  HB  VAL A  60      -3.772   5.724   4.357  1.00  0.00           H  
ATOM    906 HG11 VAL A  60      -1.384   7.481   5.255  1.00  0.00           H  
ATOM    907 HG12 VAL A  60      -2.940   7.323   6.152  1.00  0.00           H  
ATOM    908 HG13 VAL A  60      -1.876   5.891   5.960  1.00  0.00           H  
ATOM    909 HG21 VAL A  60      -4.139   7.524   2.595  1.00  0.00           H  
ATOM    910 HG22 VAL A  60      -4.385   8.130   4.271  1.00  0.00           H  
ATOM    911 HG23 VAL A  60      -2.859   8.509   3.379  1.00  0.00           H  
ATOM    912  N   ASP A  61      -1.706   3.523   3.467  1.00  0.00           N  
ATOM    913  CA  ASP A  61      -1.074   2.319   3.959  1.00  0.00           C  
ATOM    914  C   ASP A  61       0.186   2.013   3.187  1.00  0.00           C  
ATOM    915  O   ASP A  61       1.192   1.612   3.771  1.00  0.00           O  
ATOM    916  CB  ASP A  61      -2.050   1.117   3.867  1.00  0.00           C  
ATOM    917  CG  ASP A  61      -1.656  -0.052   4.777  1.00  0.00           C  
ATOM    918  OD1 ASP A  61      -0.651  -0.743   4.465  1.00  0.00           O  
ATOM    919  OD2 ASP A  61      -2.371  -0.276   5.790  1.00  0.00           O  
ATOM    920  H   ASP A  61      -2.586   3.402   3.011  1.00  0.00           H  
ATOM    921  HA  ASP A  61      -0.794   2.492   4.982  1.00  0.00           H  
ATOM    922  HB2 ASP A  61      -3.071   1.451   4.150  1.00  0.00           H  
ATOM    923  HB3 ASP A  61      -2.105   0.776   2.818  1.00  0.00           H  
ATOM    924  N   ALA A  62       0.143   2.193   1.849  1.00  0.00           N  
ATOM    925  CA  ALA A  62       1.264   1.943   0.969  1.00  0.00           C  
ATOM    926  C   ALA A  62       2.169   3.133   0.864  1.00  0.00           C  
ATOM    927  O   ALA A  62       3.312   2.970   0.455  1.00  0.00           O  
ATOM    928  CB  ALA A  62       0.789   1.587  -0.452  1.00  0.00           C  
ATOM    929  H   ALA A  62      -0.685   2.553   1.415  1.00  0.00           H  
ATOM    930  HA  ALA A  62       1.882   1.139   1.374  1.00  0.00           H  
ATOM    931  HB1 ALA A  62       0.132   0.691  -0.416  1.00  0.00           H  
ATOM    932  HB2 ALA A  62       0.207   2.423  -0.895  1.00  0.00           H  
ATOM    933  HB3 ALA A  62       1.650   1.358  -1.116  1.00  0.00           H  
ATOM    934  N   ILE A  63       1.697   4.351   1.230  1.00  0.00           N  
ATOM    935  CA  ILE A  63       2.438   5.591   1.223  1.00  0.00           C  
ATOM    936  C   ILE A  63       3.797   5.601   1.878  1.00  0.00           C  
ATOM    937  O   ILE A  63       4.711   6.105   1.229  1.00  0.00           O  
ATOM    938  CB  ILE A  63       1.547   6.751   1.664  1.00  0.00           C  
ATOM    939  CG1 ILE A  63       1.313   7.727   0.486  1.00  0.00           C  
ATOM    940  CG2 ILE A  63       1.956   7.511   2.944  1.00  0.00           C  
ATOM    941  CD1 ILE A  63       2.569   8.512   0.079  1.00  0.00           C  
ATOM    942  H   ILE A  63       0.787   4.483   1.618  1.00  0.00           H  
ATOM    943  HA  ILE A  63       2.643   5.738   0.172  1.00  0.00           H  
ATOM    944  HB  ILE A  63       0.593   6.253   1.944  1.00  0.00           H  
ATOM    945 HG12 ILE A  63       0.942   7.154  -0.391  1.00  0.00           H  
ATOM    946 HG13 ILE A  63       0.520   8.449   0.777  1.00  0.00           H  
ATOM    947 HG21 ILE A  63       2.974   7.934   2.853  1.00  0.00           H  
ATOM    948 HG22 ILE A  63       1.230   8.335   3.113  1.00  0.00           H  
ATOM    949 HG23 ILE A  63       1.907   6.847   3.826  1.00  0.00           H  
ATOM    950 HD11 ILE A  63       2.956   9.110   0.931  1.00  0.00           H  
ATOM    951 HD12 ILE A  63       3.376   7.826  -0.254  1.00  0.00           H  
ATOM    952 HD13 ILE A  63       2.337   9.204  -0.755  1.00  0.00           H  
ATOM    953  N   PRO A  64       4.050   5.124   3.102  1.00  0.00           N  
ATOM    954  CA  PRO A  64       5.312   5.381   3.769  1.00  0.00           C  
ATOM    955  C   PRO A  64       6.312   4.383   3.268  1.00  0.00           C  
ATOM    956  O   PRO A  64       7.502   4.530   3.534  1.00  0.00           O  
ATOM    957  CB  PRO A  64       4.985   5.136   5.248  1.00  0.00           C  
ATOM    958  CG  PRO A  64       3.884   4.063   5.237  1.00  0.00           C  
ATOM    959  CD  PRO A  64       3.128   4.334   3.933  1.00  0.00           C  
ATOM    960  HA  PRO A  64       5.660   6.382   3.534  1.00  0.00           H  
ATOM    961  HB2 PRO A  64       5.866   4.831   5.847  1.00  0.00           H  
ATOM    962  HB3 PRO A  64       4.563   6.071   5.680  1.00  0.00           H  
ATOM    963  HG2 PRO A  64       4.347   3.056   5.188  1.00  0.00           H  
ATOM    964  HG3 PRO A  64       3.229   4.124   6.127  1.00  0.00           H  
ATOM    965  HD2 PRO A  64       2.834   3.391   3.403  1.00  0.00           H  
ATOM    966  HD3 PRO A  64       2.223   4.934   4.133  1.00  0.00           H  
ATOM    967  N   MET A  65       5.810   3.363   2.546  1.00  0.00           N  
ATOM    968  CA  MET A  65       6.552   2.282   2.000  1.00  0.00           C  
ATOM    969  C   MET A  65       6.974   2.662   0.621  1.00  0.00           C  
ATOM    970  O   MET A  65       8.049   2.269   0.191  1.00  0.00           O  
ATOM    971  CB  MET A  65       5.674   1.018   1.958  1.00  0.00           C  
ATOM    972  CG  MET A  65       6.015   0.059   3.104  1.00  0.00           C  
ATOM    973  SD  MET A  65       5.855   0.714   4.793  1.00  0.00           S  
ATOM    974  CE  MET A  65       6.530  -0.760   5.615  1.00  0.00           C  
ATOM    975  H   MET A  65       4.829   3.302   2.364  1.00  0.00           H  
ATOM    976  HA  MET A  65       7.440   2.109   2.597  1.00  0.00           H  
ATOM    977  HB2 MET A  65       4.601   1.303   2.018  1.00  0.00           H  
ATOM    978  HB3 MET A  65       5.813   0.459   1.008  1.00  0.00           H  
ATOM    979  HG2 MET A  65       5.396  -0.854   2.991  1.00  0.00           H  
ATOM    980  HG3 MET A  65       7.060  -0.249   2.927  1.00  0.00           H  
ATOM    981  HE1 MET A  65       5.928  -1.661   5.375  1.00  0.00           H  
ATOM    982  HE2 MET A  65       7.576  -0.949   5.291  1.00  0.00           H  
ATOM    983  HE3 MET A  65       6.530  -0.632   6.718  1.00  0.00           H  
ATOM    984  N   ILE A  66       6.136   3.421  -0.117  1.00  0.00           N  
ATOM    985  CA  ILE A  66       6.399   3.791  -1.486  1.00  0.00           C  
ATOM    986  C   ILE A  66       7.267   5.007  -1.561  1.00  0.00           C  
ATOM    987  O   ILE A  66       7.940   5.200  -2.565  1.00  0.00           O  
ATOM    988  CB  ILE A  66       5.106   3.917  -2.297  1.00  0.00           C  
ATOM    989  CG1 ILE A  66       5.162   3.142  -3.641  1.00  0.00           C  
ATOM    990  CG2 ILE A  66       4.587   5.370  -2.431  1.00  0.00           C  
ATOM    991  CD1 ILE A  66       6.176   3.650  -4.672  1.00  0.00           C  
ATOM    992  H   ILE A  66       5.269   3.745   0.254  1.00  0.00           H  
ATOM    993  HA  ILE A  66       7.011   3.001  -1.890  1.00  0.00           H  
ATOM    994  HB  ILE A  66       4.331   3.389  -1.696  1.00  0.00           H  
ATOM    995 HG12 ILE A  66       5.384   2.075  -3.422  1.00  0.00           H  
ATOM    996 HG13 ILE A  66       4.148   3.181  -4.100  1.00  0.00           H  
ATOM    997 HG21 ILE A  66       4.495   5.842  -1.431  1.00  0.00           H  
ATOM    998 HG22 ILE A  66       5.264   5.984  -3.059  1.00  0.00           H  
ATOM    999 HG23 ILE A  66       3.584   5.366  -2.907  1.00  0.00           H  
ATOM   1000 HD11 ILE A  66       6.020   4.729  -4.882  1.00  0.00           H  
ATOM   1001 HD12 ILE A  66       7.214   3.501  -4.309  1.00  0.00           H  
ATOM   1002 HD13 ILE A  66       6.062   3.089  -5.623  1.00  0.00           H  
ATOM   1003  N   ALA A  67       7.276   5.838  -0.496  1.00  0.00           N  
ATOM   1004  CA  ALA A  67       8.114   7.012  -0.378  1.00  0.00           C  
ATOM   1005  C   ALA A  67       9.473   6.627   0.134  1.00  0.00           C  
ATOM   1006  O   ALA A  67      10.469   7.243  -0.242  1.00  0.00           O  
ATOM   1007  CB  ALA A  67       7.511   8.044   0.592  1.00  0.00           C  
ATOM   1008  H   ALA A  67       6.658   5.655   0.266  1.00  0.00           H  
ATOM   1009  HA  ALA A  67       8.261   7.461  -1.358  1.00  0.00           H  
ATOM   1010  HB1 ALA A  67       7.380   7.605   1.605  1.00  0.00           H  
ATOM   1011  HB2 ALA A  67       8.159   8.943   0.672  1.00  0.00           H  
ATOM   1012  HB3 ALA A  67       6.513   8.367   0.225  1.00  0.00           H  
ATOM   1013  N   VAL A  68       9.556   5.568   0.982  1.00  0.00           N  
ATOM   1014  CA  VAL A  68      10.836   5.044   1.432  1.00  0.00           C  
ATOM   1015  C   VAL A  68      11.373   4.148   0.363  1.00  0.00           C  
ATOM   1016  O   VAL A  68      12.578   4.002   0.205  1.00  0.00           O  
ATOM   1017  CB  VAL A  68      10.752   4.338   2.784  1.00  0.00           C  
ATOM   1018  CG1 VAL A  68      10.279   2.872   2.706  1.00  0.00           C  
ATOM   1019  CG2 VAL A  68      12.101   4.448   3.514  1.00  0.00           C  
ATOM   1020  H   VAL A  68       8.737   5.071   1.277  1.00  0.00           H  
ATOM   1021  HA  VAL A  68      11.535   5.866   1.514  1.00  0.00           H  
ATOM   1022  HB  VAL A  68       9.991   4.897   3.367  1.00  0.00           H  
ATOM   1023 HG11 VAL A  68       9.323   2.818   2.160  1.00  0.00           H  
ATOM   1024 HG12 VAL A  68      11.026   2.235   2.190  1.00  0.00           H  
ATOM   1025 HG13 VAL A  68      10.124   2.468   3.729  1.00  0.00           H  
ATOM   1026 HG21 VAL A  68      12.401   5.512   3.611  1.00  0.00           H  
ATOM   1027 HG22 VAL A  68      12.011   4.006   4.529  1.00  0.00           H  
ATOM   1028 HG23 VAL A  68      12.886   3.896   2.957  1.00  0.00           H  
ATOM   1029  N   GLY A  69      10.453   3.577  -0.437  1.00  0.00           N  
ATOM   1030  CA  GLY A  69      10.752   2.741  -1.564  1.00  0.00           C  
ATOM   1031  C   GLY A  69      11.166   3.563  -2.735  1.00  0.00           C  
ATOM   1032  O   GLY A  69      11.744   3.042  -3.674  1.00  0.00           O  
ATOM   1033  H   GLY A  69       9.481   3.719  -0.244  1.00  0.00           H  
ATOM   1034  HA2 GLY A  69      11.557   2.077  -1.298  1.00  0.00           H  
ATOM   1035  HA3 GLY A  69       9.834   2.245  -1.824  1.00  0.00           H  
ATOM   1036  N   LEU A  70      10.877   4.876  -2.695  1.00  0.00           N  
ATOM   1037  CA  LEU A  70      11.256   5.855  -3.680  1.00  0.00           C  
ATOM   1038  C   LEU A  70      12.667   6.287  -3.431  1.00  0.00           C  
ATOM   1039  O   LEU A  70      13.411   6.590  -4.357  1.00  0.00           O  
ATOM   1040  CB  LEU A  70      10.336   7.095  -3.590  1.00  0.00           C  
ATOM   1041  CG  LEU A  70       9.728   7.500  -4.943  1.00  0.00           C  
ATOM   1042  CD1 LEU A  70       8.559   8.486  -4.755  1.00  0.00           C  
ATOM   1043  CD2 LEU A  70      10.764   8.038  -5.948  1.00  0.00           C  
ATOM   1044  H   LEU A  70      10.337   5.228  -1.939  1.00  0.00           H  
ATOM   1045  HA  LEU A  70      11.192   5.397  -4.656  1.00  0.00           H  
ATOM   1046  HB2 LEU A  70       9.488   6.822  -2.939  1.00  0.00           H  
ATOM   1047  HB3 LEU A  70      10.794   7.952  -3.070  1.00  0.00           H  
ATOM   1048  HG  LEU A  70       9.309   6.551  -5.349  1.00  0.00           H  
ATOM   1049 HD11 LEU A  70       7.796   8.052  -4.074  1.00  0.00           H  
ATOM   1050 HD12 LEU A  70       8.924   9.439  -4.318  1.00  0.00           H  
ATOM   1051 HD13 LEU A  70       8.078   8.704  -5.731  1.00  0.00           H  
ATOM   1052 HD21 LEU A  70      11.539   7.273  -6.162  1.00  0.00           H  
ATOM   1053 HD22 LEU A  70      10.266   8.304  -6.903  1.00  0.00           H  
ATOM   1054 HD23 LEU A  70      11.260   8.944  -5.541  1.00  0.00           H  
ATOM   1055  N   GLY A  71      13.067   6.305  -2.144  1.00  0.00           N  
ATOM   1056  CA  GLY A  71      14.385   6.702  -1.715  1.00  0.00           C  
ATOM   1057  C   GLY A  71      15.344   5.598  -2.033  1.00  0.00           C  
ATOM   1058  O   GLY A  71      16.408   5.828  -2.600  1.00  0.00           O  
ATOM   1059  H   GLY A  71      12.437   5.997  -1.438  1.00  0.00           H  
ATOM   1060  HA2 GLY A  71      14.675   7.596  -2.249  1.00  0.00           H  
ATOM   1061  HA3 GLY A  71      14.345   6.825  -0.642  1.00  0.00           H  
ATOM   1062  N   LEU A  72      14.943   4.356  -1.685  1.00  0.00           N  
ATOM   1063  CA  LEU A  72      15.655   3.134  -1.920  1.00  0.00           C  
ATOM   1064  C   LEU A  72      15.805   2.818  -3.383  1.00  0.00           C  
ATOM   1065  O   LEU A  72      16.858   2.345  -3.803  1.00  0.00           O  
ATOM   1066  CB  LEU A  72      14.907   1.981  -1.213  1.00  0.00           C  
ATOM   1067  CG  LEU A  72      15.426   1.736   0.222  1.00  0.00           C  
ATOM   1068  CD1 LEU A  72      15.518   2.951   1.170  1.00  0.00           C  
ATOM   1069  CD2 LEU A  72      14.639   0.597   0.884  1.00  0.00           C  
ATOM   1070  H   LEU A  72      14.105   4.204  -1.163  1.00  0.00           H  
ATOM   1071  HA  LEU A  72      16.649   3.237  -1.506  1.00  0.00           H  
ATOM   1072  HB2 LEU A  72      13.813   2.176  -1.177  1.00  0.00           H  
ATOM   1073  HB3 LEU A  72      15.054   1.027  -1.769  1.00  0.00           H  
ATOM   1074  HG  LEU A  72      16.470   1.415   0.049  1.00  0.00           H  
ATOM   1075 HD11 LEU A  72      16.133   3.764   0.731  1.00  0.00           H  
ATOM   1076 HD12 LEU A  72      14.513   3.346   1.408  1.00  0.00           H  
ATOM   1077 HD13 LEU A  72      15.995   2.641   2.123  1.00  0.00           H  
ATOM   1078 HD21 LEU A  72      14.640  -0.300   0.232  1.00  0.00           H  
ATOM   1079 HD22 LEU A  72      15.088   0.332   1.864  1.00  0.00           H  
ATOM   1080 HD23 LEU A  72      13.585   0.909   1.046  1.00  0.00           H  
ATOM   1081  N   TYR A  73      14.748   3.070  -4.191  1.00  0.00           N  
ATOM   1082  CA  TYR A  73      14.731   2.657  -5.587  1.00  0.00           C  
ATOM   1083  C   TYR A  73      15.512   3.599  -6.475  1.00  0.00           C  
ATOM   1084  O   TYR A  73      16.050   3.168  -7.492  1.00  0.00           O  
ATOM   1085  CB  TYR A  73      13.316   2.468  -6.188  1.00  0.00           C  
ATOM   1086  CG  TYR A  73      13.338   1.573  -7.402  1.00  0.00           C  
ATOM   1087  CD1 TYR A  73      13.430   0.179  -7.242  1.00  0.00           C  
ATOM   1088  CD2 TYR A  73      13.294   2.113  -8.697  1.00  0.00           C  
ATOM   1089  CE1 TYR A  73      13.469  -0.661  -8.361  1.00  0.00           C  
ATOM   1090  CE2 TYR A  73      13.337   1.274  -9.819  1.00  0.00           C  
ATOM   1091  CZ  TYR A  73      13.420  -0.116  -9.651  1.00  0.00           C  
ATOM   1092  OH  TYR A  73      13.464  -0.966 -10.778  1.00  0.00           O  
ATOM   1093  H   TYR A  73      13.931   3.488  -3.794  1.00  0.00           H  
ATOM   1094  HA  TYR A  73      15.208   1.691  -5.624  1.00  0.00           H  
ATOM   1095  HB2 TYR A  73      12.668   1.955  -5.453  1.00  0.00           H  
ATOM   1096  HB3 TYR A  73      12.859   3.444  -6.443  1.00  0.00           H  
ATOM   1097  HD1 TYR A  73      13.474  -0.249  -6.250  1.00  0.00           H  
ATOM   1098  HD2 TYR A  73      13.243   3.184  -8.823  1.00  0.00           H  
ATOM   1099  HE1 TYR A  73      13.541  -1.728  -8.222  1.00  0.00           H  
ATOM   1100  HE2 TYR A  73      13.307   1.704 -10.809  1.00  0.00           H  
ATOM   1101  HH  TYR A  73      13.426  -0.418 -11.566  1.00  0.00           H  
ATOM   1102  N   VAL A  74      15.609   4.902  -6.117  1.00  0.00           N  
ATOM   1103  CA  VAL A  74      16.401   5.869  -6.860  1.00  0.00           C  
ATOM   1104  C   VAL A  74      17.866   5.594  -6.628  1.00  0.00           C  
ATOM   1105  O   VAL A  74      18.689   5.793  -7.519  1.00  0.00           O  
ATOM   1106  CB  VAL A  74      16.054   7.306  -6.484  1.00  0.00           C  
ATOM   1107  CG1 VAL A  74      17.066   8.340  -7.033  1.00  0.00           C  
ATOM   1108  CG2 VAL A  74      14.647   7.606  -7.042  1.00  0.00           C  
ATOM   1109  H   VAL A  74      15.139   5.257  -5.311  1.00  0.00           H  
ATOM   1110  HA  VAL A  74      16.199   5.739  -7.912  1.00  0.00           H  
ATOM   1111  HB  VAL A  74      16.050   7.381  -5.376  1.00  0.00           H  
ATOM   1112 HG11 VAL A  74      17.182   8.223  -8.131  1.00  0.00           H  
ATOM   1113 HG12 VAL A  74      16.703   9.368  -6.825  1.00  0.00           H  
ATOM   1114 HG13 VAL A  74      18.059   8.227  -6.551  1.00  0.00           H  
ATOM   1115 HG21 VAL A  74      13.910   6.843  -6.725  1.00  0.00           H  
ATOM   1116 HG22 VAL A  74      14.299   8.601  -6.691  1.00  0.00           H  
ATOM   1117 HG23 VAL A  74      14.672   7.616  -8.153  1.00  0.00           H  
ATOM   1118  N   MET A  75      18.217   5.093  -5.420  1.00  0.00           N  
ATOM   1119  CA  MET A  75      19.579   4.773  -5.060  1.00  0.00           C  
ATOM   1120  C   MET A  75      20.016   3.460  -5.665  1.00  0.00           C  
ATOM   1121  O   MET A  75      21.208   3.201  -5.806  1.00  0.00           O  
ATOM   1122  CB  MET A  75      19.795   4.735  -3.534  1.00  0.00           C  
ATOM   1123  CG  MET A  75      19.703   6.122  -2.875  1.00  0.00           C  
ATOM   1124  SD  MET A  75      21.007   7.283  -3.390  1.00  0.00           S  
ATOM   1125  CE  MET A  75      20.325   8.704  -2.488  1.00  0.00           C  
ATOM   1126  H   MET A  75      17.523   4.877  -4.738  1.00  0.00           H  
ATOM   1127  HA  MET A  75      20.198   5.549  -5.469  1.00  0.00           H  
ATOM   1128  HB2 MET A  75      19.027   4.070  -3.089  1.00  0.00           H  
ATOM   1129  HB3 MET A  75      20.794   4.306  -3.304  1.00  0.00           H  
ATOM   1130  HG2 MET A  75      18.711   6.560  -3.114  1.00  0.00           H  
ATOM   1131  HG3 MET A  75      19.745   5.983  -1.773  1.00  0.00           H  
ATOM   1132  HE1 MET A  75      19.295   8.936  -2.833  1.00  0.00           H  
ATOM   1133  HE2 MET A  75      20.283   8.498  -1.396  1.00  0.00           H  
ATOM   1134  HE3 MET A  75      20.951   9.609  -2.642  1.00  0.00           H  
ATOM   1135  N   PHE A  76      19.038   2.616  -6.060  1.00  0.00           N  
ATOM   1136  CA  PHE A  76      19.239   1.399  -6.811  1.00  0.00           C  
ATOM   1137  C   PHE A  76      19.486   1.762  -8.257  1.00  0.00           C  
ATOM   1138  O   PHE A  76      20.296   1.127  -8.931  1.00  0.00           O  
ATOM   1139  CB  PHE A  76      18.017   0.444  -6.629  1.00  0.00           C  
ATOM   1140  CG  PHE A  76      17.911  -0.632  -7.680  1.00  0.00           C  
ATOM   1141  CD1 PHE A  76      18.764  -1.745  -7.662  1.00  0.00           C  
ATOM   1142  CD2 PHE A  76      17.028  -0.463  -8.761  1.00  0.00           C  
ATOM   1143  CE1 PHE A  76      18.766  -2.654  -8.727  1.00  0.00           C  
ATOM   1144  CE2 PHE A  76      17.014  -1.381  -9.818  1.00  0.00           C  
ATOM   1145  CZ  PHE A  76      17.889  -2.474  -9.803  1.00  0.00           C  
ATOM   1146  H   PHE A  76      18.084   2.844  -5.883  1.00  0.00           H  
ATOM   1147  HA  PHE A  76      20.120   0.906  -6.454  1.00  0.00           H  
ATOM   1148  HB2 PHE A  76      18.069  -0.042  -5.631  1.00  0.00           H  
ATOM   1149  HB3 PHE A  76      17.092   1.046  -6.665  1.00  0.00           H  
ATOM   1150  HD1 PHE A  76      19.447  -1.875  -6.838  1.00  0.00           H  
ATOM   1151  HD2 PHE A  76      16.389   0.408  -8.791  1.00  0.00           H  
ATOM   1152  HE1 PHE A  76      19.436  -3.500  -8.713  1.00  0.00           H  
ATOM   1153  HE2 PHE A  76      16.340  -1.239 -10.649  1.00  0.00           H  
ATOM   1154  HZ  PHE A  76      17.885  -3.180 -10.621  1.00  0.00           H  
ATOM   1155  N   ALA A  77      18.773   2.792  -8.755  1.00  0.00           N  
ATOM   1156  CA  ALA A  77      18.723   3.141 -10.150  1.00  0.00           C  
ATOM   1157  C   ALA A  77      19.925   3.935 -10.571  1.00  0.00           C  
ATOM   1158  O   ALA A  77      20.214   4.031 -11.763  1.00  0.00           O  
ATOM   1159  CB  ALA A  77      17.491   4.011 -10.449  1.00  0.00           C  
ATOM   1160  H   ALA A  77      18.187   3.339  -8.158  1.00  0.00           H  
ATOM   1161  HA  ALA A  77      18.674   2.232 -10.734  1.00  0.00           H  
ATOM   1162  HB1 ALA A  77      16.568   3.461 -10.168  1.00  0.00           H  
ATOM   1163  HB2 ALA A  77      17.526   4.953  -9.859  1.00  0.00           H  
ATOM   1164  HB3 ALA A  77      17.435   4.266 -11.528  1.00  0.00           H  
ATOM   1165  N   VAL A  78      20.645   4.540  -9.595  1.00  0.00           N  
ATOM   1166  CA  VAL A  78      21.679   5.515  -9.888  1.00  0.00           C  
ATOM   1167  C   VAL A  78      22.960   4.799 -10.217  1.00  0.00           C  
ATOM   1168  O   VAL A  78      23.544   5.015 -11.279  1.00  0.00           O  
ATOM   1169  CB  VAL A  78      21.838   6.594  -8.812  1.00  0.00           C  
ATOM   1170  CG1 VAL A  78      22.340   6.079  -7.446  1.00  0.00           C  
ATOM   1171  CG2 VAL A  78      22.700   7.751  -9.357  1.00  0.00           C  
ATOM   1172  H   VAL A  78      20.436   4.347  -8.634  1.00  0.00           H  
ATOM   1173  HA  VAL A  78      21.371   6.041 -10.780  1.00  0.00           H  
ATOM   1174  HB  VAL A  78      20.816   6.988  -8.629  1.00  0.00           H  
ATOM   1175 HG11 VAL A  78      21.747   5.201  -7.130  1.00  0.00           H  
ATOM   1176 HG12 VAL A  78      23.411   5.792  -7.497  1.00  0.00           H  
ATOM   1177 HG13 VAL A  78      22.233   6.873  -6.679  1.00  0.00           H  
ATOM   1178 HG21 VAL A  78      22.277   8.134 -10.311  1.00  0.00           H  
ATOM   1179 HG22 VAL A  78      22.725   8.585  -8.625  1.00  0.00           H  
ATOM   1180 HG23 VAL A  78      23.741   7.412  -9.540  1.00  0.00           H  
ATOM   1181  N   ALA A  79      23.396   3.898  -9.315  1.00  0.00           N  
ATOM   1182  CA  ALA A  79      24.579   3.094  -9.492  1.00  0.00           C  
ATOM   1183  C   ALA A  79      24.171   1.807 -10.221  1.00  0.00           C  
ATOM   1184  O   ALA A  79      24.753   1.532 -11.304  1.00  0.00           O  
ATOM   1185  CB  ALA A  79      25.244   2.727  -8.154  1.00  0.00           C  
ATOM   1186  OXT ALA A  79      23.272   1.088  -9.709  1.00  0.00           O  
ATOM   1187  H   ALA A  79      22.892   3.789  -8.461  1.00  0.00           H  
ATOM   1188  HA  ALA A  79      25.295   3.638 -10.091  1.00  0.00           H  
ATOM   1189  HB1 ALA A  79      24.528   2.199  -7.492  1.00  0.00           H  
ATOM   1190  HB2 ALA A  79      26.129   2.075  -8.319  1.00  0.00           H  
ATOM   1191  HB3 ALA A  79      25.580   3.649  -7.635  1.00  0.00           H  
TER    1192      ALA A  79                                                      
ENDMDL                                                                          
