# Supplementary material for: Comparative Performance of High-Throughput Methods for Protein pKa Predictions
Source: J Chem Inf Model. 2023 Aug 8;63(16):5169–81. doi: 10.1021/acs.jcim.3c00165 (PMC10466379; doi:10.1021/acs.jcim.3c00165)
Supplement: Supplementary file 3 — ci3c00165_si_003.zip [file ci3c00165_si_003.zip › curated_pdbs/1pga_curated_59.pdb]

MODEL       24                                                                  
ATOM      1  N   MET A   1     -13.952  -0.387   5.059  1.00  1.32           N  
ATOM      2  CA  MET A   1     -13.334   0.464   4.001  1.00  0.47           C  
ATOM      3  C   MET A   1     -11.852   0.679   4.318  1.00  0.46           C  
ATOM      4  O   MET A   1     -11.360   1.789   4.271  1.00  0.70           O  
ATOM      5  CB  MET A   1     -14.037   1.820   3.919  1.00  1.93           C  
ATOM      6  CG  MET A   1     -14.097   2.445   5.315  1.00  3.60           C  
ATOM      7  SD  MET A   1     -14.948   4.035   5.479  1.00  4.91           S  
ATOM      8  CE  MET A   1     -14.119   4.880   4.111  1.00  5.65           C  
ATOM      9  H1  MET A   1     -13.742   0.016   5.995  1.00  1.93           H  
ATOM     10  H2  MET A   1     -14.981  -0.422   4.918  1.00  1.53           H  
ATOM     11  H3  MET A   1     -13.561  -1.349   5.001  1.00  2.27           H  
ATOM     12  HA  MET A   1     -13.420  -0.038   3.051  1.00  0.86           H  
ATOM     13  HB2 MET A   1     -13.490   2.472   3.253  1.00  1.85           H  
ATOM     14  HB3 MET A   1     -15.039   1.686   3.539  1.00  2.60           H  
ATOM     15  HG2 MET A   1     -14.583   1.745   5.978  1.00  3.81           H  
ATOM     16  HG3 MET A   1     -13.085   2.580   5.668  1.00  4.37           H  
ATOM     17  HE1 MET A   1     -13.066   4.637   4.123  1.00  6.27           H  
ATOM     18  HE2 MET A   1     -14.551   4.560   3.174  1.00  5.05           H  
ATOM     19  HE3 MET A   1     -14.243   5.947   4.218  1.00  6.50           H  
ATOM     20  N   THR A   2     -11.174  -0.391   4.635  1.00  0.22           N  
ATOM     21  CA  THR A   2      -9.721  -0.277   4.959  1.00  0.20           C  
ATOM     22  C   THR A   2      -8.952  -1.454   4.349  1.00  0.17           C  
ATOM     23  O   THR A   2      -9.234  -2.599   4.645  1.00  0.21           O  
ATOM     24  CB  THR A   2      -9.550  -0.293   6.479  1.00  0.20           C  
ATOM     25  OG1 THR A   2     -10.512   0.639   6.963  1.00  0.23           O  
ATOM     26  CG2 THR A   2      -8.196   0.270   6.900  1.00  0.19           C  
ATOM     27  H   THR A   2     -11.617  -1.265   4.663  1.00  0.17           H  
ATOM     28  HA  THR A   2      -9.334   0.646   4.566  1.00  0.20           H  
ATOM     29  HB  THR A   2      -9.710  -1.272   6.893  1.00  0.20           H  
ATOM     30  HG1 THR A   2     -10.555   1.371   6.344  1.00  1.28           H  
ATOM     31 HG21 THR A   2      -7.459   0.052   6.142  1.00  1.05           H  
ATOM     32 HG22 THR A   2      -8.270   1.340   7.025  1.00  1.22           H  
ATOM     33 HG23 THR A   2      -7.889  -0.176   7.834  1.00  1.13           H  
ATOM     34  N   TYR A   3      -7.994  -1.145   3.513  1.00  0.12           N  
ATOM     35  CA  TYR A   3      -7.195  -2.240   2.878  1.00  0.09           C  
ATOM     36  C   TYR A   3      -5.867  -2.417   3.621  1.00  0.08           C  
ATOM     37  O   TYR A   3      -5.448  -1.551   4.364  1.00  0.12           O  
ATOM     38  CB  TYR A   3      -6.928  -1.894   1.412  1.00  0.07           C  
ATOM     39  CG  TYR A   3      -8.186  -1.268   0.803  1.00  0.11           C  
ATOM     40  CD1 TYR A   3      -8.519   0.045   1.072  1.00  0.11           C  
ATOM     41  CD2 TYR A   3      -9.003  -2.008  -0.023  1.00  0.14           C  
ATOM     42  CE1 TYR A   3      -9.655   0.605   0.520  1.00  0.15           C  
ATOM     43  CE2 TYR A   3     -10.138  -1.449  -0.573  1.00  0.18           C  
ATOM     44  CZ  TYR A   3     -10.472  -0.137  -0.306  1.00  0.18           C  
ATOM     45  OH  TYR A   3     -11.607   0.423  -0.856  1.00  0.21           O  
ATOM     46  H   TYR A   3      -7.797  -0.205   3.311  1.00  0.11           H  
ATOM     47  HA  TYR A   3      -7.751  -3.161   2.926  1.00  0.12           H  
ATOM     48  HB2 TYR A   3      -6.112  -1.200   1.341  1.00  0.03           H  
ATOM     49  HB3 TYR A   3      -6.677  -2.792   0.867  1.00  0.10           H  
ATOM     50  HD1 TYR A   3      -7.886   0.637   1.714  1.00  0.09           H  
ATOM     51  HD2 TYR A   3      -8.754  -3.034  -0.240  1.00  0.15           H  
ATOM     52  HE1 TYR A   3      -9.905   1.632   0.740  1.00  0.16           H  
ATOM     53  HE2 TYR A   3     -10.769  -2.041  -1.219  1.00  0.21           H  
ATOM     54  HH  TYR A   3     -12.354   0.187  -0.301  1.00  0.96           H  
ATOM     55  N   LYS A   4      -5.234  -3.537   3.399  1.00  0.06           N  
ATOM     56  CA  LYS A   4      -3.936  -3.811   4.093  1.00  0.04           C  
ATOM     57  C   LYS A   4      -2.769  -3.701   3.108  1.00  0.07           C  
ATOM     58  O   LYS A   4      -2.736  -4.384   2.119  1.00  0.16           O  
ATOM     59  CB  LYS A   4      -3.980  -5.235   4.644  1.00  0.05           C  
ATOM     60  CG  LYS A   4      -3.142  -5.317   5.923  1.00  0.09           C  
ATOM     61  CD  LYS A   4      -2.950  -6.785   6.316  1.00  0.30           C  
ATOM     62  CE  LYS A   4      -1.876  -6.874   7.404  1.00  1.01           C  
ATOM     63  NZ  LYS A   4      -2.030  -8.129   8.190  1.00  1.29           N  
ATOM     64  H   LYS A   4      -5.610  -4.197   2.783  1.00  0.10           H  
ATOM     65  HA  LYS A   4      -3.799  -3.110   4.902  1.00  0.02           H  
ATOM     66  HB2 LYS A   4      -5.000  -5.510   4.856  1.00  0.13           H  
ATOM     67  HB3 LYS A   4      -3.579  -5.914   3.906  1.00  0.11           H  
ATOM     68  HG2 LYS A   4      -2.180  -4.856   5.758  1.00  0.08           H  
ATOM     69  HG3 LYS A   4      -3.651  -4.799   6.718  1.00  0.26           H  
ATOM     70  HD2 LYS A   4      -3.881  -7.186   6.693  1.00  1.21           H  
ATOM     71  HD3 LYS A   4      -2.640  -7.359   5.456  1.00  0.96           H  
ATOM     72  HE2 LYS A   4      -0.898  -6.863   6.946  1.00  1.78           H  
ATOM     73  HE3 LYS A   4      -1.964  -6.028   8.068  1.00  1.74           H  
ATOM     74  HZ1 LYS A   4      -2.578  -8.819   7.638  1.00  1.16           H  
ATOM     75  HZ2 LYS A   4      -1.092  -8.522   8.403  1.00  2.11           H  
ATOM     76  HZ3 LYS A   4      -2.530  -7.922   9.079  1.00  1.89           H  
ATOM     77  N   LEU A   5      -1.825  -2.859   3.409  1.00  0.03           N  
ATOM     78  CA  LEU A   5      -0.664  -2.717   2.479  1.00  0.02           C  
ATOM     79  C   LEU A   5       0.446  -3.701   2.874  1.00  0.03           C  
ATOM     80  O   LEU A   5       0.584  -4.055   4.030  1.00  0.03           O  
ATOM     81  CB  LEU A   5      -0.132  -1.264   2.561  1.00  0.02           C  
ATOM     82  CG  LEU A   5       1.244  -1.107   1.848  1.00  0.03           C  
ATOM     83  CD1 LEU A   5       1.074  -1.264   0.334  1.00  0.07           C  
ATOM     84  CD2 LEU A   5       1.789   0.293   2.131  1.00  0.02           C  
ATOM     85  H   LEU A   5      -1.875  -2.329   4.228  1.00  0.09           H  
ATOM     86  HA  LEU A   5      -0.999  -2.926   1.473  1.00  0.04           H  
ATOM     87  HB2 LEU A   5      -0.844  -0.602   2.098  1.00  0.04           H  
ATOM     88  HB3 LEU A   5      -0.023  -0.987   3.603  1.00  0.04           H  
ATOM     89  HG  LEU A   5       1.947  -1.834   2.214  1.00  0.05           H  
ATOM     90 HD11 LEU A   5       0.355  -0.546  -0.027  1.00  1.03           H  
ATOM     91 HD12 LEU A   5       2.021  -1.092  -0.157  1.00  0.93           H  
ATOM     92 HD13 LEU A   5       0.733  -2.260   0.101  1.00  0.92           H  
ATOM     93 HD21 LEU A   5       1.731   0.502   3.189  1.00  0.86           H  
ATOM     94 HD22 LEU A   5       2.819   0.355   1.813  1.00  0.89           H  
ATOM     95 HD23 LEU A   5       1.207   1.024   1.594  1.00  0.88           H  
ATOM     96  N   ILE A   6       1.216  -4.106   1.895  1.00  0.05           N  
ATOM     97  CA  ILE A   6       2.343  -5.037   2.160  1.00  0.07           C  
ATOM     98  C   ILE A   6       3.619  -4.460   1.544  1.00  0.05           C  
ATOM     99  O   ILE A   6       3.824  -4.531   0.348  1.00  0.05           O  
ATOM    100  CB  ILE A   6       2.039  -6.401   1.544  1.00  0.12           C  
ATOM    101  CG1 ILE A   6       0.737  -6.938   2.143  1.00  0.29           C  
ATOM    102  CG2 ILE A   6       3.181  -7.367   1.868  1.00  0.10           C  
ATOM    103  CD1 ILE A   6       0.347  -8.231   1.424  1.00  0.47           C  
ATOM    104  H   ILE A   6       1.053  -3.798   0.992  1.00  0.05           H  
ATOM    105  HA  ILE A   6       2.474  -5.140   3.214  1.00  0.08           H  
ATOM    106  HB  ILE A   6       1.939  -6.306   0.475  1.00  0.18           H  
ATOM    107 HG12 ILE A   6       0.876  -7.135   3.195  1.00  0.29           H  
ATOM    108 HG13 ILE A   6      -0.047  -6.205   2.021  1.00  0.33           H  
ATOM    109 HG21 ILE A   6       3.909  -6.873   2.496  1.00  0.93           H  
ATOM    110 HG22 ILE A   6       2.792  -8.230   2.388  1.00  1.12           H  
ATOM    111 HG23 ILE A   6       3.659  -7.687   0.955  1.00  0.93           H  
ATOM    112 HD11 ILE A   6       1.136  -8.527   0.750  1.00  1.20           H  
ATOM    113 HD12 ILE A   6       0.186  -9.015   2.149  1.00  0.64           H  
ATOM    114 HD13 ILE A   6      -0.560  -8.076   0.862  1.00  1.47           H  
ATOM    115  N   LEU A   7       4.451  -3.901   2.376  1.00  0.03           N  
ATOM    116  CA  LEU A   7       5.709  -3.289   1.860  1.00  0.03           C  
ATOM    117  C   LEU A   7       6.770  -4.354   1.590  1.00  0.03           C  
ATOM    118  O   LEU A   7       7.242  -5.005   2.498  1.00  0.03           O  
ATOM    119  CB  LEU A   7       6.238  -2.298   2.894  1.00  0.06           C  
ATOM    120  CG  LEU A   7       5.366  -1.038   2.870  1.00  0.03           C  
ATOM    121  CD1 LEU A   7       5.235  -0.488   4.291  1.00  0.08           C  
ATOM    122  CD2 LEU A   7       6.030   0.015   1.980  1.00  0.05           C  
ATOM    123  H   LEU A   7       4.251  -3.885   3.335  1.00  0.05           H  
ATOM    124  HA  LEU A   7       5.500  -2.765   0.951  1.00  0.04           H  
ATOM    125  HB2 LEU A   7       6.202  -2.744   3.877  1.00  0.11           H  
ATOM    126  HB3 LEU A   7       7.259  -2.037   2.659  1.00  0.10           H  
ATOM    127  HG  LEU A   7       4.389  -1.280   2.481  1.00  0.06           H  
ATOM    128 HD11 LEU A   7       6.216  -0.310   4.706  1.00  0.99           H  
ATOM    129 HD12 LEU A   7       4.684   0.441   4.272  1.00  0.99           H  
ATOM    130 HD13 LEU A   7       4.711  -1.200   4.911  1.00  0.85           H  
ATOM    131 HD21 LEU A   7       6.419  -0.452   1.089  1.00  0.99           H  
ATOM    132 HD22 LEU A   7       5.305   0.765   1.701  1.00  0.90           H  
ATOM    133 HD23 LEU A   7       6.840   0.488   2.517  1.00  0.87           H  
ATOM    134  N   ASN A   8       7.112  -4.515   0.333  1.00  0.04           N  
ATOM    135  CA  ASN A   8       8.156  -5.511  -0.028  1.00  0.05           C  
ATOM    136  C   ASN A   8       9.464  -4.772  -0.370  1.00  0.07           C  
ATOM    137  O   ASN A   8      10.172  -5.121  -1.295  1.00  0.11           O  
ATOM    138  CB  ASN A   8       7.655  -6.316  -1.231  1.00  0.06           C  
ATOM    139  CG  ASN A   8       7.282  -7.720  -0.782  1.00  0.07           C  
ATOM    140  OD1 ASN A   8       8.029  -8.389  -0.097  1.00  0.07           O  
ATOM    141  ND2 ASN A   8       6.129  -8.201  -1.145  1.00  0.09           N  
ATOM    142  H   ASN A   8       6.672  -3.989  -0.375  1.00  0.06           H  
ATOM    143  HA  ASN A   8       8.327  -6.172   0.804  1.00  0.04           H  
ATOM    144  HB2 ASN A   8       6.781  -5.845  -1.646  1.00  0.07           H  
ATOM    145  HB3 ASN A   8       8.415  -6.375  -1.985  1.00  0.05           H  
ATOM    146 HD21 ASN A   8       5.525  -7.660  -1.697  1.00  0.09           H  
ATOM    147 HD22 ASN A   8       5.867  -9.094  -0.868  1.00  0.09           H  
ATOM    148  N   GLY A   9       9.761  -3.768   0.407  1.00  0.05           N  
ATOM    149  CA  GLY A   9      10.997  -2.980   0.148  1.00  0.08           C  
ATOM    150  C   GLY A   9      12.225  -3.888   0.161  1.00  0.10           C  
ATOM    151  O   GLY A   9      12.302  -4.824   0.931  1.00  0.08           O  
ATOM    152  H   GLY A   9       9.179  -3.541   1.162  1.00  0.04           H  
ATOM    153  HA2 GLY A   9      10.918  -2.509  -0.817  1.00  0.08           H  
ATOM    154  HA3 GLY A   9      11.104  -2.220   0.906  1.00  0.10           H  
ATOM    155  N   LYS A  10      13.163  -3.588  -0.694  1.00  0.14           N  
ATOM    156  CA  LYS A  10      14.397  -4.426  -0.751  1.00  0.17           C  
ATOM    157  C   LYS A  10      15.119  -4.393   0.598  1.00  0.17           C  
ATOM    158  O   LYS A  10      15.383  -5.421   1.189  1.00  0.35           O  
ATOM    159  CB  LYS A  10      15.324  -3.878  -1.836  1.00  0.27           C  
ATOM    160  CG  LYS A  10      16.088  -5.039  -2.474  1.00  0.66           C  
ATOM    161  CD  LYS A  10      17.243  -4.482  -3.306  1.00  1.14           C  
ATOM    162  CE  LYS A  10      17.535  -5.442  -4.461  1.00  1.13           C  
ATOM    163  NZ  LYS A  10      16.443  -5.388  -5.473  1.00  1.14           N  
ATOM    164  H   LYS A  10      13.060  -2.817  -1.290  1.00  0.15           H  
ATOM    165  HA  LYS A  10      14.131  -5.440  -0.990  1.00  0.14           H  
ATOM    166  HB2 LYS A  10      14.740  -3.370  -2.589  1.00  0.51           H  
ATOM    167  HB3 LYS A  10      16.023  -3.180  -1.398  1.00  0.85           H  
ATOM    168  HG2 LYS A  10      16.477  -5.686  -1.701  1.00  1.44           H  
ATOM    169  HG3 LYS A  10      15.423  -5.607  -3.108  1.00  0.94           H  
ATOM    170  HD2 LYS A  10      16.972  -3.513  -3.700  1.00  1.43           H  
ATOM    171  HD3 LYS A  10      18.122  -4.380  -2.688  1.00  2.14           H  
ATOM    172  HE2 LYS A  10      18.467  -5.166  -4.934  1.00  1.97           H  
ATOM    173  HE3 LYS A  10      17.616  -6.450  -4.083  1.00  1.76           H  
ATOM    174  HZ1 LYS A  10      15.530  -5.270  -4.991  1.00  1.48           H  
ATOM    175  HZ2 LYS A  10      16.603  -4.586  -6.114  1.00  1.81           H  
ATOM    176  HZ3 LYS A  10      16.434  -6.273  -6.021  1.00  1.78           H  
ATOM    177  N   THR A  11      15.422  -3.211   1.055  1.00  0.22           N  
ATOM    178  CA  THR A  11      16.127  -3.091   2.359  1.00  0.20           C  
ATOM    179  C   THR A  11      15.117  -2.890   3.493  1.00  0.14           C  
ATOM    180  O   THR A  11      15.491  -2.692   4.633  1.00  0.15           O  
ATOM    181  CB  THR A  11      17.078  -1.893   2.300  1.00  0.28           C  
ATOM    182  OG1 THR A  11      16.455  -0.980   1.403  1.00  0.25           O  
ATOM    183  CG2 THR A  11      18.406  -2.263   1.642  1.00  0.45           C  
ATOM    184  H   THR A  11      15.191  -2.409   0.543  1.00  0.38           H  
ATOM    185  HA  THR A  11      16.696  -3.986   2.542  1.00  0.19           H  
ATOM    186  HB  THR A  11      17.230  -1.450   3.266  1.00  0.30           H  
ATOM    187  HG1 THR A  11      16.406  -0.125   1.836  1.00  0.83           H  
ATOM    188 HG21 THR A  11      18.866  -3.076   2.183  1.00  1.38           H  
ATOM    189 HG22 THR A  11      18.233  -2.568   0.621  1.00  0.62           H  
ATOM    190 HG23 THR A  11      19.067  -1.410   1.652  1.00  1.37           H  
ATOM    191  N   LEU A  12      13.853  -2.944   3.161  1.00  0.12           N  
ATOM    192  CA  LEU A  12      12.814  -2.754   4.218  1.00  0.12           C  
ATOM    193  C   LEU A  12      11.537  -3.527   3.866  1.00  0.22           C  
ATOM    194  O   LEU A  12      11.203  -3.693   2.710  1.00  0.55           O  
ATOM    195  CB  LEU A  12      12.490  -1.264   4.337  1.00  0.14           C  
ATOM    196  CG  LEU A  12      11.799  -1.004   5.679  1.00  0.20           C  
ATOM    197  CD1 LEU A  12      12.823  -0.453   6.674  1.00  0.17           C  
ATOM    198  CD2 LEU A  12      10.686   0.027   5.481  1.00  0.52           C  
ATOM    199  H   LEU A  12      13.590  -3.106   2.227  1.00  0.14           H  
ATOM    200  HA  LEU A  12      13.196  -3.108   5.161  1.00  0.11           H  
ATOM    201  HB2 LEU A  12      13.401  -0.689   4.280  1.00  0.11           H  
ATOM    202  HB3 LEU A  12      11.834  -0.971   3.530  1.00  0.19           H  
ATOM    203  HG  LEU A  12      11.380  -1.924   6.058  1.00  0.36           H  
ATOM    204 HD11 LEU A  12      13.746  -1.006   6.593  1.00  0.90           H  
ATOM    205 HD12 LEU A  12      13.013   0.589   6.463  1.00  1.30           H  
ATOM    206 HD13 LEU A  12      12.439  -0.547   7.680  1.00  1.12           H  
ATOM    207 HD21 LEU A  12      11.036   0.822   4.840  1.00  0.71           H  
ATOM    208 HD22 LEU A  12       9.829  -0.445   5.025  1.00  1.69           H  
ATOM    209 HD23 LEU A  12      10.398   0.441   6.436  1.00  1.25           H  
ATOM    210  N   LYS A  13      10.852  -3.988   4.875  1.00  0.10           N  
ATOM    211  CA  LYS A  13       9.592  -4.747   4.623  1.00  0.06           C  
ATOM    212  C   LYS A  13       8.616  -4.538   5.786  1.00  0.20           C  
ATOM    213  O   LYS A  13       8.990  -4.639   6.937  1.00  0.38           O  
ATOM    214  CB  LYS A  13       9.917  -6.237   4.490  1.00  0.12           C  
ATOM    215  CG  LYS A  13      10.658  -6.484   3.173  1.00  0.23           C  
ATOM    216  CD  LYS A  13      10.777  -7.992   2.942  1.00  0.82           C  
ATOM    217  CE  LYS A  13      11.357  -8.240   1.548  1.00  1.71           C  
ATOM    218  NZ  LYS A  13      12.554  -7.382   1.322  1.00  2.11           N  
ATOM    219  H   LYS A  13      11.162  -3.838   5.793  1.00  0.34           H  
ATOM    220  HA  LYS A  13       9.144  -4.396   3.712  1.00  0.07           H  
ATOM    221  HB2 LYS A  13      10.536  -6.547   5.317  1.00  0.29           H  
ATOM    222  HB3 LYS A  13       9.000  -6.809   4.503  1.00  0.16           H  
ATOM    223  HG2 LYS A  13      10.113  -6.035   2.357  1.00  0.66           H  
ATOM    224  HG3 LYS A  13      11.645  -6.049   3.224  1.00  0.28           H  
ATOM    225  HD2 LYS A  13      11.427  -8.424   3.688  1.00  0.63           H  
ATOM    226  HD3 LYS A  13       9.801  -8.448   3.015  1.00  1.47           H  
ATOM    227  HE2 LYS A  13      11.644  -9.277   1.455  1.00  1.93           H  
ATOM    228  HE3 LYS A  13      10.613  -8.011   0.800  1.00  2.73           H  
ATOM    229  HZ1 LYS A  13      12.852  -6.957   2.224  1.00  2.04           H  
ATOM    230  HZ2 LYS A  13      13.328  -7.960   0.938  1.00  2.35           H  
ATOM    231  HZ3 LYS A  13      12.317  -6.627   0.646  1.00  3.08           H  
ATOM    232  N   GLY A  14       7.383  -4.249   5.461  1.00  0.11           N  
ATOM    233  CA  GLY A  14       6.381  -4.029   6.542  1.00  0.24           C  
ATOM    234  C   GLY A  14       4.955  -4.177   6.000  1.00  0.15           C  
ATOM    235  O   GLY A  14       4.729  -4.831   5.002  1.00  0.13           O  
ATOM    236  H   GLY A  14       7.122  -4.177   4.519  1.00  0.07           H  
ATOM    237  HA2 GLY A  14       6.539  -4.753   7.326  1.00  0.34           H  
ATOM    238  HA3 GLY A  14       6.505  -3.035   6.945  1.00  0.35           H  
ATOM    239  N   GLU A  15       4.024  -3.562   6.679  1.00  0.11           N  
ATOM    240  CA  GLU A  15       2.604  -3.648   6.239  1.00  0.06           C  
ATOM    241  C   GLU A  15       1.738  -2.754   7.131  1.00  0.07           C  
ATOM    242  O   GLU A  15       1.855  -2.781   8.340  1.00  0.07           O  
ATOM    243  CB  GLU A  15       2.128  -5.100   6.345  1.00  0.14           C  
ATOM    244  CG  GLU A  15       2.634  -5.703   7.660  1.00  0.20           C  
ATOM    245  CD  GLU A  15       2.026  -7.095   7.848  1.00  0.63           C  
ATOM    246  OE1 GLU A  15       0.938  -7.139   8.397  1.00  1.35           O  
ATOM    247  OE2 GLU A  15       2.687  -8.033   7.435  1.00  1.38           O  
ATOM    248  H   GLU A  15       4.258  -3.036   7.469  1.00  0.13           H  
ATOM    249  HA  GLU A  15       2.525  -3.320   5.216  1.00  0.07           H  
ATOM    250  HB2 GLU A  15       1.048  -5.130   6.322  1.00  0.20           H  
ATOM    251  HB3 GLU A  15       2.515  -5.670   5.512  1.00  0.33           H  
ATOM    252  HG2 GLU A  15       3.710  -5.784   7.636  1.00  0.65           H  
ATOM    253  HG3 GLU A  15       2.343  -5.073   8.486  1.00  0.28           H  
ATOM    254  N   THR A  16       0.890  -1.978   6.519  1.00  0.13           N  
ATOM    255  CA  THR A  16       0.016  -1.073   7.322  1.00  0.18           C  
ATOM    256  C   THR A  16      -1.356  -0.941   6.660  1.00  0.18           C  
ATOM    257  O   THR A  16      -1.482  -1.088   5.462  1.00  0.21           O  
ATOM    258  CB  THR A  16       0.679   0.302   7.424  1.00  0.23           C  
ATOM    259  OG1 THR A  16      -0.381   1.193   7.755  1.00  0.54           O  
ATOM    260  CG2 THR A  16       1.203   0.774   6.071  1.00  0.52           C  
ATOM    261  H   THR A  16       0.826  -1.990   5.541  1.00  0.17           H  
ATOM    262  HA  THR A  16      -0.106  -1.482   8.311  1.00  0.20           H  
ATOM    263  HB  THR A  16       1.452   0.320   8.168  1.00  0.15           H  
ATOM    264  HG1 THR A  16      -0.970   0.741   8.362  1.00  0.45           H  
ATOM    265 HG21 THR A  16       0.482   0.545   5.302  1.00  0.89           H  
ATOM    266 HG22 THR A  16       1.369   1.841   6.097  1.00  0.97           H  
ATOM    267 HG23 THR A  16       2.133   0.273   5.845  1.00  1.56           H  
ATOM    268  N   THR A  17      -2.353  -0.658   7.457  1.00  0.14           N  
ATOM    269  CA  THR A  17      -3.735  -0.527   6.896  1.00  0.13           C  
ATOM    270  C   THR A  17      -4.153   0.947   6.855  1.00  0.18           C  
ATOM    271  O   THR A  17      -3.825   1.710   7.742  1.00  0.29           O  
ATOM    272  CB  THR A  17      -4.714  -1.302   7.784  1.00  0.17           C  
ATOM    273  OG1 THR A  17      -4.979  -0.430   8.878  1.00  0.24           O  
ATOM    274  CG2 THR A  17      -4.066  -2.538   8.409  1.00  0.20           C  
ATOM    275  H   THR A  17      -2.198  -0.533   8.417  1.00  0.13           H  
ATOM    276  HA  THR A  17      -3.764  -0.934   5.901  1.00  0.08           H  
ATOM    277  HB  THR A  17      -5.617  -1.559   7.259  1.00  0.16           H  
ATOM    278  HG1 THR A  17      -5.915  -0.219   8.869  1.00  0.80           H  
ATOM    279 HG21 THR A  17      -3.201  -2.829   7.837  1.00  0.91           H  
ATOM    280 HG22 THR A  17      -3.763  -2.317   9.422  1.00  1.11           H  
ATOM    281 HG23 THR A  17      -4.773  -3.354   8.421  1.00  0.78           H  
ATOM    282  N   THR A  18      -4.869   1.310   5.819  1.00  0.10           N  
ATOM    283  CA  THR A  18      -5.330   2.730   5.697  1.00  0.15           C  
ATOM    284  C   THR A  18      -6.831   2.771   5.387  1.00  0.10           C  
ATOM    285  O   THR A  18      -7.352   1.910   4.701  1.00  0.09           O  
ATOM    286  CB  THR A  18      -4.559   3.413   4.564  1.00  0.20           C  
ATOM    287  OG1 THR A  18      -4.683   4.806   4.832  1.00  0.26           O  
ATOM    288  CG2 THR A  18      -5.242   3.205   3.215  1.00  0.18           C  
ATOM    289  H   THR A  18      -5.100   0.657   5.127  1.00  0.03           H  
ATOM    290  HA  THR A  18      -5.144   3.252   6.618  1.00  0.24           H  
ATOM    291  HB  THR A  18      -3.528   3.109   4.533  1.00  0.27           H  
ATOM    292  HG1 THR A  18      -4.116   5.017   5.578  1.00  0.87           H  
ATOM    293 HG21 THR A  18      -5.614   2.194   3.148  1.00  1.16           H  
ATOM    294 HG22 THR A  18      -6.066   3.894   3.113  1.00  1.14           H  
ATOM    295 HG23 THR A  18      -4.534   3.377   2.418  1.00  1.06           H  
ATOM    296  N   GLU A  19      -7.492   3.772   5.902  1.00  0.15           N  
ATOM    297  CA  GLU A  19      -8.959   3.888   5.651  1.00  0.20           C  
ATOM    298  C   GLU A  19      -9.213   4.606   4.321  1.00  0.10           C  
ATOM    299  O   GLU A  19      -8.928   5.779   4.182  1.00  0.17           O  
ATOM    300  CB  GLU A  19      -9.597   4.682   6.790  1.00  0.32           C  
ATOM    301  CG  GLU A  19      -9.365   3.941   8.109  1.00  1.59           C  
ATOM    302  CD  GLU A  19      -9.896   4.787   9.267  1.00  1.89           C  
ATOM    303  OE1 GLU A  19     -10.782   5.581   8.996  1.00  1.30           O  
ATOM    304  OE2 GLU A  19      -9.388   4.591  10.359  1.00  3.08           O  
ATOM    305  H   GLU A  19      -7.030   4.440   6.450  1.00  0.18           H  
ATOM    306  HA  GLU A  19      -9.395   2.905   5.616  1.00  0.29           H  
ATOM    307  HB2 GLU A  19      -9.151   5.665   6.843  1.00  1.17           H  
ATOM    308  HB3 GLU A  19     -10.657   4.784   6.612  1.00  0.65           H  
ATOM    309  HG2 GLU A  19      -9.883   2.993   8.092  1.00  1.92           H  
ATOM    310  HG3 GLU A  19      -8.308   3.767   8.250  1.00  2.40           H  
ATOM    311  N   ALA A  20      -9.743   3.880   3.373  1.00  0.21           N  
ATOM    312  CA  ALA A  20     -10.027   4.496   2.042  1.00  0.25           C  
ATOM    313  C   ALA A  20     -11.367   3.982   1.503  1.00  0.51           C  
ATOM    314  O   ALA A  20     -11.732   2.845   1.723  1.00  0.65           O  
ATOM    315  CB  ALA A  20      -8.908   4.125   1.070  1.00  0.22           C  
ATOM    316  H   ALA A  20      -9.952   2.936   3.533  1.00  0.33           H  
ATOM    317  HA  ALA A  20     -10.071   5.567   2.144  1.00  0.26           H  
ATOM    318  HB1 ALA A  20      -8.377   3.261   1.439  1.00  1.16           H  
ATOM    319  HB2 ALA A  20      -9.328   3.900   0.102  1.00  0.78           H  
ATOM    320  HB3 ALA A  20      -8.220   4.951   0.977  1.00  1.02           H  
ATOM    321  N   VAL A  21     -12.070   4.834   0.806  1.00  0.60           N  
ATOM    322  CA  VAL A  21     -13.390   4.409   0.250  1.00  0.84           C  
ATOM    323  C   VAL A  21     -13.211   3.809  -1.151  1.00  0.79           C  
ATOM    324  O   VAL A  21     -13.770   2.774  -1.455  1.00  1.32           O  
ATOM    325  CB  VAL A  21     -14.316   5.624   0.176  1.00  1.02           C  
ATOM    326  CG1 VAL A  21     -13.762   6.622  -0.843  1.00  0.94           C  
ATOM    327  CG2 VAL A  21     -15.709   5.170  -0.267  1.00  1.29           C  
ATOM    328  H   VAL A  21     -11.737   5.742   0.651  1.00  0.55           H  
ATOM    329  HA  VAL A  21     -13.828   3.671   0.900  1.00  0.98           H  
ATOM    330  HB  VAL A  21     -14.378   6.094   1.147  1.00  1.04           H  
ATOM    331 HG11 VAL A  21     -12.690   6.689  -0.743  1.00  0.94           H  
ATOM    332 HG12 VAL A  21     -14.007   6.296  -1.843  1.00  1.64           H  
ATOM    333 HG13 VAL A  21     -14.197   7.597  -0.672  1.00  1.10           H  
ATOM    334 HG21 VAL A  21     -16.093   4.440   0.431  1.00  2.19           H  
ATOM    335 HG22 VAL A  21     -16.377   6.018  -0.298  1.00  0.61           H  
ATOM    336 HG23 VAL A  21     -15.653   4.727  -1.250  1.00  1.99           H  
ATOM    337  N   ASP A  22     -12.432   4.475  -1.970  1.00  0.33           N  
ATOM    338  CA  ASP A  22     -12.202   3.962  -3.359  1.00  0.26           C  
ATOM    339  C   ASP A  22     -10.750   3.498  -3.520  1.00  0.18           C  
ATOM    340  O   ASP A  22      -9.902   3.802  -2.704  1.00  0.13           O  
ATOM    341  CB  ASP A  22     -12.491   5.079  -4.360  1.00  0.16           C  
ATOM    342  CG  ASP A  22     -11.843   6.376  -3.874  1.00  0.44           C  
ATOM    343  OD1 ASP A  22     -10.690   6.292  -3.490  1.00  0.68           O  
ATOM    344  OD2 ASP A  22     -12.538   7.377  -3.916  1.00  1.10           O  
ATOM    345  H   ASP A  22     -12.001   5.303  -1.675  1.00  0.55           H  
ATOM    346  HA  ASP A  22     -12.861   3.135  -3.554  1.00  0.37           H  
ATOM    347  HB2 ASP A  22     -12.086   4.819  -5.327  1.00  0.42           H  
ATOM    348  HB3 ASP A  22     -13.558   5.224  -4.448  1.00  0.49           H  
ATOM    349  N   ALA A  23     -10.498   2.771  -4.573  1.00  0.20           N  
ATOM    350  CA  ALA A  23      -9.110   2.273  -4.807  1.00  0.16           C  
ATOM    351  C   ALA A  23      -8.193   3.427  -5.225  1.00  0.11           C  
ATOM    352  O   ALA A  23      -7.017   3.431  -4.921  1.00  0.12           O  
ATOM    353  CB  ALA A  23      -9.139   1.219  -5.913  1.00  0.24           C  
ATOM    354  H   ALA A  23     -11.213   2.553  -5.206  1.00  0.25           H  
ATOM    355  HA  ALA A  23      -8.733   1.828  -3.902  1.00  0.14           H  
ATOM    356  HB1 ALA A  23      -9.874   1.493  -6.656  1.00  1.00           H  
ATOM    357  HB2 ALA A  23      -8.169   1.155  -6.380  1.00  1.22           H  
ATOM    358  HB3 ALA A  23      -9.398   0.259  -5.494  1.00  0.81           H  
ATOM    359  N   ALA A  24      -8.752   4.381  -5.916  1.00  0.11           N  
ATOM    360  CA  ALA A  24      -7.926   5.539  -6.367  1.00  0.11           C  
ATOM    361  C   ALA A  24      -7.317   6.262  -5.160  1.00  0.11           C  
ATOM    362  O   ALA A  24      -6.114   6.409  -5.066  1.00  0.17           O  
ATOM    363  CB  ALA A  24      -8.812   6.510  -7.147  1.00  0.10           C  
ATOM    364  H   ALA A  24      -9.705   4.337  -6.137  1.00  0.15           H  
ATOM    365  HA  ALA A  24      -7.137   5.187  -7.007  1.00  0.16           H  
ATOM    366  HB1 ALA A  24      -9.759   6.041  -7.369  1.00  0.88           H  
ATOM    367  HB2 ALA A  24      -8.985   7.399  -6.559  1.00  0.98           H  
ATOM    368  HB3 ALA A  24      -8.325   6.785  -8.071  1.00  0.96           H  
ATOM    369  N   THR A  25      -8.159   6.699  -4.265  1.00  0.11           N  
ATOM    370  CA  THR A  25      -7.640   7.417  -3.063  1.00  0.18           C  
ATOM    371  C   THR A  25      -6.735   6.492  -2.240  1.00  0.18           C  
ATOM    372  O   THR A  25      -5.887   6.949  -1.501  1.00  0.26           O  
ATOM    373  CB  THR A  25      -8.819   7.887  -2.203  1.00  0.24           C  
ATOM    374  OG1 THR A  25      -8.270   8.894  -1.358  1.00  0.32           O  
ATOM    375  CG2 THR A  25      -9.307   6.793  -1.258  1.00  0.20           C  
ATOM    376  H   THR A  25      -9.122   6.558  -4.380  1.00  0.10           H  
ATOM    377  HA  THR A  25      -7.072   8.274  -3.382  1.00  0.23           H  
ATOM    378  HB  THR A  25      -9.625   8.278  -2.799  1.00  0.36           H  
ATOM    379  HG1 THR A  25      -8.996   9.344  -0.920  1.00  1.27           H  
ATOM    380 HG21 THR A  25      -9.196   5.827  -1.727  1.00  0.84           H  
ATOM    381 HG22 THR A  25      -8.726   6.813  -0.348  1.00  0.94           H  
ATOM    382 HG23 THR A  25     -10.348   6.953  -1.019  1.00  0.93           H  
ATOM    383  N   ALA A  26      -6.936   5.208  -2.382  1.00  0.09           N  
ATOM    384  CA  ALA A  26      -6.086   4.252  -1.613  1.00  0.09           C  
ATOM    385  C   ALA A  26      -4.678   4.200  -2.217  1.00  0.09           C  
ATOM    386  O   ALA A  26      -3.701   4.057  -1.511  1.00  0.08           O  
ATOM    387  CB  ALA A  26      -6.714   2.860  -1.667  1.00  0.07           C  
ATOM    388  H   ALA A  26      -7.638   4.877  -2.983  1.00  0.06           H  
ATOM    389  HA  ALA A  26      -6.024   4.575  -0.590  1.00  0.10           H  
ATOM    390  HB1 ALA A  26      -7.717   2.896  -1.270  1.00  1.08           H  
ATOM    391  HB2 ALA A  26      -6.749   2.516  -2.689  1.00  0.98           H  
ATOM    392  HB3 ALA A  26      -6.123   2.172  -1.079  1.00  0.99           H  
ATOM    393  N   GLU A  27      -4.608   4.317  -3.516  1.00  0.10           N  
ATOM    394  CA  GLU A  27      -3.280   4.276  -4.188  1.00  0.09           C  
ATOM    395  C   GLU A  27      -2.390   5.425  -3.696  1.00  0.08           C  
ATOM    396  O   GLU A  27      -1.279   5.206  -3.262  1.00  0.23           O  
ATOM    397  CB  GLU A  27      -3.483   4.410  -5.696  1.00  0.14           C  
ATOM    398  CG  GLU A  27      -3.941   3.066  -6.270  1.00  0.16           C  
ATOM    399  CD  GLU A  27      -4.061   3.182  -7.791  1.00  0.23           C  
ATOM    400  OE1 GLU A  27      -4.613   4.184  -8.215  1.00  1.46           O  
ATOM    401  OE2 GLU A  27      -3.595   2.261  -8.442  1.00  1.01           O  
ATOM    402  H   GLU A  27      -5.423   4.426  -4.047  1.00  0.10           H  
ATOM    403  HA  GLU A  27      -2.800   3.337  -3.976  1.00  0.10           H  
ATOM    404  HB2 GLU A  27      -4.232   5.162  -5.895  1.00  0.17           H  
ATOM    405  HB3 GLU A  27      -2.558   4.704  -6.160  1.00  0.15           H  
ATOM    406  HG2 GLU A  27      -3.223   2.298  -6.026  1.00  0.14           H  
ATOM    407  HG3 GLU A  27      -4.902   2.800  -5.856  1.00  0.15           H  
ATOM    408  N   LYS A  28      -2.900   6.625  -3.774  1.00  0.11           N  
ATOM    409  CA  LYS A  28      -2.085   7.797  -3.325  1.00  0.12           C  
ATOM    410  C   LYS A  28      -1.919   7.795  -1.801  1.00  0.07           C  
ATOM    411  O   LYS A  28      -0.870   8.138  -1.293  1.00  0.09           O  
ATOM    412  CB  LYS A  28      -2.774   9.091  -3.767  1.00  0.22           C  
ATOM    413  CG  LYS A  28      -3.959   9.378  -2.842  1.00  1.28           C  
ATOM    414  CD  LYS A  28      -4.883  10.397  -3.513  1.00  1.04           C  
ATOM    415  CE  LYS A  28      -5.677  11.140  -2.436  1.00  2.14           C  
ATOM    416  NZ  LYS A  28      -4.938  12.354  -1.987  1.00  2.79           N  
ATOM    417  H   LYS A  28      -3.807   6.758  -4.122  1.00  0.23           H  
ATOM    418  HA  LYS A  28      -1.112   7.744  -3.785  1.00  0.13           H  
ATOM    419  HB2 LYS A  28      -2.070   9.909  -3.718  1.00  1.22           H  
ATOM    420  HB3 LYS A  28      -3.124   8.987  -4.783  1.00  0.89           H  
ATOM    421  HG2 LYS A  28      -4.503   8.465  -2.654  1.00  1.99           H  
ATOM    422  HG3 LYS A  28      -3.602   9.777  -1.904  1.00  2.11           H  
ATOM    423  HD2 LYS A  28      -4.293  11.102  -4.081  1.00  0.53           H  
ATOM    424  HD3 LYS A  28      -5.563   9.887  -4.179  1.00  1.37           H  
ATOM    425  HE2 LYS A  28      -6.635  11.439  -2.835  1.00  2.45           H  
ATOM    426  HE3 LYS A  28      -5.835  10.490  -1.589  1.00  2.72           H  
ATOM    427  HZ1 LYS A  28      -4.031  12.415  -2.493  1.00  2.57           H  
ATOM    428  HZ2 LYS A  28      -5.505  13.201  -2.190  1.00  2.88           H  
ATOM    429  HZ3 LYS A  28      -4.760  12.293  -0.964  1.00  3.87           H  
ATOM    430  N   VAL A  29      -2.952   7.411  -1.103  1.00  0.06           N  
ATOM    431  CA  VAL A  29      -2.852   7.395   0.386  1.00  0.03           C  
ATOM    432  C   VAL A  29      -1.677   6.520   0.823  1.00  0.02           C  
ATOM    433  O   VAL A  29      -0.774   6.979   1.497  1.00  0.01           O  
ATOM    434  CB  VAL A  29      -4.146   6.838   0.973  1.00  0.06           C  
ATOM    435  CG1 VAL A  29      -3.914   6.474   2.441  1.00  0.13           C  
ATOM    436  CG2 VAL A  29      -5.240   7.905   0.886  1.00  0.03           C  
ATOM    437  H   VAL A  29      -3.779   7.131  -1.548  1.00  0.09           H  
ATOM    438  HA  VAL A  29      -2.701   8.400   0.745  1.00  0.02           H  
ATOM    439  HB  VAL A  29      -4.447   5.962   0.423  1.00  0.13           H  
ATOM    440 HG11 VAL A  29      -3.236   7.183   2.890  1.00  0.98           H  
ATOM    441 HG12 VAL A  29      -4.853   6.493   2.974  1.00  1.07           H  
ATOM    442 HG13 VAL A  29      -3.489   5.483   2.508  1.00  1.21           H  
ATOM    443 HG21 VAL A  29      -5.065   8.538   0.029  1.00  0.88           H  
ATOM    444 HG22 VAL A  29      -6.205   7.431   0.787  1.00  0.84           H  
ATOM    445 HG23 VAL A  29      -5.232   8.509   1.781  1.00  0.92           H  
ATOM    446  N   PHE A  30      -1.708   5.276   0.430  1.00  0.03           N  
ATOM    447  CA  PHE A  30      -0.594   4.366   0.818  1.00  0.03           C  
ATOM    448  C   PHE A  30       0.723   4.879   0.225  1.00  0.03           C  
ATOM    449  O   PHE A  30       1.736   4.909   0.893  1.00  0.06           O  
ATOM    450  CB  PHE A  30      -0.876   2.955   0.292  1.00  0.02           C  
ATOM    451  CG  PHE A  30      -1.720   2.167   1.306  1.00  0.02           C  
ATOM    452  CD1 PHE A  30      -1.253   1.933   2.593  1.00  0.03           C  
ATOM    453  CD2 PHE A  30      -2.963   1.674   0.948  1.00  0.02           C  
ATOM    454  CE1 PHE A  30      -2.021   1.219   3.496  1.00  0.04           C  
ATOM    455  CE2 PHE A  30      -3.721   0.962   1.854  1.00  0.02           C  
ATOM    456  CZ  PHE A  30      -3.251   0.733   3.124  1.00  0.03           C  
ATOM    457  H   PHE A  30      -2.453   4.947  -0.115  1.00  0.05           H  
ATOM    458  HA  PHE A  30      -0.515   4.344   1.888  1.00  0.03           H  
ATOM    459  HB2 PHE A  30      -1.411   3.017  -0.644  1.00  0.02           H  
ATOM    460  HB3 PHE A  30       0.055   2.435   0.131  1.00  0.02           H  
ATOM    461  HD1 PHE A  30      -0.279   2.292   2.884  1.00  0.03           H  
ATOM    462  HD2 PHE A  30      -3.343   1.846  -0.048  1.00  0.03           H  
ATOM    463  HE1 PHE A  30      -1.657   1.050   4.496  1.00  0.05           H  
ATOM    464  HE2 PHE A  30      -4.686   0.589   1.567  1.00  0.02           H  
ATOM    465  HZ  PHE A  30      -3.840   0.152   3.825  1.00  0.03           H  
ATOM    466  N   LYS A  31       0.685   5.269  -1.022  1.00  0.11           N  
ATOM    467  CA  LYS A  31       1.932   5.786  -1.655  1.00  0.11           C  
ATOM    468  C   LYS A  31       2.509   6.913  -0.801  1.00  0.11           C  
ATOM    469  O   LYS A  31       3.708   7.052  -0.679  1.00  0.11           O  
ATOM    470  CB  LYS A  31       1.615   6.307  -3.058  1.00  0.12           C  
ATOM    471  CG  LYS A  31       2.931   6.542  -3.813  1.00  0.38           C  
ATOM    472  CD  LYS A  31       2.889   7.907  -4.512  1.00  0.65           C  
ATOM    473  CE  LYS A  31       1.791   7.894  -5.579  1.00  1.37           C  
ATOM    474  NZ  LYS A  31       0.804   8.981  -5.324  1.00  2.66           N  
ATOM    475  H   LYS A  31      -0.151   5.224  -1.532  1.00  0.17           H  
ATOM    476  HA  LYS A  31       2.653   4.992  -1.724  1.00  0.11           H  
ATOM    477  HB2 LYS A  31       1.019   5.579  -3.588  1.00  0.12           H  
ATOM    478  HB3 LYS A  31       1.062   7.231  -2.985  1.00  0.19           H  
ATOM    479  HG2 LYS A  31       3.757   6.518  -3.117  1.00  1.12           H  
ATOM    480  HG3 LYS A  31       3.068   5.763  -4.548  1.00  1.00           H  
ATOM    481  HD2 LYS A  31       2.686   8.683  -3.789  1.00  2.05           H  
ATOM    482  HD3 LYS A  31       3.844   8.101  -4.980  1.00  1.50           H  
ATOM    483  HE2 LYS A  31       2.233   8.041  -6.554  1.00  1.41           H  
ATOM    484  HE3 LYS A  31       1.281   6.943  -5.564  1.00  2.15           H  
ATOM    485  HZ1 LYS A  31       1.310   9.874  -5.151  1.00  2.74           H  
ATOM    486  HZ2 LYS A  31       0.185   9.088  -6.153  1.00  3.20           H  
ATOM    487  HZ3 LYS A  31       0.231   8.740  -4.491  1.00  3.42           H  
ATOM    488  N   GLN A  32       1.637   7.695  -0.224  1.00  0.11           N  
ATOM    489  CA  GLN A  32       2.118   8.809   0.640  1.00  0.11           C  
ATOM    490  C   GLN A  32       2.892   8.236   1.827  1.00  0.11           C  
ATOM    491  O   GLN A  32       3.833   8.836   2.310  1.00  0.15           O  
ATOM    492  CB  GLN A  32       0.915   9.606   1.145  1.00  0.13           C  
ATOM    493  CG  GLN A  32       1.410  10.890   1.814  1.00  0.17           C  
ATOM    494  CD  GLN A  32       0.633  11.117   3.114  1.00  0.77           C  
ATOM    495  OE1 GLN A  32       1.142  10.910   4.197  1.00  1.87           O  
ATOM    496  NE2 GLN A  32      -0.599  11.542   3.049  1.00  1.28           N  
ATOM    497  H   GLN A  32       0.677   7.550  -0.357  1.00  0.12           H  
ATOM    498  HA  GLN A  32       2.762   9.455   0.067  1.00  0.10           H  
ATOM    499  HB2 GLN A  32       0.269   9.855   0.316  1.00  0.23           H  
ATOM    500  HB3 GLN A  32       0.361   9.014   1.860  1.00  0.14           H  
ATOM    501  HG2 GLN A  32       2.462  10.805   2.038  1.00  0.76           H  
ATOM    502  HG3 GLN A  32       1.253  11.731   1.154  1.00  0.81           H  
ATOM    503 HE21 GLN A  32      -1.014  11.710   2.178  1.00  1.90           H  
ATOM    504 HE22 GLN A  32      -1.109  11.692   3.873  1.00  1.64           H  
ATOM    505  N   TYR A  33       2.477   7.080   2.274  1.00  0.08           N  
ATOM    506  CA  TYR A  33       3.180   6.443   3.425  1.00  0.08           C  
ATOM    507  C   TYR A  33       4.547   5.917   2.975  1.00  0.08           C  
ATOM    508  O   TYR A  33       5.571   6.318   3.490  1.00  0.09           O  
ATOM    509  CB  TYR A  33       2.337   5.282   3.951  1.00  0.11           C  
ATOM    510  CG  TYR A  33       3.074   4.611   5.108  1.00  0.11           C  
ATOM    511  CD1 TYR A  33       4.079   3.699   4.861  1.00  0.15           C  
ATOM    512  CD2 TYR A  33       2.745   4.905   6.415  1.00  0.10           C  
ATOM    513  CE1 TYR A  33       4.747   3.093   5.903  1.00  0.17           C  
ATOM    514  CE2 TYR A  33       3.413   4.297   7.459  1.00  0.10           C  
ATOM    515  CZ  TYR A  33       4.419   3.386   7.211  1.00  0.14           C  
ATOM    516  OH  TYR A  33       5.088   2.779   8.254  1.00  0.17           O  
ATOM    517  H   TYR A  33       1.708   6.636   1.857  1.00  0.07           H  
ATOM    518  HA  TYR A  33       3.317   7.167   4.206  1.00  0.08           H  
ATOM    519  HB2 TYR A  33       1.382   5.650   4.299  1.00  0.12           H  
ATOM    520  HB3 TYR A  33       2.176   4.560   3.166  1.00  0.13           H  
ATOM    521  HD1 TYR A  33       4.345   3.458   3.842  1.00  0.17           H  
ATOM    522  HD2 TYR A  33       1.959   5.616   6.624  1.00  0.11           H  
ATOM    523  HE1 TYR A  33       5.532   2.383   5.693  1.00  0.21           H  
ATOM    524  HE2 TYR A  33       3.146   4.536   8.478  1.00  0.09           H  
ATOM    525  HH  TYR A  33       4.862   3.244   9.062  1.00  0.83           H  
ATOM    526  N   ALA A  34       4.530   5.027   2.023  1.00  0.09           N  
ATOM    527  CA  ALA A  34       5.816   4.462   1.523  1.00  0.09           C  
ATOM    528  C   ALA A  34       6.805   5.592   1.220  1.00  0.11           C  
ATOM    529  O   ALA A  34       7.993   5.458   1.441  1.00  0.09           O  
ATOM    530  CB  ALA A  34       5.551   3.660   0.249  1.00  0.10           C  
ATOM    531  H   ALA A  34       3.678   4.731   1.641  1.00  0.10           H  
ATOM    532  HA  ALA A  34       6.237   3.811   2.271  1.00  0.11           H  
ATOM    533  HB1 ALA A  34       4.489   3.634   0.050  1.00  0.95           H  
ATOM    534  HB2 ALA A  34       6.057   4.122  -0.585  1.00  1.06           H  
ATOM    535  HB3 ALA A  34       5.915   2.650   0.371  1.00  1.10           H  
ATOM    536  N   ASN A  35       6.293   6.683   0.718  1.00  0.22           N  
ATOM    537  CA  ASN A  35       7.189   7.831   0.396  1.00  0.26           C  
ATOM    538  C   ASN A  35       7.912   8.303   1.662  1.00  0.29           C  
ATOM    539  O   ASN A  35       9.050   8.728   1.609  1.00  0.36           O  
ATOM    540  CB  ASN A  35       6.352   8.977  -0.172  1.00  0.39           C  
ATOM    541  CG  ASN A  35       7.205   9.793  -1.147  1.00  0.98           C  
ATOM    542  OD1 ASN A  35       7.774   9.266  -2.081  1.00  2.02           O  
ATOM    543  ND2 ASN A  35       7.319  11.080  -0.965  1.00  0.70           N  
ATOM    544  H   ASN A  35       5.329   6.747   0.554  1.00  0.28           H  
ATOM    545  HA  ASN A  35       7.916   7.524  -0.337  1.00  0.22           H  
ATOM    546  HB2 ASN A  35       5.497   8.580  -0.695  1.00  0.37           H  
ATOM    547  HB3 ASN A  35       6.015   9.617   0.630  1.00  0.46           H  
ATOM    548 HD21 ASN A  35       6.862  11.511  -0.213  1.00  1.03           H  
ATOM    549 HD22 ASN A  35       7.861  11.615  -1.581  1.00  0.96           H  
ATOM    550  N   ASP A  36       7.234   8.217   2.774  1.00  0.28           N  
ATOM    551  CA  ASP A  36       7.865   8.653   4.053  1.00  0.34           C  
ATOM    552  C   ASP A  36       8.730   7.526   4.627  1.00  0.32           C  
ATOM    553  O   ASP A  36       8.994   7.487   5.812  1.00  0.60           O  
ATOM    554  CB  ASP A  36       6.769   9.014   5.053  1.00  0.56           C  
ATOM    555  CG  ASP A  36       5.882  10.109   4.458  1.00  0.99           C  
ATOM    556  OD1 ASP A  36       6.110  10.421   3.301  1.00  2.04           O  
ATOM    557  OD2 ASP A  36       5.025  10.570   5.194  1.00  1.13           O  
ATOM    558  H   ASP A  36       6.320   7.870   2.769  1.00  0.28           H  
ATOM    559  HA  ASP A  36       8.479   9.517   3.870  1.00  0.35           H  
ATOM    560  HB2 ASP A  36       6.168   8.143   5.268  1.00  0.26           H  
ATOM    561  HB3 ASP A  36       7.215   9.376   5.969  1.00  0.94           H  
ATOM    562  N   ASN A  37       9.148   6.632   3.770  1.00  0.16           N  
ATOM    563  CA  ASN A  37       9.998   5.497   4.244  1.00  0.28           C  
ATOM    564  C   ASN A  37      11.118   5.211   3.235  1.00  0.33           C  
ATOM    565  O   ASN A  37      12.195   4.789   3.607  1.00  0.52           O  
ATOM    566  CB  ASN A  37       9.126   4.251   4.401  1.00  0.36           C  
ATOM    567  CG  ASN A  37       8.415   4.299   5.756  1.00  0.36           C  
ATOM    568  OD1 ASN A  37       8.981   3.964   6.778  1.00  0.45           O  
ATOM    569  ND2 ASN A  37       7.176   4.707   5.809  1.00  0.39           N  
ATOM    570  H   ASN A  37       8.905   6.704   2.824  1.00  0.28           H  
ATOM    571  HA  ASN A  37      10.433   5.747   5.196  1.00  0.39           H  
ATOM    572  HB2 ASN A  37       8.388   4.220   3.613  1.00  0.44           H  
ATOM    573  HB3 ASN A  37       9.740   3.365   4.351  1.00  0.35           H  
ATOM    574 HD21 ASN A  37       6.714   4.976   4.988  1.00  0.50           H  
ATOM    575 HD22 ASN A  37       6.708   4.742   6.669  1.00  0.38           H  
ATOM    576  N   GLY A  38      10.836   5.449   1.978  1.00  0.28           N  
ATOM    577  CA  GLY A  38      11.868   5.201   0.926  1.00  0.50           C  
ATOM    578  C   GLY A  38      11.525   3.942   0.126  1.00  0.50           C  
ATOM    579  O   GLY A  38      12.349   3.063  -0.034  1.00  0.92           O  
ATOM    580  H   GLY A  38       9.951   5.786   1.728  1.00  0.17           H  
ATOM    581  HA2 GLY A  38      11.903   6.048   0.257  1.00  0.59           H  
ATOM    582  HA3 GLY A  38      12.834   5.076   1.390  1.00  0.63           H  
ATOM    583  N   VAL A  39      10.312   3.881  -0.357  1.00  0.22           N  
ATOM    584  CA  VAL A  39       9.892   2.689  -1.155  1.00  0.22           C  
ATOM    585  C   VAL A  39       9.033   3.129  -2.344  1.00  0.30           C  
ATOM    586  O   VAL A  39       7.844   3.339  -2.208  1.00  0.37           O  
ATOM    587  CB  VAL A  39       9.083   1.746  -0.263  1.00  0.18           C  
ATOM    588  CG1 VAL A  39       8.570   0.574  -1.105  1.00  0.26           C  
ATOM    589  CG2 VAL A  39       9.983   1.208   0.853  1.00  0.19           C  
ATOM    590  H   VAL A  39       9.681   4.614  -0.197  1.00  0.45           H  
ATOM    591  HA  VAL A  39      10.766   2.174  -1.516  1.00  0.20           H  
ATOM    592  HB  VAL A  39       8.248   2.278   0.167  1.00  0.23           H  
ATOM    593 HG11 VAL A  39       9.138   0.507  -2.020  1.00  1.14           H  
ATOM    594 HG12 VAL A  39       8.677  -0.348  -0.553  1.00  0.66           H  
ATOM    595 HG13 VAL A  39       7.527   0.726  -1.345  1.00  1.12           H  
ATOM    596 HG21 VAL A  39      10.820   0.680   0.423  1.00  1.23           H  
ATOM    597 HG22 VAL A  39      10.350   2.029   1.453  1.00  0.89           H  
ATOM    598 HG23 VAL A  39       9.422   0.533   1.483  1.00  0.98           H  
ATOM    599  N   ASP A  40       9.659   3.261  -3.487  1.00  0.35           N  
ATOM    600  CA  ASP A  40       8.900   3.688  -4.704  1.00  0.43           C  
ATOM    601  C   ASP A  40       9.286   2.817  -5.903  1.00  0.33           C  
ATOM    602  O   ASP A  40      10.426   2.807  -6.326  1.00  0.37           O  
ATOM    603  CB  ASP A  40       9.232   5.147  -5.009  1.00  0.66           C  
ATOM    604  CG  ASP A  40       9.292   5.940  -3.701  1.00  1.35           C  
ATOM    605  OD1 ASP A  40      10.149   5.602  -2.901  1.00  2.52           O  
ATOM    606  OD2 ASP A  40       8.476   6.839  -3.576  1.00  1.22           O  
ATOM    607  H   ASP A  40      10.621   3.083  -3.546  1.00  0.36           H  
ATOM    608  HA  ASP A  40       7.844   3.595  -4.522  1.00  0.46           H  
ATOM    609  HB2 ASP A  40      10.189   5.207  -5.505  1.00  0.94           H  
ATOM    610  HB3 ASP A  40       8.472   5.570  -5.648  1.00  0.34           H  
ATOM    611  N   GLY A  41       8.326   2.104  -6.425  1.00  0.26           N  
ATOM    612  CA  GLY A  41       8.614   1.229  -7.598  1.00  0.29           C  
ATOM    613  C   GLY A  41       7.307   0.769  -8.248  1.00  0.11           C  
ATOM    614  O   GLY A  41       6.598   1.555  -8.843  1.00  0.26           O  
ATOM    615  H   GLY A  41       7.422   2.143  -6.048  1.00  0.27           H  
ATOM    616  HA2 GLY A  41       9.198   1.780  -8.320  1.00  0.47           H  
ATOM    617  HA3 GLY A  41       9.173   0.365  -7.270  1.00  0.37           H  
ATOM    618  N   GLU A  42       7.017  -0.497  -8.118  1.00  0.12           N  
ATOM    619  CA  GLU A  42       5.759  -1.028  -8.717  1.00  0.20           C  
ATOM    620  C   GLU A  42       4.677  -1.114  -7.641  1.00  0.18           C  
ATOM    621  O   GLU A  42       4.980  -1.287  -6.480  1.00  0.28           O  
ATOM    622  CB  GLU A  42       6.022  -2.420  -9.277  1.00  0.39           C  
ATOM    623  CG  GLU A  42       7.092  -2.335 -10.368  1.00  0.63           C  
ATOM    624  CD  GLU A  42       7.964  -3.592 -10.319  1.00  0.63           C  
ATOM    625  OE1 GLU A  42       7.375  -4.660 -10.326  1.00  1.65           O  
ATOM    626  OE2 GLU A  42       9.170  -3.413 -10.277  1.00  1.40           O  
ATOM    627  H   GLU A  42       7.620  -1.094  -7.623  1.00  0.28           H  
ATOM    628  HA  GLU A  42       5.430  -0.377  -9.508  1.00  0.25           H  
ATOM    629  HB2 GLU A  42       6.360  -3.064  -8.483  1.00  0.36           H  
ATOM    630  HB3 GLU A  42       5.110  -2.821  -9.693  1.00  0.46           H  
ATOM    631  HG2 GLU A  42       6.622  -2.265 -11.337  1.00  1.47           H  
ATOM    632  HG3 GLU A  42       7.711  -1.466 -10.208  1.00  1.14           H  
ATOM    633  N   TRP A  43       3.441  -1.003  -8.054  1.00  0.14           N  
ATOM    634  CA  TRP A  43       2.321  -1.062  -7.063  1.00  0.11           C  
ATOM    635  C   TRP A  43       1.269  -2.081  -7.497  1.00  0.10           C  
ATOM    636  O   TRP A  43       0.893  -2.134  -8.652  1.00  0.12           O  
ATOM    637  CB  TRP A  43       1.691   0.321  -6.967  1.00  0.09           C  
ATOM    638  CG  TRP A  43       2.565   1.188  -6.057  1.00  0.08           C  
ATOM    639  CD1 TRP A  43       3.746   1.670  -6.427  1.00  0.09           C  
ATOM    640  CD2 TRP A  43       2.282   1.531  -4.803  1.00  0.06           C  
ATOM    641  NE1 TRP A  43       4.177   2.329  -5.343  1.00  0.08           N  
ATOM    642  CE2 TRP A  43       3.316   2.289  -4.272  1.00  0.07           C  
ATOM    643  CE3 TRP A  43       1.182   1.237  -4.002  1.00  0.05           C  
ATOM    644  CZ2 TRP A  43       3.254   2.744  -2.972  1.00  0.07           C  
ATOM    645  CZ3 TRP A  43       1.129   1.695  -2.700  1.00  0.06           C  
ATOM    646  CH2 TRP A  43       2.161   2.446  -2.187  1.00  0.08           C  
ATOM    647  H   TRP A  43       3.248  -0.884  -9.007  1.00  0.19           H  
ATOM    648  HA  TRP A  43       2.705  -1.342  -6.097  1.00  0.10           H  
ATOM    649  HB2 TRP A  43       1.654   0.771  -7.948  1.00  0.10           H  
ATOM    650  HB3 TRP A  43       0.696   0.250  -6.571  1.00  0.08           H  
ATOM    651  HD1 TRP A  43       4.267   1.502  -7.360  1.00  0.11           H  
ATOM    652  HE1 TRP A  43       5.035   2.800  -5.316  1.00  0.08           H  
ATOM    653  HE3 TRP A  43       0.369   0.652  -4.389  1.00  0.05           H  
ATOM    654  HZ2 TRP A  43       4.066   3.331  -2.567  1.00  0.08           H  
ATOM    655  HZ3 TRP A  43       0.273   1.463  -2.083  1.00  0.07           H  
ATOM    656  HH2 TRP A  43       2.118   2.794  -1.166  1.00  0.10           H  
ATOM    657  N   THR A  44       0.820  -2.870  -6.552  1.00  0.08           N  
ATOM    658  CA  THR A  44      -0.211  -3.909  -6.875  1.00  0.08           C  
ATOM    659  C   THR A  44      -1.456  -3.736  -5.994  1.00  0.07           C  
ATOM    660  O   THR A  44      -1.434  -3.039  -4.999  1.00  0.10           O  
ATOM    661  CB  THR A  44       0.392  -5.296  -6.633  1.00  0.08           C  
ATOM    662  OG1 THR A  44       1.160  -5.154  -5.442  1.00  0.10           O  
ATOM    663  CG2 THR A  44       1.397  -5.666  -7.721  1.00  0.20           C  
ATOM    664  H   THR A  44       1.162  -2.784  -5.637  1.00  0.08           H  
ATOM    665  HA  THR A  44      -0.496  -3.827  -7.908  1.00  0.09           H  
ATOM    666  HB  THR A  44      -0.365  -6.053  -6.524  1.00  0.13           H  
ATOM    667  HG1 THR A  44       1.728  -4.387  -5.546  1.00  0.97           H  
ATOM    668 HG21 THR A  44       1.623  -4.797  -8.320  1.00  0.93           H  
ATOM    669 HG22 THR A  44       2.306  -6.032  -7.267  1.00  0.75           H  
ATOM    670 HG23 THR A  44       0.981  -6.436  -8.354  1.00  1.14           H  
ATOM    671  N   TYR A  45      -2.516  -4.383  -6.394  1.00  0.07           N  
ATOM    672  CA  TYR A  45      -3.794  -4.296  -5.620  1.00  0.06           C  
ATOM    673  C   TYR A  45      -4.402  -5.700  -5.513  1.00  0.06           C  
ATOM    674  O   TYR A  45      -4.580  -6.376  -6.508  1.00  0.08           O  
ATOM    675  CB  TYR A  45      -4.750  -3.355  -6.379  1.00  0.09           C  
ATOM    676  CG  TYR A  45      -5.894  -2.833  -5.467  1.00  0.08           C  
ATOM    677  CD1 TYR A  45      -6.731  -3.696  -4.765  1.00  0.07           C  
ATOM    678  CD2 TYR A  45      -6.103  -1.475  -5.346  1.00  0.09           C  
ATOM    679  CE1 TYR A  45      -7.739  -3.196  -3.965  1.00  0.07           C  
ATOM    680  CE2 TYR A  45      -7.115  -0.983  -4.547  1.00  0.08           C  
ATOM    681  CZ  TYR A  45      -7.937  -1.838  -3.851  1.00  0.07           C  
ATOM    682  OH  TYR A  45      -8.946  -1.343  -3.050  1.00  0.07           O  
ATOM    683  H   TYR A  45      -2.475  -4.930  -7.207  1.00  0.09           H  
ATOM    684  HA  TYR A  45      -3.599  -3.904  -4.636  1.00  0.05           H  
ATOM    685  HB2 TYR A  45      -4.184  -2.502  -6.745  1.00  0.10           H  
ATOM    686  HB3 TYR A  45      -5.180  -3.879  -7.219  1.00  0.11           H  
ATOM    687  HD1 TYR A  45      -6.620  -4.755  -4.864  1.00  0.08           H  
ATOM    688  HD2 TYR A  45      -5.472  -0.791  -5.881  1.00  0.11           H  
ATOM    689  HE1 TYR A  45      -8.374  -3.877  -3.418  1.00  0.08           H  
ATOM    690  HE2 TYR A  45      -7.273   0.084  -4.481  1.00  0.10           H  
ATOM    691  HH  TYR A  45      -8.595  -0.596  -2.558  1.00  0.81           H  
ATOM    692  N   ASP A  46      -4.711  -6.105  -4.306  1.00  0.06           N  
ATOM    693  CA  ASP A  46      -5.312  -7.463  -4.111  1.00  0.08           C  
ATOM    694  C   ASP A  46      -6.815  -7.343  -3.811  1.00  0.07           C  
ATOM    695  O   ASP A  46      -7.253  -7.580  -2.703  1.00  0.20           O  
ATOM    696  CB  ASP A  46      -4.608  -8.155  -2.942  1.00  0.11           C  
ATOM    697  CG  ASP A  46      -4.782  -9.669  -3.073  1.00  0.15           C  
ATOM    698  OD1 ASP A  46      -5.750 -10.049  -3.712  1.00  0.16           O  
ATOM    699  OD2 ASP A  46      -3.937 -10.359  -2.527  1.00  0.21           O  
ATOM    700  H   ASP A  46      -4.550  -5.522  -3.535  1.00  0.04           H  
ATOM    701  HA  ASP A  46      -5.173  -8.050  -5.003  1.00  0.13           H  
ATOM    702  HB2 ASP A  46      -3.556  -7.914  -2.954  1.00  0.16           H  
ATOM    703  HB3 ASP A  46      -5.038  -7.828  -2.009  1.00  0.10           H  
ATOM    704  N   ASP A  47      -7.571  -6.978  -4.810  1.00  0.05           N  
ATOM    705  CA  ASP A  47      -9.044  -6.838  -4.601  1.00  0.06           C  
ATOM    706  C   ASP A  47      -9.647  -8.175  -4.152  1.00  0.05           C  
ATOM    707  O   ASP A  47     -10.803  -8.247  -3.786  1.00  0.11           O  
ATOM    708  CB  ASP A  47      -9.692  -6.397  -5.913  1.00  0.14           C  
ATOM    709  CG  ASP A  47     -11.188  -6.724  -5.879  1.00  0.66           C  
ATOM    710  OD1 ASP A  47     -11.907  -5.910  -5.323  1.00  0.39           O  
ATOM    711  OD2 ASP A  47     -11.525  -7.770  -6.409  1.00  2.06           O  
ATOM    712  H   ASP A  47      -7.176  -6.798  -5.688  1.00  0.15           H  
ATOM    713  HA  ASP A  47      -9.227  -6.092  -3.845  1.00  0.10           H  
ATOM    714  HB2 ASP A  47      -9.563  -5.333  -6.045  1.00  0.24           H  
ATOM    715  HB3 ASP A  47      -9.233  -6.917  -6.741  1.00  0.41           H  
ATOM    716  N   ALA A  48      -8.848  -9.206  -4.185  1.00  0.07           N  
ATOM    717  CA  ALA A  48      -9.357 -10.545  -3.767  1.00  0.08           C  
ATOM    718  C   ALA A  48      -9.648 -10.563  -2.261  1.00  0.10           C  
ATOM    719  O   ALA A  48     -10.509 -11.288  -1.802  1.00  0.20           O  
ATOM    720  CB  ALA A  48      -8.306 -11.604  -4.095  1.00  0.23           C  
ATOM    721  H   ALA A  48      -7.918  -9.101  -4.483  1.00  0.12           H  
ATOM    722  HA  ALA A  48     -10.263 -10.766  -4.307  1.00  0.18           H  
ATOM    723  HB1 ALA A  48      -7.682 -11.258  -4.907  1.00  1.00           H  
ATOM    724  HB2 ALA A  48      -7.691 -11.788  -3.227  1.00  1.28           H  
ATOM    725  HB3 ALA A  48      -8.792 -12.523  -4.387  1.00  0.86           H  
ATOM    726  N   THR A  49      -8.922  -9.765  -1.525  1.00  0.13           N  
ATOM    727  CA  THR A  49      -9.145  -9.728  -0.048  1.00  0.28           C  
ATOM    728  C   THR A  49      -8.933  -8.308   0.489  1.00  0.29           C  
ATOM    729  O   THR A  49      -8.666  -8.117   1.658  1.00  0.34           O  
ATOM    730  CB  THR A  49      -8.158 -10.683   0.631  1.00  0.38           C  
ATOM    731  OG1 THR A  49      -6.902 -10.400   0.020  1.00  0.27           O  
ATOM    732  CG2 THR A  49      -8.457 -12.139   0.282  1.00  0.50           C  
ATOM    733  H   THR A  49      -8.240  -9.195  -1.937  1.00  0.06           H  
ATOM    734  HA  THR A  49     -10.151 -10.045   0.169  1.00  0.36           H  
ATOM    735  HB  THR A  49      -8.119 -10.536   1.695  1.00  0.47           H  
ATOM    736  HG1 THR A  49      -6.384  -9.880   0.638  1.00  1.05           H  
ATOM    737 HG21 THR A  49      -9.469 -12.382   0.572  1.00  1.66           H  
ATOM    738 HG22 THR A  49      -8.347 -12.288  -0.783  1.00  0.93           H  
ATOM    739 HG23 THR A  49      -7.770 -12.787   0.804  1.00  1.06           H  
ATOM    740  N   LYS A  50      -9.052  -7.344  -0.382  1.00  0.25           N  
ATOM    741  CA  LYS A  50      -8.865  -5.930   0.056  1.00  0.29           C  
ATOM    742  C   LYS A  50      -7.509  -5.771   0.749  1.00  0.29           C  
ATOM    743  O   LYS A  50      -7.435  -5.416   1.909  1.00  0.35           O  
ATOM    744  CB  LYS A  50      -9.987  -5.548   1.020  1.00  0.37           C  
ATOM    745  CG  LYS A  50     -11.335  -5.799   0.340  1.00  0.40           C  
ATOM    746  CD  LYS A  50     -12.428  -5.029   1.085  1.00  0.87           C  
ATOM    747  CE  LYS A  50     -13.764  -5.229   0.366  1.00  1.31           C  
ATOM    748  NZ  LYS A  50     -14.184  -6.657   0.435  1.00  1.39           N  
ATOM    749  H   LYS A  50      -9.254  -7.546  -1.319  1.00  0.22           H  
ATOM    750  HA  LYS A  50      -8.901  -5.286  -0.805  1.00  0.27           H  
ATOM    751  HB2 LYS A  50      -9.917  -6.143   1.917  1.00  0.39           H  
ATOM    752  HB3 LYS A  50      -9.901  -4.504   1.281  1.00  0.40           H  
ATOM    753  HG2 LYS A  50     -11.292  -5.466  -0.686  1.00  0.63           H  
ATOM    754  HG3 LYS A  50     -11.560  -6.855   0.360  1.00  0.29           H  
ATOM    755  HD2 LYS A  50     -12.502  -5.394   2.099  1.00  0.77           H  
ATOM    756  HD3 LYS A  50     -12.181  -3.977   1.105  1.00  1.59           H  
ATOM    757  HE2 LYS A  50     -14.521  -4.616   0.832  1.00  1.84           H  
ATOM    758  HE3 LYS A  50     -13.664  -4.940  -0.669  1.00  1.98           H  
ATOM    759  HZ1 LYS A  50     -13.452  -7.254  -0.001  1.00  1.97           H  
ATOM    760  HZ2 LYS A  50     -14.311  -6.933   1.429  1.00  1.16           H  
ATOM    761  HZ3 LYS A  50     -15.081  -6.779  -0.077  1.00  2.25           H  
ATOM    762  N   THR A  51      -6.467  -6.041   0.014  1.00  0.22           N  
ATOM    763  CA  THR A  51      -5.094  -5.924   0.594  1.00  0.23           C  
ATOM    764  C   THR A  51      -4.147  -5.286  -0.440  1.00  0.18           C  
ATOM    765  O   THR A  51      -3.937  -5.828  -1.505  1.00  0.18           O  
ATOM    766  CB  THR A  51      -4.610  -7.338   0.962  1.00  0.24           C  
ATOM    767  OG1 THR A  51      -5.039  -7.524   2.306  1.00  0.44           O  
ATOM    768  CG2 THR A  51      -3.088  -7.439   1.015  1.00  0.38           C  
ATOM    769  H   THR A  51      -6.585  -6.325  -0.917  1.00  0.17           H  
ATOM    770  HA  THR A  51      -5.125  -5.314   1.481  1.00  0.27           H  
ATOM    771  HB  THR A  51      -5.028  -8.087   0.316  1.00  0.45           H  
ATOM    772  HG1 THR A  51      -4.258  -7.592   2.862  1.00  1.14           H  
ATOM    773 HG21 THR A  51      -2.688  -6.639   1.610  1.00  1.05           H  
ATOM    774 HG22 THR A  51      -2.804  -8.383   1.456  1.00  0.98           H  
ATOM    775 HG23 THR A  51      -2.680  -7.379   0.017  1.00  1.61           H  
ATOM    776  N   PHE A  52      -3.594  -4.145  -0.107  1.00  0.14           N  
ATOM    777  CA  PHE A  52      -2.679  -3.478  -1.068  1.00  0.11           C  
ATOM    778  C   PHE A  52      -1.288  -4.109  -0.981  1.00  0.10           C  
ATOM    779  O   PHE A  52      -0.983  -4.811  -0.037  1.00  0.11           O  
ATOM    780  CB  PHE A  52      -2.572  -2.002  -0.726  1.00  0.11           C  
ATOM    781  CG  PHE A  52      -3.284  -1.177  -1.797  1.00  0.11           C  
ATOM    782  CD1 PHE A  52      -2.629  -0.795  -2.956  1.00  0.13           C  
ATOM    783  CD2 PHE A  52      -4.594  -0.803  -1.618  1.00  0.10           C  
ATOM    784  CE1 PHE A  52      -3.288  -0.046  -3.913  1.00  0.14           C  
ATOM    785  CE2 PHE A  52      -5.245  -0.049  -2.563  1.00  0.11           C  
ATOM    786  CZ  PHE A  52      -4.594   0.332  -3.708  1.00  0.12           C  
ATOM    787  H   PHE A  52      -3.760  -3.744   0.774  1.00  0.13           H  
ATOM    788  HA  PHE A  52      -3.071  -3.581  -2.061  1.00  0.10           H  
ATOM    789  HB2 PHE A  52      -3.032  -1.815   0.234  1.00  0.11           H  
ATOM    790  HB3 PHE A  52      -1.536  -1.713  -0.686  1.00  0.13           H  
ATOM    791  HD1 PHE A  52      -1.596  -1.074  -3.106  1.00  0.14           H  
ATOM    792  HD2 PHE A  52      -5.121  -1.134  -0.752  1.00  0.09           H  
ATOM    793  HE1 PHE A  52      -2.795   0.202  -4.842  1.00  0.15           H  
ATOM    794  HE2 PHE A  52      -6.270   0.244  -2.400  1.00  0.10           H  
ATOM    795  HZ  PHE A  52      -5.097   0.952  -4.433  1.00  0.14           H  
ATOM    796  N   THR A  53      -0.473  -3.852  -1.962  1.00  0.08           N  
ATOM    797  CA  THR A  53       0.898  -4.425  -1.932  1.00  0.08           C  
ATOM    798  C   THR A  53       1.816  -3.633  -2.863  1.00  0.07           C  
ATOM    799  O   THR A  53       1.440  -3.307  -3.967  1.00  0.07           O  
ATOM    800  CB  THR A  53       0.839  -5.879  -2.389  1.00  0.10           C  
ATOM    801  OG1 THR A  53       0.049  -6.538  -1.404  1.00  0.15           O  
ATOM    802  CG2 THR A  53       2.210  -6.545  -2.321  1.00  0.09           C  
ATOM    803  H   THR A  53      -0.761  -3.299  -2.716  1.00  0.08           H  
ATOM    804  HA  THR A  53       1.283  -4.382  -0.928  1.00  0.08           H  
ATOM    805  HB  THR A  53       0.403  -5.975  -3.366  1.00  0.11           H  
ATOM    806  HG1 THR A  53      -0.873  -6.448  -1.654  1.00  0.84           H  
ATOM    807 HG21 THR A  53       2.858  -5.977  -1.668  1.00  0.95           H  
ATOM    808 HG22 THR A  53       2.111  -7.549  -1.937  1.00  1.01           H  
ATOM    809 HG23 THR A  53       2.647  -6.583  -3.308  1.00  1.01           H  
ATOM    810  N   VAL A  54       2.998  -3.338  -2.393  1.00  0.08           N  
ATOM    811  CA  VAL A  54       3.961  -2.571  -3.236  1.00  0.08           C  
ATOM    812  C   VAL A  54       5.339  -3.229  -3.141  1.00  0.09           C  
ATOM    813  O   VAL A  54       5.668  -3.830  -2.136  1.00  0.09           O  
ATOM    814  CB  VAL A  54       4.029  -1.123  -2.729  1.00  0.06           C  
ATOM    815  CG1 VAL A  54       4.686  -1.100  -1.357  1.00  0.02           C  
ATOM    816  CG2 VAL A  54       4.857  -0.270  -3.691  1.00  0.07           C  
ATOM    817  H   VAL A  54       3.258  -3.626  -1.489  1.00  0.09           H  
ATOM    818  HA  VAL A  54       3.627  -2.579  -4.265  1.00  0.11           H  
ATOM    819  HB  VAL A  54       3.031  -0.718  -2.658  1.00  0.07           H  
ATOM    820 HG11 VAL A  54       4.230  -1.845  -0.730  1.00  0.95           H  
ATOM    821 HG12 VAL A  54       5.743  -1.308  -1.452  1.00  0.94           H  
ATOM    822 HG13 VAL A  54       4.555  -0.128  -0.908  1.00  0.95           H  
ATOM    823 HG21 VAL A  54       5.780  -0.772  -3.928  1.00  0.97           H  
ATOM    824 HG22 VAL A  54       4.302  -0.103  -4.596  1.00  1.05           H  
ATOM    825 HG23 VAL A  54       5.081   0.681  -3.232  1.00  1.09           H  
ATOM    826  N   THR A  55       6.112  -3.105  -4.177  1.00  0.10           N  
ATOM    827  CA  THR A  55       7.467  -3.732  -4.159  1.00  0.11           C  
ATOM    828  C   THR A  55       8.478  -2.836  -4.883  1.00  0.09           C  
ATOM    829  O   THR A  55       8.367  -2.608  -6.071  1.00  0.08           O  
ATOM    830  CB  THR A  55       7.390  -5.086  -4.867  1.00  0.14           C  
ATOM    831  OG1 THR A  55       6.344  -5.785  -4.199  1.00  0.18           O  
ATOM    832  CG2 THR A  55       8.646  -5.920  -4.632  1.00  0.14           C  
ATOM    833  H   THR A  55       5.812  -2.597  -4.958  1.00  0.11           H  
ATOM    834  HA  THR A  55       7.780  -3.880  -3.137  1.00  0.10           H  
ATOM    835  HB  THR A  55       7.180  -4.981  -5.916  1.00  0.15           H  
ATOM    836  HG1 THR A  55       5.729  -6.105  -4.864  1.00  0.79           H  
ATOM    837 HG21 THR A  55       9.293  -5.424  -3.921  1.00  0.97           H  
ATOM    838 HG22 THR A  55       8.371  -6.890  -4.246  1.00  1.12           H  
ATOM    839 HG23 THR A  55       9.175  -6.046  -5.561  1.00  1.10           H  
ATOM    840  N   GLU A  56       9.443  -2.350  -4.152  1.00  0.10           N  
ATOM    841  CA  GLU A  56      10.467  -1.469  -4.787  1.00  0.09           C  
ATOM    842  C   GLU A  56      11.211  -2.233  -5.888  1.00  0.12           C  
ATOM    843  O   GLU A  56      11.141  -1.765  -7.012  1.00  1.19           O  
ATOM    844  CB  GLU A  56      11.463  -1.010  -3.724  1.00  0.07           C  
ATOM    845  CG  GLU A  56      11.701   0.493  -3.883  1.00  0.05           C  
ATOM    846  CD  GLU A  56      12.895   0.912  -3.023  1.00  1.22           C  
ATOM    847  OE1 GLU A  56      12.836   0.624  -1.839  1.00  2.48           O  
ATOM    848  OE2 GLU A  56      13.799   1.495  -3.600  1.00  1.23           O  
ATOM    849  OXT GLU A  56      11.807  -3.240  -5.542  1.00  0.98           O  
ATOM    850  H   GLU A  56       9.491  -2.556  -3.194  1.00  0.12           H  
ATOM    851  HA  GLU A  56       9.982  -0.609  -5.215  1.00  0.09           H  
ATOM    852  HB2 GLU A  56      11.066  -1.212  -2.743  1.00  0.07           H  
ATOM    853  HB3 GLU A  56      12.396  -1.541  -3.844  1.00  0.08           H  
ATOM    854  HG2 GLU A  56      11.908   0.722  -4.918  1.00  0.83           H  
ATOM    855  HG3 GLU A  56      10.824   1.036  -3.565  1.00  0.91           H  
TER     856      GLU A  56                                                      
ENDMDL                                                                          
