# Supplementary material for: Comparative Performance of High-Throughput Methods for Protein pKa Predictions
Source: J Chem Inf Model. 2023 Aug 8;63(16):5169–81. doi: 10.1021/acs.jcim.3c00165 (PMC10466379; doi:10.1021/acs.jcim.3c00165)
Supplement: Supplementary file 3 — ci3c00165_si_003.zip [file ci3c00165_si_003.zip › curated_pdbs/1pga_curated_58.pdb]

MODEL       23                                                                  
ATOM      1  N   MET A   1     -14.149   0.325   4.361  1.00  0.35           N  
ATOM      2  CA  MET A   1     -13.332  -0.291   3.276  1.00  0.58           C  
ATOM      3  C   MET A   1     -11.846  -0.048   3.557  1.00  0.59           C  
ATOM      4  O   MET A   1     -11.201   0.730   2.882  1.00  1.06           O  
ATOM      5  CB  MET A   1     -13.694   0.314   1.920  1.00  0.92           C  
ATOM      6  CG  MET A   1     -15.217   0.320   1.767  1.00  0.99           C  
ATOM      7  SD  MET A   1     -15.886   0.656   0.119  1.00  2.41           S  
ATOM      8  CE  MET A   1     -17.587   1.005   0.631  1.00  2.16           C  
ATOM      9  H1  MET A   1     -13.572   0.417   5.221  1.00  1.20           H  
ATOM     10  H2  MET A   1     -14.473   1.267   4.060  1.00  0.74           H  
ATOM     11  H3  MET A   1     -14.973  -0.277   4.560  1.00  1.29           H  
ATOM     12  HA  MET A   1     -13.518  -1.352   3.253  1.00  1.02           H  
ATOM     13  HB2 MET A   1     -13.320   1.324   1.861  1.00  0.98           H  
ATOM     14  HB3 MET A   1     -13.252  -0.275   1.130  1.00  1.48           H  
ATOM     15  HG2 MET A   1     -15.591  -0.644   2.081  1.00  1.06           H  
ATOM     16  HG3 MET A   1     -15.619   1.062   2.440  1.00  1.14           H  
ATOM     17  HE1 MET A   1     -17.587   1.800   1.361  1.00  2.15           H  
ATOM     18  HE2 MET A   1     -18.167   1.306  -0.229  1.00  3.13           H  
ATOM     19  HE3 MET A   1     -18.022   0.117   1.066  1.00  1.74           H  
ATOM     20  N   THR A   2     -11.334  -0.722   4.551  1.00  0.17           N  
ATOM     21  CA  THR A   2      -9.892  -0.546   4.895  1.00  0.15           C  
ATOM     22  C   THR A   2      -9.060  -1.665   4.261  1.00  0.10           C  
ATOM     23  O   THR A   2      -9.321  -2.832   4.479  1.00  0.10           O  
ATOM     24  CB  THR A   2      -9.734  -0.595   6.417  1.00  0.17           C  
ATOM     25  OG1 THR A   2     -10.824   0.170   6.919  1.00  0.36           O  
ATOM     26  CG2 THR A   2      -8.477   0.141   6.875  1.00  0.19           C  
ATOM     27  H   THR A   2     -11.893  -1.339   5.067  1.00  0.37           H  
ATOM     28  HA  THR A   2      -9.549   0.406   4.530  1.00  0.15           H  
ATOM     29  HB  THR A   2      -9.756  -1.602   6.793  1.00  0.17           H  
ATOM     30  HG1 THR A   2     -10.542   1.085   6.981  1.00  0.81           H  
ATOM     31 HG21 THR A   2      -7.654  -0.100   6.218  1.00  0.97           H  
ATOM     32 HG22 THR A   2      -8.650   1.207   6.852  1.00  1.27           H  
ATOM     33 HG23 THR A   2      -8.227  -0.157   7.883  1.00  1.22           H  
ATOM     34  N   TYR A   3      -8.073  -1.286   3.490  1.00  0.07           N  
ATOM     35  CA  TYR A   3      -7.213  -2.320   2.836  1.00  0.03           C  
ATOM     36  C   TYR A   3      -5.896  -2.462   3.607  1.00  0.04           C  
ATOM     37  O   TYR A   3      -5.495  -1.565   4.321  1.00  0.11           O  
ATOM     38  CB  TYR A   3      -6.922  -1.901   1.395  1.00  0.05           C  
ATOM     39  CG  TYR A   3      -8.178  -1.272   0.788  1.00  0.09           C  
ATOM     40  CD1 TYR A   3      -8.504   0.041   1.062  1.00  0.10           C  
ATOM     41  CD2 TYR A   3      -9.002  -2.006  -0.040  1.00  0.14           C  
ATOM     42  CE1 TYR A   3      -9.635   0.611   0.516  1.00  0.15           C  
ATOM     43  CE2 TYR A   3     -10.134  -1.436  -0.586  1.00  0.18           C  
ATOM     44  CZ  TYR A   3     -10.460  -0.124  -0.312  1.00  0.18           C  
ATOM     45  OH  TYR A   3     -11.592   0.444  -0.856  1.00  0.23           O  
ATOM     46  H   TYR A   3      -7.895  -0.331   3.348  1.00  0.09           H  
ATOM     47  HA  TYR A   3      -7.727  -3.266   2.833  1.00  0.02           H  
ATOM     48  HB2 TYR A   3      -6.121  -1.187   1.375  1.00  0.05           H  
ATOM     49  HB3 TYR A   3      -6.640  -2.767   0.813  1.00  0.08           H  
ATOM     50  HD1 TYR A   3      -7.867   0.627   1.707  1.00  0.09           H  
ATOM     51  HD2 TYR A   3      -8.759  -3.032  -0.262  1.00  0.15           H  
ATOM     52  HE1 TYR A   3      -9.878   1.639   0.738  1.00  0.17           H  
ATOM     53  HE2 TYR A   3     -10.770  -2.022  -1.232  1.00  0.21           H  
ATOM     54  HH  TYR A   3     -12.305  -0.194  -0.792  1.00  0.68           H  
ATOM     55  N   LYS A   4      -5.255  -3.587   3.441  1.00  0.09           N  
ATOM     56  CA  LYS A   4      -3.965  -3.823   4.164  1.00  0.09           C  
ATOM     57  C   LYS A   4      -2.787  -3.733   3.196  1.00  0.09           C  
ATOM     58  O   LYS A   4      -2.739  -4.436   2.223  1.00  0.12           O  
ATOM     59  CB  LYS A   4      -3.999  -5.226   4.767  1.00  0.09           C  
ATOM     60  CG  LYS A   4      -3.179  -5.252   6.057  1.00  0.22           C  
ATOM     61  CD  LYS A   4      -2.643  -6.668   6.280  1.00  0.08           C  
ATOM     62  CE  LYS A   4      -2.019  -6.754   7.675  1.00  1.13           C  
ATOM     63  NZ  LYS A   4      -1.668  -8.166   8.004  1.00  1.41           N  
ATOM     64  H   LYS A   4      -5.618  -4.275   2.848  1.00  0.16           H  
ATOM     65  HA  LYS A   4      -3.850  -3.091   4.948  1.00  0.09           H  
ATOM     66  HB2 LYS A   4      -5.019  -5.507   4.974  1.00  0.05           H  
ATOM     67  HB3 LYS A   4      -3.579  -5.928   4.062  1.00  0.15           H  
ATOM     68  HG2 LYS A   4      -2.354  -4.560   5.981  1.00  0.41           H  
ATOM     69  HG3 LYS A   4      -3.805  -4.968   6.888  1.00  0.41           H  
ATOM     70  HD2 LYS A   4      -3.452  -7.378   6.201  1.00  0.73           H  
ATOM     71  HD3 LYS A   4      -1.897  -6.895   5.534  1.00  0.79           H  
ATOM     72  HE2 LYS A   4      -1.124  -6.151   7.709  1.00  2.07           H  
ATOM     73  HE3 LYS A   4      -2.720  -6.386   8.410  1.00  1.64           H  
ATOM     74  HZ1 LYS A   4      -1.085  -8.564   7.240  1.00  1.84           H  
ATOM     75  HZ2 LYS A   4      -1.133  -8.190   8.896  1.00  2.29           H  
ATOM     76  HZ3 LYS A   4      -2.539  -8.725   8.105  1.00  1.36           H  
ATOM     77  N   LEU A   5      -1.852  -2.884   3.491  1.00  0.11           N  
ATOM     78  CA  LEU A   5      -0.680  -2.756   2.573  1.00  0.10           C  
ATOM     79  C   LEU A   5       0.432  -3.729   2.997  1.00  0.10           C  
ATOM     80  O   LEU A   5       0.543  -4.087   4.154  1.00  0.10           O  
ATOM     81  CB  LEU A   5      -0.155  -1.299   2.638  1.00  0.09           C  
ATOM     82  CG  LEU A   5       1.225  -1.144   1.933  1.00  0.07           C  
ATOM     83  CD1 LEU A   5       1.062  -1.316   0.421  1.00  0.09           C  
ATOM     84  CD2 LEU A   5       1.764   0.261   2.206  1.00  0.07           C  
ATOM     85  H   LEU A   5      -1.914  -2.336   4.299  1.00  0.14           H  
ATOM     86  HA  LEU A   5      -1.002  -2.983   1.565  1.00  0.10           H  
ATOM     87  HB2 LEU A   5      -0.868  -0.649   2.159  1.00  0.10           H  
ATOM     88  HB3 LEU A   5      -0.057  -1.007   3.673  1.00  0.08           H  
ATOM     89  HG  LEU A   5       1.928  -1.863   2.309  1.00  0.06           H  
ATOM     90 HD11 LEU A   5       0.335  -0.609   0.051  1.00  0.89           H  
ATOM     91 HD12 LEU A   5       2.007  -1.134  -0.068  1.00  0.79           H  
ATOM     92 HD13 LEU A   5       0.735  -2.317   0.195  1.00  0.92           H  
ATOM     93 HD21 LEU A   5       1.693   0.483   3.260  1.00  0.93           H  
ATOM     94 HD22 LEU A   5       2.798   0.319   1.901  1.00  0.85           H  
ATOM     95 HD23 LEU A   5       1.193   0.982   1.651  1.00  0.84           H  
ATOM     96  N   ILE A   6       1.226  -4.127   2.036  1.00  0.10           N  
ATOM     97  CA  ILE A   6       2.363  -5.035   2.328  1.00  0.10           C  
ATOM     98  C   ILE A   6       3.627  -4.465   1.674  1.00  0.09           C  
ATOM     99  O   ILE A   6       3.810  -4.565   0.478  1.00  0.09           O  
ATOM    100  CB  ILE A   6       2.067  -6.428   1.764  1.00  0.11           C  
ATOM    101  CG1 ILE A   6       0.690  -6.884   2.255  1.00  0.26           C  
ATOM    102  CG2 ILE A   6       3.131  -7.413   2.259  1.00  0.43           C  
ATOM    103  CD1 ILE A   6       0.517  -8.374   1.951  1.00  0.11           C  
ATOM    104  H   ILE A   6       1.076  -3.826   1.129  1.00  0.10           H  
ATOM    105  HA  ILE A   6       2.504  -5.094   3.385  1.00  0.10           H  
ATOM    106  HB  ILE A   6       2.079  -6.397   0.686  1.00  0.24           H  
ATOM    107 HG12 ILE A   6       0.612  -6.720   3.320  1.00  0.62           H  
ATOM    108 HG13 ILE A   6      -0.080  -6.319   1.753  1.00  0.55           H  
ATOM    109 HG21 ILE A   6       4.109  -6.962   2.190  1.00  0.97           H  
ATOM    110 HG22 ILE A   6       2.933  -7.676   3.288  1.00  1.62           H  
ATOM    111 HG23 ILE A   6       3.109  -8.307   1.654  1.00  0.99           H  
ATOM    112 HD11 ILE A   6       0.884  -8.589   0.958  1.00  0.98           H  
ATOM    113 HD12 ILE A   6       1.070  -8.961   2.669  1.00  1.27           H  
ATOM    114 HD13 ILE A   6      -0.527  -8.637   2.007  1.00  1.08           H  
ATOM    115  N   LEU A   7       4.470  -3.877   2.477  1.00  0.09           N  
ATOM    116  CA  LEU A   7       5.715  -3.270   1.920  1.00  0.08           C  
ATOM    117  C   LEU A   7       6.780  -4.335   1.662  1.00  0.08           C  
ATOM    118  O   LEU A   7       7.297  -4.933   2.583  1.00  0.14           O  
ATOM    119  CB  LEU A   7       6.249  -2.243   2.914  1.00  0.08           C  
ATOM    120  CG  LEU A   7       5.362  -0.999   2.870  1.00  0.06           C  
ATOM    121  CD1 LEU A   7       5.382  -0.319   4.240  1.00  0.30           C  
ATOM    122  CD2 LEU A   7       5.901  -0.029   1.817  1.00  0.26           C  
ATOM    123  H   LEU A   7       4.287  -3.835   3.438  1.00  0.09           H  
ATOM    124  HA  LEU A   7       5.485  -2.775   1.000  1.00  0.08           H  
ATOM    125  HB2 LEU A   7       6.236  -2.660   3.908  1.00  0.11           H  
ATOM    126  HB3 LEU A   7       7.263  -1.976   2.653  1.00  0.09           H  
ATOM    127  HG  LEU A   7       4.350  -1.284   2.621  1.00  0.20           H  
ATOM    128 HD11 LEU A   7       6.404  -0.180   4.563  1.00  1.35           H  
ATOM    129 HD12 LEU A   7       4.896   0.644   4.177  1.00  1.27           H  
ATOM    130 HD13 LEU A   7       4.862  -0.932   4.961  1.00  0.74           H  
ATOM    131 HD21 LEU A   7       6.330  -0.585   0.996  1.00  1.31           H  
ATOM    132 HD22 LEU A   7       5.097   0.589   1.445  1.00  1.23           H  
ATOM    133 HD23 LEU A   7       6.661   0.600   2.256  1.00  0.77           H  
ATOM    134  N   ASN A   8       7.083  -4.544   0.403  1.00  0.09           N  
ATOM    135  CA  ASN A   8       8.117  -5.551   0.047  1.00  0.08           C  
ATOM    136  C   ASN A   8       9.396  -4.830  -0.407  1.00  0.11           C  
ATOM    137  O   ASN A   8      10.081  -5.260  -1.314  1.00  0.14           O  
ATOM    138  CB  ASN A   8       7.562  -6.423  -1.084  1.00  0.17           C  
ATOM    139  CG  ASN A   8       7.205  -7.797  -0.542  1.00  0.23           C  
ATOM    140  OD1 ASN A   8       7.956  -8.410   0.190  1.00  0.28           O  
ATOM    141  ND2 ASN A   8       6.062  -8.317  -0.881  1.00  0.24           N  
ATOM    142  H   ASN A   8       6.623  -4.044  -0.309  1.00  0.13           H  
ATOM    143  HA  ASN A   8       8.337  -6.162   0.903  1.00  0.08           H  
ATOM    144  HB2 ASN A   8       6.673  -5.971  -1.486  1.00  0.18           H  
ATOM    145  HB3 ASN A   8       8.287  -6.527  -1.865  1.00  0.20           H  
ATOM    146 HD21 ASN A   8       5.455  -7.822  -1.474  1.00  0.22           H  
ATOM    147 HD22 ASN A   8       5.808  -9.193  -0.547  1.00  0.29           H  
ATOM    148  N   GLY A   9       9.695  -3.752   0.252  1.00  0.17           N  
ATOM    149  CA  GLY A   9      10.907  -2.981  -0.130  1.00  0.28           C  
ATOM    150  C   GLY A   9      12.152  -3.859  -0.039  1.00  0.20           C  
ATOM    151  O   GLY A   9      12.292  -4.652   0.871  1.00  0.24           O  
ATOM    152  H   GLY A   9       9.135  -3.460   1.001  1.00  0.17           H  
ATOM    153  HA2 GLY A   9      10.796  -2.631  -1.142  1.00  0.33           H  
ATOM    154  HA3 GLY A   9      11.015  -2.132   0.528  1.00  0.39           H  
ATOM    155  N   LYS A  10      13.032  -3.699  -0.986  1.00  0.25           N  
ATOM    156  CA  LYS A  10      14.277  -4.514  -0.972  1.00  0.17           C  
ATOM    157  C   LYS A  10      15.173  -4.050   0.172  1.00  0.52           C  
ATOM    158  O   LYS A  10      15.918  -4.823   0.740  1.00  0.72           O  
ATOM    159  CB  LYS A  10      15.009  -4.338  -2.301  1.00  0.48           C  
ATOM    160  CG  LYS A  10      14.375  -5.258  -3.347  1.00  1.58           C  
ATOM    161  CD  LYS A  10      15.103  -5.079  -4.680  1.00  1.57           C  
ATOM    162  CE  LYS A  10      14.152  -5.441  -5.824  1.00  3.03           C  
ATOM    163  NZ  LYS A  10      14.920  -5.892  -7.018  1.00  3.31           N  
ATOM    164  H   LYS A  10      12.879  -3.040  -1.694  1.00  0.39           H  
ATOM    165  HA  LYS A  10      14.027  -5.552  -0.835  1.00  0.19           H  
ATOM    166  HB2 LYS A  10      14.930  -3.310  -2.624  1.00  0.47           H  
ATOM    167  HB3 LYS A  10      16.051  -4.591  -2.179  1.00  0.85           H  
ATOM    168  HG2 LYS A  10      14.459  -6.286  -3.024  1.00  2.07           H  
ATOM    169  HG3 LYS A  10      13.332  -5.007  -3.466  1.00  2.26           H  
ATOM    170  HD2 LYS A  10      15.421  -4.053  -4.785  1.00  1.35           H  
ATOM    171  HD3 LYS A  10      15.968  -5.724  -4.711  1.00  1.68           H  
ATOM    172  HE2 LYS A  10      13.492  -6.236  -5.508  1.00  3.65           H  
ATOM    173  HE3 LYS A  10      13.561  -4.577  -6.090  1.00  3.70           H  
ATOM    174  HZ1 LYS A  10      15.918  -5.615  -6.913  1.00  2.57           H  
ATOM    175  HZ2 LYS A  10      14.854  -6.926  -7.102  1.00  3.73           H  
ATOM    176  HZ3 LYS A  10      14.525  -5.449  -7.872  1.00  4.21           H  
ATOM    177  N   THR A  11      15.077  -2.788   0.483  1.00  0.76           N  
ATOM    178  CA  THR A  11      15.899  -2.239   1.591  1.00  1.13           C  
ATOM    179  C   THR A  11      15.053  -2.150   2.862  1.00  0.90           C  
ATOM    180  O   THR A  11      15.552  -1.833   3.923  1.00  1.01           O  
ATOM    181  CB  THR A  11      16.387  -0.843   1.202  1.00  1.55           C  
ATOM    182  OG1 THR A  11      15.367  -0.326   0.351  1.00  1.54           O  
ATOM    183  CG2 THR A  11      17.640  -0.909   0.334  1.00  1.81           C  
ATOM    184  H   THR A  11      14.467  -2.203  -0.013  1.00  0.78           H  
ATOM    185  HA  THR A  11      16.746  -2.878   1.765  1.00  1.35           H  
ATOM    186  HB  THR A  11      16.537  -0.214   2.058  1.00  1.77           H  
ATOM    187  HG1 THR A  11      14.531  -0.392   0.818  1.00  1.60           H  
ATOM    188 HG21 THR A  11      17.488  -1.614  -0.471  1.00  2.04           H  
ATOM    189 HG22 THR A  11      17.849   0.065  -0.082  1.00  2.90           H  
ATOM    190 HG23 THR A  11      18.481  -1.229   0.931  1.00  1.21           H  
ATOM    191  N   LEU A  12      13.782  -2.432   2.724  1.00  0.61           N  
ATOM    192  CA  LEU A  12      12.887  -2.367   3.918  1.00  0.40           C  
ATOM    193  C   LEU A  12      11.588  -3.148   3.659  1.00  0.32           C  
ATOM    194  O   LEU A  12      11.173  -3.317   2.531  1.00  0.41           O  
ATOM    195  CB  LEU A  12      12.555  -0.904   4.206  1.00  0.26           C  
ATOM    196  CG  LEU A  12      12.093  -0.766   5.658  1.00  0.24           C  
ATOM    197  CD1 LEU A  12      13.293  -0.403   6.534  1.00  0.47           C  
ATOM    198  CD2 LEU A  12      11.047   0.347   5.749  1.00  0.27           C  
ATOM    199  H   LEU A  12      13.421  -2.682   1.842  1.00  0.55           H  
ATOM    200  HA  LEU A  12      13.394  -2.791   4.768  1.00  0.47           H  
ATOM    201  HB2 LEU A  12      13.433  -0.295   4.047  1.00  0.40           H  
ATOM    202  HB3 LEU A  12      11.770  -0.571   3.543  1.00  0.30           H  
ATOM    203  HG  LEU A  12      11.663  -1.697   5.994  1.00  0.42           H  
ATOM    204 HD11 LEU A  12      14.112  -1.076   6.327  1.00  1.29           H  
ATOM    205 HD12 LEU A  12      13.603   0.610   6.326  1.00  1.36           H  
ATOM    206 HD13 LEU A  12      13.021  -0.485   7.576  1.00  0.61           H  
ATOM    207 HD21 LEU A  12      11.456   1.264   5.349  1.00  0.75           H  
ATOM    208 HD22 LEU A  12      10.171   0.072   5.181  1.00  0.83           H  
ATOM    209 HD23 LEU A  12      10.768   0.502   6.780  1.00  1.22           H  
ATOM    210  N   LYS A  13      10.979  -3.613   4.716  1.00  0.41           N  
ATOM    211  CA  LYS A  13       9.706  -4.377   4.555  1.00  0.34           C  
ATOM    212  C   LYS A  13       8.759  -4.069   5.723  1.00  0.30           C  
ATOM    213  O   LYS A  13       9.192  -3.895   6.844  1.00  0.40           O  
ATOM    214  CB  LYS A  13      10.018  -5.874   4.529  1.00  0.39           C  
ATOM    215  CG  LYS A  13      11.012  -6.159   3.401  1.00  0.50           C  
ATOM    216  CD  LYS A  13      11.156  -7.672   3.226  1.00  0.30           C  
ATOM    217  CE  LYS A  13      12.457  -7.967   2.477  1.00  0.97           C  
ATOM    218  NZ  LYS A  13      12.311  -9.189   1.636  1.00  1.34           N  
ATOM    219  H   LYS A  13      11.353  -3.460   5.608  1.00  0.60           H  
ATOM    220  HA  LYS A  13       9.234  -4.096   3.628  1.00  0.30           H  
ATOM    221  HB2 LYS A  13      10.447  -6.171   5.473  1.00  0.38           H  
ATOM    222  HB3 LYS A  13       9.109  -6.432   4.361  1.00  0.37           H  
ATOM    223  HG2 LYS A  13      10.654  -5.720   2.482  1.00  0.97           H  
ATOM    224  HG3 LYS A  13      11.973  -5.730   3.647  1.00  0.78           H  
ATOM    225  HD2 LYS A  13      11.179  -8.149   4.195  1.00  0.69           H  
ATOM    226  HD3 LYS A  13      10.318  -8.053   2.663  1.00  1.16           H  
ATOM    227  HE2 LYS A  13      12.707  -7.130   1.841  1.00  1.95           H  
ATOM    228  HE3 LYS A  13      13.257  -8.121   3.186  1.00  1.37           H  
ATOM    229  HZ1 LYS A  13      12.022  -9.989   2.234  1.00  1.30           H  
ATOM    230  HZ2 LYS A  13      11.589  -9.023   0.907  1.00  2.11           H  
ATOM    231  HZ3 LYS A  13      13.220  -9.408   1.181  1.00  1.97           H  
ATOM    232  N   GLY A  14       7.487  -4.008   5.434  1.00  0.17           N  
ATOM    233  CA  GLY A  14       6.506  -3.706   6.517  1.00  0.15           C  
ATOM    234  C   GLY A  14       5.068  -3.886   6.015  1.00  0.18           C  
ATOM    235  O   GLY A  14       4.833  -4.548   5.023  1.00  0.18           O  
ATOM    236  H   GLY A  14       7.180  -4.158   4.515  1.00  0.11           H  
ATOM    237  HA2 GLY A  14       6.677  -4.373   7.349  1.00  0.09           H  
ATOM    238  HA3 GLY A  14       6.641  -2.686   6.846  1.00  0.18           H  
ATOM    239  N   GLU A  15       4.139  -3.287   6.714  1.00  0.20           N  
ATOM    240  CA  GLU A  15       2.708  -3.409   6.308  1.00  0.24           C  
ATOM    241  C   GLU A  15       1.835  -2.530   7.213  1.00  0.26           C  
ATOM    242  O   GLU A  15       2.091  -2.406   8.395  1.00  0.41           O  
ATOM    243  CB  GLU A  15       2.270  -4.869   6.443  1.00  0.23           C  
ATOM    244  CG  GLU A  15       2.615  -5.372   7.847  1.00  0.23           C  
ATOM    245  CD  GLU A  15       3.639  -6.505   7.742  1.00  1.34           C  
ATOM    246  OE1 GLU A  15       4.674  -6.246   7.149  1.00  2.68           O  
ATOM    247  OE2 GLU A  15       3.329  -7.564   8.262  1.00  1.15           O  
ATOM    248  H   GLU A  15       4.380  -2.750   7.494  1.00  0.19           H  
ATOM    249  HA  GLU A  15       2.597  -3.096   5.283  1.00  0.26           H  
ATOM    250  HB2 GLU A  15       1.204  -4.943   6.284  1.00  0.28           H  
ATOM    251  HB3 GLU A  15       2.780  -5.471   5.707  1.00  0.22           H  
ATOM    252  HG2 GLU A  15       3.033  -4.566   8.433  1.00  1.06           H  
ATOM    253  HG3 GLU A  15       1.724  -5.741   8.333  1.00  0.68           H  
ATOM    254  N   THR A  16       0.824  -1.938   6.641  1.00  0.12           N  
ATOM    255  CA  THR A  16      -0.077  -1.070   7.463  1.00  0.12           C  
ATOM    256  C   THR A  16      -1.450  -0.961   6.792  1.00  0.11           C  
ATOM    257  O   THR A  16      -1.567  -1.145   5.599  1.00  0.11           O  
ATOM    258  CB  THR A  16       0.548   0.323   7.604  1.00  0.13           C  
ATOM    259  OG1 THR A  16      -0.330   1.027   8.477  1.00  0.25           O  
ATOM    260  CG2 THR A  16       0.513   1.096   6.290  1.00  0.31           C  
ATOM    261  H   THR A  16       0.653  -2.062   5.683  1.00  0.09           H  
ATOM    262  HA  THR A  16      -0.194  -1.506   8.440  1.00  0.13           H  
ATOM    263  HB  THR A  16       1.545   0.279   8.006  1.00  0.18           H  
ATOM    264  HG1 THR A  16      -1.228   0.746   8.283  1.00  0.68           H  
ATOM    265 HG21 THR A  16       0.425   0.408   5.465  1.00  0.90           H  
ATOM    266 HG22 THR A  16      -0.331   1.769   6.284  1.00  1.41           H  
ATOM    267 HG23 THR A  16       1.423   1.668   6.179  1.00  0.99           H  
ATOM    268  N   THR A  17      -2.457  -0.660   7.576  1.00  0.11           N  
ATOM    269  CA  THR A  17      -3.837  -0.552   7.000  1.00  0.10           C  
ATOM    270  C   THR A  17      -4.311   0.906   6.994  1.00  0.09           C  
ATOM    271  O   THR A  17      -4.042   1.653   7.914  1.00  0.10           O  
ATOM    272  CB  THR A  17      -4.802  -1.387   7.849  1.00  0.11           C  
ATOM    273  OG1 THR A  17      -5.098  -0.565   8.974  1.00  0.11           O  
ATOM    274  CG2 THR A  17      -4.120  -2.626   8.426  1.00  0.13           C  
ATOM    275  H   THR A  17      -2.308  -0.508   8.532  1.00  0.12           H  
ATOM    276  HA  THR A  17      -3.839  -0.930   5.992  1.00  0.09           H  
ATOM    277  HB  THR A  17      -5.694  -1.647   7.308  1.00  0.10           H  
ATOM    278  HG1 THR A  17      -4.304  -0.497   9.510  1.00  1.10           H  
ATOM    279 HG21 THR A  17      -3.274  -2.895   7.816  1.00  0.99           H  
ATOM    280 HG22 THR A  17      -3.782  -2.420   9.431  1.00  1.17           H  
ATOM    281 HG23 THR A  17      -4.820  -3.448   8.448  1.00  0.95           H  
ATOM    282  N   THR A  18      -5.007   1.273   5.948  1.00  0.11           N  
ATOM    283  CA  THR A  18      -5.530   2.672   5.851  1.00  0.13           C  
ATOM    284  C   THR A  18      -7.004   2.650   5.424  1.00  0.13           C  
ATOM    285  O   THR A  18      -7.445   1.735   4.753  1.00  0.16           O  
ATOM    286  CB  THR A  18      -4.709   3.445   4.814  1.00  0.14           C  
ATOM    287  OG1 THR A  18      -4.931   4.817   5.125  1.00  0.17           O  
ATOM    288  CG2 THR A  18      -5.267   3.257   3.405  1.00  0.13           C  
ATOM    289  H   THR A  18      -5.178   0.634   5.224  1.00  0.13           H  
ATOM    290  HA  THR A  18      -5.443   3.157   6.808  1.00  0.15           H  
ATOM    291  HB  THR A  18      -3.664   3.197   4.858  1.00  0.15           H  
ATOM    292  HG1 THR A  18      -5.129   4.880   6.063  1.00  0.85           H  
ATOM    293 HG21 THR A  18      -5.602   2.240   3.277  1.00  1.13           H  
ATOM    294 HG22 THR A  18      -6.099   3.927   3.251  1.00  1.21           H  
ATOM    295 HG23 THR A  18      -4.498   3.473   2.678  1.00  1.00           H  
ATOM    296  N   GLU A  19      -7.734   3.657   5.820  1.00  0.15           N  
ATOM    297  CA  GLU A  19      -9.179   3.706   5.446  1.00  0.17           C  
ATOM    298  C   GLU A  19      -9.371   4.528   4.166  1.00  0.18           C  
ATOM    299  O   GLU A  19      -9.062   5.702   4.127  1.00  0.29           O  
ATOM    300  CB  GLU A  19      -9.969   4.346   6.586  1.00  0.23           C  
ATOM    301  CG  GLU A  19     -11.384   4.662   6.099  1.00  1.40           C  
ATOM    302  CD  GLU A  19     -11.413   6.072   5.505  1.00  2.72           C  
ATOM    303  OE1 GLU A  19     -11.123   6.984   6.261  1.00  2.86           O  
ATOM    304  OE2 GLU A  19     -11.722   6.156   4.328  1.00  3.92           O  
ATOM    305  H   GLU A  19      -7.337   4.376   6.357  1.00  0.18           H  
ATOM    306  HA  GLU A  19      -9.539   2.705   5.283  1.00  0.15           H  
ATOM    307  HB2 GLU A  19     -10.016   3.665   7.422  1.00  1.10           H  
ATOM    308  HB3 GLU A  19      -9.481   5.257   6.899  1.00  0.69           H  
ATOM    309  HG2 GLU A  19     -11.680   3.950   5.342  1.00  1.61           H  
ATOM    310  HG3 GLU A  19     -12.076   4.611   6.927  1.00  1.95           H  
ATOM    311  N   ALA A  20      -9.879   3.888   3.147  1.00  0.17           N  
ATOM    312  CA  ALA A  20     -10.107   4.610   1.858  1.00  0.17           C  
ATOM    313  C   ALA A  20     -11.434   4.163   1.235  1.00  0.38           C  
ATOM    314  O   ALA A  20     -11.772   2.998   1.263  1.00  0.62           O  
ATOM    315  CB  ALA A  20      -8.960   4.294   0.899  1.00  0.10           C  
ATOM    316  H   ALA A  20     -10.110   2.939   3.227  1.00  0.23           H  
ATOM    317  HA  ALA A  20     -10.136   5.670   2.040  1.00  0.25           H  
ATOM    318  HB1 ALA A  20      -8.427   3.420   1.243  1.00  0.92           H  
ATOM    319  HB2 ALA A  20      -9.353   4.104  -0.089  1.00  0.89           H  
ATOM    320  HB3 ALA A  20      -8.280   5.132   0.856  1.00  1.07           H  
ATOM    321  N   VAL A  21     -12.157   5.101   0.685  1.00  0.37           N  
ATOM    322  CA  VAL A  21     -13.465   4.740   0.063  1.00  0.55           C  
ATOM    323  C   VAL A  21     -13.252   4.202  -1.360  1.00  0.46           C  
ATOM    324  O   VAL A  21     -13.899   3.255  -1.763  1.00  0.86           O  
ATOM    325  CB  VAL A  21     -14.360   5.983   0.023  1.00  0.70           C  
ATOM    326  CG1 VAL A  21     -13.774   7.002  -0.956  1.00  0.65           C  
ATOM    327  CG2 VAL A  21     -15.766   5.584  -0.437  1.00  0.90           C  
ATOM    328  H   VAL A  21     -11.845   6.030   0.681  1.00  0.37           H  
ATOM    329  HA  VAL A  21     -13.943   3.982   0.659  1.00  0.71           H  
ATOM    330  HB  VAL A  21     -14.414   6.420   1.010  1.00  0.75           H  
ATOM    331 HG11 VAL A  21     -12.722   7.135  -0.757  1.00  0.90           H  
ATOM    332 HG12 VAL A  21     -13.904   6.653  -1.970  1.00  1.72           H  
ATOM    333 HG13 VAL A  21     -14.280   7.950  -0.841  1.00  1.37           H  
ATOM    334 HG21 VAL A  21     -15.763   4.558  -0.776  1.00  1.80           H  
ATOM    335 HG22 VAL A  21     -16.460   5.682   0.386  1.00  1.38           H  
ATOM    336 HG23 VAL A  21     -16.083   6.225  -1.245  1.00  0.71           H  
ATOM    337  N   ASP A  22     -12.348   4.819  -2.087  1.00  0.33           N  
ATOM    338  CA  ASP A  22     -12.076   4.352  -3.487  1.00  0.45           C  
ATOM    339  C   ASP A  22     -10.666   3.755  -3.586  1.00  0.31           C  
ATOM    340  O   ASP A  22      -9.897   3.803  -2.644  1.00  0.09           O  
ATOM    341  CB  ASP A  22     -12.202   5.537  -4.449  1.00  0.57           C  
ATOM    342  CG  ASP A  22     -11.396   6.720  -3.912  1.00  0.55           C  
ATOM    343  OD1 ASP A  22     -11.853   7.287  -2.935  1.00  1.25           O  
ATOM    344  OD2 ASP A  22     -10.371   6.993  -4.512  1.00  0.82           O  
ATOM    345  H   ASP A  22     -11.853   5.579  -1.716  1.00  0.58           H  
ATOM    346  HA  ASP A  22     -12.796   3.601  -3.762  1.00  0.65           H  
ATOM    347  HB2 ASP A  22     -11.821   5.260  -5.421  1.00  0.89           H  
ATOM    348  HB3 ASP A  22     -13.238   5.826  -4.540  1.00  0.63           H  
ATOM    349  N   ALA A  23     -10.356   3.206  -4.727  1.00  0.56           N  
ATOM    350  CA  ALA A  23      -9.005   2.598  -4.900  1.00  0.45           C  
ATOM    351  C   ALA A  23      -7.988   3.667  -5.308  1.00  0.43           C  
ATOM    352  O   ALA A  23      -6.904   3.734  -4.764  1.00  0.47           O  
ATOM    353  CB  ALA A  23      -9.076   1.524  -5.983  1.00  0.48           C  
ATOM    354  H   ALA A  23     -11.003   3.193  -5.462  1.00  0.82           H  
ATOM    355  HA  ALA A  23      -8.696   2.147  -3.972  1.00  0.40           H  
ATOM    356  HB1 ALA A  23      -9.694   1.868  -6.797  1.00  1.31           H  
ATOM    357  HB2 ALA A  23      -8.084   1.313  -6.353  1.00  1.35           H  
ATOM    358  HB3 ALA A  23      -9.500   0.619  -5.572  1.00  0.55           H  
ATOM    359  N   ALA A  24      -8.361   4.484  -6.253  1.00  0.63           N  
ATOM    360  CA  ALA A  24      -7.422   5.548  -6.711  1.00  0.65           C  
ATOM    361  C   ALA A  24      -6.833   6.286  -5.508  1.00  0.56           C  
ATOM    362  O   ALA A  24      -5.638   6.475  -5.420  1.00  0.56           O  
ATOM    363  CB  ALA A  24      -8.175   6.535  -7.600  1.00  0.81           C  
ATOM    364  H   ALA A  24      -9.249   4.402  -6.656  1.00  0.83           H  
ATOM    365  HA  ALA A  24      -6.624   5.098  -7.275  1.00  0.63           H  
ATOM    366  HB1 ALA A  24      -9.098   6.825  -7.120  1.00  0.31           H  
ATOM    367  HB2 ALA A  24      -7.569   7.412  -7.764  1.00  1.71           H  
ATOM    368  HB3 ALA A  24      -8.399   6.072  -8.550  1.00  1.45           H  
ATOM    369  N   THR A  25      -7.684   6.687  -4.605  1.00  0.49           N  
ATOM    370  CA  THR A  25      -7.176   7.411  -3.407  1.00  0.41           C  
ATOM    371  C   THR A  25      -6.352   6.459  -2.537  1.00  0.32           C  
ATOM    372  O   THR A  25      -5.379   6.859  -1.937  1.00  0.43           O  
ATOM    373  CB  THR A  25      -8.353   7.967  -2.600  1.00  0.44           C  
ATOM    374  OG1 THR A  25      -7.752   8.774  -1.593  1.00  0.34           O  
ATOM    375  CG2 THR A  25      -9.090   6.868  -1.848  1.00  0.47           C  
ATOM    376  H   THR A  25      -8.642   6.513  -4.714  1.00  0.52           H  
ATOM    377  HA  THR A  25      -6.550   8.227  -3.728  1.00  0.41           H  
ATOM    378  HB  THR A  25      -9.025   8.543  -3.211  1.00  0.53           H  
ATOM    379  HG1 THR A  25      -7.886   9.695  -1.829  1.00  1.02           H  
ATOM    380 HG21 THR A  25      -9.297   6.050  -2.516  1.00  1.52           H  
ATOM    381 HG22 THR A  25      -8.481   6.514  -1.030  1.00  1.01           H  
ATOM    382 HG23 THR A  25     -10.020   7.252  -1.458  1.00  0.98           H  
ATOM    383  N   ALA A  26      -6.759   5.213  -2.480  1.00  0.13           N  
ATOM    384  CA  ALA A  26      -5.981   4.239  -1.659  1.00  0.05           C  
ATOM    385  C   ALA A  26      -4.560   4.112  -2.222  1.00  0.06           C  
ATOM    386  O   ALA A  26      -3.614   3.916  -1.485  1.00  0.11           O  
ATOM    387  CB  ALA A  26      -6.672   2.874  -1.695  1.00  0.05           C  
ATOM    388  H   ALA A  26      -7.568   4.926  -2.964  1.00  0.06           H  
ATOM    389  HA  ALA A  26      -5.933   4.589  -0.642  1.00  0.08           H  
ATOM    390  HB1 ALA A  26      -7.689   2.968  -1.343  1.00  1.19           H  
ATOM    391  HB2 ALA A  26      -6.679   2.495  -2.706  1.00  1.15           H  
ATOM    392  HB3 ALA A  26      -6.141   2.179  -1.060  1.00  1.11           H  
ATOM    393  N   GLU A  27      -4.443   4.230  -3.520  1.00  0.10           N  
ATOM    394  CA  GLU A  27      -3.097   4.129  -4.149  1.00  0.16           C  
ATOM    395  C   GLU A  27      -2.220   5.308  -3.715  1.00  0.18           C  
ATOM    396  O   GLU A  27      -1.040   5.155  -3.487  1.00  0.19           O  
ATOM    397  CB  GLU A  27      -3.260   4.160  -5.667  1.00  0.21           C  
ATOM    398  CG  GLU A  27      -3.958   2.881  -6.129  1.00  0.15           C  
ATOM    399  CD  GLU A  27      -4.067   2.890  -7.656  1.00  0.16           C  
ATOM    400  OE1 GLU A  27      -5.014   3.499  -8.127  1.00  0.90           O  
ATOM    401  OE2 GLU A  27      -3.199   2.287  -8.264  1.00  0.92           O  
ATOM    402  H   GLU A  27      -5.234   4.376  -4.079  1.00  0.13           H  
ATOM    403  HA  GLU A  27      -2.630   3.205  -3.858  1.00  0.16           H  
ATOM    404  HB2 GLU A  27      -3.851   5.018  -5.950  1.00  0.32           H  
ATOM    405  HB3 GLU A  27      -2.292   4.230  -6.132  1.00  0.41           H  
ATOM    406  HG2 GLU A  27      -3.388   2.020  -5.817  1.00  0.32           H  
ATOM    407  HG3 GLU A  27      -4.947   2.830  -5.701  1.00  0.24           H  
ATOM    408  N   LYS A  28      -2.823   6.461  -3.612  1.00  0.20           N  
ATOM    409  CA  LYS A  28      -2.043   7.671  -3.210  1.00  0.21           C  
ATOM    410  C   LYS A  28      -1.832   7.694  -1.686  1.00  0.22           C  
ATOM    411  O   LYS A  28      -0.748   7.973  -1.213  1.00  0.30           O  
ATOM    412  CB  LYS A  28      -2.815   8.924  -3.686  1.00  0.19           C  
ATOM    413  CG  LYS A  28      -2.962   9.955  -2.553  1.00  1.73           C  
ATOM    414  CD  LYS A  28      -3.629  11.212  -3.118  1.00  1.71           C  
ATOM    415  CE  LYS A  28      -4.068  12.111  -1.962  1.00  2.97           C  
ATOM    416  NZ  LYS A  28      -3.679  13.525  -2.226  1.00  3.56           N  
ATOM    417  H   LYS A  28      -3.782   6.533  -3.798  1.00  0.22           H  
ATOM    418  HA  LYS A  28      -1.081   7.646  -3.696  1.00  0.22           H  
ATOM    419  HB2 LYS A  28      -2.285   9.376  -4.510  1.00  1.25           H  
ATOM    420  HB3 LYS A  28      -3.795   8.628  -4.027  1.00  1.11           H  
ATOM    421  HG2 LYS A  28      -3.580   9.552  -1.763  1.00  2.49           H  
ATOM    422  HG3 LYS A  28      -1.990  10.212  -2.156  1.00  2.59           H  
ATOM    423  HD2 LYS A  28      -2.929  11.742  -3.745  1.00  1.91           H  
ATOM    424  HD3 LYS A  28      -4.489  10.931  -3.707  1.00  1.05           H  
ATOM    425  HE2 LYS A  28      -5.142  12.056  -1.849  1.00  3.08           H  
ATOM    426  HE3 LYS A  28      -3.599  11.782  -1.047  1.00  3.71           H  
ATOM    427  HZ1 LYS A  28      -4.110  13.843  -3.119  1.00  2.95           H  
ATOM    428  HZ2 LYS A  28      -4.012  14.128  -1.447  1.00  4.41           H  
ATOM    429  HZ3 LYS A  28      -2.644  13.592  -2.298  1.00  4.05           H  
ATOM    430  N   VAL A  29      -2.871   7.402  -0.956  1.00  0.16           N  
ATOM    431  CA  VAL A  29      -2.749   7.412   0.532  1.00  0.16           C  
ATOM    432  C   VAL A  29      -1.606   6.498   0.979  1.00  0.15           C  
ATOM    433  O   VAL A  29      -0.712   6.917   1.687  1.00  0.20           O  
ATOM    434  CB  VAL A  29      -4.061   6.926   1.145  1.00  0.16           C  
ATOM    435  CG1 VAL A  29      -3.875   6.743   2.653  1.00  0.22           C  
ATOM    436  CG2 VAL A  29      -5.150   7.969   0.894  1.00  0.14           C  
ATOM    437  H   VAL A  29      -3.720   7.175  -1.378  1.00  0.17           H  
ATOM    438  HA  VAL A  29      -2.551   8.416   0.867  1.00  0.18           H  
ATOM    439  HB  VAL A  29      -4.346   5.985   0.697  1.00  0.18           H  
ATOM    440 HG11 VAL A  29      -3.323   7.579   3.056  1.00  1.15           H  
ATOM    441 HG12 VAL A  29      -4.841   6.689   3.135  1.00  0.96           H  
ATOM    442 HG13 VAL A  29      -3.331   5.831   2.846  1.00  0.80           H  
ATOM    443 HG21 VAL A  29      -5.029   8.392  -0.093  1.00  1.21           H  
ATOM    444 HG22 VAL A  29      -6.123   7.505   0.965  1.00  1.00           H  
ATOM    445 HG23 VAL A  29      -5.078   8.757   1.630  1.00  1.24           H  
ATOM    446  N   PHE A  30      -1.656   5.268   0.556  1.00  0.11           N  
ATOM    447  CA  PHE A  30      -0.576   4.326   0.956  1.00  0.12           C  
ATOM    448  C   PHE A  30       0.773   4.818   0.416  1.00  0.18           C  
ATOM    449  O   PHE A  30       1.769   4.780   1.110  1.00  0.23           O  
ATOM    450  CB  PHE A  30      -0.882   2.934   0.397  1.00  0.09           C  
ATOM    451  CG  PHE A  30      -1.744   2.145   1.397  1.00  0.09           C  
ATOM    452  CD1 PHE A  30      -1.280   1.872   2.676  1.00  0.10           C  
ATOM    453  CD2 PHE A  30      -2.999   1.692   1.033  1.00  0.08           C  
ATOM    454  CE1 PHE A  30      -2.062   1.161   3.567  1.00  0.10           C  
ATOM    455  CE2 PHE A  30      -3.774   0.983   1.927  1.00  0.09           C  
ATOM    456  CZ  PHE A  30      -3.306   0.716   3.191  1.00  0.09           C  
ATOM    457  H   PHE A  30      -2.392   4.968  -0.016  1.00  0.09           H  
ATOM    458  HA  PHE A  30      -0.529   4.282   2.029  1.00  0.13           H  
ATOM    459  HB2 PHE A  30      -1.417   3.027  -0.537  1.00  0.09           H  
ATOM    460  HB3 PHE A  30       0.037   2.400   0.224  1.00  0.09           H  
ATOM    461  HD1 PHE A  30      -0.296   2.201   2.973  1.00  0.11           H  
ATOM    462  HD2 PHE A  30      -3.378   1.896   0.041  1.00  0.08           H  
ATOM    463  HE1 PHE A  30      -1.700   0.960   4.563  1.00  0.11           H  
ATOM    464  HE2 PHE A  30      -4.748   0.640   1.635  1.00  0.10           H  
ATOM    465  HZ  PHE A  30      -3.910   0.142   3.883  1.00  0.11           H  
ATOM    466  N   LYS A  31       0.779   5.268  -0.810  1.00  0.21           N  
ATOM    467  CA  LYS A  31       2.060   5.772  -1.388  1.00  0.28           C  
ATOM    468  C   LYS A  31       2.608   6.892  -0.503  1.00  0.29           C  
ATOM    469  O   LYS A  31       3.805   7.069  -0.393  1.00  0.27           O  
ATOM    470  CB  LYS A  31       1.809   6.294  -2.805  1.00  0.32           C  
ATOM    471  CG  LYS A  31       3.152   6.567  -3.492  1.00  0.47           C  
ATOM    472  CD  LYS A  31       3.000   7.761  -4.437  1.00  0.64           C  
ATOM    473  CE  LYS A  31       4.231   7.844  -5.344  1.00  1.09           C  
ATOM    474  NZ  LYS A  31       4.057   8.917  -6.364  1.00  1.24           N  
ATOM    475  H   LYS A  31      -0.043   5.274  -1.342  1.00  0.20           H  
ATOM    476  HA  LYS A  31       2.775   4.970  -1.425  1.00  0.32           H  
ATOM    477  HB2 LYS A  31       1.260   5.554  -3.369  1.00  0.26           H  
ATOM    478  HB3 LYS A  31       1.231   7.206  -2.759  1.00  0.38           H  
ATOM    479  HG2 LYS A  31       3.904   6.785  -2.750  1.00  1.08           H  
ATOM    480  HG3 LYS A  31       3.453   5.695  -4.055  1.00  0.62           H  
ATOM    481  HD2 LYS A  31       2.113   7.636  -5.040  1.00  0.65           H  
ATOM    482  HD3 LYS A  31       2.913   8.670  -3.860  1.00  1.54           H  
ATOM    483  HE2 LYS A  31       5.105   8.064  -4.748  1.00  2.02           H  
ATOM    484  HE3 LYS A  31       4.376   6.900  -5.846  1.00  1.38           H  
ATOM    485  HZ1 LYS A  31       3.094   9.305  -6.297  1.00  1.18           H  
ATOM    486  HZ2 LYS A  31       4.748   9.674  -6.193  1.00  2.12           H  
ATOM    487  HZ3 LYS A  31       4.205   8.518  -7.314  1.00  1.52           H  
ATOM    488  N   GLN A  32       1.719   7.625   0.111  1.00  0.33           N  
ATOM    489  CA  GLN A  32       2.179   8.722   1.006  1.00  0.36           C  
ATOM    490  C   GLN A  32       2.956   8.118   2.178  1.00  0.35           C  
ATOM    491  O   GLN A  32       3.902   8.700   2.670  1.00  0.36           O  
ATOM    492  CB  GLN A  32       0.965   9.489   1.531  1.00  0.42           C  
ATOM    493  CG  GLN A  32       1.437  10.782   2.198  1.00  0.25           C  
ATOM    494  CD  GLN A  32       0.625  11.020   3.473  1.00  1.13           C  
ATOM    495  OE1 GLN A  32      -0.357  11.735   3.472  1.00  1.20           O  
ATOM    496  NE2 GLN A  32       1.000  10.439   4.579  1.00  2.42           N  
ATOM    497  H   GLN A  32       0.763   7.457  -0.017  1.00  0.35           H  
ATOM    498  HA  GLN A  32       2.819   9.392   0.457  1.00  0.35           H  
ATOM    499  HB2 GLN A  32       0.303   9.725   0.711  1.00  0.50           H  
ATOM    500  HB3 GLN A  32       0.435   8.884   2.251  1.00  0.52           H  
ATOM    501  HG2 GLN A  32       2.484  10.703   2.452  1.00  0.63           H  
ATOM    502  HG3 GLN A  32       1.296  11.615   1.525  1.00  0.55           H  
ATOM    503 HE21 GLN A  32       1.791   9.861   4.586  1.00  2.97           H  
ATOM    504 HE22 GLN A  32       0.490  10.580   5.404  1.00  2.95           H  
ATOM    505  N   TYR A  33       2.533   6.953   2.597  1.00  0.35           N  
ATOM    506  CA  TYR A  33       3.237   6.276   3.724  1.00  0.35           C  
ATOM    507  C   TYR A  33       4.617   5.800   3.260  1.00  0.30           C  
ATOM    508  O   TYR A  33       5.631   6.227   3.774  1.00  0.25           O  
ATOM    509  CB  TYR A  33       2.413   5.072   4.180  1.00  0.38           C  
ATOM    510  CG  TYR A  33       3.136   4.374   5.334  1.00  0.38           C  
ATOM    511  CD1 TYR A  33       4.155   3.478   5.082  1.00  0.37           C  
ATOM    512  CD2 TYR A  33       2.779   4.630   6.643  1.00  0.41           C  
ATOM    513  CE1 TYR A  33       4.808   2.849   6.121  1.00  0.37           C  
ATOM    514  CE2 TYR A  33       3.433   3.999   7.684  1.00  0.40           C  
ATOM    515  CZ  TYR A  33       4.452   3.104   7.430  1.00  0.38           C  
ATOM    516  OH  TYR A  33       5.106   2.474   8.469  1.00  0.38           O  
ATOM    517  H   TYR A  33       1.755   6.530   2.175  1.00  0.36           H  
ATOM    518  HA  TYR A  33       3.352   6.962   4.541  1.00  0.39           H  
ATOM    519  HB2 TYR A  33       1.437   5.398   4.510  1.00  0.41           H  
ATOM    520  HB3 TYR A  33       2.299   4.377   3.362  1.00  0.38           H  
ATOM    521  HD1 TYR A  33       4.444   3.270   4.063  1.00  0.37           H  
ATOM    522  HD2 TYR A  33       1.984   5.329   6.855  1.00  0.44           H  
ATOM    523  HE1 TYR A  33       5.604   2.152   5.908  1.00  0.38           H  
ATOM    524  HE2 TYR A  33       3.145   4.209   8.703  1.00  0.43           H  
ATOM    525  HH  TYR A  33       5.152   3.088   9.206  1.00  0.82           H  
ATOM    526  N   ALA A  34       4.621   4.921   2.297  1.00  0.30           N  
ATOM    527  CA  ALA A  34       5.921   4.406   1.776  1.00  0.27           C  
ATOM    528  C   ALA A  34       6.897   5.566   1.562  1.00  0.27           C  
ATOM    529  O   ALA A  34       8.094   5.408   1.703  1.00  0.26           O  
ATOM    530  CB  ALA A  34       5.679   3.692   0.447  1.00  0.26           C  
ATOM    531  H   ALA A  34       3.776   4.599   1.922  1.00  0.34           H  
ATOM    532  HA  ALA A  34       6.341   3.709   2.482  1.00  0.27           H  
ATOM    533  HB1 ALA A  34       4.663   3.861   0.122  1.00  0.86           H  
ATOM    534  HB2 ALA A  34       6.359   4.076  -0.300  1.00  1.17           H  
ATOM    535  HB3 ALA A  34       5.843   2.632   0.566  1.00  1.18           H  
ATOM    536  N   ASN A  35       6.363   6.708   1.228  1.00  0.31           N  
ATOM    537  CA  ASN A  35       7.245   7.892   1.003  1.00  0.35           C  
ATOM    538  C   ASN A  35       8.071   8.175   2.262  1.00  0.35           C  
ATOM    539  O   ASN A  35       9.238   8.503   2.180  1.00  0.32           O  
ATOM    540  CB  ASN A  35       6.378   9.106   0.675  1.00  0.48           C  
ATOM    541  CG  ASN A  35       7.263  10.227   0.126  1.00  0.38           C  
ATOM    542  OD1 ASN A  35       8.090  10.013  -0.739  1.00  0.56           O  
ATOM    543  ND2 ASN A  35       7.122  11.434   0.599  1.00  1.27           N  
ATOM    544  H   ASN A  35       5.392   6.789   1.124  1.00  0.32           H  
ATOM    545  HA  ASN A  35       7.906   7.692   0.178  1.00  0.32           H  
ATOM    546  HB2 ASN A  35       5.640   8.839  -0.066  1.00  0.56           H  
ATOM    547  HB3 ASN A  35       5.878   9.451   1.568  1.00  0.57           H  
ATOM    548 HD21 ASN A  35       6.457  11.613   1.296  1.00  1.98           H  
ATOM    549 HD22 ASN A  35       7.682  12.162   0.258  1.00  1.26           H  
ATOM    550  N   ASP A  36       7.446   8.044   3.399  1.00  0.40           N  
ATOM    551  CA  ASP A  36       8.179   8.297   4.673  1.00  0.45           C  
ATOM    552  C   ASP A  36       9.143   7.142   4.967  1.00  0.41           C  
ATOM    553  O   ASP A  36       9.615   6.991   6.076  1.00  0.55           O  
ATOM    554  CB  ASP A  36       7.171   8.421   5.815  1.00  0.49           C  
ATOM    555  CG  ASP A  36       6.605   9.843   5.837  1.00  0.60           C  
ATOM    556  OD1 ASP A  36       5.832  10.131   4.938  1.00  0.58           O  
ATOM    557  OD2 ASP A  36       6.978  10.559   6.752  1.00  1.73           O  
ATOM    558  H   ASP A  36       6.502   7.781   3.417  1.00  0.43           H  
ATOM    559  HA  ASP A  36       8.736   9.215   4.589  1.00  0.48           H  
ATOM    560  HB2 ASP A  36       6.364   7.718   5.668  1.00  0.41           H  
ATOM    561  HB3 ASP A  36       7.657   8.216   6.757  1.00  0.56           H  
ATOM    562  N   ASN A  37       9.410   6.353   3.959  1.00  0.29           N  
ATOM    563  CA  ASN A  37      10.342   5.199   4.149  1.00  0.27           C  
ATOM    564  C   ASN A  37      11.283   5.073   2.945  1.00  0.21           C  
ATOM    565  O   ASN A  37      12.411   4.642   3.078  1.00  0.25           O  
ATOM    566  CB  ASN A  37       9.526   3.915   4.294  1.00  0.23           C  
ATOM    567  CG  ASN A  37       8.591   4.041   5.499  1.00  0.07           C  
ATOM    568  OD1 ASN A  37       8.983   3.817   6.627  1.00  0.24           O  
ATOM    569  ND2 ASN A  37       7.351   4.395   5.304  1.00  0.43           N  
ATOM    570  H   ASN A  37       9.000   6.515   3.085  1.00  0.30           H  
ATOM    571  HA  ASN A  37      10.925   5.351   5.042  1.00  0.33           H  
ATOM    572  HB2 ASN A  37       8.938   3.754   3.402  1.00  0.33           H  
ATOM    573  HB3 ASN A  37      10.188   3.075   4.440  1.00  0.31           H  
ATOM    574 HD21 ASN A  37       7.029   4.577   4.397  1.00  0.66           H  
ATOM    575 HD22 ASN A  37       6.740   4.480   6.066  1.00  0.49           H  
ATOM    576  N   GLY A  38      10.795   5.452   1.793  1.00  0.14           N  
ATOM    577  CA  GLY A  38      11.643   5.361   0.569  1.00  0.08           C  
ATOM    578  C   GLY A  38      11.318   4.084  -0.206  1.00  0.11           C  
ATOM    579  O   GLY A  38      12.193   3.291  -0.494  1.00  0.39           O  
ATOM    580  H   GLY A  38       9.878   5.792   1.733  1.00  0.13           H  
ATOM    581  HA2 GLY A  38      11.453   6.218  -0.061  1.00  0.09           H  
ATOM    582  HA3 GLY A  38      12.684   5.351   0.855  1.00  0.07           H  
ATOM    583  N   VAL A  39      10.060   3.913  -0.525  1.00  0.22           N  
ATOM    584  CA  VAL A  39       9.648   2.692  -1.282  1.00  0.22           C  
ATOM    585  C   VAL A  39       8.658   3.066  -2.392  1.00  0.20           C  
ATOM    586  O   VAL A  39       7.468   3.151  -2.163  1.00  0.17           O  
ATOM    587  CB  VAL A  39       8.985   1.710  -0.317  1.00  0.17           C  
ATOM    588  CG1 VAL A  39       8.611   0.433  -1.074  1.00  0.17           C  
ATOM    589  CG2 VAL A  39       9.972   1.363   0.801  1.00  0.23           C  
ATOM    590  H   VAL A  39       9.392   4.583  -0.268  1.00  0.45           H  
ATOM    591  HA  VAL A  39      10.515   2.229  -1.720  1.00  0.27           H  
ATOM    592  HB  VAL A  39       8.096   2.158   0.107  1.00  0.12           H  
ATOM    593 HG11 VAL A  39       9.482   0.041  -1.577  1.00  1.13           H  
ATOM    594 HG12 VAL A  39       8.236  -0.306  -0.382  1.00  0.89           H  
ATOM    595 HG13 VAL A  39       7.847   0.654  -1.806  1.00  1.14           H  
ATOM    596 HG21 VAL A  39      10.949   1.178   0.380  1.00  1.20           H  
ATOM    597 HG22 VAL A  39      10.036   2.185   1.498  1.00  0.99           H  
ATOM    598 HG23 VAL A  39       9.636   0.479   1.323  1.00  0.83           H  
ATOM    599  N   ASP A  40       9.175   3.283  -3.573  1.00  0.25           N  
ATOM    600  CA  ASP A  40       8.282   3.653  -4.713  1.00  0.27           C  
ATOM    601  C   ASP A  40       8.768   2.987  -6.005  1.00  0.30           C  
ATOM    602  O   ASP A  40       9.843   3.275  -6.488  1.00  0.54           O  
ATOM    603  CB  ASP A  40       8.297   5.172  -4.885  1.00  0.34           C  
ATOM    604  CG  ASP A  40       7.274   5.800  -3.937  1.00  0.72           C  
ATOM    605  OD1 ASP A  40       7.672   6.078  -2.817  1.00  0.54           O  
ATOM    606  OD2 ASP A  40       6.152   5.966  -4.386  1.00  1.91           O  
ATOM    607  H   ASP A  40      10.142   3.202  -3.711  1.00  0.29           H  
ATOM    608  HA  ASP A  40       7.277   3.330  -4.500  1.00  0.23           H  
ATOM    609  HB2 ASP A  40       9.280   5.556  -4.654  1.00  0.39           H  
ATOM    610  HB3 ASP A  40       8.045   5.428  -5.903  1.00  0.27           H  
ATOM    611  N   GLY A  41       7.960   2.108  -6.536  1.00  0.17           N  
ATOM    612  CA  GLY A  41       8.357   1.414  -7.794  1.00  0.16           C  
ATOM    613  C   GLY A  41       7.152   0.695  -8.407  1.00  0.17           C  
ATOM    614  O   GLY A  41       6.467   1.239  -9.251  1.00  0.28           O  
ATOM    615  H   GLY A  41       7.100   1.907  -6.111  1.00  0.28           H  
ATOM    616  HA2 GLY A  41       8.736   2.140  -8.499  1.00  0.20           H  
ATOM    617  HA3 GLY A  41       9.129   0.692  -7.574  1.00  0.15           H  
ATOM    618  N   GLU A  42       6.920  -0.514  -7.964  1.00  0.14           N  
ATOM    619  CA  GLU A  42       5.764  -1.296  -8.503  1.00  0.19           C  
ATOM    620  C   GLU A  42       4.660  -1.376  -7.450  1.00  0.18           C  
ATOM    621  O   GLU A  42       4.919  -1.692  -6.307  1.00  0.19           O  
ATOM    622  CB  GLU A  42       6.235  -2.703  -8.840  1.00  0.23           C  
ATOM    623  CG  GLU A  42       7.477  -2.618  -9.728  1.00  0.21           C  
ATOM    624  CD  GLU A  42       7.486  -3.798 -10.701  1.00  0.86           C  
ATOM    625  OE1 GLU A  42       7.745  -4.890 -10.224  1.00  1.65           O  
ATOM    626  OE2 GLU A  42       7.232  -3.541 -11.866  1.00  1.42           O  
ATOM    627  H   GLU A  42       7.501  -0.906  -7.279  1.00  0.19           H  
ATOM    628  HA  GLU A  42       5.384  -0.822  -9.391  1.00  0.24           H  
ATOM    629  HB2 GLU A  42       6.474  -3.225  -7.928  1.00  0.25           H  
ATOM    630  HB3 GLU A  42       5.451  -3.235  -9.358  1.00  0.28           H  
ATOM    631  HG2 GLU A  42       7.464  -1.694 -10.288  1.00  0.42           H  
ATOM    632  HG3 GLU A  42       8.368  -2.652  -9.117  1.00  0.73           H  
ATOM    633  N   TRP A  43       3.449  -1.099  -7.866  1.00  0.15           N  
ATOM    634  CA  TRP A  43       2.305  -1.137  -6.903  1.00  0.14           C  
ATOM    635  C   TRP A  43       1.247  -2.146  -7.356  1.00  0.14           C  
ATOM    636  O   TRP A  43       0.847  -2.156  -8.504  1.00  0.18           O  
ATOM    637  CB  TRP A  43       1.692   0.256  -6.838  1.00  0.11           C  
ATOM    638  CG  TRP A  43       2.558   1.122  -5.921  1.00  0.12           C  
ATOM    639  CD1 TRP A  43       3.757   1.575  -6.268  1.00  0.14           C  
ATOM    640  CD2 TRP A  43       2.253   1.483  -4.679  1.00  0.12           C  
ATOM    641  NE1 TRP A  43       4.178   2.232  -5.177  1.00  0.16           N  
ATOM    642  CE2 TRP A  43       3.290   2.221  -4.129  1.00  0.15           C  
ATOM    643  CE3 TRP A  43       1.123   1.227  -3.907  1.00  0.11           C  
ATOM    644  CZ2 TRP A  43       3.201   2.693  -2.836  1.00  0.15           C  
ATOM    645  CZ3 TRP A  43       1.042   1.702  -2.616  1.00  0.12           C  
ATOM    646  CH2 TRP A  43       2.078   2.432  -2.080  1.00  0.14           C  
ATOM    647  H   TRP A  43       3.294  -0.869  -8.805  1.00  0.14           H  
ATOM    648  HA  TRP A  43       2.662  -1.411  -5.924  1.00  0.14           H  
ATOM    649  HB2 TRP A  43       1.682   0.694  -7.825  1.00  0.10           H  
ATOM    650  HB3 TRP A  43       0.689   0.201  -6.464  1.00  0.10           H  
ATOM    651  HD1 TRP A  43       4.299   1.384  -7.185  1.00  0.14           H  
ATOM    652  HE1 TRP A  43       5.047   2.682  -5.132  1.00  0.18           H  
ATOM    653  HE3 TRP A  43       0.307   0.661  -4.311  1.00  0.10           H  
ATOM    654  HZ2 TRP A  43       4.016   3.260  -2.413  1.00  0.18           H  
ATOM    655  HZ3 TRP A  43       0.163   1.498  -2.023  1.00  0.11           H  
ATOM    656  HH2 TRP A  43       2.011   2.797  -1.067  1.00  0.14           H  
ATOM    657  N   THR A  44       0.819  -2.972  -6.432  1.00  0.13           N  
ATOM    658  CA  THR A  44      -0.217  -4.001  -6.769  1.00  0.14           C  
ATOM    659  C   THR A  44      -1.478  -3.798  -5.918  1.00  0.11           C  
ATOM    660  O   THR A  44      -1.477  -3.047  -4.962  1.00  0.13           O  
ATOM    661  CB  THR A  44       0.358  -5.396  -6.505  1.00  0.18           C  
ATOM    662  OG1 THR A  44       1.109  -5.259  -5.305  1.00  0.09           O  
ATOM    663  CG2 THR A  44       1.372  -5.797  -7.574  1.00  0.25           C  
ATOM    664  H   THR A  44       1.180  -2.918  -5.522  1.00  0.14           H  
ATOM    665  HA  THR A  44      -0.477  -3.920  -7.809  1.00  0.13           H  
ATOM    666  HB  THR A  44      -0.413  -6.137  -6.401  1.00  0.26           H  
ATOM    667  HG1 THR A  44       1.271  -6.139  -4.954  1.00  0.97           H  
ATOM    668 HG21 THR A  44       2.006  -4.955  -7.809  1.00  0.70           H  
ATOM    669 HG22 THR A  44       1.981  -6.611  -7.210  1.00  1.02           H  
ATOM    670 HG23 THR A  44       0.854  -6.112  -8.468  1.00  1.14           H  
ATOM    671  N   TYR A  45      -2.523  -4.481  -6.292  1.00  0.18           N  
ATOM    672  CA  TYR A  45      -3.810  -4.358  -5.543  1.00  0.15           C  
ATOM    673  C   TYR A  45      -4.467  -5.743  -5.451  1.00  0.16           C  
ATOM    674  O   TYR A  45      -4.635  -6.417  -6.448  1.00  0.17           O  
ATOM    675  CB  TYR A  45      -4.720  -3.387  -6.319  1.00  0.11           C  
ATOM    676  CG  TYR A  45      -5.866  -2.828  -5.434  1.00  0.07           C  
ATOM    677  CD1 TYR A  45      -6.747  -3.661  -4.755  1.00  0.08           C  
ATOM    678  CD2 TYR A  45      -6.031  -1.463  -5.314  1.00  0.04           C  
ATOM    679  CE1 TYR A  45      -7.757  -3.128  -3.977  1.00  0.08           C  
ATOM    680  CE2 TYR A  45      -7.044  -0.938  -4.540  1.00  0.01           C  
ATOM    681  CZ  TYR A  45      -7.912  -1.764  -3.864  1.00  0.05           C  
ATOM    682  OH  TYR A  45      -8.922  -1.235  -3.087  1.00  0.08           O  
ATOM    683  H   TYR A  45      -2.466  -5.075  -7.069  1.00  0.26           H  
ATOM    684  HA  TYR A  45      -3.623  -3.973  -4.554  1.00  0.14           H  
ATOM    685  HB2 TYR A  45      -4.118  -2.551  -6.671  1.00  0.12           H  
ATOM    686  HB3 TYR A  45      -5.147  -3.894  -7.171  1.00  0.12           H  
ATOM    687  HD1 TYR A  45      -6.670  -4.723  -4.852  1.00  0.11           H  
ATOM    688  HD2 TYR A  45      -5.367  -0.802  -5.837  1.00  0.06           H  
ATOM    689  HE1 TYR A  45      -8.427  -3.788  -3.447  1.00  0.10           H  
ATOM    690  HE2 TYR A  45      -7.164   0.135  -4.472  1.00  0.03           H  
ATOM    691  HH  TYR A  45      -9.593  -1.911  -2.972  1.00  0.98           H  
ATOM    692  N   ASP A  46      -4.823  -6.134  -4.250  1.00  0.17           N  
ATOM    693  CA  ASP A  46      -5.479  -7.469  -4.064  1.00  0.19           C  
ATOM    694  C   ASP A  46      -6.954  -7.281  -3.688  1.00  0.20           C  
ATOM    695  O   ASP A  46      -7.346  -7.503  -2.559  1.00  0.22           O  
ATOM    696  CB  ASP A  46      -4.762  -8.230  -2.948  1.00  0.19           C  
ATOM    697  CG  ASP A  46      -5.070  -9.723  -3.076  1.00  0.25           C  
ATOM    698  OD1 ASP A  46      -6.156 -10.013  -3.550  1.00  0.38           O  
ATOM    699  OD2 ASP A  46      -4.204 -10.491  -2.687  1.00  0.19           O  
ATOM    700  H   ASP A  46      -4.661  -5.555  -3.477  1.00  0.16           H  
ATOM    701  HA  ASP A  46      -5.415  -8.035  -4.977  1.00  0.22           H  
ATOM    702  HB2 ASP A  46      -3.696  -8.079  -3.028  1.00  0.19           H  
ATOM    703  HB3 ASP A  46      -5.102  -7.877  -1.986  1.00  0.16           H  
ATOM    704  N   ASP A  47      -7.742  -6.873  -4.645  1.00  0.25           N  
ATOM    705  CA  ASP A  47      -9.191  -6.662  -4.360  1.00  0.28           C  
ATOM    706  C   ASP A  47      -9.857  -7.988  -3.976  1.00  0.30           C  
ATOM    707  O   ASP A  47     -10.988  -8.012  -3.534  1.00  0.43           O  
ATOM    708  CB  ASP A  47      -9.868  -6.093  -5.606  1.00  0.33           C  
ATOM    709  CG  ASP A  47     -11.211  -5.474  -5.214  1.00  0.75           C  
ATOM    710  OD1 ASP A  47     -12.126  -6.253  -5.005  1.00  0.71           O  
ATOM    711  OD2 ASP A  47     -11.244  -4.257  -5.143  1.00  1.83           O  
ATOM    712  H   ASP A  47      -7.385  -6.709  -5.543  1.00  0.30           H  
ATOM    713  HA  ASP A  47      -9.298  -5.963  -3.548  1.00  0.28           H  
ATOM    714  HB2 ASP A  47      -9.241  -5.334  -6.050  1.00  0.11           H  
ATOM    715  HB3 ASP A  47     -10.036  -6.883  -6.325  1.00  0.52           H  
ATOM    716  N   ALA A  48      -9.139  -9.064  -4.153  1.00  0.27           N  
ATOM    717  CA  ALA A  48      -9.718 -10.396  -3.803  1.00  0.32           C  
ATOM    718  C   ALA A  48      -9.821 -10.544  -2.282  1.00  0.26           C  
ATOM    719  O   ALA A  48     -10.563 -11.368  -1.784  1.00  0.21           O  
ATOM    720  CB  ALA A  48      -8.817 -11.496  -4.362  1.00  0.38           C  
ATOM    721  H   ALA A  48      -8.230  -8.999  -4.511  1.00  0.31           H  
ATOM    722  HA  ALA A  48     -10.699 -10.484  -4.238  1.00  0.37           H  
ATOM    723  HB1 ALA A  48      -8.113 -11.070  -5.062  1.00  1.06           H  
ATOM    724  HB2 ALA A  48      -8.276 -11.968  -3.556  1.00  0.81           H  
ATOM    725  HB3 ALA A  48      -9.418 -12.236  -4.870  1.00  1.31           H  
ATOM    726  N   THR A  49      -9.072  -9.742  -1.575  1.00  0.26           N  
ATOM    727  CA  THR A  49      -9.115  -9.822  -0.085  1.00  0.21           C  
ATOM    728  C   THR A  49      -8.905  -8.432   0.525  1.00  0.19           C  
ATOM    729  O   THR A  49      -8.615  -8.305   1.698  1.00  0.19           O  
ATOM    730  CB  THR A  49      -8.009 -10.765   0.400  1.00  0.21           C  
ATOM    731  OG1 THR A  49      -6.812 -10.248  -0.176  1.00  0.23           O  
ATOM    732  CG2 THR A  49      -8.167 -12.166  -0.186  1.00  0.27           C  
ATOM    733  H   THR A  49      -8.487  -9.093  -2.019  1.00  0.31           H  
ATOM    734  HA  THR A  49     -10.070 -10.207   0.224  1.00  0.19           H  
ATOM    735  HB  THR A  49      -7.945 -10.794   1.473  1.00  0.20           H  
ATOM    736  HG1 THR A  49      -6.121 -10.288   0.491  1.00  0.81           H  
ATOM    737 HG21 THR A  49      -9.205 -12.459  -0.153  1.00  1.03           H  
ATOM    738 HG22 THR A  49      -7.827 -12.173  -1.211  1.00  1.19           H  
ATOM    739 HG23 THR A  49      -7.580 -12.868   0.387  1.00  0.68           H  
ATOM    740  N   LYS A  50      -9.052  -7.419  -0.288  1.00  0.18           N  
ATOM    741  CA  LYS A  50      -8.866  -6.031   0.228  1.00  0.17           C  
ATOM    742  C   LYS A  50      -7.500  -5.906   0.908  1.00  0.17           C  
ATOM    743  O   LYS A  50      -7.408  -5.615   2.084  1.00  0.18           O  
ATOM    744  CB  LYS A  50      -9.975  -5.714   1.231  1.00  0.18           C  
ATOM    745  CG  LYS A  50     -11.341  -5.904   0.542  1.00  0.23           C  
ATOM    746  CD  LYS A  50     -12.199  -6.931   1.311  1.00  1.11           C  
ATOM    747  CE  LYS A  50     -12.773  -6.286   2.581  1.00  1.43           C  
ATOM    748  NZ  LYS A  50     -11.703  -6.066   3.593  1.00  2.80           N  
ATOM    749  H   LYS A  50      -9.272  -7.570  -1.229  1.00  0.19           H  
ATOM    750  HA  LYS A  50      -8.920  -5.339  -0.593  1.00  0.16           H  
ATOM    751  HB2 LYS A  50      -9.890  -6.369   2.080  1.00  0.19           H  
ATOM    752  HB3 LYS A  50      -9.879  -4.691   1.564  1.00  0.16           H  
ATOM    753  HG2 LYS A  50     -11.859  -4.956   0.505  1.00  1.01           H  
ATOM    754  HG3 LYS A  50     -11.185  -6.254  -0.468  1.00  1.01           H  
ATOM    755  HD2 LYS A  50     -13.012  -7.259   0.680  1.00  1.75           H  
ATOM    756  HD3 LYS A  50     -11.599  -7.789   1.575  1.00  2.31           H  
ATOM    757  HE2 LYS A  50     -13.227  -5.338   2.337  1.00  1.13           H  
ATOM    758  HE3 LYS A  50     -13.525  -6.936   3.004  1.00  2.32           H  
ATOM    759  HZ1 LYS A  50     -11.062  -6.885   3.604  1.00  3.40           H  
ATOM    760  HZ2 LYS A  50     -11.167  -5.210   3.348  1.00  3.23           H  
ATOM    761  HZ3 LYS A  50     -12.134  -5.949   4.532  1.00  3.32           H  
ATOM    762  N   THR A  51      -6.469  -6.132   0.144  1.00  0.16           N  
ATOM    763  CA  THR A  51      -5.090  -6.043   0.710  1.00  0.16           C  
ATOM    764  C   THR A  51      -4.142  -5.403  -0.320  1.00  0.13           C  
ATOM    765  O   THR A  51      -3.908  -5.957  -1.374  1.00  0.13           O  
ATOM    766  CB  THR A  51      -4.619  -7.466   1.050  1.00  0.21           C  
ATOM    767  OG1 THR A  51      -5.114  -7.707   2.364  1.00  0.33           O  
ATOM    768  CG2 THR A  51      -3.102  -7.559   1.174  1.00  0.22           C  
ATOM    769  H   THR A  51      -6.600  -6.364  -0.801  1.00  0.15           H  
ATOM    770  HA  THR A  51      -5.105  -5.449   1.608  1.00  0.17           H  
ATOM    771  HB  THR A  51      -4.997  -8.192   0.353  1.00  0.43           H  
ATOM    772  HG1 THR A  51      -5.905  -7.178   2.485  1.00  1.06           H  
ATOM    773 HG21 THR A  51      -2.716  -6.657   1.611  1.00  0.77           H  
ATOM    774 HG22 THR A  51      -2.841  -8.397   1.803  1.00  0.79           H  
ATOM    775 HG23 THR A  51      -2.664  -7.697   0.197  1.00  1.13           H  
ATOM    776  N   PHE A  52      -3.613  -4.246   0.005  1.00  0.11           N  
ATOM    777  CA  PHE A  52      -2.695  -3.576  -0.949  1.00  0.10           C  
ATOM    778  C   PHE A  52      -1.305  -4.202  -0.851  1.00  0.13           C  
ATOM    779  O   PHE A  52      -0.984  -4.853   0.124  1.00  0.14           O  
ATOM    780  CB  PHE A  52      -2.593  -2.103  -0.596  1.00  0.09           C  
ATOM    781  CG  PHE A  52      -3.256  -1.265  -1.689  1.00  0.06           C  
ATOM    782  CD1 PHE A  52      -2.561  -0.904  -2.830  1.00  0.07           C  
ATOM    783  CD2 PHE A  52      -4.559  -0.860  -1.546  1.00  0.03           C  
ATOM    784  CE1 PHE A  52      -3.176  -0.142  -3.806  1.00  0.06           C  
ATOM    785  CE2 PHE A  52      -5.167  -0.095  -2.508  1.00  0.01           C  
ATOM    786  CZ  PHE A  52      -4.477   0.269  -3.637  1.00  0.03           C  
ATOM    787  H   PHE A  52      -3.799  -3.836   0.877  1.00  0.11           H  
ATOM    788  HA  PHE A  52      -3.079  -3.675  -1.945  1.00  0.09           H  
ATOM    789  HB2 PHE A  52      -3.088  -1.916   0.345  1.00  0.09           H  
ATOM    790  HB3 PHE A  52      -1.557  -1.821  -0.514  1.00  0.10           H  
ATOM    791  HD1 PHE A  52      -1.530  -1.205  -2.951  1.00  0.10           H  
ATOM    792  HD2 PHE A  52      -5.118  -1.181  -0.697  1.00  0.05           H  
ATOM    793  HE1 PHE A  52      -2.653   0.089  -4.722  1.00  0.09           H  
ATOM    794  HE2 PHE A  52      -6.187   0.230  -2.371  1.00  0.04           H  
ATOM    795  HZ  PHE A  52      -4.945   0.900  -4.375  1.00  0.05           H  
ATOM    796  N   THR A  53      -0.506  -3.996  -1.852  1.00  0.15           N  
ATOM    797  CA  THR A  53       0.865  -4.564  -1.810  1.00  0.16           C  
ATOM    798  C   THR A  53       1.779  -3.778  -2.747  1.00  0.16           C  
ATOM    799  O   THR A  53       1.390  -3.427  -3.838  1.00  0.16           O  
ATOM    800  CB  THR A  53       0.815  -6.026  -2.243  1.00  0.17           C  
ATOM    801  OG1 THR A  53      -0.020  -6.662  -1.279  1.00  0.21           O  
ATOM    802  CG2 THR A  53       2.178  -6.698  -2.104  1.00  0.26           C  
ATOM    803  H   THR A  53      -0.805  -3.484  -2.632  1.00  0.16           H  
ATOM    804  HA  THR A  53       1.246  -4.503  -0.804  1.00  0.16           H  
ATOM    805  HB  THR A  53       0.420  -6.138  -3.235  1.00  0.13           H  
ATOM    806  HG1 THR A  53      -0.863  -6.203  -1.267  1.00  0.96           H  
ATOM    807 HG21 THR A  53       2.905  -5.979  -1.756  1.00  0.92           H  
ATOM    808 HG22 THR A  53       2.113  -7.509  -1.395  1.00  1.30           H  
ATOM    809 HG23 THR A  53       2.493  -7.086  -3.062  1.00  0.89           H  
ATOM    810  N   VAL A  54       2.971  -3.514  -2.295  1.00  0.17           N  
ATOM    811  CA  VAL A  54       3.931  -2.753  -3.144  1.00  0.17           C  
ATOM    812  C   VAL A  54       5.320  -3.381  -3.017  1.00  0.16           C  
ATOM    813  O   VAL A  54       5.666  -3.917  -1.986  1.00  0.14           O  
ATOM    814  CB  VAL A  54       3.963  -1.292  -2.675  1.00  0.17           C  
ATOM    815  CG1 VAL A  54       4.583  -1.225  -1.288  1.00  0.18           C  
ATOM    816  CG2 VAL A  54       4.802  -0.451  -3.638  1.00  0.17           C  
ATOM    817  H   VAL A  54       3.240  -3.816  -1.400  1.00  0.17           H  
ATOM    818  HA  VAL A  54       3.610  -2.793  -4.175  1.00  0.17           H  
ATOM    819  HB  VAL A  54       2.956  -0.902  -2.639  1.00  0.17           H  
ATOM    820 HG11 VAL A  54       4.118  -1.958  -0.654  1.00  1.26           H  
ATOM    821 HG12 VAL A  54       5.644  -1.425  -1.351  1.00  0.99           H  
ATOM    822 HG13 VAL A  54       4.431  -0.243  -0.870  1.00  1.04           H  
ATOM    823 HG21 VAL A  54       5.731  -0.950  -3.853  1.00  0.99           H  
ATOM    824 HG22 VAL A  54       4.260  -0.302  -4.552  1.00  0.99           H  
ATOM    825 HG23 VAL A  54       5.013   0.509  -3.191  1.00  0.92           H  
ATOM    826  N   THR A  55       6.084  -3.294  -4.062  1.00  0.18           N  
ATOM    827  CA  THR A  55       7.452  -3.893  -4.023  1.00  0.17           C  
ATOM    828  C   THR A  55       8.429  -3.035  -4.841  1.00  0.21           C  
ATOM    829  O   THR A  55       8.284  -2.904  -6.041  1.00  0.32           O  
ATOM    830  CB  THR A  55       7.391  -5.298  -4.625  1.00  0.25           C  
ATOM    831  OG1 THR A  55       6.444  -5.995  -3.825  1.00  0.31           O  
ATOM    832  CG2 THR A  55       8.707  -6.046  -4.439  1.00  0.18           C  
ATOM    833  H   THR A  55       5.769  -2.828  -4.863  1.00  0.19           H  
ATOM    834  HA  THR A  55       7.789  -3.959  -2.998  1.00  0.11           H  
ATOM    835  HB  THR A  55       7.094  -5.282  -5.658  1.00  0.34           H  
ATOM    836  HG1 THR A  55       5.753  -5.378  -3.577  1.00  0.90           H  
ATOM    837 HG21 THR A  55       9.315  -5.545  -3.701  1.00  1.07           H  
ATOM    838 HG22 THR A  55       8.507  -7.055  -4.112  1.00  1.24           H  
ATOM    839 HG23 THR A  55       9.241  -6.076  -5.374  1.00  0.97           H  
ATOM    840  N   GLU A  56       9.403  -2.471  -4.179  1.00  0.16           N  
ATOM    841  CA  GLU A  56      10.392  -1.625  -4.916  1.00  0.25           C  
ATOM    842  C   GLU A  56      11.184  -2.482  -5.908  1.00  0.25           C  
ATOM    843  O   GLU A  56      11.172  -3.687  -5.711  1.00  1.33           O  
ATOM    844  CB  GLU A  56      11.356  -0.987  -3.916  1.00  0.28           C  
ATOM    845  CG  GLU A  56      11.450   0.515  -4.190  1.00  0.44           C  
ATOM    846  CD  GLU A  56      11.973   0.740  -5.609  1.00  1.55           C  
ATOM    847  OE1 GLU A  56      13.135   0.429  -5.814  1.00  1.60           O  
ATOM    848  OE2 GLU A  56      11.181   1.212  -6.409  1.00  2.75           O  
ATOM    849  OXT GLU A  56      11.755  -1.885  -6.805  1.00  0.93           O  
ATOM    850  H   GLU A  56       9.485  -2.600  -3.212  1.00  0.12           H  
ATOM    851  HA  GLU A  56       9.870  -0.849  -5.451  1.00  0.36           H  
ATOM    852  HB2 GLU A  56      10.998  -1.149  -2.913  1.00  0.24           H  
ATOM    853  HB3 GLU A  56      12.333  -1.436  -4.017  1.00  0.27           H  
ATOM    854  HG2 GLU A  56      10.474   0.967  -4.093  1.00  0.91           H  
ATOM    855  HG3 GLU A  56      12.126   0.974  -3.484  1.00  0.45           H  
TER     856      GLU A  56                                                      
ENDMDL                                                                          
