# Supplementary material for: Comparative Performance of High-Throughput Methods for Protein pKa Predictions
Source: J Chem Inf Model. 2023 Aug 8;63(16):5169–81. doi: 10.1021/acs.jcim.3c00165 (PMC10466379; doi:10.1021/acs.jcim.3c00165)
Supplement: Supplementary file 3 — ci3c00165_si_003.zip [file ci3c00165_si_003.zip › curated_pdbs/1a91_curated_4.pdb]

MODEL        4                                                                  
ATOM      1  N   MET A   1      30.087  -6.521  -0.815  1.00  0.00           N  
ATOM      2  CA  MET A   1      30.196  -5.813   0.485  1.00  0.00           C  
ATOM      3  C   MET A   1      29.530  -4.492   0.398  1.00  0.00           C  
ATOM      4  O   MET A   1      28.464  -4.304   0.973  1.00  0.00           O  
ATOM      5  CB  MET A   1      31.682  -5.638   0.881  1.00  0.00           C  
ATOM      6  CG  MET A   1      32.363  -6.965   1.260  1.00  0.00           C  
ATOM      7  SD  MET A   1      34.107  -6.778   1.746  1.00  0.00           S  
ATOM      8  CE  MET A   1      34.398  -8.550   2.020  1.00  0.00           C  
ATOM      9  H1  MET A   1      29.083  -6.624  -1.068  1.00  0.00           H  
ATOM     10  H2  MET A   1      30.576  -5.971  -1.550  1.00  0.00           H  
ATOM     11  H3  MET A   1      30.525  -7.461  -0.735  1.00  0.00           H  
ATOM     12  HA  MET A   1      29.621  -6.382   1.198  1.00  0.00           H  
ATOM     13  HB2 MET A   1      32.246  -5.179   0.039  1.00  0.00           H  
ATOM     14  HB3 MET A   1      31.750  -4.940   1.742  1.00  0.00           H  
ATOM     15  HG2 MET A   1      31.789  -7.423   2.094  1.00  0.00           H  
ATOM     16  HG3 MET A   1      32.293  -7.656   0.392  1.00  0.00           H  
ATOM     17  HE1 MET A   1      34.217  -9.130   1.089  1.00  0.00           H  
ATOM     18  HE2 MET A   1      35.446  -8.734   2.340  1.00  0.00           H  
ATOM     19  HE3 MET A   1      33.724  -8.947   2.808  1.00  0.00           H  
ATOM     20  N   GLU A   2      30.134  -3.546  -0.357  1.00  0.00           N  
ATOM     21  CA  GLU A   2      29.516  -2.312  -0.750  1.00  0.00           C  
ATOM     22  C   GLU A   2      28.436  -2.585  -1.769  1.00  0.00           C  
ATOM     23  O   GLU A   2      27.469  -1.835  -1.871  1.00  0.00           O  
ATOM     24  CB  GLU A   2      30.525  -1.280  -1.313  1.00  0.00           C  
ATOM     25  CG  GLU A   2      31.325  -1.755  -2.541  1.00  0.00           C  
ATOM     26  CD  GLU A   2      32.309  -0.665  -2.963  1.00  0.00           C  
ATOM     27  OE1 GLU A   2      31.839   0.438  -3.354  1.00  0.00           O  
ATOM     28  OE2 GLU A   2      33.541  -0.922  -2.906  1.00  0.00           O  
ATOM     29  H   GLU A   2      31.054  -3.676  -0.702  1.00  0.00           H  
ATOM     30  HA  GLU A   2      29.073  -1.902   0.138  1.00  0.00           H  
ATOM     31  HB2 GLU A   2      29.977  -0.345  -1.567  1.00  0.00           H  
ATOM     32  HB3 GLU A   2      31.244  -1.034  -0.500  1.00  0.00           H  
ATOM     33  HG2 GLU A   2      31.881  -2.684  -2.293  1.00  0.00           H  
ATOM     34  HG3 GLU A   2      30.642  -1.969  -3.389  1.00  0.00           H  
ATOM     35  N   ASN A   3      28.580  -3.697  -2.530  1.00  0.00           N  
ATOM     36  CA  ASN A   3      27.656  -4.114  -3.552  1.00  0.00           C  
ATOM     37  C   ASN A   3      26.595  -4.988  -2.946  1.00  0.00           C  
ATOM     38  O   ASN A   3      25.446  -4.935  -3.375  1.00  0.00           O  
ATOM     39  CB  ASN A   3      28.343  -4.899  -4.689  1.00  0.00           C  
ATOM     40  CG  ASN A   3      29.419  -4.029  -5.355  1.00  0.00           C  
ATOM     41  OD1 ASN A   3      30.616  -4.326  -5.257  1.00  0.00           O  
ATOM     42  ND2 ASN A   3      28.969  -2.935  -6.041  1.00  0.00           N  
ATOM     43  H   ASN A   3      29.369  -4.296  -2.410  1.00  0.00           H  
ATOM     44  HA  ASN A   3      27.178  -3.243  -3.964  1.00  0.00           H  
ATOM     45  HB2 ASN A   3      28.825  -5.800  -4.266  1.00  0.00           H  
ATOM     46  HB3 ASN A   3      27.601  -5.213  -5.454  1.00  0.00           H  
ATOM     47 HD21 ASN A   3      27.989  -2.742  -6.086  1.00  0.00           H  
ATOM     48 HD22 ASN A   3      29.621  -2.327  -6.496  1.00  0.00           H  
ATOM     49  N   LEU A   4      26.959  -5.814  -1.929  1.00  0.00           N  
ATOM     50  CA  LEU A   4      26.067  -6.524  -1.030  1.00  0.00           C  
ATOM     51  C   LEU A   4      25.129  -5.592  -0.315  1.00  0.00           C  
ATOM     52  O   LEU A   4      24.009  -5.956   0.026  1.00  0.00           O  
ATOM     53  CB  LEU A   4      26.834  -7.396  -0.007  1.00  0.00           C  
ATOM     54  CG  LEU A   4      25.983  -8.372   0.844  1.00  0.00           C  
ATOM     55  CD1 LEU A   4      25.181  -9.375  -0.011  1.00  0.00           C  
ATOM     56  CD2 LEU A   4      26.870  -9.110   1.867  1.00  0.00           C  
ATOM     57  H   LEU A   4      27.904  -5.831  -1.618  1.00  0.00           H  
ATOM     58  HA  LEU A   4      25.458  -7.158  -1.653  1.00  0.00           H  
ATOM     59  HB2 LEU A   4      27.580  -8.001  -0.567  1.00  0.00           H  
ATOM     60  HB3 LEU A   4      27.398  -6.731   0.681  1.00  0.00           H  
ATOM     61  HG  LEU A   4      25.250  -7.771   1.429  1.00  0.00           H  
ATOM     62 HD11 LEU A   4      25.867  -9.970  -0.651  1.00  0.00           H  
ATOM     63 HD12 LEU A   4      24.616 -10.070   0.645  1.00  0.00           H  
ATOM     64 HD13 LEU A   4      24.453  -8.848  -0.663  1.00  0.00           H  
ATOM     65 HD21 LEU A   4      27.398  -8.378   2.515  1.00  0.00           H  
ATOM     66 HD22 LEU A   4      26.250  -9.770   2.510  1.00  0.00           H  
ATOM     67 HD23 LEU A   4      27.627  -9.731   1.343  1.00  0.00           H  
ATOM     68  N   ASN A   5      25.602  -4.351  -0.068  1.00  0.00           N  
ATOM     69  CA  ASN A   5      24.882  -3.323   0.626  1.00  0.00           C  
ATOM     70  C   ASN A   5      23.868  -2.674  -0.265  1.00  0.00           C  
ATOM     71  O   ASN A   5      22.784  -2.318   0.184  1.00  0.00           O  
ATOM     72  CB  ASN A   5      25.798  -2.230   1.227  1.00  0.00           C  
ATOM     73  CG  ASN A   5      25.217  -1.718   2.541  1.00  0.00           C  
ATOM     74  OD1 ASN A   5      24.807  -0.558   2.661  1.00  0.00           O  
ATOM     75  ND2 ASN A   5      25.188  -2.640   3.542  1.00  0.00           N  
ATOM     76  H   ASN A   5      26.535  -4.132  -0.317  1.00  0.00           H  
ATOM     77  HA  ASN A   5      24.365  -3.846   1.398  1.00  0.00           H  
ATOM     78  HB2 ASN A   5      26.809  -2.643   1.412  1.00  0.00           H  
ATOM     79  HB3 ASN A   5      25.902  -1.364   0.562  1.00  0.00           H  
ATOM     80 HD21 ASN A   5      25.508  -3.573   3.375  1.00  0.00           H  
ATOM     81 HD22 ASN A   5      24.806  -2.369   4.413  1.00  0.00           H  
ATOM     82  N   MET A   6      24.192  -2.529  -1.568  1.00  0.00           N  
ATOM     83  CA  MET A   6      23.283  -2.071  -2.578  1.00  0.00           C  
ATOM     84  C   MET A   6      22.278  -3.146  -2.875  1.00  0.00           C  
ATOM     85  O   MET A   6      21.161  -2.840  -3.282  1.00  0.00           O  
ATOM     86  CB  MET A   6      24.004  -1.647  -3.882  1.00  0.00           C  
ATOM     87  CG  MET A   6      24.326  -0.140  -3.923  1.00  0.00           C  
ATOM     88  SD  MET A   6      25.382   0.467  -2.568  1.00  0.00           S  
ATOM     89  CE  MET A   6      24.521   2.041  -2.314  1.00  0.00           C  
ATOM     90  H   MET A   6      25.090  -2.755  -1.919  1.00  0.00           H  
ATOM     91  HA  MET A   6      22.758  -1.229  -2.171  1.00  0.00           H  
ATOM     92  HB2 MET A   6      24.934  -2.241  -4.002  1.00  0.00           H  
ATOM     93  HB3 MET A   6      23.360  -1.850  -4.766  1.00  0.00           H  
ATOM     94  HG2 MET A   6      24.805   0.086  -4.901  1.00  0.00           H  
ATOM     95  HG3 MET A   6      23.353   0.397  -3.910  1.00  0.00           H  
ATOM     96  HE1 MET A   6      24.486   2.634  -3.252  1.00  0.00           H  
ATOM     97  HE2 MET A   6      23.476   1.870  -1.977  1.00  0.00           H  
ATOM     98  HE3 MET A   6      25.033   2.654  -1.540  1.00  0.00           H  
ATOM     99  N   ASP A   7      22.650  -4.429  -2.645  1.00  0.00           N  
ATOM    100  CA  ASP A   7      21.760  -5.564  -2.772  1.00  0.00           C  
ATOM    101  C   ASP A   7      20.764  -5.572  -1.634  1.00  0.00           C  
ATOM    102  O   ASP A   7      19.609  -5.947  -1.820  1.00  0.00           O  
ATOM    103  CB  ASP A   7      22.536  -6.903  -2.854  1.00  0.00           C  
ATOM    104  CG  ASP A   7      21.644  -8.086  -3.248  1.00  0.00           C  
ATOM    105  OD1 ASP A   7      20.999  -8.012  -4.328  1.00  0.00           O  
ATOM    106  OD2 ASP A   7      21.605  -9.078  -2.472  1.00  0.00           O  
ATOM    107  H   ASP A   7      23.567  -4.628  -2.284  1.00  0.00           H  
ATOM    108  HA  ASP A   7      21.219  -5.444  -3.694  1.00  0.00           H  
ATOM    109  HB2 ASP A   7      23.337  -6.801  -3.617  1.00  0.00           H  
ATOM    110  HB3 ASP A   7      23.017  -7.110  -1.883  1.00  0.00           H  
ATOM    111  N   LEU A   8      21.205  -5.134  -0.430  1.00  0.00           N  
ATOM    112  CA  LEU A   8      20.433  -5.087   0.792  1.00  0.00           C  
ATOM    113  C   LEU A   8      19.386  -4.016   0.672  1.00  0.00           C  
ATOM    114  O   LEU A   8      18.222  -4.258   0.972  1.00  0.00           O  
ATOM    115  CB  LEU A   8      21.352  -4.816   2.014  1.00  0.00           C  
ATOM    116  CG  LEU A   8      20.768  -5.082   3.426  1.00  0.00           C  
ATOM    117  CD1 LEU A   8      21.918  -5.290   4.433  1.00  0.00           C  
ATOM    118  CD2 LEU A   8      19.816  -3.985   3.946  1.00  0.00           C  
ATOM    119  H   LEU A   8      22.149  -4.828  -0.334  1.00  0.00           H  
ATOM    120  HA  LEU A   8      19.949  -6.046   0.911  1.00  0.00           H  
ATOM    121  HB2 LEU A   8      22.222  -5.504   1.901  1.00  0.00           H  
ATOM    122  HB3 LEU A   8      21.758  -3.784   1.978  1.00  0.00           H  
ATOM    123  HG  LEU A   8      20.198  -6.038   3.381  1.00  0.00           H  
ATOM    124 HD11 LEU A   8      22.576  -6.121   4.103  1.00  0.00           H  
ATOM    125 HD12 LEU A   8      22.527  -4.364   4.515  1.00  0.00           H  
ATOM    126 HD13 LEU A   8      21.512  -5.537   5.437  1.00  0.00           H  
ATOM    127 HD21 LEU A   8      20.318  -2.994   3.917  1.00  0.00           H  
ATOM    128 HD22 LEU A   8      18.889  -3.935   3.343  1.00  0.00           H  
ATOM    129 HD23 LEU A   8      19.526  -4.203   4.995  1.00  0.00           H  
ATOM    130  N   LEU A   9      19.792  -2.814   0.197  1.00  0.00           N  
ATOM    131  CA  LEU A   9      18.950  -1.647   0.010  1.00  0.00           C  
ATOM    132  C   LEU A   9      17.858  -1.880  -1.011  1.00  0.00           C  
ATOM    133  O   LEU A   9      16.729  -1.429  -0.824  1.00  0.00           O  
ATOM    134  CB  LEU A   9      19.789  -0.422  -0.440  1.00  0.00           C  
ATOM    135  CG  LEU A   9      20.224   0.534   0.700  1.00  0.00           C  
ATOM    136  CD1 LEU A   9      20.855  -0.148   1.933  1.00  0.00           C  
ATOM    137  CD2 LEU A   9      21.165   1.617   0.143  1.00  0.00           C  
ATOM    138  H   LEU A   9      20.759  -2.677  -0.016  1.00  0.00           H  
ATOM    139  HA  LEU A   9      18.469  -1.431   0.952  1.00  0.00           H  
ATOM    140  HB2 LEU A   9      20.692  -0.792  -0.973  1.00  0.00           H  
ATOM    141  HB3 LEU A   9      19.220   0.203  -1.166  1.00  0.00           H  
ATOM    142  HG  LEU A   9      19.301   1.047   1.057  1.00  0.00           H  
ATOM    143 HD11 LEU A   9      20.162  -0.890   2.381  1.00  0.00           H  
ATOM    144 HD12 LEU A   9      21.800  -0.655   1.660  1.00  0.00           H  
ATOM    145 HD13 LEU A   9      21.085   0.617   2.705  1.00  0.00           H  
ATOM    146 HD21 LEU A   9      20.681   2.145  -0.704  1.00  0.00           H  
ATOM    147 HD22 LEU A   9      21.410   2.358   0.932  1.00  0.00           H  
ATOM    148 HD23 LEU A   9      22.109   1.158  -0.219  1.00  0.00           H  
ATOM    149  N   TYR A  10      18.176  -2.591  -2.117  1.00  0.00           N  
ATOM    150  CA  TYR A  10      17.245  -2.890  -3.186  1.00  0.00           C  
ATOM    151  C   TYR A  10      16.195  -3.875  -2.713  1.00  0.00           C  
ATOM    152  O   TYR A  10      14.995  -3.663  -2.886  1.00  0.00           O  
ATOM    153  CB  TYR A  10      17.998  -3.485  -4.406  1.00  0.00           C  
ATOM    154  CG  TYR A  10      17.528  -2.973  -5.746  1.00  0.00           C  
ATOM    155  CD1 TYR A  10      16.169  -2.827  -6.082  1.00  0.00           C  
ATOM    156  CD2 TYR A  10      18.497  -2.673  -6.720  1.00  0.00           C  
ATOM    157  CE1 TYR A  10      15.791  -2.445  -7.376  1.00  0.00           C  
ATOM    158  CE2 TYR A  10      18.124  -2.291  -8.012  1.00  0.00           C  
ATOM    159  CZ  TYR A  10      16.769  -2.189  -8.348  1.00  0.00           C  
ATOM    160  OH  TYR A  10      16.391  -1.804  -9.653  1.00  0.00           O  
ATOM    161  H   TYR A  10      19.107  -2.925  -2.255  1.00  0.00           H  
ATOM    162  HA  TYR A  10      16.766  -1.958  -3.453  1.00  0.00           H  
ATOM    163  HB2 TYR A  10      19.063  -3.193  -4.315  1.00  0.00           H  
ATOM    164  HB3 TYR A  10      17.963  -4.594  -4.427  1.00  0.00           H  
ATOM    165  HD1 TYR A  10      15.399  -3.013  -5.352  1.00  0.00           H  
ATOM    166  HD2 TYR A  10      19.545  -2.744  -6.465  1.00  0.00           H  
ATOM    167  HE1 TYR A  10      14.743  -2.350  -7.620  1.00  0.00           H  
ATOM    168  HE2 TYR A  10      18.890  -2.076  -8.743  1.00  0.00           H  
ATOM    169  HH  TYR A  10      17.193  -1.663 -10.164  1.00  0.00           H  
ATOM    170  N   MET A  11      16.647  -4.980  -2.073  1.00  0.00           N  
ATOM    171  CA  MET A  11      15.795  -6.039  -1.581  1.00  0.00           C  
ATOM    172  C   MET A  11      14.994  -5.607  -0.380  1.00  0.00           C  
ATOM    173  O   MET A  11      13.998  -6.243  -0.052  1.00  0.00           O  
ATOM    174  CB  MET A  11      16.582  -7.306  -1.192  1.00  0.00           C  
ATOM    175  CG  MET A  11      17.165  -8.046  -2.410  1.00  0.00           C  
ATOM    176  SD  MET A  11      18.270  -9.434  -1.991  1.00  0.00           S  
ATOM    177  CE  MET A  11      17.058 -10.513  -1.171  1.00  0.00           C  
ATOM    178  H   MET A  11      17.626  -5.126  -1.934  1.00  0.00           H  
ATOM    179  HA  MET A  11      15.107  -6.307  -2.366  1.00  0.00           H  
ATOM    180  HB2 MET A  11      17.402  -7.013  -0.505  1.00  0.00           H  
ATOM    181  HB3 MET A  11      15.914  -8.015  -0.654  1.00  0.00           H  
ATOM    182  HG2 MET A  11      16.320  -8.409  -3.033  1.00  0.00           H  
ATOM    183  HG3 MET A  11      17.730  -7.313  -3.027  1.00  0.00           H  
ATOM    184  HE1 MET A  11      16.178 -10.695  -1.825  1.00  0.00           H  
ATOM    185  HE2 MET A  11      17.512 -11.498  -0.927  1.00  0.00           H  
ATOM    186  HE3 MET A  11      16.696 -10.066  -0.220  1.00  0.00           H  
ATOM    187  N   ALA A  12      15.398  -4.501   0.292  1.00  0.00           N  
ATOM    188  CA  ALA A  12      14.670  -3.889   1.367  1.00  0.00           C  
ATOM    189  C   ALA A  12      13.369  -3.332   0.858  1.00  0.00           C  
ATOM    190  O   ALA A  12      12.325  -3.644   1.416  1.00  0.00           O  
ATOM    191  CB  ALA A  12      15.460  -2.784   2.094  1.00  0.00           C  
ATOM    192  H   ALA A  12      16.235  -4.024   0.053  1.00  0.00           H  
ATOM    193  HA  ALA A  12      14.466  -4.672   2.074  1.00  0.00           H  
ATOM    194  HB1 ALA A  12      15.752  -1.977   1.394  1.00  0.00           H  
ATOM    195  HB2 ALA A  12      14.857  -2.342   2.916  1.00  0.00           H  
ATOM    196  HB3 ALA A  12      16.385  -3.209   2.537  1.00  0.00           H  
ATOM    197  N   ALA A  13      13.404  -2.511  -0.224  1.00  0.00           N  
ATOM    198  CA  ALA A  13      12.279  -2.050  -1.002  1.00  0.00           C  
ATOM    199  C   ALA A  13      11.464  -3.149  -1.626  1.00  0.00           C  
ATOM    200  O   ALA A  13      10.315  -2.932  -1.980  1.00  0.00           O  
ATOM    201  CB  ALA A  13      12.740  -1.084  -2.109  1.00  0.00           C  
ATOM    202  H   ALA A  13      14.262  -2.238  -0.645  1.00  0.00           H  
ATOM    203  HA  ALA A  13      11.605  -1.528  -0.333  1.00  0.00           H  
ATOM    204  HB1 ALA A  13      13.288  -0.228  -1.657  1.00  0.00           H  
ATOM    205  HB2 ALA A  13      13.421  -1.594  -2.821  1.00  0.00           H  
ATOM    206  HB3 ALA A  13      11.877  -0.678  -2.674  1.00  0.00           H  
ATOM    207  N   ALA A  14      12.006  -4.371  -1.803  1.00  0.00           N  
ATOM    208  CA  ALA A  14      11.233  -5.426  -2.427  1.00  0.00           C  
ATOM    209  C   ALA A  14      10.374  -6.107  -1.403  1.00  0.00           C  
ATOM    210  O   ALA A  14       9.270  -6.561  -1.702  1.00  0.00           O  
ATOM    211  CB  ALA A  14      12.125  -6.484  -3.105  1.00  0.00           C  
ATOM    212  H   ALA A  14      12.935  -4.586  -1.498  1.00  0.00           H  
ATOM    213  HA  ALA A  14      10.563  -4.976  -3.147  1.00  0.00           H  
ATOM    214  HB1 ALA A  14      12.766  -6.000  -3.872  1.00  0.00           H  
ATOM    215  HB2 ALA A  14      12.785  -6.980  -2.363  1.00  0.00           H  
ATOM    216  HB3 ALA A  14      11.507  -7.259  -3.606  1.00  0.00           H  
ATOM    217  N   VAL A  15      10.874  -6.152  -0.155  1.00  0.00           N  
ATOM    218  CA  VAL A  15      10.225  -6.728   0.989  1.00  0.00           C  
ATOM    219  C   VAL A  15       9.234  -5.737   1.524  1.00  0.00           C  
ATOM    220  O   VAL A  15       8.131  -6.128   1.884  1.00  0.00           O  
ATOM    221  CB  VAL A  15      11.279  -7.092   2.030  1.00  0.00           C  
ATOM    222  CG1 VAL A  15      10.679  -7.334   3.434  1.00  0.00           C  
ATOM    223  CG2 VAL A  15      12.023  -8.349   1.530  1.00  0.00           C  
ATOM    224  H   VAL A  15      11.770  -5.757   0.039  1.00  0.00           H  
ATOM    225  HA  VAL A  15       9.661  -7.599   0.686  1.00  0.00           H  
ATOM    226  HB  VAL A  15      12.014  -6.254   2.084  1.00  0.00           H  
ATOM    227 HG11 VAL A  15       9.882  -8.106   3.385  1.00  0.00           H  
ATOM    228 HG12 VAL A  15      11.472  -7.690   4.124  1.00  0.00           H  
ATOM    229 HG13 VAL A  15      10.254  -6.401   3.858  1.00  0.00           H  
ATOM    230 HG21 VAL A  15      12.461  -8.186   0.525  1.00  0.00           H  
ATOM    231 HG22 VAL A  15      12.844  -8.608   2.232  1.00  0.00           H  
ATOM    232 HG23 VAL A  15      11.323  -9.210   1.473  1.00  0.00           H  
ATOM    233  N   MET A  16       9.601  -4.436   1.579  1.00  0.00           N  
ATOM    234  CA  MET A  16       8.836  -3.388   2.207  1.00  0.00           C  
ATOM    235  C   MET A  16       7.695  -2.971   1.338  1.00  0.00           C  
ATOM    236  O   MET A  16       6.580  -2.790   1.823  1.00  0.00           O  
ATOM    237  CB  MET A  16       9.696  -2.127   2.453  1.00  0.00           C  
ATOM    238  CG  MET A  16       8.991  -0.966   3.185  1.00  0.00           C  
ATOM    239  SD  MET A  16       8.289  -1.412   4.804  1.00  0.00           S  
ATOM    240  CE  MET A  16       7.475   0.184   5.091  1.00  0.00           C  
ATOM    241  H   MET A  16      10.487  -4.147   1.226  1.00  0.00           H  
ATOM    242  HA  MET A  16       8.449  -3.766   3.140  1.00  0.00           H  
ATOM    243  HB2 MET A  16      10.596  -2.426   3.024  1.00  0.00           H  
ATOM    244  HB3 MET A  16      10.056  -1.757   1.473  1.00  0.00           H  
ATOM    245  HG2 MET A  16       9.729  -0.144   3.312  1.00  0.00           H  
ATOM    246  HG3 MET A  16       8.185  -0.572   2.528  1.00  0.00           H  
ATOM    247  HE1 MET A  16       8.212   1.015   5.083  1.00  0.00           H  
ATOM    248  HE2 MET A  16       6.716   0.390   4.306  1.00  0.00           H  
ATOM    249  HE3 MET A  16       6.959   0.196   6.075  1.00  0.00           H  
ATOM    250  N   MET A  17       7.951  -2.780   0.023  1.00  0.00           N  
ATOM    251  CA  MET A  17       6.910  -2.321  -0.871  1.00  0.00           C  
ATOM    252  C   MET A  17       6.027  -3.459  -1.295  1.00  0.00           C  
ATOM    253  O   MET A  17       4.884  -3.240  -1.691  1.00  0.00           O  
ATOM    254  CB  MET A  17       7.481  -1.639  -2.139  1.00  0.00           C  
ATOM    255  CG  MET A  17       8.507  -0.526  -1.831  1.00  0.00           C  
ATOM    256  SD  MET A  17       9.275   0.252  -3.291  1.00  0.00           S  
ATOM    257  CE  MET A  17       7.812   0.983  -4.076  1.00  0.00           C  
ATOM    258  H   MET A  17       8.869  -2.920  -0.370  1.00  0.00           H  
ATOM    259  HA  MET A  17       6.264  -1.647  -0.308  1.00  0.00           H  
ATOM    260  HB2 MET A  17       7.982  -2.403  -2.774  1.00  0.00           H  
ATOM    261  HB3 MET A  17       6.641  -1.213  -2.729  1.00  0.00           H  
ATOM    262  HG2 MET A  17       8.033   0.235  -1.192  1.00  0.00           H  
ATOM    263  HG3 MET A  17       9.315  -0.945  -1.199  1.00  0.00           H  
ATOM    264  HE1 MET A  17       7.291   1.668  -3.376  1.00  0.00           H  
ATOM    265  HE2 MET A  17       8.100   1.569  -4.974  1.00  0.00           H  
ATOM    266  HE3 MET A  17       7.093   0.201  -4.401  1.00  0.00           H  
ATOM    267  N   GLY A  18       6.527  -4.713  -1.173  1.00  0.00           N  
ATOM    268  CA  GLY A  18       5.736  -5.901  -1.369  1.00  0.00           C  
ATOM    269  C   GLY A  18       4.812  -6.077  -0.198  1.00  0.00           C  
ATOM    270  O   GLY A  18       3.657  -6.460  -0.364  1.00  0.00           O  
ATOM    271  H   GLY A  18       7.466  -4.871  -0.874  1.00  0.00           H  
ATOM    272  HA2 GLY A  18       5.152  -5.789  -2.273  1.00  0.00           H  
ATOM    273  HA3 GLY A  18       6.419  -6.737  -1.395  1.00  0.00           H  
ATOM    274  N   LEU A  19       5.311  -5.761   1.022  1.00  0.00           N  
ATOM    275  CA  LEU A  19       4.586  -5.862   2.267  1.00  0.00           C  
ATOM    276  C   LEU A  19       3.398  -4.942   2.270  1.00  0.00           C  
ATOM    277  O   LEU A  19       2.277  -5.385   2.513  1.00  0.00           O  
ATOM    278  CB  LEU A  19       5.470  -5.477   3.486  1.00  0.00           C  
ATOM    279  CG  LEU A  19       4.858  -5.702   4.886  1.00  0.00           C  
ATOM    280  CD1 LEU A  19       4.874  -7.194   5.251  1.00  0.00           C  
ATOM    281  CD2 LEU A  19       5.603  -4.867   5.947  1.00  0.00           C  
ATOM    282  H   LEU A  19       6.256  -5.451   1.115  1.00  0.00           H  
ATOM    283  HA  LEU A  19       4.245  -6.883   2.363  1.00  0.00           H  
ATOM    284  HB2 LEU A  19       6.399  -6.080   3.450  1.00  0.00           H  
ATOM    285  HB3 LEU A  19       5.771  -4.413   3.406  1.00  0.00           H  
ATOM    286  HG  LEU A  19       3.801  -5.352   4.882  1.00  0.00           H  
ATOM    287 HD11 LEU A  19       4.297  -7.780   4.506  1.00  0.00           H  
ATOM    288 HD12 LEU A  19       5.923  -7.565   5.259  1.00  0.00           H  
ATOM    289 HD13 LEU A  19       4.434  -7.348   6.257  1.00  0.00           H  
ATOM    290 HD21 LEU A  19       5.552  -3.788   5.692  1.00  0.00           H  
ATOM    291 HD22 LEU A  19       5.145  -5.017   6.948  1.00  0.00           H  
ATOM    292 HD23 LEU A  19       6.670  -5.170   5.996  1.00  0.00           H  
ATOM    293  N   ALA A  20       3.637  -3.626   2.035  1.00  0.00           N  
ATOM    294  CA  ALA A  20       2.645  -2.621   2.328  1.00  0.00           C  
ATOM    295  C   ALA A  20       1.547  -2.569   1.312  1.00  0.00           C  
ATOM    296  O   ALA A  20       0.383  -2.509   1.691  1.00  0.00           O  
ATOM    297  CB  ALA A  20       3.247  -1.222   2.509  1.00  0.00           C  
ATOM    298  H   ALA A  20       4.523  -3.290   1.695  1.00  0.00           H  
ATOM    299  HA  ALA A  20       2.171  -2.912   3.257  1.00  0.00           H  
ATOM    300  HB1 ALA A  20       4.107  -1.261   3.211  1.00  0.00           H  
ATOM    301  HB2 ALA A  20       3.598  -0.834   1.537  1.00  0.00           H  
ATOM    302  HB3 ALA A  20       2.494  -0.520   2.924  1.00  0.00           H  
ATOM    303  N   ALA A  21       1.883  -2.572  -0.003  1.00  0.00           N  
ATOM    304  CA  ALA A  21       0.919  -2.681  -1.081  1.00  0.00           C  
ATOM    305  C   ALA A  21       0.024  -3.897  -1.025  1.00  0.00           C  
ATOM    306  O   ALA A  21      -1.072  -3.869  -1.574  1.00  0.00           O  
ATOM    307  CB  ALA A  21       1.525  -2.646  -2.493  1.00  0.00           C  
ATOM    308  H   ALA A  21       2.839  -2.568  -0.288  1.00  0.00           H  
ATOM    309  HA  ALA A  21       0.294  -1.801  -0.976  1.00  0.00           H  
ATOM    310  HB1 ALA A  21       2.348  -3.384  -2.593  1.00  0.00           H  
ATOM    311  HB2 ALA A  21       0.758  -2.839  -3.272  1.00  0.00           H  
ATOM    312  HB3 ALA A  21       1.918  -1.636  -2.701  1.00  0.00           H  
ATOM    313  N   ILE A  22       0.474  -5.020  -0.415  1.00  0.00           N  
ATOM    314  CA  ILE A  22      -0.335  -6.219  -0.294  1.00  0.00           C  
ATOM    315  C   ILE A  22      -1.255  -6.065   0.883  1.00  0.00           C  
ATOM    316  O   ILE A  22      -2.384  -6.545   0.835  1.00  0.00           O  
ATOM    317  CB  ILE A  22       0.517  -7.481  -0.249  1.00  0.00           C  
ATOM    318  CG1 ILE A  22       0.875  -7.956  -1.689  1.00  0.00           C  
ATOM    319  CG2 ILE A  22      -0.137  -8.649   0.530  1.00  0.00           C  
ATOM    320  CD1 ILE A  22       1.288  -6.868  -2.689  1.00  0.00           C  
ATOM    321  H   ILE A  22       1.400  -5.091  -0.043  1.00  0.00           H  
ATOM    322  HA  ILE A  22      -0.980  -6.298  -1.159  1.00  0.00           H  
ATOM    323  HB  ILE A  22       1.446  -7.208   0.288  1.00  0.00           H  
ATOM    324 HG12 ILE A  22       1.695  -8.703  -1.609  1.00  0.00           H  
ATOM    325 HG13 ILE A  22      -0.012  -8.482  -2.109  1.00  0.00           H  
ATOM    326 HG21 ILE A  22      -1.124  -8.905   0.091  1.00  0.00           H  
ATOM    327 HG22 ILE A  22       0.515  -9.546   0.474  1.00  0.00           H  
ATOM    328 HG23 ILE A  22      -0.269  -8.393   1.601  1.00  0.00           H  
ATOM    329 HD11 ILE A  22       2.097  -6.234  -2.271  1.00  0.00           H  
ATOM    330 HD12 ILE A  22       1.639  -7.324  -3.634  1.00  0.00           H  
ATOM    331 HD13 ILE A  22       0.424  -6.209  -2.925  1.00  0.00           H  
ATOM    332  N   GLY A  23      -0.827  -5.341   1.952  1.00  0.00           N  
ATOM    333  CA  GLY A  23      -1.696  -5.042   3.069  1.00  0.00           C  
ATOM    334  C   GLY A  23      -2.785  -4.109   2.645  1.00  0.00           C  
ATOM    335  O   GLY A  23      -3.919  -4.188   3.122  1.00  0.00           O  
ATOM    336  H   GLY A  23       0.084  -4.929   2.000  1.00  0.00           H  
ATOM    337  HA2 GLY A  23      -2.164  -5.956   3.380  1.00  0.00           H  
ATOM    338  HA3 GLY A  23      -1.097  -4.563   3.829  1.00  0.00           H  
ATOM    339  N   ALA A  24      -2.440  -3.227   1.677  1.00  0.00           N  
ATOM    340  CA  ALA A  24      -3.357  -2.401   0.946  1.00  0.00           C  
ATOM    341  C   ALA A  24      -4.363  -3.259   0.254  1.00  0.00           C  
ATOM    342  O   ALA A  24      -5.524  -3.248   0.638  1.00  0.00           O  
ATOM    343  CB  ALA A  24      -2.648  -1.464  -0.041  1.00  0.00           C  
ATOM    344  H   ALA A  24      -1.516  -3.258   1.288  1.00  0.00           H  
ATOM    345  HA  ALA A  24      -3.889  -1.786   1.656  1.00  0.00           H  
ATOM    346  HB1 ALA A  24      -1.785  -0.987   0.472  1.00  0.00           H  
ATOM    347  HB2 ALA A  24      -2.257  -2.000  -0.921  1.00  0.00           H  
ATOM    348  HB3 ALA A  24      -3.347  -0.674  -0.383  1.00  0.00           H  
ATOM    349  N   ALA A  25      -3.904  -4.058  -0.742  1.00  0.00           N  
ATOM    350  CA  ALA A  25      -4.704  -4.759  -1.726  1.00  0.00           C  
ATOM    351  C   ALA A  25      -5.774  -5.653  -1.157  1.00  0.00           C  
ATOM    352  O   ALA A  25      -6.839  -5.796  -1.754  1.00  0.00           O  
ATOM    353  CB  ALA A  25      -3.824  -5.629  -2.639  1.00  0.00           C  
ATOM    354  H   ALA A  25      -2.916  -4.138  -0.887  1.00  0.00           H  
ATOM    355  HA  ALA A  25      -5.187  -4.003  -2.328  1.00  0.00           H  
ATOM    356  HB1 ALA A  25      -3.053  -4.997  -3.127  1.00  0.00           H  
ATOM    357  HB2 ALA A  25      -3.307  -6.416  -2.049  1.00  0.00           H  
ATOM    358  HB3 ALA A  25      -4.433  -6.112  -3.432  1.00  0.00           H  
ATOM    359  N   ILE A  26      -5.515  -6.256   0.027  1.00  0.00           N  
ATOM    360  CA  ILE A  26      -6.454  -7.088   0.742  1.00  0.00           C  
ATOM    361  C   ILE A  26      -7.557  -6.244   1.283  1.00  0.00           C  
ATOM    362  O   ILE A  26      -8.710  -6.592   1.067  1.00  0.00           O  
ATOM    363  CB  ILE A  26      -5.805  -7.844   1.894  1.00  0.00           C  
ATOM    364  CG1 ILE A  26      -4.713  -8.804   1.364  1.00  0.00           C  
ATOM    365  CG2 ILE A  26      -6.855  -8.621   2.729  1.00  0.00           C  
ATOM    366  CD1 ILE A  26      -3.772  -9.299   2.466  1.00  0.00           C  
ATOM    367  H   ILE A  26      -4.634  -6.131   0.479  1.00  0.00           H  
ATOM    368  HA  ILE A  26      -6.921  -7.772   0.046  1.00  0.00           H  
ATOM    369  HB  ILE A  26      -5.321  -7.086   2.550  1.00  0.00           H  
ATOM    370 HG12 ILE A  26      -5.201  -9.673   0.874  1.00  0.00           H  
ATOM    371 HG13 ILE A  26      -4.099  -8.296   0.592  1.00  0.00           H  
ATOM    372 HG21 ILE A  26      -7.423  -9.318   2.078  1.00  0.00           H  
ATOM    373 HG22 ILE A  26      -6.360  -9.211   3.528  1.00  0.00           H  
ATOM    374 HG23 ILE A  26      -7.571  -7.935   3.228  1.00  0.00           H  
ATOM    375 HD11 ILE A  26      -3.303  -8.431   2.980  1.00  0.00           H  
ATOM    376 HD12 ILE A  26      -4.325  -9.898   3.218  1.00  0.00           H  
ATOM    377 HD13 ILE A  26      -2.970  -9.929   2.030  1.00  0.00           H  
ATOM    378  N   GLY A  27      -7.266  -5.131   1.998  1.00  0.00           N  
ATOM    379  CA  GLY A  27      -8.328  -4.401   2.647  1.00  0.00           C  
ATOM    380  C   GLY A  27      -9.165  -3.596   1.757  1.00  0.00           C  
ATOM    381  O   GLY A  27     -10.369  -3.575   1.928  1.00  0.00           O  
ATOM    382  H   GLY A  27      -6.328  -4.824   2.176  1.00  0.00           H  
ATOM    383  HA2 GLY A  27      -8.958  -5.122   3.125  1.00  0.00           H  
ATOM    384  HA3 GLY A  27      -7.945  -3.668   3.298  1.00  0.00           H  
ATOM    385  N   ILE A  28      -8.579  -2.902   0.772  1.00  0.00           N  
ATOM    386  CA  ILE A  28      -9.361  -2.157  -0.183  1.00  0.00           C  
ATOM    387  C   ILE A  28      -9.988  -3.103  -1.176  1.00  0.00           C  
ATOM    388  O   ILE A  28     -10.877  -2.719  -1.931  1.00  0.00           O  
ATOM    389  CB  ILE A  28      -8.546  -1.106  -0.892  1.00  0.00           C  
ATOM    390  CG1 ILE A  28      -7.122  -1.602  -1.187  1.00  0.00           C  
ATOM    391  CG2 ILE A  28      -8.534   0.141   0.008  1.00  0.00           C  
ATOM    392  CD1 ILE A  28      -6.454  -0.961  -2.402  1.00  0.00           C  
ATOM    393  H   ILE A  28      -7.591  -2.921   0.621  1.00  0.00           H  
ATOM    394  HA  ILE A  28     -10.171  -1.663   0.338  1.00  0.00           H  
ATOM    395  HB  ILE A  28      -9.039  -0.847  -1.844  1.00  0.00           H  
ATOM    396 HG12 ILE A  28      -6.500  -1.349  -0.299  1.00  0.00           H  
ATOM    397 HG13 ILE A  28      -7.136  -2.713  -1.285  1.00  0.00           H  
ATOM    398 HG21 ILE A  28      -9.573   0.486   0.196  1.00  0.00           H  
ATOM    399 HG22 ILE A  28      -8.051  -0.081   0.982  1.00  0.00           H  
ATOM    400 HG23 ILE A  28      -7.973   0.959  -0.486  1.00  0.00           H  
ATOM    401 HD11 ILE A  28      -6.402   0.142  -2.276  1.00  0.00           H  
ATOM    402 HD12 ILE A  28      -5.417  -1.350  -2.507  1.00  0.00           H  
ATOM    403 HD13 ILE A  28      -7.020  -1.197  -3.326  1.00  0.00           H  
ATOM    404  N   GLY A  29      -9.576  -4.389  -1.134  1.00  0.00           N  
ATOM    405  CA  GLY A  29     -10.247  -5.463  -1.808  1.00  0.00           C  
ATOM    406  C   GLY A  29     -11.479  -5.832  -1.035  1.00  0.00           C  
ATOM    407  O   GLY A  29     -12.545  -5.984  -1.624  1.00  0.00           O  
ATOM    408  H   GLY A  29      -8.837  -4.659  -0.516  1.00  0.00           H  
ATOM    409  HA2 GLY A  29     -10.528  -5.137  -2.800  1.00  0.00           H  
ATOM    410  HA3 GLY A  29      -9.575  -6.308  -1.804  1.00  0.00           H  
ATOM    411  N   ILE A  30     -11.355  -6.031   0.305  1.00  0.00           N  
ATOM    412  CA  ILE A  30     -12.483  -6.330   1.176  1.00  0.00           C  
ATOM    413  C   ILE A  30     -13.451  -5.181   1.266  1.00  0.00           C  
ATOM    414  O   ILE A  30     -14.539  -5.215   0.699  1.00  0.00           O  
ATOM    415  CB  ILE A  30     -12.073  -6.869   2.541  1.00  0.00           C  
ATOM    416  CG1 ILE A  30     -11.347  -8.208   2.280  1.00  0.00           C  
ATOM    417  CG2 ILE A  30     -13.303  -7.081   3.461  1.00  0.00           C  
ATOM    418  CD1 ILE A  30     -10.701  -8.836   3.516  1.00  0.00           C  
ATOM    419  H   ILE A  30     -10.466  -5.881   0.777  1.00  0.00           H  
ATOM    420  HA  ILE A  30     -13.025  -7.133   0.695  1.00  0.00           H  
ATOM    421  HB  ILE A  30     -11.369  -6.161   3.031  1.00  0.00           H  
ATOM    422 HG12 ILE A  30     -12.091  -8.905   1.834  1.00  0.00           H  
ATOM    423 HG13 ILE A  30     -10.561  -8.050   1.515  1.00  0.00           H  
ATOM    424 HG21 ILE A  30     -14.035  -7.756   2.971  1.00  0.00           H  
ATOM    425 HG22 ILE A  30     -12.993  -7.539   4.424  1.00  0.00           H  
ATOM    426 HG23 ILE A  30     -13.806  -6.123   3.701  1.00  0.00           H  
ATOM    427 HD11 ILE A  30      -9.986  -8.122   3.980  1.00  0.00           H  
ATOM    428 HD12 ILE A  30     -11.467  -9.113   4.271  1.00  0.00           H  
ATOM    429 HD13 ILE A  30     -10.145  -9.754   3.233  1.00  0.00           H  
ATOM    430  N   LEU A  31     -13.043  -4.147   2.025  1.00  0.00           N  
ATOM    431  CA  LEU A  31     -13.750  -2.975   2.416  1.00  0.00           C  
ATOM    432  C   LEU A  31     -14.078  -2.098   1.261  1.00  0.00           C  
ATOM    433  O   LEU A  31     -15.199  -1.605   1.219  1.00  0.00           O  
ATOM    434  CB  LEU A  31     -12.893  -2.219   3.455  1.00  0.00           C  
ATOM    435  CG  LEU A  31     -13.033  -2.753   4.899  1.00  0.00           C  
ATOM    436  CD1 LEU A  31     -11.916  -2.186   5.797  1.00  0.00           C  
ATOM    437  CD2 LEU A  31     -14.423  -2.476   5.506  1.00  0.00           C  
ATOM    438  H   LEU A  31     -12.123  -4.120   2.408  1.00  0.00           H  
ATOM    439  HA  LEU A  31     -14.703  -3.266   2.819  1.00  0.00           H  
ATOM    440  HB2 LEU A  31     -11.821  -2.320   3.171  1.00  0.00           H  
ATOM    441  HB3 LEU A  31     -13.122  -1.144   3.444  1.00  0.00           H  
ATOM    442  HG  LEU A  31     -12.895  -3.858   4.861  1.00  0.00           H  
ATOM    443 HD11 LEU A  31     -10.919  -2.439   5.377  1.00  0.00           H  
ATOM    444 HD12 LEU A  31     -12.001  -1.081   5.865  1.00  0.00           H  
ATOM    445 HD13 LEU A  31     -11.989  -2.612   6.819  1.00  0.00           H  
ATOM    446 HD21 LEU A  31     -15.223  -2.956   4.904  1.00  0.00           H  
ATOM    447 HD22 LEU A  31     -14.475  -2.880   6.539  1.00  0.00           H  
ATOM    448 HD23 LEU A  31     -14.614  -1.383   5.545  1.00  0.00           H  
ATOM    449  N   GLY A  32     -13.144  -1.899   0.297  1.00  0.00           N  
ATOM    450  CA  GLY A  32     -13.370  -1.071  -0.856  1.00  0.00           C  
ATOM    451  C   GLY A  32     -14.110  -1.836  -1.915  1.00  0.00           C  
ATOM    452  O   GLY A  32     -14.672  -1.226  -2.824  1.00  0.00           O  
ATOM    453  H   GLY A  32     -12.247  -2.328   0.309  1.00  0.00           H  
ATOM    454  HA2 GLY A  32     -13.950  -0.209  -0.566  1.00  0.00           H  
ATOM    455  HA3 GLY A  32     -12.399  -0.804  -1.244  1.00  0.00           H  
ATOM    456  N   GLY A  33     -14.144  -3.195  -1.822  1.00  0.00           N  
ATOM    457  CA  GLY A  33     -14.884  -4.006  -2.760  1.00  0.00           C  
ATOM    458  C   GLY A  33     -16.342  -3.973  -2.429  1.00  0.00           C  
ATOM    459  O   GLY A  33     -17.175  -3.822  -3.318  1.00  0.00           O  
ATOM    460  H   GLY A  33     -13.669  -3.712  -1.101  1.00  0.00           H  
ATOM    461  HA2 GLY A  33     -14.736  -3.617  -3.759  1.00  0.00           H  
ATOM    462  HA3 GLY A  33     -14.543  -5.022  -2.646  1.00  0.00           H  
ATOM    463  N   LYS A  34     -16.673  -4.102  -1.121  1.00  0.00           N  
ATOM    464  CA  LYS A  34     -18.020  -4.122  -0.599  1.00  0.00           C  
ATOM    465  C   LYS A  34     -18.621  -2.744  -0.632  1.00  0.00           C  
ATOM    466  O   LYS A  34     -19.837  -2.600  -0.742  1.00  0.00           O  
ATOM    467  CB  LYS A  34     -18.066  -4.632   0.859  1.00  0.00           C  
ATOM    468  CG  LYS A  34     -17.732  -6.127   0.976  1.00  0.00           C  
ATOM    469  CD  LYS A  34     -17.614  -6.599   2.433  1.00  0.00           C  
ATOM    470  CE  LYS A  34     -17.234  -8.081   2.544  1.00  0.00           C  
ATOM    471  NZ  LYS A  34     -17.120  -8.494   3.962  1.00  0.00           N  
ATOM    472  H   LYS A  34     -15.961  -4.207  -0.430  1.00  0.00           H  
ATOM    473  HA  LYS A  34     -18.618  -4.771  -1.222  1.00  0.00           H  
ATOM    474  HB2 LYS A  34     -17.344  -4.049   1.471  1.00  0.00           H  
ATOM    475  HB3 LYS A  34     -19.083  -4.480   1.286  1.00  0.00           H  
ATOM    476  HG2 LYS A  34     -18.524  -6.716   0.463  1.00  0.00           H  
ATOM    477  HG3 LYS A  34     -16.771  -6.335   0.460  1.00  0.00           H  
ATOM    478  HD2 LYS A  34     -16.837  -5.984   2.940  1.00  0.00           H  
ATOM    479  HD3 LYS A  34     -18.585  -6.423   2.946  1.00  0.00           H  
ATOM    480  HE2 LYS A  34     -18.009  -8.719   2.068  1.00  0.00           H  
ATOM    481  HE3 LYS A  34     -16.254  -8.269   2.058  1.00  0.00           H  
ATOM    482  HZ1 LYS A  34     -16.387  -7.924   4.431  1.00  0.00           H  
ATOM    483  HZ2 LYS A  34     -18.032  -8.347   4.439  1.00  0.00           H  
ATOM    484  HZ3 LYS A  34     -16.863  -9.500   4.011  1.00  0.00           H  
ATOM    485  N   PHE A  35     -17.770  -1.693  -0.561  1.00  0.00           N  
ATOM    486  CA  PHE A  35     -18.161  -0.319  -0.688  1.00  0.00           C  
ATOM    487  C   PHE A  35     -18.655  -0.009  -2.082  1.00  0.00           C  
ATOM    488  O   PHE A  35     -19.685   0.647  -2.224  1.00  0.00           O  
ATOM    489  CB  PHE A  35     -16.938   0.560  -0.320  1.00  0.00           C  
ATOM    490  CG  PHE A  35     -17.091   1.301   0.993  1.00  0.00           C  
ATOM    491  CD1 PHE A  35     -17.808   0.773   2.089  1.00  0.00           C  
ATOM    492  CD2 PHE A  35     -16.467   2.550   1.151  1.00  0.00           C  
ATOM    493  CE1 PHE A  35     -17.955   1.508   3.272  1.00  0.00           C  
ATOM    494  CE2 PHE A  35     -16.612   3.289   2.331  1.00  0.00           C  
ATOM    495  CZ  PHE A  35     -17.368   2.773   3.389  1.00  0.00           C  
ATOM    496  H   PHE A  35     -16.788  -1.786  -0.383  1.00  0.00           H  
ATOM    497  HA  PHE A  35     -18.994  -0.150  -0.021  1.00  0.00           H  
ATOM    498  HB2 PHE A  35     -16.051  -0.086  -0.218  1.00  0.00           H  
ATOM    499  HB3 PHE A  35     -16.662   1.246  -1.130  1.00  0.00           H  
ATOM    500  HD1 PHE A  35     -18.258  -0.207   2.036  1.00  0.00           H  
ATOM    501  HD2 PHE A  35     -15.873   2.952   0.347  1.00  0.00           H  
ATOM    502  HE1 PHE A  35     -18.518   1.096   4.096  1.00  0.00           H  
ATOM    503  HE2 PHE A  35     -16.135   4.251   2.432  1.00  0.00           H  
ATOM    504  HZ  PHE A  35     -17.475   3.342   4.300  1.00  0.00           H  
ATOM    505  N   LEU A  36     -17.955  -0.487  -3.147  1.00  0.00           N  
ATOM    506  CA  LEU A  36     -18.401  -0.298  -4.516  1.00  0.00           C  
ATOM    507  C   LEU A  36     -19.544  -1.229  -4.878  1.00  0.00           C  
ATOM    508  O   LEU A  36     -20.271  -0.981  -5.832  1.00  0.00           O  
ATOM    509  CB  LEU A  36     -17.278  -0.372  -5.578  1.00  0.00           C  
ATOM    510  CG  LEU A  36     -17.413   0.666  -6.736  1.00  0.00           C  
ATOM    511  CD1 LEU A  36     -16.057   0.873  -7.432  1.00  0.00           C  
ATOM    512  CD2 LEU A  36     -18.507   0.395  -7.790  1.00  0.00           C  
ATOM    513  H   LEU A  36     -17.118  -1.015  -3.032  1.00  0.00           H  
ATOM    514  HA  LEU A  36     -18.754   0.722  -4.561  1.00  0.00           H  
ATOM    515  HB2 LEU A  36     -16.328  -0.128  -5.049  1.00  0.00           H  
ATOM    516  HB3 LEU A  36     -17.166  -1.398  -5.985  1.00  0.00           H  
ATOM    517  HG  LEU A  36     -17.679   1.641  -6.267  1.00  0.00           H  
ATOM    518 HD11 LEU A  36     -15.284   1.153  -6.687  1.00  0.00           H  
ATOM    519 HD12 LEU A  36     -15.746  -0.060  -7.946  1.00  0.00           H  
ATOM    520 HD13 LEU A  36     -16.140   1.691  -8.180  1.00  0.00           H  
ATOM    521 HD21 LEU A  36     -18.458  -0.652  -8.152  1.00  0.00           H  
ATOM    522 HD22 LEU A  36     -19.517   0.588  -7.376  1.00  0.00           H  
ATOM    523 HD23 LEU A  36     -18.384   1.083  -8.652  1.00  0.00           H  
ATOM    524  N   GLU A  37     -19.780  -2.324  -4.113  1.00  0.00           N  
ATOM    525  CA  GLU A  37     -20.934  -3.183  -4.324  1.00  0.00           C  
ATOM    526  C   GLU A  37     -22.190  -2.468  -3.909  1.00  0.00           C  
ATOM    527  O   GLU A  37     -23.250  -2.716  -4.477  1.00  0.00           O  
ATOM    528  CB  GLU A  37     -20.854  -4.527  -3.568  1.00  0.00           C  
ATOM    529  CG  GLU A  37     -19.902  -5.533  -4.242  1.00  0.00           C  
ATOM    530  CD  GLU A  37     -19.694  -6.739  -3.328  1.00  0.00           C  
ATOM    531  OE1 GLU A  37     -20.699  -7.439  -3.030  1.00  0.00           O  
ATOM    532  OE2 GLU A  37     -18.527  -6.976  -2.916  1.00  0.00           O  
ATOM    533  H   GLU A  37     -19.198  -2.560  -3.338  1.00  0.00           H  
ATOM    534  HA  GLU A  37     -21.028  -3.399  -5.376  1.00  0.00           H  
ATOM    535  HB2 GLU A  37     -20.521  -4.321  -2.532  1.00  0.00           H  
ATOM    536  HB3 GLU A  37     -21.860  -5.001  -3.520  1.00  0.00           H  
ATOM    537  HG2 GLU A  37     -20.337  -5.868  -5.207  1.00  0.00           H  
ATOM    538  HG3 GLU A  37     -18.928  -5.051  -4.455  1.00  0.00           H  
ATOM    539  N   GLY A  38     -22.075  -1.522  -2.947  1.00  0.00           N  
ATOM    540  CA  GLY A  38     -23.145  -0.641  -2.562  1.00  0.00           C  
ATOM    541  C   GLY A  38     -23.327   0.444  -3.587  1.00  0.00           C  
ATOM    542  O   GLY A  38     -24.453   0.841  -3.877  1.00  0.00           O  
ATOM    543  H   GLY A  38     -21.201  -1.351  -2.498  1.00  0.00           H  
ATOM    544  HA2 GLY A  38     -24.056  -1.213  -2.484  1.00  0.00           H  
ATOM    545  HA3 GLY A  38     -22.848  -0.188  -1.630  1.00  0.00           H  
ATOM    546  N   ALA A  39     -22.209   0.944  -4.168  1.00  0.00           N  
ATOM    547  CA  ALA A  39     -22.173   2.031  -5.113  1.00  0.00           C  
ATOM    548  C   ALA A  39     -22.681   1.665  -6.479  1.00  0.00           C  
ATOM    549  O   ALA A  39     -22.988   2.541  -7.286  1.00  0.00           O  
ATOM    550  CB  ALA A  39     -20.750   2.581  -5.292  1.00  0.00           C  
ATOM    551  H   ALA A  39     -21.309   0.613  -3.916  1.00  0.00           H  
ATOM    552  HA  ALA A  39     -22.774   2.813  -4.711  1.00  0.00           H  
ATOM    553  HB1 ALA A  39     -20.322   2.840  -4.301  1.00  0.00           H  
ATOM    554  HB2 ALA A  39     -20.099   1.820  -5.765  1.00  0.00           H  
ATOM    555  HB3 ALA A  39     -20.755   3.492  -5.927  1.00  0.00           H  
ATOM    556  N   ALA A  40     -22.761   0.346  -6.761  1.00  0.00           N  
ATOM    557  CA  ALA A  40     -23.058  -0.224  -8.045  1.00  0.00           C  
ATOM    558  C   ALA A  40     -24.501  -0.018  -8.412  1.00  0.00           C  
ATOM    559  O   ALA A  40     -24.805   0.529  -9.471  1.00  0.00           O  
ATOM    560  CB  ALA A  40     -22.766  -1.738  -8.075  1.00  0.00           C  
ATOM    561  H   ALA A  40     -22.516  -0.320  -6.070  1.00  0.00           H  
ATOM    562  HA  ALA A  40     -22.418   0.273  -8.755  1.00  0.00           H  
ATOM    563  HB1 ALA A  40     -23.364  -2.276  -7.309  1.00  0.00           H  
ATOM    564  HB2 ALA A  40     -22.994  -2.166  -9.075  1.00  0.00           H  
ATOM    565  HB3 ALA A  40     -21.693  -1.918  -7.860  1.00  0.00           H  
ATOM    566  N   ARG A  41     -25.422  -0.461  -7.522  1.00  0.00           N  
ATOM    567  CA  ARG A  41     -26.851  -0.434  -7.757  1.00  0.00           C  
ATOM    568  C   ARG A  41     -27.429   0.925  -7.440  1.00  0.00           C  
ATOM    569  O   ARG A  41     -28.496   1.283  -7.936  1.00  0.00           O  
ATOM    570  CB  ARG A  41     -27.646  -1.539  -7.010  1.00  0.00           C  
ATOM    571  CG  ARG A  41     -27.621  -1.519  -5.468  1.00  0.00           C  
ATOM    572  CD  ARG A  41     -26.348  -2.098  -4.833  1.00  0.00           C  
ATOM    573  NE  ARG A  41     -26.530  -2.092  -3.340  1.00  0.00           N  
ATOM    574  CZ  ARG A  41     -26.134  -3.108  -2.512  1.00  0.00           C  
ATOM    575  NH1 ARG A  41     -25.565  -4.248  -3.000  1.00  0.00           N  
ATOM    576  NH2 ARG A  41     -26.309  -2.972  -1.164  1.00  0.00           N  
ATOM    577  H   ARG A  41     -25.129  -0.860  -6.655  1.00  0.00           H  
ATOM    578  HA  ARG A  41     -27.007  -0.610  -8.812  1.00  0.00           H  
ATOM    579  HB2 ARG A  41     -28.711  -1.466  -7.326  1.00  0.00           H  
ATOM    580  HB3 ARG A  41     -27.277  -2.532  -7.349  1.00  0.00           H  
ATOM    581  HG2 ARG A  41     -27.795  -0.485  -5.105  1.00  0.00           H  
ATOM    582  HG3 ARG A  41     -28.480  -2.141  -5.125  1.00  0.00           H  
ATOM    583  HD2 ARG A  41     -26.169  -3.131  -5.202  1.00  0.00           H  
ATOM    584  HD3 ARG A  41     -25.460  -1.472  -5.065  1.00  0.00           H  
ATOM    585  HE  ARG A  41     -26.940  -1.279  -2.925  1.00  0.00           H  
ATOM    586 HH11 ARG A  41     -25.429  -4.356  -3.984  1.00  0.00           H  
ATOM    587 HH12 ARG A  41     -25.281  -4.973  -2.373  1.00  0.00           H  
ATOM    588 HH21 ARG A  41     -26.721  -2.139  -0.796  1.00  0.00           H  
ATOM    589 HH22 ARG A  41     -26.021  -3.703  -0.546  1.00  0.00           H  
ATOM    590  N   GLN A  42     -26.698   1.729  -6.630  1.00  0.00           N  
ATOM    591  CA  GLN A  42     -26.992   3.116  -6.346  1.00  0.00           C  
ATOM    592  C   GLN A  42     -26.420   3.931  -7.487  1.00  0.00           C  
ATOM    593  O   GLN A  42     -25.668   3.366  -8.283  1.00  0.00           O  
ATOM    594  CB  GLN A  42     -26.329   3.529  -5.007  1.00  0.00           C  
ATOM    595  CG  GLN A  42     -27.233   3.443  -3.759  1.00  0.00           C  
ATOM    596  CD  GLN A  42     -27.856   2.054  -3.554  1.00  0.00           C  
ATOM    597  OE1 GLN A  42     -28.904   1.743  -4.135  1.00  0.00           O  
ATOM    598  NE2 GLN A  42     -27.207   1.220  -2.687  1.00  0.00           N  
ATOM    599  H   GLN A  42     -25.850   1.396  -6.226  1.00  0.00           H  
ATOM    600  HA  GLN A  42     -28.058   3.269  -6.309  1.00  0.00           H  
ATOM    601  HB2 GLN A  42     -25.425   2.907  -4.861  1.00  0.00           H  
ATOM    602  HB3 GLN A  42     -25.985   4.585  -5.054  1.00  0.00           H  
ATOM    603  HG2 GLN A  42     -26.628   3.723  -2.868  1.00  0.00           H  
ATOM    604  HG3 GLN A  42     -28.053   4.183  -3.865  1.00  0.00           H  
ATOM    605 HE21 GLN A  42     -26.368   1.524  -2.235  1.00  0.00           H  
ATOM    606 HE22 GLN A  42     -27.568   0.305  -2.509  1.00  0.00           H  
ATOM    607  N   PRO A  43     -26.707   5.229  -7.659  1.00  0.00           N  
ATOM    608  CA  PRO A  43     -26.005   6.054  -8.627  1.00  0.00           C  
ATOM    609  C   PRO A  43     -24.616   6.271  -8.116  1.00  0.00           C  
ATOM    610  O   PRO A  43     -24.426   6.244  -6.906  1.00  0.00           O  
ATOM    611  CB  PRO A  43     -26.807   7.360  -8.677  1.00  0.00           C  
ATOM    612  CG  PRO A  43     -27.452   7.475  -7.293  1.00  0.00           C  
ATOM    613  CD  PRO A  43     -27.656   6.017  -6.861  1.00  0.00           C  
ATOM    614  HA  PRO A  43     -25.940   5.566  -9.582  1.00  0.00           H  
ATOM    615  HB2 PRO A  43     -26.188   8.244  -8.930  1.00  0.00           H  
ATOM    616  HB3 PRO A  43     -27.612   7.256  -9.437  1.00  0.00           H  
ATOM    617  HG2 PRO A  43     -26.740   7.969  -6.597  1.00  0.00           H  
ATOM    618  HG3 PRO A  43     -28.402   8.047  -7.316  1.00  0.00           H  
ATOM    619  HD2 PRO A  43     -27.426   5.944  -5.776  1.00  0.00           H  
ATOM    620  HD3 PRO A  43     -28.687   5.670  -7.078  1.00  0.00           H  
ATOM    621  N   ASP A  44     -23.625   6.422  -9.022  1.00  0.00           N  
ATOM    622  CA  ASP A  44     -22.235   6.566  -8.664  1.00  0.00           C  
ATOM    623  C   ASP A  44     -21.923   8.029  -8.417  1.00  0.00           C  
ATOM    624  O   ASP A  44     -20.869   8.530  -8.807  1.00  0.00           O  
ATOM    625  CB  ASP A  44     -21.349   5.947  -9.781  1.00  0.00           C  
ATOM    626  CG  ASP A  44     -19.929   5.625  -9.309  1.00  0.00           C  
ATOM    627  OD1 ASP A  44     -19.790   4.905  -8.284  1.00  0.00           O  
ATOM    628  OD2 ASP A  44     -18.967   6.082  -9.982  1.00  0.00           O  
ATOM    629  H   ASP A  44     -23.815   6.424 -10.000  1.00  0.00           H  
ATOM    630  HA  ASP A  44     -22.081   6.032  -7.733  1.00  0.00           H  
ATOM    631  HB2 ASP A  44     -21.814   4.986 -10.096  1.00  0.00           H  
ATOM    632  HB3 ASP A  44     -21.323   6.611 -10.669  1.00  0.00           H  
ATOM    633  N   LEU A  45     -22.861   8.746  -7.754  1.00  0.00           N  
ATOM    634  CA  LEU A  45     -22.715  10.128  -7.364  1.00  0.00           C  
ATOM    635  C   LEU A  45     -22.188  10.189  -5.962  1.00  0.00           C  
ATOM    636  O   LEU A  45     -21.011  10.470  -5.738  1.00  0.00           O  
ATOM    637  CB  LEU A  45     -24.035  10.921  -7.548  1.00  0.00           C  
ATOM    638  CG  LEU A  45     -23.893  12.458  -7.721  1.00  0.00           C  
ATOM    639  CD1 LEU A  45     -25.234  13.067  -8.177  1.00  0.00           C  
ATOM    640  CD2 LEU A  45     -23.361  13.207  -6.483  1.00  0.00           C  
ATOM    641  H   LEU A  45     -23.736   8.312  -7.532  1.00  0.00           H  
ATOM    642  HA  LEU A  45     -21.976  10.589  -7.978  1.00  0.00           H  
ATOM    643  HB2 LEU A  45     -24.499  10.544  -8.489  1.00  0.00           H  
ATOM    644  HB3 LEU A  45     -24.748  10.695  -6.735  1.00  0.00           H  
ATOM    645  HG  LEU A  45     -23.163  12.627  -8.547  1.00  0.00           H  
ATOM    646 HD11 LEU A  45     -25.580  12.581  -9.113  1.00  0.00           H  
ATOM    647 HD12 LEU A  45     -26.007  12.924  -7.393  1.00  0.00           H  
ATOM    648 HD13 LEU A  45     -25.117  14.155  -8.366  1.00  0.00           H  
ATOM    649 HD21 LEU A  45     -24.020  13.025  -5.609  1.00  0.00           H  
ATOM    650 HD22 LEU A  45     -22.331  12.883  -6.231  1.00  0.00           H  
ATOM    651 HD23 LEU A  45     -23.337  14.299  -6.683  1.00  0.00           H  
ATOM    652  N   ILE A  46     -23.077   9.931  -4.987  1.00  0.00           N  
ATOM    653  CA  ILE A  46     -22.818  10.022  -3.573  1.00  0.00           C  
ATOM    654  C   ILE A  46     -22.008   8.852  -3.096  1.00  0.00           C  
ATOM    655  O   ILE A  46     -21.024   9.134  -2.417  1.00  0.00           O  
ATOM    656  CB  ILE A  46     -24.120  10.143  -2.795  1.00  0.00           C  
ATOM    657  CG1 ILE A  46     -24.925  11.382  -3.274  1.00  0.00           C  
ATOM    658  CG2 ILE A  46     -23.854  10.177  -1.270  1.00  0.00           C  
ATOM    659  CD1 ILE A  46     -26.308  11.523  -2.628  1.00  0.00           C  
ATOM    660  H   ILE A  46     -24.009   9.649  -5.215  1.00  0.00           H  
ATOM    661  HA  ILE A  46     -22.196  10.887  -3.386  1.00  0.00           H  
ATOM    662  HB  ILE A  46     -24.713   9.240  -3.050  1.00  0.00           H  
ATOM    663 HG12 ILE A  46     -24.331  12.299  -3.068  1.00  0.00           H  
ATOM    664 HG13 ILE A  46     -25.081  11.321  -4.373  1.00  0.00           H  
ATOM    665 HG21 ILE A  46     -23.207  11.043  -1.014  1.00  0.00           H  
ATOM    666 HG22 ILE A  46     -24.806  10.271  -0.708  1.00  0.00           H  
ATOM    667 HG23 ILE A  46     -23.360   9.248  -0.922  1.00  0.00           H  
ATOM    668 HD11 ILE A  46     -26.902  10.596  -2.781  1.00  0.00           H  
ATOM    669 HD12 ILE A  46     -26.221  11.715  -1.538  1.00  0.00           H  
ATOM    670 HD13 ILE A  46     -26.857  12.372  -3.086  1.00  0.00           H  
ATOM    671  N   PRO A  47     -22.270   7.565  -3.341  1.00  0.00           N  
ATOM    672  CA  PRO A  47     -21.468   6.516  -2.760  1.00  0.00           C  
ATOM    673  C   PRO A  47     -20.217   6.277  -3.569  1.00  0.00           C  
ATOM    674  O   PRO A  47     -19.527   5.303  -3.285  1.00  0.00           O  
ATOM    675  CB  PRO A  47     -22.370   5.284  -2.812  1.00  0.00           C  
ATOM    676  CG  PRO A  47     -23.175   5.504  -4.085  1.00  0.00           C  
ATOM    677  CD  PRO A  47     -23.413   7.012  -4.066  1.00  0.00           C  
ATOM    678  HA  PRO A  47     -21.201   6.823  -1.761  1.00  0.00           H  
ATOM    679  HB2 PRO A  47     -21.821   4.322  -2.821  1.00  0.00           H  
ATOM    680  HB3 PRO A  47     -23.057   5.298  -1.937  1.00  0.00           H  
ATOM    681  HG2 PRO A  47     -22.550   5.236  -4.966  1.00  0.00           H  
ATOM    682  HG3 PRO A  47     -24.111   4.919  -4.093  1.00  0.00           H  
ATOM    683  HD2 PRO A  47     -23.450   7.428  -5.090  1.00  0.00           H  
ATOM    684  HD3 PRO A  47     -24.349   7.241  -3.522  1.00  0.00           H  
ATOM    685  N   LEU A  48     -19.882   7.160  -4.538  1.00  0.00           N  
ATOM    686  CA  LEU A  48     -18.583   7.194  -5.163  1.00  0.00           C  
ATOM    687  C   LEU A  48     -17.655   7.913  -4.226  1.00  0.00           C  
ATOM    688  O   LEU A  48     -16.462   7.637  -4.206  1.00  0.00           O  
ATOM    689  CB  LEU A  48     -18.594   7.943  -6.516  1.00  0.00           C  
ATOM    690  CG  LEU A  48     -17.226   8.093  -7.234  1.00  0.00           C  
ATOM    691  CD1 LEU A  48     -16.525   6.744  -7.498  1.00  0.00           C  
ATOM    692  CD2 LEU A  48     -17.376   8.911  -8.532  1.00  0.00           C  
ATOM    693  H   LEU A  48     -20.488   7.913  -4.781  1.00  0.00           H  
ATOM    694  HA  LEU A  48     -18.237   6.180  -5.305  1.00  0.00           H  
ATOM    695  HB2 LEU A  48     -19.281   7.394  -7.194  1.00  0.00           H  
ATOM    696  HB3 LEU A  48     -19.020   8.959  -6.362  1.00  0.00           H  
ATOM    697  HG  LEU A  48     -16.555   8.686  -6.570  1.00  0.00           H  
ATOM    698 HD11 LEU A  48     -17.164   6.089  -8.125  1.00  0.00           H  
ATOM    699 HD12 LEU A  48     -15.564   6.911  -8.027  1.00  0.00           H  
ATOM    700 HD13 LEU A  48     -16.308   6.216  -6.546  1.00  0.00           H  
ATOM    701 HD21 LEU A  48     -17.815   9.906  -8.310  1.00  0.00           H  
ATOM    702 HD22 LEU A  48     -16.384   9.061  -9.009  1.00  0.00           H  
ATOM    703 HD23 LEU A  48     -18.039   8.385  -9.250  1.00  0.00           H  
ATOM    704  N   LEU A  49     -18.194   8.854  -3.413  1.00  0.00           N  
ATOM    705  CA  LEU A  49     -17.420   9.657  -2.498  1.00  0.00           C  
ATOM    706  C   LEU A  49     -17.024   8.889  -1.265  1.00  0.00           C  
ATOM    707  O   LEU A  49     -15.971   9.139  -0.679  1.00  0.00           O  
ATOM    708  CB  LEU A  49     -18.093  11.008  -2.189  1.00  0.00           C  
ATOM    709  CG  LEU A  49     -18.925  11.179  -0.900  1.00  0.00           C  
ATOM    710  CD1 LEU A  49     -18.107  11.509   0.367  1.00  0.00           C  
ATOM    711  CD2 LEU A  49     -19.924  12.309  -1.175  1.00  0.00           C  
ATOM    712  H   LEU A  49     -19.168   9.070  -3.461  1.00  0.00           H  
ATOM    713  HA  LEU A  49     -16.525   9.923  -3.031  1.00  0.00           H  
ATOM    714  HB2 LEU A  49     -17.324  11.812  -2.214  1.00  0.00           H  
ATOM    715  HB3 LEU A  49     -18.789  11.178  -3.044  1.00  0.00           H  
ATOM    716  HG  LEU A  49     -19.507  10.250  -0.715  1.00  0.00           H  
ATOM    717 HD11 LEU A  49     -17.480  12.410   0.195  1.00  0.00           H  
ATOM    718 HD12 LEU A  49     -18.794  11.715   1.215  1.00  0.00           H  
ATOM    719 HD13 LEU A  49     -17.450  10.668   0.660  1.00  0.00           H  
ATOM    720 HD21 LEU A  49     -20.544  12.046  -2.057  1.00  0.00           H  
ATOM    721 HD22 LEU A  49     -20.572  12.466  -0.291  1.00  0.00           H  
ATOM    722 HD23 LEU A  49     -19.360  13.240  -1.400  1.00  0.00           H  
ATOM    723  N   ARG A  50     -17.851   7.909  -0.833  1.00  0.00           N  
ATOM    724  CA  ARG A  50     -17.412   6.977   0.193  1.00  0.00           C  
ATOM    725  C   ARG A  50     -16.397   5.991  -0.342  1.00  0.00           C  
ATOM    726  O   ARG A  50     -15.409   5.692   0.325  1.00  0.00           O  
ATOM    727  CB  ARG A  50     -18.558   6.319   1.001  1.00  0.00           C  
ATOM    728  CG  ARG A  50     -19.577   5.488   0.209  1.00  0.00           C  
ATOM    729  CD  ARG A  50     -19.286   3.983   0.171  1.00  0.00           C  
ATOM    730  NE  ARG A  50     -20.377   3.292  -0.591  1.00  0.00           N  
ATOM    731  CZ  ARG A  50     -21.548   2.882  -0.012  1.00  0.00           C  
ATOM    732  NH1 ARG A  50     -21.761   3.007   1.330  1.00  0.00           N  
ATOM    733  NH2 ARG A  50     -22.528   2.344  -0.796  1.00  0.00           N  
ATOM    734  H   ARG A  50     -18.761   7.791  -1.239  1.00  0.00           H  
ATOM    735  HA  ARG A  50     -16.873   7.557   0.919  1.00  0.00           H  
ATOM    736  HB2 ARG A  50     -18.142   5.706   1.829  1.00  0.00           H  
ATOM    737  HB3 ARG A  50     -19.126   7.155   1.472  1.00  0.00           H  
ATOM    738  HG2 ARG A  50     -20.573   5.637   0.683  1.00  0.00           H  
ATOM    739  HG3 ARG A  50     -19.624   5.887  -0.822  1.00  0.00           H  
ATOM    740  HD2 ARG A  50     -18.327   3.770  -0.344  1.00  0.00           H  
ATOM    741  HD3 ARG A  50     -19.233   3.569   1.199  1.00  0.00           H  
ATOM    742  HE  ARG A  50     -20.266   3.177  -1.579  1.00  0.00           H  
ATOM    743 HH11 ARG A  50     -21.052   3.404   1.913  1.00  0.00           H  
ATOM    744 HH12 ARG A  50     -22.627   2.705   1.729  1.00  0.00           H  
ATOM    745 HH21 ARG A  50     -22.384   2.248  -1.781  1.00  0.00           H  
ATOM    746 HH22 ARG A  50     -23.388   2.043  -0.385  1.00  0.00           H  
ATOM    747  N   THR A  51     -16.615   5.484  -1.577  1.00  0.00           N  
ATOM    748  CA  THR A  51     -15.756   4.542  -2.266  1.00  0.00           C  
ATOM    749  C   THR A  51     -14.372   5.086  -2.561  1.00  0.00           C  
ATOM    750  O   THR A  51     -13.398   4.344  -2.431  1.00  0.00           O  
ATOM    751  CB  THR A  51     -16.445   4.028  -3.515  1.00  0.00           C  
ATOM    752  OG1 THR A  51     -17.581   3.259  -3.139  1.00  0.00           O  
ATOM    753  CG2 THR A  51     -15.542   3.132  -4.385  1.00  0.00           C  
ATOM    754  H   THR A  51     -17.428   5.748  -2.093  1.00  0.00           H  
ATOM    755  HA  THR A  51     -15.608   3.713  -1.592  1.00  0.00           H  
ATOM    756  HB  THR A  51     -16.796   4.909  -4.094  1.00  0.00           H  
ATOM    757  HG1 THR A  51     -18.099   3.141  -3.938  1.00  0.00           H  
ATOM    758 HG21 THR A  51     -15.180   2.258  -3.802  1.00  0.00           H  
ATOM    759 HG22 THR A  51     -16.120   2.757  -5.253  1.00  0.00           H  
ATOM    760 HG23 THR A  51     -14.673   3.693  -4.782  1.00  0.00           H  
ATOM    761  N   GLN A  52     -14.238   6.390  -2.939  1.00  0.00           N  
ATOM    762  CA  GLN A  52     -12.967   7.041  -3.199  1.00  0.00           C  
ATOM    763  C   GLN A  52     -12.160   7.059  -1.970  1.00  0.00           C  
ATOM    764  O   GLN A  52     -11.079   6.499  -1.979  1.00  0.00           O  
ATOM    765  CB  GLN A  52     -13.050   8.434  -3.846  1.00  0.00           C  
ATOM    766  CG  GLN A  52     -13.939   9.465  -3.146  1.00  0.00           C  
ATOM    767  CD  GLN A  52     -13.159  10.551  -2.392  1.00  0.00           C  
ATOM    768  OE1 GLN A  52     -11.925  10.545  -2.320  1.00  0.00           O  
ATOM    769  NE2 GLN A  52     -13.933  11.514  -1.801  1.00  0.00           N  
ATOM    770  H   GLN A  52     -15.026   7.000  -3.036  1.00  0.00           H  
ATOM    771  HA  GLN A  52     -12.386   6.473  -3.893  1.00  0.00           H  
ATOM    772  HB2 GLN A  52     -12.031   8.827  -4.023  1.00  0.00           H  
ATOM    773  HB3 GLN A  52     -13.520   8.265  -4.837  1.00  0.00           H  
ATOM    774  HG2 GLN A  52     -14.599   9.909  -3.911  1.00  0.00           H  
ATOM    775  HG3 GLN A  52     -14.609   8.942  -2.443  1.00  0.00           H  
ATOM    776 HE21 GLN A  52     -14.928  11.474  -1.884  1.00  0.00           H  
ATOM    777 HE22 GLN A  52     -13.502  12.256  -1.287  1.00  0.00           H  
ATOM    778  N   PHE A  53     -12.715   7.592  -0.869  1.00  0.00           N  
ATOM    779  CA  PHE A  53     -12.114   7.696   0.445  1.00  0.00           C  
ATOM    780  C   PHE A  53     -11.486   6.407   0.896  1.00  0.00           C  
ATOM    781  O   PHE A  53     -10.490   6.437   1.615  1.00  0.00           O  
ATOM    782  CB  PHE A  53     -13.184   8.157   1.478  1.00  0.00           C  
ATOM    783  CG  PHE A  53     -12.613   8.416   2.852  1.00  0.00           C  
ATOM    784  CD1 PHE A  53     -11.725   9.484   3.068  1.00  0.00           C  
ATOM    785  CD2 PHE A  53     -12.936   7.569   3.927  1.00  0.00           C  
ATOM    786  CE1 PHE A  53     -11.167   9.699   4.335  1.00  0.00           C  
ATOM    787  CE2 PHE A  53     -12.377   7.781   5.193  1.00  0.00           C  
ATOM    788  CZ  PHE A  53     -11.492   8.846   5.396  1.00  0.00           C  
ATOM    789  H   PHE A  53     -13.637   7.951  -0.974  1.00  0.00           H  
ATOM    790  HA  PHE A  53     -11.295   8.400   0.374  1.00  0.00           H  
ATOM    791  HB2 PHE A  53     -13.644   9.105   1.127  1.00  0.00           H  
ATOM    792  HB3 PHE A  53     -13.986   7.390   1.554  1.00  0.00           H  
ATOM    793  HD1 PHE A  53     -11.463  10.140   2.251  1.00  0.00           H  
ATOM    794  HD2 PHE A  53     -13.611   6.739   3.774  1.00  0.00           H  
ATOM    795  HE1 PHE A  53     -10.485  10.521   4.492  1.00  0.00           H  
ATOM    796  HE2 PHE A  53     -12.628   7.121   6.010  1.00  0.00           H  
ATOM    797  HZ  PHE A  53     -11.060   9.011   6.373  1.00  0.00           H  
ATOM    798  N   PHE A  54     -12.049   5.255   0.462  1.00  0.00           N  
ATOM    799  CA  PHE A  54     -11.450   3.963   0.704  1.00  0.00           C  
ATOM    800  C   PHE A  54     -10.278   3.538  -0.132  1.00  0.00           C  
ATOM    801  O   PHE A  54      -9.315   3.036   0.439  1.00  0.00           O  
ATOM    802  CB  PHE A  54     -12.459   2.796   0.847  1.00  0.00           C  
ATOM    803  CG  PHE A  54     -13.051   2.664   2.236  1.00  0.00           C  
ATOM    804  CD1 PHE A  54     -12.939   3.626   3.267  1.00  0.00           C  
ATOM    805  CD2 PHE A  54     -13.758   1.483   2.508  1.00  0.00           C  
ATOM    806  CE1 PHE A  54     -13.512   3.395   4.526  1.00  0.00           C  
ATOM    807  CE2 PHE A  54     -14.352   1.262   3.754  1.00  0.00           C  
ATOM    808  CZ  PHE A  54     -14.219   2.214   4.770  1.00  0.00           C  
ATOM    809  H   PHE A  54     -12.866   5.303  -0.114  1.00  0.00           H  
ATOM    810  HA  PHE A  54     -10.923   4.135   1.615  1.00  0.00           H  
ATOM    811  HB2 PHE A  54     -13.291   2.925   0.122  1.00  0.00           H  
ATOM    812  HB3 PHE A  54     -11.962   1.823   0.635  1.00  0.00           H  
ATOM    813  HD1 PHE A  54     -12.414   4.555   3.123  1.00  0.00           H  
ATOM    814  HD2 PHE A  54     -13.870   0.744   1.729  1.00  0.00           H  
ATOM    815  HE1 PHE A  54     -13.414   4.137   5.304  1.00  0.00           H  
ATOM    816  HE2 PHE A  54     -14.940   0.371   3.913  1.00  0.00           H  
ATOM    817  HZ  PHE A  54     -14.676   2.043   5.734  1.00  0.00           H  
ATOM    818  N   ILE A  55     -10.277   3.700  -1.475  1.00  0.00           N  
ATOM    819  CA  ILE A  55      -9.123   3.328  -2.285  1.00  0.00           C  
ATOM    820  C   ILE A  55      -7.976   4.299  -2.069  1.00  0.00           C  
ATOM    821  O   ILE A  55      -6.818   3.999  -2.349  1.00  0.00           O  
ATOM    822  CB  ILE A  55      -9.443   3.197  -3.769  1.00  0.00           C  
ATOM    823  CG1 ILE A  55     -10.091   4.471  -4.363  1.00  0.00           C  
ATOM    824  CG2 ILE A  55     -10.335   1.945  -3.933  1.00  0.00           C  
ATOM    825  CD1 ILE A  55     -10.297   4.416  -5.879  1.00  0.00           C  
ATOM    826  H   ILE A  55     -11.049   4.099  -1.964  1.00  0.00           H  
ATOM    827  HA  ILE A  55      -8.783   2.360  -1.949  1.00  0.00           H  
ATOM    828  HB  ILE A  55      -8.493   3.009  -4.318  1.00  0.00           H  
ATOM    829 HG12 ILE A  55     -11.076   4.637  -3.876  1.00  0.00           H  
ATOM    830 HG13 ILE A  55      -9.446   5.348  -4.136  1.00  0.00           H  
ATOM    831 HG21 ILE A  55      -9.844   1.060  -3.474  1.00  0.00           H  
ATOM    832 HG22 ILE A  55     -11.320   2.098  -3.444  1.00  0.00           H  
ATOM    833 HG23 ILE A  55     -10.505   1.725  -5.007  1.00  0.00           H  
ATOM    834 HD11 ILE A  55      -9.329   4.233  -6.394  1.00  0.00           H  
ATOM    835 HD12 ILE A  55     -11.006   3.608  -6.153  1.00  0.00           H  
ATOM    836 HD13 ILE A  55     -10.712   5.380  -6.242  1.00  0.00           H  
ATOM    837  N   VAL A  56      -8.323   5.487  -1.536  1.00  0.00           N  
ATOM    838  CA  VAL A  56      -7.503   6.581  -1.085  1.00  0.00           C  
ATOM    839  C   VAL A  56      -6.861   6.256   0.226  1.00  0.00           C  
ATOM    840  O   VAL A  56      -5.674   6.507   0.403  1.00  0.00           O  
ATOM    841  CB  VAL A  56      -8.392   7.798  -0.978  1.00  0.00           C  
ATOM    842  CG1 VAL A  56      -7.755   9.019  -0.311  1.00  0.00           C  
ATOM    843  CG2 VAL A  56      -8.848   8.173  -2.392  1.00  0.00           C  
ATOM    844  H   VAL A  56      -9.295   5.653  -1.392  1.00  0.00           H  
ATOM    845  HA  VAL A  56      -6.707   6.708  -1.795  1.00  0.00           H  
ATOM    846  HB  VAL A  56      -9.285   7.513  -0.386  1.00  0.00           H  
ATOM    847 HG11 VAL A  56      -6.839   9.307  -0.866  1.00  0.00           H  
ATOM    848 HG12 VAL A  56      -8.488   9.855  -0.361  1.00  0.00           H  
ATOM    849 HG13 VAL A  56      -7.527   8.806   0.751  1.00  0.00           H  
ATOM    850 HG21 VAL A  56      -9.163   7.278  -2.966  1.00  0.00           H  
ATOM    851 HG22 VAL A  56      -9.728   8.845  -2.297  1.00  0.00           H  
ATOM    852 HG23 VAL A  56      -8.022   8.662  -2.931  1.00  0.00           H  
ATOM    853  N   MET A  57      -7.628   5.651   1.165  1.00  0.00           N  
ATOM    854  CA  MET A  57      -7.112   4.939   2.328  1.00  0.00           C  
ATOM    855  C   MET A  57      -6.133   3.844   1.930  1.00  0.00           C  
ATOM    856  O   MET A  57      -5.228   3.506   2.691  1.00  0.00           O  
ATOM    857  CB  MET A  57      -8.273   4.383   3.205  1.00  0.00           C  
ATOM    858  CG  MET A  57      -8.075   3.023   3.906  1.00  0.00           C  
ATOM    859  SD  MET A  57      -9.551   2.465   4.813  1.00  0.00           S  
ATOM    860  CE  MET A  57      -8.929   0.791   5.146  1.00  0.00           C  
ATOM    861  H   MET A  57      -8.625   5.640   1.047  1.00  0.00           H  
ATOM    862  HA  MET A  57      -6.561   5.657   2.919  1.00  0.00           H  
ATOM    863  HB2 MET A  57      -8.532   5.152   3.965  1.00  0.00           H  
ATOM    864  HB3 MET A  57      -9.165   4.269   2.557  1.00  0.00           H  
ATOM    865  HG2 MET A  57      -7.835   2.263   3.131  1.00  0.00           H  
ATOM    866  HG3 MET A  57      -7.203   3.093   4.592  1.00  0.00           H  
ATOM    867  HE1 MET A  57      -7.985   0.825   5.731  1.00  0.00           H  
ATOM    868  HE2 MET A  57      -9.670   0.202   5.728  1.00  0.00           H  
ATOM    869  HE3 MET A  57      -8.727   0.246   4.199  1.00  0.00           H  
ATOM    870  N   GLY A  58      -6.279   3.292   0.700  1.00  0.00           N  
ATOM    871  CA  GLY A  58      -5.406   2.293   0.140  1.00  0.00           C  
ATOM    872  C   GLY A  58      -4.115   2.879  -0.363  1.00  0.00           C  
ATOM    873  O   GLY A  58      -3.108   2.179  -0.452  1.00  0.00           O  
ATOM    874  H   GLY A  58      -7.018   3.585   0.098  1.00  0.00           H  
ATOM    875  HA2 GLY A  58      -5.186   1.588   0.915  1.00  0.00           H  
ATOM    876  HA3 GLY A  58      -5.932   1.859  -0.695  1.00  0.00           H  
ATOM    877  N   LEU A  59      -4.124   4.189  -0.703  1.00  0.00           N  
ATOM    878  CA  LEU A  59      -2.964   4.953  -1.101  1.00  0.00           C  
ATOM    879  C   LEU A  59      -2.198   5.421   0.115  1.00  0.00           C  
ATOM    880  O   LEU A  59      -1.008   5.706   0.013  1.00  0.00           O  
ATOM    881  CB  LEU A  59      -3.346   6.174  -1.983  1.00  0.00           C  
ATOM    882  CG  LEU A  59      -3.037   5.999  -3.492  1.00  0.00           C  
ATOM    883  CD1 LEU A  59      -1.522   5.940  -3.776  1.00  0.00           C  
ATOM    884  CD2 LEU A  59      -3.787   4.810  -4.124  1.00  0.00           C  
ATOM    885  H   LEU A  59      -4.969   4.716  -0.655  1.00  0.00           H  
ATOM    886  HA  LEU A  59      -2.308   4.301  -1.657  1.00  0.00           H  
ATOM    887  HB2 LEU A  59      -4.435   6.361  -1.871  1.00  0.00           H  
ATOM    888  HB3 LEU A  59      -2.831   7.098  -1.641  1.00  0.00           H  
ATOM    889  HG  LEU A  59      -3.417   6.920  -3.995  1.00  0.00           H  
ATOM    890 HD11 LEU A  59      -1.014   6.826  -3.342  1.00  0.00           H  
ATOM    891 HD12 LEU A  59      -1.072   5.025  -3.339  1.00  0.00           H  
ATOM    892 HD13 LEU A  59      -1.339   5.931  -4.872  1.00  0.00           H  
ATOM    893 HD21 LEU A  59      -4.878   4.908  -3.948  1.00  0.00           H  
ATOM    894 HD22 LEU A  59      -3.607   4.786  -5.220  1.00  0.00           H  
ATOM    895 HD23 LEU A  59      -3.440   3.849  -3.692  1.00  0.00           H  
ATOM    896  N   VAL A  60      -2.862   5.490   1.300  1.00  0.00           N  
ATOM    897  CA  VAL A  60      -2.243   5.766   2.585  1.00  0.00           C  
ATOM    898  C   VAL A  60      -1.539   4.513   3.052  1.00  0.00           C  
ATOM    899  O   VAL A  60      -0.539   4.568   3.765  1.00  0.00           O  
ATOM    900  CB  VAL A  60      -3.247   6.245   3.628  1.00  0.00           C  
ATOM    901  CG1 VAL A  60      -2.596   6.448   5.016  1.00  0.00           C  
ATOM    902  CG2 VAL A  60      -3.860   7.569   3.133  1.00  0.00           C  
ATOM    903  H   VAL A  60      -3.835   5.282   1.345  1.00  0.00           H  
ATOM    904  HA  VAL A  60      -1.511   6.544   2.449  1.00  0.00           H  
ATOM    905  HB  VAL A  60      -4.058   5.496   3.726  1.00  0.00           H  
ATOM    906 HG11 VAL A  60      -1.718   7.122   4.935  1.00  0.00           H  
ATOM    907 HG12 VAL A  60      -3.330   6.906   5.712  1.00  0.00           H  
ATOM    908 HG13 VAL A  60      -2.272   5.481   5.453  1.00  0.00           H  
ATOM    909 HG21 VAL A  60      -4.369   7.437   2.161  1.00  0.00           H  
ATOM    910 HG22 VAL A  60      -4.607   7.936   3.868  1.00  0.00           H  
ATOM    911 HG23 VAL A  60      -3.066   8.335   3.015  1.00  0.00           H  
ATOM    912  N   ASP A  61      -2.046   3.338   2.620  1.00  0.00           N  
ATOM    913  CA  ASP A  61      -1.479   2.049   2.934  1.00  0.00           C  
ATOM    914  C   ASP A  61      -0.259   1.792   2.070  1.00  0.00           C  
ATOM    915  O   ASP A  61       0.654   1.084   2.486  1.00  0.00           O  
ATOM    916  CB  ASP A  61      -2.520   0.921   2.732  1.00  0.00           C  
ATOM    917  CG  ASP A  61      -2.295  -0.258   3.684  1.00  0.00           C  
ATOM    918  OD1 ASP A  61      -1.204  -0.883   3.625  1.00  0.00           O  
ATOM    919  OD2 ASP A  61      -3.225  -0.554   4.483  1.00  0.00           O  
ATOM    920  H   ASP A  61      -2.864   3.329   2.050  1.00  0.00           H  
ATOM    921  HA  ASP A  61      -1.179   2.070   3.971  1.00  0.00           H  
ATOM    922  HB2 ASP A  61      -3.535   1.334   2.925  1.00  0.00           H  
ATOM    923  HB3 ASP A  61      -2.494   0.571   1.682  1.00  0.00           H  
ATOM    924  N   ALA A  62      -0.231   2.361   0.838  1.00  0.00           N  
ATOM    925  CA  ALA A  62       0.879   2.286  -0.088  1.00  0.00           C  
ATOM    926  C   ALA A  62       1.902   3.373   0.153  1.00  0.00           C  
ATOM    927  O   ALA A  62       3.005   3.305  -0.376  1.00  0.00           O  
ATOM    928  CB  ALA A  62       0.400   2.410  -1.547  1.00  0.00           C  
ATOM    929  H   ALA A  62      -1.000   2.910   0.520  1.00  0.00           H  
ATOM    930  HA  ALA A  62       1.378   1.329   0.039  1.00  0.00           H  
ATOM    931  HB1 ALA A  62      -0.340   1.612  -1.768  1.00  0.00           H  
ATOM    932  HB2 ALA A  62      -0.088   3.392  -1.719  1.00  0.00           H  
ATOM    933  HB3 ALA A  62       1.249   2.301  -2.256  1.00  0.00           H  
ATOM    934  N   ILE A  63       1.562   4.424   0.936  1.00  0.00           N  
ATOM    935  CA  ILE A  63       2.448   5.472   1.393  1.00  0.00           C  
ATOM    936  C   ILE A  63       3.756   5.068   2.033  1.00  0.00           C  
ATOM    937  O   ILE A  63       4.774   5.603   1.596  1.00  0.00           O  
ATOM    938  CB  ILE A  63       1.671   6.527   2.173  1.00  0.00           C  
ATOM    939  CG1 ILE A  63       1.646   7.864   1.395  1.00  0.00           C  
ATOM    940  CG2 ILE A  63       2.067   6.746   3.649  1.00  0.00           C  
ATOM    941  CD1 ILE A  63       3.014   8.557   1.324  1.00  0.00           C  
ATOM    942  H   ILE A  63       0.666   4.500   1.367  1.00  0.00           H  
ATOM    943  HA  ILE A  63       2.760   5.941   0.470  1.00  0.00           H  
ATOM    944  HB  ILE A  63       0.643   6.103   2.221  1.00  0.00           H  
ATOM    945 HG12 ILE A  63       1.276   7.676   0.363  1.00  0.00           H  
ATOM    946 HG13 ILE A  63       0.924   8.549   1.891  1.00  0.00           H  
ATOM    947 HG21 ILE A  63       3.132   7.033   3.741  1.00  0.00           H  
ATOM    948 HG22 ILE A  63       1.435   7.554   4.073  1.00  0.00           H  
ATOM    949 HG23 ILE A  63       1.879   5.834   4.246  1.00  0.00           H  
ATOM    950 HD11 ILE A  63       3.403   8.773   2.342  1.00  0.00           H  
ATOM    951 HD12 ILE A  63       3.757   7.918   0.801  1.00  0.00           H  
ATOM    952 HD13 ILE A  63       2.933   9.515   0.773  1.00  0.00           H  
ATOM    953  N   PRO A  64       3.850   4.197   3.047  1.00  0.00           N  
ATOM    954  CA  PRO A  64       5.073   4.021   3.803  1.00  0.00           C  
ATOM    955  C   PRO A  64       5.992   3.127   3.015  1.00  0.00           C  
ATOM    956  O   PRO A  64       7.173   3.046   3.333  1.00  0.00           O  
ATOM    957  CB  PRO A  64       4.603   3.316   5.082  1.00  0.00           C  
ATOM    958  CG  PRO A  64       3.401   2.470   4.638  1.00  0.00           C  
ATOM    959  CD  PRO A  64       2.785   3.298   3.507  1.00  0.00           C  
ATOM    960  HA  PRO A  64       5.541   4.989   3.959  1.00  0.00           H  
ATOM    961  HB2 PRO A  64       5.394   2.708   5.565  1.00  0.00           H  
ATOM    962  HB3 PRO A  64       4.249   4.085   5.804  1.00  0.00           H  
ATOM    963  HG2 PRO A  64       3.760   1.500   4.231  1.00  0.00           H  
ATOM    964  HG3 PRO A  64       2.688   2.285   5.465  1.00  0.00           H  
ATOM    965  HD2 PRO A  64       2.469   2.657   2.652  1.00  0.00           H  
ATOM    966  HD3 PRO A  64       1.920   3.892   3.862  1.00  0.00           H  
ATOM    967  N   MET A  65       5.442   2.468   1.974  1.00  0.00           N  
ATOM    968  CA  MET A  65       6.112   1.639   1.020  1.00  0.00           C  
ATOM    969  C   MET A  65       6.974   2.527   0.190  1.00  0.00           C  
ATOM    970  O   MET A  65       8.164   2.282   0.021  1.00  0.00           O  
ATOM    971  CB  MET A  65       5.040   0.914   0.162  1.00  0.00           C  
ATOM    972  CG  MET A  65       5.038   1.052  -1.372  1.00  0.00           C  
ATOM    973  SD  MET A  65       3.832  -0.009  -2.177  1.00  0.00           S  
ATOM    974  CE  MET A  65       3.864   0.786  -3.806  1.00  0.00           C  
ATOM    975  H   MET A  65       4.467   2.566   1.793  1.00  0.00           H  
ATOM    976  HA  MET A  65       6.729   0.926   1.548  1.00  0.00           H  
ATOM    977  HB2 MET A  65       5.115  -0.153   0.402  1.00  0.00           H  
ATOM    978  HB3 MET A  65       4.035   1.227   0.526  1.00  0.00           H  
ATOM    979  HG2 MET A  65       4.797   2.100  -1.635  1.00  0.00           H  
ATOM    980  HG3 MET A  65       6.047   0.832  -1.767  1.00  0.00           H  
ATOM    981  HE1 MET A  65       4.888   0.778  -4.236  1.00  0.00           H  
ATOM    982  HE2 MET A  65       3.191   0.259  -4.517  1.00  0.00           H  
ATOM    983  HE3 MET A  65       3.527   1.843  -3.739  1.00  0.00           H  
ATOM    984  N   ILE A  66       6.345   3.594  -0.335  1.00  0.00           N  
ATOM    985  CA  ILE A  66       6.873   4.395  -1.399  1.00  0.00           C  
ATOM    986  C   ILE A  66       7.861   5.379  -0.890  1.00  0.00           C  
ATOM    987  O   ILE A  66       8.867   5.568  -1.555  1.00  0.00           O  
ATOM    988  CB  ILE A  66       5.753   5.013  -2.255  1.00  0.00           C  
ATOM    989  CG1 ILE A  66       5.619   4.265  -3.606  1.00  0.00           C  
ATOM    990  CG2 ILE A  66       5.853   6.547  -2.451  1.00  0.00           C  
ATOM    991  CD1 ILE A  66       6.809   4.461  -4.555  1.00  0.00           C  
ATOM    992  H   ILE A  66       5.376   3.700  -0.128  1.00  0.00           H  
ATOM    993  HA  ILE A  66       7.483   3.721  -1.985  1.00  0.00           H  
ATOM    994  HB  ILE A  66       4.795   4.842  -1.707  1.00  0.00           H  
ATOM    995 HG12 ILE A  66       5.473   3.176  -3.413  1.00  0.00           H  
ATOM    996 HG13 ILE A  66       4.701   4.632  -4.117  1.00  0.00           H  
ATOM    997 HG21 ILE A  66       6.803   6.830  -2.949  1.00  0.00           H  
ATOM    998 HG22 ILE A  66       5.011   6.897  -3.084  1.00  0.00           H  
ATOM    999 HG23 ILE A  66       5.785   7.073  -1.475  1.00  0.00           H  
ATOM   1000 HD11 ILE A  66       7.754   4.112  -4.089  1.00  0.00           H  
ATOM   1001 HD12 ILE A  66       6.649   3.884  -5.490  1.00  0.00           H  
ATOM   1002 HD13 ILE A  66       6.927   5.532  -4.824  1.00  0.00           H  
ATOM   1003  N   ALA A  67       7.630   6.000   0.289  1.00  0.00           N  
ATOM   1004  CA  ALA A  67       8.536   6.976   0.857  1.00  0.00           C  
ATOM   1005  C   ALA A  67       9.755   6.321   1.450  1.00  0.00           C  
ATOM   1006  O   ALA A  67      10.822   6.931   1.486  1.00  0.00           O  
ATOM   1007  CB  ALA A  67       7.844   7.779   1.975  1.00  0.00           C  
ATOM   1008  H   ALA A  67       6.786   5.836   0.800  1.00  0.00           H  
ATOM   1009  HA  ALA A  67       8.893   7.635   0.065  1.00  0.00           H  
ATOM   1010  HB1 ALA A  67       6.952   8.298   1.568  1.00  0.00           H  
ATOM   1011  HB2 ALA A  67       7.505   7.104   2.790  1.00  0.00           H  
ATOM   1012  HB3 ALA A  67       8.529   8.541   2.404  1.00  0.00           H  
ATOM   1013  N   VAL A  68       9.636   5.046   1.899  1.00  0.00           N  
ATOM   1014  CA  VAL A  68      10.768   4.300   2.405  1.00  0.00           C  
ATOM   1015  C   VAL A  68      11.515   3.734   1.231  1.00  0.00           C  
ATOM   1016  O   VAL A  68      12.736   3.624   1.291  1.00  0.00           O  
ATOM   1017  CB  VAL A  68      10.372   3.227   3.411  1.00  0.00           C  
ATOM   1018  CG1 VAL A  68      11.557   2.321   3.813  1.00  0.00           C  
ATOM   1019  CG2 VAL A  68       9.802   3.941   4.657  1.00  0.00           C  
ATOM   1020  H   VAL A  68       8.769   4.546   1.856  1.00  0.00           H  
ATOM   1021  HA  VAL A  68      11.447   4.976   2.902  1.00  0.00           H  
ATOM   1022  HB  VAL A  68       9.585   2.586   2.963  1.00  0.00           H  
ATOM   1023 HG11 VAL A  68      12.410   2.934   4.172  1.00  0.00           H  
ATOM   1024 HG12 VAL A  68      11.246   1.633   4.628  1.00  0.00           H  
ATOM   1025 HG13 VAL A  68      11.889   1.702   2.955  1.00  0.00           H  
ATOM   1026 HG21 VAL A  68       8.933   4.579   4.395  1.00  0.00           H  
ATOM   1027 HG22 VAL A  68       9.471   3.189   5.405  1.00  0.00           H  
ATOM   1028 HG23 VAL A  68      10.581   4.581   5.121  1.00  0.00           H  
ATOM   1029  N   GLY A  69      10.824   3.420   0.104  1.00  0.00           N  
ATOM   1030  CA  GLY A  69      11.474   2.882  -1.065  1.00  0.00           C  
ATOM   1031  C   GLY A  69      12.155   3.953  -1.852  1.00  0.00           C  
ATOM   1032  O   GLY A  69      13.028   3.662  -2.656  1.00  0.00           O  
ATOM   1033  H   GLY A  69       9.834   3.552   0.006  1.00  0.00           H  
ATOM   1034  HA2 GLY A  69      12.225   2.179  -0.748  1.00  0.00           H  
ATOM   1035  HA3 GLY A  69      10.707   2.452  -1.684  1.00  0.00           H  
ATOM   1036  N   LEU A  70      11.771   5.219  -1.616  1.00  0.00           N  
ATOM   1037  CA  LEU A  70      12.335   6.424  -2.155  1.00  0.00           C  
ATOM   1038  C   LEU A  70      13.629   6.748  -1.481  1.00  0.00           C  
ATOM   1039  O   LEU A  70      14.559   7.242  -2.108  1.00  0.00           O  
ATOM   1040  CB  LEU A  70      11.336   7.557  -1.851  1.00  0.00           C  
ATOM   1041  CG  LEU A  70      10.718   8.256  -3.071  1.00  0.00           C  
ATOM   1042  CD1 LEU A  70      11.639   9.345  -3.649  1.00  0.00           C  
ATOM   1043  CD2 LEU A  70      10.187   7.311  -4.170  1.00  0.00           C  
ATOM   1044  H   LEU A  70      10.984   5.397  -1.033  1.00  0.00           H  
ATOM   1045  HA  LEU A  70      12.525   6.285  -3.210  1.00  0.00           H  
ATOM   1046  HB2 LEU A  70      10.495   7.105  -1.295  1.00  0.00           H  
ATOM   1047  HB3 LEU A  70      11.695   8.311  -1.124  1.00  0.00           H  
ATOM   1048  HG  LEU A  70       9.827   8.737  -2.615  1.00  0.00           H  
ATOM   1049 HD11 LEU A  70      11.939  10.058  -2.852  1.00  0.00           H  
ATOM   1050 HD12 LEU A  70      12.554   8.889  -4.081  1.00  0.00           H  
ATOM   1051 HD13 LEU A  70      11.111   9.910  -4.448  1.00  0.00           H  
ATOM   1052 HD21 LEU A  70       9.504   6.550  -3.740  1.00  0.00           H  
ATOM   1053 HD22 LEU A  70       9.622   7.894  -4.927  1.00  0.00           H  
ATOM   1054 HD23 LEU A  70      11.021   6.791  -4.685  1.00  0.00           H  
ATOM   1055  N   GLY A  71      13.709   6.456  -0.169  1.00  0.00           N  
ATOM   1056  CA  GLY A  71      14.868   6.725   0.648  1.00  0.00           C  
ATOM   1057  C   GLY A  71      15.912   5.695   0.351  1.00  0.00           C  
ATOM   1058  O   GLY A  71      17.093   6.005   0.223  1.00  0.00           O  
ATOM   1059  H   GLY A  71      12.941   6.002   0.269  1.00  0.00           H  
ATOM   1060  HA2 GLY A  71      15.251   7.706   0.404  1.00  0.00           H  
ATOM   1061  HA3 GLY A  71      14.562   6.620   1.677  1.00  0.00           H  
ATOM   1062  N   LEU A  72      15.458   4.431   0.206  1.00  0.00           N  
ATOM   1063  CA  LEU A  72      16.260   3.281  -0.123  1.00  0.00           C  
ATOM   1064  C   LEU A  72      16.805   3.352  -1.524  1.00  0.00           C  
ATOM   1065  O   LEU A  72      17.948   2.957  -1.754  1.00  0.00           O  
ATOM   1066  CB  LEU A  72      15.413   1.991  -0.004  1.00  0.00           C  
ATOM   1067  CG  LEU A  72      15.174   1.544   1.457  1.00  0.00           C  
ATOM   1068  CD1 LEU A  72      14.040   0.507   1.521  1.00  0.00           C  
ATOM   1069  CD2 LEU A  72      16.452   1.006   2.132  1.00  0.00           C  
ATOM   1070  H   LEU A  72      14.487   4.238   0.349  1.00  0.00           H  
ATOM   1071  HA  LEU A  72      17.099   3.249   0.558  1.00  0.00           H  
ATOM   1072  HB2 LEU A  72      14.425   2.179  -0.484  1.00  0.00           H  
ATOM   1073  HB3 LEU A  72      15.884   1.145  -0.548  1.00  0.00           H  
ATOM   1074  HG  LEU A  72      14.841   2.432   2.041  1.00  0.00           H  
ATOM   1075 HD11 LEU A  72      13.103   0.926   1.098  1.00  0.00           H  
ATOM   1076 HD12 LEU A  72      14.323  -0.385   0.929  1.00  0.00           H  
ATOM   1077 HD13 LEU A  72      13.850   0.198   2.571  1.00  0.00           H  
ATOM   1078 HD21 LEU A  72      16.846   0.135   1.569  1.00  0.00           H  
ATOM   1079 HD22 LEU A  72      17.238   1.789   2.172  1.00  0.00           H  
ATOM   1080 HD23 LEU A  72      16.229   0.683   3.171  1.00  0.00           H  
ATOM   1081  N   TYR A  73      15.996   3.844  -2.497  1.00  0.00           N  
ATOM   1082  CA  TYR A  73      16.363   3.796  -3.901  1.00  0.00           C  
ATOM   1083  C   TYR A  73      17.322   4.910  -4.260  1.00  0.00           C  
ATOM   1084  O   TYR A  73      18.156   4.748  -5.148  1.00  0.00           O  
ATOM   1085  CB  TYR A  73      15.155   3.842  -4.867  1.00  0.00           C  
ATOM   1086  CG  TYR A  73      15.539   3.318  -6.224  1.00  0.00           C  
ATOM   1087  CD1 TYR A  73      15.697   1.935  -6.428  1.00  0.00           C  
ATOM   1088  CD2 TYR A  73      15.805   4.204  -7.280  1.00  0.00           C  
ATOM   1089  CE1 TYR A  73      16.117   1.453  -7.672  1.00  0.00           C  
ATOM   1090  CE2 TYR A  73      16.226   3.721  -8.525  1.00  0.00           C  
ATOM   1091  CZ  TYR A  73      16.385   2.343  -8.723  1.00  0.00           C  
ATOM   1092  OH  TYR A  73      16.821   1.856  -9.975  1.00  0.00           O  
ATOM   1093  H   TYR A  73      15.096   4.224  -2.271  1.00  0.00           H  
ATOM   1094  HA  TYR A  73      16.850   2.846  -4.064  1.00  0.00           H  
ATOM   1095  HB2 TYR A  73      14.348   3.180  -4.500  1.00  0.00           H  
ATOM   1096  HB3 TYR A  73      14.757   4.870  -4.954  1.00  0.00           H  
ATOM   1097  HD1 TYR A  73      15.510   1.241  -5.614  1.00  0.00           H  
ATOM   1098  HD2 TYR A  73      15.714   5.268  -7.116  1.00  0.00           H  
ATOM   1099  HE1 TYR A  73      16.243   0.393  -7.815  1.00  0.00           H  
ATOM   1100  HE2 TYR A  73      16.434   4.417  -9.324  1.00  0.00           H  
ATOM   1101  HH  TYR A  73      16.949   2.610 -10.556  1.00  0.00           H  
ATOM   1102  N   VAL A  74      17.226   6.073  -3.572  1.00  0.00           N  
ATOM   1103  CA  VAL A  74      18.102   7.209  -3.789  1.00  0.00           C  
ATOM   1104  C   VAL A  74      19.477   6.885  -3.265  1.00  0.00           C  
ATOM   1105  O   VAL A  74      20.469   7.317  -3.843  1.00  0.00           O  
ATOM   1106  CB  VAL A  74      17.565   8.482  -3.148  1.00  0.00           C  
ATOM   1107  CG1 VAL A  74      18.609   9.623  -3.077  1.00  0.00           C  
ATOM   1108  CG2 VAL A  74      16.346   8.943  -3.976  1.00  0.00           C  
ATOM   1109  H   VAL A  74      16.526   6.199  -2.871  1.00  0.00           H  
ATOM   1110  HA  VAL A  74      18.183   7.373  -4.853  1.00  0.00           H  
ATOM   1111  HB  VAL A  74      17.254   8.239  -2.109  1.00  0.00           H  
ATOM   1112 HG11 VAL A  74      19.029   9.825  -4.085  1.00  0.00           H  
ATOM   1113 HG12 VAL A  74      18.126  10.550  -2.704  1.00  0.00           H  
ATOM   1114 HG13 VAL A  74      19.436   9.370  -2.383  1.00  0.00           H  
ATOM   1115 HG21 VAL A  74      15.610   8.126  -4.111  1.00  0.00           H  
ATOM   1116 HG22 VAL A  74      15.842   9.795  -3.473  1.00  0.00           H  
ATOM   1117 HG23 VAL A  74      16.677   9.276  -4.983  1.00  0.00           H  
ATOM   1118  N   MET A  75      19.563   6.080  -2.179  1.00  0.00           N  
ATOM   1119  CA  MET A  75      20.819   5.703  -1.567  1.00  0.00           C  
ATOM   1120  C   MET A  75      21.520   4.666  -2.405  1.00  0.00           C  
ATOM   1121  O   MET A  75      22.747   4.651  -2.472  1.00  0.00           O  
ATOM   1122  CB  MET A  75      20.644   5.144  -0.144  1.00  0.00           C  
ATOM   1123  CG  MET A  75      20.272   6.218   0.890  1.00  0.00           C  
ATOM   1124  SD  MET A  75      19.807   5.521   2.506  1.00  0.00           S  
ATOM   1125  CE  MET A  75      19.417   7.118   3.276  1.00  0.00           C  
ATOM   1126  H   MET A  75      18.743   5.685  -1.773  1.00  0.00           H  
ATOM   1127  HA  MET A  75      21.437   6.582  -1.516  1.00  0.00           H  
ATOM   1128  HB2 MET A  75      19.853   4.366  -0.172  1.00  0.00           H  
ATOM   1129  HB3 MET A  75      21.590   4.668   0.200  1.00  0.00           H  
ATOM   1130  HG2 MET A  75      21.137   6.907   1.006  1.00  0.00           H  
ATOM   1131  HG3 MET A  75      19.430   6.821   0.489  1.00  0.00           H  
ATOM   1132  HE1 MET A  75      20.305   7.786   3.277  1.00  0.00           H  
ATOM   1133  HE2 MET A  75      18.600   7.635   2.728  1.00  0.00           H  
ATOM   1134  HE3 MET A  75      19.091   6.981   4.329  1.00  0.00           H  
ATOM   1135  N   PHE A  76      20.731   3.807  -3.098  1.00  0.00           N  
ATOM   1136  CA  PHE A  76      21.172   2.831  -4.071  1.00  0.00           C  
ATOM   1137  C   PHE A  76      21.801   3.538  -5.258  1.00  0.00           C  
ATOM   1138  O   PHE A  76      22.772   3.047  -5.832  1.00  0.00           O  
ATOM   1139  CB  PHE A  76      19.978   1.912  -4.481  1.00  0.00           C  
ATOM   1140  CG  PHE A  76      20.222   1.105  -5.729  1.00  0.00           C  
ATOM   1141  CD1 PHE A  76      21.029  -0.041  -5.701  1.00  0.00           C  
ATOM   1142  CD2 PHE A  76      19.722   1.563  -6.960  1.00  0.00           C  
ATOM   1143  CE1 PHE A  76      21.374  -0.694  -6.891  1.00  0.00           C  
ATOM   1144  CE2 PHE A  76      20.052   0.904  -8.149  1.00  0.00           C  
ATOM   1145  CZ  PHE A  76      20.889  -0.218  -8.115  1.00  0.00           C  
ATOM   1146  H   PHE A  76      19.740   3.853  -2.992  1.00  0.00           H  
ATOM   1147  HA  PHE A  76      21.921   2.206  -3.622  1.00  0.00           H  
ATOM   1148  HB2 PHE A  76      19.747   1.213  -3.649  1.00  0.00           H  
ATOM   1149  HB3 PHE A  76      19.086   2.541  -4.651  1.00  0.00           H  
ATOM   1150  HD1 PHE A  76      21.412  -0.399  -4.758  1.00  0.00           H  
ATOM   1151  HD2 PHE A  76      19.113   2.456  -6.984  1.00  0.00           H  
ATOM   1152  HE1 PHE A  76      22.010  -1.567  -6.863  1.00  0.00           H  
ATOM   1153  HE2 PHE A  76      19.673   1.268  -9.093  1.00  0.00           H  
ATOM   1154  HZ  PHE A  76      21.151  -0.726  -9.033  1.00  0.00           H  
ATOM   1155  N   ALA A  77      21.253   4.718  -5.632  1.00  0.00           N  
ATOM   1156  CA  ALA A  77      21.649   5.470  -6.797  1.00  0.00           C  
ATOM   1157  C   ALA A  77      22.962   6.185  -6.612  1.00  0.00           C  
ATOM   1158  O   ALA A  77      23.582   6.584  -7.597  1.00  0.00           O  
ATOM   1159  CB  ALA A  77      20.602   6.540  -7.147  1.00  0.00           C  
ATOM   1160  H   ALA A  77      20.494   5.110  -5.118  1.00  0.00           H  
ATOM   1161  HA  ALA A  77      21.739   4.781  -7.626  1.00  0.00           H  
ATOM   1162  HB1 ALA A  77      19.608   6.063  -7.274  1.00  0.00           H  
ATOM   1163  HB2 ALA A  77      20.524   7.296  -6.337  1.00  0.00           H  
ATOM   1164  HB3 ALA A  77      20.870   7.060  -8.090  1.00  0.00           H  
ATOM   1165  N   VAL A  78      23.419   6.359  -5.344  1.00  0.00           N  
ATOM   1166  CA  VAL A  78      24.653   7.060  -5.032  1.00  0.00           C  
ATOM   1167  C   VAL A  78      25.826   6.196  -5.431  1.00  0.00           C  
ATOM   1168  O   VAL A  78      26.466   6.452  -6.451  1.00  0.00           O  
ATOM   1169  CB  VAL A  78      24.799   7.501  -3.578  1.00  0.00           C  
ATOM   1170  CG1 VAL A  78      26.092   8.330  -3.393  1.00  0.00           C  
ATOM   1171  CG2 VAL A  78      23.568   8.333  -3.172  1.00  0.00           C  
ATOM   1172  H   VAL A  78      22.891   6.005  -4.576  1.00  0.00           H  
ATOM   1173  HA  VAL A  78      24.675   7.956  -5.632  1.00  0.00           H  
ATOM   1174  HB  VAL A  78      24.841   6.615  -2.911  1.00  0.00           H  
ATOM   1175 HG11 VAL A  78      26.092   9.200  -4.085  1.00  0.00           H  
ATOM   1176 HG12 VAL A  78      26.151   8.710  -2.352  1.00  0.00           H  
ATOM   1177 HG13 VAL A  78      26.997   7.719  -3.588  1.00  0.00           H  
ATOM   1178 HG21 VAL A  78      23.400   9.164  -3.888  1.00  0.00           H  
ATOM   1179 HG22 VAL A  78      22.670   7.689  -3.139  1.00  0.00           H  
ATOM   1180 HG23 VAL A  78      23.716   8.762  -2.158  1.00  0.00           H  
ATOM   1181  N   ALA A  79      26.128   5.148  -4.630  1.00  0.00           N  
ATOM   1182  CA  ALA A  79      27.265   4.292  -4.870  1.00  0.00           C  
ATOM   1183  C   ALA A  79      26.855   3.199  -5.865  1.00  0.00           C  
ATOM   1184  O   ALA A  79      27.490   3.120  -6.950  1.00  0.00           O  
ATOM   1185  CB  ALA A  79      27.796   3.629  -3.586  1.00  0.00           C  
ATOM   1186  OXT ALA A  79      25.900   2.437  -5.556  1.00  0.00           O  
ATOM   1187  H   ALA A  79      25.586   4.944  -3.816  1.00  0.00           H  
ATOM   1188  HA  ALA A  79      28.065   4.884  -5.292  1.00  0.00           H  
ATOM   1189  HB1 ALA A  79      27.013   3.009  -3.105  1.00  0.00           H  
ATOM   1190  HB2 ALA A  79      28.673   2.985  -3.812  1.00  0.00           H  
ATOM   1191  HB3 ALA A  79      28.114   4.409  -2.862  1.00  0.00           H  
TER    1192      ALA A  79                                                      
ENDMDL                                                                          
