# Supplementary material for: Comparative Performance of High-Throughput Methods for Protein pKa Predictions
Source: J Chem Inf Model. 2023 Aug 8;63(16):5169–81. doi: 10.1021/acs.jcim.3c00165 (PMC10466379; doi:10.1021/acs.jcim.3c00165)
Supplement: Supplementary file 3 — ci3c00165_si_003.zip [file ci3c00165_si_003.zip › curated_pdbs/1pga_curated_64.pdb]

MODEL       29                                                                  
ATOM      1  N   MET A   1     -13.983  -0.012   4.856  1.00  0.92           N  
ATOM      2  CA  MET A   1     -13.271   0.514   3.656  1.00  0.41           C  
ATOM      3  C   MET A   1     -11.788   0.708   3.986  1.00  0.37           C  
ATOM      4  O   MET A   1     -11.235   1.766   3.758  1.00  0.43           O  
ATOM      5  CB  MET A   1     -13.868   1.850   3.218  1.00  1.65           C  
ATOM      6  CG  MET A   1     -15.379   1.826   3.456  1.00  1.95           C  
ATOM      7  SD  MET A   1     -16.316   0.469   2.711  1.00  0.72           S  
ATOM      8  CE  MET A   1     -17.146   1.442   1.430  1.00  1.72           C  
ATOM      9  H1  MET A   1     -13.706   0.540   5.693  1.00  1.55           H  
ATOM     10  H2  MET A   1     -15.010   0.069   4.713  1.00  1.09           H  
ATOM     11  H3  MET A   1     -13.731  -1.010   5.000  1.00  1.86           H  
ATOM     12  HA  MET A   1     -13.363  -0.197   2.851  1.00  0.99           H  
ATOM     13  HB2 MET A   1     -13.424   2.651   3.791  1.00  2.25           H  
ATOM     14  HB3 MET A   1     -13.669   2.012   2.169  1.00  2.14           H  
ATOM     15  HG2 MET A   1     -15.551   1.796   4.522  1.00  2.69           H  
ATOM     16  HG3 MET A   1     -15.793   2.751   3.085  1.00  2.78           H  
ATOM     17  HE1 MET A   1     -16.409   1.988   0.860  1.00  2.26           H  
ATOM     18  HE2 MET A   1     -17.691   0.781   0.773  1.00  1.91           H  
ATOM     19  HE3 MET A   1     -17.831   2.136   1.893  1.00  2.35           H  
ATOM     20  N   THR A   2     -11.180  -0.322   4.518  1.00  0.27           N  
ATOM     21  CA  THR A   2      -9.728  -0.230   4.874  1.00  0.22           C  
ATOM     22  C   THR A   2      -8.970  -1.422   4.289  1.00  0.17           C  
ATOM     23  O   THR A   2      -9.289  -2.560   4.570  1.00  0.19           O  
ATOM     24  CB  THR A   2      -9.583  -0.244   6.399  1.00  0.22           C  
ATOM     25  OG1 THR A   2     -10.454   0.785   6.858  1.00  0.37           O  
ATOM     26  CG2 THR A   2      -8.185   0.186   6.831  1.00  0.13           C  
ATOM     27  H   THR A   2     -11.675  -1.151   4.685  1.00  0.23           H  
ATOM     28  HA  THR A   2      -9.314   0.683   4.485  1.00  0.22           H  
ATOM     29  HB  THR A   2      -9.845  -1.197   6.821  1.00  0.25           H  
ATOM     30  HG1 THR A   2     -10.926   0.453   7.625  1.00  0.55           H  
ATOM     31 HG21 THR A   2      -7.467  -0.087   6.072  1.00  1.16           H  
ATOM     32 HG22 THR A   2      -8.160   1.254   6.976  1.00  1.12           H  
ATOM     33 HG23 THR A   2      -7.923  -0.304   7.758  1.00  1.13           H  
ATOM     34  N   TYR A   3      -7.976  -1.135   3.486  1.00  0.13           N  
ATOM     35  CA  TYR A   3      -7.180  -2.246   2.876  1.00  0.09           C  
ATOM     36  C   TYR A   3      -5.858  -2.406   3.624  1.00  0.09           C  
ATOM     37  O   TYR A   3      -5.405  -1.494   4.285  1.00  0.22           O  
ATOM     38  CB  TYR A   3      -6.904  -1.933   1.405  1.00  0.03           C  
ATOM     39  CG  TYR A   3      -8.194  -1.451   0.739  1.00  0.12           C  
ATOM     40  CD1 TYR A   3      -8.622  -0.149   0.902  1.00  0.19           C  
ATOM     41  CD2 TYR A   3      -8.948  -2.311  -0.033  1.00  0.22           C  
ATOM     42  CE1 TYR A   3      -9.786   0.286   0.302  1.00  0.28           C  
ATOM     43  CE2 TYR A   3     -10.113  -1.875  -0.633  1.00  0.31           C  
ATOM     44  CZ  TYR A   3     -10.540  -0.574  -0.470  1.00  0.33           C  
ATOM     45  OH  TYR A   3     -11.705  -0.139  -1.068  1.00  0.43           O  
ATOM     46  H   TYR A   3      -7.750  -0.197   3.295  1.00  0.13           H  
ATOM     47  HA  TYR A   3      -7.738  -3.164   2.942  1.00  0.13           H  
ATOM     48  HB2 TYR A   3      -6.152  -1.167   1.327  1.00  0.08           H  
ATOM     49  HB3 TYR A   3      -6.554  -2.823   0.904  1.00  0.08           H  
ATOM     50  HD1 TYR A   3      -8.041   0.535   1.504  1.00  0.21           H  
ATOM     51  HD2 TYR A   3      -8.626  -3.333  -0.169  1.00  0.25           H  
ATOM     52  HE1 TYR A   3     -10.109   1.307   0.438  1.00  0.34           H  
ATOM     53  HE2 TYR A   3     -10.693  -2.558  -1.235  1.00  0.39           H  
ATOM     54  HH  TYR A   3     -12.393  -0.122  -0.399  1.00  0.95           H  
ATOM     55  N   LYS A   4      -5.270  -3.563   3.501  1.00  0.15           N  
ATOM     56  CA  LYS A   4      -3.979  -3.814   4.209  1.00  0.13           C  
ATOM     57  C   LYS A   4      -2.812  -3.732   3.225  1.00  0.13           C  
ATOM     58  O   LYS A   4      -2.774  -4.448   2.255  1.00  0.15           O  
ATOM     59  CB  LYS A   4      -4.022  -5.215   4.814  1.00  0.14           C  
ATOM     60  CG  LYS A   4      -3.178  -5.255   6.092  1.00  0.24           C  
ATOM     61  CD  LYS A   4      -2.608  -6.662   6.270  1.00  0.11           C  
ATOM     62  CE  LYS A   4      -1.941  -6.763   7.642  1.00  1.15           C  
ATOM     63  NZ  LYS A   4      -2.760  -7.601   8.561  1.00  1.35           N  
ATOM     64  H   LYS A   4      -5.673  -4.265   2.948  1.00  0.27           H  
ATOM     65  HA  LYS A   4      -3.848  -3.081   4.990  1.00  0.13           H  
ATOM     66  HB2 LYS A   4      -5.043  -5.478   5.041  1.00  0.09           H  
ATOM     67  HB3 LYS A   4      -3.629  -5.925   4.103  1.00  0.16           H  
ATOM     68  HG2 LYS A   4      -2.367  -4.544   6.017  1.00  0.44           H  
ATOM     69  HG3 LYS A   4      -3.794  -5.003   6.941  1.00  0.43           H  
ATOM     70  HD2 LYS A   4      -3.405  -7.389   6.200  1.00  0.70           H  
ATOM     71  HD3 LYS A   4      -1.880  -6.860   5.498  1.00  0.82           H  
ATOM     72  HE2 LYS A   4      -0.962  -7.207   7.538  1.00  1.73           H  
ATOM     73  HE3 LYS A   4      -1.836  -5.775   8.067  1.00  1.97           H  
ATOM     74  HZ1 LYS A   4      -3.589  -7.969   8.050  1.00  1.16           H  
ATOM     75  HZ2 LYS A   4      -2.188  -8.397   8.909  1.00  1.81           H  
ATOM     76  HZ3 LYS A   4      -3.078  -7.025   9.366  1.00  2.30           H  
ATOM     77  N   LEU A   5      -1.880  -2.871   3.503  1.00  0.12           N  
ATOM     78  CA  LEU A   5      -0.716  -2.741   2.579  1.00  0.12           C  
ATOM     79  C   LEU A   5       0.406  -3.693   3.013  1.00  0.12           C  
ATOM     80  O   LEU A   5       0.511  -4.046   4.169  1.00  0.13           O  
ATOM     81  CB  LEU A   5      -0.216  -1.273   2.622  1.00  0.11           C  
ATOM     82  CG  LEU A   5       1.175  -1.104   1.937  1.00  0.10           C  
ATOM     83  CD1 LEU A   5       1.044  -1.307   0.425  1.00  0.10           C  
ATOM     84  CD2 LEU A   5       1.684   0.319   2.187  1.00  0.11           C  
ATOM     85  H   LEU A   5      -1.942  -2.314   4.307  1.00  0.14           H  
ATOM     86  HA  LEU A   5      -1.036  -2.986   1.577  1.00  0.13           H  
ATOM     87  HB2 LEU A   5      -0.932  -0.645   2.119  1.00  0.11           H  
ATOM     88  HB3 LEU A   5      -0.142  -0.960   3.654  1.00  0.11           H  
ATOM     89  HG  LEU A   5       1.886  -1.802   2.339  1.00  0.10           H  
ATOM     90 HD11 LEU A   5       0.360  -0.579   0.019  1.00  1.32           H  
ATOM     91 HD12 LEU A   5       2.009  -1.179  -0.041  1.00  1.19           H  
ATOM     92 HD13 LEU A   5       0.680  -2.298   0.213  1.00  1.34           H  
ATOM     93 HD21 LEU A   5       1.534   0.588   3.221  1.00  0.92           H  
ATOM     94 HD22 LEU A   5       2.737   0.373   1.957  1.00  0.76           H  
ATOM     95 HD23 LEU A   5       1.149   1.011   1.558  1.00  0.93           H  
ATOM     96  N   ILE A   6       1.212  -4.082   2.064  1.00  0.13           N  
ATOM     97  CA  ILE A   6       2.359  -4.970   2.375  1.00  0.16           C  
ATOM     98  C   ILE A   6       3.597  -4.432   1.654  1.00  0.09           C  
ATOM     99  O   ILE A   6       3.722  -4.554   0.451  1.00  0.12           O  
ATOM    100  CB  ILE A   6       2.052  -6.401   1.917  1.00  0.26           C  
ATOM    101  CG1 ILE A   6       0.718  -6.845   2.537  1.00  0.28           C  
ATOM    102  CG2 ILE A   6       3.172  -7.342   2.391  1.00  0.54           C  
ATOM    103  CD1 ILE A   6       0.560  -8.362   2.390  1.00  0.55           C  
ATOM    104  H   ILE A   6       1.065  -3.792   1.153  1.00  0.13           H  
ATOM    105  HA  ILE A   6       2.533  -4.959   3.429  1.00  0.21           H  
ATOM    106  HB  ILE A   6       1.984  -6.435   0.841  1.00  0.27           H  
ATOM    107 HG12 ILE A   6       0.701  -6.580   3.584  1.00  0.69           H  
ATOM    108 HG13 ILE A   6      -0.097  -6.346   2.035  1.00  0.30           H  
ATOM    109 HG21 ILE A   6       4.136  -6.897   2.194  1.00  0.85           H  
ATOM    110 HG22 ILE A   6       3.075  -7.517   3.453  1.00  1.64           H  
ATOM    111 HG23 ILE A   6       3.105  -8.283   1.868  1.00  0.98           H  
ATOM    112 HD11 ILE A   6       0.841  -8.663   1.392  1.00  0.45           H  
ATOM    113 HD12 ILE A   6       1.191  -8.869   3.106  1.00  1.55           H  
ATOM    114 HD13 ILE A   6      -0.466  -8.640   2.568  1.00  1.23           H  
ATOM    115  N   LEU A   7       4.485  -3.848   2.406  1.00  0.05           N  
ATOM    116  CA  LEU A   7       5.709  -3.270   1.781  1.00  0.08           C  
ATOM    117  C   LEU A   7       6.731  -4.358   1.478  1.00  0.13           C  
ATOM    118  O   LEU A   7       7.177  -5.060   2.363  1.00  0.16           O  
ATOM    119  CB  LEU A   7       6.318  -2.243   2.734  1.00  0.13           C  
ATOM    120  CG  LEU A   7       5.313  -1.114   2.966  1.00  0.15           C  
ATOM    121  CD1 LEU A   7       5.246  -0.800   4.461  1.00  0.30           C  
ATOM    122  CD2 LEU A   7       5.771   0.132   2.208  1.00  0.33           C  
ATOM    123  H   LEU A   7       4.351  -3.789   3.374  1.00  0.09           H  
ATOM    124  HA  LEU A   7       5.441  -2.781   0.871  1.00  0.10           H  
ATOM    125  HB2 LEU A   7       6.554  -2.715   3.673  1.00  0.30           H  
ATOM    126  HB3 LEU A   7       7.224  -1.842   2.305  1.00  0.31           H  
ATOM    127  HG  LEU A   7       4.338  -1.418   2.613  1.00  0.23           H  
ATOM    128 HD11 LEU A   7       6.245  -0.708   4.860  1.00  1.05           H  
ATOM    129 HD12 LEU A   7       4.715   0.128   4.615  1.00  0.66           H  
ATOM    130 HD13 LEU A   7       4.729  -1.594   4.978  1.00  1.21           H  
ATOM    131 HD21 LEU A   7       5.860  -0.093   1.155  1.00  0.79           H  
ATOM    132 HD22 LEU A   7       5.050   0.926   2.341  1.00  1.31           H  
ATOM    133 HD23 LEU A   7       6.730   0.457   2.584  1.00  0.85           H  
ATOM    134  N   ASN A   8       7.072  -4.478   0.218  1.00  0.16           N  
ATOM    135  CA  ASN A   8       8.072  -5.496  -0.186  1.00  0.22           C  
ATOM    136  C   ASN A   8       9.388  -4.794  -0.542  1.00  0.22           C  
ATOM    137  O   ASN A   8      10.096  -5.185  -1.450  1.00  0.22           O  
ATOM    138  CB  ASN A   8       7.522  -6.258  -1.396  1.00  0.27           C  
ATOM    139  CG  ASN A   8       7.154  -7.674  -0.983  1.00  0.30           C  
ATOM    140  OD1 ASN A   8       7.910  -8.361  -0.325  1.00  0.32           O  
ATOM    141  ND2 ASN A   8       6.000  -8.148  -1.349  1.00  0.32           N  
ATOM    142  H   ASN A   8       6.662  -3.898  -0.464  1.00  0.16           H  
ATOM    143  HA  ASN A   8       8.242  -6.179   0.625  1.00  0.23           H  
ATOM    144  HB2 ASN A   8       6.635  -5.766  -1.762  1.00  0.26           H  
ATOM    145  HB3 ASN A   8       8.251  -6.293  -2.181  1.00  0.30           H  
ATOM    146 HD21 ASN A   8       5.389  -7.594  -1.881  1.00  0.32           H  
ATOM    147 HD22 ASN A   8       5.742  -9.050  -1.096  1.00  0.35           H  
ATOM    148  N   GLY A   9       9.695  -3.773   0.201  1.00  0.21           N  
ATOM    149  CA  GLY A   9      10.946  -3.021  -0.082  1.00  0.21           C  
ATOM    150  C   GLY A   9      12.137  -3.974  -0.094  1.00  0.23           C  
ATOM    151  O   GLY A   9      12.188  -4.919   0.667  1.00  0.25           O  
ATOM    152  H   GLY A   9       9.116  -3.515   0.950  1.00  0.20           H  
ATOM    153  HA2 GLY A   9      10.862  -2.551  -1.046  1.00  0.21           H  
ATOM    154  HA3 GLY A   9      11.094  -2.263   0.671  1.00  0.20           H  
ATOM    155  N   LYS A  10      13.069  -3.706  -0.958  1.00  0.21           N  
ATOM    156  CA  LYS A  10      14.262  -4.594  -1.041  1.00  0.23           C  
ATOM    157  C   LYS A  10      15.045  -4.541   0.272  1.00  0.21           C  
ATOM    158  O   LYS A  10      15.402  -5.563   0.826  1.00  0.27           O  
ATOM    159  CB  LYS A  10      15.157  -4.125  -2.195  1.00  0.25           C  
ATOM    160  CG  LYS A  10      15.709  -5.340  -2.957  1.00  0.81           C  
ATOM    161  CD  LYS A  10      14.674  -5.803  -3.990  1.00  1.93           C  
ATOM    162  CE  LYS A  10      15.232  -7.005  -4.754  1.00  2.57           C  
ATOM    163  NZ  LYS A  10      15.417  -6.669  -6.195  1.00  2.74           N  
ATOM    164  H   LYS A  10      12.992  -2.925  -1.542  1.00  0.19           H  
ATOM    165  HA  LYS A  10      13.939  -5.603  -1.222  1.00  0.25           H  
ATOM    166  HB2 LYS A  10      14.581  -3.508  -2.869  1.00  0.72           H  
ATOM    167  HB3 LYS A  10      15.978  -3.543  -1.802  1.00  0.35           H  
ATOM    168  HG2 LYS A  10      16.622  -5.063  -3.463  1.00  1.40           H  
ATOM    169  HG3 LYS A  10      15.920  -6.144  -2.267  1.00  1.47           H  
ATOM    170  HD2 LYS A  10      13.760  -6.084  -3.491  1.00  2.77           H  
ATOM    171  HD3 LYS A  10      14.467  -4.999  -4.680  1.00  2.11           H  
ATOM    172  HE2 LYS A  10      16.186  -7.290  -4.334  1.00  2.39           H  
ATOM    173  HE3 LYS A  10      14.548  -7.836  -4.671  1.00  3.60           H  
ATOM    174  HZ1 LYS A  10      14.993  -5.739  -6.391  1.00  2.73           H  
ATOM    175  HZ2 LYS A  10      16.431  -6.641  -6.417  1.00  2.59           H  
ATOM    176  HZ3 LYS A  10      14.952  -7.392  -6.782  1.00  3.61           H  
ATOM    177  N   THR A  11      15.292  -3.352   0.743  1.00  0.24           N  
ATOM    178  CA  THR A  11      16.046  -3.212   2.013  1.00  0.25           C  
ATOM    179  C   THR A  11      15.082  -3.026   3.193  1.00  0.26           C  
ATOM    180  O   THR A  11      15.509  -2.828   4.313  1.00  0.28           O  
ATOM    181  CB  THR A  11      16.958  -1.992   1.905  1.00  0.20           C  
ATOM    182  OG1 THR A  11      16.177  -0.907   2.394  1.00  1.10           O  
ATOM    183  CG2 THR A  11      17.260  -1.646   0.449  1.00  1.40           C  
ATOM    184  H   THR A  11      14.993  -2.555   0.262  1.00  0.32           H  
ATOM    185  HA  THR A  11      16.646  -4.091   2.173  1.00  0.30           H  
ATOM    186  HB  THR A  11      17.857  -2.112   2.470  1.00  1.02           H  
ATOM    187  HG1 THR A  11      15.526  -0.685   1.725  1.00  0.55           H  
ATOM    188 HG21 THR A  11      17.604  -2.528  -0.072  1.00  1.46           H  
ATOM    189 HG22 THR A  11      16.366  -1.277  -0.032  1.00  2.54           H  
ATOM    190 HG23 THR A  11      18.027  -0.887   0.405  1.00  1.72           H  
ATOM    191  N   LEU A  12      13.802  -3.093   2.922  1.00  0.26           N  
ATOM    192  CA  LEU A  12      12.818  -2.916   4.037  1.00  0.31           C  
ATOM    193  C   LEU A  12      11.473  -3.582   3.703  1.00  0.31           C  
ATOM    194  O   LEU A  12      11.035  -3.570   2.575  1.00  0.44           O  
ATOM    195  CB  LEU A  12      12.595  -1.421   4.266  1.00  0.28           C  
ATOM    196  CG  LEU A  12      11.918  -1.214   5.623  1.00  0.38           C  
ATOM    197  CD1 LEU A  12      12.974  -0.828   6.659  1.00  0.24           C  
ATOM    198  CD2 LEU A  12      10.892  -0.085   5.507  1.00  0.51           C  
ATOM    199  H   LEU A  12      13.493  -3.253   2.000  1.00  0.24           H  
ATOM    200  HA  LEU A  12      13.217  -3.353   4.936  1.00  0.39           H  
ATOM    201  HB2 LEU A  12      13.544  -0.906   4.253  1.00  0.27           H  
ATOM    202  HB3 LEU A  12      11.967  -1.023   3.483  1.00  0.21           H  
ATOM    203  HG  LEU A  12      11.424  -2.125   5.928  1.00  0.52           H  
ATOM    204 HD11 LEU A  12      13.784  -1.541   6.636  1.00  1.21           H  
ATOM    205 HD12 LEU A  12      13.361   0.156   6.436  1.00  0.85           H  
ATOM    206 HD13 LEU A  12      12.533  -0.821   7.645  1.00  0.97           H  
ATOM    207 HD21 LEU A  12      11.345   0.774   5.035  1.00  0.53           H  
ATOM    208 HD22 LEU A  12      10.052  -0.414   4.913  1.00  1.35           H  
ATOM    209 HD23 LEU A  12      10.544   0.194   6.491  1.00  1.11           H  
ATOM    210  N   LYS A  13      10.853  -4.147   4.706  1.00  0.17           N  
ATOM    211  CA  LYS A  13       9.525  -4.807   4.486  1.00  0.17           C  
ATOM    212  C   LYS A  13       8.585  -4.461   5.651  1.00  0.15           C  
ATOM    213  O   LYS A  13       9.005  -4.400   6.789  1.00  0.16           O  
ATOM    214  CB  LYS A  13       9.714  -6.327   4.422  1.00  0.21           C  
ATOM    215  CG  LYS A  13      10.212  -6.728   3.028  1.00  0.64           C  
ATOM    216  CD  LYS A  13      11.269  -7.827   3.165  1.00  0.37           C  
ATOM    217  CE  LYS A  13      10.644  -9.044   3.849  1.00  1.59           C  
ATOM    218  NZ  LYS A  13      10.938 -10.284   3.077  1.00  2.01           N  
ATOM    219  H   LYS A  13      11.255  -4.139   5.600  1.00  0.13           H  
ATOM    220  HA  LYS A  13       9.097  -4.456   3.561  1.00  0.14           H  
ATOM    221  HB2 LYS A  13      10.432  -6.633   5.164  1.00  0.35           H  
ATOM    222  HB3 LYS A  13       8.772  -6.816   4.623  1.00  0.23           H  
ATOM    223  HG2 LYS A  13       9.385  -7.095   2.441  1.00  1.04           H  
ATOM    224  HG3 LYS A  13      10.643  -5.874   2.534  1.00  1.01           H  
ATOM    225  HD2 LYS A  13      11.629  -8.107   2.187  1.00  1.58           H  
ATOM    226  HD3 LYS A  13      12.098  -7.464   3.755  1.00  1.16           H  
ATOM    227  HE2 LYS A  13      11.047  -9.146   4.847  1.00  2.10           H  
ATOM    228  HE3 LYS A  13       9.575  -8.914   3.914  1.00  2.51           H  
ATOM    229  HZ1 LYS A  13      10.881 -10.079   2.058  1.00  2.07           H  
ATOM    230  HZ2 LYS A  13      11.895 -10.618   3.310  1.00  1.84           H  
ATOM    231  HZ3 LYS A  13      10.244 -11.018   3.323  1.00  3.08           H  
ATOM    232  N   GLY A  14       7.332  -4.241   5.346  1.00  0.13           N  
ATOM    233  CA  GLY A  14       6.367  -3.891   6.433  1.00  0.10           C  
ATOM    234  C   GLY A  14       4.919  -4.064   5.957  1.00  0.07           C  
ATOM    235  O   GLY A  14       4.662  -4.726   4.971  1.00  0.10           O  
ATOM    236  H   GLY A  14       7.030  -4.304   4.416  1.00  0.13           H  
ATOM    237  HA2 GLY A  14       6.541  -4.535   7.283  1.00  0.14           H  
ATOM    238  HA3 GLY A  14       6.522  -2.864   6.729  1.00  0.10           H  
ATOM    239  N   GLU A  15       4.003  -3.451   6.670  1.00  0.04           N  
ATOM    240  CA  GLU A  15       2.563  -3.565   6.291  1.00  0.08           C  
ATOM    241  C   GLU A  15       1.708  -2.664   7.196  1.00  0.10           C  
ATOM    242  O   GLU A  15       1.897  -2.632   8.396  1.00  0.13           O  
ATOM    243  CB  GLU A  15       2.108  -5.019   6.459  1.00  0.14           C  
ATOM    244  CG  GLU A  15       2.300  -5.443   7.918  1.00  0.30           C  
ATOM    245  CD  GLU A  15       2.876  -6.860   7.963  1.00  0.57           C  
ATOM    246  OE1 GLU A  15       2.414  -7.658   7.165  1.00  1.24           O  
ATOM    247  OE2 GLU A  15       3.746  -7.064   8.793  1.00  1.51           O  
ATOM    248  H   GLU A  15       4.262  -2.911   7.441  1.00  0.02           H  
ATOM    249  HA  GLU A  15       2.437  -3.267   5.266  1.00  0.08           H  
ATOM    250  HB2 GLU A  15       1.066  -5.106   6.193  1.00  0.22           H  
ATOM    251  HB3 GLU A  15       2.690  -5.661   5.816  1.00  0.06           H  
ATOM    252  HG2 GLU A  15       2.980  -4.764   8.411  1.00  0.89           H  
ATOM    253  HG3 GLU A  15       1.349  -5.429   8.431  1.00  0.87           H  
ATOM    254  N   THR A  16       0.790  -1.951   6.601  1.00  0.11           N  
ATOM    255  CA  THR A  16      -0.088  -1.055   7.416  1.00  0.13           C  
ATOM    256  C   THR A  16      -1.461  -0.913   6.748  1.00  0.15           C  
ATOM    257  O   THR A  16      -1.580  -1.031   5.545  1.00  0.22           O  
ATOM    258  CB  THR A  16       0.572   0.324   7.546  1.00  0.13           C  
ATOM    259  OG1 THR A  16      -0.444   1.162   8.088  1.00  0.26           O  
ATOM    260  CG2 THR A  16       0.903   0.923   6.182  1.00  0.19           C  
ATOM    261  H   THR A  16       0.676  -2.004   5.629  1.00  0.10           H  
ATOM    262  HA  THR A  16      -0.213  -1.481   8.397  1.00  0.15           H  
ATOM    263  HB  THR A  16       1.438   0.297   8.181  1.00  0.14           H  
ATOM    264  HG1 THR A  16      -0.175   2.075   7.958  1.00  1.26           H  
ATOM    265 HG21 THR A  16       0.879   0.152   5.430  1.00  1.03           H  
ATOM    266 HG22 THR A  16       0.180   1.686   5.934  1.00  0.89           H  
ATOM    267 HG23 THR A  16       1.889   1.363   6.207  1.00  1.20           H  
ATOM    268  N   THR A  17      -2.468  -0.663   7.548  1.00  0.10           N  
ATOM    269  CA  THR A  17      -3.847  -0.521   6.981  1.00  0.11           C  
ATOM    270  C   THR A  17      -4.273   0.952   6.969  1.00  0.11           C  
ATOM    271  O   THR A  17      -4.036   1.674   7.918  1.00  0.12           O  
ATOM    272  CB  THR A  17      -4.825  -1.322   7.845  1.00  0.16           C  
ATOM    273  OG1 THR A  17      -5.097  -0.480   8.961  1.00  0.18           O  
ATOM    274  CG2 THR A  17      -4.165  -2.566   8.435  1.00  0.18           C  
ATOM    275  H   THR A  17      -2.320  -0.568   8.512  1.00  0.07           H  
ATOM    276  HA  THR A  17      -3.867  -0.906   5.977  1.00  0.11           H  
ATOM    277  HB  THR A  17      -5.724  -1.572   7.312  1.00  0.15           H  
ATOM    278  HG1 THR A  17      -5.765  -0.908   9.500  1.00  0.56           H  
ATOM    279 HG21 THR A  17      -3.348  -2.881   7.802  1.00  0.94           H  
ATOM    280 HG22 THR A  17      -3.784  -2.344   9.421  1.00  1.20           H  
ATOM    281 HG23 THR A  17      -4.888  -3.365   8.504  1.00  0.97           H  
ATOM    282  N   THR A  18      -4.894   1.362   5.888  1.00  0.12           N  
ATOM    283  CA  THR A  18      -5.355   2.784   5.787  1.00  0.13           C  
ATOM    284  C   THR A  18      -6.834   2.834   5.380  1.00  0.15           C  
ATOM    285  O   THR A  18      -7.332   1.939   4.719  1.00  0.13           O  
ATOM    286  CB  THR A  18      -4.512   3.512   4.733  1.00  0.12           C  
ATOM    287  OG1 THR A  18      -4.666   4.895   5.039  1.00  0.15           O  
ATOM    288  CG2 THR A  18      -5.093   3.345   3.330  1.00  0.11           C  
ATOM    289  H   THR A  18      -5.051   0.741   5.147  1.00  0.11           H  
ATOM    290  HA  THR A  18      -5.233   3.273   6.737  1.00  0.15           H  
ATOM    291  HB  THR A  18      -3.479   3.217   4.767  1.00  0.10           H  
ATOM    292  HG1 THR A  18      -4.776   4.978   5.990  1.00  0.75           H  
ATOM    293 HG21 THR A  18      -5.493   2.350   3.216  1.00  1.11           H  
ATOM    294 HG22 THR A  18      -5.884   4.065   3.176  1.00  1.25           H  
ATOM    295 HG23 THR A  18      -4.319   3.504   2.594  1.00  1.28           H  
ATOM    296  N   GLU A  19      -7.504   3.881   5.786  1.00  0.23           N  
ATOM    297  CA  GLU A  19      -8.949   4.013   5.433  1.00  0.26           C  
ATOM    298  C   GLU A  19      -9.096   4.705   4.074  1.00  0.22           C  
ATOM    299  O   GLU A  19      -8.609   5.801   3.878  1.00  0.33           O  
ATOM    300  CB  GLU A  19      -9.655   4.846   6.503  1.00  0.43           C  
ATOM    301  CG  GLU A  19      -9.318   4.284   7.886  1.00  1.50           C  
ATOM    302  CD  GLU A  19     -10.616   3.999   8.645  1.00  1.16           C  
ATOM    303  OE1 GLU A  19     -11.396   3.226   8.111  1.00  1.68           O  
ATOM    304  OE2 GLU A  19     -10.756   4.570   9.714  1.00  1.71           O  
ATOM    305  H   GLU A  19      -7.061   4.575   6.320  1.00  0.28           H  
ATOM    306  HA  GLU A  19      -9.397   3.036   5.388  1.00  0.25           H  
ATOM    307  HB2 GLU A  19      -9.326   5.872   6.439  1.00  1.50           H  
ATOM    308  HB3 GLU A  19     -10.722   4.807   6.346  1.00  0.74           H  
ATOM    309  HG2 GLU A  19      -8.757   3.369   7.784  1.00  2.43           H  
ATOM    310  HG3 GLU A  19      -8.732   5.003   8.440  1.00  2.56           H  
ATOM    311  N   ALA A  20      -9.765   4.048   3.163  1.00  0.13           N  
ATOM    312  CA  ALA A  20      -9.958   4.651   1.809  1.00  0.21           C  
ATOM    313  C   ALA A  20     -11.378   4.372   1.304  1.00  0.20           C  
ATOM    314  O   ALA A  20     -11.837   3.248   1.326  1.00  0.41           O  
ATOM    315  CB  ALA A  20      -8.943   4.044   0.843  1.00  0.25           C  
ATOM    316  H   ALA A  20     -10.137   3.164   3.367  1.00  0.07           H  
ATOM    317  HA  ALA A  20      -9.803   5.715   1.865  1.00  0.30           H  
ATOM    318  HB1 ALA A  20      -8.421   3.230   1.325  1.00  1.10           H  
ATOM    319  HB2 ALA A  20      -9.453   3.669  -0.033  1.00  1.06           H  
ATOM    320  HB3 ALA A  20      -8.228   4.796   0.544  1.00  0.83           H  
ATOM    321  N   VAL A  21     -12.040   5.404   0.858  1.00  0.07           N  
ATOM    322  CA  VAL A  21     -13.432   5.219   0.349  1.00  0.11           C  
ATOM    323  C   VAL A  21     -13.407   4.596  -1.051  1.00  0.08           C  
ATOM    324  O   VAL A  21     -14.362   3.972  -1.470  1.00  0.09           O  
ATOM    325  CB  VAL A  21     -14.128   6.578   0.290  1.00  0.17           C  
ATOM    326  CG1 VAL A  21     -13.551   7.390  -0.871  1.00  0.23           C  
ATOM    327  CG2 VAL A  21     -15.626   6.367   0.062  1.00  0.46           C  
ATOM    328  H   VAL A  21     -11.629   6.294   0.858  1.00  0.22           H  
ATOM    329  HA  VAL A  21     -13.973   4.572   1.018  1.00  0.12           H  
ATOM    330  HB  VAL A  21     -13.972   7.109   1.219  1.00  0.20           H  
ATOM    331 HG11 VAL A  21     -12.477   7.278  -0.896  1.00  0.87           H  
ATOM    332 HG12 VAL A  21     -13.967   7.038  -1.804  1.00  1.31           H  
ATOM    333 HG13 VAL A  21     -13.796   8.433  -0.744  1.00  1.05           H  
ATOM    334 HG21 VAL A  21     -16.039   5.779   0.867  1.00  1.60           H  
ATOM    335 HG22 VAL A  21     -16.127   7.324   0.026  1.00  1.12           H  
ATOM    336 HG23 VAL A  21     -15.782   5.850  -0.873  1.00  0.81           H  
ATOM    337  N   ASP A  22     -12.313   4.782  -1.743  1.00  0.10           N  
ATOM    338  CA  ASP A  22     -12.202   4.207  -3.119  1.00  0.14           C  
ATOM    339  C   ASP A  22     -10.806   3.615  -3.333  1.00  0.10           C  
ATOM    340  O   ASP A  22      -9.872   3.952  -2.633  1.00  0.12           O  
ATOM    341  CB  ASP A  22     -12.451   5.314  -4.144  1.00  0.21           C  
ATOM    342  CG  ASP A  22     -11.457   6.454  -3.910  1.00  0.32           C  
ATOM    343  OD1 ASP A  22     -11.150   6.673  -2.751  1.00  1.41           O  
ATOM    344  OD2 ASP A  22     -11.062   7.039  -4.905  1.00  1.03           O  
ATOM    345  H   ASP A  22     -11.569   5.294  -1.362  1.00  0.11           H  
ATOM    346  HA  ASP A  22     -12.939   3.434  -3.247  1.00  0.21           H  
ATOM    347  HB2 ASP A  22     -12.318   4.925  -5.143  1.00  0.27           H  
ATOM    348  HB3 ASP A  22     -13.458   5.691  -4.038  1.00  0.20           H  
ATOM    349  N   ALA A  23     -10.693   2.744  -4.299  1.00  0.18           N  
ATOM    350  CA  ALA A  23      -9.367   2.119  -4.572  1.00  0.25           C  
ATOM    351  C   ALA A  23      -8.395   3.160  -5.138  1.00  0.25           C  
ATOM    352  O   ALA A  23      -7.196   3.038  -4.987  1.00  0.32           O  
ATOM    353  CB  ALA A  23      -9.547   0.987  -5.582  1.00  0.35           C  
ATOM    354  H   ALA A  23     -11.474   2.505  -4.841  1.00  0.25           H  
ATOM    355  HA  ALA A  23      -8.966   1.717  -3.657  1.00  0.24           H  
ATOM    356  HB1 ALA A  23     -10.436   1.161  -6.169  1.00  1.13           H  
ATOM    357  HB2 ALA A  23      -8.690   0.945  -6.240  1.00  0.68           H  
ATOM    358  HB3 ALA A  23      -9.642   0.046  -5.062  1.00  1.32           H  
ATOM    359  N   ALA A  24      -8.934   4.160  -5.778  1.00  0.22           N  
ATOM    360  CA  ALA A  24      -8.054   5.216  -6.359  1.00  0.25           C  
ATOM    361  C   ALA A  24      -7.334   5.977  -5.242  1.00  0.21           C  
ATOM    362  O   ALA A  24      -6.122   5.961  -5.158  1.00  0.31           O  
ATOM    363  CB  ALA A  24      -8.908   6.189  -7.171  1.00  0.25           C  
ATOM    364  H   ALA A  24      -9.907   4.219  -5.876  1.00  0.22           H  
ATOM    365  HA  ALA A  24      -7.325   4.758  -7.006  1.00  0.31           H  
ATOM    366  HB1 ALA A  24      -9.830   5.709  -7.463  1.00  1.29           H  
ATOM    367  HB2 ALA A  24      -9.134   7.060  -6.574  1.00  0.89           H  
ATOM    368  HB3 ALA A  24      -8.371   6.496  -8.057  1.00  1.02           H  
ATOM    369  N   THR A  25      -8.097   6.628  -4.407  1.00  0.14           N  
ATOM    370  CA  THR A  25      -7.471   7.394  -3.293  1.00  0.17           C  
ATOM    371  C   THR A  25      -6.554   6.481  -2.472  1.00  0.17           C  
ATOM    372  O   THR A  25      -5.614   6.939  -1.856  1.00  0.24           O  
ATOM    373  CB  THR A  25      -8.568   7.965  -2.391  1.00  0.16           C  
ATOM    374  OG1 THR A  25      -7.958   9.069  -1.733  1.00  0.49           O  
ATOM    375  CG2 THR A  25      -8.947   6.990  -1.278  1.00  0.30           C  
ATOM    376  H   THR A  25      -9.071   6.612  -4.512  1.00  0.16           H  
ATOM    377  HA  THR A  25      -6.891   8.205  -3.700  1.00  0.22           H  
ATOM    378  HB  THR A  25      -9.432   8.273  -2.952  1.00  0.27           H  
ATOM    379  HG1 THR A  25      -7.037   9.102  -2.001  1.00  1.17           H  
ATOM    380 HG21 THR A  25      -9.026   5.991  -1.679  1.00  0.75           H  
ATOM    381 HG22 THR A  25      -8.189   7.004  -0.507  1.00  1.26           H  
ATOM    382 HG23 THR A  25      -9.895   7.277  -0.849  1.00  0.76           H  
ATOM    383  N   ALA A  26      -6.847   5.208  -2.478  1.00  0.09           N  
ATOM    384  CA  ALA A  26      -5.991   4.262  -1.705  1.00  0.09           C  
ATOM    385  C   ALA A  26      -4.592   4.206  -2.323  1.00  0.11           C  
ATOM    386  O   ALA A  26      -3.602   4.103  -1.625  1.00  0.13           O  
ATOM    387  CB  ALA A  26      -6.620   2.869  -1.733  1.00  0.07           C  
ATOM    388  H   ALA A  26      -7.619   4.879  -2.985  1.00  0.05           H  
ATOM    389  HA  ALA A  26      -5.919   4.598  -0.686  1.00  0.11           H  
ATOM    390  HB1 ALA A  26      -7.617   2.911  -1.323  1.00  0.86           H  
ATOM    391  HB2 ALA A  26      -6.669   2.511  -2.750  1.00  0.94           H  
ATOM    392  HB3 ALA A  26      -6.023   2.188  -1.145  1.00  0.90           H  
ATOM    393  N   GLU A  27      -4.541   4.276  -3.626  1.00  0.09           N  
ATOM    394  CA  GLU A  27      -3.223   4.235  -4.315  1.00  0.11           C  
ATOM    395  C   GLU A  27      -2.388   5.461  -3.928  1.00  0.18           C  
ATOM    396  O   GLU A  27      -1.189   5.371  -3.759  1.00  0.31           O  
ATOM    397  CB  GLU A  27      -3.456   4.241  -5.825  1.00  0.12           C  
ATOM    398  CG  GLU A  27      -4.026   2.888  -6.258  1.00  0.17           C  
ATOM    399  CD  GLU A  27      -4.068   2.824  -7.787  1.00  0.18           C  
ATOM    400  OE1 GLU A  27      -3.642   3.799  -8.382  1.00  0.73           O  
ATOM    401  OE2 GLU A  27      -4.526   1.802  -8.273  1.00  1.10           O  
ATOM    402  H   GLU A  27      -5.365   4.351  -4.149  1.00  0.09           H  
ATOM    403  HA  GLU A  27      -2.697   3.339  -4.037  1.00  0.09           H  
ATOM    404  HB2 GLU A  27      -4.155   5.025  -6.081  1.00  0.13           H  
ATOM    405  HB3 GLU A  27      -2.525   4.420  -6.334  1.00  0.20           H  
ATOM    406  HG2 GLU A  27      -3.402   2.091  -5.886  1.00  0.28           H  
ATOM    407  HG3 GLU A  27      -5.025   2.771  -5.869  1.00  0.24           H  
ATOM    408  N   LYS A  28      -3.046   6.581  -3.794  1.00  0.11           N  
ATOM    409  CA  LYS A  28      -2.308   7.825  -3.427  1.00  0.17           C  
ATOM    410  C   LYS A  28      -2.072   7.886  -1.914  1.00  0.17           C  
ATOM    411  O   LYS A  28      -1.048   8.359  -1.462  1.00  0.26           O  
ATOM    412  CB  LYS A  28      -3.127   9.042  -3.862  1.00  0.20           C  
ATOM    413  CG  LYS A  28      -3.981   8.669  -5.077  1.00  1.28           C  
ATOM    414  CD  LYS A  28      -4.600   9.941  -5.663  1.00  1.35           C  
ATOM    415  CE  LYS A  28      -5.623   9.554  -6.733  1.00  2.67           C  
ATOM    416  NZ  LYS A  28      -6.993   9.509  -6.150  1.00  3.00           N  
ATOM    417  H   LYS A  28      -4.015   6.601  -3.931  1.00  0.12           H  
ATOM    418  HA  LYS A  28      -1.359   7.838  -3.935  1.00  0.20           H  
ATOM    419  HB2 LYS A  28      -3.768   9.355  -3.052  1.00  0.83           H  
ATOM    420  HB3 LYS A  28      -2.462   9.852  -4.121  1.00  0.71           H  
ATOM    421  HG2 LYS A  28      -3.364   8.190  -5.822  1.00  1.83           H  
ATOM    422  HG3 LYS A  28      -4.765   7.992  -4.777  1.00  1.84           H  
ATOM    423  HD2 LYS A  28      -5.089  10.500  -4.878  1.00  0.89           H  
ATOM    424  HD3 LYS A  28      -3.827  10.552  -6.104  1.00  1.57           H  
ATOM    425  HE2 LYS A  28      -5.603  10.280  -7.532  1.00  3.02           H  
ATOM    426  HE3 LYS A  28      -5.379   8.581  -7.133  1.00  3.65           H  
ATOM    427  HZ1 LYS A  28      -7.025  10.097  -5.293  1.00  2.35           H  
ATOM    428  HZ2 LYS A  28      -7.678   9.872  -6.845  1.00  3.70           H  
ATOM    429  HZ3 LYS A  28      -7.235   8.527  -5.906  1.00  3.71           H  
ATOM    430  N   VAL A  29      -3.024   7.405  -1.163  1.00  0.11           N  
ATOM    431  CA  VAL A  29      -2.869   7.434   0.320  1.00  0.11           C  
ATOM    432  C   VAL A  29      -1.682   6.565   0.747  1.00  0.11           C  
ATOM    433  O   VAL A  29      -0.746   7.045   1.355  1.00  0.16           O  
ATOM    434  CB  VAL A  29      -4.147   6.906   0.969  1.00  0.09           C  
ATOM    435  CG1 VAL A  29      -3.884   6.631   2.450  1.00  0.10           C  
ATOM    436  CG2 VAL A  29      -5.249   7.960   0.839  1.00  0.10           C  
ATOM    437  H   VAL A  29      -3.830   7.027  -1.570  1.00  0.10           H  
ATOM    438  HA  VAL A  29      -2.701   8.448   0.642  1.00  0.13           H  
ATOM    439  HB  VAL A  29      -4.453   5.996   0.479  1.00  0.10           H  
ATOM    440 HG11 VAL A  29      -3.253   7.405   2.859  1.00  1.09           H  
ATOM    441 HG12 VAL A  29      -4.820   6.614   2.989  1.00  0.98           H  
ATOM    442 HG13 VAL A  29      -3.393   5.676   2.562  1.00  1.00           H  
ATOM    443 HG21 VAL A  29      -5.159   8.465  -0.112  1.00  0.95           H  
ATOM    444 HG22 VAL A  29      -6.216   7.485   0.899  1.00  0.82           H  
ATOM    445 HG23 VAL A  29      -5.156   8.683   1.636  1.00  0.92           H  
ATOM    446  N   PHE A  30      -1.744   5.302   0.417  1.00  0.06           N  
ATOM    447  CA  PHE A  30      -0.621   4.396   0.800  1.00  0.06           C  
ATOM    448  C   PHE A  30       0.689   4.894   0.178  1.00  0.08           C  
ATOM    449  O   PHE A  30       1.749   4.738   0.751  1.00  0.18           O  
ATOM    450  CB  PHE A  30      -0.909   2.979   0.292  1.00  0.05           C  
ATOM    451  CG  PHE A  30      -1.728   2.192   1.327  1.00  0.04           C  
ATOM    452  CD1 PHE A  30      -1.234   1.966   2.604  1.00  0.05           C  
ATOM    453  CD2 PHE A  30      -2.976   1.689   0.995  1.00  0.04           C  
ATOM    454  CE1 PHE A  30      -1.979   1.252   3.526  1.00  0.07           C  
ATOM    455  CE2 PHE A  30      -3.711   0.976   1.920  1.00  0.05           C  
ATOM    456  CZ  PHE A  30      -3.214   0.756   3.181  1.00  0.07           C  
ATOM    457  H   PHE A  30      -2.516   4.954  -0.075  1.00  0.06           H  
ATOM    458  HA  PHE A  30      -0.525   4.384   1.870  1.00  0.07           H  
ATOM    459  HB2 PHE A  30      -1.462   3.032  -0.633  1.00  0.06           H  
ATOM    460  HB3 PHE A  30       0.021   2.464   0.117  1.00  0.06           H  
ATOM    461  HD1 PHE A  30      -0.258   2.334   2.875  1.00  0.07           H  
ATOM    462  HD2 PHE A  30      -3.376   1.856   0.006  1.00  0.05           H  
ATOM    463  HE1 PHE A  30      -1.591   1.088   4.520  1.00  0.09           H  
ATOM    464  HE2 PHE A  30      -4.680   0.594   1.653  1.00  0.07           H  
ATOM    465  HZ  PHE A  30      -3.785   0.173   3.895  1.00  0.09           H  
ATOM    466  N   LYS A  31       0.592   5.478  -0.987  1.00  0.14           N  
ATOM    467  CA  LYS A  31       1.827   5.985  -1.651  1.00  0.14           C  
ATOM    468  C   LYS A  31       2.460   7.095  -0.808  1.00  0.11           C  
ATOM    469  O   LYS A  31       3.655   7.105  -0.589  1.00  0.06           O  
ATOM    470  CB  LYS A  31       1.469   6.525  -3.033  1.00  0.16           C  
ATOM    471  CG  LYS A  31       2.705   7.184  -3.650  1.00  0.34           C  
ATOM    472  CD  LYS A  31       2.605   7.110  -5.174  1.00  0.43           C  
ATOM    473  CE  LYS A  31       3.759   7.903  -5.792  1.00  0.68           C  
ATOM    474  NZ  LYS A  31       5.013   7.684  -5.017  1.00  2.06           N  
ATOM    475  H   LYS A  31      -0.283   5.584  -1.420  1.00  0.24           H  
ATOM    476  HA  LYS A  31       2.529   5.179  -1.756  1.00  0.16           H  
ATOM    477  HB2 LYS A  31       1.137   5.712  -3.664  1.00  0.12           H  
ATOM    478  HB3 LYS A  31       0.677   7.252  -2.944  1.00  0.21           H  
ATOM    479  HG2 LYS A  31       2.759   8.217  -3.339  1.00  0.87           H  
ATOM    480  HG3 LYS A  31       3.595   6.669  -3.319  1.00  0.63           H  
ATOM    481  HD2 LYS A  31       2.661   6.079  -5.493  1.00  1.14           H  
ATOM    482  HD3 LYS A  31       1.663   7.529  -5.497  1.00  0.96           H  
ATOM    483  HE2 LYS A  31       3.913   7.582  -6.812  1.00  1.39           H  
ATOM    484  HE3 LYS A  31       3.519   8.955  -5.785  1.00  1.32           H  
ATOM    485  HZ1 LYS A  31       5.238   6.669  -5.002  1.00  2.76           H  
ATOM    486  HZ2 LYS A  31       5.792   8.206  -5.466  1.00  2.66           H  
ATOM    487  HZ3 LYS A  31       4.883   8.025  -4.044  1.00  2.48           H  
ATOM    488  N   GLN A  32       1.645   8.007  -0.352  1.00  0.29           N  
ATOM    489  CA  GLN A  32       2.191   9.111   0.485  1.00  0.31           C  
ATOM    490  C   GLN A  32       2.876   8.529   1.725  1.00  0.27           C  
ATOM    491  O   GLN A  32       3.750   9.144   2.303  1.00  0.25           O  
ATOM    492  CB  GLN A  32       1.047  10.030   0.915  1.00  0.43           C  
ATOM    493  CG  GLN A  32       1.579  11.067   1.906  1.00  0.23           C  
ATOM    494  CD  GLN A  32       0.879  12.406   1.663  1.00  1.20           C  
ATOM    495  OE1 GLN A  32      -0.089  12.740   2.319  1.00  1.29           O  
ATOM    496  NE2 GLN A  32       1.334  13.200   0.733  1.00  2.49           N  
ATOM    497  H   GLN A  32       0.688   7.965  -0.557  1.00  0.41           H  
ATOM    498  HA  GLN A  32       2.907   9.677  -0.088  1.00  0.29           H  
ATOM    499  HB2 GLN A  32       0.638  10.530   0.050  1.00  0.62           H  
ATOM    500  HB3 GLN A  32       0.269   9.446   1.385  1.00  0.53           H  
ATOM    501  HG2 GLN A  32       1.386  10.741   2.916  1.00  0.63           H  
ATOM    502  HG3 GLN A  32       2.643  11.191   1.768  1.00  0.89           H  
ATOM    503 HE21 GLN A  32       2.114  12.937   0.202  1.00  2.96           H  
ATOM    504 HE22 GLN A  32       0.897  14.061   0.567  1.00  3.12           H  
ATOM    505  N   TYR A  33       2.461   7.349   2.103  1.00  0.29           N  
ATOM    506  CA  TYR A  33       3.078   6.701   3.296  1.00  0.27           C  
ATOM    507  C   TYR A  33       4.401   6.034   2.903  1.00  0.18           C  
ATOM    508  O   TYR A  33       5.448   6.374   3.415  1.00  0.17           O  
ATOM    509  CB  TYR A  33       2.119   5.646   3.845  1.00  0.35           C  
ATOM    510  CG  TYR A  33       2.761   4.961   5.051  1.00  0.38           C  
ATOM    511  CD1 TYR A  33       3.599   3.881   4.877  1.00  0.38           C  
ATOM    512  CD2 TYR A  33       2.511   5.415   6.330  1.00  0.49           C  
ATOM    513  CE1 TYR A  33       4.181   3.262   5.963  1.00  0.45           C  
ATOM    514  CE2 TYR A  33       3.092   4.796   7.419  1.00  0.52           C  
ATOM    515  CZ  TYR A  33       3.932   3.714   7.243  1.00  0.48           C  
ATOM    516  OH  TYR A  33       4.513   3.095   8.330  1.00  0.55           O  
ATOM    517  H   TYR A  33       1.749   6.894   1.608  1.00  0.32           H  
ATOM    518  HA  TYR A  33       3.262   7.442   4.049  1.00  0.30           H  
ATOM    519  HB2 TYR A  33       1.193   6.112   4.147  1.00  0.43           H  
ATOM    520  HB3 TYR A  33       1.913   4.907   3.087  1.00  0.33           H  
ATOM    521  HD1 TYR A  33       3.802   3.515   3.880  1.00  0.39           H  
ATOM    522  HD2 TYR A  33       1.856   6.260   6.481  1.00  0.58           H  
ATOM    523  HE1 TYR A  33       4.835   2.418   5.810  1.00  0.51           H  
ATOM    524  HE2 TYR A  33       2.889   5.161   8.414  1.00  0.61           H  
ATOM    525  HH  TYR A  33       4.185   3.523   9.125  1.00  1.37           H  
ATOM    526  N   ALA A  34       4.319   5.095   2.002  1.00  0.17           N  
ATOM    527  CA  ALA A  34       5.559   4.395   1.554  1.00  0.21           C  
ATOM    528  C   ALA A  34       6.677   5.413   1.303  1.00  0.19           C  
ATOM    529  O   ALA A  34       7.837   5.137   1.535  1.00  0.28           O  
ATOM    530  CB  ALA A  34       5.261   3.636   0.263  1.00  0.23           C  
ATOM    531  H   ALA A  34       3.450   4.850   1.626  1.00  0.19           H  
ATOM    532  HA  ALA A  34       5.874   3.698   2.312  1.00  0.28           H  
ATOM    533  HB1 ALA A  34       4.203   3.675   0.053  1.00  1.14           H  
ATOM    534  HB2 ALA A  34       5.803   4.084  -0.556  1.00  0.78           H  
ATOM    535  HB3 ALA A  34       5.565   2.605   0.367  1.00  0.92           H  
ATOM    536  N   ASN A  35       6.300   6.572   0.833  1.00  0.18           N  
ATOM    537  CA  ASN A  35       7.325   7.622   0.558  1.00  0.27           C  
ATOM    538  C   ASN A  35       8.052   8.004   1.852  1.00  0.22           C  
ATOM    539  O   ASN A  35       9.243   8.242   1.851  1.00  0.27           O  
ATOM    540  CB  ASN A  35       6.631   8.855  -0.019  1.00  0.37           C  
ATOM    541  CG  ASN A  35       7.683   9.794  -0.613  1.00  0.61           C  
ATOM    542  OD1 ASN A  35       8.721   9.367  -1.079  1.00  1.50           O  
ATOM    543  ND2 ASN A  35       7.456  11.079  -0.618  1.00  0.41           N  
ATOM    544  H   ASN A  35       5.352   6.750   0.661  1.00  0.18           H  
ATOM    545  HA  ASN A  35       8.038   7.248  -0.156  1.00  0.35           H  
ATOM    546  HB2 ASN A  35       5.941   8.558  -0.794  1.00  0.35           H  
ATOM    547  HB3 ASN A  35       6.093   9.372   0.761  1.00  0.37           H  
ATOM    548 HD21 ASN A  35       6.621  11.429  -0.244  1.00  1.04           H  
ATOM    549 HD22 ASN A  35       8.120  11.693  -0.994  1.00  0.40           H  
ATOM    550  N   ASP A  36       7.317   8.054   2.929  1.00  0.16           N  
ATOM    551  CA  ASP A  36       7.947   8.419   4.232  1.00  0.15           C  
ATOM    552  C   ASP A  36       8.775   7.246   4.769  1.00  0.31           C  
ATOM    553  O   ASP A  36       9.039   7.162   5.953  1.00  0.64           O  
ATOM    554  CB  ASP A  36       6.850   8.770   5.236  1.00  0.26           C  
ATOM    555  CG  ASP A  36       6.140  10.047   4.782  1.00  0.58           C  
ATOM    556  OD1 ASP A  36       6.858  10.990   4.491  1.00  1.26           O  
ATOM    557  OD2 ASP A  36       4.922  10.007   4.752  1.00  1.39           O  
ATOM    558  H   ASP A  36       6.359   7.853   2.884  1.00  0.17           H  
ATOM    559  HA  ASP A  36       8.586   9.273   4.092  1.00  0.20           H  
ATOM    560  HB2 ASP A  36       6.133   7.964   5.291  1.00  0.14           H  
ATOM    561  HB3 ASP A  36       7.283   8.930   6.211  1.00  0.44           H  
ATOM    562  N   ASN A  37       9.163   6.365   3.884  1.00  0.16           N  
ATOM    563  CA  ASN A  37       9.977   5.188   4.319  1.00  0.37           C  
ATOM    564  C   ASN A  37      11.098   4.918   3.307  1.00  0.51           C  
ATOM    565  O   ASN A  37      12.163   4.458   3.670  1.00  0.70           O  
ATOM    566  CB  ASN A  37       9.072   3.961   4.415  1.00  0.38           C  
ATOM    567  CG  ASN A  37       8.267   4.027   5.714  1.00  0.40           C  
ATOM    568  OD1 ASN A  37       8.787   3.810   6.791  1.00  0.42           O  
ATOM    569  ND2 ASN A  37       6.997   4.323   5.659  1.00  0.62           N  
ATOM    570  H   ASN A  37       8.919   6.475   2.943  1.00  0.19           H  
ATOM    571  HA  ASN A  37      10.411   5.387   5.284  1.00  0.47           H  
ATOM    572  HB2 ASN A  37       8.394   3.940   3.575  1.00  0.34           H  
ATOM    573  HB3 ASN A  37       9.672   3.063   4.412  1.00  0.45           H  
ATOM    574 HD21 ASN A  37       6.573   4.500   4.794  1.00  0.83           H  
ATOM    575 HD22 ASN A  37       6.469   4.370   6.482  1.00  0.63           H  
ATOM    576  N   GLY A  38      10.827   5.210   2.057  1.00  0.48           N  
ATOM    577  CA  GLY A  38      11.857   4.984   0.997  1.00  0.68           C  
ATOM    578  C   GLY A  38      11.414   3.860   0.056  1.00  0.46           C  
ATOM    579  O   GLY A  38      12.183   3.394  -0.762  1.00  0.19           O  
ATOM    580  H   GLY A  38       9.951   5.575   1.818  1.00  0.36           H  
ATOM    581  HA2 GLY A  38      11.988   5.892   0.428  1.00  0.82           H  
ATOM    582  HA3 GLY A  38      12.797   4.714   1.455  1.00  0.90           H  
ATOM    583  N   VAL A  39      10.181   3.452   0.192  1.00  0.64           N  
ATOM    584  CA  VAL A  39       9.667   2.357  -0.687  1.00  0.48           C  
ATOM    585  C   VAL A  39       8.862   2.943  -1.853  1.00  0.40           C  
ATOM    586  O   VAL A  39       7.715   3.311  -1.695  1.00  0.47           O  
ATOM    587  CB  VAL A  39       8.770   1.437   0.139  1.00  0.42           C  
ATOM    588  CG1 VAL A  39       8.629   0.094  -0.581  1.00  0.45           C  
ATOM    589  CG2 VAL A  39       9.406   1.210   1.510  1.00  0.71           C  
ATOM    590  H   VAL A  39       9.597   3.859   0.864  1.00  0.91           H  
ATOM    591  HA  VAL A  39      10.496   1.790  -1.074  1.00  0.53           H  
ATOM    592  HB  VAL A  39       7.796   1.889   0.259  1.00  0.37           H  
ATOM    593 HG11 VAL A  39       8.583   0.255  -1.648  1.00  0.65           H  
ATOM    594 HG12 VAL A  39       9.480  -0.532  -0.353  1.00  1.45           H  
ATOM    595 HG13 VAL A  39       7.726  -0.401  -0.256  1.00  1.30           H  
ATOM    596 HG21 VAL A  39      10.482   1.257   1.425  1.00  0.43           H  
ATOM    597 HG22 VAL A  39       9.071   1.973   2.199  1.00  1.61           H  
ATOM    598 HG23 VAL A  39       9.121   0.239   1.889  1.00  1.51           H  
ATOM    599  N   ASP A  40       9.482   3.016  -3.001  1.00  0.46           N  
ATOM    600  CA  ASP A  40       8.765   3.573  -4.188  1.00  0.46           C  
ATOM    601  C   ASP A  40       9.183   2.824  -5.459  1.00  0.41           C  
ATOM    602  O   ASP A  40      10.345   2.798  -5.814  1.00  0.44           O  
ATOM    603  CB  ASP A  40       9.112   5.053  -4.331  1.00  0.67           C  
ATOM    604  CG  ASP A  40       8.657   5.805  -3.078  1.00  0.93           C  
ATOM    605  OD1 ASP A  40       7.556   5.511  -2.641  1.00  0.99           O  
ATOM    606  OD2 ASP A  40       9.436   6.629  -2.629  1.00  1.97           O  
ATOM    607  H   ASP A  40      10.409   2.711  -3.081  1.00  0.59           H  
ATOM    608  HA  ASP A  40       7.703   3.468  -4.046  1.00  0.42           H  
ATOM    609  HB2 ASP A  40      10.179   5.169  -4.449  1.00  0.71           H  
ATOM    610  HB3 ASP A  40       8.610   5.464  -5.195  1.00  0.65           H  
ATOM    611  N   GLY A  41       8.225   2.232  -6.120  1.00  0.37           N  
ATOM    612  CA  GLY A  41       8.547   1.484  -7.368  1.00  0.33           C  
ATOM    613  C   GLY A  41       7.264   0.982  -8.034  1.00  0.34           C  
ATOM    614  O   GLY A  41       6.499   1.754  -8.577  1.00  0.58           O  
ATOM    615  H   GLY A  41       7.301   2.279  -5.796  1.00  0.37           H  
ATOM    616  HA2 GLY A  41       9.071   2.136  -8.051  1.00  0.38           H  
ATOM    617  HA3 GLY A  41       9.177   0.640  -7.127  1.00  0.31           H  
ATOM    618  N   GLU A  42       7.055  -0.305  -7.979  1.00  0.14           N  
ATOM    619  CA  GLU A  42       5.824  -0.878  -8.600  1.00  0.27           C  
ATOM    620  C   GLU A  42       4.720  -0.977  -7.553  1.00  0.27           C  
ATOM    621  O   GLU A  42       4.997  -1.156  -6.387  1.00  0.39           O  
ATOM    622  CB  GLU A  42       6.134  -2.267  -9.132  1.00  0.33           C  
ATOM    623  CG  GLU A  42       6.839  -2.146 -10.486  1.00  0.94           C  
ATOM    624  CD  GLU A  42       7.883  -1.030 -10.419  1.00  1.99           C  
ATOM    625  OE1 GLU A  42       8.953  -1.321  -9.911  1.00  2.39           O  
ATOM    626  OE2 GLU A  42       7.550   0.049 -10.879  1.00  3.19           O  
ATOM    627  H   GLU A  42       7.697  -0.892  -7.527  1.00  0.13           H  
ATOM    628  HA  GLU A  42       5.499  -0.246  -9.409  1.00  0.37           H  
ATOM    629  HB2 GLU A  42       6.773  -2.778  -8.434  1.00  0.52           H  
ATOM    630  HB3 GLU A  42       5.217  -2.826  -9.248  1.00  0.43           H  
ATOM    631  HG2 GLU A  42       7.328  -3.078 -10.728  1.00  1.14           H  
ATOM    632  HG3 GLU A  42       6.116  -1.913 -11.254  1.00  2.49           H  
ATOM    633  N   TRP A  43       3.493  -0.874  -7.994  1.00  0.15           N  
ATOM    634  CA  TRP A  43       2.351  -0.943  -7.030  1.00  0.14           C  
ATOM    635  C   TRP A  43       1.318  -1.974  -7.486  1.00  0.13           C  
ATOM    636  O   TRP A  43       0.973  -2.038  -8.650  1.00  0.12           O  
ATOM    637  CB  TRP A  43       1.709   0.433  -6.953  1.00  0.14           C  
ATOM    638  CG  TRP A  43       2.559   1.311  -6.033  1.00  0.14           C  
ATOM    639  CD1 TRP A  43       3.743   1.802  -6.386  1.00  0.15           C  
ATOM    640  CD2 TRP A  43       2.247   1.664  -4.790  1.00  0.14           C  
ATOM    641  NE1 TRP A  43       4.144   2.476  -5.299  1.00  0.15           N  
ATOM    642  CE2 TRP A  43       3.261   2.440  -4.246  1.00  0.14           C  
ATOM    643  CE3 TRP A  43       1.131   1.369  -4.010  1.00  0.13           C  
ATOM    644  CZ2 TRP A  43       3.164   2.910  -2.954  1.00  0.14           C  
ATOM    645  CZ3 TRP A  43       1.043   1.842  -2.718  1.00  0.13           C  
ATOM    646  CH2 TRP A  43       2.056   2.611  -2.191  1.00  0.13           C  
ATOM    647  H   TRP A  43       3.323  -0.751  -8.952  1.00  0.09           H  
ATOM    648  HA  TRP A  43       2.715  -1.215  -6.056  1.00  0.14           H  
ATOM    649  HB2 TRP A  43       1.684   0.877  -7.937  1.00  0.14           H  
ATOM    650  HB3 TRP A  43       0.707   0.354  -6.575  1.00  0.14           H  
ATOM    651  HD1 TRP A  43       4.293   1.614  -7.299  1.00  0.14           H  
ATOM    652  HE1 TRP A  43       4.998   2.956  -5.259  1.00  0.16           H  
ATOM    653  HE3 TRP A  43       0.334   0.770  -4.406  1.00  0.12           H  
ATOM    654  HZ2 TRP A  43       3.961   3.507  -2.537  1.00  0.14           H  
ATOM    655  HZ3 TRP A  43       0.175   1.605  -2.117  1.00  0.12           H  
ATOM    656  HH2 TRP A  43       1.984   2.977  -1.177  1.00  0.14           H  
ATOM    657  N   THR A  44       0.850  -2.758  -6.546  1.00  0.14           N  
ATOM    658  CA  THR A  44      -0.166  -3.806  -6.885  1.00  0.13           C  
ATOM    659  C   THR A  44      -1.425  -3.638  -6.021  1.00  0.13           C  
ATOM    660  O   THR A  44      -1.430  -2.902  -5.054  1.00  0.23           O  
ATOM    661  CB  THR A  44       0.442  -5.189  -6.635  1.00  0.12           C  
ATOM    662  OG1 THR A  44       1.189  -5.045  -5.432  1.00  0.20           O  
ATOM    663  CG2 THR A  44       1.469  -5.551  -7.704  1.00  0.15           C  
ATOM    664  H   THR A  44       1.169  -2.661  -5.622  1.00  0.15           H  
ATOM    665  HA  THR A  44      -0.438  -3.723  -7.921  1.00  0.11           H  
ATOM    666  HB  THR A  44      -0.310  -5.951  -6.541  1.00  0.14           H  
ATOM    667  HG1 THR A  44       1.801  -5.783  -5.373  1.00  0.75           H  
ATOM    668 HG21 THR A  44       1.927  -4.651  -8.089  1.00  1.05           H  
ATOM    669 HG22 THR A  44       2.233  -6.183  -7.277  1.00  0.80           H  
ATOM    670 HG23 THR A  44       0.983  -6.077  -8.513  1.00  1.05           H  
ATOM    671  N   TYR A  45      -2.462  -4.335  -6.397  1.00  0.03           N  
ATOM    672  CA  TYR A  45      -3.743  -4.251  -5.633  1.00  0.02           C  
ATOM    673  C   TYR A  45      -4.354  -5.650  -5.531  1.00  0.03           C  
ATOM    674  O   TYR A  45      -4.536  -6.322  -6.526  1.00  0.03           O  
ATOM    675  CB  TYR A  45      -4.697  -3.312  -6.394  1.00  0.02           C  
ATOM    676  CG  TYR A  45      -5.852  -2.799  -5.489  1.00  0.02           C  
ATOM    677  CD1 TYR A  45      -6.694  -3.668  -4.796  1.00  0.02           C  
ATOM    678  CD2 TYR A  45      -6.065  -1.443  -5.361  1.00  0.05           C  
ATOM    679  CE1 TYR A  45      -7.709  -3.172  -4.001  1.00  0.02           C  
ATOM    680  CE2 TYR A  45      -7.083  -0.956  -4.570  1.00  0.05           C  
ATOM    681  CZ  TYR A  45      -7.910  -1.816  -3.883  1.00  0.03           C  
ATOM    682  OH  TYR A  45      -8.926  -1.324  -3.088  1.00  0.03           O  
ATOM    683  H   TYR A  45      -2.400  -4.915  -7.185  1.00  0.06           H  
ATOM    684  HA  TYR A  45      -3.556  -3.860  -4.647  1.00  0.03           H  
ATOM    685  HB2 TYR A  45      -4.132  -2.455  -6.752  1.00  0.04           H  
ATOM    686  HB3 TYR A  45      -5.117  -3.834  -7.241  1.00  0.03           H  
ATOM    687  HD1 TYR A  45      -6.581  -4.726  -4.898  1.00  0.03           H  
ATOM    688  HD2 TYR A  45      -5.432  -0.756  -5.889  1.00  0.06           H  
ATOM    689  HE1 TYR A  45      -8.348  -3.857  -3.460  1.00  0.03           H  
ATOM    690  HE2 TYR A  45      -7.241   0.110  -4.498  1.00  0.07           H  
ATOM    691  HH  TYR A  45      -9.034  -0.392  -3.287  1.00  0.74           H  
ATOM    692  N   ASP A  46      -4.659  -6.055  -4.325  1.00  0.06           N  
ATOM    693  CA  ASP A  46      -5.272  -7.405  -4.127  1.00  0.08           C  
ATOM    694  C   ASP A  46      -6.760  -7.259  -3.785  1.00  0.07           C  
ATOM    695  O   ASP A  46      -7.128  -7.115  -2.636  1.00  0.29           O  
ATOM    696  CB  ASP A  46      -4.550  -8.119  -2.985  1.00  0.11           C  
ATOM    697  CG  ASP A  46      -4.684  -9.632  -3.170  1.00  0.19           C  
ATOM    698  OD1 ASP A  46      -5.684 -10.020  -3.751  1.00  0.19           O  
ATOM    699  OD2 ASP A  46      -3.776 -10.314  -2.721  1.00  0.28           O  
ATOM    700  H   ASP A  46      -4.488  -5.476  -3.553  1.00  0.06           H  
ATOM    701  HA  ASP A  46      -5.168  -7.984  -5.028  1.00  0.09           H  
ATOM    702  HB2 ASP A  46      -3.505  -7.851  -2.989  1.00  0.18           H  
ATOM    703  HB3 ASP A  46      -4.986  -7.835  -2.041  1.00  0.06           H  
ATOM    704  N   ASP A  47      -7.587  -7.296  -4.794  1.00  0.29           N  
ATOM    705  CA  ASP A  47      -9.051  -7.159  -4.543  1.00  0.32           C  
ATOM    706  C   ASP A  47      -9.646  -8.511  -4.138  1.00  0.34           C  
ATOM    707  O   ASP A  47     -10.838  -8.634  -3.937  1.00  0.39           O  
ATOM    708  CB  ASP A  47      -9.731  -6.660  -5.817  1.00  0.35           C  
ATOM    709  CG  ASP A  47     -11.248  -6.661  -5.614  1.00  0.52           C  
ATOM    710  OD1 ASP A  47     -11.643  -6.402  -4.489  1.00  1.17           O  
ATOM    711  OD2 ASP A  47     -11.924  -6.920  -6.594  1.00  1.57           O  
ATOM    712  H   ASP A  47      -7.249  -7.413  -5.707  1.00  0.50           H  
ATOM    713  HA  ASP A  47      -9.212  -6.447  -3.753  1.00  0.32           H  
ATOM    714  HB2 ASP A  47      -9.401  -5.655  -6.037  1.00  0.29           H  
ATOM    715  HB3 ASP A  47      -9.481  -7.308  -6.644  1.00  0.33           H  
ATOM    716  N   ALA A  48      -8.800  -9.499  -4.025  1.00  0.34           N  
ATOM    717  CA  ALA A  48      -9.299 -10.847  -3.631  1.00  0.36           C  
ATOM    718  C   ALA A  48      -9.288 -10.988  -2.105  1.00  0.47           C  
ATOM    719  O   ALA A  48      -9.854 -11.917  -1.561  1.00  0.74           O  
ATOM    720  CB  ALA A  48      -8.398 -11.914  -4.249  1.00  0.31           C  
ATOM    721  H   ALA A  48      -7.847  -9.355  -4.198  1.00  0.34           H  
ATOM    722  HA  ALA A  48     -10.304 -10.976  -3.994  1.00  0.38           H  
ATOM    723  HB1 ALA A  48      -7.371 -11.733  -3.968  1.00  0.96           H  
ATOM    724  HB2 ALA A  48      -8.694 -12.891  -3.897  1.00  1.20           H  
ATOM    725  HB3 ALA A  48      -8.483 -11.884  -5.325  1.00  0.98           H  
ATOM    726  N   THR A  49      -8.643 -10.063  -1.445  1.00  0.29           N  
ATOM    727  CA  THR A  49      -8.588 -10.129   0.046  1.00  0.42           C  
ATOM    728  C   THR A  49      -8.461  -8.721   0.639  1.00  0.36           C  
ATOM    729  O   THR A  49      -8.140  -8.561   1.800  1.00  0.37           O  
ATOM    730  CB  THR A  49      -7.379 -10.969   0.466  1.00  0.48           C  
ATOM    731  OG1 THR A  49      -6.273 -10.374  -0.204  1.00  0.41           O  
ATOM    732  CG2 THR A  49      -7.466 -12.391  -0.084  1.00  0.60           C  
ATOM    733  H   THR A  49      -8.198  -9.332  -1.925  1.00  0.10           H  
ATOM    734  HA  THR A  49      -9.487 -10.592   0.416  1.00  0.54           H  
ATOM    735  HB  THR A  49      -7.237 -10.971   1.531  1.00  0.55           H  
ATOM    736  HG1 THR A  49      -6.549  -9.514  -0.528  1.00  0.95           H  
ATOM    737 HG21 THR A  49      -8.449 -12.796   0.107  1.00  0.57           H  
ATOM    738 HG22 THR A  49      -7.286 -12.381  -1.149  1.00  1.47           H  
ATOM    739 HG23 THR A  49      -6.726 -13.014   0.396  1.00  1.61           H  
ATOM    740  N   LYS A  50      -8.715  -7.729  -0.173  1.00  0.30           N  
ATOM    741  CA  LYS A  50      -8.613  -6.327   0.328  1.00  0.26           C  
ATOM    742  C   LYS A  50      -7.243  -6.110   0.970  1.00  0.20           C  
ATOM    743  O   LYS A  50      -7.141  -5.801   2.141  1.00  0.19           O  
ATOM    744  CB  LYS A  50      -9.711  -6.072   1.361  1.00  0.32           C  
ATOM    745  CG  LYS A  50     -11.082  -6.299   0.711  1.00  0.29           C  
ATOM    746  CD  LYS A  50     -12.111  -6.618   1.798  1.00  0.95           C  
ATOM    747  CE  LYS A  50     -13.466  -6.887   1.142  1.00  1.18           C  
ATOM    748  NZ  LYS A  50     -13.571  -8.316   0.733  1.00  2.44           N  
ATOM    749  H   LYS A  50      -8.959  -7.903  -1.105  1.00  0.30           H  
ATOM    750  HA  LYS A  50      -8.733  -5.645  -0.497  1.00  0.25           H  
ATOM    751  HB2 LYS A  50      -9.588  -6.746   2.195  1.00  0.36           H  
ATOM    752  HB3 LYS A  50      -9.644  -5.053   1.715  1.00  0.35           H  
ATOM    753  HG2 LYS A  50     -11.383  -5.409   0.179  1.00  0.32           H  
ATOM    754  HG3 LYS A  50     -11.024  -7.123   0.016  1.00  0.53           H  
ATOM    755  HD2 LYS A  50     -11.797  -7.492   2.351  1.00  1.75           H  
ATOM    756  HD3 LYS A  50     -12.194  -5.782   2.477  1.00  1.12           H  
ATOM    757  HE2 LYS A  50     -14.258  -6.660   1.839  1.00  1.57           H  
ATOM    758  HE3 LYS A  50     -13.575  -6.262   0.269  1.00  1.04           H  
ATOM    759  HZ1 LYS A  50     -13.462  -8.925   1.569  1.00  2.81           H  
ATOM    760  HZ2 LYS A  50     -14.502  -8.485   0.301  1.00  2.84           H  
ATOM    761  HZ3 LYS A  50     -12.824  -8.535   0.044  1.00  3.16           H  
ATOM    762  N   THR A  51      -6.224  -6.279   0.182  1.00  0.16           N  
ATOM    763  CA  THR A  51      -4.839  -6.104   0.709  1.00  0.12           C  
ATOM    764  C   THR A  51      -3.968  -5.403  -0.350  1.00  0.06           C  
ATOM    765  O   THR A  51      -3.740  -5.938  -1.416  1.00  0.06           O  
ATOM    766  CB  THR A  51      -4.267  -7.502   1.019  1.00  0.18           C  
ATOM    767  OG1 THR A  51      -5.052  -7.975   2.108  1.00  0.13           O  
ATOM    768  CG2 THR A  51      -2.831  -7.458   1.555  1.00  0.27           C  
ATOM    769  H   THR A  51      -6.366  -6.525  -0.757  1.00  0.17           H  
ATOM    770  HA  THR A  51      -4.862  -5.515   1.616  1.00  0.10           H  
ATOM    771  HB  THR A  51      -4.345  -8.163   0.175  1.00  0.27           H  
ATOM    772  HG1 THR A  51      -4.665  -8.797   2.418  1.00  0.99           H  
ATOM    773 HG21 THR A  51      -2.362  -6.527   1.292  1.00  1.15           H  
ATOM    774 HG22 THR A  51      -2.840  -7.560   2.629  1.00  1.19           H  
ATOM    775 HG23 THR A  51      -2.263  -8.271   1.128  1.00  0.89           H  
ATOM    776  N   PHE A  52      -3.499  -4.220  -0.036  1.00  0.02           N  
ATOM    777  CA  PHE A  52      -2.641  -3.503  -1.012  1.00  0.05           C  
ATOM    778  C   PHE A  52      -1.227  -4.076  -0.949  1.00  0.08           C  
ATOM    779  O   PHE A  52      -0.872  -4.739   0.006  1.00  0.10           O  
ATOM    780  CB  PHE A  52      -2.588  -2.032  -0.649  1.00  0.07           C  
ATOM    781  CG  PHE A  52      -3.265  -1.210  -1.743  1.00  0.05           C  
ATOM    782  CD1 PHE A  52      -2.580  -0.839  -2.888  1.00  0.04           C  
ATOM    783  CD2 PHE A  52      -4.574  -0.825  -1.594  1.00  0.06           C  
ATOM    784  CE1 PHE A  52      -3.211  -0.090  -3.862  1.00  0.04           C  
ATOM    785  CE2 PHE A  52      -5.198  -0.072  -2.556  1.00  0.06           C  
ATOM    786  CZ  PHE A  52      -4.518   0.300  -3.688  1.00  0.05           C  
ATOM    787  H   PHE A  52      -3.704  -3.814   0.833  1.00  0.03           H  
ATOM    788  HA  PHE A  52      -3.048  -3.612  -1.999  1.00  0.05           H  
ATOM    789  HB2 PHE A  52      -3.098  -1.868   0.288  1.00  0.09           H  
ATOM    790  HB3 PHE A  52      -1.564  -1.720  -0.555  1.00  0.09           H  
ATOM    791  HD1 PHE A  52      -1.546  -1.128  -3.014  1.00  0.03           H  
ATOM    792  HD2 PHE A  52      -5.121  -1.155  -0.740  1.00  0.07           H  
ATOM    793  HE1 PHE A  52      -2.695   0.148  -4.781  1.00  0.04           H  
ATOM    794  HE2 PHE A  52      -6.223   0.233  -2.416  1.00  0.07           H  
ATOM    795  HZ  PHE A  52      -4.998   0.928  -4.422  1.00  0.06           H  
ATOM    796  N   THR A  53      -0.444  -3.818  -1.952  1.00  0.09           N  
ATOM    797  CA  THR A  53       0.944  -4.345  -1.928  1.00  0.12           C  
ATOM    798  C   THR A  53       1.838  -3.527  -2.857  1.00  0.15           C  
ATOM    799  O   THR A  53       1.458  -3.211  -3.963  1.00  0.13           O  
ATOM    800  CB  THR A  53       0.929  -5.803  -2.381  1.00  0.13           C  
ATOM    801  OG1 THR A  53       0.153  -6.480  -1.398  1.00  0.13           O  
ATOM    802  CG2 THR A  53       2.318  -6.429  -2.300  1.00  0.13           C  
ATOM    803  H   THR A  53      -0.765  -3.294  -2.715  1.00  0.09           H  
ATOM    804  HA  THR A  53       1.329  -4.290  -0.924  1.00  0.12           H  
ATOM    805  HB  THR A  53       0.504  -5.915  -3.359  1.00  0.14           H  
ATOM    806  HG1 THR A  53       0.334  -7.419  -1.472  1.00  0.76           H  
ATOM    807 HG21 THR A  53       2.776  -6.181  -1.353  1.00  1.15           H  
ATOM    808 HG22 THR A  53       2.240  -7.503  -2.385  1.00  0.96           H  
ATOM    809 HG23 THR A  53       2.936  -6.053  -3.102  1.00  1.17           H  
ATOM    810  N   VAL A  54       3.006  -3.202  -2.378  1.00  0.20           N  
ATOM    811  CA  VAL A  54       3.957  -2.412  -3.211  1.00  0.23           C  
ATOM    812  C   VAL A  54       5.347  -3.050  -3.113  1.00  0.22           C  
ATOM    813  O   VAL A  54       5.682  -3.646  -2.109  1.00  0.20           O  
ATOM    814  CB  VAL A  54       3.999  -0.969  -2.688  1.00  0.22           C  
ATOM    815  CG1 VAL A  54       4.632  -0.956  -1.307  1.00  0.18           C  
ATOM    816  CG2 VAL A  54       4.833  -0.096  -3.623  1.00  0.25           C  
ATOM    817  H   VAL A  54       3.262  -3.480  -1.473  1.00  0.22           H  
ATOM    818  HA  VAL A  54       3.628  -2.415  -4.241  1.00  0.25           H  
ATOM    819  HB  VAL A  54       2.993  -0.578  -2.627  1.00  0.22           H  
ATOM    820 HG11 VAL A  54       4.180  -1.720  -0.702  1.00  0.96           H  
ATOM    821 HG12 VAL A  54       5.693  -1.145  -1.388  1.00  0.93           H  
ATOM    822 HG13 VAL A  54       4.477   0.005  -0.843  1.00  1.19           H  
ATOM    823 HG21 VAL A  54       5.771  -0.578  -3.839  1.00  0.85           H  
ATOM    824 HG22 VAL A  54       4.296   0.064  -4.539  1.00  1.03           H  
ATOM    825 HG23 VAL A  54       5.025   0.858  -3.154  1.00  1.28           H  
ATOM    826  N   THR A  55       6.122  -2.914  -4.147  1.00  0.25           N  
ATOM    827  CA  THR A  55       7.486  -3.522  -4.126  1.00  0.25           C  
ATOM    828  C   THR A  55       8.485  -2.609  -4.848  1.00  0.26           C  
ATOM    829  O   THR A  55       8.269  -2.222  -5.979  1.00  0.42           O  
ATOM    830  CB  THR A  55       7.435  -4.874  -4.840  1.00  0.27           C  
ATOM    831  OG1 THR A  55       6.480  -5.637  -4.108  1.00  0.20           O  
ATOM    832  CG2 THR A  55       8.751  -5.634  -4.700  1.00  0.32           C  
ATOM    833  H   THR A  55       5.818  -2.406  -4.925  1.00  0.28           H  
ATOM    834  HA  THR A  55       7.800  -3.671  -3.103  1.00  0.23           H  
ATOM    835  HB  THR A  55       7.148  -4.776  -5.871  1.00  0.30           H  
ATOM    836  HG1 THR A  55       5.861  -6.018  -4.734  1.00  0.60           H  
ATOM    837 HG21 THR A  55       9.349  -5.192  -3.915  1.00  1.02           H  
ATOM    838 HG22 THR A  55       8.552  -6.666  -4.457  1.00  0.65           H  
ATOM    839 HG23 THR A  55       9.296  -5.586  -5.627  1.00  1.15           H  
ATOM    840  N   GLU A  56       9.559  -2.280  -4.180  1.00  0.14           N  
ATOM    841  CA  GLU A  56      10.576  -1.396  -4.824  1.00  0.14           C  
ATOM    842  C   GLU A  56      11.388  -2.189  -5.855  1.00  0.13           C  
ATOM    843  O   GLU A  56      11.400  -3.401  -5.717  1.00  1.02           O  
ATOM    844  CB  GLU A  56      11.518  -0.844  -3.751  1.00  0.18           C  
ATOM    845  CG  GLU A  56      11.708   0.663  -3.960  1.00  0.20           C  
ATOM    846  CD  GLU A  56      12.377   0.904  -5.316  1.00  1.14           C  
ATOM    847  OE1 GLU A  56      11.646   0.880  -6.293  1.00  2.37           O  
ATOM    848  OE2 GLU A  56      13.581   1.099  -5.297  1.00  1.23           O  
ATOM    849  OXT GLU A  56      11.951  -1.537  -6.718  1.00  1.22           O  
ATOM    850  H   GLU A  56       9.693  -2.607  -3.266  1.00  0.15           H  
ATOM    851  HA  GLU A  56      10.078  -0.581  -5.316  1.00  0.15           H  
ATOM    852  HB2 GLU A  56      11.098  -1.022  -2.774  1.00  0.19           H  
ATOM    853  HB3 GLU A  56      12.475  -1.341  -3.818  1.00  0.20           H  
ATOM    854  HG2 GLU A  56      10.749   1.161  -3.940  1.00  0.77           H  
ATOM    855  HG3 GLU A  56      12.334   1.064  -3.178  1.00  0.66           H  
TER     856      GLU A  56                                                      
ENDMDL                                                                          
