# Supplementary material for: Comparative Performance of High-Throughput Methods for Protein pKa Predictions
Source: J Chem Inf Model. 2023 Aug 8;63(16):5169–81. doi: 10.1021/acs.jcim.3c00165 (PMC10466379; doi:10.1021/acs.jcim.3c00165)
Supplement: Supplementary file 3 — ci3c00165_si_003.zip [file ci3c00165_si_003.zip › curated_pdbs/1pga_curated_70.pdb]

MODEL       35                                                                  
ATOM      1  N   MET A   1     -14.375   1.114   4.118  1.00  0.66           N  
ATOM      2  CA  MET A   1     -13.514  -0.007   3.640  1.00  0.20           C  
ATOM      3  C   MET A   1     -12.048   0.303   3.957  1.00  0.18           C  
ATOM      4  O   MET A   1     -11.592   1.413   3.766  1.00  0.26           O  
ATOM      5  CB  MET A   1     -13.673  -0.207   2.132  1.00  0.84           C  
ATOM      6  CG  MET A   1     -13.930   1.146   1.466  1.00  1.83           C  
ATOM      7  SD  MET A   1     -15.630   1.767   1.476  1.00  1.85           S  
ATOM      8  CE  MET A   1     -16.134   1.063  -0.113  1.00  2.56           C  
ATOM      9  H1  MET A   1     -14.057   1.415   5.062  1.00  1.15           H  
ATOM     10  H2  MET A   1     -14.302   1.914   3.458  1.00  1.51           H  
ATOM     11  H3  MET A   1     -15.363   0.795   4.170  1.00  1.18           H  
ATOM     12  HA  MET A   1     -13.800  -0.912   4.149  1.00  0.60           H  
ATOM     13  HB2 MET A   1     -12.771  -0.643   1.727  1.00  1.83           H  
ATOM     14  HB3 MET A   1     -14.503  -0.869   1.939  1.00  1.53           H  
ATOM     15  HG2 MET A   1     -13.309   1.884   1.951  1.00  2.56           H  
ATOM     16  HG3 MET A   1     -13.614   1.080   0.435  1.00  2.92           H  
ATOM     17  HE1 MET A   1     -16.026  -0.011  -0.082  1.00  2.32           H  
ATOM     18  HE2 MET A   1     -17.166   1.315  -0.308  1.00  2.83           H  
ATOM     19  HE3 MET A   1     -15.511   1.465  -0.899  1.00  3.50           H  
ATOM     20  N   THR A   2     -11.345  -0.692   4.435  1.00  0.18           N  
ATOM     21  CA  THR A   2      -9.904  -0.489   4.776  1.00  0.15           C  
ATOM     22  C   THR A   2      -9.065  -1.629   4.192  1.00  0.10           C  
ATOM     23  O   THR A   2      -9.327  -2.787   4.452  1.00  0.08           O  
ATOM     24  CB  THR A   2      -9.751  -0.477   6.299  1.00  0.16           C  
ATOM     25  OG1 THR A   2     -10.838   0.314   6.767  1.00  0.29           O  
ATOM     26  CG2 THR A   2      -8.492   0.269   6.732  1.00  0.26           C  
ATOM     27  H   THR A   2     -11.764  -1.567   4.572  1.00  0.26           H  
ATOM     28  HA  THR A   2      -9.561   0.448   4.374  1.00  0.18           H  
ATOM     29  HB  THR A   2      -9.780  -1.468   6.716  1.00  0.09           H  
ATOM     30  HG1 THR A   2     -10.477   1.044   7.276  1.00  0.83           H  
ATOM     31 HG21 THR A   2      -7.674   0.015   6.076  1.00  1.01           H  
ATOM     32 HG22 THR A   2      -8.667   1.333   6.690  1.00  1.42           H  
ATOM     33 HG23 THR A   2      -8.234  -0.009   7.744  1.00  1.06           H  
ATOM     34  N   TYR A   3      -8.070  -1.278   3.417  1.00  0.08           N  
ATOM     35  CA  TYR A   3      -7.205  -2.337   2.809  1.00  0.03           C  
ATOM     36  C   TYR A   3      -5.901  -2.468   3.602  1.00  0.03           C  
ATOM     37  O   TYR A   3      -5.530  -1.579   4.341  1.00  0.09           O  
ATOM     38  CB  TYR A   3      -6.890  -1.970   1.360  1.00  0.04           C  
ATOM     39  CG  TYR A   3      -8.145  -1.403   0.693  1.00  0.08           C  
ATOM     40  CD1 TYR A   3      -8.555  -0.112   0.950  1.00  0.10           C  
ATOM     41  CD2 TYR A   3      -8.886  -2.179  -0.174  1.00  0.11           C  
ATOM     42  CE1 TYR A   3      -9.688   0.397   0.348  1.00  0.13           C  
ATOM     43  CE2 TYR A   3     -10.019  -1.671  -0.776  1.00  0.15           C  
ATOM     44  CZ  TYR A   3     -10.429  -0.379  -0.520  1.00  0.15           C  
ATOM     45  OH  TYR A   3     -11.560   0.130  -1.125  1.00  0.19           O  
ATOM     46  H   TYR A   3      -7.889  -0.327   3.244  1.00  0.09           H  
ATOM     47  HA  TYR A   3      -7.727  -3.278   2.828  1.00  0.03           H  
ATOM     48  HB2 TYR A   3      -6.108  -1.232   1.330  1.00  0.03           H  
ATOM     49  HB3 TYR A   3      -6.568  -2.852   0.822  1.00  0.04           H  
ATOM     50  HD1 TYR A   3      -7.985   0.507   1.628  1.00  0.10           H  
ATOM     51  HD2 TYR A   3      -8.578  -3.192  -0.382  1.00  0.12           H  
ATOM     52  HE1 TYR A   3      -9.997   1.411   0.557  1.00  0.15           H  
ATOM     53  HE2 TYR A   3     -10.589  -2.289  -1.454  1.00  0.18           H  
ATOM     54  HH  TYR A   3     -12.079   0.580  -0.453  1.00  0.80           H  
ATOM     55  N   LYS A   4      -5.238  -3.579   3.423  1.00  0.06           N  
ATOM     56  CA  LYS A   4      -3.956  -3.811   4.161  1.00  0.08           C  
ATOM     57  C   LYS A   4      -2.768  -3.733   3.196  1.00  0.08           C  
ATOM     58  O   LYS A   4      -2.701  -4.464   2.239  1.00  0.08           O  
ATOM     59  CB  LYS A   4      -4.006  -5.206   4.780  1.00  0.11           C  
ATOM     60  CG  LYS A   4      -3.192  -5.226   6.077  1.00  0.25           C  
ATOM     61  CD  LYS A   4      -2.652  -6.639   6.304  1.00  0.09           C  
ATOM     62  CE  LYS A   4      -1.880  -6.678   7.625  1.00  1.21           C  
ATOM     63  NZ  LYS A   4      -2.817  -6.613   8.782  1.00  1.87           N  
ATOM     64  H   LYS A   4      -5.580  -4.260   2.809  1.00  0.10           H  
ATOM     65  HA  LYS A   4      -3.844  -3.072   4.936  1.00  0.09           H  
ATOM     66  HB2 LYS A   4      -5.030  -5.472   4.986  1.00  0.05           H  
ATOM     67  HB3 LYS A   4      -3.591  -5.922   4.085  1.00  0.16           H  
ATOM     68  HG2 LYS A   4      -2.370  -4.531   6.004  1.00  0.45           H  
ATOM     69  HG3 LYS A   4      -3.824  -4.943   6.905  1.00  0.43           H  
ATOM     70  HD2 LYS A   4      -3.473  -7.339   6.343  1.00  0.77           H  
ATOM     71  HD3 LYS A   4      -1.994  -6.910   5.492  1.00  0.78           H  
ATOM     72  HE2 LYS A   4      -1.312  -7.595   7.684  1.00  1.47           H  
ATOM     73  HE3 LYS A   4      -1.202  -5.840   7.673  1.00  2.11           H  
ATOM     74  HZ1 LYS A   4      -3.699  -6.146   8.490  1.00  2.26           H  
ATOM     75  HZ2 LYS A   4      -3.029  -7.576   9.113  1.00  1.79           H  
ATOM     76  HZ3 LYS A   4      -2.378  -6.071   9.554  1.00  2.82           H  
ATOM     77  N   LEU A   5      -1.847  -2.862   3.480  1.00  0.09           N  
ATOM     78  CA  LEU A   5      -0.668  -2.727   2.572  1.00  0.10           C  
ATOM     79  C   LEU A   5       0.444  -3.705   2.986  1.00  0.09           C  
ATOM     80  O   LEU A   5       0.564  -4.066   4.140  1.00  0.08           O  
ATOM     81  CB  LEU A   5      -0.149  -1.270   2.661  1.00  0.11           C  
ATOM     82  CG  LEU A   5       1.235  -1.102   1.972  1.00  0.10           C  
ATOM     83  CD1 LEU A   5       1.087  -1.253   0.456  1.00  0.11           C  
ATOM     84  CD2 LEU A   5       1.766   0.301   2.271  1.00  0.12           C  
ATOM     85  H   LEU A   5      -1.926  -2.302   4.277  1.00  0.11           H  
ATOM     86  HA  LEU A   5      -0.983  -2.938   1.561  1.00  0.09           H  
ATOM     87  HB2 LEU A   5      -0.860  -0.616   2.186  1.00  0.12           H  
ATOM     88  HB3 LEU A   5      -0.062  -0.992   3.701  1.00  0.11           H  
ATOM     89  HG  LEU A   5       1.938  -1.825   2.345  1.00  0.08           H  
ATOM     90 HD11 LEU A   5       0.357  -0.547   0.091  1.00  0.93           H  
ATOM     91 HD12 LEU A   5       2.036  -1.058  -0.021  1.00  0.82           H  
ATOM     92 HD13 LEU A   5       0.770  -2.253   0.214  1.00  0.86           H  
ATOM     93 HD21 LEU A   5       1.699   0.500   3.331  1.00  1.17           H  
ATOM     94 HD22 LEU A   5       2.798   0.374   1.960  1.00  1.01           H  
ATOM     95 HD23 LEU A   5       1.183   1.031   1.736  1.00  0.98           H  
ATOM     96  N   ILE A   6       1.233  -4.099   2.017  1.00  0.08           N  
ATOM     97  CA  ILE A   6       2.371  -5.013   2.296  1.00  0.07           C  
ATOM     98  C   ILE A   6       3.633  -4.439   1.645  1.00  0.07           C  
ATOM     99  O   ILE A   6       3.808  -4.518   0.445  1.00  0.08           O  
ATOM    100  CB  ILE A   6       2.075  -6.405   1.724  1.00  0.07           C  
ATOM    101  CG1 ILE A   6       0.719  -6.885   2.258  1.00  0.24           C  
ATOM    102  CG2 ILE A   6       3.171  -7.386   2.171  1.00  0.33           C  
ATOM    103  CD1 ILE A   6       0.560  -8.381   1.966  1.00  0.13           C  
ATOM    104  H   ILE A   6       1.078  -3.793   1.111  1.00  0.09           H  
ATOM    105  HA  ILE A   6       2.515  -5.080   3.350  1.00  0.07           H  
ATOM    106  HB  ILE A   6       2.048  -6.360   0.648  1.00  0.19           H  
ATOM    107 HG12 ILE A   6       0.670  -6.718   3.324  1.00  0.58           H  
ATOM    108 HG13 ILE A   6      -0.075  -6.335   1.777  1.00  0.52           H  
ATOM    109 HG21 ILE A   6       4.142  -6.931   2.055  1.00  0.77           H  
ATOM    110 HG22 ILE A   6       3.024  -7.649   3.208  1.00  1.30           H  
ATOM    111 HG23 ILE A   6       3.128  -8.280   1.568  1.00  0.81           H  
ATOM    112 HD11 ILE A   6       0.885  -8.592   0.958  1.00  0.98           H  
ATOM    113 HD12 ILE A   6       1.155  -8.956   2.660  1.00  1.31           H  
ATOM    114 HD13 ILE A   6      -0.473  -8.663   2.071  1.00  1.05           H  
ATOM    115  N   LEU A   7       4.483  -3.872   2.451  1.00  0.06           N  
ATOM    116  CA  LEU A   7       5.730  -3.269   1.897  1.00  0.06           C  
ATOM    117  C   LEU A   7       6.780  -4.344   1.621  1.00  0.04           C  
ATOM    118  O   LEU A   7       7.263  -4.990   2.528  1.00  0.05           O  
ATOM    119  CB  LEU A   7       6.281  -2.260   2.904  1.00  0.06           C  
ATOM    120  CG  LEU A   7       5.426  -0.992   2.864  1.00  0.08           C  
ATOM    121  CD1 LEU A   7       5.203  -0.489   4.292  1.00  0.07           C  
ATOM    122  CD2 LEU A   7       6.158   0.085   2.062  1.00  0.14           C  
ATOM    123  H   LEU A   7       4.306  -3.845   3.413  1.00  0.06           H  
ATOM    124  HA  LEU A   7       5.501  -2.761   0.984  1.00  0.07           H  
ATOM    125  HB2 LEU A   7       6.252  -2.684   3.896  1.00  0.08           H  
ATOM    126  HB3 LEU A   7       7.303  -2.018   2.653  1.00  0.09           H  
ATOM    127  HG  LEU A   7       4.474  -1.207   2.402  1.00  0.11           H  
ATOM    128 HD11 LEU A   7       6.154  -0.285   4.760  1.00  1.01           H  
ATOM    129 HD12 LEU A   7       4.614   0.417   4.272  1.00  1.09           H  
ATOM    130 HD13 LEU A   7       4.678  -1.239   4.865  1.00  0.97           H  
ATOM    131 HD21 LEU A   7       6.391  -0.289   1.076  1.00  0.89           H  
ATOM    132 HD22 LEU A   7       5.532   0.961   1.971  1.00  0.86           H  
ATOM    133 HD23 LEU A   7       7.074   0.356   2.566  1.00  1.07           H  
ATOM    134  N   ASN A   8       7.103  -4.513   0.360  1.00  0.05           N  
ATOM    135  CA  ASN A   8       8.127  -5.524  -0.013  1.00  0.06           C  
ATOM    136  C   ASN A   8       9.426  -4.805  -0.414  1.00  0.09           C  
ATOM    137  O   ASN A   8      10.109  -5.190  -1.342  1.00  0.13           O  
ATOM    138  CB  ASN A   8       7.579  -6.350  -1.183  1.00  0.09           C  
ATOM    139  CG  ASN A   8       7.215  -7.743  -0.697  1.00  0.11           C  
ATOM    140  OD1 ASN A   8       7.966  -8.388   0.008  1.00  0.13           O  
ATOM    141  ND2 ASN A   8       6.068  -8.243  -1.051  1.00  0.11           N  
ATOM    142  H   ASN A   8       6.664  -3.980  -0.341  1.00  0.07           H  
ATOM    143  HA  ASN A   8       8.321  -6.169   0.825  1.00  0.04           H  
ATOM    144  HB2 ASN A   8       6.693  -5.880  -1.574  1.00  0.10           H  
ATOM    145  HB3 ASN A   8       8.311  -6.426  -1.961  1.00  0.11           H  
ATOM    146 HD21 ASN A   8       5.461  -7.723  -1.620  1.00  0.09           H  
ATOM    147 HD22 ASN A   8       5.811  -9.131  -0.752  1.00  0.12           H  
ATOM    148  N   GLY A   9       9.742  -3.776   0.318  1.00  0.09           N  
ATOM    149  CA  GLY A   9      10.971  -3.004  -0.001  1.00  0.13           C  
ATOM    150  C   GLY A   9      12.198  -3.910   0.037  1.00  0.10           C  
ATOM    151  O   GLY A   9      12.291  -4.804   0.855  1.00  0.10           O  
ATOM    152  H   GLY A   9       9.179  -3.521   1.077  1.00  0.06           H  
ATOM    153  HA2 GLY A   9      10.876  -2.582  -0.986  1.00  0.15           H  
ATOM    154  HA3 GLY A   9      11.091  -2.207   0.716  1.00  0.18           H  
ATOM    155  N   LYS A  10      13.117  -3.659  -0.851  1.00  0.10           N  
ATOM    156  CA  LYS A  10      14.349  -4.497  -0.886  1.00  0.08           C  
ATOM    157  C   LYS A  10      15.214  -4.188   0.333  1.00  0.33           C  
ATOM    158  O   LYS A  10      15.882  -5.055   0.862  1.00  0.48           O  
ATOM    159  CB  LYS A  10      15.131  -4.185  -2.162  1.00  0.24           C  
ATOM    160  CG  LYS A  10      14.729  -5.178  -3.255  1.00  1.23           C  
ATOM    161  CD  LYS A  10      15.526  -6.473  -3.078  1.00  2.02           C  
ATOM    162  CE  LYS A  10      16.771  -6.419  -3.964  1.00  1.51           C  
ATOM    163  NZ  LYS A  10      17.797  -7.384  -3.479  1.00  2.61           N  
ATOM    164  H   LYS A  10      13.003  -2.918  -1.481  1.00  0.13           H  
ATOM    165  HA  LYS A  10      14.075  -5.538  -0.879  1.00  0.14           H  
ATOM    166  HB2 LYS A  10      14.909  -3.179  -2.486  1.00  0.54           H  
ATOM    167  HB3 LYS A  10      16.191  -4.268  -1.967  1.00  0.59           H  
ATOM    168  HG2 LYS A  10      13.672  -5.388  -3.184  1.00  2.26           H  
ATOM    169  HG3 LYS A  10      14.939  -4.753  -4.225  1.00  1.68           H  
ATOM    170  HD2 LYS A  10      15.820  -6.580  -2.045  1.00  2.62           H  
ATOM    171  HD3 LYS A  10      14.914  -7.317  -3.361  1.00  3.23           H  
ATOM    172  HE2 LYS A  10      16.502  -6.670  -4.980  1.00  1.89           H  
ATOM    173  HE3 LYS A  10      17.186  -5.423  -3.945  1.00  0.71           H  
ATOM    174  HZ1 LYS A  10      17.669  -7.544  -2.461  1.00  3.13           H  
ATOM    175  HZ2 LYS A  10      17.693  -8.286  -3.988  1.00  3.29           H  
ATOM    176  HZ3 LYS A  10      18.747  -6.996  -3.654  1.00  2.78           H  
ATOM    177  N   THR A  11      15.179  -2.955   0.752  1.00  0.45           N  
ATOM    178  CA  THR A  11      15.983  -2.557   1.938  1.00  0.67           C  
ATOM    179  C   THR A  11      15.090  -2.511   3.181  1.00  0.43           C  
ATOM    180  O   THR A  11      15.559  -2.263   4.275  1.00  0.46           O  
ATOM    181  CB  THR A  11      16.581  -1.171   1.690  1.00  0.98           C  
ATOM    182  OG1 THR A  11      15.641  -0.517   0.843  1.00  0.99           O  
ATOM    183  CG2 THR A  11      17.870  -1.254   0.877  1.00  1.20           C  
ATOM    184  H   THR A  11      14.627  -2.291   0.288  1.00  0.45           H  
ATOM    185  HA  THR A  11      16.778  -3.266   2.091  1.00  0.87           H  
ATOM    186  HB  THR A  11      16.728  -0.627   2.603  1.00  1.12           H  
ATOM    187  HG1 THR A  11      15.928  -0.635  -0.065  1.00  1.48           H  
ATOM    188 HG21 THR A  11      17.811  -2.079   0.183  1.00  1.20           H  
ATOM    189 HG22 THR A  11      18.012  -0.335   0.326  1.00  2.35           H  
ATOM    190 HG23 THR A  11      18.710  -1.404   1.539  1.00  1.17           H  
ATOM    191  N   LEU A  12      13.818  -2.752   2.988  1.00  0.21           N  
ATOM    192  CA  LEU A  12      12.889  -2.718   4.158  1.00  0.14           C  
ATOM    193  C   LEU A  12      11.566  -3.420   3.816  1.00  0.17           C  
ATOM    194  O   LEU A  12      11.172  -3.492   2.670  1.00  0.40           O  
ATOM    195  CB  LEU A  12      12.611  -1.261   4.530  1.00  0.27           C  
ATOM    196  CG  LEU A  12      12.110  -1.193   5.975  1.00  0.56           C  
ATOM    197  CD1 LEU A  12      13.288  -0.888   6.902  1.00  0.54           C  
ATOM    198  CD2 LEU A  12      11.072  -0.073   6.098  1.00  0.78           C  
ATOM    199  H   LEU A  12      13.479  -2.951   2.084  1.00  0.19           H  
ATOM    200  HA  LEU A  12      13.350  -3.215   4.994  1.00  0.30           H  
ATOM    201  HB2 LEU A  12      13.519  -0.684   4.434  1.00  0.19           H  
ATOM    202  HB3 LEU A  12      11.863  -0.854   3.867  1.00  0.39           H  
ATOM    203  HG  LEU A  12      11.663  -2.136   6.252  1.00  0.74           H  
ATOM    204 HD11 LEU A  12      14.049  -1.646   6.786  1.00  1.40           H  
ATOM    205 HD12 LEU A  12      13.707   0.077   6.654  1.00  0.85           H  
ATOM    206 HD13 LEU A  12      12.951  -0.877   7.928  1.00  1.01           H  
ATOM    207 HD21 LEU A  12      11.506   0.863   5.779  1.00  0.75           H  
ATOM    208 HD22 LEU A  12      10.217  -0.299   5.477  1.00  1.05           H  
ATOM    209 HD23 LEU A  12      10.751   0.014   7.126  1.00  1.70           H  
ATOM    210  N   LYS A  13      10.911  -3.923   4.826  1.00  0.09           N  
ATOM    211  CA  LYS A  13       9.612  -4.618   4.590  1.00  0.08           C  
ATOM    212  C   LYS A  13       8.655  -4.338   5.757  1.00  0.03           C  
ATOM    213  O   LYS A  13       9.062  -4.322   6.902  1.00  0.07           O  
ATOM    214  CB  LYS A  13       9.858  -6.122   4.479  1.00  0.12           C  
ATOM    215  CG  LYS A  13      10.742  -6.397   3.259  1.00  0.21           C  
ATOM    216  CD  LYS A  13      10.695  -7.892   2.932  1.00  0.85           C  
ATOM    217  CE  LYS A  13      11.619  -8.176   1.746  1.00  1.46           C  
ATOM    218  NZ  LYS A  13      11.153  -9.377   0.997  1.00  2.27           N  
ATOM    219  H   LYS A  13      11.271  -3.846   5.735  1.00  0.26           H  
ATOM    220  HA  LYS A  13       9.175  -4.258   3.674  1.00  0.13           H  
ATOM    221  HB2 LYS A  13      10.351  -6.476   5.372  1.00  0.12           H  
ATOM    222  HB3 LYS A  13       8.916  -6.637   4.368  1.00  0.12           H  
ATOM    223  HG2 LYS A  13      10.381  -5.830   2.414  1.00  0.81           H  
ATOM    224  HG3 LYS A  13      11.759  -6.105   3.475  1.00  0.47           H  
ATOM    225  HD2 LYS A  13      11.020  -8.462   3.791  1.00  0.85           H  
ATOM    226  HD3 LYS A  13       9.684  -8.177   2.680  1.00  1.63           H  
ATOM    227  HE2 LYS A  13      11.626  -7.326   1.081  1.00  2.36           H  
ATOM    228  HE3 LYS A  13      12.623  -8.352   2.104  1.00  1.28           H  
ATOM    229  HZ1 LYS A  13      10.155  -9.561   1.223  1.00  2.80           H  
ATOM    230  HZ2 LYS A  13      11.251  -9.207  -0.025  1.00  3.05           H  
ATOM    231  HZ3 LYS A  13      11.728 -10.199   1.268  1.00  2.11           H  
ATOM    232  N   GLY A  14       7.405  -4.122   5.445  1.00  0.05           N  
ATOM    233  CA  GLY A  14       6.423  -3.837   6.533  1.00  0.08           C  
ATOM    234  C   GLY A  14       4.986  -4.003   6.028  1.00  0.06           C  
ATOM    235  O   GLY A  14       4.743  -4.666   5.040  1.00  0.06           O  
ATOM    236  H   GLY A  14       7.116  -4.148   4.510  1.00  0.09           H  
ATOM    237  HA2 GLY A  14       6.593  -4.520   7.352  1.00  0.11           H  
ATOM    238  HA3 GLY A  14       6.563  -2.824   6.880  1.00  0.17           H  
ATOM    239  N   GLU A  15       4.063  -3.394   6.726  1.00  0.08           N  
ATOM    240  CA  GLU A  15       2.633  -3.503   6.316  1.00  0.13           C  
ATOM    241  C   GLU A  15       1.760  -2.619   7.218  1.00  0.15           C  
ATOM    242  O   GLU A  15       1.955  -2.567   8.416  1.00  0.21           O  
ATOM    243  CB  GLU A  15       2.189  -4.959   6.444  1.00  0.14           C  
ATOM    244  CG  GLU A  15       2.664  -5.513   7.790  1.00  0.14           C  
ATOM    245  CD  GLU A  15       1.524  -6.298   8.444  1.00  0.97           C  
ATOM    246  OE1 GLU A  15       1.313  -7.415   8.000  1.00  1.15           O  
ATOM    247  OE2 GLU A  15       0.930  -5.736   9.349  1.00  2.20           O  
ATOM    248  H   GLU A  15       4.307  -2.861   7.509  1.00  0.08           H  
ATOM    249  HA  GLU A  15       2.528  -3.187   5.293  1.00  0.15           H  
ATOM    250  HB2 GLU A  15       1.112  -5.016   6.388  1.00  0.25           H  
ATOM    251  HB3 GLU A  15       2.617  -5.542   5.642  1.00  0.21           H  
ATOM    252  HG2 GLU A  15       3.508  -6.169   7.638  1.00  0.80           H  
ATOM    253  HG3 GLU A  15       2.955  -4.700   8.438  1.00  0.95           H  
ATOM    254  N   THR A  16       0.816  -1.946   6.623  1.00  0.11           N  
ATOM    255  CA  THR A  16      -0.080  -1.064   7.435  1.00  0.12           C  
ATOM    256  C   THR A  16      -1.442  -0.933   6.746  1.00  0.13           C  
ATOM    257  O   THR A  16      -1.546  -1.097   5.549  1.00  0.16           O  
ATOM    258  CB  THR A  16       0.567   0.318   7.585  1.00  0.12           C  
ATOM    259  OG1 THR A  16      -0.238   0.991   8.548  1.00  0.35           O  
ATOM    260  CG2 THR A  16       0.442   1.143   6.309  1.00  0.39           C  
ATOM    261  H   THR A  16       0.692  -2.020   5.652  1.00  0.08           H  
ATOM    262  HA  THR A  16      -0.217  -1.501   8.411  1.00  0.13           H  
ATOM    263  HB  THR A  16       1.589   0.252   7.909  1.00  0.26           H  
ATOM    264  HG1 THR A  16      -1.132   1.049   8.199  1.00  0.57           H  
ATOM    265 HG21 THR A  16       0.358   0.486   5.458  1.00  0.79           H  
ATOM    266 HG22 THR A  16      -0.436   1.768   6.364  1.00  1.42           H  
ATOM    267 HG23 THR A  16       1.316   1.766   6.191  1.00  0.90           H  
ATOM    268  N   THR A  17      -2.456  -0.636   7.520  1.00  0.11           N  
ATOM    269  CA  THR A  17      -3.828  -0.509   6.926  1.00  0.11           C  
ATOM    270  C   THR A  17      -4.265   0.960   6.877  1.00  0.13           C  
ATOM    271  O   THR A  17      -3.937   1.738   7.751  1.00  0.24           O  
ATOM    272  CB  THR A  17      -4.816  -1.298   7.791  1.00  0.16           C  
ATOM    273  OG1 THR A  17      -5.106  -0.436   8.887  1.00  0.21           O  
ATOM    274  CG2 THR A  17      -4.162  -2.529   8.412  1.00  0.20           C  
ATOM    275  H   THR A  17      -2.320  -0.500   8.480  1.00  0.10           H  
ATOM    276  HA  THR A  17      -3.831  -0.916   5.932  1.00  0.07           H  
ATOM    277  HB  THR A  17      -5.708  -1.559   7.250  1.00  0.14           H  
ATOM    278  HG1 THR A  17      -5.194  -0.978   9.675  1.00  0.57           H  
ATOM    279 HG21 THR A  17      -3.331  -2.849   7.803  1.00  0.96           H  
ATOM    280 HG22 THR A  17      -3.806  -2.292   9.404  1.00  1.21           H  
ATOM    281 HG23 THR A  17      -4.884  -3.331   8.476  1.00  0.96           H  
ATOM    282  N   THR A  18      -4.998   1.303   5.847  1.00  0.10           N  
ATOM    283  CA  THR A  18      -5.485   2.712   5.716  1.00  0.12           C  
ATOM    284  C   THR A  18      -6.959   2.721   5.287  1.00  0.13           C  
ATOM    285  O   THR A  18      -7.414   1.826   4.596  1.00  0.09           O  
ATOM    286  CB  THR A  18      -4.643   3.441   4.664  1.00  0.12           C  
ATOM    287  OG1 THR A  18      -4.829   4.825   4.950  1.00  0.15           O  
ATOM    288  CG2 THR A  18      -5.202   3.246   3.256  1.00  0.11           C  
ATOM    289  H   THR A  18      -5.220   0.640   5.160  1.00  0.14           H  
ATOM    290  HA  THR A  18      -5.387   3.214   6.662  1.00  0.15           H  
ATOM    291  HB  THR A  18      -3.604   3.168   4.714  1.00  0.11           H  
ATOM    292  HG1 THR A  18      -4.879   4.927   5.903  1.00  0.66           H  
ATOM    293 HG21 THR A  18      -5.587   2.244   3.150  1.00  1.11           H  
ATOM    294 HG22 THR A  18      -5.999   3.953   3.080  1.00  1.11           H  
ATOM    295 HG23 THR A  18      -4.420   3.406   2.528  1.00  1.09           H  
ATOM    296  N   GLU A  19      -7.671   3.735   5.703  1.00  0.18           N  
ATOM    297  CA  GLU A  19      -9.115   3.820   5.335  1.00  0.19           C  
ATOM    298  C   GLU A  19      -9.306   4.756   4.135  1.00  0.21           C  
ATOM    299  O   GLU A  19      -8.840   5.878   4.140  1.00  0.17           O  
ATOM    300  CB  GLU A  19      -9.902   4.359   6.528  1.00  0.19           C  
ATOM    301  CG  GLU A  19     -11.400   4.212   6.252  1.00  1.18           C  
ATOM    302  CD  GLU A  19     -12.189   4.720   7.460  1.00  1.18           C  
ATOM    303  OE1 GLU A  19     -12.243   5.931   7.603  1.00  1.41           O  
ATOM    304  OE2 GLU A  19     -12.693   3.868   8.174  1.00  1.84           O  
ATOM    305  H   GLU A  19      -7.259   4.433   6.253  1.00  0.22           H  
ATOM    306  HA  GLU A  19      -9.480   2.840   5.083  1.00  0.28           H  
ATOM    307  HB2 GLU A  19      -9.641   3.802   7.416  1.00  0.84           H  
ATOM    308  HB3 GLU A  19      -9.661   5.400   6.682  1.00  0.53           H  
ATOM    309  HG2 GLU A  19     -11.669   4.792   5.381  1.00  1.80           H  
ATOM    310  HG3 GLU A  19     -11.641   3.175   6.078  1.00  1.68           H  
ATOM    311  N   ALA A  20      -9.987   4.269   3.131  1.00  0.32           N  
ATOM    312  CA  ALA A  20     -10.226   5.113   1.921  1.00  0.41           C  
ATOM    313  C   ALA A  20     -11.654   4.898   1.404  1.00  0.46           C  
ATOM    314  O   ALA A  20     -12.364   4.038   1.886  1.00  0.75           O  
ATOM    315  CB  ALA A  20      -9.226   4.722   0.833  1.00  0.52           C  
ATOM    316  H   ALA A  20     -10.338   3.355   3.171  1.00  0.35           H  
ATOM    317  HA  ALA A  20     -10.091   6.150   2.173  1.00  0.40           H  
ATOM    318  HB1 ALA A  20      -9.190   3.647   0.741  1.00  0.68           H  
ATOM    319  HB2 ALA A  20      -9.529   5.149  -0.111  1.00  1.57           H  
ATOM    320  HB3 ALA A  20      -8.244   5.090   1.092  1.00  1.28           H  
ATOM    321  N   VAL A  21     -12.042   5.684   0.433  1.00  0.44           N  
ATOM    322  CA  VAL A  21     -13.421   5.535  -0.127  1.00  0.47           C  
ATOM    323  C   VAL A  21     -13.383   4.703  -1.415  1.00  0.32           C  
ATOM    324  O   VAL A  21     -14.335   4.024  -1.746  1.00  0.21           O  
ATOM    325  CB  VAL A  21     -13.994   6.921  -0.427  1.00  0.64           C  
ATOM    326  CG1 VAL A  21     -12.932   7.765  -1.129  1.00  0.57           C  
ATOM    327  CG2 VAL A  21     -15.210   6.778  -1.345  1.00  1.07           C  
ATOM    328  H   VAL A  21     -11.435   6.365   0.076  1.00  0.60           H  
ATOM    329  HA  VAL A  21     -14.049   5.043   0.596  1.00  0.52           H  
ATOM    330  HB  VAL A  21     -14.289   7.401   0.495  1.00  0.67           H  
ATOM    331 HG11 VAL A  21     -12.499   7.202  -1.941  1.00  1.16           H  
ATOM    332 HG12 VAL A  21     -13.382   8.665  -1.522  1.00  1.04           H  
ATOM    333 HG13 VAL A  21     -12.157   8.032  -0.428  1.00  1.18           H  
ATOM    334 HG21 VAL A  21     -15.784   5.909  -1.059  1.00  0.62           H  
ATOM    335 HG22 VAL A  21     -15.833   7.657  -1.266  1.00  1.61           H  
ATOM    336 HG23 VAL A  21     -14.883   6.665  -2.369  1.00  2.12           H  
ATOM    337  N   ASP A  22     -12.281   4.771  -2.114  1.00  0.33           N  
ATOM    338  CA  ASP A  22     -12.167   3.983  -3.380  1.00  0.26           C  
ATOM    339  C   ASP A  22     -10.727   3.481  -3.567  1.00  0.23           C  
ATOM    340  O   ASP A  22      -9.832   3.856  -2.834  1.00  0.24           O  
ATOM    341  CB  ASP A  22     -12.561   4.869  -4.561  1.00  0.44           C  
ATOM    342  CG  ASP A  22     -11.599   6.052  -4.651  1.00  0.55           C  
ATOM    343  OD1 ASP A  22     -10.421   5.780  -4.811  1.00  0.97           O  
ATOM    344  OD2 ASP A  22     -12.095   7.162  -4.554  1.00  0.76           O  
ATOM    345  H   ASP A  22     -11.536   5.333  -1.813  1.00  0.43           H  
ATOM    346  HA  ASP A  22     -12.832   3.138  -3.333  1.00  0.17           H  
ATOM    347  HB2 ASP A  22     -12.512   4.299  -5.478  1.00  0.51           H  
ATOM    348  HB3 ASP A  22     -13.566   5.237  -4.422  1.00  0.47           H  
ATOM    349  N   ALA A  23     -10.536   2.642  -4.549  1.00  0.23           N  
ATOM    350  CA  ALA A  23      -9.166   2.096  -4.796  1.00  0.21           C  
ATOM    351  C   ALA A  23      -8.219   3.202  -5.277  1.00  0.20           C  
ATOM    352  O   ALA A  23      -7.014   3.066  -5.198  1.00  0.39           O  
ATOM    353  CB  ALA A  23      -9.253   1.002  -5.860  1.00  0.22           C  
ATOM    354  H   ALA A  23     -11.285   2.372  -5.120  1.00  0.28           H  
ATOM    355  HA  ALA A  23      -8.782   1.673  -3.884  1.00  0.19           H  
ATOM    356  HB1 ALA A  23     -10.059   1.222  -6.544  1.00  0.93           H  
ATOM    357  HB2 ALA A  23      -8.324   0.954  -6.409  1.00  1.06           H  
ATOM    358  HB3 ALA A  23      -9.436   0.048  -5.388  1.00  1.05           H  
ATOM    359  N   ALA A  24      -8.782   4.272  -5.763  1.00  0.08           N  
ATOM    360  CA  ALA A  24      -7.923   5.390  -6.255  1.00  0.10           C  
ATOM    361  C   ALA A  24      -7.205   6.068  -5.086  1.00  0.15           C  
ATOM    362  O   ALA A  24      -5.994   6.016  -4.986  1.00  0.28           O  
ATOM    363  CB  ALA A  24      -8.798   6.411  -6.980  1.00  0.14           C  
ATOM    364  H   ALA A  24      -9.758   4.343  -5.804  1.00  0.19           H  
ATOM    365  HA  ALA A  24      -7.190   4.999  -6.942  1.00  0.06           H  
ATOM    366  HB1 ALA A  24      -9.663   5.919  -7.398  1.00  0.90           H  
ATOM    367  HB2 ALA A  24      -9.123   7.172  -6.286  1.00  1.07           H  
ATOM    368  HB3 ALA A  24      -8.234   6.875  -7.777  1.00  0.86           H  
ATOM    369  N   THR A  25      -7.960   6.693  -4.226  1.00  0.11           N  
ATOM    370  CA  THR A  25      -7.323   7.378  -3.066  1.00  0.15           C  
ATOM    371  C   THR A  25      -6.498   6.380  -2.252  1.00  0.12           C  
ATOM    372  O   THR A  25      -5.644   6.767  -1.483  1.00  0.19           O  
ATOM    373  CB  THR A  25      -8.404   8.001  -2.181  1.00  0.20           C  
ATOM    374  OG1 THR A  25      -7.858   7.972  -0.866  1.00  0.94           O  
ATOM    375  CG2 THR A  25      -9.650   7.130  -2.119  1.00  0.88           C  
ATOM    376  H   THR A  25      -8.933   6.711  -4.340  1.00  0.17           H  
ATOM    377  HA  THR A  25      -6.674   8.156  -3.431  1.00  0.22           H  
ATOM    378  HB  THR A  25      -8.642   9.006  -2.482  1.00  0.92           H  
ATOM    379  HG1 THR A  25      -8.312   8.635  -0.342  1.00  0.99           H  
ATOM    380 HG21 THR A  25      -9.388   6.105  -2.327  1.00  1.33           H  
ATOM    381 HG22 THR A  25     -10.090   7.192  -1.136  1.00  0.78           H  
ATOM    382 HG23 THR A  25     -10.365   7.469  -2.852  1.00  2.07           H  
ATOM    383  N   ALA A  26      -6.772   5.111  -2.427  1.00  0.11           N  
ATOM    384  CA  ALA A  26      -5.985   4.095  -1.672  1.00  0.13           C  
ATOM    385  C   ALA A  26      -4.549   4.074  -2.199  1.00  0.10           C  
ATOM    386  O   ALA A  26      -3.609   3.914  -1.444  1.00  0.14           O  
ATOM    387  CB  ALA A  26      -6.618   2.716  -1.851  1.00  0.20           C  
ATOM    388  H   ALA A  26      -7.487   4.833  -3.042  1.00  0.15           H  
ATOM    389  HA  ALA A  26      -5.977   4.354  -0.626  1.00  0.18           H  
ATOM    390  HB1 ALA A  26      -7.686   2.781  -1.705  1.00  0.98           H  
ATOM    391  HB2 ALA A  26      -6.417   2.349  -2.846  1.00  1.25           H  
ATOM    392  HB3 ALA A  26      -6.201   2.028  -1.128  1.00  0.96           H  
ATOM    393  N   GLU A  27      -4.411   4.233  -3.488  1.00  0.14           N  
ATOM    394  CA  GLU A  27      -3.044   4.239  -4.083  1.00  0.21           C  
ATOM    395  C   GLU A  27      -2.265   5.458  -3.580  1.00  0.22           C  
ATOM    396  O   GLU A  27      -1.116   5.353  -3.206  1.00  0.29           O  
ATOM    397  CB  GLU A  27      -3.161   4.310  -5.608  1.00  0.29           C  
ATOM    398  CG  GLU A  27      -3.226   2.894  -6.186  1.00  0.64           C  
ATOM    399  CD  GLU A  27      -3.275   2.974  -7.713  1.00  0.70           C  
ATOM    400  OE1 GLU A  27      -3.240   4.093  -8.197  1.00  1.65           O  
ATOM    401  OE2 GLU A  27      -3.343   1.912  -8.310  1.00  1.21           O  
ATOM    402  H   GLU A  27      -5.200   4.346  -4.062  1.00  0.16           H  
ATOM    403  HA  GLU A  27      -2.526   3.339  -3.802  1.00  0.25           H  
ATOM    404  HB2 GLU A  27      -4.057   4.852  -5.876  1.00  0.21           H  
ATOM    405  HB3 GLU A  27      -2.304   4.826  -6.011  1.00  0.38           H  
ATOM    406  HG2 GLU A  27      -2.354   2.331  -5.888  1.00  0.81           H  
ATOM    407  HG3 GLU A  27      -4.112   2.395  -5.829  1.00  0.75           H  
ATOM    408  N   LYS A  28      -2.916   6.588  -3.582  1.00  0.15           N  
ATOM    409  CA  LYS A  28      -2.238   7.835  -3.116  1.00  0.21           C  
ATOM    410  C   LYS A  28      -2.052   7.809  -1.593  1.00  0.21           C  
ATOM    411  O   LYS A  28      -1.006   8.168  -1.089  1.00  0.24           O  
ATOM    412  CB  LYS A  28      -3.102   9.035  -3.505  1.00  0.27           C  
ATOM    413  CG  LYS A  28      -2.323  10.333  -3.263  1.00  1.78           C  
ATOM    414  CD  LYS A  28      -3.297  11.513  -3.299  1.00  1.92           C  
ATOM    415  CE  LYS A  28      -3.725  11.858  -1.869  1.00  3.07           C  
ATOM    416  NZ  LYS A  28      -4.006  10.618  -1.092  1.00  3.75           N  
ATOM    417  H   LYS A  28      -3.847   6.620  -3.887  1.00  0.09           H  
ATOM    418  HA  LYS A  28      -1.279   7.919  -3.592  1.00  0.26           H  
ATOM    419  HB2 LYS A  28      -3.368   8.965  -4.550  1.00  1.05           H  
ATOM    420  HB3 LYS A  28      -4.004   9.039  -2.912  1.00  1.54           H  
ATOM    421  HG2 LYS A  28      -1.837  10.295  -2.300  1.00  2.74           H  
ATOM    422  HG3 LYS A  28      -1.575  10.457  -4.031  1.00  2.45           H  
ATOM    423  HD2 LYS A  28      -2.815  12.368  -3.749  1.00  2.39           H  
ATOM    424  HD3 LYS A  28      -4.166  11.249  -3.883  1.00  1.11           H  
ATOM    425  HE2 LYS A  28      -2.937  12.410  -1.379  1.00  4.26           H  
ATOM    426  HE3 LYS A  28      -4.617  12.467  -1.895  1.00  2.94           H  
ATOM    427  HZ1 LYS A  28      -3.366   9.860  -1.405  1.00  3.95           H  
ATOM    428  HZ2 LYS A  28      -3.855  10.802  -0.079  1.00  4.77           H  
ATOM    429  HZ3 LYS A  28      -4.992  10.327  -1.248  1.00  3.64           H  
ATOM    430  N   VAL A  29      -3.069   7.388  -0.897  1.00  0.19           N  
ATOM    431  CA  VAL A  29      -2.969   7.343   0.592  1.00  0.21           C  
ATOM    432  C   VAL A  29      -1.766   6.494   1.017  1.00  0.19           C  
ATOM    433  O   VAL A  29      -0.893   6.959   1.725  1.00  0.26           O  
ATOM    434  CB  VAL A  29      -4.250   6.738   1.163  1.00  0.20           C  
ATOM    435  CG1 VAL A  29      -4.059   6.470   2.658  1.00  0.22           C  
ATOM    436  CG2 VAL A  29      -5.404   7.726   0.973  1.00  0.23           C  
ATOM    437  H   VAL A  29      -3.888   7.096  -1.344  1.00  0.17           H  
ATOM    438  HA  VAL A  29      -2.850   8.343   0.970  1.00  0.26           H  
ATOM    439  HB  VAL A  29      -4.476   5.812   0.653  1.00  0.17           H  
ATOM    440 HG11 VAL A  29      -3.551   7.306   3.116  1.00  0.83           H  
ATOM    441 HG12 VAL A  29      -5.021   6.337   3.131  1.00  1.14           H  
ATOM    442 HG13 VAL A  29      -3.468   5.576   2.795  1.00  0.94           H  
ATOM    443 HG21 VAL A  29      -5.175   8.403   0.163  1.00  0.85           H  
ATOM    444 HG22 VAL A  29      -6.311   7.187   0.740  1.00  1.27           H  
ATOM    445 HG23 VAL A  29      -5.551   8.293   1.880  1.00  1.13           H  
ATOM    446  N   PHE A  30      -1.745   5.269   0.573  1.00  0.11           N  
ATOM    447  CA  PHE A  30      -0.609   4.381   0.947  1.00  0.11           C  
ATOM    448  C   PHE A  30       0.702   4.922   0.365  1.00  0.12           C  
ATOM    449  O   PHE A  30       1.725   4.908   1.020  1.00  0.14           O  
ATOM    450  CB  PHE A  30      -0.863   2.971   0.404  1.00  0.09           C  
ATOM    451  CG  PHE A  30      -1.729   2.172   1.388  1.00  0.07           C  
ATOM    452  CD1 PHE A  30      -1.295   1.927   2.683  1.00  0.11           C  
ATOM    453  CD2 PHE A  30      -2.961   1.678   0.993  1.00  0.03           C  
ATOM    454  CE1 PHE A  30      -2.082   1.205   3.560  1.00  0.11           C  
ATOM    455  CE2 PHE A  30      -3.739   0.957   1.873  1.00  0.03           C  
ATOM    456  CZ  PHE A  30      -3.301   0.720   3.153  1.00  0.07           C  
ATOM    457  H   PHE A  30      -2.466   4.937  -0.002  1.00  0.07           H  
ATOM    458  HA  PHE A  30      -0.530   4.344   2.018  1.00  0.10           H  
ATOM    459  HB2 PHE A  30      -1.372   3.036  -0.547  1.00  0.08           H  
ATOM    460  HB3 PHE A  30       0.076   2.461   0.267  1.00  0.12           H  
ATOM    461  HD1 PHE A  30      -0.330   2.285   3.004  1.00  0.14           H  
ATOM    462  HD2 PHE A  30      -3.317   1.860  -0.011  1.00  0.03           H  
ATOM    463  HE1 PHE A  30      -1.744   1.029   4.568  1.00  0.14           H  
ATOM    464  HE2 PHE A  30      -4.697   0.583   1.558  1.00  0.03           H  
ATOM    465  HZ  PHE A  30      -3.909   0.140   3.836  1.00  0.09           H  
ATOM    466  N   LYS A  31       0.648   5.387  -0.855  1.00  0.11           N  
ATOM    467  CA  LYS A  31       1.891   5.928  -1.478  1.00  0.13           C  
ATOM    468  C   LYS A  31       2.489   7.011  -0.581  1.00  0.16           C  
ATOM    469  O   LYS A  31       3.691   7.102  -0.432  1.00  0.20           O  
ATOM    470  CB  LYS A  31       1.554   6.509  -2.851  1.00  0.18           C  
ATOM    471  CG  LYS A  31       2.815   7.126  -3.466  1.00  0.32           C  
ATOM    472  CD  LYS A  31       2.527   7.519  -4.919  1.00  0.24           C  
ATOM    473  CE  LYS A  31       2.876   8.996  -5.116  1.00  1.31           C  
ATOM    474  NZ  LYS A  31       2.609   9.412  -6.521  1.00  1.57           N  
ATOM    475  H   LYS A  31      -0.198   5.386  -1.352  1.00  0.10           H  
ATOM    476  HA  LYS A  31       2.604   5.131  -1.593  1.00  0.10           H  
ATOM    477  HB2 LYS A  31       1.184   5.721  -3.496  1.00  0.14           H  
ATOM    478  HB3 LYS A  31       0.794   7.266  -2.747  1.00  0.20           H  
ATOM    479  HG2 LYS A  31       3.102   8.002  -2.906  1.00  0.59           H  
ATOM    480  HG3 LYS A  31       3.621   6.408  -3.438  1.00  0.40           H  
ATOM    481  HD2 LYS A  31       3.125   6.914  -5.583  1.00  0.76           H  
ATOM    482  HD3 LYS A  31       1.482   7.361  -5.138  1.00  1.00           H  
ATOM    483  HE2 LYS A  31       2.278   9.601  -4.450  1.00  2.28           H  
ATOM    484  HE3 LYS A  31       3.921   9.154  -4.893  1.00  1.70           H  
ATOM    485  HZ1 LYS A  31       2.584   8.572  -7.134  1.00  1.45           H  
ATOM    486  HZ2 LYS A  31       1.693   9.904  -6.570  1.00  2.37           H  
ATOM    487  HZ3 LYS A  31       3.363  10.052  -6.843  1.00  2.06           H  
ATOM    488  N   GLN A  32       1.638   7.811  -0.001  1.00  0.16           N  
ATOM    489  CA  GLN A  32       2.150   8.878   0.903  1.00  0.21           C  
ATOM    490  C   GLN A  32       2.892   8.234   2.075  1.00  0.20           C  
ATOM    491  O   GLN A  32       3.859   8.772   2.575  1.00  0.23           O  
ATOM    492  CB  GLN A  32       0.975   9.701   1.431  1.00  0.25           C  
ATOM    493  CG  GLN A  32       1.484  10.665   2.503  1.00  0.58           C  
ATOM    494  CD  GLN A  32       0.754  12.002   2.370  1.00  0.48           C  
ATOM    495  OE1 GLN A  32      -0.456  12.073   2.452  1.00  1.04           O  
ATOM    496  NE2 GLN A  32       1.450  13.087   2.162  1.00  1.54           N  
ATOM    497  H   GLN A  32       0.675   7.713  -0.157  1.00  0.15           H  
ATOM    498  HA  GLN A  32       2.822   9.519   0.359  1.00  0.23           H  
ATOM    499  HB2 GLN A  32       0.529  10.259   0.621  1.00  0.37           H  
ATOM    500  HB3 GLN A  32       0.233   9.042   1.858  1.00  0.12           H  
ATOM    501  HG2 GLN A  32       1.299  10.254   3.484  1.00  1.26           H  
ATOM    502  HG3 GLN A  32       2.545  10.825   2.377  1.00  1.20           H  
ATOM    503 HE21 GLN A  32       2.427  13.037   2.095  1.00  2.05           H  
ATOM    504 HE22 GLN A  32       0.996  13.951   2.074  1.00  2.05           H  
ATOM    505  N   TYR A  33       2.417   7.088   2.485  1.00  0.19           N  
ATOM    506  CA  TYR A  33       3.080   6.378   3.617  1.00  0.20           C  
ATOM    507  C   TYR A  33       4.395   5.748   3.147  1.00  0.25           C  
ATOM    508  O   TYR A  33       5.451   6.060   3.654  1.00  0.28           O  
ATOM    509  CB  TYR A  33       2.148   5.283   4.135  1.00  0.20           C  
ATOM    510  CG  TYR A  33       2.836   4.539   5.280  1.00  0.23           C  
ATOM    511  CD1 TYR A  33       3.760   3.550   5.014  1.00  0.27           C  
ATOM    512  CD2 TYR A  33       2.543   4.846   6.593  1.00  0.23           C  
ATOM    513  CE1 TYR A  33       4.382   2.878   6.044  1.00  0.30           C  
ATOM    514  CE2 TYR A  33       3.166   4.174   7.624  1.00  0.26           C  
ATOM    515  CZ  TYR A  33       4.089   3.184   7.358  1.00  0.30           C  
ATOM    516  OH  TYR A  33       4.712   2.510   8.389  1.00  0.34           O  
ATOM    517  H   TYR A  33       1.624   6.698   2.054  1.00  0.21           H  
ATOM    518  HA  TYR A  33       3.283   7.077   4.407  1.00  0.21           H  
ATOM    519  HB2 TYR A  33       1.229   5.721   4.494  1.00  0.19           H  
ATOM    520  HB3 TYR A  33       1.926   4.587   3.341  1.00  0.23           H  
ATOM    521  HD1 TYR A  33       3.997   3.299   3.991  1.00  0.27           H  
ATOM    522  HD2 TYR A  33       1.822   5.619   6.815  1.00  0.21           H  
ATOM    523  HE1 TYR A  33       5.103   2.108   5.821  1.00  0.33           H  
ATOM    524  HE2 TYR A  33       2.928   4.424   8.648  1.00  0.26           H  
ATOM    525  HH  TYR A  33       5.063   1.689   8.038  1.00  1.07           H  
ATOM    526  N   ALA A  34       4.298   4.871   2.187  1.00  0.28           N  
ATOM    527  CA  ALA A  34       5.534   4.212   1.670  1.00  0.35           C  
ATOM    528  C   ALA A  34       6.609   5.263   1.375  1.00  0.36           C  
ATOM    529  O   ALA A  34       7.785   5.021   1.561  1.00  0.41           O  
ATOM    530  CB  ALA A  34       5.197   3.454   0.387  1.00  0.40           C  
ATOM    531  H   ALA A  34       3.423   4.648   1.810  1.00  0.27           H  
ATOM    532  HA  ALA A  34       5.904   3.519   2.406  1.00  0.37           H  
ATOM    533  HB1 ALA A  34       4.163   3.141   0.409  1.00  1.35           H  
ATOM    534  HB2 ALA A  34       5.357   4.094  -0.468  1.00  0.67           H  
ATOM    535  HB3 ALA A  34       5.831   2.583   0.302  1.00  1.10           H  
ATOM    536  N   ASN A  35       6.181   6.410   0.922  1.00  0.33           N  
ATOM    537  CA  ASN A  35       7.165   7.488   0.611  1.00  0.37           C  
ATOM    538  C   ASN A  35       8.015   7.798   1.847  1.00  0.42           C  
ATOM    539  O   ASN A  35       9.182   8.118   1.738  1.00  0.40           O  
ATOM    540  CB  ASN A  35       6.411   8.746   0.184  1.00  0.32           C  
ATOM    541  CG  ASN A  35       7.417   9.843  -0.170  1.00  0.32           C  
ATOM    542  OD1 ASN A  35       8.342  10.113   0.570  1.00  1.17           O  
ATOM    543  ND2 ASN A  35       7.274  10.497  -1.290  1.00  0.97           N  
ATOM    544  H   ASN A  35       5.222   6.561   0.786  1.00  0.30           H  
ATOM    545  HA  ASN A  35       7.806   7.167  -0.192  1.00  0.42           H  
ATOM    546  HB2 ASN A  35       5.799   8.531  -0.680  1.00  0.28           H  
ATOM    547  HB3 ASN A  35       5.780   9.086   0.991  1.00  0.34           H  
ATOM    548 HD21 ASN A  35       6.530  10.283  -1.890  1.00  1.78           H  
ATOM    549 HD22 ASN A  35       7.911  11.202  -1.530  1.00  0.92           H  
ATOM    550  N   ASP A  36       7.409   7.696   2.999  1.00  0.49           N  
ATOM    551  CA  ASP A  36       8.165   7.980   4.254  1.00  0.55           C  
ATOM    552  C   ASP A  36       9.152   6.844   4.547  1.00  0.59           C  
ATOM    553  O   ASP A  36       9.656   6.726   5.646  1.00  0.70           O  
ATOM    554  CB  ASP A  36       7.179   8.111   5.415  1.00  0.57           C  
ATOM    555  CG  ASP A  36       6.451   9.453   5.311  1.00  0.54           C  
ATOM    556  OD1 ASP A  36       6.437   9.978   4.210  1.00  1.28           O  
ATOM    557  OD2 ASP A  36       5.949   9.877   6.339  1.00  1.26           O  
ATOM    558  H   ASP A  36       6.465   7.437   3.039  1.00  0.51           H  
ATOM    559  HA  ASP A  36       8.707   8.904   4.142  1.00  0.56           H  
ATOM    560  HB2 ASP A  36       6.456   7.310   5.374  1.00  0.63           H  
ATOM    561  HB3 ASP A  36       7.710   8.065   6.354  1.00  0.55           H  
ATOM    562  N   ASN A  37       9.403   6.030   3.554  1.00  0.55           N  
ATOM    563  CA  ASN A  37      10.357   4.896   3.752  1.00  0.60           C  
ATOM    564  C   ASN A  37      11.249   4.730   2.515  1.00  0.64           C  
ATOM    565  O   ASN A  37      12.061   3.829   2.449  1.00  1.20           O  
ATOM    566  CB  ASN A  37       9.565   3.611   3.986  1.00  0.56           C  
ATOM    567  CG  ASN A  37       8.770   3.738   5.286  1.00  0.47           C  
ATOM    568  OD1 ASN A  37       9.318   3.687   6.369  1.00  0.34           O  
ATOM    569  ND2 ASN A  37       7.477   3.904   5.225  1.00  0.85           N  
ATOM    570  H   ASN A  37       8.967   6.162   2.687  1.00  0.51           H  
ATOM    571  HA  ASN A  37      10.975   5.092   4.610  1.00  0.66           H  
ATOM    572  HB2 ASN A  37       8.882   3.447   3.164  1.00  0.61           H  
ATOM    573  HB3 ASN A  37      10.240   2.772   4.060  1.00  0.54           H  
ATOM    574 HD21 ASN A  37       7.029   3.946   4.354  1.00  1.23           H  
ATOM    575 HD22 ASN A  37       6.954   3.987   6.050  1.00  0.81           H  
ATOM    576  N   GLY A  38      11.076   5.603   1.561  1.00  0.40           N  
ATOM    577  CA  GLY A  38      11.905   5.511   0.326  1.00  0.38           C  
ATOM    578  C   GLY A  38      11.445   4.339  -0.547  1.00  0.38           C  
ATOM    579  O   GLY A  38      12.140   3.929  -1.454  1.00  0.78           O  
ATOM    580  H   GLY A  38      10.408   6.314   1.655  1.00  0.74           H  
ATOM    581  HA2 GLY A  38      11.813   6.429  -0.234  1.00  0.39           H  
ATOM    582  HA3 GLY A  38      12.939   5.365   0.601  1.00  0.42           H  
ATOM    583  N   VAL A  39      10.282   3.825  -0.254  1.00  0.19           N  
ATOM    584  CA  VAL A  39       9.763   2.681  -1.061  1.00  0.10           C  
ATOM    585  C   VAL A  39       8.850   3.196  -2.181  1.00  0.22           C  
ATOM    586  O   VAL A  39       7.711   3.545  -1.944  1.00  0.50           O  
ATOM    587  CB  VAL A  39       8.973   1.742  -0.150  1.00  0.09           C  
ATOM    588  CG1 VAL A  39       8.387   0.603  -0.986  1.00  0.30           C  
ATOM    589  CG2 VAL A  39       9.913   1.159   0.907  1.00  0.16           C  
ATOM    590  H   VAL A  39       9.754   4.185   0.489  1.00  0.49           H  
ATOM    591  HA  VAL A  39      10.591   2.145  -1.494  1.00  0.03           H  
ATOM    592  HB  VAL A  39       8.176   2.288   0.333  1.00  0.22           H  
ATOM    593 HG11 VAL A  39       9.036   0.393  -1.823  1.00  0.90           H  
ATOM    594 HG12 VAL A  39       8.294  -0.284  -0.377  1.00  0.77           H  
ATOM    595 HG13 VAL A  39       7.412   0.886  -1.353  1.00  1.31           H  
ATOM    596 HG21 VAL A  39      10.447   1.958   1.402  1.00  0.84           H  
ATOM    597 HG22 VAL A  39       9.342   0.607   1.640  1.00  1.03           H  
ATOM    598 HG23 VAL A  39      10.624   0.494   0.438  1.00  1.20           H  
ATOM    599  N   ASP A  40       9.372   3.230  -3.378  1.00  0.04           N  
ATOM    600  CA  ASP A  40       8.548   3.721  -4.523  1.00  0.13           C  
ATOM    601  C   ASP A  40       9.004   3.058  -5.827  1.00  0.18           C  
ATOM    602  O   ASP A  40      10.098   3.296  -6.296  1.00  0.38           O  
ATOM    603  CB  ASP A  40       8.706   5.236  -4.640  1.00  0.21           C  
ATOM    604  CG  ASP A  40       7.835   5.920  -3.583  1.00  0.19           C  
ATOM    605  OD1 ASP A  40       6.680   5.536  -3.505  1.00  1.13           O  
ATOM    606  OD2 ASP A  40       8.375   6.785  -2.914  1.00  0.97           O  
ATOM    607  H   ASP A  40      10.296   2.937  -3.523  1.00  0.22           H  
ATOM    608  HA  ASP A  40       7.513   3.484  -4.345  1.00  0.13           H  
ATOM    609  HB2 ASP A  40       9.740   5.510  -4.481  1.00  0.36           H  
ATOM    610  HB3 ASP A  40       8.398   5.562  -5.622  1.00  0.28           H  
ATOM    611  N   GLY A  41       8.153   2.240  -6.383  1.00  0.11           N  
ATOM    612  CA  GLY A  41       8.521   1.556  -7.654  1.00  0.12           C  
ATOM    613  C   GLY A  41       7.285   0.918  -8.294  1.00  0.12           C  
ATOM    614  O   GLY A  41       6.599   1.543  -9.078  1.00  0.14           O  
ATOM    615  H   GLY A  41       7.280   2.077  -5.968  1.00  0.22           H  
ATOM    616  HA2 GLY A  41       8.944   2.276  -8.338  1.00  0.15           H  
ATOM    617  HA3 GLY A  41       9.252   0.789  -7.448  1.00  0.12           H  
ATOM    618  N   GLU A  42       7.031  -0.316  -7.939  1.00  0.14           N  
ATOM    619  CA  GLU A  42       5.844  -1.023  -8.511  1.00  0.15           C  
ATOM    620  C   GLU A  42       4.755  -1.153  -7.448  1.00  0.13           C  
ATOM    621  O   GLU A  42       5.030  -1.525  -6.325  1.00  0.08           O  
ATOM    622  CB  GLU A  42       6.266  -2.413  -8.962  1.00  0.14           C  
ATOM    623  CG  GLU A  42       7.694  -2.354  -9.506  1.00  0.45           C  
ATOM    624  CD  GLU A  42       7.911  -3.514 -10.481  1.00  0.53           C  
ATOM    625  OE1 GLU A  42       7.137  -4.452 -10.386  1.00  1.54           O  
ATOM    626  OE2 GLU A  42       8.837  -3.395 -11.265  1.00  1.19           O  
ATOM    627  H   GLU A  42       7.613  -0.774  -7.297  1.00  0.17           H  
ATOM    628  HA  GLU A  42       5.462  -0.474  -9.353  1.00  0.17           H  
ATOM    629  HB2 GLU A  42       6.223  -3.086  -8.122  1.00  0.27           H  
ATOM    630  HB3 GLU A  42       5.595  -2.764  -9.733  1.00  0.34           H  
ATOM    631  HG2 GLU A  42       7.851  -1.419 -10.024  1.00  0.74           H  
ATOM    632  HG3 GLU A  42       8.399  -2.435  -8.693  1.00  1.09           H  
ATOM    633  N   TRP A  43       3.541  -0.856  -7.832  1.00  0.19           N  
ATOM    634  CA  TRP A  43       2.408  -0.943  -6.860  1.00  0.18           C  
ATOM    635  C   TRP A  43       1.371  -1.959  -7.340  1.00  0.17           C  
ATOM    636  O   TRP A  43       1.014  -1.977  -8.501  1.00  0.19           O  
ATOM    637  CB  TRP A  43       1.767   0.433  -6.751  1.00  0.20           C  
ATOM    638  CG  TRP A  43       2.630   1.298  -5.830  1.00  0.20           C  
ATOM    639  CD1 TRP A  43       3.812   1.785  -6.188  1.00  0.20           C  
ATOM    640  CD2 TRP A  43       2.329   1.644  -4.582  1.00  0.19           C  
ATOM    641  NE1 TRP A  43       4.225   2.450  -5.101  1.00  0.20           N  
ATOM    642  CE2 TRP A  43       3.351   2.411  -4.041  1.00  0.20           C  
ATOM    643  CE3 TRP A  43       1.219   1.349  -3.797  1.00  0.19           C  
ATOM    644  CZ2 TRP A  43       3.266   2.873  -2.745  1.00  0.20           C  
ATOM    645  CZ3 TRP A  43       1.141   1.814  -2.501  1.00  0.19           C  
ATOM    646  CH2 TRP A  43       2.162   2.574  -1.975  1.00  0.19           C  
ATOM    647  H   TRP A  43       3.375  -0.577  -8.757  1.00  0.25           H  
ATOM    648  HA  TRP A  43       2.777  -1.238  -5.893  1.00  0.16           H  
ATOM    649  HB2 TRP A  43       1.729   0.892  -7.727  1.00  0.22           H  
ATOM    650  HB3 TRP A  43       0.773   0.347  -6.360  1.00  0.19           H  
ATOM    651  HD1 TRP A  43       4.350   1.607  -7.110  1.00  0.21           H  
ATOM    652  HE1 TRP A  43       5.082   2.926  -5.064  1.00  0.21           H  
ATOM    653  HE3 TRP A  43       0.416   0.758  -4.192  1.00  0.18           H  
ATOM    654  HZ2 TRP A  43       4.068   3.466  -2.330  1.00  0.20           H  
ATOM    655  HZ3 TRP A  43       0.277   1.575  -1.897  1.00  0.18           H  
ATOM    656  HH2 TRP A  43       2.098   2.934  -0.959  1.00  0.19           H  
ATOM    657  N   THR A  44       0.912  -2.785  -6.428  1.00  0.13           N  
ATOM    658  CA  THR A  44      -0.105  -3.818  -6.807  1.00  0.12           C  
ATOM    659  C   THR A  44      -1.373  -3.670  -5.954  1.00  0.09           C  
ATOM    660  O   THR A  44      -1.399  -2.933  -4.987  1.00  0.18           O  
ATOM    661  CB  THR A  44       0.495  -5.209  -6.595  1.00  0.11           C  
ATOM    662  OG1 THR A  44       0.684  -5.313  -5.190  1.00  0.48           O  
ATOM    663  CG2 THR A  44       1.892  -5.316  -7.199  1.00  0.62           C  
ATOM    664  H   THR A  44       1.238  -2.728  -5.501  1.00  0.11           H  
ATOM    665  HA  THR A  44      -0.366  -3.703  -7.843  1.00  0.14           H  
ATOM    666  HB  THR A  44      -0.149  -5.988  -6.961  1.00  0.38           H  
ATOM    667  HG1 THR A  44       0.050  -5.949  -4.851  1.00  1.53           H  
ATOM    668 HG21 THR A  44       1.858  -5.054  -8.246  1.00  0.88           H  
ATOM    669 HG22 THR A  44       2.563  -4.643  -6.685  1.00  1.78           H  
ATOM    670 HG23 THR A  44       2.258  -6.327  -7.098  1.00  1.02           H  
ATOM    671  N   TYR A  45      -2.395  -4.382  -6.341  1.00  0.09           N  
ATOM    672  CA  TYR A  45      -3.688  -4.314  -5.595  1.00  0.08           C  
ATOM    673  C   TYR A  45      -4.290  -5.723  -5.510  1.00  0.10           C  
ATOM    674  O   TYR A  45      -4.430  -6.398  -6.511  1.00  0.14           O  
ATOM    675  CB  TYR A  45      -4.632  -3.378  -6.372  1.00  0.08           C  
ATOM    676  CG  TYR A  45      -5.814  -2.880  -5.496  1.00  0.09           C  
ATOM    677  CD1 TYR A  45      -6.669  -3.758  -4.836  1.00  0.11           C  
ATOM    678  CD2 TYR A  45      -6.037  -1.526  -5.364  1.00  0.10           C  
ATOM    679  CE1 TYR A  45      -7.708  -3.276  -4.066  1.00  0.13           C  
ATOM    680  CE2 TYR A  45      -7.080  -1.051  -4.597  1.00  0.12           C  
ATOM    681  CZ  TYR A  45      -7.922  -1.921  -3.942  1.00  0.14           C  
ATOM    682  OH  TYR A  45      -8.965  -1.444  -3.177  1.00  0.18           O  
ATOM    683  H   TYR A  45      -2.314  -4.964  -7.124  1.00  0.17           H  
ATOM    684  HA  TYR A  45      -3.521  -3.925  -4.605  1.00  0.06           H  
ATOM    685  HB2 TYR A  45      -4.066  -2.514  -6.711  1.00  0.07           H  
ATOM    686  HB3 TYR A  45      -5.027  -3.898  -7.232  1.00  0.11           H  
ATOM    687  HD1 TYR A  45      -6.547  -4.816  -4.946  1.00  0.11           H  
ATOM    688  HD2 TYR A  45      -5.396  -0.831  -5.871  1.00  0.09           H  
ATOM    689  HE1 TYR A  45      -8.356  -3.967  -3.550  1.00  0.14           H  
ATOM    690  HE2 TYR A  45      -7.242   0.015  -4.512  1.00  0.13           H  
ATOM    691  HH  TYR A  45      -9.572  -0.980  -3.759  1.00  0.91           H  
ATOM    692  N   ASP A  46      -4.635  -6.130  -4.313  1.00  0.09           N  
ATOM    693  CA  ASP A  46      -5.238  -7.490  -4.134  1.00  0.12           C  
ATOM    694  C   ASP A  46      -6.729  -7.367  -3.788  1.00  0.14           C  
ATOM    695  O   ASP A  46      -7.114  -7.446  -2.638  1.00  0.12           O  
ATOM    696  CB  ASP A  46      -4.507  -8.216  -3.002  1.00  0.13           C  
ATOM    697  CG  ASP A  46      -4.696  -9.725  -3.164  1.00  0.18           C  
ATOM    698  OD1 ASP A  46      -5.713 -10.084  -3.729  1.00  0.19           O  
ATOM    699  OD2 ASP A  46      -3.810 -10.433  -2.714  1.00  0.23           O  
ATOM    700  H   ASP A  46      -4.500  -5.548  -3.537  1.00  0.07           H  
ATOM    701  HA  ASP A  46      -5.130  -8.056  -5.043  1.00  0.14           H  
ATOM    702  HB2 ASP A  46      -3.455  -7.984  -3.039  1.00  0.12           H  
ATOM    703  HB3 ASP A  46      -4.905  -7.907  -2.048  1.00  0.12           H  
ATOM    704  N   ASP A  47      -7.538  -7.172  -4.794  1.00  0.19           N  
ATOM    705  CA  ASP A  47      -9.003  -7.040  -4.539  1.00  0.22           C  
ATOM    706  C   ASP A  47      -9.590  -8.394  -4.128  1.00  0.24           C  
ATOM    707  O   ASP A  47     -10.768  -8.501  -3.847  1.00  0.27           O  
ATOM    708  CB  ASP A  47      -9.693  -6.549  -5.809  1.00  0.24           C  
ATOM    709  CG  ASP A  47     -11.109  -6.081  -5.467  1.00  0.16           C  
ATOM    710  OD1 ASP A  47     -11.481  -6.275  -4.321  1.00  1.07           O  
ATOM    711  OD2 ASP A  47     -11.738  -5.553  -6.370  1.00  0.95           O  
ATOM    712  H   ASP A  47      -7.187  -7.112  -5.707  1.00  0.21           H  
ATOM    713  HA  ASP A  47      -9.164  -6.327  -3.748  1.00  0.21           H  
ATOM    714  HB2 ASP A  47      -9.137  -5.726  -6.233  1.00  0.42           H  
ATOM    715  HB3 ASP A  47      -9.748  -7.351  -6.530  1.00  0.38           H  
ATOM    716  N   ALA A  48      -8.759  -9.397  -4.103  1.00  0.25           N  
ATOM    717  CA  ALA A  48      -9.256 -10.748  -3.712  1.00  0.28           C  
ATOM    718  C   ALA A  48      -9.514 -10.797  -2.203  1.00  0.17           C  
ATOM    719  O   ALA A  48     -10.334 -11.563  -1.737  1.00  0.14           O  
ATOM    720  CB  ALA A  48      -8.213 -11.800  -4.088  1.00  0.36           C  
ATOM    721  H   ALA A  48      -7.817  -9.266  -4.340  1.00  0.23           H  
ATOM    722  HA  ALA A  48     -10.174 -10.955  -4.237  1.00  0.35           H  
ATOM    723  HB1 ALA A  48      -7.442 -11.348  -4.694  1.00  1.01           H  
ATOM    724  HB2 ALA A  48      -7.770 -12.211  -3.193  1.00  1.32           H  
ATOM    725  HB3 ALA A  48      -8.683 -12.594  -4.649  1.00  0.90           H  
ATOM    726  N   THR A  49      -8.808  -9.977  -1.468  1.00  0.14           N  
ATOM    727  CA  THR A  49      -9.006  -9.968   0.014  1.00  0.11           C  
ATOM    728  C   THR A  49      -8.844  -8.545   0.568  1.00  0.12           C  
ATOM    729  O   THR A  49      -8.636  -8.361   1.751  1.00  0.20           O  
ATOM    730  CB  THR A  49      -7.970 -10.889   0.670  1.00  0.22           C  
ATOM    731  OG1 THR A  49      -6.856 -10.044   0.942  1.00  1.14           O  
ATOM    732  CG2 THR A  49      -7.447 -11.941  -0.305  1.00  0.75           C  
ATOM    733  H   THR A  49      -8.155  -9.373  -1.884  1.00  0.17           H  
ATOM    734  HA  THR A  49      -9.995 -10.328   0.243  1.00  0.11           H  
ATOM    735  HB  THR A  49      -8.344 -11.342   1.570  1.00  0.81           H  
ATOM    736  HG1 THR A  49      -6.545  -9.686   0.107  1.00  0.83           H  
ATOM    737 HG21 THR A  49      -8.271 -12.523  -0.690  1.00  0.55           H  
ATOM    738 HG22 THR A  49      -6.938 -11.458  -1.127  1.00  1.83           H  
ATOM    739 HG23 THR A  49      -6.755 -12.597   0.204  1.00  1.35           H  
ATOM    740  N   LYS A  50      -8.940  -7.570  -0.297  1.00  0.09           N  
ATOM    741  CA  LYS A  50      -8.789  -6.159   0.169  1.00  0.10           C  
ATOM    742  C   LYS A  50      -7.433  -5.985   0.855  1.00  0.10           C  
ATOM    743  O   LYS A  50      -7.357  -5.703   2.035  1.00  0.12           O  
ATOM    744  CB  LYS A  50      -9.913  -5.827   1.151  1.00  0.14           C  
ATOM    745  CG  LYS A  50     -11.239  -6.345   0.588  1.00  0.31           C  
ATOM    746  CD  LYS A  50     -12.389  -5.512   1.160  1.00  0.42           C  
ATOM    747  CE  LYS A  50     -12.666  -4.329   0.228  1.00  1.83           C  
ATOM    748  NZ  LYS A  50     -13.683  -3.418   0.828  1.00  2.66           N  
ATOM    749  H   LYS A  50      -9.101  -7.762  -1.243  1.00  0.10           H  
ATOM    750  HA  LYS A  50      -8.848  -5.496  -0.678  1.00  0.12           H  
ATOM    751  HB2 LYS A  50      -9.715  -6.295   2.103  1.00  0.12           H  
ATOM    752  HB3 LYS A  50      -9.970  -4.757   1.288  1.00  0.34           H  
ATOM    753  HG2 LYS A  50     -11.232  -6.263  -0.490  1.00  0.79           H  
ATOM    754  HG3 LYS A  50     -11.369  -7.382   0.862  1.00  0.76           H  
ATOM    755  HD2 LYS A  50     -13.276  -6.124   1.241  1.00  1.06           H  
ATOM    756  HD3 LYS A  50     -12.122  -5.147   2.140  1.00  0.84           H  
ATOM    757  HE2 LYS A  50     -11.753  -3.778   0.063  1.00  2.68           H  
ATOM    758  HE3 LYS A  50     -13.034  -4.695  -0.720  1.00  2.06           H  
ATOM    759  HZ1 LYS A  50     -13.333  -3.057   1.737  1.00  2.92           H  
ATOM    760  HZ2 LYS A  50     -13.858  -2.622   0.182  1.00  3.72           H  
ATOM    761  HZ3 LYS A  50     -14.569  -3.942   0.981  1.00  2.35           H  
ATOM    762  N   THR A  51      -6.392  -6.161   0.094  1.00  0.07           N  
ATOM    763  CA  THR A  51      -5.019  -6.030   0.670  1.00  0.09           C  
ATOM    764  C   THR A  51      -4.081  -5.369  -0.361  1.00  0.07           C  
ATOM    765  O   THR A  51      -3.879  -5.893  -1.437  1.00  0.09           O  
ATOM    766  CB  THR A  51      -4.520  -7.442   1.020  1.00  0.12           C  
ATOM    767  OG1 THR A  51      -5.129  -7.736   2.273  1.00  0.24           O  
ATOM    768  CG2 THR A  51      -3.018  -7.488   1.290  1.00  0.10           C  
ATOM    769  H   THR A  51      -6.509  -6.385  -0.854  1.00  0.06           H  
ATOM    770  HA  THR A  51      -5.057  -5.431   1.567  1.00  0.13           H  
ATOM    771  HB  THR A  51      -4.804  -8.164   0.275  1.00  0.22           H  
ATOM    772  HG1 THR A  51      -5.065  -6.953   2.825  1.00  1.13           H  
ATOM    773 HG21 THR A  51      -2.763  -6.781   2.061  1.00  0.87           H  
ATOM    774 HG22 THR A  51      -2.744  -8.479   1.617  1.00  0.83           H  
ATOM    775 HG23 THR A  51      -2.472  -7.249   0.390  1.00  1.03           H  
ATOM    776  N   PHE A  52      -3.527  -4.232  -0.012  1.00  0.04           N  
ATOM    777  CA  PHE A  52      -2.612  -3.549  -0.966  1.00  0.04           C  
ATOM    778  C   PHE A  52      -1.209  -4.149  -0.850  1.00  0.08           C  
ATOM    779  O   PHE A  52      -0.893  -4.801   0.126  1.00  0.11           O  
ATOM    780  CB  PHE A  52      -2.542  -2.068  -0.628  1.00  0.02           C  
ATOM    781  CG  PHE A  52      -3.248  -1.258  -1.714  1.00  0.03           C  
ATOM    782  CD1 PHE A  52      -2.570  -0.837  -2.846  1.00  0.03           C  
ATOM    783  CD2 PHE A  52      -4.577  -0.935  -1.575  1.00  0.08           C  
ATOM    784  CE1 PHE A  52      -3.226  -0.102  -3.815  1.00  0.04           C  
ATOM    785  CE2 PHE A  52      -5.224  -0.195  -2.529  1.00  0.11           C  
ATOM    786  CZ  PHE A  52      -4.552   0.226  -3.646  1.00  0.09           C  
ATOM    787  H   PHE A  52      -3.697  -3.843   0.872  1.00  0.04           H  
ATOM    788  HA  PHE A  52      -2.985  -3.668  -1.966  1.00  0.05           H  
ATOM    789  HB2 PHE A  52      -3.024  -1.887   0.321  1.00  0.03           H  
ATOM    790  HB3 PHE A  52      -1.513  -1.758  -0.568  1.00  0.03           H  
ATOM    791  HD1 PHE A  52      -1.520  -1.068  -2.964  1.00  0.07           H  
ATOM    792  HD2 PHE A  52      -5.120  -1.301  -0.735  1.00  0.10           H  
ATOM    793  HE1 PHE A  52      -2.715   0.168  -4.729  1.00  0.04           H  
ATOM    794  HE2 PHE A  52      -6.263   0.060  -2.394  1.00  0.16           H  
ATOM    795  HZ  PHE A  52      -5.053   0.845  -4.372  1.00  0.11           H  
ATOM    796  N   THR A  53      -0.396  -3.925  -1.841  1.00  0.09           N  
ATOM    797  CA  THR A  53       0.987  -4.470  -1.776  1.00  0.12           C  
ATOM    798  C   THR A  53       1.897  -3.717  -2.747  1.00  0.10           C  
ATOM    799  O   THR A  53       1.558  -3.531  -3.899  1.00  0.22           O  
ATOM    800  CB  THR A  53       0.960  -5.953  -2.135  1.00  0.20           C  
ATOM    801  OG1 THR A  53       0.379  -6.591  -1.002  1.00  0.38           O  
ATOM    802  CG2 THR A  53       2.371  -6.525  -2.243  1.00  0.09           C  
ATOM    803  H   THR A  53      -0.692  -3.414  -2.623  1.00  0.08           H  
ATOM    804  HA  THR A  53       1.366  -4.355  -0.774  1.00  0.12           H  
ATOM    805  HB  THR A  53       0.391  -6.142  -3.023  1.00  0.30           H  
ATOM    806  HG1 THR A  53       0.626  -7.519  -1.025  1.00  1.10           H  
ATOM    807 HG21 THR A  53       3.061  -5.898  -1.697  1.00  1.17           H  
ATOM    808 HG22 THR A  53       2.393  -7.522  -1.828  1.00  1.03           H  
ATOM    809 HG23 THR A  53       2.671  -6.565  -3.279  1.00  1.09           H  
ATOM    810  N   VAL A  54       3.034  -3.301  -2.254  1.00  0.15           N  
ATOM    811  CA  VAL A  54       3.996  -2.560  -3.121  1.00  0.12           C  
ATOM    812  C   VAL A  54       5.378  -3.210  -3.005  1.00  0.11           C  
ATOM    813  O   VAL A  54       5.712  -3.780  -1.985  1.00  0.10           O  
ATOM    814  CB  VAL A  54       4.059  -1.097  -2.655  1.00  0.11           C  
ATOM    815  CG1 VAL A  54       4.681  -1.037  -1.267  1.00  0.12           C  
ATOM    816  CG2 VAL A  54       4.913  -0.275  -3.621  1.00  0.10           C  
ATOM    817  H   VAL A  54       3.258  -3.479  -1.315  1.00  0.27           H  
ATOM    818  HA  VAL A  54       3.666  -2.598  -4.147  1.00  0.12           H  
ATOM    819  HB  VAL A  54       3.059  -0.688  -2.620  1.00  0.11           H  
ATOM    820 HG11 VAL A  54       4.194  -1.751  -0.626  1.00  1.00           H  
ATOM    821 HG12 VAL A  54       5.734  -1.267  -1.327  1.00  0.95           H  
ATOM    822 HG13 VAL A  54       4.557  -0.048  -0.857  1.00  1.11           H  
ATOM    823 HG21 VAL A  54       5.848  -0.774  -3.804  1.00  1.03           H  
ATOM    824 HG22 VAL A  54       4.389  -0.149  -4.552  1.00  0.96           H  
ATOM    825 HG23 VAL A  54       5.111   0.696  -3.191  1.00  1.13           H  
ATOM    826  N   THR A  55       6.149  -3.111  -4.046  1.00  0.10           N  
ATOM    827  CA  THR A  55       7.508  -3.728  -4.016  1.00  0.09           C  
ATOM    828  C   THR A  55       8.507  -2.847  -4.778  1.00  0.06           C  
ATOM    829  O   THR A  55       8.393  -2.675  -5.976  1.00  0.07           O  
ATOM    830  CB  THR A  55       7.439  -5.104  -4.680  1.00  0.12           C  
ATOM    831  OG1 THR A  55       6.480  -5.830  -3.919  1.00  0.18           O  
ATOM    832  CG2 THR A  55       8.748  -5.871  -4.520  1.00  0.07           C  
ATOM    833  H   THR A  55       5.844  -2.626  -4.838  1.00  0.11           H  
ATOM    834  HA  THR A  55       7.829  -3.843  -2.991  1.00  0.09           H  
ATOM    835  HB  THR A  55       7.149  -5.040  -5.714  1.00  0.17           H  
ATOM    836  HG1 THR A  55       5.605  -5.533  -4.182  1.00  0.65           H  
ATOM    837 HG21 THR A  55       9.359  -5.399  -3.763  1.00  1.11           H  
ATOM    838 HG22 THR A  55       8.539  -6.889  -4.226  1.00  1.03           H  
ATOM    839 HG23 THR A  55       9.282  -5.874  -5.454  1.00  1.06           H  
ATOM    840  N   GLU A  56       9.463  -2.305  -4.071  1.00  0.11           N  
ATOM    841  CA  GLU A  56      10.472  -1.437  -4.754  1.00  0.10           C  
ATOM    842  C   GLU A  56      11.227  -2.241  -5.817  1.00  0.08           C  
ATOM    843  O   GLU A  56      11.465  -1.662  -6.865  1.00  1.09           O  
ATOM    844  CB  GLU A  56      11.467  -0.904  -3.720  1.00  0.13           C  
ATOM    845  CG  GLU A  56      11.684   0.593  -3.953  1.00  0.15           C  
ATOM    846  CD  GLU A  56      12.248   0.810  -5.359  1.00  1.21           C  
ATOM    847  OE1 GLU A  56      12.962  -0.076  -5.798  1.00  1.79           O  
ATOM    848  OE2 GLU A  56      11.933   1.849  -5.914  1.00  2.10           O  
ATOM    849  OXT GLU A  56      11.521  -3.387  -5.522  1.00  1.07           O  
ATOM    850  H   GLU A  56       9.519  -2.465  -3.105  1.00  0.17           H  
ATOM    851  HA  GLU A  56       9.969  -0.610  -5.224  1.00  0.10           H  
ATOM    852  HB2 GLU A  56      11.078  -1.062  -2.728  1.00  0.15           H  
ATOM    853  HB3 GLU A  56      12.407  -1.426  -3.818  1.00  0.13           H  
ATOM    854  HG2 GLU A  56      10.746   1.120  -3.858  1.00  0.81           H  
ATOM    855  HG3 GLU A  56      12.384   0.977  -3.225  1.00  0.69           H  
TER     856      GLU A  56                                                      
ENDMDL                                                                          
