# Supplementary material for: Comparative Performance of High-Throughput Methods for Protein pKa Predictions
Source: J Chem Inf Model. 2023 Aug 8;63(16):5169–81. doi: 10.1021/acs.jcim.3c00165 (PMC10466379; doi:10.1021/acs.jcim.3c00165)
Supplement: Supplementary file 3 — ci3c00165_si_003.zip [file ci3c00165_si_003.zip › curated_pdbs/1fmh_curated_13.pdb]

MODEL       13                                                                  
ATOM      7  N   GLU A   1     -19.491  -1.158  -4.967  1.00  0.00           N  
ATOM      8  CA  GLU A   1     -20.146  -1.890  -3.886  1.00  0.00           C  
ATOM      9  C   GLU A   1     -19.181  -2.134  -2.746  1.00  0.00           C  
ATOM     10  O   GLU A   1     -17.976  -1.911  -2.879  1.00  0.00           O  
ATOM     11  CB  GLU A   1     -20.660  -3.236  -4.384  1.00  0.00           C  
ATOM     12  CG  GLU A   1     -21.440  -3.132  -5.670  1.00  0.00           C  
ATOM     13  CD  GLU A   1     -21.645  -4.475  -6.346  1.00  0.00           C  
ATOM     14  OE1 GLU A   1     -21.275  -5.513  -5.754  1.00  0.00           O  
ATOM     15  OE2 GLU A   1     -22.181  -4.502  -7.471  1.00  0.00           O  
ATOM     16  H   GLU A   1     -19.102  -1.657  -5.715  1.00  0.00           H  
ATOM     17  HA  GLU A   1     -20.976  -1.299  -3.530  1.00  0.00           H  
ATOM     18  HB2 GLU A   1     -19.818  -3.892  -4.549  1.00  0.00           H  
ATOM     19  HB3 GLU A   1     -21.301  -3.668  -3.631  1.00  0.00           H  
ATOM     20  HG2 GLU A   1     -22.407  -2.700  -5.457  1.00  0.00           H  
ATOM     21  HG3 GLU A   1     -20.895  -2.484  -6.335  1.00  0.00           H  
ATOM     22  N   VAL A   2     -19.710  -2.626  -1.637  1.00  0.00           N  
ATOM     23  CA  VAL A   2     -18.894  -2.938  -0.480  1.00  0.00           C  
ATOM     24  C   VAL A   2     -17.912  -4.044  -0.842  1.00  0.00           C  
ATOM     25  O   VAL A   2     -16.719  -3.926  -0.590  1.00  0.00           O  
ATOM     26  CB  VAL A   2     -19.757  -3.376   0.722  1.00  0.00           C  
ATOM     27  CG1 VAL A   2     -18.888  -3.704   1.926  1.00  0.00           C  
ATOM     28  CG2 VAL A   2     -20.768  -2.294   1.071  1.00  0.00           C  
ATOM     29  H   VAL A   2     -20.674  -2.810  -1.605  1.00  0.00           H  
ATOM     30  HA  VAL A   2     -18.343  -2.051  -0.206  1.00  0.00           H  
ATOM     31  HB  VAL A   2     -20.298  -4.267   0.442  1.00  0.00           H  
ATOM     32 HG11 VAL A   2     -18.031  -3.049   1.940  1.00  0.00           H  
ATOM     33 HG12 VAL A   2     -19.461  -3.563   2.830  1.00  0.00           H  
ATOM     34 HG13 VAL A   2     -18.558  -4.729   1.862  1.00  0.00           H  
ATOM     35 HG21 VAL A   2     -20.941  -1.671   0.205  1.00  0.00           H  
ATOM     36 HG22 VAL A   2     -21.699  -2.754   1.375  1.00  0.00           H  
ATOM     37 HG23 VAL A   2     -20.383  -1.688   1.879  1.00  0.00           H  
ATOM     38  N   ALA A   3     -18.427  -5.102  -1.461  1.00  0.00           N  
ATOM     39  CA  ALA A   3     -17.602  -6.227  -1.887  1.00  0.00           C  
ATOM     40  C   ALA A   3     -16.515  -5.774  -2.859  1.00  0.00           C  
ATOM     41  O   ALA A   3     -15.368  -6.212  -2.767  1.00  0.00           O  
ATOM     42  CB  ALA A   3     -18.464  -7.304  -2.523  1.00  0.00           C  
ATOM     43  H   ALA A   3     -19.396  -5.121  -1.646  1.00  0.00           H  
ATOM     44  HA  ALA A   3     -17.131  -6.648  -1.009  1.00  0.00           H  
ATOM     45  HB1 ALA A   3     -19.451  -6.910  -2.713  1.00  0.00           H  
ATOM     46  HB2 ALA A   3     -18.016  -7.619  -3.454  1.00  0.00           H  
ATOM     47  HB3 ALA A   3     -18.535  -8.149  -1.854  1.00  0.00           H  
ATOM     48  N   GLN A   4     -16.875  -4.879  -3.778  1.00  0.00           N  
ATOM     49  CA  GLN A   4     -15.921  -4.358  -4.750  1.00  0.00           C  
ATOM     50  C   GLN A   4     -14.801  -3.616  -4.039  1.00  0.00           C  
ATOM     51  O   GLN A   4     -13.618  -3.862  -4.280  1.00  0.00           O  
ATOM     52  CB  GLN A   4     -16.612  -3.399  -5.712  1.00  0.00           C  
ATOM     53  CG  GLN A   4     -17.770  -4.006  -6.488  1.00  0.00           C  
ATOM     54  CD  GLN A   4     -17.336  -5.101  -7.440  1.00  0.00           C  
ATOM     55  OE1 GLN A   4     -16.938  -6.185  -7.020  1.00  0.00           O  
ATOM     56  NE2 GLN A   4     -17.406  -4.824  -8.729  1.00  0.00           N  
ATOM     57  H   GLN A   4     -17.803  -4.556  -3.798  1.00  0.00           H  
ATOM     58  HA  GLN A   4     -15.508  -5.187  -5.302  1.00  0.00           H  
ATOM     59  HB2 GLN A   4     -16.986  -2.563  -5.141  1.00  0.00           H  
ATOM     60  HB3 GLN A   4     -15.883  -3.036  -6.422  1.00  0.00           H  
ATOM     61  HG2 GLN A   4     -18.477  -4.423  -5.787  1.00  0.00           H  
ATOM     62  HG3 GLN A   4     -18.251  -3.224  -7.058  1.00  0.00           H  
ATOM     63 HE21 GLN A   4     -17.730  -3.936  -8.997  1.00  0.00           H  
ATOM     64 HE22 GLN A   4     -17.140  -5.520  -9.368  1.00  0.00           H  
ATOM     65  N   LEU A   5     -15.192  -2.707  -3.158  1.00  0.00           N  
ATOM     66  CA  LEU A   5     -14.247  -1.914  -2.399  1.00  0.00           C  
ATOM     67  C   LEU A   5     -13.422  -2.795  -1.475  1.00  0.00           C  
ATOM     68  O   LEU A   5     -12.245  -2.537  -1.270  1.00  0.00           O  
ATOM     69  CB  LEU A   5     -14.988  -0.838  -1.616  1.00  0.00           C  
ATOM     70  CG  LEU A   5     -15.625   0.256  -2.474  1.00  0.00           C  
ATOM     71  CD1 LEU A   5     -16.591   1.077  -1.648  1.00  0.00           C  
ATOM     72  CD2 LEU A   5     -14.560   1.158  -3.079  1.00  0.00           C  
ATOM     73  H   LEU A   5     -16.152  -2.565  -3.012  1.00  0.00           H  
ATOM     74  HA  LEU A   5     -13.582  -1.436  -3.102  1.00  0.00           H  
ATOM     75  HB2 LEU A   5     -15.771  -1.317  -1.044  1.00  0.00           H  
ATOM     76  HB3 LEU A   5     -14.295  -0.373  -0.931  1.00  0.00           H  
ATOM     77  HG  LEU A   5     -16.178  -0.201  -3.282  1.00  0.00           H  
ATOM     78 HD11 LEU A   5     -17.017   0.458  -0.872  1.00  0.00           H  
ATOM     79 HD12 LEU A   5     -16.066   1.908  -1.199  1.00  0.00           H  
ATOM     80 HD13 LEU A   5     -17.379   1.450  -2.285  1.00  0.00           H  
ATOM     81 HD21 LEU A   5     -13.597   0.671  -3.014  1.00  0.00           H  
ATOM     82 HD22 LEU A   5     -14.798   1.351  -4.115  1.00  0.00           H  
ATOM     83 HD23 LEU A   5     -14.529   2.092  -2.536  1.00  0.00           H  
ATOM     84  N   GLU A   6     -14.034  -3.843  -0.939  1.00  0.00           N  
ATOM     85  CA  GLU A   6     -13.331  -4.767  -0.056  1.00  0.00           C  
ATOM     86  C   GLU A   6     -12.167  -5.419  -0.788  1.00  0.00           C  
ATOM     87  O   GLU A   6     -11.083  -5.580  -0.224  1.00  0.00           O  
ATOM     88  CB  GLU A   6     -14.281  -5.836   0.484  1.00  0.00           C  
ATOM     89  CG  GLU A   6     -15.102  -5.367   1.671  1.00  0.00           C  
ATOM     90  CD  GLU A   6     -14.290  -5.293   2.951  1.00  0.00           C  
ATOM     91  OE1 GLU A   6     -13.228  -4.636   2.962  1.00  0.00           O  
ATOM     92  OE2 GLU A   6     -14.711  -5.899   3.958  1.00  0.00           O  
ATOM     93  H   GLU A   6     -14.979  -4.008  -1.150  1.00  0.00           H  
ATOM     94  HA  GLU A   6     -12.939  -4.195   0.772  1.00  0.00           H  
ATOM     95  HB2 GLU A   6     -14.960  -6.128  -0.304  1.00  0.00           H  
ATOM     96  HB3 GLU A   6     -13.704  -6.696   0.790  1.00  0.00           H  
ATOM     97  HG2 GLU A   6     -15.496  -4.384   1.452  1.00  0.00           H  
ATOM     98  HG3 GLU A   6     -15.922  -6.056   1.821  1.00  0.00           H  
ATOM     99  N   LYS A   7     -12.387  -5.770  -2.051  1.00  0.00           N  
ATOM    100  CA  LYS A   7     -11.335  -6.382  -2.851  1.00  0.00           C  
ATOM    101  C   LYS A   7     -10.255  -5.358  -3.168  1.00  0.00           C  
ATOM    102  O   LYS A   7      -9.070  -5.689  -3.230  1.00  0.00           O  
ATOM    103  CB  LYS A   7     -11.907  -6.977  -4.136  1.00  0.00           C  
ATOM    104  CG  LYS A   7     -12.788  -8.189  -3.890  1.00  0.00           C  
ATOM    105  CD  LYS A   7     -13.419  -8.696  -5.173  1.00  0.00           C  
ATOM    106  CE  LYS A   7     -14.306  -7.639  -5.806  1.00  0.00           C  
ATOM    107  NZ  LYS A   7     -15.033  -8.161  -6.992  1.00  0.00           N  
ATOM    108  H   LYS A   7     -13.274  -5.600  -2.456  1.00  0.00           H  
ATOM    109  HA  LYS A   7     -10.895  -7.175  -2.264  1.00  0.00           H  
ATOM    110  HB2 LYS A   7     -12.497  -6.225  -4.640  1.00  0.00           H  
ATOM    111  HB3 LYS A   7     -11.091  -7.275  -4.779  1.00  0.00           H  
ATOM    112  HG2 LYS A   7     -12.185  -8.978  -3.464  1.00  0.00           H  
ATOM    113  HG3 LYS A   7     -13.571  -7.916  -3.194  1.00  0.00           H  
ATOM    114  HD2 LYS A   7     -12.638  -8.958  -5.869  1.00  0.00           H  
ATOM    115  HD3 LYS A   7     -14.014  -9.567  -4.950  1.00  0.00           H  
ATOM    116  HE2 LYS A   7     -15.025  -7.305  -5.072  1.00  0.00           H  
ATOM    117  HE3 LYS A   7     -13.690  -6.806  -6.106  1.00  0.00           H  
ATOM    118  HZ1 LYS A   7     -14.372  -8.654  -7.631  1.00  0.00           H  
ATOM    119  HZ2 LYS A   7     -15.774  -8.828  -6.690  1.00  0.00           H  
ATOM    120  HZ3 LYS A   7     -15.480  -7.378  -7.509  1.00  0.00           H  
ATOM    121  N   GLU A   8     -10.678  -4.113  -3.344  1.00  0.00           N  
ATOM    122  CA  GLU A   8      -9.770  -3.010  -3.634  1.00  0.00           C  
ATOM    123  C   GLU A   8      -8.964  -2.655  -2.382  1.00  0.00           C  
ATOM    124  O   GLU A   8      -7.764  -2.382  -2.454  1.00  0.00           O  
ATOM    125  CB  GLU A   8     -10.591  -1.805  -4.109  1.00  0.00           C  
ATOM    126  CG  GLU A   8      -9.775  -0.588  -4.508  1.00  0.00           C  
ATOM    127  CD  GLU A   8      -9.152  -0.711  -5.887  1.00  0.00           C  
ATOM    128  OE1 GLU A   8      -9.373  -1.735  -6.561  1.00  0.00           O  
ATOM    129  OE2 GLU A   8      -8.452   0.235  -6.313  1.00  0.00           O  
ATOM    130  H   GLU A   8     -11.637  -3.924  -3.265  1.00  0.00           H  
ATOM    131  HA  GLU A   8      -9.091  -3.324  -4.417  1.00  0.00           H  
ATOM    132  HB2 GLU A   8     -11.177  -2.105  -4.965  1.00  0.00           H  
ATOM    133  HB3 GLU A   8     -11.263  -1.513  -3.315  1.00  0.00           H  
ATOM    134  HG2 GLU A   8     -10.428   0.271  -4.502  1.00  0.00           H  
ATOM    135  HG3 GLU A   8      -8.986  -0.445  -3.782  1.00  0.00           H  
ATOM    136  N   VAL A   9      -9.631  -2.687  -1.232  1.00  0.00           N  
ATOM    137  CA  VAL A   9      -8.988  -2.397   0.040  1.00  0.00           C  
ATOM    138  C   VAL A   9      -7.966  -3.481   0.348  1.00  0.00           C  
ATOM    139  O   VAL A   9      -6.829  -3.189   0.713  1.00  0.00           O  
ATOM    140  CB  VAL A   9     -10.017  -2.293   1.193  1.00  0.00           C  
ATOM    141  CG1 VAL A   9      -9.328  -2.296   2.546  1.00  0.00           C  
ATOM    142  CG2 VAL A   9     -10.864  -1.039   1.043  1.00  0.00           C  
ATOM    143  H   VAL A   9     -10.586  -2.927  -1.241  1.00  0.00           H  
ATOM    144  HA  VAL A   9      -8.477  -1.452  -0.052  1.00  0.00           H  
ATOM    145  HB  VAL A   9     -10.671  -3.151   1.144  1.00  0.00           H  
ATOM    146 HG11 VAL A   9      -8.257  -2.300   2.405  1.00  0.00           H  
ATOM    147 HG12 VAL A   9      -9.614  -1.412   3.100  1.00  0.00           H  
ATOM    148 HG13 VAL A   9      -9.622  -3.177   3.099  1.00  0.00           H  
ATOM    149 HG21 VAL A   9     -10.844  -0.710   0.016  1.00  0.00           H  
ATOM    150 HG22 VAL A   9     -11.881  -1.254   1.332  1.00  0.00           H  
ATOM    151 HG23 VAL A   9     -10.469  -0.260   1.678  1.00  0.00           H  
ATOM    152  N   ALA A  10      -8.377  -4.732   0.164  1.00  0.00           N  
ATOM    153  CA  ALA A  10      -7.498  -5.869   0.390  1.00  0.00           C  
ATOM    154  C   ALA A  10      -6.321  -5.818  -0.575  1.00  0.00           C  
ATOM    155  O   ALA A  10      -5.224  -6.268  -0.259  1.00  0.00           O  
ATOM    156  CB  ALA A  10      -8.261  -7.174   0.228  1.00  0.00           C  
ATOM    157  H   ALA A  10      -9.293  -4.891  -0.152  1.00  0.00           H  
ATOM    158  HA  ALA A  10      -7.131  -5.813   1.404  1.00  0.00           H  
ATOM    159  HB1 ALA A  10      -9.022  -7.054  -0.529  1.00  0.00           H  
ATOM    160  HB2 ALA A  10      -7.577  -7.954  -0.071  1.00  0.00           H  
ATOM    161  HB3 ALA A  10      -8.723  -7.440   1.166  1.00  0.00           H  
ATOM    162  N   GLN A  11      -6.560  -5.231  -1.745  1.00  0.00           N  
ATOM    163  CA  GLN A  11      -5.532  -5.077  -2.760  1.00  0.00           C  
ATOM    164  C   GLN A  11      -4.453  -4.150  -2.235  1.00  0.00           C  
ATOM    165  O   GLN A  11      -3.263  -4.462  -2.262  1.00  0.00           O  
ATOM    166  CB  GLN A  11      -6.136  -4.479  -4.037  1.00  0.00           C  
ATOM    167  CG  GLN A  11      -5.161  -4.404  -5.202  1.00  0.00           C  
ATOM    168  CD  GLN A  11      -4.470  -5.724  -5.476  1.00  0.00           C  
ATOM    169  OE1 GLN A  11      -5.112  -6.717  -5.822  1.00  0.00           O  
ATOM    170  NE2 GLN A  11      -3.157  -5.744  -5.317  1.00  0.00           N  
ATOM    171  H   GLN A  11      -7.451  -4.870  -1.919  1.00  0.00           H  
ATOM    172  HA  GLN A  11      -5.108  -6.045  -2.975  1.00  0.00           H  
ATOM    173  HB2 GLN A  11      -6.991  -5.064  -4.336  1.00  0.00           H  
ATOM    174  HB3 GLN A  11      -6.468  -3.474  -3.817  1.00  0.00           H  
ATOM    175  HG2 GLN A  11      -5.702  -4.110  -6.088  1.00  0.00           H  
ATOM    176  HG3 GLN A  11      -4.410  -3.660  -4.978  1.00  0.00           H  
ATOM    177 HE21 GLN A  11      -2.711  -4.908  -5.032  1.00  0.00           H  
ATOM    178 HE22 GLN A  11      -2.676  -6.584  -5.488  1.00  0.00           H  
ATOM    179  N   ALA A  12      -4.899  -3.007  -1.746  1.00  0.00           N  
ATOM    180  CA  ALA A  12      -4.006  -2.004  -1.204  1.00  0.00           C  
ATOM    181  C   ALA A  12      -3.322  -2.495   0.059  1.00  0.00           C  
ATOM    182  O   ALA A  12      -2.123  -2.307   0.225  1.00  0.00           O  
ATOM    183  CB  ALA A  12      -4.759  -0.720  -0.928  1.00  0.00           C  
ATOM    184  H   ALA A  12      -5.868  -2.836  -1.751  1.00  0.00           H  
ATOM    185  HA  ALA A  12      -3.256  -1.797  -1.944  1.00  0.00           H  
ATOM    186  HB1 ALA A  12      -5.562  -0.614  -1.640  1.00  0.00           H  
ATOM    187  HB2 ALA A  12      -5.164  -0.751   0.071  1.00  0.00           H  
ATOM    188  HB3 ALA A  12      -4.083   0.118  -1.018  1.00  0.00           H  
ATOM    189  N   GLU A  13      -4.090  -3.120   0.942  1.00  0.00           N  
ATOM    190  CA  GLU A  13      -3.557  -3.631   2.192  1.00  0.00           C  
ATOM    191  C   GLU A  13      -2.540  -4.744   1.956  1.00  0.00           C  
ATOM    192  O   GLU A  13      -1.542  -4.831   2.670  1.00  0.00           O  
ATOM    193  CB  GLU A  13      -4.689  -4.104   3.098  1.00  0.00           C  
ATOM    194  CG  GLU A  13      -5.444  -2.952   3.736  1.00  0.00           C  
ATOM    195  CD  GLU A  13      -6.265  -3.366   4.936  1.00  0.00           C  
ATOM    196  OE1 GLU A  13      -5.695  -3.976   5.862  1.00  0.00           O  
ATOM    197  OE2 GLU A  13      -7.470  -3.051   4.980  1.00  0.00           O  
ATOM    198  H   GLU A  13      -5.048  -3.236   0.749  1.00  0.00           H  
ATOM    199  HA  GLU A  13      -3.049  -2.812   2.682  1.00  0.00           H  
ATOM    200  HB2 GLU A  13      -5.386  -4.684   2.508  1.00  0.00           H  
ATOM    201  HB3 GLU A  13      -4.281  -4.724   3.879  1.00  0.00           H  
ATOM    202  HG2 GLU A  13      -4.733  -2.205   4.050  1.00  0.00           H  
ATOM    203  HG3 GLU A  13      -6.107  -2.525   2.997  1.00  0.00           H  
ATOM    204  N   ALA A  14      -2.771  -5.579   0.945  1.00  0.00           N  
ATOM    205  CA  ALA A  14      -1.836  -6.655   0.632  1.00  0.00           C  
ATOM    206  C   ALA A  14      -0.519  -6.057   0.169  1.00  0.00           C  
ATOM    207  O   ALA A  14       0.556  -6.472   0.603  1.00  0.00           O  
ATOM    208  CB  ALA A  14      -2.394  -7.583  -0.434  1.00  0.00           C  
ATOM    209  H   ALA A  14      -3.576  -5.461   0.393  1.00  0.00           H  
ATOM    210  HA  ALA A  14      -1.664  -7.227   1.534  1.00  0.00           H  
ATOM    211  HB1 ALA A  14      -3.160  -7.069  -0.994  1.00  0.00           H  
ATOM    212  HB2 ALA A  14      -1.599  -7.883  -1.102  1.00  0.00           H  
ATOM    213  HB3 ALA A  14      -2.817  -8.457   0.037  1.00  0.00           H  
ATOM    214  N   GLU A  15      -0.614  -5.059  -0.699  1.00  0.00           N  
ATOM    215  CA  GLU A  15       0.565  -4.378  -1.200  1.00  0.00           C  
ATOM    216  C   GLU A  15       1.230  -3.614  -0.069  1.00  0.00           C  
ATOM    217  O   GLU A  15       2.427  -3.726   0.132  1.00  0.00           O  
ATOM    218  CB  GLU A  15       0.200  -3.416  -2.331  1.00  0.00           C  
ATOM    219  CG  GLU A  15      -0.267  -4.112  -3.595  1.00  0.00           C  
ATOM    220  CD  GLU A  15      -0.808  -3.143  -4.623  1.00  0.00           C  
ATOM    221  OE1 GLU A  15      -0.052  -2.258  -5.073  1.00  0.00           O  
ATOM    222  OE2 GLU A  15      -1.999  -3.255  -4.986  1.00  0.00           O  
ATOM    223  H   GLU A  15      -1.502  -4.761  -0.993  1.00  0.00           H  
ATOM    224  HA  GLU A  15       1.249  -5.124  -1.573  1.00  0.00           H  
ATOM    225  HB2 GLU A  15      -0.590  -2.763  -1.993  1.00  0.00           H  
ATOM    226  HB3 GLU A  15       1.067  -2.821  -2.575  1.00  0.00           H  
ATOM    227  HG2 GLU A  15       0.568  -4.642  -4.027  1.00  0.00           H  
ATOM    228  HG3 GLU A  15      -1.041  -4.813  -3.337  1.00  0.00           H  
ATOM    229  N   ASN A  16       0.429  -2.850   0.673  1.00  0.00           N  
ATOM    230  CA  ASN A  16       0.915  -2.057   1.804  1.00  0.00           C  
ATOM    231  C   ASN A  16       1.722  -2.931   2.759  1.00  0.00           C  
ATOM    232  O   ASN A  16       2.799  -2.544   3.210  1.00  0.00           O  
ATOM    233  CB  ASN A  16      -0.271  -1.422   2.540  1.00  0.00           C  
ATOM    234  CG  ASN A  16       0.110  -0.208   3.370  1.00  0.00           C  
ATOM    235  OD1 ASN A  16       0.946  -0.287   4.268  1.00  0.00           O  
ATOM    236  ND2 ASN A  16      -0.506   0.928   3.070  1.00  0.00           N  
ATOM    237  H   ASN A  16      -0.533  -2.819   0.454  1.00  0.00           H  
ATOM    238  HA  ASN A  16       1.554  -1.280   1.415  1.00  0.00           H  
ATOM    239  HB2 ASN A  16      -1.010  -1.116   1.815  1.00  0.00           H  
ATOM    240  HB3 ASN A  16      -0.707  -2.159   3.200  1.00  0.00           H  
ATOM    241 HD21 ASN A  16      -1.163   0.924   2.331  1.00  0.00           H  
ATOM    242 HD22 ASN A  16      -0.288   1.724   3.594  1.00  0.00           H  
ATOM    243  N   TYR A  17       1.198  -4.123   3.026  1.00  0.00           N  
ATOM    244  CA  TYR A  17       1.855  -5.095   3.893  1.00  0.00           C  
ATOM    245  C   TYR A  17       3.254  -5.409   3.366  1.00  0.00           C  
ATOM    246  O   TYR A  17       4.227  -5.459   4.120  1.00  0.00           O  
ATOM    247  CB  TYR A  17       0.995  -6.372   3.954  1.00  0.00           C  
ATOM    248  CG  TYR A  17       1.613  -7.537   4.704  1.00  0.00           C  
ATOM    249  CD1 TYR A  17       2.569  -8.348   4.105  1.00  0.00           C  
ATOM    250  CD2 TYR A  17       1.236  -7.824   6.008  1.00  0.00           C  
ATOM    251  CE1 TYR A  17       3.131  -9.408   4.783  1.00  0.00           C  
ATOM    252  CE2 TYR A  17       1.795  -8.883   6.694  1.00  0.00           C  
ATOM    253  CZ  TYR A  17       2.741  -9.673   6.075  1.00  0.00           C  
ATOM    254  OH  TYR A  17       3.302 -10.732   6.755  1.00  0.00           O  
ATOM    255  H   TYR A  17       0.344  -4.367   2.607  1.00  0.00           H  
ATOM    256  HA  TYR A  17       1.935  -4.668   4.881  1.00  0.00           H  
ATOM    257  HB2 TYR A  17       0.055  -6.139   4.431  1.00  0.00           H  
ATOM    258  HB3 TYR A  17       0.801  -6.702   2.944  1.00  0.00           H  
ATOM    259  HD1 TYR A  17       2.874  -8.137   3.092  1.00  0.00           H  
ATOM    260  HD2 TYR A  17       0.495  -7.205   6.491  1.00  0.00           H  
ATOM    261  HE1 TYR A  17       3.878 -10.026   4.300  1.00  0.00           H  
ATOM    262  HE2 TYR A  17       1.490  -9.093   7.710  1.00  0.00           H  
ATOM    263  HH  TYR A  17       4.214 -10.514   6.997  1.00  0.00           H  
ATOM    264  N   GLN A  18       3.335  -5.607   2.059  1.00  0.00           N  
ATOM    265  CA  GLN A  18       4.594  -5.913   1.395  1.00  0.00           C  
ATOM    266  C   GLN A  18       5.499  -4.688   1.352  1.00  0.00           C  
ATOM    267  O   GLN A  18       6.698  -4.786   1.599  1.00  0.00           O  
ATOM    268  CB  GLN A  18       4.325  -6.399  -0.031  1.00  0.00           C  
ATOM    269  CG  GLN A  18       3.501  -7.669  -0.106  1.00  0.00           C  
ATOM    270  CD  GLN A  18       3.080  -7.993  -1.522  1.00  0.00           C  
ATOM    271  OE1 GLN A  18       3.914  -8.241  -2.394  1.00  0.00           O  
ATOM    272  NE2 GLN A  18       1.781  -7.981  -1.765  1.00  0.00           N  
ATOM    273  H   GLN A  18       2.518  -5.537   1.519  1.00  0.00           H  
ATOM    274  HA  GLN A  18       5.088  -6.697   1.951  1.00  0.00           H  
ATOM    275  HB2 GLN A  18       3.793  -5.625  -0.563  1.00  0.00           H  
ATOM    276  HB3 GLN A  18       5.269  -6.578  -0.523  1.00  0.00           H  
ATOM    277  HG2 GLN A  18       4.092  -8.490   0.276  1.00  0.00           H  
ATOM    278  HG3 GLN A  18       2.616  -7.549   0.503  1.00  0.00           H  
ATOM    279 HE21 GLN A  18       1.174  -7.769  -1.024  1.00  0.00           H  
ATOM    280 HE22 GLN A  18       1.477  -8.174  -2.684  1.00  0.00           H  
ATOM    281  N   LEU A  19       4.917  -3.538   1.025  1.00  0.00           N  
ATOM    282  CA  LEU A  19       5.670  -2.289   0.933  1.00  0.00           C  
ATOM    283  C   LEU A  19       6.354  -1.973   2.260  1.00  0.00           C  
ATOM    284  O   LEU A  19       7.517  -1.584   2.286  1.00  0.00           O  
ATOM    285  CB  LEU A  19       4.757  -1.119   0.539  1.00  0.00           C  
ATOM    286  CG  LEU A  19       3.807  -1.367  -0.643  1.00  0.00           C  
ATOM    287  CD1 LEU A  19       3.088  -0.087  -1.026  1.00  0.00           C  
ATOM    288  CD2 LEU A  19       4.545  -1.937  -1.842  1.00  0.00           C  
ATOM    289  H   LEU A  19       3.953  -3.533   0.829  1.00  0.00           H  
ATOM    290  HA  LEU A  19       6.428  -2.415   0.174  1.00  0.00           H  
ATOM    291  HB2 LEU A  19       4.162  -0.858   1.402  1.00  0.00           H  
ATOM    292  HB3 LEU A  19       5.386  -0.275   0.294  1.00  0.00           H  
ATOM    293  HG  LEU A  19       3.058  -2.084  -0.341  1.00  0.00           H  
ATOM    294 HD11 LEU A  19       3.495   0.736  -0.459  1.00  0.00           H  
ATOM    295 HD12 LEU A  19       3.226   0.101  -2.081  1.00  0.00           H  
ATOM    296 HD13 LEU A  19       2.034  -0.186  -0.811  1.00  0.00           H  
ATOM    297 HD21 LEU A  19       5.597  -2.012  -1.614  1.00  0.00           H  
ATOM    298 HD22 LEU A  19       4.154  -2.918  -2.071  1.00  0.00           H  
ATOM    299 HD23 LEU A  19       4.404  -1.288  -2.693  1.00  0.00           H  
ATOM    300  N   GLU A  20       5.623  -2.147   3.355  1.00  0.00           N  
ATOM    301  CA  GLU A  20       6.152  -1.884   4.689  1.00  0.00           C  
ATOM    302  C   GLU A  20       7.332  -2.788   4.999  1.00  0.00           C  
ATOM    303  O   GLU A  20       8.398  -2.319   5.409  1.00  0.00           O  
ATOM    304  CB  GLU A  20       5.062  -2.098   5.737  1.00  0.00           C  
ATOM    305  CG  GLU A  20       4.046  -0.976   5.808  1.00  0.00           C  
ATOM    306  CD  GLU A  20       4.557   0.211   6.589  1.00  0.00           C  
ATOM    307  OE1 GLU A  20       5.563   0.822   6.174  1.00  0.00           O  
ATOM    308  OE2 GLU A  20       3.950   0.538   7.634  1.00  0.00           O  
ATOM    309  H   GLU A  20       4.696  -2.463   3.264  1.00  0.00           H  
ATOM    310  HA  GLU A  20       6.483  -0.858   4.721  1.00  0.00           H  
ATOM    311  HB2 GLU A  20       4.538  -3.014   5.508  1.00  0.00           H  
ATOM    312  HB3 GLU A  20       5.529  -2.194   6.708  1.00  0.00           H  
ATOM    313  HG2 GLU A  20       3.811  -0.653   4.805  1.00  0.00           H  
ATOM    314  HG3 GLU A  20       3.152  -1.347   6.287  1.00  0.00           H  
ATOM    315  N   GLN A  21       7.137  -4.082   4.799  1.00  0.00           N  
ATOM    316  CA  GLN A  21       8.183  -5.058   5.057  1.00  0.00           C  
ATOM    317  C   GLN A  21       9.365  -4.848   4.120  1.00  0.00           C  
ATOM    318  O   GLN A  21      10.517  -5.053   4.503  1.00  0.00           O  
ATOM    319  CB  GLN A  21       7.617  -6.472   4.936  1.00  0.00           C  
ATOM    320  CG  GLN A  21       6.681  -6.818   6.084  1.00  0.00           C  
ATOM    321  CD  GLN A  21       6.213  -8.260   6.081  1.00  0.00           C  
ATOM    322  OE1 GLN A  21       5.636  -8.731   7.065  1.00  0.00           O  
ATOM    323  NE2 GLN A  21       6.427  -8.964   4.981  1.00  0.00           N  
ATOM    324  H   GLN A  21       6.263  -4.390   4.471  1.00  0.00           H  
ATOM    325  HA  GLN A  21       8.521  -4.909   6.073  1.00  0.00           H  
ATOM    326  HB2 GLN A  21       7.064  -6.552   4.008  1.00  0.00           H  
ATOM    327  HB3 GLN A  21       8.427  -7.183   4.929  1.00  0.00           H  
ATOM    328  HG2 GLN A  21       7.195  -6.632   7.014  1.00  0.00           H  
ATOM    329  HG3 GLN A  21       5.814  -6.176   6.023  1.00  0.00           H  
ATOM    330 HE21 GLN A  21       6.869  -8.523   4.218  1.00  0.00           H  
ATOM    331 HE22 GLN A  21       6.142  -9.905   4.972  1.00  0.00           H  
ATOM    332  N   GLU A  22       9.077  -4.409   2.904  1.00  0.00           N  
ATOM    333  CA  GLU A  22      10.111  -4.140   1.922  1.00  0.00           C  
ATOM    334  C   GLU A  22      10.890  -2.889   2.325  1.00  0.00           C  
ATOM    335  O   GLU A  22      12.118  -2.879   2.290  1.00  0.00           O  
ATOM    336  CB  GLU A  22       9.483  -3.958   0.540  1.00  0.00           C  
ATOM    337  CG  GLU A  22      10.484  -3.754  -0.584  1.00  0.00           C  
ATOM    338  CD  GLU A  22      11.300  -4.994  -0.903  1.00  0.00           C  
ATOM    339  OE1 GLU A  22      10.703  -6.050  -1.210  1.00  0.00           O  
ATOM    340  OE2 GLU A  22      12.539  -4.912  -0.890  1.00  0.00           O  
ATOM    341  H   GLU A  22       8.138  -4.244   2.662  1.00  0.00           H  
ATOM    342  HA  GLU A  22      10.784  -4.984   1.902  1.00  0.00           H  
ATOM    343  HB2 GLU A  22       8.892  -4.832   0.311  1.00  0.00           H  
ATOM    344  HB3 GLU A  22       8.830  -3.097   0.569  1.00  0.00           H  
ATOM    345  HG2 GLU A  22       9.945  -3.466  -1.468  1.00  0.00           H  
ATOM    346  HG3 GLU A  22      11.160  -2.960  -0.303  1.00  0.00           H  
ATOM    347  N   VAL A  23      10.166  -1.842   2.728  1.00  0.00           N  
ATOM    348  CA  VAL A  23      10.798  -0.599   3.151  1.00  0.00           C  
ATOM    349  C   VAL A  23      11.682  -0.832   4.369  1.00  0.00           C  
ATOM    350  O   VAL A  23      12.848  -0.448   4.371  1.00  0.00           O  
ATOM    351  CB  VAL A  23       9.757   0.508   3.460  1.00  0.00           C  
ATOM    352  CG1 VAL A  23      10.374   1.634   4.280  1.00  0.00           C  
ATOM    353  CG2 VAL A  23       9.181   1.071   2.168  1.00  0.00           C  
ATOM    354  H   VAL A  23       9.180  -1.914   2.752  1.00  0.00           H  
ATOM    355  HA  VAL A  23      11.419  -0.255   2.335  1.00  0.00           H  
ATOM    356  HB  VAL A  23       8.951   0.072   4.030  1.00  0.00           H  
ATOM    357 HG11 VAL A  23      11.347   1.331   4.634  1.00  0.00           H  
ATOM    358 HG12 VAL A  23      10.475   2.514   3.661  1.00  0.00           H  
ATOM    359 HG13 VAL A  23       9.736   1.854   5.126  1.00  0.00           H  
ATOM    360 HG21 VAL A  23       8.900   0.262   1.515  1.00  0.00           H  
ATOM    361 HG22 VAL A  23       8.311   1.672   2.394  1.00  0.00           H  
ATOM    362 HG23 VAL A  23       9.926   1.686   1.681  1.00  0.00           H  
ATOM    363  N   ALA A  24      11.127  -1.476   5.395  1.00  0.00           N  
ATOM    364  CA  ALA A  24      11.878  -1.766   6.612  1.00  0.00           C  
ATOM    365  C   ALA A  24      13.147  -2.538   6.290  1.00  0.00           C  
ATOM    366  O   ALA A  24      14.222  -2.239   6.810  1.00  0.00           O  
ATOM    367  CB  ALA A  24      11.028  -2.558   7.591  1.00  0.00           C  
ATOM    368  H   ALA A  24      10.189  -1.770   5.325  1.00  0.00           H  
ATOM    369  HA  ALA A  24      12.144  -0.826   7.074  1.00  0.00           H  
ATOM    370  HB1 ALA A  24      10.032  -2.143   7.621  1.00  0.00           H  
ATOM    371  HB2 ALA A  24      10.981  -3.589   7.271  1.00  0.00           H  
ATOM    372  HB3 ALA A  24      11.472  -2.508   8.574  1.00  0.00           H  
ATOM    373  N   GLN A  25      13.004  -3.531   5.422  1.00  0.00           N  
ATOM    374  CA  GLN A  25      14.120  -4.363   5.008  1.00  0.00           C  
ATOM    375  C   GLN A  25      15.178  -3.533   4.291  1.00  0.00           C  
ATOM    376  O   GLN A  25      16.357  -3.594   4.630  1.00  0.00           O  
ATOM    377  CB  GLN A  25      13.616  -5.481   4.096  1.00  0.00           C  
ATOM    378  CG  GLN A  25      14.656  -6.540   3.771  1.00  0.00           C  
ATOM    379  CD  GLN A  25      14.059  -7.725   3.040  1.00  0.00           C  
ATOM    380  OE1 GLN A  25      14.765  -8.658   2.665  1.00  0.00           O  
ATOM    381  NE2 GLN A  25      12.746  -7.703   2.851  1.00  0.00           N  
ATOM    382  H   GLN A  25      12.115  -3.707   5.045  1.00  0.00           H  
ATOM    383  HA  GLN A  25      14.558  -4.799   5.892  1.00  0.00           H  
ATOM    384  HB2 GLN A  25      12.780  -5.966   4.573  1.00  0.00           H  
ATOM    385  HB3 GLN A  25      13.281  -5.044   3.165  1.00  0.00           H  
ATOM    386  HG2 GLN A  25      15.419  -6.097   3.148  1.00  0.00           H  
ATOM    387  HG3 GLN A  25      15.101  -6.886   4.693  1.00  0.00           H  
ATOM    388 HE21 GLN A  25      12.242  -6.932   3.190  1.00  0.00           H  
ATOM    389 HE22 GLN A  25      12.327  -8.457   2.376  1.00  0.00           H  
ATOM    390  N   LEU A  26      14.750  -2.759   3.303  1.00  0.00           N  
ATOM    391  CA  LEU A  26      15.670  -1.924   2.540  1.00  0.00           C  
ATOM    392  C   LEU A  26      16.369  -0.895   3.425  1.00  0.00           C  
ATOM    393  O   LEU A  26      17.580  -0.729   3.337  1.00  0.00           O  
ATOM    394  CB  LEU A  26      14.941  -1.231   1.393  1.00  0.00           C  
ATOM    395  CG  LEU A  26      14.416  -2.170   0.302  1.00  0.00           C  
ATOM    396  CD1 LEU A  26      13.620  -1.401  -0.739  1.00  0.00           C  
ATOM    397  CD2 LEU A  26      15.568  -2.915  -0.358  1.00  0.00           C  
ATOM    398  H   LEU A  26      13.793  -2.753   3.075  1.00  0.00           H  
ATOM    399  HA  LEU A  26      16.421  -2.576   2.122  1.00  0.00           H  
ATOM    400  HB2 LEU A  26      14.107  -0.680   1.802  1.00  0.00           H  
ATOM    401  HB3 LEU A  26      15.623  -0.529   0.934  1.00  0.00           H  
ATOM    402  HG  LEU A  26      13.759  -2.900   0.751  1.00  0.00           H  
ATOM    403 HD11 LEU A  26      12.830  -0.847  -0.255  1.00  0.00           H  
ATOM    404 HD12 LEU A  26      14.275  -0.711  -1.258  1.00  0.00           H  
ATOM    405 HD13 LEU A  26      13.193  -2.091  -1.450  1.00  0.00           H  
ATOM    406 HD21 LEU A  26      16.499  -2.416  -0.132  1.00  0.00           H  
ATOM    407 HD22 LEU A  26      15.602  -3.928   0.017  1.00  0.00           H  
ATOM    408 HD23 LEU A  26      15.419  -2.932  -1.428  1.00  0.00           H  
ATOM    409  N   GLU A  27      15.612  -0.215   4.280  1.00  0.00           N  
ATOM    410  CA  GLU A  27      16.181   0.790   5.181  1.00  0.00           C  
ATOM    411  C   GLU A  27      17.222   0.153   6.100  1.00  0.00           C  
ATOM    412  O   GLU A  27      18.307   0.698   6.309  1.00  0.00           O  
ATOM    413  CB  GLU A  27      15.071   1.432   6.025  1.00  0.00           C  
ATOM    414  CG  GLU A  27      14.040   2.206   5.214  1.00  0.00           C  
ATOM    415  CD  GLU A  27      14.348   3.683   5.082  1.00  0.00           C  
ATOM    416  OE1 GLU A  27      15.483   4.034   4.700  1.00  0.00           O  
ATOM    417  OE2 GLU A  27      13.435   4.502   5.338  1.00  0.00           O  
ATOM    418  H   GLU A  27      14.645  -0.397   4.312  1.00  0.00           H  
ATOM    419  HA  GLU A  27      16.658   1.550   4.579  1.00  0.00           H  
ATOM    420  HB2 GLU A  27      14.555   0.653   6.568  1.00  0.00           H  
ATOM    421  HB3 GLU A  27      15.523   2.109   6.732  1.00  0.00           H  
ATOM    422  HG2 GLU A  27      13.989   1.779   4.223  1.00  0.00           H  
ATOM    423  HG3 GLU A  27      13.077   2.098   5.694  1.00  0.00           H  
ATOM    424  N   HIS A  28      16.872  -1.006   6.640  1.00  0.00           N  
ATOM    425  CA  HIS A  28      17.739  -1.750   7.546  1.00  0.00           C  
ATOM    426  C   HIS A  28      18.993  -2.256   6.830  1.00  0.00           C  
ATOM    427  O   HIS A  28      20.104  -2.155   7.353  1.00  0.00           O  
ATOM    428  CB  HIS A  28      16.937  -2.912   8.151  1.00  0.00           C  
ATOM    429  CG  HIS A  28      17.699  -3.772   9.112  1.00  0.00           C  
ATOM    430  ND1 HIS A  28      18.396  -3.292  10.199  1.00  0.00           N  
ATOM    431  CD2 HIS A  28      17.838  -5.120   9.145  1.00  0.00           C  
ATOM    432  CE1 HIS A  28      18.935  -4.339  10.837  1.00  0.00           C  
ATOM    433  NE2 HIS A  28      18.623  -5.474  10.239  1.00  0.00           N  
ATOM    434  H   HIS A  28      15.990  -1.377   6.424  1.00  0.00           H  
ATOM    435  HA  HIS A  28      18.039  -1.083   8.339  1.00  0.00           H  
ATOM    436  HB2 HIS A  28      16.089  -2.508   8.678  1.00  0.00           H  
ATOM    437  HB3 HIS A  28      16.583  -3.546   7.350  1.00  0.00           H  
ATOM    438  HD1 HIS A  28      18.488  -2.342  10.461  1.00  0.00           H  
ATOM    439  HD2 HIS A  28      17.408  -5.818   8.440  1.00  0.00           H  
ATOM    440  HE1 HIS A  28      19.552  -4.266  11.720  1.00  0.00           H  
ATOM    441  N   GLU A  29      18.813  -2.802   5.638  1.00  0.00           N  
ATOM    442  CA  GLU A  29      19.930  -3.326   4.859  1.00  0.00           C  
ATOM    443  C   GLU A  29      20.779  -2.201   4.270  1.00  0.00           C  
ATOM    444  O   GLU A  29      21.950  -2.401   3.945  1.00  0.00           O  
ATOM    445  CB  GLU A  29      19.415  -4.229   3.740  1.00  0.00           C  
ATOM    446  CG  GLU A  29      18.815  -5.530   4.238  1.00  0.00           C  
ATOM    447  CD  GLU A  29      19.862  -6.476   4.789  1.00  0.00           C  
ATOM    448  OE1 GLU A  29      20.801  -6.824   4.043  1.00  0.00           O  
ATOM    449  OE2 GLU A  29      19.754  -6.882   5.964  1.00  0.00           O  
ATOM    450  H   GLU A  29      17.901  -2.863   5.269  1.00  0.00           H  
ATOM    451  HA  GLU A  29      20.544  -3.912   5.524  1.00  0.00           H  
ATOM    452  HB2 GLU A  29      18.659  -3.695   3.185  1.00  0.00           H  
ATOM    453  HB3 GLU A  29      20.235  -4.465   3.078  1.00  0.00           H  
ATOM    454  HG2 GLU A  29      18.106  -5.306   5.020  1.00  0.00           H  
ATOM    455  HG3 GLU A  29      18.306  -6.014   3.418  1.00  0.00           H  
ATOM    456  N   CYS A  30      20.188  -1.026   4.125  1.00  0.00           N  
ATOM    457  CA  CYS A  30      20.896   0.117   3.563  1.00  0.00           C  
ATOM    458  C   CYS A  30      21.786   0.762   4.619  1.00  0.00           C  
ATOM    459  O   CYS A  30      22.682   1.546   4.301  1.00  0.00           O  
ATOM    460  CB  CYS A  30      19.897   1.145   3.015  1.00  0.00           C  
ATOM    461  SG  CYS A  30      20.647   2.604   2.205  1.00  0.00           S  
ATOM    462  H   CYS A  30      19.249  -0.927   4.391  1.00  0.00           H  
ATOM    463  HA  CYS A  30      21.517  -0.242   2.751  1.00  0.00           H  
ATOM    464  HB2 CYS A  30      19.257   0.666   2.290  1.00  0.00           H  
ATOM    465  HB3 CYS A  30      19.292   1.505   3.833  1.00  0.00           H  
ATOM    466  N   GLY A  31      21.534   0.431   5.875  1.00  0.00           N  
ATOM    467  CA  GLY A  31      22.316   0.996   6.950  1.00  0.00           C  
ATOM    468  C   GLY A  31      21.445   1.693   7.971  1.00  0.00           C  
ATOM    469  O   GLY A  31      21.209   1.164   9.056  1.00  0.00           O  
ATOM    470  H   GLY A  31      20.808  -0.200   6.076  1.00  0.00           H  
ATOM    471  HA2 GLY A  31      22.873   0.202   7.434  1.00  0.00           H  
ATOM    472  HA3 GLY A  31      23.014   1.711   6.538  1.00  0.00           H  
TER     476      NH2 A  32                                                      
ATOM    483  N   GLU B   1     -19.171   0.389   5.262  1.00  0.00           N  
ATOM    484  CA  GLU B   1     -20.036   0.823   4.174  1.00  0.00           C  
ATOM    485  C   GLU B   1     -19.219   1.250   2.962  1.00  0.00           C  
ATOM    486  O   GLU B   1     -18.002   1.401   3.046  1.00  0.00           O  
ATOM    487  CB  GLU B   1     -20.970   1.962   4.613  1.00  0.00           C  
ATOM    488  CG  GLU B   1     -20.340   2.966   5.565  1.00  0.00           C  
ATOM    489  CD  GLU B   1     -20.430   2.524   7.009  1.00  0.00           C  
ATOM    490  OE1 GLU B   1     -21.557   2.466   7.541  1.00  0.00           O  
ATOM    491  OE2 GLU B   1     -19.382   2.214   7.611  1.00  0.00           O  
ATOM    492  H   GLU B   1     -18.940   1.024   5.977  1.00  0.00           H  
ATOM    493  HA  GLU B   1     -20.634  -0.019   3.891  1.00  0.00           H  
ATOM    494  HB2 GLU B   1     -21.295   2.497   3.733  1.00  0.00           H  
ATOM    495  HB3 GLU B   1     -21.833   1.532   5.098  1.00  0.00           H  
ATOM    496  HG2 GLU B   1     -19.298   3.084   5.305  1.00  0.00           H  
ATOM    497  HG3 GLU B   1     -20.847   3.914   5.460  1.00  0.00           H  
ATOM    498  N   VAL B   2     -19.902   1.441   1.841  1.00  0.00           N  
ATOM    499  CA  VAL B   2     -19.259   1.854   0.598  1.00  0.00           C  
ATOM    500  C   VAL B   2     -18.452   3.136   0.799  1.00  0.00           C  
ATOM    501  O   VAL B   2     -17.258   3.176   0.510  1.00  0.00           O  
ATOM    502  CB  VAL B   2     -20.295   2.057  -0.539  1.00  0.00           C  
ATOM    503  CG1 VAL B   2     -19.711   2.896  -1.666  1.00  0.00           C  
ATOM    504  CG2 VAL B   2     -20.770   0.713  -1.081  1.00  0.00           C  
ATOM    505  H   VAL B   2     -20.876   1.300   1.852  1.00  0.00           H  
ATOM    506  HA  VAL B   2     -18.583   1.066   0.301  1.00  0.00           H  
ATOM    507  HB  VAL B   2     -21.149   2.579  -0.135  1.00  0.00           H  
ATOM    508 HG11 VAL B   2     -18.683   2.610  -1.833  1.00  0.00           H  
ATOM    509 HG12 VAL B   2     -20.281   2.732  -2.569  1.00  0.00           H  
ATOM    510 HG13 VAL B   2     -19.756   3.940  -1.397  1.00  0.00           H  
ATOM    511 HG21 VAL B   2     -19.968  -0.008  -1.020  1.00  0.00           H  
ATOM    512 HG22 VAL B   2     -21.612   0.366  -0.503  1.00  0.00           H  
ATOM    513 HG23 VAL B   2     -21.068   0.827  -2.116  1.00  0.00           H  
ATOM    514  N   GLN B   3     -19.101   4.176   1.305  1.00  0.00           N  
ATOM    515  CA  GLN B   3     -18.431   5.448   1.542  1.00  0.00           C  
ATOM    516  C   GLN B   3     -17.298   5.282   2.546  1.00  0.00           C  
ATOM    517  O   GLN B   3     -16.287   5.976   2.470  1.00  0.00           O  
ATOM    518  CB  GLN B   3     -19.432   6.494   2.034  1.00  0.00           C  
ATOM    519  CG  GLN B   3     -18.872   7.908   2.080  1.00  0.00           C  
ATOM    520  CD  GLN B   3     -18.273   8.350   0.755  1.00  0.00           C  
ATOM    521  OE1 GLN B   3     -18.925   8.308  -0.288  1.00  0.00           O  
ATOM    522  NE2 GLN B   3     -17.021   8.777   0.790  1.00  0.00           N  
ATOM    523  H   GLN B   3     -20.058   4.086   1.529  1.00  0.00           H  
ATOM    524  HA  GLN B   3     -18.010   5.780   0.605  1.00  0.00           H  
ATOM    525  HB2 GLN B   3     -20.290   6.491   1.379  1.00  0.00           H  
ATOM    526  HB3 GLN B   3     -19.754   6.227   3.030  1.00  0.00           H  
ATOM    527  HG2 GLN B   3     -19.668   8.590   2.342  1.00  0.00           H  
ATOM    528  HG3 GLN B   3     -18.103   7.949   2.837  1.00  0.00           H  
ATOM    529 HE21 GLN B   3     -16.559   8.781   1.653  1.00  0.00           H  
ATOM    530 HE22 GLN B   3     -16.608   9.083  -0.050  1.00  0.00           H  
ATOM    531  N   ALA B   4     -17.463   4.342   3.467  1.00  0.00           N  
ATOM    532  CA  ALA B   4     -16.443   4.074   4.471  1.00  0.00           C  
ATOM    533  C   ALA B   4     -15.202   3.472   3.828  1.00  0.00           C  
ATOM    534  O   ALA B   4     -14.076   3.893   4.100  1.00  0.00           O  
ATOM    535  CB  ALA B   4     -16.982   3.133   5.533  1.00  0.00           C  
ATOM    536  H   ALA B   4     -18.285   3.803   3.461  1.00  0.00           H  
ATOM    537  HA  ALA B   4     -16.180   5.009   4.943  1.00  0.00           H  
ATOM    538  HB1 ALA B   4     -17.881   3.550   5.963  1.00  0.00           H  
ATOM    539  HB2 ALA B   4     -17.211   2.178   5.081  1.00  0.00           H  
ATOM    540  HB3 ALA B   4     -16.242   2.995   6.305  1.00  0.00           H  
ATOM    541  N   LEU B   5     -15.420   2.481   2.977  1.00  0.00           N  
ATOM    542  CA  LEU B   5     -14.332   1.801   2.294  1.00  0.00           C  
ATOM    543  C   LEU B   5     -13.660   2.705   1.270  1.00  0.00           C  
ATOM    544  O   LEU B   5     -12.480   2.531   0.977  1.00  0.00           O  
ATOM    545  CB  LEU B   5     -14.835   0.519   1.636  1.00  0.00           C  
ATOM    546  CG  LEU B   5     -15.340  -0.547   2.610  1.00  0.00           C  
ATOM    547  CD1 LEU B   5     -15.854  -1.759   1.854  1.00  0.00           C  
ATOM    548  CD2 LEU B   5     -14.238  -0.955   3.579  1.00  0.00           C  
ATOM    549  H   LEU B   5     -16.344   2.191   2.806  1.00  0.00           H  
ATOM    550  HA  LEU B   5     -13.601   1.536   3.043  1.00  0.00           H  
ATOM    551  HB2 LEU B   5     -15.643   0.777   0.966  1.00  0.00           H  
ATOM    552  HB3 LEU B   5     -14.029   0.094   1.056  1.00  0.00           H  
ATOM    553  HG  LEU B   5     -16.159  -0.138   3.186  1.00  0.00           H  
ATOM    554 HD11 LEU B   5     -15.389  -1.799   0.880  1.00  0.00           H  
ATOM    555 HD12 LEU B   5     -15.614  -2.656   2.405  1.00  0.00           H  
ATOM    556 HD13 LEU B   5     -16.925  -1.684   1.738  1.00  0.00           H  
ATOM    557 HD21 LEU B   5     -13.397  -1.342   3.024  1.00  0.00           H  
ATOM    558 HD22 LEU B   5     -13.924  -0.097   4.153  1.00  0.00           H  
ATOM    559 HD23 LEU B   5     -14.608  -1.719   4.248  1.00  0.00           H  
ATOM    560  N   LYS B   6     -14.392   3.687   0.747  1.00  0.00           N  
ATOM    561  CA  LYS B   6     -13.822   4.617  -0.216  1.00  0.00           C  
ATOM    562  C   LYS B   6     -12.724   5.422   0.455  1.00  0.00           C  
ATOM    563  O   LYS B   6     -11.672   5.678  -0.130  1.00  0.00           O  
ATOM    564  CB  LYS B   6     -14.901   5.536  -0.778  1.00  0.00           C  
ATOM    565  CG  LYS B   6     -15.875   4.819  -1.693  1.00  0.00           C  
ATOM    566  CD  LYS B   6     -17.083   5.676  -2.024  1.00  0.00           C  
ATOM    567  CE  LYS B   6     -16.706   6.904  -2.837  1.00  0.00           C  
ATOM    568  NZ  LYS B   6     -17.904   7.680  -3.248  1.00  0.00           N  
ATOM    569  H   LYS B   6     -15.327   3.803   1.029  1.00  0.00           H  
ATOM    570  HA  LYS B   6     -13.389   4.040  -1.022  1.00  0.00           H  
ATOM    571  HB2 LYS B   6     -15.458   5.965   0.043  1.00  0.00           H  
ATOM    572  HB3 LYS B   6     -14.430   6.329  -1.339  1.00  0.00           H  
ATOM    573  HG2 LYS B   6     -15.370   4.564  -2.610  1.00  0.00           H  
ATOM    574  HG3 LYS B   6     -16.212   3.916  -1.204  1.00  0.00           H  
ATOM    575  HD2 LYS B   6     -17.782   5.081  -2.590  1.00  0.00           H  
ATOM    576  HD3 LYS B   6     -17.548   5.994  -1.103  1.00  0.00           H  
ATOM    577  HE2 LYS B   6     -16.066   7.535  -2.238  1.00  0.00           H  
ATOM    578  HE3 LYS B   6     -16.173   6.586  -3.721  1.00  0.00           H  
ATOM    579  HZ1 LYS B   6     -18.689   7.509  -2.584  1.00  0.00           H  
ATOM    580  HZ2 LYS B   6     -17.688   8.700  -3.257  1.00  0.00           H  
ATOM    581  HZ3 LYS B   6     -18.205   7.391  -4.205  1.00  0.00           H  
ATOM    582  N   LYS B   7     -12.966   5.783   1.710  1.00  0.00           N  
ATOM    583  CA  LYS B   7     -11.984   6.529   2.486  1.00  0.00           C  
ATOM    584  C   LYS B   7     -10.794   5.629   2.783  1.00  0.00           C  
ATOM    585  O   LYS B   7      -9.645   6.073   2.797  1.00  0.00           O  
ATOM    586  CB  LYS B   7     -12.585   7.040   3.803  1.00  0.00           C  
ATOM    587  CG  LYS B   7     -13.964   7.674   3.662  1.00  0.00           C  
ATOM    588  CD  LYS B   7     -14.023   8.670   2.518  1.00  0.00           C  
ATOM    589  CE  LYS B   7     -12.990   9.777   2.680  1.00  0.00           C  
ATOM    590  NZ  LYS B   7     -13.026  10.740   1.549  1.00  0.00           N  
ATOM    591  H   LYS B   7     -13.817   5.523   2.128  1.00  0.00           H  
ATOM    592  HA  LYS B   7     -11.651   7.368   1.891  1.00  0.00           H  
ATOM    593  HB2 LYS B   7     -12.667   6.210   4.489  1.00  0.00           H  
ATOM    594  HB3 LYS B   7     -11.917   7.777   4.224  1.00  0.00           H  
ATOM    595  HG2 LYS B   7     -14.688   6.894   3.480  1.00  0.00           H  
ATOM    596  HG3 LYS B   7     -14.208   8.183   4.583  1.00  0.00           H  
ATOM    597  HD2 LYS B   7     -13.837   8.141   1.591  1.00  0.00           H  
ATOM    598  HD3 LYS B   7     -15.009   9.110   2.491  1.00  0.00           H  
ATOM    599  HE2 LYS B   7     -13.189  10.307   3.601  1.00  0.00           H  
ATOM    600  HE3 LYS B   7     -12.007   9.331   2.731  1.00  0.00           H  
ATOM    601  HZ1 LYS B   7     -12.907  10.236   0.642  1.00  0.00           H  
ATOM    602  HZ2 LYS B   7     -13.940  11.246   1.533  1.00  0.00           H  
ATOM    603  HZ3 LYS B   7     -12.260  11.437   1.646  1.00  0.00           H  
ATOM    604  N   ARG B   8     -11.091   4.353   2.995  1.00  0.00           N  
ATOM    605  CA  ARG B   8     -10.071   3.352   3.266  1.00  0.00           C  
ATOM    606  C   ARG B   8      -9.167   3.200   2.049  1.00  0.00           C  
ATOM    607  O   ARG B   8      -7.943   3.176   2.168  1.00  0.00           O  
ATOM    608  CB  ARG B   8     -10.730   2.010   3.602  1.00  0.00           C  
ATOM    609  CG  ARG B   8      -9.748   0.903   3.951  1.00  0.00           C  
ATOM    610  CD  ARG B   8      -9.057   1.164   5.277  1.00  0.00           C  
ATOM    611  NE  ARG B   8      -8.102   0.109   5.619  1.00  0.00           N  
ATOM    612  CZ  ARG B   8      -7.321   0.132   6.701  1.00  0.00           C  
ATOM    613  NH1 ARG B   8      -7.435   1.111   7.592  1.00  0.00           N  
ATOM    614  NH2 ARG B   8      -6.451  -0.845   6.909  1.00  0.00           N  
ATOM    615  H   ARG B   8     -12.030   4.074   2.950  1.00  0.00           H  
ATOM    616  HA  ARG B   8      -9.483   3.683   4.108  1.00  0.00           H  
ATOM    617  HB2 ARG B   8     -11.394   2.151   4.443  1.00  0.00           H  
ATOM    618  HB3 ARG B   8     -11.312   1.689   2.750  1.00  0.00           H  
ATOM    619  HG2 ARG B   8     -10.283  -0.032   4.013  1.00  0.00           H  
ATOM    620  HG3 ARG B   8      -9.000   0.840   3.172  1.00  0.00           H  
ATOM    621  HD2 ARG B   8      -8.531   2.105   5.216  1.00  0.00           H  
ATOM    622  HD3 ARG B   8      -9.808   1.221   6.050  1.00  0.00           H  
ATOM    623  HE  ARG B   8      -8.031  -0.654   5.000  1.00  0.00           H  
ATOM    624 HH11 ARG B   8      -8.113   1.841   7.462  1.00  0.00           H  
ATOM    625 HH12 ARG B   8      -6.841   1.122   8.411  1.00  0.00           H  
ATOM    626 HH21 ARG B   8      -6.382  -1.606   6.259  1.00  0.00           H  
ATOM    627 HH22 ARG B   8      -5.846  -0.821   7.712  1.00  0.00           H  
ATOM    628  N   VAL B   9      -9.793   3.116   0.880  1.00  0.00           N  
ATOM    629  CA  VAL B   9      -9.076   2.984  -0.379  1.00  0.00           C  
ATOM    630  C   VAL B   9      -8.124   4.159  -0.582  1.00  0.00           C  
ATOM    631  O   VAL B   9      -6.950   3.966  -0.885  1.00  0.00           O  
ATOM    632  CB  VAL B   9     -10.049   2.895  -1.579  1.00  0.00           C  
ATOM    633  CG1 VAL B   9      -9.300   2.968  -2.902  1.00  0.00           C  
ATOM    634  CG2 VAL B   9     -10.869   1.617  -1.508  1.00  0.00           C  
ATOM    635  H   VAL B   9     -10.777   3.153   0.864  1.00  0.00           H  
ATOM    636  HA  VAL B   9      -8.501   2.072  -0.338  1.00  0.00           H  
ATOM    637  HB  VAL B   9     -10.729   3.735  -1.529  1.00  0.00           H  
ATOM    638 HG11 VAL B   9      -8.522   3.715  -2.835  1.00  0.00           H  
ATOM    639 HG12 VAL B   9      -8.858   2.006  -3.116  1.00  0.00           H  
ATOM    640 HG13 VAL B   9      -9.987   3.232  -3.692  1.00  0.00           H  
ATOM    641 HG21 VAL B   9     -10.508   1.002  -0.694  1.00  0.00           H  
ATOM    642 HG22 VAL B   9     -11.908   1.864  -1.340  1.00  0.00           H  
ATOM    643 HG23 VAL B   9     -10.773   1.076  -2.437  1.00  0.00           H  
ATOM    644  N   GLN B  10      -8.638   5.373  -0.414  1.00  0.00           N  
ATOM    645  CA  GLN B  10      -7.832   6.577  -0.585  1.00  0.00           C  
ATOM    646  C   GLN B  10      -6.693   6.642   0.424  1.00  0.00           C  
ATOM    647  O   GLN B  10      -5.567   6.986   0.068  1.00  0.00           O  
ATOM    648  CB  GLN B  10      -8.709   7.826  -0.479  1.00  0.00           C  
ATOM    649  CG  GLN B  10      -9.769   7.910  -1.565  1.00  0.00           C  
ATOM    650  CD  GLN B  10      -9.174   8.036  -2.962  1.00  0.00           C  
ATOM    651  OE1 GLN B  10      -8.277   7.283  -3.346  1.00  0.00           O  
ATOM    652  NE2 GLN B  10      -9.685   8.973  -3.745  1.00  0.00           N  
ATOM    653  H   GLN B  10      -9.586   5.463  -0.174  1.00  0.00           H  
ATOM    654  HA  GLN B  10      -7.405   6.541  -1.578  1.00  0.00           H  
ATOM    655  HB2 GLN B  10      -9.205   7.822   0.481  1.00  0.00           H  
ATOM    656  HB3 GLN B  10      -8.082   8.701  -0.549  1.00  0.00           H  
ATOM    657  HG2 GLN B  10     -10.376   7.016  -1.526  1.00  0.00           H  
ATOM    658  HG3 GLN B  10     -10.390   8.772  -1.373  1.00  0.00           H  
ATOM    659 HE21 GLN B  10     -10.419   9.529  -3.392  1.00  0.00           H  
ATOM    660 HE22 GLN B  10      -9.311   9.077  -4.645  1.00  0.00           H  
ATOM    661  N   ALA B  11      -6.982   6.302   1.677  1.00  0.00           N  
ATOM    662  CA  ALA B  11      -5.968   6.322   2.726  1.00  0.00           C  
ATOM    663  C   ALA B  11      -4.865   5.314   2.432  1.00  0.00           C  
ATOM    664  O   ALA B  11      -3.684   5.575   2.671  1.00  0.00           O  
ATOM    665  CB  ALA B  11      -6.599   6.040   4.081  1.00  0.00           C  
ATOM    666  H   ALA B  11      -7.897   6.026   1.899  1.00  0.00           H  
ATOM    667  HA  ALA B  11      -5.536   7.313   2.752  1.00  0.00           H  
ATOM    668  HB1 ALA B  11      -7.421   5.349   3.959  1.00  0.00           H  
ATOM    669  HB2 ALA B  11      -5.859   5.607   4.738  1.00  0.00           H  
ATOM    670  HB3 ALA B  11      -6.964   6.963   4.506  1.00  0.00           H  
ATOM    671  N   LEU B  12      -5.256   4.167   1.901  1.00  0.00           N  
ATOM    672  CA  LEU B  12      -4.305   3.126   1.561  1.00  0.00           C  
ATOM    673  C   LEU B  12      -3.527   3.499   0.312  1.00  0.00           C  
ATOM    674  O   LEU B  12      -2.310   3.543   0.337  1.00  0.00           O  
ATOM    675  CB  LEU B  12      -5.019   1.797   1.339  1.00  0.00           C  
ATOM    676  CG  LEU B  12      -5.506   1.100   2.603  1.00  0.00           C  
ATOM    677  CD1 LEU B  12      -6.542   0.046   2.258  1.00  0.00           C  
ATOM    678  CD2 LEU B  12      -4.330   0.467   3.328  1.00  0.00           C  
ATOM    679  H   LEU B  12      -6.211   4.020   1.726  1.00  0.00           H  
ATOM    680  HA  LEU B  12      -3.617   3.023   2.388  1.00  0.00           H  
ATOM    681  HB2 LEU B  12      -5.867   1.973   0.699  1.00  0.00           H  
ATOM    682  HB3 LEU B  12      -4.339   1.130   0.830  1.00  0.00           H  
ATOM    683  HG  LEU B  12      -5.962   1.826   3.259  1.00  0.00           H  
ATOM    684 HD11 LEU B  12      -6.518  -0.149   1.195  1.00  0.00           H  
ATOM    685 HD12 LEU B  12      -6.322  -0.865   2.797  1.00  0.00           H  
ATOM    686 HD13 LEU B  12      -7.522   0.402   2.536  1.00  0.00           H  
ATOM    687 HD21 LEU B  12      -3.456   1.088   3.208  1.00  0.00           H  
ATOM    688 HD22 LEU B  12      -4.563   0.367   4.376  1.00  0.00           H  
ATOM    689 HD23 LEU B  12      -4.136  -0.509   2.906  1.00  0.00           H  
ATOM    690  N   LYS B  13      -4.244   3.769  -0.775  1.00  0.00           N  
ATOM    691  CA  LYS B  13      -3.623   4.135  -2.050  1.00  0.00           C  
ATOM    692  C   LYS B  13      -2.653   5.299  -1.891  1.00  0.00           C  
ATOM    693  O   LYS B  13      -1.601   5.322  -2.526  1.00  0.00           O  
ATOM    694  CB  LYS B  13      -4.694   4.480  -3.090  1.00  0.00           C  
ATOM    695  CG  LYS B  13      -5.179   3.287  -3.915  1.00  0.00           C  
ATOM    696  CD  LYS B  13      -5.606   2.111  -3.043  1.00  0.00           C  
ATOM    697  CE  LYS B  13      -6.312   1.028  -3.852  1.00  0.00           C  
ATOM    698  NZ  LYS B  13      -5.489   0.536  -4.988  1.00  0.00           N  
ATOM    699  H   LYS B  13      -5.225   3.719  -0.721  1.00  0.00           H  
ATOM    700  HA  LYS B  13      -3.066   3.276  -2.399  1.00  0.00           H  
ATOM    701  HB2 LYS B  13      -5.546   4.910  -2.582  1.00  0.00           H  
ATOM    702  HB3 LYS B  13      -4.289   5.215  -3.771  1.00  0.00           H  
ATOM    703  HG2 LYS B  13      -6.023   3.596  -4.514  1.00  0.00           H  
ATOM    704  HG3 LYS B  13      -4.376   2.966  -4.563  1.00  0.00           H  
ATOM    705  HD2 LYS B  13      -4.728   1.686  -2.578  1.00  0.00           H  
ATOM    706  HD3 LYS B  13      -6.278   2.471  -2.278  1.00  0.00           H  
ATOM    707  HE2 LYS B  13      -6.533   0.198  -3.197  1.00  0.00           H  
ATOM    708  HE3 LYS B  13      -7.236   1.433  -4.238  1.00  0.00           H  
ATOM    709  HZ1 LYS B  13      -4.576   0.162  -4.644  1.00  0.00           H  
ATOM    710  HZ2 LYS B  13      -5.991  -0.227  -5.495  1.00  0.00           H  
ATOM    711  HZ3 LYS B  13      -5.309   1.309  -5.659  1.00  0.00           H  
ATOM    712  N   ALA B  14      -2.996   6.256  -1.040  1.00  0.00           N  
ATOM    713  CA  ALA B  14      -2.124   7.404  -0.805  1.00  0.00           C  
ATOM    714  C   ALA B  14      -0.840   6.958  -0.121  1.00  0.00           C  
ATOM    715  O   ALA B  14       0.259   7.365  -0.503  1.00  0.00           O  
ATOM    716  CB  ALA B  14      -2.833   8.454   0.033  1.00  0.00           C  
ATOM    717  H   ALA B  14      -3.850   6.187  -0.552  1.00  0.00           H  
ATOM    718  HA  ALA B  14      -1.877   7.837  -1.763  1.00  0.00           H  
ATOM    719  HB1 ALA B  14      -3.761   8.047   0.408  1.00  0.00           H  
ATOM    720  HB2 ALA B  14      -2.203   8.739   0.862  1.00  0.00           H  
ATOM    721  HB3 ALA B  14      -3.041   9.321  -0.576  1.00  0.00           H  
ATOM    722  N   ARG B  15      -0.987   6.098   0.877  1.00  0.00           N  
ATOM    723  CA  ARG B  15       0.156   5.572   1.608  1.00  0.00           C  
ATOM    724  C   ARG B  15       0.947   4.620   0.714  1.00  0.00           C  
ATOM    725  O   ARG B  15       2.176   4.622   0.713  1.00  0.00           O  
ATOM    726  CB  ARG B  15      -0.313   4.850   2.874  1.00  0.00           C  
ATOM    727  CG  ARG B  15       0.821   4.349   3.745  1.00  0.00           C  
ATOM    728  CD  ARG B  15       0.746   4.929   5.148  1.00  0.00           C  
ATOM    729  NE  ARG B  15       1.900   4.542   5.958  1.00  0.00           N  
ATOM    730  CZ  ARG B  15       2.143   3.300   6.382  1.00  0.00           C  
ATOM    731  NH1 ARG B  15       1.243   2.337   6.208  1.00  0.00           N  
ATOM    732  NH2 ARG B  15       3.270   3.031   7.021  1.00  0.00           N  
ATOM    733  H   ARG B  15      -1.891   5.798   1.120  1.00  0.00           H  
ATOM    734  HA  ARG B  15       0.789   6.403   1.884  1.00  0.00           H  
ATOM    735  HB2 ARG B  15      -0.915   5.529   3.461  1.00  0.00           H  
ATOM    736  HB3 ARG B  15      -0.919   4.002   2.587  1.00  0.00           H  
ATOM    737  HG2 ARG B  15       0.764   3.273   3.810  1.00  0.00           H  
ATOM    738  HG3 ARG B  15       1.760   4.635   3.295  1.00  0.00           H  
ATOM    739  HD2 ARG B  15       0.713   6.007   5.077  1.00  0.00           H  
ATOM    740  HD3 ARG B  15      -0.154   4.572   5.624  1.00  0.00           H  
ATOM    741  HE  ARG B  15       2.557   5.251   6.167  1.00  0.00           H  
ATOM    742 HH11 ARG B  15       0.369   2.537   5.754  1.00  0.00           H  
ATOM    743 HH12 ARG B  15       1.430   1.402   6.532  1.00  0.00           H  
ATOM    744 HH21 ARG B  15       3.938   3.761   7.194  1.00  0.00           H  
ATOM    745 HH22 ARG B  15       3.474   2.088   7.322  1.00  0.00           H  
ATOM    746  N   ASN B  16       0.216   3.827  -0.055  1.00  0.00           N  
ATOM    747  CA  ASN B  16       0.792   2.867  -0.980  1.00  0.00           C  
ATOM    748  C   ASN B  16       1.617   3.583  -2.041  1.00  0.00           C  
ATOM    749  O   ASN B  16       2.698   3.131  -2.408  1.00  0.00           O  
ATOM    750  CB  ASN B  16      -0.326   2.053  -1.642  1.00  0.00           C  
ATOM    751  CG  ASN B  16      -0.788   0.871  -0.805  1.00  0.00           C  
ATOM    752  OD1 ASN B  16      -1.198   1.023   0.345  1.00  0.00           O  
ATOM    753  ND2 ASN B  16      -0.745  -0.317  -1.383  1.00  0.00           N  
ATOM    754  H   ASN B  16      -0.763   3.893  -0.006  1.00  0.00           H  
ATOM    755  HA  ASN B  16       1.435   2.203  -0.421  1.00  0.00           H  
ATOM    756  HB2 ASN B  16      -1.175   2.699  -1.807  1.00  0.00           H  
ATOM    757  HB3 ASN B  16       0.018   1.686  -2.592  1.00  0.00           H  
ATOM    758 HD21 ASN B  16      -0.420  -0.373  -2.305  1.00  0.00           H  
ATOM    759 HD22 ASN B  16      -1.044  -1.095  -0.863  1.00  0.00           H  
ATOM    760  N   TYR B  17       1.098   4.707  -2.525  1.00  0.00           N  
ATOM    761  CA  TYR B  17       1.782   5.496  -3.543  1.00  0.00           C  
ATOM    762  C   TYR B  17       3.130   5.974  -3.020  1.00  0.00           C  
ATOM    763  O   TYR B  17       4.148   5.871  -3.707  1.00  0.00           O  
ATOM    764  CB  TYR B  17       0.923   6.696  -3.953  1.00  0.00           C  
ATOM    765  CG  TYR B  17       1.362   7.342  -5.249  1.00  0.00           C  
ATOM    766  CD1 TYR B  17       1.431   6.601  -6.420  1.00  0.00           C  
ATOM    767  CD2 TYR B  17       1.706   8.689  -5.302  1.00  0.00           C  
ATOM    768  CE1 TYR B  17       1.834   7.179  -7.608  1.00  0.00           C  
ATOM    769  CE2 TYR B  17       2.109   9.274  -6.489  1.00  0.00           C  
ATOM    770  CZ  TYR B  17       2.171   8.515  -7.640  1.00  0.00           C  
ATOM    771  OH  TYR B  17       2.577   9.093  -8.824  1.00  0.00           O  
ATOM    772  H   TYR B  17       0.228   5.017  -2.187  1.00  0.00           H  
ATOM    773  HA  TYR B  17       1.944   4.864  -4.403  1.00  0.00           H  
ATOM    774  HB2 TYR B  17      -0.100   6.372  -4.069  1.00  0.00           H  
ATOM    775  HB3 TYR B  17       0.970   7.444  -3.175  1.00  0.00           H  
ATOM    776  HD1 TYR B  17       1.166   5.555  -6.395  1.00  0.00           H  
ATOM    777  HD2 TYR B  17       1.658   9.280  -4.400  1.00  0.00           H  
ATOM    778  HE1 TYR B  17       1.881   6.583  -8.507  1.00  0.00           H  
ATOM    779  HE2 TYR B  17       2.374  10.320  -6.510  1.00  0.00           H  
ATOM    780  HH  TYR B  17       2.362  10.043  -8.807  1.00  0.00           H  
ATOM    781  N   ALA B  18       3.129   6.491  -1.798  1.00  0.00           N  
ATOM    782  CA  ALA B  18       4.355   6.977  -1.174  1.00  0.00           C  
ATOM    783  C   ALA B  18       5.298   5.823  -0.849  1.00  0.00           C  
ATOM    784  O   ALA B  18       6.510   5.923  -1.043  1.00  0.00           O  
ATOM    785  CB  ALA B  18       4.040   7.765   0.087  1.00  0.00           C  
ATOM    786  H   ALA B  18       2.279   6.542  -1.302  1.00  0.00           H  
ATOM    787  HA  ALA B  18       4.844   7.641  -1.874  1.00  0.00           H  
ATOM    788  HB1 ALA B  18       3.118   7.404   0.515  1.00  0.00           H  
ATOM    789  HB2 ALA B  18       4.840   7.637   0.801  1.00  0.00           H  
ATOM    790  HB3 ALA B  18       3.940   8.812  -0.157  1.00  0.00           H  
ATOM    791  N   ALA B  19       4.730   4.729  -0.350  1.00  0.00           N  
ATOM    792  CA  ALA B  19       5.509   3.550   0.010  1.00  0.00           C  
ATOM    793  C   ALA B  19       6.195   2.944  -1.212  1.00  0.00           C  
ATOM    794  O   ALA B  19       7.355   2.551  -1.138  1.00  0.00           O  
ATOM    795  CB  ALA B  19       4.630   2.518   0.698  1.00  0.00           C  
ATOM    796  H   ALA B  19       3.756   4.716  -0.213  1.00  0.00           H  
ATOM    797  HA  ALA B  19       6.270   3.861   0.713  1.00  0.00           H  
ATOM    798  HB1 ALA B  19       3.983   3.011   1.411  1.00  0.00           H  
ATOM    799  HB2 ALA B  19       4.030   2.008  -0.039  1.00  0.00           H  
ATOM    800  HB3 ALA B  19       5.254   1.802   1.214  1.00  0.00           H  
ATOM    801  N   LYS B  20       5.483   2.883  -2.337  1.00  0.00           N  
ATOM    802  CA  LYS B  20       6.047   2.336  -3.569  1.00  0.00           C  
ATOM    803  C   LYS B  20       7.278   3.124  -3.997  1.00  0.00           C  
ATOM    804  O   LYS B  20       8.308   2.548  -4.352  1.00  0.00           O  
ATOM    805  CB  LYS B  20       5.014   2.351  -4.693  1.00  0.00           C  
ATOM    806  CG  LYS B  20       3.978   1.248  -4.584  1.00  0.00           C  
ATOM    807  CD  LYS B  20       3.045   1.261  -5.778  1.00  0.00           C  
ATOM    808  CE  LYS B  20       2.116   0.058  -5.778  1.00  0.00           C  
ATOM    809  NZ  LYS B  20       1.305  -0.018  -7.021  1.00  0.00           N  
ATOM    810  H   LYS B  20       4.559   3.220  -2.341  1.00  0.00           H  
ATOM    811  HA  LYS B  20       6.339   1.315  -3.374  1.00  0.00           H  
ATOM    812  HB2 LYS B  20       4.500   3.301  -4.681  1.00  0.00           H  
ATOM    813  HB3 LYS B  20       5.525   2.240  -5.638  1.00  0.00           H  
ATOM    814  HG2 LYS B  20       4.483   0.296  -4.544  1.00  0.00           H  
ATOM    815  HG3 LYS B  20       3.402   1.394  -3.681  1.00  0.00           H  
ATOM    816  HD2 LYS B  20       2.452   2.165  -5.749  1.00  0.00           H  
ATOM    817  HD3 LYS B  20       3.637   1.246  -6.680  1.00  0.00           H  
ATOM    818  HE2 LYS B  20       2.712  -0.837  -5.698  1.00  0.00           H  
ATOM    819  HE3 LYS B  20       1.451   0.124  -4.928  1.00  0.00           H  
ATOM    820  HZ1 LYS B  20       1.699   0.616  -7.750  1.00  0.00           H  
ATOM    821  HZ2 LYS B  20       1.306  -0.992  -7.389  1.00  0.00           H  
ATOM    822  HZ3 LYS B  20       0.319   0.260  -6.829  1.00  0.00           H  
ATOM    823  N   GLN B  21       7.174   4.445  -3.938  1.00  0.00           N  
ATOM    824  CA  GLN B  21       8.288   5.310  -4.299  1.00  0.00           C  
ATOM    825  C   GLN B  21       9.420   5.125  -3.303  1.00  0.00           C  
ATOM    826  O   GLN B  21      10.590   5.219  -3.652  1.00  0.00           O  
ATOM    827  CB  GLN B  21       7.843   6.772  -4.340  1.00  0.00           C  
ATOM    828  CG  GLN B  21       6.726   7.034  -5.335  1.00  0.00           C  
ATOM    829  CD  GLN B  21       6.160   8.433  -5.218  1.00  0.00           C  
ATOM    830  OE1 GLN B  21       6.820   9.419  -5.542  1.00  0.00           O  
ATOM    831  NE2 GLN B  21       4.934   8.528  -4.735  1.00  0.00           N  
ATOM    832  H   GLN B  21       6.333   4.846  -3.631  1.00  0.00           H  
ATOM    833  HA  GLN B  21       8.639   5.011  -5.281  1.00  0.00           H  
ATOM    834  HB2 GLN B  21       7.498   7.060  -3.358  1.00  0.00           H  
ATOM    835  HB3 GLN B  21       8.690   7.386  -4.610  1.00  0.00           H  
ATOM    836  HG2 GLN B  21       7.114   6.902  -6.334  1.00  0.00           H  
ATOM    837  HG3 GLN B  21       5.932   6.322  -5.160  1.00  0.00           H  
ATOM    838 HE21 GLN B  21       4.472   7.698  -4.480  1.00  0.00           H  
ATOM    839 HE22 GLN B  21       4.537   9.419  -4.651  1.00  0.00           H  
ATOM    840  N   LYS B  22       9.064   4.819  -2.065  1.00  0.00           N  
ATOM    841  CA  LYS B  22      10.059   4.576  -1.038  1.00  0.00           C  
ATOM    842  C   LYS B  22      10.809   3.295  -1.359  1.00  0.00           C  
ATOM    843  O   LYS B  22      12.032   3.249  -1.282  1.00  0.00           O  
ATOM    844  CB  LYS B  22       9.407   4.469   0.341  1.00  0.00           C  
ATOM    845  CG  LYS B  22       9.649   5.675   1.233  1.00  0.00           C  
ATOM    846  CD  LYS B  22      11.136   5.898   1.473  1.00  0.00           C  
ATOM    847  CE  LYS B  22      11.439   6.180   2.937  1.00  0.00           C  
ATOM    848  NZ  LYS B  22      11.227   4.982   3.796  1.00  0.00           N  
ATOM    849  H   LYS B  22       8.112   4.727  -1.846  1.00  0.00           H  
ATOM    850  HA  LYS B  22      10.757   5.400  -1.043  1.00  0.00           H  
ATOM    851  HB2 LYS B  22       8.341   4.351   0.212  1.00  0.00           H  
ATOM    852  HB3 LYS B  22       9.797   3.594   0.841  1.00  0.00           H  
ATOM    853  HG2 LYS B  22       9.236   6.553   0.754  1.00  0.00           H  
ATOM    854  HG3 LYS B  22       9.157   5.516   2.182  1.00  0.00           H  
ATOM    855  HD2 LYS B  22      11.676   5.014   1.170  1.00  0.00           H  
ATOM    856  HD3 LYS B  22      11.463   6.740   0.879  1.00  0.00           H  
ATOM    857  HE2 LYS B  22      12.469   6.494   3.024  1.00  0.00           H  
ATOM    858  HE3 LYS B  22      10.792   6.975   3.277  1.00  0.00           H  
ATOM    859  HZ1 LYS B  22      11.252   4.120   3.221  1.00  0.00           H  
ATOM    860  HZ2 LYS B  22      11.979   4.924   4.522  1.00  0.00           H  
ATOM    861  HZ3 LYS B  22      10.300   5.038   4.274  1.00  0.00           H  
ATOM    862  N   VAL B  23      10.061   2.268  -1.741  1.00  0.00           N  
ATOM    863  CA  VAL B  23      10.638   0.982  -2.102  1.00  0.00           C  
ATOM    864  C   VAL B  23      11.600   1.137  -3.275  1.00  0.00           C  
ATOM    865  O   VAL B  23      12.736   0.663  -3.228  1.00  0.00           O  
ATOM    866  CB  VAL B  23       9.535  -0.038  -2.478  1.00  0.00           C  
ATOM    867  CG1 VAL B  23      10.138  -1.332  -2.998  1.00  0.00           C  
ATOM    868  CG2 VAL B  23       8.628  -0.317  -1.289  1.00  0.00           C  
ATOM    869  H   VAL B  23       9.085   2.383  -1.795  1.00  0.00           H  
ATOM    870  HA  VAL B  23      11.179   0.603  -1.247  1.00  0.00           H  
ATOM    871  HB  VAL B  23       8.931   0.392  -3.266  1.00  0.00           H  
ATOM    872 HG11 VAL B  23      10.837  -1.720  -2.272  1.00  0.00           H  
ATOM    873 HG12 VAL B  23       9.350  -2.056  -3.160  1.00  0.00           H  
ATOM    874 HG13 VAL B  23      10.652  -1.142  -3.930  1.00  0.00           H  
ATOM    875 HG21 VAL B  23       8.361   0.616  -0.815  1.00  0.00           H  
ATOM    876 HG22 VAL B  23       7.734  -0.817  -1.629  1.00  0.00           H  
ATOM    877 HG23 VAL B  23       9.147  -0.947  -0.581  1.00  0.00           H  
ATOM    878  N   GLN B  24      11.136   1.804  -4.325  1.00  0.00           N  
ATOM    879  CA  GLN B  24      11.951   2.013  -5.513  1.00  0.00           C  
ATOM    880  C   GLN B  24      13.154   2.905  -5.210  1.00  0.00           C  
ATOM    881  O   GLN B  24      14.225   2.723  -5.788  1.00  0.00           O  
ATOM    882  CB  GLN B  24      11.107   2.601  -6.651  1.00  0.00           C  
ATOM    883  CG  GLN B  24      10.713   4.045  -6.449  1.00  0.00           C  
ATOM    884  CD  GLN B  24       9.851   4.578  -7.571  1.00  0.00           C  
ATOM    885  OE1 GLN B  24       8.706   4.161  -7.750  1.00  0.00           O  
ATOM    886  NE2 GLN B  24      10.405   5.488  -8.350  1.00  0.00           N  
ATOM    887  H   GLN B  24      10.217   2.158  -4.304  1.00  0.00           H  
ATOM    888  HA  GLN B  24      12.321   1.052  -5.822  1.00  0.00           H  
ATOM    889  HB2 GLN B  24      11.663   2.532  -7.571  1.00  0.00           H  
ATOM    890  HB3 GLN B  24      10.201   2.019  -6.744  1.00  0.00           H  
ATOM    891  HG2 GLN B  24      10.165   4.123  -5.523  1.00  0.00           H  
ATOM    892  HG3 GLN B  24      11.611   4.643  -6.386  1.00  0.00           H  
ATOM    893 HE21 GLN B  24      11.335   5.758  -8.161  1.00  0.00           H  
ATOM    894 HE22 GLN B  24       9.872   5.861  -9.085  1.00  0.00           H  
ATOM    895  N   ALA B  25      12.988   3.852  -4.292  1.00  0.00           N  
ATOM    896  CA  ALA B  25      14.077   4.745  -3.924  1.00  0.00           C  
ATOM    897  C   ALA B  25      15.110   4.003  -3.092  1.00  0.00           C  
ATOM    898  O   ALA B  25      16.314   4.151  -3.300  1.00  0.00           O  
ATOM    899  CB  ALA B  25      13.552   5.956  -3.166  1.00  0.00           C  
ATOM    900  H   ALA B  25      12.114   3.947  -3.849  1.00  0.00           H  
ATOM    901  HA  ALA B  25      14.545   5.092  -4.834  1.00  0.00           H  
ATOM    902  HB1 ALA B  25      12.499   6.079  -3.374  1.00  0.00           H  
ATOM    903  HB2 ALA B  25      13.694   5.807  -2.107  1.00  0.00           H  
ATOM    904  HB3 ALA B  25      14.085   6.841  -3.481  1.00  0.00           H  
ATOM    905  N   LEU B  26      14.631   3.195  -2.156  1.00  0.00           N  
ATOM    906  CA  LEU B  26      15.510   2.420  -1.295  1.00  0.00           C  
ATOM    907  C   LEU B  26      16.282   1.388  -2.105  1.00  0.00           C  
ATOM    908  O   LEU B  26      17.476   1.197  -1.895  1.00  0.00           O  
ATOM    909  CB  LEU B  26      14.708   1.738  -0.192  1.00  0.00           C  
ATOM    910  CG  LEU B  26      14.022   2.686   0.791  1.00  0.00           C  
ATOM    911  CD1 LEU B  26      13.148   1.910   1.758  1.00  0.00           C  
ATOM    912  CD2 LEU B  26      15.055   3.502   1.544  1.00  0.00           C  
ATOM    913  H   LEU B  26      13.655   3.116  -2.044  1.00  0.00           H  
ATOM    914  HA  LEU B  26      16.215   3.102  -0.845  1.00  0.00           H  
ATOM    915  HB2 LEU B  26      13.952   1.121  -0.655  1.00  0.00           H  
ATOM    916  HB3 LEU B  26      15.377   1.099   0.367  1.00  0.00           H  
ATOM    917  HG  LEU B  26      13.391   3.370   0.241  1.00  0.00           H  
ATOM    918 HD11 LEU B  26      13.472   0.879   1.788  1.00  0.00           H  
ATOM    919 HD12 LEU B  26      13.228   2.343   2.746  1.00  0.00           H  
ATOM    920 HD13 LEU B  26      12.119   1.954   1.427  1.00  0.00           H  
ATOM    921 HD21 LEU B  26      16.046   3.172   1.267  1.00  0.00           H  
ATOM    922 HD22 LEU B  26      14.939   4.546   1.294  1.00  0.00           H  
ATOM    923 HD23 LEU B  26      14.913   3.366   2.606  1.00  0.00           H  
ATOM    924  N   ARG B  27      15.601   0.740  -3.044  1.00  0.00           N  
ATOM    925  CA  ARG B  27      16.239  -0.256  -3.897  1.00  0.00           C  
ATOM    926  C   ARG B  27      17.227   0.407  -4.847  1.00  0.00           C  
ATOM    927  O   ARG B  27      18.157  -0.225  -5.345  1.00  0.00           O  
ATOM    928  CB  ARG B  27      15.190  -1.037  -4.683  1.00  0.00           C  
ATOM    929  CG  ARG B  27      14.719  -2.295  -3.977  1.00  0.00           C  
ATOM    930  CD  ARG B  27      13.306  -2.666  -4.383  1.00  0.00           C  
ATOM    931  NE  ARG B  27      12.892  -3.959  -3.833  1.00  0.00           N  
ATOM    932  CZ  ARG B  27      13.171  -5.140  -4.390  1.00  0.00           C  
ATOM    933  NH1 ARG B  27      13.831  -5.208  -5.539  1.00  0.00           N  
ATOM    934  NH2 ARG B  27      12.777  -6.256  -3.794  1.00  0.00           N  
ATOM    935  H   ARG B  27      14.649   0.944  -3.174  1.00  0.00           H  
ATOM    936  HA  ARG B  27      16.775  -0.936  -3.253  1.00  0.00           H  
ATOM    937  HB2 ARG B  27      14.336  -0.400  -4.853  1.00  0.00           H  
ATOM    938  HB3 ARG B  27      15.611  -1.322  -5.634  1.00  0.00           H  
ATOM    939  HG2 ARG B  27      15.379  -3.109  -4.234  1.00  0.00           H  
ATOM    940  HG3 ARG B  27      14.747  -2.130  -2.910  1.00  0.00           H  
ATOM    941  HD2 ARG B  27      12.632  -1.900  -4.025  1.00  0.00           H  
ATOM    942  HD3 ARG B  27      13.257  -2.709  -5.459  1.00  0.00           H  
ATOM    943  HE  ARG B  27      12.395  -3.945  -2.983  1.00  0.00           H  
ATOM    944 HH11 ARG B  27      14.134  -4.367  -6.005  1.00  0.00           H  
ATOM    945 HH12 ARG B  27      14.041  -6.103  -5.947  1.00  0.00           H  
ATOM    946 HH21 ARG B  27      12.278  -6.214  -2.923  1.00  0.00           H  
ATOM    947 HH22 ARG B  27      12.971  -7.152  -4.214  1.00  0.00           H  
ATOM    948  N   HIS B  28      17.025   1.691  -5.084  1.00  0.00           N  
ATOM    949  CA  HIS B  28      17.905   2.451  -5.956  1.00  0.00           C  
ATOM    950  C   HIS B  28      19.159   2.855  -5.188  1.00  0.00           C  
ATOM    951  O   HIS B  28      20.273   2.818  -5.712  1.00  0.00           O  
ATOM    952  CB  HIS B  28      17.184   3.703  -6.458  1.00  0.00           C  
ATOM    953  CG  HIS B  28      17.939   4.475  -7.496  1.00  0.00           C  
ATOM    954  ND1 HIS B  28      18.253   3.983  -8.741  1.00  0.00           N  
ATOM    955  CD2 HIS B  28      18.435   5.738  -7.456  1.00  0.00           C  
ATOM    956  CE1 HIS B  28      18.916   4.937  -9.407  1.00  0.00           C  
ATOM    957  NE2 HIS B  28      19.052   6.025  -8.669  1.00  0.00           N  
ATOM    958  H   HIS B  28      16.268   2.143  -4.652  1.00  0.00           H  
ATOM    959  HA  HIS B  28      18.179   1.830  -6.793  1.00  0.00           H  
ATOM    960  HB2 HIS B  28      16.237   3.415  -6.885  1.00  0.00           H  
ATOM    961  HB3 HIS B  28      17.012   4.357  -5.616  1.00  0.00           H  
ATOM    962  HD1 HIS B  28      18.023   3.088  -9.086  1.00  0.00           H  
ATOM    963  HD2 HIS B  28      18.367   6.421  -6.621  1.00  0.00           H  
ATOM    964  HE1 HIS B  28      19.287   4.832 -10.415  1.00  0.00           H  
ATOM    965  N   LYS B  29      18.953   3.248  -3.941  1.00  0.00           N  
ATOM    966  CA  LYS B  29      20.031   3.685  -3.068  1.00  0.00           C  
ATOM    967  C   LYS B  29      20.822   2.503  -2.512  1.00  0.00           C  
ATOM    968  O   LYS B  29      22.055   2.514  -2.509  1.00  0.00           O  
ATOM    969  CB  LYS B  29      19.441   4.513  -1.922  1.00  0.00           C  
ATOM    970  CG  LYS B  29      20.466   5.057  -0.940  1.00  0.00           C  
ATOM    971  CD  LYS B  29      19.797   5.899   0.130  1.00  0.00           C  
ATOM    972  CE  LYS B  29      20.799   6.445   1.129  1.00  0.00           C  
ATOM    973  NZ  LYS B  29      20.139   7.294   2.152  1.00  0.00           N  
ATOM    974  H   LYS B  29      18.032   3.261  -3.597  1.00  0.00           H  
ATOM    975  HA  LYS B  29      20.695   4.308  -3.643  1.00  0.00           H  
ATOM    976  HB2 LYS B  29      18.903   5.350  -2.341  1.00  0.00           H  
ATOM    977  HB3 LYS B  29      18.744   3.896  -1.372  1.00  0.00           H  
ATOM    978  HG2 LYS B  29      20.976   4.228  -0.467  1.00  0.00           H  
ATOM    979  HG3 LYS B  29      21.179   5.667  -1.475  1.00  0.00           H  
ATOM    980  HD2 LYS B  29      19.289   6.728  -0.341  1.00  0.00           H  
ATOM    981  HD3 LYS B  29      19.077   5.288   0.655  1.00  0.00           H  
ATOM    982  HE2 LYS B  29      21.287   5.616   1.620  1.00  0.00           H  
ATOM    983  HE3 LYS B  29      21.534   7.034   0.599  1.00  0.00           H  
ATOM    984  HZ1 LYS B  29      19.328   7.799   1.729  1.00  0.00           H  
ATOM    985  HZ2 LYS B  29      19.791   6.709   2.937  1.00  0.00           H  
ATOM    986  HZ3 LYS B  29      20.810   7.997   2.526  1.00  0.00           H  
ATOM    987  N   CYS B  30      20.110   1.496  -2.035  1.00  0.00           N  
ATOM    988  CA  CYS B  30      20.743   0.314  -1.455  1.00  0.00           C  
ATOM    989  C   CYS B  30      20.000  -0.963  -1.838  1.00  0.00           C  
ATOM    990  O   CYS B  30      19.488  -1.681  -0.975  1.00  0.00           O  
ATOM    991  CB  CYS B  30      20.785   0.439   0.071  1.00  0.00           C  
ATOM    992  SG  CYS B  30      21.768   1.844   0.690  1.00  0.00           S  
ATOM    993  H   CYS B  30      19.127   1.551  -2.065  1.00  0.00           H  
ATOM    994  HA  CYS B  30      21.753   0.256  -1.831  1.00  0.00           H  
ATOM    995  HB2 CYS B  30      19.778   0.564   0.438  1.00  0.00           H  
ATOM    996  HB3 CYS B  30      21.203  -0.465   0.486  1.00  0.00           H  
ATOM    997  N   GLY B  31      19.948  -1.249  -3.130  1.00  0.00           N  
ATOM    998  CA  GLY B  31      19.268  -2.442  -3.599  1.00  0.00           C  
ATOM    999  C   GLY B  31      20.199  -3.372  -4.338  1.00  0.00           C  
ATOM   1000  O   GLY B  31      19.765  -4.163  -5.175  1.00  0.00           O  
ATOM   1001  H   GLY B  31      20.377  -0.649  -3.774  1.00  0.00           H  
ATOM   1002  HA2 GLY B  31      18.848  -2.964  -2.753  1.00  0.00           H  
ATOM   1003  HA3 GLY B  31      18.468  -2.149  -4.262  1.00  0.00           H  
TER    1007      NH2 B  32                                                      
ENDMDL                                                                          
