# Supplementary material for: Comparative Performance of High-Throughput Methods for Protein pKa Predictions
Source: J Chem Inf Model. 2023 Aug 8;63(16):5169–81. doi: 10.1021/acs.jcim.3c00165 (PMC10466379; doi:10.1021/acs.jcim.3c00165)
Supplement: Supplementary file 3 — ci3c00165_si_003.zip [file ci3c00165_si_003.zip › curated_pdbs/1fmh_curated_1.pdb]

MODEL        1                                                                  
ATOM      7  N   GLU A   1     -19.479  -1.063  -5.858  1.00  0.00           N  
ATOM      8  CA  GLU A   1     -20.120  -1.989  -4.933  1.00  0.00           C  
ATOM      9  C   GLU A   1     -19.229  -2.237  -3.716  1.00  0.00           C  
ATOM     10  O   GLU A   1     -18.005  -2.111  -3.799  1.00  0.00           O  
ATOM     11  CB  GLU A   1     -20.440  -3.312  -5.637  1.00  0.00           C  
ATOM     12  CG  GLU A   1     -21.100  -4.332  -4.729  1.00  0.00           C  
ATOM     13  CD  GLU A   1     -22.449  -3.874  -4.228  1.00  0.00           C  
ATOM     14  OE1 GLU A   1     -23.388  -3.774  -5.037  1.00  0.00           O  
ATOM     15  OE2 GLU A   1     -22.566  -3.600  -3.015  1.00  0.00           O  
ATOM     16  H   GLU A   1     -18.965  -1.421  -6.615  1.00  0.00           H  
ATOM     17  HA  GLU A   1     -21.037  -1.542  -4.603  1.00  0.00           H  
ATOM     18  HB2 GLU A   1     -21.106  -3.114  -6.464  1.00  0.00           H  
ATOM     19  HB3 GLU A   1     -19.524  -3.739  -6.017  1.00  0.00           H  
ATOM     20  HG2 GLU A   1     -21.226  -5.260  -5.270  1.00  0.00           H  
ATOM     21  HG3 GLU A   1     -20.457  -4.493  -3.875  1.00  0.00           H  
ATOM     22  N   VAL A   2     -19.851  -2.597  -2.594  1.00  0.00           N  
ATOM     23  CA  VAL A   2     -19.126  -2.877  -1.359  1.00  0.00           C  
ATOM     24  C   VAL A   2     -18.097  -3.980  -1.588  1.00  0.00           C  
ATOM     25  O   VAL A   2     -16.931  -3.838  -1.224  1.00  0.00           O  
ATOM     26  CB  VAL A   2     -20.083  -3.308  -0.226  1.00  0.00           C  
ATOM     27  CG1 VAL A   2     -19.335  -3.453   1.089  1.00  0.00           C  
ATOM     28  CG2 VAL A   2     -21.228  -2.321  -0.073  1.00  0.00           C  
ATOM     29  H   VAL A   2     -20.830  -2.686  -2.600  1.00  0.00           H  
ATOM     30  HA  VAL A   2     -18.618  -1.975  -1.054  1.00  0.00           H  
ATOM     31  HB  VAL A   2     -20.497  -4.270  -0.483  1.00  0.00           H  
ATOM     32 HG11 VAL A   2     -18.622  -2.649   1.188  1.00  0.00           H  
ATOM     33 HG12 VAL A   2     -20.037  -3.413   1.907  1.00  0.00           H  
ATOM     34 HG13 VAL A   2     -18.815  -4.399   1.106  1.00  0.00           H  
ATOM     35 HG21 VAL A   2     -20.889  -1.333  -0.346  1.00  0.00           H  
ATOM     36 HG22 VAL A   2     -22.044  -2.613  -0.715  1.00  0.00           H  
ATOM     37 HG23 VAL A   2     -21.561  -2.316   0.955  1.00  0.00           H  
ATOM     38  N   ALA A   3     -18.539  -5.076  -2.205  1.00  0.00           N  
ATOM     39  CA  ALA A   3     -17.665  -6.208  -2.496  1.00  0.00           C  
ATOM     40  C   ALA A   3     -16.473  -5.778  -3.348  1.00  0.00           C  
ATOM     41  O   ALA A   3     -15.346  -6.227  -3.129  1.00  0.00           O  
ATOM     42  CB  ALA A   3     -18.449  -7.312  -3.191  1.00  0.00           C  
ATOM     43  H   ALA A   3     -19.483  -5.123  -2.473  1.00  0.00           H  
ATOM     44  HA  ALA A   3     -17.299  -6.596  -1.556  1.00  0.00           H  
ATOM     45  HB1 ALA A   3     -19.459  -6.976  -3.370  1.00  0.00           H  
ATOM     46  HB2 ALA A   3     -17.977  -7.551  -4.132  1.00  0.00           H  
ATOM     47  HB3 ALA A   3     -18.466  -8.189  -2.563  1.00  0.00           H  
ATOM     48  N   GLN A   4     -16.726  -4.892  -4.305  1.00  0.00           N  
ATOM     49  CA  GLN A   4     -15.671  -4.385  -5.178  1.00  0.00           C  
ATOM     50  C   GLN A   4     -14.650  -3.611  -4.367  1.00  0.00           C  
ATOM     51  O   GLN A   4     -13.446  -3.790  -4.511  1.00  0.00           O  
ATOM     52  CB  GLN A   4     -16.244  -3.448  -6.237  1.00  0.00           C  
ATOM     53  CG  GLN A   4     -17.463  -3.984  -6.962  1.00  0.00           C  
ATOM     54  CD  GLN A   4     -17.767  -3.196  -8.220  1.00  0.00           C  
ATOM     55  OE1 GLN A   4     -18.030  -1.995  -8.165  1.00  0.00           O  
ATOM     56  NE2 GLN A   4     -17.727  -3.864  -9.360  1.00  0.00           N  
ATOM     57  H   GLN A   4     -17.641  -4.562  -4.417  1.00  0.00           H  
ATOM     58  HA  GLN A   4     -15.188  -5.225  -5.657  1.00  0.00           H  
ATOM     59  HB2 GLN A   4     -16.521  -2.522  -5.755  1.00  0.00           H  
ATOM     60  HB3 GLN A   4     -15.476  -3.244  -6.968  1.00  0.00           H  
ATOM     61  HG2 GLN A   4     -17.293  -5.014  -7.226  1.00  0.00           H  
ATOM     62  HG3 GLN A   4     -18.316  -3.919  -6.299  1.00  0.00           H  
ATOM     63 HE21 GLN A   4     -17.504  -4.820  -9.328  1.00  0.00           H  
ATOM     64 HE22 GLN A   4     -17.926  -3.382 -10.191  1.00  0.00           H  
ATOM     65  N   LEU A   5     -15.150  -2.742  -3.514  1.00  0.00           N  
ATOM     66  CA  LEU A   5     -14.301  -1.925  -2.674  1.00  0.00           C  
ATOM     67  C   LEU A   5     -13.510  -2.795  -1.702  1.00  0.00           C  
ATOM     68  O   LEU A   5     -12.342  -2.532  -1.441  1.00  0.00           O  
ATOM     69  CB  LEU A   5     -15.152  -0.905  -1.932  1.00  0.00           C  
ATOM     70  CG  LEU A   5     -15.760   0.181  -2.816  1.00  0.00           C  
ATOM     71  CD1 LEU A   5     -16.687   1.057  -2.001  1.00  0.00           C  
ATOM     72  CD2 LEU A   5     -14.671   1.024  -3.465  1.00  0.00           C  
ATOM     73  H   LEU A   5     -16.127  -2.643  -3.450  1.00  0.00           H  
ATOM     74  HA  LEU A   5     -13.607  -1.403  -3.314  1.00  0.00           H  
ATOM     75  HB2 LEU A   5     -15.959  -1.435  -1.449  1.00  0.00           H  
ATOM     76  HB3 LEU A   5     -14.545  -0.431  -1.178  1.00  0.00           H  
ATOM     77  HG  LEU A   5     -16.341  -0.284  -3.603  1.00  0.00           H  
ATOM     78 HD11 LEU A   5     -16.933   0.557  -1.076  1.00  0.00           H  
ATOM     79 HD12 LEU A   5     -16.195   1.993  -1.783  1.00  0.00           H  
ATOM     80 HD13 LEU A   5     -17.591   1.247  -2.560  1.00  0.00           H  
ATOM     81 HD21 LEU A   5     -13.751   0.460  -3.504  1.00  0.00           H  
ATOM     82 HD22 LEU A   5     -14.973   1.294  -4.468  1.00  0.00           H  
ATOM     83 HD23 LEU A   5     -14.519   1.921  -2.884  1.00  0.00           H  
ATOM     84  N   GLU A   6     -14.144  -3.844  -1.192  1.00  0.00           N  
ATOM     85  CA  GLU A   6     -13.485  -4.762  -0.271  1.00  0.00           C  
ATOM     86  C   GLU A   6     -12.334  -5.486  -0.958  1.00  0.00           C  
ATOM     87  O   GLU A   6     -11.264  -5.659  -0.372  1.00  0.00           O  
ATOM     88  CB  GLU A   6     -14.477  -5.779   0.293  1.00  0.00           C  
ATOM     89  CG  GLU A   6     -15.353  -5.218   1.400  1.00  0.00           C  
ATOM     90  CD  GLU A   6     -14.576  -4.915   2.671  1.00  0.00           C  
ATOM     91  OE1 GLU A   6     -13.354  -5.179   2.716  1.00  0.00           O  
ATOM     92  OE2 GLU A   6     -15.187  -4.435   3.645  1.00  0.00           O  
ATOM     93  H   GLU A   6     -15.077  -4.012  -1.451  1.00  0.00           H  
ATOM     94  HA  GLU A   6     -13.084  -4.176   0.543  1.00  0.00           H  
ATOM     95  HB2 GLU A   6     -15.119  -6.119  -0.506  1.00  0.00           H  
ATOM     96  HB3 GLU A   6     -13.929  -6.620   0.688  1.00  0.00           H  
ATOM     97  HG2 GLU A   6     -15.811  -4.305   1.051  1.00  0.00           H  
ATOM     98  HG3 GLU A   6     -16.124  -5.940   1.629  1.00  0.00           H  
ATOM     99  N   LYS A   7     -12.543  -5.897  -2.207  1.00  0.00           N  
ATOM    100  CA  LYS A   7     -11.499  -6.586  -2.948  1.00  0.00           C  
ATOM    101  C   LYS A   7     -10.402  -5.594  -3.337  1.00  0.00           C  
ATOM    102  O   LYS A   7      -9.247  -5.970  -3.546  1.00  0.00           O  
ATOM    103  CB  LYS A   7     -12.071  -7.292  -4.177  1.00  0.00           C  
ATOM    104  CG  LYS A   7     -12.344  -6.349  -5.311  1.00  0.00           C  
ATOM    105  CD  LYS A   7     -12.210  -7.025  -6.665  1.00  0.00           C  
ATOM    106  CE  LYS A   7     -13.207  -8.161  -6.834  1.00  0.00           C  
ATOM    107  NZ  LYS A   7     -12.963  -8.923  -8.084  1.00  0.00           N  
ATOM    108  H   LYS A   7     -13.411  -5.723  -2.640  1.00  0.00           H  
ATOM    109  HA  LYS A   7     -11.071  -7.317  -2.303  1.00  0.00           H  
ATOM    110  HB2 LYS A   7     -11.371  -8.040  -4.515  1.00  0.00           H  
ATOM    111  HB3 LYS A   7     -13.001  -7.773  -3.906  1.00  0.00           H  
ATOM    112  HG2 LYS A   7     -13.346  -5.955  -5.209  1.00  0.00           H  
ATOM    113  HG3 LYS A   7     -11.631  -5.549  -5.234  1.00  0.00           H  
ATOM    114  HD2 LYS A   7     -12.383  -6.292  -7.439  1.00  0.00           H  
ATOM    115  HD3 LYS A   7     -11.208  -7.420  -6.759  1.00  0.00           H  
ATOM    116  HE2 LYS A   7     -13.120  -8.830  -5.990  1.00  0.00           H  
ATOM    117  HE3 LYS A   7     -14.204  -7.747  -6.863  1.00  0.00           H  
ATOM    118  HZ1 LYS A   7     -12.491  -8.316  -8.790  1.00  0.00           H  
ATOM    119  HZ2 LYS A   7     -12.348  -9.744  -7.887  1.00  0.00           H  
ATOM    120  HZ3 LYS A   7     -13.866  -9.264  -8.482  1.00  0.00           H  
ATOM    121  N   GLU A   8     -10.770  -4.320  -3.398  1.00  0.00           N  
ATOM    122  CA  GLU A   8      -9.837  -3.257  -3.723  1.00  0.00           C  
ATOM    123  C   GLU A   8      -9.011  -2.918  -2.487  1.00  0.00           C  
ATOM    124  O   GLU A   8      -7.791  -2.757  -2.562  1.00  0.00           O  
ATOM    125  CB  GLU A   8     -10.613  -2.037  -4.219  1.00  0.00           C  
ATOM    126  CG  GLU A   8      -9.755  -0.825  -4.522  1.00  0.00           C  
ATOM    127  CD  GLU A   8      -8.818  -1.032  -5.692  1.00  0.00           C  
ATOM    128  OE1 GLU A   8      -8.789  -2.144  -6.262  1.00  0.00           O  
ATOM    129  OE2 GLU A   8      -8.095  -0.082  -6.048  1.00  0.00           O  
ATOM    130  H   GLU A   8     -11.702  -4.083  -3.201  1.00  0.00           H  
ATOM    131  HA  GLU A   8      -9.175  -3.611  -4.503  1.00  0.00           H  
ATOM    132  HB2 GLU A   8     -11.140  -2.308  -5.122  1.00  0.00           H  
ATOM    133  HB3 GLU A   8     -11.333  -1.760  -3.465  1.00  0.00           H  
ATOM    134  HG2 GLU A   8     -10.409   0.002  -4.749  1.00  0.00           H  
ATOM    135  HG3 GLU A   8      -9.169  -0.587  -3.646  1.00  0.00           H  
ATOM    136  N   VAL A   9      -9.680  -2.854  -1.337  1.00  0.00           N  
ATOM    137  CA  VAL A   9      -9.006  -2.586  -0.077  1.00  0.00           C  
ATOM    138  C   VAL A   9      -8.027  -3.716   0.201  1.00  0.00           C  
ATOM    139  O   VAL A   9      -6.887  -3.480   0.584  1.00  0.00           O  
ATOM    140  CB  VAL A   9     -10.007  -2.443   1.102  1.00  0.00           C  
ATOM    141  CG1 VAL A   9      -9.282  -2.406   2.441  1.00  0.00           C  
ATOM    142  CG2 VAL A   9     -10.849  -1.188   0.936  1.00  0.00           C  
ATOM    143  H   VAL A   9     -10.650  -3.021  -1.337  1.00  0.00           H  
ATOM    144  HA  VAL A   9      -8.457  -1.660  -0.180  1.00  0.00           H  
ATOM    145  HB  VAL A   9     -10.670  -3.297   1.097  1.00  0.00           H  
ATOM    146 HG11 VAL A   9      -8.513  -3.163   2.457  1.00  0.00           H  
ATOM    147 HG12 VAL A   9      -8.834  -1.432   2.579  1.00  0.00           H  
ATOM    148 HG13 VAL A   9      -9.986  -2.590   3.239  1.00  0.00           H  
ATOM    149 HG21 VAL A   9     -10.801  -0.857  -0.089  1.00  0.00           H  
ATOM    150 HG22 VAL A   9     -11.873  -1.407   1.197  1.00  0.00           H  
ATOM    151 HG23 VAL A   9     -10.468  -0.410   1.584  1.00  0.00           H  
ATOM    152  N   ALA A  10      -8.475  -4.944  -0.037  1.00  0.00           N  
ATOM    153  CA  ALA A  10      -7.638  -6.121   0.156  1.00  0.00           C  
ATOM    154  C   ALA A  10      -6.469  -6.122  -0.824  1.00  0.00           C  
ATOM    155  O   ALA A  10      -5.409  -6.678  -0.546  1.00  0.00           O  
ATOM    156  CB  ALA A  10      -8.464  -7.387  -0.004  1.00  0.00           C  
ATOM    157  H   ALA A  10      -9.393  -5.061  -0.369  1.00  0.00           H  
ATOM    158  HA  ALA A  10      -7.250  -6.095   1.163  1.00  0.00           H  
ATOM    159  HB1 ALA A  10      -8.956  -7.375  -0.965  1.00  0.00           H  
ATOM    160  HB2 ALA A  10      -7.818  -8.251   0.059  1.00  0.00           H  
ATOM    161  HB3 ALA A  10      -9.206  -7.434   0.779  1.00  0.00           H  
ATOM    162  N   GLN A  11      -6.666  -5.480  -1.970  1.00  0.00           N  
ATOM    163  CA  GLN A  11      -5.629  -5.389  -2.983  1.00  0.00           C  
ATOM    164  C   GLN A  11      -4.547  -4.442  -2.493  1.00  0.00           C  
ATOM    165  O   GLN A  11      -3.358  -4.771  -2.491  1.00  0.00           O  
ATOM    166  CB  GLN A  11      -6.216  -4.871  -4.299  1.00  0.00           C  
ATOM    167  CG  GLN A  11      -5.293  -5.050  -5.495  1.00  0.00           C  
ATOM    168  CD  GLN A  11      -5.109  -6.504  -5.919  1.00  0.00           C  
ATOM    169  OE1 GLN A  11      -4.294  -6.801  -6.791  1.00  0.00           O  
ATOM    170  NE2 GLN A  11      -5.877  -7.412  -5.332  1.00  0.00           N  
ATOM    171  H   GLN A  11      -7.525  -5.044  -2.130  1.00  0.00           H  
ATOM    172  HA  GLN A  11      -5.207  -6.373  -3.133  1.00  0.00           H  
ATOM    173  HB2 GLN A  11      -7.145  -5.386  -4.500  1.00  0.00           H  
ATOM    174  HB3 GLN A  11      -6.423  -3.817  -4.191  1.00  0.00           H  
ATOM    175  HG2 GLN A  11      -5.699  -4.498  -6.330  1.00  0.00           H  
ATOM    176  HG3 GLN A  11      -4.324  -4.647  -5.241  1.00  0.00           H  
ATOM    177 HE21 GLN A  11      -6.526  -7.110  -4.664  1.00  0.00           H  
ATOM    178 HE22 GLN A  11      -5.764  -8.357  -5.587  1.00  0.00           H  
ATOM    179  N   ALA A  12      -4.986  -3.268  -2.060  1.00  0.00           N  
ATOM    180  CA  ALA A  12      -4.085  -2.254  -1.541  1.00  0.00           C  
ATOM    181  C   ALA A  12      -3.384  -2.748  -0.287  1.00  0.00           C  
ATOM    182  O   ALA A  12      -2.179  -2.575  -0.145  1.00  0.00           O  
ATOM    183  CB  ALA A  12      -4.839  -0.968  -1.260  1.00  0.00           C  
ATOM    184  H   ALA A  12      -5.952  -3.086  -2.080  1.00  0.00           H  
ATOM    185  HA  ALA A  12      -3.344  -2.050  -2.295  1.00  0.00           H  
ATOM    186  HB1 ALA A  12      -5.546  -0.784  -2.053  1.00  0.00           H  
ATOM    187  HB2 ALA A  12      -5.363  -1.058  -0.322  1.00  0.00           H  
ATOM    188  HB3 ALA A  12      -4.139  -0.146  -1.203  1.00  0.00           H  
ATOM    189  N   GLU A  13      -4.148  -3.372   0.607  1.00  0.00           N  
ATOM    190  CA  GLU A  13      -3.615  -3.912   1.854  1.00  0.00           C  
ATOM    191  C   GLU A  13      -2.518  -4.936   1.584  1.00  0.00           C  
ATOM    192  O   GLU A  13      -1.479  -4.928   2.246  1.00  0.00           O  
ATOM    193  CB  GLU A  13      -4.736  -4.554   2.676  1.00  0.00           C  
ATOM    194  CG  GLU A  13      -5.570  -3.560   3.468  1.00  0.00           C  
ATOM    195  CD  GLU A  13      -4.808  -2.938   4.620  1.00  0.00           C  
ATOM    196  OE1 GLU A  13      -3.648  -3.327   4.856  1.00  0.00           O  
ATOM    197  OE2 GLU A  13      -5.370  -2.064   5.306  1.00  0.00           O  
ATOM    198  H   GLU A  13      -5.107  -3.479   0.420  1.00  0.00           H  
ATOM    199  HA  GLU A  13      -3.194  -3.093   2.417  1.00  0.00           H  
ATOM    200  HB2 GLU A  13      -5.397  -5.079   2.003  1.00  0.00           H  
ATOM    201  HB3 GLU A  13      -4.303  -5.261   3.366  1.00  0.00           H  
ATOM    202  HG2 GLU A  13      -5.894  -2.771   2.804  1.00  0.00           H  
ATOM    203  HG3 GLU A  13      -6.436  -4.070   3.864  1.00  0.00           H  
ATOM    204  N   ALA A  14      -2.747  -5.813   0.609  1.00  0.00           N  
ATOM    205  CA  ALA A  14      -1.765  -6.833   0.263  1.00  0.00           C  
ATOM    206  C   ALA A  14      -0.468  -6.193  -0.205  1.00  0.00           C  
ATOM    207  O   ALA A  14       0.617  -6.568   0.248  1.00  0.00           O  
ATOM    208  CB  ALA A  14      -2.307  -7.768  -0.806  1.00  0.00           C  
ATOM    209  H   ALA A  14      -3.593  -5.770   0.112  1.00  0.00           H  
ATOM    210  HA  ALA A  14      -1.565  -7.413   1.153  1.00  0.00           H  
ATOM    211  HB1 ALA A  14      -3.365  -7.596  -0.935  1.00  0.00           H  
ATOM    212  HB2 ALA A  14      -1.795  -7.579  -1.737  1.00  0.00           H  
ATOM    213  HB3 ALA A  14      -2.141  -8.791  -0.506  1.00  0.00           H  
ATOM    214  N   GLU A  15      -0.582  -5.216  -1.102  1.00  0.00           N  
ATOM    215  CA  GLU A  15       0.588  -4.516  -1.608  1.00  0.00           C  
ATOM    216  C   GLU A  15       1.238  -3.724  -0.486  1.00  0.00           C  
ATOM    217  O   GLU A  15       2.438  -3.827  -0.264  1.00  0.00           O  
ATOM    218  CB  GLU A  15       0.220  -3.570  -2.754  1.00  0.00           C  
ATOM    219  CG  GLU A  15      -0.199  -4.276  -4.030  1.00  0.00           C  
ATOM    220  CD  GLU A  15      -0.590  -3.306  -5.132  1.00  0.00           C  
ATOM    221  OE1 GLU A  15      -0.576  -2.080  -4.890  1.00  0.00           O  
ATOM    222  OE2 GLU A  15      -0.907  -3.765  -6.252  1.00  0.00           O  
ATOM    223  H   GLU A  15      -1.475  -4.952  -1.417  1.00  0.00           H  
ATOM    224  HA  GLU A  15       1.290  -5.255  -1.967  1.00  0.00           H  
ATOM    225  HB2 GLU A  15      -0.594  -2.937  -2.433  1.00  0.00           H  
ATOM    226  HB3 GLU A  15       1.076  -2.952  -2.977  1.00  0.00           H  
ATOM    227  HG2 GLU A  15       0.625  -4.878  -4.380  1.00  0.00           H  
ATOM    228  HG3 GLU A  15      -1.040  -4.913  -3.812  1.00  0.00           H  
ATOM    229  N   ASN A  16       0.420  -2.947   0.218  1.00  0.00           N  
ATOM    230  CA  ASN A  16       0.868  -2.121   1.336  1.00  0.00           C  
ATOM    231  C   ASN A  16       1.700  -2.934   2.312  1.00  0.00           C  
ATOM    232  O   ASN A  16       2.786  -2.519   2.719  1.00  0.00           O  
ATOM    233  CB  ASN A  16      -0.357  -1.539   2.050  1.00  0.00           C  
ATOM    234  CG  ASN A  16      -0.024  -0.424   3.020  1.00  0.00           C  
ATOM    235  OD1 ASN A  16       0.690  -0.626   4.000  1.00  0.00           O  
ATOM    236  ND2 ASN A  16      -0.553   0.760   2.755  1.00  0.00           N  
ATOM    237  H   ASN A  16      -0.538  -2.931  -0.019  1.00  0.00           H  
ATOM    238  HA  ASN A  16       1.472  -1.319   0.942  1.00  0.00           H  
ATOM    239  HB2 ASN A  16      -1.040  -1.151   1.310  1.00  0.00           H  
ATOM    240  HB3 ASN A  16      -0.848  -2.331   2.599  1.00  0.00           H  
ATOM    241 HD21 ASN A  16      -1.123   0.848   1.951  1.00  0.00           H  
ATOM    242 HD22 ASN A  16      -0.357   1.499   3.364  1.00  0.00           H  
ATOM    243  N   TYR A  17       1.182  -4.098   2.671  1.00  0.00           N  
ATOM    244  CA  TYR A  17       1.865  -4.991   3.592  1.00  0.00           C  
ATOM    245  C   TYR A  17       3.265  -5.321   3.087  1.00  0.00           C  
ATOM    246  O   TYR A  17       4.223  -5.327   3.855  1.00  0.00           O  
ATOM    247  CB  TYR A  17       1.065  -6.286   3.755  1.00  0.00           C  
ATOM    248  CG  TYR A  17       1.629  -7.215   4.810  1.00  0.00           C  
ATOM    249  CD1 TYR A  17       1.677  -6.836   6.148  1.00  0.00           C  
ATOM    250  CD2 TYR A  17       2.120  -8.469   4.465  1.00  0.00           C  
ATOM    251  CE1 TYR A  17       2.203  -7.681   7.109  1.00  0.00           C  
ATOM    252  CE2 TYR A  17       2.645  -9.319   5.420  1.00  0.00           C  
ATOM    253  CZ  TYR A  17       2.683  -8.924   6.740  1.00  0.00           C  
ATOM    254  OH  TYR A  17       3.203  -9.774   7.691  1.00  0.00           O  
ATOM    255  H   TYR A  17       0.311  -4.367   2.300  1.00  0.00           H  
ATOM    256  HA  TYR A  17       1.939  -4.496   4.548  1.00  0.00           H  
ATOM    257  HB2 TYR A  17       0.047  -6.046   4.025  1.00  0.00           H  
ATOM    258  HB3 TYR A  17       1.064  -6.816   2.813  1.00  0.00           H  
ATOM    259  HD1 TYR A  17       1.296  -5.864   6.433  1.00  0.00           H  
ATOM    260  HD2 TYR A  17       2.092  -8.776   3.429  1.00  0.00           H  
ATOM    261  HE1 TYR A  17       2.232  -7.368   8.144  1.00  0.00           H  
ATOM    262  HE2 TYR A  17       3.023 -10.290   5.129  1.00  0.00           H  
ATOM    263  HH  TYR A  17       2.873 -10.674   7.532  1.00  0.00           H  
ATOM    264  N   GLN A  18       3.362  -5.595   1.795  1.00  0.00           N  
ATOM    265  CA  GLN A  18       4.633  -5.943   1.167  1.00  0.00           C  
ATOM    266  C   GLN A  18       5.558  -4.740   1.052  1.00  0.00           C  
ATOM    267  O   GLN A  18       6.762  -4.854   1.285  1.00  0.00           O  
ATOM    268  CB  GLN A  18       4.393  -6.540  -0.218  1.00  0.00           C  
ATOM    269  CG  GLN A  18       3.694  -7.884  -0.183  1.00  0.00           C  
ATOM    270  CD  GLN A  18       3.353  -8.389  -1.566  1.00  0.00           C  
ATOM    271  OE1 GLN A  18       4.229  -8.546  -2.418  1.00  0.00           O  
ATOM    272  NE2 GLN A  18       2.077  -8.640  -1.801  1.00  0.00           N  
ATOM    273  H   GLN A  18       2.549  -5.563   1.244  1.00  0.00           H  
ATOM    274  HA  GLN A  18       5.109  -6.687   1.785  1.00  0.00           H  
ATOM    275  HB2 GLN A  18       3.787  -5.857  -0.796  1.00  0.00           H  
ATOM    276  HB3 GLN A  18       5.345  -6.668  -0.712  1.00  0.00           H  
ATOM    277  HG2 GLN A  18       4.343  -8.601   0.296  1.00  0.00           H  
ATOM    278  HG3 GLN A  18       2.780  -7.788   0.386  1.00  0.00           H  
ATOM    279 HE21 GLN A  18       1.435  -8.485  -1.077  1.00  0.00           H  
ATOM    280 HE22 GLN A  18       1.824  -8.979  -2.693  1.00  0.00           H  
ATOM    281  N   LEU A  19       4.997  -3.596   0.683  1.00  0.00           N  
ATOM    282  CA  LEU A  19       5.780  -2.375   0.527  1.00  0.00           C  
ATOM    283  C   LEU A  19       6.499  -2.043   1.824  1.00  0.00           C  
ATOM    284  O   LEU A  19       7.694  -1.755   1.822  1.00  0.00           O  
ATOM    285  CB  LEU A  19       4.889  -1.198   0.116  1.00  0.00           C  
ATOM    286  CG  LEU A  19       3.884  -1.470  -1.007  1.00  0.00           C  
ATOM    287  CD1 LEU A  19       3.148  -0.196  -1.371  1.00  0.00           C  
ATOM    288  CD2 LEU A  19       4.556  -2.064  -2.235  1.00  0.00           C  
ATOM    289  H   LEU A  19       4.028  -3.573   0.504  1.00  0.00           H  
ATOM    290  HA  LEU A  19       6.520  -2.546  -0.242  1.00  0.00           H  
ATOM    291  HB2 LEU A  19       4.335  -0.879   0.986  1.00  0.00           H  
ATOM    292  HB3 LEU A  19       5.530  -0.385  -0.195  1.00  0.00           H  
ATOM    293  HG  LEU A  19       3.152  -2.183  -0.652  1.00  0.00           H  
ATOM    294 HD11 LEU A  19       3.666   0.651  -0.943  1.00  0.00           H  
ATOM    295 HD12 LEU A  19       3.117  -0.092  -2.445  1.00  0.00           H  
ATOM    296 HD13 LEU A  19       2.143  -0.237  -0.982  1.00  0.00           H  
ATOM    297 HD21 LEU A  19       5.283  -2.800  -1.926  1.00  0.00           H  
ATOM    298 HD22 LEU A  19       3.809  -2.536  -2.857  1.00  0.00           H  
ATOM    299 HD23 LEU A  19       5.046  -1.280  -2.792  1.00  0.00           H  
ATOM    300  N   GLU A  20       5.768  -2.096   2.928  1.00  0.00           N  
ATOM    301  CA  GLU A  20       6.339  -1.802   4.234  1.00  0.00           C  
ATOM    302  C   GLU A  20       7.430  -2.802   4.603  1.00  0.00           C  
ATOM    303  O   GLU A  20       8.425  -2.432   5.230  1.00  0.00           O  
ATOM    304  CB  GLU A  20       5.242  -1.781   5.297  1.00  0.00           C  
ATOM    305  CG  GLU A  20       4.239  -0.651   5.108  1.00  0.00           C  
ATOM    306  CD  GLU A  20       4.822   0.718   5.416  1.00  0.00           C  
ATOM    307  OE1 GLU A  20       5.916   1.041   4.912  1.00  0.00           O  
ATOM    308  OE2 GLU A  20       4.175   1.487   6.157  1.00  0.00           O  
ATOM    309  H   GLU A  20       4.816  -2.338   2.865  1.00  0.00           H  
ATOM    310  HA  GLU A  20       6.785  -0.820   4.176  1.00  0.00           H  
ATOM    311  HB2 GLU A  20       4.708  -2.719   5.267  1.00  0.00           H  
ATOM    312  HB3 GLU A  20       5.701  -1.668   6.267  1.00  0.00           H  
ATOM    313  HG2 GLU A  20       3.899  -0.655   4.083  1.00  0.00           H  
ATOM    314  HG3 GLU A  20       3.398  -0.822   5.764  1.00  0.00           H  
ATOM    315  N   GLN A  21       7.257  -4.061   4.195  1.00  0.00           N  
ATOM    316  CA  GLN A  21       8.256  -5.091   4.475  1.00  0.00           C  
ATOM    317  C   GLN A  21       9.532  -4.788   3.707  1.00  0.00           C  
ATOM    318  O   GLN A  21      10.636  -4.853   4.250  1.00  0.00           O  
ATOM    319  CB  GLN A  21       7.764  -6.488   4.073  1.00  0.00           C  
ATOM    320  CG  GLN A  21       6.466  -6.917   4.729  1.00  0.00           C  
ATOM    321  CD  GLN A  21       6.500  -6.809   6.236  1.00  0.00           C  
ATOM    322  OE1 GLN A  21       7.317  -7.447   6.901  1.00  0.00           O  
ATOM    323  NE2 GLN A  21       5.600  -6.013   6.785  1.00  0.00           N  
ATOM    324  H   GLN A  21       6.454  -4.294   3.683  1.00  0.00           H  
ATOM    325  HA  GLN A  21       8.469  -5.076   5.534  1.00  0.00           H  
ATOM    326  HB2 GLN A  21       7.617  -6.509   3.005  1.00  0.00           H  
ATOM    327  HB3 GLN A  21       8.527  -7.210   4.334  1.00  0.00           H  
ATOM    328  HG2 GLN A  21       5.669  -6.292   4.362  1.00  0.00           H  
ATOM    329  HG3 GLN A  21       6.265  -7.943   4.460  1.00  0.00           H  
ATOM    330 HE21 GLN A  21       4.973  -5.545   6.194  1.00  0.00           H  
ATOM    331 HE22 GLN A  21       5.590  -5.930   7.770  1.00  0.00           H  
ATOM    332  N   GLU A  22       9.366  -4.458   2.432  1.00  0.00           N  
ATOM    333  CA  GLU A  22      10.493  -4.148   1.572  1.00  0.00           C  
ATOM    334  C   GLU A  22      11.177  -2.858   1.996  1.00  0.00           C  
ATOM    335  O   GLU A  22      12.401  -2.807   2.065  1.00  0.00           O  
ATOM    336  CB  GLU A  22      10.059  -4.077   0.109  1.00  0.00           C  
ATOM    337  CG  GLU A  22       9.676  -5.435  -0.457  1.00  0.00           C  
ATOM    338  CD  GLU A  22      10.018  -5.582  -1.925  1.00  0.00           C  
ATOM    339  OE1 GLU A  22       9.555  -4.762  -2.737  1.00  0.00           O  
ATOM    340  OE2 GLU A  22      10.765  -6.521  -2.271  1.00  0.00           O  
ATOM    341  H   GLU A  22       8.455  -4.427   2.061  1.00  0.00           H  
ATOM    342  HA  GLU A  22      11.203  -4.955   1.677  1.00  0.00           H  
ATOM    343  HB2 GLU A  22       9.203  -3.421   0.030  1.00  0.00           H  
ATOM    344  HB3 GLU A  22      10.868  -3.676  -0.480  1.00  0.00           H  
ATOM    345  HG2 GLU A  22      10.201  -6.200   0.096  1.00  0.00           H  
ATOM    346  HG3 GLU A  22       8.612  -5.572  -0.334  1.00  0.00           H  
ATOM    347  N   VAL A  23      10.398  -1.823   2.301  1.00  0.00           N  
ATOM    348  CA  VAL A  23      10.974  -0.555   2.735  1.00  0.00           C  
ATOM    349  C   VAL A  23      11.779  -0.760   4.014  1.00  0.00           C  
ATOM    350  O   VAL A  23      12.918  -0.313   4.111  1.00  0.00           O  
ATOM    351  CB  VAL A  23       9.901   0.544   2.952  1.00  0.00           C  
ATOM    352  CG1 VAL A  23      10.470   1.718   3.739  1.00  0.00           C  
ATOM    353  CG2 VAL A  23       9.365   1.036   1.618  1.00  0.00           C  
ATOM    354  H   VAL A  23       9.416  -1.917   2.245  1.00  0.00           H  
ATOM    355  HA  VAL A  23      11.648  -0.221   1.957  1.00  0.00           H  
ATOM    356  HB  VAL A  23       9.082   0.120   3.513  1.00  0.00           H  
ATOM    357 HG11 VAL A  23      11.397   1.423   4.208  1.00  0.00           H  
ATOM    358 HG12 VAL A  23      10.654   2.547   3.070  1.00  0.00           H  
ATOM    359 HG13 VAL A  23       9.763   2.019   4.498  1.00  0.00           H  
ATOM    360 HG21 VAL A  23       9.690   0.373   0.829  1.00  0.00           H  
ATOM    361 HG22 VAL A  23       8.285   1.060   1.648  1.00  0.00           H  
ATOM    362 HG23 VAL A  23       9.741   2.032   1.427  1.00  0.00           H  
ATOM    363  N   ALA A  24      11.190  -1.460   4.977  1.00  0.00           N  
ATOM    364  CA  ALA A  24      11.861  -1.739   6.238  1.00  0.00           C  
ATOM    365  C   ALA A  24      13.166  -2.484   6.009  1.00  0.00           C  
ATOM    366  O   ALA A  24      14.187  -2.151   6.604  1.00  0.00           O  
ATOM    367  CB  ALA A  24      10.961  -2.549   7.156  1.00  0.00           C  
ATOM    368  H   ALA A  24      10.283  -1.809   4.830  1.00  0.00           H  
ATOM    369  HA  ALA A  24      12.073  -0.794   6.720  1.00  0.00           H  
ATOM    370  HB1 ALA A  24       9.933  -2.415   6.859  1.00  0.00           H  
ATOM    371  HB2 ALA A  24      11.222  -3.596   7.082  1.00  0.00           H  
ATOM    372  HB3 ALA A  24      11.090  -2.219   8.173  1.00  0.00           H  
ATOM    373  N   GLN A  25      13.119  -3.495   5.150  1.00  0.00           N  
ATOM    374  CA  GLN A  25      14.292  -4.303   4.841  1.00  0.00           C  
ATOM    375  C   GLN A  25      15.346  -3.481   4.106  1.00  0.00           C  
ATOM    376  O   GLN A  25      16.508  -3.458   4.503  1.00  0.00           O  
ATOM    377  CB  GLN A  25      13.891  -5.517   3.997  1.00  0.00           C  
ATOM    378  CG  GLN A  25      14.943  -6.614   3.970  1.00  0.00           C  
ATOM    379  CD  GLN A  25      15.121  -7.281   5.323  1.00  0.00           C  
ATOM    380  OE1 GLN A  25      15.460  -6.633   6.314  1.00  0.00           O  
ATOM    381  NE2 GLN A  25      14.896  -8.583   5.375  1.00  0.00           N  
ATOM    382  H   GLN A  25      12.265  -3.709   4.714  1.00  0.00           H  
ATOM    383  HA  GLN A  25      14.711  -4.649   5.772  1.00  0.00           H  
ATOM    384  HB2 GLN A  25      12.976  -5.932   4.394  1.00  0.00           H  
ATOM    385  HB3 GLN A  25      13.718  -5.191   2.982  1.00  0.00           H  
ATOM    386  HG2 GLN A  25      14.646  -7.365   3.253  1.00  0.00           H  
ATOM    387  HG3 GLN A  25      15.887  -6.184   3.669  1.00  0.00           H  
ATOM    388 HE21 GLN A  25      14.635  -9.044   4.548  1.00  0.00           H  
ATOM    389 HE22 GLN A  25      14.989  -9.037   6.244  1.00  0.00           H  
ATOM    390  N   LEU A  26      14.936  -2.803   3.038  1.00  0.00           N  
ATOM    391  CA  LEU A  26      15.858  -1.984   2.258  1.00  0.00           C  
ATOM    392  C   LEU A  26      16.499  -0.905   3.128  1.00  0.00           C  
ATOM    393  O   LEU A  26      17.688  -0.630   3.003  1.00  0.00           O  
ATOM    394  CB  LEU A  26      15.147  -1.352   1.056  1.00  0.00           C  
ATOM    395  CG  LEU A  26      14.649  -2.334  -0.013  1.00  0.00           C  
ATOM    396  CD1 LEU A  26      13.946  -1.587  -1.142  1.00  0.00           C  
ATOM    397  CD2 LEU A  26      15.804  -3.156  -0.562  1.00  0.00           C  
ATOM    398  H   LEU A  26      13.991  -2.853   2.767  1.00  0.00           H  
ATOM    399  HA  LEU A  26      16.640  -2.634   1.895  1.00  0.00           H  
ATOM    400  HB2 LEU A  26      14.300  -0.793   1.422  1.00  0.00           H  
ATOM    401  HB3 LEU A  26      15.831  -0.663   0.584  1.00  0.00           H  
ATOM    402  HG  LEU A  26      13.937  -3.013   0.434  1.00  0.00           H  
ATOM    403 HD11 LEU A  26      14.536  -0.727  -1.426  1.00  0.00           H  
ATOM    404 HD12 LEU A  26      13.833  -2.240  -1.997  1.00  0.00           H  
ATOM    405 HD13 LEU A  26      12.972  -1.259  -0.811  1.00  0.00           H  
ATOM    406 HD21 LEU A  26      16.735  -2.775  -0.172  1.00  0.00           H  
ATOM    407 HD22 LEU A  26      15.684  -4.189  -0.267  1.00  0.00           H  
ATOM    408 HD23 LEU A  26      15.811  -3.090  -1.640  1.00  0.00           H  
ATOM    409  N   GLU A  27      15.720  -0.311   4.024  1.00  0.00           N  
ATOM    410  CA  GLU A  27      16.235   0.717   4.921  1.00  0.00           C  
ATOM    411  C   GLU A  27      17.132   0.093   5.987  1.00  0.00           C  
ATOM    412  O   GLU A  27      18.170   0.635   6.339  1.00  0.00           O  
ATOM    413  CB  GLU A  27      15.083   1.463   5.601  1.00  0.00           C  
ATOM    414  CG  GLU A  27      14.299   2.390   4.682  1.00  0.00           C  
ATOM    415  CD  GLU A  27      15.023   3.687   4.388  1.00  0.00           C  
ATOM    416  OE1 GLU A  27      16.179   3.841   4.819  1.00  0.00           O  
ATOM    417  OE2 GLU A  27      14.429   4.569   3.733  1.00  0.00           O  
ATOM    418  H   GLU A  27      14.774  -0.576   4.093  1.00  0.00           H  
ATOM    419  HA  GLU A  27      16.820   1.411   4.332  1.00  0.00           H  
ATOM    420  HB2 GLU A  27      14.397   0.734   6.007  1.00  0.00           H  
ATOM    421  HB3 GLU A  27      15.484   2.051   6.413  1.00  0.00           H  
ATOM    422  HG2 GLU A  27      14.117   1.880   3.748  1.00  0.00           H  
ATOM    423  HG3 GLU A  27      13.353   2.623   5.151  1.00  0.00           H  
ATOM    424  N   HIS A  28      16.723  -1.056   6.495  1.00  0.00           N  
ATOM    425  CA  HIS A  28      17.483  -1.761   7.519  1.00  0.00           C  
ATOM    426  C   HIS A  28      18.858  -2.170   6.985  1.00  0.00           C  
ATOM    427  O   HIS A  28      19.838  -2.224   7.731  1.00  0.00           O  
ATOM    428  CB  HIS A  28      16.684  -2.982   7.987  1.00  0.00           C  
ATOM    429  CG  HIS A  28      17.390  -3.848   8.978  1.00  0.00           C  
ATOM    430  ND1 HIS A  28      17.919  -3.397  10.165  1.00  0.00           N  
ATOM    431  CD2 HIS A  28      17.633  -5.176   8.938  1.00  0.00           C  
ATOM    432  CE1 HIS A  28      18.466  -4.443  10.795  1.00  0.00           C  
ATOM    433  NE2 HIS A  28      18.319  -5.551  10.093  1.00  0.00           N  
ATOM    434  H   HIS A  28      15.880  -1.445   6.173  1.00  0.00           H  
ATOM    435  HA  HIS A  28      17.618  -1.090   8.352  1.00  0.00           H  
ATOM    436  HB2 HIS A  28      15.768  -2.644   8.445  1.00  0.00           H  
ATOM    437  HB3 HIS A  28      16.442  -3.589   7.126  1.00  0.00           H  
ATOM    438  HD1 HIS A  28      17.891  -2.471  10.496  1.00  0.00           H  
ATOM    439  HD2 HIS A  28      17.336  -5.847   8.143  1.00  0.00           H  
ATOM    440  HE1 HIS A  28      18.959  -4.390  11.753  1.00  0.00           H  
ATOM    441  N   GLU A  29      18.917  -2.454   5.693  1.00  0.00           N  
ATOM    442  CA  GLU A  29      20.158  -2.853   5.049  1.00  0.00           C  
ATOM    443  C   GLU A  29      20.920  -1.644   4.500  1.00  0.00           C  
ATOM    444  O   GLU A  29      22.144  -1.670   4.376  1.00  0.00           O  
ATOM    445  CB  GLU A  29      19.860  -3.833   3.913  1.00  0.00           C  
ATOM    446  CG  GLU A  29      19.205  -5.124   4.376  1.00  0.00           C  
ATOM    447  CD  GLU A  29      20.147  -6.006   5.167  1.00  0.00           C  
ATOM    448  OE1 GLU A  29      21.198  -6.395   4.619  1.00  0.00           O  
ATOM    449  OE2 GLU A  29      19.834  -6.335   6.327  1.00  0.00           O  
ATOM    450  H   GLU A  29      18.099  -2.392   5.155  1.00  0.00           H  
ATOM    451  HA  GLU A  29      20.769  -3.347   5.787  1.00  0.00           H  
ATOM    452  HB2 GLU A  29      19.198  -3.354   3.206  1.00  0.00           H  
ATOM    453  HB3 GLU A  29      20.786  -4.081   3.415  1.00  0.00           H  
ATOM    454  HG2 GLU A  29      18.355  -4.881   4.999  1.00  0.00           H  
ATOM    455  HG3 GLU A  29      18.867  -5.672   3.508  1.00  0.00           H  
ATOM    456  N   CYS A  30      20.186  -0.599   4.146  1.00  0.00           N  
ATOM    457  CA  CYS A  30      20.789   0.605   3.579  1.00  0.00           C  
ATOM    458  C   CYS A  30      20.616   1.814   4.489  1.00  0.00           C  
ATOM    459  O   CYS A  30      21.578   2.277   5.101  1.00  0.00           O  
ATOM    460  CB  CYS A  30      20.160   0.916   2.220  1.00  0.00           C  
ATOM    461  SG  CYS A  30      20.964   2.285   1.320  1.00  0.00           S  
ATOM    462  H   CYS A  30      19.211  -0.646   4.250  1.00  0.00           H  
ATOM    463  HA  CYS A  30      21.843   0.417   3.442  1.00  0.00           H  
ATOM    464  HB2 CYS A  30      20.200   0.039   1.601  1.00  0.00           H  
ATOM    465  HB3 CYS A  30      19.126   1.191   2.370  1.00  0.00           H  
ATOM    466  N   GLY A  31      19.383   2.318   4.536  1.00  0.00           N  
ATOM    467  CA  GLY A  31      19.031   3.484   5.332  1.00  0.00           C  
ATOM    468  C   GLY A  31      19.713   3.548   6.696  1.00  0.00           C  
ATOM    469  O   GLY A  31      19.388   2.773   7.595  1.00  0.00           O  
ATOM    470  H   GLY A  31      18.684   1.890   4.002  1.00  0.00           H  
ATOM    471  HA2 GLY A  31      19.278   4.369   4.769  1.00  0.00           H  
ATOM    472  HA3 GLY A  31      17.956   3.466   5.482  1.00  0.00           H  
TER
ATOM    483  N   GLU B   1     -19.480   0.065   4.572  1.00  0.00           N  
ATOM    484  CA  GLU B   1     -19.981   1.285   3.973  1.00  0.00           C  
ATOM    485  C   GLU B   1     -19.173   1.615   2.727  1.00  0.00           C  
ATOM    486  O   GLU B   1     -17.945   1.670   2.772  1.00  0.00           O  
ATOM    487  CB  GLU B   1     -19.932   2.436   4.980  1.00  0.00           C  
ATOM    488  CG  GLU B   1     -20.488   3.750   4.452  1.00  0.00           C  
ATOM    489  CD  GLU B   1     -21.915   3.623   3.954  1.00  0.00           C  
ATOM    490  OE1 GLU B   1     -22.127   3.003   2.890  1.00  0.00           O  
ATOM    491  OE2 GLU B   1     -22.828   4.138   4.625  1.00  0.00           O  
ATOM    492  H   GLU B   1     -18.746   0.117   5.229  1.00  0.00           H  
ATOM    493  HA  GLU B   1     -21.005   1.115   3.686  1.00  0.00           H  
ATOM    494  HB2 GLU B   1     -20.502   2.157   5.854  1.00  0.00           H  
ATOM    495  HB3 GLU B   1     -18.903   2.598   5.272  1.00  0.00           H  
ATOM    496  HG2 GLU B   1     -20.465   4.482   5.247  1.00  0.00           H  
ATOM    497  HG3 GLU B   1     -19.866   4.086   3.637  1.00  0.00           H  
ATOM    498  N   VAL B   2     -19.869   1.830   1.621  1.00  0.00           N  
ATOM    499  CA  VAL B   2     -19.227   2.154   0.354  1.00  0.00           C  
ATOM    500  C   VAL B   2     -18.360   3.404   0.494  1.00  0.00           C  
ATOM    501  O   VAL B   2     -17.170   3.377   0.184  1.00  0.00           O  
ATOM    502  CB  VAL B   2     -20.265   2.340  -0.781  1.00  0.00           C  
ATOM    503  CG1 VAL B   2     -19.631   2.975  -2.009  1.00  0.00           C  
ATOM    504  CG2 VAL B   2     -20.882   0.999  -1.157  1.00  0.00           C  
ATOM    505  H   VAL B   2     -20.848   1.771   1.662  1.00  0.00           H  
ATOM    506  HA  VAL B   2     -18.587   1.322   0.089  1.00  0.00           H  
ATOM    507  HB  VAL B   2     -21.052   2.988  -0.427  1.00  0.00           H  
ATOM    508 HG11 VAL B   2     -19.124   3.886  -1.724  1.00  0.00           H  
ATOM    509 HG12 VAL B   2     -18.921   2.286  -2.442  1.00  0.00           H  
ATOM    510 HG13 VAL B   2     -20.400   3.201  -2.733  1.00  0.00           H  
ATOM    511 HG21 VAL B   2     -20.094   0.280  -1.338  1.00  0.00           H  
ATOM    512 HG22 VAL B   2     -21.510   0.648  -0.352  1.00  0.00           H  
ATOM    513 HG23 VAL B   2     -21.474   1.112  -2.054  1.00  0.00           H  
ATOM    514  N   GLN B   3     -18.953   4.488   0.983  1.00  0.00           N  
ATOM    515  CA  GLN B   3     -18.225   5.738   1.181  1.00  0.00           C  
ATOM    516  C   GLN B   3     -17.024   5.516   2.098  1.00  0.00           C  
ATOM    517  O   GLN B   3     -15.948   6.075   1.883  1.00  0.00           O  
ATOM    518  CB  GLN B   3     -19.151   6.799   1.778  1.00  0.00           C  
ATOM    519  CG  GLN B   3     -18.483   8.151   1.973  1.00  0.00           C  
ATOM    520  CD  GLN B   3     -19.395   9.181   2.615  1.00  0.00           C  
ATOM    521  OE1 GLN B   3     -18.981  10.312   2.876  1.00  0.00           O  
ATOM    522  NE2 GLN B   3     -20.636   8.804   2.882  1.00  0.00           N  
ATOM    523  H   GLN B   3     -19.906   4.442   1.225  1.00  0.00           H  
ATOM    524  HA  GLN B   3     -17.874   6.075   0.218  1.00  0.00           H  
ATOM    525  HB2 GLN B   3     -19.999   6.933   1.121  1.00  0.00           H  
ATOM    526  HB3 GLN B   3     -19.503   6.453   2.740  1.00  0.00           H  
ATOM    527  HG2 GLN B   3     -17.615   8.019   2.602  1.00  0.00           H  
ATOM    528  HG3 GLN B   3     -18.169   8.523   1.007  1.00  0.00           H  
ATOM    529 HE21 GLN B   3     -20.902   7.887   2.663  1.00  0.00           H  
ATOM    530 HE22 GLN B   3     -21.242   9.462   3.281  1.00  0.00           H  
ATOM    531  N   ALA B   4     -17.223   4.682   3.109  1.00  0.00           N  
ATOM    532  CA  ALA B   4     -16.179   4.358   4.068  1.00  0.00           C  
ATOM    533  C   ALA B   4     -15.031   3.610   3.402  1.00  0.00           C  
ATOM    534  O   ALA B   4     -13.863   3.961   3.574  1.00  0.00           O  
ATOM    535  CB  ALA B   4     -16.766   3.525   5.195  1.00  0.00           C  
ATOM    536  H   ALA B   4     -18.103   4.263   3.210  1.00  0.00           H  
ATOM    537  HA  ALA B   4     -15.807   5.281   4.488  1.00  0.00           H  
ATOM    538  HB1 ALA B   4     -17.827   3.397   5.028  1.00  0.00           H  
ATOM    539  HB2 ALA B   4     -16.288   2.556   5.215  1.00  0.00           H  
ATOM    540  HB3 ALA B   4     -16.608   4.026   6.136  1.00  0.00           H  
ATOM    541  N   LEU B   5     -15.371   2.578   2.642  1.00  0.00           N  
ATOM    542  CA  LEU B   5     -14.375   1.773   1.953  1.00  0.00           C  
ATOM    543  C   LEU B   5     -13.626   2.603   0.920  1.00  0.00           C  
ATOM    544  O   LEU B   5     -12.433   2.405   0.712  1.00  0.00           O  
ATOM    545  CB  LEU B   5     -15.026   0.555   1.299  1.00  0.00           C  
ATOM    546  CG  LEU B   5     -15.666  -0.436   2.272  1.00  0.00           C  
ATOM    547  CD1 LEU B   5     -16.327  -1.570   1.510  1.00  0.00           C  
ATOM    548  CD2 LEU B   5     -14.626  -0.976   3.242  1.00  0.00           C  
ATOM    549  H   LEU B   5     -16.323   2.349   2.544  1.00  0.00           H  
ATOM    550  HA  LEU B   5     -13.666   1.431   2.695  1.00  0.00           H  
ATOM    551  HB2 LEU B   5     -15.787   0.902   0.615  1.00  0.00           H  
ATOM    552  HB3 LEU B   5     -14.270   0.030   0.735  1.00  0.00           H  
ATOM    553  HG  LEU B   5     -16.429   0.071   2.847  1.00  0.00           H  
ATOM    554 HD11 LEU B   5     -16.003  -1.544   0.480  1.00  0.00           H  
ATOM    555 HD12 LEU B   5     -16.047  -2.515   1.950  1.00  0.00           H  
ATOM    556 HD13 LEU B   5     -17.400  -1.456   1.552  1.00  0.00           H  
ATOM    557 HD21 LEU B   5     -13.988  -0.170   3.568  1.00  0.00           H  
ATOM    558 HD22 LEU B   5     -15.123  -1.410   4.096  1.00  0.00           H  
ATOM    559 HD23 LEU B   5     -14.031  -1.731   2.749  1.00  0.00           H  
ATOM    560  N   LYS B   6     -14.317   3.549   0.291  1.00  0.00           N  
ATOM    561  CA  LYS B   6     -13.682   4.415  -0.694  1.00  0.00           C  
ATOM    562  C   LYS B   6     -12.550   5.197  -0.041  1.00  0.00           C  
ATOM    563  O   LYS B   6     -11.449   5.292  -0.584  1.00  0.00           O  
ATOM    564  CB  LYS B   6     -14.691   5.389  -1.299  1.00  0.00           C  
ATOM    565  CG  LYS B   6     -15.762   4.724  -2.143  1.00  0.00           C  
ATOM    566  CD  LYS B   6     -16.824   5.721  -2.565  1.00  0.00           C  
ATOM    567  CE  LYS B   6     -16.235   6.828  -3.423  1.00  0.00           C  
ATOM    568  NZ  LYS B   6     -17.221   7.900  -3.707  1.00  0.00           N  
ATOM    569  H   LYS B   6     -15.270   3.675   0.501  1.00  0.00           H  
ATOM    570  HA  LYS B   6     -13.272   3.789  -1.475  1.00  0.00           H  
ATOM    571  HB2 LYS B   6     -15.177   5.925  -0.498  1.00  0.00           H  
ATOM    572  HB3 LYS B   6     -14.160   6.094  -1.922  1.00  0.00           H  
ATOM    573  HG2 LYS B   6     -15.307   4.303  -3.027  1.00  0.00           H  
ATOM    574  HG3 LYS B   6     -16.227   3.940  -1.565  1.00  0.00           H  
ATOM    575  HD2 LYS B   6     -17.581   5.201  -3.130  1.00  0.00           H  
ATOM    576  HD3 LYS B   6     -17.267   6.156  -1.682  1.00  0.00           H  
ATOM    577  HE2 LYS B   6     -15.390   7.256  -2.904  1.00  0.00           H  
ATOM    578  HE3 LYS B   6     -15.901   6.400  -4.358  1.00  0.00           H  
ATOM    579  HZ1 LYS B   6     -17.937   7.945  -2.949  1.00  0.00           H  
ATOM    580  HZ2 LYS B   6     -16.735   8.820  -3.767  1.00  0.00           H  
ATOM    581  HZ3 LYS B   6     -17.703   7.713  -4.614  1.00  0.00           H  
ATOM    582  N   LYS B   7     -12.817   5.733   1.146  1.00  0.00           N  
ATOM    583  CA  LYS B   7     -11.806   6.480   1.883  1.00  0.00           C  
ATOM    584  C   LYS B   7     -10.698   5.535   2.337  1.00  0.00           C  
ATOM    585  O   LYS B   7      -9.535   5.922   2.414  1.00  0.00           O  
ATOM    586  CB  LYS B   7     -12.420   7.235   3.069  1.00  0.00           C  
ATOM    587  CG  LYS B   7     -12.923   8.625   2.694  1.00  0.00           C  
ATOM    588  CD  LYS B   7     -14.017   8.564   1.638  1.00  0.00           C  
ATOM    589  CE  LYS B   7     -13.981   9.774   0.714  1.00  0.00           C  
ATOM    590  NZ  LYS B   7     -14.293  11.043   1.423  1.00  0.00           N  
ATOM    591  H   LYS B   7     -13.708   5.605   1.542  1.00  0.00           H  
ATOM    592  HA  LYS B   7     -11.376   7.200   1.199  1.00  0.00           H  
ATOM    593  HB2 LYS B   7     -13.250   6.664   3.456  1.00  0.00           H  
ATOM    594  HB3 LYS B   7     -11.672   7.343   3.842  1.00  0.00           H  
ATOM    595  HG2 LYS B   7     -13.314   9.108   3.575  1.00  0.00           H  
ATOM    596  HG3 LYS B   7     -12.097   9.202   2.305  1.00  0.00           H  
ATOM    597  HD2 LYS B   7     -13.884   7.670   1.048  1.00  0.00           H  
ATOM    598  HD3 LYS B   7     -14.976   8.530   2.132  1.00  0.00           H  
ATOM    599  HE2 LYS B   7     -12.995   9.848   0.283  1.00  0.00           H  
ATOM    600  HE3 LYS B   7     -14.704   9.628  -0.076  1.00  0.00           H  
ATOM    601  HZ1 LYS B   7     -13.797  11.082   2.339  1.00  0.00           H  
ATOM    602  HZ2 LYS B   7     -13.993  11.858   0.842  1.00  0.00           H  
ATOM    603  HZ3 LYS B   7     -15.322  11.117   1.592  1.00  0.00           H  
ATOM    604  N   ARG B   8     -11.061   4.280   2.584  1.00  0.00           N  
ATOM    605  CA  ARG B   8     -10.085   3.272   2.970  1.00  0.00           C  
ATOM    606  C   ARG B   8      -9.141   3.039   1.798  1.00  0.00           C  
ATOM    607  O   ARG B   8      -7.920   2.999   1.960  1.00  0.00           O  
ATOM    608  CB  ARG B   8     -10.769   1.956   3.352  1.00  0.00           C  
ATOM    609  CG  ARG B   8      -9.795   0.886   3.828  1.00  0.00           C  
ATOM    610  CD  ARG B   8      -9.180   1.261   5.164  1.00  0.00           C  
ATOM    611  NE  ARG B   8      -8.034   0.421   5.513  1.00  0.00           N  
ATOM    612  CZ  ARG B   8      -7.339   0.552   6.646  1.00  0.00           C  
ATOM    613  NH1 ARG B   8      -7.680   1.475   7.536  1.00  0.00           N  
ATOM    614  NH2 ARG B   8      -6.309  -0.242   6.896  1.00  0.00           N  
ATOM    615  H   ARG B   8     -12.000   4.022   2.471  1.00  0.00           H  
ATOM    616  HA  ARG B   8      -9.522   3.645   3.814  1.00  0.00           H  
ATOM    617  HB2 ARG B   8     -11.477   2.148   4.145  1.00  0.00           H  
ATOM    618  HB3 ARG B   8     -11.298   1.574   2.491  1.00  0.00           H  
ATOM    619  HG2 ARG B   8     -10.324  -0.048   3.935  1.00  0.00           H  
ATOM    620  HG3 ARG B   8      -9.007   0.775   3.095  1.00  0.00           H  
ATOM    621  HD2 ARG B   8      -8.859   2.291   5.122  1.00  0.00           H  
ATOM    622  HD3 ARG B   8      -9.937   1.151   5.925  1.00  0.00           H  
ATOM    623  HE  ARG B   8      -7.768  -0.273   4.871  1.00  0.00           H  
ATOM    624 HH11 ARG B   8      -8.462   2.074   7.367  1.00  0.00           H  
ATOM    625 HH12 ARG B   8      -7.150   1.572   8.386  1.00  0.00           H  
ATOM    626 HH21 ARG B   8      -6.037  -0.960   6.230  1.00  0.00           H  
ATOM    627 HH22 ARG B   8      -5.791  -0.139   7.749  1.00  0.00           H  
ATOM    628  N   VAL B   9      -9.731   2.916   0.613  1.00  0.00           N  
ATOM    629  CA  VAL B   9      -8.979   2.715  -0.616  1.00  0.00           C  
ATOM    630  C   VAL B   9      -8.033   3.884  -0.849  1.00  0.00           C  
ATOM    631  O   VAL B   9      -6.854   3.688  -1.137  1.00  0.00           O  
ATOM    632  CB  VAL B   9      -9.917   2.564  -1.839  1.00  0.00           C  
ATOM    633  CG1 VAL B   9      -9.127   2.526  -3.141  1.00  0.00           C  
ATOM    634  CG2 VAL B   9     -10.766   1.312  -1.703  1.00  0.00           C  
ATOM    635  H   VAL B   9     -10.713   2.979   0.563  1.00  0.00           H  
ATOM    636  HA  VAL B   9      -8.403   1.808  -0.512  1.00  0.00           H  
ATOM    637  HB  VAL B   9     -10.579   3.417  -1.869  1.00  0.00           H  
ATOM    638 HG11 VAL B   9      -8.382   1.749  -3.089  1.00  0.00           H  
ATOM    639 HG12 VAL B   9      -9.800   2.322  -3.962  1.00  0.00           H  
ATOM    640 HG13 VAL B   9      -8.643   3.480  -3.296  1.00  0.00           H  
ATOM    641 HG21 VAL B   9     -10.124   0.460  -1.525  1.00  0.00           H  
ATOM    642 HG22 VAL B   9     -11.450   1.428  -0.874  1.00  0.00           H  
ATOM    643 HG23 VAL B   9     -11.325   1.155  -2.613  1.00  0.00           H  
ATOM    644  N   GLN B  10      -8.559   5.098  -0.719  1.00  0.00           N  
ATOM    645  CA  GLN B  10      -7.766   6.304  -0.916  1.00  0.00           C  
ATOM    646  C   GLN B  10      -6.644   6.406   0.113  1.00  0.00           C  
ATOM    647  O   GLN B  10      -5.524   6.779  -0.228  1.00  0.00           O  
ATOM    648  CB  GLN B  10      -8.654   7.549  -0.855  1.00  0.00           C  
ATOM    649  CG  GLN B  10      -9.753   7.561  -1.902  1.00  0.00           C  
ATOM    650  CD  GLN B  10      -9.222   7.405  -3.313  1.00  0.00           C  
ATOM    651  OE1 GLN B  10      -8.342   8.148  -3.750  1.00  0.00           O  
ATOM    652  NE2 GLN B  10      -9.766   6.443  -4.040  1.00  0.00           N  
ATOM    653  H   GLN B  10      -9.511   5.184  -0.488  1.00  0.00           H  
ATOM    654  HA  GLN B  10      -7.323   6.244  -1.898  1.00  0.00           H  
ATOM    655  HB2 GLN B  10      -9.117   7.602   0.120  1.00  0.00           H  
ATOM    656  HB3 GLN B  10      -8.038   8.425  -0.999  1.00  0.00           H  
ATOM    657  HG2 GLN B  10     -10.429   6.743  -1.700  1.00  0.00           H  
ATOM    658  HG3 GLN B  10     -10.290   8.493  -1.832  1.00  0.00           H  
ATOM    659 HE21 GLN B  10     -10.473   5.895  -3.631  1.00  0.00           H  
ATOM    660 HE22 GLN B  10      -9.445   6.316  -4.957  1.00  0.00           H  
ATOM    661  N   ALA B  11      -6.940   6.060   1.366  1.00  0.00           N  
ATOM    662  CA  ALA B  11      -5.942   6.106   2.427  1.00  0.00           C  
ATOM    663  C   ALA B  11      -4.832   5.112   2.131  1.00  0.00           C  
ATOM    664  O   ALA B  11      -3.644   5.425   2.248  1.00  0.00           O  
ATOM    665  CB  ALA B  11      -6.583   5.811   3.776  1.00  0.00           C  
ATOM    666  H   ALA B  11      -7.850   5.755   1.578  1.00  0.00           H  
ATOM    667  HA  ALA B  11      -5.524   7.103   2.454  1.00  0.00           H  
ATOM    668  HB1 ALA B  11      -7.659   5.813   3.674  1.00  0.00           H  
ATOM    669  HB2 ALA B  11      -6.256   4.843   4.126  1.00  0.00           H  
ATOM    670  HB3 ALA B  11      -6.287   6.569   4.485  1.00  0.00           H  
ATOM    671  N   LEU B  12      -5.234   3.919   1.719  1.00  0.00           N  
ATOM    672  CA  LEU B  12      -4.293   2.873   1.373  1.00  0.00           C  
ATOM    673  C   LEU B  12      -3.457   3.292   0.183  1.00  0.00           C  
ATOM    674  O   LEU B  12      -2.240   3.242   0.242  1.00  0.00           O  
ATOM    675  CB  LEU B  12      -5.018   1.566   1.065  1.00  0.00           C  
ATOM    676  CG  LEU B  12      -5.492   0.793   2.286  1.00  0.00           C  
ATOM    677  CD1 LEU B  12      -6.485  -0.282   1.885  1.00  0.00           C  
ATOM    678  CD2 LEU B  12      -4.297   0.175   2.991  1.00  0.00           C  
ATOM    679  H   LEU B  12      -6.196   3.746   1.630  1.00  0.00           H  
ATOM    680  HA  LEU B  12      -3.641   2.721   2.220  1.00  0.00           H  
ATOM    681  HB2 LEU B  12      -5.872   1.785   0.445  1.00  0.00           H  
ATOM    682  HB3 LEU B  12      -4.345   0.931   0.506  1.00  0.00           H  
ATOM    683  HG  LEU B  12      -5.982   1.474   2.971  1.00  0.00           H  
ATOM    684 HD11 LEU B  12      -6.027  -0.950   1.169  1.00  0.00           H  
ATOM    685 HD12 LEU B  12      -6.780  -0.843   2.760  1.00  0.00           H  
ATOM    686 HD13 LEU B  12      -7.355   0.178   1.442  1.00  0.00           H  
ATOM    687 HD21 LEU B  12      -3.564  -0.123   2.253  1.00  0.00           H  
ATOM    688 HD22 LEU B  12      -3.859   0.898   3.660  1.00  0.00           H  
ATOM    689 HD23 LEU B  12      -4.614  -0.690   3.550  1.00  0.00           H  
ATOM    690  N   LYS B  13      -4.118   3.719  -0.887  1.00  0.00           N  
ATOM    691  CA  LYS B  13      -3.422   4.158  -2.092  1.00  0.00           C  
ATOM    692  C   LYS B  13      -2.444   5.277  -1.780  1.00  0.00           C  
ATOM    693  O   LYS B  13      -1.351   5.318  -2.332  1.00  0.00           O  
ATOM    694  CB  LYS B  13      -4.410   4.603  -3.167  1.00  0.00           C  
ATOM    695  CG  LYS B  13      -4.711   3.519  -4.193  1.00  0.00           C  
ATOM    696  CD  LYS B  13      -5.320   2.282  -3.550  1.00  0.00           C  
ATOM    697  CE  LYS B  13      -5.291   1.081  -4.487  1.00  0.00           C  
ATOM    698  NZ  LYS B  13      -5.934   1.356  -5.801  1.00  0.00           N  
ATOM    699  H   LYS B  13      -5.102   3.745  -0.863  1.00  0.00           H  
ATOM    700  HA  LYS B  13      -2.863   3.314  -2.468  1.00  0.00           H  
ATOM    701  HB2 LYS B  13      -5.334   4.893  -2.689  1.00  0.00           H  
ATOM    702  HB3 LYS B  13      -3.999   5.455  -3.687  1.00  0.00           H  
ATOM    703  HG2 LYS B  13      -5.409   3.911  -4.917  1.00  0.00           H  
ATOM    704  HG3 LYS B  13      -3.793   3.240  -4.690  1.00  0.00           H  
ATOM    705  HD2 LYS B  13      -4.758   2.042  -2.658  1.00  0.00           H  
ATOM    706  HD3 LYS B  13      -6.342   2.497  -3.282  1.00  0.00           H  
ATOM    707  HE2 LYS B  13      -4.262   0.802  -4.656  1.00  0.00           H  
ATOM    708  HE3 LYS B  13      -5.808   0.260  -4.010  1.00  0.00           H  
ATOM    709  HZ1 LYS B  13      -6.053   2.384  -5.946  1.00  0.00           H  
ATOM    710  HZ2 LYS B  13      -5.343   0.974  -6.572  1.00  0.00           H  
ATOM    711  HZ3 LYS B  13      -6.872   0.899  -5.846  1.00  0.00           H  
ATOM    712  N   ALA B  14      -2.830   6.166  -0.879  1.00  0.00           N  
ATOM    713  CA  ALA B  14      -1.963   7.268  -0.482  1.00  0.00           C  
ATOM    714  C   ALA B  14      -0.685   6.733   0.160  1.00  0.00           C  
ATOM    715  O   ALA B  14       0.417   7.198  -0.142  1.00  0.00           O  
ATOM    716  CB  ALA B  14      -2.691   8.205   0.471  1.00  0.00           C  
ATOM    717  H   ALA B  14      -3.717   6.072  -0.463  1.00  0.00           H  
ATOM    718  HA  ALA B  14      -1.700   7.823  -1.371  1.00  0.00           H  
ATOM    719  HB1 ALA B  14      -3.395   7.639   1.061  1.00  0.00           H  
ATOM    720  HB2 ALA B  14      -1.974   8.681   1.122  1.00  0.00           H  
ATOM    721  HB3 ALA B  14      -3.218   8.957  -0.097  1.00  0.00           H  
ATOM    722  N   ARG B  15      -0.839   5.741   1.032  1.00  0.00           N  
ATOM    723  CA  ARG B  15       0.300   5.126   1.702  1.00  0.00           C  
ATOM    724  C   ARG B  15       1.054   4.223   0.726  1.00  0.00           C  
ATOM    725  O   ARG B  15       2.282   4.159   0.744  1.00  0.00           O  
ATOM    726  CB  ARG B  15      -0.171   4.314   2.916  1.00  0.00           C  
ATOM    727  CG  ARG B  15       0.956   3.661   3.705  1.00  0.00           C  
ATOM    728  CD  ARG B  15       1.733   4.672   4.533  1.00  0.00           C  
ATOM    729  NE  ARG B  15       2.804   4.034   5.303  1.00  0.00           N  
ATOM    730  CZ  ARG B  15       3.579   4.675   6.178  1.00  0.00           C  
ATOM    731  NH1 ARG B  15       3.371   5.958   6.442  1.00  0.00           N  
ATOM    732  NH2 ARG B  15       4.551   4.017   6.800  1.00  0.00           N  
ATOM    733  H   ARG B  15      -1.747   5.405   1.219  1.00  0.00           H  
ATOM    734  HA  ARG B  15       0.959   5.913   2.031  1.00  0.00           H  
ATOM    735  HB2 ARG B  15      -0.714   4.967   3.581  1.00  0.00           H  
ATOM    736  HB3 ARG B  15      -0.836   3.534   2.574  1.00  0.00           H  
ATOM    737  HG2 ARG B  15       0.538   2.919   4.367  1.00  0.00           H  
ATOM    738  HG3 ARG B  15       1.634   3.184   3.011  1.00  0.00           H  
ATOM    739  HD2 ARG B  15       2.167   5.405   3.869  1.00  0.00           H  
ATOM    740  HD3 ARG B  15       1.053   5.162   5.215  1.00  0.00           H  
ATOM    741  HE  ARG B  15       2.961   3.072   5.151  1.00  0.00           H  
ATOM    742 HH11 ARG B  15       2.623   6.453   5.984  1.00  0.00           H  
ATOM    743 HH12 ARG B  15       3.947   6.441   7.108  1.00  0.00           H  
ATOM    744 HH21 ARG B  15       4.698   3.033   6.605  1.00  0.00           H  
ATOM    745 HH22 ARG B  15       5.139   4.486   7.472  1.00  0.00           H  
ATOM    746  N   ASN B  16       0.304   3.540  -0.129  1.00  0.00           N  
ATOM    747  CA  ASN B  16       0.865   2.642  -1.126  1.00  0.00           C  
ATOM    748  C   ASN B  16       1.709   3.415  -2.123  1.00  0.00           C  
ATOM    749  O   ASN B  16       2.812   3.005  -2.462  1.00  0.00           O  
ATOM    750  CB  ASN B  16      -0.262   1.907  -1.864  1.00  0.00           C  
ATOM    751  CG  ASN B  16      -0.765   0.678  -1.126  1.00  0.00           C  
ATOM    752  OD1 ASN B  16      -1.158   0.751   0.036  1.00  0.00           O  
ATOM    753  ND2 ASN B  16      -0.780  -0.460  -1.804  1.00  0.00           N  
ATOM    754  H   ASN B  16      -0.673   3.648  -0.095  1.00  0.00           H  
ATOM    755  HA  ASN B  16       1.487   1.920  -0.620  1.00  0.00           H  
ATOM    756  HB2 ASN B  16      -1.094   2.583  -1.993  1.00  0.00           H  
ATOM    757  HB3 ASN B  16       0.094   1.605  -2.832  1.00  0.00           H  
ATOM    758 HD21 ASN B  16      -0.472  -0.453  -2.735  1.00  0.00           H  
ATOM    759 HD22 ASN B  16      -1.101  -1.265  -1.343  1.00  0.00           H  
ATOM    760  N   TYR B  17       1.177   4.536  -2.579  1.00  0.00           N  
ATOM    761  CA  TYR B  17       1.862   5.386  -3.535  1.00  0.00           C  
ATOM    762  C   TYR B  17       3.197   5.853  -2.965  1.00  0.00           C  
ATOM    763  O   TYR B  17       4.218   5.823  -3.652  1.00  0.00           O  
ATOM    764  CB  TYR B  17       0.979   6.586  -3.874  1.00  0.00           C  
ATOM    765  CG  TYR B  17       1.183   7.141  -5.269  1.00  0.00           C  
ATOM    766  CD1 TYR B  17       2.098   6.570  -6.148  1.00  0.00           C  
ATOM    767  CD2 TYR B  17       0.441   8.228  -5.712  1.00  0.00           C  
ATOM    768  CE1 TYR B  17       2.269   7.072  -7.425  1.00  0.00           C  
ATOM    769  CE2 TYR B  17       0.604   8.732  -6.987  1.00  0.00           C  
ATOM    770  CZ  TYR B  17       1.518   8.152  -7.839  1.00  0.00           C  
ATOM    771  OH  TYR B  17       1.676   8.653  -9.112  1.00  0.00           O  
ATOM    772  H   TYR B  17       0.283   4.803  -2.260  1.00  0.00           H  
ATOM    773  HA  TYR B  17       2.042   4.811  -4.432  1.00  0.00           H  
ATOM    774  HB2 TYR B  17      -0.056   6.291  -3.787  1.00  0.00           H  
ATOM    775  HB3 TYR B  17       1.179   7.377  -3.167  1.00  0.00           H  
ATOM    776  HD1 TYR B  17       2.683   5.722  -5.820  1.00  0.00           H  
ATOM    777  HD2 TYR B  17      -0.274   8.685  -5.045  1.00  0.00           H  
ATOM    778  HE1 TYR B  17       2.987   6.615  -8.092  1.00  0.00           H  
ATOM    779  HE2 TYR B  17       0.019   9.579  -7.314  1.00  0.00           H  
ATOM    780  HH  TYR B  17       1.534   9.615  -9.099  1.00  0.00           H  
ATOM    781  N   ALA B  18       3.183   6.270  -1.705  1.00  0.00           N  
ATOM    782  CA  ALA B  18       4.395   6.733  -1.043  1.00  0.00           C  
ATOM    783  C   ALA B  18       5.364   5.578  -0.803  1.00  0.00           C  
ATOM    784  O   ALA B  18       6.567   5.701  -1.044  1.00  0.00           O  
ATOM    785  CB  ALA B  18       4.048   7.412   0.273  1.00  0.00           C  
ATOM    786  H   ALA B  18       2.336   6.261  -1.205  1.00  0.00           H  
ATOM    787  HA  ALA B  18       4.869   7.461  -1.685  1.00  0.00           H  
ATOM    788  HB1 ALA B  18       3.060   7.845   0.204  1.00  0.00           H  
ATOM    789  HB2 ALA B  18       4.068   6.685   1.071  1.00  0.00           H  
ATOM    790  HB3 ALA B  18       4.768   8.192   0.478  1.00  0.00           H  
ATOM    791  N   ALA B  19       4.834   4.460  -0.324  1.00  0.00           N  
ATOM    792  CA  ALA B  19       5.646   3.288  -0.039  1.00  0.00           C  
ATOM    793  C   ALA B  19       6.288   2.730  -1.308  1.00  0.00           C  
ATOM    794  O   ALA B  19       7.470   2.396  -1.306  1.00  0.00           O  
ATOM    795  CB  ALA B  19       4.817   2.224   0.655  1.00  0.00           C  
ATOM    796  H   ALA B  19       3.868   4.426  -0.148  1.00  0.00           H  
ATOM    797  HA  ALA B  19       6.431   3.592   0.640  1.00  0.00           H  
ATOM    798  HB1 ALA B  19       3.788   2.307   0.339  1.00  0.00           H  
ATOM    799  HB2 ALA B  19       5.196   1.247   0.396  1.00  0.00           H  
ATOM    800  HB3 ALA B  19       4.879   2.361   1.725  1.00  0.00           H  
ATOM    801  N   LYS B  20       5.511   2.649  -2.389  1.00  0.00           N  
ATOM    802  CA  LYS B  20       6.017   2.146  -3.668  1.00  0.00           C  
ATOM    803  C   LYS B  20       7.223   2.959  -4.121  1.00  0.00           C  
ATOM    804  O   LYS B  20       8.248   2.398  -4.515  1.00  0.00           O  
ATOM    805  CB  LYS B  20       4.932   2.183  -4.751  1.00  0.00           C  
ATOM    806  CG  LYS B  20       3.926   1.049  -4.647  1.00  0.00           C  
ATOM    807  CD  LYS B  20       2.867   1.142  -5.730  1.00  0.00           C  
ATOM    808  CE  LYS B  20       1.937  -0.060  -5.697  1.00  0.00           C  
ATOM    809  NZ  LYS B  20       0.924  -0.016  -6.783  1.00  0.00           N  
ATOM    810  H   LYS B  20       4.576   2.943  -2.327  1.00  0.00           H  
ATOM    811  HA  LYS B  20       6.328   1.122  -3.518  1.00  0.00           H  
ATOM    812  HB2 LYS B  20       4.395   3.117  -4.678  1.00  0.00           H  
ATOM    813  HB3 LYS B  20       5.406   2.124  -5.719  1.00  0.00           H  
ATOM    814  HG2 LYS B  20       4.446   0.110  -4.753  1.00  0.00           H  
ATOM    815  HG3 LYS B  20       3.446   1.093  -3.679  1.00  0.00           H  
ATOM    816  HD2 LYS B  20       2.288   2.040  -5.579  1.00  0.00           H  
ATOM    817  HD3 LYS B  20       3.354   1.183  -6.694  1.00  0.00           H  
ATOM    818  HE2 LYS B  20       2.528  -0.959  -5.805  1.00  0.00           H  
ATOM    819  HE3 LYS B  20       1.429  -0.078  -4.745  1.00  0.00           H  
ATOM    820  HZ1 LYS B  20       1.187   0.701  -7.494  1.00  0.00           H  
ATOM    821  HZ2 LYS B  20       0.858  -0.947  -7.251  1.00  0.00           H  
ATOM    822  HZ3 LYS B  20      -0.015   0.225  -6.394  1.00  0.00           H  
ATOM    823  N   GLN B  21       7.105   4.281  -4.038  1.00  0.00           N  
ATOM    824  CA  GLN B  21       8.197   5.166  -4.419  1.00  0.00           C  
ATOM    825  C   GLN B  21       9.395   4.918  -3.526  1.00  0.00           C  
ATOM    826  O   GLN B  21      10.529   4.914  -3.991  1.00  0.00           O  
ATOM    827  CB  GLN B  21       7.779   6.631  -4.325  1.00  0.00           C  
ATOM    828  CG  GLN B  21       6.706   7.026  -5.321  1.00  0.00           C  
ATOM    829  CD  GLN B  21       6.164   8.413  -5.058  1.00  0.00           C  
ATOM    830  OE1 GLN B  21       6.870   9.415  -5.202  1.00  0.00           O  
ATOM    831  NE2 GLN B  21       4.909   8.474  -4.655  1.00  0.00           N  
ATOM    832  H   GLN B  21       6.269   4.668  -3.698  1.00  0.00           H  
ATOM    833  HA  GLN B  21       8.472   4.937  -5.437  1.00  0.00           H  
ATOM    834  HB2 GLN B  21       7.401   6.820  -3.332  1.00  0.00           H  
ATOM    835  HB3 GLN B  21       8.645   7.253  -4.496  1.00  0.00           H  
ATOM    836  HG2 GLN B  21       7.126   7.000  -6.315  1.00  0.00           H  
ATOM    837  HG3 GLN B  21       5.892   6.318  -5.255  1.00  0.00           H  
ATOM    838 HE21 GLN B  21       4.416   7.629  -4.558  1.00  0.00           H  
ATOM    839 HE22 GLN B  21       4.525   9.354  -4.449  1.00  0.00           H  
ATOM    840  N   LYS B  22       9.133   4.684  -2.250  1.00  0.00           N  
ATOM    841  CA  LYS B  22      10.188   4.405  -1.290  1.00  0.00           C  
ATOM    842  C   LYS B  22      10.921   3.130  -1.661  1.00  0.00           C  
ATOM    843  O   LYS B  22      12.146   3.107  -1.696  1.00  0.00           O  
ATOM    844  CB  LYS B  22       9.619   4.287   0.125  1.00  0.00           C  
ATOM    845  CG  LYS B  22       9.629   5.594   0.894  1.00  0.00           C  
ATOM    846  CD  LYS B  22      11.052   6.068   1.138  1.00  0.00           C  
ATOM    847  CE  LYS B  22      11.767   5.216   2.176  1.00  0.00           C  
ATOM    848  NZ  LYS B  22      11.235   5.439   3.544  1.00  0.00           N  
ATOM    849  H   LYS B  22       8.198   4.686  -1.947  1.00  0.00           H  
ATOM    850  HA  LYS B  22      10.891   5.224  -1.322  1.00  0.00           H  
ATOM    851  HB2 LYS B  22       8.597   3.941   0.061  1.00  0.00           H  
ATOM    852  HB3 LYS B  22      10.201   3.563   0.678  1.00  0.00           H  
ATOM    853  HG2 LYS B  22       9.101   6.343   0.322  1.00  0.00           H  
ATOM    854  HG3 LYS B  22       9.138   5.445   1.844  1.00  0.00           H  
ATOM    855  HD2 LYS B  22      11.600   6.008   0.211  1.00  0.00           H  
ATOM    856  HD3 LYS B  22      11.024   7.090   1.480  1.00  0.00           H  
ATOM    857  HE2 LYS B  22      11.640   4.177   1.917  1.00  0.00           H  
ATOM    858  HE3 LYS B  22      12.818   5.464   2.163  1.00  0.00           H  
ATOM    859  HZ1 LYS B  22      11.077   6.458   3.709  1.00  0.00           H  
ATOM    860  HZ2 LYS B  22      10.331   4.939   3.671  1.00  0.00           H  
ATOM    861  HZ3 LYS B  22      11.915   5.088   4.255  1.00  0.00           H  
ATOM    862  N   VAL B  23      10.171   2.074  -1.943  1.00  0.00           N  
ATOM    863  CA  VAL B  23      10.768   0.799  -2.314  1.00  0.00           C  
ATOM    864  C   VAL B  23      11.651   0.939  -3.549  1.00  0.00           C  
ATOM    865  O   VAL B  23      12.786   0.462  -3.567  1.00  0.00           O  
ATOM    866  CB  VAL B  23       9.712  -0.289  -2.595  1.00  0.00           C  
ATOM    867  CG1 VAL B  23      10.396  -1.618  -2.873  1.00  0.00           C  
ATOM    868  CG2 VAL B  23       8.738  -0.417  -1.437  1.00  0.00           C  
ATOM    869  H   VAL B  23       9.188   2.154  -1.903  1.00  0.00           H  
ATOM    870  HA  VAL B  23      11.378   0.468  -1.485  1.00  0.00           H  
ATOM    871  HB  VAL B  23       9.155  -0.005  -3.478  1.00  0.00           H  
ATOM    872 HG11 VAL B  23      11.459  -1.514  -2.717  1.00  0.00           H  
ATOM    873 HG12 VAL B  23      10.006  -2.372  -2.206  1.00  0.00           H  
ATOM    874 HG13 VAL B  23      10.211  -1.909  -3.896  1.00  0.00           H  
ATOM    875 HG21 VAL B  23       8.671   0.526  -0.916  1.00  0.00           H  
ATOM    876 HG22 VAL B  23       7.762  -0.688  -1.814  1.00  0.00           H  
ATOM    877 HG23 VAL B  23       9.087  -1.182  -0.757  1.00  0.00           H  
ATOM    878  N   GLN B  24      11.129   1.589  -4.584  1.00  0.00           N  
ATOM    879  CA  GLN B  24      11.884   1.769  -5.816  1.00  0.00           C  
ATOM    880  C   GLN B  24      13.040   2.740  -5.611  1.00  0.00           C  
ATOM    881  O   GLN B  24      14.092   2.604  -6.237  1.00  0.00           O  
ATOM    882  CB  GLN B  24      10.969   2.235  -6.950  1.00  0.00           C  
ATOM    883  CG  GLN B  24       9.772   1.321  -7.154  1.00  0.00           C  
ATOM    884  CD  GLN B  24       9.409   1.130  -8.612  1.00  0.00           C  
ATOM    885  OE1 GLN B  24       9.183   2.094  -9.345  1.00  0.00           O  
ATOM    886  NE2 GLN B  24       9.356  -0.120  -9.043  1.00  0.00           N  
ATOM    887  H   GLN B  24      10.210   1.949  -4.518  1.00  0.00           H  
ATOM    888  HA  GLN B  24      12.297   0.805  -6.082  1.00  0.00           H  
ATOM    889  HB2 GLN B  24      10.609   3.229  -6.724  1.00  0.00           H  
ATOM    890  HB3 GLN B  24      11.535   2.263  -7.867  1.00  0.00           H  
ATOM    891  HG2 GLN B  24      10.003   0.354  -6.730  1.00  0.00           H  
ATOM    892  HG3 GLN B  24       8.922   1.745  -6.640  1.00  0.00           H  
ATOM    893 HE21 GLN B  24       9.554  -0.845  -8.399  1.00  0.00           H  
ATOM    894 HE22 GLN B  24       9.118  -0.281  -9.981  1.00  0.00           H  
ATOM    895  N   ALA B  25      12.862   3.694  -4.706  1.00  0.00           N  
ATOM    896  CA  ALA B  25      13.917   4.653  -4.405  1.00  0.00           C  
ATOM    897  C   ALA B  25      15.038   3.937  -3.681  1.00  0.00           C  
ATOM    898  O   ALA B  25      16.216   4.163  -3.948  1.00  0.00           O  
ATOM    899  CB  ALA B  25      13.389   5.806  -3.565  1.00  0.00           C  
ATOM    900  H   ALA B  25      12.013   3.736  -4.210  1.00  0.00           H  
ATOM    901  HA  ALA B  25      14.293   5.051  -5.337  1.00  0.00           H  
ATOM    902  HB1 ALA B  25      12.666   5.431  -2.854  1.00  0.00           H  
ATOM    903  HB2 ALA B  25      14.207   6.271  -3.035  1.00  0.00           H  
ATOM    904  HB3 ALA B  25      12.916   6.533  -4.209  1.00  0.00           H  
ATOM    905  N   LEU B  26      14.647   3.053  -2.776  1.00  0.00           N  
ATOM    906  CA  LEU B  26      15.593   2.268  -2.012  1.00  0.00           C  
ATOM    907  C   LEU B  26      16.284   1.250  -2.912  1.00  0.00           C  
ATOM    908  O   LEU B  26      17.455   0.944  -2.717  1.00  0.00           O  
ATOM    909  CB  LEU B  26      14.888   1.573  -0.852  1.00  0.00           C  
ATOM    910  CG  LEU B  26      14.338   2.506   0.226  1.00  0.00           C  
ATOM    911  CD1 LEU B  26      13.530   1.726   1.251  1.00  0.00           C  
ATOM    912  CD2 LEU B  26      15.474   3.257   0.898  1.00  0.00           C  
ATOM    913  H   LEU B  26      13.683   2.918  -2.625  1.00  0.00           H  
ATOM    914  HA  LEU B  26      16.339   2.942  -1.617  1.00  0.00           H  
ATOM    915  HB2 LEU B  26      14.067   0.998  -1.255  1.00  0.00           H  
ATOM    916  HB3 LEU B  26      15.587   0.896  -0.390  1.00  0.00           H  
ATOM    917  HG  LEU B  26      13.681   3.229  -0.233  1.00  0.00           H  
ATOM    918 HD11 LEU B  26      14.074   0.839   1.539  1.00  0.00           H  
ATOM    919 HD12 LEU B  26      13.361   2.342   2.122  1.00  0.00           H  
ATOM    920 HD13 LEU B  26      12.581   1.441   0.821  1.00  0.00           H  
ATOM    921 HD21 LEU B  26      16.347   3.238   0.258  1.00  0.00           H  
ATOM    922 HD22 LEU B  26      15.177   4.279   1.076  1.00  0.00           H  
ATOM    923 HD23 LEU B  26      15.706   2.786   1.841  1.00  0.00           H  
ATOM    924  N   ARG B  27      15.568   0.743  -3.918  1.00  0.00           N  
ATOM    925  CA  ARG B  27      16.156  -0.212  -4.850  1.00  0.00           C  
ATOM    926  C   ARG B  27      17.210   0.498  -5.697  1.00  0.00           C  
ATOM    927  O   ARG B  27      18.176  -0.101  -6.160  1.00  0.00           O  
ATOM    928  CB  ARG B  27      15.091  -0.827  -5.761  1.00  0.00           C  
ATOM    929  CG  ARG B  27      15.120  -2.344  -5.780  1.00  0.00           C  
ATOM    930  CD  ARG B  27      14.305  -2.921  -4.636  1.00  0.00           C  
ATOM    931  NE  ARG B  27      14.705  -4.289  -4.306  1.00  0.00           N  
ATOM    932  CZ  ARG B  27      13.981  -5.112  -3.551  1.00  0.00           C  
ATOM    933  NH1 ARG B  27      12.751  -4.765  -3.196  1.00  0.00           N  
ATOM    934  NH2 ARG B  27      14.468  -6.293  -3.185  1.00  0.00           N  
ATOM    935  H   ARG B  27      14.636   1.027  -4.043  1.00  0.00           H  
ATOM    936  HA  ARG B  27      16.629  -0.991  -4.268  1.00  0.00           H  
ATOM    937  HB2 ARG B  27      14.116  -0.510  -5.424  1.00  0.00           H  
ATOM    938  HB3 ARG B  27      15.247  -0.474  -6.768  1.00  0.00           H  
ATOM    939  HG2 ARG B  27      14.709  -2.692  -6.718  1.00  0.00           H  
ATOM    940  HG3 ARG B  27      16.142  -2.680  -5.686  1.00  0.00           H  
ATOM    941  HD2 ARG B  27      14.441  -2.295  -3.766  1.00  0.00           H  
ATOM    942  HD3 ARG B  27      13.261  -2.918  -4.918  1.00  0.00           H  
ATOM    943  HE  ARG B  27      15.592  -4.593  -4.632  1.00  0.00           H  
ATOM    944 HH11 ARG B  27      12.371  -3.887  -3.492  1.00  0.00           H  
ATOM    945 HH12 ARG B  27      12.186  -5.391  -2.646  1.00  0.00           H  
ATOM    946 HH21 ARG B  27      15.391  -6.573  -3.477  1.00  0.00           H  
ATOM    947 HH22 ARG B  27      13.923  -6.909  -2.601  1.00  0.00           H  
ATOM    948  N   HIS B  28      17.020   1.793  -5.874  1.00  0.00           N  
ATOM    949  CA  HIS B  28      17.950   2.616  -6.631  1.00  0.00           C  
ATOM    950  C   HIS B  28      19.136   2.973  -5.739  1.00  0.00           C  
ATOM    951  O   HIS B  28      20.294   2.952  -6.160  1.00  0.00           O  
ATOM    952  CB  HIS B  28      17.238   3.891  -7.087  1.00  0.00           C  
ATOM    953  CG  HIS B  28      18.101   4.847  -7.855  1.00  0.00           C  
ATOM    954  ND1 HIS B  28      18.515   4.645  -9.154  1.00  0.00           N  
ATOM    955  CD2 HIS B  28      18.643   6.032  -7.471  1.00  0.00           C  
ATOM    956  CE1 HIS B  28      19.280   5.683  -9.509  1.00  0.00           C  
ATOM    957  NE2 HIS B  28      19.388   6.555  -8.522  1.00  0.00           N  
ATOM    958  H   HIS B  28      16.230   2.215  -5.468  1.00  0.00           H  
ATOM    959  HA  HIS B  28      18.291   2.058  -7.488  1.00  0.00           H  
ATOM    960  HB2 HIS B  28      16.402   3.621  -7.716  1.00  0.00           H  
ATOM    961  HB3 HIS B  28      16.870   4.405  -6.212  1.00  0.00           H  
ATOM    962  HD1 HIS B  28      18.270   3.880  -9.730  1.00  0.00           H  
ATOM    963  HD2 HIS B  28      18.520   6.503  -6.509  1.00  0.00           H  
ATOM    964  HE1 HIS B  28      19.747   5.794 -10.478  1.00  0.00           H  
ATOM    965  N   LYS B  29      18.809   3.311  -4.501  1.00  0.00           N  
ATOM    966  CA  LYS B  29      19.786   3.705  -3.496  1.00  0.00           C  
ATOM    967  C   LYS B  29      20.671   2.536  -3.059  1.00  0.00           C  
ATOM    968  O   LYS B  29      21.883   2.695  -2.909  1.00  0.00           O  
ATOM    969  CB  LYS B  29      19.042   4.292  -2.291  1.00  0.00           C  
ATOM    970  CG  LYS B  29      19.932   4.764  -1.154  1.00  0.00           C  
ATOM    971  CD  LYS B  29      19.098   5.341  -0.022  1.00  0.00           C  
ATOM    972  CE  LYS B  29      19.960   5.738   1.162  1.00  0.00           C  
ATOM    973  NZ  LYS B  29      19.159   6.334   2.260  1.00  0.00           N  
ATOM    974  H   LYS B  29      17.859   3.311  -4.255  1.00  0.00           H  
ATOM    975  HA  LYS B  29      20.412   4.470  -3.923  1.00  0.00           H  
ATOM    976  HB2 LYS B  29      18.460   5.138  -2.628  1.00  0.00           H  
ATOM    977  HB3 LYS B  29      18.369   3.542  -1.901  1.00  0.00           H  
ATOM    978  HG2 LYS B  29      20.503   3.927  -0.779  1.00  0.00           H  
ATOM    979  HG3 LYS B  29      20.602   5.526  -1.521  1.00  0.00           H  
ATOM    980  HD2 LYS B  29      18.574   6.214  -0.381  1.00  0.00           H  
ATOM    981  HD3 LYS B  29      18.383   4.598   0.299  1.00  0.00           H  
ATOM    982  HE2 LYS B  29      20.461   4.858   1.535  1.00  0.00           H  
ATOM    983  HE3 LYS B  29      20.696   6.457   0.832  1.00  0.00           H  
ATOM    984  HZ1 LYS B  29      18.228   5.868   2.325  1.00  0.00           H  
ATOM    985  HZ2 LYS B  29      19.654   6.223   3.168  1.00  0.00           H  
ATOM    986  HZ3 LYS B  29      19.006   7.353   2.084  1.00  0.00           H  
ATOM    987  N   CYS B  30      20.061   1.379  -2.836  1.00  0.00           N  
ATOM    988  CA  CYS B  30      20.802   0.200  -2.388  1.00  0.00           C  
ATOM    989  C   CYS B  30      20.184  -1.112  -2.877  1.00  0.00           C  
ATOM    990  O   CYS B  30      20.042  -2.060  -2.104  1.00  0.00           O  
ATOM    991  CB  CYS B  30      20.869   0.174  -0.859  1.00  0.00           C  
ATOM    992  SG  CYS B  30      22.043   1.361  -0.127  1.00  0.00           S  
ATOM    993  H   CYS B  30      19.085   1.319  -2.961  1.00  0.00           H  
ATOM    994  HA  CYS B  30      21.807   0.275  -2.773  1.00  0.00           H  
ATOM    995  HB2 CYS B  30      19.890   0.401  -0.465  1.00  0.00           H  
ATOM    996  HB3 CYS B  30      21.155  -0.816  -0.541  1.00  0.00           H  
ATOM    997  N   GLY B  31      19.840  -1.182  -4.153  1.00  0.00           N  
ATOM    998  CA  GLY B  31      19.276  -2.402  -4.692  1.00  0.00           C  
ATOM    999  C   GLY B  31      20.322  -3.205  -5.439  1.00  0.00           C  
ATOM   1000  O   GLY B  31      20.061  -3.736  -6.519  1.00  0.00           O  
ATOM   1001  H   GLY B  31      19.980  -0.411  -4.741  1.00  0.00           H  
ATOM   1002  HA2 GLY B  31      18.882  -2.998  -3.881  1.00  0.00           H  
ATOM   1003  HA3 GLY B  31      18.473  -2.152  -5.371  1.00  0.00           H  
TER    1007      NH2 B  32                                                      
ENDMDL                                                                          
