# Supplementary material for: Comparative Performance of High-Throughput Methods for Protein pKa Predictions
Source: J Chem Inf Model. 2023 Aug 8;63(16):5169–81. doi: 10.1021/acs.jcim.3c00165 (PMC10466379; doi:10.1021/acs.jcim.3c00165)
Supplement: Supplementary file 3 — ci3c00165_si_003.zip [file ci3c00165_si_003.zip › curated_pdbs/1nzp_curated_8.pdb]

MODEL        8                                                                  
ATOM      1  N   ALA A 242       6.031   6.525 -49.700  1.00  0.00           N  
ATOM      2  CA  ALA A 242       4.673   5.993 -49.714  1.00  0.00           C  
ATOM      3  C   ALA A 242       4.410   5.196 -50.987  1.00  0.00           C  
ATOM      4  O   ALA A 242       3.928   5.737 -51.982  1.00  0.00           O  
ATOM      5  CB  ALA A 242       3.664   7.124 -49.578  1.00  0.00           C  
ATOM      6  HA  ALA A 242       4.562   5.339 -48.862  1.00  0.00           H  
ATOM      7  HB1 ALA A 242       3.700   7.521 -48.575  1.00  0.00           H  
ATOM      8  HB2 ALA A 242       2.672   6.747 -49.780  1.00  0.00           H  
ATOM      9  HB3 ALA A 242       3.903   7.906 -50.283  1.00  0.00           H  
ATOM     10  N   GLN A 243       4.730   3.906 -50.947  1.00  0.00           N  
ATOM     11  CA  GLN A 243       4.529   3.032 -52.097  1.00  0.00           C  
ATOM     12  C   GLN A 243       3.131   2.401 -52.080  1.00  0.00           C  
ATOM     13  O   GLN A 243       2.406   2.479 -53.073  1.00  0.00           O  
ATOM     14  CB  GLN A 243       5.607   1.942 -52.138  1.00  0.00           C  
ATOM     15  CG  GLN A 243       5.438   0.957 -53.283  1.00  0.00           C  
ATOM     16  CD  GLN A 243       6.113   1.422 -54.559  1.00  0.00           C  
ATOM     17  OE1 GLN A 243       5.459   1.924 -55.474  1.00  0.00           O  
ATOM     18  NE2 GLN A 243       7.429   1.257 -54.626  1.00  0.00           N  
ATOM     19  H   GLN A 243       5.111   3.533 -50.124  1.00  0.00           H  
ATOM     20  HA  GLN A 243       4.618   3.640 -52.985  1.00  0.00           H  
ATOM     21  HB2 GLN A 243       6.574   2.413 -52.239  1.00  0.00           H  
ATOM     22  HB3 GLN A 243       5.580   1.391 -51.209  1.00  0.00           H  
ATOM     23  HG2 GLN A 243       5.868   0.010 -52.993  1.00  0.00           H  
ATOM     24  HG3 GLN A 243       4.384   0.828 -53.477  1.00  0.00           H  
ATOM     25 HE21 GLN A 243       7.883   0.848 -53.860  1.00  0.00           H  
ATOM     26 HE22 GLN A 243       7.891   1.549 -55.439  1.00  0.00           H  
ATOM     27  N   PRO A 244       2.723   1.766 -50.959  1.00  0.00           N  
ATOM     28  CA  PRO A 244       1.405   1.136 -50.855  1.00  0.00           C  
ATOM     29  C   PRO A 244       0.297   2.155 -50.585  1.00  0.00           C  
ATOM     30  O   PRO A 244       0.081   3.066 -51.384  1.00  0.00           O  
ATOM     31  CB  PRO A 244       1.577   0.183 -49.674  1.00  0.00           C  
ATOM     32  CG  PRO A 244       2.573   0.855 -48.795  1.00  0.00           C  
ATOM     33  CD  PRO A 244       3.504   1.607 -49.711  1.00  0.00           C  
ATOM     34  HA  PRO A 244       1.166   0.573 -51.745  1.00  0.00           H  
ATOM     35  HB2 PRO A 244       0.629   0.051 -49.173  1.00  0.00           H  
ATOM     36  HB3 PRO A 244       1.941  -0.772 -50.025  1.00  0.00           H  
ATOM     37  HG2 PRO A 244       2.070   1.539 -48.128  1.00  0.00           H  
ATOM     38  HG3 PRO A 244       3.122   0.116 -48.230  1.00  0.00           H  
ATOM     39  HD2 PRO A 244       3.750   2.569 -49.288  1.00  0.00           H  
ATOM     40  HD3 PRO A 244       4.400   1.033 -49.889  1.00  0.00           H  
ATOM     41  N   SER A 245      -0.400   1.997 -49.459  1.00  0.00           N  
ATOM     42  CA  SER A 245      -1.482   2.904 -49.088  1.00  0.00           C  
ATOM     43  C   SER A 245      -2.567   2.929 -50.161  1.00  0.00           C  
ATOM     44  O   SER A 245      -2.527   3.747 -51.081  1.00  0.00           O  
ATOM     45  CB  SER A 245      -0.941   4.317 -48.857  1.00  0.00           C  
ATOM     46  OG  SER A 245      -1.596   4.940 -47.766  1.00  0.00           O  
ATOM     47  H   SER A 245      -0.182   1.252 -48.861  1.00  0.00           H  
ATOM     48  HA  SER A 245      -1.915   2.541 -48.169  1.00  0.00           H  
ATOM     49  HB2 SER A 245       0.116   4.265 -48.645  1.00  0.00           H  
ATOM     50  HB3 SER A 245      -1.103   4.911 -49.745  1.00  0.00           H  
ATOM     51  HG  SER A 245      -2.546   4.915 -47.905  1.00  0.00           H  
ATOM     52  N   SER A 246      -3.536   2.030 -50.033  1.00  0.00           N  
ATOM     53  CA  SER A 246      -4.636   1.948 -50.986  1.00  0.00           C  
ATOM     54  C   SER A 246      -5.970   2.208 -50.294  1.00  0.00           C  
ATOM     55  O   SER A 246      -6.224   1.695 -49.203  1.00  0.00           O  
ATOM     56  CB  SER A 246      -4.654   0.573 -51.658  1.00  0.00           C  
ATOM     57  OG  SER A 246      -3.350   0.022 -51.727  1.00  0.00           O  
ATOM     58  H   SER A 246      -3.514   1.407 -49.276  1.00  0.00           H  
ATOM     59  HA  SER A 246      -4.480   2.705 -51.739  1.00  0.00           H  
ATOM     60  HB2 SER A 246      -5.283  -0.095 -51.090  1.00  0.00           H  
ATOM     61  HB3 SER A 246      -5.045   0.670 -52.661  1.00  0.00           H  
ATOM     62  HG  SER A 246      -3.164  -0.249 -52.630  1.00  0.00           H  
ATOM     63  N   GLN A 247      -6.817   3.011 -50.931  1.00  0.00           N  
ATOM     64  CA  GLN A 247      -8.122   3.343 -50.373  1.00  0.00           C  
ATOM     65  C   GLN A 247      -9.144   2.253 -50.688  1.00  0.00           C  
ATOM     66  O   GLN A 247     -10.158   2.507 -51.340  1.00  0.00           O  
ATOM     67  CB  GLN A 247      -8.605   4.690 -50.918  1.00  0.00           C  
ATOM     68  CG  GLN A 247      -7.786   5.872 -50.427  1.00  0.00           C  
ATOM     69  CD  GLN A 247      -7.559   6.913 -51.505  1.00  0.00           C  
ATOM     70  OE1 GLN A 247      -8.424   7.149 -52.348  1.00  0.00           O  
ATOM     71  NE2 GLN A 247      -6.390   7.543 -51.483  1.00  0.00           N  
ATOM     72  H   GLN A 247      -6.555   3.392 -51.796  1.00  0.00           H  
ATOM     73  HA  GLN A 247      -8.015   3.417 -49.301  1.00  0.00           H  
ATOM     74  HB2 GLN A 247      -8.554   4.667 -51.997  1.00  0.00           H  
ATOM     75  HB3 GLN A 247      -9.631   4.840 -50.618  1.00  0.00           H  
ATOM     76  HG2 GLN A 247      -8.306   6.337 -49.603  1.00  0.00           H  
ATOM     77  HG3 GLN A 247      -6.826   5.512 -50.087  1.00  0.00           H  
ATOM     78 HE21 GLN A 247      -5.748   7.303 -50.782  1.00  0.00           H  
ATOM     79 HE22 GLN A 247      -6.216   8.222 -52.168  1.00  0.00           H  
ATOM     80  N   LYS A 248      -8.870   1.040 -50.220  1.00  0.00           N  
ATOM     81  CA  LYS A 248      -9.764  -0.089 -50.449  1.00  0.00           C  
ATOM     82  C   LYS A 248     -10.072  -0.813 -49.140  1.00  0.00           C  
ATOM     83  O   LYS A 248      -9.870  -0.266 -48.056  1.00  0.00           O  
ATOM     84  CB  LYS A 248      -9.145  -1.063 -51.453  1.00  0.00           C  
ATOM     85  CG  LYS A 248      -8.868  -0.442 -52.813  1.00  0.00           C  
ATOM     86  CD  LYS A 248      -7.962  -1.324 -53.654  1.00  0.00           C  
ATOM     87  CE  LYS A 248      -8.762  -2.308 -54.493  1.00  0.00           C  
ATOM     88  NZ  LYS A 248      -9.378  -1.655 -55.681  1.00  0.00           N  
ATOM     89  H   LYS A 248      -8.047   0.899 -49.707  1.00  0.00           H  
ATOM     90  HA  LYS A 248     -10.687   0.296 -50.857  1.00  0.00           H  
ATOM     91  HB2 LYS A 248      -8.212  -1.430 -51.052  1.00  0.00           H  
ATOM     92  HB3 LYS A 248      -9.819  -1.895 -51.593  1.00  0.00           H  
ATOM     93  HG2 LYS A 248      -9.805  -0.305 -53.332  1.00  0.00           H  
ATOM     94  HG3 LYS A 248      -8.391   0.517 -52.668  1.00  0.00           H  
ATOM     95  HD2 LYS A 248      -7.377  -0.700 -54.313  1.00  0.00           H  
ATOM     96  HD3 LYS A 248      -7.303  -1.875 -53.000  1.00  0.00           H  
ATOM     97  HE2 LYS A 248      -8.103  -3.095 -54.827  1.00  0.00           H  
ATOM     98  HE3 LYS A 248      -9.545  -2.730 -53.878  1.00  0.00           H  
ATOM     99  HZ1 LYS A 248     -10.394  -1.871 -55.721  1.00  0.00           H  
ATOM    100  HZ2 LYS A 248      -8.926  -1.998 -56.551  1.00  0.00           H  
ATOM    101  HZ3 LYS A 248      -9.256  -0.623 -55.624  1.00  0.00           H  
ATOM    102  N   ALA A 249     -10.560  -2.045 -49.251  1.00  0.00           N  
ATOM    103  CA  ALA A 249     -10.896  -2.844 -48.077  1.00  0.00           C  
ATOM    104  C   ALA A 249      -9.642  -3.258 -47.315  1.00  0.00           C  
ATOM    105  O   ALA A 249      -8.941  -4.190 -47.712  1.00  0.00           O  
ATOM    106  CB  ALA A 249     -11.695  -4.072 -48.488  1.00  0.00           C  
ATOM    107  H   ALA A 249     -10.700  -2.426 -50.142  1.00  0.00           H  
ATOM    108  HA  ALA A 249     -11.517  -2.241 -47.430  1.00  0.00           H  
ATOM    109  HB1 ALA A 249     -12.222  -4.462 -47.629  1.00  0.00           H  
ATOM    110  HB2 ALA A 249     -11.023  -4.826 -48.871  1.00  0.00           H  
ATOM    111  HB3 ALA A 249     -12.407  -3.799 -49.254  1.00  0.00           H  
ATOM    112  N   THR A 250      -9.363  -2.559 -46.218  1.00  0.00           N  
ATOM    113  CA  THR A 250      -8.193  -2.850 -45.397  1.00  0.00           C  
ATOM    114  C   THR A 250      -8.269  -2.119 -44.060  1.00  0.00           C  
ATOM    115  O   THR A 250      -9.140  -1.273 -43.855  1.00  0.00           O  
ATOM    116  CB  THR A 250      -6.891  -2.452 -46.121  1.00  0.00           C  
ATOM    117  OG1 THR A 250      -5.769  -2.613 -45.244  1.00  0.00           O  
ATOM    118  CG2 THR A 250      -6.960  -1.011 -46.605  1.00  0.00           C  
ATOM    119  H   THR A 250      -9.960  -1.827 -45.955  1.00  0.00           H  
ATOM    120  HA  THR A 250      -8.169  -3.915 -45.215  1.00  0.00           H  
ATOM    121  HB  THR A 250      -6.763  -3.097 -46.978  1.00  0.00           H  
ATOM    122  HG1 THR A 250      -5.356  -1.760 -45.092  1.00  0.00           H  
ATOM    123 HG21 THR A 250      -7.966  -0.789 -46.932  1.00  0.00           H  
ATOM    124 HG22 THR A 250      -6.276  -0.875 -47.429  1.00  0.00           H  
ATOM    125 HG23 THR A 250      -6.689  -0.346 -45.799  1.00  0.00           H  
ATOM    126  N   ASN A 251      -7.352  -2.448 -43.152  1.00  0.00           N  
ATOM    127  CA  ASN A 251      -7.319  -1.821 -41.834  1.00  0.00           C  
ATOM    128  C   ASN A 251      -7.155  -0.308 -41.953  1.00  0.00           C  
ATOM    129  O   ASN A 251      -6.974   0.222 -43.049  1.00  0.00           O  
ATOM    130  CB  ASN A 251      -6.180  -2.403 -40.995  1.00  0.00           C  
ATOM    131  CG  ASN A 251      -6.679  -3.097 -39.742  1.00  0.00           C  
ATOM    132  OD1 ASN A 251      -7.650  -2.663 -39.122  1.00  0.00           O  
ATOM    133  ND2 ASN A 251      -6.014  -4.182 -39.363  1.00  0.00           N  
ATOM    134  H   ASN A 251      -6.684  -3.131 -43.374  1.00  0.00           H  
ATOM    135  HA  ASN A 251      -8.258  -2.031 -41.344  1.00  0.00           H  
ATOM    136  HB2 ASN A 251      -5.633  -3.120 -41.588  1.00  0.00           H  
ATOM    137  HB3 ASN A 251      -5.515  -1.604 -40.700  1.00  0.00           H  
ATOM    138 HD21 ASN A 251      -5.250  -4.470 -39.905  1.00  0.00           H  
ATOM    139 HD22 ASN A 251      -6.315  -4.652 -38.557  1.00  0.00           H  
ATOM    140  N   HIS A 252      -7.230   0.383 -40.819  1.00  0.00           N  
ATOM    141  CA  HIS A 252      -7.099   1.838 -40.802  1.00  0.00           C  
ATOM    142  C   HIS A 252      -6.043   2.304 -39.801  1.00  0.00           C  
ATOM    143  O   HIS A 252      -5.525   3.416 -39.913  1.00  0.00           O  
ATOM    144  CB  HIS A 252      -8.446   2.479 -40.466  1.00  0.00           C  
ATOM    145  CG  HIS A 252      -8.754   3.697 -41.281  1.00  0.00           C  
ATOM    146  ND1 HIS A 252      -9.349   3.639 -42.524  1.00  0.00           N  
ATOM    147  CD2 HIS A 252      -8.554   5.011 -41.022  1.00  0.00           C  
ATOM    148  CE1 HIS A 252      -9.499   4.865 -42.994  1.00  0.00           C  
ATOM    149  NE2 HIS A 252      -9.026   5.716 -42.102  1.00  0.00           N  
ATOM    150  H   HIS A 252      -7.384  -0.095 -39.979  1.00  0.00           H  
ATOM    151  HA  HIS A 252      -6.802   2.152 -41.791  1.00  0.00           H  
ATOM    152  HB2 HIS A 252      -9.232   1.758 -40.637  1.00  0.00           H  
ATOM    153  HB3 HIS A 252      -8.449   2.765 -39.424  1.00  0.00           H  
ATOM    154  HD1 HIS A 252      -9.619   2.822 -42.992  1.00  0.00           H  
ATOM    155  HD2 HIS A 252      -8.106   5.426 -40.130  1.00  0.00           H  
ATOM    156  HE1 HIS A 252      -9.939   5.128 -43.945  1.00  0.00           H  
ATOM    157  HE2 HIS A 252      -9.127   6.689 -42.143  1.00  0.00           H  
ATOM    158  N   ASN A 253      -5.732   1.464 -38.817  1.00  0.00           N  
ATOM    159  CA  ASN A 253      -4.745   1.814 -37.800  1.00  0.00           C  
ATOM    160  C   ASN A 253      -3.386   1.185 -38.094  1.00  0.00           C  
ATOM    161  O   ASN A 253      -2.501   1.834 -38.651  1.00  0.00           O  
ATOM    162  CB  ASN A 253      -5.237   1.379 -36.418  1.00  0.00           C  
ATOM    163  CG  ASN A 253      -6.158   2.402 -35.781  1.00  0.00           C  
ATOM    164  OD1 ASN A 253      -6.152   2.588 -34.564  1.00  0.00           O  
ATOM    165  ND2 ASN A 253      -6.958   3.073 -36.602  1.00  0.00           N  
ATOM    166  H   ASN A 253      -6.179   0.596 -38.768  1.00  0.00           H  
ATOM    167  HA  ASN A 253      -4.636   2.889 -37.807  1.00  0.00           H  
ATOM    168  HB2 ASN A 253      -5.774   0.447 -36.511  1.00  0.00           H  
ATOM    169  HB3 ASN A 253      -4.384   1.235 -35.770  1.00  0.00           H  
ATOM    170 HD21 ASN A 253      -6.911   2.873 -37.561  1.00  0.00           H  
ATOM    171 HD22 ASN A 253      -7.562   3.741 -36.216  1.00  0.00           H  
ATOM    172  N   LEU A 254      -3.232  -0.085 -37.719  1.00  0.00           N  
ATOM    173  CA  LEU A 254      -2.004  -0.820 -37.932  1.00  0.00           C  
ATOM    174  C   LEU A 254      -0.802  -0.153 -37.258  1.00  0.00           C  
ATOM    175  O   LEU A 254       0.311  -0.678 -37.305  1.00  0.00           O  
ATOM    176  CB  LEU A 254      -1.765  -0.964 -39.418  1.00  0.00           C  
ATOM    177  CG  LEU A 254      -2.946  -1.515 -40.216  1.00  0.00           C  
ATOM    178  CD1 LEU A 254      -3.124  -0.736 -41.510  1.00  0.00           C  
ATOM    179  CD2 LEU A 254      -2.745  -2.995 -40.507  1.00  0.00           C  
ATOM    180  H   LEU A 254      -3.966  -0.545 -37.301  1.00  0.00           H  
ATOM    181  HA  LEU A 254      -2.134  -1.804 -37.507  1.00  0.00           H  
ATOM    182  HB2 LEU A 254      -1.513   0.005 -39.810  1.00  0.00           H  
ATOM    183  HB3 LEU A 254      -0.935  -1.622 -39.550  1.00  0.00           H  
ATOM    184  HG  LEU A 254      -3.849  -1.406 -39.634  1.00  0.00           H  
ATOM    185 HD11 LEU A 254      -2.192  -0.259 -41.775  1.00  0.00           H  
ATOM    186 HD12 LEU A 254      -3.889   0.016 -41.375  1.00  0.00           H  
ATOM    187 HD13 LEU A 254      -3.419  -1.412 -42.299  1.00  0.00           H  
ATOM    188 HD21 LEU A 254      -2.994  -3.196 -41.538  1.00  0.00           H  
ATOM    189 HD22 LEU A 254      -3.386  -3.578 -39.861  1.00  0.00           H  
ATOM    190 HD23 LEU A 254      -1.715  -3.260 -40.326  1.00  0.00           H  
ATOM    191  N   HIS A 255      -1.029   0.997 -36.629  1.00  0.00           N  
ATOM    192  CA  HIS A 255       0.036   1.722 -35.947  1.00  0.00           C  
ATOM    193  C   HIS A 255       0.119   1.310 -34.481  1.00  0.00           C  
ATOM    194  O   HIS A 255       1.169   0.882 -34.001  1.00  0.00           O  
ATOM    195  CB  HIS A 255      -0.198   3.231 -36.059  1.00  0.00           C  
ATOM    196  CG  HIS A 255       0.777   4.053 -35.272  1.00  0.00           C  
ATOM    197  ND1 HIS A 255       2.142   3.975 -35.448  1.00  0.00           N  
ATOM    198  CD2 HIS A 255       0.578   4.977 -34.300  1.00  0.00           C  
ATOM    199  CE1 HIS A 255       2.740   4.812 -34.619  1.00  0.00           C  
ATOM    200  NE2 HIS A 255       1.813   5.432 -33.914  1.00  0.00           N  
ATOM    201  H   HIS A 255      -1.935   1.365 -36.619  1.00  0.00           H  
ATOM    202  HA  HIS A 255       0.970   1.473 -36.431  1.00  0.00           H  
ATOM    203  HB2 HIS A 255      -0.116   3.525 -37.095  1.00  0.00           H  
ATOM    204  HB3 HIS A 255      -1.191   3.460 -35.703  1.00  0.00           H  
ATOM    205  HD1 HIS A 255       2.605   3.391 -36.086  1.00  0.00           H  
ATOM    206  HD2 HIS A 255      -0.377   5.295 -33.903  1.00  0.00           H  
ATOM    207  HE1 HIS A 255       3.806   4.964 -34.534  1.00  0.00           H  
ATOM    208  HE2 HIS A 255       1.985   6.066 -33.186  1.00  0.00           H  
ATOM    209  N   ILE A 256      -0.999   1.448 -33.776  1.00  0.00           N  
ATOM    210  CA  ILE A 256      -1.063   1.098 -32.363  1.00  0.00           C  
ATOM    211  C   ILE A 256      -0.856  -0.398 -32.153  1.00  0.00           C  
ATOM    212  O   ILE A 256      -0.346  -0.822 -31.116  1.00  0.00           O  
ATOM    213  CB  ILE A 256      -2.413   1.512 -31.742  1.00  0.00           C  
ATOM    214  CG1 ILE A 256      -2.774   2.945 -32.148  1.00  0.00           C  
ATOM    215  CG2 ILE A 256      -2.366   1.377 -30.228  1.00  0.00           C  
ATOM    216  CD1 ILE A 256      -1.743   3.976 -31.739  1.00  0.00           C  
ATOM    217  H   ILE A 256      -1.800   1.797 -34.217  1.00  0.00           H  
ATOM    218  HA  ILE A 256      -0.277   1.634 -31.850  1.00  0.00           H  
ATOM    219  HB  ILE A 256      -3.172   0.840 -32.113  1.00  0.00           H  
ATOM    220 HG12 ILE A 256      -2.879   2.992 -33.221  1.00  0.00           H  
ATOM    221 HG13 ILE A 256      -3.714   3.215 -31.688  1.00  0.00           H  
ATOM    222 HG21 ILE A 256      -2.336   0.331 -29.960  1.00  0.00           H  
ATOM    223 HG22 ILE A 256      -3.247   1.832 -29.799  1.00  0.00           H  
ATOM    224 HG23 ILE A 256      -1.484   1.871 -29.848  1.00  0.00           H  
ATOM    225 HD11 ILE A 256      -1.332   4.444 -32.622  1.00  0.00           H  
ATOM    226 HD12 ILE A 256      -0.950   3.495 -31.185  1.00  0.00           H  
ATOM    227 HD13 ILE A 256      -2.210   4.727 -31.119  1.00  0.00           H  
ATOM    228  N   THR A 257      -1.256  -1.192 -33.141  1.00  0.00           N  
ATOM    229  CA  THR A 257      -1.111  -2.641 -33.060  1.00  0.00           C  
ATOM    230  C   THR A 257       0.349  -3.054 -33.203  1.00  0.00           C  
ATOM    231  O   THR A 257       0.876  -3.809 -32.385  1.00  0.00           O  
ATOM    232  CB  THR A 257      -1.940  -3.352 -34.148  1.00  0.00           C  
ATOM    233  OG1 THR A 257      -1.399  -3.069 -35.443  1.00  0.00           O  
ATOM    234  CG2 THR A 257      -3.395  -2.909 -34.095  1.00  0.00           C  
ATOM    235  H   THR A 257      -1.655  -0.794 -33.942  1.00  0.00           H  
ATOM    236  HA  THR A 257      -1.473  -2.960 -32.093  1.00  0.00           H  
ATOM    237  HB  THR A 257      -1.898  -4.417 -33.972  1.00  0.00           H  
ATOM    238  HG1 THR A 257      -0.879  -3.818 -35.743  1.00  0.00           H  
ATOM    239 HG21 THR A 257      -3.601  -2.461 -33.134  1.00  0.00           H  
ATOM    240 HG22 THR A 257      -4.036  -3.767 -34.235  1.00  0.00           H  
ATOM    241 HG23 THR A 257      -3.580  -2.188 -34.876  1.00  0.00           H  
ATOM    242  N   GLU A 258       0.997  -2.552 -34.249  1.00  0.00           N  
ATOM    243  CA  GLU A 258       2.396  -2.866 -34.504  1.00  0.00           C  
ATOM    244  C   GLU A 258       3.283  -2.406 -33.349  1.00  0.00           C  
ATOM    245  O   GLU A 258       4.289  -3.041 -33.043  1.00  0.00           O  
ATOM    246  CB  GLU A 258       2.850  -2.233 -35.820  1.00  0.00           C  
ATOM    247  CG  GLU A 258       3.315  -0.810 -35.650  1.00  0.00           C  
ATOM    248  CD  GLU A 258       4.714  -0.577 -36.185  1.00  0.00           C  
ATOM    249  OE1 GLU A 258       4.848  -0.302 -37.397  1.00  0.00           O  
ATOM    250  OE2 GLU A 258       5.675  -0.668 -35.394  1.00  0.00           O  
ATOM    251  H   GLU A 258       0.522  -1.955 -34.865  1.00  0.00           H  
ATOM    252  HA  GLU A 258       2.484  -3.924 -34.589  1.00  0.00           H  
ATOM    253  HB2 GLU A 258       3.666  -2.813 -36.227  1.00  0.00           H  
ATOM    254  HB3 GLU A 258       2.027  -2.243 -36.518  1.00  0.00           H  
ATOM    255  HG2 GLU A 258       2.629  -0.152 -36.163  1.00  0.00           H  
ATOM    256  HG3 GLU A 258       3.305  -0.595 -34.596  1.00  0.00           H  
ATOM    257  N   LYS A 259       2.895  -1.307 -32.707  1.00  0.00           N  
ATOM    258  CA  LYS A 259       3.631  -0.760 -31.591  1.00  0.00           C  
ATOM    259  C   LYS A 259       3.347  -1.563 -30.325  1.00  0.00           C  
ATOM    260  O   LYS A 259       4.258  -1.875 -29.564  1.00  0.00           O  
ATOM    261  CB  LYS A 259       3.241   0.706 -31.418  1.00  0.00           C  
ATOM    262  CG  LYS A 259       3.019   1.083 -29.983  1.00  0.00           C  
ATOM    263  CD  LYS A 259       4.340   1.347 -29.296  1.00  0.00           C  
ATOM    264  CE  LYS A 259       4.744   2.809 -29.402  1.00  0.00           C  
ATOM    265  NZ  LYS A 259       5.997   3.096 -28.650  1.00  0.00           N  
ATOM    266  H   LYS A 259       2.082  -0.848 -32.985  1.00  0.00           H  
ATOM    267  HA  LYS A 259       4.686  -0.821 -31.804  1.00  0.00           H  
ATOM    268  HB2 LYS A 259       4.025   1.329 -31.817  1.00  0.00           H  
ATOM    269  HB3 LYS A 259       2.327   0.894 -31.964  1.00  0.00           H  
ATOM    270  HG2 LYS A 259       2.398   1.966 -29.930  1.00  0.00           H  
ATOM    271  HG3 LYS A 259       2.532   0.254 -29.504  1.00  0.00           H  
ATOM    272  HD2 LYS A 259       4.258   1.076 -28.253  1.00  0.00           H  
ATOM    273  HD3 LYS A 259       5.092   0.737 -29.774  1.00  0.00           H  
ATOM    274  HE2 LYS A 259       4.896   3.050 -30.443  1.00  0.00           H  
ATOM    275  HE3 LYS A 259       3.946   3.419 -29.005  1.00  0.00           H  
ATOM    276  HZ1 LYS A 259       5.769   3.475 -27.709  1.00  0.00           H  
ATOM    277  HZ2 LYS A 259       6.569   3.795 -29.164  1.00  0.00           H  
ATOM    278  HZ3 LYS A 259       6.552   2.225 -28.537  1.00  0.00           H  
ATOM    279  N   LEU A 260       2.085  -1.908 -30.106  1.00  0.00           N  
ATOM    280  CA  LEU A 260       1.717  -2.688 -28.933  1.00  0.00           C  
ATOM    281  C   LEU A 260       2.552  -3.963 -28.885  1.00  0.00           C  
ATOM    282  O   LEU A 260       2.742  -4.562 -27.827  1.00  0.00           O  
ATOM    283  CB  LEU A 260       0.225  -3.025 -28.948  1.00  0.00           C  
ATOM    284  CG  LEU A 260      -0.571  -2.461 -27.769  1.00  0.00           C  
ATOM    285  CD1 LEU A 260      -1.892  -1.877 -28.246  1.00  0.00           C  
ATOM    286  CD2 LEU A 260      -0.807  -3.540 -26.723  1.00  0.00           C  
ATOM    287  H   LEU A 260       1.393  -1.644 -30.748  1.00  0.00           H  
ATOM    288  HA  LEU A 260       1.939  -2.095 -28.057  1.00  0.00           H  
ATOM    289  HB2 LEU A 260      -0.200  -2.638 -29.863  1.00  0.00           H  
ATOM    290  HB3 LEU A 260       0.118  -4.099 -28.945  1.00  0.00           H  
ATOM    291  HG  LEU A 260      -0.003  -1.665 -27.307  1.00  0.00           H  
ATOM    292 HD11 LEU A 260      -2.508  -1.635 -27.392  1.00  0.00           H  
ATOM    293 HD12 LEU A 260      -2.402  -2.599 -28.865  1.00  0.00           H  
ATOM    294 HD13 LEU A 260      -1.704  -0.980 -28.818  1.00  0.00           H  
ATOM    295 HD21 LEU A 260      -1.511  -4.264 -27.106  1.00  0.00           H  
ATOM    296 HD22 LEU A 260      -1.205  -3.089 -25.825  1.00  0.00           H  
ATOM    297 HD23 LEU A 260       0.127  -4.031 -26.495  1.00  0.00           H  
ATOM    298  N   GLU A 261       3.060  -4.356 -30.052  1.00  0.00           N  
ATOM    299  CA  GLU A 261       3.889  -5.532 -30.180  1.00  0.00           C  
ATOM    300  C   GLU A 261       5.341  -5.208 -29.827  1.00  0.00           C  
ATOM    301  O   GLU A 261       6.023  -6.008 -29.186  1.00  0.00           O  
ATOM    302  CB  GLU A 261       3.801  -6.049 -31.612  1.00  0.00           C  
ATOM    303  CG  GLU A 261       2.533  -6.834 -31.899  1.00  0.00           C  
ATOM    304  CD  GLU A 261       2.509  -7.411 -33.300  1.00  0.00           C  
ATOM    305  OE1 GLU A 261       3.388  -8.241 -33.616  1.00  0.00           O  
ATOM    306  OE2 GLU A 261       1.613  -7.034 -34.084  1.00  0.00           O  
ATOM    307  H   GLU A 261       2.877  -3.831 -30.854  1.00  0.00           H  
ATOM    308  HA  GLU A 261       3.516  -6.287 -29.504  1.00  0.00           H  
ATOM    309  HB2 GLU A 261       3.837  -5.207 -32.286  1.00  0.00           H  
ATOM    310  HB3 GLU A 261       4.644  -6.682 -31.801  1.00  0.00           H  
ATOM    311  HG2 GLU A 261       2.458  -7.643 -31.190  1.00  0.00           H  
ATOM    312  HG3 GLU A 261       1.684  -6.175 -31.782  1.00  0.00           H  
ATOM    313  N   VAL A 262       5.806  -4.029 -30.248  1.00  0.00           N  
ATOM    314  CA  VAL A 262       7.159  -3.597 -29.982  1.00  0.00           C  
ATOM    315  C   VAL A 262       7.446  -3.590 -28.483  1.00  0.00           C  
ATOM    316  O   VAL A 262       8.465  -4.109 -28.028  1.00  0.00           O  
ATOM    317  CB  VAL A 262       7.408  -2.201 -30.588  1.00  0.00           C  
ATOM    318  CG1 VAL A 262       6.727  -2.064 -31.936  1.00  0.00           C  
ATOM    319  CG2 VAL A 262       6.986  -1.072 -29.655  1.00  0.00           C  
ATOM    320  H   VAL A 262       5.227  -3.430 -30.752  1.00  0.00           H  
ATOM    321  HA  VAL A 262       7.829  -4.298 -30.460  1.00  0.00           H  
ATOM    322  HB  VAL A 262       8.439  -2.112 -30.754  1.00  0.00           H  
ATOM    323 HG11 VAL A 262       6.250  -2.997 -32.195  1.00  0.00           H  
ATOM    324 HG12 VAL A 262       7.464  -1.816 -32.687  1.00  0.00           H  
ATOM    325 HG13 VAL A 262       5.986  -1.281 -31.887  1.00  0.00           H  
ATOM    326 HG21 VAL A 262       6.993  -0.137 -30.196  1.00  0.00           H  
ATOM    327 HG22 VAL A 262       7.677  -1.015 -28.827  1.00  0.00           H  
ATOM    328 HG23 VAL A 262       5.994  -1.264 -29.283  1.00  0.00           H  
ATOM    329  N   LEU A 263       6.527  -3.007 -27.728  1.00  0.00           N  
ATOM    330  CA  LEU A 263       6.652  -2.929 -26.280  1.00  0.00           C  
ATOM    331  C   LEU A 263       6.489  -4.312 -25.659  1.00  0.00           C  
ATOM    332  O   LEU A 263       7.166  -4.651 -24.687  1.00  0.00           O  
ATOM    333  CB  LEU A 263       5.604  -1.971 -25.710  1.00  0.00           C  
ATOM    334  CG  LEU A 263       6.157  -0.652 -25.169  1.00  0.00           C  
ATOM    335  CD1 LEU A 263       6.646   0.231 -26.307  1.00  0.00           C  
ATOM    336  CD2 LEU A 263       5.099   0.071 -24.348  1.00  0.00           C  
ATOM    337  H   LEU A 263       5.742  -2.619 -28.162  1.00  0.00           H  
ATOM    338  HA  LEU A 263       7.637  -2.554 -26.048  1.00  0.00           H  
ATOM    339  HB2 LEU A 263       4.891  -1.747 -26.490  1.00  0.00           H  
ATOM    340  HB3 LEU A 263       5.085  -2.474 -24.907  1.00  0.00           H  
ATOM    341  HG  LEU A 263       6.997  -0.859 -24.523  1.00  0.00           H  
ATOM    342 HD11 LEU A 263       7.404  -0.292 -26.869  1.00  0.00           H  
ATOM    343 HD12 LEU A 263       7.061   1.142 -25.902  1.00  0.00           H  
ATOM    344 HD13 LEU A 263       5.816   0.472 -26.957  1.00  0.00           H  
ATOM    345 HD21 LEU A 263       4.126  -0.103 -24.784  1.00  0.00           H  
ATOM    346 HD22 LEU A 263       5.308   1.130 -24.344  1.00  0.00           H  
ATOM    347 HD23 LEU A 263       5.111  -0.304 -23.335  1.00  0.00           H  
ATOM    348  N   ALA A 264       5.595  -5.109 -26.237  1.00  0.00           N  
ATOM    349  CA  ALA A 264       5.348  -6.461 -25.751  1.00  0.00           C  
ATOM    350  C   ALA A 264       6.625  -7.290 -25.813  1.00  0.00           C  
ATOM    351  O   ALA A 264       6.895  -8.103 -24.930  1.00  0.00           O  
ATOM    352  CB  ALA A 264       4.244  -7.119 -26.565  1.00  0.00           C  
ATOM    353  H   ALA A 264       5.093  -4.782 -27.013  1.00  0.00           H  
ATOM    354  HA  ALA A 264       5.020  -6.395 -24.724  1.00  0.00           H  
ATOM    355  HB1 ALA A 264       3.475  -7.484 -25.898  1.00  0.00           H  
ATOM    356  HB2 ALA A 264       4.653  -7.946 -27.127  1.00  0.00           H  
ATOM    357  HB3 ALA A 264       3.817  -6.397 -27.245  1.00  0.00           H  
ATOM    358  N   LYS A 265       7.413  -7.065 -26.861  1.00  0.00           N  
ATOM    359  CA  LYS A 265       8.672  -7.777 -27.041  1.00  0.00           C  
ATOM    360  C   LYS A 265       9.690  -7.325 -25.998  1.00  0.00           C  
ATOM    361  O   LYS A 265      10.525  -8.111 -25.549  1.00  0.00           O  
ATOM    362  CB  LYS A 265       9.216  -7.536 -28.453  1.00  0.00           C  
ATOM    363  CG  LYS A 265      10.638  -8.040 -28.659  1.00  0.00           C  
ATOM    364  CD  LYS A 265      11.583  -6.905 -29.020  1.00  0.00           C  
ATOM    365  CE  LYS A 265      12.486  -6.541 -27.852  1.00  0.00           C  
ATOM    366  NZ  LYS A 265      13.168  -5.233 -28.062  1.00  0.00           N  
ATOM    367  H   LYS A 265       7.144  -6.397 -27.526  1.00  0.00           H  
ATOM    368  HA  LYS A 265       8.480  -8.831 -26.910  1.00  0.00           H  
ATOM    369  HB2 LYS A 265       8.575  -8.038 -29.163  1.00  0.00           H  
ATOM    370  HB3 LYS A 265       9.202  -6.476 -28.656  1.00  0.00           H  
ATOM    371  HG2 LYS A 265      10.981  -8.504 -27.747  1.00  0.00           H  
ATOM    372  HG3 LYS A 265      10.639  -8.767 -29.459  1.00  0.00           H  
ATOM    373  HD2 LYS A 265      12.195  -7.211 -29.855  1.00  0.00           H  
ATOM    374  HD3 LYS A 265      11.000  -6.039 -29.297  1.00  0.00           H  
ATOM    375  HE2 LYS A 265      11.887  -6.484 -26.956  1.00  0.00           H  
ATOM    376  HE3 LYS A 265      13.233  -7.313 -27.738  1.00  0.00           H  
ATOM    377  HZ1 LYS A 265      13.973  -5.349 -28.711  1.00  0.00           H  
ATOM    378  HZ2 LYS A 265      13.520  -4.864 -27.156  1.00  0.00           H  
ATOM    379  HZ3 LYS A 265      12.503  -4.544 -28.469  1.00  0.00           H  
ATOM    380  N   ALA A 266       9.607  -6.054 -25.615  1.00  0.00           N  
ATOM    381  CA  ALA A 266      10.513  -5.490 -24.623  1.00  0.00           C  
ATOM    382  C   ALA A 266      10.365  -6.202 -23.283  1.00  0.00           C  
ATOM    383  O   ALA A 266      11.356  -6.554 -22.644  1.00  0.00           O  
ATOM    384  CB  ALA A 266      10.255  -3.999 -24.461  1.00  0.00           C  
ATOM    385  H   ALA A 266       8.917  -5.483 -26.009  1.00  0.00           H  
ATOM    386  HA  ALA A 266      11.525  -5.619 -24.980  1.00  0.00           H  
ATOM    387  HB1 ALA A 266       9.261  -3.766 -24.811  1.00  0.00           H  
ATOM    388  HB2 ALA A 266      10.979  -3.443 -25.038  1.00  0.00           H  
ATOM    389  HB3 ALA A 266      10.342  -3.729 -23.419  1.00  0.00           H  
ATOM    390  N   TYR A 267       9.119  -6.414 -22.868  1.00  0.00           N  
ATOM    391  CA  TYR A 267       8.839  -7.091 -21.607  1.00  0.00           C  
ATOM    392  C   TYR A 267       9.277  -8.549 -21.675  1.00  0.00           C  
ATOM    393  O   TYR A 267       9.906  -9.062 -20.749  1.00  0.00           O  
ATOM    394  CB  TYR A 267       7.348  -7.012 -21.278  1.00  0.00           C  
ATOM    395  CG  TYR A 267       6.848  -5.603 -21.039  1.00  0.00           C  
ATOM    396  CD1 TYR A 267       7.360  -4.829 -20.003  1.00  0.00           C  
ATOM    397  CD2 TYR A 267       5.865  -5.047 -21.849  1.00  0.00           C  
ATOM    398  CE1 TYR A 267       6.904  -3.543 -19.782  1.00  0.00           C  
ATOM    399  CE2 TYR A 267       5.405  -3.762 -21.634  1.00  0.00           C  
ATOM    400  CZ  TYR A 267       5.928  -3.015 -20.601  1.00  0.00           C  
ATOM    401  OH  TYR A 267       5.472  -1.734 -20.383  1.00  0.00           O  
ATOM    402  H   TYR A 267       8.371  -6.113 -23.425  1.00  0.00           H  
ATOM    403  HA  TYR A 267       9.399  -6.593 -20.830  1.00  0.00           H  
ATOM    404  HB2 TYR A 267       6.783  -7.428 -22.098  1.00  0.00           H  
ATOM    405  HB3 TYR A 267       7.153  -7.589 -20.386  1.00  0.00           H  
ATOM    406  HD1 TYR A 267       8.124  -5.246 -19.366  1.00  0.00           H  
ATOM    407  HD2 TYR A 267       5.457  -5.636 -22.658  1.00  0.00           H  
ATOM    408  HE1 TYR A 267       7.314  -2.957 -18.973  1.00  0.00           H  
ATOM    409  HE2 TYR A 267       4.639  -3.349 -22.275  1.00  0.00           H  
ATOM    410  HH  TYR A 267       5.556  -1.222 -21.191  1.00  0.00           H  
ATOM    411  N   SER A 268       8.942  -9.208 -22.781  1.00  0.00           N  
ATOM    412  CA  SER A 268       9.299 -10.608 -22.979  1.00  0.00           C  
ATOM    413  C   SER A 268      10.801 -10.814 -22.803  1.00  0.00           C  
ATOM    414  O   SER A 268      11.241 -11.851 -22.306  1.00  0.00           O  
ATOM    415  CB  SER A 268       8.863 -11.075 -24.369  1.00  0.00           C  
ATOM    416  OG  SER A 268       9.774 -12.023 -24.899  1.00  0.00           O  
ATOM    417  H   SER A 268       8.442  -8.740 -23.482  1.00  0.00           H  
ATOM    418  HA  SER A 268       8.779 -11.192 -22.233  1.00  0.00           H  
ATOM    419  HB2 SER A 268       7.886 -11.531 -24.304  1.00  0.00           H  
ATOM    420  HB3 SER A 268       8.819 -10.225 -25.034  1.00  0.00           H  
ATOM    421  HG  SER A 268       9.341 -12.877 -24.971  1.00  0.00           H  
ATOM    422  N   VAL A 269      11.583  -9.817 -23.208  1.00  0.00           N  
ATOM    423  CA  VAL A 269      13.035  -9.887 -23.087  1.00  0.00           C  
ATOM    424  C   VAL A 269      13.470  -9.667 -21.642  1.00  0.00           C  
ATOM    425  O   VAL A 269      14.377 -10.335 -21.146  1.00  0.00           O  
ATOM    426  CB  VAL A 269      13.728  -8.845 -23.989  1.00  0.00           C  
ATOM    427  CG1 VAL A 269      15.226  -8.804 -23.719  1.00  0.00           C  
ATOM    428  CG2 VAL A 269      13.455  -9.145 -25.455  1.00  0.00           C  
ATOM    429  H   VAL A 269      11.173  -9.012 -23.593  1.00  0.00           H  
ATOM    430  HA  VAL A 269      13.349 -10.873 -23.401  1.00  0.00           H  
ATOM    431  HB  VAL A 269      13.318  -7.873 -23.762  1.00  0.00           H  
ATOM    432 HG11 VAL A 269      15.649  -9.783 -23.887  1.00  0.00           H  
ATOM    433 HG12 VAL A 269      15.398  -8.509 -22.694  1.00  0.00           H  
ATOM    434 HG13 VAL A 269      15.692  -8.091 -24.381  1.00  0.00           H  
ATOM    435 HG21 VAL A 269      12.745  -9.956 -25.531  1.00  0.00           H  
ATOM    436 HG22 VAL A 269      14.377  -9.428 -25.942  1.00  0.00           H  
ATOM    437 HG23 VAL A 269      13.050  -8.266 -25.933  1.00  0.00           H  
ATOM    438  N   GLN A 270      12.814  -8.724 -20.971  1.00  0.00           N  
ATOM    439  CA  GLN A 270      13.131  -8.412 -19.583  1.00  0.00           C  
ATOM    440  C   GLN A 270      12.708  -9.549 -18.659  1.00  0.00           C  
ATOM    441  O   GLN A 270      13.111  -9.600 -17.496  1.00  0.00           O  
ATOM    442  CB  GLN A 270      12.441  -7.113 -19.162  1.00  0.00           C  
ATOM    443  CG  GLN A 270      13.290  -5.874 -19.382  1.00  0.00           C  
ATOM    444  CD  GLN A 270      13.606  -5.147 -18.090  1.00  0.00           C  
ATOM    445  OE1 GLN A 270      14.702  -5.275 -17.545  1.00  0.00           O  
ATOM    446  NE2 GLN A 270      12.644  -4.381 -17.591  1.00  0.00           N  
ATOM    447  H   GLN A 270      12.100  -8.227 -21.422  1.00  0.00           H  
ATOM    448  HA  GLN A 270      14.200  -8.282 -19.507  1.00  0.00           H  
ATOM    449  HB2 GLN A 270      11.529  -7.004 -19.729  1.00  0.00           H  
ATOM    450  HB3 GLN A 270      12.197  -7.173 -18.113  1.00  0.00           H  
ATOM    451  HG2 GLN A 270      14.216  -6.170 -19.847  1.00  0.00           H  
ATOM    452  HG3 GLN A 270      12.758  -5.200 -20.037  1.00  0.00           H  
ATOM    453 HE21 GLN A 270      11.796  -4.326 -18.078  1.00  0.00           H  
ATOM    454 HE22 GLN A 270      12.822  -3.900 -16.756  1.00  0.00           H  
ATOM    455  N   GLY A 271      11.893 -10.459 -19.183  1.00  0.00           N  
ATOM    456  CA  GLY A 271      11.428 -11.582 -18.391  1.00  0.00           C  
ATOM    457  C   GLY A 271      10.110 -11.297 -17.699  1.00  0.00           C  
ATOM    458  O   GLY A 271       9.903 -11.694 -16.552  1.00  0.00           O  
ATOM    459  H   GLY A 271      11.604 -10.367 -20.115  1.00  0.00           H  
ATOM    460  HA2 GLY A 271      11.306 -12.439 -19.037  1.00  0.00           H  
ATOM    461  HA3 GLY A 271      12.172 -11.813 -17.642  1.00  0.00           H  
ATOM    462  N   ASP A 272       9.215 -10.606 -18.398  1.00  0.00           N  
ATOM    463  CA  ASP A 272       7.908 -10.266 -17.848  1.00  0.00           C  
ATOM    464  C   ASP A 272       6.821 -11.151 -18.446  1.00  0.00           C  
ATOM    465  O   ASP A 272       6.172 -10.780 -19.424  1.00  0.00           O  
ATOM    466  CB  ASP A 272       7.590  -8.792 -18.111  1.00  0.00           C  
ATOM    467  CG  ASP A 272       7.387  -8.007 -16.831  1.00  0.00           C  
ATOM    468  OD1 ASP A 272       6.616  -8.471 -15.965  1.00  0.00           O  
ATOM    469  OD2 ASP A 272       8.000  -6.927 -16.693  1.00  0.00           O  
ATOM    470  H   ASP A 272       9.438 -10.318 -19.308  1.00  0.00           H  
ATOM    471  HA  ASP A 272       7.945 -10.431 -16.781  1.00  0.00           H  
ATOM    472  HB2 ASP A 272       8.407  -8.346 -18.660  1.00  0.00           H  
ATOM    473  HB3 ASP A 272       6.688  -8.725 -18.701  1.00  0.00           H  
ATOM    474  N   LYS A 273       6.628 -12.326 -17.855  1.00  0.00           N  
ATOM    475  CA  LYS A 273       5.621 -13.268 -18.332  1.00  0.00           C  
ATOM    476  C   LYS A 273       4.213 -12.718 -18.121  1.00  0.00           C  
ATOM    477  O   LYS A 273       3.341 -12.880 -18.973  1.00  0.00           O  
ATOM    478  CB  LYS A 273       5.769 -14.613 -17.615  1.00  0.00           C  
ATOM    479  CG  LYS A 273       5.870 -14.490 -16.102  1.00  0.00           C  
ATOM    480  CD  LYS A 273       7.117 -15.176 -15.565  1.00  0.00           C  
ATOM    481  CE  LYS A 273       8.381 -14.430 -15.960  1.00  0.00           C  
ATOM    482  NZ  LYS A 273       9.142 -13.957 -14.770  1.00  0.00           N  
ATOM    483  H   LYS A 273       7.178 -12.566 -17.080  1.00  0.00           H  
ATOM    484  HA  LYS A 273       5.781 -13.415 -19.389  1.00  0.00           H  
ATOM    485  HB2 LYS A 273       4.913 -15.228 -17.849  1.00  0.00           H  
ATOM    486  HB3 LYS A 273       6.662 -15.102 -17.976  1.00  0.00           H  
ATOM    487  HG2 LYS A 273       5.905 -13.444 -15.838  1.00  0.00           H  
ATOM    488  HG3 LYS A 273       4.998 -14.947 -15.656  1.00  0.00           H  
ATOM    489  HD2 LYS A 273       7.059 -15.210 -14.489  1.00  0.00           H  
ATOM    490  HD3 LYS A 273       7.163 -16.180 -15.958  1.00  0.00           H  
ATOM    491  HE2 LYS A 273       9.008 -15.092 -16.538  1.00  0.00           H  
ATOM    492  HE3 LYS A 273       8.105 -13.578 -16.562  1.00  0.00           H  
ATOM    493  HZ1 LYS A 273       9.072 -14.654 -14.001  1.00  0.00           H  
ATOM    494  HZ2 LYS A 273       8.757 -13.050 -14.437  1.00  0.00           H  
ATOM    495  HZ3 LYS A 273      10.144 -13.826 -15.015  1.00  0.00           H  
ATOM    496  N   TRP A 274       3.999 -12.069 -16.981  1.00  0.00           N  
ATOM    497  CA  TRP A 274       2.695 -11.497 -16.658  1.00  0.00           C  
ATOM    498  C   TRP A 274       2.386 -10.295 -17.542  1.00  0.00           C  
ATOM    499  O   TRP A 274       1.337 -10.235 -18.183  1.00  0.00           O  
ATOM    500  CB  TRP A 274       2.650 -11.073 -15.195  1.00  0.00           C  
ATOM    501  CG  TRP A 274       2.009 -12.085 -14.293  1.00  0.00           C  
ATOM    502  CD1 TRP A 274       2.370 -13.392 -14.136  1.00  0.00           C  
ATOM    503  CD2 TRP A 274       0.893 -11.869 -13.422  1.00  0.00           C  
ATOM    504  NE1 TRP A 274       1.546 -14.002 -13.221  1.00  0.00           N  
ATOM    505  CE2 TRP A 274       0.631 -13.089 -12.768  1.00  0.00           C  
ATOM    506  CE3 TRP A 274       0.089 -10.762 -13.129  1.00  0.00           C  
ATOM    507  CZ2 TRP A 274      -0.399 -13.230 -11.841  1.00  0.00           C  
ATOM    508  CZ3 TRP A 274      -0.933 -10.905 -12.211  1.00  0.00           C  
ATOM    509  CH2 TRP A 274      -1.169 -12.131 -11.576  1.00  0.00           C  
ATOM    510  H   TRP A 274       4.734 -11.974 -16.339  1.00  0.00           H  
ATOM    511  HA  TRP A 274       1.952 -12.254 -16.822  1.00  0.00           H  
ATOM    512  HB2 TRP A 274       3.654 -10.911 -14.853  1.00  0.00           H  
ATOM    513  HB3 TRP A 274       2.094 -10.151 -15.112  1.00  0.00           H  
ATOM    514  HD1 TRP A 274       3.187 -13.865 -14.662  1.00  0.00           H  
ATOM    515  HE1 TRP A 274       1.605 -14.940 -12.938  1.00  0.00           H  
ATOM    516  HE3 TRP A 274       0.256  -9.809 -13.610  1.00  0.00           H  
ATOM    517  HZ2 TRP A 274      -0.594 -14.168 -11.343  1.00  0.00           H  
ATOM    518  HZ3 TRP A 274      -1.564 -10.062 -11.973  1.00  0.00           H  
ATOM    519  HH2 TRP A 274      -1.980 -12.197 -10.865  1.00  0.00           H  
ATOM    520  N   ARG A 275       3.306  -9.336 -17.558  1.00  0.00           N  
ATOM    521  CA  ARG A 275       3.135  -8.123 -18.348  1.00  0.00           C  
ATOM    522  C   ARG A 275       2.924  -8.447 -19.823  1.00  0.00           C  
ATOM    523  O   ARG A 275       1.962  -7.988 -20.438  1.00  0.00           O  
ATOM    524  CB  ARG A 275       4.351  -7.210 -18.188  1.00  0.00           C  
ATOM    525  CG  ARG A 275       4.192  -6.174 -17.087  1.00  0.00           C  
ATOM    526  CD  ARG A 275       3.695  -4.847 -17.638  1.00  0.00           C  
ATOM    527  NE  ARG A 275       2.567  -4.323 -16.873  1.00  0.00           N  
ATOM    528  CZ  ARG A 275       2.692  -3.701 -15.705  1.00  0.00           C  
ATOM    529  NH1 ARG A 275       3.892  -3.533 -15.164  1.00  0.00           N  
ATOM    530  NH2 ARG A 275       1.618  -3.246 -15.076  1.00  0.00           N  
ATOM    531  H   ARG A 275       4.115  -9.441 -17.017  1.00  0.00           H  
ATOM    532  HA  ARG A 275       2.262  -7.611 -17.976  1.00  0.00           H  
ATOM    533  HB2 ARG A 275       5.215  -7.817 -17.960  1.00  0.00           H  
ATOM    534  HB3 ARG A 275       4.521  -6.691 -19.119  1.00  0.00           H  
ATOM    535  HG2 ARG A 275       3.482  -6.538 -16.360  1.00  0.00           H  
ATOM    536  HG3 ARG A 275       5.150  -6.019 -16.610  1.00  0.00           H  
ATOM    537  HD2 ARG A 275       4.503  -4.133 -17.605  1.00  0.00           H  
ATOM    538  HD3 ARG A 275       3.387  -4.992 -18.663  1.00  0.00           H  
ATOM    539  HE  ARG A 275       1.670  -4.437 -17.252  1.00  0.00           H  
ATOM    540 HH11 ARG A 275       4.706  -3.873 -15.635  1.00  0.00           H  
ATOM    541 HH12 ARG A 275       3.982  -3.064 -14.285  1.00  0.00           H  
ATOM    542 HH21 ARG A 275       0.712  -3.371 -15.480  1.00  0.00           H  
ATOM    543 HH22 ARG A 275       1.713  -2.779 -14.196  1.00  0.00           H  
ATOM    544  N   ALA A 276       3.834  -9.236 -20.386  1.00  0.00           N  
ATOM    545  CA  ALA A 276       3.754  -9.617 -21.791  1.00  0.00           C  
ATOM    546  C   ALA A 276       2.484 -10.413 -22.080  1.00  0.00           C  
ATOM    547  O   ALA A 276       2.029 -10.478 -23.222  1.00  0.00           O  
ATOM    548  CB  ALA A 276       4.983 -10.420 -22.190  1.00  0.00           C  
ATOM    549  H   ALA A 276       4.580  -9.565 -19.844  1.00  0.00           H  
ATOM    550  HA  ALA A 276       3.741  -8.711 -22.379  1.00  0.00           H  
ATOM    551  HB1 ALA A 276       4.925 -11.406 -21.754  1.00  0.00           H  
ATOM    552  HB2 ALA A 276       5.870  -9.920 -21.831  1.00  0.00           H  
ATOM    553  HB3 ALA A 276       5.025 -10.504 -23.265  1.00  0.00           H  
ATOM    554  N   LEU A 277       1.915 -11.015 -21.040  1.00  0.00           N  
ATOM    555  CA  LEU A 277       0.699 -11.805 -21.187  1.00  0.00           C  
ATOM    556  C   LEU A 277      -0.508 -10.897 -21.421  1.00  0.00           C  
ATOM    557  O   LEU A 277      -1.314 -11.140 -22.319  1.00  0.00           O  
ATOM    558  CB  LEU A 277       0.487 -12.681 -19.945  1.00  0.00           C  
ATOM    559  CG  LEU A 277      -0.929 -12.684 -19.364  1.00  0.00           C  
ATOM    560  CD1 LEU A 277      -1.804 -13.689 -20.096  1.00  0.00           C  
ATOM    561  CD2 LEU A 277      -0.891 -12.990 -17.875  1.00  0.00           C  
ATOM    562  H   LEU A 277       2.322 -10.927 -20.154  1.00  0.00           H  
ATOM    563  HA  LEU A 277       0.822 -12.443 -22.050  1.00  0.00           H  
ATOM    564  HB2 LEU A 277       0.746 -13.698 -20.202  1.00  0.00           H  
ATOM    565  HB3 LEU A 277       1.165 -12.343 -19.176  1.00  0.00           H  
ATOM    566  HG  LEU A 277      -1.364 -11.704 -19.493  1.00  0.00           H  
ATOM    567 HD11 LEU A 277      -2.369 -13.183 -20.864  1.00  0.00           H  
ATOM    568 HD12 LEU A 277      -2.484 -14.153 -19.395  1.00  0.00           H  
ATOM    569 HD13 LEU A 277      -1.180 -14.447 -20.547  1.00  0.00           H  
ATOM    570 HD21 LEU A 277      -0.343 -13.907 -17.710  1.00  0.00           H  
ATOM    571 HD22 LEU A 277      -1.900 -13.103 -17.503  1.00  0.00           H  
ATOM    572 HD23 LEU A 277      -0.403 -12.181 -17.352  1.00  0.00           H  
ATOM    573  N   GLY A 278      -0.621  -9.851 -20.608  1.00  0.00           N  
ATOM    574  CA  GLY A 278      -1.729  -8.924 -20.742  1.00  0.00           C  
ATOM    575  C   GLY A 278      -1.592  -8.037 -21.964  1.00  0.00           C  
ATOM    576  O   GLY A 278      -2.588  -7.656 -22.579  1.00  0.00           O  
ATOM    577  H   GLY A 278       0.053  -9.709 -19.911  1.00  0.00           H  
ATOM    578  HA2 GLY A 278      -2.648  -9.486 -20.820  1.00  0.00           H  
ATOM    579  HA3 GLY A 278      -1.773  -8.300 -19.861  1.00  0.00           H  
ATOM    580  N   TYR A 279      -0.352  -7.709 -22.313  1.00  0.00           N  
ATOM    581  CA  TYR A 279      -0.078  -6.863 -23.469  1.00  0.00           C  
ATOM    582  C   TYR A 279      -0.403  -7.598 -24.764  1.00  0.00           C  
ATOM    583  O   TYR A 279      -1.194  -7.120 -25.578  1.00  0.00           O  
ATOM    584  CB  TYR A 279       1.387  -6.423 -23.467  1.00  0.00           C  
ATOM    585  CG  TYR A 279       1.574  -4.927 -23.334  1.00  0.00           C  
ATOM    586  CD1 TYR A 279       0.861  -4.197 -22.389  1.00  0.00           C  
ATOM    587  CD2 TYR A 279       2.464  -4.246 -24.152  1.00  0.00           C  
ATOM    588  CE1 TYR A 279       1.031  -2.833 -22.265  1.00  0.00           C  
ATOM    589  CE2 TYR A 279       2.640  -2.880 -24.035  1.00  0.00           C  
ATOM    590  CZ  TYR A 279       1.921  -2.178 -23.090  1.00  0.00           C  
ATOM    591  OH  TYR A 279       2.093  -0.820 -22.969  1.00  0.00           O  
ATOM    592  H   TYR A 279       0.398  -8.047 -21.781  1.00  0.00           H  
ATOM    593  HA  TYR A 279      -0.709  -5.990 -23.396  1.00  0.00           H  
ATOM    594  HB2 TYR A 279       1.896  -6.894 -22.640  1.00  0.00           H  
ATOM    595  HB3 TYR A 279       1.850  -6.736 -24.392  1.00  0.00           H  
ATOM    596  HD1 TYR A 279       0.165  -4.713 -21.745  1.00  0.00           H  
ATOM    597  HD2 TYR A 279       3.025  -4.798 -24.892  1.00  0.00           H  
ATOM    598  HE1 TYR A 279       0.468  -2.283 -21.526  1.00  0.00           H  
ATOM    599  HE2 TYR A 279       3.338  -2.368 -24.681  1.00  0.00           H  
ATOM    600  HH  TYR A 279       1.308  -0.431 -22.577  1.00  0.00           H  
ATOM    601  N   ALA A 280       0.211  -8.763 -24.948  1.00  0.00           N  
ATOM    602  CA  ALA A 280      -0.020  -9.565 -26.143  1.00  0.00           C  
ATOM    603  C   ALA A 280      -1.495  -9.922 -26.275  1.00  0.00           C  
ATOM    604  O   ALA A 280      -2.032  -9.981 -27.381  1.00  0.00           O  
ATOM    605  CB  ALA A 280       0.835 -10.824 -26.112  1.00  0.00           C  
ATOM    606  H   ALA A 280       0.828  -9.094 -24.262  1.00  0.00           H  
ATOM    607  HA  ALA A 280       0.274  -8.977 -27.001  1.00  0.00           H  
ATOM    608  HB1 ALA A 280       0.997 -11.174 -27.122  1.00  0.00           H  
ATOM    609  HB2 ALA A 280       0.328 -11.589 -25.544  1.00  0.00           H  
ATOM    610  HB3 ALA A 280       1.786 -10.602 -25.650  1.00  0.00           H  
ATOM    611  N   LYS A 281      -2.146 -10.146 -25.138  1.00  0.00           N  
ATOM    612  CA  LYS A 281      -3.564 -10.484 -25.126  1.00  0.00           C  
ATOM    613  C   LYS A 281      -4.375  -9.359 -25.754  1.00  0.00           C  
ATOM    614  O   LYS A 281      -5.302  -9.603 -26.528  1.00  0.00           O  
ATOM    615  CB  LYS A 281      -4.043 -10.741 -23.696  1.00  0.00           C  
ATOM    616  CG  LYS A 281      -5.490 -11.205 -23.612  1.00  0.00           C  
ATOM    617  CD  LYS A 281      -5.679 -12.568 -24.260  1.00  0.00           C  
ATOM    618  CE  LYS A 281      -5.113 -13.683 -23.394  1.00  0.00           C  
ATOM    619  NZ  LYS A 281      -5.622 -13.613 -21.996  1.00  0.00           N  
ATOM    620  H   LYS A 281      -1.664 -10.075 -24.287  1.00  0.00           H  
ATOM    621  HA  LYS A 281      -3.698 -11.382 -25.712  1.00  0.00           H  
ATOM    622  HB2 LYS A 281      -3.417 -11.499 -23.249  1.00  0.00           H  
ATOM    623  HB3 LYS A 281      -3.948  -9.827 -23.127  1.00  0.00           H  
ATOM    624  HG2 LYS A 281      -5.777 -11.271 -22.573  1.00  0.00           H  
ATOM    625  HG3 LYS A 281      -6.118 -10.486 -24.116  1.00  0.00           H  
ATOM    626  HD2 LYS A 281      -6.734 -12.742 -24.409  1.00  0.00           H  
ATOM    627  HD3 LYS A 281      -5.173 -12.574 -25.215  1.00  0.00           H  
ATOM    628  HE2 LYS A 281      -5.395 -14.632 -23.824  1.00  0.00           H  
ATOM    629  HE3 LYS A 281      -4.036 -13.599 -23.381  1.00  0.00           H  
ATOM    630  HZ1 LYS A 281      -5.614 -14.560 -21.566  1.00  0.00           H  
ATOM    631  HZ2 LYS A 281      -6.596 -13.249 -21.988  1.00  0.00           H  
ATOM    632  HZ3 LYS A 281      -5.022 -12.981 -21.429  1.00  0.00           H  
ATOM    633  N   ALA A 282      -4.009  -8.124 -25.426  1.00  0.00           N  
ATOM    634  CA  ALA A 282      -4.691  -6.957 -25.967  1.00  0.00           C  
ATOM    635  C   ALA A 282      -4.490  -6.881 -27.474  1.00  0.00           C  
ATOM    636  O   ALA A 282      -5.409  -6.535 -28.217  1.00  0.00           O  
ATOM    637  CB  ALA A 282      -4.187  -5.688 -25.294  1.00  0.00           C  
ATOM    638  H   ALA A 282      -3.256  -7.995 -24.813  1.00  0.00           H  
ATOM    639  HA  ALA A 282      -5.746  -7.057 -25.756  1.00  0.00           H  
ATOM    640  HB1 ALA A 282      -4.048  -4.917 -26.038  1.00  0.00           H  
ATOM    641  HB2 ALA A 282      -3.245  -5.890 -24.805  1.00  0.00           H  
ATOM    642  HB3 ALA A 282      -4.909  -5.357 -24.563  1.00  0.00           H  
ATOM    643  N   ILE A 283      -3.283  -7.219 -27.918  1.00  0.00           N  
ATOM    644  CA  ILE A 283      -2.960  -7.204 -29.338  1.00  0.00           C  
ATOM    645  C   ILE A 283      -3.797  -8.235 -30.084  1.00  0.00           C  
ATOM    646  O   ILE A 283      -4.179  -8.026 -31.236  1.00  0.00           O  
ATOM    647  CB  ILE A 283      -1.464  -7.492 -29.579  1.00  0.00           C  
ATOM    648  CG1 ILE A 283      -0.600  -6.544 -28.745  1.00  0.00           C  
ATOM    649  CG2 ILE A 283      -1.128  -7.360 -31.058  1.00  0.00           C  
ATOM    650  CD1 ILE A 283       0.807  -7.053 -28.515  1.00  0.00           C  
ATOM    651  H   ILE A 283      -2.597  -7.494 -27.274  1.00  0.00           H  
ATOM    652  HA  ILE A 283      -3.185  -6.221 -29.724  1.00  0.00           H  
ATOM    653  HB  ILE A 283      -1.264  -8.509 -29.279  1.00  0.00           H  
ATOM    654 HG12 ILE A 283      -0.529  -5.593 -29.250  1.00  0.00           H  
ATOM    655 HG13 ILE A 283      -1.063  -6.401 -27.779  1.00  0.00           H  
ATOM    656 HG21 ILE A 283      -1.306  -8.304 -31.553  1.00  0.00           H  
ATOM    657 HG22 ILE A 283      -0.090  -7.086 -31.168  1.00  0.00           H  
ATOM    658 HG23 ILE A 283      -1.752  -6.598 -31.503  1.00  0.00           H  
ATOM    659 HD11 ILE A 283       0.809  -8.132 -28.552  1.00  0.00           H  
ATOM    660 HD12 ILE A 283       1.154  -6.725 -27.546  1.00  0.00           H  
ATOM    661 HD13 ILE A 283       1.460  -6.665 -29.282  1.00  0.00           H  
ATOM    662  N   ASN A 284      -4.090  -9.344 -29.410  1.00  0.00           N  
ATOM    663  CA  ASN A 284      -4.895 -10.406 -29.996  1.00  0.00           C  
ATOM    664  C   ASN A 284      -6.309  -9.909 -30.272  1.00  0.00           C  
ATOM    665  O   ASN A 284      -6.945 -10.315 -31.245  1.00  0.00           O  
ATOM    666  CB  ASN A 284      -4.932 -11.612 -29.065  1.00  0.00           C  
ATOM    667  CG  ASN A 284      -5.843 -12.717 -29.567  1.00  0.00           C  
ATOM    668  OD1 ASN A 284      -7.064 -12.566 -29.598  1.00  0.00           O  
ATOM    669  ND2 ASN A 284      -5.249 -13.839 -29.958  1.00  0.00           N  
ATOM    670  H   ASN A 284      -3.763  -9.445 -28.492  1.00  0.00           H  
ATOM    671  HA  ASN A 284      -4.439 -10.697 -30.922  1.00  0.00           H  
ATOM    672  HB2 ASN A 284      -3.935 -12.012 -28.963  1.00  0.00           H  
ATOM    673  HB3 ASN A 284      -5.284 -11.290 -28.105  1.00  0.00           H  
ATOM    674 HD21 ASN A 284      -4.272 -13.890 -29.900  1.00  0.00           H  
ATOM    675 HD22 ASN A 284      -5.813 -14.571 -30.285  1.00  0.00           H  
ATOM    676  N   ALA A 285      -6.790  -9.016 -29.411  1.00  0.00           N  
ATOM    677  CA  ALA A 285      -8.123  -8.449 -29.559  1.00  0.00           C  
ATOM    678  C   ALA A 285      -8.177  -7.517 -30.762  1.00  0.00           C  
ATOM    679  O   ALA A 285      -9.146  -7.521 -31.522  1.00  0.00           O  
ATOM    680  CB  ALA A 285      -8.525  -7.707 -28.294  1.00  0.00           C  
ATOM    681  H   ALA A 285      -6.230  -8.729 -28.660  1.00  0.00           H  
ATOM    682  HA  ALA A 285      -8.819  -9.261 -29.711  1.00  0.00           H  
ATOM    683  HB1 ALA A 285      -8.088  -6.719 -28.301  1.00  0.00           H  
ATOM    684  HB2 ALA A 285      -8.171  -8.250 -27.430  1.00  0.00           H  
ATOM    685  HB3 ALA A 285      -9.601  -7.625 -28.250  1.00  0.00           H  
ATOM    686  N   LEU A 286      -7.124  -6.723 -30.929  1.00  0.00           N  
ATOM    687  CA  LEU A 286      -7.041  -5.788 -32.043  1.00  0.00           C  
ATOM    688  C   LEU A 286      -6.786  -6.533 -33.347  1.00  0.00           C  
ATOM    689  O   LEU A 286      -7.026  -6.008 -34.433  1.00  0.00           O  
ATOM    690  CB  LEU A 286      -5.927  -4.764 -31.799  1.00  0.00           C  
ATOM    691  CG  LEU A 286      -5.789  -4.286 -30.353  1.00  0.00           C  
ATOM    692  CD1 LEU A 286      -4.485  -3.525 -30.165  1.00  0.00           C  
ATOM    693  CD2 LEU A 286      -6.977  -3.418 -29.961  1.00  0.00           C  
ATOM    694  H   LEU A 286      -6.383  -6.773 -30.289  1.00  0.00           H  
ATOM    695  HA  LEU A 286      -7.986  -5.270 -32.115  1.00  0.00           H  
ATOM    696  HB2 LEU A 286      -4.989  -5.207 -32.101  1.00  0.00           H  
ATOM    697  HB3 LEU A 286      -6.116  -3.904 -32.422  1.00  0.00           H  
ATOM    698  HG  LEU A 286      -5.772  -5.145 -29.697  1.00  0.00           H  
ATOM    699 HD11 LEU A 286      -3.656  -4.157 -30.447  1.00  0.00           H  
ATOM    700 HD12 LEU A 286      -4.382  -3.239 -29.128  1.00  0.00           H  
ATOM    701 HD13 LEU A 286      -4.492  -2.640 -30.783  1.00  0.00           H  
ATOM    702 HD21 LEU A 286      -7.699  -4.016 -29.426  1.00  0.00           H  
ATOM    703 HD22 LEU A 286      -7.435  -3.013 -30.852  1.00  0.00           H  
ATOM    704 HD23 LEU A 286      -6.640  -2.609 -29.330  1.00  0.00           H  
ATOM    705  N   LYS A 287      -6.299  -7.766 -33.226  1.00  0.00           N  
ATOM    706  CA  LYS A 287      -6.011  -8.594 -34.392  1.00  0.00           C  
ATOM    707  C   LYS A 287      -7.291  -8.915 -35.156  1.00  0.00           C  
ATOM    708  O   LYS A 287      -7.248  -9.324 -36.317  1.00  0.00           O  
ATOM    709  CB  LYS A 287      -5.319  -9.889 -33.964  1.00  0.00           C  
ATOM    710  CG  LYS A 287      -3.862  -9.967 -34.392  1.00  0.00           C  
ATOM    711  CD  LYS A 287      -2.981 -10.509 -33.278  1.00  0.00           C  
ATOM    712  CE  LYS A 287      -1.531 -10.085 -33.458  1.00  0.00           C  
ATOM    713  NZ  LYS A 287      -1.416  -8.677 -33.929  1.00  0.00           N  
ATOM    714  H   LYS A 287      -6.131  -8.128 -32.331  1.00  0.00           H  
ATOM    715  HA  LYS A 287      -5.349  -8.037 -35.038  1.00  0.00           H  
ATOM    716  HB2 LYS A 287      -5.360  -9.968 -32.888  1.00  0.00           H  
ATOM    717  HB3 LYS A 287      -5.844 -10.726 -34.398  1.00  0.00           H  
ATOM    718  HG2 LYS A 287      -3.784 -10.619 -35.249  1.00  0.00           H  
ATOM    719  HG3 LYS A 287      -3.523  -8.977 -34.658  1.00  0.00           H  
ATOM    720  HD2 LYS A 287      -3.340 -10.132 -32.332  1.00  0.00           H  
ATOM    721  HD3 LYS A 287      -3.035 -11.588 -33.282  1.00  0.00           H  
ATOM    722  HE2 LYS A 287      -1.021 -10.180 -32.512  1.00  0.00           H  
ATOM    723  HE3 LYS A 287      -1.067 -10.737 -34.183  1.00  0.00           H  
ATOM    724  HZ1 LYS A 287      -0.620  -8.204 -33.453  1.00  0.00           H  
ATOM    725  HZ2 LYS A 287      -2.290  -8.156 -33.718  1.00  0.00           H  
ATOM    726  HZ3 LYS A 287      -1.252  -8.656 -34.956  1.00  0.00           H  
ATOM    727  N   SER A 288      -8.429  -8.724 -34.496  1.00  0.00           N  
ATOM    728  CA  SER A 288      -9.725  -8.989 -35.107  1.00  0.00           C  
ATOM    729  C   SER A 288     -10.523  -7.698 -35.263  1.00  0.00           C  
ATOM    730  O   SER A 288     -11.583  -7.683 -35.889  1.00  0.00           O  
ATOM    731  CB  SER A 288     -10.514  -9.992 -34.262  1.00  0.00           C  
ATOM    732  OG  SER A 288     -11.783 -10.254 -34.834  1.00  0.00           O  
ATOM    733  H   SER A 288      -8.395  -8.395 -33.574  1.00  0.00           H  
ATOM    734  HA  SER A 288      -9.551  -9.413 -36.085  1.00  0.00           H  
ATOM    735  HB2 SER A 288      -9.963 -10.918 -34.201  1.00  0.00           H  
ATOM    736  HB3 SER A 288     -10.655  -9.590 -33.270  1.00  0.00           H  
ATOM    737  HG  SER A 288     -12.274 -10.849 -34.264  1.00  0.00           H  
ATOM    738  N   PHE A 289     -10.007  -6.616 -34.688  1.00  0.00           N  
ATOM    739  CA  PHE A 289     -10.668  -5.318 -34.761  1.00  0.00           C  
ATOM    740  C   PHE A 289     -10.563  -4.732 -36.166  1.00  0.00           C  
ATOM    741  O   PHE A 289      -9.466  -4.545 -36.690  1.00  0.00           O  
ATOM    742  CB  PHE A 289     -10.053  -4.354 -33.741  1.00  0.00           C  
ATOM    743  CG  PHE A 289     -10.976  -3.245 -33.303  1.00  0.00           C  
ATOM    744  CD1 PHE A 289     -12.356  -3.400 -33.353  1.00  0.00           C  
ATOM    745  CD2 PHE A 289     -10.461  -2.046 -32.837  1.00  0.00           C  
ATOM    746  CE1 PHE A 289     -13.198  -2.382 -32.948  1.00  0.00           C  
ATOM    747  CE2 PHE A 289     -11.299  -1.025 -32.430  1.00  0.00           C  
ATOM    748  CZ  PHE A 289     -12.669  -1.194 -32.485  1.00  0.00           C  
ATOM    749  H   PHE A 289      -9.158  -6.693 -34.203  1.00  0.00           H  
ATOM    750  HA  PHE A 289     -11.711  -5.464 -34.522  1.00  0.00           H  
ATOM    751  HB2 PHE A 289      -9.765  -4.909 -32.861  1.00  0.00           H  
ATOM    752  HB3 PHE A 289      -9.173  -3.899 -34.175  1.00  0.00           H  
ATOM    753  HD1 PHE A 289     -12.771  -4.330 -33.713  1.00  0.00           H  
ATOM    754  HD2 PHE A 289      -9.390  -1.912 -32.794  1.00  0.00           H  
ATOM    755  HE1 PHE A 289     -14.269  -2.517 -32.992  1.00  0.00           H  
ATOM    756  HE2 PHE A 289     -10.883  -0.095 -32.068  1.00  0.00           H  
ATOM    757  HZ  PHE A 289     -13.325  -0.396 -32.168  1.00  0.00           H  
ATOM    758  N   HIS A 290     -11.713  -4.447 -36.770  1.00  0.00           N  
ATOM    759  CA  HIS A 290     -11.755  -3.883 -38.115  1.00  0.00           C  
ATOM    760  C   HIS A 290     -11.811  -2.359 -38.068  1.00  0.00           C  
ATOM    761  O   HIS A 290     -11.011  -1.680 -38.712  1.00  0.00           O  
ATOM    762  CB  HIS A 290     -12.965  -4.427 -38.878  1.00  0.00           C  
ATOM    763  CG  HIS A 290     -13.053  -3.941 -40.292  1.00  0.00           C  
ATOM    764  ND1 HIS A 290     -14.160  -3.291 -40.797  1.00  0.00           N  
ATOM    765  CD2 HIS A 290     -12.164  -4.013 -41.313  1.00  0.00           C  
ATOM    766  CE1 HIS A 290     -13.950  -2.986 -42.066  1.00  0.00           C  
ATOM    767  NE2 HIS A 290     -12.747  -3.412 -42.402  1.00  0.00           N  
ATOM    768  H   HIS A 290     -12.556  -4.620 -36.299  1.00  0.00           H  
ATOM    769  HA  HIS A 290     -10.853  -4.183 -38.628  1.00  0.00           H  
ATOM    770  HB2 HIS A 290     -12.914  -5.505 -38.900  1.00  0.00           H  
ATOM    771  HB3 HIS A 290     -13.868  -4.125 -38.366  1.00  0.00           H  
ATOM    772  HD1 HIS A 290     -14.979  -3.084 -40.299  1.00  0.00           H  
ATOM    773  HD2 HIS A 290     -11.181  -4.461 -41.276  1.00  0.00           H  
ATOM    774  HE1 HIS A 290     -14.644  -2.473 -42.715  1.00  0.00           H  
ATOM    775  HE2 HIS A 290     -12.317  -3.267 -43.270  1.00  0.00           H  
ATOM    776  N   LYS A 291     -12.760  -1.829 -37.303  1.00  0.00           N  
ATOM    777  CA  LYS A 291     -12.922  -0.385 -37.173  1.00  0.00           C  
ATOM    778  C   LYS A 291     -11.792   0.219 -36.339  1.00  0.00           C  
ATOM    779  O   LYS A 291     -11.262  -0.431 -35.439  1.00  0.00           O  
ATOM    780  CB  LYS A 291     -14.275  -0.058 -36.535  1.00  0.00           C  
ATOM    781  CG  LYS A 291     -15.307   0.455 -37.526  1.00  0.00           C  
ATOM    782  CD  LYS A 291     -15.596   1.932 -37.314  1.00  0.00           C  
ATOM    783  CE  LYS A 291     -17.090   2.214 -37.328  1.00  0.00           C  
ATOM    784  NZ  LYS A 291     -17.592   2.482 -38.703  1.00  0.00           N  
ATOM    785  H   LYS A 291     -13.368  -2.424 -36.815  1.00  0.00           H  
ATOM    786  HA  LYS A 291     -12.889   0.042 -38.163  1.00  0.00           H  
ATOM    787  HB2 LYS A 291     -14.667  -0.951 -36.070  1.00  0.00           H  
ATOM    788  HB3 LYS A 291     -14.130   0.697 -35.777  1.00  0.00           H  
ATOM    789  HG2 LYS A 291     -14.931   0.312 -38.528  1.00  0.00           H  
ATOM    790  HG3 LYS A 291     -16.222  -0.104 -37.400  1.00  0.00           H  
ATOM    791  HD2 LYS A 291     -15.191   2.234 -36.360  1.00  0.00           H  
ATOM    792  HD3 LYS A 291     -15.124   2.498 -38.104  1.00  0.00           H  
ATOM    793  HE2 LYS A 291     -17.608   1.357 -36.925  1.00  0.00           H  
ATOM    794  HE3 LYS A 291     -17.286   3.076 -36.707  1.00  0.00           H  
ATOM    795  HZ1 LYS A 291     -17.526   3.499 -38.916  1.00  0.00           H  
ATOM    796  HZ2 LYS A 291     -18.585   2.186 -38.786  1.00  0.00           H  
ATOM    797  HZ3 LYS A 291     -17.027   1.956 -39.399  1.00  0.00           H  
ATOM    798  N   PRO A 292     -11.404   1.475 -36.630  1.00  0.00           N  
ATOM    799  CA  PRO A 292     -10.330   2.164 -35.904  1.00  0.00           C  
ATOM    800  C   PRO A 292     -10.697   2.437 -34.448  1.00  0.00           C  
ATOM    801  O   PRO A 292     -11.742   1.995 -33.967  1.00  0.00           O  
ATOM    802  CB  PRO A 292     -10.159   3.488 -36.666  1.00  0.00           C  
ATOM    803  CG  PRO A 292     -10.864   3.291 -37.966  1.00  0.00           C  
ATOM    804  CD  PRO A 292     -11.975   2.323 -37.688  1.00  0.00           C  
ATOM    805  HA  PRO A 292      -9.407   1.603 -35.942  1.00  0.00           H  
ATOM    806  HB2 PRO A 292     -10.603   4.291 -36.097  1.00  0.00           H  
ATOM    807  HB3 PRO A 292      -9.109   3.685 -36.815  1.00  0.00           H  
ATOM    808  HG2 PRO A 292     -11.263   4.231 -38.314  1.00  0.00           H  
ATOM    809  HG3 PRO A 292     -10.182   2.878 -38.696  1.00  0.00           H  
ATOM    810  HD2 PRO A 292     -12.853   2.844 -37.336  1.00  0.00           H  
ATOM    811  HD3 PRO A 292     -12.203   1.741 -38.568  1.00  0.00           H  
ATOM    812  N   VAL A 293      -9.831   3.169 -33.753  1.00  0.00           N  
ATOM    813  CA  VAL A 293     -10.061   3.507 -32.353  1.00  0.00           C  
ATOM    814  C   VAL A 293     -10.244   5.014 -32.179  1.00  0.00           C  
ATOM    815  O   VAL A 293      -9.731   5.805 -32.970  1.00  0.00           O  
ATOM    816  CB  VAL A 293      -8.894   3.026 -31.465  1.00  0.00           C  
ATOM    817  CG1 VAL A 293      -7.635   3.836 -31.739  1.00  0.00           C  
ATOM    818  CG2 VAL A 293      -9.274   3.096 -29.993  1.00  0.00           C  
ATOM    819  H   VAL A 293      -9.018   3.493 -34.194  1.00  0.00           H  
ATOM    820  HA  VAL A 293     -10.962   3.006 -32.031  1.00  0.00           H  
ATOM    821  HB  VAL A 293      -8.688   1.994 -31.710  1.00  0.00           H  
ATOM    822 HG11 VAL A 293      -6.967   3.760 -30.894  1.00  0.00           H  
ATOM    823 HG12 VAL A 293      -7.900   4.870 -31.897  1.00  0.00           H  
ATOM    824 HG13 VAL A 293      -7.144   3.451 -32.621  1.00  0.00           H  
ATOM    825 HG21 VAL A 293      -8.834   3.978 -29.549  1.00  0.00           H  
ATOM    826 HG22 VAL A 293      -8.909   2.217 -29.484  1.00  0.00           H  
ATOM    827 HG23 VAL A 293     -10.349   3.145 -29.901  1.00  0.00           H  
ATOM    828  N   THR A 294     -10.980   5.403 -31.140  1.00  0.00           N  
ATOM    829  CA  THR A 294     -11.231   6.815 -30.871  1.00  0.00           C  
ATOM    830  C   THR A 294     -11.137   7.125 -29.380  1.00  0.00           C  
ATOM    831  O   THR A 294     -10.599   8.161 -28.988  1.00  0.00           O  
ATOM    832  CB  THR A 294     -12.616   7.250 -31.387  1.00  0.00           C  
ATOM    833  OG1 THR A 294     -13.007   8.480 -30.765  1.00  0.00           O  
ATOM    834  CG2 THR A 294     -13.661   6.182 -31.105  1.00  0.00           C  
ATOM    835  H   THR A 294     -11.365   4.727 -30.546  1.00  0.00           H  
ATOM    836  HA  THR A 294     -10.480   7.391 -31.395  1.00  0.00           H  
ATOM    837  HB  THR A 294     -12.556   7.400 -32.455  1.00  0.00           H  
ATOM    838  HG1 THR A 294     -12.587   9.216 -31.216  1.00  0.00           H  
ATOM    839 HG21 THR A 294     -14.017   6.286 -30.091  1.00  0.00           H  
ATOM    840 HG22 THR A 294     -13.221   5.204 -31.234  1.00  0.00           H  
ATOM    841 HG23 THR A 294     -14.487   6.297 -31.791  1.00  0.00           H  
ATOM    842  N   SER A 295     -11.664   6.227 -28.554  1.00  0.00           N  
ATOM    843  CA  SER A 295     -11.636   6.417 -27.107  1.00  0.00           C  
ATOM    844  C   SER A 295     -11.227   5.134 -26.388  1.00  0.00           C  
ATOM    845  O   SER A 295     -11.223   4.052 -26.975  1.00  0.00           O  
ATOM    846  CB  SER A 295     -13.005   6.880 -26.605  1.00  0.00           C  
ATOM    847  OG  SER A 295     -13.808   7.355 -27.672  1.00  0.00           O  
ATOM    848  H   SER A 295     -12.082   5.421 -28.924  1.00  0.00           H  
ATOM    849  HA  SER A 295     -10.908   7.183 -26.890  1.00  0.00           H  
ATOM    850  HB2 SER A 295     -13.513   6.052 -26.132  1.00  0.00           H  
ATOM    851  HB3 SER A 295     -12.873   7.676 -25.888  1.00  0.00           H  
ATOM    852  HG  SER A 295     -13.306   7.986 -28.193  1.00  0.00           H  
ATOM    853  N   TYR A 296     -10.883   5.273 -25.111  1.00  0.00           N  
ATOM    854  CA  TYR A 296     -10.469   4.137 -24.292  1.00  0.00           C  
ATOM    855  C   TYR A 296     -11.630   3.174 -24.056  1.00  0.00           C  
ATOM    856  O   TYR A 296     -11.445   1.957 -24.046  1.00  0.00           O  
ATOM    857  CB  TYR A 296      -9.911   4.630 -22.951  1.00  0.00           C  
ATOM    858  CG  TYR A 296     -10.956   5.235 -22.035  1.00  0.00           C  
ATOM    859  CD1 TYR A 296     -11.773   6.273 -22.467  1.00  0.00           C  
ATOM    860  CD2 TYR A 296     -11.127   4.765 -20.740  1.00  0.00           C  
ATOM    861  CE1 TYR A 296     -12.729   6.825 -21.638  1.00  0.00           C  
ATOM    862  CE2 TYR A 296     -12.083   5.311 -19.902  1.00  0.00           C  
ATOM    863  CZ  TYR A 296     -12.881   6.340 -20.356  1.00  0.00           C  
ATOM    864  OH  TYR A 296     -13.833   6.885 -19.526  1.00  0.00           O  
ATOM    865  H   TYR A 296     -10.908   6.165 -24.707  1.00  0.00           H  
ATOM    866  HA  TYR A 296      -9.688   3.615 -24.824  1.00  0.00           H  
ATOM    867  HB2 TYR A 296      -9.462   3.798 -22.431  1.00  0.00           H  
ATOM    868  HB3 TYR A 296      -9.158   5.381 -23.137  1.00  0.00           H  
ATOM    869  HD1 TYR A 296     -11.654   6.651 -23.472  1.00  0.00           H  
ATOM    870  HD2 TYR A 296     -10.502   3.958 -20.386  1.00  0.00           H  
ATOM    871  HE1 TYR A 296     -13.355   7.629 -21.996  1.00  0.00           H  
ATOM    872  HE2 TYR A 296     -12.200   4.931 -18.899  1.00  0.00           H  
ATOM    873  HH  TYR A 296     -13.406   7.268 -18.756  1.00  0.00           H  
ATOM    874  N   GLN A 297     -12.825   3.725 -23.864  1.00  0.00           N  
ATOM    875  CA  GLN A 297     -14.013   2.913 -23.626  1.00  0.00           C  
ATOM    876  C   GLN A 297     -14.343   2.071 -24.852  1.00  0.00           C  
ATOM    877  O   GLN A 297     -14.709   0.901 -24.735  1.00  0.00           O  
ATOM    878  CB  GLN A 297     -15.204   3.805 -23.269  1.00  0.00           C  
ATOM    879  CG  GLN A 297     -16.361   3.053 -22.633  1.00  0.00           C  
ATOM    880  CD  GLN A 297     -17.504   3.969 -22.237  1.00  0.00           C  
ATOM    881  OE1 GLN A 297     -17.706   5.025 -22.835  1.00  0.00           O  
ATOM    882  NE2 GLN A 297     -18.258   3.566 -21.221  1.00  0.00           N  
ATOM    883  H   GLN A 297     -12.910   4.701 -23.882  1.00  0.00           H  
ATOM    884  HA  GLN A 297     -13.806   2.255 -22.795  1.00  0.00           H  
ATOM    885  HB2 GLN A 297     -14.873   4.566 -22.577  1.00  0.00           H  
ATOM    886  HB3 GLN A 297     -15.564   4.282 -24.169  1.00  0.00           H  
ATOM    887  HG2 GLN A 297     -16.732   2.324 -23.338  1.00  0.00           H  
ATOM    888  HG3 GLN A 297     -16.002   2.547 -21.749  1.00  0.00           H  
ATOM    889 HE21 GLN A 297     -18.037   2.713 -20.792  1.00  0.00           H  
ATOM    890 HE22 GLN A 297     -19.003   4.138 -20.943  1.00  0.00           H  
ATOM    891  N   GLU A 298     -14.205   2.675 -26.027  1.00  0.00           N  
ATOM    892  CA  GLU A 298     -14.481   1.985 -27.280  1.00  0.00           C  
ATOM    893  C   GLU A 298     -13.494   0.841 -27.496  1.00  0.00           C  
ATOM    894  O   GLU A 298     -13.811  -0.152 -28.150  1.00  0.00           O  
ATOM    895  CB  GLU A 298     -14.411   2.964 -28.451  1.00  0.00           C  
ATOM    896  CG  GLU A 298     -14.852   4.376 -28.095  1.00  0.00           C  
ATOM    897  CD  GLU A 298     -16.358   4.537 -28.114  1.00  0.00           C  
ATOM    898  OE1 GLU A 298     -16.931   4.625 -29.221  1.00  0.00           O  
ATOM    899  OE2 GLU A 298     -16.965   4.573 -27.024  1.00  0.00           O  
ATOM    900  H   GLU A 298     -13.905   3.607 -26.050  1.00  0.00           H  
ATOM    901  HA  GLU A 298     -15.476   1.580 -27.225  1.00  0.00           H  
ATOM    902  HB2 GLU A 298     -13.394   3.006 -28.803  1.00  0.00           H  
ATOM    903  HB3 GLU A 298     -15.044   2.603 -29.247  1.00  0.00           H  
ATOM    904  HG2 GLU A 298     -14.492   4.615 -27.104  1.00  0.00           H  
ATOM    905  HG3 GLU A 298     -14.420   5.065 -28.808  1.00  0.00           H  
ATOM    906  N   ALA A 299     -12.298   0.990 -26.935  1.00  0.00           N  
ATOM    907  CA  ALA A 299     -11.263  -0.030 -27.057  1.00  0.00           C  
ATOM    908  C   ALA A 299     -11.486  -1.154 -26.053  1.00  0.00           C  
ATOM    909  O   ALA A 299     -11.232  -2.322 -26.346  1.00  0.00           O  
ATOM    910  CB  ALA A 299      -9.887   0.590 -26.859  1.00  0.00           C  
ATOM    911  H   ALA A 299     -12.108   1.803 -26.422  1.00  0.00           H  
ATOM    912  HA  ALA A 299     -11.309  -0.437 -28.057  1.00  0.00           H  
ATOM    913  HB1 ALA A 299      -9.740   1.379 -27.581  1.00  0.00           H  
ATOM    914  HB2 ALA A 299      -9.128  -0.167 -26.996  1.00  0.00           H  
ATOM    915  HB3 ALA A 299      -9.816   0.996 -25.861  1.00  0.00           H  
ATOM    916  N   CYS A 300     -11.963  -0.793 -24.867  1.00  0.00           N  
ATOM    917  CA  CYS A 300     -12.222  -1.769 -23.815  1.00  0.00           C  
ATOM    918  C   CYS A 300     -13.418  -2.647 -24.174  1.00  0.00           C  
ATOM    919  O   CYS A 300     -13.589  -3.736 -23.625  1.00  0.00           O  
ATOM    920  CB  CYS A 300     -12.471  -1.054 -22.484  1.00  0.00           C  
ATOM    921  SG  CYS A 300     -13.318  -2.062 -21.244  1.00  0.00           S  
ATOM    922  H   CYS A 300     -12.144   0.154 -24.694  1.00  0.00           H  
ATOM    923  HA  CYS A 300     -11.347  -2.394 -23.721  1.00  0.00           H  
ATOM    924  HB2 CYS A 300     -11.522  -0.753 -22.065  1.00  0.00           H  
ATOM    925  HB3 CYS A 300     -13.073  -0.177 -22.662  1.00  0.00           H  
ATOM    926  HG  CYS A 300     -13.586  -1.288 -20.202  1.00  0.00           H  
ATOM    927  N   SER A 301     -14.240  -2.168 -25.103  1.00  0.00           N  
ATOM    928  CA  SER A 301     -15.420  -2.908 -25.537  1.00  0.00           C  
ATOM    929  C   SER A 301     -15.026  -4.192 -26.263  1.00  0.00           C  
ATOM    930  O   SER A 301     -15.850  -5.088 -26.450  1.00  0.00           O  
ATOM    931  CB  SER A 301     -16.288  -2.037 -26.447  1.00  0.00           C  
ATOM    932  OG  SER A 301     -17.077  -1.137 -25.689  1.00  0.00           O  
ATOM    933  H   SER A 301     -14.050  -1.295 -25.506  1.00  0.00           H  
ATOM    934  HA  SER A 301     -15.988  -3.170 -24.658  1.00  0.00           H  
ATOM    935  HB2 SER A 301     -15.654  -1.469 -27.110  1.00  0.00           H  
ATOM    936  HB3 SER A 301     -16.943  -2.669 -27.030  1.00  0.00           H  
ATOM    937  HG  SER A 301     -17.664  -0.653 -26.275  1.00  0.00           H  
ATOM    938  N   ILE A 302     -13.762  -4.276 -26.670  1.00  0.00           N  
ATOM    939  CA  ILE A 302     -13.263  -5.454 -27.372  1.00  0.00           C  
ATOM    940  C   ILE A 302     -12.802  -6.525 -26.386  1.00  0.00           C  
ATOM    941  O   ILE A 302     -11.987  -6.253 -25.504  1.00  0.00           O  
ATOM    942  CB  ILE A 302     -12.092  -5.104 -28.313  1.00  0.00           C  
ATOM    943  CG1 ILE A 302     -12.273  -3.703 -28.903  1.00  0.00           C  
ATOM    944  CG2 ILE A 302     -11.978  -6.138 -29.422  1.00  0.00           C  
ATOM    945  CD1 ILE A 302     -10.974  -3.063 -29.348  1.00  0.00           C  
ATOM    946  H   ILE A 302     -13.151  -3.531 -26.491  1.00  0.00           H  
ATOM    947  HA  ILE A 302     -14.072  -5.851 -27.969  1.00  0.00           H  
ATOM    948  HB  ILE A 302     -11.180  -5.129 -27.738  1.00  0.00           H  
ATOM    949 HG12 ILE A 302     -12.925  -3.761 -29.762  1.00  0.00           H  
ATOM    950 HG13 ILE A 302     -12.722  -3.061 -28.158  1.00  0.00           H  
ATOM    951 HG21 ILE A 302     -11.451  -7.005 -29.053  1.00  0.00           H  
ATOM    952 HG22 ILE A 302     -11.436  -5.715 -30.255  1.00  0.00           H  
ATOM    953 HG23 ILE A 302     -12.966  -6.428 -29.747  1.00  0.00           H  
ATOM    954 HD11 ILE A 302     -11.182  -2.108 -29.807  1.00  0.00           H  
ATOM    955 HD12 ILE A 302     -10.483  -3.707 -30.062  1.00  0.00           H  
ATOM    956 HD13 ILE A 302     -10.331  -2.918 -28.492  1.00  0.00           H  
ATOM    957  N   PRO A 303     -13.316  -7.762 -26.518  1.00  0.00           N  
ATOM    958  CA  PRO A 303     -12.946  -8.869 -25.629  1.00  0.00           C  
ATOM    959  C   PRO A 303     -11.448  -9.155 -25.661  1.00  0.00           C  
ATOM    960  O   PRO A 303     -10.829  -9.150 -26.725  1.00  0.00           O  
ATOM    961  CB  PRO A 303     -13.729 -10.064 -26.185  1.00  0.00           C  
ATOM    962  CG  PRO A 303     -14.834  -9.465 -26.987  1.00  0.00           C  
ATOM    963  CD  PRO A 303     -14.293  -8.178 -27.538  1.00  0.00           C  
ATOM    964  HA  PRO A 303     -13.251  -8.676 -24.611  1.00  0.00           H  
ATOM    965  HB2 PRO A 303     -13.079 -10.669 -26.799  1.00  0.00           H  
ATOM    966  HB3 PRO A 303     -14.113 -10.656 -25.367  1.00  0.00           H  
ATOM    967  HG2 PRO A 303     -15.108 -10.133 -27.790  1.00  0.00           H  
ATOM    968  HG3 PRO A 303     -15.686  -9.272 -26.352  1.00  0.00           H  
ATOM    969  HD2 PRO A 303     -13.810  -8.347 -28.490  1.00  0.00           H  
ATOM    970  HD3 PRO A 303     -15.083  -7.448 -27.637  1.00  0.00           H  
ATOM    971  N   GLY A 304     -10.873  -9.403 -24.489  1.00  0.00           N  
ATOM    972  CA  GLY A 304      -9.451  -9.686 -24.407  1.00  0.00           C  
ATOM    973  C   GLY A 304      -8.661  -8.528 -23.829  1.00  0.00           C  
ATOM    974  O   GLY A 304      -7.466  -8.653 -23.563  1.00  0.00           O  
ATOM    975  H   GLY A 304     -11.417  -9.393 -23.674  1.00  0.00           H  
ATOM    976  HA2 GLY A 304      -9.304 -10.555 -23.782  1.00  0.00           H  
ATOM    977  HA3 GLY A 304      -9.079  -9.903 -25.398  1.00  0.00           H  
ATOM    978  N   ILE A 305      -9.333  -7.397 -23.635  1.00  0.00           N  
ATOM    979  CA  ILE A 305      -8.695  -6.208 -23.087  1.00  0.00           C  
ATOM    980  C   ILE A 305      -9.349  -5.808 -21.768  1.00  0.00           C  
ATOM    981  O   ILE A 305     -10.158  -6.555 -21.217  1.00  0.00           O  
ATOM    982  CB  ILE A 305      -8.765  -5.024 -24.075  1.00  0.00           C  
ATOM    983  CG1 ILE A 305      -8.974  -5.533 -25.505  1.00  0.00           C  
ATOM    984  CG2 ILE A 305      -7.497  -4.189 -23.988  1.00  0.00           C  
ATOM    985  CD1 ILE A 305      -9.072  -4.428 -26.536  1.00  0.00           C  
ATOM    986  H   ILE A 305     -10.283  -7.361 -23.866  1.00  0.00           H  
ATOM    987  HA  ILE A 305      -7.653  -6.438 -22.905  1.00  0.00           H  
ATOM    988  HB  ILE A 305      -9.599  -4.400 -23.796  1.00  0.00           H  
ATOM    989 HG12 ILE A 305      -8.144  -6.167 -25.780  1.00  0.00           H  
ATOM    990 HG13 ILE A 305      -9.888  -6.107 -25.546  1.00  0.00           H  
ATOM    991 HG21 ILE A 305      -7.013  -4.166 -24.953  1.00  0.00           H  
ATOM    992 HG22 ILE A 305      -6.828  -4.623 -23.261  1.00  0.00           H  
ATOM    993 HG23 ILE A 305      -7.750  -3.182 -23.689  1.00  0.00           H  
ATOM    994 HD11 ILE A 305      -9.173  -3.476 -26.035  1.00  0.00           H  
ATOM    995 HD12 ILE A 305      -9.934  -4.596 -27.165  1.00  0.00           H  
ATOM    996 HD13 ILE A 305      -8.178  -4.421 -27.144  1.00  0.00           H  
ATOM    997  N   GLY A 306      -8.992  -4.633 -21.264  1.00  0.00           N  
ATOM    998  CA  GLY A 306      -9.555  -4.164 -20.010  1.00  0.00           C  
ATOM    999  C   GLY A 306      -9.533  -2.654 -19.883  1.00  0.00           C  
ATOM   1000  O   GLY A 306      -9.405  -1.941 -20.879  1.00  0.00           O  
ATOM   1001  H   GLY A 306      -8.342  -4.082 -21.745  1.00  0.00           H  
ATOM   1002  HA2 GLY A 306     -10.577  -4.504 -19.939  1.00  0.00           H  
ATOM   1003  HA3 GLY A 306      -8.990  -4.590 -19.194  1.00  0.00           H  
ATOM   1004  N   LYS A 307      -9.656  -2.167 -18.651  1.00  0.00           N  
ATOM   1005  CA  LYS A 307      -9.652  -0.732 -18.385  1.00  0.00           C  
ATOM   1006  C   LYS A 307      -8.233  -0.175 -18.437  1.00  0.00           C  
ATOM   1007  O   LYS A 307      -7.965   0.804 -19.133  1.00  0.00           O  
ATOM   1008  CB  LYS A 307     -10.273  -0.445 -17.017  1.00  0.00           C  
ATOM   1009  CG  LYS A 307     -11.774  -0.217 -17.066  1.00  0.00           C  
ATOM   1010  CD  LYS A 307     -12.373  -0.145 -15.671  1.00  0.00           C  
ATOM   1011  CE  LYS A 307     -12.099   1.200 -15.017  1.00  0.00           C  
ATOM   1012  NZ  LYS A 307     -11.402   1.051 -13.710  1.00  0.00           N  
ATOM   1013  H   LYS A 307      -9.755  -2.789 -17.901  1.00  0.00           H  
ATOM   1014  HA  LYS A 307     -10.244  -0.251 -19.147  1.00  0.00           H  
ATOM   1015  HB2 LYS A 307     -10.078  -1.282 -16.363  1.00  0.00           H  
ATOM   1016  HB3 LYS A 307      -9.810   0.440 -16.603  1.00  0.00           H  
ATOM   1017  HG2 LYS A 307     -11.972   0.711 -17.578  1.00  0.00           H  
ATOM   1018  HG3 LYS A 307     -12.235  -1.033 -17.604  1.00  0.00           H  
ATOM   1019  HD2 LYS A 307     -13.440  -0.290 -15.739  1.00  0.00           H  
ATOM   1020  HD3 LYS A 307     -11.940  -0.927 -15.062  1.00  0.00           H  
ATOM   1021  HE2 LYS A 307     -11.481   1.787 -15.679  1.00  0.00           H  
ATOM   1022  HE3 LYS A 307     -13.040   1.706 -14.859  1.00  0.00           H  
ATOM   1023  HZ1 LYS A 307     -10.381   0.924 -13.861  1.00  0.00           H  
ATOM   1024  HZ2 LYS A 307     -11.772   0.223 -13.200  1.00  0.00           H  
ATOM   1025  HZ3 LYS A 307     -11.553   1.899 -13.127  1.00  0.00           H  
ATOM   1026  N   ARG A 308      -7.327  -0.807 -17.693  1.00  0.00           N  
ATOM   1027  CA  ARG A 308      -5.934  -0.377 -17.650  1.00  0.00           C  
ATOM   1028  C   ARG A 308      -5.326  -0.363 -19.049  1.00  0.00           C  
ATOM   1029  O   ARG A 308      -4.571   0.544 -19.399  1.00  0.00           O  
ATOM   1030  CB  ARG A 308      -5.122  -1.300 -16.739  1.00  0.00           C  
ATOM   1031  CG  ARG A 308      -4.654  -0.630 -15.457  1.00  0.00           C  
ATOM   1032  CD  ARG A 308      -4.580  -1.621 -14.308  1.00  0.00           C  
ATOM   1033  NE  ARG A 308      -3.654  -2.716 -14.588  1.00  0.00           N  
ATOM   1034  CZ  ARG A 308      -4.042  -3.946 -14.915  1.00  0.00           C  
ATOM   1035  NH1 ARG A 308      -5.332  -4.240 -15.004  1.00  0.00           N  
ATOM   1036  NH2 ARG A 308      -3.137  -4.885 -15.158  1.00  0.00           N  
ATOM   1037  H   ARG A 308      -7.605  -1.580 -17.159  1.00  0.00           H  
ATOM   1038  HA  ARG A 308      -5.906   0.624 -17.248  1.00  0.00           H  
ATOM   1039  HB2 ARG A 308      -5.732  -2.150 -16.472  1.00  0.00           H  
ATOM   1040  HB3 ARG A 308      -4.253  -1.645 -17.278  1.00  0.00           H  
ATOM   1041  HG2 ARG A 308      -3.672  -0.209 -15.620  1.00  0.00           H  
ATOM   1042  HG3 ARG A 308      -5.347   0.157 -15.200  1.00  0.00           H  
ATOM   1043  HD2 ARG A 308      -4.248  -1.100 -13.421  1.00  0.00           H  
ATOM   1044  HD3 ARG A 308      -5.565  -2.029 -14.138  1.00  0.00           H  
ATOM   1045  HE  ARG A 308      -2.695  -2.525 -14.530  1.00  0.00           H  
ATOM   1046 HH11 ARG A 308      -6.020  -3.536 -14.823  1.00  0.00           H  
ATOM   1047 HH12 ARG A 308      -5.618  -5.166 -15.250  1.00  0.00           H  
ATOM   1048 HH21 ARG A 308      -2.162  -4.668 -15.093  1.00  0.00           H  
ATOM   1049 HH22 ARG A 308      -3.428  -5.809 -15.403  1.00  0.00           H  
ATOM   1050  N   MET A 309      -5.662  -1.373 -19.846  1.00  0.00           N  
ATOM   1051  CA  MET A 309      -5.153  -1.473 -21.208  1.00  0.00           C  
ATOM   1052  C   MET A 309      -5.806  -0.430 -22.104  1.00  0.00           C  
ATOM   1053  O   MET A 309      -5.160   0.142 -22.983  1.00  0.00           O  
ATOM   1054  CB  MET A 309      -5.401  -2.874 -21.769  1.00  0.00           C  
ATOM   1055  CG  MET A 309      -4.176  -3.766 -21.723  1.00  0.00           C  
ATOM   1056  SD  MET A 309      -4.039  -4.679 -20.174  1.00  0.00           S  
ATOM   1057  CE  MET A 309      -2.269  -4.625 -19.904  1.00  0.00           C  
ATOM   1058  H   MET A 309      -6.270  -2.065 -19.512  1.00  0.00           H  
ATOM   1059  HA  MET A 309      -4.088  -1.288 -21.178  1.00  0.00           H  
ATOM   1060  HB2 MET A 309      -6.190  -3.347 -21.202  1.00  0.00           H  
ATOM   1061  HB3 MET A 309      -5.716  -2.785 -22.798  1.00  0.00           H  
ATOM   1062  HG2 MET A 309      -4.229  -4.473 -22.538  1.00  0.00           H  
ATOM   1063  HG3 MET A 309      -3.299  -3.149 -21.840  1.00  0.00           H  
ATOM   1064  HE1 MET A 309      -1.827  -3.893 -20.562  1.00  0.00           H  
ATOM   1065  HE2 MET A 309      -1.844  -5.596 -20.108  1.00  0.00           H  
ATOM   1066  HE3 MET A 309      -2.069  -4.355 -18.878  1.00  0.00           H  
ATOM   1067  N   ALA A 310      -7.090  -0.187 -21.870  1.00  0.00           N  
ATOM   1068  CA  ALA A 310      -7.840   0.792 -22.649  1.00  0.00           C  
ATOM   1069  C   ALA A 310      -7.140   2.145 -22.640  1.00  0.00           C  
ATOM   1070  O   ALA A 310      -6.803   2.687 -23.694  1.00  0.00           O  
ATOM   1071  CB  ALA A 310      -9.256   0.924 -22.110  1.00  0.00           C  
ATOM   1072  H   ALA A 310      -7.543  -0.676 -21.154  1.00  0.00           H  
ATOM   1073  HA  ALA A 310      -7.898   0.435 -23.668  1.00  0.00           H  
ATOM   1074  HB1 ALA A 310      -9.919   0.290 -22.679  1.00  0.00           H  
ATOM   1075  HB2 ALA A 310      -9.580   1.950 -22.193  1.00  0.00           H  
ATOM   1076  HB3 ALA A 310      -9.275   0.623 -21.072  1.00  0.00           H  
ATOM   1077  N   GLU A 311      -6.914   2.681 -21.445  1.00  0.00           N  
ATOM   1078  CA  GLU A 311      -6.241   3.966 -21.302  1.00  0.00           C  
ATOM   1079  C   GLU A 311      -4.815   3.878 -21.832  1.00  0.00           C  
ATOM   1080  O   GLU A 311      -4.245   4.875 -22.278  1.00  0.00           O  
ATOM   1081  CB  GLU A 311      -6.231   4.412 -19.839  1.00  0.00           C  
ATOM   1082  CG  GLU A 311      -5.922   3.292 -18.860  1.00  0.00           C  
ATOM   1083  CD  GLU A 311      -5.811   3.786 -17.431  1.00  0.00           C  
ATOM   1084  OE1 GLU A 311      -6.695   4.554 -17.000  1.00  0.00           O  
ATOM   1085  OE2 GLU A 311      -4.841   3.403 -16.744  1.00  0.00           O  
ATOM   1086  H   GLU A 311      -7.198   2.198 -20.641  1.00  0.00           H  
ATOM   1087  HA  GLU A 311      -6.785   4.692 -21.888  1.00  0.00           H  
ATOM   1088  HB2 GLU A 311      -5.487   5.184 -19.716  1.00  0.00           H  
ATOM   1089  HB3 GLU A 311      -7.201   4.818 -19.592  1.00  0.00           H  
ATOM   1090  HG2 GLU A 311      -6.711   2.558 -18.911  1.00  0.00           H  
ATOM   1091  HG3 GLU A 311      -4.985   2.833 -19.141  1.00  0.00           H  
ATOM   1092  N   LYS A 312      -4.248   2.675 -21.788  1.00  0.00           N  
ATOM   1093  CA  LYS A 312      -2.893   2.451 -22.276  1.00  0.00           C  
ATOM   1094  C   LYS A 312      -2.821   2.735 -23.771  1.00  0.00           C  
ATOM   1095  O   LYS A 312      -1.879   3.366 -24.251  1.00  0.00           O  
ATOM   1096  CB  LYS A 312      -2.453   1.013 -21.990  1.00  0.00           C  
ATOM   1097  CG  LYS A 312      -0.989   0.749 -22.303  1.00  0.00           C  
ATOM   1098  CD  LYS A 312      -0.073   1.345 -21.245  1.00  0.00           C  
ATOM   1099  CE  LYS A 312      -0.008   0.465 -20.007  1.00  0.00           C  
ATOM   1100  NZ  LYS A 312       1.387   0.056 -19.689  1.00  0.00           N  
ATOM   1101  H   LYS A 312      -4.757   1.919 -21.428  1.00  0.00           H  
ATOM   1102  HA  LYS A 312      -2.236   3.131 -21.757  1.00  0.00           H  
ATOM   1103  HB2 LYS A 312      -2.618   0.800 -20.944  1.00  0.00           H  
ATOM   1104  HB3 LYS A 312      -3.053   0.341 -22.584  1.00  0.00           H  
ATOM   1105  HG2 LYS A 312      -0.827  -0.318 -22.344  1.00  0.00           H  
ATOM   1106  HG3 LYS A 312      -0.751   1.189 -23.261  1.00  0.00           H  
ATOM   1107  HD2 LYS A 312       0.920   1.444 -21.656  1.00  0.00           H  
ATOM   1108  HD3 LYS A 312      -0.449   2.318 -20.965  1.00  0.00           H  
ATOM   1109  HE2 LYS A 312      -0.411   1.015 -19.169  1.00  0.00           H  
ATOM   1110  HE3 LYS A 312      -0.604  -0.419 -20.177  1.00  0.00           H  
ATOM   1111  HZ1 LYS A 312       2.057   0.565 -20.301  1.00  0.00           H  
ATOM   1112  HZ2 LYS A 312       1.503  -0.967 -19.842  1.00  0.00           H  
ATOM   1113  HZ3 LYS A 312       1.607   0.274 -18.696  1.00  0.00           H  
ATOM   1114  N   ILE A 313      -3.833   2.273 -24.497  1.00  0.00           N  
ATOM   1115  CA  ILE A 313      -3.904   2.481 -25.937  1.00  0.00           C  
ATOM   1116  C   ILE A 313      -3.998   3.968 -26.262  1.00  0.00           C  
ATOM   1117  O   ILE A 313      -3.303   4.465 -27.150  1.00  0.00           O  
ATOM   1118  CB  ILE A 313      -5.120   1.751 -26.543  1.00  0.00           C  
ATOM   1119  CG1 ILE A 313      -5.131   0.286 -26.098  1.00  0.00           C  
ATOM   1120  CG2 ILE A 313      -5.097   1.854 -28.062  1.00  0.00           C  
ATOM   1121  CD1 ILE A 313      -6.321  -0.498 -26.611  1.00  0.00           C  
ATOM   1122  H   ILE A 313      -4.556   1.783 -24.052  1.00  0.00           H  
ATOM   1123  HA  ILE A 313      -3.006   2.077 -26.381  1.00  0.00           H  
ATOM   1124  HB  ILE A 313      -6.017   2.234 -26.186  1.00  0.00           H  
ATOM   1125 HG12 ILE A 313      -4.236  -0.199 -26.455  1.00  0.00           H  
ATOM   1126 HG13 ILE A 313      -5.148   0.247 -25.019  1.00  0.00           H  
ATOM   1127 HG21 ILE A 313      -5.646   1.026 -28.486  1.00  0.00           H  
ATOM   1128 HG22 ILE A 313      -4.075   1.826 -28.410  1.00  0.00           H  
ATOM   1129 HG23 ILE A 313      -5.556   2.783 -28.366  1.00  0.00           H  
ATOM   1130 HD11 ILE A 313      -6.016  -1.107 -27.449  1.00  0.00           H  
ATOM   1131 HD12 ILE A 313      -7.094   0.188 -26.927  1.00  0.00           H  
ATOM   1132 HD13 ILE A 313      -6.700  -1.132 -25.825  1.00  0.00           H  
ATOM   1133  N   ILE A 314      -4.857   4.672 -25.532  1.00  0.00           N  
ATOM   1134  CA  ILE A 314      -5.040   6.103 -25.733  1.00  0.00           C  
ATOM   1135  C   ILE A 314      -3.746   6.859 -25.459  1.00  0.00           C  
ATOM   1136  O   ILE A 314      -3.442   7.852 -26.120  1.00  0.00           O  
ATOM   1137  CB  ILE A 314      -6.154   6.659 -24.823  1.00  0.00           C  
ATOM   1138  CG1 ILE A 314      -7.466   5.906 -25.065  1.00  0.00           C  
ATOM   1139  CG2 ILE A 314      -6.341   8.153 -25.055  1.00  0.00           C  
ATOM   1140  CD1 ILE A 314      -7.974   6.002 -26.488  1.00  0.00           C  
ATOM   1141  H   ILE A 314      -5.378   4.218 -24.836  1.00  0.00           H  
ATOM   1142  HA  ILE A 314      -5.329   6.262 -26.762  1.00  0.00           H  
ATOM   1143  HB  ILE A 314      -5.852   6.517 -23.797  1.00  0.00           H  
ATOM   1144 HG12 ILE A 314      -7.318   4.861 -24.837  1.00  0.00           H  
ATOM   1145 HG13 ILE A 314      -8.227   6.308 -24.412  1.00  0.00           H  
ATOM   1146 HG21 ILE A 314      -6.736   8.609 -24.158  1.00  0.00           H  
ATOM   1147 HG22 ILE A 314      -7.031   8.308 -25.871  1.00  0.00           H  
ATOM   1148 HG23 ILE A 314      -5.390   8.602 -25.298  1.00  0.00           H  
ATOM   1149 HD11 ILE A 314      -8.285   5.025 -26.827  1.00  0.00           H  
ATOM   1150 HD12 ILE A 314      -7.185   6.370 -27.128  1.00  0.00           H  
ATOM   1151 HD13 ILE A 314      -8.814   6.681 -26.527  1.00  0.00           H  
ATOM   1152  N   GLU A 315      -2.983   6.376 -24.482  1.00  0.00           N  
ATOM   1153  CA  GLU A 315      -1.717   7.002 -24.123  1.00  0.00           C  
ATOM   1154  C   GLU A 315      -0.745   6.956 -25.296  1.00  0.00           C  
ATOM   1155  O   GLU A 315      -0.029   7.922 -25.562  1.00  0.00           O  
ATOM   1156  CB  GLU A 315      -1.110   6.307 -22.906  1.00  0.00           C  
ATOM   1157  CG  GLU A 315      -0.792   7.256 -21.761  1.00  0.00           C  
ATOM   1158  CD  GLU A 315      -1.452   6.841 -20.460  1.00  0.00           C  
ATOM   1159  OE1 GLU A 315      -2.619   6.398 -20.501  1.00  0.00           O  
ATOM   1160  OE2 GLU A 315      -0.801   6.958 -19.400  1.00  0.00           O  
ATOM   1161  H   GLU A 315      -3.277   5.579 -23.995  1.00  0.00           H  
ATOM   1162  HA  GLU A 315      -1.917   8.030 -23.873  1.00  0.00           H  
ATOM   1163  HB2 GLU A 315      -1.811   5.572 -22.548  1.00  0.00           H  
ATOM   1164  HB3 GLU A 315      -0.197   5.813 -23.203  1.00  0.00           H  
ATOM   1165  HG2 GLU A 315       0.278   7.275 -21.612  1.00  0.00           H  
ATOM   1166  HG3 GLU A 315      -1.136   8.245 -22.022  1.00  0.00           H  
ATOM   1167  N   ILE A 316      -0.734   5.828 -26.000  1.00  0.00           N  
ATOM   1168  CA  ILE A 316       0.139   5.654 -27.153  1.00  0.00           C  
ATOM   1169  C   ILE A 316      -0.275   6.588 -28.285  1.00  0.00           C  
ATOM   1170  O   ILE A 316       0.539   6.957 -29.132  1.00  0.00           O  
ATOM   1171  CB  ILE A 316       0.113   4.198 -27.663  1.00  0.00           C  
ATOM   1172  CG1 ILE A 316       0.455   3.229 -26.528  1.00  0.00           C  
ATOM   1173  CG2 ILE A 316       1.081   4.023 -28.824  1.00  0.00           C  
ATOM   1174  CD1 ILE A 316      -0.238   1.890 -26.650  1.00  0.00           C  
ATOM   1175  H   ILE A 316      -1.334   5.098 -25.742  1.00  0.00           H  
ATOM   1176  HA  ILE A 316       1.148   5.892 -26.850  1.00  0.00           H  
ATOM   1177  HB  ILE A 316      -0.882   3.984 -28.021  1.00  0.00           H  
ATOM   1178 HG12 ILE A 316       1.519   3.051 -26.524  1.00  0.00           H  
ATOM   1179 HG13 ILE A 316       0.163   3.670 -25.586  1.00  0.00           H  
ATOM   1180 HG21 ILE A 316       1.668   3.128 -28.672  1.00  0.00           H  
ATOM   1181 HG22 ILE A 316       1.737   4.879 -28.879  1.00  0.00           H  
ATOM   1182 HG23 ILE A 316       0.525   3.936 -29.746  1.00  0.00           H  
ATOM   1183 HD11 ILE A 316       0.301   1.268 -27.349  1.00  0.00           H  
ATOM   1184 HD12 ILE A 316      -1.248   2.037 -27.003  1.00  0.00           H  
ATOM   1185 HD13 ILE A 316      -0.261   1.407 -25.683  1.00  0.00           H  
ATOM   1186  N   LEU A 317      -1.547   6.974 -28.284  1.00  0.00           N  
ATOM   1187  CA  LEU A 317      -2.076   7.871 -29.300  1.00  0.00           C  
ATOM   1188  C   LEU A 317      -1.785   9.320 -28.932  1.00  0.00           C  
ATOM   1189  O   LEU A 317      -1.867  10.217 -29.771  1.00  0.00           O  
ATOM   1190  CB  LEU A 317      -3.580   7.664 -29.460  1.00  0.00           C  
ATOM   1191  CG  LEU A 317      -3.984   6.401 -30.222  1.00  0.00           C  
ATOM   1192  CD1 LEU A 317      -5.356   5.923 -29.773  1.00  0.00           C  
ATOM   1193  CD2 LEU A 317      -3.971   6.658 -31.722  1.00  0.00           C  
ATOM   1194  H   LEU A 317      -2.144   6.653 -27.577  1.00  0.00           H  
ATOM   1195  HA  LEU A 317      -1.590   7.642 -30.234  1.00  0.00           H  
ATOM   1196  HB2 LEU A 317      -4.015   7.619 -28.476  1.00  0.00           H  
ATOM   1197  HB3 LEU A 317      -3.988   8.517 -29.979  1.00  0.00           H  
ATOM   1198  HG  LEU A 317      -3.273   5.617 -30.010  1.00  0.00           H  
ATOM   1199 HD11 LEU A 317      -6.120   6.481 -30.295  1.00  0.00           H  
ATOM   1200 HD12 LEU A 317      -5.461   6.077 -28.709  1.00  0.00           H  
ATOM   1201 HD13 LEU A 317      -5.463   4.871 -29.997  1.00  0.00           H  
ATOM   1202 HD21 LEU A 317      -4.635   7.479 -31.952  1.00  0.00           H  
ATOM   1203 HD22 LEU A 317      -4.303   5.771 -32.242  1.00  0.00           H  
ATOM   1204 HD23 LEU A 317      -2.969   6.905 -32.036  1.00  0.00           H  
ATOM   1205  N   GLU A 318      -1.441   9.537 -27.666  1.00  0.00           N  
ATOM   1206  CA  GLU A 318      -1.133  10.872 -27.174  1.00  0.00           C  
ATOM   1207  C   GLU A 318       0.369  11.126 -27.205  1.00  0.00           C  
ATOM   1208  O   GLU A 318       0.864  12.060 -26.573  1.00  0.00           O  
ATOM   1209  CB  GLU A 318      -1.662  11.047 -25.751  1.00  0.00           C  
ATOM   1210  CG  GLU A 318      -3.178  11.016 -25.660  1.00  0.00           C  
ATOM   1211  CD  GLU A 318      -3.748  12.236 -24.959  1.00  0.00           C  
ATOM   1212  OE1 GLU A 318      -3.104  13.304 -25.010  1.00  0.00           O  
ATOM   1213  OE2 GLU A 318      -4.839  12.120 -24.362  1.00  0.00           O  
ATOM   1214  H   GLU A 318      -1.393   8.777 -27.047  1.00  0.00           H  
ATOM   1215  HA  GLU A 318      -1.623  11.581 -27.820  1.00  0.00           H  
ATOM   1216  HB2 GLU A 318      -1.268  10.252 -25.138  1.00  0.00           H  
ATOM   1217  HB3 GLU A 318      -1.317  11.994 -25.364  1.00  0.00           H  
ATOM   1218  HG2 GLU A 318      -3.585  10.973 -26.660  1.00  0.00           H  
ATOM   1219  HG3 GLU A 318      -3.476  10.133 -25.113  1.00  0.00           H  
ATOM   1220  N   SER A 319       1.084  10.280 -27.943  1.00  0.00           N  
ATOM   1221  CA  SER A 319       2.535  10.390 -28.074  1.00  0.00           C  
ATOM   1222  C   SER A 319       3.229  10.195 -26.730  1.00  0.00           C  
ATOM   1223  O   SER A 319       4.415  10.490 -26.583  1.00  0.00           O  
ATOM   1224  CB  SER A 319       2.923  11.737 -28.677  1.00  0.00           C  
ATOM   1225  OG  SER A 319       3.049  12.734 -27.678  1.00  0.00           O  
ATOM   1226  H   SER A 319       0.619   9.558 -28.414  1.00  0.00           H  
ATOM   1227  HA  SER A 319       2.858   9.610 -28.744  1.00  0.00           H  
ATOM   1228  HB2 SER A 319       3.868  11.641 -29.192  1.00  0.00           H  
ATOM   1229  HB3 SER A 319       2.163  12.037 -29.377  1.00  0.00           H  
ATOM   1230  HG  SER A 319       2.753  13.577 -28.029  1.00  0.00           H  
ATOM   1231  N   GLY A 320       2.480   9.691 -25.755  1.00  0.00           N  
ATOM   1232  CA  GLY A 320       3.036   9.459 -24.434  1.00  0.00           C  
ATOM   1233  C   GLY A 320       2.577  10.486 -23.419  1.00  0.00           C  
ATOM   1234  O   GLY A 320       2.049  10.134 -22.364  1.00  0.00           O  
ATOM   1235  H   GLY A 320       1.543   9.473 -25.935  1.00  0.00           H  
ATOM   1236  HA2 GLY A 320       2.736   8.478 -24.097  1.00  0.00           H  
ATOM   1237  HA3 GLY A 320       4.114   9.491 -24.499  1.00  0.00           H  
ATOM   1238  N   HIS A 321       2.778  11.760 -23.739  1.00  0.00           N  
ATOM   1239  CA  HIS A 321       2.383  12.844 -22.850  1.00  0.00           C  
ATOM   1240  C   HIS A 321       1.951  14.067 -23.651  1.00  0.00           C  
ATOM   1241  O   HIS A 321       0.761  14.367 -23.754  1.00  0.00           O  
ATOM   1242  CB  HIS A 321       3.537  13.212 -21.915  1.00  0.00           C  
ATOM   1243  CG  HIS A 321       3.304  12.814 -20.491  1.00  0.00           C  
ATOM   1244  ND1 HIS A 321       3.960  11.763 -19.884  1.00  0.00           N  
ATOM   1245  CD2 HIS A 321       2.481  13.335 -19.549  1.00  0.00           C  
ATOM   1246  CE1 HIS A 321       3.551  11.655 -18.633  1.00  0.00           C  
ATOM   1247  NE2 HIS A 321       2.655  12.597 -18.404  1.00  0.00           N  
ATOM   1248  H   HIS A 321       3.204  11.974 -24.595  1.00  0.00           H  
ATOM   1249  HA  HIS A 321       1.547  12.500 -22.258  1.00  0.00           H  
ATOM   1250  HB2 HIS A 321       4.435  12.718 -22.254  1.00  0.00           H  
ATOM   1251  HB3 HIS A 321       3.687  14.280 -21.942  1.00  0.00           H  
ATOM   1252  HD1 HIS A 321       4.627  11.183 -20.308  1.00  0.00           H  
ATOM   1253  HD2 HIS A 321       1.813  14.174 -19.676  1.00  0.00           H  
ATOM   1254  HE1 HIS A 321       3.893  10.922 -17.917  1.00  0.00           H  
ATOM   1255  HE2 HIS A 321       2.128  12.688 -17.583  1.00  0.00           H  
ATOM   1256  N   LEU A 322       2.927  14.768 -24.219  1.00  0.00           N  
ATOM   1257  CA  LEU A 322       2.654  15.958 -25.015  1.00  0.00           C  
ATOM   1258  C   LEU A 322       3.360  15.879 -26.366  1.00  0.00           C  
ATOM   1259  O   LEU A 322       2.722  15.682 -27.399  1.00  0.00           O  
ATOM   1260  CB  LEU A 322       3.100  17.213 -24.265  1.00  0.00           C  
ATOM   1261  CG  LEU A 322       2.188  18.429 -24.436  1.00  0.00           C  
ATOM   1262  CD1 LEU A 322       0.938  18.281 -23.583  1.00  0.00           C  
ATOM   1263  CD2 LEU A 322       2.933  19.705 -24.079  1.00  0.00           C  
ATOM   1264  H   LEU A 322       3.855  14.475 -24.101  1.00  0.00           H  
ATOM   1265  HA  LEU A 322       1.588  16.008 -25.182  1.00  0.00           H  
ATOM   1266  HB2 LEU A 322       3.157  16.976 -23.212  1.00  0.00           H  
ATOM   1267  HB3 LEU A 322       4.088  17.481 -24.610  1.00  0.00           H  
ATOM   1268  HG  LEU A 322       1.882  18.497 -25.469  1.00  0.00           H  
ATOM   1269 HD11 LEU A 322       1.015  18.925 -22.719  1.00  0.00           H  
ATOM   1270 HD12 LEU A 322       0.842  17.255 -23.260  1.00  0.00           H  
ATOM   1271 HD13 LEU A 322       0.071  18.560 -24.163  1.00  0.00           H  
ATOM   1272 HD21 LEU A 322       3.620  19.956 -24.873  1.00  0.00           H  
ATOM   1273 HD22 LEU A 322       3.483  19.556 -23.160  1.00  0.00           H  
ATOM   1274 HD23 LEU A 322       2.226  20.510 -23.947  1.00  0.00           H  
ATOM   1275  N   ARG A 323       4.680  16.029 -26.347  1.00  0.00           N  
ATOM   1276  CA  ARG A 323       5.475  15.972 -27.569  1.00  0.00           C  
ATOM   1277  C   ARG A 323       6.144  14.610 -27.719  1.00  0.00           C  
ATOM   1278  O   ARG A 323       6.338  13.891 -26.739  1.00  0.00           O  
ATOM   1279  CB  ARG A 323       6.537  17.073 -27.567  1.00  0.00           C  
ATOM   1280  CG  ARG A 323       5.976  18.462 -27.308  1.00  0.00           C  
ATOM   1281  CD  ARG A 323       6.223  19.391 -28.484  1.00  0.00           C  
ATOM   1282  NE  ARG A 323       5.181  20.409 -28.606  1.00  0.00           N  
ATOM   1283  CZ  ARG A 323       4.904  21.049 -29.738  1.00  0.00           C  
ATOM   1284  NH1 ARG A 323       5.580  20.771 -30.845  1.00  0.00           N  
ATOM   1285  NH2 ARG A 323       3.946  21.967 -29.766  1.00  0.00           N  
ATOM   1286  H   ARG A 323       5.133  16.181 -25.490  1.00  0.00           H  
ATOM   1287  HA  ARG A 323       4.809  16.127 -28.404  1.00  0.00           H  
ATOM   1288  HB2 ARG A 323       7.265  16.854 -26.801  1.00  0.00           H  
ATOM   1289  HB3 ARG A 323       7.031  17.083 -28.528  1.00  0.00           H  
ATOM   1290  HG2 ARG A 323       4.912  18.383 -27.141  1.00  0.00           H  
ATOM   1291  HG3 ARG A 323       6.451  18.873 -26.429  1.00  0.00           H  
ATOM   1292  HD2 ARG A 323       7.176  19.880 -28.347  1.00  0.00           H  
ATOM   1293  HD3 ARG A 323       6.247  18.806 -29.391  1.00  0.00           H  
ATOM   1294  HE  ARG A 323       4.665  20.628 -27.802  1.00  0.00           H  
ATOM   1295 HH11 ARG A 323       6.302  20.078 -30.829  1.00  0.00           H  
ATOM   1296 HH12 ARG A 323       5.370  21.254 -31.695  1.00  0.00           H  
ATOM   1297 HH21 ARG A 323       3.433  22.179 -28.934  1.00  0.00           H  
ATOM   1298 HH22 ARG A 323       3.739  22.446 -30.618  1.00  0.00           H  
ATOM   1299  N   LYS A 324       6.491  14.262 -28.953  1.00  0.00           N  
ATOM   1300  CA  LYS A 324       7.138  12.987 -29.236  1.00  0.00           C  
ATOM   1301  C   LYS A 324       8.648  13.088 -29.050  1.00  0.00           C  
ATOM   1302  O   LYS A 324       9.243  14.139 -29.291  1.00  0.00           O  
ATOM   1303  CB  LYS A 324       6.817  12.536 -30.662  1.00  0.00           C  
ATOM   1304  CG  LYS A 324       6.036  11.235 -30.725  1.00  0.00           C  
ATOM   1305  CD  LYS A 324       6.950  10.049 -30.986  1.00  0.00           C  
ATOM   1306  CE  LYS A 324       6.622   9.370 -32.306  1.00  0.00           C  
ATOM   1307  NZ  LYS A 324       5.154   9.216 -32.504  1.00  0.00           N  
ATOM   1308  H   LYS A 324       6.308  14.880 -29.693  1.00  0.00           H  
ATOM   1309  HA  LYS A 324       6.749  12.258 -28.541  1.00  0.00           H  
ATOM   1310  HB2 LYS A 324       6.234  13.305 -31.147  1.00  0.00           H  
ATOM   1311  HB3 LYS A 324       7.743  12.404 -31.202  1.00  0.00           H  
ATOM   1312  HG2 LYS A 324       5.529  11.085 -29.784  1.00  0.00           H  
ATOM   1313  HG3 LYS A 324       5.310  11.301 -31.521  1.00  0.00           H  
ATOM   1314  HD2 LYS A 324       7.973  10.395 -31.015  1.00  0.00           H  
ATOM   1315  HD3 LYS A 324       6.834   9.334 -30.184  1.00  0.00           H  
ATOM   1316  HE2 LYS A 324       7.024   9.965 -33.112  1.00  0.00           H  
ATOM   1317  HE3 LYS A 324       7.082   8.393 -32.317  1.00  0.00           H  
ATOM   1318  HZ1 LYS A 324       4.966   8.659 -33.362  1.00  0.00           H  
ATOM   1319  HZ2 LYS A 324       4.706  10.149 -32.607  1.00  0.00           H  
ATOM   1320  HZ3 LYS A 324       4.732   8.730 -31.687  1.00  0.00           H  
ATOM   1321  N   LEU A 325       9.260  11.989 -28.625  1.00  0.00           N  
ATOM   1322  CA  LEU A 325      10.703  11.952 -28.410  1.00  0.00           C  
ATOM   1323  C   LEU A 325      11.337  10.822 -29.215  1.00  0.00           C  
ATOM   1324  O   LEU A 325      10.696   9.808 -29.490  1.00  0.00           O  
ATOM   1325  CB  LEU A 325      11.022  11.778 -26.921  1.00  0.00           C  
ATOM   1326  CG  LEU A 325       9.806  11.628 -26.004  1.00  0.00           C  
ATOM   1327  CD1 LEU A 325       9.812  10.266 -25.329  1.00  0.00           C  
ATOM   1328  CD2 LEU A 325       9.783  12.741 -24.964  1.00  0.00           C  
ATOM   1329  H   LEU A 325       8.731  11.182 -28.452  1.00  0.00           H  
ATOM   1330  HA  LEU A 325      11.111  12.892 -28.749  1.00  0.00           H  
ATOM   1331  HB2 LEU A 325      11.640  10.899 -26.809  1.00  0.00           H  
ATOM   1332  HB3 LEU A 325      11.586  12.639 -26.594  1.00  0.00           H  
ATOM   1333  HG  LEU A 325       8.905  11.704 -26.595  1.00  0.00           H  
ATOM   1334 HD11 LEU A 325      10.392   9.573 -25.921  1.00  0.00           H  
ATOM   1335 HD12 LEU A 325       8.799   9.902 -25.242  1.00  0.00           H  
ATOM   1336 HD13 LEU A 325      10.249  10.353 -24.345  1.00  0.00           H  
ATOM   1337 HD21 LEU A 325       9.557  13.680 -25.447  1.00  0.00           H  
ATOM   1338 HD22 LEU A 325      10.749  12.805 -24.484  1.00  0.00           H  
ATOM   1339 HD23 LEU A 325       9.027  12.526 -24.224  1.00  0.00           H  
ATOM   1340  N   ASP A 326      12.600  11.004 -29.591  1.00  0.00           N  
ATOM   1341  CA  ASP A 326      13.318   9.999 -30.368  1.00  0.00           C  
ATOM   1342  C   ASP A 326      14.289   9.217 -29.487  1.00  0.00           C  
ATOM   1343  O   ASP A 326      15.425   9.638 -29.272  1.00  0.00           O  
ATOM   1344  CB  ASP A 326      14.076  10.659 -31.521  1.00  0.00           C  
ATOM   1345  CG  ASP A 326      13.976   9.866 -32.810  1.00  0.00           C  
ATOM   1346  OD1 ASP A 326      12.897   9.294 -33.072  1.00  0.00           O  
ATOM   1347  OD2 ASP A 326      14.976   9.817 -33.556  1.00  0.00           O  
ATOM   1348  H   ASP A 326      13.059  11.834 -29.343  1.00  0.00           H  
ATOM   1349  HA  ASP A 326      12.590   9.314 -30.775  1.00  0.00           H  
ATOM   1350  HB2 ASP A 326      13.667  11.645 -31.695  1.00  0.00           H  
ATOM   1351  HB3 ASP A 326      15.118  10.749 -31.254  1.00  0.00           H  
ATOM   1352  N   HIS A 327      13.831   8.074 -28.983  1.00  0.00           N  
ATOM   1353  CA  HIS A 327      14.658   7.228 -28.127  1.00  0.00           C  
ATOM   1354  C   HIS A 327      15.855   6.680 -28.897  1.00  0.00           C  
ATOM   1355  O   HIS A 327      15.656   6.190 -30.028  1.00  0.00           O  
ATOM   1356  CB  HIS A 327      13.828   6.073 -27.562  1.00  0.00           C  
ATOM   1357  CG  HIS A 327      14.229   5.667 -26.177  1.00  0.00           C  
ATOM   1358  ND1 HIS A 327      15.475   5.930 -25.646  1.00  0.00           N  
ATOM   1359  CD2 HIS A 327      13.541   5.011 -25.212  1.00  0.00           C  
ATOM   1360  CE1 HIS A 327      15.535   5.452 -24.416  1.00  0.00           C  
ATOM   1361  NE2 HIS A 327      14.376   4.891 -24.130  1.00  0.00           N  
ATOM   1362  OXT HIS A 327      16.983   6.748 -28.363  1.00  0.00           O  
ATOM   1363  H   HIS A 327      12.916   7.792 -29.192  1.00  0.00           H  
ATOM   1364  HA  HIS A 327      15.017   7.836 -27.310  1.00  0.00           H  
ATOM   1365  HB2 HIS A 327      12.789   6.365 -27.535  1.00  0.00           H  
ATOM   1366  HB3 HIS A 327      13.938   5.213 -28.208  1.00  0.00           H  
ATOM   1367  HD1 HIS A 327      16.205   6.396 -26.103  1.00  0.00           H  
ATOM   1368  HD2 HIS A 327      12.526   4.649 -25.283  1.00  0.00           H  
ATOM   1369  HE1 HIS A 327      16.389   5.512 -23.756  1.00  0.00           H  
ATOM   1370  HE2 HIS A 327      14.129   4.515 -23.259  1.00  0.00           H  
TER    1371      HIS A 327                                                      
ENDMDL                                                                          
