# Supplementary material for: Comparative Performance of High-Throughput Methods for Protein pKa Predictions
Source: J Chem Inf Model. 2023 Aug 8;63(16):5169–81. doi: 10.1021/acs.jcim.3c00165 (PMC10466379; doi:10.1021/acs.jcim.3c00165)
Supplement: Supplementary file 3 — ci3c00165_si_003.zip [file ci3c00165_si_003.zip › curated_pdbs/1beo_curated_12.pdb]

MODEL       11                                                                  
ATOM      1  N   THR A   1       2.933  -4.385  -0.145  1.00  0.00           N  
ATOM      2  CA  THR A   1       2.704  -3.286   0.842  1.00  0.00           C  
ATOM      3  C   THR A   1       3.625  -2.083   0.555  1.00  0.00           C  
ATOM      4  O   THR A   1       4.820  -2.134   0.808  1.00  0.00           O  
ATOM      5  CB  THR A   1       2.840  -3.779   2.302  1.00  0.00           C  
ATOM      6  OG1 THR A   1       2.130  -5.001   2.479  1.00  0.00           O  
ATOM      7  CG2 THR A   1       2.275  -2.755   3.297  1.00  0.00           C  
ATOM      8  H1  THR A   1       2.867  -4.021  -1.116  1.00  0.00           H  
ATOM      9  H2  THR A   1       3.867  -4.817  -0.004  1.00  0.00           H  
ATOM     10  H3  THR A   1       2.196  -5.104  -0.007  1.00  0.00           H  
ATOM     11  HA  THR A   1       1.687  -2.949   0.680  1.00  0.00           H  
ATOM     12  HB  THR A   1       3.882  -3.936   2.537  1.00  0.00           H  
ATOM     13  HG1 THR A   1       2.690  -5.624   2.951  1.00  0.00           H  
ATOM     14 HG21 THR A   1       2.284  -1.768   2.857  1.00  0.00           H  
ATOM     15 HG22 THR A   1       1.261  -3.014   3.569  1.00  0.00           H  
ATOM     16 HG23 THR A   1       2.890  -2.747   4.184  1.00  0.00           H  
ATOM     17  N   ALA A   2       3.032  -1.028   0.031  1.00  0.00           N  
ATOM     18  CA  ALA A   2       3.674   0.271  -0.346  1.00  0.00           C  
ATOM     19  C   ALA A   2       4.970   0.202  -1.179  1.00  0.00           C  
ATOM     20  O   ALA A   2       4.805   0.082  -2.385  1.00  0.00           O  
ATOM     21  CB  ALA A   2       3.798   1.133   0.912  1.00  0.00           C  
ATOM     22  H   ALA A   2       2.069  -1.077  -0.138  1.00  0.00           H  
ATOM     23  HA  ALA A   2       2.960   0.773  -0.982  1.00  0.00           H  
ATOM     24  HB1 ALA A   2       2.838   1.193   1.404  1.00  0.00           H  
ATOM     25  HB2 ALA A   2       4.521   0.684   1.573  1.00  0.00           H  
ATOM     26  HB3 ALA A   2       4.122   2.124   0.634  1.00  0.00           H  
ATOM     27  N   CYS A   3       6.174   0.277  -0.618  1.00  0.00           N  
ATOM     28  CA  CYS A   3       7.445   0.221  -1.429  1.00  0.00           C  
ATOM     29  C   CYS A   3       7.550  -0.970  -2.395  1.00  0.00           C  
ATOM     30  O   CYS A   3       7.090  -2.058  -2.101  1.00  0.00           O  
ATOM     31  CB  CYS A   3       8.754   0.261  -0.627  1.00  0.00           C  
ATOM     32  SG  CYS A   3       8.653   1.345   0.822  1.00  0.00           S  
ATOM     33  H   CYS A   3       6.242   0.378   0.360  1.00  0.00           H  
ATOM     34  HA  CYS A   3       7.416   1.112  -2.042  1.00  0.00           H  
ATOM     35  HB2 CYS A   3       9.016  -0.736  -0.331  1.00  0.00           H  
ATOM     36  HB3 CYS A   3       9.533   0.607  -1.288  1.00  0.00           H  
ATOM     37  N   THR A   4       8.158  -0.737  -3.540  1.00  0.00           N  
ATOM     38  CA  THR A   4       8.363  -1.754  -4.620  1.00  0.00           C  
ATOM     39  C   THR A   4       9.774  -1.623  -5.232  1.00  0.00           C  
ATOM     40  O   THR A   4      10.267  -0.526  -5.440  1.00  0.00           O  
ATOM     41  CB  THR A   4       7.251  -1.530  -5.667  1.00  0.00           C  
ATOM     42  OG1 THR A   4       5.947  -1.718  -5.114  1.00  0.00           O  
ATOM     43  CG2 THR A   4       7.390  -2.494  -6.843  1.00  0.00           C  
ATOM     44  H   THR A   4       8.506   0.156  -3.722  1.00  0.00           H  
ATOM     45  HA  THR A   4       8.250  -2.744  -4.196  1.00  0.00           H  
ATOM     46  HB  THR A   4       7.337  -0.527  -6.053  1.00  0.00           H  
ATOM     47  HG1 THR A   4       5.379  -1.011  -5.433  1.00  0.00           H  
ATOM     48 HG21 THR A   4       8.356  -2.347  -7.305  1.00  0.00           H  
ATOM     49 HG22 THR A   4       7.309  -3.507  -6.477  1.00  0.00           H  
ATOM     50 HG23 THR A   4       6.608  -2.294  -7.561  1.00  0.00           H  
ATOM     51  N   ALA A   5      10.393  -2.755  -5.513  1.00  0.00           N  
ATOM     52  CA  ALA A   5      11.759  -2.917  -6.116  1.00  0.00           C  
ATOM     53  C   ALA A   5      12.867  -1.962  -5.607  1.00  0.00           C  
ATOM     54  O   ALA A   5      13.403  -2.249  -4.553  1.00  0.00           O  
ATOM     55  CB  ALA A   5      11.598  -2.883  -7.645  1.00  0.00           C  
ATOM     56  H   ALA A   5       9.927  -3.588  -5.319  1.00  0.00           H  
ATOM     57  HA  ALA A   5      12.082  -3.920  -5.876  1.00  0.00           H  
ATOM     58  HB1 ALA A   5      11.092  -1.972  -7.929  1.00  0.00           H  
ATOM     59  HB2 ALA A   5      12.571  -2.913  -8.115  1.00  0.00           H  
ATOM     60  HB3 ALA A   5      11.012  -3.730  -7.973  1.00  0.00           H  
ATOM     61  N   THR A   6      13.196  -0.890  -6.310  1.00  0.00           N  
ATOM     62  CA  THR A   6      14.255   0.103  -5.916  1.00  0.00           C  
ATOM     63  C   THR A   6      13.999   0.773  -4.557  1.00  0.00           C  
ATOM     64  O   THR A   6      14.948   1.075  -3.853  1.00  0.00           O  
ATOM     65  CB  THR A   6      14.472   1.153  -7.020  1.00  0.00           C  
ATOM     66  OG1 THR A   6      13.246   1.723  -7.471  1.00  0.00           O  
ATOM     67  CG2 THR A   6      15.190   0.504  -8.211  1.00  0.00           C  
ATOM     68  H   THR A   6      12.721  -0.722  -7.151  1.00  0.00           H  
ATOM     69  HA  THR A   6      15.168  -0.467  -5.816  1.00  0.00           H  
ATOM     70  HB  THR A   6      15.113   1.935  -6.652  1.00  0.00           H  
ATOM     71  HG1 THR A   6      12.997   2.439  -6.880  1.00  0.00           H  
ATOM     72 HG21 THR A   6      14.676  -0.399  -8.506  1.00  0.00           H  
ATOM     73 HG22 THR A   6      15.205   1.187  -9.049  1.00  0.00           H  
ATOM     74 HG23 THR A   6      16.205   0.262  -7.932  1.00  0.00           H  
ATOM     75  N   GLN A   7      12.742   0.987  -4.212  1.00  0.00           N  
ATOM     76  CA  GLN A   7      12.322   1.627  -2.920  1.00  0.00           C  
ATOM     77  C   GLN A   7      12.729   0.725  -1.738  1.00  0.00           C  
ATOM     78  O   GLN A   7      13.543   1.151  -0.933  1.00  0.00           O  
ATOM     79  CB  GLN A   7      10.814   1.884  -2.963  1.00  0.00           C  
ATOM     80  CG  GLN A   7      10.497   3.136  -3.799  1.00  0.00           C  
ATOM     81  CD  GLN A   7       9.207   2.936  -4.609  1.00  0.00           C  
ATOM     82  OE1 GLN A   7       9.259   2.716  -5.804  1.00  0.00           O  
ATOM     83  NE2 GLN A   7       8.038   2.991  -4.031  1.00  0.00           N  
ATOM     84  H   GLN A   7      12.035   0.712  -4.834  1.00  0.00           H  
ATOM     85  HA  GLN A   7      12.841   2.564  -2.819  1.00  0.00           H  
ATOM     86  HB2 GLN A   7      10.332   1.022  -3.399  1.00  0.00           H  
ATOM     87  HB3 GLN A   7      10.452   2.028  -1.954  1.00  0.00           H  
ATOM     88  HG2 GLN A   7      10.389   3.994  -3.151  1.00  0.00           H  
ATOM     89  HG3 GLN A   7      11.312   3.326  -4.485  1.00  0.00           H  
ATOM     90 HE21 GLN A   7       7.964   3.160  -3.067  1.00  0.00           H  
ATOM     91 HE22 GLN A   7       7.231   2.864  -4.575  1.00  0.00           H  
ATOM     92  N   GLN A   8      12.167  -0.462  -1.675  1.00  0.00           N  
ATOM     93  CA  GLN A   8      12.437  -1.477  -0.609  1.00  0.00           C  
ATOM     94  C   GLN A   8      13.932  -1.812  -0.511  1.00  0.00           C  
ATOM     95  O   GLN A   8      14.424  -1.925   0.598  1.00  0.00           O  
ATOM     96  CB  GLN A   8      11.529  -2.686  -0.874  1.00  0.00           C  
ATOM     97  CG  GLN A   8      11.734  -3.855   0.090  1.00  0.00           C  
ATOM     98  CD  GLN A   8      10.387  -4.584   0.236  1.00  0.00           C  
ATOM     99  OE1 GLN A   8       9.768  -4.588   1.285  1.00  0.00           O  
ATOM    100  NE2 GLN A   8       9.881  -5.213  -0.794  1.00  0.00           N  
ATOM    101  H   GLN A   8      11.525  -0.703  -2.377  1.00  0.00           H  
ATOM    102  HA  GLN A   8      12.157  -1.002   0.311  1.00  0.00           H  
ATOM    103  HB2 GLN A   8      10.499  -2.350  -0.759  1.00  0.00           H  
ATOM    104  HB3 GLN A   8      11.674  -3.014  -1.897  1.00  0.00           H  
ATOM    105  HG2 GLN A   8      12.460  -4.525  -0.351  1.00  0.00           H  
ATOM    106  HG3 GLN A   8      12.075  -3.530   1.061  1.00  0.00           H  
ATOM    107 HE21 GLN A   8      10.345  -5.223  -1.666  1.00  0.00           H  
ATOM    108 HE22 GLN A   8       9.033  -5.689  -0.692  1.00  0.00           H  
ATOM    109  N   THR A   9      14.613  -1.953  -1.625  1.00  0.00           N  
ATOM    110  CA  THR A   9      16.074  -2.270  -1.645  1.00  0.00           C  
ATOM    111  C   THR A   9      16.821  -1.103  -1.000  1.00  0.00           C  
ATOM    112  O   THR A   9      17.766  -1.375  -0.300  1.00  0.00           O  
ATOM    113  CB  THR A   9      16.617  -2.515  -3.056  1.00  0.00           C  
ATOM    114  OG1 THR A   9      16.113  -1.604  -4.021  1.00  0.00           O  
ATOM    115  CG2 THR A   9      16.362  -3.959  -3.494  1.00  0.00           C  
ATOM    116  H   THR A   9      14.165  -1.842  -2.492  1.00  0.00           H  
ATOM    117  HA  THR A   9      16.237  -3.145  -1.031  1.00  0.00           H  
ATOM    118  HB  THR A   9      17.676  -2.394  -2.970  1.00  0.00           H  
ATOM    119  HG1 THR A   9      16.739  -0.880  -4.101  1.00  0.00           H  
ATOM    120 HG21 THR A   9      15.808  -4.471  -2.722  1.00  0.00           H  
ATOM    121 HG22 THR A   9      15.806  -3.990  -4.423  1.00  0.00           H  
ATOM    122 HG23 THR A   9      17.310  -4.456  -3.639  1.00  0.00           H  
ATOM    123  N   ALA A  10      16.394   0.128  -1.228  1.00  0.00           N  
ATOM    124  CA  ALA A  10      17.012   1.370  -0.656  1.00  0.00           C  
ATOM    125  C   ALA A  10      16.882   1.267   0.878  1.00  0.00           C  
ATOM    126  O   ALA A  10      17.879   1.406   1.575  1.00  0.00           O  
ATOM    127  CB  ALA A  10      16.250   2.587  -1.186  1.00  0.00           C  
ATOM    128  H   ALA A  10      15.610   0.246  -1.806  1.00  0.00           H  
ATOM    129  HA  ALA A  10      18.055   1.407  -0.944  1.00  0.00           H  
ATOM    130  HB1 ALA A  10      16.000   2.423  -2.226  1.00  0.00           H  
ATOM    131  HB2 ALA A  10      15.339   2.710  -0.618  1.00  0.00           H  
ATOM    132  HB3 ALA A  10      16.859   3.470  -1.099  1.00  0.00           H  
ATOM    133  N   ALA A  11      15.672   1.016   1.360  1.00  0.00           N  
ATOM    134  CA  ALA A  11      15.333   0.861   2.817  1.00  0.00           C  
ATOM    135  C   ALA A  11      16.214  -0.252   3.410  1.00  0.00           C  
ATOM    136  O   ALA A  11      16.741  -0.077   4.495  1.00  0.00           O  
ATOM    137  CB  ALA A  11      13.855   0.504   3.008  1.00  0.00           C  
ATOM    138  H   ALA A  11      14.950   0.917   0.705  1.00  0.00           H  
ATOM    139  HA  ALA A  11      15.557   1.783   3.320  1.00  0.00           H  
ATOM    140  HB1 ALA A  11      13.258   1.049   2.294  1.00  0.00           H  
ATOM    141  HB2 ALA A  11      13.706  -0.555   2.864  1.00  0.00           H  
ATOM    142  HB3 ALA A  11      13.544   0.778   4.007  1.00  0.00           H  
ATOM    143  N   TYR A  12      16.351  -1.344   2.677  1.00  0.00           N  
ATOM    144  CA  TYR A  12      17.172  -2.531   3.068  1.00  0.00           C  
ATOM    145  C   TYR A  12      18.618  -2.019   3.133  1.00  0.00           C  
ATOM    146  O   TYR A  12      19.062  -1.895   4.244  1.00  0.00           O  
ATOM    147  CB  TYR A  12      16.980  -3.684   2.063  1.00  0.00           C  
ATOM    148  CG  TYR A  12      15.822  -4.607   2.408  1.00  0.00           C  
ATOM    149  CD1 TYR A  12      14.755  -4.226   3.235  1.00  0.00           C  
ATOM    150  CD2 TYR A  12      15.834  -5.900   1.869  1.00  0.00           C  
ATOM    151  CE1 TYR A  12      13.718  -5.121   3.516  1.00  0.00           C  
ATOM    152  CE2 TYR A  12      14.799  -6.800   2.148  1.00  0.00           C  
ATOM    153  CZ  TYR A  12      13.739  -6.409   2.973  1.00  0.00           C  
ATOM    154  OH  TYR A  12      12.715  -7.292   3.254  1.00  0.00           O  
ATOM    155  H   TYR A  12      15.887  -1.381   1.814  1.00  0.00           H  
ATOM    156  HA  TYR A  12      16.884  -2.830   4.071  1.00  0.00           H  
ATOM    157  HB2 TYR A  12      16.811  -3.291   1.068  1.00  0.00           H  
ATOM    158  HB3 TYR A  12      17.895  -4.266   2.042  1.00  0.00           H  
ATOM    159  HD1 TYR A  12      14.719  -3.235   3.664  1.00  0.00           H  
ATOM    160  HD2 TYR A  12      16.649  -6.205   1.231  1.00  0.00           H  
ATOM    161  HE1 TYR A  12      12.904  -4.812   4.154  1.00  0.00           H  
ATOM    162  HE2 TYR A  12      14.821  -7.792   1.726  1.00  0.00           H  
ATOM    163  HH  TYR A  12      13.020  -7.879   3.951  1.00  0.00           H  
ATOM    164  N   LYS A  13      19.331  -1.726   2.063  1.00  0.00           N  
ATOM    165  CA  LYS A  13      20.751  -1.211   2.028  1.00  0.00           C  
ATOM    166  C   LYS A  13      21.094  -0.395   3.294  1.00  0.00           C  
ATOM    167  O   LYS A  13      22.102  -0.675   3.920  1.00  0.00           O  
ATOM    168  CB  LYS A  13      20.886  -0.346   0.763  1.00  0.00           C  
ATOM    169  CG  LYS A  13      22.309   0.183   0.523  1.00  0.00           C  
ATOM    170  CD  LYS A  13      22.299   1.548  -0.179  1.00  0.00           C  
ATOM    171  CE  LYS A  13      22.083   2.684   0.830  1.00  0.00           C  
ATOM    172  NZ  LYS A  13      22.559   3.993   0.284  1.00  0.00           N  
ATOM    173  H   LYS A  13      18.892  -1.850   1.202  1.00  0.00           H  
ATOM    174  HA  LYS A  13      21.422  -2.056   1.944  1.00  0.00           H  
ATOM    175  HB2 LYS A  13      20.603  -0.954  -0.084  1.00  0.00           H  
ATOM    176  HB3 LYS A  13      20.195   0.482   0.833  1.00  0.00           H  
ATOM    177  HG2 LYS A  13      22.823   0.285   1.467  1.00  0.00           H  
ATOM    178  HG3 LYS A  13      22.851  -0.523  -0.090  1.00  0.00           H  
ATOM    179  HD2 LYS A  13      23.252   1.691  -0.665  1.00  0.00           H  
ATOM    180  HD3 LYS A  13      21.517   1.574  -0.923  1.00  0.00           H  
ATOM    181  HE2 LYS A  13      21.033   2.758   1.070  1.00  0.00           H  
ATOM    182  HE3 LYS A  13      22.628   2.453   1.733  1.00  0.00           H  
ATOM    183  HZ1 LYS A  13      22.214   4.129  -0.690  1.00  0.00           H  
ATOM    184  HZ2 LYS A  13      22.200   4.761   0.888  1.00  0.00           H  
ATOM    185  HZ3 LYS A  13      23.600   4.018   0.300  1.00  0.00           H  
ATOM    186  N   THR A  14      20.270   0.573   3.649  1.00  0.00           N  
ATOM    187  CA  THR A  14      20.451   1.451   4.853  1.00  0.00           C  
ATOM    188  C   THR A  14      20.425   0.558   6.118  1.00  0.00           C  
ATOM    189  O   THR A  14      21.451   0.414   6.774  1.00  0.00           O  
ATOM    190  CB  THR A  14      19.321   2.505   4.859  1.00  0.00           C  
ATOM    191  OG1 THR A  14      19.328   3.285   3.664  1.00  0.00           O  
ATOM    192  CG2 THR A  14      19.428   3.433   6.073  1.00  0.00           C  
ATOM    193  H   THR A  14      19.477   0.728   3.089  1.00  0.00           H  
ATOM    194  HA  THR A  14      21.415   1.937   4.791  1.00  0.00           H  
ATOM    195  HB  THR A  14      18.373   1.992   4.915  1.00  0.00           H  
ATOM    196  HG1 THR A  14      18.729   2.885   3.022  1.00  0.00           H  
ATOM    197 HG21 THR A  14      20.465   3.579   6.341  1.00  0.00           H  
ATOM    198 HG22 THR A  14      18.971   4.387   5.852  1.00  0.00           H  
ATOM    199 HG23 THR A  14      18.906   2.983   6.906  1.00  0.00           H  
ATOM    200  N   LEU A  15      19.283  -0.023   6.441  1.00  0.00           N  
ATOM    201  CA  LEU A  15      19.074  -0.922   7.629  1.00  0.00           C  
ATOM    202  C   LEU A  15      20.031  -2.127   7.577  1.00  0.00           C  
ATOM    203  O   LEU A  15      20.834  -2.245   8.475  1.00  0.00           O  
ATOM    204  CB  LEU A  15      17.598  -1.360   7.686  1.00  0.00           C  
ATOM    205  CG  LEU A  15      17.318  -2.387   8.793  1.00  0.00           C  
ATOM    206  CD1 LEU A  15      17.174  -1.682  10.143  1.00  0.00           C  
ATOM    207  CD2 LEU A  15      16.022  -3.135   8.471  1.00  0.00           C  
ATOM    208  H   LEU A  15      18.508   0.142   5.861  1.00  0.00           H  
ATOM    209  HA  LEU A  15      19.314  -0.351   8.515  1.00  0.00           H  
ATOM    210  HB2 LEU A  15      16.988  -0.488   7.868  1.00  0.00           H  
ATOM    211  HB3 LEU A  15      17.321  -1.778   6.729  1.00  0.00           H  
ATOM    212  HG  LEU A  15      18.136  -3.092   8.857  1.00  0.00           H  
ATOM    213 HD11 LEU A  15      18.020  -1.031  10.305  1.00  0.00           H  
ATOM    214 HD12 LEU A  15      16.265  -1.097  10.149  1.00  0.00           H  
ATOM    215 HD13 LEU A  15      17.133  -2.420  10.931  1.00  0.00           H  
ATOM    216 HD21 LEU A  15      16.124  -3.637   7.518  1.00  0.00           H  
ATOM    217 HD22 LEU A  15      15.825  -3.868   9.240  1.00  0.00           H  
ATOM    218 HD23 LEU A  15      15.201  -2.435   8.421  1.00  0.00           H  
ATOM    219  N   VAL A  16      19.951  -2.977   6.574  1.00  0.00           N  
ATOM    220  CA  VAL A  16      20.788  -4.202   6.340  1.00  0.00           C  
ATOM    221  C   VAL A  16      22.259  -3.883   6.665  1.00  0.00           C  
ATOM    222  O   VAL A  16      22.844  -4.636   7.418  1.00  0.00           O  
ATOM    223  CB  VAL A  16      20.603  -4.670   4.880  1.00  0.00           C  
ATOM    224  CG1 VAL A  16      21.531  -5.832   4.527  1.00  0.00           C  
ATOM    225  CG2 VAL A  16      19.174  -5.162   4.614  1.00  0.00           C  
ATOM    226  H   VAL A  16      19.266  -2.784   5.910  1.00  0.00           H  
ATOM    227  HA  VAL A  16      20.449  -4.973   7.018  1.00  0.00           H  
ATOM    228  HB  VAL A  16      20.816  -3.846   4.215  1.00  0.00           H  
ATOM    229 HG11 VAL A  16      21.355  -6.648   5.213  1.00  0.00           H  
ATOM    230 HG12 VAL A  16      21.319  -6.150   3.518  1.00  0.00           H  
ATOM    231 HG13 VAL A  16      22.556  -5.498   4.599  1.00  0.00           H  
ATOM    232 HG21 VAL A  16      18.906  -5.919   5.335  1.00  0.00           H  
ATOM    233 HG22 VAL A  16      18.481  -4.337   4.687  1.00  0.00           H  
ATOM    234 HG23 VAL A  16      19.121  -5.585   3.621  1.00  0.00           H  
ATOM    235  N   SER A  17      22.829  -2.814   6.132  1.00  0.00           N  
ATOM    236  CA  SER A  17      24.255  -2.425   6.404  1.00  0.00           C  
ATOM    237  C   SER A  17      24.415  -2.017   7.877  1.00  0.00           C  
ATOM    238  O   SER A  17      25.479  -2.257   8.422  1.00  0.00           O  
ATOM    239  CB  SER A  17      24.729  -1.258   5.532  1.00  0.00           C  
ATOM    240  OG  SER A  17      25.029  -1.738   4.228  1.00  0.00           O  
ATOM    241  H   SER A  17      22.299  -2.242   5.535  1.00  0.00           H  
ATOM    242  HA  SER A  17      24.881  -3.289   6.225  1.00  0.00           H  
ATOM    243  HB2 SER A  17      23.959  -0.506   5.456  1.00  0.00           H  
ATOM    244  HB3 SER A  17      25.603  -0.819   5.994  1.00  0.00           H  
ATOM    245  HG  SER A  17      25.722  -1.184   3.858  1.00  0.00           H  
ATOM    246  N   ILE A  18      23.407  -1.431   8.504  1.00  0.00           N  
ATOM    247  CA  ILE A  18      23.487  -1.009   9.948  1.00  0.00           C  
ATOM    248  C   ILE A  18      23.101  -2.193  10.874  1.00  0.00           C  
ATOM    249  O   ILE A  18      22.180  -2.120  11.670  1.00  0.00           O  
ATOM    250  CB  ILE A  18      22.707   0.326  10.087  1.00  0.00           C  
ATOM    251  CG1 ILE A  18      23.539   1.340  10.904  1.00  0.00           C  
ATOM    252  CG2 ILE A  18      21.238   0.234  10.533  1.00  0.00           C  
ATOM    253  CD1 ILE A  18      23.134   1.507  12.377  1.00  0.00           C  
ATOM    254  H   ILE A  18      22.568  -1.269   8.003  1.00  0.00           H  
ATOM    255  HA  ILE A  18      24.541  -0.835  10.140  1.00  0.00           H  
ATOM    256  HB  ILE A  18      22.628   0.721   9.083  1.00  0.00           H  
ATOM    257 HG12 ILE A  18      24.575   1.032  10.895  1.00  0.00           H  
ATOM    258 HG13 ILE A  18      23.480   2.300  10.412  1.00  0.00           H  
ATOM    259 HG21 ILE A  18      20.778  -0.632  10.078  1.00  0.00           H  
ATOM    260 HG22 ILE A  18      21.180   0.137  11.606  1.00  0.00           H  
ATOM    261 HG23 ILE A  18      20.709   1.123  10.223  1.00  0.00           H  
ATOM    262 HD11 ILE A  18      22.533   0.665  12.687  1.00  0.00           H  
ATOM    263 HD12 ILE A  18      24.015   1.570  12.997  1.00  0.00           H  
ATOM    264 HD13 ILE A  18      22.559   2.413  12.482  1.00  0.00           H  
ATOM    265  N   LEU A  19      23.815  -3.309  10.769  1.00  0.00           N  
ATOM    266  CA  LEU A  19      23.581  -4.558  11.584  1.00  0.00           C  
ATOM    267  C   LEU A  19      24.888  -5.144  12.157  1.00  0.00           C  
ATOM    268  O   LEU A  19      24.980  -5.253  13.369  1.00  0.00           O  
ATOM    269  CB  LEU A  19      22.875  -5.653  10.764  1.00  0.00           C  
ATOM    270  CG  LEU A  19      21.486  -5.242  10.253  1.00  0.00           C  
ATOM    271  CD1 LEU A  19      20.961  -6.321   9.302  1.00  0.00           C  
ATOM    272  CD2 LEU A  19      20.482  -5.081  11.402  1.00  0.00           C  
ATOM    273  H   LEU A  19      24.546  -3.332  10.116  1.00  0.00           H  
ATOM    274  HA  LEU A  19      22.945  -4.296  12.418  1.00  0.00           H  
ATOM    275  HB2 LEU A  19      23.489  -5.903   9.912  1.00  0.00           H  
ATOM    276  HB3 LEU A  19      22.778  -6.535  11.381  1.00  0.00           H  
ATOM    277  HG  LEU A  19      21.575  -4.316   9.704  1.00  0.00           H  
ATOM    278 HD11 LEU A  19      20.956  -7.278   9.804  1.00  0.00           H  
ATOM    279 HD12 LEU A  19      19.956  -6.076   8.992  1.00  0.00           H  
ATOM    280 HD13 LEU A  19      21.599  -6.377   8.432  1.00  0.00           H  
ATOM    281 HD21 LEU A  19      21.000  -4.914  12.336  1.00  0.00           H  
ATOM    282 HD22 LEU A  19      19.846  -4.231  11.194  1.00  0.00           H  
ATOM    283 HD23 LEU A  19      19.867  -5.966  11.486  1.00  0.00           H  
ATOM    284  N   SER A  20      25.857  -5.507  11.325  1.00  0.00           N  
ATOM    285  CA  SER A  20      27.173  -6.090  11.770  1.00  0.00           C  
ATOM    286  C   SER A  20      28.212  -4.952  11.879  1.00  0.00           C  
ATOM    287  O   SER A  20      29.293  -4.992  11.314  1.00  0.00           O  
ATOM    288  CB  SER A  20      27.591  -7.211  10.796  1.00  0.00           C  
ATOM    289  OG  SER A  20      27.604  -8.462  11.478  1.00  0.00           O  
ATOM    290  H   SER A  20      25.711  -5.388  10.360  1.00  0.00           H  
ATOM    291  HA  SER A  20      27.036  -6.495  12.765  1.00  0.00           H  
ATOM    292  HB2 SER A  20      26.896  -7.280   9.974  1.00  0.00           H  
ATOM    293  HB3 SER A  20      28.567  -6.991  10.379  1.00  0.00           H  
ATOM    294  HG  SER A  20      26.719  -8.830  11.430  1.00  0.00           H  
ATOM    295  N   ASP A  21      27.855  -3.925  12.624  1.00  0.00           N  
ATOM    296  CA  ASP A  21      28.695  -2.709  12.871  1.00  0.00           C  
ATOM    297  C   ASP A  21      28.735  -2.338  14.366  1.00  0.00           C  
ATOM    298  O   ASP A  21      27.928  -2.796  15.167  1.00  0.00           O  
ATOM    299  CB  ASP A  21      28.031  -1.570  12.072  1.00  0.00           C  
ATOM    300  CG  ASP A  21      28.911  -0.330  11.837  1.00  0.00           C  
ATOM    301  OD1 ASP A  21      29.062   0.469  12.750  1.00  0.00           O  
ATOM    302  OD2 ASP A  21      29.426  -0.185  10.741  1.00  0.00           O  
ATOM    303  H   ASP A  21      26.976  -3.938  13.057  1.00  0.00           H  
ATOM    304  HA  ASP A  21      29.692  -2.856  12.485  1.00  0.00           H  
ATOM    305  HB2 ASP A  21      27.753  -1.958  11.104  1.00  0.00           H  
ATOM    306  HB3 ASP A  21      27.124  -1.273  12.579  1.00  0.00           H  
ATOM    307  N   ALA A  22      29.684  -1.492  14.715  1.00  0.00           N  
ATOM    308  CA  ALA A  22      29.872  -1.008  16.117  1.00  0.00           C  
ATOM    309  C   ALA A  22      28.918   0.177  16.416  1.00  0.00           C  
ATOM    310  O   ALA A  22      29.099   0.821  17.435  1.00  0.00           O  
ATOM    311  CB  ALA A  22      31.356  -0.651  16.321  1.00  0.00           C  
ATOM    312  H   ALA A  22      30.296  -1.154  14.024  1.00  0.00           H  
ATOM    313  HA  ALA A  22      29.609  -1.818  16.785  1.00  0.00           H  
ATOM    314  HB1 ALA A  22      31.671   0.071  15.582  1.00  0.00           H  
ATOM    315  HB2 ALA A  22      31.497  -0.232  17.307  1.00  0.00           H  
ATOM    316  HB3 ALA A  22      31.964  -1.540  16.225  1.00  0.00           H  
ATOM    317  N   SER A  23      27.922   0.493  15.595  1.00  0.00           N  
ATOM    318  CA  SER A  23      26.951   1.619  15.811  1.00  0.00           C  
ATOM    319  C   SER A  23      25.630   1.024  16.333  1.00  0.00           C  
ATOM    320  O   SER A  23      25.205   1.388  17.420  1.00  0.00           O  
ATOM    321  CB  SER A  23      26.778   2.369  14.479  1.00  0.00           C  
ATOM    322  OG  SER A  23      25.916   3.492  14.632  1.00  0.00           O  
ATOM    323  H   SER A  23      27.788  -0.035  14.780  1.00  0.00           H  
ATOM    324  HA  SER A  23      27.356   2.284  16.563  1.00  0.00           H  
ATOM    325  HB2 SER A  23      27.739   2.732  14.152  1.00  0.00           H  
ATOM    326  HB3 SER A  23      26.406   1.682  13.733  1.00  0.00           H  
ATOM    327  HG  SER A  23      25.210   3.422  13.984  1.00  0.00           H  
ATOM    328  N   PHE A  24      25.015   0.131  15.572  1.00  0.00           N  
ATOM    329  CA  PHE A  24      23.728  -0.558  15.923  1.00  0.00           C  
ATOM    330  C   PHE A  24      24.008  -1.362  17.201  1.00  0.00           C  
ATOM    331  O   PHE A  24      23.219  -1.251  18.122  1.00  0.00           O  
ATOM    332  CB  PHE A  24      23.265  -1.457  14.759  1.00  0.00           C  
ATOM    333  CG  PHE A  24      21.868  -2.020  14.939  1.00  0.00           C  
ATOM    334  CD1 PHE A  24      20.745  -1.282  14.537  1.00  0.00           C  
ATOM    335  CD2 PHE A  24      21.690  -3.288  15.510  1.00  0.00           C  
ATOM    336  CE1 PHE A  24      19.456  -1.804  14.703  1.00  0.00           C  
ATOM    337  CE2 PHE A  24      20.401  -3.810  15.677  1.00  0.00           C  
ATOM    338  CZ  PHE A  24      19.285  -3.070  15.273  1.00  0.00           C  
ATOM    339  H   PHE A  24      25.428  -0.108  14.718  1.00  0.00           H  
ATOM    340  HA  PHE A  24      22.989   0.197  16.159  1.00  0.00           H  
ATOM    341  HB2 PHE A  24      23.266  -0.873  13.851  1.00  0.00           H  
ATOM    342  HB3 PHE A  24      23.965  -2.270  14.631  1.00  0.00           H  
ATOM    343  HD1 PHE A  24      20.871  -0.305  14.097  1.00  0.00           H  
ATOM    344  HD2 PHE A  24      22.545  -3.868  15.825  1.00  0.00           H  
ATOM    345  HE1 PHE A  24      18.597  -1.229  14.391  1.00  0.00           H  
ATOM    346  HE2 PHE A  24      20.266  -4.788  16.115  1.00  0.00           H  
ATOM    347  HZ  PHE A  24      18.293  -3.474  15.402  1.00  0.00           H  
ATOM    348  N   ASN A  25      25.092  -2.124  17.243  1.00  0.00           N  
ATOM    349  CA  ASN A  25      25.484  -2.949  18.437  1.00  0.00           C  
ATOM    350  C   ASN A  25      25.644  -2.007  19.639  1.00  0.00           C  
ATOM    351  O   ASN A  25      25.030  -2.255  20.661  1.00  0.00           O  
ATOM    352  CB  ASN A  25      26.807  -3.709  18.222  1.00  0.00           C  
ATOM    353  CG  ASN A  25      26.819  -5.155  18.751  1.00  0.00           C  
ATOM    354  OD1 ASN A  25      25.827  -5.732  19.151  1.00  0.00           O  
ATOM    355  ND2 ASN A  25      27.948  -5.808  18.774  1.00  0.00           N  
ATOM    356  H   ASN A  25      25.681  -2.150  16.456  1.00  0.00           H  
ATOM    357  HA  ASN A  25      24.686  -3.639  18.650  1.00  0.00           H  
ATOM    358  HB2 ASN A  25      27.022  -3.760  17.168  1.00  0.00           H  
ATOM    359  HB3 ASN A  25      27.611  -3.161  18.699  1.00  0.00           H  
ATOM    360 HD21 ASN A  25      28.784  -5.397  18.463  1.00  0.00           H  
ATOM    361 HD22 ASN A  25      27.957  -6.726  19.112  1.00  0.00           H  
ATOM    362  N   GLN A  26      26.446  -0.968  19.485  1.00  0.00           N  
ATOM    363  CA  GLN A  26      26.725   0.061  20.541  1.00  0.00           C  
ATOM    364  C   GLN A  26      25.426   0.714  21.042  1.00  0.00           C  
ATOM    365  O   GLN A  26      25.326   0.949  22.231  1.00  0.00           O  
ATOM    366  CB  GLN A  26      27.718   1.136  20.059  1.00  0.00           C  
ATOM    367  CG  GLN A  26      28.319   1.963  21.206  1.00  0.00           C  
ATOM    368  CD  GLN A  26      29.573   1.298  21.791  1.00  0.00           C  
ATOM    369  OE1 GLN A  26      29.512   0.198  22.305  1.00  0.00           O  
ATOM    370  NE2 GLN A  26      30.731   1.903  21.748  1.00  0.00           N  
ATOM    371  H   GLN A  26      26.887  -0.862  18.620  1.00  0.00           H  
ATOM    372  HA  GLN A  26      27.163  -0.488  21.359  1.00  0.00           H  
ATOM    373  HB2 GLN A  26      28.539   0.655  19.553  1.00  0.00           H  
ATOM    374  HB3 GLN A  26      27.229   1.804  19.367  1.00  0.00           H  
ATOM    375  HG2 GLN A  26      28.589   2.937  20.819  1.00  0.00           H  
ATOM    376  HG3 GLN A  26      27.584   2.097  21.984  1.00  0.00           H  
ATOM    377 HE21 GLN A  26      30.828   2.790  21.345  1.00  0.00           H  
ATOM    378 HE22 GLN A  26      31.517   1.456  22.128  1.00  0.00           H  
ATOM    379  N   CYS A  27      24.475   0.991  20.171  1.00  0.00           N  
ATOM    380  CA  CYS A  27      23.166   1.624  20.546  1.00  0.00           C  
ATOM    381  C   CYS A  27      22.377   0.639  21.422  1.00  0.00           C  
ATOM    382  O   CYS A  27      22.086   0.952  22.565  1.00  0.00           O  
ATOM    383  CB  CYS A  27      22.353   1.945  19.283  1.00  0.00           C  
ATOM    384  SG  CYS A  27      20.707   2.615  19.664  1.00  0.00           S  
ATOM    385  H   CYS A  27      24.633   0.767  19.225  1.00  0.00           H  
ATOM    386  HA  CYS A  27      23.357   2.529  21.105  1.00  0.00           H  
ATOM    387  HB2 CYS A  27      22.901   2.645  18.687  1.00  0.00           H  
ATOM    388  HB3 CYS A  27      22.251   1.035  18.709  1.00  0.00           H  
ATOM    389  N   SER A  28      22.060  -0.507  20.860  1.00  0.00           N  
ATOM    390  CA  SER A  28      21.293  -1.603  21.540  1.00  0.00           C  
ATOM    391  C   SER A  28      21.844  -1.959  22.932  1.00  0.00           C  
ATOM    392  O   SER A  28      21.022  -2.144  23.813  1.00  0.00           O  
ATOM    393  CB  SER A  28      21.233  -2.864  20.662  1.00  0.00           C  
ATOM    394  OG  SER A  28      20.649  -2.572  19.396  1.00  0.00           O  
ATOM    395  H   SER A  28      22.349  -0.648  19.929  1.00  0.00           H  
ATOM    396  HA  SER A  28      20.284  -1.246  21.680  1.00  0.00           H  
ATOM    397  HB2 SER A  28      22.228  -3.243  20.498  1.00  0.00           H  
ATOM    398  HB3 SER A  28      20.668  -3.625  21.186  1.00  0.00           H  
ATOM    399  HG  SER A  28      19.731  -2.304  19.522  1.00  0.00           H  
ATOM    400  N   THR A  29      23.151  -2.045  23.104  1.00  0.00           N  
ATOM    401  CA  THR A  29      23.811  -2.384  24.413  1.00  0.00           C  
ATOM    402  C   THR A  29      23.344  -1.444  25.538  1.00  0.00           C  
ATOM    403  O   THR A  29      22.963  -1.938  26.585  1.00  0.00           O  
ATOM    404  CB  THR A  29      25.343  -2.393  24.228  1.00  0.00           C  
ATOM    405  OG1 THR A  29      25.710  -3.426  23.314  1.00  0.00           O  
ATOM    406  CG2 THR A  29      26.109  -2.595  25.541  1.00  0.00           C  
ATOM    407  H   THR A  29      23.732  -1.877  22.329  1.00  0.00           H  
ATOM    408  HA  THR A  29      23.485  -3.374  24.685  1.00  0.00           H  
ATOM    409  HB  THR A  29      25.636  -1.446  23.799  1.00  0.00           H  
ATOM    410  HG1 THR A  29      25.515  -4.288  23.698  1.00  0.00           H  
ATOM    411 HG21 THR A  29      25.834  -1.820  26.244  1.00  0.00           H  
ATOM    412 HG22 THR A  29      25.873  -3.561  25.964  1.00  0.00           H  
ATOM    413 HG23 THR A  29      27.170  -2.538  25.348  1.00  0.00           H  
ATOM    414  N   ASP A  30      23.379  -0.150  25.309  1.00  0.00           N  
ATOM    415  CA  ASP A  30      22.958   0.898  26.300  1.00  0.00           C  
ATOM    416  C   ASP A  30      21.431   0.956  26.514  1.00  0.00           C  
ATOM    417  O   ASP A  30      21.028   1.122  27.652  1.00  0.00           O  
ATOM    418  CB  ASP A  30      23.473   2.273  25.847  1.00  0.00           C  
ATOM    419  CG  ASP A  30      24.992   2.380  26.049  1.00  0.00           C  
ATOM    420  OD1 ASP A  30      25.730   2.011  25.145  1.00  0.00           O  
ATOM    421  OD2 ASP A  30      25.405   2.829  27.107  1.00  0.00           O  
ATOM    422  H   ASP A  30      23.704   0.142  24.431  1.00  0.00           H  
ATOM    423  HA  ASP A  30      23.416   0.670  27.249  1.00  0.00           H  
ATOM    424  HB2 ASP A  30      23.231   2.420  24.804  1.00  0.00           H  
ATOM    425  HB3 ASP A  30      22.982   3.039  26.427  1.00  0.00           H  
ATOM    426  N   SER A  31      20.639   0.824  25.464  1.00  0.00           N  
ATOM    427  CA  SER A  31      19.130   0.841  25.407  1.00  0.00           C  
ATOM    428  C   SER A  31      18.761   1.383  24.013  1.00  0.00           C  
ATOM    429  O   SER A  31      18.498   2.567  23.825  1.00  0.00           O  
ATOM    430  CB  SER A  31      18.453   1.677  26.510  1.00  0.00           C  
ATOM    431  OG  SER A  31      18.113   0.850  27.619  1.00  0.00           O  
ATOM    432  H   SER A  31      21.099   0.694  24.605  1.00  0.00           H  
ATOM    433  HA  SER A  31      18.811  -0.196  25.444  1.00  0.00           H  
ATOM    434  HB2 SER A  31      19.129   2.446  26.852  1.00  0.00           H  
ATOM    435  HB3 SER A  31      17.575   2.158  26.096  1.00  0.00           H  
ATOM    436  HG  SER A  31      18.739   1.056  28.321  1.00  0.00           H  
ATOM    437  N   GLY A  32      18.764   0.478  23.048  1.00  0.00           N  
ATOM    438  CA  GLY A  32      18.451   0.758  21.611  1.00  0.00           C  
ATOM    439  C   GLY A  32      17.313  -0.075  21.007  1.00  0.00           C  
ATOM    440  O   GLY A  32      16.985   0.248  19.879  1.00  0.00           O  
ATOM    441  H   GLY A  32      18.986  -0.450  23.266  1.00  0.00           H  
ATOM    442  HA2 GLY A  32      18.191   1.800  21.498  1.00  0.00           H  
ATOM    443  HA3 GLY A  32      19.351   0.578  21.038  1.00  0.00           H  
ATOM    444  N   TYR A  33      16.750  -1.058  21.690  1.00  0.00           N  
ATOM    445  CA  TYR A  33      15.630  -1.920  21.186  1.00  0.00           C  
ATOM    446  C   TYR A  33      15.961  -2.758  19.934  1.00  0.00           C  
ATOM    447  O   TYR A  33      16.738  -2.369  19.078  1.00  0.00           O  
ATOM    448  CB  TYR A  33      14.400  -1.004  21.083  1.00  0.00           C  
ATOM    449  CG  TYR A  33      13.277  -1.524  20.202  1.00  0.00           C  
ATOM    450  CD1 TYR A  33      12.291  -2.420  20.646  1.00  0.00           C  
ATOM    451  CD2 TYR A  33      13.247  -1.068  18.878  1.00  0.00           C  
ATOM    452  CE1 TYR A  33      11.295  -2.845  19.760  1.00  0.00           C  
ATOM    453  CE2 TYR A  33      12.252  -1.489  17.994  1.00  0.00           C  
ATOM    454  CZ  TYR A  33      11.274  -2.381  18.437  1.00  0.00           C  
ATOM    455  OH  TYR A  33      10.297  -2.792  17.558  1.00  0.00           O  
ATOM    456  H   TYR A  33      17.064  -1.257  22.596  1.00  0.00           H  
ATOM    457  HA  TYR A  33      15.435  -2.619  21.985  1.00  0.00           H  
ATOM    458  HB2 TYR A  33      14.059  -0.855  22.092  1.00  0.00           H  
ATOM    459  HB3 TYR A  33      14.738  -0.038  20.731  1.00  0.00           H  
ATOM    460  HD1 TYR A  33      12.283  -2.792  21.660  1.00  0.00           H  
ATOM    461  HD2 TYR A  33      13.998  -0.379  18.531  1.00  0.00           H  
ATOM    462  HE1 TYR A  33      10.537  -3.534  20.099  1.00  0.00           H  
ATOM    463  HE2 TYR A  33      12.242  -1.130  16.975  1.00  0.00           H  
ATOM    464  HH  TYR A  33      10.466  -3.707  17.320  1.00  0.00           H  
ATOM    465  N   SER A  34      15.354  -3.923  19.847  1.00  0.00           N  
ATOM    466  CA  SER A  34      15.548  -4.879  18.712  1.00  0.00           C  
ATOM    467  C   SER A  34      14.644  -4.519  17.521  1.00  0.00           C  
ATOM    468  O   SER A  34      13.535  -5.007  17.417  1.00  0.00           O  
ATOM    469  CB  SER A  34      15.353  -6.332  19.189  1.00  0.00           C  
ATOM    470  OG  SER A  34      14.118  -6.481  19.886  1.00  0.00           O  
ATOM    471  H   SER A  34      14.737  -4.194  20.560  1.00  0.00           H  
ATOM    472  HA  SER A  34      16.568  -4.755  18.377  1.00  0.00           H  
ATOM    473  HB2 SER A  34      15.340  -6.995  18.339  1.00  0.00           H  
ATOM    474  HB3 SER A  34      16.191  -6.603  19.816  1.00  0.00           H  
ATOM    475  HG  SER A  34      14.216  -7.162  20.557  1.00  0.00           H  
ATOM    476  N   MET A  35      15.125  -3.673  16.634  1.00  0.00           N  
ATOM    477  CA  MET A  35      14.360  -3.233  15.420  1.00  0.00           C  
ATOM    478  C   MET A  35      14.335  -4.375  14.389  1.00  0.00           C  
ATOM    479  O   MET A  35      13.292  -4.633  13.815  1.00  0.00           O  
ATOM    480  CB  MET A  35      15.011  -1.972  14.833  1.00  0.00           C  
ATOM    481  CG  MET A  35      14.124  -1.276  13.795  1.00  0.00           C  
ATOM    482  SD  MET A  35      13.056  -0.076  14.629  1.00  0.00           S  
ATOM    483  CE  MET A  35      13.322   1.344  13.537  1.00  0.00           C  
ATOM    484  H   MET A  35      16.029  -3.313  16.771  1.00  0.00           H  
ATOM    485  HA  MET A  35      13.344  -3.020  15.708  1.00  0.00           H  
ATOM    486  HB2 MET A  35      15.206  -1.278  15.637  1.00  0.00           H  
ATOM    487  HB3 MET A  35      15.952  -2.244  14.376  1.00  0.00           H  
ATOM    488  HG2 MET A  35      14.758  -0.765  13.086  1.00  0.00           H  
ATOM    489  HG3 MET A  35      13.517  -2.001  13.270  1.00  0.00           H  
ATOM    490  HE1 MET A  35      14.382   1.495  13.403  1.00  0.00           H  
ATOM    491  HE2 MET A  35      12.842   1.162  12.586  1.00  0.00           H  
ATOM    492  HE3 MET A  35      12.894   2.230  13.979  1.00  0.00           H  
ATOM    493  N   LEU A  36      15.459  -5.026  14.173  1.00  0.00           N  
ATOM    494  CA  LEU A  36      15.591  -6.158  13.199  1.00  0.00           C  
ATOM    495  C   LEU A  36      14.932  -7.490  13.620  1.00  0.00           C  
ATOM    496  O   LEU A  36      14.842  -8.339  12.748  1.00  0.00           O  
ATOM    497  CB  LEU A  36      17.065  -6.273  12.738  1.00  0.00           C  
ATOM    498  CG  LEU A  36      18.041  -7.151  13.548  1.00  0.00           C  
ATOM    499  CD1 LEU A  36      17.874  -7.027  15.065  1.00  0.00           C  
ATOM    500  CD2 LEU A  36      17.937  -8.624  13.130  1.00  0.00           C  
ATOM    501  H   LEU A  36      16.248  -4.747  14.680  1.00  0.00           H  
ATOM    502  HA  LEU A  36      15.019  -5.846  12.335  1.00  0.00           H  
ATOM    503  HB2 LEU A  36      17.062  -6.673  11.738  1.00  0.00           H  
ATOM    504  HB3 LEU A  36      17.467  -5.270  12.666  1.00  0.00           H  
ATOM    505  HG  LEU A  36      19.042  -6.809  13.319  1.00  0.00           H  
ATOM    506 HD11 LEU A  36      17.999  -5.995  15.353  1.00  0.00           H  
ATOM    507 HD12 LEU A  36      16.888  -7.366  15.347  1.00  0.00           H  
ATOM    508 HD13 LEU A  36      18.618  -7.633  15.558  1.00  0.00           H  
ATOM    509 HD21 LEU A  36      17.463  -8.698  12.160  1.00  0.00           H  
ATOM    510 HD22 LEU A  36      18.926  -9.054  13.071  1.00  0.00           H  
ATOM    511 HD23 LEU A  36      17.352  -9.171  13.854  1.00  0.00           H  
ATOM    512  N   THR A  37      14.485  -7.705  14.848  1.00  0.00           N  
ATOM    513  CA  THR A  37      13.845  -8.997  15.262  1.00  0.00           C  
ATOM    514  C   THR A  37      12.407  -8.731  15.735  1.00  0.00           C  
ATOM    515  O   THR A  37      11.505  -9.424  15.298  1.00  0.00           O  
ATOM    516  CB  THR A  37      14.700  -9.641  16.370  1.00  0.00           C  
ATOM    517  OG1 THR A  37      16.050  -9.777  15.937  1.00  0.00           O  
ATOM    518  CG2 THR A  37      14.181 -11.034  16.733  1.00  0.00           C  
ATOM    519  H   THR A  37      14.551  -7.022  15.554  1.00  0.00           H  
ATOM    520  HA  THR A  37      13.807  -9.660  14.406  1.00  0.00           H  
ATOM    521  HB  THR A  37      14.659  -9.024  17.255  1.00  0.00           H  
ATOM    522  HG1 THR A  37      16.641  -9.537  16.656  1.00  0.00           H  
ATOM    523 HG21 THR A  37      13.946 -11.577  15.829  1.00  0.00           H  
ATOM    524 HG22 THR A  37      14.939 -11.567  17.288  1.00  0.00           H  
ATOM    525 HG23 THR A  37      13.293 -10.935  17.339  1.00  0.00           H  
ATOM    526  N   ALA A  38      12.225  -7.757  16.600  1.00  0.00           N  
ATOM    527  CA  ALA A  38      10.900  -7.358  17.170  1.00  0.00           C  
ATOM    528  C   ALA A  38      10.033  -6.523  16.209  1.00  0.00           C  
ATOM    529  O   ALA A  38      10.546  -5.880  15.308  1.00  0.00           O  
ATOM    530  CB  ALA A  38      11.180  -6.548  18.431  1.00  0.00           C  
ATOM    531  H   ALA A  38      13.006  -7.249  16.901  1.00  0.00           H  
ATOM    532  HA  ALA A  38      10.361  -8.244  17.466  1.00  0.00           H  
ATOM    533  HB1 ALA A  38      11.941  -7.055  19.008  1.00  0.00           H  
ATOM    534  HB2 ALA A  38      11.544  -5.575  18.140  1.00  0.00           H  
ATOM    535  HB3 ALA A  38      10.276  -6.459  19.005  1.00  0.00           H  
ATOM    536  N   LYS A  39       8.735  -6.563  16.438  1.00  0.00           N  
ATOM    537  CA  LYS A  39       7.700  -5.830  15.632  1.00  0.00           C  
ATOM    538  C   LYS A  39       7.061  -4.628  16.358  1.00  0.00           C  
ATOM    539  O   LYS A  39       6.691  -3.682  15.684  1.00  0.00           O  
ATOM    540  CB  LYS A  39       6.638  -6.837  15.155  1.00  0.00           C  
ATOM    541  CG  LYS A  39       5.589  -7.266  16.197  1.00  0.00           C  
ATOM    542  CD  LYS A  39       6.102  -8.392  17.104  1.00  0.00           C  
ATOM    543  CE  LYS A  39       4.971  -9.359  17.482  1.00  0.00           C  
ATOM    544  NZ  LYS A  39       4.794 -10.391  16.419  1.00  0.00           N  
ATOM    545  H   LYS A  39       8.419  -7.109  17.188  1.00  0.00           H  
ATOM    546  HA  LYS A  39       8.193  -5.441  14.752  1.00  0.00           H  
ATOM    547  HB2 LYS A  39       6.103  -6.381  14.340  1.00  0.00           H  
ATOM    548  HB3 LYS A  39       7.146  -7.712  14.773  1.00  0.00           H  
ATOM    549  HG2 LYS A  39       5.297  -6.422  16.805  1.00  0.00           H  
ATOM    550  HG3 LYS A  39       4.718  -7.615  15.663  1.00  0.00           H  
ATOM    551  HD2 LYS A  39       6.882  -8.940  16.593  1.00  0.00           H  
ATOM    552  HD3 LYS A  39       6.510  -7.958  18.005  1.00  0.00           H  
ATOM    553  HE2 LYS A  39       5.223  -9.850  18.411  1.00  0.00           H  
ATOM    554  HE3 LYS A  39       4.047  -8.813  17.615  1.00  0.00           H  
ATOM    555  HZ1 LYS A  39       5.682 -10.922  16.301  1.00  0.00           H  
ATOM    556  HZ2 LYS A  39       4.029 -11.044  16.687  1.00  0.00           H  
ATOM    557  HZ3 LYS A  39       4.547  -9.934  15.518  1.00  0.00           H  
ATOM    558  N   ALA A  40       6.933  -4.666  17.674  1.00  0.00           N  
ATOM    559  CA  ALA A  40       6.330  -3.571  18.505  1.00  0.00           C  
ATOM    560  C   ALA A  40       7.394  -2.548  18.932  1.00  0.00           C  
ATOM    561  O   ALA A  40       8.343  -2.927  19.594  1.00  0.00           O  
ATOM    562  CB  ALA A  40       5.697  -4.144  19.778  1.00  0.00           C  
ATOM    563  H   ALA A  40       7.251  -5.460  18.151  1.00  0.00           H  
ATOM    564  HA  ALA A  40       5.561  -3.073  17.931  1.00  0.00           H  
ATOM    565  HB1 ALA A  40       6.457  -4.664  20.346  1.00  0.00           H  
ATOM    566  HB2 ALA A  40       5.305  -3.329  20.369  1.00  0.00           H  
ATOM    567  HB3 ALA A  40       4.901  -4.823  19.515  1.00  0.00           H  
ATOM    568  N   LEU A  41       7.215  -1.300  18.552  1.00  0.00           N  
ATOM    569  CA  LEU A  41       8.149  -0.162  18.876  1.00  0.00           C  
ATOM    570  C   LEU A  41       8.485  -0.043  20.380  1.00  0.00           C  
ATOM    571  O   LEU A  41       7.716  -0.528  21.197  1.00  0.00           O  
ATOM    572  CB  LEU A  41       7.550   1.169  18.386  1.00  0.00           C  
ATOM    573  CG  LEU A  41       7.536   1.282  16.854  1.00  0.00           C  
ATOM    574  CD1 LEU A  41       6.575   2.397  16.433  1.00  0.00           C  
ATOM    575  CD2 LEU A  41       8.936   1.617  16.328  1.00  0.00           C  
ATOM    576  H   LEU A  41       6.417  -1.095  18.022  1.00  0.00           H  
ATOM    577  HA  LEU A  41       9.070  -0.331  18.339  1.00  0.00           H  
ATOM    578  HB2 LEU A  41       6.535   1.245  18.747  1.00  0.00           H  
ATOM    579  HB3 LEU A  41       8.122   1.989  18.798  1.00  0.00           H  
ATOM    580  HG  LEU A  41       7.195   0.350  16.425  1.00  0.00           H  
ATOM    581 HD11 LEU A  41       6.631   3.211  17.141  1.00  0.00           H  
ATOM    582 HD12 LEU A  41       6.840   2.757  15.450  1.00  0.00           H  
ATOM    583 HD13 LEU A  41       5.566   2.012  16.409  1.00  0.00           H  
ATOM    584 HD21 LEU A  41       9.316   2.495  16.830  1.00  0.00           H  
ATOM    585 HD22 LEU A  41       9.601   0.784  16.508  1.00  0.00           H  
ATOM    586 HD23 LEU A  41       8.885   1.806  15.266  1.00  0.00           H  
ATOM    587  N   PRO A  42       9.599   0.587  20.725  1.00  0.00           N  
ATOM    588  CA  PRO A  42      10.031   0.763  22.148  1.00  0.00           C  
ATOM    589  C   PRO A  42       9.217   1.800  22.940  1.00  0.00           C  
ATOM    590  O   PRO A  42       8.605   2.692  22.373  1.00  0.00           O  
ATOM    591  CB  PRO A  42      11.504   1.164  22.066  1.00  0.00           C  
ATOM    592  CG  PRO A  42      11.693   1.793  20.687  1.00  0.00           C  
ATOM    593  CD  PRO A  42      10.590   1.210  19.794  1.00  0.00           C  
ATOM    594  HA  PRO A  42       9.988  -0.189  22.652  1.00  0.00           H  
ATOM    595  HB2 PRO A  42      11.737   1.883  22.841  1.00  0.00           H  
ATOM    596  HB3 PRO A  42      12.140   0.297  22.147  1.00  0.00           H  
ATOM    597  HG2 PRO A  42      11.606   2.867  20.768  1.00  0.00           H  
ATOM    598  HG3 PRO A  42      12.657   1.522  20.284  1.00  0.00           H  
ATOM    599  HD2 PRO A  42      10.139   2.004  19.217  1.00  0.00           H  
ATOM    600  HD3 PRO A  42      11.000   0.456  19.142  1.00  0.00           H  
ATOM    601  N   THR A  43       9.239   1.650  24.249  1.00  0.00           N  
ATOM    602  CA  THR A  43       8.520   2.549  25.211  1.00  0.00           C  
ATOM    603  C   THR A  43       9.305   3.866  25.397  1.00  0.00           C  
ATOM    604  O   THR A  43      10.525   3.878  25.318  1.00  0.00           O  
ATOM    605  CB  THR A  43       8.305   1.877  26.587  1.00  0.00           C  
ATOM    606  OG1 THR A  43       8.096   0.469  26.477  1.00  0.00           O  
ATOM    607  CG2 THR A  43       7.096   2.484  27.309  1.00  0.00           C  
ATOM    608  H   THR A  43       9.757   0.911  24.635  1.00  0.00           H  
ATOM    609  HA  THR A  43       7.558   2.786  24.773  1.00  0.00           H  
ATOM    610  HB  THR A  43       9.174   2.065  27.200  1.00  0.00           H  
ATOM    611  HG1 THR A  43       8.188   0.046  27.339  1.00  0.00           H  
ATOM    612 HG21 THR A  43       7.249   3.545  27.429  1.00  0.00           H  
ATOM    613 HG22 THR A  43       6.197   2.313  26.733  1.00  0.00           H  
ATOM    614 HG23 THR A  43       6.987   2.027  28.283  1.00  0.00           H  
ATOM    615  N   THR A  44       8.587   4.949  25.644  1.00  0.00           N  
ATOM    616  CA  THR A  44       9.095   6.352  25.868  1.00  0.00           C  
ATOM    617  C   THR A  44      10.395   6.435  26.695  1.00  0.00           C  
ATOM    618  O   THR A  44      11.243   7.254  26.367  1.00  0.00           O  
ATOM    619  CB  THR A  44       7.959   7.224  26.449  1.00  0.00           C  
ATOM    620  OG1 THR A  44       8.335   8.583  26.649  1.00  0.00           O  
ATOM    621  CG2 THR A  44       7.344   6.672  27.745  1.00  0.00           C  
ATOM    622  H   THR A  44       7.617   4.824  25.687  1.00  0.00           H  
ATOM    623  HA  THR A  44       9.335   6.741  24.889  1.00  0.00           H  
ATOM    624  HB  THR A  44       7.178   7.229  25.702  1.00  0.00           H  
ATOM    625  HG1 THR A  44       9.117   8.649  27.204  1.00  0.00           H  
ATOM    626 HG21 THR A  44       6.935   5.687  27.572  1.00  0.00           H  
ATOM    627 HG22 THR A  44       8.091   6.620  28.523  1.00  0.00           H  
ATOM    628 HG23 THR A  44       6.544   7.325  28.063  1.00  0.00           H  
ATOM    629  N   ALA A  45      10.536   5.612  27.717  1.00  0.00           N  
ATOM    630  CA  ALA A  45      11.745   5.571  28.607  1.00  0.00           C  
ATOM    631  C   ALA A  45      12.988   5.349  27.727  1.00  0.00           C  
ATOM    632  O   ALA A  45      13.942   6.107  27.840  1.00  0.00           O  
ATOM    633  CB  ALA A  45      11.607   4.445  29.643  1.00  0.00           C  
ATOM    634  H   ALA A  45       9.803   4.988  27.899  1.00  0.00           H  
ATOM    635  HA  ALA A  45      11.828   6.527  29.104  1.00  0.00           H  
ATOM    636  HB1 ALA A  45      11.494   3.492  29.143  1.00  0.00           H  
ATOM    637  HB2 ALA A  45      12.489   4.408  30.267  1.00  0.00           H  
ATOM    638  HB3 ALA A  45      10.741   4.624  30.263  1.00  0.00           H  
ATOM    639  N   GLN A  46      12.935   4.336  26.880  1.00  0.00           N  
ATOM    640  CA  GLN A  46      14.039   3.971  25.939  1.00  0.00           C  
ATOM    641  C   GLN A  46      14.188   5.069  24.881  1.00  0.00           C  
ATOM    642  O   GLN A  46      15.310   5.278  24.471  1.00  0.00           O  
ATOM    643  CB  GLN A  46      13.802   2.612  25.270  1.00  0.00           C  
ATOM    644  CG  GLN A  46      13.914   1.506  26.327  1.00  0.00           C  
ATOM    645  CD  GLN A  46      14.566   0.217  25.800  1.00  0.00           C  
ATOM    646  OE1 GLN A  46      15.447   0.215  24.958  1.00  0.00           O  
ATOM    647  NE2 GLN A  46      14.152  -0.922  26.285  1.00  0.00           N  
ATOM    648  H   GLN A  46      12.121   3.784  26.852  1.00  0.00           H  
ATOM    649  HA  GLN A  46      14.959   3.946  26.500  1.00  0.00           H  
ATOM    650  HB2 GLN A  46      12.825   2.591  24.808  1.00  0.00           H  
ATOM    651  HB3 GLN A  46      14.565   2.460  24.519  1.00  0.00           H  
ATOM    652  HG2 GLN A  46      14.508   1.864  27.155  1.00  0.00           H  
ATOM    653  HG3 GLN A  46      12.924   1.276  26.694  1.00  0.00           H  
ATOM    654 HE21 GLN A  46      13.446  -0.947  26.965  1.00  0.00           H  
ATOM    655 HE22 GLN A  46      14.559  -1.751  25.961  1.00  0.00           H  
ATOM    656  N   TYR A  47      13.122   5.731  24.469  1.00  0.00           N  
ATOM    657  CA  TYR A  47      13.153   6.828  23.445  1.00  0.00           C  
ATOM    658  C   TYR A  47      14.091   7.937  23.939  1.00  0.00           C  
ATOM    659  O   TYR A  47      15.021   8.244  23.211  1.00  0.00           O  
ATOM    660  CB  TYR A  47      11.760   7.435  23.211  1.00  0.00           C  
ATOM    661  CG  TYR A  47      11.227   7.027  21.858  1.00  0.00           C  
ATOM    662  CD1 TYR A  47      11.668   7.696  20.708  1.00  0.00           C  
ATOM    663  CD2 TYR A  47      10.298   5.985  21.758  1.00  0.00           C  
ATOM    664  CE1 TYR A  47      11.180   7.325  19.452  1.00  0.00           C  
ATOM    665  CE2 TYR A  47       9.811   5.611  20.500  1.00  0.00           C  
ATOM    666  CZ  TYR A  47      10.253   6.282  19.351  1.00  0.00           C  
ATOM    667  OH  TYR A  47       9.774   5.920  18.108  1.00  0.00           O  
ATOM    668  H   TYR A  47      12.254   5.497  24.856  1.00  0.00           H  
ATOM    669  HA  TYR A  47      13.544   6.426  22.520  1.00  0.00           H  
ATOM    670  HB2 TYR A  47      11.084   7.085  23.974  1.00  0.00           H  
ATOM    671  HB3 TYR A  47      11.810   8.514  23.260  1.00  0.00           H  
ATOM    672  HD1 TYR A  47      12.385   8.501  20.787  1.00  0.00           H  
ATOM    673  HD2 TYR A  47       9.956   5.466  22.643  1.00  0.00           H  
ATOM    674  HE1 TYR A  47      11.520   7.839  18.564  1.00  0.00           H  
ATOM    675  HE2 TYR A  47       9.095   4.808  20.416  1.00  0.00           H  
ATOM    676  HH  TYR A  47       9.075   6.535  17.872  1.00  0.00           H  
ATOM    677  N   LYS A  48      13.852   8.493  25.119  1.00  0.00           N  
ATOM    678  CA  LYS A  48      14.719   9.579  25.682  1.00  0.00           C  
ATOM    679  C   LYS A  48      16.156   9.064  25.849  1.00  0.00           C  
ATOM    680  O   LYS A  48      17.077   9.783  25.502  1.00  0.00           O  
ATOM    681  CB  LYS A  48      14.125  10.199  26.957  1.00  0.00           C  
ATOM    682  CG  LYS A  48      14.322   9.413  28.258  1.00  0.00           C  
ATOM    683  CD  LYS A  48      13.157   9.801  29.170  1.00  0.00           C  
ATOM    684  CE  LYS A  48      13.464   9.605  30.662  1.00  0.00           C  
ATOM    685  NZ  LYS A  48      13.378   8.172  31.086  1.00  0.00           N  
ATOM    686  H   LYS A  48      13.084   8.185  25.646  1.00  0.00           H  
ATOM    687  HA  LYS A  48      14.760  10.332  24.912  1.00  0.00           H  
ATOM    688  HB2 LYS A  48      14.571  11.172  27.100  1.00  0.00           H  
ATOM    689  HB3 LYS A  48      13.068  10.348  26.783  1.00  0.00           H  
ATOM    690  HG2 LYS A  48      14.313   8.354  28.055  1.00  0.00           H  
ATOM    691  HG3 LYS A  48      15.250   9.702  28.728  1.00  0.00           H  
ATOM    692  HD2 LYS A  48      12.937  10.845  28.987  1.00  0.00           H  
ATOM    693  HD3 LYS A  48      12.301   9.212  28.882  1.00  0.00           H  
ATOM    694  HE2 LYS A  48      14.457   9.972  30.878  1.00  0.00           H  
ATOM    695  HE3 LYS A  48      12.757  10.191  31.232  1.00  0.00           H  
ATOM    696  HZ1 LYS A  48      12.982   7.575  30.335  1.00  0.00           H  
ATOM    697  HZ2 LYS A  48      14.327   7.824  31.328  1.00  0.00           H  
ATOM    698  HZ3 LYS A  48      12.769   8.103  31.927  1.00  0.00           H  
ATOM    699  N   LEU A  49      16.312   7.852  26.355  1.00  0.00           N  
ATOM    700  CA  LEU A  49      17.654   7.208  26.569  1.00  0.00           C  
ATOM    701  C   LEU A  49      18.429   7.149  25.237  1.00  0.00           C  
ATOM    702  O   LEU A  49      19.587   7.530  25.196  1.00  0.00           O  
ATOM    703  CB  LEU A  49      17.466   5.792  27.133  1.00  0.00           C  
ATOM    704  CG  LEU A  49      17.055   5.830  28.609  1.00  0.00           C  
ATOM    705  CD1 LEU A  49      16.580   4.445  29.059  1.00  0.00           C  
ATOM    706  CD2 LEU A  49      18.229   6.273  29.493  1.00  0.00           C  
ATOM    707  H   LEU A  49      15.504   7.339  26.602  1.00  0.00           H  
ATOM    708  HA  LEU A  49      18.223   7.805  27.266  1.00  0.00           H  
ATOM    709  HB2 LEU A  49      16.683   5.305  26.572  1.00  0.00           H  
ATOM    710  HB3 LEU A  49      18.380   5.227  27.029  1.00  0.00           H  
ATOM    711  HG  LEU A  49      16.234   6.523  28.719  1.00  0.00           H  
ATOM    712 HD11 LEU A  49      16.004   3.980  28.273  1.00  0.00           H  
ATOM    713 HD12 LEU A  49      17.435   3.827  29.291  1.00  0.00           H  
ATOM    714 HD13 LEU A  49      15.963   4.546  29.941  1.00  0.00           H  
ATOM    715 HD21 LEU A  49      18.980   6.768  28.892  1.00  0.00           H  
ATOM    716 HD22 LEU A  49      17.872   6.959  30.246  1.00  0.00           H  
ATOM    717 HD23 LEU A  49      18.667   5.413  29.977  1.00  0.00           H  
ATOM    718  N   MET A  50      17.777   6.687  24.187  1.00  0.00           N  
ATOM    719  CA  MET A  50      18.337   6.553  22.804  1.00  0.00           C  
ATOM    720  C   MET A  50      18.771   7.941  22.315  1.00  0.00           C  
ATOM    721  O   MET A  50      19.873   8.058  21.801  1.00  0.00           O  
ATOM    722  CB  MET A  50      17.276   6.035  21.817  1.00  0.00           C  
ATOM    723  CG  MET A  50      17.002   4.539  21.984  1.00  0.00           C  
ATOM    724  SD  MET A  50      15.369   4.182  21.287  1.00  0.00           S  
ATOM    725  CE  MET A  50      15.192   2.459  21.812  1.00  0.00           C  
ATOM    726  H   MET A  50      16.850   6.415  24.322  1.00  0.00           H  
ATOM    727  HA  MET A  50      19.181   5.879  22.823  1.00  0.00           H  
ATOM    728  HB2 MET A  50      16.352   6.570  21.972  1.00  0.00           H  
ATOM    729  HB3 MET A  50      17.607   6.220  20.805  1.00  0.00           H  
ATOM    730  HG2 MET A  50      17.759   3.974  21.460  1.00  0.00           H  
ATOM    731  HG3 MET A  50      17.012   4.276  23.031  1.00  0.00           H  
ATOM    732  HE1 MET A  50      15.869   2.252  22.628  1.00  0.00           H  
ATOM    733  HE2 MET A  50      14.168   2.278  22.113  1.00  0.00           H  
ATOM    734  HE3 MET A  50      15.431   1.810  20.985  1.00  0.00           H  
ATOM    735  N   CYS A  51      17.913   8.934  22.487  1.00  0.00           N  
ATOM    736  CA  CYS A  51      18.165  10.352  22.074  1.00  0.00           C  
ATOM    737  C   CYS A  51      19.520  10.885  22.569  1.00  0.00           C  
ATOM    738  O   CYS A  51      20.105  11.679  21.848  1.00  0.00           O  
ATOM    739  CB  CYS A  51      16.991  11.246  22.506  1.00  0.00           C  
ATOM    740  SG  CYS A  51      15.584  10.859  21.426  1.00  0.00           S  
ATOM    741  H   CYS A  51      17.049   8.732  22.914  1.00  0.00           H  
ATOM    742  HA  CYS A  51      18.204  10.346  20.994  1.00  0.00           H  
ATOM    743  HB2 CYS A  51      16.740  11.054  23.539  1.00  0.00           H  
ATOM    744  HB3 CYS A  51      17.259  12.285  22.386  1.00  0.00           H  
ATOM    745  N   ALA A  52      19.988  10.462  23.733  1.00  0.00           N  
ATOM    746  CA  ALA A  52      21.292  10.881  24.344  1.00  0.00           C  
ATOM    747  C   ALA A  52      22.229   9.667  24.595  1.00  0.00           C  
ATOM    748  O   ALA A  52      22.883   9.592  25.624  1.00  0.00           O  
ATOM    749  CB  ALA A  52      20.971  11.698  25.610  1.00  0.00           C  
ATOM    750  H   ALA A  52      19.452   9.818  24.242  1.00  0.00           H  
ATOM    751  HA  ALA A  52      21.797  11.525  23.636  1.00  0.00           H  
ATOM    752  HB1 ALA A  52      20.213  12.437  25.397  1.00  0.00           H  
ATOM    753  HB2 ALA A  52      20.624  11.041  26.396  1.00  0.00           H  
ATOM    754  HB3 ALA A  52      21.867  12.201  25.945  1.00  0.00           H  
ATOM    755  N   SER A  53      22.297   8.727  23.659  1.00  0.00           N  
ATOM    756  CA  SER A  53      23.144   7.480  23.708  1.00  0.00           C  
ATOM    757  C   SER A  53      24.368   7.554  22.766  1.00  0.00           C  
ATOM    758  O   SER A  53      25.163   6.632  22.794  1.00  0.00           O  
ATOM    759  CB  SER A  53      22.248   6.266  23.381  1.00  0.00           C  
ATOM    760  OG  SER A  53      22.858   5.032  23.756  1.00  0.00           O  
ATOM    761  H   SER A  53      21.749   8.847  22.854  1.00  0.00           H  
ATOM    762  HA  SER A  53      23.530   7.354  24.707  1.00  0.00           H  
ATOM    763  HB2 SER A  53      21.328   6.338  23.937  1.00  0.00           H  
ATOM    764  HB3 SER A  53      22.006   6.278  22.327  1.00  0.00           H  
ATOM    765  HG  SER A  53      22.406   4.307  23.316  1.00  0.00           H  
ATOM    766  N   THR A  54      24.546   8.586  21.953  1.00  0.00           N  
ATOM    767  CA  THR A  54      25.684   8.782  20.990  1.00  0.00           C  
ATOM    768  C   THR A  54      25.508   7.822  19.799  1.00  0.00           C  
ATOM    769  O   THR A  54      25.132   8.310  18.746  1.00  0.00           O  
ATOM    770  CB  THR A  54      27.080   8.659  21.646  1.00  0.00           C  
ATOM    771  OG1 THR A  54      27.199   9.474  22.812  1.00  0.00           O  
ATOM    772  CG2 THR A  54      28.191   9.055  20.663  1.00  0.00           C  
ATOM    773  H   THR A  54      23.886   9.307  21.958  1.00  0.00           H  
ATOM    774  HA  THR A  54      25.556   9.781  20.587  1.00  0.00           H  
ATOM    775  HB  THR A  54      27.250   7.631  21.930  1.00  0.00           H  
ATOM    776  HG1 THR A  54      26.867  10.360  22.639  1.00  0.00           H  
ATOM    777 HG21 THR A  54      27.935   9.975  20.159  1.00  0.00           H  
ATOM    778 HG22 THR A  54      29.117   9.191  21.203  1.00  0.00           H  
ATOM    779 HG23 THR A  54      28.321   8.269  19.933  1.00  0.00           H  
ATOM    780  N   ALA A  55      25.757   6.535  19.961  1.00  0.00           N  
ATOM    781  CA  ALA A  55      25.623   5.485  18.891  1.00  0.00           C  
ATOM    782  C   ALA A  55      24.243   5.490  18.221  1.00  0.00           C  
ATOM    783  O   ALA A  55      24.176   5.418  17.007  1.00  0.00           O  
ATOM    784  CB  ALA A  55      25.799   4.074  19.465  1.00  0.00           C  
ATOM    785  H   ALA A  55      26.049   6.235  20.848  1.00  0.00           H  
ATOM    786  HA  ALA A  55      26.379   5.641  18.141  1.00  0.00           H  
ATOM    787  HB1 ALA A  55      26.705   4.018  20.046  1.00  0.00           H  
ATOM    788  HB2 ALA A  55      24.952   3.847  20.095  1.00  0.00           H  
ATOM    789  HB3 ALA A  55      25.837   3.360  18.654  1.00  0.00           H  
ATOM    790  N   CYS A  56      23.197   5.572  19.018  1.00  0.00           N  
ATOM    791  CA  CYS A  56      21.777   5.585  18.527  1.00  0.00           C  
ATOM    792  C   CYS A  56      21.549   6.742  17.535  1.00  0.00           C  
ATOM    793  O   CYS A  56      21.073   6.510  16.438  1.00  0.00           O  
ATOM    794  CB  CYS A  56      20.777   5.641  19.693  1.00  0.00           C  
ATOM    795  SG  CYS A  56      21.075   4.242  20.803  1.00  0.00           S  
ATOM    796  H   CYS A  56      23.368   5.624  19.983  1.00  0.00           H  
ATOM    797  HA  CYS A  56      21.664   4.650  18.002  1.00  0.00           H  
ATOM    798  HB2 CYS A  56      20.897   6.569  20.235  1.00  0.00           H  
ATOM    799  HB3 CYS A  56      19.769   5.588  19.308  1.00  0.00           H  
ATOM    800  N   ASN A  57      21.907   7.942  17.946  1.00  0.00           N  
ATOM    801  CA  ASN A  57      21.786   9.207  17.137  1.00  0.00           C  
ATOM    802  C   ASN A  57      22.605   9.054  15.847  1.00  0.00           C  
ATOM    803  O   ASN A  57      22.167   9.546  14.823  1.00  0.00           O  
ATOM    804  CB  ASN A  57      22.263  10.400  17.985  1.00  0.00           C  
ATOM    805  CG  ASN A  57      21.476  11.694  17.743  1.00  0.00           C  
ATOM    806  OD1 ASN A  57      21.242  12.109  16.624  1.00  0.00           O  
ATOM    807  ND2 ASN A  57      21.047  12.372  18.776  1.00  0.00           N  
ATOM    808  H   ASN A  57      22.290   8.008  18.846  1.00  0.00           H  
ATOM    809  HA  ASN A  57      20.764   9.349  16.819  1.00  0.00           H  
ATOM    810  HB2 ASN A  57      22.144  10.143  19.028  1.00  0.00           H  
ATOM    811  HB3 ASN A  57      23.311  10.584  17.807  1.00  0.00           H  
ATOM    812 HD21 ASN A  57      21.217  12.071  19.698  1.00  0.00           H  
ATOM    813 HD22 ASN A  57      20.544  13.199  18.622  1.00  0.00           H  
ATOM    814  N   THR A  58      23.742   8.387  15.901  1.00  0.00           N  
ATOM    815  CA  THR A  58      24.633   8.150  14.719  1.00  0.00           C  
ATOM    816  C   THR A  58      23.787   7.379  13.689  1.00  0.00           C  
ATOM    817  O   THR A  58      23.757   7.794  12.543  1.00  0.00           O  
ATOM    818  CB  THR A  58      25.868   7.329  15.145  1.00  0.00           C  
ATOM    819  OG1 THR A  58      26.581   7.925  16.225  1.00  0.00           O  
ATOM    820  CG2 THR A  58      26.831   7.072  13.980  1.00  0.00           C  
ATOM    821  H   THR A  58      24.031   8.010  16.760  1.00  0.00           H  
ATOM    822  HA  THR A  58      24.920   9.094  14.291  1.00  0.00           H  
ATOM    823  HB  THR A  58      25.509   6.376  15.490  1.00  0.00           H  
ATOM    824  HG1 THR A  58      26.513   8.882  16.178  1.00  0.00           H  
ATOM    825 HG21 THR A  58      27.024   7.993  13.448  1.00  0.00           H  
ATOM    826 HG22 THR A  58      27.763   6.679  14.359  1.00  0.00           H  
ATOM    827 HG23 THR A  58      26.393   6.353  13.303  1.00  0.00           H  
ATOM    828  N   MET A  59      23.131   6.310  14.112  1.00  0.00           N  
ATOM    829  CA  MET A  59      22.255   5.446  13.249  1.00  0.00           C  
ATOM    830  C   MET A  59      21.162   6.274  12.551  1.00  0.00           C  
ATOM    831  O   MET A  59      21.113   6.257  11.333  1.00  0.00           O  
ATOM    832  CB  MET A  59      21.478   4.318  13.963  1.00  0.00           C  
ATOM    833  CG  MET A  59      22.126   3.634  15.174  1.00  0.00           C  
ATOM    834  SD  MET A  59      20.938   2.503  15.951  1.00  0.00           S  
ATOM    835  CE  MET A  59      19.478   3.562  16.154  1.00  0.00           C  
ATOM    836  H   MET A  59      23.228   6.078  15.059  1.00  0.00           H  
ATOM    837  HA  MET A  59      22.870   5.011  12.480  1.00  0.00           H  
ATOM    838  HB2 MET A  59      20.551   4.731  14.324  1.00  0.00           H  
ATOM    839  HB3 MET A  59      21.227   3.570  13.223  1.00  0.00           H  
ATOM    840  HG2 MET A  59      22.985   3.059  14.855  1.00  0.00           H  
ATOM    841  HG3 MET A  59      22.430   4.375  15.895  1.00  0.00           H  
ATOM    842  HE1 MET A  59      19.771   4.530  16.542  1.00  0.00           H  
ATOM    843  HE2 MET A  59      18.989   3.682  15.197  1.00  0.00           H  
ATOM    844  HE3 MET A  59      18.778   3.114  16.840  1.00  0.00           H  
ATOM    845  N   ILE A  60      20.329   6.953  13.317  1.00  0.00           N  
ATOM    846  CA  ILE A  60      19.200   7.802  12.802  1.00  0.00           C  
ATOM    847  C   ILE A  60      19.700   8.917  11.885  1.00  0.00           C  
ATOM    848  O   ILE A  60      19.231   8.961  10.760  1.00  0.00           O  
ATOM    849  CB  ILE A  60      18.270   8.302  13.928  1.00  0.00           C  
ATOM    850  CG1 ILE A  60      17.674   7.160  14.772  1.00  0.00           C  
ATOM    851  CG2 ILE A  60      17.082   9.072  13.342  1.00  0.00           C  
ATOM    852  CD1 ILE A  60      17.332   5.888  13.986  1.00  0.00           C  
ATOM    853  H   ILE A  60      20.463   6.887  14.285  1.00  0.00           H  
ATOM    854  HA  ILE A  60      18.639   7.148  12.155  1.00  0.00           H  
ATOM    855  HB  ILE A  60      18.824   8.969  14.572  1.00  0.00           H  
ATOM    856 HG12 ILE A  60      18.349   6.896  15.561  1.00  0.00           H  
ATOM    857 HG13 ILE A  60      16.782   7.516  15.254  1.00  0.00           H  
ATOM    858 HG21 ILE A  60      17.439   9.872  12.709  1.00  0.00           H  
ATOM    859 HG22 ILE A  60      16.457   8.407  12.766  1.00  0.00           H  
ATOM    860 HG23 ILE A  60      16.507   9.493  14.151  1.00  0.00           H  
ATOM    861 HD11 ILE A  60      18.167   5.584  13.378  1.00  0.00           H  
ATOM    862 HD12 ILE A  60      17.095   5.095  14.680  1.00  0.00           H  
ATOM    863 HD13 ILE A  60      16.476   6.086  13.358  1.00  0.00           H  
ATOM    864  N   LYS A  61      20.604   9.756  12.349  1.00  0.00           N  
ATOM    865  CA  LYS A  61      21.161  10.880  11.512  1.00  0.00           C  
ATOM    866  C   LYS A  61      21.663  10.312  10.169  1.00  0.00           C  
ATOM    867  O   LYS A  61      21.458  10.938   9.139  1.00  0.00           O  
ATOM    868  CB  LYS A  61      22.312  11.614  12.220  1.00  0.00           C  
ATOM    869  CG  LYS A  61      21.791  12.360  13.452  1.00  0.00           C  
ATOM    870  CD  LYS A  61      22.701  13.528  13.858  1.00  0.00           C  
ATOM    871  CE  LYS A  61      24.091  13.035  14.284  1.00  0.00           C  
ATOM    872  NZ  LYS A  61      24.808  14.049  15.121  1.00  0.00           N  
ATOM    873  H   LYS A  61      20.914   9.619  13.279  1.00  0.00           H  
ATOM    874  HA  LYS A  61      20.360  11.567  11.294  1.00  0.00           H  
ATOM    875  HB2 LYS A  61      23.061  10.898  12.526  1.00  0.00           H  
ATOM    876  HB3 LYS A  61      22.753  12.324  11.536  1.00  0.00           H  
ATOM    877  HG2 LYS A  61      20.805  12.742  13.226  1.00  0.00           H  
ATOM    878  HG3 LYS A  61      21.714  11.657  14.267  1.00  0.00           H  
ATOM    879  HD2 LYS A  61      22.801  14.204  13.023  1.00  0.00           H  
ATOM    880  HD3 LYS A  61      22.241  14.054  14.684  1.00  0.00           H  
ATOM    881  HE2 LYS A  61      23.983  12.117  14.845  1.00  0.00           H  
ATOM    882  HE3 LYS A  61      24.665  12.825  13.392  1.00  0.00           H  
ATOM    883  HZ1 LYS A  61      24.631  15.019  14.784  1.00  0.00           H  
ATOM    884  HZ2 LYS A  61      24.491  13.969  16.108  1.00  0.00           H  
ATOM    885  HZ3 LYS A  61      25.833  13.866  15.087  1.00  0.00           H  
ATOM    886  N   LYS A  62      22.294   9.151  10.199  1.00  0.00           N  
ATOM    887  CA  LYS A  62      22.833   8.464   8.980  1.00  0.00           C  
ATOM    888  C   LYS A  62      21.672   8.163   8.016  1.00  0.00           C  
ATOM    889  O   LYS A  62      21.786   8.465   6.843  1.00  0.00           O  
ATOM    890  CB  LYS A  62      23.586   7.180   9.366  1.00  0.00           C  
ATOM    891  CG  LYS A  62      24.362   6.609   8.170  1.00  0.00           C  
ATOM    892  CD  LYS A  62      24.541   5.092   8.313  1.00  0.00           C  
ATOM    893  CE  LYS A  62      24.631   4.425   6.932  1.00  0.00           C  
ATOM    894  NZ  LYS A  62      25.068   2.997   7.043  1.00  0.00           N  
ATOM    895  H   LYS A  62      22.407   8.718  11.076  1.00  0.00           H  
ATOM    896  HA  LYS A  62      23.497   9.147   8.484  1.00  0.00           H  
ATOM    897  HB2 LYS A  62      24.281   7.420  10.158  1.00  0.00           H  
ATOM    898  HB3 LYS A  62      22.883   6.445   9.726  1.00  0.00           H  
ATOM    899  HG2 LYS A  62      23.833   6.829   7.255  1.00  0.00           H  
ATOM    900  HG3 LYS A  62      25.334   7.078   8.136  1.00  0.00           H  
ATOM    901  HD2 LYS A  62      25.447   4.898   8.866  1.00  0.00           H  
ATOM    902  HD3 LYS A  62      23.700   4.681   8.852  1.00  0.00           H  
ATOM    903  HE2 LYS A  62      23.655   4.457   6.468  1.00  0.00           H  
ATOM    904  HE3 LYS A  62      25.329   4.975   6.316  1.00  0.00           H  
ATOM    905  HZ1 LYS A  62      24.833   2.611   7.980  1.00  0.00           H  
ATOM    906  HZ2 LYS A  62      24.600   2.420   6.311  1.00  0.00           H  
ATOM    907  HZ3 LYS A  62      26.101   2.952   6.911  1.00  0.00           H  
ATOM    908  N   ILE A  63      20.587   7.593   8.497  1.00  0.00           N  
ATOM    909  CA  ILE A  63      19.389   7.258   7.655  1.00  0.00           C  
ATOM    910  C   ILE A  63      18.790   8.567   7.108  1.00  0.00           C  
ATOM    911  O   ILE A  63      18.469   8.607   5.931  1.00  0.00           O  
ATOM    912  CB  ILE A  63      18.335   6.423   8.416  1.00  0.00           C  
ATOM    913  CG1 ILE A  63      19.032   5.190   9.025  1.00  0.00           C  
ATOM    914  CG2 ILE A  63      17.212   6.003   7.455  1.00  0.00           C  
ATOM    915  CD1 ILE A  63      18.073   4.122   9.566  1.00  0.00           C  
ATOM    916  H   ILE A  63      20.573   7.387   9.456  1.00  0.00           H  
ATOM    917  HA  ILE A  63      19.753   6.708   6.798  1.00  0.00           H  
ATOM    918  HB  ILE A  63      17.904   7.029   9.202  1.00  0.00           H  
ATOM    919 HG12 ILE A  63      19.660   4.728   8.279  1.00  0.00           H  
ATOM    920 HG13 ILE A  63      19.667   5.529   9.829  1.00  0.00           H  
ATOM    921 HG21 ILE A  63      17.338   6.499   6.502  1.00  0.00           H  
ATOM    922 HG22 ILE A  63      17.241   4.933   7.308  1.00  0.00           H  
ATOM    923 HG23 ILE A  63      16.258   6.277   7.878  1.00  0.00           H  
ATOM    924 HD11 ILE A  63      17.318   4.592  10.177  1.00  0.00           H  
ATOM    925 HD12 ILE A  63      17.602   3.609   8.740  1.00  0.00           H  
ATOM    926 HD13 ILE A  63      18.625   3.409  10.158  1.00  0.00           H  
ATOM    927  N   VAL A  64      18.657   9.591   7.933  1.00  0.00           N  
ATOM    928  CA  VAL A  64      18.100  10.932   7.558  1.00  0.00           C  
ATOM    929  C   VAL A  64      18.913  11.502   6.388  1.00  0.00           C  
ATOM    930  O   VAL A  64      18.318  11.877   5.393  1.00  0.00           O  
ATOM    931  CB  VAL A  64      18.106  11.872   8.776  1.00  0.00           C  
ATOM    932  CG1 VAL A  64      17.572  13.260   8.409  1.00  0.00           C  
ATOM    933  CG2 VAL A  64      17.222  11.298   9.886  1.00  0.00           C  
ATOM    934  H   VAL A  64      18.948   9.474   8.863  1.00  0.00           H  
ATOM    935  HA  VAL A  64      17.094  10.786   7.207  1.00  0.00           H  
ATOM    936  HB  VAL A  64      19.117  11.968   9.143  1.00  0.00           H  
ATOM    937 HG11 VAL A  64      16.625  13.163   7.903  1.00  0.00           H  
ATOM    938 HG12 VAL A  64      17.434  13.847   9.305  1.00  0.00           H  
ATOM    939 HG13 VAL A  64      18.275  13.761   7.759  1.00  0.00           H  
ATOM    940 HG21 VAL A  64      17.454  10.253  10.033  1.00  0.00           H  
ATOM    941 HG22 VAL A  64      17.409  11.833  10.803  1.00  0.00           H  
ATOM    942 HG23 VAL A  64      16.184  11.397   9.616  1.00  0.00           H  
ATOM    943  N   THR A  65      20.221  11.545   6.531  1.00  0.00           N  
ATOM    944  CA  THR A  65      21.155  12.063   5.484  1.00  0.00           C  
ATOM    945  C   THR A  65      20.927  11.276   4.183  1.00  0.00           C  
ATOM    946  O   THR A  65      20.982  11.892   3.133  1.00  0.00           O  
ATOM    947  CB  THR A  65      22.638  12.007   5.903  1.00  0.00           C  
ATOM    948  OG1 THR A  65      22.990  10.891   6.716  1.00  0.00           O  
ATOM    949  CG2 THR A  65      23.091  13.323   6.550  1.00  0.00           C  
ATOM    950  H   THR A  65      20.604  11.215   7.366  1.00  0.00           H  
ATOM    951  HA  THR A  65      20.865  13.081   5.279  1.00  0.00           H  
ATOM    952  HB  THR A  65      23.194  11.902   4.994  1.00  0.00           H  
ATOM    953  HG1 THR A  65      22.658  11.007   7.611  1.00  0.00           H  
ATOM    954 HG21 THR A  65      22.832  14.154   5.910  1.00  0.00           H  
ATOM    955 HG22 THR A  65      22.616  13.449   7.513  1.00  0.00           H  
ATOM    956 HG23 THR A  65      24.163  13.305   6.683  1.00  0.00           H  
ATOM    957  N   LEU A  66      20.674   9.980   4.252  1.00  0.00           N  
ATOM    958  CA  LEU A  66      20.428   9.134   3.032  1.00  0.00           C  
ATOM    959  C   LEU A  66      19.090   9.498   2.356  1.00  0.00           C  
ATOM    960  O   LEU A  66      19.016   9.371   1.147  1.00  0.00           O  
ATOM    961  CB  LEU A  66      20.363   7.623   3.327  1.00  0.00           C  
ATOM    962  CG  LEU A  66      21.586   7.036   4.047  1.00  0.00           C  
ATOM    963  CD1 LEU A  66      21.541   5.507   3.993  1.00  0.00           C  
ATOM    964  CD2 LEU A  66      22.920   7.503   3.454  1.00  0.00           C  
ATOM    965  H   LEU A  66      20.642   9.559   5.139  1.00  0.00           H  
ATOM    966  HA  LEU A  66      21.219   9.321   2.328  1.00  0.00           H  
ATOM    967  HB2 LEU A  66      19.500   7.439   3.948  1.00  0.00           H  
ATOM    968  HB3 LEU A  66      20.216   7.104   2.389  1.00  0.00           H  
ATOM    969  HG  LEU A  66      21.524   7.319   5.084  1.00  0.00           H  
ATOM    970 HD11 LEU A  66      21.392   5.177   2.975  1.00  0.00           H  
ATOM    971 HD12 LEU A  66      22.466   5.100   4.377  1.00  0.00           H  
ATOM    972 HD13 LEU A  66      20.720   5.159   4.602  1.00  0.00           H  
ATOM    973 HD21 LEU A  66      22.939   8.580   3.411  1.00  0.00           H  
ATOM    974 HD22 LEU A  66      23.726   7.159   4.084  1.00  0.00           H  
ATOM    975 HD23 LEU A  66      23.042   7.097   2.461  1.00  0.00           H  
ATOM    976  N   ASN A  67      18.092   9.924   3.112  1.00  0.00           N  
ATOM    977  CA  ASN A  67      16.712  10.326   2.683  1.00  0.00           C  
ATOM    978  C   ASN A  67      15.993   9.276   1.810  1.00  0.00           C  
ATOM    979  O   ASN A  67      16.028   9.357   0.593  1.00  0.00           O  
ATOM    980  CB  ASN A  67      16.662  11.773   2.144  1.00  0.00           C  
ATOM    981  CG  ASN A  67      17.414  12.034   0.830  1.00  0.00           C  
ATOM    982  OD1 ASN A  67      18.597  12.301   0.838  1.00  0.00           O  
ATOM    983  ND2 ASN A  67      16.787  11.974  -0.315  1.00  0.00           N  
ATOM    984  H   ASN A  67      18.254   9.988   4.076  1.00  0.00           H  
ATOM    985  HA  ASN A  67      16.162  10.315   3.617  1.00  0.00           H  
ATOM    986  HB2 ASN A  67      15.630  12.049   1.984  1.00  0.00           H  
ATOM    987  HB3 ASN A  67      17.059  12.420   2.916  1.00  0.00           H  
ATOM    988 HD21 ASN A  67      15.830  11.761  -0.349  1.00  0.00           H  
ATOM    989 HD22 ASN A  67      17.279  12.139  -1.144  1.00  0.00           H  
ATOM    990  N   PRO A  68      15.351   8.308   2.445  1.00  0.00           N  
ATOM    991  CA  PRO A  68      14.605   7.218   1.737  1.00  0.00           C  
ATOM    992  C   PRO A  68      13.258   7.680   1.140  1.00  0.00           C  
ATOM    993  O   PRO A  68      12.813   8.780   1.434  1.00  0.00           O  
ATOM    994  CB  PRO A  68      14.457   6.131   2.804  1.00  0.00           C  
ATOM    995  CG  PRO A  68      14.536   6.825   4.166  1.00  0.00           C  
ATOM    996  CD  PRO A  68      15.269   8.150   3.929  1.00  0.00           C  
ATOM    997  HA  PRO A  68      15.227   6.823   0.946  1.00  0.00           H  
ATOM    998  HB2 PRO A  68      13.502   5.637   2.693  1.00  0.00           H  
ATOM    999  HB3 PRO A  68      15.261   5.413   2.729  1.00  0.00           H  
ATOM   1000  HG2 PRO A  68      13.540   6.997   4.553  1.00  0.00           H  
ATOM   1001  HG3 PRO A  68      15.113   6.228   4.853  1.00  0.00           H  
ATOM   1002  HD2 PRO A  68      14.714   8.965   4.369  1.00  0.00           H  
ATOM   1003  HD3 PRO A  68      16.269   8.113   4.340  1.00  0.00           H  
ATOM   1004  N   PRO A  69      12.631   6.859   0.317  1.00  0.00           N  
ATOM   1005  CA  PRO A  69      11.322   7.177  -0.334  1.00  0.00           C  
ATOM   1006  C   PRO A  69      10.121   7.069   0.623  1.00  0.00           C  
ATOM   1007  O   PRO A  69      10.116   6.253   1.537  1.00  0.00           O  
ATOM   1008  CB  PRO A  69      11.232   6.192  -1.502  1.00  0.00           C  
ATOM   1009  CG  PRO A  69      12.116   5.000  -1.125  1.00  0.00           C  
ATOM   1010  CD  PRO A  69      13.121   5.508  -0.089  1.00  0.00           C  
ATOM   1011  HA  PRO A  69      11.358   8.172  -0.748  1.00  0.00           H  
ATOM   1012  HB2 PRO A  69      10.207   5.873  -1.642  1.00  0.00           H  
ATOM   1013  HB3 PRO A  69      11.611   6.636  -2.410  1.00  0.00           H  
ATOM   1014  HG2 PRO A  69      11.508   4.204  -0.711  1.00  0.00           H  
ATOM   1015  HG3 PRO A  69      12.652   4.643  -1.992  1.00  0.00           H  
ATOM   1016  HD2 PRO A  69      13.143   4.837   0.757  1.00  0.00           H  
ATOM   1017  HD3 PRO A  69      14.104   5.598  -0.528  1.00  0.00           H  
ATOM   1018  N   ASN A  70       9.124   7.900   0.382  1.00  0.00           N  
ATOM   1019  CA  ASN A  70       7.871   7.945   1.198  1.00  0.00           C  
ATOM   1020  C   ASN A  70       7.054   6.686   0.873  1.00  0.00           C  
ATOM   1021  O   ASN A  70       6.326   6.642  -0.107  1.00  0.00           O  
ATOM   1022  CB  ASN A  70       7.095   9.246   0.911  1.00  0.00           C  
ATOM   1023  CG  ASN A  70       5.813   9.386   1.749  1.00  0.00           C  
ATOM   1024  OD1 ASN A  70       4.924   8.555   1.726  1.00  0.00           O  
ATOM   1025  ND2 ASN A  70       5.632  10.421   2.524  1.00  0.00           N  
ATOM   1026  H   ASN A  70       9.202   8.524  -0.371  1.00  0.00           H  
ATOM   1027  HA  ASN A  70       8.152   7.899   2.243  1.00  0.00           H  
ATOM   1028  HB2 ASN A  70       7.736  10.089   1.120  1.00  0.00           H  
ATOM   1029  HB3 ASN A  70       6.835   9.272  -0.138  1.00  0.00           H  
ATOM   1030 HD21 ASN A  70       6.304  11.131   2.592  1.00  0.00           H  
ATOM   1031 HD22 ASN A  70       4.803  10.486   3.047  1.00  0.00           H  
ATOM   1032  N   CYS A  71       7.209   5.689   1.719  1.00  0.00           N  
ATOM   1033  CA  CYS A  71       6.516   4.368   1.605  1.00  0.00           C  
ATOM   1034  C   CYS A  71       6.849   3.428   2.775  1.00  0.00           C  
ATOM   1035  O   CYS A  71       7.934   3.442   3.340  1.00  0.00           O  
ATOM   1036  CB  CYS A  71       6.768   3.650   0.272  1.00  0.00           C  
ATOM   1037  SG  CYS A  71       8.510   3.202   0.042  1.00  0.00           S  
ATOM   1038  H   CYS A  71       7.817   5.809   2.481  1.00  0.00           H  
ATOM   1039  HA  CYS A  71       5.460   4.588   1.680  1.00  0.00           H  
ATOM   1040  HB2 CYS A  71       6.176   2.747   0.255  1.00  0.00           H  
ATOM   1041  HB3 CYS A  71       6.441   4.289  -0.537  1.00  0.00           H  
ATOM   1042  N   ASP A  72       5.863   2.621   3.098  1.00  0.00           N  
ATOM   1043  CA  ASP A  72       5.903   1.600   4.193  1.00  0.00           C  
ATOM   1044  C   ASP A  72       6.818   0.416   3.843  1.00  0.00           C  
ATOM   1045  O   ASP A  72       6.667  -0.187   2.791  1.00  0.00           O  
ATOM   1046  CB  ASP A  72       4.491   1.059   4.479  1.00  0.00           C  
ATOM   1047  CG  ASP A  72       3.543   2.125   5.040  1.00  0.00           C  
ATOM   1048  OD1 ASP A  72       2.957   2.847   4.250  1.00  0.00           O  
ATOM   1049  OD2 ASP A  72       3.410   2.208   6.249  1.00  0.00           O  
ATOM   1050  H   ASP A  72       5.031   2.690   2.585  1.00  0.00           H  
ATOM   1051  HA  ASP A  72       6.275   2.074   5.084  1.00  0.00           H  
ATOM   1052  HB2 ASP A  72       4.073   0.675   3.561  1.00  0.00           H  
ATOM   1053  HB3 ASP A  72       4.572   0.246   5.183  1.00  0.00           H  
ATOM   1054  N   LEU A  73       7.740   0.096   4.726  1.00  0.00           N  
ATOM   1055  CA  LEU A  73       8.720  -1.028   4.568  1.00  0.00           C  
ATOM   1056  C   LEU A  73       8.298  -2.185   5.493  1.00  0.00           C  
ATOM   1057  O   LEU A  73       8.153  -2.006   6.693  1.00  0.00           O  
ATOM   1058  CB  LEU A  73      10.136  -0.477   4.840  1.00  0.00           C  
ATOM   1059  CG  LEU A  73      11.190  -1.551   5.161  1.00  0.00           C  
ATOM   1060  CD1 LEU A  73      11.639  -2.290   3.894  1.00  0.00           C  
ATOM   1061  CD2 LEU A  73      12.396  -0.885   5.831  1.00  0.00           C  
ATOM   1062  H   LEU A  73       7.797   0.624   5.552  1.00  0.00           H  
ATOM   1063  HA  LEU A  73       8.653  -1.385   3.548  1.00  0.00           H  
ATOM   1064  HB2 LEU A  73      10.461   0.053   3.956  1.00  0.00           H  
ATOM   1065  HB3 LEU A  73      10.080   0.231   5.655  1.00  0.00           H  
ATOM   1066  HG  LEU A  73      10.765  -2.277   5.841  1.00  0.00           H  
ATOM   1067 HD11 LEU A  73      11.384  -1.709   3.019  1.00  0.00           H  
ATOM   1068 HD12 LEU A  73      12.706  -2.448   3.923  1.00  0.00           H  
ATOM   1069 HD13 LEU A  73      11.141  -3.246   3.845  1.00  0.00           H  
ATOM   1070 HD21 LEU A  73      12.407   0.171   5.603  1.00  0.00           H  
ATOM   1071 HD22 LEU A  73      12.326  -1.011   6.901  1.00  0.00           H  
ATOM   1072 HD23 LEU A  73      13.313  -1.337   5.481  1.00  0.00           H  
ATOM   1073  N   THR A  74       8.103  -3.356   4.926  1.00  0.00           N  
ATOM   1074  CA  THR A  74       7.686  -4.577   5.688  1.00  0.00           C  
ATOM   1075  C   THR A  74       8.908  -5.419   6.095  1.00  0.00           C  
ATOM   1076  O   THR A  74       9.880  -5.536   5.360  1.00  0.00           O  
ATOM   1077  CB  THR A  74       6.685  -5.451   4.906  1.00  0.00           C  
ATOM   1078  OG1 THR A  74       5.843  -4.696   4.031  1.00  0.00           O  
ATOM   1079  CG2 THR A  74       5.797  -6.248   5.870  1.00  0.00           C  
ATOM   1080  H   THR A  74       8.233  -3.446   3.958  1.00  0.00           H  
ATOM   1081  HA  THR A  74       7.216  -4.238   6.603  1.00  0.00           H  
ATOM   1082  HB  THR A  74       7.256  -6.168   4.341  1.00  0.00           H  
ATOM   1083  HG1 THR A  74       6.335  -4.523   3.225  1.00  0.00           H  
ATOM   1084 HG21 THR A  74       5.476  -5.615   6.684  1.00  0.00           H  
ATOM   1085 HG22 THR A  74       4.929  -6.616   5.343  1.00  0.00           H  
ATOM   1086 HG23 THR A  74       6.354  -7.085   6.266  1.00  0.00           H  
ATOM   1087  N   VAL A  75       8.811  -5.989   7.277  1.00  0.00           N  
ATOM   1088  CA  VAL A  75       9.870  -6.854   7.888  1.00  0.00           C  
ATOM   1089  C   VAL A  75       9.359  -8.307   7.996  1.00  0.00           C  
ATOM   1090  O   VAL A  75       8.416  -8.530   8.744  1.00  0.00           O  
ATOM   1091  CB  VAL A  75      10.298  -6.311   9.273  1.00  0.00           C  
ATOM   1092  CG1 VAL A  75      11.506  -7.085   9.824  1.00  0.00           C  
ATOM   1093  CG2 VAL A  75      10.713  -4.837   9.184  1.00  0.00           C  
ATOM   1094  H   VAL A  75       7.988  -5.836   7.791  1.00  0.00           H  
ATOM   1095  HA  VAL A  75      10.720  -6.835   7.220  1.00  0.00           H  
ATOM   1096  HB  VAL A  75       9.468  -6.410   9.959  1.00  0.00           H  
ATOM   1097 HG11 VAL A  75      12.290  -7.107   9.081  1.00  0.00           H  
ATOM   1098 HG12 VAL A  75      11.887  -6.601  10.714  1.00  0.00           H  
ATOM   1099 HG13 VAL A  75      11.217  -8.097  10.065  1.00  0.00           H  
ATOM   1100 HG21 VAL A  75       9.985  -4.279   8.613  1.00  0.00           H  
ATOM   1101 HG22 VAL A  75      10.799  -4.408  10.174  1.00  0.00           H  
ATOM   1102 HG23 VAL A  75      11.670  -4.776   8.688  1.00  0.00           H  
ATOM   1103  N   PRO A  76       9.969  -9.236   7.275  1.00  0.00           N  
ATOM   1104  CA  PRO A  76       9.585 -10.684   7.284  1.00  0.00           C  
ATOM   1105  C   PRO A  76      10.081 -11.396   8.561  1.00  0.00           C  
ATOM   1106  O   PRO A  76       9.398 -12.301   9.007  1.00  0.00           O  
ATOM   1107  CB  PRO A  76      10.218 -11.256   6.010  1.00  0.00           C  
ATOM   1108  CG  PRO A  76      11.400 -10.343   5.675  1.00  0.00           C  
ATOM   1109  CD  PRO A  76      11.117  -8.995   6.348  1.00  0.00           C  
ATOM   1110  HA  PRO A  76       8.512 -10.776   7.206  1.00  0.00           H  
ATOM   1111  HB2 PRO A  76      10.564 -12.266   6.191  1.00  0.00           H  
ATOM   1112  HB3 PRO A  76       9.518 -11.241   5.190  1.00  0.00           H  
ATOM   1113  HG2 PRO A  76      12.318 -10.776   6.044  1.00  0.00           H  
ATOM   1114  HG3 PRO A  76      11.461 -10.197   4.607  1.00  0.00           H  
ATOM   1115  HD2 PRO A  76      11.991  -8.664   6.892  1.00  0.00           H  
ATOM   1116  HD3 PRO A  76      10.833  -8.260   5.609  1.00  0.00           H  
ATOM   1117  N   THR A  77      11.213 -11.002   9.118  1.00  0.00           N  
ATOM   1118  CA  THR A  77      11.805 -11.606  10.360  1.00  0.00           C  
ATOM   1119  C   THR A  77      11.046 -11.170  11.637  1.00  0.00           C  
ATOM   1120  O   THR A  77      11.257 -11.809  12.656  1.00  0.00           O  
ATOM   1121  CB  THR A  77      13.334 -11.362  10.373  1.00  0.00           C  
ATOM   1122  OG1 THR A  77      14.026 -12.146  11.341  1.00  0.00           O  
ATOM   1123  CG2 THR A  77      13.706  -9.884  10.527  1.00  0.00           C  
ATOM   1124  H   THR A  77      11.701 -10.266   8.695  1.00  0.00           H  
ATOM   1125  HA  THR A  77      11.627 -12.671  10.275  1.00  0.00           H  
ATOM   1126  HB  THR A  77      13.710 -11.687   9.412  1.00  0.00           H  
ATOM   1127  HG1 THR A  77      13.675 -11.961  12.218  1.00  0.00           H  
ATOM   1128 HG21 THR A  77      13.176  -9.461  11.366  1.00  0.00           H  
ATOM   1129 HG22 THR A  77      14.771  -9.792  10.689  1.00  0.00           H  
ATOM   1130 HG23 THR A  77      13.441  -9.353   9.627  1.00  0.00           H  
ATOM   1131  N   SER A  78      10.200 -10.149  11.607  1.00  0.00           N  
ATOM   1132  CA  SER A  78       9.424  -9.679  12.809  1.00  0.00           C  
ATOM   1133  C   SER A  78       7.928 -10.028  12.680  1.00  0.00           C  
ATOM   1134  O   SER A  78       7.337 -10.490  13.645  1.00  0.00           O  
ATOM   1135  CB  SER A  78       9.597  -8.172  13.073  1.00  0.00           C  
ATOM   1136  OG  SER A  78       8.921  -7.386  12.094  1.00  0.00           O  
ATOM   1137  H   SER A  78      10.059  -9.670  10.764  1.00  0.00           H  
ATOM   1138  HA  SER A  78       9.782 -10.230  13.665  1.00  0.00           H  
ATOM   1139  HB2 SER A  78       9.177  -7.939  14.038  1.00  0.00           H  
ATOM   1140  HB3 SER A  78      10.653  -7.939  13.111  1.00  0.00           H  
ATOM   1141  HG  SER A  78       9.099  -6.457  12.268  1.00  0.00           H  
ATOM   1142  N   GLY A  79       7.351  -9.805  11.516  1.00  0.00           N  
ATOM   1143  CA  GLY A  79       5.909 -10.087  11.224  1.00  0.00           C  
ATOM   1144  C   GLY A  79       5.070  -8.813  11.395  1.00  0.00           C  
ATOM   1145  O   GLY A  79       4.102  -8.874  12.133  1.00  0.00           O  
ATOM   1146  H   GLY A  79       7.901  -9.429  10.793  1.00  0.00           H  
ATOM   1147  HA2 GLY A  79       5.810 -10.449  10.212  1.00  0.00           H  
ATOM   1148  HA3 GLY A  79       5.539 -10.841  11.904  1.00  0.00           H  
ATOM   1149  N   LEU A  80       5.442  -7.727  10.735  1.00  0.00           N  
ATOM   1150  CA  LEU A  80       4.742  -6.396  10.779  1.00  0.00           C  
ATOM   1151  C   LEU A  80       5.301  -5.382   9.747  1.00  0.00           C  
ATOM   1152  O   LEU A  80       6.369  -5.569   9.179  1.00  0.00           O  
ATOM   1153  CB  LEU A  80       4.804  -5.830  12.211  1.00  0.00           C  
ATOM   1154  CG  LEU A  80       3.454  -5.272  12.693  1.00  0.00           C  
ATOM   1155  CD1 LEU A  80       2.404  -6.377  12.871  1.00  0.00           C  
ATOM   1156  CD2 LEU A  80       3.627  -4.566  14.042  1.00  0.00           C  
ATOM   1157  H   LEU A  80       6.239  -7.783  10.164  1.00  0.00           H  
ATOM   1158  HA  LEU A  80       3.706  -6.573  10.529  1.00  0.00           H  
ATOM   1159  HB2 LEU A  80       5.092  -6.624  12.880  1.00  0.00           H  
ATOM   1160  HB3 LEU A  80       5.548  -5.048  12.254  1.00  0.00           H  
ATOM   1161  HG  LEU A  80       3.082  -4.557  11.974  1.00  0.00           H  
ATOM   1162 HD11 LEU A  80       2.760  -7.116  13.573  1.00  0.00           H  
ATOM   1163 HD12 LEU A  80       1.486  -5.945  13.243  1.00  0.00           H  
ATOM   1164 HD13 LEU A  80       2.211  -6.853  11.922  1.00  0.00           H  
ATOM   1165 HD21 LEU A  80       4.548  -4.001  14.051  1.00  0.00           H  
ATOM   1166 HD22 LEU A  80       2.797  -3.893  14.191  1.00  0.00           H  
ATOM   1167 HD23 LEU A  80       3.641  -5.292  14.842  1.00  0.00           H  
ATOM   1168  N   VAL A  81       4.569  -4.310   9.509  1.00  0.00           N  
ATOM   1169  CA  VAL A  81       4.924  -3.203   8.546  1.00  0.00           C  
ATOM   1170  C   VAL A  81       5.323  -1.932   9.334  1.00  0.00           C  
ATOM   1171  O   VAL A  81       4.699  -1.603  10.331  1.00  0.00           O  
ATOM   1172  CB  VAL A  81       3.726  -2.885   7.625  1.00  0.00           C  
ATOM   1173  CG1 VAL A  81       4.029  -1.716   6.677  1.00  0.00           C  
ATOM   1174  CG2 VAL A  81       3.306  -4.075   6.750  1.00  0.00           C  
ATOM   1175  H   VAL A  81       3.721  -4.209   9.990  1.00  0.00           H  
ATOM   1176  HA  VAL A  81       5.768  -3.518   7.946  1.00  0.00           H  
ATOM   1177  HB  VAL A  81       2.892  -2.593   8.247  1.00  0.00           H  
ATOM   1178 HG11 VAL A  81       4.998  -1.856   6.221  1.00  0.00           H  
ATOM   1179 HG12 VAL A  81       3.274  -1.655   5.907  1.00  0.00           H  
ATOM   1180 HG13 VAL A  81       4.026  -0.792   7.238  1.00  0.00           H  
ATOM   1181 HG21 VAL A  81       3.385  -4.996   7.308  1.00  0.00           H  
ATOM   1182 HG22 VAL A  81       2.281  -3.939   6.435  1.00  0.00           H  
ATOM   1183 HG23 VAL A  81       3.939  -4.125   5.875  1.00  0.00           H  
ATOM   1184  N   LEU A  82       6.345  -1.229   8.885  1.00  0.00           N  
ATOM   1185  CA  LEU A  82       6.850   0.031   9.533  1.00  0.00           C  
ATOM   1186  C   LEU A  82       7.239   1.097   8.493  1.00  0.00           C  
ATOM   1187  O   LEU A  82       7.933   0.806   7.529  1.00  0.00           O  
ATOM   1188  CB  LEU A  82       8.036  -0.308  10.454  1.00  0.00           C  
ATOM   1189  CG  LEU A  82       8.718   0.912  11.103  1.00  0.00           C  
ATOM   1190  CD1 LEU A  82       7.773   1.682  12.036  1.00  0.00           C  
ATOM   1191  CD2 LEU A  82       9.901   0.422  11.942  1.00  0.00           C  
ATOM   1192  H   LEU A  82       6.805  -1.543   8.078  1.00  0.00           H  
ATOM   1193  HA  LEU A  82       6.047   0.428  10.139  1.00  0.00           H  
ATOM   1194  HB2 LEU A  82       7.683  -0.954  11.243  1.00  0.00           H  
ATOM   1195  HB3 LEU A  82       8.763  -0.857   9.870  1.00  0.00           H  
ATOM   1196  HG  LEU A  82       9.094   1.584  10.341  1.00  0.00           H  
ATOM   1197 HD11 LEU A  82       7.281   0.995  12.710  1.00  0.00           H  
ATOM   1198 HD12 LEU A  82       8.338   2.401  12.610  1.00  0.00           H  
ATOM   1199 HD13 LEU A  82       7.031   2.204  11.452  1.00  0.00           H  
ATOM   1200 HD21 LEU A  82       9.631  -0.486  12.463  1.00  0.00           H  
ATOM   1201 HD22 LEU A  82      10.743   0.227  11.294  1.00  0.00           H  
ATOM   1202 HD23 LEU A  82      10.172   1.180  12.661  1.00  0.00           H  
ATOM   1203  N   ASN A  83       6.789   2.320   8.705  1.00  0.00           N  
ATOM   1204  CA  ASN A  83       7.085   3.465   7.789  1.00  0.00           C  
ATOM   1205  C   ASN A  83       8.438   4.078   8.187  1.00  0.00           C  
ATOM   1206  O   ASN A  83       8.532   4.884   9.104  1.00  0.00           O  
ATOM   1207  CB  ASN A  83       5.967   4.522   7.802  1.00  0.00           C  
ATOM   1208  CG  ASN A  83       6.253   5.556   6.704  1.00  0.00           C  
ATOM   1209  OD1 ASN A  83       6.798   6.614   6.962  1.00  0.00           O  
ATOM   1210  ND2 ASN A  83       5.912   5.300   5.469  1.00  0.00           N  
ATOM   1211  H   ASN A  83       6.239   2.490   9.497  1.00  0.00           H  
ATOM   1212  HA  ASN A  83       7.189   3.053   6.794  1.00  0.00           H  
ATOM   1213  HB2 ASN A  83       5.013   4.047   7.617  1.00  0.00           H  
ATOM   1214  HB3 ASN A  83       5.941   5.024   8.759  1.00  0.00           H  
ATOM   1215 HD21 ASN A  83       5.476   4.453   5.237  1.00  0.00           H  
ATOM   1216 HD22 ASN A  83       6.096   5.963   4.772  1.00  0.00           H  
ATOM   1217  N   VAL A  84       9.475   3.678   7.481  1.00  0.00           N  
ATOM   1218  CA  VAL A  84      10.871   4.169   7.727  1.00  0.00           C  
ATOM   1219  C   VAL A  84      11.058   5.641   7.301  1.00  0.00           C  
ATOM   1220  O   VAL A  84      11.834   6.316   7.963  1.00  0.00           O  
ATOM   1221  CB  VAL A  84      11.898   3.209   7.086  1.00  0.00           C  
ATOM   1222  CG1 VAL A  84      13.331   3.760   7.095  1.00  0.00           C  
ATOM   1223  CG2 VAL A  84      11.887   1.886   7.862  1.00  0.00           C  
ATOM   1224  H   VAL A  84       9.329   3.028   6.761  1.00  0.00           H  
ATOM   1225  HA  VAL A  84      10.992   4.135   8.799  1.00  0.00           H  
ATOM   1226  HB  VAL A  84      11.610   3.003   6.065  1.00  0.00           H  
ATOM   1227 HG11 VAL A  84      13.357   4.711   6.581  1.00  0.00           H  
ATOM   1228 HG12 VAL A  84      13.662   3.896   8.113  1.00  0.00           H  
ATOM   1229 HG13 VAL A  84      13.987   3.064   6.593  1.00  0.00           H  
ATOM   1230 HG21 VAL A  84      11.898   2.095   8.923  1.00  0.00           H  
ATOM   1231 HG22 VAL A  84      10.994   1.331   7.619  1.00  0.00           H  
ATOM   1232 HG23 VAL A  84      12.753   1.295   7.605  1.00  0.00           H  
ATOM   1233  N   TYR A  85      10.395   6.131   6.263  1.00  0.00           N  
ATOM   1234  CA  TYR A  85      10.523   7.556   5.790  1.00  0.00           C  
ATOM   1235  C   TYR A  85      10.320   8.538   6.955  1.00  0.00           C  
ATOM   1236  O   TYR A  85      11.245   9.265   7.274  1.00  0.00           O  
ATOM   1237  CB  TYR A  85       9.526   7.908   4.669  1.00  0.00           C  
ATOM   1238  CG  TYR A  85       9.818   9.284   4.094  1.00  0.00           C  
ATOM   1239  CD1 TYR A  85      11.108   9.621   3.663  1.00  0.00           C  
ATOM   1240  CD2 TYR A  85       8.795  10.238   3.997  1.00  0.00           C  
ATOM   1241  CE1 TYR A  85      11.382  10.889   3.142  1.00  0.00           C  
ATOM   1242  CE2 TYR A  85       9.066  11.511   3.475  1.00  0.00           C  
ATOM   1243  CZ  TYR A  85      10.360  11.837   3.047  1.00  0.00           C  
ATOM   1244  OH  TYR A  85      10.642  13.088   2.535  1.00  0.00           O  
ATOM   1245  H   TYR A  85       9.790   5.528   5.785  1.00  0.00           H  
ATOM   1246  HA  TYR A  85      11.532   7.682   5.421  1.00  0.00           H  
ATOM   1247  HB2 TYR A  85       9.570   7.164   3.895  1.00  0.00           H  
ATOM   1248  HB3 TYR A  85       8.530   7.904   5.085  1.00  0.00           H  
ATOM   1249  HD1 TYR A  85      11.904   8.895   3.730  1.00  0.00           H  
ATOM   1250  HD2 TYR A  85       7.795   9.994   4.325  1.00  0.00           H  
ATOM   1251  HE1 TYR A  85      12.384  11.128   2.815  1.00  0.00           H  
ATOM   1252  HE2 TYR A  85       8.276  12.246   3.399  1.00  0.00           H  
ATOM   1253  HH  TYR A  85      10.281  13.154   1.646  1.00  0.00           H  
ATOM   1254  N   SER A  86       9.138   8.526   7.535  1.00  0.00           N  
ATOM   1255  CA  SER A  86       8.774   9.420   8.686  1.00  0.00           C  
ATOM   1256  C   SER A  86       9.598   9.108   9.944  1.00  0.00           C  
ATOM   1257  O   SER A  86       9.904  10.043  10.672  1.00  0.00           O  
ATOM   1258  CB  SER A  86       7.265   9.373   8.977  1.00  0.00           C  
ATOM   1259  OG  SER A  86       6.802  10.666   9.351  1.00  0.00           O  
ATOM   1260  H   SER A  86       8.471   7.893   7.185  1.00  0.00           H  
ATOM   1261  HA  SER A  86       9.051  10.425   8.420  1.00  0.00           H  
ATOM   1262  HB2 SER A  86       6.727   9.069   8.092  1.00  0.00           H  
ATOM   1263  HB3 SER A  86       7.062   8.648   9.756  1.00  0.00           H  
ATOM   1264  HG  SER A  86       6.513  10.626  10.268  1.00  0.00           H  
ATOM   1265  N   TYR A  87       9.933   7.852  10.171  1.00  0.00           N  
ATOM   1266  CA  TYR A  87      10.734   7.398  11.352  1.00  0.00           C  
ATOM   1267  C   TYR A  87      11.993   8.251  11.566  1.00  0.00           C  
ATOM   1268  O   TYR A  87      12.054   8.981  12.539  1.00  0.00           O  
ATOM   1269  CB  TYR A  87      11.160   5.930  11.163  1.00  0.00           C  
ATOM   1270  CG  TYR A  87      12.180   5.515  12.203  1.00  0.00           C  
ATOM   1271  CD1 TYR A  87      11.827   5.476  13.556  1.00  0.00           C  
ATOM   1272  CD2 TYR A  87      13.475   5.179  11.795  1.00  0.00           C  
ATOM   1273  CE1 TYR A  87      12.775   5.097  14.509  1.00  0.00           C  
ATOM   1274  CE2 TYR A  87      14.423   4.802  12.748  1.00  0.00           C  
ATOM   1275  CZ  TYR A  87      14.074   4.761  14.106  1.00  0.00           C  
ATOM   1276  OH  TYR A  87      15.013   4.388  15.049  1.00  0.00           O  
ATOM   1277  H   TYR A  87       9.643   7.164   9.531  1.00  0.00           H  
ATOM   1278  HA  TYR A  87      10.124   7.461  12.237  1.00  0.00           H  
ATOM   1279  HB2 TYR A  87      10.299   5.298  11.221  1.00  0.00           H  
ATOM   1280  HB3 TYR A  87      11.589   5.816  10.179  1.00  0.00           H  
ATOM   1281  HD1 TYR A  87      10.823   5.740  13.857  1.00  0.00           H  
ATOM   1282  HD2 TYR A  87      13.736   5.215  10.747  1.00  0.00           H  
ATOM   1283  HE1 TYR A  87      12.503   5.068  15.552  1.00  0.00           H  
ATOM   1284  HE2 TYR A  87      15.424   4.545  12.434  1.00  0.00           H  
ATOM   1285  HH  TYR A  87      14.742   3.573  15.483  1.00  0.00           H  
ATOM   1286  N   ALA A  88      12.943   8.126  10.668  1.00  0.00           N  
ATOM   1287  CA  ALA A  88      14.230   8.875  10.733  1.00  0.00           C  
ATOM   1288  C   ALA A  88      13.972  10.383  10.655  1.00  0.00           C  
ATOM   1289  O   ALA A  88      14.398  11.096  11.550  1.00  0.00           O  
ATOM   1290  CB  ALA A  88      15.128   8.319   9.625  1.00  0.00           C  
ATOM   1291  H   ALA A  88      12.799   7.504   9.919  1.00  0.00           H  
ATOM   1292  HA  ALA A  88      14.678   8.675  11.691  1.00  0.00           H  
ATOM   1293  HB1 ALA A  88      14.503   7.868   8.867  1.00  0.00           H  
ATOM   1294  HB2 ALA A  88      15.717   9.107   9.181  1.00  0.00           H  
ATOM   1295  HB3 ALA A  88      15.770   7.557  10.046  1.00  0.00           H  
ATOM   1296  N   ASN A  89      13.291  10.813   9.612  1.00  0.00           N  
ATOM   1297  CA  ASN A  89      12.941  12.252   9.369  1.00  0.00           C  
ATOM   1298  C   ASN A  89      12.347  12.954  10.605  1.00  0.00           C  
ATOM   1299  O   ASN A  89      12.555  14.152  10.704  1.00  0.00           O  
ATOM   1300  CB  ASN A  89      11.978  12.389   8.177  1.00  0.00           C  
ATOM   1301  CG  ASN A  89      12.508  13.421   7.177  1.00  0.00           C  
ATOM   1302  OD1 ASN A  89      12.093  14.563   7.203  1.00  0.00           O  
ATOM   1303  ND2 ASN A  89      13.409  13.083   6.292  1.00  0.00           N  
ATOM   1304  H   ASN A  89      12.995  10.145   8.956  1.00  0.00           H  
ATOM   1305  HA  ASN A  89      13.856  12.767   9.120  1.00  0.00           H  
ATOM   1306  HB2 ASN A  89      11.878  11.440   7.674  1.00  0.00           H  
ATOM   1307  HB3 ASN A  89      11.006  12.709   8.523  1.00  0.00           H  
ATOM   1308 HD21 ASN A  89      13.764  12.170   6.248  1.00  0.00           H  
ATOM   1309 HD22 ASN A  89      13.735  13.754   5.661  1.00  0.00           H  
ATOM   1310  N   GLY A  90      11.651  12.265  11.497  1.00  0.00           N  
ATOM   1311  CA  GLY A  90      11.040  12.871  12.726  1.00  0.00           C  
ATOM   1312  C   GLY A  90      11.483  12.292  14.086  1.00  0.00           C  
ATOM   1313  O   GLY A  90      10.929  12.773  15.064  1.00  0.00           O  
ATOM   1314  H   GLY A  90      11.518  11.302  11.355  1.00  0.00           H  
ATOM   1315  HA2 GLY A  90      11.266  13.926  12.744  1.00  0.00           H  
ATOM   1316  HA3 GLY A  90       9.967  12.773  12.639  1.00  0.00           H  
ATOM   1317  N   PHE A  91      12.398  11.338  14.178  1.00  0.00           N  
ATOM   1318  CA  PHE A  91      12.881  10.721  15.474  1.00  0.00           C  
ATOM   1319  C   PHE A  91      13.136  11.775  16.565  1.00  0.00           C  
ATOM   1320  O   PHE A  91      12.529  11.700  17.619  1.00  0.00           O  
ATOM   1321  CB  PHE A  91      14.177   9.909  15.262  1.00  0.00           C  
ATOM   1322  CG  PHE A  91      14.526   8.970  16.400  1.00  0.00           C  
ATOM   1323  CD1 PHE A  91      13.776   7.810  16.646  1.00  0.00           C  
ATOM   1324  CD2 PHE A  91      15.623   9.260  17.222  1.00  0.00           C  
ATOM   1325  CE1 PHE A  91      14.117   6.955  17.702  1.00  0.00           C  
ATOM   1326  CE2 PHE A  91      15.967   8.407  18.278  1.00  0.00           C  
ATOM   1327  CZ  PHE A  91      15.214   7.251  18.520  1.00  0.00           C  
ATOM   1328  H   PHE A  91      12.794  11.003  13.341  1.00  0.00           H  
ATOM   1329  HA  PHE A  91      12.113  10.049  15.832  1.00  0.00           H  
ATOM   1330  HB2 PHE A  91      14.080   9.311  14.375  1.00  0.00           H  
ATOM   1331  HB3 PHE A  91      15.000  10.591  15.108  1.00  0.00           H  
ATOM   1332  HD1 PHE A  91      12.928   7.572  16.021  1.00  0.00           H  
ATOM   1333  HD2 PHE A  91      16.210  10.150  17.042  1.00  0.00           H  
ATOM   1334  HE1 PHE A  91      13.533   6.066  17.883  1.00  0.00           H  
ATOM   1335  HE2 PHE A  91      16.815   8.640  18.906  1.00  0.00           H  
ATOM   1336  HZ  PHE A  91      15.483   6.594  19.336  1.00  0.00           H  
ATOM   1337  N   SER A  92      14.013  12.718  16.294  1.00  0.00           N  
ATOM   1338  CA  SER A  92      14.384  13.823  17.245  1.00  0.00           C  
ATOM   1339  C   SER A  92      13.221  14.792  17.511  1.00  0.00           C  
ATOM   1340  O   SER A  92      13.045  15.162  18.657  1.00  0.00           O  
ATOM   1341  CB  SER A  92      15.644  14.553  16.754  1.00  0.00           C  
ATOM   1342  OG  SER A  92      16.736  13.646  16.829  1.00  0.00           O  
ATOM   1343  H   SER A  92      14.447  12.684  15.412  1.00  0.00           H  
ATOM   1344  HA  SER A  92      14.613  13.353  18.193  1.00  0.00           H  
ATOM   1345  HB2 SER A  92      15.522  14.868  15.729  1.00  0.00           H  
ATOM   1346  HB3 SER A  92      15.822  15.427  17.366  1.00  0.00           H  
ATOM   1347  HG  SER A  92      17.312  13.888  17.559  1.00  0.00           H  
ATOM   1348  N   ASN A  93      12.457  15.183  16.505  1.00  0.00           N  
ATOM   1349  CA  ASN A  93      11.293  16.121  16.662  1.00  0.00           C  
ATOM   1350  C   ASN A  93      10.277  15.514  17.647  1.00  0.00           C  
ATOM   1351  O   ASN A  93       9.851  16.224  18.542  1.00  0.00           O  
ATOM   1352  CB  ASN A  93      10.619  16.406  15.310  1.00  0.00           C  
ATOM   1353  CG  ASN A  93       9.773  17.684  15.379  1.00  0.00           C  
ATOM   1354  OD1 ASN A  93      10.314  18.775  15.372  1.00  0.00           O  
ATOM   1355  ND2 ASN A  93       8.467  17.631  15.432  1.00  0.00           N  
ATOM   1356  H   ASN A  93      12.655  14.840  15.607  1.00  0.00           H  
ATOM   1357  HA  ASN A  93      11.670  17.044  17.084  1.00  0.00           H  
ATOM   1358  HB2 ASN A  93      11.387  16.530  14.561  1.00  0.00           H  
ATOM   1359  HB3 ASN A  93       9.989  15.571  15.036  1.00  0.00           H  
ATOM   1360 HD21 ASN A  93       7.998  16.774  15.432  1.00  0.00           H  
ATOM   1361 HD22 ASN A  93       7.963  18.473  15.478  1.00  0.00           H  
ATOM   1362  N   LYS A  94       9.922  14.248  17.484  1.00  0.00           N  
ATOM   1363  CA  LYS A  94       8.949  13.552  18.389  1.00  0.00           C  
ATOM   1364  C   LYS A  94       9.607  13.461  19.775  1.00  0.00           C  
ATOM   1365  O   LYS A  94       8.944  13.789  20.742  1.00  0.00           O  
ATOM   1366  CB  LYS A  94       8.496  12.177  17.858  1.00  0.00           C  
ATOM   1367  CG  LYS A  94       7.826  12.255  16.474  1.00  0.00           C  
ATOM   1368  CD  LYS A  94       6.466  12.978  16.481  1.00  0.00           C  
ATOM   1369  CE  LYS A  94       6.460  14.142  15.478  1.00  0.00           C  
ATOM   1370  NZ  LYS A  94       5.207  14.960  15.556  1.00  0.00           N  
ATOM   1371  H   LYS A  94      10.316  13.737  16.741  1.00  0.00           H  
ATOM   1372  HA  LYS A  94       8.106  14.221  18.504  1.00  0.00           H  
ATOM   1373  HB2 LYS A  94       9.352  11.523  17.778  1.00  0.00           H  
ATOM   1374  HB3 LYS A  94       7.798  11.744  18.561  1.00  0.00           H  
ATOM   1375  HG2 LYS A  94       8.487  12.757  15.786  1.00  0.00           H  
ATOM   1376  HG3 LYS A  94       7.683  11.242  16.117  1.00  0.00           H  
ATOM   1377  HD2 LYS A  94       5.701  12.270  16.196  1.00  0.00           H  
ATOM   1378  HD3 LYS A  94       6.253  13.355  17.470  1.00  0.00           H  
ATOM   1379  HE2 LYS A  94       7.305  14.782  15.681  1.00  0.00           H  
ATOM   1380  HE3 LYS A  94       6.567  13.740  14.479  1.00  0.00           H  
ATOM   1381  HZ1 LYS A  94       4.806  14.943  16.517  1.00  0.00           H  
ATOM   1382  HZ2 LYS A  94       5.419  15.945  15.300  1.00  0.00           H  
ATOM   1383  HZ3 LYS A  94       4.501  14.596  14.884  1.00  0.00           H  
ATOM   1384  N   CYS A  95      10.862  13.046  19.851  1.00  0.00           N  
ATOM   1385  CA  CYS A  95      11.658  12.912  21.123  1.00  0.00           C  
ATOM   1386  C   CYS A  95      11.691  14.268  21.859  1.00  0.00           C  
ATOM   1387  O   CYS A  95      11.657  14.246  23.076  1.00  0.00           O  
ATOM   1388  CB  CYS A  95      13.092  12.459  20.793  1.00  0.00           C  
ATOM   1389  SG  CYS A  95      14.026  11.867  22.233  1.00  0.00           S  
ATOM   1390  H   CYS A  95      11.304  12.816  19.006  1.00  0.00           H  
ATOM   1391  HA  CYS A  95      11.178  12.189  21.763  1.00  0.00           H  
ATOM   1392  HB2 CYS A  95      13.045  11.656  20.076  1.00  0.00           H  
ATOM   1393  HB3 CYS A  95      13.616  13.289  20.337  1.00  0.00           H  
ATOM   1394  N   SER A  96      11.750  15.386  21.153  1.00  0.00           N  
ATOM   1395  CA  SER A  96      11.782  16.767  21.742  1.00  0.00           C  
ATOM   1396  C   SER A  96      10.424  17.079  22.385  1.00  0.00           C  
ATOM   1397  O   SER A  96      10.410  17.492  23.531  1.00  0.00           O  
ATOM   1398  CB  SER A  96      12.125  17.823  20.679  1.00  0.00           C  
ATOM   1399  OG  SER A  96      12.536  19.045  21.287  1.00  0.00           O  
ATOM   1400  H   SER A  96      11.772  15.316  20.175  1.00  0.00           H  
ATOM   1401  HA  SER A  96      12.522  16.774  22.523  1.00  0.00           H  
ATOM   1402  HB2 SER A  96      12.932  17.469  20.059  1.00  0.00           H  
ATOM   1403  HB3 SER A  96      11.260  17.977  20.047  1.00  0.00           H  
ATOM   1404  HG  SER A  96      13.320  18.890  21.819  1.00  0.00           H  
ATOM   1405  N   SER A  97       9.339  16.877  21.664  1.00  0.00           N  
ATOM   1406  CA  SER A  97       7.945  17.132  22.168  1.00  0.00           C  
ATOM   1407  C   SER A  97       7.568  16.101  23.250  1.00  0.00           C  
ATOM   1408  O   SER A  97       6.694  16.404  24.043  1.00  0.00           O  
ATOM   1409  CB  SER A  97       6.933  17.102  21.008  1.00  0.00           C  
ATOM   1410  OG  SER A  97       5.914  18.081  21.207  1.00  0.00           O  
ATOM   1411  H   SER A  97       9.462  16.537  20.755  1.00  0.00           H  
ATOM   1412  HA  SER A  97       7.929  18.107  22.634  1.00  0.00           H  
ATOM   1413  HB2 SER A  97       7.433  17.333  20.082  1.00  0.00           H  
ATOM   1414  HB3 SER A  97       6.508  16.110  20.924  1.00  0.00           H  
ATOM   1415  HG  SER A  97       5.539  18.309  20.352  1.00  0.00           H  
ATOM   1416  N   LEU A  98       8.195  14.937  23.288  1.00  0.00           N  
ATOM   1417  CA  LEU A  98       7.925  13.852  24.288  1.00  0.00           C  
ATOM   1418  C   LEU A  98       8.313  14.291  25.713  1.00  0.00           C  
ATOM   1419  CB  LEU A  98       8.702  12.603  23.837  1.00  0.00           C  
ATOM   1420  CG  LEU A  98       8.471  11.396  24.754  1.00  0.00           C  
ATOM   1421  CD1 LEU A  98       8.045  10.180  23.926  1.00  0.00           C  
ATOM   1422  CD2 LEU A  98       9.773  11.090  25.503  1.00  0.00           C  
ATOM   1423  H   LEU A  98       8.894  14.746  22.622  1.00  0.00           H  
ATOM   1424  HA  LEU A  98       6.868  13.630  24.262  1.00  0.00           H  
ATOM   1425  HB2 LEU A  98       8.397  12.357  22.831  1.00  0.00           H  
ATOM   1426  HB3 LEU A  98       9.754  12.852  23.821  1.00  0.00           H  
ATOM   1427  HG  LEU A  98       7.689  11.623  25.465  1.00  0.00           H  
ATOM   1428 HD11 LEU A  98       7.376  10.490  23.138  1.00  0.00           H  
ATOM   1429 HD12 LEU A  98       8.916   9.710  23.493  1.00  0.00           H  
ATOM   1430 HD13 LEU A  98       7.537   9.473  24.565  1.00  0.00           H  
ATOM   1431 HD21 LEU A  98      10.282  12.009  25.757  1.00  0.00           H  
ATOM   1432 HD22 LEU A  98       9.543  10.561  26.415  1.00  0.00           H  
ATOM   1433 HD23 LEU A  98      10.420  10.479  24.890  1.00  0.00           H  
TER    1434      LEU A  98                                                      
ENDMDL                                                                          
