# Supplementary material for: Comparative Performance of High-Throughput Methods for Protein pKa Predictions
Source: J Chem Inf Model. 2023 Aug 8;63(16):5169–81. doi: 10.1021/acs.jcim.3c00165 (PMC10466379; doi:10.1021/acs.jcim.3c00165)
Supplement: Supplementary file 3 — ci3c00165_si_003.zip [file ci3c00165_si_003.zip › curated_pdbs/1ans_curated_3.pdb]

MODEL        3                                                                  
ATOM      1  N   ARG A   1      -7.795   9.366  -1.491  1.00  0.00           N  
ATOM      2  CA  ARG A   1      -6.567   8.570  -1.205  1.00  0.00           C  
ATOM      3  C   ARG A   1      -6.821   7.651  -0.009  1.00  0.00           C  
ATOM      4  O   ARG A   1      -6.331   7.883   1.078  1.00  0.00           O  
ATOM      5  CB  ARG A   1      -5.409   9.516  -0.883  1.00  0.00           C  
ATOM      6  CG  ARG A   1      -5.805  10.431   0.278  1.00  0.00           C  
ATOM      7  CD  ARG A   1      -4.588  10.676   1.173  1.00  0.00           C  
ATOM      8  NE  ARG A   1      -4.729   9.887   2.430  1.00  0.00           N  
ATOM      9  CZ  ARG A   1      -3.703   9.731   3.220  1.00  0.00           C  
ATOM     10  NH1 ARG A   1      -3.303  10.718   3.975  1.00  0.00           N  
ATOM     11  NH2 ARG A   1      -3.076   8.586   3.257  1.00  0.00           N  
ATOM     12  H1  ARG A   1      -8.466   9.260  -0.702  1.00  0.00           H  
ATOM     13  H2  ARG A   1      -7.541  10.368  -1.600  1.00  0.00           H  
ATOM     14  H3  ARG A   1      -8.233   9.024  -2.369  1.00  0.00           H  
ATOM     15  HA  ARG A   1      -6.316   7.974  -2.070  1.00  0.00           H  
ATOM     16  HB2 ARG A   1      -4.539   8.939  -0.608  1.00  0.00           H  
ATOM     17  HB3 ARG A   1      -5.183  10.118  -1.751  1.00  0.00           H  
ATOM     18  HG2 ARG A   1      -6.163  11.374  -0.112  1.00  0.00           H  
ATOM     19  HG3 ARG A   1      -6.586   9.961   0.857  1.00  0.00           H  
ATOM     20  HD2 ARG A   1      -3.692  10.371   0.655  1.00  0.00           H  
ATOM     21  HD3 ARG A   1      -4.525  11.728   1.414  1.00  0.00           H  
ATOM     22  HE  ARG A   1      -5.593   9.486   2.662  1.00  0.00           H  
ATOM     23 HH11 ARG A   1      -3.783  11.594   3.948  1.00  0.00           H  
ATOM     24 HH12 ARG A   1      -2.517  10.597   4.580  1.00  0.00           H  
ATOM     25 HH21 ARG A   1      -3.382   7.831   2.678  1.00  0.00           H  
ATOM     26 HH22 ARG A   1      -2.290   8.467   3.862  1.00  0.00           H  
ATOM     27  N   SER A   2      -7.583   6.609  -0.197  1.00  0.00           N  
ATOM     28  CA  SER A   2      -7.865   5.681   0.933  1.00  0.00           C  
ATOM     29  C   SER A   2      -6.750   4.636   1.027  1.00  0.00           C  
ATOM     30  O   SER A   2      -6.533   4.044   2.064  1.00  0.00           O  
ATOM     31  CB  SER A   2      -9.206   4.984   0.704  1.00  0.00           C  
ATOM     32  OG  SER A   2      -9.477   4.118   1.799  1.00  0.00           O  
ATOM     33  H   SER A   2      -7.971   6.437  -1.081  1.00  0.00           H  
ATOM     34  HA  SER A   2      -7.906   6.242   1.855  1.00  0.00           H  
ATOM     35  HB2 SER A   2      -9.989   5.721   0.633  1.00  0.00           H  
ATOM     36  HB3 SER A   2      -9.162   4.415  -0.216  1.00  0.00           H  
ATOM     37  HG  SER A   2      -9.628   4.662   2.576  1.00  0.00           H  
ATOM     38  N   CYS A   3      -6.032   4.418  -0.045  1.00  0.00           N  
ATOM     39  CA  CYS A   3      -4.929   3.440  -0.030  1.00  0.00           C  
ATOM     40  C   CYS A   3      -5.331   2.197   0.752  1.00  0.00           C  
ATOM     41  O   CYS A   3      -5.237   2.134   1.962  1.00  0.00           O  
ATOM     42  CB  CYS A   3      -3.714   4.098   0.594  1.00  0.00           C  
ATOM     43  SG  CYS A   3      -3.159   5.484  -0.449  1.00  0.00           S  
ATOM     44  H   CYS A   3      -6.206   4.910  -0.856  1.00  0.00           H  
ATOM     45  HA  CYS A   3      -4.694   3.143  -1.040  1.00  0.00           H  
ATOM     46  HB2 CYS A   3      -3.965   4.455   1.564  1.00  0.00           H  
ATOM     47  HB3 CYS A   3      -2.953   3.385   0.688  1.00  0.00           H  
ATOM     48  N   CYS A   4      -5.760   1.202   0.042  1.00  0.00           N  
ATOM     49  CA  CYS A   4      -6.164  -0.071   0.681  1.00  0.00           C  
ATOM     50  C   CYS A   4      -4.997  -0.572   1.542  1.00  0.00           C  
ATOM     51  O   CYS A   4      -3.909  -0.040   1.454  1.00  0.00           O  
ATOM     52  CB  CYS A   4      -6.478  -1.064  -0.436  1.00  0.00           C  
ATOM     53  SG  CYS A   4      -7.975  -0.543  -1.320  1.00  0.00           S  
ATOM     54  H   CYS A   4      -5.800   1.288  -0.932  1.00  0.00           H  
ATOM     55  HA  CYS A   4      -7.040   0.083   1.296  1.00  0.00           H  
ATOM     56  HB2 CYS A   4      -5.650  -1.101  -1.127  1.00  0.00           H  
ATOM     57  HB3 CYS A   4      -6.630  -2.026  -0.019  1.00  0.00           H  
ATOM     58  N   PRO A   5      -5.242  -1.572   2.357  1.00  0.00           N  
ATOM     59  CA  PRO A   5      -4.199  -2.130   3.237  1.00  0.00           C  
ATOM     60  C   PRO A   5      -3.164  -2.923   2.430  1.00  0.00           C  
ATOM     61  O   PRO A   5      -3.429  -3.389   1.340  1.00  0.00           O  
ATOM     62  CB  PRO A   5      -4.979  -3.019   4.210  1.00  0.00           C  
ATOM     63  CG  PRO A   5      -6.319  -3.350   3.518  1.00  0.00           C  
ATOM     64  CD  PRO A   5      -6.557  -2.242   2.475  1.00  0.00           C  
ATOM     65  HA  PRO A   5      -3.713  -1.338   3.783  1.00  0.00           H  
ATOM     66  HB2 PRO A   5      -4.423  -3.925   4.405  1.00  0.00           H  
ATOM     67  HB3 PRO A   5      -5.165  -2.490   5.130  1.00  0.00           H  
ATOM     68  HG2 PRO A   5      -6.256  -4.314   3.032  1.00  0.00           H  
ATOM     69  HG3 PRO A   5      -7.120  -3.348   4.241  1.00  0.00           H  
ATOM     70  HD2 PRO A   5      -6.856  -2.678   1.537  1.00  0.00           H  
ATOM     71  HD3 PRO A   5      -7.301  -1.543   2.825  1.00  0.00           H  
ATOM     72  N   CYS A   6      -1.975  -3.051   2.957  1.00  0.00           N  
ATOM     73  CA  CYS A   6      -0.894  -3.775   2.234  1.00  0.00           C  
ATOM     74  C   CYS A   6      -1.393  -5.117   1.694  1.00  0.00           C  
ATOM     75  O   CYS A   6      -1.516  -5.301   0.499  1.00  0.00           O  
ATOM     76  CB  CYS A   6       0.289  -4.005   3.170  1.00  0.00           C  
ATOM     77  SG  CYS A   6      -0.265  -4.258   4.876  1.00  0.00           S  
ATOM     78  H   CYS A   6      -1.784  -2.647   3.824  1.00  0.00           H  
ATOM     79  HA  CYS A   6      -0.559  -3.165   1.410  1.00  0.00           H  
ATOM     80  HB2 CYS A   6       0.837  -4.869   2.845  1.00  0.00           H  
ATOM     81  HB3 CYS A   6       0.927  -3.145   3.125  1.00  0.00           H  
ATOM     82  N   TYR A   7      -1.663  -6.059   2.554  1.00  0.00           N  
ATOM     83  CA  TYR A   7      -2.135  -7.393   2.069  1.00  0.00           C  
ATOM     84  C   TYR A   7      -3.146  -7.211   0.959  1.00  0.00           C  
ATOM     85  O   TYR A   7      -3.207  -7.985   0.025  1.00  0.00           O  
ATOM     86  CB  TYR A   7      -2.801  -8.200   3.186  1.00  0.00           C  
ATOM     87  CG  TYR A   7      -3.100  -7.329   4.386  1.00  0.00           C  
ATOM     88  CD1 TYR A   7      -2.131  -7.152   5.381  1.00  0.00           C  
ATOM     89  CD2 TYR A   7      -4.348  -6.707   4.505  1.00  0.00           C  
ATOM     90  CE1 TYR A   7      -2.410  -6.352   6.495  1.00  0.00           C  
ATOM     91  CE2 TYR A   7      -4.627  -5.905   5.619  1.00  0.00           C  
ATOM     92  CZ  TYR A   7      -3.658  -5.728   6.615  1.00  0.00           C  
ATOM     93  OH  TYR A   7      -3.933  -4.940   7.713  1.00  0.00           O  
ATOM     94  H   TYR A   7      -1.545  -5.894   3.509  1.00  0.00           H  
ATOM     95  HA  TYR A   7      -1.291  -7.947   1.689  1.00  0.00           H  
ATOM     96  HB2 TYR A   7      -3.727  -8.613   2.815  1.00  0.00           H  
ATOM     97  HB3 TYR A   7      -2.152  -8.999   3.470  1.00  0.00           H  
ATOM     98  HD1 TYR A   7      -1.169  -7.633   5.289  1.00  0.00           H  
ATOM     99  HD2 TYR A   7      -5.096  -6.842   3.738  1.00  0.00           H  
ATOM    100  HE1 TYR A   7      -1.663  -6.217   7.263  1.00  0.00           H  
ATOM    101  HE2 TYR A   7      -5.589  -5.424   5.711  1.00  0.00           H  
ATOM    102  HH  TYR A   7      -3.554  -5.364   8.485  1.00  0.00           H  
ATOM    103  N   TRP A   8      -3.951  -6.207   1.055  1.00  0.00           N  
ATOM    104  CA  TRP A   8      -4.964  -6.004   0.002  1.00  0.00           C  
ATOM    105  C   TRP A   8      -4.810  -4.606  -0.606  1.00  0.00           C  
ATOM    106  O   TRP A   8      -5.675  -3.769  -0.473  1.00  0.00           O  
ATOM    107  CB  TRP A   8      -6.363  -6.152   0.605  1.00  0.00           C  
ATOM    108  CG  TRP A   8      -7.368  -6.179  -0.498  1.00  0.00           C  
ATOM    109  CD1 TRP A   8      -7.075  -6.357  -1.801  1.00  0.00           C  
ATOM    110  CD2 TRP A   8      -8.808  -6.005  -0.427  1.00  0.00           C  
ATOM    111  NE1 TRP A   8      -8.238  -6.327  -2.535  1.00  0.00           N  
ATOM    112  CE2 TRP A   8      -9.332  -6.106  -1.735  1.00  0.00           C  
ATOM    113  CE3 TRP A   8      -9.704  -5.775   0.630  1.00  0.00           C  
ATOM    114  CZ2 TRP A   8     -10.687  -5.982  -1.989  1.00  0.00           C  
ATOM    115  CZ3 TRP A   8     -11.077  -5.642   0.373  1.00  0.00           C  
ATOM    116  CH2 TRP A   8     -11.564  -5.746  -0.937  1.00  0.00           C  
ATOM    117  H   TRP A   8      -3.894  -5.597   1.819  1.00  0.00           H  
ATOM    118  HA  TRP A   8      -4.817  -6.756  -0.754  1.00  0.00           H  
ATOM    119  HB2 TRP A   8      -6.418  -7.074   1.166  1.00  0.00           H  
ATOM    120  HB3 TRP A   8      -6.565  -5.318   1.258  1.00  0.00           H  
ATOM    121  HD1 TRP A   8      -6.097  -6.505  -2.201  1.00  0.00           H  
ATOM    122  HE1 TRP A   8      -8.298  -6.439  -3.507  1.00  0.00           H  
ATOM    123  HE3 TRP A   8      -9.335  -5.693   1.640  1.00  0.00           H  
ATOM    124  HZ2 TRP A   8     -11.060  -6.064  -3.000  1.00  0.00           H  
ATOM    125  HZ3 TRP A   8     -11.761  -5.462   1.188  1.00  0.00           H  
ATOM    126  HH2 TRP A   8     -12.613  -5.619  -1.138  1.00  0.00           H  
ATOM    127  N   GLY A   9      -3.712  -4.343  -1.261  1.00  0.00           N  
ATOM    128  CA  GLY A   9      -3.502  -2.987  -1.860  1.00  0.00           C  
ATOM    129  C   GLY A   9      -4.308  -2.832  -3.158  1.00  0.00           C  
ATOM    130  O   GLY A   9      -4.162  -1.860  -3.871  1.00  0.00           O  
ATOM    131  H   GLY A   9      -3.019  -5.029  -1.349  1.00  0.00           H  
ATOM    132  HA2 GLY A   9      -3.817  -2.235  -1.153  1.00  0.00           H  
ATOM    133  HA3 GLY A   9      -2.455  -2.851  -2.077  1.00  0.00           H  
ATOM    134  N   GLY A  10      -5.154  -3.771  -3.476  1.00  0.00           N  
ATOM    135  CA  GLY A  10      -5.951  -3.653  -4.724  1.00  0.00           C  
ATOM    136  C   GLY A  10      -7.437  -3.714  -4.388  1.00  0.00           C  
ATOM    137  O   GLY A  10      -8.252  -4.163  -5.170  1.00  0.00           O  
ATOM    138  H   GLY A  10      -5.265  -4.545  -2.902  1.00  0.00           H  
ATOM    139  HA2 GLY A  10      -5.725  -2.718  -5.199  1.00  0.00           H  
ATOM    140  HA3 GLY A  10      -5.706  -4.465  -5.380  1.00  0.00           H  
ATOM    141  N   CYS A  11      -7.780  -3.293  -3.213  1.00  0.00           N  
ATOM    142  CA  CYS A  11      -9.187  -3.342  -2.770  1.00  0.00           C  
ATOM    143  C   CYS A  11     -10.009  -2.176  -3.365  1.00  0.00           C  
ATOM    144  O   CYS A  11      -9.483  -1.355  -4.092  1.00  0.00           O  
ATOM    145  CB  CYS A  11      -9.170  -3.343  -1.239  1.00  0.00           C  
ATOM    146  SG  CYS A  11      -9.462  -1.684  -0.556  1.00  0.00           S  
ATOM    147  H   CYS A  11      -7.100  -2.971  -2.602  1.00  0.00           H  
ATOM    148  HA  CYS A  11      -9.619  -4.267  -3.111  1.00  0.00           H  
ATOM    149  HB2 CYS A  11      -9.910  -4.017  -0.891  1.00  0.00           H  
ATOM    150  HB3 CYS A  11      -8.216  -3.701  -0.905  1.00  0.00           H  
ATOM    151  N   PRO A  12     -11.295  -2.182  -3.071  1.00  0.00           N  
ATOM    152  CA  PRO A  12     -12.257  -1.186  -3.594  1.00  0.00           C  
ATOM    153  C   PRO A  12     -12.159   0.175  -2.889  1.00  0.00           C  
ATOM    154  O   PRO A  12     -12.071   1.202  -3.533  1.00  0.00           O  
ATOM    155  CB  PRO A  12     -13.619  -1.832  -3.303  1.00  0.00           C  
ATOM    156  CG  PRO A  12     -13.393  -2.819  -2.144  1.00  0.00           C  
ATOM    157  CD  PRO A  12     -11.909  -3.193  -2.187  1.00  0.00           C  
ATOM    158  HA  PRO A  12     -12.138  -1.069  -4.658  1.00  0.00           H  
ATOM    159  HB2 PRO A  12     -14.340  -1.078  -3.022  1.00  0.00           H  
ATOM    160  HB3 PRO A  12     -13.961  -2.379  -4.163  1.00  0.00           H  
ATOM    161  HG2 PRO A  12     -13.635  -2.345  -1.203  1.00  0.00           H  
ATOM    162  HG3 PRO A  12     -13.996  -3.702  -2.284  1.00  0.00           H  
ATOM    163  HD2 PRO A  12     -11.481  -3.149  -1.197  1.00  0.00           H  
ATOM    164  HD3 PRO A  12     -11.791  -4.167  -2.616  1.00  0.00           H  
ATOM    165  N   TRP A  13     -12.212   0.210  -1.584  1.00  0.00           N  
ATOM    166  CA  TRP A  13     -12.165   1.528  -0.875  1.00  0.00           C  
ATOM    167  C   TRP A  13     -10.736   2.078  -0.804  1.00  0.00           C  
ATOM    168  O   TRP A  13     -10.375   2.737   0.148  1.00  0.00           O  
ATOM    169  CB  TRP A  13     -12.708   1.371   0.548  1.00  0.00           C  
ATOM    170  CG  TRP A  13     -11.746   0.578   1.371  1.00  0.00           C  
ATOM    171  CD1 TRP A  13     -10.703   1.084   2.072  1.00  0.00           C  
ATOM    172  CD2 TRP A  13     -11.728  -0.854   1.592  1.00  0.00           C  
ATOM    173  NE1 TRP A  13     -10.042   0.042   2.699  1.00  0.00           N  
ATOM    174  CE2 TRP A  13     -10.639  -1.173   2.434  1.00  0.00           C  
ATOM    175  CE3 TRP A  13     -12.548  -1.895   1.141  1.00  0.00           C  
ATOM    176  CZ2 TRP A  13     -10.372  -2.487   2.814  1.00  0.00           C  
ATOM    177  CZ3 TRP A  13     -12.287  -3.220   1.521  1.00  0.00           C  
ATOM    178  CH2 TRP A  13     -11.199  -3.516   2.357  1.00  0.00           C  
ATOM    179  H   TRP A  13     -12.313  -0.621  -1.073  1.00  0.00           H  
ATOM    180  HA  TRP A  13     -12.786   2.230  -1.407  1.00  0.00           H  
ATOM    181  HB2 TRP A  13     -12.842   2.344   0.992  1.00  0.00           H  
ATOM    182  HB3 TRP A  13     -13.659   0.859   0.515  1.00  0.00           H  
ATOM    183  HD1 TRP A  13     -10.429   2.126   2.129  1.00  0.00           H  
ATOM    184  HE1 TRP A  13      -9.247   0.135   3.266  1.00  0.00           H  
ATOM    185  HE3 TRP A  13     -13.387  -1.672   0.498  1.00  0.00           H  
ATOM    186  HZ2 TRP A  13      -9.532  -2.707   3.456  1.00  0.00           H  
ATOM    187  HZ3 TRP A  13     -12.928  -4.015   1.169  1.00  0.00           H  
ATOM    188  HH2 TRP A  13     -11.003  -4.538   2.647  1.00  0.00           H  
ATOM    189  N   GLY A  14      -9.919   1.842  -1.791  1.00  0.00           N  
ATOM    190  CA  GLY A  14      -8.536   2.388  -1.724  1.00  0.00           C  
ATOM    191  C   GLY A  14      -7.728   1.944  -2.943  1.00  0.00           C  
ATOM    192  O   GLY A  14      -8.256   1.392  -3.887  1.00  0.00           O  
ATOM    193  H   GLY A  14     -10.207   1.324  -2.567  1.00  0.00           H  
ATOM    194  HA2 GLY A  14      -8.582   3.468  -1.701  1.00  0.00           H  
ATOM    195  HA3 GLY A  14      -8.059   2.030  -0.826  1.00  0.00           H  
ATOM    196  N   GLN A  15      -6.447   2.198  -2.929  1.00  0.00           N  
ATOM    197  CA  GLN A  15      -5.596   1.810  -4.085  1.00  0.00           C  
ATOM    198  C   GLN A  15      -4.485   0.856  -3.629  1.00  0.00           C  
ATOM    199  O   GLN A  15      -4.645   0.092  -2.697  1.00  0.00           O  
ATOM    200  CB  GLN A  15      -4.972   3.067  -4.694  1.00  0.00           C  
ATOM    201  CG  GLN A  15      -6.063   4.111  -4.938  1.00  0.00           C  
ATOM    202  CD  GLN A  15      -5.591   5.106  -6.000  1.00  0.00           C  
ATOM    203  OE1 GLN A  15      -5.594   6.300  -5.776  1.00  0.00           O  
ATOM    204  NE2 GLN A  15      -5.181   4.661  -7.157  1.00  0.00           N  
ATOM    205  H   GLN A  15      -6.050   2.652  -2.162  1.00  0.00           H  
ATOM    206  HA  GLN A  15      -6.205   1.318  -4.829  1.00  0.00           H  
ATOM    207  HB2 GLN A  15      -4.235   3.469  -4.014  1.00  0.00           H  
ATOM    208  HB3 GLN A  15      -4.500   2.817  -5.632  1.00  0.00           H  
ATOM    209  HG2 GLN A  15      -6.962   3.619  -5.280  1.00  0.00           H  
ATOM    210  HG3 GLN A  15      -6.269   4.640  -4.019  1.00  0.00           H  
ATOM    211 HE21 GLN A  15      -5.178   3.698  -7.338  1.00  0.00           H  
ATOM    212 HE22 GLN A  15      -4.875   5.290  -7.843  1.00  0.00           H  
ATOM    213  N   ASN A  16      -3.357   0.906  -4.286  1.00  0.00           N  
ATOM    214  CA  ASN A  16      -2.219   0.027  -3.926  1.00  0.00           C  
ATOM    215  C   ASN A  16      -1.125   0.873  -3.293  1.00  0.00           C  
ATOM    216  O   ASN A  16      -0.047   1.017  -3.833  1.00  0.00           O  
ATOM    217  CB  ASN A  16      -1.678  -0.659  -5.182  1.00  0.00           C  
ATOM    218  CG  ASN A  16      -1.109  -2.029  -4.810  1.00  0.00           C  
ATOM    219  OD1 ASN A  16      -0.571  -2.205  -3.735  1.00  0.00           O  
ATOM    220  ND2 ASN A  16      -1.206  -3.016  -5.660  1.00  0.00           N  
ATOM    221  H   ASN A  16      -3.254   1.538  -5.007  1.00  0.00           H  
ATOM    222  HA  ASN A  16      -2.551  -0.713  -3.223  1.00  0.00           H  
ATOM    223  HB2 ASN A  16      -2.480  -0.783  -5.897  1.00  0.00           H  
ATOM    224  HB3 ASN A  16      -0.898  -0.053  -5.617  1.00  0.00           H  
ATOM    225 HD21 ASN A  16      -1.641  -2.874  -6.526  1.00  0.00           H  
ATOM    226 HD22 ASN A  16      -0.845  -3.897  -5.431  1.00  0.00           H  
ATOM    227  N   CYS A  17      -1.395   1.450  -2.167  1.00  0.00           N  
ATOM    228  CA  CYS A  17      -0.390   2.304  -1.508  1.00  0.00           C  
ATOM    229  C   CYS A  17       0.511   1.452  -0.616  1.00  0.00           C  
ATOM    230  O   CYS A  17       1.342   1.957   0.107  1.00  0.00           O  
ATOM    231  CB  CYS A  17      -1.178   3.243  -0.642  1.00  0.00           C  
ATOM    232  SG  CYS A  17      -1.589   4.767  -1.508  1.00  0.00           S  
ATOM    233  H   CYS A  17      -2.286   1.344  -1.748  1.00  0.00           H  
ATOM    234  HA  CYS A  17       0.186   2.851  -2.232  1.00  0.00           H  
ATOM    235  HB2 CYS A  17      -2.095   2.737  -0.407  1.00  0.00           H  
ATOM    236  HB3 CYS A  17      -0.635   3.464   0.265  1.00  0.00           H  
ATOM    237  N   TYR A  18       0.338   0.164  -0.646  1.00  0.00           N  
ATOM    238  CA  TYR A  18       1.172  -0.706   0.222  1.00  0.00           C  
ATOM    239  C   TYR A  18       1.400  -2.057  -0.456  1.00  0.00           C  
ATOM    240  O   TYR A  18       1.000  -3.081   0.059  1.00  0.00           O  
ATOM    241  CB  TYR A  18       0.446  -0.904   1.554  1.00  0.00           C  
ATOM    242  CG  TYR A  18       0.218   0.440   2.209  1.00  0.00           C  
ATOM    243  CD1 TYR A  18       1.296   1.159   2.736  1.00  0.00           C  
ATOM    244  CD2 TYR A  18      -1.078   0.964   2.292  1.00  0.00           C  
ATOM    245  CE1 TYR A  18       1.081   2.402   3.343  1.00  0.00           C  
ATOM    246  CE2 TYR A  18      -1.293   2.207   2.900  1.00  0.00           C  
ATOM    247  CZ  TYR A  18      -0.214   2.925   3.427  1.00  0.00           C  
ATOM    248  OH  TYR A  18      -0.426   4.150   4.026  1.00  0.00           O  
ATOM    249  H   TYR A  18      -0.347  -0.228  -1.225  1.00  0.00           H  
ATOM    250  HA  TYR A  18       2.121  -0.237   0.404  1.00  0.00           H  
ATOM    251  HB2 TYR A  18      -0.508  -1.374   1.374  1.00  0.00           H  
ATOM    252  HB3 TYR A  18       1.043  -1.525   2.204  1.00  0.00           H  
ATOM    253  HD1 TYR A  18       2.295   0.757   2.671  1.00  0.00           H  
ATOM    254  HD2 TYR A  18      -1.910   0.411   1.887  1.00  0.00           H  
ATOM    255  HE1 TYR A  18       1.915   2.955   3.751  1.00  0.00           H  
ATOM    256  HE2 TYR A  18      -2.293   2.610   2.964  1.00  0.00           H  
ATOM    257  HH  TYR A  18       0.222   4.253   4.727  1.00  0.00           H  
ATOM    258  N   PRO A  19       2.051  -2.025  -1.590  1.00  0.00           N  
ATOM    259  CA  PRO A  19       2.356  -3.247  -2.351  1.00  0.00           C  
ATOM    260  C   PRO A  19       3.566  -3.948  -1.729  1.00  0.00           C  
ATOM    261  O   PRO A  19       3.663  -5.160  -1.722  1.00  0.00           O  
ATOM    262  CB  PRO A  19       2.689  -2.727  -3.750  1.00  0.00           C  
ATOM    263  CG  PRO A  19       3.113  -1.250  -3.575  1.00  0.00           C  
ATOM    264  CD  PRO A  19       2.545  -0.778  -2.221  1.00  0.00           C  
ATOM    265  HA  PRO A  19       1.500  -3.902  -2.387  1.00  0.00           H  
ATOM    266  HB2 PRO A  19       3.500  -3.303  -4.175  1.00  0.00           H  
ATOM    267  HB3 PRO A  19       1.818  -2.783  -4.384  1.00  0.00           H  
ATOM    268  HG2 PRO A  19       4.192  -1.174  -3.575  1.00  0.00           H  
ATOM    269  HG3 PRO A  19       2.700  -0.653  -4.371  1.00  0.00           H  
ATOM    270  HD2 PRO A  19       3.327  -0.328  -1.623  1.00  0.00           H  
ATOM    271  HD3 PRO A  19       1.735  -0.081  -2.372  1.00  0.00           H  
ATOM    272  N   GLU A  20       4.484  -3.185  -1.203  1.00  0.00           N  
ATOM    273  CA  GLU A  20       5.692  -3.784  -0.569  1.00  0.00           C  
ATOM    274  C   GLU A  20       5.984  -3.041   0.735  1.00  0.00           C  
ATOM    275  O   GLU A  20       7.074  -2.553   0.958  1.00  0.00           O  
ATOM    276  CB  GLU A  20       6.888  -3.648  -1.514  1.00  0.00           C  
ATOM    277  CG  GLU A  20       8.099  -4.361  -0.913  1.00  0.00           C  
ATOM    278  CD  GLU A  20       9.310  -3.426  -0.942  1.00  0.00           C  
ATOM    279  OE1 GLU A  20       9.394  -2.626  -1.858  1.00  0.00           O  
ATOM    280  OE2 GLU A  20      10.134  -3.528  -0.047  1.00  0.00           O  
ATOM    281  H   GLU A  20       4.376  -2.212  -1.218  1.00  0.00           H  
ATOM    282  HA  GLU A  20       5.512  -4.828  -0.359  1.00  0.00           H  
ATOM    283  HB2 GLU A  20       6.645  -4.092  -2.469  1.00  0.00           H  
ATOM    284  HB3 GLU A  20       7.121  -2.602  -1.653  1.00  0.00           H  
ATOM    285  HG2 GLU A  20       7.882  -4.639   0.109  1.00  0.00           H  
ATOM    286  HG3 GLU A  20       8.318  -5.248  -1.488  1.00  0.00           H  
ATOM    287  N   GLY A  21       5.009  -2.951   1.598  1.00  0.00           N  
ATOM    288  CA  GLY A  21       5.205  -2.245   2.886  1.00  0.00           C  
ATOM    289  C   GLY A  21       3.850  -1.940   3.507  1.00  0.00           C  
ATOM    290  O   GLY A  21       3.062  -1.168   2.998  1.00  0.00           O  
ATOM    291  H   GLY A  21       4.145  -3.350   1.399  1.00  0.00           H  
ATOM    292  HA2 GLY A  21       5.773  -2.873   3.556  1.00  0.00           H  
ATOM    293  HA3 GLY A  21       5.727  -1.335   2.726  1.00  0.00           H  
ATOM    294  N   CYS A  22       3.592  -2.563   4.599  1.00  0.00           N  
ATOM    295  CA  CYS A  22       2.303  -2.378   5.317  1.00  0.00           C  
ATOM    296  C   CYS A  22       2.210  -0.984   5.935  1.00  0.00           C  
ATOM    297  O   CYS A  22       1.167  -0.575   6.404  1.00  0.00           O  
ATOM    298  CB  CYS A  22       2.212  -3.419   6.428  1.00  0.00           C  
ATOM    299  SG  CYS A  22       1.394  -4.919   5.823  1.00  0.00           S  
ATOM    300  H   CYS A  22       4.257  -3.175   4.945  1.00  0.00           H  
ATOM    301  HA  CYS A  22       1.495  -2.507   4.636  1.00  0.00           H  
ATOM    302  HB2 CYS A  22       3.208  -3.669   6.763  1.00  0.00           H  
ATOM    303  HB3 CYS A  22       1.658  -3.008   7.247  1.00  0.00           H  
ATOM    304  N   SER A  23       3.280  -0.260   5.948  1.00  0.00           N  
ATOM    305  CA  SER A  23       3.232   1.107   6.550  1.00  0.00           C  
ATOM    306  C   SER A  23       4.509   1.890   6.229  1.00  0.00           C  
ATOM    307  O   SER A  23       4.451   3.016   5.776  1.00  0.00           O  
ATOM    308  CB  SER A  23       3.086   0.983   8.067  1.00  0.00           C  
ATOM    309  OG  SER A  23       1.969   1.751   8.495  1.00  0.00           O  
ATOM    310  H   SER A  23       4.105  -0.614   5.571  1.00  0.00           H  
ATOM    311  HA  SER A  23       2.380   1.639   6.156  1.00  0.00           H  
ATOM    312  HB2 SER A  23       2.930  -0.048   8.333  1.00  0.00           H  
ATOM    313  HB3 SER A  23       3.989   1.343   8.544  1.00  0.00           H  
ATOM    314  HG  SER A  23       2.170   2.678   8.345  1.00  0.00           H  
ATOM    315  N   GLY A  24       5.656   1.312   6.474  1.00  0.00           N  
ATOM    316  CA  GLY A  24       6.938   2.029   6.197  1.00  0.00           C  
ATOM    317  C   GLY A  24       6.818   2.840   4.901  1.00  0.00           C  
ATOM    318  O   GLY A  24       6.482   4.007   4.930  1.00  0.00           O  
ATOM    319  H   GLY A  24       5.676   0.407   6.852  1.00  0.00           H  
ATOM    320  HA2 GLY A  24       7.159   2.695   7.019  1.00  0.00           H  
ATOM    321  HA3 GLY A  24       7.736   1.310   6.093  1.00  0.00           H  
ATOM    322  N   PRO A  25       7.095   2.190   3.802  1.00  0.00           N  
ATOM    323  CA  PRO A  25       7.025   2.813   2.468  1.00  0.00           C  
ATOM    324  C   PRO A  25       5.587   2.961   1.991  1.00  0.00           C  
ATOM    325  O   PRO A  25       4.647   2.911   2.760  1.00  0.00           O  
ATOM    326  CB  PRO A  25       7.748   1.823   1.562  1.00  0.00           C  
ATOM    327  CG  PRO A  25       7.712   0.460   2.293  1.00  0.00           C  
ATOM    328  CD  PRO A  25       7.499   0.771   3.786  1.00  0.00           C  
ATOM    329  HA  PRO A  25       7.536   3.761   2.456  1.00  0.00           H  
ATOM    330  HB2 PRO A  25       7.213   1.754   0.619  1.00  0.00           H  
ATOM    331  HB3 PRO A  25       8.769   2.131   1.401  1.00  0.00           H  
ATOM    332  HG2 PRO A  25       6.896  -0.140   1.915  1.00  0.00           H  
ATOM    333  HG3 PRO A  25       8.649  -0.059   2.158  1.00  0.00           H  
ATOM    334  HD2 PRO A  25       6.719   0.148   4.200  1.00  0.00           H  
ATOM    335  HD3 PRO A  25       8.419   0.642   4.335  1.00  0.00           H  
ATOM    336  N   LYS A  26       5.421   3.133   0.710  1.00  0.00           N  
ATOM    337  CA  LYS A  26       4.062   3.275   0.144  1.00  0.00           C  
ATOM    338  C   LYS A  26       4.156   3.365  -1.381  1.00  0.00           C  
ATOM    339  O   LYS A  26       4.807   4.239  -1.918  1.00  0.00           O  
ATOM    340  CB  LYS A  26       3.416   4.540   0.691  1.00  0.00           C  
ATOM    341  CG  LYS A  26       1.915   4.424   0.500  1.00  0.00           C  
ATOM    342  CD  LYS A  26       1.256   5.788   0.711  1.00  0.00           C  
ATOM    343  CE  LYS A  26       0.157   5.668   1.768  1.00  0.00           C  
ATOM    344  NZ  LYS A  26      -0.816   6.784   1.602  1.00  0.00           N  
ATOM    345  H   LYS A  26       6.199   3.164   0.117  1.00  0.00           H  
ATOM    346  HA  LYS A  26       3.465   2.417   0.418  1.00  0.00           H  
ATOM    347  HB2 LYS A  26       3.645   4.640   1.743  1.00  0.00           H  
ATOM    348  HB3 LYS A  26       3.783   5.400   0.153  1.00  0.00           H  
ATOM    349  HG2 LYS A  26       1.721   4.072  -0.500  1.00  0.00           H  
ATOM    350  HG3 LYS A  26       1.521   3.716   1.211  1.00  0.00           H  
ATOM    351  HD2 LYS A  26       2.000   6.499   1.042  1.00  0.00           H  
ATOM    352  HD3 LYS A  26       0.823   6.127  -0.218  1.00  0.00           H  
ATOM    353  HE2 LYS A  26      -0.354   4.724   1.650  1.00  0.00           H  
ATOM    354  HE3 LYS A  26       0.598   5.718   2.753  1.00  0.00           H  
ATOM    355  HZ1 LYS A  26      -0.650   7.255   0.689  1.00  0.00           H  
ATOM    356  HZ2 LYS A  26      -1.784   6.407   1.628  1.00  0.00           H  
ATOM    357  HZ3 LYS A  26      -0.693   7.469   2.374  1.00  0.00           H  
ATOM    358  N   VAL A  27       3.517   2.469  -2.085  1.00  0.00           N  
ATOM    359  CA  VAL A  27       3.585   2.518  -3.575  1.00  0.00           C  
ATOM    360  C   VAL A  27       2.199   2.262  -4.169  1.00  0.00           C  
ATOM    361  O   VAL A  27       2.038   1.257  -4.840  1.00  0.00           O  
ATOM    362  CB  VAL A  27       4.574   1.468  -4.103  1.00  0.00           C  
ATOM    363  CG1 VAL A  27       5.468   2.105  -5.167  1.00  0.00           C  
ATOM    364  CG2 VAL A  27       5.449   0.940  -2.960  1.00  0.00           C  
ATOM    365  OXT VAL A  27       1.324   3.084  -3.952  1.00  0.00           O  
ATOM    366  H   VAL A  27       2.998   1.769  -1.637  1.00  0.00           H  
ATOM    367  HA  VAL A  27       3.916   3.493  -3.873  1.00  0.00           H  
ATOM    368  HB  VAL A  27       4.025   0.650  -4.545  1.00  0.00           H  
ATOM    369 HG11 VAL A  27       5.633   3.144  -4.921  1.00  0.00           H  
ATOM    370 HG12 VAL A  27       6.415   1.588  -5.198  1.00  0.00           H  
ATOM    371 HG13 VAL A  27       4.987   2.035  -6.130  1.00  0.00           H  
ATOM    372 HG21 VAL A  27       5.640   1.736  -2.256  1.00  0.00           H  
ATOM    373 HG22 VAL A  27       4.938   0.131  -2.459  1.00  0.00           H  
ATOM    374 HG23 VAL A  27       6.386   0.582  -3.360  1.00  0.00           H  
TER     375      VAL A  27                                                      
ENDMDL                                                                          
