# Supplementary material for: Comparative Performance of High-Throughput Methods for Protein pKa Predictions
Source: J Chem Inf Model. 2023 Aug 8;63(16):5169–81. doi: 10.1021/acs.jcim.3c00165 (PMC10466379; doi:10.1021/acs.jcim.3c00165)
Supplement: Supplementary file 3 — ci3c00165_si_003.zip [file ci3c00165_si_003.zip › curated_pdbs/1u2u_curated_22.pdb]

MODEL       22                                                                  
ATOM      7  N   GLU A   1     -20.568   3.742  -3.485  1.00  0.00           N  
ATOM      8  CA  GLU A   1     -19.277   3.301  -4.008  1.00  0.00           C  
ATOM      9  C   GLU A   1     -18.826   1.998  -3.358  1.00  0.00           C  
ATOM     10  O   GLU A   1     -17.631   1.711  -3.283  1.00  0.00           O  
ATOM     11  CB  GLU A   1     -18.222   4.380  -3.784  1.00  0.00           C  
ATOM     12  CG  GLU A   1     -18.167   5.419  -4.892  1.00  0.00           C  
ATOM     13  CD  GLU A   1     -16.927   6.288  -4.814  1.00  0.00           C  
ATOM     14  OE1 GLU A   1     -16.443   6.533  -3.689  1.00  0.00           O  
ATOM     15  OE2 GLU A   1     -16.439   6.723  -5.878  1.00  0.00           O  
ATOM     16  H   GLU A   1     -20.588   4.326  -2.698  1.00  0.00           H  
ATOM     17  HA  GLU A   1     -19.392   3.134  -5.067  1.00  0.00           H  
ATOM     18  HB2 GLU A   1     -18.437   4.884  -2.854  1.00  0.00           H  
ATOM     19  HB3 GLU A   1     -17.255   3.906  -3.712  1.00  0.00           H  
ATOM     20  HG2 GLU A   1     -18.172   4.911  -5.845  1.00  0.00           H  
ATOM     21  HG3 GLU A   1     -19.039   6.053  -4.818  1.00  0.00           H  
ATOM     22  N   VAL A   2     -19.788   1.214  -2.892  1.00  0.00           N  
ATOM     23  CA  VAL A   2     -19.506  -0.064  -2.248  1.00  0.00           C  
ATOM     24  C   VAL A   2     -18.460  -0.864  -3.024  1.00  0.00           C  
ATOM     25  O   VAL A   2     -17.355  -1.099  -2.533  1.00  0.00           O  
ATOM     26  CB  VAL A   2     -20.791  -0.904  -2.122  1.00  0.00           C  
ATOM     27  CG1 VAL A   2     -20.504  -2.250  -1.469  1.00  0.00           C  
ATOM     28  CG2 VAL A   2     -21.850  -0.138  -1.341  1.00  0.00           C  
ATOM     29  H   VAL A   2     -20.716   1.502  -2.983  1.00  0.00           H  
ATOM     30  HA  VAL A   2     -19.132   0.135  -1.254  1.00  0.00           H  
ATOM     31  HB  VAL A   2     -21.172  -1.082  -3.118  1.00  0.00           H  
ATOM     32 HG11 VAL A   2     -19.447  -2.336  -1.267  1.00  0.00           H  
ATOM     33 HG12 VAL A   2     -21.055  -2.328  -0.544  1.00  0.00           H  
ATOM     34 HG13 VAL A   2     -20.808  -3.045  -2.136  1.00  0.00           H  
ATOM     35 HG21 VAL A   2     -21.382   0.392  -0.524  1.00  0.00           H  
ATOM     36 HG22 VAL A   2     -22.339   0.569  -1.996  1.00  0.00           H  
ATOM     37 HG23 VAL A   2     -22.579  -0.831  -0.950  1.00  0.00           H  
ATOM     38  N   ALA A   3     -18.816  -1.280  -4.235  1.00  0.00           N  
ATOM     39  CA  ALA A   3     -17.907  -2.052  -5.075  1.00  0.00           C  
ATOM     40  C   ALA A   3     -16.623  -1.279  -5.351  1.00  0.00           C  
ATOM     41  O   ALA A   3     -15.527  -1.833  -5.285  1.00  0.00           O  
ATOM     42  CB  ALA A   3     -18.587  -2.433  -6.381  1.00  0.00           C  
ATOM     43  H   ALA A   3     -19.710  -1.062  -4.573  1.00  0.00           H  
ATOM     44  HA  ALA A   3     -17.660  -2.962  -4.547  1.00  0.00           H  
ATOM     45  HB1 ALA A   3     -19.657  -2.348  -6.268  1.00  0.00           H  
ATOM     46  HB2 ALA A   3     -18.255  -1.771  -7.167  1.00  0.00           H  
ATOM     47  HB3 ALA A   3     -18.332  -3.451  -6.636  1.00  0.00           H  
ATOM     48  N   GLN A   4     -16.765   0.008  -5.659  1.00  0.00           N  
ATOM     49  CA  GLN A   4     -15.614   0.859  -5.944  1.00  0.00           C  
ATOM     50  C   GLN A   4     -14.562   0.742  -4.845  1.00  0.00           C  
ATOM     51  O   GLN A   4     -13.368   0.916  -5.091  1.00  0.00           O  
ATOM     52  CB  GLN A   4     -16.053   2.317  -6.093  1.00  0.00           C  
ATOM     53  CG  GLN A   4     -15.221   3.104  -7.094  1.00  0.00           C  
ATOM     54  CD  GLN A   4     -16.074   3.886  -8.075  1.00  0.00           C  
ATOM     55  OE1 GLN A   4     -16.911   4.696  -7.680  1.00  0.00           O  
ATOM     56  NE2 GLN A   4     -15.863   3.645  -9.364  1.00  0.00           N  
ATOM     57  H   GLN A   4     -17.665   0.394  -5.694  1.00  0.00           H  
ATOM     58  HA  GLN A   4     -15.179   0.528  -6.875  1.00  0.00           H  
ATOM     59  HB2 GLN A   4     -17.084   2.338  -6.417  1.00  0.00           H  
ATOM     60  HB3 GLN A   4     -15.977   2.804  -5.132  1.00  0.00           H  
ATOM     61  HG2 GLN A   4     -14.594   3.797  -6.554  1.00  0.00           H  
ATOM     62  HG3 GLN A   4     -14.602   2.414  -7.647  1.00  0.00           H  
ATOM     63 HE21 GLN A   4     -15.180   2.985  -9.606  1.00  0.00           H  
ATOM     64 HE22 GLN A   4     -16.399   4.137 -10.020  1.00  0.00           H  
ATOM     65  N   LEU A   5     -15.014   0.440  -3.631  1.00  0.00           N  
ATOM     66  CA  LEU A   5     -14.113   0.292  -2.495  1.00  0.00           C  
ATOM     67  C   LEU A   5     -13.737  -1.173  -2.293  1.00  0.00           C  
ATOM     68  O   LEU A   5     -12.654  -1.484  -1.797  1.00  0.00           O  
ATOM     69  CB  LEU A   5     -14.764   0.845  -1.225  1.00  0.00           C  
ATOM     70  CG  LEU A   5     -15.280   2.281  -1.335  1.00  0.00           C  
ATOM     71  CD1 LEU A   5     -16.456   2.499  -0.397  1.00  0.00           C  
ATOM     72  CD2 LEU A   5     -14.164   3.273  -1.036  1.00  0.00           C  
ATOM     73  H   LEU A   5     -15.976   0.309  -3.498  1.00  0.00           H  
ATOM     74  HA  LEU A   5     -13.217   0.856  -2.706  1.00  0.00           H  
ATOM     75  HB2 LEU A   5     -15.594   0.205  -0.964  1.00  0.00           H  
ATOM     76  HB3 LEU A   5     -14.037   0.808  -0.427  1.00  0.00           H  
ATOM     77  HG  LEU A   5     -15.622   2.457  -2.345  1.00  0.00           H  
ATOM     78 HD11 LEU A   5     -16.228   2.076   0.571  1.00  0.00           H  
ATOM     79 HD12 LEU A   5     -16.642   3.558  -0.292  1.00  0.00           H  
ATOM     80 HD13 LEU A   5     -17.334   2.018  -0.803  1.00  0.00           H  
ATOM     81 HD21 LEU A   5     -13.209   2.772  -1.099  1.00  0.00           H  
ATOM     82 HD22 LEU A   5     -14.196   4.078  -1.756  1.00  0.00           H  
ATOM     83 HD23 LEU A   5     -14.295   3.675  -0.043  1.00  0.00           H  
ATOM     84  N   GLU A   6     -14.640  -2.068  -2.682  1.00  0.00           N  
ATOM     85  CA  GLU A   6     -14.405  -3.501  -2.547  1.00  0.00           C  
ATOM     86  C   GLU A   6     -13.179  -3.930  -3.346  1.00  0.00           C  
ATOM     87  O   GLU A   6     -12.407  -4.783  -2.908  1.00  0.00           O  
ATOM     88  CB  GLU A   6     -15.632  -4.286  -3.016  1.00  0.00           C  
ATOM     89  CG  GLU A   6     -16.815  -4.195  -2.065  1.00  0.00           C  
ATOM     90  CD  GLU A   6     -17.454  -5.544  -1.798  1.00  0.00           C  
ATOM     91  OE1 GLU A   6     -17.892  -6.197  -2.770  1.00  0.00           O  
ATOM     92  OE2 GLU A   6     -17.517  -5.949  -0.619  1.00  0.00           O  
ATOM     93  H   GLU A   6     -15.485  -1.758  -3.071  1.00  0.00           H  
ATOM     94  HA  GLU A   6     -14.231  -3.712  -1.502  1.00  0.00           H  
ATOM     95  HB2 GLU A   6     -15.943  -3.905  -3.978  1.00  0.00           H  
ATOM     96  HB3 GLU A   6     -15.361  -5.326  -3.121  1.00  0.00           H  
ATOM     97  HG2 GLU A   6     -16.475  -3.784  -1.127  1.00  0.00           H  
ATOM     98  HG3 GLU A   6     -17.557  -3.541  -2.496  1.00  0.00           H  
ATOM     99  N   LYS A   7     -13.004  -3.333  -4.520  1.00  0.00           N  
ATOM    100  CA  LYS A   7     -11.870  -3.655  -5.380  1.00  0.00           C  
ATOM    101  C   LYS A   7     -10.661  -2.793  -5.033  1.00  0.00           C  
ATOM    102  O   LYS A   7      -9.517  -3.202  -5.235  1.00  0.00           O  
ATOM    103  CB  LYS A   7     -12.238  -3.462  -6.855  1.00  0.00           C  
ATOM    104  CG  LYS A   7     -13.683  -3.806  -7.182  1.00  0.00           C  
ATOM    105  CD  LYS A   7     -14.018  -5.237  -6.797  1.00  0.00           C  
ATOM    106  CE  LYS A   7     -13.514  -6.227  -7.835  1.00  0.00           C  
ATOM    107  NZ  LYS A   7     -14.467  -7.353  -8.038  1.00  0.00           N  
ATOM    108  H   LYS A   7     -13.653  -2.660  -4.817  1.00  0.00           H  
ATOM    109  HA  LYS A   7     -11.613  -4.689  -5.215  1.00  0.00           H  
ATOM    110  HB2 LYS A   7     -12.068  -2.429  -7.123  1.00  0.00           H  
ATOM    111  HB3 LYS A   7     -11.596  -4.088  -7.457  1.00  0.00           H  
ATOM    112  HG2 LYS A   7     -14.334  -3.136  -6.641  1.00  0.00           H  
ATOM    113  HG3 LYS A   7     -13.839  -3.682  -8.244  1.00  0.00           H  
ATOM    114  HD2 LYS A   7     -13.557  -5.462  -5.847  1.00  0.00           H  
ATOM    115  HD3 LYS A   7     -15.091  -5.334  -6.711  1.00  0.00           H  
ATOM    116  HE2 LYS A   7     -13.379  -5.709  -8.772  1.00  0.00           H  
ATOM    117  HE3 LYS A   7     -12.566  -6.624  -7.504  1.00  0.00           H  
ATOM    118  HZ1 LYS A   7     -15.421  -7.076  -7.732  1.00  0.00           H  
ATOM    119  HZ2 LYS A   7     -14.501  -7.616  -9.045  1.00  0.00           H  
ATOM    120  HZ3 LYS A   7     -14.164  -8.182  -7.486  1.00  0.00           H  
ATOM    121  N   GLU A   8     -10.918  -1.599  -4.511  1.00  0.00           N  
ATOM    122  CA  GLU A   8      -9.844  -0.686  -4.140  1.00  0.00           C  
ATOM    123  C   GLU A   8      -8.924  -1.314  -3.098  1.00  0.00           C  
ATOM    124  O   GLU A   8      -7.751  -0.954  -2.996  1.00  0.00           O  
ATOM    125  CB  GLU A   8     -10.417   0.627  -3.614  1.00  0.00           C  
ATOM    126  CG  GLU A   8      -9.444   1.791  -3.704  1.00  0.00           C  
ATOM    127  CD  GLU A   8     -10.110   3.076  -4.157  1.00  0.00           C  
ATOM    128  OE1 GLU A   8     -11.079   3.507  -3.498  1.00  0.00           O  
ATOM    129  OE2 GLU A   8      -9.661   3.651  -5.171  1.00  0.00           O  
ATOM    130  H   GLU A   8     -11.848  -1.325  -4.372  1.00  0.00           H  
ATOM    131  HA  GLU A   8      -9.270  -0.479  -5.029  1.00  0.00           H  
ATOM    132  HB2 GLU A   8     -11.293   0.875  -4.191  1.00  0.00           H  
ATOM    133  HB3 GLU A   8     -10.700   0.498  -2.580  1.00  0.00           H  
ATOM    134  HG2 GLU A   8      -9.007   1.955  -2.732  1.00  0.00           H  
ATOM    135  HG3 GLU A   8      -8.666   1.538  -4.409  1.00  0.00           H  
ATOM    136  N   VAL A   9      -9.457  -2.262  -2.329  1.00  0.00           N  
ATOM    137  CA  VAL A   9      -8.671  -2.940  -1.306  1.00  0.00           C  
ATOM    138  C   VAL A   9      -7.714  -3.940  -1.944  1.00  0.00           C  
ATOM    139  O   VAL A   9      -6.498  -3.839  -1.785  1.00  0.00           O  
ATOM    140  CB  VAL A   9      -9.571  -3.669  -0.285  1.00  0.00           C  
ATOM    141  CG1 VAL A   9      -8.734  -4.503   0.679  1.00  0.00           C  
ATOM    142  CG2 VAL A   9     -10.427  -2.669   0.476  1.00  0.00           C  
ATOM    143  H   VAL A   9     -10.395  -2.514  -2.459  1.00  0.00           H  
ATOM    144  HA  VAL A   9      -8.095  -2.192  -0.780  1.00  0.00           H  
ATOM    145  HB  VAL A   9     -10.227  -4.335  -0.826  1.00  0.00           H  
ATOM    146 HG11 VAL A   9      -7.688  -4.282   0.531  1.00  0.00           H  
ATOM    147 HG12 VAL A   9      -9.012  -4.266   1.696  1.00  0.00           H  
ATOM    148 HG13 VAL A   9      -8.912  -5.551   0.493  1.00  0.00           H  
ATOM    149 HG21 VAL A   9      -9.804  -1.864   0.835  1.00  0.00           H  
ATOM    150 HG22 VAL A   9     -11.188  -2.273  -0.179  1.00  0.00           H  
ATOM    151 HG23 VAL A   9     -10.894  -3.163   1.315  1.00  0.00           H  
ATOM    152  N   ALA A  10      -8.271  -4.899  -2.678  1.00  0.00           N  
ATOM    153  CA  ALA A  10      -7.464  -5.908  -3.351  1.00  0.00           C  
ATOM    154  C   ALA A  10      -6.396  -5.252  -4.220  1.00  0.00           C  
ATOM    155  O   ALA A  10      -5.342  -5.836  -4.478  1.00  0.00           O  
ATOM    156  CB  ALA A  10      -8.347  -6.820  -4.191  1.00  0.00           C  
ATOM    157  H   ALA A  10      -9.245  -4.922  -2.776  1.00  0.00           H  
ATOM    158  HA  ALA A  10      -6.981  -6.509  -2.594  1.00  0.00           H  
ATOM    159  HB1 ALA A  10      -9.233  -6.282  -4.493  1.00  0.00           H  
ATOM    160  HB2 ALA A  10      -7.803  -7.140  -5.067  1.00  0.00           H  
ATOM    161  HB3 ALA A  10      -8.631  -7.683  -3.608  1.00  0.00           H  
ATOM    162  N   GLN A  11      -6.676  -4.029  -4.662  1.00  0.00           N  
ATOM    163  CA  GLN A  11      -5.742  -3.283  -5.493  1.00  0.00           C  
ATOM    164  C   GLN A  11      -4.475  -2.951  -4.710  1.00  0.00           C  
ATOM    165  O   GLN A  11      -3.364  -3.212  -5.169  1.00  0.00           O  
ATOM    166  CB  GLN A  11      -6.401  -1.999  -6.005  1.00  0.00           C  
ATOM    167  CG  GLN A  11      -5.461  -1.096  -6.788  1.00  0.00           C  
ATOM    168  CD  GLN A  11      -6.090  -0.555  -8.057  1.00  0.00           C  
ATOM    169  OE1 GLN A  11      -7.267  -0.793  -8.330  1.00  0.00           O  
ATOM    170  NE2 GLN A  11      -5.307   0.178  -8.840  1.00  0.00           N  
ATOM    171  H   GLN A  11      -7.531  -3.616  -4.417  1.00  0.00           H  
ATOM    172  HA  GLN A  11      -5.478  -3.904  -6.337  1.00  0.00           H  
ATOM    173  HB2 GLN A  11      -7.227  -2.265  -6.647  1.00  0.00           H  
ATOM    174  HB3 GLN A  11      -6.780  -1.443  -5.161  1.00  0.00           H  
ATOM    175  HG2 GLN A  11      -5.178  -0.263  -6.161  1.00  0.00           H  
ATOM    176  HG3 GLN A  11      -4.580  -1.661  -7.053  1.00  0.00           H  
ATOM    177 HE21 GLN A  11      -4.380   0.326  -8.559  1.00  0.00           H  
ATOM    178 HE22 GLN A  11      -5.689   0.541  -9.667  1.00  0.00           H  
ATOM    179  N   LEU A  12      -4.651  -2.378  -3.522  1.00  0.00           N  
ATOM    180  CA  LEU A  12      -3.519  -2.018  -2.676  1.00  0.00           C  
ATOM    181  C   LEU A  12      -2.968  -3.243  -1.958  1.00  0.00           C  
ATOM    182  O   LEU A  12      -1.775  -3.322  -1.675  1.00  0.00           O  
ATOM    183  CB  LEU A  12      -3.927  -0.961  -1.651  1.00  0.00           C  
ATOM    184  CG  LEU A  12      -4.557   0.302  -2.236  1.00  0.00           C  
ATOM    185  CD1 LEU A  12      -5.197   1.132  -1.136  1.00  0.00           C  
ATOM    186  CD2 LEU A  12      -3.513   1.119  -2.983  1.00  0.00           C  
ATOM    187  H   LEU A  12      -5.561  -2.196  -3.206  1.00  0.00           H  
ATOM    188  HA  LEU A  12      -2.747  -1.610  -3.311  1.00  0.00           H  
ATOM    189  HB2 LEU A  12      -4.633  -1.409  -0.966  1.00  0.00           H  
ATOM    190  HB3 LEU A  12      -3.049  -0.672  -1.095  1.00  0.00           H  
ATOM    191  HG  LEU A  12      -5.329   0.022  -2.937  1.00  0.00           H  
ATOM    192 HD11 LEU A  12      -4.494   1.258  -0.327  1.00  0.00           H  
ATOM    193 HD12 LEU A  12      -5.471   2.100  -1.528  1.00  0.00           H  
ATOM    194 HD13 LEU A  12      -6.078   0.627  -0.772  1.00  0.00           H  
ATOM    195 HD21 LEU A  12      -2.941   0.468  -3.627  1.00  0.00           H  
ATOM    196 HD22 LEU A  12      -4.004   1.874  -3.577  1.00  0.00           H  
ATOM    197 HD23 LEU A  12      -2.852   1.594  -2.272  1.00  0.00           H  
ATOM    198  N   GLU A  13      -3.842  -4.197  -1.662  1.00  0.00           N  
ATOM    199  CA  GLU A  13      -3.431  -5.416  -0.977  1.00  0.00           C  
ATOM    200  C   GLU A  13      -2.384  -6.168  -1.794  1.00  0.00           C  
ATOM    201  O   GLU A  13      -1.561  -6.900  -1.244  1.00  0.00           O  
ATOM    202  CB  GLU A  13      -4.639  -6.315  -0.714  1.00  0.00           C  
ATOM    203  CG  GLU A  13      -5.315  -6.051   0.621  1.00  0.00           C  
ATOM    204  CD  GLU A  13      -6.628  -6.795   0.766  1.00  0.00           C  
ATOM    205  OE1 GLU A  13      -7.334  -6.959  -0.252  1.00  0.00           O  
ATOM    206  OE2 GLU A  13      -6.950  -7.214   1.897  1.00  0.00           O  
ATOM    207  H   GLU A  13      -4.783  -4.082  -1.912  1.00  0.00           H  
ATOM    208  HA  GLU A  13      -2.993  -5.129  -0.031  1.00  0.00           H  
ATOM    209  HB2 GLU A  13      -5.366  -6.160  -1.499  1.00  0.00           H  
ATOM    210  HB3 GLU A  13      -4.318  -7.346  -0.733  1.00  0.00           H  
ATOM    211  HG2 GLU A  13      -4.652  -6.363   1.413  1.00  0.00           H  
ATOM    212  HG3 GLU A  13      -5.506  -4.991   0.709  1.00  0.00           H  
ATOM    213  N   ALA A  14      -2.420  -5.979  -3.110  1.00  0.00           N  
ATOM    214  CA  ALA A  14      -1.473  -6.634  -4.003  1.00  0.00           C  
ATOM    215  C   ALA A  14      -0.229  -5.775  -4.200  1.00  0.00           C  
ATOM    216  O   ALA A  14       0.887  -6.290  -4.285  1.00  0.00           O  
ATOM    217  CB  ALA A  14      -2.129  -6.932  -5.343  1.00  0.00           C  
ATOM    218  H   ALA A  14      -3.097  -5.381  -3.489  1.00  0.00           H  
ATOM    219  HA  ALA A  14      -1.183  -7.572  -3.552  1.00  0.00           H  
ATOM    220  HB1 ALA A  14      -2.662  -6.057  -5.685  1.00  0.00           H  
ATOM    221  HB2 ALA A  14      -1.371  -7.198  -6.064  1.00  0.00           H  
ATOM    222  HB3 ALA A  14      -2.821  -7.753  -5.230  1.00  0.00           H  
ATOM    223  N   GLU A  15      -0.428  -4.462  -4.268  1.00  0.00           N  
ATOM    224  CA  GLU A  15       0.679  -3.529  -4.450  1.00  0.00           C  
ATOM    225  C   GLU A  15       1.390  -3.273  -3.127  1.00  0.00           C  
ATOM    226  O   GLU A  15       2.603  -3.453  -3.018  1.00  0.00           O  
ATOM    227  CB  GLU A  15       0.171  -2.209  -5.035  1.00  0.00           C  
ATOM    228  CG  GLU A  15       1.282  -1.295  -5.524  1.00  0.00           C  
ATOM    229  CD  GLU A  15       1.840  -1.724  -6.868  1.00  0.00           C  
ATOM    230  OE1 GLU A  15       1.222  -1.390  -7.900  1.00  0.00           O  
ATOM    231  OE2 GLU A  15       2.894  -2.394  -6.886  1.00  0.00           O  
ATOM    232  H   GLU A  15      -1.340  -4.113  -4.190  1.00  0.00           H  
ATOM    233  HA  GLU A  15       1.377  -3.975  -5.142  1.00  0.00           H  
ATOM    234  HB2 GLU A  15      -0.482  -2.426  -5.868  1.00  0.00           H  
ATOM    235  HB3 GLU A  15      -0.390  -1.685  -4.276  1.00  0.00           H  
ATOM    236  HG2 GLU A  15       0.891  -0.293  -5.618  1.00  0.00           H  
ATOM    237  HG3 GLU A  15       2.082  -1.302  -4.799  1.00  0.00           H  
ATOM    238  N   ASN A  16       0.627  -2.853  -2.121  1.00  0.00           N  
ATOM    239  CA  ASN A  16       1.180  -2.577  -0.801  1.00  0.00           C  
ATOM    240  C   ASN A  16       1.988  -3.766  -0.287  1.00  0.00           C  
ATOM    241  O   ASN A  16       2.963  -3.596   0.444  1.00  0.00           O  
ATOM    242  CB  ASN A  16       0.053  -2.243   0.180  1.00  0.00           C  
ATOM    243  CG  ASN A  16       0.566  -1.947   1.575  1.00  0.00           C  
ATOM    244  OD1 ASN A  16       1.771  -1.821   1.793  1.00  0.00           O  
ATOM    245  ND2 ASN A  16      -0.349  -1.837   2.529  1.00  0.00           N  
ATOM    246  H   ASN A  16      -0.335  -2.730  -2.270  1.00  0.00           H  
ATOM    247  HA  ASN A  16       1.835  -1.722  -0.888  1.00  0.00           H  
ATOM    248  HB2 ASN A  16      -0.481  -1.375  -0.177  1.00  0.00           H  
ATOM    249  HB3 ASN A  16      -0.630  -3.078   0.235  1.00  0.00           H  
ATOM    250 HD21 ASN A  16      -1.290  -1.951   2.283  1.00  0.00           H  
ATOM    251 HD22 ASN A  16      -0.047  -1.640   3.440  1.00  0.00           H  
ATOM    252  N   TYR A  17       1.575  -4.966  -0.676  1.00  0.00           N  
ATOM    253  CA  TYR A  17       2.256  -6.186  -0.256  1.00  0.00           C  
ATOM    254  C   TYR A  17       3.585  -6.348  -0.990  1.00  0.00           C  
ATOM    255  O   TYR A  17       4.594  -6.725  -0.392  1.00  0.00           O  
ATOM    256  CB  TYR A  17       1.361  -7.401  -0.514  1.00  0.00           C  
ATOM    257  CG  TYR A  17       2.050  -8.731  -0.289  1.00  0.00           C  
ATOM    258  CD1 TYR A  17       2.627  -9.037   0.936  1.00  0.00           C  
ATOM    259  CD2 TYR A  17       2.120  -9.677  -1.304  1.00  0.00           C  
ATOM    260  CE1 TYR A  17       3.257 -10.249   1.145  1.00  0.00           C  
ATOM    261  CE2 TYR A  17       2.747 -10.892  -1.102  1.00  0.00           C  
ATOM    262  CZ  TYR A  17       3.315 -11.172   0.123  1.00  0.00           C  
ATOM    263  OH  TYR A  17       3.940 -12.381   0.327  1.00  0.00           O  
ATOM    264  H   TYR A  17       0.791  -5.035  -1.260  1.00  0.00           H  
ATOM    265  HA  TYR A  17       2.449  -6.110   0.803  1.00  0.00           H  
ATOM    266  HB2 TYR A  17       0.508  -7.356   0.145  1.00  0.00           H  
ATOM    267  HB3 TYR A  17       1.018  -7.375  -1.539  1.00  0.00           H  
ATOM    268  HD1 TYR A  17       2.580  -8.310   1.735  1.00  0.00           H  
ATOM    269  HD2 TYR A  17       1.678  -9.454  -2.262  1.00  0.00           H  
ATOM    270  HE1 TYR A  17       3.700 -10.468   2.105  1.00  0.00           H  
ATOM    271  HE2 TYR A  17       2.793 -11.615  -1.903  1.00  0.00           H  
ATOM    272  HH  TYR A  17       3.449 -13.075  -0.120  1.00  0.00           H  
ATOM    273  N   GLN A  18       3.575  -6.068  -2.287  1.00  0.00           N  
ATOM    274  CA  GLN A  18       4.775  -6.189  -3.108  1.00  0.00           C  
ATOM    275  C   GLN A  18       5.917  -5.337  -2.556  1.00  0.00           C  
ATOM    276  O   GLN A  18       7.088  -5.624  -2.801  1.00  0.00           O  
ATOM    277  CB  GLN A  18       4.468  -5.782  -4.552  1.00  0.00           C  
ATOM    278  CG  GLN A  18       4.428  -6.954  -5.518  1.00  0.00           C  
ATOM    279  CD  GLN A  18       3.020  -7.456  -5.769  1.00  0.00           C  
ATOM    280  OE1 GLN A  18       2.369  -7.057  -6.735  1.00  0.00           O  
ATOM    281  NE2 GLN A  18       2.541  -8.336  -4.897  1.00  0.00           N  
ATOM    282  H   GLN A  18       2.738  -5.777  -2.706  1.00  0.00           H  
ATOM    283  HA  GLN A  18       5.079  -7.225  -3.097  1.00  0.00           H  
ATOM    284  HB2 GLN A  18       3.506  -5.291  -4.577  1.00  0.00           H  
ATOM    285  HB3 GLN A  18       5.224  -5.089  -4.889  1.00  0.00           H  
ATOM    286  HG2 GLN A  18       4.856  -6.642  -6.460  1.00  0.00           H  
ATOM    287  HG3 GLN A  18       5.015  -7.763  -5.108  1.00  0.00           H  
ATOM    288 HE21 GLN A  18       3.115  -8.608  -4.152  1.00  0.00           H  
ATOM    289 HE22 GLN A  18       1.632  -8.675  -5.035  1.00  0.00           H  
ATOM    290  N   LEU A  19       5.571  -4.289  -1.816  1.00  0.00           N  
ATOM    291  CA  LEU A  19       6.573  -3.400  -1.240  1.00  0.00           C  
ATOM    292  C   LEU A  19       6.856  -3.762   0.214  1.00  0.00           C  
ATOM    293  O   LEU A  19       8.011  -3.885   0.616  1.00  0.00           O  
ATOM    294  CB  LEU A  19       6.109  -1.946  -1.333  1.00  0.00           C  
ATOM    295  CG  LEU A  19       5.630  -1.503  -2.716  1.00  0.00           C  
ATOM    296  CD1 LEU A  19       5.137  -0.065  -2.672  1.00  0.00           C  
ATOM    297  CD2 LEU A  19       6.745  -1.653  -3.742  1.00  0.00           C  
ATOM    298  H   LEU A  19       4.622  -4.105  -1.657  1.00  0.00           H  
ATOM    299  HA  LEU A  19       7.482  -3.514  -1.809  1.00  0.00           H  
ATOM    300  HB2 LEU A  19       5.300  -1.806  -0.632  1.00  0.00           H  
ATOM    301  HB3 LEU A  19       6.929  -1.309  -1.039  1.00  0.00           H  
ATOM    302  HG  LEU A  19       4.806  -2.129  -3.023  1.00  0.00           H  
ATOM    303 HD11 LEU A  19       4.810   0.173  -1.672  1.00  0.00           H  
ATOM    304 HD12 LEU A  19       5.938   0.600  -2.958  1.00  0.00           H  
ATOM    305 HD13 LEU A  19       4.310   0.053  -3.358  1.00  0.00           H  
ATOM    306 HD21 LEU A  19       7.475  -2.360  -3.380  1.00  0.00           H  
ATOM    307 HD22 LEU A  19       6.330  -2.007  -4.674  1.00  0.00           H  
ATOM    308 HD23 LEU A  19       7.219  -0.696  -3.900  1.00  0.00           H  
ATOM    309  N   GLU A  20       5.797  -3.929   1.000  1.00  0.00           N  
ATOM    310  CA  GLU A  20       5.936  -4.274   2.413  1.00  0.00           C  
ATOM    311  C   GLU A  20       6.891  -5.450   2.603  1.00  0.00           C  
ATOM    312  O   GLU A  20       7.538  -5.574   3.643  1.00  0.00           O  
ATOM    313  CB  GLU A  20       4.570  -4.611   3.012  1.00  0.00           C  
ATOM    314  CG  GLU A  20       4.389  -4.106   4.435  1.00  0.00           C  
ATOM    315  CD  GLU A  20       3.026  -3.480   4.661  1.00  0.00           C  
ATOM    316  OE1 GLU A  20       2.831  -2.319   4.245  1.00  0.00           O  
ATOM    317  OE2 GLU A  20       2.156  -4.150   5.256  1.00  0.00           O  
ATOM    318  H   GLU A  20       4.900  -3.815   0.621  1.00  0.00           H  
ATOM    319  HA  GLU A  20       6.340  -3.413   2.924  1.00  0.00           H  
ATOM    320  HB2 GLU A  20       3.802  -4.170   2.397  1.00  0.00           H  
ATOM    321  HB3 GLU A  20       4.447  -5.684   3.014  1.00  0.00           H  
ATOM    322  HG2 GLU A  20       4.502  -4.937   5.115  1.00  0.00           H  
ATOM    323  HG3 GLU A  20       5.148  -3.367   4.640  1.00  0.00           H  
ATOM    324  N   GLN A  21       6.970  -6.313   1.595  1.00  0.00           N  
ATOM    325  CA  GLN A  21       7.844  -7.479   1.654  1.00  0.00           C  
ATOM    326  C   GLN A  21       9.250  -7.137   1.168  1.00  0.00           C  
ATOM    327  O   GLN A  21      10.232  -7.727   1.616  1.00  0.00           O  
ATOM    328  CB  GLN A  21       7.263  -8.620   0.815  1.00  0.00           C  
ATOM    329  CG  GLN A  21       7.070  -9.910   1.594  1.00  0.00           C  
ATOM    330  CD  GLN A  21       7.179 -11.142   0.717  1.00  0.00           C  
ATOM    331  OE1 GLN A  21       6.403 -11.322  -0.221  1.00  0.00           O  
ATOM    332  NE2 GLN A  21       8.147 -11.999   1.020  1.00  0.00           N  
ATOM    333  H   GLN A  21       6.428  -6.161   0.793  1.00  0.00           H  
ATOM    334  HA  GLN A  21       7.901  -7.797   2.684  1.00  0.00           H  
ATOM    335  HB2 GLN A  21       6.303  -8.313   0.427  1.00  0.00           H  
ATOM    336  HB3 GLN A  21       7.927  -8.821  -0.012  1.00  0.00           H  
ATOM    337  HG2 GLN A  21       7.825  -9.967   2.364  1.00  0.00           H  
ATOM    338  HG3 GLN A  21       6.091  -9.896   2.052  1.00  0.00           H  
ATOM    339 HE21 GLN A  21       8.729 -11.790   1.781  1.00  0.00           H  
ATOM    340 HE22 GLN A  21       8.241 -12.805   0.470  1.00  0.00           H  
ATOM    341  N   GLU A  22       9.339  -6.182   0.247  1.00  0.00           N  
ATOM    342  CA  GLU A  22      10.628  -5.767  -0.298  1.00  0.00           C  
ATOM    343  C   GLU A  22      11.304  -4.751   0.616  1.00  0.00           C  
ATOM    344  O   GLU A  22      12.524  -4.767   0.786  1.00  0.00           O  
ATOM    345  CB  GLU A  22      10.447  -5.172  -1.696  1.00  0.00           C  
ATOM    346  CG  GLU A  22      11.753  -4.753  -2.351  1.00  0.00           C  
ATOM    347  CD  GLU A  22      12.490  -5.919  -2.983  1.00  0.00           C  
ATOM    348  OE1 GLU A  22      12.055  -6.383  -4.058  1.00  0.00           O  
ATOM    349  OE2 GLU A  22      13.500  -6.368  -2.402  1.00  0.00           O  
ATOM    350  H   GLU A  22       8.521  -5.747  -0.074  1.00  0.00           H  
ATOM    351  HA  GLU A  22      11.255  -6.644  -0.369  1.00  0.00           H  
ATOM    352  HB2 GLU A  22       9.971  -5.907  -2.329  1.00  0.00           H  
ATOM    353  HB3 GLU A  22       9.810  -4.304  -1.626  1.00  0.00           H  
ATOM    354  HG2 GLU A  22      11.539  -4.025  -3.119  1.00  0.00           H  
ATOM    355  HG3 GLU A  22      12.390  -4.307  -1.601  1.00  0.00           H  
ATOM    356  N   VAL A  23      10.503  -3.869   1.201  1.00  0.00           N  
ATOM    357  CA  VAL A  23      11.015  -2.842   2.099  1.00  0.00           C  
ATOM    358  C   VAL A  23      11.625  -3.463   3.351  1.00  0.00           C  
ATOM    359  O   VAL A  23      12.657  -3.007   3.844  1.00  0.00           O  
ATOM    360  CB  VAL A  23       9.905  -1.859   2.518  1.00  0.00           C  
ATOM    361  CG1 VAL A  23      10.500  -0.636   3.199  1.00  0.00           C  
ATOM    362  CG2 VAL A  23       9.062  -1.455   1.314  1.00  0.00           C  
ATOM    363  H   VAL A  23       9.541  -3.909   1.025  1.00  0.00           H  
ATOM    364  HA  VAL A  23      11.780  -2.288   1.573  1.00  0.00           H  
ATOM    365  HB  VAL A  23       9.262  -2.358   3.227  1.00  0.00           H  
ATOM    366 HG11 VAL A  23      11.198  -0.156   2.530  1.00  0.00           H  
ATOM    367 HG12 VAL A  23       9.709   0.056   3.451  1.00  0.00           H  
ATOM    368 HG13 VAL A  23      11.014  -0.940   4.098  1.00  0.00           H  
ATOM    369 HG21 VAL A  23       9.464  -1.915   0.422  1.00  0.00           H  
ATOM    370 HG22 VAL A  23       8.044  -1.786   1.460  1.00  0.00           H  
ATOM    371 HG23 VAL A  23       9.079  -0.382   1.204  1.00  0.00           H  
ATOM    372  N   ALA A  24      10.977  -4.506   3.860  1.00  0.00           N  
ATOM    373  CA  ALA A  24      11.452  -5.193   5.054  1.00  0.00           C  
ATOM    374  C   ALA A  24      12.864  -5.734   4.855  1.00  0.00           C  
ATOM    375  O   ALA A  24      13.620  -5.890   5.814  1.00  0.00           O  
ATOM    376  CB  ALA A  24      10.501  -6.320   5.426  1.00  0.00           C  
ATOM    377  H   ALA A  24      10.160  -4.821   3.421  1.00  0.00           H  
ATOM    378  HA  ALA A  24      11.462  -4.480   5.867  1.00  0.00           H  
ATOM    379  HB1 ALA A  24      10.062  -6.731   4.528  1.00  0.00           H  
ATOM    380  HB2 ALA A  24      11.045  -7.094   5.947  1.00  0.00           H  
ATOM    381  HB3 ALA A  24       9.719  -5.938   6.066  1.00  0.00           H  
ATOM    382  N   GLN A  25      13.214  -6.020   3.605  1.00  0.00           N  
ATOM    383  CA  GLN A  25      14.535  -6.545   3.283  1.00  0.00           C  
ATOM    384  C   GLN A  25      15.467  -5.429   2.821  1.00  0.00           C  
ATOM    385  O   GLN A  25      16.645  -5.402   3.178  1.00  0.00           O  
ATOM    386  CB  GLN A  25      14.431  -7.619   2.198  1.00  0.00           C  
ATOM    387  CG  GLN A  25      13.296  -8.605   2.424  1.00  0.00           C  
ATOM    388  CD  GLN A  25      13.607  -9.612   3.513  1.00  0.00           C  
ATOM    389  OE1 GLN A  25      12.996  -9.596   4.582  1.00  0.00           O  
ATOM    390  NE2 GLN A  25      14.562 -10.496   3.248  1.00  0.00           N  
ATOM    391  H   GLN A  25      12.568  -5.875   2.882  1.00  0.00           H  
ATOM    392  HA  GLN A  25      14.943  -6.990   4.178  1.00  0.00           H  
ATOM    393  HB2 GLN A  25      14.273  -7.136   1.244  1.00  0.00           H  
ATOM    394  HB3 GLN A  25      15.358  -8.171   2.163  1.00  0.00           H  
ATOM    395  HG2 GLN A  25      12.409  -8.056   2.706  1.00  0.00           H  
ATOM    396  HG3 GLN A  25      13.111  -9.138   1.503  1.00  0.00           H  
ATOM    397 HE21 GLN A  25      15.006 -10.449   2.376  1.00  0.00           H  
ATOM    398 HE22 GLN A  25      14.783 -11.159   3.934  1.00  0.00           H  
ATOM    399  N   LEU A  26      14.933  -4.509   2.022  1.00  0.00           N  
ATOM    400  CA  LEU A  26      15.719  -3.392   1.511  1.00  0.00           C  
ATOM    401  C   LEU A  26      16.282  -2.552   2.654  1.00  0.00           C  
ATOM    402  O   LEU A  26      17.491  -2.533   2.887  1.00  0.00           O  
ATOM    403  CB  LEU A  26      14.864  -2.516   0.593  1.00  0.00           C  
ATOM    404  CG  LEU A  26      14.641  -3.075  -0.813  1.00  0.00           C  
ATOM    405  CD1 LEU A  26      13.710  -2.171  -1.605  1.00  0.00           C  
ATOM    406  CD2 LEU A  26      15.970  -3.240  -1.536  1.00  0.00           C  
ATOM    407  H   LEU A  26      13.988  -4.583   1.770  1.00  0.00           H  
ATOM    408  HA  LEU A  26      16.541  -3.799   0.942  1.00  0.00           H  
ATOM    409  HB2 LEU A  26      13.901  -2.375   1.060  1.00  0.00           H  
ATOM    410  HB3 LEU A  26      15.343  -1.555   0.501  1.00  0.00           H  
ATOM    411  HG  LEU A  26      14.177  -4.048  -0.737  1.00  0.00           H  
ATOM    412 HD11 LEU A  26      12.895  -1.850  -0.972  1.00  0.00           H  
ATOM    413 HD12 LEU A  26      14.257  -1.307  -1.953  1.00  0.00           H  
ATOM    414 HD13 LEU A  26      13.316  -2.713  -2.451  1.00  0.00           H  
ATOM    415 HD21 LEU A  26      16.540  -2.327  -1.455  1.00  0.00           H  
ATOM    416 HD22 LEU A  26      16.525  -4.051  -1.090  1.00  0.00           H  
ATOM    417 HD23 LEU A  26      15.787  -3.459  -2.578  1.00  0.00           H  
ATOM    418  N   GLU A  27      15.397  -1.858   3.363  1.00  0.00           N  
ATOM    419  CA  GLU A  27      15.805  -1.016   4.481  1.00  0.00           C  
ATOM    420  C   GLU A  27      15.887  -1.827   5.771  1.00  0.00           C  
ATOM    421  O   GLU A  27      15.223  -1.514   6.758  1.00  0.00           O  
ATOM    422  CB  GLU A  27      14.824   0.146   4.655  1.00  0.00           C  
ATOM    423  CG  GLU A  27      13.387  -0.298   4.867  1.00  0.00           C  
ATOM    424  CD  GLU A  27      12.663   0.543   5.900  1.00  0.00           C  
ATOM    425  OE1 GLU A  27      13.119   1.674   6.170  1.00  0.00           O  
ATOM    426  OE2 GLU A  27      11.640   0.071   6.439  1.00  0.00           O  
ATOM    427  H   GLU A  27      14.447  -1.914   3.128  1.00  0.00           H  
ATOM    428  HA  GLU A  27      16.784  -0.619   4.256  1.00  0.00           H  
ATOM    429  HB2 GLU A  27      15.127   0.733   5.508  1.00  0.00           H  
ATOM    430  HB3 GLU A  27      14.860   0.767   3.771  1.00  0.00           H  
ATOM    431  HG2 GLU A  27      12.857  -0.222   3.929  1.00  0.00           H  
ATOM    432  HG3 GLU A  27      13.386  -1.327   5.197  1.00  0.00           H  
ATOM    433  N   HIS A  28      16.709  -2.872   5.755  1.00  0.00           N  
ATOM    434  CA  HIS A  28      16.879  -3.728   6.924  1.00  0.00           C  
ATOM    435  C   HIS A  28      17.644  -3.002   8.024  1.00  0.00           C  
ATOM    436  O   HIS A  28      17.267  -3.055   9.196  1.00  0.00           O  
ATOM    437  CB  HIS A  28      17.613  -5.013   6.538  1.00  0.00           C  
ATOM    438  CG  HIS A  28      17.512  -6.093   7.570  1.00  0.00           C  
ATOM    439  ND1 HIS A  28      16.323  -6.640   7.996  1.00  0.00           N  
ATOM    440  CD2 HIS A  28      18.488  -6.729   8.267  1.00  0.00           C  
ATOM    441  CE1 HIS A  28      16.605  -7.570   8.919  1.00  0.00           C  
ATOM    442  NE2 HIS A  28      17.905  -7.664   9.119  1.00  0.00           N  
ATOM    443  H   HIS A  28      17.213  -3.071   4.938  1.00  0.00           H  
ATOM    444  HA  HIS A  28      15.897  -3.983   7.292  1.00  0.00           H  
ATOM    445  HB2 HIS A  28      17.197  -5.396   5.618  1.00  0.00           H  
ATOM    446  HB3 HIS A  28      18.659  -4.790   6.389  1.00  0.00           H  
ATOM    447  HD1 HIS A  28      15.429  -6.392   7.682  1.00  0.00           H  
ATOM    448  HD2 HIS A  28      19.550  -6.548   8.183  1.00  0.00           H  
ATOM    449  HE1 HIS A  28      15.864  -8.166   9.430  1.00  0.00           H  
ATOM    450  N   GLU A  29      18.721  -2.323   7.642  1.00  0.00           N  
ATOM    451  CA  GLU A  29      19.538  -1.586   8.599  1.00  0.00           C  
ATOM    452  C   GLU A  29      18.864  -0.278   8.998  1.00  0.00           C  
ATOM    453  O   GLU A  29      18.447  -0.107  10.143  1.00  0.00           O  
ATOM    454  CB  GLU A  29      20.921  -1.301   8.008  1.00  0.00           C  
ATOM    455  CG  GLU A  29      21.916  -0.760   9.022  1.00  0.00           C  
ATOM    456  CD  GLU A  29      21.709   0.714   9.313  1.00  0.00           C  
ATOM    457  OE1 GLU A  29      21.807   1.524   8.368  1.00  0.00           O  
ATOM    458  OE2 GLU A  29      21.449   1.056  10.485  1.00  0.00           O  
ATOM    459  H   GLU A  29      18.971  -2.318   6.694  1.00  0.00           H  
ATOM    460  HA  GLU A  29      19.653  -2.201   9.479  1.00  0.00           H  
ATOM    461  HB2 GLU A  29      21.320  -2.217   7.597  1.00  0.00           H  
ATOM    462  HB3 GLU A  29      20.818  -0.576   7.214  1.00  0.00           H  
ATOM    463  HG2 GLU A  29      21.807  -1.312   9.943  1.00  0.00           H  
ATOM    464  HG3 GLU A  29      22.915  -0.900   8.636  1.00  0.00           H  
ATOM    465  N   GLY A  30      18.760   0.644   8.045  1.00  0.00           N  
ATOM    466  CA  GLY A  30      18.136   1.925   8.316  1.00  0.00           C  
ATOM    467  C   GLY A  30      16.813   2.090   7.595  1.00  0.00           C  
ATOM    468  O   GLY A  30      16.751   2.006   6.369  1.00  0.00           O  
ATOM    469  H   GLY A  30      19.111   0.452   7.149  1.00  0.00           H  
ATOM    470  HA2 GLY A  30      17.967   2.012   9.379  1.00  0.00           H  
ATOM    471  HA3 GLY A  30      18.804   2.713   8.003  1.00  0.00           H  
TER     475      NH2 A  31                                                      
ATOM    482  N   GLU B   1     -19.582  -2.573   4.756  1.00  0.00           N  
ATOM    483  CA  GLU B   1     -19.992  -1.734   3.633  1.00  0.00           C  
ATOM    484  C   GLU B   1     -19.008  -0.588   3.395  1.00  0.00           C  
ATOM    485  O   GLU B   1     -17.847  -0.661   3.799  1.00  0.00           O  
ATOM    486  CB  GLU B   1     -21.403  -1.186   3.877  1.00  0.00           C  
ATOM    487  CG  GLU B   1     -22.365  -2.209   4.461  1.00  0.00           C  
ATOM    488  CD  GLU B   1     -23.709  -2.213   3.760  1.00  0.00           C  
ATOM    489  OE1 GLU B   1     -24.162  -1.128   3.338  1.00  0.00           O  
ATOM    490  OE2 GLU B   1     -24.311  -3.301   3.636  1.00  0.00           O  
ATOM    491  H   GLU B   1     -19.893  -2.350   5.658  1.00  0.00           H  
ATOM    492  HA  GLU B   1     -20.006  -2.355   2.752  1.00  0.00           H  
ATOM    493  HB2 GLU B   1     -21.339  -0.352   4.560  1.00  0.00           H  
ATOM    494  HB3 GLU B   1     -21.808  -0.840   2.937  1.00  0.00           H  
ATOM    495  HG2 GLU B   1     -21.926  -3.191   4.368  1.00  0.00           H  
ATOM    496  HG3 GLU B   1     -22.519  -1.982   5.505  1.00  0.00           H  
ATOM    497  N   VAL B   2     -19.487   0.463   2.721  1.00  0.00           N  
ATOM    498  CA  VAL B   2     -18.671   1.635   2.397  1.00  0.00           C  
ATOM    499  C   VAL B   2     -17.653   1.965   3.488  1.00  0.00           C  
ATOM    500  O   VAL B   2     -16.504   1.550   3.412  1.00  0.00           O  
ATOM    501  CB  VAL B   2     -19.546   2.881   2.124  1.00  0.00           C  
ATOM    502  CG1 VAL B   2     -19.838   3.012   0.636  1.00  0.00           C  
ATOM    503  CG2 VAL B   2     -20.843   2.825   2.922  1.00  0.00           C  
ATOM    504  H   VAL B   2     -20.418   0.444   2.421  1.00  0.00           H  
ATOM    505  HA  VAL B   2     -18.131   1.412   1.495  1.00  0.00           H  
ATOM    506  HB  VAL B   2     -18.996   3.757   2.434  1.00  0.00           H  
ATOM    507 HG11 VAL B   2     -19.103   2.454   0.075  1.00  0.00           H  
ATOM    508 HG12 VAL B   2     -20.824   2.622   0.427  1.00  0.00           H  
ATOM    509 HG13 VAL B   2     -19.795   4.052   0.351  1.00  0.00           H  
ATOM    510 HG21 VAL B   2     -20.710   2.180   3.779  1.00  0.00           H  
ATOM    511 HG22 VAL B   2     -21.103   3.819   3.256  1.00  0.00           H  
ATOM    512 HG23 VAL B   2     -21.633   2.435   2.298  1.00  0.00           H  
ATOM    513  N   GLN B   3     -18.078   2.715   4.492  1.00  0.00           N  
ATOM    514  CA  GLN B   3     -17.193   3.106   5.586  1.00  0.00           C  
ATOM    515  C   GLN B   3     -16.437   1.906   6.147  1.00  0.00           C  
ATOM    516  O   GLN B   3     -15.343   2.048   6.690  1.00  0.00           O  
ATOM    517  CB  GLN B   3     -17.986   3.796   6.697  1.00  0.00           C  
ATOM    518  CG  GLN B   3     -18.942   2.872   7.432  1.00  0.00           C  
ATOM    519  CD  GLN B   3     -19.315   3.391   8.806  1.00  0.00           C  
ATOM    520  OE1 GLN B   3     -18.486   3.971   9.509  1.00  0.00           O  
ATOM    521  NE2 GLN B   3     -20.566   3.184   9.197  1.00  0.00           N  
ATOM    522  H   GLN B   3     -19.001   3.017   4.497  1.00  0.00           H  
ATOM    523  HA  GLN B   3     -16.476   3.805   5.186  1.00  0.00           H  
ATOM    524  HB2 GLN B   3     -17.292   4.205   7.417  1.00  0.00           H  
ATOM    525  HB3 GLN B   3     -18.560   4.603   6.267  1.00  0.00           H  
ATOM    526  HG2 GLN B   3     -19.843   2.769   6.846  1.00  0.00           H  
ATOM    527  HG3 GLN B   3     -18.473   1.905   7.542  1.00  0.00           H  
ATOM    528 HE21 GLN B   3     -21.171   2.715   8.585  1.00  0.00           H  
ATOM    529 HE22 GLN B   3     -20.834   3.510  10.082  1.00  0.00           H  
ATOM    530  N   ALA B   4     -17.028   0.727   6.011  1.00  0.00           N  
ATOM    531  CA  ALA B   4     -16.403  -0.495   6.504  1.00  0.00           C  
ATOM    532  C   ALA B   4     -15.223  -0.906   5.627  1.00  0.00           C  
ATOM    533  O   ALA B   4     -14.302  -1.584   6.086  1.00  0.00           O  
ATOM    534  CB  ALA B   4     -17.425  -1.617   6.577  1.00  0.00           C  
ATOM    535  H   ALA B   4     -17.902   0.677   5.567  1.00  0.00           H  
ATOM    536  HA  ALA B   4     -16.044  -0.304   7.505  1.00  0.00           H  
ATOM    537  HB1 ALA B   4     -18.393  -1.241   6.279  1.00  0.00           H  
ATOM    538  HB2 ALA B   4     -17.129  -2.413   5.912  1.00  0.00           H  
ATOM    539  HB3 ALA B   4     -17.478  -1.992   7.588  1.00  0.00           H  
ATOM    540  N   LEU B   5     -15.253  -0.486   4.367  1.00  0.00           N  
ATOM    541  CA  LEU B   5     -14.185  -0.799   3.422  1.00  0.00           C  
ATOM    542  C   LEU B   5     -13.424   0.472   3.075  1.00  0.00           C  
ATOM    543  O   LEU B   5     -12.195   0.524   3.126  1.00  0.00           O  
ATOM    544  CB  LEU B   5     -14.770  -1.418   2.152  1.00  0.00           C  
ATOM    545  CG  LEU B   5     -14.891  -2.943   2.159  1.00  0.00           C  
ATOM    546  CD1 LEU B   5     -16.066  -3.385   1.302  1.00  0.00           C  
ATOM    547  CD2 LEU B   5     -13.603  -3.581   1.662  1.00  0.00           C  
ATOM    548  H   LEU B   5     -16.012   0.059   4.061  1.00  0.00           H  
ATOM    549  HA  LEU B   5     -13.513  -1.503   3.890  1.00  0.00           H  
ATOM    550  HB2 LEU B   5     -15.754  -1.003   2.003  1.00  0.00           H  
ATOM    551  HB3 LEU B   5     -14.151  -1.132   1.318  1.00  0.00           H  
ATOM    552  HG  LEU B   5     -15.068  -3.281   3.170  1.00  0.00           H  
ATOM    553 HD11 LEU B   5     -16.207  -2.683   0.493  1.00  0.00           H  
ATOM    554 HD12 LEU B   5     -15.867  -4.366   0.896  1.00  0.00           H  
ATOM    555 HD13 LEU B   5     -16.959  -3.420   1.906  1.00  0.00           H  
ATOM    556 HD21 LEU B   5     -12.784  -2.891   1.799  1.00  0.00           H  
ATOM    557 HD22 LEU B   5     -13.410  -4.485   2.223  1.00  0.00           H  
ATOM    558 HD23 LEU B   5     -13.700  -3.822   0.615  1.00  0.00           H  
ATOM    559  N   LYS B   6     -14.189   1.497   2.739  1.00  0.00           N  
ATOM    560  CA  LYS B   6     -13.658   2.804   2.390  1.00  0.00           C  
ATOM    561  C   LYS B   6     -12.547   3.227   3.354  1.00  0.00           C  
ATOM    562  O   LYS B   6     -11.613   3.930   2.968  1.00  0.00           O  
ATOM    563  CB  LYS B   6     -14.806   3.817   2.424  1.00  0.00           C  
ATOM    564  CG  LYS B   6     -14.358   5.271   2.403  1.00  0.00           C  
ATOM    565  CD  LYS B   6     -15.079   6.063   1.323  1.00  0.00           C  
ATOM    566  CE  LYS B   6     -16.399   6.620   1.829  1.00  0.00           C  
ATOM    567  NZ  LYS B   6     -17.331   5.541   2.257  1.00  0.00           N  
ATOM    568  H   LYS B   6     -15.161   1.373   2.735  1.00  0.00           H  
ATOM    569  HA  LYS B   6     -13.260   2.753   1.389  1.00  0.00           H  
ATOM    570  HB2 LYS B   6     -15.445   3.646   1.570  1.00  0.00           H  
ATOM    571  HB3 LYS B   6     -15.380   3.647   3.325  1.00  0.00           H  
ATOM    572  HG2 LYS B   6     -14.572   5.717   3.363  1.00  0.00           H  
ATOM    573  HG3 LYS B   6     -13.295   5.308   2.216  1.00  0.00           H  
ATOM    574  HD2 LYS B   6     -14.449   6.883   1.011  1.00  0.00           H  
ATOM    575  HD3 LYS B   6     -15.270   5.413   0.482  1.00  0.00           H  
ATOM    576  HE2 LYS B   6     -16.204   7.268   2.669  1.00  0.00           H  
ATOM    577  HE3 LYS B   6     -16.862   7.190   1.036  1.00  0.00           H  
ATOM    578  HZ1 LYS B   6     -17.327   4.768   1.561  1.00  0.00           H  
ATOM    579  HZ2 LYS B   6     -17.040   5.162   3.181  1.00  0.00           H  
ATOM    580  HZ3 LYS B   6     -18.299   5.915   2.338  1.00  0.00           H  
ATOM    581  N   LYS B   7     -12.661   2.798   4.608  1.00  0.00           N  
ATOM    582  CA  LYS B   7     -11.671   3.138   5.625  1.00  0.00           C  
ATOM    583  C   LYS B   7     -10.554   2.099   5.682  1.00  0.00           C  
ATOM    584  O   LYS B   7      -9.410   2.425   6.000  1.00  0.00           O  
ATOM    585  CB  LYS B   7     -12.339   3.259   6.997  1.00  0.00           C  
ATOM    586  CG  LYS B   7     -12.655   4.693   7.396  1.00  0.00           C  
ATOM    587  CD  LYS B   7     -14.154   4.927   7.517  1.00  0.00           C  
ATOM    588  CE  LYS B   7     -14.699   5.692   6.322  1.00  0.00           C  
ATOM    589  NZ  LYS B   7     -15.685   6.730   6.728  1.00  0.00           N  
ATOM    590  H   LYS B   7     -13.431   2.245   4.856  1.00  0.00           H  
ATOM    591  HA  LYS B   7     -11.242   4.093   5.361  1.00  0.00           H  
ATOM    592  HB2 LYS B   7     -13.260   2.697   6.986  1.00  0.00           H  
ATOM    593  HB3 LYS B   7     -11.681   2.839   7.744  1.00  0.00           H  
ATOM    594  HG2 LYS B   7     -12.193   4.901   8.350  1.00  0.00           H  
ATOM    595  HG3 LYS B   7     -12.255   5.361   6.647  1.00  0.00           H  
ATOM    596  HD2 LYS B   7     -14.654   3.972   7.577  1.00  0.00           H  
ATOM    597  HD3 LYS B   7     -14.348   5.494   8.415  1.00  0.00           H  
ATOM    598  HE2 LYS B   7     -13.877   6.169   5.812  1.00  0.00           H  
ATOM    599  HE3 LYS B   7     -15.178   4.994   5.654  1.00  0.00           H  
ATOM    600  HZ1 LYS B   7     -16.124   6.471   7.635  1.00  0.00           H  
ATOM    601  HZ2 LYS B   7     -15.212   7.651   6.834  1.00  0.00           H  
ATOM    602  HZ3 LYS B   7     -16.430   6.817   6.007  1.00  0.00           H  
ATOM    603  N   ARG B   8     -10.887   0.849   5.379  1.00  0.00           N  
ATOM    604  CA  ARG B   8      -9.901  -0.225   5.407  1.00  0.00           C  
ATOM    605  C   ARG B   8      -8.940  -0.127   4.220  1.00  0.00           C  
ATOM    606  O   ARG B   8      -7.870  -0.737   4.229  1.00  0.00           O  
ATOM    607  CB  ARG B   8     -10.599  -1.592   5.444  1.00  0.00           C  
ATOM    608  CG  ARG B   8     -10.937  -2.175   4.079  1.00  0.00           C  
ATOM    609  CD  ARG B   8     -11.579  -3.548   4.212  1.00  0.00           C  
ATOM    610  NE  ARG B   8     -10.883  -4.561   3.424  1.00  0.00           N  
ATOM    611  CZ  ARG B   8      -9.810  -5.224   3.850  1.00  0.00           C  
ATOM    612  NH1 ARG B   8      -9.295  -4.974   5.047  1.00  0.00           N  
ATOM    613  NH2 ARG B   8      -9.245  -6.140   3.073  1.00  0.00           N  
ATOM    614  H   ARG B   8     -11.815   0.644   5.136  1.00  0.00           H  
ATOM    615  HA  ARG B   8      -9.327  -0.108   6.314  1.00  0.00           H  
ATOM    616  HB2 ARG B   8      -9.957  -2.293   5.956  1.00  0.00           H  
ATOM    617  HB3 ARG B   8     -11.518  -1.492   6.002  1.00  0.00           H  
ATOM    618  HG2 ARG B   8     -11.625  -1.514   3.574  1.00  0.00           H  
ATOM    619  HG3 ARG B   8     -10.029  -2.265   3.501  1.00  0.00           H  
ATOM    620  HD2 ARG B   8     -11.562  -3.841   5.251  1.00  0.00           H  
ATOM    621  HD3 ARG B   8     -12.603  -3.485   3.876  1.00  0.00           H  
ATOM    622  HE  ARG B   8     -11.235  -4.762   2.532  1.00  0.00           H  
ATOM    623 HH11 ARG B   8      -9.713  -4.284   5.638  1.00  0.00           H  
ATOM    624 HH12 ARG B   8      -8.490  -5.477   5.360  1.00  0.00           H  
ATOM    625 HH21 ARG B   8      -9.627  -6.333   2.169  1.00  0.00           H  
ATOM    626 HH22 ARG B   8      -8.439  -6.637   3.392  1.00  0.00           H  
ATOM    627  N   VAL B   9      -9.319   0.650   3.208  1.00  0.00           N  
ATOM    628  CA  VAL B   9      -8.477   0.831   2.030  1.00  0.00           C  
ATOM    629  C   VAL B   9      -7.300   1.747   2.351  1.00  0.00           C  
ATOM    630  O   VAL B   9      -6.146   1.407   2.091  1.00  0.00           O  
ATOM    631  CB  VAL B   9      -9.272   1.425   0.847  1.00  0.00           C  
ATOM    632  CG1 VAL B   9      -8.362   1.692  -0.348  1.00  0.00           C  
ATOM    633  CG2 VAL B   9     -10.412   0.499   0.454  1.00  0.00           C  
ATOM    634  H   VAL B   9     -10.178   1.119   3.258  1.00  0.00           H  
ATOM    635  HA  VAL B   9      -8.099  -0.138   1.737  1.00  0.00           H  
ATOM    636  HB  VAL B   9      -9.697   2.366   1.163  1.00  0.00           H  
ATOM    637 HG11 VAL B   9      -7.358   1.886  -0.005  1.00  0.00           H  
ATOM    638 HG12 VAL B   9      -8.359   0.831  -1.000  1.00  0.00           H  
ATOM    639 HG13 VAL B   9      -8.726   2.552  -0.891  1.00  0.00           H  
ATOM    640 HG21 VAL B   9     -10.721  -0.078   1.313  1.00  0.00           H  
ATOM    641 HG22 VAL B   9     -11.246   1.084   0.095  1.00  0.00           H  
ATOM    642 HG23 VAL B   9     -10.080  -0.170  -0.327  1.00  0.00           H  
ATOM    643  N   GLN B  10      -7.603   2.913   2.914  1.00  0.00           N  
ATOM    644  CA  GLN B  10      -6.571   3.883   3.267  1.00  0.00           C  
ATOM    645  C   GLN B  10      -5.448   3.225   4.060  1.00  0.00           C  
ATOM    646  O   GLN B  10      -4.296   3.652   3.993  1.00  0.00           O  
ATOM    647  CB  GLN B  10      -7.177   5.034   4.074  1.00  0.00           C  
ATOM    648  CG  GLN B  10      -7.855   4.586   5.358  1.00  0.00           C  
ATOM    649  CD  GLN B  10      -7.736   5.612   6.469  1.00  0.00           C  
ATOM    650  OE1 GLN B  10      -8.737   6.031   7.052  1.00  0.00           O  
ATOM    651  NE2 GLN B  10      -6.509   6.024   6.766  1.00  0.00           N  
ATOM    652  H   GLN B  10      -8.542   3.128   3.093  1.00  0.00           H  
ATOM    653  HA  GLN B  10      -6.163   4.279   2.350  1.00  0.00           H  
ATOM    654  HB2 GLN B  10      -6.392   5.729   4.332  1.00  0.00           H  
ATOM    655  HB3 GLN B  10      -7.909   5.541   3.464  1.00  0.00           H  
ATOM    656  HG2 GLN B  10      -8.902   4.418   5.157  1.00  0.00           H  
ATOM    657  HG3 GLN B  10      -7.400   3.665   5.689  1.00  0.00           H  
ATOM    658 HE21 GLN B  10      -5.760   5.647   6.260  1.00  0.00           H  
ATOM    659 HE22 GLN B  10      -6.404   6.686   7.481  1.00  0.00           H  
ATOM    660  N   ALA B  11      -5.789   2.182   4.810  1.00  0.00           N  
ATOM    661  CA  ALA B  11      -4.808   1.465   5.614  1.00  0.00           C  
ATOM    662  C   ALA B  11      -3.790   0.737   4.738  1.00  0.00           C  
ATOM    663  O   ALA B  11      -2.698   0.401   5.194  1.00  0.00           O  
ATOM    664  CB  ALA B  11      -5.506   0.482   6.541  1.00  0.00           C  
ATOM    665  H   ALA B  11      -6.724   1.888   4.821  1.00  0.00           H  
ATOM    666  HA  ALA B  11      -4.287   2.188   6.225  1.00  0.00           H  
ATOM    667  HB1 ALA B  11      -6.453   0.895   6.857  1.00  0.00           H  
ATOM    668  HB2 ALA B  11      -5.675  -0.448   6.019  1.00  0.00           H  
ATOM    669  HB3 ALA B  11      -4.886   0.301   7.407  1.00  0.00           H  
ATOM    670  N   LEU B  12      -4.153   0.496   3.482  1.00  0.00           N  
ATOM    671  CA  LEU B  12      -3.263  -0.194   2.552  1.00  0.00           C  
ATOM    672  C   LEU B  12      -2.398   0.804   1.788  1.00  0.00           C  
ATOM    673  O   LEU B  12      -1.194   0.605   1.627  1.00  0.00           O  
ATOM    674  CB  LEU B  12      -4.066  -1.044   1.558  1.00  0.00           C  
ATOM    675  CG  LEU B  12      -5.372  -1.635   2.098  1.00  0.00           C  
ATOM    676  CD1 LEU B  12      -6.360  -1.866   0.965  1.00  0.00           C  
ATOM    677  CD2 LEU B  12      -5.103  -2.935   2.841  1.00  0.00           C  
ATOM    678  H   LEU B  12      -5.035   0.785   3.173  1.00  0.00           H  
ATOM    679  HA  LEU B  12      -2.621  -0.842   3.129  1.00  0.00           H  
ATOM    680  HB2 LEU B  12      -4.299  -0.428   0.703  1.00  0.00           H  
ATOM    681  HB3 LEU B  12      -3.440  -1.858   1.227  1.00  0.00           H  
ATOM    682  HG  LEU B  12      -5.819  -0.939   2.792  1.00  0.00           H  
ATOM    683 HD11 LEU B  12      -6.327  -1.029   0.284  1.00  0.00           H  
ATOM    684 HD12 LEU B  12      -6.099  -2.770   0.437  1.00  0.00           H  
ATOM    685 HD13 LEU B  12      -7.356  -1.960   1.371  1.00  0.00           H  
ATOM    686 HD21 LEU B  12      -4.275  -2.797   3.519  1.00  0.00           H  
ATOM    687 HD22 LEU B  12      -5.983  -3.219   3.400  1.00  0.00           H  
ATOM    688 HD23 LEU B  12      -4.862  -3.712   2.130  1.00  0.00           H  
ATOM    689  N   LYS B  13      -3.027   1.874   1.313  1.00  0.00           N  
ATOM    690  CA  LYS B  13      -2.324   2.904   0.555  1.00  0.00           C  
ATOM    691  C   LYS B  13      -1.585   3.871   1.476  1.00  0.00           C  
ATOM    692  O   LYS B  13      -0.606   4.497   1.071  1.00  0.00           O  
ATOM    693  CB  LYS B  13      -3.305   3.672  -0.334  1.00  0.00           C  
ATOM    694  CG  LYS B  13      -4.474   4.272   0.427  1.00  0.00           C  
ATOM    695  CD  LYS B  13      -4.277   5.759   0.659  1.00  0.00           C  
ATOM    696  CE  LYS B  13      -5.390   6.579   0.029  1.00  0.00           C  
ATOM    697  NZ  LYS B  13      -4.915   7.922  -0.405  1.00  0.00           N  
ATOM    698  H   LYS B  13      -3.989   1.969   1.469  1.00  0.00           H  
ATOM    699  HA  LYS B  13      -1.602   2.412  -0.076  1.00  0.00           H  
ATOM    700  HB2 LYS B  13      -2.773   4.473  -0.826  1.00  0.00           H  
ATOM    701  HB3 LYS B  13      -3.695   2.999  -1.083  1.00  0.00           H  
ATOM    702  HG2 LYS B  13      -5.378   4.121  -0.143  1.00  0.00           H  
ATOM    703  HG3 LYS B  13      -4.562   3.776   1.382  1.00  0.00           H  
ATOM    704  HD2 LYS B  13      -4.260   5.949   1.723  1.00  0.00           H  
ATOM    705  HD3 LYS B  13      -3.332   6.053   0.226  1.00  0.00           H  
ATOM    706  HE2 LYS B  13      -5.769   6.046  -0.831  1.00  0.00           H  
ATOM    707  HE3 LYS B  13      -6.183   6.702   0.752  1.00  0.00           H  
ATOM    708  HZ1 LYS B  13      -4.055   8.184   0.119  1.00  0.00           H  
ATOM    709  HZ2 LYS B  13      -4.698   7.913  -1.423  1.00  0.00           H  
ATOM    710  HZ3 LYS B  13      -5.648   8.637  -0.223  1.00  0.00           H  
ATOM    711  N   ALA B  14      -2.051   3.990   2.717  1.00  0.00           N  
ATOM    712  CA  ALA B  14      -1.420   4.884   3.685  1.00  0.00           C  
ATOM    713  C   ALA B  14       0.070   4.585   3.813  1.00  0.00           C  
ATOM    714  O   ALA B  14       0.907   5.477   3.674  1.00  0.00           O  
ATOM    715  CB  ALA B  14      -2.098   4.767   5.041  1.00  0.00           C  
ATOM    716  H   ALA B  14      -2.833   3.466   2.989  1.00  0.00           H  
ATOM    717  HA  ALA B  14      -1.544   5.898   3.332  1.00  0.00           H  
ATOM    718  HB1 ALA B  14      -2.401   3.743   5.205  1.00  0.00           H  
ATOM    719  HB2 ALA B  14      -1.410   5.068   5.817  1.00  0.00           H  
ATOM    720  HB3 ALA B  14      -2.968   5.407   5.064  1.00  0.00           H  
ATOM    721  N   ARG B  15       0.391   3.324   4.075  1.00  0.00           N  
ATOM    722  CA  ARG B  15       1.778   2.902   4.217  1.00  0.00           C  
ATOM    723  C   ARG B  15       2.402   2.641   2.850  1.00  0.00           C  
ATOM    724  O   ARG B  15       3.550   3.006   2.602  1.00  0.00           O  
ATOM    725  CB  ARG B  15       1.866   1.643   5.079  1.00  0.00           C  
ATOM    726  CG  ARG B  15       3.218   1.459   5.748  1.00  0.00           C  
ATOM    727  CD  ARG B  15       3.446   2.497   6.834  1.00  0.00           C  
ATOM    728  NE  ARG B  15       2.401   2.459   7.854  1.00  0.00           N  
ATOM    729  CZ  ARG B  15       2.344   3.295   8.889  1.00  0.00           C  
ATOM    730  NH1 ARG B  15       3.270   4.233   9.046  1.00  0.00           N  
ATOM    731  NH2 ARG B  15       1.358   3.192   9.770  1.00  0.00           N  
ATOM    732  H   ARG B  15      -0.323   2.658   4.171  1.00  0.00           H  
ATOM    733  HA  ARG B  15       2.321   3.700   4.701  1.00  0.00           H  
ATOM    734  HB2 ARG B  15       1.111   1.693   5.849  1.00  0.00           H  
ATOM    735  HB3 ARG B  15       1.675   0.780   4.458  1.00  0.00           H  
ATOM    736  HG2 ARG B  15       3.261   0.475   6.189  1.00  0.00           H  
ATOM    737  HG3 ARG B  15       3.993   1.555   5.001  1.00  0.00           H  
ATOM    738  HD2 ARG B  15       4.400   2.306   7.302  1.00  0.00           H  
ATOM    739  HD3 ARG B  15       3.458   3.477   6.380  1.00  0.00           H  
ATOM    740  HE  ARG B  15       1.705   1.776   7.763  1.00  0.00           H  
ATOM    741 HH11 ARG B  15       4.017   4.315   8.386  1.00  0.00           H  
ATOM    742 HH12 ARG B  15       3.222   4.857   9.825  1.00  0.00           H  
ATOM    743 HH21 ARG B  15       0.659   2.487   9.657  1.00  0.00           H  
ATOM    744 HH22 ARG B  15       1.316   3.820  10.547  1.00  0.00           H  
ATOM    745  N   ASN B  16       1.634   2.008   1.968  1.00  0.00           N  
ATOM    746  CA  ASN B  16       2.106   1.695   0.623  1.00  0.00           C  
ATOM    747  C   ASN B  16       2.593   2.950  -0.091  1.00  0.00           C  
ATOM    748  O   ASN B  16       3.686   2.970  -0.656  1.00  0.00           O  
ATOM    749  CB  ASN B  16       0.990   1.037  -0.187  1.00  0.00           C  
ATOM    750  CG  ASN B  16       1.439   0.639  -1.580  1.00  0.00           C  
ATOM    751  OD1 ASN B  16       2.571   0.197  -1.777  1.00  0.00           O  
ATOM    752  ND2 ASN B  16       0.551   0.792  -2.556  1.00  0.00           N  
ATOM    753  H   ASN B  16       0.726   1.745   2.227  1.00  0.00           H  
ATOM    754  HA  ASN B  16       2.929   1.002   0.712  1.00  0.00           H  
ATOM    755  HB2 ASN B  16       0.654   0.152   0.328  1.00  0.00           H  
ATOM    756  HB3 ASN B  16       0.166   1.727  -0.279  1.00  0.00           H  
ATOM    757 HD21 ASN B  16      -0.332   1.150  -2.326  1.00  0.00           H  
ATOM    758 HD22 ASN B  16       0.815   0.543  -3.466  1.00  0.00           H  
ATOM    759  N   TYR B  17       1.775   3.998  -0.061  1.00  0.00           N  
ATOM    760  CA  TYR B  17       2.128   5.258  -0.706  1.00  0.00           C  
ATOM    761  C   TYR B  17       3.513   5.723  -0.262  1.00  0.00           C  
ATOM    762  O   TYR B  17       4.244   6.350  -1.028  1.00  0.00           O  
ATOM    763  CB  TYR B  17       1.086   6.335  -0.385  1.00  0.00           C  
ATOM    764  CG  TYR B  17       1.492   7.723  -0.831  1.00  0.00           C  
ATOM    765  CD1 TYR B  17       1.955   7.952  -2.121  1.00  0.00           C  
ATOM    766  CD2 TYR B  17       1.418   8.803   0.040  1.00  0.00           C  
ATOM    767  CE1 TYR B  17       2.331   9.216  -2.531  1.00  0.00           C  
ATOM    768  CE2 TYR B  17       1.792  10.071  -0.363  1.00  0.00           C  
ATOM    769  CZ  TYR B  17       2.248  10.273  -1.649  1.00  0.00           C  
ATOM    770  OH  TYR B  17       2.621  11.534  -2.053  1.00  0.00           O  
ATOM    771  H   TYR B  17       0.916   3.924   0.406  1.00  0.00           H  
ATOM    772  HA  TYR B  17       2.141   5.089  -1.773  1.00  0.00           H  
ATOM    773  HB2 TYR B  17       0.159   6.086  -0.879  1.00  0.00           H  
ATOM    774  HB3 TYR B  17       0.924   6.361   0.682  1.00  0.00           H  
ATOM    775  HD1 TYR B  17       2.018   7.122  -2.810  1.00  0.00           H  
ATOM    776  HD2 TYR B  17       1.060   8.642   1.046  1.00  0.00           H  
ATOM    777  HE1 TYR B  17       2.688   9.373  -3.539  1.00  0.00           H  
ATOM    778  HE2 TYR B  17       1.728  10.898   0.329  1.00  0.00           H  
ATOM    779  HH  TYR B  17       3.180  11.933  -1.382  1.00  0.00           H  
ATOM    780  N   ALA B  18       3.863   5.410   0.980  1.00  0.00           N  
ATOM    781  CA  ALA B  18       5.158   5.794   1.527  1.00  0.00           C  
ATOM    782  C   ALA B  18       6.266   4.898   0.990  1.00  0.00           C  
ATOM    783  O   ALA B  18       7.328   5.382   0.597  1.00  0.00           O  
ATOM    784  CB  ALA B  18       5.127   5.744   3.047  1.00  0.00           C  
ATOM    785  H   ALA B  18       3.236   4.908   1.542  1.00  0.00           H  
ATOM    786  HA  ALA B  18       5.358   6.812   1.227  1.00  0.00           H  
ATOM    787  HB1 ALA B  18       4.220   6.210   3.404  1.00  0.00           H  
ATOM    788  HB2 ALA B  18       5.157   4.716   3.374  1.00  0.00           H  
ATOM    789  HB3 ALA B  18       5.982   6.272   3.442  1.00  0.00           H  
ATOM    790  N   LEU B  19       6.015   3.594   0.966  1.00  0.00           N  
ATOM    791  CA  LEU B  19       7.005   2.648   0.465  1.00  0.00           C  
ATOM    792  C   LEU B  19       7.294   2.922  -1.005  1.00  0.00           C  
ATOM    793  O   LEU B  19       8.434   3.160  -1.385  1.00  0.00           O  
ATOM    794  CB  LEU B  19       6.536   1.199   0.637  1.00  0.00           C  
ATOM    795  CG  LEU B  19       5.609   0.936   1.826  1.00  0.00           C  
ATOM    796  CD1 LEU B  19       5.380  -0.558   2.004  1.00  0.00           C  
ATOM    797  CD2 LEU B  19       6.180   1.548   3.101  1.00  0.00           C  
ATOM    798  H   LEU B  19       5.150   3.264   1.287  1.00  0.00           H  
ATOM    799  HA  LEU B  19       7.913   2.793   1.030  1.00  0.00           H  
ATOM    800  HB2 LEU B  19       6.028   0.899  -0.266  1.00  0.00           H  
ATOM    801  HB3 LEU B  19       7.411   0.577   0.753  1.00  0.00           H  
ATOM    802  HG  LEU B  19       4.652   1.396   1.633  1.00  0.00           H  
ATOM    803 HD11 LEU B  19       6.176  -1.104   1.521  1.00  0.00           H  
ATOM    804 HD12 LEU B  19       5.367  -0.798   3.057  1.00  0.00           H  
ATOM    805 HD13 LEU B  19       4.435  -0.832   1.561  1.00  0.00           H  
ATOM    806 HD21 LEU B  19       7.125   2.022   2.881  1.00  0.00           H  
ATOM    807 HD22 LEU B  19       5.490   2.283   3.487  1.00  0.00           H  
ATOM    808 HD23 LEU B  19       6.330   0.772   3.839  1.00  0.00           H  
ATOM    809  N   LYS B  20       6.247   2.895  -1.827  1.00  0.00           N  
ATOM    810  CA  LYS B  20       6.384   3.144  -3.262  1.00  0.00           C  
ATOM    811  C   LYS B  20       7.342   4.302  -3.546  1.00  0.00           C  
ATOM    812  O   LYS B  20       7.985   4.344  -4.595  1.00  0.00           O  
ATOM    813  CB  LYS B  20       5.015   3.445  -3.875  1.00  0.00           C  
ATOM    814  CG  LYS B  20       4.778   2.750  -5.206  1.00  0.00           C  
ATOM    815  CD  LYS B  20       3.337   2.279  -5.341  1.00  0.00           C  
ATOM    816  CE  LYS B  20       2.786   2.555  -6.730  1.00  0.00           C  
ATOM    817  NZ  LYS B  20       2.193   3.917  -6.831  1.00  0.00           N  
ATOM    818  H   LYS B  20       5.358   2.706  -1.460  1.00  0.00           H  
ATOM    819  HA  LYS B  20       6.780   2.248  -3.716  1.00  0.00           H  
ATOM    820  HB2 LYS B  20       4.248   3.127  -3.184  1.00  0.00           H  
ATOM    821  HB3 LYS B  20       4.929   4.510  -4.028  1.00  0.00           H  
ATOM    822  HG2 LYS B  20       4.995   3.441  -6.006  1.00  0.00           H  
ATOM    823  HG3 LYS B  20       5.435   1.895  -5.277  1.00  0.00           H  
ATOM    824  HD2 LYS B  20       3.298   1.216  -5.154  1.00  0.00           H  
ATOM    825  HD3 LYS B  20       2.730   2.796  -4.612  1.00  0.00           H  
ATOM    826  HE2 LYS B  20       3.589   2.468  -7.446  1.00  0.00           H  
ATOM    827  HE3 LYS B  20       2.025   1.823  -6.953  1.00  0.00           H  
ATOM    828  HZ1 LYS B  20       2.708   4.578  -6.216  1.00  0.00           H  
ATOM    829  HZ2 LYS B  20       2.247   4.258  -7.812  1.00  0.00           H  
ATOM    830  HZ3 LYS B  20       1.196   3.895  -6.539  1.00  0.00           H  
ATOM    831  N   GLN B  21       7.426   5.241  -2.609  1.00  0.00           N  
ATOM    832  CA  GLN B  21       8.296   6.401  -2.763  1.00  0.00           C  
ATOM    833  C   GLN B  21       9.727   6.099  -2.311  1.00  0.00           C  
ATOM    834  O   GLN B  21      10.688   6.528  -2.950  1.00  0.00           O  
ATOM    835  CB  GLN B  21       7.732   7.584  -1.971  1.00  0.00           C  
ATOM    836  CG  GLN B  21       8.629   8.811  -1.975  1.00  0.00           C  
ATOM    837  CD  GLN B  21       7.874  10.087  -1.662  1.00  0.00           C  
ATOM    838  OE1 GLN B  21       7.176  10.636  -2.514  1.00  0.00           O  
ATOM    839  NE2 GLN B  21       8.009  10.567  -0.430  1.00  0.00           N  
ATOM    840  H   GLN B  21       6.883   5.157  -1.798  1.00  0.00           H  
ATOM    841  HA  GLN B  21       8.311   6.660  -3.809  1.00  0.00           H  
ATOM    842  HB2 GLN B  21       6.779   7.863  -2.396  1.00  0.00           H  
ATOM    843  HB3 GLN B  21       7.580   7.277  -0.946  1.00  0.00           H  
ATOM    844  HG2 GLN B  21       9.404   8.678  -1.235  1.00  0.00           H  
ATOM    845  HG3 GLN B  21       9.079   8.908  -2.953  1.00  0.00           H  
ATOM    846 HE21 GLN B  21       8.581  10.078   0.197  1.00  0.00           H  
ATOM    847 HE22 GLN B  21       7.530  11.391  -0.200  1.00  0.00           H  
ATOM    848  N   LYS B  22       9.865   5.377  -1.201  1.00  0.00           N  
ATOM    849  CA  LYS B  22      11.185   5.043  -0.663  1.00  0.00           C  
ATOM    850  C   LYS B  22      11.720   3.721  -1.218  1.00  0.00           C  
ATOM    851  O   LYS B  22      12.930   3.556  -1.372  1.00  0.00           O  
ATOM    852  CB  LYS B  22      11.127   4.974   0.863  1.00  0.00           C  
ATOM    853  CG  LYS B  22      10.106   3.976   1.386  1.00  0.00           C  
ATOM    854  CD  LYS B  22      10.754   2.912   2.258  1.00  0.00           C  
ATOM    855  CE  LYS B  22      11.092   3.451   3.639  1.00  0.00           C  
ATOM    856  NZ  LYS B  22       9.870   3.815   4.408  1.00  0.00           N  
ATOM    857  H   LYS B  22       9.064   5.073  -0.726  1.00  0.00           H  
ATOM    858  HA  LYS B  22      11.863   5.833  -0.947  1.00  0.00           H  
ATOM    859  HB2 LYS B  22      12.101   4.693   1.237  1.00  0.00           H  
ATOM    860  HB3 LYS B  22      10.871   5.951   1.247  1.00  0.00           H  
ATOM    861  HG2 LYS B  22       9.367   4.503   1.969  1.00  0.00           H  
ATOM    862  HG3 LYS B  22       9.628   3.496   0.545  1.00  0.00           H  
ATOM    863  HD2 LYS B  22      10.073   2.082   2.363  1.00  0.00           H  
ATOM    864  HD3 LYS B  22      11.663   2.576   1.780  1.00  0.00           H  
ATOM    865  HE2 LYS B  22      11.636   2.693   4.183  1.00  0.00           H  
ATOM    866  HE3 LYS B  22      11.712   4.329   3.527  1.00  0.00           H  
ATOM    867  HZ1 LYS B  22       9.041   3.325   4.014  1.00  0.00           H  
ATOM    868  HZ2 LYS B  22       9.979   3.541   5.405  1.00  0.00           H  
ATOM    869  HZ3 LYS B  22       9.709   4.842   4.357  1.00  0.00           H  
ATOM    870  N   VAL B  23      10.817   2.783  -1.502  1.00  0.00           N  
ATOM    871  CA  VAL B  23      11.197   1.467  -2.026  1.00  0.00           C  
ATOM    872  C   VAL B  23      12.344   1.568  -3.031  1.00  0.00           C  
ATOM    873  O   VAL B  23      13.397   0.957  -2.847  1.00  0.00           O  
ATOM    874  CB  VAL B  23       9.999   0.758  -2.697  1.00  0.00           C  
ATOM    875  CG1 VAL B  23      10.437  -0.550  -3.343  1.00  0.00           C  
ATOM    876  CG2 VAL B  23       8.892   0.507  -1.684  1.00  0.00           C  
ATOM    877  H   VAL B  23       9.871   2.975  -1.347  1.00  0.00           H  
ATOM    878  HA  VAL B  23      11.515   0.862  -1.190  1.00  0.00           H  
ATOM    879  HB  VAL B  23       9.610   1.404  -3.470  1.00  0.00           H  
ATOM    880 HG11 VAL B  23      11.191  -1.020  -2.728  1.00  0.00           H  
ATOM    881 HG12 VAL B  23       9.586  -1.209  -3.435  1.00  0.00           H  
ATOM    882 HG13 VAL B  23      10.845  -0.349  -4.322  1.00  0.00           H  
ATOM    883 HG21 VAL B  23       9.065   1.108  -0.804  1.00  0.00           H  
ATOM    884 HG22 VAL B  23       7.940   0.773  -2.118  1.00  0.00           H  
ATOM    885 HG23 VAL B  23       8.884  -0.538  -1.410  1.00  0.00           H  
ATOM    886  N   GLN B  24      12.133   2.339  -4.092  1.00  0.00           N  
ATOM    887  CA  GLN B  24      13.152   2.513  -5.118  1.00  0.00           C  
ATOM    888  C   GLN B  24      14.407   3.152  -4.535  1.00  0.00           C  
ATOM    889  O   GLN B  24      15.523   2.841  -4.949  1.00  0.00           O  
ATOM    890  CB  GLN B  24      12.613   3.370  -6.265  1.00  0.00           C  
ATOM    891  CG  GLN B  24      12.046   4.705  -5.811  1.00  0.00           C  
ATOM    892  CD  GLN B  24      10.792   5.093  -6.571  1.00  0.00           C  
ATOM    893  OE1 GLN B  24       9.747   4.457  -6.433  1.00  0.00           O  
ATOM    894  NE2 GLN B  24      10.891   6.142  -7.380  1.00  0.00           N  
ATOM    895  H   GLN B  24      11.274   2.801  -4.184  1.00  0.00           H  
ATOM    896  HA  GLN B  24      13.405   1.538  -5.501  1.00  0.00           H  
ATOM    897  HB2 GLN B  24      13.416   3.562  -6.962  1.00  0.00           H  
ATOM    898  HB3 GLN B  24      11.832   2.823  -6.770  1.00  0.00           H  
ATOM    899  HG2 GLN B  24      11.806   4.643  -4.761  1.00  0.00           H  
ATOM    900  HG3 GLN B  24      12.794   5.469  -5.965  1.00  0.00           H  
ATOM    901 HE21 GLN B  24      11.755   6.601  -7.439  1.00  0.00           H  
ATOM    902 HE22 GLN B  24      10.096   6.414  -7.884  1.00  0.00           H  
ATOM    903  N   ALA B  25      14.215   4.044  -3.569  1.00  0.00           N  
ATOM    904  CA  ALA B  25      15.331   4.725  -2.926  1.00  0.00           C  
ATOM    905  C   ALA B  25      16.203   3.741  -2.154  1.00  0.00           C  
ATOM    906  O   ALA B  25      17.431   3.806  -2.212  1.00  0.00           O  
ATOM    907  CB  ALA B  25      14.819   5.818  -2.000  1.00  0.00           C  
ATOM    908  H   ALA B  25      13.301   4.248  -3.281  1.00  0.00           H  
ATOM    909  HA  ALA B  25      15.927   5.190  -3.697  1.00  0.00           H  
ATOM    910  HB1 ALA B  25      13.817   6.098  -2.294  1.00  0.00           H  
ATOM    911  HB2 ALA B  25      14.805   5.453  -0.984  1.00  0.00           H  
ATOM    912  HB3 ALA B  25      15.467   6.679  -2.064  1.00  0.00           H  
ATOM    913  N   LEU B  26      15.560   2.827  -1.432  1.00  0.00           N  
ATOM    914  CA  LEU B  26      16.277   1.828  -0.649  1.00  0.00           C  
ATOM    915  C   LEU B  26      17.156   0.963  -1.545  1.00  0.00           C  
ATOM    916  O   LEU B  26      18.377   0.929  -1.389  1.00  0.00           O  
ATOM    917  CB  LEU B  26      15.290   0.949   0.122  1.00  0.00           C  
ATOM    918  CG  LEU B  26      14.276   1.712   0.975  1.00  0.00           C  
ATOM    919  CD1 LEU B  26      13.346   0.745   1.689  1.00  0.00           C  
ATOM    920  CD2 LEU B  26      14.992   2.604   1.978  1.00  0.00           C  
ATOM    921  H   LEU B  26      14.580   2.827  -1.427  1.00  0.00           H  
ATOM    922  HA  LEU B  26      16.907   2.350   0.057  1.00  0.00           H  
ATOM    923  HB2 LEU B  26      14.747   0.344  -0.590  1.00  0.00           H  
ATOM    924  HB3 LEU B  26      15.852   0.295   0.771  1.00  0.00           H  
ATOM    925  HG  LEU B  26      13.676   2.340   0.334  1.00  0.00           H  
ATOM    926 HD11 LEU B  26      13.902  -0.128   2.000  1.00  0.00           H  
ATOM    927 HD12 LEU B  26      12.921   1.228   2.556  1.00  0.00           H  
ATOM    928 HD13 LEU B  26      12.554   0.446   1.019  1.00  0.00           H  
ATOM    929 HD21 LEU B  26      15.886   2.109   2.327  1.00  0.00           H  
ATOM    930 HD22 LEU B  26      15.258   3.537   1.505  1.00  0.00           H  
ATOM    931 HD23 LEU B  26      14.338   2.799   2.817  1.00  0.00           H  
ATOM    932  N   ARG B  27      16.528   0.262  -2.485  1.00  0.00           N  
ATOM    933  CA  ARG B  27      17.255  -0.606  -3.407  1.00  0.00           C  
ATOM    934  C   ARG B  27      18.356   0.162  -4.135  1.00  0.00           C  
ATOM    935  O   ARG B  27      19.360  -0.419  -4.547  1.00  0.00           O  
ATOM    936  CB  ARG B  27      16.295  -1.230  -4.424  1.00  0.00           C  
ATOM    937  CG  ARG B  27      15.392  -0.222  -5.116  1.00  0.00           C  
ATOM    938  CD  ARG B  27      14.041  -0.828  -5.461  1.00  0.00           C  
ATOM    939  NE  ARG B  27      13.578  -0.414  -6.783  1.00  0.00           N  
ATOM    940  CZ  ARG B  27      12.418  -0.790  -7.315  1.00  0.00           C  
ATOM    941  NH1 ARG B  27      11.597  -1.588  -6.643  1.00  0.00           N  
ATOM    942  NH2 ARG B  27      12.076  -0.364  -8.524  1.00  0.00           N  
ATOM    943  H   ARG B  27      15.553   0.329  -2.560  1.00  0.00           H  
ATOM    944  HA  ARG B  27      17.708  -1.395  -2.827  1.00  0.00           H  
ATOM    945  HB2 ARG B  27      16.872  -1.739  -5.180  1.00  0.00           H  
ATOM    946  HB3 ARG B  27      15.670  -1.950  -3.916  1.00  0.00           H  
ATOM    947  HG2 ARG B  27      15.240   0.622  -4.462  1.00  0.00           H  
ATOM    948  HG3 ARG B  27      15.871   0.107  -6.026  1.00  0.00           H  
ATOM    949  HD2 ARG B  27      14.127  -1.904  -5.439  1.00  0.00           H  
ATOM    950  HD3 ARG B  27      13.320  -0.511  -4.720  1.00  0.00           H  
ATOM    951  HE  ARG B  27      14.164   0.175  -7.303  1.00  0.00           H  
ATOM    952 HH11 ARG B  27      11.849  -1.912  -5.731  1.00  0.00           H  
ATOM    953 HH12 ARG B  27      10.727  -1.866  -7.048  1.00  0.00           H  
ATOM    954 HH21 ARG B  27      12.690   0.237  -9.034  1.00  0.00           H  
ATOM    955 HH22 ARG B  27      11.203  -0.645  -8.925  1.00  0.00           H  
ATOM    956  N   HIS B  28      18.163   1.468  -4.290  1.00  0.00           N  
ATOM    957  CA  HIS B  28      19.144   2.308  -4.966  1.00  0.00           C  
ATOM    958  C   HIS B  28      20.450   2.363  -4.180  1.00  0.00           C  
ATOM    959  O   HIS B  28      21.532   2.452  -4.759  1.00  0.00           O  
ATOM    960  CB  HIS B  28      18.590   3.722  -5.160  1.00  0.00           C  
ATOM    961  CG  HIS B  28      18.712   4.225  -6.565  1.00  0.00           C  
ATOM    962  ND1 HIS B  28      18.656   3.414  -7.677  1.00  0.00           N  
ATOM    963  CD2 HIS B  28      18.887   5.487  -7.031  1.00  0.00           C  
ATOM    964  CE1 HIS B  28      18.798   4.191  -8.759  1.00  0.00           C  
ATOM    965  NE2 HIS B  28      18.940   5.458  -8.422  1.00  0.00           N  
ATOM    966  H   HIS B  28      17.344   1.876  -3.939  1.00  0.00           H  
ATOM    967  HA  HIS B  28      19.340   1.874  -5.935  1.00  0.00           H  
ATOM    968  HB2 HIS B  28      17.544   3.731  -4.895  1.00  0.00           H  
ATOM    969  HB3 HIS B  28      19.125   4.404  -4.515  1.00  0.00           H  
ATOM    970  HD1 HIS B  28      18.537   2.441  -7.676  1.00  0.00           H  
ATOM    971  HD2 HIS B  28      18.973   6.379  -6.428  1.00  0.00           H  
ATOM    972  HE1 HIS B  28      18.794   3.826  -9.776  1.00  0.00           H  
ATOM    973  N   LYS B  29      20.340   2.309  -2.856  1.00  0.00           N  
ATOM    974  CA  LYS B  29      21.512   2.352  -1.989  1.00  0.00           C  
ATOM    975  C   LYS B  29      22.045   0.947  -1.720  1.00  0.00           C  
ATOM    976  O   LYS B  29      22.252   0.559  -0.570  1.00  0.00           O  
ATOM    977  CB  LYS B  29      21.169   3.043  -0.667  1.00  0.00           C  
ATOM    978  CG  LYS B  29      22.312   3.867  -0.097  1.00  0.00           C  
ATOM    979  CD  LYS B  29      22.488   3.626   1.395  1.00  0.00           C  
ATOM    980  CE  LYS B  29      22.619   4.932   2.160  1.00  0.00           C  
ATOM    981  NZ  LYS B  29      22.594   4.718   3.634  1.00  0.00           N  
ATOM    982  H   LYS B  29      19.450   2.238  -2.453  1.00  0.00           H  
ATOM    983  HA  LYS B  29      22.277   2.922  -2.494  1.00  0.00           H  
ATOM    984  HB2 LYS B  29      20.325   3.697  -0.825  1.00  0.00           H  
ATOM    985  HB3 LYS B  29      20.899   2.290   0.059  1.00  0.00           H  
ATOM    986  HG2 LYS B  29      23.226   3.597  -0.605  1.00  0.00           H  
ATOM    987  HG3 LYS B  29      22.104   4.915  -0.262  1.00  0.00           H  
ATOM    988  HD2 LYS B  29      21.630   3.088   1.767  1.00  0.00           H  
ATOM    989  HD3 LYS B  29      23.380   3.036   1.551  1.00  0.00           H  
ATOM    990  HE2 LYS B  29      23.554   5.402   1.891  1.00  0.00           H  
ATOM    991  HE3 LYS B  29      21.800   5.580   1.886  1.00  0.00           H  
ATOM    992  HZ1 LYS B  29      21.805   4.089   3.890  1.00  0.00           H  
ATOM    993  HZ2 LYS B  29      23.485   4.282   3.948  1.00  0.00           H  
ATOM    994  HZ3 LYS B  29      22.474   5.626   4.125  1.00  0.00           H  
ATOM    995  N   GLY B  30      22.270   0.191  -2.790  1.00  0.00           N  
ATOM    996  CA  GLY B  30      22.778  -1.160  -2.649  1.00  0.00           C  
ATOM    997  C   GLY B  30      23.417  -1.675  -3.923  1.00  0.00           C  
ATOM    998  O   GLY B  30      24.509  -1.248  -4.296  1.00  0.00           O  
ATOM    999  H   GLY B  30      22.089   0.554  -3.682  1.00  0.00           H  
ATOM   1000  HA2 GLY B  30      23.515  -1.174  -1.858  1.00  0.00           H  
ATOM   1001  HA3 GLY B  30      21.963  -1.813  -2.377  1.00  0.00           H  
TER    1005      NH2 B  31                                                      
ENDMDL                                                                          
