# Supplementary material for: Comparative Performance of High-Throughput Methods for Protein pKa Predictions
Source: J Chem Inf Model. 2023 Aug 8;63(16):5169–81. doi: 10.1021/acs.jcim.3c00165 (PMC10466379; doi:10.1021/acs.jcim.3c00165)
Supplement: Supplementary file 3 — ci3c00165_si_003.zip [file ci3c00165_si_003.zip › curated_pdbs/1a2p_curated_47.pdb]

ATOM      1  N   VAL A   3      16.924  39.189  42.925  1.00 26.31           N  
ATOM      2  CA  VAL A   3      18.208  39.892  42.714  1.00 25.45           C  
ATOM      3  C   VAL A   3      18.309  41.345  43.172  1.00 23.84           C  
ATOM      4  O   VAL A   3      17.405  42.196  43.206  1.00 24.20           O  
ATOM      5  CB  VAL A   3      18.602  39.767  41.198  1.00 25.99           C  
ATOM      6  CG1 VAL A   3      18.838  38.313  40.820  1.00 26.65           C  
ATOM      7  CG2 VAL A   3      17.602  40.438  40.286  1.00 26.15           C  
ATOM      8  N   ILE A   4      19.575  41.635  43.502  1.00 22.83           N  
ATOM      9  CA  ILE A   4      20.089  42.947  43.922  1.00 21.18           C  
ATOM     10  C   ILE A   4      20.912  43.412  42.710  1.00 19.18           C  
ATOM     11  O   ILE A   4      21.998  42.884  42.669  1.00 18.82           O  
ATOM     12  CB  ILE A   4      20.950  42.903  45.209  1.00 21.98           C  
ATOM     13  CG1 ILE A   4      20.321  41.869  46.197  1.00 22.95           C  
ATOM     14  CG2 ILE A   4      21.143  44.327  45.797  1.00 20.96           C  
ATOM     15  CD1 ILE A   4      21.346  41.419  47.308  1.00 24.21           C  
ATOM     16  N   ASN A   5      20.278  44.249  41.943  1.00 18.07           N  
ATOM     17  CA  ASN A   5      20.807  44.832  40.710  1.00 17.37           C  
ATOM     18  C   ASN A   5      20.412  46.310  40.575  1.00 16.52           C  
ATOM     19  O   ASN A   5      20.498  46.934  39.483  1.00 15.41           O  
ATOM     20  CB  ASN A   5      20.371  43.945  39.494  1.00 17.32           C  
ATOM     21  CG  ASN A   5      18.955  44.203  39.064  1.00 17.11           C  
ATOM     22  OD1 ASN A   5      18.154  44.763  39.837  1.00 18.92           O  
ATOM     23  ND2 ASN A   5      18.557  43.847  37.842  1.00 18.80           N  
ATOM     24  N   THR A   6      19.936  46.822  41.731  1.00 16.35           N  
ATOM     25  CA  THR A   6      19.517  48.250  41.718  1.00 15.90           C  
ATOM     26  C   THR A   6      20.626  49.097  42.376  1.00 15.17           C  
ATOM     27  O   THR A   6      21.360  48.501  43.196  1.00 15.23           O  
ATOM     28  CB  THR A   6      18.106  48.636  42.324  1.00 16.11           C  
ATOM     29  OG1 THR A   6      18.128  48.309  43.748  1.00 16.42           O  
ATOM     30  CG2 THR A   6      16.854  48.100  41.648  1.00 15.38           C  
ATOM     31  N   PHE A   7      20.671  50.369  41.979  1.00 14.37           N  
ATOM     32  CA  PHE A   7      21.653  51.290  42.594  1.00 14.19           C  
ATOM     33  C   PHE A   7      21.724  51.280  44.115  1.00 14.24           C  
ATOM     34  O   PHE A   7      22.832  51.134  44.660  1.00 13.77           O  
ATOM     35  CB  PHE A   7      21.427  52.781  42.228  1.00 12.03           C  
ATOM     36  CG  PHE A   7      21.978  53.044  40.852  1.00  9.56           C  
ATOM     37  CD1 PHE A   7      23.365  52.970  40.643  1.00  8.31           C  
ATOM     38  CD2 PHE A   7      21.073  53.283  39.817  1.00  8.54           C  
ATOM     39  CE1 PHE A   7      23.842  53.155  39.350  1.00  6.91           C  
ATOM     40  CE2 PHE A   7      21.552  53.478  38.524  1.00  8.45           C  
ATOM     41  CZ  PHE A   7      22.962  53.467  38.311  1.00  7.56           C  
ATOM     42  N   ASP A   8      20.528  51.463  44.695  1.00 15.93           N  
ATOM     43  CA  ASP A   8      20.376  51.493  46.160  1.00 17.16           C  
ATOM     44  C   ASP A   8      20.676  50.112  46.747  1.00 17.56           C  
ATOM     45  O   ASP A   8      21.409  50.055  47.731  1.00 17.43           O  
ATOM     46  CB  ASP A   8      18.991  51.953  46.588  1.00 20.27           C  
ATOM     47  CG  ASP A   8      18.982  53.487  46.556  1.00 23.06           C  
ATOM     48  OD1 ASP A   8      19.652  54.035  47.471  1.00 24.34           O  
ATOM     49  OD2 ASP A   8      18.351  54.049  45.651  1.00 23.25           O  
ATOM     50  N   GLY A   9      20.128  49.130  46.035  1.00 17.81           N  
ATOM     51  CA  GLY A   9      20.274  47.711  46.385  1.00 17.74           C  
ATOM     52  C   GLY A   9      21.729  47.272  46.451  1.00 17.37           C  
ATOM     53  O   GLY A   9      22.146  46.641  47.437  1.00 17.69           O  
ATOM     54  N   VAL A  10      22.444  47.603  45.356  1.00 16.72           N  
ATOM     55  CA  VAL A  10      23.881  47.210  45.331  1.00 16.37           C  
ATOM     56  C   VAL A  10      24.725  48.158  46.216  1.00 16.26           C  
ATOM     57  O   VAL A  10      25.692  47.680  46.839  1.00 15.90           O  
ATOM     58  CB  VAL A  10      24.381  47.044  43.876  1.00 15.88           C  
ATOM     59  CG1 VAL A  10      25.834  46.539  43.877  1.00 15.77           C  
ATOM     60  CG2 VAL A  10      23.533  46.204  42.951  1.00 15.35           C  
ATOM     61  N   ALA A  11      24.437  49.472  46.202  1.00 16.42           N  
ATOM     62  CA  ALA A  11      25.219  50.440  47.026  1.00 16.91           C  
ATOM     63  C   ALA A  11      25.051  49.939  48.467  1.00 17.95           C  
ATOM     64  O   ALA A  11      26.034  49.648  49.165  1.00 18.13           O  
ATOM     65  CB  ALA A  11      24.763  51.839  46.781  1.00 15.92           C  
ATOM     66  N   ASP A  12      23.830  49.685  48.930  1.00 18.79           N  
ATOM     67  CA  ASP A  12      23.632  49.207  50.315  1.00 19.89           C  
ATOM     68  C   ASP A  12      24.379  47.928  50.683  1.00 20.06           C  
ATOM     69  O   ASP A  12      24.824  47.800  51.831  1.00 19.74           O  
ATOM     70  CB  ASP A  12      22.153  49.086  50.668  1.00 20.67           C  
ATOM     71  CG  ASP A  12      21.422  50.405  50.956  1.00 23.31           C  
ATOM     72  OD1 ASP A  12      22.053  51.450  51.250  1.00 23.24           O  
ATOM     73  OD2 ASP A  12      20.138  50.258  50.841  1.00 24.62           O  
ATOM     74  N   TYR A  13      24.439  46.967  49.801  1.00 20.61           N  
ATOM     75  CA  TYR A  13      25.045  45.659  49.973  1.00 20.75           C  
ATOM     76  C   TYR A  13      26.549  45.625  50.072  1.00 21.72           C  
ATOM     77  O   TYR A  13      27.175  44.888  50.832  1.00 20.75           O  
ATOM     78  CB  TYR A  13      24.671  44.816  48.726  1.00 20.50           C  
ATOM     79  CG  TYR A  13      24.907  43.361  48.903  1.00 19.79           C  
ATOM     80  CD1 TYR A  13      26.159  42.829  48.636  1.00 19.24           C  
ATOM     81  CD2 TYR A  13      23.888  42.499  49.377  1.00 20.15           C  
ATOM     82  CE1 TYR A  13      26.437  41.473  48.798  1.00 19.32           C  
ATOM     83  CE2 TYR A  13      24.152  41.117  49.524  1.00 19.76           C  
ATOM     84  CZ  TYR A  13      25.419  40.645  49.233  1.00 19.52           C  
ATOM     85  OH  TYR A  13      25.752  39.323  49.343  1.00 21.30           O  
ATOM     86  N   LEU A  14      27.108  46.495  49.233  1.00 23.42           N  
ATOM     87  CA  LEU A  14      28.545  46.674  49.083  1.00 25.03           C  
ATOM     88  C   LEU A  14      29.219  47.014  50.393  1.00 26.65           C  
ATOM     89  O   LEU A  14      30.297  46.600  50.785  1.00 26.85           O  
ATOM     90  CB  LEU A  14      28.762  47.824  48.062  1.00 24.47           C  
ATOM     91  CG  LEU A  14      28.955  47.409  46.609  1.00 24.45           C  
ATOM     92  CD1 LEU A  14      29.040  48.592  45.659  1.00 23.04           C  
ATOM     93  CD2 LEU A  14      30.202  46.522  46.581  1.00 23.50           C  
ATOM     94  N   GLN A  15      28.473  47.876  51.015  1.00 29.17           N  
ATOM     95  CA  GLN A  15      28.791  48.583  52.287  1.00 32.08           C  
ATOM     96  C   GLN A  15      28.415  47.641  53.445  1.00 33.35           C  
ATOM     97  O   GLN A  15      29.270  47.637  54.393  1.00 33.91           O  
ATOM     98  CB  GLN A  15      28.319  50.050  52.324  1.00 32.34           C  
ATOM     99  CG  GLN A  15      29.331  51.092  51.765  1.00 32.71           C  
ATOM    100  CD  GLN A  15      28.869  52.539  51.768  1.00 32.91           C  
ATOM    101  OE1 GLN A  15      27.753  52.948  52.130  1.00 33.28           O  
ATOM    102  NE2 GLN A  15      29.766  53.441  51.359  1.00 32.07           N  
ATOM    103  N   THR A  16      27.314  46.923  53.307  1.00 34.25           N  
ATOM    104  CA  THR A  16      26.999  45.963  54.373  1.00 35.35           C  
ATOM    105  C   THR A  16      28.048  44.828  54.387  1.00 35.73           C  
ATOM    106  O   THR A  16      28.688  44.591  55.456  1.00 36.80           O  
ATOM    107  CB  THR A  16      25.573  45.292  54.382  1.00 36.45           C  
ATOM    108  OG1 THR A  16      24.485  46.214  54.099  1.00 36.94           O  
ATOM    109  CG2 THR A  16      25.378  44.586  55.746  1.00 36.52           C  
ATOM    110  N   TYR A  17      28.219  44.171  53.258  1.00 35.14           N  
ATOM    111  CA  TYR A  17      29.109  43.035  53.107  1.00 34.50           C  
ATOM    112  C   TYR A  17      30.496  43.228  52.563  1.00 33.82           C  
ATOM    113  O   TYR A  17      31.316  42.287  52.654  1.00 33.70           O  
ATOM    114  CB  TYR A  17      28.470  42.217  51.974  1.00 36.03           C  
ATOM    115  CG  TYR A  17      27.088  41.856  52.402  1.00 38.26           C  
ATOM    116  CD1 TYR A  17      26.906  40.984  53.476  1.00 39.84           C  
ATOM    117  CD2 TYR A  17      25.969  42.329  51.751  1.00 39.60           C  
ATOM    118  CE1 TYR A  17      25.631  40.581  53.877  1.00 40.68           C  
ATOM    119  CE2 TYR A  17      24.685  41.953  52.142  1.00 40.56           C  
ATOM    120  CZ  TYR A  17      24.512  41.088  53.216  1.00 41.20           C  
ATOM    121  OH  TYR A  17      23.229  40.694  53.590  1.00 42.26           O  
ATOM    122  N   HIS A  18      30.660  44.396  51.947  1.00 32.84           N  
ATOM    123  CA  HIS A  18      31.942  44.691  51.309  1.00 31.94           C  
ATOM    124  C   HIS A  18      32.177  43.864  50.023  1.00 30.78           C  
ATOM    125  O   HIS A  18      33.321  43.601  49.547  1.00 30.07           O  
ATOM    126  CB  HIS A  18      33.167  44.531  52.231  1.00 34.44           C  
ATOM    127  CG  HIS A  18      33.131  45.550  53.333  1.00 35.98           C  
ATOM    128  ND1 HIS A  18      32.615  46.822  53.167  1.00 35.99           N  
ATOM    129  CD2 HIS A  18      33.592  45.411  54.598  1.00 36.58           C  
ATOM    130  CE1 HIS A  18      32.734  47.447  54.309  1.00 36.49           C  
ATOM    131  NE2 HIS A  18      33.308  46.626  55.165  1.00 37.36           N  
ATOM    132  N   LYS A  19      31.024  43.506  49.454  1.00 28.98           N  
ATOM    133  CA  LYS A  19      31.095  42.728  48.221  1.00 27.19           C  
ATOM    134  C   LYS A  19      29.734  42.806  47.515  1.00 25.44           C  
ATOM    135  O   LYS A  19      28.724  43.224  48.076  1.00 24.14           O  
ATOM    136  CB  LYS A  19      31.564  41.292  48.444  1.00 28.56           C  
ATOM    137  CG  LYS A  19      30.724  40.111  48.874  1.00 27.61           C  
ATOM    138  N   LEU A  20      29.903  42.401  46.241  1.00 23.93           N  
ATOM    139  CA  LEU A  20      28.800  42.311  45.275  1.00 21.90           C  
ATOM    140  C   LEU A  20      27.934  41.080  45.644  1.00 20.96           C  
ATOM    141  O   LEU A  20      28.532  40.111  46.115  1.00 21.00           O  
ATOM    142  CB  LEU A  20      29.286  42.180  43.817  1.00 18.14           C  
ATOM    143  CG  LEU A  20      29.955  43.384  43.199  1.00 17.44           C  
ATOM    144  CD1 LEU A  20      30.561  43.133  41.817  1.00 16.21           C  
ATOM    145  CD2 LEU A  20      28.994  44.566  43.026  1.00 15.14           C  
ATOM    146  N   PRO A  21      26.674  41.308  45.412  1.00 20.03           N  
ATOM    147  CA  PRO A  21      25.737  40.204  45.569  1.00 20.17           C  
ATOM    148  C   PRO A  21      26.228  39.109  44.596  1.00 20.44           C  
ATOM    149  O   PRO A  21      26.951  39.398  43.588  1.00 19.65           O  
ATOM    150  CB  PRO A  21      24.406  40.836  45.218  1.00 19.99           C  
ATOM    151  CG  PRO A  21      24.600  42.308  45.207  1.00 20.03           C  
ATOM    152  CD  PRO A  21      26.067  42.488  44.820  1.00 19.76           C  
ATOM    153  N   ASP A  22      25.845  37.853  44.808  1.00 21.44           N  
ATOM    154  CA  ASP A  22      26.296  36.720  43.969  1.00 23.07           C  
ATOM    155  C   ASP A  22      25.666  36.622  42.554  1.00 21.95           C  
ATOM    156  O   ASP A  22      26.020  35.718  41.804  1.00 21.72           O  
ATOM    157  CB  ASP A  22      26.373  35.334  44.580  1.00 28.49           C  
ATOM    158  CG  ASP A  22      25.797  34.920  45.908  1.00 32.23           C  
ATOM    159  OD1 ASP A  22      26.506  35.357  46.881  1.00 35.18           O  
ATOM    160  OD2 ASP A  22      24.749  34.218  46.032  1.00 34.22           O  
ATOM    161  N   ASN A  23      24.895  37.606  42.173  1.00 20.94           N  
ATOM    162  CA  ASN A  23      24.343  37.718  40.819  1.00 19.59           C  
ATOM    163  C   ASN A  23      25.433  38.315  39.934  1.00 17.96           C  
ATOM    164  O   ASN A  23      25.250  38.396  38.726  1.00 18.71           O  
ATOM    165  CB  ASN A  23      23.005  38.428  40.835  1.00 20.14           C  
ATOM    166  CG  ASN A  23      22.856  39.782  41.490  1.00 20.64           C  
ATOM    167  OD1 ASN A  23      22.740  39.750  42.725  1.00 21.44           O  
ATOM    168  ND2 ASN A  23      22.774  40.789  40.627  1.00 20.17           N  
ATOM    169  N   TYR A  24      26.593  38.749  40.445  1.00 16.29           N  
ATOM    170  CA  TYR A  24      27.569  39.332  39.506  1.00 14.64           C  
ATOM    171  C   TYR A  24      28.632  38.400  39.029  1.00 13.81           C  
ATOM    172  O   TYR A  24      29.095  37.588  39.817  1.00 13.56           O  
ATOM    173  CB  TYR A  24      28.229  40.501  40.266  1.00 13.95           C  
ATOM    174  CG  TYR A  24      27.187  41.582  40.317  1.00 14.30           C  
ATOM    175  CD1 TYR A  24      27.142  42.452  39.212  1.00 15.08           C  
ATOM    176  CD2 TYR A  24      26.282  41.751  41.371  1.00 13.99           C  
ATOM    177  CE1 TYR A  24      26.229  43.526  39.176  1.00 15.23           C  
ATOM    178  CE2 TYR A  24      25.358  42.806  41.325  1.00 14.40           C  
ATOM    179  CZ  TYR A  24      25.325  43.713  40.248  1.00 14.52           C  
ATOM    180  OH  TYR A  24      24.446  44.761  40.097  1.00 13.06           O  
ATOM    181  N   ILE A  25      29.061  38.536  37.813  1.00 13.25           N  
ATOM    182  CA  ILE A  25      30.115  37.694  37.246  1.00 12.93           C  
ATOM    183  C   ILE A  25      30.926  38.682  36.402  1.00 13.07           C  
ATOM    184  O   ILE A  25      30.319  39.594  35.822  1.00 13.73           O  
ATOM    185  CB  ILE A  25      29.619  36.461  36.453  1.00 12.69           C  
ATOM    186  CG1 ILE A  25      28.846  36.793  35.169  1.00 12.52           C  
ATOM    187  CG2 ILE A  25      28.689  35.524  37.314  1.00 13.94           C  
ATOM    188  CD1 ILE A  25      28.589  35.488  34.338  1.00 13.45           C  
ATOM    189  N   THR A  26      32.214  38.462  36.386  1.00 13.28           N  
ATOM    190  CA  THR A  26      33.149  39.318  35.661  1.00 13.57           C  
ATOM    191  C   THR A  26      33.011  39.046  34.179  1.00 13.37           C  
ATOM    192  O   THR A  26      32.408  38.092  33.719  1.00 13.87           O  
ATOM    193  CB  THR A  26      34.674  39.311  36.175  1.00 14.45           C  
ATOM    194  OG1 THR A  26      35.130  37.962  35.820  1.00 12.57           O  
ATOM    195  CG2 THR A  26      34.906  39.682  37.651  1.00 12.50           C  
ATOM    196  N   LYS A  27      33.536  39.879  33.349  1.00 12.83           N  
ATOM    197  CA  LYS A  27      33.427  39.677  31.910  1.00 13.99           C  
ATOM    198  C   LYS A  27      34.156  38.400  31.518  1.00 13.27           C  
ATOM    199  O   LYS A  27      33.606  37.807  30.587  1.00 13.25           O  
ATOM    200  CB  LYS A  27      34.019  40.814  31.037  1.00 16.21           C  
ATOM    201  CG  LYS A  27      33.151  42.071  30.991  1.00 18.84           C  
ATOM    202  CD  LYS A  27      33.716  43.236  30.183  1.00 20.49           C  
ATOM    203  CE  LYS A  27      34.557  44.246  30.958  1.00 21.88           C  
ATOM    204  NZ  LYS A  27      34.008  44.501  32.326  1.00 24.20           N  
ATOM    205  N   SER A  28      35.293  38.153  32.141  1.00 12.90           N  
ATOM    206  CA  SER A  28      36.069  36.956  31.706  1.00 13.30           C  
ATOM    207  C   SER A  28      35.352  35.709  32.158  1.00 12.40           C  
ATOM    208  O   SER A  28      35.323  34.672  31.491  1.00 11.85           O  
ATOM    209  CB  SER A  28      37.517  37.181  32.112  1.00 14.13           C  
ATOM    210  OG  SER A  28      37.463  36.909  33.515  1.00 17.61           O  
ATOM    211  N   GLU A  29      34.643  35.735  33.248  1.00 12.81           N  
ATOM    212  CA  GLU A  29      33.855  34.578  33.688  1.00 13.36           C  
ATOM    213  C   GLU A  29      32.658  34.217  32.753  1.00 13.18           C  
ATOM    214  O   GLU A  29      32.280  33.078  32.432  1.00 11.97           O  
ATOM    215  CB  GLU A  29      33.239  34.819  35.047  1.00 16.95           C  
ATOM    216  CG  GLU A  29      33.857  35.573  36.186  1.00 20.83           C  
ATOM    217  CD  GLU A  29      33.431  35.551  37.607  1.00 22.21           C  
ATOM    218  OE1 GLU A  29      33.997  34.589  38.236  1.00 24.78           O  
ATOM    219  OE2 GLU A  29      32.702  36.283  38.268  1.00 23.66           O  
ATOM    220  N   ALA A  30      31.950  35.266  32.303  1.00 12.31           N  
ATOM    221  CA  ALA A  30      30.829  35.459  31.424  1.00 11.58           C  
ATOM    222  C   ALA A  30      31.235  34.884  30.055  1.00 11.38           C  
ATOM    223  O   ALA A  30      30.507  34.031  29.439  1.00 11.59           O  
ATOM    224  CB  ALA A  30      30.286  36.886  31.316  1.00  9.31           C  
ATOM    225  N   GLN A  31      32.413  35.265  29.639  1.00 10.90           N  
ATOM    226  CA  GLN A  31      32.987  34.752  28.379  1.00 12.01           C  
ATOM    227  C   GLN A  31      33.249  33.238  28.307  1.00 10.88           C  
ATOM    228  O   GLN A  31      32.977  32.531  27.276  1.00  9.73           O  
ATOM    229  CB  GLN A  31      34.257  35.534  28.064  1.00 16.37           C  
ATOM    230  CG  GLN A  31      33.781  36.932  27.609  1.00 21.51           C  
ATOM    231  CD  GLN A  31      34.968  37.864  27.440  1.00 25.03           C  
ATOM    232  OE1 GLN A  31      35.413  38.178  26.327  1.00 26.64           O  
ATOM    233  NE2 GLN A  31      35.635  38.388  28.501  1.00 27.48           N  
ATOM    234  N   ALA A  32      33.689  32.688  29.404  1.00  9.72           N  
ATOM    235  CA  ALA A  32      33.963  31.279  29.674  1.00 10.44           C  
ATOM    236  C   ALA A  32      32.646  30.557  29.722  1.00 10.13           C  
ATOM    237  O   ALA A  32      32.718  29.332  29.467  1.00 10.79           O  
ATOM    238  CB  ALA A  32      34.806  31.078  30.938  1.00  9.51           C  
ATOM    239  N   LEU A  33      31.537  31.172  30.015  1.00 10.50           N  
ATOM    240  CA  LEU A  33      30.238  30.442  29.966  1.00 10.37           C  
ATOM    241  C   LEU A  33      29.609  30.493  28.573  1.00  9.72           C  
ATOM    242  O   LEU A  33      28.483  30.023  28.321  1.00  9.99           O  
ATOM    243  CB  LEU A  33      29.220  31.097  30.907  1.00 11.22           C  
ATOM    244  CG  LEU A  33      29.738  31.123  32.335  1.00 12.69           C  
ATOM    245  CD1 LEU A  33      28.768  31.849  33.244  1.00 12.64           C  
ATOM    246  CD2 LEU A  33      29.885  29.646  32.710  1.00 14.61           C  
ATOM    247  N   GLY A  34      30.230  31.153  27.608  1.00  9.41           N  
ATOM    248  CA  GLY A  34      29.652  31.303  26.285  1.00  8.03           C  
ATOM    249  C   GLY A  34      29.028  32.668  25.996  1.00  7.38           C  
ATOM    250  O   GLY A  34      28.401  32.743  24.914  1.00  6.67           O  
ATOM    251  N   TRP A  35      29.208  33.652  26.858  1.00  6.68           N  
ATOM    252  CA  TRP A  35      28.684  35.010  26.538  1.00  6.94           C  
ATOM    253  C   TRP A  35      29.400  35.620  25.315  1.00  7.44           C  
ATOM    254  O   TRP A  35      30.646  35.674  25.199  1.00  6.70           O  
ATOM    255  CB  TRP A  35      28.781  35.915  27.777  1.00  6.37           C  
ATOM    256  CG  TRP A  35      28.440  37.357  27.501  1.00  7.49           C  
ATOM    257  CD1 TRP A  35      27.224  37.784  26.987  1.00  7.02           C  
ATOM    258  CD2 TRP A  35      29.218  38.568  27.687  1.00  7.93           C  
ATOM    259  NE1 TRP A  35      27.215  39.152  26.825  1.00  7.04           N  
ATOM    260  CE2 TRP A  35      28.407  39.653  27.249  1.00  8.82           C  
ATOM    261  CE3 TRP A  35      30.514  38.847  28.103  1.00  8.39           C  
ATOM    262  CZ2 TRP A  35      28.844  40.999  27.271  1.00  9.17           C  
ATOM    263  CZ3 TRP A  35      30.959  40.176  28.109  1.00  8.68           C  
ATOM    264  CH2 TRP A  35      30.149  41.223  27.687  1.00  8.92           C  
ATOM    265  N   VAL A  36      28.650  36.087  24.326  1.00  7.56           N  
ATOM    266  CA  VAL A  36      29.221  36.801  23.142  1.00  9.25           C  
ATOM    267  C   VAL A  36      28.531  38.185  23.185  1.00  9.25           C  
ATOM    268  O   VAL A  36      27.302  38.191  23.008  1.00  9.07           O  
ATOM    269  CB  VAL A  36      28.939  36.076  21.809  1.00 10.25           C  
ATOM    270  CG1 VAL A  36      29.697  36.623  20.593  1.00  9.39           C  
ATOM    271  CG2 VAL A  36      29.063  34.537  21.950  1.00 11.09           C  
ATOM    272  N   ALA A  37      29.292  39.246  23.439  1.00  9.81           N  
ATOM    273  CA  ALA A  37      28.726  40.628  23.558  1.00  9.37           C  
ATOM    274  C   ALA A  37      27.826  40.977  22.387  1.00  9.27           C  
ATOM    275  O   ALA A  37      26.700  41.497  22.525  1.00  9.90           O  
ATOM    276  CB  ALA A  37      29.944  41.502  23.850  1.00  9.06           C  
ATOM    277  N   SER A  38      28.220  40.642  21.205  1.00  9.25           N  
ATOM    278  CA  SER A  38      27.492  40.856  19.969  1.00 10.81           C  
ATOM    279  C   SER A  38      26.134  40.221  19.802  1.00 10.50           C  
ATOM    280  O   SER A  38      25.368  40.711  18.979  1.00 10.20           O  
ATOM    281  CB  SER A  38      28.397  40.310  18.834  1.00 12.94           C  
ATOM    282  OG  SER A  38      28.983  41.488  18.297  1.00 17.85           O  
ATOM    283  N   LYS A  39      25.865  39.156  20.492  1.00 11.51           N  
ATOM    284  CA  LYS A  39      24.626  38.354  20.405  1.00 12.90           C  
ATOM    285  C   LYS A  39      23.667  38.762  21.514  1.00 12.34           C  
ATOM    286  O   LYS A  39      22.502  38.450  21.407  1.00 12.38           O  
ATOM    287  CB  LYS A  39      24.891  36.858  20.538  1.00 16.66           C  
ATOM    288  CG  LYS A  39      26.224  36.425  19.885  1.00 21.26           C  
ATOM    289  CD  LYS A  39      25.892  35.632  18.619  1.00 24.31           C  
ATOM    290  CE  LYS A  39      27.005  35.452  17.613  1.00 27.12           C  
ATOM    291  NZ  LYS A  39      26.612  34.586  16.436  1.00 28.11           N  
ATOM    292  N   GLY A  40      24.126  39.476  22.520  1.00 11.61           N  
ATOM    293  CA  GLY A  40      23.266  39.939  23.607  1.00 10.47           C  
ATOM    294  C   GLY A  40      22.754  38.706  24.312  1.00 10.53           C  
ATOM    295  O   GLY A  40      21.639  38.800  24.776  1.00 10.62           O  
ATOM    296  N   ASN A  41      23.523  37.632  24.369  1.00 10.01           N  
ATOM    297  CA  ASN A  41      23.093  36.376  24.939  1.00  9.69           C  
ATOM    298  C   ASN A  41      23.369  36.156  26.400  1.00 10.05           C  
ATOM    299  O   ASN A  41      23.168  34.961  26.734  1.00  9.29           O  
ATOM    300  CB  ASN A  41      23.650  35.228  24.004  1.00  9.90           C  
ATOM    301  CG  ASN A  41      25.087  34.840  24.214  1.00  9.96           C  
ATOM    302  OD1 ASN A  41      25.881  35.713  24.660  1.00 10.20           O  
ATOM    303  ND2 ASN A  41      25.513  33.594  24.007  1.00  8.66           N  
ATOM    304  N   LEU A  42      23.747  37.122  27.259  1.00 10.49           N  
ATOM    305  CA  LEU A  42      24.068  36.816  28.680  1.00 10.85           C  
ATOM    306  C   LEU A  42      23.046  36.034  29.523  1.00 11.45           C  
ATOM    307  O   LEU A  42      23.465  35.239  30.393  1.00 11.52           O  
ATOM    308  CB  LEU A  42      24.520  38.089  29.453  1.00  9.62           C  
ATOM    309  CG  LEU A  42      24.958  37.864  30.915  1.00  9.55           C  
ATOM    310  CD1 LEU A  42      26.309  37.185  31.089  1.00  8.29           C  
ATOM    311  CD2 LEU A  42      25.085  39.253  31.553  1.00  9.47           C  
ATOM    312  N   ALA A  43      21.783  36.313  29.308  1.00 12.03           N  
ATOM    313  CA  ALA A  43      20.579  35.774  29.932  1.00 13.39           C  
ATOM    314  C   ALA A  43      20.483  34.248  29.707  1.00 13.11           C  
ATOM    315  O   ALA A  43      20.208  33.455  30.620  1.00 14.28           O  
ATOM    316  CB  ALA A  43      19.390  36.520  29.331  1.00 14.32           C  
ATOM    317  N   ASP A  44      20.822  33.878  28.501  1.00 12.66           N  
ATOM    318  CA  ASP A  44      20.871  32.515  28.022  1.00 12.59           C  
ATOM    319  C   ASP A  44      21.922  31.628  28.703  1.00 11.58           C  
ATOM    320  O   ASP A  44      21.580  30.460  29.018  1.00 12.60           O  
ATOM    321  CB  ASP A  44      21.065  32.397  26.506  1.00 13.88           C  
ATOM    322  CG  ASP A  44      19.922  32.974  25.691  1.00 16.40           C  
ATOM    323  OD1 ASP A  44      18.777  33.151  26.169  1.00 17.13           O  
ATOM    324  OD2 ASP A  44      20.128  33.297  24.499  1.00 18.31           O  
ATOM    325  N   VAL A  45      23.113  32.145  28.811  1.00 10.12           N  
ATOM    326  CA  VAL A  45      24.305  31.435  29.292  1.00  9.64           C  
ATOM    327  C   VAL A  45      24.535  31.528  30.782  1.00 10.55           C  
ATOM    328  O   VAL A  45      25.213  30.616  31.341  1.00 10.06           O  
ATOM    329  CB  VAL A  45      25.471  31.907  28.362  1.00  7.05           C  
ATOM    330  CG1 VAL A  45      25.120  31.790  26.884  1.00  5.82           C  
ATOM    331  CG2 VAL A  45      25.899  33.314  28.635  1.00  5.65           C  
ATOM    332  N   ALA A  46      23.984  32.573  31.408  1.00 10.66           N  
ATOM    333  CA  ALA A  46      24.216  32.820  32.841  1.00 11.92           C  
ATOM    334  C   ALA A  46      22.974  33.558  33.322  1.00 12.75           C  
ATOM    335  O   ALA A  46      22.978  34.765  33.521  1.00 13.29           O  
ATOM    336  CB  ALA A  46      25.453  33.656  33.140  1.00 11.38           C  
ATOM    337  N   PRO A  47      21.962  32.675  33.398  1.00 13.88           N  
ATOM    338  CA  PRO A  47      20.615  33.160  33.774  1.00 13.97           C  
ATOM    339  C   PRO A  47      20.599  33.866  35.124  1.00 13.93           C  
ATOM    340  O   PRO A  47      21.147  33.348  36.118  1.00 13.87           O  
ATOM    341  CB  PRO A  47      19.775  31.898  33.634  1.00 13.78           C  
ATOM    342  CG  PRO A  47      20.520  30.919  32.755  1.00 12.95           C  
ATOM    343  CD  PRO A  47      21.946  31.211  33.139  1.00 13.13           C  
ATOM    344  N   GLY A  48      19.994  35.035  35.183  1.00 14.01           N  
ATOM    345  CA  GLY A  48      19.943  35.770  36.503  1.00 14.80           C  
ATOM    346  C   GLY A  48      21.191  36.556  36.850  1.00 14.77           C  
ATOM    347  O   GLY A  48      21.252  37.147  37.945  1.00 14.62           O  
ATOM    348  N   LYS A  49      22.164  36.541  35.950  1.00 15.06           N  
ATOM    349  CA  LYS A  49      23.440  37.205  36.077  1.00 15.31           C  
ATOM    350  C   LYS A  49      23.475  38.427  35.163  1.00 15.29           C  
ATOM    351  O   LYS A  49      22.903  38.529  34.097  1.00 16.54           O  
ATOM    352  CB  LYS A  49      24.744  36.523  35.685  1.00 16.84           C  
ATOM    353  CG  LYS A  49      24.951  35.167  36.364  1.00 19.25           C  
ATOM    354  CD  LYS A  49      25.260  35.467  37.838  1.00 21.72           C  
ATOM    355  CE  LYS A  49      24.398  34.516  38.651  1.00 24.14           C  
ATOM    356  NZ  LYS A  49      25.155  33.231  38.761  1.00 26.11           N  
ATOM    357  N   SER A  50      24.302  39.257  35.754  1.00 15.61           N  
ATOM    358  CA  SER A  50      24.822  40.569  35.483  1.00 14.22           C  
ATOM    359  C   SER A  50      26.372  40.559  35.663  1.00 13.52           C  
ATOM    360  O   SER A  50      26.971  39.953  36.578  1.00 12.65           O  
ATOM    361  CB  SER A  50      24.277  41.600  36.480  1.00 13.36           C  
ATOM    362  OG  SER A  50      22.899  41.818  36.496  1.00 13.04           O  
ATOM    363  N   ILE A  51      26.953  41.334  34.746  1.00 12.58           N  
ATOM    364  CA  ILE A  51      28.382  41.644  34.649  1.00 11.48           C  
ATOM    365  C   ILE A  51      28.822  42.640  35.756  1.00 11.20           C  
ATOM    366  O   ILE A  51      28.198  43.744  35.849  1.00 10.68           O  
ATOM    367  CB  ILE A  51      28.844  42.319  33.281  1.00  9.08           C  
ATOM    368  CG1 ILE A  51      28.521  41.431  32.042  1.00  8.53           C  
ATOM    369  CG2 ILE A  51      30.332  42.750  33.375  1.00  7.27           C  
ATOM    370  CD1 ILE A  51      28.922  39.971  32.216  1.00  7.89           C  
ATOM    371  N   GLY A  52      29.843  42.311  36.517  1.00 10.25           N  
ATOM    372  CA  GLY A  52      30.320  43.317  37.479  1.00 10.51           C  
ATOM    373  C   GLY A  52      31.566  42.750  38.167  1.00 11.14           C  
ATOM    374  O   GLY A  52      31.783  41.515  38.098  1.00 10.16           O  
ATOM    375  N   GLY A  53      32.253  43.676  38.824  1.00 11.30           N  
ATOM    376  CA  GLY A  53      33.420  43.269  39.605  1.00 11.44           C  
ATOM    377  C   GLY A  53      34.674  43.520  38.806  1.00 12.65           C  
ATOM    378  O   GLY A  53      35.702  43.254  39.413  1.00 13.58           O  
ATOM    379  N   ASP A  54      34.611  44.016  37.606  1.00 13.53           N  
ATOM    380  CA  ASP A  54      35.849  44.299  36.853  1.00 14.86           C  
ATOM    381  C   ASP A  54      36.445  45.645  37.239  1.00 16.64           C  
ATOM    382  O   ASP A  54      35.743  46.602  37.626  1.00 16.57           O  
ATOM    383  CB  ASP A  54      35.512  44.318  35.364  1.00 14.72           C  
ATOM    384  CG  ASP A  54      35.270  42.961  34.751  1.00 15.30           C  
ATOM    385  OD1 ASP A  54      36.224  42.162  34.699  1.00 14.26           O  
ATOM    386  OD2 ASP A  54      34.074  42.716  34.408  1.00 15.35           O  
ATOM    387  N   ILE A  55      37.751  45.776  37.029  1.00 17.84           N  
ATOM    388  CA  ILE A  55      38.530  46.960  37.335  1.00 18.16           C  
ATOM    389  C   ILE A  55      38.188  48.065  36.321  1.00 18.76           C  
ATOM    390  O   ILE A  55      38.219  47.835  35.113  1.00 18.32           O  
ATOM    391  CB  ILE A  55      40.076  46.697  37.359  1.00 19.85           C  
ATOM    392  CG1 ILE A  55      40.394  46.026  38.710  1.00 21.03           C  
ATOM    393  CG2 ILE A  55      40.994  47.958  37.129  1.00 19.40           C  
ATOM    394  CD1 ILE A  55      40.471  46.990  39.935  1.00 22.97           C  
ATOM    395  N   PHE A  56      37.892  49.211  36.938  1.00 18.96           N  
ATOM    396  CA  PHE A  56      37.584  50.459  36.247  1.00 19.35           C  
ATOM    397  C   PHE A  56      38.933  51.191  36.330  1.00 19.92           C  
ATOM    398  O   PHE A  56      39.389  51.508  37.433  1.00 18.60           O  
ATOM    399  CB  PHE A  56      36.416  51.266  36.783  1.00 19.51           C  
ATOM    400  CG  PHE A  56      36.297  52.569  36.034  1.00 20.70           C  
ATOM    401  CD1 PHE A  56      35.829  52.500  34.692  1.00 20.27           C  
ATOM    402  CD2 PHE A  56      36.648  53.814  36.598  1.00 20.23           C  
ATOM    403  CE1 PHE A  56      35.702  53.682  33.958  1.00 19.89           C  
ATOM    404  CE2 PHE A  56      36.494  54.963  35.830  1.00 19.81           C  
ATOM    405  CZ  PHE A  56      36.038  54.928  34.503  1.00 19.12           C  
ATOM    406  N   SER A  57      39.482  51.367  35.128  1.00 21.55           N  
ATOM    407  CA  SER A  57      40.825  51.985  35.159  1.00 24.14           C  
ATOM    408  C   SER A  57      40.804  53.465  35.507  1.00 25.00           C  
ATOM    409  O   SER A  57      41.862  53.908  36.020  1.00 25.24           O  
ATOM    410  CB  SER A  57      41.586  51.554  33.919  1.00 26.06           C  
ATOM    411  OG  SER A  57      41.103  52.400  32.889  1.00 30.34           O  
ATOM    412  N   ASN A  58      39.741  54.215  35.392  1.00 25.69           N  
ATOM    413  CA  ASN A  58      39.739  55.643  35.819  1.00 26.71           C  
ATOM    414  C   ASN A  58      40.898  56.457  35.228  1.00 28.35           C  
ATOM    415  O   ASN A  58      41.611  57.290  35.826  1.00 28.57           O  
ATOM    416  CB  ASN A  58      39.624  55.704  37.357  1.00 22.66           C  
ATOM    417  CG  ASN A  58      39.409  57.195  37.655  1.00 21.32           C  
ATOM    418  OD1 ASN A  58      38.721  57.921  36.934  1.00 19.87           O  
ATOM    419  ND2 ASN A  58      40.054  57.663  38.702  1.00 19.98           N  
ATOM    420  N   ARG A  59      41.125  56.193  33.949  1.00 30.16           N  
ATOM    421  CA  ARG A  59      42.200  56.813  33.139  1.00 31.69           C  
ATOM    422  C   ARG A  59      42.029  58.308  32.879  1.00 31.96           C  
ATOM    423  O   ARG A  59      42.993  59.095  32.786  1.00 32.62           O  
ATOM    424  CB  ARG A  59      42.324  56.052  31.778  1.00 32.80           C  
ATOM    425  CG  ARG A  59      41.864  55.727  31.087  0.00 42.59           C  
ATOM    426  CD  ARG A  59      42.392  55.526  29.719  0.00 45.13           C  
ATOM    427  NE  ARG A  59      41.866  56.136  28.521  0.00 47.90           N  
ATOM    428  CZ  ARG A  59      40.984  57.077  28.176  0.00 48.95           C  
ATOM    429  NH1 ARG A  59      41.213  58.396  28.326  0.00 49.44           N  
ATOM    430  NH2 ARG A  59      39.771  56.737  27.669  0.00 50.19           N  
ATOM    431  N   GLU A  60      40.772  58.728  32.769  1.00 32.04           N  
ATOM    432  CA  GLU A  60      40.396  60.126  32.500  1.00 30.77           C  
ATOM    433  C   GLU A  60      40.455  60.935  33.786  1.00 29.77           C  
ATOM    434  O   GLU A  60      40.227  62.158  33.664  1.00 30.80           O  
ATOM    435  CB  GLU A  60      39.028  60.291  31.845  1.00 30.90           C  
ATOM    436  N   GLY A  61      40.737  60.317  34.915  1.00 27.91           N  
ATOM    437  CA  GLY A  61      40.804  61.094  36.143  1.00 26.44           C  
ATOM    438  C   GLY A  61      39.569  61.757  36.696  1.00 25.03           C  
ATOM    439  O   GLY A  61      39.723  62.568  37.627  1.00 24.92           O  
ATOM    440  N   LYS A  62      38.391  61.490  36.244  1.00 24.20           N  
ATOM    441  CA  LYS A  62      37.030  61.876  36.596  1.00 23.32           C  
ATOM    442  C   LYS A  62      36.680  61.442  38.032  1.00 22.44           C  
ATOM    443  O   LYS A  62      36.034  62.227  38.755  1.00 22.77           O  
ATOM    444  CB  LYS A  62      35.963  61.306  35.628  1.00 23.03           C  
ATOM    445  CG  LYS A  62      36.063  61.909  34.235  1.00 23.00           C  
ATOM    446  CD  LYS A  62      35.399  61.234  33.053  1.00 22.59           C  
ATOM    447  N   LEU A  63      37.104  60.294  38.490  1.00 20.85           N  
ATOM    448  CA  LEU A  63      36.831  59.788  39.824  1.00 20.40           C  
ATOM    449  C   LEU A  63      38.025  60.188  40.696  1.00 21.07           C  
ATOM    450  O   LEU A  63      39.181  60.158  40.256  1.00 21.03           O  
ATOM    451  CB  LEU A  63      36.569  58.259  39.767  1.00 18.84           C  
ATOM    452  CG  LEU A  63      35.316  57.677  39.088  1.00 18.25           C  
ATOM    453  CD1 LEU A  63      35.415  56.252  38.544  1.00 17.47           C  
ATOM    454  CD2 LEU A  63      34.197  57.768  40.108  1.00 17.54           C  
ATOM    455  N   PRO A  64      37.778  60.527  41.950  1.00 21.61           N  
ATOM    456  CA  PRO A  64      38.835  60.870  42.898  1.00 21.92           C  
ATOM    457  C   PRO A  64      39.917  59.768  42.910  1.00 22.60           C  
ATOM    458  O   PRO A  64      39.591  58.585  43.123  1.00 21.54           O  
ATOM    459  CB  PRO A  64      38.164  61.048  44.247  1.00 21.68           C  
ATOM    460  CG  PRO A  64      36.778  60.495  44.078  1.00 22.00           C  
ATOM    461  CD  PRO A  64      36.436  60.516  42.591  1.00 21.62           C  
ATOM    462  N   GLY A  65      41.128  60.249  42.629  1.00 23.23           N  
ATOM    463  CA  GLY A  65      42.299  59.398  42.590  1.00 24.59           C  
ATOM    464  C   GLY A  65      43.029  59.371  43.936  1.00 25.99           C  
ATOM    465  O   GLY A  65      42.903  60.253  44.818  1.00 26.33           O  
ATOM    466  N   LYS A  66      43.862  58.324  44.030  1.00 26.97           N  
ATOM    467  CA  LYS A  66      44.672  58.109  45.237  1.00 28.10           C  
ATOM    468  C   LYS A  66      45.584  56.892  45.079  1.00 28.49           C  
ATOM    469  O   LYS A  66      45.316  55.951  44.311  1.00 29.12           O  
ATOM    470  CB  LYS A  66      43.789  58.064  46.484  1.00 28.26           C  
ATOM    471  CG  LYS A  66      44.385  57.398  47.735  1.00 29.22           C  
ATOM    472  CD  LYS A  66      43.360  57.615  48.836  1.00 30.10           C  
ATOM    473  CE  LYS A  66      43.376  56.528  49.899  1.00 32.62           C  
ATOM    474  NZ  LYS A  66      44.288  56.966  51.016  1.00 33.38           N  
ATOM    475  N   SER A  67      46.695  57.027  45.820  1.00 28.30           N  
ATOM    476  CA  SER A  67      47.676  55.928  45.864  1.00 27.90           C  
ATOM    477  C   SER A  67      47.048  54.807  46.746  1.00 27.05           C  
ATOM    478  O   SER A  67      46.599  54.814  47.922  1.00 26.50           O  
ATOM    479  CB  SER A  67      49.057  56.299  46.303  1.00 29.14           C  
ATOM    480  OG  SER A  67      50.126  55.684  45.567  1.00 30.80           O  
ATOM    481  N   GLY A  68      46.973  53.710  46.006  1.00 26.26           N  
ATOM    482  CA  GLY A  68      46.427  52.420  46.452  1.00 26.22           C  
ATOM    483  C   GLY A  68      44.910  52.244  46.468  1.00 25.89           C  
ATOM    484  O   GLY A  68      44.350  51.352  47.142  1.00 26.32           O  
ATOM    485  N   ARG A  69      44.268  53.200  45.779  1.00 25.04           N  
ATOM    486  CA  ARG A  69      42.821  53.248  45.627  1.00 23.44           C  
ATOM    487  C   ARG A  69      42.548  52.763  44.165  1.00 22.38           C  
ATOM    488  O   ARG A  69      42.838  53.366  43.130  1.00 22.29           O  
ATOM    489  CB  ARG A  69      42.023  54.522  45.833  1.00 22.11           C  
ATOM    490  CG  ARG A  69      40.581  54.341  45.285  1.00 20.40           C  
ATOM    491  CD  ARG A  69      40.026  55.754  45.232  1.00 19.10           C  
ATOM    492  NE  ARG A  69      39.978  56.127  46.636  1.00 19.00           N  
ATOM    493  CZ  ARG A  69      39.909  57.435  46.954  1.00 19.28           C  
ATOM    494  NH1 ARG A  69      39.860  58.331  45.979  1.00 19.60           N  
ATOM    495  NH2 ARG A  69      39.840  57.821  48.210  1.00 17.43           N  
ATOM    496  N   THR A  70      41.920  51.584  44.272  1.00 20.68           N  
ATOM    497  CA  THR A  70      41.520  50.901  42.996  1.00 19.51           C  
ATOM    498  C   THR A  70      40.027  51.043  42.814  1.00 17.88           C  
ATOM    499  O   THR A  70      39.237  50.980  43.805  1.00 17.91           O  
ATOM    500  CB  THR A  70      42.278  49.527  43.272  1.00 20.05           C  
ATOM    501  OG1 THR A  70      43.118  49.362  42.092  1.00 21.16           O  
ATOM    502  CG2 THR A  70      41.366  48.387  43.668  1.00 20.77           C  
ATOM    503  N   TRP A  71      39.555  51.265  41.594  1.00 16.15           N  
ATOM    504  CA  TRP A  71      38.143  51.416  41.271  1.00 14.34           C  
ATOM    505  C   TRP A  71      37.614  50.141  40.623  1.00 13.69           C  
ATOM    506  O   TRP A  71      38.326  49.480  39.880  1.00 12.83           O  
ATOM    507  CB  TRP A  71      37.837  52.617  40.319  1.00 12.66           C  
ATOM    508  CG  TRP A  71      38.027  53.930  41.073  1.00 12.53           C  
ATOM    509  CD1 TRP A  71      39.075  54.811  41.100  1.00 10.92           C  
ATOM    510  CD2 TRP A  71      37.052  54.477  41.981  1.00 12.03           C  
ATOM    511  NE1 TRP A  71      38.840  55.828  41.965  1.00 10.22           N  
ATOM    512  CE2 TRP A  71      37.587  55.688  42.494  1.00 12.03           C  
ATOM    513  CE3 TRP A  71      35.782  54.085  42.370  1.00 11.03           C  
ATOM    514  CZ2 TRP A  71      36.823  56.423  43.407  1.00 10.90           C  
ATOM    515  CZ3 TRP A  71      35.042  54.825  43.261  1.00 12.01           C  
ATOM    516  CH2 TRP A  71      35.566  56.013  43.791  1.00 11.71           C  
ATOM    517  N   ARG A  72      36.334  49.885  40.869  1.00 13.75           N  
ATOM    518  CA  ARG A  72      35.687  48.789  40.153  1.00 13.96           C  
ATOM    519  C   ARG A  72      34.261  49.153  39.726  1.00 12.76           C  
ATOM    520  O   ARG A  72      33.758  50.089  40.324  1.00 11.18           O  
ATOM    521  CB  ARG A  72      35.687  47.481  40.912  1.00 17.58           C  
ATOM    522  CG  ARG A  72      37.067  46.850  40.578  1.00 21.98           C  
ATOM    523  CD  ARG A  72      37.243  46.090  41.862  1.00 25.93           C  
ATOM    524  NE  ARG A  72      38.053  44.916  41.558  1.00 30.51           N  
ATOM    525  CZ  ARG A  72      38.966  44.591  42.488  1.00 32.26           C  
ATOM    526  NH1 ARG A  72      39.120  45.343  43.596  1.00 33.71           N  
ATOM    527  NH2 ARG A  72      39.653  43.515  42.115  1.00 34.08           N  
ATOM    528  N   GLU A  73      33.768  48.389  38.746  1.00 11.60           N  
ATOM    529  CA  GLU A  73      32.420  48.602  38.238  1.00 11.50           C  
ATOM    530  C   GLU A  73      31.543  47.357  38.202  1.00 10.63           C  
ATOM    531  O   GLU A  73      31.936  46.192  38.221  1.00 10.60           O  
ATOM    532  CB  GLU A  73      32.475  49.070  36.771  1.00 13.20           C  
ATOM    533  CG  GLU A  73      32.963  47.880  35.903  1.00 14.24           C  
ATOM    534  CD  GLU A  73      32.953  48.386  34.490  1.00 16.44           C  
ATOM    535  OE1 GLU A  73      31.871  48.728  34.023  1.00 15.99           O  
ATOM    536  OE2 GLU A  73      33.956  48.507  33.841  1.00 17.92           O  
ATOM    537  N   ALA A  74      30.255  47.609  38.105  1.00  9.47           N  
ATOM    538  CA  ALA A  74      29.181  46.623  38.048  1.00  8.03           C  
ATOM    539  C   ALA A  74      28.015  47.247  37.332  1.00  7.90           C  
ATOM    540  O   ALA A  74      27.796  48.438  37.586  1.00  8.44           O  
ATOM    541  CB  ALA A  74      28.851  46.315  39.484  1.00  6.81           C  
ATOM    542  N   ASP A  75      27.337  46.570  36.492  1.00  7.62           N  
ATOM    543  CA  ASP A  75      26.139  46.807  35.689  1.00  8.27           C  
ATOM    544  C   ASP A  75      24.930  46.952  36.657  1.00  8.29           C  
ATOM    545  O   ASP A  75      24.793  46.107  37.551  1.00  8.24           O  
ATOM    546  CB  ASP A  75      25.829  45.704  34.678  1.00  7.35           C  
ATOM    547  CG  ASP A  75      26.759  45.683  33.499  1.00  7.88           C  
ATOM    548  OD1 ASP A  75      27.899  46.171  33.543  1.00  9.17           O  
ATOM    549  OD2 ASP A  75      26.405  45.228  32.419  1.00  6.98           O  
ATOM    550  N   ILE A  76      24.115  47.961  36.413  1.00  8.56           N  
ATOM    551  CA  ILE A  76      22.912  48.213  37.236  1.00  8.25           C  
ATOM    552  C   ILE A  76      21.663  48.077  36.361  1.00  9.01           C  
ATOM    553  O   ILE A  76      21.682  48.277  35.141  1.00  8.00           O  
ATOM    554  CB  ILE A  76      22.997  49.575  37.978  1.00  6.33           C  
ATOM    555  CG1 ILE A  76      24.097  49.605  39.083  1.00  4.20           C  
ATOM    556  CG2 ILE A  76      21.590  49.937  38.503  1.00  4.98           C  
ATOM    557  CD1 ILE A  76      23.811  48.671  40.306  1.00  7.01           C  
ATOM    558  N   ASN A  77      20.584  47.622  37.020  1.00 10.50           N  
ATOM    559  CA  ASN A  77      19.329  47.432  36.282  1.00 11.74           C  
ATOM    560  C   ASN A  77      19.356  46.509  35.074  1.00 11.90           C  
ATOM    561  O   ASN A  77      18.458  46.586  34.197  1.00 12.16           O  
ATOM    562  CB  ASN A  77      18.894  48.825  35.796  1.00 14.41           C  
ATOM    563  CG  ASN A  77      18.479  49.777  36.912  1.00 14.54           C  
ATOM    564  OD1 ASN A  77      17.931  49.333  37.900  1.00 14.51           O  
ATOM    565  ND2 ASN A  77      18.753  51.071  36.666  1.00 15.53           N  
ATOM    566  N   TYR A  78      20.287  45.564  34.994  1.00 11.63           N  
ATOM    567  CA  TYR A  78      20.302  44.613  33.871  1.00 10.67           C  
ATOM    568  C   TYR A  78      19.414  43.396  34.128  1.00 11.19           C  
ATOM    569  O   TYR A  78      19.421  42.774  35.198  1.00 11.36           O  
ATOM    570  CB  TYR A  78      21.745  44.085  33.610  1.00  9.41           C  
ATOM    571  CG  TYR A  78      21.761  43.061  32.479  1.00  6.99           C  
ATOM    572  CD1 TYR A  78      21.726  43.484  31.161  1.00  7.19           C  
ATOM    573  CD2 TYR A  78      21.844  41.710  32.745  1.00  6.41           C  
ATOM    574  CE1 TYR A  78      21.737  42.520  30.137  1.00  7.38           C  
ATOM    575  CE2 TYR A  78      21.847  40.736  31.757  1.00  6.82           C  
ATOM    576  CZ  TYR A  78      21.768  41.138  30.423  1.00  7.46           C  
ATOM    577  OH  TYR A  78      21.761  40.186  29.395  1.00  7.83           O  
ATOM    578  N   THR A  79      18.691  43.040  33.083  1.00 11.85           N  
ATOM    579  CA  THR A  79      17.904  41.786  33.131  1.00 12.03           C  
ATOM    580  C   THR A  79      18.132  40.962  31.862  1.00 10.11           C  
ATOM    581  O   THR A  79      18.357  39.764  32.093  1.00 11.20           O  
ATOM    582  CB  THR A  79      16.391  41.943  33.525  1.00 14.21           C  
ATOM    583  OG1 THR A  79      15.810  42.841  32.553  1.00 17.80           O  
ATOM    584  CG2 THR A  79      16.135  42.456  34.937  1.00 15.89           C  
ATOM    585  N   SER A  80      18.141  41.355  30.623  1.00  9.08           N  
ATOM    586  CA  SER A  80      18.390  40.400  29.518  1.00  8.40           C  
ATOM    587  C   SER A  80      18.813  41.166  28.265  1.00  7.66           C  
ATOM    588  O   SER A  80      18.714  42.391  28.311  1.00  7.43           O  
ATOM    589  CB  SER A  80      17.169  39.501  29.284  1.00  8.85           C  
ATOM    590  OG  SER A  80      16.083  40.305  28.792  1.00  8.32           O  
ATOM    591  N   GLY A  81      19.232  40.494  27.219  1.00  7.08           N  
ATOM    592  CA  GLY A  81      19.623  41.160  25.992  1.00  6.71           C  
ATOM    593  C   GLY A  81      20.929  41.917  26.163  1.00  6.78           C  
ATOM    594  O   GLY A  81      21.841  41.516  26.922  1.00  7.66           O  
ATOM    595  N   PHE A  82      21.070  42.955  25.387  1.00  6.75           N  
ATOM    596  CA  PHE A  82      22.283  43.830  25.373  1.00  7.49           C  
ATOM    597  C   PHE A  82      22.342  44.551  26.735  1.00  7.58           C  
ATOM    598  O   PHE A  82      21.335  44.736  27.435  1.00  5.57           O  
ATOM    599  CB  PHE A  82      22.408  44.716  24.127  1.00  7.44           C  
ATOM    600  CG  PHE A  82      22.586  43.966  22.830  1.00  8.09           C  
ATOM    601  CD1 PHE A  82      21.442  43.434  22.177  1.00  9.22           C  
ATOM    602  CD2 PHE A  82      23.829  43.709  22.276  1.00  6.56           C  
ATOM    603  CE1 PHE A  82      21.579  42.724  20.990  1.00  9.76           C  
ATOM    604  CE2 PHE A  82      24.025  43.014  21.118  1.00  7.60           C  
ATOM    605  CZ  PHE A  82      22.862  42.509  20.440  1.00  9.45           C  
ATOM    606  N   ARG A  83      23.608  44.850  27.064  1.00  8.45           N  
ATOM    607  CA  ARG A  83      23.988  45.505  28.313  1.00 10.13           C  
ATOM    608  C   ARG A  83      23.482  46.957  28.213  1.00 10.60           C  
ATOM    609  O   ARG A  83      23.514  47.526  27.099  1.00 10.39           O  
ATOM    610  CB  ARG A  83      25.509  45.509  28.475  1.00  9.83           C  
ATOM    611  CG  ARG A  83      26.013  44.215  29.161  1.00 11.96           C  
ATOM    612  CD  ARG A  83      27.505  44.226  29.124  1.00 11.60           C  
ATOM    613  NE  ARG A  83      28.022  45.005  30.280  1.00 12.60           N  
ATOM    614  CZ  ARG A  83      29.299  45.434  30.323  1.00 12.75           C  
ATOM    615  NH1 ARG A  83      30.100  45.193  29.259  1.00 11.46           N  
ATOM    616  NH2 ARG A  83      29.738  46.056  31.442  1.00 12.34           N  
ATOM    617  N   ASN A  84      23.143  47.588  29.313  1.00 11.00           N  
ATOM    618  CA  ASN A  84      22.660  48.996  29.319  1.00 11.44           C  
ATOM    619  C   ASN A  84      23.799  49.973  29.614  1.00 11.78           C  
ATOM    620  O   ASN A  84      24.967  49.571  29.578  1.00 11.63           O  
ATOM    621  CB  ASN A  84      21.493  49.059  30.325  1.00 10.85           C  
ATOM    622  CG  ASN A  84      21.887  48.860  31.784  1.00 10.32           C  
ATOM    623  OD1 ASN A  84      23.038  49.065  32.217  1.00  9.15           O  
ATOM    624  ND2 ASN A  84      20.849  48.499  32.517  1.00  9.30           N  
ATOM    625  N   SER A  85      23.415  51.190  29.955  1.00 12.35           N  
ATOM    626  CA  SER A  85      24.456  52.193  30.262  1.00 14.25           C  
ATOM    627  C   SER A  85      24.556  52.560  31.749  1.00 13.45           C  
ATOM    628  O   SER A  85      25.322  53.529  31.972  1.00 14.46           O  
ATOM    629  CB  SER A  85      24.313  53.346  29.260  1.00 16.23           C  
ATOM    630  OG  SER A  85      23.224  54.193  29.515  1.00 19.44           O  
ATOM    631  N   ASP A  86      23.957  51.845  32.670  1.00 11.96           N  
ATOM    632  CA  ASP A  86      24.056  52.100  34.127  1.00 11.12           C  
ATOM    633  C   ASP A  86      25.114  51.195  34.756  1.00 10.11           C  
ATOM    634  O   ASP A  86      25.233  49.959  34.599  1.00  9.61           O  
ATOM    635  CB  ASP A  86      22.736  51.811  34.851  1.00 12.75           C  
ATOM    636  CG  ASP A  86      21.516  52.499  34.258  1.00 14.42           C  
ATOM    637  OD1 ASP A  86      21.430  53.540  33.606  1.00 12.97           O  
ATOM    638  OD2 ASP A  86      20.442  51.886  34.514  1.00 17.66           O  
ATOM    639  N   ARG A  87      25.937  51.789  35.536  1.00  9.43           N  
ATOM    640  CA  ARG A  87      27.067  51.274  36.261  1.00  9.27           C  
ATOM    641  C   ARG A  87      27.245  51.929  37.616  1.00  8.94           C  
ATOM    642  O   ARG A  87      27.039  53.137  37.715  1.00  9.60           O  
ATOM    643  CB  ARG A  87      28.393  51.605  35.512  1.00  8.78           C  
ATOM    644  CG  ARG A  87      28.354  51.153  34.043  1.00  7.63           C  
ATOM    645  CD  ARG A  87      28.347  49.664  33.915  1.00  4.92           C  
ATOM    646  NE  ARG A  87      28.537  49.303  32.518  1.00  5.69           N  
ATOM    647  CZ  ARG A  87      27.459  49.110  31.698  1.00  7.30           C  
ATOM    648  NH1 ARG A  87      26.197  49.258  32.127  1.00  5.12           N  
ATOM    649  NH2 ARG A  87      27.602  48.776  30.400  1.00  5.64           N  
ATOM    650  N   ILE A  88      27.601  51.145  38.582  1.00  8.40           N  
ATOM    651  CA  ILE A  88      27.929  51.654  39.917  1.00  8.64           C  
ATOM    652  C   ILE A  88      29.460  51.569  39.938  1.00  8.58           C  
ATOM    653  O   ILE A  88      29.994  50.609  39.325  1.00  7.89           O  
ATOM    654  CB  ILE A  88      27.169  50.817  40.973  1.00 10.17           C  
ATOM    655  CG1 ILE A  88      27.174  51.430  42.403  1.00  9.64           C  
ATOM    656  CG2 ILE A  88      27.653  49.304  40.846  1.00  8.38           C  
ATOM    657  CD1 ILE A  88      25.950  50.835  43.229  1.00 10.25           C  
ATOM    658  N   LEU A  89      30.140  52.462  40.573  1.00  8.57           N  
ATOM    659  CA  LEU A  89      31.607  52.494  40.667  1.00  9.79           C  
ATOM    660  C   LEU A  89      31.885  52.597  42.160  1.00 10.14           C  
ATOM    661  O   LEU A  89      31.344  53.524  42.744  1.00 10.17           O  
ATOM    662  CB  LEU A  89      32.250  53.628  39.823  1.00 11.98           C  
ATOM    663  CG  LEU A  89      32.435  53.033  38.418  1.00 13.91           C  
ATOM    664  CD1 LEU A  89      31.547  53.646  37.352  1.00 14.54           C  
ATOM    665  CD2 LEU A  89      33.927  53.004  38.169  1.00 13.84           C  
ATOM    666  N   TYR A  90      32.645  51.658  42.646  1.00 10.45           N  
ATOM    667  CA  TYR A  90      33.032  51.523  44.028  1.00 11.11           C  
ATOM    668  C   TYR A  90      34.563  51.361  44.004  1.00 11.45           C  
ATOM    669  O   TYR A  90      35.142  50.718  43.125  1.00  9.77           O  
ATOM    670  CB  TYR A  90      32.281  50.430  44.761  1.00 12.21           C  
ATOM    671  CG  TYR A  90      32.575  49.059  44.203  1.00 13.00           C  
ATOM    672  CD1 TYR A  90      31.972  48.691  43.006  1.00 13.72           C  
ATOM    673  CD2 TYR A  90      33.443  48.174  44.858  1.00 13.62           C  
ATOM    674  CE1 TYR A  90      32.189  47.419  42.437  1.00 13.20           C  
ATOM    675  CE2 TYR A  90      33.689  46.889  44.316  1.00 13.58           C  
ATOM    676  CZ  TYR A  90      33.051  46.549  43.107  1.00 13.39           C  
ATOM    677  OH  TYR A  90      33.257  45.363  42.466  1.00 13.51           O  
ATOM    678  N   SER A  91      35.072  52.074  45.004  1.00 12.08           N  
ATOM    679  CA  SER A  91      36.505  52.137  45.262  1.00 13.29           C  
ATOM    680  C   SER A  91      36.813  51.140  46.391  1.00 15.51           C  
ATOM    681  O   SER A  91      35.926  50.604  47.106  1.00 15.11           O  
ATOM    682  CB  SER A  91      36.929  53.559  45.679  1.00 11.02           C  
ATOM    683  OG  SER A  91      36.403  53.740  46.983  1.00  9.66           O  
ATOM    684  N   SER A  92      38.156  50.986  46.491  1.00 17.72           N  
ATOM    685  CA  SER A  92      38.708  50.104  47.543  1.00 19.76           C  
ATOM    686  C   SER A  92      38.449  50.723  48.922  1.00 21.45           C  
ATOM    687  O   SER A  92      38.461  49.820  49.802  1.00 22.22           O  
ATOM    688  CB  SER A  92      40.159  49.728  47.415  1.00 19.84           C  
ATOM    689  OG  SER A  92      40.913  50.701  46.724  1.00 19.73           O  
ATOM    690  N   ASP A  93      38.147  52.004  49.096  1.00 22.37           N  
ATOM    691  CA  ASP A  93      37.813  52.517  50.449  1.00 22.29           C  
ATOM    692  C   ASP A  93      36.322  52.815  50.639  1.00 21.31           C  
ATOM    693  O   ASP A  93      35.768  53.553  51.479  1.00 20.90           O  
ATOM    694  CB  ASP A  93      38.650  53.755  50.804  1.00 23.74           C  
ATOM    695  CG  ASP A  93      38.888  54.611  49.588  1.00 22.68           C  
ATOM    696  OD1 ASP A  93      38.555  54.440  48.446  1.00 22.64           O  
ATOM    697  OD2 ASP A  93      39.542  55.541  50.039  1.00 24.37           O  
ATOM    698  N   TRP A  94      35.621  52.101  49.780  1.00 21.23           N  
ATOM    699  CA  TRP A  94      34.172  51.971  49.642  1.00 20.14           C  
ATOM    700  C   TRP A  94      33.404  53.236  49.353  1.00 18.40           C  
ATOM    701  O   TRP A  94      32.335  53.438  49.931  1.00 18.70           O  
ATOM    702  CB  TRP A  94      33.565  51.227  50.891  1.00 23.46           C  
ATOM    703  CG  TRP A  94      34.182  49.864  51.002  1.00 24.74           C  
ATOM    704  CD1 TRP A  94      35.168  49.426  51.851  1.00 25.92           C  
ATOM    705  CD2 TRP A  94      33.874  48.787  50.103  1.00 25.38           C  
ATOM    706  NE1 TRP A  94      35.502  48.114  51.533  1.00 26.19           N  
ATOM    707  CE2 TRP A  94      34.709  47.704  50.481  1.00 25.58           C  
ATOM    708  CE3 TRP A  94      32.942  48.638  49.085  1.00 25.27           C  
ATOM    709  CZ2 TRP A  94      34.621  46.489  49.828  1.00 25.37           C  
ATOM    710  CZ3 TRP A  94      32.877  47.432  48.424  1.00 25.23           C  
ATOM    711  CH2 TRP A  94      33.723  46.412  48.786  1.00 24.53           C  
ATOM    712  N   LEU A  95      33.917  54.032  48.456  1.00 17.21           N  
ATOM    713  CA  LEU A  95      33.302  55.222  47.901  1.00 15.47           C  
ATOM    714  C   LEU A  95      32.521  54.636  46.681  1.00 14.80           C  
ATOM    715  O   LEU A  95      33.047  53.831  45.901  1.00 14.03           O  
ATOM    716  CB  LEU A  95      34.274  56.249  47.424  1.00 16.43           C  
ATOM    717  CG  LEU A  95      35.246  56.951  48.391  1.00 16.83           C  
ATOM    718  CD1 LEU A  95      36.113  57.897  47.565  1.00 15.47           C  
ATOM    719  CD2 LEU A  95      34.414  57.589  49.483  1.00 16.69           C  
ATOM    720  N   ILE A  96      31.281  55.114  46.694  1.00 13.77           N  
ATOM    721  CA  ILE A  96      30.395  54.668  45.620  1.00 12.29           C  
ATOM    722  C   ILE A  96      29.836  55.852  44.830  1.00 12.22           C  
ATOM    723  O   ILE A  96      29.300  56.812  45.434  1.00 11.69           O  
ATOM    724  CB  ILE A  96      29.340  53.720  46.247  1.00 10.66           C  
ATOM    725  CG1 ILE A  96      30.132  52.618  47.018  1.00 10.81           C  
ATOM    726  CG2 ILE A  96      28.409  53.236  45.137  1.00  9.11           C  
ATOM    727  CD1 ILE A  96      29.230  51.564  47.696  1.00 10.44           C  
ATOM    728  N   TYR A  97      30.030  55.714  43.546  1.00 11.50           N  
ATOM    729  CA  TYR A  97      29.609  56.612  42.479  1.00 12.16           C  
ATOM    730  C   TYR A  97      28.749  55.847  41.466  1.00 13.12           C  
ATOM    731  O   TYR A  97      28.786  54.581  41.365  1.00 13.20           O  
ATOM    732  CB  TYR A  97      30.798  57.250  41.740  1.00 10.54           C  
ATOM    733  CG  TYR A  97      31.469  58.225  42.697  1.00  9.17           C  
ATOM    734  CD1 TYR A  97      32.311  57.859  43.766  1.00  8.78           C  
ATOM    735  CD2 TYR A  97      31.232  59.591  42.415  1.00  8.51           C  
ATOM    736  CE1 TYR A  97      32.910  58.855  44.567  1.00  8.85           C  
ATOM    737  CE2 TYR A  97      31.817  60.624  43.207  1.00  8.13           C  
ATOM    738  CZ  TYR A  97      32.627  60.235  44.262  1.00  8.12           C  
ATOM    739  OH  TYR A  97      33.195  61.126  45.065  1.00  7.28           O  
ATOM    740  N   LYS A  98      27.946  56.627  40.741  1.00 14.14           N  
ATOM    741  CA  LYS A  98      27.105  56.042  39.698  1.00 15.38           C  
ATOM    742  C   LYS A  98      27.257  56.872  38.410  1.00 15.66           C  
ATOM    743  O   LYS A  98      27.596  58.062  38.476  1.00 16.15           O  
ATOM    744  CB  LYS A  98      25.624  55.931  40.020  1.00 15.58           C  
ATOM    745  CG  LYS A  98      25.048  57.320  39.909  1.00 17.31           C  
ATOM    746  CD  LYS A  98      23.794  57.322  39.067  1.00 19.90           C  
ATOM    747  CE  LYS A  98      22.618  57.721  39.940  1.00 20.52           C  
ATOM    748  NZ  LYS A  98      21.374  57.535  39.122  1.00 23.58           N  
ATOM    749  N   THR A  99      27.004  56.158  37.335  1.00 15.79           N  
ATOM    750  CA  THR A  99      26.979  56.638  35.959  1.00 16.66           C  
ATOM    751  C   THR A  99      25.746  55.991  35.294  1.00 17.18           C  
ATOM    752  O   THR A  99      25.287  54.862  35.529  1.00 16.68           O  
ATOM    753  CB  THR A  99      28.317  56.495  35.119  1.00 16.42           C  
ATOM    754  OG1 THR A  99      28.145  57.360  33.963  1.00 15.78           O  
ATOM    755  CG2 THR A  99      28.675  55.042  34.713  1.00 15.04           C  
ATOM    756  N   THR A 100      25.178  56.843  34.446  1.00 18.31           N  
ATOM    757  CA  THR A 100      24.016  56.437  33.667  1.00 19.97           C  
ATOM    758  C   THR A 100      24.266  56.893  32.242  1.00 21.15           C  
ATOM    759  O   THR A 100      23.339  56.987  31.457  1.00 21.11           O  
ATOM    760  CB  THR A 100      22.609  56.980  34.163  1.00 20.38           C  
ATOM    761  OG1 THR A 100      22.755  58.449  34.089  1.00 20.30           O  
ATOM    762  CG2 THR A 100      22.132  56.326  35.477  1.00 18.94           C  
ATOM    763  N   ASP A 101      25.521  57.197  32.019  1.00 23.07           N  
ATOM    764  CA  ASP A 101      25.751  57.653  30.631  1.00 25.60           C  
ATOM    765  C   ASP A 101      26.990  56.945  30.117  1.00 27.70           C  
ATOM    766  O   ASP A 101      27.730  57.616  29.337  1.00 28.06           O  
ATOM    767  CB  ASP A 101      25.742  59.190  30.597  1.00 25.66           C  
ATOM    768  CG  ASP A 101      26.757  59.843  31.506  1.00 25.92           C  
ATOM    769  OD1 ASP A 101      27.749  59.160  31.839  1.00 25.92           O  
ATOM    770  OD2 ASP A 101      26.675  61.002  31.943  1.00 26.89           O  
ATOM    771  N   HIS A 102      27.278  55.674  30.497  1.00 29.84           N  
ATOM    772  CA  HIS A 102      28.558  55.235  29.859  1.00 31.64           C  
ATOM    773  C   HIS A 102      29.852  55.846  30.394  1.00 31.03           C  
ATOM    774  O   HIS A 102      30.720  56.099  29.498  1.00 31.23           O  
ATOM    775  CB  HIS A 102      28.540  55.502  28.283  1.00 35.94           C  
ATOM    776  CG  HIS A 102      27.486  54.642  27.619  1.00 38.59           C  
ATOM    777  ND1 HIS A 102      26.424  55.053  26.829  1.00 39.23           N  
ATOM    778  CD2 HIS A 102      27.395  53.278  27.798  1.00 39.42           C  
ATOM    779  CE1 HIS A 102      25.742  53.928  26.535  1.00 40.59           C  
ATOM    780  NE2 HIS A 102      26.285  52.851  27.104  1.00 39.97           N  
ATOM    781  N   TYR A 103      30.075  55.989  31.691  1.00 29.76           N  
ATOM    782  CA  TYR A 103      31.328  56.488  32.318  1.00 28.07           C  
ATOM    783  C   TYR A 103      31.701  57.927  31.900  1.00 27.04           C  
ATOM    784  O   TYR A 103      32.838  58.392  32.125  1.00 26.76           O  
ATOM    785  CB  TYR A 103      32.458  55.469  32.129  1.00 27.68           C  
ATOM    786  CG  TYR A 103      32.139  53.989  32.134  1.00 27.99           C  
ATOM    787  CD1 TYR A 103      31.666  53.386  30.933  1.00 28.15           C  
ATOM    788  CD2 TYR A 103      32.317  53.149  33.242  1.00 27.21           C  
ATOM    789  CE1 TYR A 103      31.391  52.015  30.880  1.00 27.87           C  
ATOM    790  CE2 TYR A 103      32.047  51.788  33.191  1.00 27.21           C  
ATOM    791  CZ  TYR A 103      31.575  51.225  32.013  1.00 27.45           C  
ATOM    792  OH  TYR A 103      31.311  49.883  31.949  1.00 27.77           O  
ATOM    793  N   GLN A 104      30.729  58.643  31.345  1.00 25.71           N  
ATOM    794  CA  GLN A 104      30.850  60.043  30.914  1.00 24.50           C  
ATOM    795  C   GLN A 104      30.720  60.984  32.120  1.00 24.09           C  
ATOM    796  O   GLN A 104      31.538  61.951  32.217  1.00 24.92           O  
ATOM    797  CB  GLN A 104      29.915  60.423  29.764  1.00 24.34           C  
ATOM    798  CG  GLN A 104      29.864  59.537  28.496  1.00 24.39           C  
ATOM    799  N   THR A 105      29.810  60.888  33.060  1.00 22.80           N  
ATOM    800  CA  THR A 105      29.469  61.575  34.272  1.00 21.01           C  
ATOM    801  C   THR A 105      29.234  60.551  35.450  1.00 19.22           C  
ATOM    802  O   THR A 105      28.575  59.457  35.401  1.00 18.21           O  
ATOM    803  CB  THR A 105      28.109  62.376  34.367  1.00 22.58           C  
ATOM    804  OG1 THR A 105      27.695  62.836  33.077  1.00 24.57           O  
ATOM    805  CG2 THR A 105      28.058  63.547  35.373  1.00 23.50           C  
ATOM    806  N   PHE A 106      29.791  61.089  36.524  1.00 17.12           N  
ATOM    807  CA  PHE A 106      29.743  60.419  37.822  1.00 16.47           C  
ATOM    808  C   PHE A 106      29.296  61.398  38.935  1.00 15.71           C  
ATOM    809  O   PHE A 106      29.775  62.524  39.119  1.00 15.29           O  
ATOM    810  CB  PHE A 106      31.061  59.748  38.215  1.00 15.30           C  
ATOM    811  CG  PHE A 106      31.712  58.890  37.153  1.00 15.64           C  
ATOM    812  CD1 PHE A 106      32.552  59.546  36.226  1.00 14.76           C  
ATOM    813  CD2 PHE A 106      31.547  57.499  37.083  1.00 15.69           C  
ATOM    814  CE1 PHE A 106      33.206  58.837  35.257  1.00 14.60           C  
ATOM    815  CE2 PHE A 106      32.188  56.755  36.083  1.00 16.69           C  
ATOM    816  CZ  PHE A 106      33.030  57.469  35.193  1.00 15.38           C  
ATOM    817  N   THR A 107      28.371  60.812  39.678  1.00 14.21           N  
ATOM    818  CA  THR A 107      27.796  61.438  40.854  1.00 13.99           C  
ATOM    819  C   THR A 107      27.980  60.495  42.091  1.00 11.59           C  
ATOM    820  O   THR A 107      27.778  59.272  41.890  1.00 10.02           O  
ATOM    821  CB  THR A 107      26.239  61.734  40.727  1.00 16.64           C  
ATOM    822  OG1 THR A 107      25.985  62.387  39.435  1.00 20.43           O  
ATOM    823  CG2 THR A 107      25.838  62.644  41.946  1.00 19.38           C  
ATOM    824  N   LYS A 108      28.239  61.042  43.246  1.00  9.00           N  
ATOM    825  CA  LYS A 108      28.368  60.391  44.526  1.00  7.99           C  
ATOM    826  C   LYS A 108      26.996  59.794  44.954  1.00  8.47           C  
ATOM    827  O   LYS A 108      25.990  60.519  44.814  1.00  7.16           O  
ATOM    828  CB  LYS A 108      28.939  61.306  45.628  1.00  5.43           C  
ATOM    829  CG  LYS A 108      29.397  60.507  46.870  1.00  3.60           C  
ATOM    830  CD  LYS A 108      30.008  61.472  47.897  1.00  5.60           C  
ATOM    831  CE  LYS A 108      30.244  60.717  49.221  1.00  4.99           C  
ATOM    832  NZ  LYS A 108      31.365  59.768  48.934  1.00  7.10           N  
ATOM    833  N   ILE A 109      26.902  58.515  45.424  1.00  8.53           N  
ATOM    834  CA  ILE A 109      25.614  57.954  45.854  1.00  8.90           C  
ATOM    835  C   ILE A 109      25.842  57.488  47.292  1.00  8.88           C  
ATOM    836  O   ILE A 109      24.882  57.439  48.066  1.00  9.65           O  
ATOM    837  CB  ILE A 109      24.847  56.882  44.968  1.00  8.72           C  
ATOM    838  CG1 ILE A 109      25.559  55.551  44.649  1.00  7.53           C  
ATOM    839  CG2 ILE A 109      24.338  57.599  43.681  1.00  7.71           C  
ATOM    840  CD1 ILE A 109      24.570  54.434  44.109  1.00  8.10           C  
ATOM    841  N   ARG A 110      27.043  57.142  47.638  1.00  8.71           N  
ATOM    842  CA  ARG A 110      27.363  56.704  49.028  1.00  9.77           C  
ATOM    843  C   ARG A 110      28.735  57.323  49.400  1.00 10.28           C  
ATOM    844  O   ARG A 110      29.722  57.398  48.617  1.00 11.22           O  
ATOM    845  CB  ARG A 110      27.365  55.180  49.301  1.00  7.20           C  
ATOM    846  CG  ARG A 110      26.087  54.358  49.176  1.00  4.43           C  
ATOM    847  CD  ARG A 110      25.065  54.818  50.247  1.00  4.92           C  
ATOM    848  NE  ARG A 110      23.796  54.147  50.058  1.00  3.26           N  
ATOM    849  CZ  ARG A 110      22.936  54.209  49.101  1.00  3.16           C  
ATOM    850  NH1 ARG A 110      22.977  54.997  48.005  1.00  5.67           N  
ATOM    851  NH2 ARG A 110      21.900  53.401  49.216  1.00  3.27           N  
TER     852      ARG A 110                                                      
