# Supplementary material for: Comparative Performance of High-Throughput Methods for Protein pKa Predictions
Source: J Chem Inf Model. 2023 Aug 8;63(16):5169–81. doi: 10.1021/acs.jcim.3c00165 (PMC10466379; doi:10.1021/acs.jcim.3c00165)
Supplement: Supplementary file 3 — ci3c00165_si_003.zip [file ci3c00165_si_003.zip › curated_pdbs/1egf_curated_39.pdb]

MODEL        6                                                                  
ATOM      1  N   ASN A   1      -5.204   2.752   1.906  1.00  2.17           N  
ATOM      2  CA  ASN A   1      -3.995   3.445   2.424  1.00  0.71           C  
ATOM      3  C   ASN A   1      -3.164   2.489   3.271  1.00  0.73           C  
ATOM      4  O   ASN A   1      -2.072   2.818   3.689  1.00  0.72           O  
ATOM      5  CB  ASN A   1      -4.410   4.626   3.306  1.00  3.14           C  
ATOM      6  CG  ASN A   1      -4.014   5.931   2.619  1.00  4.11           C  
ATOM      7  OD1 ASN A   1      -2.921   6.072   2.108  1.00  5.16           O  
ATOM      8  ND2 ASN A   1      -4.875   6.911   2.582  1.00  4.83           N  
ATOM      9  H1  ASN A   1      -5.331   1.850   2.407  1.00  3.21           H  
ATOM     10  H2  ASN A   1      -6.039   3.355   2.058  1.00  2.79           H  
ATOM     11  H3  ASN A   1      -5.090   2.569   0.888  1.00  2.97           H  
ATOM     12  HA  ASN A   1      -3.395   3.779   1.584  1.00  1.94           H  
ATOM     13  HB2 ASN A   1      -5.479   4.610   3.457  1.00  2.95           H  
ATOM     14  HB3 ASN A   1      -3.914   4.561   4.264  1.00  4.69           H  
ATOM     15 HD21 ASN A   1      -5.759   6.803   2.992  1.00  5.48           H  
ATOM     16 HD22 ASN A   1      -4.636   7.757   2.148  1.00  5.32           H  
ATOM     17  N   SER A   2      -3.697   1.324   3.511  1.00  0.76           N  
ATOM     18  CA  SER A   2      -2.950   0.333   4.330  1.00  0.78           C  
ATOM     19  C   SER A   2      -2.910   0.757   5.795  1.00  0.84           C  
ATOM     20  O   SER A   2      -2.650  -0.050   6.665  1.00  0.74           O  
ATOM     21  CB  SER A   2      -1.509   0.250   3.809  1.00  0.73           C  
ATOM     22  OG  SER A   2      -1.205  -1.137   3.846  1.00  0.67           O  
ATOM     23  H   SER A   2      -4.582   1.104   3.155  1.00  0.77           H  
ATOM     24  HA  SER A   2      -3.444  -0.629   4.254  1.00  0.79           H  
ATOM     25  HB2 SER A   2      -1.439   0.617   2.797  1.00  0.73           H  
ATOM     26  HB3 SER A   2      -0.836   0.795   4.457  1.00  0.77           H  
ATOM     27  HG  SER A   2      -0.493  -1.301   3.222  1.00  1.17           H  
ATOM     28  N   TYR A   3      -3.174   2.013   6.042  1.00  1.02           N  
ATOM     29  CA  TYR A   3      -3.153   2.504   7.445  1.00  1.10           C  
ATOM     30  C   TYR A   3      -1.934   1.948   8.198  1.00  1.03           C  
ATOM     31  O   TYR A   3      -1.996   0.855   8.724  1.00  0.90           O  
ATOM     32  CB  TYR A   3      -4.402   1.982   8.150  1.00  1.10           C  
ATOM     33  CG  TYR A   3      -5.503   3.042   8.084  1.00  1.07           C  
ATOM     34  CD1 TYR A   3      -5.346   4.254   8.726  1.00  1.14           C  
ATOM     35  CD2 TYR A   3      -6.673   2.796   7.398  1.00  1.03           C  
ATOM     36  CE1 TYR A   3      -6.346   5.203   8.684  1.00  1.17           C  
ATOM     37  CE2 TYR A   3      -7.675   3.746   7.357  1.00  1.00           C  
ATOM     38  CZ  TYR A   3      -7.518   4.958   8.000  1.00  1.08           C  
ATOM     39  OH  TYR A   3      -8.517   5.908   7.959  1.00  1.12           O  
ATOM     40  H   TYR A   3      -3.394   2.624   5.312  1.00  1.11           H  
ATOM     41  HA  TYR A   3      -3.149   3.582   7.440  1.00  1.23           H  
ATOM     42  HB2 TYR A   3      -4.745   1.078   7.671  1.00  1.13           H  
ATOM     43  HB3 TYR A   3      -4.171   1.775   9.184  1.00  1.12           H  
ATOM     44  HD1 TYR A   3      -4.432   4.461   9.262  1.00  1.21           H  
ATOM     45  HD2 TYR A   3      -6.801   1.860   6.879  1.00  1.06           H  
ATOM     46  HE1 TYR A   3      -6.209   6.148   9.189  1.00  1.30           H  
ATOM     47  HE2 TYR A   3      -8.592   3.536   6.824  1.00  0.97           H  
ATOM     48  HH  TYR A   3      -9.300   5.499   7.586  1.00  0.61           H  
ATOM     49  N   PRO A   4      -0.847   2.691   8.265  1.00  1.15           N  
ATOM     50  CA  PRO A   4       0.337   2.200   8.973  1.00  1.13           C  
ATOM     51  C   PRO A   4      -0.004   1.902  10.423  1.00  1.11           C  
ATOM     52  O   PRO A   4      -0.088   2.793  11.246  1.00  1.35           O  
ATOM     53  CB  PRO A   4       1.359   3.338   8.885  1.00  1.32           C  
ATOM     54  CG  PRO A   4       0.736   4.457   8.014  1.00  1.43           C  
ATOM     55  CD  PRO A   4      -0.713   4.052   7.707  1.00  1.33           C  
ATOM     56  HA  PRO A   4       0.703   1.303   8.489  1.00  1.03           H  
ATOM     57  HB2 PRO A   4       1.573   3.714   9.874  1.00  1.37           H  
ATOM     58  HB3 PRO A   4       2.269   2.976   8.433  1.00  1.34           H  
ATOM     59  HG2 PRO A   4       0.752   5.393   8.551  1.00  1.54           H  
ATOM     60  HG3 PRO A   4       1.292   4.561   7.093  1.00  1.48           H  
ATOM     61  HD2 PRO A   4      -1.398   4.726   8.202  1.00  1.38           H  
ATOM     62  HD3 PRO A   4      -0.897   4.038   6.645  1.00  1.37           H  
ATOM     63  N   GLY A   5      -0.197   0.648  10.702  1.00  0.84           N  
ATOM     64  CA  GLY A   5      -0.539   0.253  12.095  1.00  0.84           C  
ATOM     65  C   GLY A   5      -1.559  -0.884  12.085  1.00  0.62           C  
ATOM     66  O   GLY A   5      -1.620  -1.652  11.146  1.00  0.56           O  
ATOM     67  H   GLY A   5      -0.100  -0.030  10.003  1.00  0.69           H  
ATOM     68  HA2 GLY A   5       0.356  -0.074  12.601  1.00  0.94           H  
ATOM     69  HA3 GLY A   5      -0.956   1.101  12.616  1.00  0.91           H  
ATOM     70  N   CYS A   6      -2.343  -0.961  13.125  1.00  0.53           N  
ATOM     71  CA  CYS A   6      -3.356  -2.032  13.201  1.00  0.37           C  
ATOM     72  C   CYS A   6      -4.406  -1.674  14.277  1.00  0.31           C  
ATOM     73  O   CYS A   6      -4.082  -1.032  15.256  1.00  0.42           O  
ATOM     74  CB  CYS A   6      -2.620  -3.321  13.621  1.00  0.51           C  
ATOM     75  SG  CYS A   6      -1.146  -3.767  12.682  1.00  2.75           S  
ATOM     76  H   CYS A   6      -2.283  -0.301  13.839  1.00  0.55           H  
ATOM     77  HA  CYS A   6      -3.813  -2.133  12.223  1.00  0.30           H  
ATOM     78  HB2 CYS A   6      -2.314  -3.212  14.651  1.00  1.06           H  
ATOM     79  HB3 CYS A   6      -3.306  -4.155  13.572  1.00  1.56           H  
ATOM     80  N   PRO A   7      -5.640  -2.097  14.078  1.00  0.30           N  
ATOM     81  CA  PRO A   7      -6.732  -1.823  15.029  1.00  0.39           C  
ATOM     82  C   PRO A   7      -6.236  -1.801  16.476  1.00  0.33           C  
ATOM     83  O   PRO A   7      -5.650  -2.752  16.938  1.00  0.30           O  
ATOM     84  CB  PRO A   7      -7.689  -3.007  14.782  1.00  0.51           C  
ATOM     85  CG  PRO A   7      -7.397  -3.515  13.346  1.00  0.53           C  
ATOM     86  CD  PRO A   7      -6.054  -2.906  12.925  1.00  0.37           C  
ATOM     87  HA  PRO A   7      -7.207  -0.880  14.783  1.00  0.49           H  
ATOM     88  HB2 PRO A   7      -7.488  -3.803  15.489  1.00  0.51           H  
ATOM     89  HB3 PRO A   7      -8.718  -2.688  14.867  1.00  0.61           H  
ATOM     90  HG2 PRO A   7      -7.326  -4.597  13.339  1.00  0.61           H  
ATOM     91  HG3 PRO A   7      -8.178  -3.197  12.672  1.00  0.63           H  
ATOM     92  HD2 PRO A   7      -5.336  -3.682  12.738  1.00  0.37           H  
ATOM     93  HD3 PRO A   7      -6.170  -2.270  12.055  1.00  0.39           H  
ATOM     94  N   SER A   8      -6.480  -0.708  17.164  1.00  0.37           N  
ATOM     95  CA  SER A   8      -6.021  -0.621  18.579  1.00  0.32           C  
ATOM     96  C   SER A   8      -6.299  -1.911  19.327  1.00  0.33           C  
ATOM     97  O   SER A   8      -5.628  -2.222  20.292  1.00  0.31           O  
ATOM     98  CB  SER A   8      -6.748   0.520  19.287  1.00  0.34           C  
ATOM     99  OG  SER A   8      -6.636   1.616  18.393  1.00  0.37           O  
ATOM    100  H   SER A   8      -6.969   0.035  16.758  1.00  0.46           H  
ATOM    101  HA  SER A   8      -4.948  -0.447  18.581  1.00  0.29           H  
ATOM    102  HB2 SER A   8      -7.785   0.268  19.447  1.00  0.36           H  
ATOM    103  HB3 SER A   8      -6.259   0.745  20.226  1.00  0.34           H  
ATOM    104  HG  SER A   8      -7.493   2.050  18.348  1.00  0.39           H  
ATOM    105  N   SER A   9      -7.290  -2.643  18.880  1.00  0.41           N  
ATOM    106  CA  SER A   9      -7.611  -3.925  19.569  1.00  0.48           C  
ATOM    107  C   SER A   9      -6.315  -4.697  19.799  1.00  0.47           C  
ATOM    108  O   SER A   9      -6.250  -5.622  20.582  1.00  0.58           O  
ATOM    109  CB  SER A   9      -8.529  -4.752  18.656  1.00  0.60           C  
ATOM    110  OG  SER A   9      -9.756  -4.036  18.655  1.00  1.69           O  
ATOM    111  H   SER A   9      -7.814  -2.348  18.108  1.00  0.45           H  
ATOM    112  HA  SER A   9      -8.083  -3.716  20.524  1.00  0.47           H  
ATOM    113  HB2 SER A   9      -8.128  -4.805  17.654  1.00  0.79           H  
ATOM    114  HB3 SER A   9      -8.676  -5.744  19.056  1.00  0.76           H  
ATOM    115  HG  SER A   9     -10.018  -3.897  17.743  1.00  1.99           H  
ATOM    116  N   TYR A  10      -5.314  -4.280  19.079  1.00  0.39           N  
ATOM    117  CA  TYR A  10      -3.989  -4.901  19.168  1.00  0.41           C  
ATOM    118  C   TYR A  10      -3.140  -4.191  20.205  1.00  0.42           C  
ATOM    119  O   TYR A  10      -3.125  -4.558  21.363  1.00  0.43           O  
ATOM    120  CB  TYR A  10      -3.319  -4.709  17.811  1.00  0.42           C  
ATOM    121  CG  TYR A  10      -3.783  -5.814  16.891  1.00  0.41           C  
ATOM    122  CD1 TYR A  10      -3.352  -7.082  17.125  1.00  0.40           C  
ATOM    123  CD2 TYR A  10      -4.636  -5.569  15.838  1.00  0.42           C  
ATOM    124  CE1 TYR A  10      -3.742  -8.121  16.331  1.00  0.38           C  
ATOM    125  CE2 TYR A  10      -5.047  -6.601  15.030  1.00  0.46           C  
ATOM    126  CZ  TYR A  10      -4.604  -7.898  15.269  1.00  0.44           C  
ATOM    127  OH  TYR A  10      -5.019  -8.945  14.476  1.00  0.51           O  
ATOM    128  H   TYR A  10      -5.446  -3.550  18.461  1.00  0.34           H  
ATOM    129  HA  TYR A  10      -4.093  -5.943  19.414  1.00  0.43           H  
ATOM    130  HB2 TYR A  10      -3.591  -3.751  17.396  1.00  0.40           H  
ATOM    131  HB3 TYR A  10      -2.247  -4.761  17.920  1.00  0.43           H  
ATOM    132  HD1 TYR A  10      -2.727  -7.264  17.968  1.00  0.45           H  
ATOM    133  HD2 TYR A  10      -4.982  -4.566  15.641  1.00  0.43           H  
ATOM    134  HE1 TYR A  10      -3.347  -9.112  16.527  1.00  0.38           H  
ATOM    135  HE2 TYR A  10      -5.726  -6.393  14.215  1.00  0.53           H  
ATOM    136  HH  TYR A  10      -4.241  -9.426  14.185  1.00  1.29           H  
ATOM    137  N   ASP A  11      -2.482  -3.159  19.747  1.00  0.55           N  
ATOM    138  CA  ASP A  11      -1.608  -2.356  20.623  1.00  0.63           C  
ATOM    139  C   ASP A  11      -0.994  -3.166  21.764  1.00  0.46           C  
ATOM    140  O   ASP A  11      -0.751  -2.639  22.832  1.00  0.46           O  
ATOM    141  CB  ASP A  11      -2.502  -1.268  21.187  1.00  0.80           C  
ATOM    142  CG  ASP A  11      -1.720   0.043  21.281  1.00  1.16           C  
ATOM    143  OD1 ASP A  11      -0.669   0.004  21.898  1.00  1.12           O  
ATOM    144  OD2 ASP A  11      -2.220   1.010  20.731  1.00  1.47           O  
ATOM    145  H   ASP A  11      -2.614  -2.873  18.826  1.00  0.66           H  
ATOM    146  HA  ASP A  11      -0.814  -1.922  20.027  1.00  0.79           H  
ATOM    147  HB2 ASP A  11      -3.349  -1.141  20.522  1.00  0.80           H  
ATOM    148  HB3 ASP A  11      -2.851  -1.560  22.164  1.00  0.75           H  
ATOM    149  N   GLY A  12      -0.754  -4.430  21.528  1.00  0.45           N  
ATOM    150  CA  GLY A  12      -0.153  -5.246  22.622  1.00  0.52           C  
ATOM    151  C   GLY A  12       0.234  -6.677  22.200  1.00  0.32           C  
ATOM    152  O   GLY A  12       0.789  -7.397  23.009  1.00  0.66           O  
ATOM    153  H   GLY A  12      -0.987  -4.825  20.666  1.00  0.48           H  
ATOM    154  HA2 GLY A  12       0.731  -4.743  22.982  1.00  0.61           H  
ATOM    155  HA3 GLY A  12      -0.863  -5.310  23.432  1.00  0.82           H  
ATOM    156  N   TYR A  13      -0.039  -7.079  20.975  1.00  0.84           N  
ATOM    157  CA  TYR A  13       0.343  -8.471  20.581  1.00  0.68           C  
ATOM    158  C   TYR A  13       1.655  -8.515  19.805  1.00  0.59           C  
ATOM    159  O   TYR A  13       2.310  -9.521  19.801  1.00  0.64           O  
ATOM    160  CB  TYR A  13      -0.789  -9.088  19.742  1.00  1.08           C  
ATOM    161  CG  TYR A  13      -0.245  -9.857  18.532  1.00  0.99           C  
ATOM    162  CD1 TYR A  13       0.406 -11.074  18.677  1.00  0.90           C  
ATOM    163  CD2 TYR A  13      -0.523  -9.404  17.262  1.00  1.12           C  
ATOM    164  CE1 TYR A  13       0.747 -11.818  17.566  1.00  0.97           C  
ATOM    165  CE2 TYR A  13      -0.184 -10.151  16.156  1.00  1.08           C  
ATOM    166  CZ  TYR A  13       0.456 -11.362  16.299  1.00  1.02           C  
ATOM    167  OH  TYR A  13       0.793 -12.111  15.192  1.00  1.09           O  
ATOM    168  H   TYR A  13      -0.479  -6.485  20.330  1.00  1.39           H  
ATOM    169  HA  TYR A  13       0.479  -9.053  21.488  1.00  0.50           H  
ATOM    170  HB2 TYR A  13      -1.356  -9.770  20.353  1.00  1.26           H  
ATOM    171  HB3 TYR A  13      -1.447  -8.316  19.394  1.00  1.41           H  
ATOM    172  HD1 TYR A  13       0.666 -11.440  19.660  1.00  0.86           H  
ATOM    173  HD2 TYR A  13      -0.974  -8.436  17.130  1.00  1.27           H  
ATOM    174  HE1 TYR A  13       1.239 -12.768  17.691  1.00  1.05           H  
ATOM    175  HE2 TYR A  13      -0.450  -9.798  15.173  1.00  1.18           H  
ATOM    176  HH  TYR A  13       0.976 -11.505  14.471  1.00  0.66           H  
ATOM    177  N   CYS A  14       2.043  -7.436  19.175  1.00  0.57           N  
ATOM    178  CA  CYS A  14       3.332  -7.497  18.421  1.00  0.52           C  
ATOM    179  C   CYS A  14       4.510  -7.429  19.390  1.00  0.50           C  
ATOM    180  O   CYS A  14       4.568  -6.576  20.253  1.00  0.66           O  
ATOM    181  CB  CYS A  14       3.421  -6.317  17.442  1.00  0.57           C  
ATOM    182  SG  CYS A  14       3.239  -6.673  15.671  1.00  0.68           S  
ATOM    183  H   CYS A  14       1.499  -6.620  19.188  1.00  0.62           H  
ATOM    184  HA  CYS A  14       3.380  -8.451  17.896  1.00  0.48           H  
ATOM    185  HB2 CYS A  14       2.664  -5.596  17.715  1.00  0.57           H  
ATOM    186  HB3 CYS A  14       4.387  -5.844  17.580  1.00  0.54           H  
ATOM    187  N   LEU A  15       5.423  -8.341  19.214  1.00  0.31           N  
ATOM    188  CA  LEU A  15       6.611  -8.392  20.088  1.00  0.28           C  
ATOM    189  C   LEU A  15       7.891  -7.868  19.466  1.00  0.32           C  
ATOM    190  O   LEU A  15       8.075  -7.867  18.265  1.00  0.35           O  
ATOM    191  CB  LEU A  15       6.833  -9.859  20.398  1.00  0.18           C  
ATOM    192  CG  LEU A  15       6.316 -10.133  21.796  1.00  0.31           C  
ATOM    193  CD1 LEU A  15       4.827  -9.735  21.857  1.00  0.56           C  
ATOM    194  CD2 LEU A  15       6.529 -11.614  22.119  1.00  0.21           C  
ATOM    195  H   LEU A  15       5.312  -9.022  18.529  1.00  0.24           H  
ATOM    196  HA  LEU A  15       6.423  -7.850  20.994  1.00  0.34           H  
ATOM    197  HB2 LEU A  15       6.296 -10.465  19.681  1.00  0.18           H  
ATOM    198  HB3 LEU A  15       7.883 -10.087  20.340  1.00  0.15           H  
ATOM    199  HG  LEU A  15       6.881  -9.537  22.484  1.00  0.40           H  
ATOM    200 HD11 LEU A  15       4.396  -9.793  20.867  1.00  0.75           H  
ATOM    201 HD12 LEU A  15       4.277 -10.382  22.519  1.00  0.46           H  
ATOM    202 HD13 LEU A  15       4.741  -8.720  22.218  1.00  0.74           H  
ATOM    203 HD21 LEU A  15       6.775 -12.145  21.212  1.00  0.78           H  
ATOM    204 HD22 LEU A  15       7.344 -11.700  22.816  1.00  0.49           H  
ATOM    205 HD23 LEU A  15       5.648 -12.050  22.554  1.00  0.87           H  
ATOM    206  N   ASN A  16       8.750  -7.435  20.347  1.00  0.33           N  
ATOM    207  CA  ASN A  16      10.068  -6.892  19.929  1.00  0.39           C  
ATOM    208  C   ASN A  16      10.049  -6.193  18.577  1.00  0.44           C  
ATOM    209  O   ASN A  16      10.101  -6.830  17.543  1.00  0.40           O  
ATOM    210  CB  ASN A  16      10.958  -8.104  19.871  1.00  0.34           C  
ATOM    211  CG  ASN A  16      10.685  -8.927  21.116  1.00  0.27           C  
ATOM    212  OD1 ASN A  16      10.439  -8.404  22.184  1.00  0.30           O  
ATOM    213  ND2 ASN A  16      10.725 -10.214  21.025  1.00  0.31           N  
ATOM    214  H   ASN A  16       8.522  -7.489  21.304  1.00  0.35           H  
ATOM    215  HA  ASN A  16      10.445  -6.210  20.665  1.00  0.45           H  
ATOM    216  HB2 ASN A  16      10.714  -8.689  18.999  1.00  0.39           H  
ATOM    217  HB3 ASN A  16      11.981  -7.810  19.858  1.00  0.35           H  
ATOM    218 HD21 ASN A  16      10.947 -10.633  20.167  1.00  0.43           H  
ATOM    219 HD22 ASN A  16      10.486 -10.770  21.801  1.00  0.27           H  
ATOM    220  N   GLY A  17       9.998  -4.883  18.620  1.00  0.57           N  
ATOM    221  CA  GLY A  17       9.977  -4.097  17.354  1.00  0.64           C  
ATOM    222  C   GLY A  17       9.095  -4.788  16.322  1.00  0.57           C  
ATOM    223  O   GLY A  17       9.255  -4.591  15.134  1.00  0.98           O  
ATOM    224  H   GLY A  17       9.976  -4.420  19.485  1.00  0.63           H  
ATOM    225  HA2 GLY A  17       9.589  -3.108  17.552  1.00  0.70           H  
ATOM    226  HA3 GLY A  17      10.982  -4.014  16.969  1.00  0.69           H  
ATOM    227  N   GLY A  18       8.174  -5.577  16.799  1.00  0.40           N  
ATOM    228  CA  GLY A  18       7.275  -6.286  15.861  1.00  0.37           C  
ATOM    229  C   GLY A  18       6.468  -5.281  15.062  1.00  0.31           C  
ATOM    230  O   GLY A  18       5.529  -4.695  15.561  1.00  0.29           O  
ATOM    231  H   GLY A  18       8.065  -5.690  17.767  1.00  0.66           H  
ATOM    232  HA2 GLY A  18       7.864  -6.889  15.187  1.00  0.47           H  
ATOM    233  HA3 GLY A  18       6.604  -6.923  16.418  1.00  0.34           H  
ATOM    234  N   VAL A  19       6.848  -5.094  13.833  1.00  0.43           N  
ATOM    235  CA  VAL A  19       6.105  -4.134  13.009  1.00  0.47           C  
ATOM    236  C   VAL A  19       4.720  -4.689  12.745  1.00  0.44           C  
ATOM    237  O   VAL A  19       4.559  -5.679  12.057  1.00  0.41           O  
ATOM    238  CB  VAL A  19       6.826  -3.964  11.673  1.00  0.62           C  
ATOM    239  CG1 VAL A  19       6.458  -2.610  11.068  1.00  0.70           C  
ATOM    240  CG2 VAL A  19       8.340  -4.019  11.900  1.00  0.64           C  
ATOM    241  H   VAL A  19       7.618  -5.567  13.470  1.00  0.53           H  
ATOM    242  HA  VAL A  19       6.029  -3.198  13.540  1.00  0.46           H  
ATOM    243  HB  VAL A  19       6.525  -4.753  11.006  1.00  0.70           H  
ATOM    244 HG11 VAL A  19       5.393  -2.450  11.155  1.00  0.74           H  
ATOM    245 HG12 VAL A  19       6.979  -1.823  11.592  1.00  0.58           H  
ATOM    246 HG13 VAL A  19       6.736  -2.589  10.026  1.00  0.88           H  
ATOM    247 HG21 VAL A  19       8.571  -3.676  12.899  1.00  0.70           H  
ATOM    248 HG22 VAL A  19       8.689  -5.033  11.784  1.00  0.62           H  
ATOM    249 HG23 VAL A  19       8.840  -3.386  11.181  1.00  0.62           H  
ATOM    250  N   CYS A  20       3.745  -4.043  13.298  1.00  0.47           N  
ATOM    251  CA  CYS A  20       2.361  -4.517  13.095  1.00  0.45           C  
ATOM    252  C   CYS A  20       1.883  -4.170  11.692  1.00  0.58           C  
ATOM    253  O   CYS A  20       2.125  -3.081  11.210  1.00  1.06           O  
ATOM    254  CB  CYS A  20       1.467  -3.827  14.124  1.00  0.41           C  
ATOM    255  SG  CYS A  20       0.299  -2.618  13.497  1.00  0.59           S  
ATOM    256  H   CYS A  20       3.925  -3.241  13.828  1.00  0.50           H  
ATOM    257  HA  CYS A  20       2.337  -5.588  13.223  1.00  0.50           H  
ATOM    258  HB2 CYS A  20       0.898  -4.586  14.643  1.00  0.80           H  
ATOM    259  HB3 CYS A  20       2.098  -3.335  14.849  1.00  0.81           H  
ATOM    260  N   MET A  21       1.223  -5.109  11.058  1.00  0.53           N  
ATOM    261  CA  MET A  21       0.722  -4.857   9.678  1.00  0.62           C  
ATOM    262  C   MET A  21      -0.799  -4.942   9.586  1.00  0.47           C  
ATOM    263  O   MET A  21      -1.451  -5.621  10.361  1.00  0.41           O  
ATOM    264  CB  MET A  21       1.321  -5.920   8.758  1.00  0.91           C  
ATOM    265  CG  MET A  21       2.347  -5.257   7.852  1.00  0.67           C  
ATOM    266  SD  MET A  21       1.734  -4.080   6.623  1.00  2.32           S  
ATOM    267  CE  MET A  21       2.176  -5.045   5.159  1.00  0.63           C  
ATOM    268  H   MET A  21       1.068  -5.975  11.484  1.00  0.76           H  
ATOM    269  HA  MET A  21       1.029  -3.867   9.362  1.00  0.65           H  
ATOM    270  HB2 MET A  21       1.804  -6.683   9.348  1.00  1.13           H  
ATOM    271  HB3 MET A  21       0.543  -6.370   8.160  1.00  1.61           H  
ATOM    272  HG2 MET A  21       3.054  -4.737   8.480  1.00  1.20           H  
ATOM    273  HG3 MET A  21       2.879  -6.035   7.327  1.00  1.96           H  
ATOM    274  HE1 MET A  21       1.662  -5.995   5.189  1.00  0.70           H  
ATOM    275  HE2 MET A  21       1.886  -4.507   4.271  1.00  1.67           H  
ATOM    276  HE3 MET A  21       3.243  -5.212   5.147  1.00  1.02           H  
ATOM    277  N   HIS A  22      -1.314  -4.267   8.594  1.00  0.51           N  
ATOM    278  CA  HIS A  22      -2.785  -4.245   8.367  1.00  0.36           C  
ATOM    279  C   HIS A  22      -3.087  -3.905   6.911  1.00  0.38           C  
ATOM    280  O   HIS A  22      -3.193  -2.745   6.562  1.00  0.47           O  
ATOM    281  CB  HIS A  22      -3.399  -3.142   9.235  1.00  0.37           C  
ATOM    282  CG  HIS A  22      -4.836  -2.898   8.771  1.00  0.34           C  
ATOM    283  ND1 HIS A  22      -5.525  -1.867   9.035  1.00  0.49           N  
ATOM    284  CD2 HIS A  22      -5.687  -3.720   8.050  1.00  0.36           C  
ATOM    285  CE1 HIS A  22      -6.704  -1.980   8.553  1.00  0.64           C  
ATOM    286  NE2 HIS A  22      -6.881  -3.125   7.914  1.00  0.60           N  
ATOM    287  H   HIS A  22      -0.717  -3.783   7.979  1.00  0.69           H  
ATOM    288  HA  HIS A  22      -3.218  -5.211   8.612  1.00  0.28           H  
ATOM    289  HB2 HIS A  22      -3.411  -3.453  10.270  1.00  0.36           H  
ATOM    290  HB3 HIS A  22      -2.829  -2.231   9.138  1.00  0.55           H  
ATOM    291  HD1 HIS A  22      -5.198  -1.089   9.534  1.00  0.54           H  
ATOM    292  HD2 HIS A  22      -5.437  -4.703   7.679  1.00  0.27           H  
ATOM    293  HE1 HIS A  22      -7.477  -1.242   8.682  1.00  0.81           H  
ATOM    294  N   ILE A  23      -3.223  -4.905   6.083  1.00  0.37           N  
ATOM    295  CA  ILE A  23      -3.518  -4.610   4.667  1.00  0.50           C  
ATOM    296  C   ILE A  23      -4.971  -4.184   4.529  1.00  0.59           C  
ATOM    297  O   ILE A  23      -5.874  -4.929   4.855  1.00  0.55           O  
ATOM    298  CB  ILE A  23      -3.300  -5.862   3.818  1.00  0.48           C  
ATOM    299  CG1 ILE A  23      -1.986  -6.547   4.192  1.00  0.97           C  
ATOM    300  CG2 ILE A  23      -3.223  -5.432   2.349  1.00  0.35           C  
ATOM    301  CD1 ILE A  23      -2.293  -7.895   4.848  1.00  1.56           C  
ATOM    302  H   ILE A  23      -3.120  -5.822   6.385  1.00  0.34           H  
ATOM    303  HA  ILE A  23      -2.877  -3.803   4.346  1.00  0.59           H  
ATOM    304  HB  ILE A  23      -4.125  -6.543   3.978  1.00  0.55           H  
ATOM    305 HG12 ILE A  23      -1.396  -6.704   3.302  1.00  1.44           H  
ATOM    306 HG13 ILE A  23      -1.430  -5.927   4.878  1.00  0.68           H  
ATOM    307 HG21 ILE A  23      -4.111  -4.876   2.088  1.00  0.41           H  
ATOM    308 HG22 ILE A  23      -2.354  -4.807   2.197  1.00  0.77           H  
ATOM    309 HG23 ILE A  23      -3.152  -6.302   1.716  1.00  0.33           H  
ATOM    310 HD11 ILE A  23      -2.919  -7.746   5.714  1.00  1.63           H  
ATOM    311 HD12 ILE A  23      -2.807  -8.533   4.144  1.00  1.62           H  
ATOM    312 HD13 ILE A  23      -1.372  -8.369   5.153  1.00  2.26           H  
ATOM    313  N   GLU A  24      -5.167  -2.995   4.049  1.00  0.75           N  
ATOM    314  CA  GLU A  24      -6.555  -2.494   3.882  1.00  0.87           C  
ATOM    315  C   GLU A  24      -7.347  -3.366   2.910  1.00  0.97           C  
ATOM    316  O   GLU A  24      -6.819  -4.301   2.342  1.00  2.75           O  
ATOM    317  CB  GLU A  24      -6.485  -1.067   3.326  1.00  1.02           C  
ATOM    318  CG  GLU A  24      -6.961  -0.083   4.401  1.00  1.26           C  
ATOM    319  CD  GLU A  24      -7.040   1.322   3.798  1.00  1.36           C  
ATOM    320  OE1 GLU A  24      -7.107   1.386   2.583  1.00  2.46           O  
ATOM    321  OE2 GLU A  24      -7.031   2.253   4.587  1.00  0.85           O  
ATOM    322  H   GLU A  24      -4.406  -2.442   3.789  1.00  0.83           H  
ATOM    323  HA  GLU A  24      -7.048  -2.509   4.851  1.00  0.83           H  
ATOM    324  HB2 GLU A  24      -5.468  -0.836   3.049  1.00  1.04           H  
ATOM    325  HB3 GLU A  24      -7.117  -0.988   2.454  1.00  0.98           H  
ATOM    326  HG2 GLU A  24      -7.940  -0.371   4.754  1.00  1.28           H  
ATOM    327  HG3 GLU A  24      -6.269  -0.080   5.228  1.00  1.38           H  
ATOM    328  N   SER A  25      -8.601  -3.032   2.741  1.00  1.75           N  
ATOM    329  CA  SER A  25      -9.465  -3.814   1.816  1.00  1.99           C  
ATOM    330  C   SER A  25      -9.850  -5.142   2.451  1.00  1.53           C  
ATOM    331  O   SER A  25     -11.014  -5.432   2.645  1.00  1.24           O  
ATOM    332  CB  SER A  25      -8.681  -4.095   0.530  1.00  2.48           C  
ATOM    333  OG  SER A  25      -9.665  -4.044  -0.493  1.00  2.81           O  
ATOM    334  H   SER A  25      -8.975  -2.275   3.232  1.00  3.19           H  
ATOM    335  HA  SER A  25     -10.367  -3.245   1.607  1.00  2.24           H  
ATOM    336  HB2 SER A  25      -7.931  -3.336   0.365  1.00  3.18           H  
ATOM    337  HB3 SER A  25      -8.226  -5.075   0.563  1.00  2.16           H  
ATOM    338  HG  SER A  25      -9.345  -3.455  -1.179  1.00  2.10           H  
ATOM    339  N   LEU A  26      -8.858  -5.922   2.759  1.00  1.53           N  
ATOM    340  CA  LEU A  26      -9.116  -7.228   3.378  1.00  1.18           C  
ATOM    341  C   LEU A  26      -9.375  -7.066   4.873  1.00  0.90           C  
ATOM    342  O   LEU A  26      -9.910  -7.945   5.516  1.00  0.91           O  
ATOM    343  CB  LEU A  26      -7.881  -8.110   3.162  1.00  1.51           C  
ATOM    344  CG  LEU A  26      -7.636  -8.257   1.659  1.00  1.89           C  
ATOM    345  CD1 LEU A  26      -6.279  -7.647   1.309  1.00  2.20           C  
ATOM    346  CD2 LEU A  26      -7.635  -9.741   1.285  1.00  2.06           C  
ATOM    347  H   LEU A  26      -7.954  -5.652   2.573  1.00  1.84           H  
ATOM    348  HA  LEU A  26      -9.979  -7.654   2.907  1.00  1.00           H  
ATOM    349  HB2 LEU A  26      -7.021  -7.651   3.626  1.00  1.67           H  
ATOM    350  HB3 LEU A  26      -8.045  -9.082   3.604  1.00  1.42           H  
ATOM    351  HG  LEU A  26      -8.418  -7.746   1.114  1.00  1.86           H  
ATOM    352 HD11 LEU A  26      -6.258  -6.609   1.610  1.00  2.15           H  
ATOM    353 HD12 LEU A  26      -5.495  -8.183   1.825  1.00  2.20           H  
ATOM    354 HD13 LEU A  26      -6.113  -7.712   0.244  1.00  2.52           H  
ATOM    355 HD21 LEU A  26      -6.893 -10.263   1.867  1.00  2.10           H  
ATOM    356 HD22 LEU A  26      -8.608 -10.165   1.482  1.00  1.94           H  
ATOM    357 HD23 LEU A  26      -7.407  -9.851   0.235  1.00  2.34           H  
ATOM    358  N   ASP A  27      -8.985  -5.936   5.395  1.00  0.76           N  
ATOM    359  CA  ASP A  27      -9.194  -5.686   6.841  1.00  0.57           C  
ATOM    360  C   ASP A  27      -8.589  -6.807   7.674  1.00  0.49           C  
ATOM    361  O   ASP A  27      -9.019  -7.064   8.777  1.00  0.61           O  
ATOM    362  CB  ASP A  27     -10.701  -5.630   7.109  1.00  0.54           C  
ATOM    363  CG  ASP A  27     -11.368  -4.736   6.065  1.00  1.36           C  
ATOM    364  OD1 ASP A  27     -11.191  -3.535   6.190  1.00  1.02           O  
ATOM    365  OD2 ASP A  27     -12.015  -5.303   5.199  1.00  3.21           O  
ATOM    366  H   ASP A  27      -8.552  -5.257   4.834  1.00  0.85           H  
ATOM    367  HA  ASP A  27      -8.717  -4.747   7.113  1.00  0.62           H  
ATOM    368  HB2 ASP A  27     -11.119  -6.624   7.050  1.00  0.94           H  
ATOM    369  HB3 ASP A  27     -10.880  -5.225   8.094  1.00  1.31           H  
ATOM    370  N   SER A  28      -7.615  -7.474   7.120  1.00  0.53           N  
ATOM    371  CA  SER A  28      -6.974  -8.577   7.867  1.00  0.53           C  
ATOM    372  C   SER A  28      -5.898  -8.032   8.805  1.00  0.42           C  
ATOM    373  O   SER A  28      -5.669  -6.841   8.850  1.00  0.29           O  
ATOM    374  CB  SER A  28      -6.333  -9.537   6.855  1.00  0.72           C  
ATOM    375  OG  SER A  28      -4.964  -9.584   7.232  1.00  2.28           O  
ATOM    376  H   SER A  28      -7.325  -7.264   6.218  1.00  0.68           H  
ATOM    377  HA  SER A  28      -7.734  -9.068   8.451  1.00  0.55           H  
ATOM    378  HB2 SER A  28      -6.775 -10.520   6.927  1.00  0.97           H  
ATOM    379  HB3 SER A  28      -6.429  -9.154   5.850  1.00  2.27           H  
ATOM    380  HG  SER A  28      -4.897 -10.098   8.039  1.00  2.61           H  
ATOM    381  N   TYR A  29      -5.246  -8.911   9.529  1.00  0.52           N  
ATOM    382  CA  TYR A  29      -4.189  -8.432  10.464  1.00  0.54           C  
ATOM    383  C   TYR A  29      -3.057  -9.431  10.638  1.00  0.64           C  
ATOM    384  O   TYR A  29      -3.269 -10.628  10.640  1.00  0.74           O  
ATOM    385  CB  TYR A  29      -4.856  -8.210  11.816  1.00  0.64           C  
ATOM    386  CG  TYR A  29      -5.935  -7.175  11.589  1.00  0.54           C  
ATOM    387  CD1 TYR A  29      -5.582  -5.891  11.257  1.00  0.37           C  
ATOM    388  CD2 TYR A  29      -7.262  -7.537  11.560  1.00  0.66           C  
ATOM    389  CE1 TYR A  29      -6.535  -4.983  10.883  1.00  0.37           C  
ATOM    390  CE2 TYR A  29      -8.221  -6.627  11.188  1.00  0.67           C  
ATOM    391  CZ  TYR A  29      -7.867  -5.337  10.845  1.00  0.55           C  
ATOM    392  OH  TYR A  29      -8.827  -4.420  10.472  1.00  0.65           O  
ATOM    393  H   TYR A  29      -5.450  -9.867   9.456  1.00  0.63           H  
ATOM    394  HA  TYR A  29      -3.784  -7.501  10.084  1.00  0.43           H  
ATOM    395  HB2 TYR A  29      -5.297  -9.128  12.167  1.00  0.78           H  
ATOM    396  HB3 TYR A  29      -4.139  -7.842  12.533  1.00  0.67           H  
ATOM    397  HD1 TYR A  29      -4.546  -5.586  11.317  1.00  0.31           H  
ATOM    398  HD2 TYR A  29      -7.551  -8.539  11.832  1.00  0.79           H  
ATOM    399  HE1 TYR A  29      -6.225  -4.004  10.571  1.00  0.29           H  
ATOM    400  HE2 TYR A  29      -9.251  -6.935  11.126  1.00  0.81           H  
ATOM    401  HH  TYR A  29      -8.487  -3.927   9.722  1.00  0.65           H  
ATOM    402  N   THR A  30      -1.872  -8.907  10.792  1.00  0.63           N  
ATOM    403  CA  THR A  30      -0.699  -9.794  10.970  1.00  0.72           C  
ATOM    404  C   THR A  30       0.508  -8.995  11.431  1.00  0.70           C  
ATOM    405  O   THR A  30       0.712  -7.876  11.014  1.00  0.67           O  
ATOM    406  CB  THR A  30      -0.367 -10.441   9.625  1.00  0.78           C  
ATOM    407  OG1 THR A  30       0.817 -11.190   9.849  1.00  0.79           O  
ATOM    408  CG2 THR A  30       0.040  -9.379   8.597  1.00  0.80           C  
ATOM    409  H   THR A  30      -1.759  -7.933  10.815  1.00  0.57           H  
ATOM    410  HA  THR A  30      -0.933 -10.546  11.715  1.00  0.76           H  
ATOM    411  HB  THR A  30      -1.167 -11.081   9.278  1.00  0.81           H  
ATOM    412  HG1 THR A  30       1.451 -10.956   9.167  1.00  0.55           H  
ATOM    413 HG21 THR A  30      -0.540  -8.482   8.751  1.00  0.64           H  
ATOM    414 HG22 THR A  30       1.090  -9.146   8.707  1.00  0.85           H  
ATOM    415 HG23 THR A  30      -0.139  -9.749   7.599  1.00  1.02           H  
ATOM    416  N   CYS A  31       1.270  -9.582  12.299  1.00  0.72           N  
ATOM    417  CA  CYS A  31       2.476  -8.876  12.804  1.00  0.68           C  
ATOM    418  C   CYS A  31       3.674  -9.228  11.921  1.00  0.72           C  
ATOM    419  O   CYS A  31       3.669 -10.247  11.258  1.00  1.26           O  
ATOM    420  CB  CYS A  31       2.753  -9.318  14.248  1.00  0.58           C  
ATOM    421  SG  CYS A  31       2.048  -8.307  15.582  1.00  0.62           S  
ATOM    422  H   CYS A  31       1.039 -10.473  12.621  1.00  0.77           H  
ATOM    423  HA  CYS A  31       2.302  -7.811  12.749  1.00  0.72           H  
ATOM    424  HB2 CYS A  31       2.381 -10.324  14.369  1.00  0.52           H  
ATOM    425  HB3 CYS A  31       3.824  -9.346  14.393  1.00  0.52           H  
ATOM    426  N   ASN A  32       4.672  -8.382  11.925  1.00  0.82           N  
ATOM    427  CA  ASN A  32       5.873  -8.658  11.083  1.00  0.79           C  
ATOM    428  C   ASN A  32       7.172  -8.483  11.872  1.00  0.78           C  
ATOM    429  O   ASN A  32       7.417  -7.442  12.448  1.00  1.17           O  
ATOM    430  CB  ASN A  32       5.866  -7.649   9.924  1.00  0.81           C  
ATOM    431  CG  ASN A  32       5.804  -8.391   8.586  1.00  1.85           C  
ATOM    432  OD1 ASN A  32       4.860  -9.102   8.301  1.00  4.22           O  
ATOM    433  ND2 ASN A  32       6.784  -8.248   7.737  1.00  0.77           N  
ATOM    434  H   ASN A  32       4.630  -7.571  12.476  1.00  1.28           H  
ATOM    435  HA  ASN A  32       5.826  -9.674  10.708  1.00  0.75           H  
ATOM    436  HB2 ASN A  32       5.004  -7.006  10.011  1.00  1.54           H  
ATOM    437  HB3 ASN A  32       6.760  -7.047   9.957  1.00  1.03           H  
ATOM    438 HD21 ASN A  32       7.545  -7.672   7.958  1.00  1.74           H  
ATOM    439 HD22 ASN A  32       6.758  -8.713   6.874  1.00  1.53           H  
ATOM    440  N   CYS A  33       7.978  -9.514  11.883  1.00  0.46           N  
ATOM    441  CA  CYS A  33       9.266  -9.424  12.625  1.00  0.55           C  
ATOM    442  C   CYS A  33      10.366  -8.945  11.678  1.00  0.69           C  
ATOM    443  O   CYS A  33      10.091  -8.219  10.742  1.00  0.75           O  
ATOM    444  CB  CYS A  33       9.619 -10.809  13.184  1.00  0.56           C  
ATOM    445  SG  CYS A  33       8.245 -11.878  13.670  1.00  0.51           S  
ATOM    446  H   CYS A  33       7.741 -10.336  11.403  1.00  0.43           H  
ATOM    447  HA  CYS A  33       9.155  -8.699  13.426  1.00  0.51           H  
ATOM    448  HB2 CYS A  33      10.202 -11.336  12.441  1.00  0.62           H  
ATOM    449  HB3 CYS A  33      10.239 -10.674  14.059  1.00  0.56           H  
ATOM    450  N   VAL A  34      11.589  -9.351  11.910  1.00  0.74           N  
ATOM    451  CA  VAL A  34      12.671  -8.889  10.997  1.00  0.90           C  
ATOM    452  C   VAL A  34      13.950  -9.728  11.141  1.00  0.94           C  
ATOM    453  O   VAL A  34      13.943 -10.808  11.696  1.00  0.85           O  
ATOM    454  CB  VAL A  34      13.013  -7.405  11.292  1.00  0.94           C  
ATOM    455  CG1 VAL A  34      12.911  -6.613   9.987  1.00  1.02           C  
ATOM    456  CG2 VAL A  34      12.067  -6.756  12.326  1.00  0.86           C  
ATOM    457  H   VAL A  34      11.786  -9.958  12.653  1.00  0.68           H  
ATOM    458  HA  VAL A  34      12.329  -8.991   9.974  1.00  0.97           H  
ATOM    459  HB  VAL A  34      14.011  -7.344  11.661  1.00  1.00           H  
ATOM    460 HG11 VAL A  34      13.540  -7.067   9.236  1.00  1.13           H  
ATOM    461 HG12 VAL A  34      11.888  -6.609   9.638  1.00  0.96           H  
ATOM    462 HG13 VAL A  34      13.233  -5.596  10.154  1.00  1.06           H  
ATOM    463 HG21 VAL A  34      11.851  -7.432  13.127  1.00  0.82           H  
ATOM    464 HG22 VAL A  34      12.544  -5.876  12.742  1.00  0.90           H  
ATOM    465 HG23 VAL A  34      11.145  -6.462  11.851  1.00  0.84           H  
ATOM    466  N   ILE A  35      15.016  -9.190  10.607  1.00  1.10           N  
ATOM    467  CA  ILE A  35      16.351  -9.857  10.646  1.00  1.18           C  
ATOM    468  C   ILE A  35      16.942  -9.897  12.076  1.00  1.00           C  
ATOM    469  O   ILE A  35      18.132  -9.917  12.296  1.00  1.46           O  
ATOM    470  CB  ILE A  35      17.237  -9.054   9.645  1.00  1.50           C  
ATOM    471  CG1 ILE A  35      18.726  -9.143   9.970  1.00  1.24           C  
ATOM    472  CG2 ILE A  35      16.823  -7.562   9.687  1.00  1.75           C  
ATOM    473  CD1 ILE A  35      19.548  -8.749   8.735  1.00  1.11           C  
ATOM    474  H   ILE A  35      14.936  -8.325  10.159  1.00  1.18           H  
ATOM    475  HA  ILE A  35      16.219 -10.874  10.318  1.00  1.21           H  
ATOM    476  HB  ILE A  35      17.078  -9.458   8.648  1.00  1.83           H  
ATOM    477 HG12 ILE A  35      18.955  -8.469  10.782  1.00  1.19           H  
ATOM    478 HG13 ILE A  35      18.976 -10.151  10.250  1.00  1.21           H  
ATOM    479 HG21 ILE A  35      16.383  -7.316  10.636  1.00  1.67           H  
ATOM    480 HG22 ILE A  35      17.687  -6.934   9.537  1.00  1.76           H  
ATOM    481 HG23 ILE A  35      16.103  -7.361   8.907  1.00  2.13           H  
ATOM    482 HD11 ILE A  35      18.936  -8.191   8.044  1.00  1.68           H  
ATOM    483 HD12 ILE A  35      20.386  -8.141   9.039  1.00  0.43           H  
ATOM    484 HD13 ILE A  35      19.916  -9.637   8.246  1.00  1.44           H  
ATOM    485  N   GLY A  36      16.077 -10.012  13.022  1.00  0.41           N  
ATOM    486  CA  GLY A  36      16.530 -10.059  14.452  1.00  0.24           C  
ATOM    487  C   GLY A  36      15.324 -10.224  15.349  1.00  0.22           C  
ATOM    488  O   GLY A  36      15.365  -9.957  16.533  1.00  0.20           O  
ATOM    489  H   GLY A  36      15.134 -10.094  12.797  1.00  0.25           H  
ATOM    490  HA2 GLY A  36      17.207 -10.886  14.590  1.00  0.11           H  
ATOM    491  HA3 GLY A  36      17.021  -9.140  14.713  1.00  0.41           H  
ATOM    492  N   TYR A  37      14.279 -10.665  14.746  1.00  0.27           N  
ATOM    493  CA  TYR A  37      13.036 -10.873  15.481  1.00  0.30           C  
ATOM    494  C   TYR A  37      12.283 -12.068  14.890  1.00  0.39           C  
ATOM    495  O   TYR A  37      12.004 -12.099  13.708  1.00  0.51           O  
ATOM    496  CB  TYR A  37      12.251  -9.576  15.330  1.00  0.36           C  
ATOM    497  CG  TYR A  37      13.054  -8.381  15.886  1.00  0.34           C  
ATOM    498  CD1 TYR A  37      13.020  -8.071  17.237  1.00  0.44           C  
ATOM    499  CD2 TYR A  37      13.651  -7.467  15.020  1.00  0.57           C  
ATOM    500  CE1 TYR A  37      13.528  -6.894  17.690  1.00  0.55           C  
ATOM    501  CE2 TYR A  37      14.145  -6.273  15.486  1.00  0.59           C  
ATOM    502  CZ  TYR A  37      14.086  -5.979  16.830  1.00  0.51           C  
ATOM    503  OH  TYR A  37      14.570  -4.778  17.306  1.00  0.62           O  
ATOM    504  H   TYR A  37      14.317 -10.878  13.801  1.00  0.32           H  
ATOM    505  HA  TYR A  37      13.245 -11.069  16.503  1.00  0.24           H  
ATOM    506  HB2 TYR A  37      12.051  -9.399  14.291  1.00  0.44           H  
ATOM    507  HB3 TYR A  37      11.325  -9.645  15.864  1.00  0.35           H  
ATOM    508  HD1 TYR A  37      12.634  -8.771  17.962  1.00  0.58           H  
ATOM    509  HD2 TYR A  37      13.881  -7.755  14.017  1.00  0.80           H  
ATOM    510  HE1 TYR A  37      13.550  -6.721  18.737  1.00  0.79           H  
ATOM    511  HE2 TYR A  37      14.570  -5.549  14.783  1.00  0.81           H  
ATOM    512  HH  TYR A  37      14.257  -4.082  16.724  1.00  0.88           H  
ATOM    513  N   SER A  38      12.010 -13.054  15.720  1.00  0.36           N  
ATOM    514  CA  SER A  38      11.280 -14.259  15.216  1.00  0.47           C  
ATOM    515  C   SER A  38      10.767 -15.140  16.365  1.00  0.56           C  
ATOM    516  O   SER A  38      10.689 -14.709  17.497  1.00  0.60           O  
ATOM    517  CB  SER A  38      12.251 -15.088  14.365  1.00  0.42           C  
ATOM    518  OG  SER A  38      12.931 -15.904  15.306  1.00  2.26           O  
ATOM    519  H   SER A  38      12.285 -12.997  16.659  1.00  0.27           H  
ATOM    520  HA  SER A  38      10.434 -13.929  14.622  1.00  0.53           H  
ATOM    521  HB2 SER A  38      11.712 -15.704  13.660  1.00  1.18           H  
ATOM    522  HB3 SER A  38      12.951 -14.449  13.849  1.00  1.48           H  
ATOM    523  HG  SER A  38      12.931 -16.804  14.973  1.00  2.88           H  
ATOM    524  N   GLY A  39      10.438 -16.371  16.041  1.00  0.62           N  
ATOM    525  CA  GLY A  39       9.924 -17.313  17.087  1.00  0.73           C  
ATOM    526  C   GLY A  39       8.394 -17.331  17.024  1.00  0.83           C  
ATOM    527  O   GLY A  39       7.838 -17.289  15.946  1.00  0.94           O  
ATOM    528  H   GLY A  39      10.526 -16.672  15.112  1.00  0.58           H  
ATOM    529  HA2 GLY A  39      10.304 -18.307  16.896  1.00  0.75           H  
ATOM    530  HA3 GLY A  39      10.244 -16.985  18.064  1.00  0.74           H  
ATOM    531  N   ASP A  40       7.741 -17.424  18.164  1.00  0.83           N  
ATOM    532  CA  ASP A  40       6.247 -17.438  18.133  1.00  0.92           C  
ATOM    533  C   ASP A  40       5.812 -16.311  17.213  1.00  0.88           C  
ATOM    534  O   ASP A  40       5.641 -16.504  16.025  1.00  0.99           O  
ATOM    535  CB  ASP A  40       5.718 -17.152  19.549  1.00  0.88           C  
ATOM    536  CG  ASP A  40       5.823 -18.417  20.408  1.00  0.82           C  
ATOM    537  OD1 ASP A  40       5.986 -19.469  19.812  1.00  1.61           O  
ATOM    538  OD2 ASP A  40       5.730 -18.258  21.616  1.00  1.63           O  
ATOM    539  H   ASP A  40       8.223 -17.481  19.014  1.00  0.80           H  
ATOM    540  HA  ASP A  40       5.893 -18.386  17.745  1.00  1.06           H  
ATOM    541  HB2 ASP A  40       6.303 -16.364  20.003  1.00  0.97           H  
ATOM    542  HB3 ASP A  40       4.686 -16.841  19.496  1.00  0.87           H  
ATOM    543  N   ARG A  41       5.621 -15.159  17.782  1.00  0.79           N  
ATOM    544  CA  ARG A  41       5.210 -14.016  16.943  1.00  0.78           C  
ATOM    545  C   ARG A  41       6.531 -13.417  16.500  1.00  0.71           C  
ATOM    546  O   ARG A  41       6.897 -13.460  15.346  1.00  0.83           O  
ATOM    547  CB  ARG A  41       4.427 -12.937  17.745  1.00  0.67           C  
ATOM    548  CG  ARG A  41       3.820 -13.472  19.050  1.00  0.74           C  
ATOM    549  CD  ARG A  41       3.637 -12.282  19.981  1.00  1.05           C  
ATOM    550  NE  ARG A  41       2.568 -12.590  20.973  1.00  1.42           N  
ATOM    551  CZ  ARG A  41       2.905 -12.972  22.174  1.00  0.91           C  
ATOM    552  NH1 ARG A  41       3.459 -14.145  22.330  1.00  1.03           N  
ATOM    553  NH2 ARG A  41       2.681 -12.168  23.181  1.00  0.38           N  
ATOM    554  H   ARG A  41       5.760 -15.050  18.744  1.00  0.79           H  
ATOM    555  HA  ARG A  41       4.660 -14.371  16.074  1.00  0.94           H  
ATOM    556  HB2 ARG A  41       5.086 -12.115  17.986  1.00  0.45           H  
ATOM    557  HB3 ARG A  41       3.627 -12.557  17.125  1.00  0.95           H  
ATOM    558  HG2 ARG A  41       2.857 -13.925  18.857  1.00  0.72           H  
ATOM    559  HG3 ARG A  41       4.472 -14.186  19.518  1.00  0.79           H  
ATOM    560  HD2 ARG A  41       4.558 -12.087  20.499  1.00  2.67           H  
ATOM    561  HD3 ARG A  41       3.363 -11.415  19.401  1.00  1.93           H  
ATOM    562  HE  ARG A  41       1.624 -12.507  20.728  1.00  3.06           H  
ATOM    563 HH11 ARG A  41       3.617 -14.732  21.536  1.00  1.49           H  
ATOM    564 HH12 ARG A  41       3.724 -14.457  23.243  1.00  0.72           H  
ATOM    565 HH21 ARG A  41       2.258 -11.276  23.024  1.00  0.30           H  
ATOM    566 HH22 ARG A  41       2.936 -12.445  24.106  1.00  0.45           H  
ATOM    567  N   CYS A  42       7.225 -12.931  17.490  1.00  0.51           N  
ATOM    568  CA  CYS A  42       8.547 -12.301  17.303  1.00  0.45           C  
ATOM    569  C   CYS A  42       9.124 -12.023  18.683  1.00  0.36           C  
ATOM    570  O   CYS A  42       9.759 -11.013  18.905  1.00  0.40           O  
ATOM    571  CB  CYS A  42       8.420 -10.970  16.575  1.00  0.39           C  
ATOM    572  SG  CYS A  42       7.311 -10.854  15.145  1.00  0.54           S  
ATOM    573  H   CYS A  42       6.868 -13.001  18.394  1.00  0.43           H  
ATOM    574  HA  CYS A  42       9.196 -12.989  16.778  1.00  0.62           H  
ATOM    575  HB2 CYS A  42       8.102 -10.238  17.300  1.00  0.34           H  
ATOM    576  HB3 CYS A  42       9.408 -10.696  16.247  1.00  0.40           H  
ATOM    577  N   GLN A  43       8.875 -12.929  19.584  1.00  0.43           N  
ATOM    578  CA  GLN A  43       9.385 -12.758  20.972  1.00  0.49           C  
ATOM    579  C   GLN A  43      10.901 -12.880  21.046  1.00  0.78           C  
ATOM    580  O   GLN A  43      11.511 -12.415  21.987  1.00  1.37           O  
ATOM    581  CB  GLN A  43       8.791 -13.875  21.866  1.00  0.54           C  
ATOM    582  CG  GLN A  43       9.705 -15.108  21.858  1.00  1.16           C  
ATOM    583  CD  GLN A  43       8.939 -16.309  22.421  1.00  1.28           C  
ATOM    584  OE1 GLN A  43       8.983 -16.584  23.604  1.00  1.94           O  
ATOM    585  NE2 GLN A  43       8.232 -17.052  21.615  1.00  1.79           N  
ATOM    586  H   GLN A  43       8.339 -13.710  19.347  1.00  0.52           H  
ATOM    587  HA  GLN A  43       9.079 -11.781  21.335  1.00  0.47           H  
ATOM    588  HB2 GLN A  43       8.705 -13.514  22.879  1.00  0.55           H  
ATOM    589  HB3 GLN A  43       7.811 -14.154  21.508  1.00  0.51           H  
ATOM    590  HG2 GLN A  43      10.023 -15.325  20.850  1.00  1.39           H  
ATOM    591  HG3 GLN A  43      10.571 -14.933  22.478  1.00  1.43           H  
ATOM    592 HE21 GLN A  43       8.193 -16.837  20.659  1.00  2.47           H  
ATOM    593 HE22 GLN A  43       7.740 -17.825  21.963  1.00  2.00           H  
ATOM    594  N   THR A  44      11.485 -13.495  20.060  1.00  0.77           N  
ATOM    595  CA  THR A  44      12.954 -13.651  20.084  1.00  0.93           C  
ATOM    596  C   THR A  44      13.730 -12.503  19.435  1.00  0.52           C  
ATOM    597  O   THR A  44      13.904 -12.466  18.235  1.00  0.49           O  
ATOM    598  CB  THR A  44      13.298 -14.947  19.350  1.00  1.38           C  
ATOM    599  OG1 THR A  44      12.184 -15.797  19.552  1.00  1.39           O  
ATOM    600  CG2 THR A  44      14.461 -15.669  20.040  1.00  1.90           C  
ATOM    601  H   THR A  44      10.966 -13.861  19.325  1.00  1.06           H  
ATOM    602  HA  THR A  44      13.255 -13.726  21.114  1.00  1.21           H  
ATOM    603  HB  THR A  44      13.470 -14.780  18.295  1.00  1.43           H  
ATOM    604  HG1 THR A  44      12.088 -16.350  18.776  1.00  0.14           H  
ATOM    605 HG21 THR A  44      15.226 -14.955  20.308  1.00  1.63           H  
ATOM    606 HG22 THR A  44      14.105 -16.161  20.934  1.00  2.30           H  
ATOM    607 HG23 THR A  44      14.881 -16.403  19.372  1.00  2.26           H  
ATOM    608  N   ARG A  45      14.187 -11.592  20.256  1.00  0.51           N  
ATOM    609  CA  ARG A  45      14.961 -10.443  19.760  1.00  0.51           C  
ATOM    610  C   ARG A  45      16.422 -10.915  19.714  1.00  0.78           C  
ATOM    611  O   ARG A  45      17.118 -10.856  20.708  1.00  0.85           O  
ATOM    612  CB  ARG A  45      14.807  -9.342  20.800  1.00  0.67           C  
ATOM    613  CG  ARG A  45      15.507  -8.093  20.292  1.00  0.96           C  
ATOM    614  CD  ARG A  45      14.873  -6.853  20.925  1.00  0.94           C  
ATOM    615  NE  ARG A  45      15.382  -6.719  22.316  1.00  1.27           N  
ATOM    616  CZ  ARG A  45      15.419  -5.542  22.876  1.00  1.49           C  
ATOM    617  NH1 ARG A  45      14.758  -4.560  22.325  1.00  1.29           N  
ATOM    618  NH2 ARG A  45      16.122  -5.388  23.964  1.00  1.96           N  
ATOM    619  H   ARG A  45      14.015 -11.658  21.212  1.00  0.75           H  
ATOM    620  HA  ARG A  45      14.609 -10.121  18.774  1.00  0.53           H  
ATOM    621  HB2 ARG A  45      13.757  -9.149  20.953  1.00  0.49           H  
ATOM    622  HB3 ARG A  45      15.253  -9.655  21.731  1.00  0.97           H  
ATOM    623  HG2 ARG A  45      16.547  -8.146  20.553  1.00  1.29           H  
ATOM    624  HG3 ARG A  45      15.415  -8.042  19.221  1.00  0.99           H  
ATOM    625  HD2 ARG A  45      15.141  -5.977  20.354  1.00  1.19           H  
ATOM    626  HD3 ARG A  45      13.799  -6.950  20.943  1.00  0.59           H  
ATOM    627  HE  ARG A  45      15.687  -7.509  22.809  1.00  1.37           H  
ATOM    628 HH11 ARG A  45      14.235  -4.718  21.487  1.00  1.04           H  
ATOM    629 HH12 ARG A  45      14.775  -3.652  22.739  1.00  1.46           H  
ATOM    630 HH21 ARG A  45      16.617  -6.164  24.353  1.00  2.16           H  
ATOM    631 HH22 ARG A  45      16.163  -4.495  24.411  1.00  2.15           H  
ATOM    632  N   ASP A  46      16.835 -11.413  18.577  1.00  0.98           N  
ATOM    633  CA  ASP A  46      18.244 -11.918  18.412  1.00  1.34           C  
ATOM    634  C   ASP A  46      19.328 -11.013  18.998  1.00  0.75           C  
ATOM    635  O   ASP A  46      19.063 -10.134  19.792  1.00  1.28           O  
ATOM    636  CB  ASP A  46      18.520 -12.072  16.918  1.00  2.58           C  
ATOM    637  CG  ASP A  46      17.411 -12.913  16.289  1.00  4.11           C  
ATOM    638  OD1 ASP A  46      16.289 -12.441  16.328  1.00  4.89           O  
ATOM    639  OD2 ASP A  46      17.747 -13.984  15.814  1.00  4.55           O  
ATOM    640  H   ASP A  46      16.219 -11.442  17.815  1.00  0.98           H  
ATOM    641  HA  ASP A  46      18.310 -12.885  18.897  1.00  1.71           H  
ATOM    642  HB2 ASP A  46      18.549 -11.101  16.451  1.00  3.28           H  
ATOM    643  HB3 ASP A  46      19.470 -12.569  16.771  1.00  2.06           H  
ATOM    644  N   LEU A  47      20.556 -11.308  18.609  1.00  1.19           N  
ATOM    645  CA  LEU A  47      21.742 -10.524  19.082  1.00  0.95           C  
ATOM    646  C   LEU A  47      22.424  -9.752  17.926  1.00  1.51           C  
ATOM    647  O   LEU A  47      23.614  -9.507  17.996  1.00  2.64           O  
ATOM    648  CB  LEU A  47      22.774 -11.523  19.645  1.00  0.90           C  
ATOM    649  CG  LEU A  47      22.075 -12.622  20.460  1.00  1.39           C  
ATOM    650  CD1 LEU A  47      23.123 -13.632  20.932  1.00  0.67           C  
ATOM    651  CD2 LEU A  47      21.396 -12.005  21.686  1.00  3.18           C  
ATOM    652  H   LEU A  47      20.696 -12.059  17.997  1.00  2.05           H  
ATOM    653  HA  LEU A  47      21.437  -9.811  19.851  1.00  0.95           H  
ATOM    654  HB2 LEU A  47      23.311 -11.976  18.826  1.00  1.32           H  
ATOM    655  HB3 LEU A  47      23.478 -10.998  20.274  1.00  1.65           H  
ATOM    656  HG  LEU A  47      21.341 -13.128  19.851  1.00  2.23           H  
ATOM    657 HD11 LEU A  47      23.989 -13.109  21.309  1.00  1.16           H  
ATOM    658 HD12 LEU A  47      22.710 -14.249  21.717  1.00  1.33           H  
ATOM    659 HD13 LEU A  47      23.421 -14.262  20.105  1.00  1.22           H  
ATOM    660 HD21 LEU A  47      22.121 -11.460  22.268  1.00  3.54           H  
ATOM    661 HD22 LEU A  47      20.610 -11.334  21.373  1.00  3.95           H  
ATOM    662 HD23 LEU A  47      20.967 -12.787  22.296  1.00  3.82           H  
ATOM    663  N   ARG A  48      21.683  -9.377  16.891  1.00  1.00           N  
ATOM    664  CA  ARG A  48      22.312  -8.639  15.765  1.00  1.70           C  
ATOM    665  C   ARG A  48      21.589  -7.351  15.327  1.00  1.34           C  
ATOM    666  O   ARG A  48      21.997  -6.265  15.664  1.00  1.48           O  
ATOM    667  CB  ARG A  48      22.382  -9.597  14.563  1.00  2.52           C  
ATOM    668  CG  ARG A  48      21.437 -10.782  14.803  1.00  2.48           C  
ATOM    669  CD  ARG A  48      21.334 -11.629  13.527  1.00  3.41           C  
ATOM    670  NE  ARG A  48      22.343 -11.154  12.535  1.00  5.14           N  
ATOM    671  CZ  ARG A  48      22.285 -11.586  11.305  1.00  5.43           C  
ATOM    672  NH1 ARG A  48      21.194 -11.387  10.618  1.00  6.19           N  
ATOM    673  NH2 ARG A  48      23.323 -12.195  10.798  1.00  5.00           N  
ATOM    674  H   ARG A  48      20.748  -9.581  16.859  1.00  0.79           H  
ATOM    675  HA  ARG A  48      23.278  -8.371  16.057  1.00  2.20           H  
ATOM    676  HB2 ARG A  48      22.094  -9.076  13.663  1.00  2.87           H  
ATOM    677  HB3 ARG A  48      23.391  -9.960  14.451  1.00  3.04           H  
ATOM    678  HG2 ARG A  48      21.823 -11.391  15.608  1.00  2.19           H  
ATOM    679  HG3 ARG A  48      20.460 -10.415  15.076  1.00  2.27           H  
ATOM    680  HD2 ARG A  48      21.523 -12.667  13.759  1.00  4.30           H  
ATOM    681  HD3 ARG A  48      20.344 -11.534  13.104  1.00  2.34           H  
ATOM    682  HE  ARG A  48      23.043 -10.523  12.803  1.00  6.17           H  
ATOM    683 HH11 ARG A  48      20.423 -10.909  11.036  1.00  6.53           H  
ATOM    684 HH12 ARG A  48      21.132 -11.705   9.673  1.00  6.47           H  
ATOM    685 HH21 ARG A  48      24.146 -12.326  11.351  1.00  4.50           H  
ATOM    686 HH22 ARG A  48      23.298 -12.522   9.853  1.00  5.23           H  
ATOM    687  N   TRP A  49      20.543  -7.541  14.583  1.00  1.18           N  
ATOM    688  CA  TRP A  49      19.693  -6.426  14.038  1.00  0.86           C  
ATOM    689  C   TRP A  49      19.667  -5.122  14.850  1.00  0.86           C  
ATOM    690  O   TRP A  49      20.695  -4.528  15.094  1.00  0.84           O  
ATOM    691  CB  TRP A  49      18.284  -7.006  13.906  1.00  1.26           C  
ATOM    692  CG  TRP A  49      17.287  -6.185  13.136  1.00  2.25           C  
ATOM    693  CD1 TRP A  49      16.062  -6.679  13.041  1.00  3.72           C  
ATOM    694  CD2 TRP A  49      17.290  -4.865  12.815  1.00  1.46           C  
ATOM    695  NE1 TRP A  49      15.319  -5.667  12.718  1.00  3.70           N  
ATOM    696  CE2 TRP A  49      15.971  -4.526  12.564  1.00  2.29           C  
ATOM    697  CE3 TRP A  49      18.235  -3.843  12.667  1.00  0.68           C  
ATOM    698  CZ2 TRP A  49      15.575  -3.290  12.234  1.00  1.70           C  
ATOM    699  CZ3 TRP A  49      17.833  -2.561  12.318  1.00  0.87           C  
ATOM    700  CH2 TRP A  49      16.499  -2.284  12.101  1.00  0.34           C  
ATOM    701  H   TRP A  49      20.310  -8.451  14.359  1.00  1.48           H  
ATOM    702  HA  TRP A  49      20.066  -6.193  13.060  1.00  1.05           H  
ATOM    703  HB2 TRP A  49      18.345  -7.954  13.422  1.00  1.71           H  
ATOM    704  HB3 TRP A  49      17.842  -7.152  14.873  1.00  1.12           H  
ATOM    705  HD1 TRP A  49      15.785  -7.708  13.094  1.00  4.89           H  
ATOM    706  HE1 TRP A  49      14.350  -5.730  12.655  1.00  4.59           H  
ATOM    707  HE3 TRP A  49      19.282  -4.056  12.730  1.00  1.07           H  
ATOM    708  HZ2 TRP A  49      14.528  -3.110  12.134  1.00  2.23           H  
ATOM    709  HZ3 TRP A  49      18.567  -1.775  12.215  1.00  1.97           H  
ATOM    710  HH2 TRP A  49      16.185  -1.289  11.828  1.00  0.32           H  
ATOM    711  N   TRP A  50      18.468  -4.697  15.186  1.00  1.79           N  
ATOM    712  CA  TRP A  50      18.274  -3.406  15.982  1.00  2.43           C  
ATOM    713  C   TRP A  50      19.588  -2.668  16.183  1.00  2.93           C  
ATOM    714  O   TRP A  50      20.247  -2.801  17.195  1.00  2.17           O  
ATOM    715  CB  TRP A  50      17.665  -3.701  17.346  1.00  2.37           C  
ATOM    716  CG  TRP A  50      17.918  -5.149  17.634  1.00  2.16           C  
ATOM    717  CD1 TRP A  50      17.236  -6.130  17.038  1.00  2.26           C  
ATOM    718  CD2 TRP A  50      18.979  -5.633  18.274  1.00  2.11           C  
ATOM    719  NE1 TRP A  50      17.938  -7.210  17.329  1.00  2.33           N  
ATOM    720  CE2 TRP A  50      19.030  -6.988  18.079  1.00  2.16           C  
ATOM    721  CE3 TRP A  50      19.974  -5.028  19.026  1.00  2.24           C  
ATOM    722  CZ2 TRP A  50      20.042  -7.726  18.589  1.00  2.27           C  
ATOM    723  CZ3 TRP A  50      21.001  -5.798  19.547  1.00  2.24           C  
ATOM    724  CH2 TRP A  50      21.034  -7.134  19.325  1.00  2.22           C  
ATOM    725  H   TRP A  50      17.693  -5.263  14.945  1.00  2.19           H  
ATOM    726  HA  TRP A  50      17.617  -2.756  15.411  1.00  2.68           H  
ATOM    727  HB2 TRP A  50      18.120  -3.082  18.095  1.00  2.54           H  
ATOM    728  HB3 TRP A  50      16.604  -3.518  17.316  1.00  2.41           H  
ATOM    729  HD1 TRP A  50      16.492  -6.025  16.280  1.00  2.79           H  
ATOM    730  HE1 TRP A  50      17.687  -8.102  17.015  1.00  2.61           H  
ATOM    731  HE3 TRP A  50      19.947  -3.965  19.211  1.00  2.49           H  
ATOM    732  HZ2 TRP A  50      20.080  -8.752  18.366  1.00  2.50           H  
ATOM    733  HZ3 TRP A  50      21.766  -5.360  20.150  1.00  2.40           H  
ATOM    734  HH2 TRP A  50      21.854  -7.709  19.711  1.00  2.34           H  
ATOM    735  N   GLU A  51      19.935  -1.902  15.199  1.00  4.67           N  
ATOM    736  CA  GLU A  51      21.185  -1.136  15.265  1.00  5.46           C  
ATOM    737  C   GLU A  51      21.129  -0.011  16.285  1.00  6.27           C  
ATOM    738  O   GLU A  51      20.069   0.459  16.653  1.00  8.01           O  
ATOM    739  CB  GLU A  51      21.452  -0.541  13.884  1.00  5.52           C  
ATOM    740  CG  GLU A  51      21.756  -1.682  12.912  1.00  5.23           C  
ATOM    741  CD  GLU A  51      23.261  -1.942  12.894  1.00  5.52           C  
ATOM    742  OE1 GLU A  51      23.956  -1.069  12.403  1.00  7.25           O  
ATOM    743  OE2 GLU A  51      23.633  -3.002  13.371  1.00  4.40           O  
ATOM    744  H   GLU A  51      19.373  -1.835  14.421  1.00  5.57           H  
ATOM    745  HA  GLU A  51      21.970  -1.817  15.534  1.00  5.47           H  
ATOM    746  HB2 GLU A  51      20.582   0.003  13.550  1.00  5.46           H  
ATOM    747  HB3 GLU A  51      22.295   0.134  13.934  1.00  5.85           H  
ATOM    748  HG2 GLU A  51      21.245  -2.577  13.231  1.00  4.90           H  
ATOM    749  HG3 GLU A  51      21.426  -1.415  11.918  1.00  5.18           H  
ATOM    750  N   LEU A  52      22.288   0.394  16.723  1.00  4.99           N  
ATOM    751  CA  LEU A  52      22.368   1.479  17.712  1.00  5.62           C  
ATOM    752  C   LEU A  52      21.451   2.639  17.333  1.00  6.21           C  
ATOM    753  O   LEU A  52      21.405   3.044  16.190  1.00  6.92           O  
ATOM    754  CB  LEU A  52      23.818   1.977  17.745  1.00  6.84           C  
ATOM    755  CG  LEU A  52      24.691   0.932  18.446  1.00  5.40           C  
ATOM    756  CD1 LEU A  52      26.074   0.913  17.796  1.00  5.06           C  
ATOM    757  CD2 LEU A  52      24.833   1.305  19.923  1.00  5.10           C  
ATOM    758  H   LEU A  52      23.101  -0.035  16.414  1.00  3.63           H  
ATOM    759  HA  LEU A  52      22.075   1.088  18.672  1.00  4.93           H  
ATOM    760  HB2 LEU A  52      24.172   2.125  16.735  1.00  8.10           H  
ATOM    761  HB3 LEU A  52      23.871   2.913  18.280  1.00  8.05           H  
ATOM    762  HG  LEU A  52      24.234  -0.042  18.357  1.00  6.11           H  
ATOM    763 HD11 LEU A  52      26.395   1.925  17.590  1.00  4.91           H  
ATOM    764 HD12 LEU A  52      26.784   0.444  18.462  1.00  5.05           H  
ATOM    765 HD13 LEU A  52      26.036   0.357  16.871  1.00  5.74           H  
ATOM    766 HD21 LEU A  52      23.888   1.667  20.301  1.00  5.29           H  
ATOM    767 HD22 LEU A  52      25.136   0.437  20.490  1.00  5.24           H  
ATOM    768 HD23 LEU A  52      25.578   2.080  20.032  1.00  5.65           H  
ATOM    769  N   ARG A  53      20.746   3.147  18.311  1.00  6.00           N  
ATOM    770  CA  ARG A  53      19.811   4.289  18.065  1.00  6.77           C  
ATOM    771  C   ARG A  53      18.751   3.946  17.015  1.00  6.82           C  
ATOM    772  O   ARG A  53      19.145   3.435  15.980  1.00  5.75           O  
ATOM    773  CB  ARG A  53      20.623   5.508  17.588  1.00  6.56           C  
ATOM    774  CG  ARG A  53      21.001   6.362  18.802  1.00  7.92           C  
ATOM    775  CD  ARG A  53      21.819   7.571  18.337  1.00  7.53           C  
ATOM    776  NE  ARG A  53      22.847   7.886  19.370  1.00  6.08           N  
ATOM    777  CZ  ARG A  53      24.095   7.577  19.147  1.00  5.59           C  
ATOM    778  NH1 ARG A  53      24.523   6.397  19.508  1.00  4.45           N  
ATOM    779  NH2 ARG A  53      24.873   8.457  18.579  1.00  6.59           N  
ATOM    780  OXT ARG A  53      17.598   4.210  17.311  1.00  8.24           O  
ATOM    781  H   ARG A  53      20.826   2.772  19.213  1.00  5.43           H  
ATOM    782  HA  ARG A  53      19.303   4.516  18.996  1.00  7.86           H  
ATOM    783  HB2 ARG A  53      21.520   5.185  17.084  1.00  5.90           H  
ATOM    784  HB3 ARG A  53      20.028   6.094  16.904  1.00  6.53           H  
ATOM    785  HG2 ARG A  53      20.103   6.703  19.298  1.00  9.63           H  
ATOM    786  HG3 ARG A  53      21.583   5.773  19.495  1.00  7.79           H  
ATOM    787  HD2 ARG A  53      22.309   7.349  17.402  1.00  7.90           H  
ATOM    788  HD3 ARG A  53      21.169   8.423  18.208  1.00  8.12           H  
ATOM    789  HE  ARG A  53      22.586   8.318  20.209  1.00  5.77           H  
ATOM    790 HH11 ARG A  53      23.898   5.751  19.945  1.00  3.66           H  
ATOM    791 HH12 ARG A  53      25.475   6.140  19.345  1.00  4.67           H  
ATOM    792 HH21 ARG A  53      24.513   9.354  18.320  1.00  7.56           H  
ATOM    793 HH22 ARG A  53      25.833   8.235  18.404  1.00  6.57           H  
TER     794      ARG A  53                                                      
ENDMDL                                                                          
