# Supplementary material for: Comparative Performance of High-Throughput Methods for Protein pKa Predictions
Source: J Chem Inf Model. 2023 Aug 8;63(16):5169–81. doi: 10.1021/acs.jcim.3c00165 (PMC10466379; doi:10.1021/acs.jcim.3c00165)
Supplement: Supplementary file 3 — ci3c00165_si_003.zip [file ci3c00165_si_003.zip › curated_pdbs/1egf_curated_11.pdb]

MODEL       11                                                                  
ATOM      1  N   ASN A   1      -2.944  15.680   2.090  1.00  0.00           N  
ATOM      2  CA  ASN A   1      -4.190  15.127   2.590  1.00  0.00           C  
ATOM      3  C   ASN A   1      -4.432  13.759   1.946  1.00  0.00           C  
ATOM      4  O   ASN A   1      -3.978  13.506   0.831  1.00  0.00           O  
ATOM      5  CB  ASN A   1      -5.374  16.030   2.238  1.00  0.00           C  
ATOM      6  CG  ASN A   1      -5.292  17.359   2.991  1.00  0.00           C  
ATOM      7  OD1 ASN A   1      -5.605  17.458   4.167  1.00  0.00           O  
ATOM      8  ND2 ASN A   1      -4.852  18.373   2.251  1.00  0.00           N  
ATOM      9  N   SER A   2      -5.144  12.913   2.676  1.00  0.00           N  
ATOM     10  CA  SER A   2      -5.450  11.580   2.189  1.00  0.00           C  
ATOM     11  C   SER A   2      -6.949  11.458   1.902  1.00  0.00           C  
ATOM     12  O   SER A   2      -7.773  11.636   2.798  1.00  0.00           O  
ATOM     13  CB  SER A   2      -5.017  10.513   3.197  1.00  0.00           C  
ATOM     14  OG  SER A   2      -5.637  10.695   4.468  1.00  0.00           O  
ATOM     15  N   TYR A   3      -7.255  11.158   0.648  1.00  0.00           N  
ATOM     16  CA  TYR A   3      -8.638  11.012   0.230  1.00  0.00           C  
ATOM     17  C   TYR A   3      -8.894   9.614  -0.336  1.00  0.00           C  
ATOM     18  O   TYR A   3      -8.054   9.064  -1.046  1.00  0.00           O  
ATOM     19  CB  TYR A   3      -8.857  12.046  -0.876  1.00  0.00           C  
ATOM     20  CG  TYR A   3     -10.180  11.885  -1.627  1.00  0.00           C  
ATOM     21  CD1 TYR A   3     -11.344  12.399  -1.094  1.00  0.00           C  
ATOM     22  CD2 TYR A   3     -10.210  11.222  -2.838  1.00  0.00           C  
ATOM     23  CE1 TYR A   3     -12.589  12.247  -1.800  1.00  0.00           C  
ATOM     24  CE2 TYR A   3     -11.454  11.069  -3.545  1.00  0.00           C  
ATOM     25  CZ  TYR A   3     -12.582  11.588  -2.991  1.00  0.00           C  
ATOM     26  OH  TYR A   3     -13.758  11.444  -3.659  1.00  0.00           O  
ATOM     27  N   PRO A   4     -10.091   9.066   0.006  1.00  0.00           N  
ATOM     28  CA  PRO A   4     -10.469   7.742  -0.460  1.00  0.00           C  
ATOM     29  C   PRO A   4     -10.868   7.774  -1.937  1.00  0.00           C  
ATOM     30  O   PRO A   4     -11.919   8.311  -2.288  1.00  0.00           O  
ATOM     31  CB  PRO A   4     -11.606   7.312   0.453  1.00  0.00           C  
ATOM     32  CG  PRO A   4     -12.131   8.588   1.093  1.00  0.00           C  
ATOM     33  CD  PRO A   4     -11.111   9.687   0.844  1.00  0.00           C  
ATOM     34  N   GLY A   5     -10.009   7.197  -2.762  1.00  0.00           N  
ATOM     35  CA  GLY A   5     -10.260   7.152  -4.194  1.00  0.00           C  
ATOM     36  C   GLY A   5      -9.104   6.475  -4.932  1.00  0.00           C  
ATOM     37  O   GLY A   5      -7.986   6.416  -4.422  1.00  0.00           O  
ATOM     38  N   CYS A   6      -9.413   5.978  -6.121  1.00  0.00           N  
ATOM     39  CA  CYS A   6      -8.415   5.305  -6.934  1.00  0.00           C  
ATOM     40  C   CYS A   6      -9.130   4.608  -8.094  1.00  0.00           C  
ATOM     41  O   CYS A   6      -9.968   3.735  -7.875  1.00  0.00           O  
ATOM     42  CB  CYS A   6      -7.577   4.326  -6.107  1.00  0.00           C  
ATOM     43  SG  CYS A   6      -8.548   3.178  -5.065  1.00  0.00           S  
ATOM     44  N   PRO A   7      -8.763   5.031  -9.334  1.00  0.00           N  
ATOM     45  CA  PRO A   7      -9.360   4.457 -10.526  1.00  0.00           C  
ATOM     46  C   PRO A   7      -8.801   3.060 -10.802  1.00  0.00           C  
ATOM     47  O   PRO A   7      -8.014   2.537 -10.014  1.00  0.00           O  
ATOM     48  CB  PRO A   7      -9.050   5.449 -11.637  1.00  0.00           C  
ATOM     49  CG  PRO A   7      -7.903   6.304 -11.125  1.00  0.00           C  
ATOM     50  CD  PRO A   7      -7.775   6.065  -9.629  1.00  0.00           C  
ATOM     51  N   SER A   8      -9.229   2.496 -11.921  1.00  0.00           N  
ATOM     52  CA  SER A   8      -8.782   1.168 -12.309  1.00  0.00           C  
ATOM     53  C   SER A   8      -7.468   1.267 -13.086  1.00  0.00           C  
ATOM     54  O   SER A   8      -7.046   0.301 -13.722  1.00  0.00           O  
ATOM     55  CB  SER A   8      -9.843   0.453 -13.146  1.00  0.00           C  
ATOM     56  OG  SER A   8      -9.506  -0.912 -13.383  1.00  0.00           O  
ATOM     57  N   SER A   9      -6.860   2.442 -13.013  1.00  0.00           N  
ATOM     58  CA  SER A   9      -5.603   2.676 -13.703  1.00  0.00           C  
ATOM     59  C   SER A   9      -4.472   1.918 -13.006  1.00  0.00           C  
ATOM     60  O   SER A   9      -3.563   1.413 -13.662  1.00  0.00           O  
ATOM     61  CB  SER A   9      -5.279   4.172 -13.764  1.00  0.00           C  
ATOM     62  OG  SER A   9      -4.113   4.434 -14.537  1.00  0.00           O  
ATOM     63  N   TYR A  10      -4.566   1.861 -11.686  1.00  0.00           N  
ATOM     64  CA  TYR A  10      -3.563   1.172 -10.892  1.00  0.00           C  
ATOM     65  C   TYR A  10      -4.037  -0.230 -10.508  1.00  0.00           C  
ATOM     66  O   TYR A  10      -3.263  -1.027  -9.976  1.00  0.00           O  
ATOM     67  CB  TYR A  10      -3.385   2.003  -9.621  1.00  0.00           C  
ATOM     68  CG  TYR A  10      -3.043   3.473  -9.880  1.00  0.00           C  
ATOM     69  CD1 TYR A  10      -1.782   3.821 -10.315  1.00  0.00           C  
ATOM     70  CD2 TYR A  10      -3.998   4.449  -9.681  1.00  0.00           C  
ATOM     71  CE1 TYR A  10      -1.459   5.203 -10.560  1.00  0.00           C  
ATOM     72  CE2 TYR A  10      -3.678   5.830  -9.925  1.00  0.00           C  
ATOM     73  CZ  TYR A  10      -2.423   6.140 -10.353  1.00  0.00           C  
ATOM     74  OH  TYR A  10      -2.119   7.445 -10.584  1.00  0.00           O  
ATOM     75  N   ASP A  11      -5.304  -0.491 -10.791  1.00  0.00           N  
ATOM     76  CA  ASP A  11      -5.891  -1.785 -10.481  1.00  0.00           C  
ATOM     77  C   ASP A  11      -5.861  -2.003  -8.966  1.00  0.00           C  
ATOM     78  O   ASP A  11      -5.320  -2.998  -8.489  1.00  0.00           O  
ATOM     79  CB  ASP A  11      -5.101  -2.919 -11.137  1.00  0.00           C  
ATOM     80  CG  ASP A  11      -5.788  -4.285 -11.110  1.00  0.00           C  
ATOM     81  OD1 ASP A  11      -6.634  -4.489 -12.064  1.00  0.00           O  
ATOM     82  OD2 ASP A  11      -5.530  -5.112 -10.224  1.00  0.00           O  
ATOM     83  N   GLY A  12      -6.451  -1.055  -8.253  1.00  0.00           N  
ATOM     84  CA  GLY A  12      -6.500  -1.131  -6.803  1.00  0.00           C  
ATOM     85  C   GLY A  12      -5.262  -0.483  -6.178  1.00  0.00           C  
ATOM     86  O   GLY A  12      -5.336   0.075  -5.085  1.00  0.00           O  
ATOM     87  N   TYR A  13      -4.154  -0.582  -6.899  1.00  0.00           N  
ATOM     88  CA  TYR A  13      -2.903  -0.014  -6.427  1.00  0.00           C  
ATOM     89  C   TYR A  13      -2.501  -0.613  -5.080  1.00  0.00           C  
ATOM     90  O   TYR A  13      -1.616  -0.092  -4.404  1.00  0.00           O  
ATOM     91  CB  TYR A  13      -3.160   1.484  -6.250  1.00  0.00           C  
ATOM     92  CG  TYR A  13      -1.995   2.373  -6.689  1.00  0.00           C  
ATOM     93  CD1 TYR A  13      -0.695   1.966  -6.464  1.00  0.00           C  
ATOM     94  CD2 TYR A  13      -2.243   3.580  -7.310  1.00  0.00           C  
ATOM     95  CE1 TYR A  13       0.402   2.801  -6.877  1.00  0.00           C  
ATOM     96  CE2 TYR A  13      -1.146   4.415  -7.723  1.00  0.00           C  
ATOM     97  CZ  TYR A  13       0.122   3.985  -7.486  1.00  0.00           C  
ATOM     98  OH  TYR A  13       1.159   4.776  -7.875  1.00  0.00           O  
ATOM     99  N   CYS A  14      -3.172  -1.700  -4.728  1.00  0.00           N  
ATOM    100  CA  CYS A  14      -2.895  -2.376  -3.472  1.00  0.00           C  
ATOM    101  C   CYS A  14      -2.866  -3.884  -3.733  1.00  0.00           C  
ATOM    102  O   CYS A  14      -3.856  -4.458  -4.188  1.00  0.00           O  
ATOM    103  CB  CYS A  14      -3.914  -2.003  -2.393  1.00  0.00           C  
ATOM    104  SG  CYS A  14      -4.503  -0.272  -2.458  1.00  0.00           S  
ATOM    105  N   LEU A  15      -1.722  -4.482  -3.434  1.00  0.00           N  
ATOM    106  CA  LEU A  15      -1.550  -5.911  -3.633  1.00  0.00           C  
ATOM    107  C   LEU A  15      -1.240  -6.572  -2.288  1.00  0.00           C  
ATOM    108  O   LEU A  15      -1.103  -5.892  -1.275  1.00  0.00           O  
ATOM    109  CB  LEU A  15      -0.500  -6.182  -4.710  1.00  0.00           C  
ATOM    110  CG  LEU A  15      -1.003  -6.171  -6.155  1.00  0.00           C  
ATOM    111  CD1 LEU A  15      -1.294  -7.592  -6.643  1.00  0.00           C  
ATOM    112  CD2 LEU A  15      -2.216  -5.251  -6.307  1.00  0.00           C  
ATOM    113  N   ASN A  16      -1.134  -7.893  -2.327  1.00  0.00           N  
ATOM    114  CA  ASN A  16      -0.841  -8.655  -1.125  1.00  0.00           C  
ATOM    115  C   ASN A  16      -2.006  -8.521  -0.142  1.00  0.00           C  
ATOM    116  O   ASN A  16      -2.626  -9.516   0.231  1.00  0.00           O  
ATOM    117  CB  ASN A  16       0.421  -8.132  -0.436  1.00  0.00           C  
ATOM    118  CG  ASN A  16       1.671  -8.475  -1.245  1.00  0.00           C  
ATOM    119  OD1 ASN A  16       2.077  -9.621  -1.354  1.00  0.00           O  
ATOM    120  ND2 ASN A  16       2.258  -7.422  -1.809  1.00  0.00           N  
ATOM    121  N   GLY A  17      -2.271  -7.283   0.246  1.00  0.00           N  
ATOM    122  CA  GLY A  17      -3.351  -7.005   1.177  1.00  0.00           C  
ATOM    123  C   GLY A  17      -3.250  -5.581   1.726  1.00  0.00           C  
ATOM    124  O   GLY A  17      -2.822  -5.377   2.861  1.00  0.00           O  
ATOM    125  N   GLY A  18      -3.651  -4.629   0.895  1.00  0.00           N  
ATOM    126  CA  GLY A  18      -3.610  -3.229   1.283  1.00  0.00           C  
ATOM    127  C   GLY A  18      -4.871  -2.495   0.820  1.00  0.00           C  
ATOM    128  O   GLY A  18      -5.529  -2.922  -0.127  1.00  0.00           O  
ATOM    129  N   VAL A  19      -5.168  -1.405   1.511  1.00  0.00           N  
ATOM    130  CA  VAL A  19      -6.337  -0.606   1.183  1.00  0.00           C  
ATOM    131  C   VAL A  19      -5.940   0.487   0.189  1.00  0.00           C  
ATOM    132  O   VAL A  19      -4.767   0.842   0.087  1.00  0.00           O  
ATOM    133  CB  VAL A  19      -6.968  -0.053   2.462  1.00  0.00           C  
ATOM    134  CG1 VAL A  19      -8.445   0.280   2.245  1.00  0.00           C  
ATOM    135  CG2 VAL A  19      -6.791  -1.029   3.628  1.00  0.00           C  
ATOM    136  N   CYS A  20      -6.941   0.992  -0.518  1.00  0.00           N  
ATOM    137  CA  CYS A  20      -6.713   2.038  -1.499  1.00  0.00           C  
ATOM    138  C   CYS A  20      -6.867   3.392  -0.803  1.00  0.00           C  
ATOM    139  O   CYS A  20      -7.735   3.557   0.054  1.00  0.00           O  
ATOM    140  CB  CYS A  20      -7.650   1.903  -2.699  1.00  0.00           C  
ATOM    141  SG  CYS A  20      -6.893   2.308  -4.315  1.00  0.00           S  
ATOM    142  N   MET A  21      -6.013   4.325  -1.195  1.00  0.00           N  
ATOM    143  CA  MET A  21      -6.044   5.660  -0.621  1.00  0.00           C  
ATOM    144  C   MET A  21      -5.429   6.683  -1.575  1.00  0.00           C  
ATOM    145  O   MET A  21      -4.313   6.492  -2.062  1.00  0.00           O  
ATOM    146  CB  MET A  21      -5.273   5.663   0.701  1.00  0.00           C  
ATOM    147  CG  MET A  21      -5.962   6.553   1.736  1.00  0.00           C  
ATOM    148  SD  MET A  21      -7.339   5.685   2.468  1.00  0.00           S  
ATOM    149  CE  MET A  21      -7.977   6.960   3.541  1.00  0.00           C  
ATOM    150  N   HIS A  22      -6.180   7.747  -1.816  1.00  0.00           N  
ATOM    151  CA  HIS A  22      -5.721   8.801  -2.705  1.00  0.00           C  
ATOM    152  C   HIS A  22      -5.055   9.909  -1.888  1.00  0.00           C  
ATOM    153  O   HIS A  22      -5.429  10.149  -0.740  1.00  0.00           O  
ATOM    154  CB  HIS A  22      -6.869   9.317  -3.576  1.00  0.00           C  
ATOM    155  CG  HIS A  22      -6.432  10.247  -4.681  1.00  0.00           C  
ATOM    156  ND1 HIS A  22      -7.125  11.401  -5.008  1.00  0.00           N  
ATOM    157  CD2 HIS A  22      -5.367  10.184  -5.530  1.00  0.00           C  
ATOM    158  CE1 HIS A  22      -6.495  11.996  -6.011  1.00  0.00           C  
ATOM    159  NE2 HIS A  22      -5.407  11.240  -6.335  1.00  0.00           N  
ATOM    160  N   ILE A  23      -4.077  10.554  -2.508  1.00  0.00           N  
ATOM    161  CA  ILE A  23      -3.355  11.630  -1.851  1.00  0.00           C  
ATOM    162  C   ILE A  23      -3.687  12.956  -2.541  1.00  0.00           C  
ATOM    163  O   ILE A  23      -4.247  12.967  -3.635  1.00  0.00           O  
ATOM    164  CB  ILE A  23      -1.859  11.320  -1.803  1.00  0.00           C  
ATOM    165  CG1 ILE A  23      -1.597   9.836  -2.078  1.00  0.00           C  
ATOM    166  CG2 ILE A  23      -1.246  11.773  -0.477  1.00  0.00           C  
ATOM    167  CD1 ILE A  23      -0.097   9.558  -2.199  1.00  0.00           C  
ATOM    168  N   GLU A  24      -3.327  14.040  -1.870  1.00  0.00           N  
ATOM    169  CA  GLU A  24      -3.580  15.369  -2.405  1.00  0.00           C  
ATOM    170  C   GLU A  24      -2.260  16.100  -2.650  1.00  0.00           C  
ATOM    171  O   GLU A  24      -1.185  15.542  -2.431  1.00  0.00           O  
ATOM    172  CB  GLU A  24      -4.485  16.171  -1.469  1.00  0.00           C  
ATOM    173  CG  GLU A  24      -5.957  15.824  -1.700  1.00  0.00           C  
ATOM    174  CD  GLU A  24      -6.875  16.820  -0.986  1.00  0.00           C  
ATOM    175  OE1 GLU A  24      -7.136  17.893  -1.652  1.00  0.00           O  
ATOM    176  OE2 GLU A  24      -7.304  16.563   0.148  1.00  0.00           O  
ATOM    177  N   SER A  25      -2.383  17.338  -3.105  1.00  0.00           N  
ATOM    178  CA  SER A  25      -1.212  18.154  -3.384  1.00  0.00           C  
ATOM    179  C   SER A  25      -0.746  17.923  -4.824  1.00  0.00           C  
ATOM    180  O   SER A  25      -0.183  18.820  -5.448  1.00  0.00           O  
ATOM    181  CB  SER A  25      -0.078  17.845  -2.404  1.00  0.00           C  
ATOM    182  OG  SER A  25       0.831  18.933  -2.280  1.00  0.00           O  
ATOM    183  N   LEU A  26      -0.999  16.717  -5.307  1.00  0.00           N  
ATOM    184  CA  LEU A  26      -0.612  16.356  -6.661  1.00  0.00           C  
ATOM    185  C   LEU A  26      -1.567  15.287  -7.194  1.00  0.00           C  
ATOM    186  O   LEU A  26      -1.255  14.597  -8.162  1.00  0.00           O  
ATOM    187  CB  LEU A  26       0.861  15.943  -6.706  1.00  0.00           C  
ATOM    188  CG  LEU A  26       1.779  16.828  -7.551  1.00  0.00           C  
ATOM    189  CD1 LEU A  26       3.236  16.690  -7.102  1.00  0.00           C  
ATOM    190  CD2 LEU A  26       1.609  16.529  -9.042  1.00  0.00           C  
ATOM    191  N   ASP A  27      -2.713  15.182  -6.536  1.00  0.00           N  
ATOM    192  CA  ASP A  27      -3.716  14.209  -6.930  1.00  0.00           C  
ATOM    193  C   ASP A  27      -3.052  12.841  -7.107  1.00  0.00           C  
ATOM    194  O   ASP A  27      -3.400  12.090  -8.016  1.00  0.00           O  
ATOM    195  CB  ASP A  27      -4.365  14.594  -8.261  1.00  0.00           C  
ATOM    196  CG  ASP A  27      -5.413  15.704  -8.172  1.00  0.00           C  
ATOM    197  OD1 ASP A  27      -6.599  15.311  -7.852  1.00  0.00           O  
ATOM    198  OD2 ASP A  27      -5.111  16.888  -8.397  1.00  0.00           O  
ATOM    199  N   SER A  28      -2.106  12.559  -6.222  1.00  0.00           N  
ATOM    200  CA  SER A  28      -1.390  11.296  -6.267  1.00  0.00           C  
ATOM    201  C   SER A  28      -2.192  10.214  -5.542  1.00  0.00           C  
ATOM    202  O   SER A  28      -2.999  10.517  -4.665  1.00  0.00           O  
ATOM    203  CB  SER A  28       0.003  11.430  -5.650  1.00  0.00           C  
ATOM    204  OG  SER A  28       0.494  10.182  -5.166  1.00  0.00           O  
ATOM    205  N   TYR A  29      -1.942   8.974  -5.936  1.00  0.00           N  
ATOM    206  CA  TYR A  29      -2.630   7.845  -5.334  1.00  0.00           C  
ATOM    207  C   TYR A  29      -1.651   6.947  -4.574  1.00  0.00           C  
ATOM    208  O   TYR A  29      -0.510   6.769  -4.998  1.00  0.00           O  
ATOM    209  CB  TYR A  29      -3.235   7.052  -6.495  1.00  0.00           C  
ATOM    210  CG  TYR A  29      -4.444   7.726  -7.147  1.00  0.00           C  
ATOM    211  CD1 TYR A  29      -5.696   7.594  -6.582  1.00  0.00           C  
ATOM    212  CD2 TYR A  29      -4.281   8.468  -8.299  1.00  0.00           C  
ATOM    213  CE1 TYR A  29      -6.833   8.229  -7.197  1.00  0.00           C  
ATOM    214  CE2 TYR A  29      -5.419   9.103  -8.914  1.00  0.00           C  
ATOM    215  CZ  TYR A  29      -6.639   8.952  -8.331  1.00  0.00           C  
ATOM    216  OH  TYR A  29      -7.712   9.553  -8.910  1.00  0.00           O  
ATOM    217  N   THR A  30      -2.133   6.406  -3.465  1.00  0.00           N  
ATOM    218  CA  THR A  30      -1.314   5.532  -2.642  1.00  0.00           C  
ATOM    219  C   THR A  30      -2.119   4.307  -2.202  1.00  0.00           C  
ATOM    220  O   THR A  30      -3.271   4.140  -2.600  1.00  0.00           O  
ATOM    221  CB  THR A  30      -0.771   6.356  -1.473  1.00  0.00           C  
ATOM    222  OG1 THR A  30       0.000   5.423  -0.721  1.00  0.00           O  
ATOM    223  CG2 THR A  30      -1.872   6.795  -0.506  1.00  0.00           C  
ATOM    224  N   CYS A  31      -1.481   3.483  -1.385  1.00  0.00           N  
ATOM    225  CA  CYS A  31      -2.121   2.278  -0.885  1.00  0.00           C  
ATOM    226  C   CYS A  31      -1.446   1.883   0.428  1.00  0.00           C  
ATOM    227  O   CYS A  31      -0.232   1.690   0.473  1.00  0.00           O  
ATOM    228  CB  CYS A  31      -2.078   1.146  -1.914  1.00  0.00           C  
ATOM    229  SG  CYS A  31      -3.664   0.818  -2.764  1.00  0.00           S  
ATOM    230  N   ASN A  32      -2.262   1.774   1.467  1.00  0.00           N  
ATOM    231  CA  ASN A  32      -1.757   1.407   2.780  1.00  0.00           C  
ATOM    232  C   ASN A  32      -1.505  -0.103   2.819  1.00  0.00           C  
ATOM    233  O   ASN A  32      -2.449  -0.893   2.825  1.00  0.00           O  
ATOM    234  CB  ASN A  32      -2.770   1.746   3.875  1.00  0.00           C  
ATOM    235  CG  ASN A  32      -4.167   1.239   3.506  1.00  0.00           C  
ATOM    236  OD1 ASN A  32      -4.409   0.750   2.415  1.00  0.00           O  
ATOM    237  ND2 ASN A  32      -5.067   1.384   4.474  1.00  0.00           N  
ATOM    238  N   CYS A  33      -0.231  -0.457   2.844  1.00  0.00           N  
ATOM    239  CA  CYS A  33       0.157  -1.858   2.883  1.00  0.00           C  
ATOM    240  C   CYS A  33      -0.015  -2.363   4.318  1.00  0.00           C  
ATOM    241  O   CYS A  33      -0.929  -1.942   5.023  1.00  0.00           O  
ATOM    242  CB  CYS A  33       1.584  -2.064   2.373  1.00  0.00           C  
ATOM    243  SG  CYS A  33       1.990  -1.148   0.842  1.00  0.00           S  
ATOM    244  N   VAL A  34       0.880  -3.261   4.705  1.00  0.00           N  
ATOM    245  CA  VAL A  34       0.840  -3.829   6.042  1.00  0.00           C  
ATOM    246  C   VAL A  34       2.268  -4.068   6.534  1.00  0.00           C  
ATOM    247  O   VAL A  34       3.230  -3.764   5.828  1.00  0.00           O  
ATOM    248  CB  VAL A  34      -0.014  -5.098   6.045  1.00  0.00           C  
ATOM    249  CG1 VAL A  34      -0.792  -5.238   4.736  1.00  0.00           C  
ATOM    250  CG2 VAL A  34       0.845  -6.336   6.307  1.00  0.00           C  
ATOM    251  N   ILE A  35       2.362  -4.609   7.740  1.00  0.00           N  
ATOM    252  CA  ILE A  35       3.658  -4.892   8.333  1.00  0.00           C  
ATOM    253  C   ILE A  35       4.319  -6.045   7.577  1.00  0.00           C  
ATOM    254  O   ILE A  35       3.969  -7.208   7.777  1.00  0.00           O  
ATOM    255  CB  ILE A  35       3.515  -5.146   9.835  1.00  0.00           C  
ATOM    256  CG1 ILE A  35       2.677  -4.050  10.498  1.00  0.00           C  
ATOM    257  CG2 ILE A  35       4.884  -5.298  10.499  1.00  0.00           C  
ATOM    258  CD1 ILE A  35       3.568  -2.947  11.069  1.00  0.00           C  
ATOM    259  N   GLY A  36       5.266  -5.684   6.721  1.00  0.00           N  
ATOM    260  CA  GLY A  36       5.980  -6.674   5.934  1.00  0.00           C  
ATOM    261  C   GLY A  36       5.722  -6.475   4.440  1.00  0.00           C  
ATOM    262  O   GLY A  36       6.113  -7.308   3.621  1.00  0.00           O  
ATOM    263  N   TYR A  37       5.063  -5.368   4.127  1.00  0.00           N  
ATOM    264  CA  TYR A  37       4.749  -5.050   2.745  1.00  0.00           C  
ATOM    265  C   TYR A  37       4.719  -3.537   2.524  1.00  0.00           C  
ATOM    266  O   TYR A  37       4.074  -2.808   3.276  1.00  0.00           O  
ATOM    267  CB  TYR A  37       3.351  -5.618   2.490  1.00  0.00           C  
ATOM    268  CG  TYR A  37       3.274  -7.144   2.571  1.00  0.00           C  
ATOM    269  CD1 TYR A  37       3.363  -7.775   3.795  1.00  0.00           C  
ATOM    270  CD2 TYR A  37       3.116  -7.889   1.421  1.00  0.00           C  
ATOM    271  CE1 TYR A  37       3.291  -9.211   3.872  1.00  0.00           C  
ATOM    272  CE2 TYR A  37       3.045  -9.326   1.498  1.00  0.00           C  
ATOM    273  CZ  TYR A  37       3.136  -9.915   2.719  1.00  0.00           C  
ATOM    274  OH  TYR A  37       3.069 -11.272   2.793  1.00  0.00           O  
ATOM    275  N   SER A  38       5.425  -3.108   1.487  1.00  0.00           N  
ATOM    276  CA  SER A  38       5.488  -1.694   1.158  1.00  0.00           C  
ATOM    277  C   SER A  38       5.958  -1.514  -0.288  1.00  0.00           C  
ATOM    278  O   SER A  38       6.489  -2.445  -0.892  1.00  0.00           O  
ATOM    279  CB  SER A  38       6.418  -0.946   2.116  1.00  0.00           C  
ATOM    280  OG  SER A  38       7.779  -1.010   1.698  1.00  0.00           O  
ATOM    281  N   GLY A  39       5.745  -0.311  -0.800  1.00  0.00           N  
ATOM    282  CA  GLY A  39       6.139   0.002  -2.162  1.00  0.00           C  
ATOM    283  C   GLY A  39       5.039   0.779  -2.887  1.00  0.00           C  
ATOM    284  O   GLY A  39       4.669   0.438  -4.010  1.00  0.00           O  
ATOM    285  N   ASP A  40       4.545   1.808  -2.216  1.00  0.00           N  
ATOM    286  CA  ASP A  40       3.493   2.637  -2.782  1.00  0.00           C  
ATOM    287  C   ASP A  40       2.514   1.751  -3.557  1.00  0.00           C  
ATOM    288  O   ASP A  40       2.032   2.139  -4.621  1.00  0.00           O  
ATOM    289  CB  ASP A  40       4.068   3.670  -3.753  1.00  0.00           C  
ATOM    290  CG  ASP A  40       4.745   3.085  -4.995  1.00  0.00           C  
ATOM    291  OD1 ASP A  40       5.948   2.782  -4.984  1.00  0.00           O  
ATOM    292  OD2 ASP A  40       3.973   2.938  -6.018  1.00  0.00           O  
ATOM    293  N   ARG A  41       2.252   0.581  -2.994  1.00  0.00           N  
ATOM    294  CA  ARG A  41       1.340  -0.361  -3.619  1.00  0.00           C  
ATOM    295  C   ARG A  41       1.272  -1.653  -2.804  1.00  0.00           C  
ATOM    296  O   ARG A  41       0.257  -2.349  -2.822  1.00  0.00           O  
ATOM    297  CB  ARG A  41       1.782  -0.691  -5.047  1.00  0.00           C  
ATOM    298  CG  ARG A  41       0.761  -1.594  -5.741  1.00  0.00           C  
ATOM    299  CD  ARG A  41       0.551  -1.168  -7.196  1.00  0.00           C  
ATOM    300  NE  ARG A  41       1.630  -1.720  -8.046  1.00  0.00           N  
ATOM    301  CZ  ARG A  41       2.409  -0.976  -8.858  1.00  0.00           C  
ATOM    302  NH1 ARG A  41       3.492  -0.335  -8.370  1.00  0.00           N  
ATOM    303  NH2 ARG A  41       2.097  -0.884 -10.137  1.00  0.00           N  
ATOM    304  N   CYS A  42       2.363  -1.935  -2.106  1.00  0.00           N  
ATOM    305  CA  CYS A  42       2.438  -3.130  -1.285  1.00  0.00           C  
ATOM    306  C   CYS A  42       2.795  -4.313  -2.189  1.00  0.00           C  
ATOM    307  O   CYS A  42       1.923  -5.091  -2.573  1.00  0.00           O  
ATOM    308  CB  CYS A  42       1.138  -3.373  -0.516  1.00  0.00           C  
ATOM    309  SG  CYS A  42       0.205  -1.856  -0.090  1.00  0.00           S  
ATOM    310  N   GLN A  43       4.079  -4.410  -2.504  1.00  0.00           N  
ATOM    311  CA  GLN A  43       4.561  -5.483  -3.355  1.00  0.00           C  
ATOM    312  C   GLN A  43       5.831  -6.099  -2.766  1.00  0.00           C  
ATOM    313  O   GLN A  43       6.027  -7.312  -2.833  1.00  0.00           O  
ATOM    314  CB  GLN A  43       4.805  -4.984  -4.782  1.00  0.00           C  
ATOM    315  CG  GLN A  43       3.524  -4.418  -5.391  1.00  0.00           C  
ATOM    316  CD  GLN A  43       3.836  -3.293  -6.380  1.00  0.00           C  
ATOM    317  OE1 GLN A  43       3.456  -3.325  -7.539  1.00  0.00           O  
ATOM    318  NE2 GLN A  43       4.550  -2.296  -5.859  1.00  0.00           N  
ATOM    319  N   THR A  44       6.659  -5.236  -2.197  1.00  0.00           N  
ATOM    320  CA  THR A  44       7.906  -5.680  -1.594  1.00  0.00           C  
ATOM    321  C   THR A  44       7.646  -6.271  -0.208  1.00  0.00           C  
ATOM    322  O   THR A  44       7.168  -5.577   0.688  1.00  0.00           O  
ATOM    323  CB  THR A  44       8.873  -4.495  -1.579  1.00  0.00           C  
ATOM    324  OG1 THR A  44       8.799  -3.968  -2.900  1.00  0.00           O  
ATOM    325  CG2 THR A  44      10.331  -4.931  -1.434  1.00  0.00           C  
ATOM    326  N   ARG A  45       7.973  -7.548  -0.073  1.00  0.00           N  
ATOM    327  CA  ARG A  45       7.782  -8.241   1.190  1.00  0.00           C  
ATOM    328  C   ARG A  45       9.088  -8.267   1.985  1.00  0.00           C  
ATOM    329  O   ARG A  45       9.682  -9.325   2.177  1.00  0.00           O  
ATOM    330  CB  ARG A  45       7.303  -9.676   0.965  1.00  0.00           C  
ATOM    331  CG  ARG A  45       6.043  -9.967   1.781  1.00  0.00           C  
ATOM    332  CD  ARG A  45       6.124 -11.344   2.443  1.00  0.00           C  
ATOM    333  NE  ARG A  45       6.247 -12.397   1.409  1.00  0.00           N  
ATOM    334  CZ  ARG A  45       7.122 -13.424   1.474  1.00  0.00           C  
ATOM    335  NH1 ARG A  45       6.784 -14.510   2.142  1.00  0.00           N  
ATOM    336  NH2 ARG A  45       8.323 -13.340   0.864  1.00  0.00           N  
ATOM    337  N   ASP A  46       9.499  -7.085   2.426  1.00  0.00           N  
ATOM    338  CA  ASP A  46      10.724  -6.959   3.198  1.00  0.00           C  
ATOM    339  C   ASP A  46      10.445  -6.140   4.460  1.00  0.00           C  
ATOM    340  O   ASP A  46      10.481  -6.671   5.568  1.00  0.00           O  
ATOM    341  CB  ASP A  46      11.807  -6.236   2.394  1.00  0.00           C  
ATOM    342  CG  ASP A  46      13.211  -6.826   2.527  1.00  0.00           C  
ATOM    343  OD1 ASP A  46      13.549  -7.825   1.876  1.00  0.00           O  
ATOM    344  OD2 ASP A  46      13.987  -6.205   3.351  1.00  0.00           O  
ATOM    345  N   LEU A  47      10.174  -4.861   4.248  1.00  0.00           N  
ATOM    346  CA  LEU A  47       9.888  -3.964   5.355  1.00  0.00           C  
ATOM    347  C   LEU A  47       9.695  -4.783   6.633  1.00  0.00           C  
ATOM    348  O   LEU A  47       8.763  -5.580   6.728  1.00  0.00           O  
ATOM    349  CB  LEU A  47       8.703  -3.057   5.020  1.00  0.00           C  
ATOM    350  CG  LEU A  47       9.023  -1.808   4.198  1.00  0.00           C  
ATOM    351  CD1 LEU A  47       9.817  -0.796   5.027  1.00  0.00           C  
ATOM    352  CD2 LEU A  47       9.744  -2.176   2.899  1.00  0.00           C  
ATOM    353  N   ARG A  48      10.590  -4.557   7.584  1.00  0.00           N  
ATOM    354  CA  ARG A  48      10.528  -5.266   8.851  1.00  0.00           C  
ATOM    355  C   ARG A  48      11.329  -4.513   9.917  1.00  0.00           C  
ATOM    356  O   ARG A  48      12.304  -5.038  10.451  1.00  0.00           O  
ATOM    357  CB  ARG A  48      11.082  -6.685   8.718  1.00  0.00           C  
ATOM    358  CG  ARG A  48      10.489  -7.607   9.785  1.00  0.00           C  
ATOM    359  CD  ARG A  48      10.700  -9.077   9.418  1.00  0.00           C  
ATOM    360  NE  ARG A  48      12.145  -9.353   9.248  1.00  0.00           N  
ATOM    361  CZ  ARG A  48      12.639 -10.315   8.438  1.00  0.00           C  
ATOM    362  NH1 ARG A  48      12.504 -11.618   8.758  1.00  0.00           N  
ATOM    363  NH2 ARG A  48      13.258  -9.958   7.328  1.00  0.00           N  
ATOM    364  N   TRP A  49      10.882  -3.296  10.197  1.00  0.00           N  
ATOM    365  CA  TRP A  49      11.544  -2.467  11.189  1.00  0.00           C  
ATOM    366  C   TRP A  49      11.188  -3.013  12.573  1.00  0.00           C  
ATOM    367  O   TRP A  49      11.668  -2.505  13.587  1.00  0.00           O  
ATOM    368  CB  TRP A  49      11.168  -0.994  11.012  1.00  0.00           C  
ATOM    369  CG  TRP A  49       9.660  -0.732  11.011  1.00  0.00           C  
ATOM    370  CD1 TRP A  49       8.797  -0.882  12.025  1.00  0.00           C  
ATOM    371  CD2 TRP A  49       8.869  -0.266   9.900  1.00  0.00           C  
ATOM    372  NE1 TRP A  49       7.513  -0.548  11.649  1.00  0.00           N  
ATOM    373  CE2 TRP A  49       7.558  -0.161  10.315  1.00  0.00           C  
ATOM    374  CE3 TRP A  49       9.250   0.056   8.584  1.00  0.00           C  
ATOM    375  CZ2 TRP A  49       6.519   0.266   9.477  1.00  0.00           C  
ATOM    376  CZ3 TRP A  49       8.201   0.481   7.760  1.00  0.00           C  
ATOM    377  CH2 TRP A  49       6.875   0.592   8.163  1.00  0.00           C  
ATOM    378  N   TRP A  50      10.350  -4.039  12.574  1.00  0.00           N  
ATOM    379  CA  TRP A  50       9.924  -4.658  13.817  1.00  0.00           C  
ATOM    380  C   TRP A  50      10.838  -5.856  14.085  1.00  0.00           C  
ATOM    381  O   TRP A  50      10.590  -6.954  13.592  1.00  0.00           O  
ATOM    382  CB  TRP A  50       8.443  -5.037  13.762  1.00  0.00           C  
ATOM    383  CG  TRP A  50       8.034  -5.758  12.475  1.00  0.00           C  
ATOM    384  CD1 TRP A  50       7.783  -7.063  12.306  1.00  0.00           C  
ATOM    385  CD2 TRP A  50       7.836  -5.156  11.179  1.00  0.00           C  
ATOM    386  NE1 TRP A  50       7.438  -7.346  11.000  1.00  0.00           N  
ATOM    387  CE2 TRP A  50       7.472  -6.150  10.293  1.00  0.00           C  
ATOM    388  CE3 TRP A  50       7.960  -3.818  10.768  1.00  0.00           C  
ATOM    389  CZ2 TRP A  50       7.203  -5.909   8.939  1.00  0.00           C  
ATOM    390  CZ3 TRP A  50       7.688  -3.594   9.413  1.00  0.00           C  
ATOM    391  CH2 TRP A  50       7.321  -4.582   8.508  1.00  0.00           C  
ATOM    392  N   GLU A  51      11.879  -5.603  14.867  1.00  0.00           N  
ATOM    393  CA  GLU A  51      12.831  -6.645  15.208  1.00  0.00           C  
ATOM    394  C   GLU A  51      13.745  -6.179  16.341  1.00  0.00           C  
ATOM    395  O   GLU A  51      13.910  -6.880  17.339  1.00  0.00           O  
ATOM    396  CB  GLU A  51      13.646  -7.064  13.982  1.00  0.00           C  
ATOM    397  CG  GLU A  51      13.286  -8.486  13.546  1.00  0.00           C  
ATOM    398  CD  GLU A  51      12.492  -8.472  12.237  1.00  0.00           C  
ATOM    399  OE1 GLU A  51      13.030  -8.084  11.189  1.00  0.00           O  
ATOM    400  OE2 GLU A  51      11.274  -8.885  12.335  1.00  0.00           O  
ATOM    401  N   LEU A  52      14.317  -4.999  16.151  1.00  0.00           N  
ATOM    402  CA  LEU A  52      15.211  -4.432  17.146  1.00  0.00           C  
ATOM    403  C   LEU A  52      14.587  -3.157  17.718  1.00  0.00           C  
ATOM    404  O   LEU A  52      14.421  -3.034  18.931  1.00  0.00           O  
ATOM    405  CB  LEU A  52      16.605  -4.220  16.554  1.00  0.00           C  
ATOM    406  CG  LEU A  52      17.405  -5.490  16.249  1.00  0.00           C  
ATOM    407  CD1 LEU A  52      18.215  -5.331  14.960  1.00  0.00           C  
ATOM    408  CD2 LEU A  52      18.288  -5.880  17.436  1.00  0.00           C  
ATOM    409  N   ARG A  53      14.259  -2.242  16.818  1.00  0.00           N  
ATOM    410  CA  ARG A  53      13.656  -0.981  17.219  1.00  0.00           C  
ATOM    411  C   ARG A  53      14.458  -0.348  18.357  1.00  0.00           C  
ATOM    412  O   ARG A  53      15.615   0.028  18.173  1.00  0.00           O  
ATOM    413  CB  ARG A  53      12.209  -1.183  17.674  1.00  0.00           C  
ATOM    414  CG  ARG A  53      11.379  -1.855  16.580  1.00  0.00           C  
ATOM    415  CD  ARG A  53       9.891  -1.546  16.753  1.00  0.00           C  
ATOM    416  NE  ARG A  53       9.420  -2.045  18.065  1.00  0.00           N  
ATOM    417  CZ  ARG A  53       8.870  -3.262  18.261  1.00  0.00           C  
ATOM    418  NH1 ARG A  53       7.552  -3.458  18.058  1.00  0.00           N  
ATOM    419  NH2 ARG A  53       9.646  -4.256  18.652  1.00  0.00           N  
ATOM    420  OXT ARG A  53      13.830  -0.253  19.480  1.00  0.00           O  
TER     421      ARG A  53                                                      
ENDMDL                                                                          
