# Supplementary material for: Comparative Performance of High-Throughput Methods for Protein pKa Predictions
Source: J Chem Inf Model. 2023 Aug 8;63(16):5169–81. doi: 10.1021/acs.jcim.3c00165 (PMC10466379; doi:10.1021/acs.jcim.3c00165)
Supplement: Supplementary file 3 — ci3c00165_si_003.zip [file ci3c00165_si_003.zip › curated_pdbs/1egf_curated_13.pdb]

MODEL       13                                                                  
ATOM      1  N   ASN A   1      -1.202  12.869   4.186  1.00  0.00           N  
ATOM      2  CA  ASN A   1      -2.504  13.133   3.598  1.00  0.00           C  
ATOM      3  C   ASN A   1      -2.927  11.938   2.743  1.00  0.00           C  
ATOM      4  O   ASN A   1      -2.101  11.345   2.048  1.00  0.00           O  
ATOM      5  CB  ASN A   1      -2.460  14.368   2.694  1.00  0.00           C  
ATOM      6  CG  ASN A   1      -2.196  15.636   3.511  1.00  0.00           C  
ATOM      7  OD1 ASN A   1      -3.093  16.245   4.066  1.00  0.00           O  
ATOM      8  ND2 ASN A   1      -0.916  15.996   3.549  1.00  0.00           N  
ATOM      9  N   SER A   2      -4.208  11.616   2.824  1.00  0.00           N  
ATOM     10  CA  SER A   2      -4.750  10.500   2.067  1.00  0.00           C  
ATOM     11  C   SER A   2      -6.248  10.704   1.834  1.00  0.00           C  
ATOM     12  O   SER A   2      -6.898  11.447   2.565  1.00  0.00           O  
ATOM     13  CB  SER A   2      -4.500   9.173   2.786  1.00  0.00           C  
ATOM     14  OG  SER A   2      -3.124   8.995   3.114  1.00  0.00           O  
ATOM     15  N   TYR A   3      -6.753  10.029   0.812  1.00  0.00           N  
ATOM     16  CA  TYR A   3      -8.164  10.126   0.474  1.00  0.00           C  
ATOM     17  C   TYR A   3      -8.705   8.778  -0.007  1.00  0.00           C  
ATOM     18  O   TYR A   3      -8.026   8.054  -0.733  1.00  0.00           O  
ATOM     19  CB  TYR A   3      -8.253  11.136  -0.670  1.00  0.00           C  
ATOM     20  CG  TYR A   3      -7.933  12.573  -0.258  1.00  0.00           C  
ATOM     21  CD1 TYR A   3      -6.635  12.929   0.050  1.00  0.00           C  
ATOM     22  CD2 TYR A   3      -8.939  13.515  -0.195  1.00  0.00           C  
ATOM     23  CE1 TYR A   3      -6.333  14.283   0.440  1.00  0.00           C  
ATOM     24  CE2 TYR A   3      -8.638  14.867   0.193  1.00  0.00           C  
ATOM     25  CZ  TYR A   3      -7.350  15.186   0.491  1.00  0.00           C  
ATOM     26  OH  TYR A   3      -7.063  16.463   0.857  1.00  0.00           O  
ATOM     27  N   PRO A   4      -9.957   8.473   0.428  1.00  0.00           N  
ATOM     28  CA  PRO A   4     -10.599   7.227   0.048  1.00  0.00           C  
ATOM     29  C   PRO A   4     -11.077   7.274  -1.405  1.00  0.00           C  
ATOM     30  O   PRO A   4     -12.243   7.568  -1.669  1.00  0.00           O  
ATOM     31  CB  PRO A   4     -11.735   7.051   1.041  1.00  0.00           C  
ATOM     32  CG  PRO A   4     -11.978   8.425   1.643  1.00  0.00           C  
ATOM     33  CD  PRO A   4     -10.794   9.307   1.286  1.00  0.00           C  
ATOM     34  N   GLY A   5     -10.153   6.982  -2.308  1.00  0.00           N  
ATOM     35  CA  GLY A   5     -10.464   6.988  -3.728  1.00  0.00           C  
ATOM     36  C   GLY A   5      -9.736   5.856  -4.453  1.00  0.00           C  
ATOM     37  O   GLY A   5      -8.780   5.289  -3.926  1.00  0.00           O  
ATOM     38  N   CYS A   6     -10.213   5.562  -5.654  1.00  0.00           N  
ATOM     39  CA  CYS A   6      -9.618   4.509  -6.459  1.00  0.00           C  
ATOM     40  C   CYS A   6     -10.449   4.351  -7.733  1.00  0.00           C  
ATOM     41  O   CYS A   6     -11.591   3.892  -7.682  1.00  0.00           O  
ATOM     42  CB  CYS A   6      -9.510   3.195  -5.680  1.00  0.00           C  
ATOM     43  SG  CYS A   6      -7.885   2.363  -5.802  1.00  0.00           S  
ATOM     44  N   PRO A   7      -9.830   4.747  -8.876  1.00  0.00           N  
ATOM     45  CA  PRO A   7     -10.500   4.653 -10.162  1.00  0.00           C  
ATOM     46  C   PRO A   7     -10.549   3.205 -10.652  1.00  0.00           C  
ATOM     47  O   PRO A   7     -11.562   2.761 -11.191  1.00  0.00           O  
ATOM     48  CB  PRO A   7      -9.711   5.565 -11.086  1.00  0.00           C  
ATOM     49  CG  PRO A   7      -8.362   5.772 -10.415  1.00  0.00           C  
ATOM     50  CD  PRO A   7      -8.480   5.294  -8.976  1.00  0.00           C  
ATOM     51  N   SER A   8      -9.443   2.506 -10.445  1.00  0.00           N  
ATOM     52  CA  SER A   8      -9.346   1.117 -10.856  1.00  0.00           C  
ATOM     53  C   SER A   8      -8.692   1.025 -12.238  1.00  0.00           C  
ATOM     54  O   SER A   8      -8.414  -0.071 -12.725  1.00  0.00           O  
ATOM     55  CB  SER A   8     -10.724   0.451 -10.876  1.00  0.00           C  
ATOM     56  OG  SER A   8     -11.362   0.581 -12.143  1.00  0.00           O  
ATOM     57  N   SER A   9      -8.469   2.189 -12.830  1.00  0.00           N  
ATOM     58  CA  SER A   9      -7.855   2.253 -14.145  1.00  0.00           C  
ATOM     59  C   SER A   9      -6.349   2.004 -14.030  1.00  0.00           C  
ATOM     60  O   SER A   9      -5.639   2.001 -15.035  1.00  0.00           O  
ATOM     61  CB  SER A   9      -8.120   3.605 -14.811  1.00  0.00           C  
ATOM     62  OG  SER A   9      -7.690   3.623 -16.169  1.00  0.00           O  
ATOM     63  N   TYR A  10      -5.907   1.801 -12.799  1.00  0.00           N  
ATOM     64  CA  TYR A  10      -4.499   1.551 -12.542  1.00  0.00           C  
ATOM     65  C   TYR A  10      -4.166   0.067 -12.709  1.00  0.00           C  
ATOM     66  O   TYR A  10      -3.797  -0.371 -13.798  1.00  0.00           O  
ATOM     67  CB  TYR A  10      -4.258   1.953 -11.084  1.00  0.00           C  
ATOM     68  CG  TYR A  10      -4.298   3.463 -10.842  1.00  0.00           C  
ATOM     69  CD1 TYR A  10      -3.388   4.286 -11.474  1.00  0.00           C  
ATOM     70  CD2 TYR A  10      -5.242   4.001  -9.992  1.00  0.00           C  
ATOM     71  CE1 TYR A  10      -3.424   5.708 -11.245  1.00  0.00           C  
ATOM     72  CE2 TYR A  10      -5.278   5.423  -9.764  1.00  0.00           C  
ATOM     73  CZ  TYR A  10      -4.367   6.206 -10.401  1.00  0.00           C  
ATOM     74  OH  TYR A  10      -4.402   7.548 -10.186  1.00  0.00           O  
ATOM     75  N   ASP A  11      -4.307  -0.667 -11.614  1.00  0.00           N  
ATOM     76  CA  ASP A  11      -4.026  -2.092 -11.627  1.00  0.00           C  
ATOM     77  C   ASP A  11      -3.719  -2.560 -10.203  1.00  0.00           C  
ATOM     78  O   ASP A  11      -2.566  -2.552  -9.776  1.00  0.00           O  
ATOM     79  CB  ASP A  11      -2.806  -2.406 -12.499  1.00  0.00           C  
ATOM     80  CG  ASP A  11      -3.125  -3.076 -13.838  1.00  0.00           C  
ATOM     81  OD1 ASP A  11      -3.758  -4.141 -13.883  1.00  0.00           O  
ATOM     82  OD2 ASP A  11      -2.689  -2.451 -14.877  1.00  0.00           O  
ATOM     83  N   GLY A  12      -4.774  -2.957  -9.505  1.00  0.00           N  
ATOM     84  CA  GLY A  12      -4.632  -3.427  -8.137  1.00  0.00           C  
ATOM     85  C   GLY A  12      -3.609  -2.588  -7.372  1.00  0.00           C  
ATOM     86  O   GLY A  12      -2.678  -3.127  -6.777  1.00  0.00           O  
ATOM     87  N   TYR A  13      -3.815  -1.279  -7.412  1.00  0.00           N  
ATOM     88  CA  TYR A  13      -2.921  -0.359  -6.729  1.00  0.00           C  
ATOM     89  C   TYR A  13      -2.574  -0.869  -5.329  1.00  0.00           C  
ATOM     90  O   TYR A  13      -1.559  -0.478  -4.757  1.00  0.00           O  
ATOM     91  CB  TYR A  13      -3.687   0.959  -6.603  1.00  0.00           C  
ATOM     92  CG  TYR A  13      -2.824   2.204  -6.818  1.00  0.00           C  
ATOM     93  CD1 TYR A  13      -1.956   2.620  -5.829  1.00  0.00           C  
ATOM     94  CD2 TYR A  13      -2.913   2.909  -8.000  1.00  0.00           C  
ATOM     95  CE1 TYR A  13      -1.144   3.791  -6.031  1.00  0.00           C  
ATOM     96  CE2 TYR A  13      -2.101   4.081  -8.201  1.00  0.00           C  
ATOM     97  CZ  TYR A  13      -1.256   4.465  -7.207  1.00  0.00           C  
ATOM     98  OH  TYR A  13      -0.488   5.571  -7.396  1.00  0.00           O  
ATOM     99  N   CYS A  14      -3.439  -1.735  -4.819  1.00  0.00           N  
ATOM    100  CA  CYS A  14      -3.237  -2.302  -3.496  1.00  0.00           C  
ATOM    101  C   CYS A  14      -3.382  -3.821  -3.597  1.00  0.00           C  
ATOM    102  O   CYS A  14      -4.482  -4.331  -3.811  1.00  0.00           O  
ATOM    103  CB  CYS A  14      -4.201  -1.703  -2.471  1.00  0.00           C  
ATOM    104  SG  CYS A  14      -4.919  -0.089  -2.944  1.00  0.00           S  
ATOM    105  N   LEU A  15      -2.257  -4.504  -3.443  1.00  0.00           N  
ATOM    106  CA  LEU A  15      -2.246  -5.956  -3.516  1.00  0.00           C  
ATOM    107  C   LEU A  15      -1.611  -6.520  -2.243  1.00  0.00           C  
ATOM    108  O   LEU A  15      -0.972  -5.789  -1.487  1.00  0.00           O  
ATOM    109  CB  LEU A  15      -1.563  -6.422  -4.804  1.00  0.00           C  
ATOM    110  CG  LEU A  15      -0.841  -5.341  -5.610  1.00  0.00           C  
ATOM    111  CD1 LEU A  15       0.531  -5.031  -5.007  1.00  0.00           C  
ATOM    112  CD2 LEU A  15      -0.743  -5.733  -7.086  1.00  0.00           C  
ATOM    113  N   ASN A  16      -1.812  -7.815  -2.045  1.00  0.00           N  
ATOM    114  CA  ASN A  16      -1.266  -8.486  -0.878  1.00  0.00           C  
ATOM    115  C   ASN A  16      -2.192  -8.251   0.319  1.00  0.00           C  
ATOM    116  O   ASN A  16      -2.632  -9.202   0.964  1.00  0.00           O  
ATOM    117  CB  ASN A  16       0.115  -7.935  -0.520  1.00  0.00           C  
ATOM    118  CG  ASN A  16       0.984  -7.780  -1.769  1.00  0.00           C  
ATOM    119  OD1 ASN A  16       0.515  -7.846  -2.895  1.00  0.00           O  
ATOM    120  ND2 ASN A  16       2.270  -7.570  -1.511  1.00  0.00           N  
ATOM    121  N   GLY A  17      -2.460  -6.980   0.579  1.00  0.00           N  
ATOM    122  CA  GLY A  17      -3.326  -6.607   1.685  1.00  0.00           C  
ATOM    123  C   GLY A  17      -3.128  -5.140   2.067  1.00  0.00           C  
ATOM    124  O   GLY A  17      -2.448  -4.835   3.047  1.00  0.00           O  
ATOM    125  N   GLY A  18      -3.732  -4.268   1.272  1.00  0.00           N  
ATOM    126  CA  GLY A  18      -3.631  -2.840   1.515  1.00  0.00           C  
ATOM    127  C   GLY A  18      -4.871  -2.107   1.001  1.00  0.00           C  
ATOM    128  O   GLY A  18      -5.488  -2.534   0.026  1.00  0.00           O  
ATOM    129  N   VAL A  19      -5.197  -1.015   1.678  1.00  0.00           N  
ATOM    130  CA  VAL A  19      -6.353  -0.219   1.301  1.00  0.00           C  
ATOM    131  C   VAL A  19      -5.947   0.777   0.212  1.00  0.00           C  
ATOM    132  O   VAL A  19      -4.760   0.964  -0.052  1.00  0.00           O  
ATOM    133  CB  VAL A  19      -6.949   0.457   2.537  1.00  0.00           C  
ATOM    134  CG1 VAL A  19      -6.382   1.865   2.719  1.00  0.00           C  
ATOM    135  CG2 VAL A  19      -8.476   0.485   2.463  1.00  0.00           C  
ATOM    136  N   CYS A  20      -6.956   1.391  -0.389  1.00  0.00           N  
ATOM    137  CA  CYS A  20      -6.718   2.364  -1.443  1.00  0.00           C  
ATOM    138  C   CYS A  20      -6.844   3.764  -0.841  1.00  0.00           C  
ATOM    139  O   CYS A  20      -7.848   4.083  -0.205  1.00  0.00           O  
ATOM    140  CB  CYS A  20      -7.671   2.161  -2.623  1.00  0.00           C  
ATOM    141  SG  CYS A  20      -7.176   3.017  -4.164  1.00  0.00           S  
ATOM    142  N   MET A  21      -5.811   4.564  -1.063  1.00  0.00           N  
ATOM    143  CA  MET A  21      -5.793   5.923  -0.549  1.00  0.00           C  
ATOM    144  C   MET A  21      -5.235   6.895  -1.591  1.00  0.00           C  
ATOM    145  O   MET A  21      -4.077   6.786  -1.989  1.00  0.00           O  
ATOM    146  CB  MET A  21      -4.934   5.980   0.715  1.00  0.00           C  
ATOM    147  CG  MET A  21      -5.781   5.728   1.965  1.00  0.00           C  
ATOM    148  SD  MET A  21      -7.034   6.987   2.119  1.00  0.00           S  
ATOM    149  CE  MET A  21      -7.469   6.784   3.838  1.00  0.00           C  
ATOM    150  N   HIS A  22      -6.086   7.825  -2.003  1.00  0.00           N  
ATOM    151  CA  HIS A  22      -5.692   8.815  -2.990  1.00  0.00           C  
ATOM    152  C   HIS A  22      -5.013   9.993  -2.292  1.00  0.00           C  
ATOM    153  O   HIS A  22      -5.470  10.447  -1.243  1.00  0.00           O  
ATOM    154  CB  HIS A  22      -6.891   9.240  -3.841  1.00  0.00           C  
ATOM    155  CG  HIS A  22      -6.528  10.105  -5.024  1.00  0.00           C  
ATOM    156  ND1 HIS A  22      -7.313  11.163  -5.447  1.00  0.00           N  
ATOM    157  CD2 HIS A  22      -5.457  10.058  -5.868  1.00  0.00           C  
ATOM    158  CE1 HIS A  22      -6.732  11.722  -6.498  1.00  0.00           C  
ATOM    159  NE2 HIS A  22      -5.583  11.034  -6.758  1.00  0.00           N  
ATOM    160  N   ILE A  23      -3.931  10.457  -2.901  1.00  0.00           N  
ATOM    161  CA  ILE A  23      -3.186  11.576  -2.351  1.00  0.00           C  
ATOM    162  C   ILE A  23      -3.623  12.866  -3.045  1.00  0.00           C  
ATOM    163  O   ILE A  23      -4.141  12.832  -4.160  1.00  0.00           O  
ATOM    164  CB  ILE A  23      -1.681  11.310  -2.438  1.00  0.00           C  
ATOM    165  CG1 ILE A  23      -1.400   9.835  -2.732  1.00  0.00           C  
ATOM    166  CG2 ILE A  23      -0.966  11.788  -1.173  1.00  0.00           C  
ATOM    167  CD1 ILE A  23       0.084   9.512  -2.553  1.00  0.00           C  
ATOM    168  N   GLU A  24      -3.397  13.977  -2.358  1.00  0.00           N  
ATOM    169  CA  GLU A  24      -3.762  15.277  -2.894  1.00  0.00           C  
ATOM    170  C   GLU A  24      -2.519  16.156  -3.046  1.00  0.00           C  
ATOM    171  O   GLU A  24      -2.595  17.261  -3.582  1.00  0.00           O  
ATOM    172  CB  GLU A  24      -4.811  15.959  -2.013  1.00  0.00           C  
ATOM    173  CG  GLU A  24      -6.153  16.064  -2.741  1.00  0.00           C  
ATOM    174  CD  GLU A  24      -7.028  17.158  -2.125  1.00  0.00           C  
ATOM    175  OE1 GLU A  24      -6.733  18.360  -2.488  1.00  0.00           O  
ATOM    176  OE2 GLU A  24      -7.937  16.856  -1.339  1.00  0.00           O  
ATOM    177  N   SER A  25      -1.401  15.632  -2.565  1.00  0.00           N  
ATOM    178  CA  SER A  25      -0.143  16.356  -2.641  1.00  0.00           C  
ATOM    179  C   SER A  25       0.178  16.695  -4.098  1.00  0.00           C  
ATOM    180  O   SER A  25       0.867  17.676  -4.372  1.00  0.00           O  
ATOM    181  CB  SER A  25       0.997  15.544  -2.021  1.00  0.00           C  
ATOM    182  OG  SER A  25       2.220  16.274  -1.998  1.00  0.00           O  
ATOM    183  N   LEU A  26      -0.336  15.865  -4.993  1.00  0.00           N  
ATOM    184  CA  LEU A  26      -0.113  16.065  -6.415  1.00  0.00           C  
ATOM    185  C   LEU A  26      -1.153  15.272  -7.207  1.00  0.00           C  
ATOM    186  O   LEU A  26      -0.908  14.888  -8.349  1.00  0.00           O  
ATOM    187  CB  LEU A  26       1.332  15.723  -6.783  1.00  0.00           C  
ATOM    188  CG  LEU A  26       2.208  16.898  -7.220  1.00  0.00           C  
ATOM    189  CD1 LEU A  26       3.683  16.490  -7.282  1.00  0.00           C  
ATOM    190  CD2 LEU A  26       1.721  17.485  -8.545  1.00  0.00           C  
ATOM    191  N   ASP A  27      -2.292  15.046  -6.568  1.00  0.00           N  
ATOM    192  CA  ASP A  27      -3.371  14.305  -7.199  1.00  0.00           C  
ATOM    193  C   ASP A  27      -2.907  12.874  -7.475  1.00  0.00           C  
ATOM    194  O   ASP A  27      -3.422  12.214  -8.376  1.00  0.00           O  
ATOM    195  CB  ASP A  27      -3.770  14.939  -8.532  1.00  0.00           C  
ATOM    196  CG  ASP A  27      -5.273  14.971  -8.810  1.00  0.00           C  
ATOM    197  OD1 ASP A  27      -6.011  15.793  -8.245  1.00  0.00           O  
ATOM    198  OD2 ASP A  27      -5.689  14.092  -9.659  1.00  0.00           O  
ATOM    199  N   SER A  28      -1.939  12.437  -6.684  1.00  0.00           N  
ATOM    200  CA  SER A  28      -1.398  11.097  -6.833  1.00  0.00           C  
ATOM    201  C   SER A  28      -2.229  10.103  -6.019  1.00  0.00           C  
ATOM    202  O   SER A  28      -3.025  10.504  -5.170  1.00  0.00           O  
ATOM    203  CB  SER A  28       0.069  11.042  -6.400  1.00  0.00           C  
ATOM    204  OG  SER A  28       0.478   9.717  -6.070  1.00  0.00           O  
ATOM    205  N   TYR A  29      -2.018   8.827  -6.307  1.00  0.00           N  
ATOM    206  CA  TYR A  29      -2.739   7.775  -5.611  1.00  0.00           C  
ATOM    207  C   TYR A  29      -1.777   6.865  -4.845  1.00  0.00           C  
ATOM    208  O   TYR A  29      -0.643   6.653  -5.274  1.00  0.00           O  
ATOM    209  CB  TYR A  29      -3.441   6.956  -6.696  1.00  0.00           C  
ATOM    210  CG  TYR A  29      -4.887   7.380  -6.958  1.00  0.00           C  
ATOM    211  CD1 TYR A  29      -5.162   8.356  -7.894  1.00  0.00           C  
ATOM    212  CD2 TYR A  29      -5.917   6.785  -6.259  1.00  0.00           C  
ATOM    213  CE1 TYR A  29      -6.523   8.755  -8.139  1.00  0.00           C  
ATOM    214  CE2 TYR A  29      -7.279   7.185  -6.506  1.00  0.00           C  
ATOM    215  CZ  TYR A  29      -7.515   8.149  -7.433  1.00  0.00           C  
ATOM    216  OH  TYR A  29      -8.802   8.527  -7.666  1.00  0.00           O  
ATOM    217  N   THR A  30      -2.264   6.350  -3.726  1.00  0.00           N  
ATOM    218  CA  THR A  30      -1.460   5.467  -2.897  1.00  0.00           C  
ATOM    219  C   THR A  30      -2.304   4.294  -2.394  1.00  0.00           C  
ATOM    220  O   THR A  30      -3.464   4.151  -2.777  1.00  0.00           O  
ATOM    221  CB  THR A  30      -0.850   6.304  -1.769  1.00  0.00           C  
ATOM    222  OG1 THR A  30       0.054   5.411  -1.125  1.00  0.00           O  
ATOM    223  CG2 THR A  30      -1.868   6.652  -0.681  1.00  0.00           C  
ATOM    224  N   CYS A  31      -1.689   3.486  -1.544  1.00  0.00           N  
ATOM    225  CA  CYS A  31      -2.368   2.329  -0.986  1.00  0.00           C  
ATOM    226  C   CYS A  31      -1.724   1.999   0.362  1.00  0.00           C  
ATOM    227  O   CYS A  31      -0.506   1.856   0.455  1.00  0.00           O  
ATOM    228  CB  CYS A  31      -2.334   1.137  -1.943  1.00  0.00           C  
ATOM    229  SG  CYS A  31      -3.778   1.007  -3.059  1.00  0.00           S  
ATOM    230  N   ASN A  32      -2.571   1.885   1.376  1.00  0.00           N  
ATOM    231  CA  ASN A  32      -2.100   1.573   2.714  1.00  0.00           C  
ATOM    232  C   ASN A  32      -1.774   0.081   2.801  1.00  0.00           C  
ATOM    233  O   ASN A  32      -2.657  -0.736   3.060  1.00  0.00           O  
ATOM    234  CB  ASN A  32      -3.170   1.886   3.762  1.00  0.00           C  
ATOM    235  CG  ASN A  32      -3.763   3.280   3.542  1.00  0.00           C  
ATOM    236  OD1 ASN A  32      -3.662   3.864   2.476  1.00  0.00           O  
ATOM    237  ND2 ASN A  32      -4.385   3.778   4.606  1.00  0.00           N  
ATOM    238  N   CYS A  33      -0.506  -0.229   2.579  1.00  0.00           N  
ATOM    239  CA  CYS A  33      -0.053  -1.609   2.630  1.00  0.00           C  
ATOM    240  C   CYS A  33      -0.307  -2.146   4.040  1.00  0.00           C  
ATOM    241  O   CYS A  33      -1.274  -1.756   4.692  1.00  0.00           O  
ATOM    242  CB  CYS A  33       1.417  -1.737   2.226  1.00  0.00           C  
ATOM    243  SG  CYS A  33       1.873  -3.348   1.487  1.00  0.00           S  
ATOM    244  N   VAL A  34       0.578  -3.035   4.468  1.00  0.00           N  
ATOM    245  CA  VAL A  34       0.461  -3.631   5.788  1.00  0.00           C  
ATOM    246  C   VAL A  34       1.855  -3.998   6.300  1.00  0.00           C  
ATOM    247  O   VAL A  34       2.859  -3.508   5.788  1.00  0.00           O  
ATOM    248  CB  VAL A  34      -0.493  -4.826   5.740  1.00  0.00           C  
ATOM    249  CG1 VAL A  34       0.260  -6.117   5.410  1.00  0.00           C  
ATOM    250  CG2 VAL A  34      -1.266  -4.963   7.053  1.00  0.00           C  
ATOM    251  N   ILE A  35       1.871  -4.859   7.309  1.00  0.00           N  
ATOM    252  CA  ILE A  35       3.126  -5.297   7.898  1.00  0.00           C  
ATOM    253  C   ILE A  35       3.779  -6.333   6.980  1.00  0.00           C  
ATOM    254  O   ILE A  35       3.144  -7.311   6.591  1.00  0.00           O  
ATOM    255  CB  ILE A  35       2.900  -5.796   9.327  1.00  0.00           C  
ATOM    256  CG1 ILE A  35       1.938  -4.877  10.083  1.00  0.00           C  
ATOM    257  CG2 ILE A  35       4.230  -5.965  10.065  1.00  0.00           C  
ATOM    258  CD1 ILE A  35       2.703  -3.902  10.980  1.00  0.00           C  
ATOM    259  N   GLY A  36       5.040  -6.082   6.664  1.00  0.00           N  
ATOM    260  CA  GLY A  36       5.788  -6.980   5.800  1.00  0.00           C  
ATOM    261  C   GLY A  36       5.651  -6.571   4.333  1.00  0.00           C  
ATOM    262  O   GLY A  36       6.158  -7.253   3.444  1.00  0.00           O  
ATOM    263  N   TYR A  37       4.961  -5.459   4.124  1.00  0.00           N  
ATOM    264  CA  TYR A  37       4.749  -4.950   2.780  1.00  0.00           C  
ATOM    265  C   TYR A  37       4.448  -3.450   2.802  1.00  0.00           C  
ATOM    266  O   TYR A  37       3.784  -2.960   3.713  1.00  0.00           O  
ATOM    267  CB  TYR A  37       3.529  -5.696   2.234  1.00  0.00           C  
ATOM    268  CG  TYR A  37       3.698  -7.215   2.187  1.00  0.00           C  
ATOM    269  CD1 TYR A  37       3.524  -7.965   3.333  1.00  0.00           C  
ATOM    270  CD2 TYR A  37       4.024  -7.837   0.999  1.00  0.00           C  
ATOM    271  CE1 TYR A  37       3.681  -9.395   3.289  1.00  0.00           C  
ATOM    272  CE2 TYR A  37       4.183  -9.267   0.955  1.00  0.00           C  
ATOM    273  CZ  TYR A  37       4.004  -9.975   2.102  1.00  0.00           C  
ATOM    274  OH  TYR A  37       4.152 -11.327   2.060  1.00  0.00           O  
ATOM    275  N   SER A  38       4.951  -2.763   1.787  1.00  0.00           N  
ATOM    276  CA  SER A  38       4.744  -1.329   1.678  1.00  0.00           C  
ATOM    277  C   SER A  38       4.977  -0.876   0.235  1.00  0.00           C  
ATOM    278  O   SER A  38       5.256  -1.693  -0.638  1.00  0.00           O  
ATOM    279  CB  SER A  38       5.670  -0.566   2.631  1.00  0.00           C  
ATOM    280  OG  SER A  38       5.695  -1.148   3.929  1.00  0.00           O  
ATOM    281  N   GLY A  39       4.853   0.429   0.032  1.00  0.00           N  
ATOM    282  CA  GLY A  39       5.044   1.001  -1.290  1.00  0.00           C  
ATOM    283  C   GLY A  39       3.713   1.463  -1.885  1.00  0.00           C  
ATOM    284  O   GLY A  39       2.660   1.284  -1.276  1.00  0.00           O  
ATOM    285  N   ASP A  40       3.803   2.050  -3.070  1.00  0.00           N  
ATOM    286  CA  ASP A  40       2.619   2.539  -3.756  1.00  0.00           C  
ATOM    287  C   ASP A  40       1.517   1.480  -3.680  1.00  0.00           C  
ATOM    288  O   ASP A  40       0.334   1.806  -3.746  1.00  0.00           O  
ATOM    289  CB  ASP A  40       2.911   2.811  -5.232  1.00  0.00           C  
ATOM    290  CG  ASP A  40       1.743   3.399  -6.025  1.00  0.00           C  
ATOM    291  OD1 ASP A  40       1.576   4.671  -5.887  1.00  0.00           O  
ATOM    292  OD2 ASP A  40       1.027   2.680  -6.737  1.00  0.00           O  
ATOM    293  N   ARG A  41       1.947   0.234  -3.541  1.00  0.00           N  
ATOM    294  CA  ARG A  41       1.012  -0.874  -3.454  1.00  0.00           C  
ATOM    295  C   ARG A  41       1.320  -1.735  -2.227  1.00  0.00           C  
ATOM    296  O   ARG A  41       0.694  -1.578  -1.182  1.00  0.00           O  
ATOM    297  CB  ARG A  41       1.073  -1.746  -4.710  1.00  0.00           C  
ATOM    298  CG  ARG A  41       0.652  -0.953  -5.949  1.00  0.00           C  
ATOM    299  CD  ARG A  41       1.741  -0.995  -7.023  1.00  0.00           C  
ATOM    300  NE  ARG A  41       1.302  -0.243  -8.220  1.00  0.00           N  
ATOM    301  CZ  ARG A  41       2.123   0.125  -9.226  1.00  0.00           C  
ATOM    302  NH1 ARG A  41       2.346  -0.707 -10.268  1.00  0.00           N  
ATOM    303  NH2 ARG A  41       2.707   1.308  -9.177  1.00  0.00           N  
ATOM    304  N   CYS A  42       2.286  -2.626  -2.398  1.00  0.00           N  
ATOM    305  CA  CYS A  42       2.685  -3.512  -1.319  1.00  0.00           C  
ATOM    306  C   CYS A  42       3.670  -4.541  -1.881  1.00  0.00           C  
ATOM    307  O   CYS A  42       3.777  -5.651  -1.362  1.00  0.00           O  
ATOM    308  CB  CYS A  42       1.478  -4.179  -0.659  1.00  0.00           C  
ATOM    309  SG  CYS A  42       1.265  -3.797   1.118  1.00  0.00           S  
ATOM    310  N   GLN A  43       4.363  -4.134  -2.935  1.00  0.00           N  
ATOM    311  CA  GLN A  43       5.335  -5.007  -3.571  1.00  0.00           C  
ATOM    312  C   GLN A  43       6.612  -5.083  -2.730  1.00  0.00           C  
ATOM    313  O   GLN A  43       7.328  -6.082  -2.773  1.00  0.00           O  
ATOM    314  CB  GLN A  43       5.644  -4.536  -4.994  1.00  0.00           C  
ATOM    315  CG  GLN A  43       6.893  -3.653  -5.021  1.00  0.00           C  
ATOM    316  CD  GLN A  43       6.815  -2.626  -6.152  1.00  0.00           C  
ATOM    317  OE1 GLN A  43       5.749  -2.207  -6.572  1.00  0.00           O  
ATOM    318  NE2 GLN A  43       8.000  -2.244  -6.619  1.00  0.00           N  
ATOM    319  N   THR A  44       6.856  -4.014  -1.986  1.00  0.00           N  
ATOM    320  CA  THR A  44       8.033  -3.949  -1.136  1.00  0.00           C  
ATOM    321  C   THR A  44       7.843  -4.820   0.106  1.00  0.00           C  
ATOM    322  O   THR A  44       7.318  -4.356   1.118  1.00  0.00           O  
ATOM    323  CB  THR A  44       8.303  -2.478  -0.813  1.00  0.00           C  
ATOM    324  OG1 THR A  44       8.846  -1.952  -2.021  1.00  0.00           O  
ATOM    325  CG2 THR A  44       9.423  -2.299   0.210  1.00  0.00           C  
ATOM    326  N   ARG A  45       8.280  -6.065  -0.009  1.00  0.00           N  
ATOM    327  CA  ARG A  45       8.163  -7.005   1.094  1.00  0.00           C  
ATOM    328  C   ARG A  45       9.250  -6.735   2.138  1.00  0.00           C  
ATOM    329  O   ARG A  45      10.439  -6.770   1.825  1.00  0.00           O  
ATOM    330  CB  ARG A  45       8.286  -8.449   0.603  1.00  0.00           C  
ATOM    331  CG  ARG A  45       7.011  -9.239   0.898  1.00  0.00           C  
ATOM    332  CD  ARG A  45       7.328 -10.712   1.165  1.00  0.00           C  
ATOM    333  NE  ARG A  45       7.960 -11.318  -0.028  1.00  0.00           N  
ATOM    334  CZ  ARG A  45       7.282 -11.991  -0.981  1.00  0.00           C  
ATOM    335  NH1 ARG A  45       7.036 -13.313  -0.844  1.00  0.00           N  
ATOM    336  NH2 ARG A  45       6.864 -11.340  -2.051  1.00  0.00           N  
ATOM    337  N   ASP A  46       8.802  -6.470   3.356  1.00  0.00           N  
ATOM    338  CA  ASP A  46       9.718  -6.193   4.448  1.00  0.00           C  
ATOM    339  C   ASP A  46      10.562  -7.439   4.727  1.00  0.00           C  
ATOM    340  O   ASP A  46      10.901  -8.181   3.807  1.00  0.00           O  
ATOM    341  CB  ASP A  46       8.962  -5.839   5.729  1.00  0.00           C  
ATOM    342  CG  ASP A  46       9.672  -4.844   6.646  1.00  0.00           C  
ATOM    343  OD1 ASP A  46      10.575  -5.356   7.413  1.00  0.00           O  
ATOM    344  OD2 ASP A  46       9.380  -3.639   6.631  1.00  0.00           O  
ATOM    345  N   LEU A  47      10.877  -7.629   6.000  1.00  0.00           N  
ATOM    346  CA  LEU A  47      11.674  -8.771   6.411  1.00  0.00           C  
ATOM    347  C   LEU A  47      10.889  -9.594   7.432  1.00  0.00           C  
ATOM    348  O   LEU A  47      10.749 -10.806   7.283  1.00  0.00           O  
ATOM    349  CB  LEU A  47      13.046  -8.315   6.914  1.00  0.00           C  
ATOM    350  CG  LEU A  47      14.067  -7.949   5.835  1.00  0.00           C  
ATOM    351  CD1 LEU A  47      14.343  -9.140   4.914  1.00  0.00           C  
ATOM    352  CD2 LEU A  47      13.622  -6.712   5.055  1.00  0.00           C  
ATOM    353  N   ARG A  48      10.395  -8.902   8.450  1.00  0.00           N  
ATOM    354  CA  ARG A  48       9.627  -9.554   9.497  1.00  0.00           C  
ATOM    355  C   ARG A  48       9.303  -8.561  10.614  1.00  0.00           C  
ATOM    356  O   ARG A  48       9.894  -8.618  11.691  1.00  0.00           O  
ATOM    357  CB  ARG A  48      10.394 -10.742  10.084  1.00  0.00           C  
ATOM    358  CG  ARG A  48       9.718 -12.065   9.721  1.00  0.00           C  
ATOM    359  CD  ARG A  48      10.469 -13.249  10.332  1.00  0.00           C  
ATOM    360  NE  ARG A  48       9.795 -14.517   9.973  1.00  0.00           N  
ATOM    361  CZ  ARG A  48       8.922 -15.164  10.774  1.00  0.00           C  
ATOM    362  NH1 ARG A  48       9.364 -16.046  11.694  1.00  0.00           N  
ATOM    363  NH2 ARG A  48       7.632 -14.920  10.645  1.00  0.00           N  
ATOM    364  N   TRP A  49       8.363  -7.674  10.319  1.00  0.00           N  
ATOM    365  CA  TRP A  49       7.952  -6.671  11.284  1.00  0.00           C  
ATOM    366  C   TRP A  49       6.827  -7.265  12.136  1.00  0.00           C  
ATOM    367  O   TRP A  49       5.800  -6.622  12.349  1.00  0.00           O  
ATOM    368  CB  TRP A  49       7.551  -5.369  10.587  1.00  0.00           C  
ATOM    369  CG  TRP A  49       7.201  -4.231  11.546  1.00  0.00           C  
ATOM    370  CD1 TRP A  49       6.022  -3.975  12.129  1.00  0.00           C  
ATOM    371  CD2 TRP A  49       8.092  -3.197  12.014  1.00  0.00           C  
ATOM    372  NE1 TRP A  49       6.087  -2.857  12.934  1.00  0.00           N  
ATOM    373  CE2 TRP A  49       7.387  -2.367  12.863  1.00  0.00           C  
ATOM    374  CE3 TRP A  49       9.450  -2.969  11.732  1.00  0.00           C  
ATOM    375  CZ2 TRP A  49       7.954  -1.257  13.497  1.00  0.00           C  
ATOM    376  CZ3 TRP A  49      10.004  -1.854  12.373  1.00  0.00           C  
ATOM    377  CH2 TRP A  49       9.306  -1.010  13.229  1.00  0.00           C  
ATOM    378  N   TRP A  50       7.059  -8.484  12.597  1.00  0.00           N  
ATOM    379  CA  TRP A  50       6.077  -9.172  13.420  1.00  0.00           C  
ATOM    380  C   TRP A  50       6.770  -9.615  14.710  1.00  0.00           C  
ATOM    381  O   TRP A  50       6.290 -10.513  15.398  1.00  0.00           O  
ATOM    382  CB  TRP A  50       5.439 -10.333  12.655  1.00  0.00           C  
ATOM    383  CG  TRP A  50       5.184 -10.038  11.174  1.00  0.00           C  
ATOM    384  CD1 TRP A  50       6.079  -9.709  10.234  1.00  0.00           C  
ATOM    385  CD2 TRP A  50       3.908 -10.059  10.501  1.00  0.00           C  
ATOM    386  NE1 TRP A  50       5.476  -9.516   9.007  1.00  0.00           N  
ATOM    387  CE2 TRP A  50       4.115  -9.738   9.175  1.00  0.00           C  
ATOM    388  CE3 TRP A  50       2.623 -10.342  10.996  1.00  0.00           C  
ATOM    389  CZ2 TRP A  50       3.080  -9.668   8.233  1.00  0.00           C  
ATOM    390  CZ3 TRP A  50       1.601 -10.267  10.042  1.00  0.00           C  
ATOM    391  CH2 TRP A  50       1.790  -9.944   8.705  1.00  0.00           C  
ATOM    392  N   GLU A  51       7.887  -8.964  14.998  1.00  0.00           N  
ATOM    393  CA  GLU A  51       8.650  -9.281  16.194  1.00  0.00           C  
ATOM    394  C   GLU A  51       9.558  -8.107  16.569  1.00  0.00           C  
ATOM    395  O   GLU A  51      10.072  -7.412  15.695  1.00  0.00           O  
ATOM    396  CB  GLU A  51       9.462 -10.563  16.002  1.00  0.00           C  
ATOM    397  CG  GLU A  51       9.816 -10.774  14.530  1.00  0.00           C  
ATOM    398  CD  GLU A  51      10.967 -11.771  14.379  1.00  0.00           C  
ATOM    399  OE1 GLU A  51      10.732 -12.987  14.347  1.00  0.00           O  
ATOM    400  OE2 GLU A  51      12.141 -11.243  14.295  1.00  0.00           O  
ATOM    401  N   LEU A  52       9.727  -7.925  17.870  1.00  0.00           N  
ATOM    402  CA  LEU A  52      10.565  -6.848  18.371  1.00  0.00           C  
ATOM    403  C   LEU A  52      11.400  -7.363  19.545  1.00  0.00           C  
ATOM    404  O   LEU A  52      11.001  -8.302  20.234  1.00  0.00           O  
ATOM    405  CB  LEU A  52       9.714  -5.623  18.715  1.00  0.00           C  
ATOM    406  CG  LEU A  52       9.107  -5.599  20.118  1.00  0.00           C  
ATOM    407  CD1 LEU A  52       8.863  -4.163  20.586  1.00  0.00           C  
ATOM    408  CD2 LEU A  52       7.834  -6.445  20.179  1.00  0.00           C  
ATOM    409  N   ARG A  53      12.547  -6.727  19.738  1.00  0.00           N  
ATOM    410  CA  ARG A  53      13.443  -7.108  20.817  1.00  0.00           C  
ATOM    411  C   ARG A  53      13.843  -5.879  21.634  1.00  0.00           C  
ATOM    412  O   ARG A  53      13.042  -5.352  22.403  1.00  0.00           O  
ATOM    413  CB  ARG A  53      14.703  -7.785  20.271  1.00  0.00           C  
ATOM    414  CG  ARG A  53      14.391  -9.187  19.746  1.00  0.00           C  
ATOM    415  CD  ARG A  53      15.648  -9.857  19.192  1.00  0.00           C  
ATOM    416  NE  ARG A  53      16.020  -9.246  17.898  1.00  0.00           N  
ATOM    417  CZ  ARG A  53      15.645  -9.733  16.695  1.00  0.00           C  
ATOM    418  NH1 ARG A  53      16.417 -10.621  16.096  1.00  0.00           N  
ATOM    419  NH2 ARG A  53      14.500  -9.319  16.115  1.00  0.00           N  
ATOM    420  OXT ARG A  53      15.054  -5.471  21.446  1.00  0.00           O  
TER     421      ARG A  53                                                      
ENDMDL                                                                          
