# Supplementary material for: Comparative Performance of High-Throughput Methods for Protein pKa Predictions
Source: J Chem Inf Model. 2023 Aug 8;63(16):5169–81. doi: 10.1021/acs.jcim.3c00165 (PMC10466379; doi:10.1021/acs.jcim.3c00165)
Supplement: Supplementary file 3 — ci3c00165_si_003.zip [file ci3c00165_si_003.zip › curated_pdbs/1mut_curated_14.pdb]

MODEL       14                                                                  
ATOM      1  N   MET A   1      15.381  18.015   9.779  1.00  0.00           N  
ATOM      2  CA  MET A   1      15.451  17.832   8.301  1.00  0.00           C  
ATOM      3  C   MET A   1      16.157  16.512   7.987  1.00  0.00           C  
ATOM      4  O   MET A   1      17.317  16.486   7.626  1.00  0.00           O  
ATOM      5  CB  MET A   1      16.235  18.988   7.676  1.00  0.00           C  
ATOM      6  CG  MET A   1      15.323  20.209   7.548  1.00  0.00           C  
ATOM      7  SD  MET A   1      15.010  20.548   5.798  1.00  0.00           S  
ATOM      8  CE  MET A   1      13.247  20.139   5.799  1.00  0.00           C  
ATOM      9  H1  MET A   1      16.327  17.895  10.189  1.00  0.00           H  
ATOM     10  H2  MET A   1      15.030  18.969   9.994  1.00  0.00           H  
ATOM     11  H3  MET A   1      14.734  17.307  10.184  1.00  0.00           H  
ATOM     12  HA  MET A   1      14.451  17.811   7.892  1.00  0.00           H  
ATOM     13  HB2 MET A   1      17.079  19.231   8.305  1.00  0.00           H  
ATOM     14  HB3 MET A   1      16.585  18.698   6.698  1.00  0.00           H  
ATOM     15  HG2 MET A   1      14.387  20.015   8.050  1.00  0.00           H  
ATOM     16  HG3 MET A   1      15.803  21.065   7.999  1.00  0.00           H  
ATOM     17  HE1 MET A   1      12.990  19.665   6.736  1.00  0.00           H  
ATOM     18  HE2 MET A   1      12.667  21.040   5.684  1.00  0.00           H  
ATOM     19  HE3 MET A   1      13.033  19.469   4.978  1.00  0.00           H  
ATOM     20  N   LYS A   2      15.465  15.414   8.124  1.00  0.00           N  
ATOM     21  CA  LYS A   2      16.095  14.097   7.836  1.00  0.00           C  
ATOM     22  C   LYS A   2      15.376  13.435   6.654  1.00  0.00           C  
ATOM     23  O   LYS A   2      14.990  14.094   5.709  1.00  0.00           O  
ATOM     24  CB  LYS A   2      15.993  13.206   9.075  1.00  0.00           C  
ATOM     25  CG  LYS A   2      17.123  12.177   9.053  1.00  0.00           C  
ATOM     26  CD  LYS A   2      16.660  10.901   9.757  1.00  0.00           C  
ATOM     27  CE  LYS A   2      16.737   9.724   8.783  1.00  0.00           C  
ATOM     28  NZ  LYS A   2      17.956   8.918   9.074  1.00  0.00           N  
ATOM     29  H   LYS A   2      14.532  15.457   8.419  1.00  0.00           H  
ATOM     30  HA  LYS A   2      17.135  14.244   7.585  1.00  0.00           H  
ATOM     31  HB2 LYS A   2      16.074  13.815   9.965  1.00  0.00           H  
ATOM     32  HB3 LYS A   2      15.043  12.693   9.073  1.00  0.00           H  
ATOM     33  HG2 LYS A   2      17.386  11.952   8.030  1.00  0.00           H  
ATOM     34  HG3 LYS A   2      17.985  12.577   9.567  1.00  0.00           H  
ATOM     35  HD2 LYS A   2      17.297  10.708  10.608  1.00  0.00           H  
ATOM     36  HD3 LYS A   2      15.641  11.023  10.089  1.00  0.00           H  
ATOM     37  HE2 LYS A   2      15.860   9.105   8.897  1.00  0.00           H  
ATOM     38  HE3 LYS A   2      16.786  10.098   7.770  1.00  0.00           H  
ATOM     39  HZ1 LYS A   2      18.793   9.534   9.045  1.00  0.00           H  
ATOM     40  HZ2 LYS A   2      17.870   8.491  10.017  1.00  0.00           H  
ATOM     41  HZ3 LYS A   2      18.052   8.166   8.363  1.00  0.00           H  
ATOM     42  N   LYS A   3      15.196  12.142   6.692  1.00  0.00           N  
ATOM     43  CA  LYS A   3      14.507  11.457   5.563  1.00  0.00           C  
ATOM     44  C   LYS A   3      13.946  10.115   6.039  1.00  0.00           C  
ATOM     45  O   LYS A   3      14.676   9.246   6.473  1.00  0.00           O  
ATOM     46  CB  LYS A   3      15.512  11.217   4.432  1.00  0.00           C  
ATOM     47  CG  LYS A   3      14.778  11.184   3.091  1.00  0.00           C  
ATOM     48  CD  LYS A   3      15.723  11.655   1.984  1.00  0.00           C  
ATOM     49  CE  LYS A   3      16.091  13.122   2.215  1.00  0.00           C  
ATOM     50  NZ  LYS A   3      15.549  13.952   1.104  1.00  0.00           N  
ATOM     51  H   LYS A   3      15.516  11.621   7.456  1.00  0.00           H  
ATOM     52  HA  LYS A   3      13.701  12.077   5.200  1.00  0.00           H  
ATOM     53  HB2 LYS A   3      16.241  12.013   4.426  1.00  0.00           H  
ATOM     54  HB3 LYS A   3      16.012  10.273   4.591  1.00  0.00           H  
ATOM     55  HG2 LYS A   3      14.451  10.175   2.885  1.00  0.00           H  
ATOM     56  HG3 LYS A   3      13.921  11.839   3.134  1.00  0.00           H  
ATOM     57  HD2 LYS A   3      16.620  11.051   1.996  1.00  0.00           H  
ATOM     58  HD3 LYS A   3      15.234  11.555   1.026  1.00  0.00           H  
ATOM     59  HE2 LYS A   3      15.669  13.456   3.152  1.00  0.00           H  
ATOM     60  HE3 LYS A   3      17.166  13.221   2.249  1.00  0.00           H  
ATOM     61  HZ1 LYS A   3      15.167  13.331   0.362  1.00  0.00           H  
ATOM     62  HZ2 LYS A   3      14.791  14.565   1.465  1.00  0.00           H  
ATOM     63  HZ3 LYS A   3      16.312  14.539   0.708  1.00  0.00           H  
ATOM     64  N   LEU A   4      12.655   9.938   5.958  1.00  0.00           N  
ATOM     65  CA  LEU A   4      12.048   8.651   6.401  1.00  0.00           C  
ATOM     66  C   LEU A   4      11.331   8.000   5.217  1.00  0.00           C  
ATOM     67  O   LEU A   4      10.667   8.661   4.444  1.00  0.00           O  
ATOM     68  CB  LEU A   4      11.044   8.914   7.527  1.00  0.00           C  
ATOM     69  CG  LEU A   4      10.059   9.997   7.093  1.00  0.00           C  
ATOM     70  CD1 LEU A   4       8.638   9.431   7.095  1.00  0.00           C  
ATOM     71  CD2 LEU A   4      10.136  11.177   8.064  1.00  0.00           C  
ATOM     72  H   LEU A   4      12.085  10.651   5.601  1.00  0.00           H  
ATOM     73  HA  LEU A   4      12.827   7.990   6.758  1.00  0.00           H  
ATOM     74  HB2 LEU A   4      10.505   8.003   7.749  1.00  0.00           H  
ATOM     75  HB3 LEU A   4      11.572   9.243   8.411  1.00  0.00           H  
ATOM     76  HG  LEU A   4      10.310  10.330   6.097  1.00  0.00           H  
ATOM     77 HD11 LEU A   4       8.514   8.771   7.941  1.00  0.00           H  
ATOM     78 HD12 LEU A   4       7.929  10.243   7.166  1.00  0.00           H  
ATOM     79 HD13 LEU A   4       8.467   8.882   6.182  1.00  0.00           H  
ATOM     80 HD21 LEU A   4      11.122  11.218   8.501  1.00  0.00           H  
ATOM     81 HD22 LEU A   4       9.939  12.096   7.531  1.00  0.00           H  
ATOM     82 HD23 LEU A   4       9.401  11.048   8.844  1.00  0.00           H  
ATOM     83  N   GLN A   5      11.463   6.712   5.064  1.00  0.00           N  
ATOM     84  CA  GLN A   5      10.792   6.026   3.925  1.00  0.00           C  
ATOM     85  C   GLN A   5      10.078   4.769   4.427  1.00  0.00           C  
ATOM     86  O   GLN A   5      10.517   4.119   5.355  1.00  0.00           O  
ATOM     87  CB  GLN A   5      11.838   5.630   2.880  1.00  0.00           C  
ATOM     88  CG  GLN A   5      12.687   6.849   2.518  1.00  0.00           C  
ATOM     89  CD  GLN A   5      14.048   6.750   3.208  1.00  0.00           C  
ATOM     90  OE1 GLN A   5      14.415   7.612   3.982  1.00  0.00           O  
ATOM     91  NE2 GLN A   5      14.820   5.726   2.960  1.00  0.00           N  
ATOM     92  H   GLN A   5      12.007   6.196   5.695  1.00  0.00           H  
ATOM     93  HA  GLN A   5      10.071   6.695   3.477  1.00  0.00           H  
ATOM     94  HB2 GLN A   5      12.473   4.855   3.284  1.00  0.00           H  
ATOM     95  HB3 GLN A   5      11.341   5.264   1.994  1.00  0.00           H  
ATOM     96  HG2 GLN A   5      12.827   6.884   1.446  1.00  0.00           H  
ATOM     97  HG3 GLN A   5      12.185   7.748   2.844  1.00  0.00           H  
ATOM     98 HE21 GLN A   5      14.526   5.031   2.336  1.00  0.00           H  
ATOM     99 HE22 GLN A   5      15.694   5.654   3.397  1.00  0.00           H  
ATOM    100  N   ILE A   6       8.978   4.423   3.817  1.00  0.00           N  
ATOM    101  CA  ILE A   6       8.230   3.213   4.246  1.00  0.00           C  
ATOM    102  C   ILE A   6       8.108   2.256   3.054  1.00  0.00           C  
ATOM    103  O   ILE A   6       8.398   2.614   1.929  1.00  0.00           O  
ATOM    104  CB  ILE A   6       6.840   3.639   4.739  1.00  0.00           C  
ATOM    105  CG1 ILE A   6       6.938   4.095   6.197  1.00  0.00           C  
ATOM    106  CG2 ILE A   6       5.862   2.468   4.643  1.00  0.00           C  
ATOM    107  CD1 ILE A   6       5.531   4.295   6.764  1.00  0.00           C  
ATOM    108  H   ILE A   6       8.642   4.961   3.071  1.00  0.00           H  
ATOM    109  HA  ILE A   6       8.765   2.724   5.047  1.00  0.00           H  
ATOM    110  HB  ILE A   6       6.482   4.457   4.131  1.00  0.00           H  
ATOM    111 HG12 ILE A   6       7.455   3.343   6.775  1.00  0.00           H  
ATOM    112 HG13 ILE A   6       7.481   5.025   6.248  1.00  0.00           H  
ATOM    113 HG21 ILE A   6       5.798   2.136   3.617  1.00  0.00           H  
ATOM    114 HG22 ILE A   6       6.210   1.656   5.264  1.00  0.00           H  
ATOM    115 HG23 ILE A   6       4.886   2.786   4.980  1.00  0.00           H  
ATOM    116 HD11 ILE A   6       4.915   4.792   6.030  1.00  0.00           H  
ATOM    117 HD12 ILE A   6       5.100   3.335   7.005  1.00  0.00           H  
ATOM    118 HD13 ILE A   6       5.586   4.900   7.657  1.00  0.00           H  
ATOM    119  N   ALA A   7       7.684   1.044   3.288  1.00  0.00           N  
ATOM    120  CA  ALA A   7       7.549   0.076   2.163  1.00  0.00           C  
ATOM    121  C   ALA A   7       6.222  -0.675   2.288  1.00  0.00           C  
ATOM    122  O   ALA A   7       6.107  -1.635   3.023  1.00  0.00           O  
ATOM    123  CB  ALA A   7       8.707  -0.924   2.206  1.00  0.00           C  
ATOM    124  H   ALA A   7       7.454   0.771   4.199  1.00  0.00           H  
ATOM    125  HA  ALA A   7       7.570   0.609   1.227  1.00  0.00           H  
ATOM    126  HB1 ALA A   7       8.915  -1.192   3.231  1.00  0.00           H  
ATOM    127  HB2 ALA A   7       8.439  -1.810   1.649  1.00  0.00           H  
ATOM    128  HB3 ALA A   7       9.587  -0.475   1.765  1.00  0.00           H  
ATOM    129  N   VAL A   8       5.222  -0.248   1.565  1.00  0.00           N  
ATOM    130  CA  VAL A   8       3.902  -0.940   1.631  1.00  0.00           C  
ATOM    131  C   VAL A   8       3.685  -1.734   0.354  1.00  0.00           C  
ATOM    132  O   VAL A   8       4.315  -1.497  -0.657  1.00  0.00           O  
ATOM    133  CB  VAL A   8       2.776   0.086   1.760  1.00  0.00           C  
ATOM    134  CG1 VAL A   8       2.848   1.080   0.599  1.00  0.00           C  
ATOM    135  CG2 VAL A   8       1.431  -0.645   1.708  1.00  0.00           C  
ATOM    136  H   VAL A   8       5.342   0.525   0.973  1.00  0.00           H  
ATOM    137  HA  VAL A   8       3.874  -1.614   2.479  1.00  0.00           H  
ATOM    138  HB  VAL A   8       2.869   0.613   2.698  1.00  0.00           H  
ATOM    139 HG11 VAL A   8       2.924   0.540  -0.333  1.00  0.00           H  
ATOM    140 HG12 VAL A   8       1.955   1.688   0.590  1.00  0.00           H  
ATOM    141 HG13 VAL A   8       3.714   1.713   0.720  1.00  0.00           H  
ATOM    142 HG21 VAL A   8       1.423  -1.435   2.443  1.00  0.00           H  
ATOM    143 HG22 VAL A   8       0.633   0.051   1.916  1.00  0.00           H  
ATOM    144 HG23 VAL A   8       1.291  -1.068   0.723  1.00  0.00           H  
ATOM    145  N   GLY A   9       2.782  -2.664   0.392  1.00  0.00           N  
ATOM    146  CA  GLY A   9       2.498  -3.468  -0.818  1.00  0.00           C  
ATOM    147  C   GLY A   9       0.994  -3.713  -0.895  1.00  0.00           C  
ATOM    148  O   GLY A   9       0.403  -4.285   0.000  1.00  0.00           O  
ATOM    149  H   GLY A   9       2.281  -2.826   1.217  1.00  0.00           H  
ATOM    150  HA2 GLY A   9       2.825  -2.925  -1.690  1.00  0.00           H  
ATOM    151  HA3 GLY A   9       3.015  -4.409  -0.763  1.00  0.00           H  
ATOM    152  N   ILE A  10       0.369  -3.292  -1.955  1.00  0.00           N  
ATOM    153  CA  ILE A  10      -1.087  -3.505  -2.082  1.00  0.00           C  
ATOM    154  C   ILE A  10      -1.305  -4.791  -2.866  1.00  0.00           C  
ATOM    155  O   ILE A  10      -0.439  -5.226  -3.598  1.00  0.00           O  
ATOM    156  CB  ILE A  10      -1.729  -2.338  -2.830  1.00  0.00           C  
ATOM    157  CG1 ILE A  10      -0.927  -1.043  -2.630  1.00  0.00           C  
ATOM    158  CG2 ILE A  10      -3.145  -2.133  -2.310  1.00  0.00           C  
ATOM    159  CD1 ILE A  10      -1.269  -0.078  -3.764  1.00  0.00           C  
ATOM    160  H   ILE A  10       0.859  -2.846  -2.670  1.00  0.00           H  
ATOM    161  HA  ILE A  10      -1.530  -3.598  -1.100  1.00  0.00           H  
ATOM    162  HB  ILE A  10      -1.770  -2.576  -3.879  1.00  0.00           H  
ATOM    163 HG12 ILE A  10      -1.182  -0.593  -1.680  1.00  0.00           H  
ATOM    164 HG13 ILE A  10       0.126  -1.248  -2.653  1.00  0.00           H  
ATOM    165 HG21 ILE A  10      -3.167  -2.338  -1.251  1.00  0.00           H  
ATOM    166 HG22 ILE A  10      -3.447  -1.114  -2.489  1.00  0.00           H  
ATOM    167 HG23 ILE A  10      -3.816  -2.806  -2.823  1.00  0.00           H  
ATOM    168 HD11 ILE A  10      -2.325  -0.143  -3.983  1.00  0.00           H  
ATOM    169 HD12 ILE A  10      -1.021   0.928  -3.469  1.00  0.00           H  
ATOM    170 HD13 ILE A  10      -0.703  -0.347  -4.644  1.00  0.00           H  
ATOM    171  N   ILE A  11      -2.432  -5.423  -2.717  1.00  0.00           N  
ATOM    172  CA  ILE A  11      -2.637  -6.693  -3.463  1.00  0.00           C  
ATOM    173  C   ILE A  11      -4.078  -6.831  -3.935  1.00  0.00           C  
ATOM    174  O   ILE A  11      -5.016  -6.782  -3.172  1.00  0.00           O  
ATOM    175  CB  ILE A  11      -2.248  -7.861  -2.563  1.00  0.00           C  
ATOM    176  CG1 ILE A  11      -1.017  -7.441  -1.771  1.00  0.00           C  
ATOM    177  CG2 ILE A  11      -1.923  -9.096  -3.405  1.00  0.00           C  
ATOM    178  CD1 ILE A  11      -0.352  -8.658  -1.125  1.00  0.00           C  
ATOM    179  H   ILE A  11      -3.121  -5.077  -2.110  1.00  0.00           H  
ATOM    180  HA  ILE A  11      -1.993  -6.689  -4.326  1.00  0.00           H  
ATOM    181  HB  ILE A  11      -3.059  -8.084  -1.885  1.00  0.00           H  
ATOM    182 HG12 ILE A  11      -0.318  -6.957  -2.434  1.00  0.00           H  
ATOM    183 HG13 ILE A  11      -1.319  -6.747  -1.011  1.00  0.00           H  
ATOM    184 HG21 ILE A  11      -2.412  -9.021  -4.364  1.00  0.00           H  
ATOM    185 HG22 ILE A  11      -0.853  -9.162  -3.549  1.00  0.00           H  
ATOM    186 HG23 ILE A  11      -2.266  -9.980  -2.890  1.00  0.00           H  
ATOM    187 HD11 ILE A  11      -0.867  -9.557  -1.426  1.00  0.00           H  
ATOM    188 HD12 ILE A  11       0.680  -8.711  -1.438  1.00  0.00           H  
ATOM    189 HD13 ILE A  11      -0.397  -8.562  -0.051  1.00  0.00           H  
ATOM    190  N   ARG A  12      -4.233  -7.010  -5.207  1.00  0.00           N  
ATOM    191  CA  ARG A  12      -5.595  -7.162  -5.803  1.00  0.00           C  
ATOM    192  C   ARG A  12      -5.677  -8.501  -6.541  1.00  0.00           C  
ATOM    193  O   ARG A  12      -4.762  -8.888  -7.241  1.00  0.00           O  
ATOM    194  CB  ARG A  12      -5.847  -6.012  -6.782  1.00  0.00           C  
ATOM    195  CG  ARG A  12      -7.087  -6.313  -7.630  1.00  0.00           C  
ATOM    196  CD  ARG A  12      -8.141  -5.232  -7.389  1.00  0.00           C  
ATOM    197  NE  ARG A  12      -7.940  -4.117  -8.357  1.00  0.00           N  
ATOM    198  CZ  ARG A  12      -8.879  -3.229  -8.532  1.00  0.00           C  
ATOM    199  NH1 ARG A  12      -9.568  -2.798  -7.511  1.00  0.00           N  
ATOM    200  NH2 ARG A  12      -9.128  -2.771  -9.728  1.00  0.00           N  
ATOM    201  H   ARG A  12      -3.438  -7.050  -5.775  1.00  0.00           H  
ATOM    202  HA  ARG A  12      -6.337  -7.137  -5.017  1.00  0.00           H  
ATOM    203  HB2 ARG A  12      -6.006  -5.098  -6.227  1.00  0.00           H  
ATOM    204  HB3 ARG A  12      -4.991  -5.897  -7.429  1.00  0.00           H  
ATOM    205  HG2 ARG A  12      -6.812  -6.325  -8.675  1.00  0.00           H  
ATOM    206  HG3 ARG A  12      -7.491  -7.276  -7.352  1.00  0.00           H  
ATOM    207  HD2 ARG A  12      -9.126  -5.653  -7.524  1.00  0.00           H  
ATOM    208  HD3 ARG A  12      -8.046  -4.857  -6.381  1.00  0.00           H  
ATOM    209  HE  ARG A  12      -7.103  -4.051  -8.862  1.00  0.00           H  
ATOM    210 HH11 ARG A  12      -9.374  -3.148  -6.595  1.00  0.00           H  
ATOM    211 HH12 ARG A  12     -10.290  -2.120  -7.645  1.00  0.00           H  
ATOM    212 HH21 ARG A  12      -8.598  -3.100 -10.510  1.00  0.00           H  
ATOM    213 HH22 ARG A  12      -9.850  -2.092  -9.863  1.00  0.00           H  
ATOM    214  N   ASN A  13      -6.753  -9.220  -6.377  1.00  0.00           N  
ATOM    215  CA  ASN A  13      -6.872 -10.543  -7.056  1.00  0.00           C  
ATOM    216  C   ASN A  13      -7.904 -10.468  -8.178  1.00  0.00           C  
ATOM    217  O   ASN A  13      -8.369  -9.409  -8.548  1.00  0.00           O  
ATOM    218  CB  ASN A  13      -7.320 -11.601  -6.045  1.00  0.00           C  
ATOM    219  CG  ASN A  13      -8.546 -11.091  -5.284  1.00  0.00           C  
ATOM    220  OD1 ASN A  13      -9.171 -10.131  -5.689  1.00  0.00           O  
ATOM    221  ND2 ASN A  13      -8.922 -11.697  -4.191  1.00  0.00           N  
ATOM    222  H   ASN A  13      -7.477  -8.897  -5.798  1.00  0.00           H  
ATOM    223  HA  ASN A  13      -5.914 -10.823  -7.467  1.00  0.00           H  
ATOM    224  HB2 ASN A  13      -7.573 -12.512  -6.567  1.00  0.00           H  
ATOM    225  HB3 ASN A  13      -6.520 -11.795  -5.352  1.00  0.00           H  
ATOM    226 HD21 ASN A  13      -8.420 -12.473  -3.863  1.00  0.00           H  
ATOM    227 HD22 ASN A  13      -9.706 -11.378  -3.699  1.00  0.00           H  
ATOM    228  N   GLU A  14      -8.266 -11.600  -8.715  1.00  0.00           N  
ATOM    229  CA  GLU A  14      -9.274 -11.622  -9.812  1.00  0.00           C  
ATOM    230  C   GLU A  14     -10.679 -11.530  -9.211  1.00  0.00           C  
ATOM    231  O   GLU A  14     -11.667 -11.527  -9.918  1.00  0.00           O  
ATOM    232  CB  GLU A  14      -9.138 -12.927 -10.602  1.00  0.00           C  
ATOM    233  CG  GLU A  14      -7.655 -13.229 -10.834  1.00  0.00           C  
ATOM    234  CD  GLU A  14      -7.453 -13.745 -12.260  1.00  0.00           C  
ATOM    235  OE1 GLU A  14      -7.995 -14.792 -12.574  1.00  0.00           O  
ATOM    236  OE2 GLU A  14      -6.758 -13.084 -13.015  1.00  0.00           O  
ATOM    237  H   GLU A  14      -7.876 -12.438  -8.387  1.00  0.00           H  
ATOM    238  HA  GLU A  14      -9.108 -10.784 -10.471  1.00  0.00           H  
ATOM    239  HB2 GLU A  14      -9.589 -13.735 -10.044  1.00  0.00           H  
ATOM    240  HB3 GLU A  14      -9.636 -12.825 -11.555  1.00  0.00           H  
ATOM    241  HG2 GLU A  14      -7.079 -12.327 -10.691  1.00  0.00           H  
ATOM    242  HG3 GLU A  14      -7.327 -13.981 -10.132  1.00  0.00           H  
ATOM    243  N   ASN A  15     -10.775 -11.447  -7.911  1.00  0.00           N  
ATOM    244  CA  ASN A  15     -12.112 -11.346  -7.264  1.00  0.00           C  
ATOM    245  C   ASN A  15     -12.501  -9.872  -7.149  1.00  0.00           C  
ATOM    246  O   ASN A  15     -13.435  -9.517  -6.457  1.00  0.00           O  
ATOM    247  CB  ASN A  15     -12.051 -11.966  -5.867  1.00  0.00           C  
ATOM    248  CG  ASN A  15     -13.458 -12.028  -5.271  1.00  0.00           C  
ATOM    249  OD1 ASN A  15     -13.648 -11.755  -4.103  1.00  0.00           O  
ATOM    250  ND2 ASN A  15     -14.463 -12.379  -6.029  1.00  0.00           N  
ATOM    251  H   ASN A  15      -9.965 -11.445  -7.360  1.00  0.00           H  
ATOM    252  HA  ASN A  15     -12.844 -11.869  -7.862  1.00  0.00           H  
ATOM    253  HB2 ASN A  15     -11.642 -12.964  -5.935  1.00  0.00           H  
ATOM    254  HB3 ASN A  15     -11.420 -11.363  -5.233  1.00  0.00           H  
ATOM    255 HD21 ASN A  15     -14.312 -12.599  -6.971  1.00  0.00           H  
ATOM    256 HD22 ASN A  15     -15.368 -12.419  -5.656  1.00  0.00           H  
ATOM    257  N   ASN A  16     -11.790  -9.013  -7.826  1.00  0.00           N  
ATOM    258  CA  ASN A  16     -12.111  -7.565  -7.763  1.00  0.00           C  
ATOM    259  C   ASN A  16     -12.056  -7.098  -6.301  1.00  0.00           C  
ATOM    260  O   ASN A  16     -12.908  -6.372  -5.829  1.00  0.00           O  
ATOM    261  CB  ASN A  16     -13.509  -7.351  -8.347  1.00  0.00           C  
ATOM    262  CG  ASN A  16     -13.987  -5.926  -8.067  1.00  0.00           C  
ATOM    263  OD1 ASN A  16     -13.345  -4.968  -8.453  1.00  0.00           O  
ATOM    264  ND2 ASN A  16     -15.097  -5.743  -7.407  1.00  0.00           N  
ATOM    265  H   ASN A  16     -11.049  -9.321  -8.377  1.00  0.00           H  
ATOM    266  HA  ASN A  16     -11.388  -7.011  -8.343  1.00  0.00           H  
ATOM    267  HB2 ASN A  16     -13.478  -7.515  -9.414  1.00  0.00           H  
ATOM    268  HB3 ASN A  16     -14.187  -8.056  -7.897  1.00  0.00           H  
ATOM    269 HD21 ASN A  16     -15.614  -6.515  -7.095  1.00  0.00           H  
ATOM    270 HD22 ASN A  16     -15.413  -4.835  -7.221  1.00  0.00           H  
ATOM    271  N   GLU A  17     -11.050  -7.513  -5.581  1.00  0.00           N  
ATOM    272  CA  GLU A  17     -10.926  -7.096  -4.155  1.00  0.00           C  
ATOM    273  C   GLU A  17      -9.447  -6.879  -3.825  1.00  0.00           C  
ATOM    274  O   GLU A  17      -8.581  -7.521  -4.387  1.00  0.00           O  
ATOM    275  CB  GLU A  17     -11.497  -8.191  -3.251  1.00  0.00           C  
ATOM    276  CG  GLU A  17     -12.837  -8.673  -3.813  1.00  0.00           C  
ATOM    277  CD  GLU A  17     -13.797  -8.978  -2.663  1.00  0.00           C  
ATOM    278  OE1 GLU A  17     -14.209  -8.043  -1.996  1.00  0.00           O  
ATOM    279  OE2 GLU A  17     -14.106 -10.143  -2.468  1.00  0.00           O  
ATOM    280  H   GLU A  17     -10.371  -8.099  -5.979  1.00  0.00           H  
ATOM    281  HA  GLU A  17     -11.471  -6.174  -3.998  1.00  0.00           H  
ATOM    282  HB2 GLU A  17     -10.804  -9.019  -3.209  1.00  0.00           H  
ATOM    283  HB3 GLU A  17     -11.647  -7.796  -2.257  1.00  0.00           H  
ATOM    284  HG2 GLU A  17     -13.260  -7.903  -4.441  1.00  0.00           H  
ATOM    285  HG3 GLU A  17     -12.681  -9.568  -4.397  1.00  0.00           H  
ATOM    286  N   ILE A  18      -9.145  -5.982  -2.926  1.00  0.00           N  
ATOM    287  CA  ILE A  18      -7.713  -5.738  -2.581  1.00  0.00           C  
ATOM    288  C   ILE A  18      -7.522  -5.822  -1.067  1.00  0.00           C  
ATOM    289  O   ILE A  18      -8.407  -5.521  -0.297  1.00  0.00           O  
ATOM    290  CB  ILE A  18      -7.285  -4.344  -3.049  1.00  0.00           C  
ATOM    291  CG1 ILE A  18      -8.123  -3.903  -4.254  1.00  0.00           C  
ATOM    292  CG2 ILE A  18      -5.809  -4.371  -3.451  1.00  0.00           C  
ATOM    293  CD1 ILE A  18      -9.040  -2.746  -3.850  1.00  0.00           C  
ATOM    294  H   ILE A  18      -9.852  -5.469  -2.483  1.00  0.00           H  
ATOM    295  HA  ILE A  18      -7.098  -6.482  -3.063  1.00  0.00           H  
ATOM    296  HB  ILE A  18      -7.416  -3.646  -2.237  1.00  0.00           H  
ATOM    297 HG12 ILE A  18      -7.463  -3.579  -5.044  1.00  0.00           H  
ATOM    298 HG13 ILE A  18      -8.722  -4.728  -4.607  1.00  0.00           H  
ATOM    299 HG21 ILE A  18      -5.220  -4.755  -2.632  1.00  0.00           H  
ATOM    300 HG22 ILE A  18      -5.683  -5.007  -4.315  1.00  0.00           H  
ATOM    301 HG23 ILE A  18      -5.484  -3.369  -3.690  1.00  0.00           H  
ATOM    302 HD11 ILE A  18      -8.446  -1.940  -3.447  1.00  0.00           H  
ATOM    303 HD12 ILE A  18      -9.579  -2.395  -4.719  1.00  0.00           H  
ATOM    304 HD13 ILE A  18      -9.742  -3.086  -3.104  1.00  0.00           H  
ATOM    305  N   PHE A  19      -6.354  -6.204  -0.641  1.00  0.00           N  
ATOM    306  CA  PHE A  19      -6.073  -6.291   0.817  1.00  0.00           C  
ATOM    307  C   PHE A  19      -5.627  -4.910   1.293  1.00  0.00           C  
ATOM    308  O   PHE A  19      -4.486  -4.699   1.653  1.00  0.00           O  
ATOM    309  CB  PHE A  19      -4.960  -7.322   1.055  1.00  0.00           C  
ATOM    310  CG  PHE A  19      -4.334  -7.114   2.416  1.00  0.00           C  
ATOM    311  CD1 PHE A  19      -5.063  -7.387   3.579  1.00  0.00           C  
ATOM    312  CD2 PHE A  19      -3.017  -6.643   2.510  1.00  0.00           C  
ATOM    313  CE1 PHE A  19      -4.475  -7.190   4.835  1.00  0.00           C  
ATOM    314  CE2 PHE A  19      -2.431  -6.446   3.764  1.00  0.00           C  
ATOM    315  CZ  PHE A  19      -3.159  -6.719   4.927  1.00  0.00           C  
ATOM    316  H   PHE A  19      -5.652  -6.412  -1.285  1.00  0.00           H  
ATOM    317  HA  PHE A  19      -6.967  -6.588   1.345  1.00  0.00           H  
ATOM    318  HB2 PHE A  19      -5.377  -8.316   1.002  1.00  0.00           H  
ATOM    319  HB3 PHE A  19      -4.204  -7.211   0.293  1.00  0.00           H  
ATOM    320  HD1 PHE A  19      -6.077  -7.751   3.507  1.00  0.00           H  
ATOM    321  HD2 PHE A  19      -2.455  -6.431   1.613  1.00  0.00           H  
ATOM    322  HE1 PHE A  19      -5.037  -7.401   5.733  1.00  0.00           H  
ATOM    323  HE2 PHE A  19      -1.416  -6.083   3.835  1.00  0.00           H  
ATOM    324  HZ  PHE A  19      -2.704  -6.567   5.896  1.00  0.00           H  
ATOM    325  N   ILE A  20      -6.511  -3.955   1.266  1.00  0.00           N  
ATOM    326  CA  ILE A  20      -6.126  -2.594   1.685  1.00  0.00           C  
ATOM    327  C   ILE A  20      -6.219  -2.461   3.201  1.00  0.00           C  
ATOM    328  O   ILE A  20      -6.161  -3.423   3.936  1.00  0.00           O  
ATOM    329  CB  ILE A  20      -7.072  -1.580   1.002  1.00  0.00           C  
ATOM    330  CG1 ILE A  20      -6.385  -0.223   0.761  1.00  0.00           C  
ATOM    331  CG2 ILE A  20      -8.324  -1.352   1.856  1.00  0.00           C  
ATOM    332  CD1 ILE A  20      -4.924  -0.233   1.225  1.00  0.00           C  
ATOM    333  H   ILE A  20      -7.419  -4.126   0.949  1.00  0.00           H  
ATOM    334  HA  ILE A  20      -5.114  -2.412   1.372  1.00  0.00           H  
ATOM    335  HB  ILE A  20      -7.382  -1.981   0.060  1.00  0.00           H  
ATOM    336 HG12 ILE A  20      -6.418  -0.001  -0.294  1.00  0.00           H  
ATOM    337 HG13 ILE A  20      -6.923   0.538   1.300  1.00  0.00           H  
ATOM    338 HG21 ILE A  20      -8.455  -2.183   2.532  1.00  0.00           H  
ATOM    339 HG22 ILE A  20      -8.212  -0.441   2.424  1.00  0.00           H  
ATOM    340 HG23 ILE A  20      -9.188  -1.272   1.213  1.00  0.00           H  
ATOM    341 HD11 ILE A  20      -4.857  -0.704   2.195  1.00  0.00           H  
ATOM    342 HD12 ILE A  20      -4.331  -0.790   0.517  1.00  0.00           H  
ATOM    343 HD13 ILE A  20      -4.561   0.778   1.288  1.00  0.00           H  
ATOM    344  N   THR A  21      -6.385  -1.260   3.656  1.00  0.00           N  
ATOM    345  CA  THR A  21      -6.517  -1.011   5.113  1.00  0.00           C  
ATOM    346  C   THR A  21      -7.721  -0.097   5.320  1.00  0.00           C  
ATOM    347  O   THR A  21      -7.975   0.778   4.521  1.00  0.00           O  
ATOM    348  CB  THR A  21      -5.251  -0.346   5.641  1.00  0.00           C  
ATOM    349  OG1 THR A  21      -4.349  -0.123   4.565  1.00  0.00           O  
ATOM    350  CG2 THR A  21      -4.594  -1.252   6.683  1.00  0.00           C  
ATOM    351  H   THR A  21      -6.441  -0.512   3.026  1.00  0.00           H  
ATOM    352  HA  THR A  21      -6.682  -1.943   5.624  1.00  0.00           H  
ATOM    353  HB  THR A  21      -5.508   0.590   6.096  1.00  0.00           H  
ATOM    354  HG1 THR A  21      -3.712  -0.842   4.558  1.00  0.00           H  
ATOM    355 HG21 THR A  21      -5.337  -1.910   7.109  1.00  0.00           H  
ATOM    356 HG22 THR A  21      -3.822  -1.842   6.212  1.00  0.00           H  
ATOM    357 HG23 THR A  21      -4.158  -0.647   7.465  1.00  0.00           H  
ATOM    358  N   ARG A  22      -8.485  -0.303   6.358  1.00  0.00           N  
ATOM    359  CA  ARG A  22      -9.691   0.545   6.560  1.00  0.00           C  
ATOM    360  C   ARG A  22      -9.618   1.277   7.901  1.00  0.00           C  
ATOM    361  O   ARG A  22      -8.567   1.423   8.490  1.00  0.00           O  
ATOM    362  CB  ARG A  22     -10.921  -0.359   6.530  1.00  0.00           C  
ATOM    363  CG  ARG A  22     -11.731  -0.095   5.259  1.00  0.00           C  
ATOM    364  CD  ARG A  22     -12.906   0.831   5.576  1.00  0.00           C  
ATOM    365  NE  ARG A  22     -14.165   0.250   5.025  1.00  0.00           N  
ATOM    366  CZ  ARG A  22     -14.147  -0.393   3.887  1.00  0.00           C  
ATOM    367  NH1 ARG A  22     -14.025   0.266   2.767  1.00  0.00           N  
ATOM    368  NH2 ARG A  22     -14.248  -1.694   3.871  1.00  0.00           N  
ATOM    369  H   ARG A  22      -8.284  -1.028   6.986  1.00  0.00           H  
ATOM    370  HA  ARG A  22      -9.761   1.267   5.763  1.00  0.00           H  
ATOM    371  HB2 ARG A  22     -10.603  -1.388   6.536  1.00  0.00           H  
ATOM    372  HB3 ARG A  22     -11.531  -0.167   7.395  1.00  0.00           H  
ATOM    373  HG2 ARG A  22     -11.097   0.365   4.519  1.00  0.00           H  
ATOM    374  HG3 ARG A  22     -12.108  -1.030   4.876  1.00  0.00           H  
ATOM    375  HD2 ARG A  22     -12.999   0.939   6.646  1.00  0.00           H  
ATOM    376  HD3 ARG A  22     -12.731   1.800   5.132  1.00  0.00           H  
ATOM    377  HE  ARG A  22     -15.007   0.351   5.516  1.00  0.00           H  
ATOM    378 HH11 ARG A  22     -13.947   1.264   2.779  1.00  0.00           H  
ATOM    379 HH12 ARG A  22     -14.011  -0.226   1.896  1.00  0.00           H  
ATOM    380 HH21 ARG A  22     -14.339  -2.200   4.729  1.00  0.00           H  
ATOM    381 HH22 ARG A  22     -14.233  -2.186   2.999  1.00  0.00           H  
ATOM    382  N   ARG A  23     -10.739   1.746   8.378  1.00  0.00           N  
ATOM    383  CA  ARG A  23     -10.767   2.477   9.663  1.00  0.00           C  
ATOM    384  C   ARG A  23     -10.055   1.667  10.746  1.00  0.00           C  
ATOM    385  O   ARG A  23     -10.643   0.820  11.390  1.00  0.00           O  
ATOM    386  CB  ARG A  23     -12.225   2.687  10.054  1.00  0.00           C  
ATOM    387  CG  ARG A  23     -13.020   1.411   9.766  1.00  0.00           C  
ATOM    388  CD  ARG A  23     -13.668   0.913  11.059  1.00  0.00           C  
ATOM    389  NE  ARG A  23     -14.109  -0.502  10.890  1.00  0.00           N  
ATOM    390  CZ  ARG A  23     -14.605  -0.906   9.751  1.00  0.00           C  
ATOM    391  NH1 ARG A  23     -15.518  -0.197   9.146  1.00  0.00           N  
ATOM    392  NH2 ARG A  23     -14.188  -2.023   9.220  1.00  0.00           N  
ATOM    393  H   ARG A  23     -11.572   1.622   7.887  1.00  0.00           H  
ATOM    394  HA  ARG A  23     -10.284   3.434   9.548  1.00  0.00           H  
ATOM    395  HB2 ARG A  23     -12.278   2.914  11.097  1.00  0.00           H  
ATOM    396  HB3 ARG A  23     -12.638   3.503   9.482  1.00  0.00           H  
ATOM    397  HG2 ARG A  23     -13.788   1.622   9.035  1.00  0.00           H  
ATOM    398  HG3 ARG A  23     -12.357   0.651   9.382  1.00  0.00           H  
ATOM    399  HD2 ARG A  23     -12.949   0.968  11.863  1.00  0.00           H  
ATOM    400  HD3 ARG A  23     -14.520   1.533  11.297  1.00  0.00           H  
ATOM    401  HE  ARG A  23     -14.026  -1.131  11.637  1.00  0.00           H  
ATOM    402 HH11 ARG A  23     -15.841   0.659   9.554  1.00  0.00           H  
ATOM    403 HH12 ARG A  23     -15.896  -0.507   8.274  1.00  0.00           H  
ATOM    404 HH21 ARG A  23     -13.491  -2.569   9.685  1.00  0.00           H  
ATOM    405 HH22 ARG A  23     -14.568  -2.334   8.349  1.00  0.00           H  
ATOM    406  N   ALA A  24      -8.795   1.926  10.957  1.00  0.00           N  
ATOM    407  CA  ALA A  24      -8.045   1.178  12.004  1.00  0.00           C  
ATOM    408  C   ALA A  24      -7.713   2.124  13.161  1.00  0.00           C  
ATOM    409  O   ALA A  24      -6.720   2.824  13.137  1.00  0.00           O  
ATOM    410  CB  ALA A  24      -6.751   0.623  11.406  1.00  0.00           C  
ATOM    411  H   ALA A  24      -8.342   2.616  10.429  1.00  0.00           H  
ATOM    412  HA  ALA A  24      -8.653   0.363  12.367  1.00  0.00           H  
ATOM    413  HB1 ALA A  24      -6.948   0.239  10.416  1.00  0.00           H  
ATOM    414  HB2 ALA A  24      -6.015   1.411  11.346  1.00  0.00           H  
ATOM    415  HB3 ALA A  24      -6.377  -0.174  12.033  1.00  0.00           H  
ATOM    416  N   ALA A  25      -8.540   2.149  14.173  1.00  0.00           N  
ATOM    417  CA  ALA A  25      -8.283   3.046  15.337  1.00  0.00           C  
ATOM    418  C   ALA A  25      -8.712   4.474  14.988  1.00  0.00           C  
ATOM    419  O   ALA A  25      -8.733   4.863  13.837  1.00  0.00           O  
ATOM    420  CB  ALA A  25      -6.793   3.025  15.685  1.00  0.00           C  
ATOM    421  H   ALA A  25      -9.335   1.576  14.166  1.00  0.00           H  
ATOM    422  HA  ALA A  25      -8.853   2.701  16.186  1.00  0.00           H  
ATOM    423  HB1 ALA A  25      -6.355   2.103  15.332  1.00  0.00           H  
ATOM    424  HB2 ALA A  25      -6.299   3.862  15.214  1.00  0.00           H  
ATOM    425  HB3 ALA A  25      -6.673   3.093  16.757  1.00  0.00           H  
ATOM    426  N   ASP A  26      -9.059   5.254  15.974  1.00  0.00           N  
ATOM    427  CA  ASP A  26      -9.492   6.654  15.706  1.00  0.00           C  
ATOM    428  C   ASP A  26     -10.559   6.654  14.602  1.00  0.00           C  
ATOM    429  O   ASP A  26     -11.690   6.271  14.831  1.00  0.00           O  
ATOM    430  CB  ASP A  26      -8.284   7.490  15.278  1.00  0.00           C  
ATOM    431  CG  ASP A  26      -7.427   7.807  16.504  1.00  0.00           C  
ATOM    432  OD1 ASP A  26      -7.915   8.505  17.377  1.00  0.00           O  
ATOM    433  OD2 ASP A  26      -6.298   7.347  16.549  1.00  0.00           O  
ATOM    434  H   ASP A  26      -9.037   4.918  16.895  1.00  0.00           H  
ATOM    435  HA  ASP A  26      -9.915   7.073  16.607  1.00  0.00           H  
ATOM    436  HB2 ASP A  26      -7.698   6.934  14.561  1.00  0.00           H  
ATOM    437  HB3 ASP A  26      -8.623   8.411  14.830  1.00  0.00           H  
ATOM    438  N   ALA A  27     -10.218   7.075  13.409  1.00  0.00           N  
ATOM    439  CA  ALA A  27     -11.224   7.090  12.307  1.00  0.00           C  
ATOM    440  C   ALA A  27     -12.562   7.612  12.840  1.00  0.00           C  
ATOM    441  O   ALA A  27     -13.412   6.850  13.253  1.00  0.00           O  
ATOM    442  CB  ALA A  27     -11.408   5.670  11.770  1.00  0.00           C  
ATOM    443  H   ALA A  27      -9.303   7.378  13.237  1.00  0.00           H  
ATOM    444  HA  ALA A  27     -10.876   7.733  11.512  1.00  0.00           H  
ATOM    445  HB1 ALA A  27     -10.462   5.300  11.403  1.00  0.00           H  
ATOM    446  HB2 ALA A  27     -11.762   5.028  12.562  1.00  0.00           H  
ATOM    447  HB3 ALA A  27     -12.127   5.681  10.965  1.00  0.00           H  
ATOM    448  N   HIS A  28     -12.753   8.902  12.838  1.00  0.00           N  
ATOM    449  CA  HIS A  28     -14.036   9.464  13.351  1.00  0.00           C  
ATOM    450  C   HIS A  28     -15.089   9.447  12.242  1.00  0.00           C  
ATOM    451  O   HIS A  28     -15.885   8.535  12.142  1.00  0.00           O  
ATOM    452  CB  HIS A  28     -13.816  10.905  13.818  1.00  0.00           C  
ATOM    453  CG  HIS A  28     -12.876  10.918  14.993  1.00  0.00           C  
ATOM    454  ND1 HIS A  28     -12.060  12.002  15.272  1.00  0.00           N  
ATOM    455  CD2 HIS A  28     -12.614   9.989  15.970  1.00  0.00           C  
ATOM    456  CE1 HIS A  28     -11.351  11.703  16.376  1.00  0.00           C  
ATOM    457  NE2 HIS A  28     -11.650  10.487  16.843  1.00  0.00           N  
ATOM    458  H   HIS A  28     -12.053   9.501  12.504  1.00  0.00           H  
ATOM    459  HA  HIS A  28     -14.382   8.868  14.181  1.00  0.00           H  
ATOM    460  HB2 HIS A  28     -13.392  11.485  13.012  1.00  0.00           H  
ATOM    461  HB3 HIS A  28     -14.762  11.335  14.112  1.00  0.00           H  
ATOM    462  HD1 HIS A  28     -12.006  12.835  14.758  1.00  0.00           H  
ATOM    463  HD2 HIS A  28     -13.083   9.019  16.049  1.00  0.00           H  
ATOM    464  HE1 HIS A  28     -10.630  12.365  16.830  1.00  0.00           H  
ATOM    465  N   MET A  29     -15.103  10.454  11.412  1.00  0.00           N  
ATOM    466  CA  MET A  29     -16.109  10.502  10.314  1.00  0.00           C  
ATOM    467  C   MET A  29     -15.421  10.227   8.977  1.00  0.00           C  
ATOM    468  O   MET A  29     -14.222  10.042   8.909  1.00  0.00           O  
ATOM    469  CB  MET A  29     -16.755  11.889  10.278  1.00  0.00           C  
ATOM    470  CG  MET A  29     -18.266  11.743  10.090  1.00  0.00           C  
ATOM    471  SD  MET A  29     -19.014  13.381   9.898  1.00  0.00           S  
ATOM    472  CE  MET A  29     -20.302  12.903   8.720  1.00  0.00           C  
ATOM    473  H   MET A  29     -14.455  11.181  11.513  1.00  0.00           H  
ATOM    474  HA  MET A  29     -16.869   9.756  10.489  1.00  0.00           H  
ATOM    475  HB2 MET A  29     -16.554  12.405  11.206  1.00  0.00           H  
ATOM    476  HB3 MET A  29     -16.345  12.457   9.455  1.00  0.00           H  
ATOM    477  HG2 MET A  29     -18.464  11.152   9.208  1.00  0.00           H  
ATOM    478  HG3 MET A  29     -18.691  11.254  10.953  1.00  0.00           H  
ATOM    479  HE1 MET A  29     -20.081  11.920   8.324  1.00  0.00           H  
ATOM    480  HE2 MET A  29     -21.257  12.879   9.219  1.00  0.00           H  
ATOM    481  HE3 MET A  29     -20.337  13.623   7.913  1.00  0.00           H  
ATOM    482  N   ALA A  30     -16.171  10.198   7.911  1.00  0.00           N  
ATOM    483  CA  ALA A  30     -15.563   9.936   6.578  1.00  0.00           C  
ATOM    484  C   ALA A  30     -14.647   8.714   6.663  1.00  0.00           C  
ATOM    485  O   ALA A  30     -13.480   8.820   6.982  1.00  0.00           O  
ATOM    486  CB  ALA A  30     -14.748  11.157   6.144  1.00  0.00           C  
ATOM    487  H   ALA A  30     -17.137  10.350   7.988  1.00  0.00           H  
ATOM    488  HA  ALA A  30     -16.345   9.751   5.856  1.00  0.00           H  
ATOM    489  HB1 ALA A  30     -14.890  11.956   6.857  1.00  0.00           H  
ATOM    490  HB2 ALA A  30     -13.702  10.895   6.101  1.00  0.00           H  
ATOM    491  HB3 ALA A  30     -15.079  11.482   5.169  1.00  0.00           H  
ATOM    492  N   ASN A  31     -15.167   7.550   6.374  1.00  0.00           N  
ATOM    493  CA  ASN A  31     -14.327   6.320   6.433  1.00  0.00           C  
ATOM    494  C   ASN A  31     -12.969   6.603   5.786  1.00  0.00           C  
ATOM    495  O   ASN A  31     -12.876   6.843   4.599  1.00  0.00           O  
ATOM    496  CB  ASN A  31     -15.026   5.189   5.676  1.00  0.00           C  
ATOM    497  CG  ASN A  31     -16.366   4.876   6.345  1.00  0.00           C  
ATOM    498  OD1 ASN A  31     -16.427   4.669   7.540  1.00  0.00           O  
ATOM    499  ND2 ASN A  31     -17.450   4.831   5.619  1.00  0.00           N  
ATOM    500  H   ASN A  31     -16.110   7.487   6.117  1.00  0.00           H  
ATOM    501  HA  ASN A  31     -14.183   6.030   7.464  1.00  0.00           H  
ATOM    502  HB2 ASN A  31     -15.196   5.493   4.653  1.00  0.00           H  
ATOM    503  HB3 ASN A  31     -14.404   4.307   5.691  1.00  0.00           H  
ATOM    504 HD21 ASN A  31     -17.402   4.996   4.655  1.00  0.00           H  
ATOM    505 HD22 ASN A  31     -18.313   4.635   6.040  1.00  0.00           H  
ATOM    506  N   LYS A  32     -11.916   6.584   6.558  1.00  0.00           N  
ATOM    507  CA  LYS A  32     -10.569   6.859   5.983  1.00  0.00           C  
ATOM    508  C   LYS A  32      -9.820   5.543   5.762  1.00  0.00           C  
ATOM    509  O   LYS A  32      -9.892   4.632   6.562  1.00  0.00           O  
ATOM    510  CB  LYS A  32      -9.775   7.742   6.949  1.00  0.00           C  
ATOM    511  CG  LYS A  32      -9.450   6.951   8.218  1.00  0.00           C  
ATOM    512  CD  LYS A  32      -7.951   6.656   8.263  1.00  0.00           C  
ATOM    513  CE  LYS A  32      -7.653   5.698   9.418  1.00  0.00           C  
ATOM    514  NZ  LYS A  32      -6.397   4.950   9.129  1.00  0.00           N  
ATOM    515  H   LYS A  32     -12.012   6.392   7.513  1.00  0.00           H  
ATOM    516  HA  LYS A  32     -10.679   7.370   5.039  1.00  0.00           H  
ATOM    517  HB2 LYS A  32      -8.856   8.058   6.475  1.00  0.00           H  
ATOM    518  HB3 LYS A  32     -10.362   8.610   7.210  1.00  0.00           H  
ATOM    519  HG2 LYS A  32      -9.731   7.530   9.085  1.00  0.00           H  
ATOM    520  HG3 LYS A  32      -9.997   6.020   8.212  1.00  0.00           H  
ATOM    521  HD2 LYS A  32      -7.644   6.205   7.331  1.00  0.00           H  
ATOM    522  HD3 LYS A  32      -7.407   7.577   8.413  1.00  0.00           H  
ATOM    523  HE2 LYS A  32      -7.534   6.262  10.331  1.00  0.00           H  
ATOM    524  HE3 LYS A  32      -8.470   5.001   9.527  1.00  0.00           H  
ATOM    525  HZ1 LYS A  32      -5.884   5.419   8.354  1.00  0.00           H  
ATOM    526  HZ2 LYS A  32      -5.799   4.934   9.978  1.00  0.00           H  
ATOM    527  HZ3 LYS A  32      -6.632   3.976   8.849  1.00  0.00           H  
ATOM    528  N   LEU A  33      -9.103   5.441   4.677  1.00  0.00           N  
ATOM    529  CA  LEU A  33      -8.345   4.205   4.384  1.00  0.00           C  
ATOM    530  C   LEU A  33      -6.867   4.446   4.679  1.00  0.00           C  
ATOM    531  O   LEU A  33      -6.490   5.472   5.207  1.00  0.00           O  
ATOM    532  CB  LEU A  33      -8.521   3.873   2.904  1.00  0.00           C  
ATOM    533  CG  LEU A  33      -9.925   3.308   2.623  1.00  0.00           C  
ATOM    534  CD1 LEU A  33      -9.878   2.441   1.369  1.00  0.00           C  
ATOM    535  CD2 LEU A  33     -10.411   2.444   3.786  1.00  0.00           C  
ATOM    536  H   LEU A  33      -9.058   6.183   4.047  1.00  0.00           H  
ATOM    537  HA  LEU A  33      -8.704   3.389   4.990  1.00  0.00           H  
ATOM    538  HB2 LEU A  33      -8.377   4.772   2.324  1.00  0.00           H  
ATOM    539  HB3 LEU A  33      -7.783   3.156   2.622  1.00  0.00           H  
ATOM    540  HG  LEU A  33     -10.615   4.122   2.468  1.00  0.00           H  
ATOM    541 HD11 LEU A  33      -9.129   2.825   0.694  1.00  0.00           H  
ATOM    542 HD12 LEU A  33      -9.628   1.426   1.644  1.00  0.00           H  
ATOM    543 HD13 LEU A  33     -10.842   2.456   0.886  1.00  0.00           H  
ATOM    544 HD21 LEU A  33      -9.720   1.633   3.939  1.00  0.00           H  
ATOM    545 HD22 LEU A  33     -10.474   3.042   4.681  1.00  0.00           H  
ATOM    546 HD23 LEU A  33     -11.385   2.044   3.550  1.00  0.00           H  
ATOM    547  N   GLU A  34      -6.026   3.511   4.341  1.00  0.00           N  
ATOM    548  CA  GLU A  34      -4.578   3.693   4.600  1.00  0.00           C  
ATOM    549  C   GLU A  34      -3.777   2.741   3.722  1.00  0.00           C  
ATOM    550  O   GLU A  34      -4.216   2.316   2.673  1.00  0.00           O  
ATOM    551  CB  GLU A  34      -4.273   3.390   6.068  1.00  0.00           C  
ATOM    552  CG  GLU A  34      -3.169   4.323   6.567  1.00  0.00           C  
ATOM    553  CD  GLU A  34      -2.272   3.567   7.550  1.00  0.00           C  
ATOM    554  OE1 GLU A  34      -2.693   2.525   8.025  1.00  0.00           O  
ATOM    555  OE2 GLU A  34      -1.178   4.042   7.808  1.00  0.00           O  
ATOM    556  H   GLU A  34      -6.346   2.693   3.914  1.00  0.00           H  
ATOM    557  HA  GLU A  34      -4.299   4.704   4.377  1.00  0.00           H  
ATOM    558  HB2 GLU A  34      -5.161   3.537   6.656  1.00  0.00           H  
ATOM    559  HB3 GLU A  34      -3.945   2.366   6.163  1.00  0.00           H  
ATOM    560  HG2 GLU A  34      -2.580   4.666   5.729  1.00  0.00           H  
ATOM    561  HG3 GLU A  34      -3.612   5.171   7.068  1.00  0.00           H  
ATOM    562  N   PHE A  35      -2.605   2.409   4.159  1.00  0.00           N  
ATOM    563  CA  PHE A  35      -1.745   1.481   3.376  1.00  0.00           C  
ATOM    564  C   PHE A  35      -0.842   0.702   4.342  1.00  0.00           C  
ATOM    565  O   PHE A  35      -0.302   1.271   5.269  1.00  0.00           O  
ATOM    566  CB  PHE A  35      -0.876   2.289   2.412  1.00  0.00           C  
ATOM    567  CG  PHE A  35      -1.575   2.422   1.082  1.00  0.00           C  
ATOM    568  CD1 PHE A  35      -2.060   1.284   0.423  1.00  0.00           C  
ATOM    569  CD2 PHE A  35      -1.734   3.685   0.504  1.00  0.00           C  
ATOM    570  CE1 PHE A  35      -2.703   1.414  -0.816  1.00  0.00           C  
ATOM    571  CE2 PHE A  35      -2.377   3.815  -0.731  1.00  0.00           C  
ATOM    572  CZ  PHE A  35      -2.860   2.680  -1.393  1.00  0.00           C  
ATOM    573  H   PHE A  35      -2.290   2.773   5.009  1.00  0.00           H  
ATOM    574  HA  PHE A  35      -2.366   0.797   2.819  1.00  0.00           H  
ATOM    575  HB2 PHE A  35      -0.701   3.272   2.824  1.00  0.00           H  
ATOM    576  HB3 PHE A  35       0.069   1.787   2.271  1.00  0.00           H  
ATOM    577  HD1 PHE A  35      -1.938   0.309   0.867  1.00  0.00           H  
ATOM    578  HD2 PHE A  35      -1.363   4.560   1.014  1.00  0.00           H  
ATOM    579  HE1 PHE A  35      -3.075   0.538  -1.325  1.00  0.00           H  
ATOM    580  HE2 PHE A  35      -2.496   4.791  -1.175  1.00  0.00           H  
ATOM    581  HZ  PHE A  35      -3.355   2.780  -2.347  1.00  0.00           H  
ATOM    582  N   PRO A  36      -0.702  -0.576   4.098  1.00  0.00           N  
ATOM    583  CA  PRO A  36       0.138  -1.440   4.941  1.00  0.00           C  
ATOM    584  C   PRO A  36       1.584  -0.947   4.899  1.00  0.00           C  
ATOM    585  O   PRO A  36       1.851   0.184   4.544  1.00  0.00           O  
ATOM    586  CB  PRO A  36       0.021  -2.837   4.318  1.00  0.00           C  
ATOM    587  CG  PRO A  36      -0.911  -2.723   3.085  1.00  0.00           C  
ATOM    588  CD  PRO A  36      -1.359  -1.258   2.970  1.00  0.00           C  
ATOM    589  HA  PRO A  36      -0.230  -1.454   5.955  1.00  0.00           H  
ATOM    590  HB2 PRO A  36       0.999  -3.183   4.014  1.00  0.00           H  
ATOM    591  HB3 PRO A  36      -0.406  -3.522   5.033  1.00  0.00           H  
ATOM    592  HG2 PRO A  36      -0.374  -3.017   2.193  1.00  0.00           H  
ATOM    593  HG3 PRO A  36      -1.774  -3.357   3.220  1.00  0.00           H  
ATOM    594  HD2 PRO A  36      -1.031  -0.837   2.030  1.00  0.00           H  
ATOM    595  HD3 PRO A  36      -2.432  -1.183   3.066  1.00  0.00           H  
ATOM    596  N   GLY A  37       2.523  -1.780   5.252  1.00  0.00           N  
ATOM    597  CA  GLY A  37       3.943  -1.337   5.221  1.00  0.00           C  
ATOM    598  C   GLY A  37       4.759  -2.124   6.238  1.00  0.00           C  
ATOM    599  O   GLY A  37       4.238  -2.670   7.190  1.00  0.00           O  
ATOM    600  H   GLY A  37       2.295  -2.690   5.535  1.00  0.00           H  
ATOM    601  HA2 GLY A  37       4.347  -1.502   4.234  1.00  0.00           H  
ATOM    602  HA3 GLY A  37       3.997  -0.287   5.458  1.00  0.00           H  
ATOM    603  N   GLY A  38       6.044  -2.174   6.043  1.00  0.00           N  
ATOM    604  CA  GLY A  38       6.924  -2.911   6.991  1.00  0.00           C  
ATOM    605  C   GLY A  38       8.201  -2.099   7.199  1.00  0.00           C  
ATOM    606  O   GLY A  38       9.223  -2.615   7.604  1.00  0.00           O  
ATOM    607  H   GLY A  38       6.435  -1.716   5.271  1.00  0.00           H  
ATOM    608  HA2 GLY A  38       6.413  -3.039   7.935  1.00  0.00           H  
ATOM    609  HA3 GLY A  38       7.176  -3.876   6.578  1.00  0.00           H  
ATOM    610  N   LYS A  39       8.145  -0.826   6.917  1.00  0.00           N  
ATOM    611  CA  LYS A  39       9.347   0.035   7.086  1.00  0.00           C  
ATOM    612  C   LYS A  39      10.396  -0.340   6.037  1.00  0.00           C  
ATOM    613  O   LYS A  39      10.384  -1.426   5.493  1.00  0.00           O  
ATOM    614  CB  LYS A  39       9.925  -0.166   8.487  1.00  0.00           C  
ATOM    615  CG  LYS A  39       9.860   1.156   9.253  1.00  0.00           C  
ATOM    616  CD  LYS A  39       8.753   1.085  10.305  1.00  0.00           C  
ATOM    617  CE  LYS A  39       8.530   2.474  10.906  1.00  0.00           C  
ATOM    618  NZ  LYS A  39       7.296   3.079  10.326  1.00  0.00           N  
ATOM    619  H   LYS A  39       7.310  -0.434   6.590  1.00  0.00           H  
ATOM    620  HA  LYS A  39       9.066   1.070   6.959  1.00  0.00           H  
ATOM    621  HB2 LYS A  39       9.351  -0.916   9.010  1.00  0.00           H  
ATOM    622  HB3 LYS A  39      10.954  -0.484   8.409  1.00  0.00           H  
ATOM    623  HG2 LYS A  39      10.807   1.338   9.736  1.00  0.00           H  
ATOM    624  HG3 LYS A  39       9.647   1.960   8.565  1.00  0.00           H  
ATOM    625  HD2 LYS A  39       7.839   0.739   9.843  1.00  0.00           H  
ATOM    626  HD3 LYS A  39       9.043   0.399  11.087  1.00  0.00           H  
ATOM    627  HE2 LYS A  39       8.417   2.388  11.978  1.00  0.00           H  
ATOM    628  HE3 LYS A  39       9.378   3.102  10.683  1.00  0.00           H  
ATOM    629  HZ1 LYS A  39       6.753   2.345   9.827  1.00  0.00           H  
ATOM    630  HZ2 LYS A  39       6.716   3.482  11.088  1.00  0.00           H  
ATOM    631  HZ3 LYS A  39       7.560   3.832   9.659  1.00  0.00           H  
ATOM    632  N   ILE A  40      11.303   0.553   5.750  1.00  0.00           N  
ATOM    633  CA  ILE A  40      12.352   0.253   4.737  1.00  0.00           C  
ATOM    634  C   ILE A  40      13.698   0.780   5.235  1.00  0.00           C  
ATOM    635  O   ILE A  40      13.976   1.960   5.164  1.00  0.00           O  
ATOM    636  CB  ILE A  40      11.994   0.936   3.416  1.00  0.00           C  
ATOM    637  CG1 ILE A  40      13.125   0.721   2.406  1.00  0.00           C  
ATOM    638  CG2 ILE A  40      11.802   2.434   3.654  1.00  0.00           C  
ATOM    639  CD1 ILE A  40      12.697   1.254   1.038  1.00  0.00           C  
ATOM    640  H   ILE A  40      11.293   1.423   6.200  1.00  0.00           H  
ATOM    641  HA  ILE A  40      12.415  -0.816   4.587  1.00  0.00           H  
ATOM    642  HB  ILE A  40      11.078   0.512   3.030  1.00  0.00           H  
ATOM    643 HG12 ILE A  40      14.009   1.247   2.739  1.00  0.00           H  
ATOM    644 HG13 ILE A  40      13.342  -0.333   2.328  1.00  0.00           H  
ATOM    645 HG21 ILE A  40      11.988   2.660   4.692  1.00  0.00           H  
ATOM    646 HG22 ILE A  40      12.490   2.988   3.033  1.00  0.00           H  
ATOM    647 HG23 ILE A  40      10.788   2.709   3.401  1.00  0.00           H  
ATOM    648 HD11 ILE A  40      11.740   0.834   0.771  1.00  0.00           H  
ATOM    649 HD12 ILE A  40      12.619   2.331   1.079  1.00  0.00           H  
ATOM    650 HD13 ILE A  40      13.432   0.974   0.296  1.00  0.00           H  
ATOM    651  N   GLU A  41      14.535  -0.083   5.742  1.00  0.00           N  
ATOM    652  CA  GLU A  41      15.859   0.376   6.248  1.00  0.00           C  
ATOM    653  C   GLU A  41      16.972  -0.162   5.349  1.00  0.00           C  
ATOM    654  O   GLU A  41      18.125   0.196   5.489  1.00  0.00           O  
ATOM    655  CB  GLU A  41      16.063  -0.133   7.676  1.00  0.00           C  
ATOM    656  CG  GLU A  41      14.858   0.255   8.534  1.00  0.00           C  
ATOM    657  CD  GLU A  41      15.294   0.397   9.994  1.00  0.00           C  
ATOM    658  OE1 GLU A  41      15.951   1.378  10.302  1.00  0.00           O  
ATOM    659  OE2 GLU A  41      14.964  -0.478  10.778  1.00  0.00           O  
ATOM    660  H   GLU A  41      14.292  -1.032   5.795  1.00  0.00           H  
ATOM    661  HA  GLU A  41      15.887   1.455   6.244  1.00  0.00           H  
ATOM    662  HB2 GLU A  41      16.166  -1.209   7.663  1.00  0.00           H  
ATOM    663  HB3 GLU A  41      16.956   0.309   8.092  1.00  0.00           H  
ATOM    664  HG2 GLU A  41      14.455   1.196   8.184  1.00  0.00           H  
ATOM    665  HG3 GLU A  41      14.100  -0.510   8.460  1.00  0.00           H  
ATOM    666  N   MET A  42      16.639  -1.017   4.424  1.00  0.00           N  
ATOM    667  CA  MET A  42      17.680  -1.575   3.515  1.00  0.00           C  
ATOM    668  C   MET A  42      18.468  -0.427   2.884  1.00  0.00           C  
ATOM    669  O   MET A  42      19.584  -0.142   3.274  1.00  0.00           O  
ATOM    670  CB  MET A  42      17.013  -2.400   2.414  1.00  0.00           C  
ATOM    671  CG  MET A  42      17.202  -3.889   2.708  1.00  0.00           C  
ATOM    672  SD  MET A  42      15.981  -4.419   3.934  1.00  0.00           S  
ATOM    673  CE  MET A  42      17.109  -4.531   5.345  1.00  0.00           C  
ATOM    674  H   MET A  42      15.704  -1.291   4.326  1.00  0.00           H  
ATOM    675  HA  MET A  42      18.352  -2.205   4.080  1.00  0.00           H  
ATOM    676  HB2 MET A  42      15.959  -2.168   2.379  1.00  0.00           H  
ATOM    677  HB3 MET A  42      17.466  -2.163   1.461  1.00  0.00           H  
ATOM    678  HG2 MET A  42      17.071  -4.456   1.798  1.00  0.00           H  
ATOM    679  HG3 MET A  42      18.197  -4.056   3.095  1.00  0.00           H  
ATOM    680  HE1 MET A  42      18.089  -4.194   5.051  1.00  0.00           H  
ATOM    681  HE2 MET A  42      16.741  -3.909   6.149  1.00  0.00           H  
ATOM    682  HE3 MET A  42      17.168  -5.559   5.675  1.00  0.00           H  
ATOM    683  N   GLY A  43      17.897   0.237   1.917  1.00  0.00           N  
ATOM    684  CA  GLY A  43      18.616   1.370   1.270  1.00  0.00           C  
ATOM    685  C   GLY A  43      18.891   1.044  -0.199  1.00  0.00           C  
ATOM    686  O   GLY A  43      19.546   1.793  -0.895  1.00  0.00           O  
ATOM    687  H   GLY A  43      16.996  -0.006   1.620  1.00  0.00           H  
ATOM    688  HA2 GLY A  43      18.009   2.263   1.333  1.00  0.00           H  
ATOM    689  HA3 GLY A  43      19.552   1.535   1.778  1.00  0.00           H  
ATOM    690  N   GLU A  44      18.401  -0.065  -0.680  1.00  0.00           N  
ATOM    691  CA  GLU A  44      18.647  -0.422  -2.107  1.00  0.00           C  
ATOM    692  C   GLU A  44      17.540   0.172  -2.983  1.00  0.00           C  
ATOM    693  O   GLU A  44      17.724   1.195  -3.613  1.00  0.00           O  
ATOM    694  CB  GLU A  44      18.681  -1.944  -2.266  1.00  0.00           C  
ATOM    695  CG  GLU A  44      19.855  -2.329  -3.171  1.00  0.00           C  
ATOM    696  CD  GLU A  44      19.380  -3.326  -4.230  1.00  0.00           C  
ATOM    697  OE1 GLU A  44      18.194  -3.344  -4.510  1.00  0.00           O  
ATOM    698  OE2 GLU A  44      20.214  -4.053  -4.746  1.00  0.00           O  
ATOM    699  H   GLU A  44      17.876  -0.660  -0.104  1.00  0.00           H  
ATOM    700  HA  GLU A  44      19.598  -0.012  -2.413  1.00  0.00           H  
ATOM    701  HB2 GLU A  44      18.806  -2.406  -1.297  1.00  0.00           H  
ATOM    702  HB3 GLU A  44      17.761  -2.285  -2.712  1.00  0.00           H  
ATOM    703  HG2 GLU A  44      20.238  -1.443  -3.657  1.00  0.00           H  
ATOM    704  HG3 GLU A  44      20.634  -2.781  -2.577  1.00  0.00           H  
ATOM    705  N   THR A  45      16.391  -0.449  -3.034  1.00  0.00           N  
ATOM    706  CA  THR A  45      15.293   0.105  -3.874  1.00  0.00           C  
ATOM    707  C   THR A  45      13.943  -0.482  -3.420  1.00  0.00           C  
ATOM    708  O   THR A  45      13.902  -1.404  -2.631  1.00  0.00           O  
ATOM    709  CB  THR A  45      15.586  -0.199  -5.363  1.00  0.00           C  
ATOM    710  OG1 THR A  45      15.422   0.992  -6.123  1.00  0.00           O  
ATOM    711  CG2 THR A  45      14.644  -1.277  -5.913  1.00  0.00           C  
ATOM    712  H   THR A  45      16.251  -1.271  -2.520  1.00  0.00           H  
ATOM    713  HA  THR A  45      15.264   1.177  -3.738  1.00  0.00           H  
ATOM    714  HB  THR A  45      16.605  -0.540  -5.460  1.00  0.00           H  
ATOM    715  HG1 THR A  45      15.482   1.739  -5.524  1.00  0.00           H  
ATOM    716 HG21 THR A  45      14.754  -2.179  -5.332  1.00  0.00           H  
ATOM    717 HG22 THR A  45      13.624  -0.931  -5.849  1.00  0.00           H  
ATOM    718 HG23 THR A  45      14.891  -1.479  -6.944  1.00  0.00           H  
ATOM    719  N   PRO A  46      12.879   0.093  -3.930  1.00  0.00           N  
ATOM    720  CA  PRO A  46      11.493  -0.319  -3.597  1.00  0.00           C  
ATOM    721  C   PRO A  46      11.106  -1.641  -4.278  1.00  0.00           C  
ATOM    722  O   PRO A  46       9.939  -1.955  -4.411  1.00  0.00           O  
ATOM    723  CB  PRO A  46      10.622   0.808  -4.158  1.00  0.00           C  
ATOM    724  CG  PRO A  46      11.530   1.708  -5.035  1.00  0.00           C  
ATOM    725  CD  PRO A  46      12.971   1.219  -4.873  1.00  0.00           C  
ATOM    726  HA  PRO A  46      11.360  -0.385  -2.531  1.00  0.00           H  
ATOM    727  HB2 PRO A  46       9.823   0.391  -4.756  1.00  0.00           H  
ATOM    728  HB3 PRO A  46      10.209   1.391  -3.349  1.00  0.00           H  
ATOM    729  HG2 PRO A  46      11.231   1.633  -6.071  1.00  0.00           H  
ATOM    730  HG3 PRO A  46      11.461   2.726  -4.706  1.00  0.00           H  
ATOM    731  HD2 PRO A  46      13.362   0.889  -5.824  1.00  0.00           H  
ATOM    732  HD3 PRO A  46      13.591   1.999  -4.459  1.00  0.00           H  
ATOM    733  N   GLU A  47      12.057  -2.414  -4.708  1.00  0.00           N  
ATOM    734  CA  GLU A  47      11.729  -3.701  -5.376  1.00  0.00           C  
ATOM    735  C   GLU A  47      12.166  -4.848  -4.473  1.00  0.00           C  
ATOM    736  O   GLU A  47      11.442  -5.798  -4.248  1.00  0.00           O  
ATOM    737  CB  GLU A  47      12.489  -3.780  -6.696  1.00  0.00           C  
ATOM    738  CG  GLU A  47      11.517  -3.602  -7.864  1.00  0.00           C  
ATOM    739  CD  GLU A  47      12.273  -3.751  -9.185  1.00  0.00           C  
ATOM    740  OE1 GLU A  47      13.404  -3.298  -9.251  1.00  0.00           O  
ATOM    741  OE2 GLU A  47      11.709  -4.314 -10.109  1.00  0.00           O  
ATOM    742  H   GLU A  47      12.986  -2.154  -4.597  1.00  0.00           H  
ATOM    743  HA  GLU A  47      10.666  -3.760  -5.560  1.00  0.00           H  
ATOM    744  HB2 GLU A  47      13.236  -3.000  -6.725  1.00  0.00           H  
ATOM    745  HB3 GLU A  47      12.972  -4.739  -6.773  1.00  0.00           H  
ATOM    746  HG2 GLU A  47      10.742  -4.353  -7.804  1.00  0.00           H  
ATOM    747  HG3 GLU A  47      11.071  -2.620  -7.815  1.00  0.00           H  
ATOM    748  N   GLN A  48      13.353  -4.755  -3.950  1.00  0.00           N  
ATOM    749  CA  GLN A  48      13.875  -5.803  -3.058  1.00  0.00           C  
ATOM    750  C   GLN A  48      13.173  -5.710  -1.721  1.00  0.00           C  
ATOM    751  O   GLN A  48      12.607  -6.657  -1.221  1.00  0.00           O  
ATOM    752  CB  GLN A  48      15.362  -5.552  -2.857  1.00  0.00           C  
ATOM    753  CG  GLN A  48      16.132  -6.709  -3.457  1.00  0.00           C  
ATOM    754  CD  GLN A  48      17.429  -6.200  -4.087  1.00  0.00           C  
ATOM    755  OE1 GLN A  48      18.434  -6.068  -3.416  1.00  0.00           O  
ATOM    756  NE2 GLN A  48      17.451  -5.909  -5.359  1.00  0.00           N  
ATOM    757  H   GLN A  48      13.908  -3.985  -4.143  1.00  0.00           H  
ATOM    758  HA  GLN A  48      13.723  -6.765  -3.493  1.00  0.00           H  
ATOM    759  HB2 GLN A  48      15.644  -4.632  -3.348  1.00  0.00           H  
ATOM    760  HB3 GLN A  48      15.577  -5.482  -1.804  1.00  0.00           H  
ATOM    761  HG2 GLN A  48      16.356  -7.420  -2.681  1.00  0.00           H  
ATOM    762  HG3 GLN A  48      15.522  -7.173  -4.215  1.00  0.00           H  
ATOM    763 HE21 GLN A  48      16.642  -6.016  -5.901  1.00  0.00           H  
ATOM    764 HE22 GLN A  48      18.278  -5.582  -5.772  1.00  0.00           H  
ATOM    765  N   ALA A  49      13.233  -4.561  -1.147  1.00  0.00           N  
ATOM    766  CA  ALA A  49      12.603  -4.337   0.180  1.00  0.00           C  
ATOM    767  C   ALA A  49      11.272  -5.092   0.265  1.00  0.00           C  
ATOM    768  O   ALA A  49      11.091  -5.952   1.102  1.00  0.00           O  
ATOM    769  CB  ALA A  49      12.354  -2.841   0.381  1.00  0.00           C  
ATOM    770  H   ALA A  49      13.719  -3.843  -1.593  1.00  0.00           H  
ATOM    771  HA  ALA A  49      13.269  -4.693   0.943  1.00  0.00           H  
ATOM    772  HB1 ALA A  49      12.164  -2.376  -0.576  1.00  0.00           H  
ATOM    773  HB2 ALA A  49      11.499  -2.701   1.025  1.00  0.00           H  
ATOM    774  HB3 ALA A  49      13.224  -2.389   0.833  1.00  0.00           H  
ATOM    775  N   VAL A  50      10.347  -4.787  -0.601  1.00  0.00           N  
ATOM    776  CA  VAL A  50       9.038  -5.494  -0.577  1.00  0.00           C  
ATOM    777  C   VAL A  50       9.259  -6.958  -0.947  1.00  0.00           C  
ATOM    778  O   VAL A  50       8.585  -7.844  -0.460  1.00  0.00           O  
ATOM    779  CB  VAL A  50       8.118  -4.832  -1.596  1.00  0.00           C  
ATOM    780  CG1 VAL A  50       8.544  -5.226  -3.014  1.00  0.00           C  
ATOM    781  CG2 VAL A  50       6.672  -5.262  -1.359  1.00  0.00           C  
ATOM    782  H   VAL A  50      10.514  -4.097  -1.273  1.00  0.00           H  
ATOM    783  HA  VAL A  50       8.602  -5.426   0.408  1.00  0.00           H  
ATOM    784  HB  VAL A  50       8.196  -3.770  -1.484  1.00  0.00           H  
ATOM    785 HG11 VAL A  50       9.598  -5.031  -3.140  1.00  0.00           H  
ATOM    786 HG12 VAL A  50       8.354  -6.279  -3.168  1.00  0.00           H  
ATOM    787 HG13 VAL A  50       7.982  -4.649  -3.732  1.00  0.00           H  
ATOM    788 HG21 VAL A  50       6.612  -5.831  -0.446  1.00  0.00           H  
ATOM    789 HG22 VAL A  50       6.048  -4.384  -1.279  1.00  0.00           H  
ATOM    790 HG23 VAL A  50       6.337  -5.868  -2.187  1.00  0.00           H  
ATOM    791  N   VAL A  51      10.209  -7.214  -1.799  1.00  0.00           N  
ATOM    792  CA  VAL A  51      10.495  -8.611  -2.200  1.00  0.00           C  
ATOM    793  C   VAL A  51      10.518  -9.472  -0.943  1.00  0.00           C  
ATOM    794  O   VAL A  51       9.780 -10.426  -0.799  1.00  0.00           O  
ATOM    795  CB  VAL A  51      11.854  -8.630  -2.933  1.00  0.00           C  
ATOM    796  CG1 VAL A  51      12.974  -9.270  -2.100  1.00  0.00           C  
ATOM    797  CG2 VAL A  51      11.700  -9.422  -4.209  1.00  0.00           C  
ATOM    798  H   VAL A  51      10.745  -6.483  -2.170  1.00  0.00           H  
ATOM    799  HA  VAL A  51       9.719  -8.963  -2.865  1.00  0.00           H  
ATOM    800  HB  VAL A  51      12.131  -7.618  -3.180  1.00  0.00           H  
ATOM    801 HG11 VAL A  51      12.600 -10.152  -1.605  1.00  0.00           H  
ATOM    802 HG12 VAL A  51      13.787  -9.544  -2.753  1.00  0.00           H  
ATOM    803 HG13 VAL A  51      13.328  -8.566  -1.365  1.00  0.00           H  
ATOM    804 HG21 VAL A  51      10.744  -9.195  -4.650  1.00  0.00           H  
ATOM    805 HG22 VAL A  51      12.493  -9.155  -4.887  1.00  0.00           H  
ATOM    806 HG23 VAL A  51      11.756 -10.474  -3.977  1.00  0.00           H  
ATOM    807  N   ARG A  52      11.375  -9.121  -0.043  1.00  0.00           N  
ATOM    808  CA  ARG A  52      11.512  -9.850   1.219  1.00  0.00           C  
ATOM    809  C   ARG A  52      10.230  -9.676   2.048  1.00  0.00           C  
ATOM    810  O   ARG A  52       9.867 -10.538   2.822  1.00  0.00           O  
ATOM    811  CB  ARG A  52      12.744  -9.258   1.912  1.00  0.00           C  
ATOM    812  CG  ARG A  52      12.428  -8.839   3.345  1.00  0.00           C  
ATOM    813  CD  ARG A  52      13.712  -8.381   4.045  1.00  0.00           C  
ATOM    814  NE  ARG A  52      14.777  -9.413   3.878  1.00  0.00           N  
ATOM    815  CZ  ARG A  52      14.471 -10.683   3.897  1.00  0.00           C  
ATOM    816  NH1 ARG A  52      13.802 -11.181   4.901  1.00  0.00           N  
ATOM    817  NH2 ARG A  52      14.834 -11.454   2.908  1.00  0.00           N  
ATOM    818  H   ARG A  52      11.951  -8.360  -0.202  1.00  0.00           H  
ATOM    819  HA  ARG A  52      11.678 -10.898   1.019  1.00  0.00           H  
ATOM    820  HB2 ARG A  52      13.527  -9.982   1.904  1.00  0.00           H  
ATOM    821  HB3 ARG A  52      13.068  -8.388   1.359  1.00  0.00           H  
ATOM    822  HG2 ARG A  52      11.721  -8.024   3.311  1.00  0.00           H  
ATOM    823  HG3 ARG A  52      11.999  -9.671   3.883  1.00  0.00           H  
ATOM    824  HD2 ARG A  52      14.046  -7.451   3.611  1.00  0.00           H  
ATOM    825  HD3 ARG A  52      13.514  -8.233   5.098  1.00  0.00           H  
ATOM    826  HE  ARG A  52      15.709  -9.137   3.753  1.00  0.00           H  
ATOM    827 HH11 ARG A  52      13.524 -10.590   5.658  1.00  0.00           H  
ATOM    828 HH12 ARG A  52      13.568 -12.153   4.913  1.00  0.00           H  
ATOM    829 HH21 ARG A  52      15.345 -11.072   2.137  1.00  0.00           H  
ATOM    830 HH22 ARG A  52      14.599 -12.426   2.918  1.00  0.00           H  
ATOM    831  N   GLU A  53       9.535  -8.575   1.888  1.00  0.00           N  
ATOM    832  CA  GLU A  53       8.280  -8.386   2.670  1.00  0.00           C  
ATOM    833  C   GLU A  53       7.196  -9.310   2.107  1.00  0.00           C  
ATOM    834  O   GLU A  53       6.119  -9.433   2.655  1.00  0.00           O  
ATOM    835  CB  GLU A  53       7.832  -6.929   2.560  1.00  0.00           C  
ATOM    836  CG  GLU A  53       8.996  -6.020   2.950  1.00  0.00           C  
ATOM    837  CD  GLU A  53       8.918  -5.705   4.444  1.00  0.00           C  
ATOM    838  OE1 GLU A  53       8.970  -6.638   5.229  1.00  0.00           O  
ATOM    839  OE2 GLU A  53       8.809  -4.537   4.777  1.00  0.00           O  
ATOM    840  H   GLU A  53       9.829  -7.882   1.250  1.00  0.00           H  
ATOM    841  HA  GLU A  53       8.460  -8.630   3.706  1.00  0.00           H  
ATOM    842  HB2 GLU A  53       7.529  -6.719   1.544  1.00  0.00           H  
ATOM    843  HB3 GLU A  53       7.002  -6.755   3.228  1.00  0.00           H  
ATOM    844  HG2 GLU A  53       9.928  -6.524   2.738  1.00  0.00           H  
ATOM    845  HG3 GLU A  53       8.945  -5.102   2.385  1.00  0.00           H  
ATOM    846  N   LEU A  54       7.485  -9.963   1.015  1.00  0.00           N  
ATOM    847  CA  LEU A  54       6.495 -10.888   0.396  1.00  0.00           C  
ATOM    848  C   LEU A  54       6.513 -12.230   1.133  1.00  0.00           C  
ATOM    849  O   LEU A  54       5.519 -12.666   1.677  1.00  0.00           O  
ATOM    850  CB  LEU A  54       6.872 -11.123  -1.072  1.00  0.00           C  
ATOM    851  CG  LEU A  54       5.693 -10.763  -1.980  1.00  0.00           C  
ATOM    852  CD1 LEU A  54       6.216 -10.143  -3.275  1.00  0.00           C  
ATOM    853  CD2 LEU A  54       4.893 -12.027  -2.313  1.00  0.00           C  
ATOM    854  H   LEU A  54       8.358  -9.847   0.599  1.00  0.00           H  
ATOM    855  HA  LEU A  54       5.511 -10.455   0.453  1.00  0.00           H  
ATOM    856  HB2 LEU A  54       7.722 -10.507  -1.326  1.00  0.00           H  
ATOM    857  HB3 LEU A  54       7.127 -12.162  -1.214  1.00  0.00           H  
ATOM    858  HG  LEU A  54       5.057 -10.052  -1.476  1.00  0.00           H  
ATOM    859 HD11 LEU A  54       7.274 -10.329  -3.362  1.00  0.00           H  
ATOM    860 HD12 LEU A  54       5.702 -10.583  -4.117  1.00  0.00           H  
ATOM    861 HD13 LEU A  54       6.037  -9.079  -3.259  1.00  0.00           H  
ATOM    862 HD21 LEU A  54       4.979 -12.734  -1.502  1.00  0.00           H  
ATOM    863 HD22 LEU A  54       3.853 -11.768  -2.455  1.00  0.00           H  
ATOM    864 HD23 LEU A  54       5.279 -12.470  -3.219  1.00  0.00           H  
ATOM    865  N   GLN A  55       7.637 -12.897   1.137  1.00  0.00           N  
ATOM    866  CA  GLN A  55       7.721 -14.222   1.816  1.00  0.00           C  
ATOM    867  C   GLN A  55       7.901 -14.046   3.326  1.00  0.00           C  
ATOM    868  O   GLN A  55       7.590 -14.930   4.098  1.00  0.00           O  
ATOM    869  CB  GLN A  55       8.915 -15.004   1.264  1.00  0.00           C  
ATOM    870  CG  GLN A  55       8.616 -15.462  -0.161  1.00  0.00           C  
ATOM    871  CD  GLN A  55       9.030 -16.926  -0.314  1.00  0.00           C  
ATOM    872  OE1 GLN A  55       9.213 -17.622   0.665  1.00  0.00           O  
ATOM    873  NE2 GLN A  55       9.189 -17.426  -1.509  1.00  0.00           N  
ATOM    874  H   GLN A  55       8.423 -12.532   0.678  1.00  0.00           H  
ATOM    875  HA  GLN A  55       6.815 -14.777   1.628  1.00  0.00           H  
ATOM    876  HB2 GLN A  55       9.791 -14.371   1.263  1.00  0.00           H  
ATOM    877  HB3 GLN A  55       9.096 -15.867   1.886  1.00  0.00           H  
ATOM    878  HG2 GLN A  55       7.559 -15.361  -0.359  1.00  0.00           H  
ATOM    879  HG3 GLN A  55       9.176 -14.857  -0.860  1.00  0.00           H  
ATOM    880 HE21 GLN A  55       9.042 -16.865  -2.299  1.00  0.00           H  
ATOM    881 HE22 GLN A  55       9.453 -18.363  -1.615  1.00  0.00           H  
ATOM    882  N   GLU A  56       8.411 -12.926   3.757  1.00  0.00           N  
ATOM    883  CA  GLU A  56       8.615 -12.728   5.223  1.00  0.00           C  
ATOM    884  C   GLU A  56       7.300 -12.312   5.901  1.00  0.00           C  
ATOM    885  O   GLU A  56       7.308 -11.757   6.982  1.00  0.00           O  
ATOM    886  CB  GLU A  56       9.683 -11.652   5.451  1.00  0.00           C  
ATOM    887  CG  GLU A  56       9.075 -10.261   5.255  1.00  0.00           C  
ATOM    888  CD  GLU A  56       8.768  -9.640   6.619  1.00  0.00           C  
ATOM    889  OE1 GLU A  56       9.299 -10.127   7.604  1.00  0.00           O  
ATOM    890  OE2 GLU A  56       8.009  -8.686   6.657  1.00  0.00           O  
ATOM    891  H   GLU A  56       8.670 -12.223   3.123  1.00  0.00           H  
ATOM    892  HA  GLU A  56       8.954 -13.657   5.658  1.00  0.00           H  
ATOM    893  HB2 GLU A  56      10.069 -11.738   6.457  1.00  0.00           H  
ATOM    894  HB3 GLU A  56      10.488 -11.793   4.745  1.00  0.00           H  
ATOM    895  HG2 GLU A  56       9.775  -9.635   4.722  1.00  0.00           H  
ATOM    896  HG3 GLU A  56       8.161 -10.345   4.687  1.00  0.00           H  
ATOM    897  N   GLU A  57       6.174 -12.566   5.289  1.00  0.00           N  
ATOM    898  CA  GLU A  57       4.885 -12.169   5.925  1.00  0.00           C  
ATOM    899  C   GLU A  57       3.819 -13.239   5.665  1.00  0.00           C  
ATOM    900  O   GLU A  57       3.319 -13.863   6.581  1.00  0.00           O  
ATOM    901  CB  GLU A  57       4.426 -10.832   5.343  1.00  0.00           C  
ATOM    902  CG  GLU A  57       4.892  -9.693   6.253  1.00  0.00           C  
ATOM    903  CD  GLU A  57       5.114  -8.428   5.422  1.00  0.00           C  
ATOM    904  OE1 GLU A  57       6.183  -8.300   4.847  1.00  0.00           O  
ATOM    905  OE2 GLU A  57       4.212  -7.609   5.374  1.00  0.00           O  
ATOM    906  H   GLU A  57       6.173 -13.012   4.418  1.00  0.00           H  
ATOM    907  HA  GLU A  57       5.032 -12.063   6.991  1.00  0.00           H  
ATOM    908  HB2 GLU A  57       4.851 -10.704   4.356  1.00  0.00           H  
ATOM    909  HB3 GLU A  57       3.351 -10.819   5.277  1.00  0.00           H  
ATOM    910  HG2 GLU A  57       4.139  -9.502   7.005  1.00  0.00           H  
ATOM    911  HG3 GLU A  57       5.818  -9.972   6.734  1.00  0.00           H  
ATOM    912  N   VAL A  58       3.464 -13.460   4.429  1.00  0.00           N  
ATOM    913  CA  VAL A  58       2.429 -14.493   4.124  1.00  0.00           C  
ATOM    914  C   VAL A  58       3.012 -15.514   3.144  1.00  0.00           C  
ATOM    915  O   VAL A  58       2.663 -16.678   3.157  1.00  0.00           O  
ATOM    916  CB  VAL A  58       1.191 -13.826   3.497  1.00  0.00           C  
ATOM    917  CG1 VAL A  58       0.887 -12.506   4.200  1.00  0.00           C  
ATOM    918  CG2 VAL A  58       1.431 -13.560   2.012  1.00  0.00           C  
ATOM    919  H   VAL A  58       3.877 -12.949   3.701  1.00  0.00           H  
ATOM    920  HA  VAL A  58       2.144 -14.994   5.038  1.00  0.00           H  
ATOM    921  HB  VAL A  58       0.340 -14.475   3.603  1.00  0.00           H  
ATOM    922 HG11 VAL A  58       1.711 -12.239   4.842  1.00  0.00           H  
ATOM    923 HG12 VAL A  58       0.742 -11.732   3.459  1.00  0.00           H  
ATOM    924 HG13 VAL A  58      -0.012 -12.610   4.789  1.00  0.00           H  
ATOM    925 HG21 VAL A  58       2.487 -13.527   1.815  1.00  0.00           H  
ATOM    926 HG22 VAL A  58       0.981 -14.349   1.427  1.00  0.00           H  
ATOM    927 HG23 VAL A  58       0.985 -12.614   1.741  1.00  0.00           H  
ATOM    928  N   GLY A  59       3.893 -15.074   2.291  1.00  0.00           N  
ATOM    929  CA  GLY A  59       4.504 -15.987   1.297  1.00  0.00           C  
ATOM    930  C   GLY A  59       3.450 -16.435   0.282  1.00  0.00           C  
ATOM    931  O   GLY A  59       3.108 -17.598   0.198  1.00  0.00           O  
ATOM    932  H   GLY A  59       4.153 -14.134   2.303  1.00  0.00           H  
ATOM    933  HA2 GLY A  59       5.296 -15.462   0.780  1.00  0.00           H  
ATOM    934  HA3 GLY A  59       4.907 -16.849   1.801  1.00  0.00           H  
ATOM    935  N   ILE A  60       2.955 -15.523  -0.509  1.00  0.00           N  
ATOM    936  CA  ILE A  60       1.946 -15.905  -1.543  1.00  0.00           C  
ATOM    937  C   ILE A  60       2.721 -16.433  -2.759  1.00  0.00           C  
ATOM    938  O   ILE A  60       3.883 -16.124  -2.933  1.00  0.00           O  
ATOM    939  CB  ILE A  60       1.058 -14.698  -1.935  1.00  0.00           C  
ATOM    940  CG1 ILE A  60       1.605 -13.402  -1.331  1.00  0.00           C  
ATOM    941  CG2 ILE A  60      -0.365 -14.908  -1.395  1.00  0.00           C  
ATOM    942  CD1 ILE A  60       0.615 -12.263  -1.576  1.00  0.00           C  
ATOM    943  H   ILE A  60       3.268 -14.599  -0.436  1.00  0.00           H  
ATOM    944  HA  ILE A  60       1.322 -16.698  -1.151  1.00  0.00           H  
ATOM    945  HB  ILE A  60       1.025 -14.611  -3.012  1.00  0.00           H  
ATOM    946 HG12 ILE A  60       1.740 -13.541  -0.273  1.00  0.00           H  
ATOM    947 HG13 ILE A  60       2.552 -13.156  -1.781  1.00  0.00           H  
ATOM    948 HG21 ILE A  60      -0.324 -15.123  -0.338  1.00  0.00           H  
ATOM    949 HG22 ILE A  60      -0.946 -14.009  -1.554  1.00  0.00           H  
ATOM    950 HG23 ILE A  60      -0.832 -15.731  -1.914  1.00  0.00           H  
ATOM    951 HD11 ILE A  60       0.296 -12.280  -2.607  1.00  0.00           H  
ATOM    952 HD12 ILE A  60      -0.243 -12.386  -0.931  1.00  0.00           H  
ATOM    953 HD13 ILE A  60       1.092 -11.319  -1.362  1.00  0.00           H  
ATOM    954  N   THR A  61       2.122 -17.255  -3.581  1.00  0.00           N  
ATOM    955  CA  THR A  61       2.895 -17.810  -4.746  1.00  0.00           C  
ATOM    956  C   THR A  61       2.446 -17.186  -6.081  1.00  0.00           C  
ATOM    957  O   THR A  61       3.259 -16.575  -6.741  1.00  0.00           O  
ATOM    958  CB  THR A  61       2.794 -19.346  -4.799  1.00  0.00           C  
ATOM    959  OG1 THR A  61       2.356 -19.755  -6.088  1.00  0.00           O  
ATOM    960  CG2 THR A  61       1.832 -19.868  -3.721  1.00  0.00           C  
ATOM    961  H   THR A  61       1.194 -17.518  -3.420  1.00  0.00           H  
ATOM    962  HA  THR A  61       3.933 -17.550  -4.598  1.00  0.00           H  
ATOM    963  HB  THR A  61       3.774 -19.764  -4.619  1.00  0.00           H  
ATOM    964  HG1 THR A  61       2.945 -20.449  -6.395  1.00  0.00           H  
ATOM    965 HG21 THR A  61       0.915 -19.301  -3.744  1.00  0.00           H  
ATOM    966 HG22 THR A  61       1.615 -20.910  -3.904  1.00  0.00           H  
ATOM    967 HG23 THR A  61       2.292 -19.763  -2.749  1.00  0.00           H  
ATOM    968  N   PRO A  62       1.191 -17.355  -6.454  1.00  0.00           N  
ATOM    969  CA  PRO A  62       0.660 -16.779  -7.715  1.00  0.00           C  
ATOM    970  C   PRO A  62       0.471 -15.261  -7.586  1.00  0.00           C  
ATOM    971  O   PRO A  62      -0.599 -14.742  -7.838  1.00  0.00           O  
ATOM    972  CB  PRO A  62      -0.707 -17.445  -7.898  1.00  0.00           C  
ATOM    973  CG  PRO A  62      -1.029 -18.215  -6.599  1.00  0.00           C  
ATOM    974  CD  PRO A  62       0.210 -18.145  -5.691  1.00  0.00           C  
ATOM    975  HA  PRO A  62       1.298 -17.017  -8.536  1.00  0.00           H  
ATOM    976  HB2 PRO A  62      -1.461 -16.691  -8.079  1.00  0.00           H  
ATOM    977  HB3 PRO A  62      -0.673 -18.134  -8.724  1.00  0.00           H  
ATOM    978  HG2 PRO A  62      -1.875 -17.763  -6.106  1.00  0.00           H  
ATOM    979  HG3 PRO A  62      -1.249 -19.245  -6.830  1.00  0.00           H  
ATOM    980  HD2 PRO A  62      -0.030 -17.661  -4.764  1.00  0.00           H  
ATOM    981  HD3 PRO A  62       0.581 -19.133  -5.514  1.00  0.00           H  
ATOM    982  N   GLN A  63       1.480 -14.547  -7.179  1.00  0.00           N  
ATOM    983  CA  GLN A  63       1.344 -13.086  -7.006  1.00  0.00           C  
ATOM    984  C   GLN A  63       2.057 -12.360  -8.132  1.00  0.00           C  
ATOM    985  O   GLN A  63       3.058 -11.701  -7.933  1.00  0.00           O  
ATOM    986  CB  GLN A  63       1.947 -12.679  -5.662  1.00  0.00           C  
ATOM    987  CG  GLN A  63       1.220 -11.444  -5.127  1.00  0.00           C  
ATOM    988  CD  GLN A  63       2.200 -10.593  -4.318  1.00  0.00           C  
ATOM    989  OE1 GLN A  63       1.884 -10.150  -3.232  1.00  0.00           O  
ATOM    990  NE2 GLN A  63       3.383 -10.346  -4.807  1.00  0.00           N  
ATOM    991  H   GLN A  63       2.312 -14.968  -6.975  1.00  0.00           H  
ATOM    992  HA  GLN A  63       0.309 -12.827  -7.026  1.00  0.00           H  
ATOM    993  HB2 GLN A  63       1.839 -13.493  -4.959  1.00  0.00           H  
ATOM    994  HB3 GLN A  63       2.994 -12.451  -5.791  1.00  0.00           H  
ATOM    995  HG2 GLN A  63       0.834 -10.866  -5.954  1.00  0.00           H  
ATOM    996  HG3 GLN A  63       0.404 -11.753  -4.491  1.00  0.00           H  
ATOM    997 HE21 GLN A  63       3.634 -10.702  -5.683  1.00  0.00           H  
ATOM    998 HE22 GLN A  63       4.022  -9.808  -4.298  1.00  0.00           H  
ATOM    999  N   HIS A  64       1.529 -12.458  -9.310  1.00  0.00           N  
ATOM   1000  CA  HIS A  64       2.158 -11.747 -10.459  1.00  0.00           C  
ATOM   1001  C   HIS A  64       2.073 -10.248 -10.181  1.00  0.00           C  
ATOM   1002  O   HIS A  64       0.996  -9.693 -10.088  1.00  0.00           O  
ATOM   1003  CB  HIS A  64       1.408 -12.077 -11.750  1.00  0.00           C  
ATOM   1004  CG  HIS A  64       2.305 -11.816 -12.929  1.00  0.00           C  
ATOM   1005  ND1 HIS A  64       1.840 -11.844 -14.234  1.00  0.00           N  
ATOM   1006  CD2 HIS A  64       3.644 -11.517 -13.014  1.00  0.00           C  
ATOM   1007  CE1 HIS A  64       2.881 -11.571 -15.041  1.00  0.00           C  
ATOM   1008  NE2 HIS A  64       4.004 -11.364 -14.350  1.00  0.00           N  
ATOM   1009  H   HIS A  64       0.706 -12.985  -9.431  1.00  0.00           H  
ATOM   1010  HA  HIS A  64       3.195 -12.043 -10.550  1.00  0.00           H  
ATOM   1011  HB2 HIS A  64       1.116 -13.116 -11.742  1.00  0.00           H  
ATOM   1012  HB3 HIS A  64       0.528 -11.455 -11.825  1.00  0.00           H  
ATOM   1013  HD1 HIS A  64       0.920 -12.031 -14.517  1.00  0.00           H  
ATOM   1014  HD2 HIS A  64       4.314 -11.417 -12.174  1.00  0.00           H  
ATOM   1015  HE1 HIS A  64       2.816 -11.527 -16.119  1.00  0.00           H  
ATOM   1016  N   PHE A  65       3.185  -9.585 -10.009  1.00  0.00           N  
ATOM   1017  CA  PHE A  65       3.111  -8.131  -9.696  1.00  0.00           C  
ATOM   1018  C   PHE A  65       4.033  -7.306 -10.578  1.00  0.00           C  
ATOM   1019  O   PHE A  65       4.815  -7.803 -11.363  1.00  0.00           O  
ATOM   1020  CB  PHE A  65       3.538  -7.898  -8.252  1.00  0.00           C  
ATOM   1021  CG  PHE A  65       4.969  -8.354  -8.087  1.00  0.00           C  
ATOM   1022  CD1 PHE A  65       6.017  -7.507  -8.467  1.00  0.00           C  
ATOM   1023  CD2 PHE A  65       5.250  -9.621  -7.563  1.00  0.00           C  
ATOM   1024  CE1 PHE A  65       7.344  -7.927  -8.325  1.00  0.00           C  
ATOM   1025  CE2 PHE A  65       6.578 -10.042  -7.418  1.00  0.00           C  
ATOM   1026  CZ  PHE A  65       7.626  -9.194  -7.799  1.00  0.00           C  
ATOM   1027  H   PHE A  65       4.051 -10.041 -10.059  1.00  0.00           H  
ATOM   1028  HA  PHE A  65       2.095  -7.790  -9.820  1.00  0.00           H  
ATOM   1029  HB2 PHE A  65       3.466  -6.844  -8.024  1.00  0.00           H  
ATOM   1030  HB3 PHE A  65       2.900  -8.451  -7.594  1.00  0.00           H  
ATOM   1031  HD1 PHE A  65       5.801  -6.529  -8.871  1.00  0.00           H  
ATOM   1032  HD2 PHE A  65       4.444 -10.273  -7.271  1.00  0.00           H  
ATOM   1033  HE1 PHE A  65       8.153  -7.273  -8.619  1.00  0.00           H  
ATOM   1034  HE2 PHE A  65       6.794 -11.019  -7.012  1.00  0.00           H  
ATOM   1035  HZ  PHE A  65       8.650  -9.519  -7.689  1.00  0.00           H  
ATOM   1036  N   SER A  66       3.940  -6.026 -10.395  1.00  0.00           N  
ATOM   1037  CA  SER A  66       4.787  -5.055 -11.138  1.00  0.00           C  
ATOM   1038  C   SER A  66       4.720  -3.729 -10.386  1.00  0.00           C  
ATOM   1039  O   SER A  66       3.648  -3.264 -10.053  1.00  0.00           O  
ATOM   1040  CB  SER A  66       4.257  -4.871 -12.560  1.00  0.00           C  
ATOM   1041  OG  SER A  66       4.610  -6.003 -13.343  1.00  0.00           O  
ATOM   1042  H   SER A  66       3.307  -5.695  -9.720  1.00  0.00           H  
ATOM   1043  HA  SER A  66       5.809  -5.409 -11.167  1.00  0.00           H  
ATOM   1044  HB2 SER A  66       3.185  -4.774 -12.537  1.00  0.00           H  
ATOM   1045  HB3 SER A  66       4.689  -3.975 -12.985  1.00  0.00           H  
ATOM   1046  HG  SER A  66       4.022  -6.036 -14.101  1.00  0.00           H  
ATOM   1047  N   LEU A  67       5.829  -3.110 -10.093  1.00  0.00           N  
ATOM   1048  CA  LEU A  67       5.744  -1.827  -9.344  1.00  0.00           C  
ATOM   1049  C   LEU A  67       4.743  -0.911 -10.034  1.00  0.00           C  
ATOM   1050  O   LEU A  67       5.067  -0.215 -10.975  1.00  0.00           O  
ATOM   1051  CB  LEU A  67       7.097  -1.122  -9.282  1.00  0.00           C  
ATOM   1052  CG  LEU A  67       6.889   0.304  -8.742  1.00  0.00           C  
ATOM   1053  CD1 LEU A  67       6.190   0.247  -7.378  1.00  0.00           C  
ATOM   1054  CD2 LEU A  67       8.246   0.997  -8.594  1.00  0.00           C  
ATOM   1055  H   LEU A  67       6.695  -3.486 -10.352  1.00  0.00           H  
ATOM   1056  HA  LEU A  67       5.403  -2.029  -8.339  1.00  0.00           H  
ATOM   1057  HB2 LEU A  67       7.758  -1.667  -8.624  1.00  0.00           H  
ATOM   1058  HB3 LEU A  67       7.527  -1.072 -10.270  1.00  0.00           H  
ATOM   1059  HG  LEU A  67       6.267   0.862  -9.431  1.00  0.00           H  
ATOM   1060 HD11 LEU A  67       6.450  -0.672  -6.875  1.00  0.00           H  
ATOM   1061 HD12 LEU A  67       6.502   1.089  -6.777  1.00  0.00           H  
ATOM   1062 HD13 LEU A  67       5.119   0.288  -7.520  1.00  0.00           H  
ATOM   1063 HD21 LEU A  67       8.963   0.529  -9.251  1.00  0.00           H  
ATOM   1064 HD22 LEU A  67       8.148   2.041  -8.852  1.00  0.00           H  
ATOM   1065 HD23 LEU A  67       8.584   0.910  -7.572  1.00  0.00           H  
ATOM   1066  N   PHE A  68       3.535  -0.895  -9.558  1.00  0.00           N  
ATOM   1067  CA  PHE A  68       2.505  -0.012 -10.155  1.00  0.00           C  
ATOM   1068  C   PHE A  68       3.140   1.354 -10.423  1.00  0.00           C  
ATOM   1069  O   PHE A  68       3.441   1.711 -11.544  1.00  0.00           O  
ATOM   1070  CB  PHE A  68       1.354   0.110  -9.145  1.00  0.00           C  
ATOM   1071  CG  PHE A  68       0.767   1.497  -9.134  1.00  0.00           C  
ATOM   1072  CD1 PHE A  68       0.341   2.096 -10.325  1.00  0.00           C  
ATOM   1073  CD2 PHE A  68       0.654   2.183  -7.925  1.00  0.00           C  
ATOM   1074  CE1 PHE A  68      -0.199   3.385 -10.301  1.00  0.00           C  
ATOM   1075  CE2 PHE A  68       0.117   3.468  -7.899  1.00  0.00           C  
ATOM   1076  CZ  PHE A  68      -0.311   4.071  -9.086  1.00  0.00           C  
ATOM   1077  H   PHE A  68       3.305  -1.458  -8.788  1.00  0.00           H  
ATOM   1078  HA  PHE A  68       2.140  -0.439 -11.079  1.00  0.00           H  
ATOM   1079  HB2 PHE A  68       0.590  -0.590  -9.400  1.00  0.00           H  
ATOM   1080  HB3 PHE A  68       1.728  -0.122  -8.159  1.00  0.00           H  
ATOM   1081  HD1 PHE A  68       0.429   1.563 -11.260  1.00  0.00           H  
ATOM   1082  HD2 PHE A  68       0.984   1.717  -7.008  1.00  0.00           H  
ATOM   1083  HE1 PHE A  68      -0.529   3.852 -11.217  1.00  0.00           H  
ATOM   1084  HE2 PHE A  68       0.030   3.993  -6.963  1.00  0.00           H  
ATOM   1085  HZ  PHE A  68      -0.724   5.065  -9.063  1.00  0.00           H  
ATOM   1086  N   GLU A  69       3.351   2.104  -9.387  1.00  0.00           N  
ATOM   1087  CA  GLU A  69       3.977   3.447  -9.547  1.00  0.00           C  
ATOM   1088  C   GLU A  69       4.506   3.934  -8.196  1.00  0.00           C  
ATOM   1089  O   GLU A  69       4.121   3.444  -7.152  1.00  0.00           O  
ATOM   1090  CB  GLU A  69       2.937   4.435 -10.073  1.00  0.00           C  
ATOM   1091  CG  GLU A  69       3.509   5.190 -11.274  1.00  0.00           C  
ATOM   1092  CD  GLU A  69       2.534   6.291 -11.694  1.00  0.00           C  
ATOM   1093  OE1 GLU A  69       1.354   6.000 -11.806  1.00  0.00           O  
ATOM   1094  OE2 GLU A  69       2.983   7.408 -11.896  1.00  0.00           O  
ATOM   1095  H   GLU A  69       3.097   1.777  -8.500  1.00  0.00           H  
ATOM   1096  HA  GLU A  69       4.795   3.379 -10.249  1.00  0.00           H  
ATOM   1097  HB2 GLU A  69       2.053   3.897 -10.374  1.00  0.00           H  
ATOM   1098  HB3 GLU A  69       2.684   5.140  -9.295  1.00  0.00           H  
ATOM   1099  HG2 GLU A  69       4.457   5.631 -11.003  1.00  0.00           H  
ATOM   1100  HG3 GLU A  69       3.652   4.505 -12.096  1.00  0.00           H  
ATOM   1101  N   LYS A  70       5.387   4.897  -8.210  1.00  0.00           N  
ATOM   1102  CA  LYS A  70       5.949   5.425  -6.933  1.00  0.00           C  
ATOM   1103  C   LYS A  70       5.540   6.892  -6.772  1.00  0.00           C  
ATOM   1104  O   LYS A  70       5.289   7.583  -7.738  1.00  0.00           O  
ATOM   1105  CB  LYS A  70       7.476   5.321  -6.975  1.00  0.00           C  
ATOM   1106  CG  LYS A  70       8.068   5.827  -5.657  1.00  0.00           C  
ATOM   1107  CD  LYS A  70       9.534   6.204  -5.868  1.00  0.00           C  
ATOM   1108  CE  LYS A  70      10.304   4.987  -6.387  1.00  0.00           C  
ATOM   1109  NZ  LYS A  70      11.536   5.443  -7.091  1.00  0.00           N  
ATOM   1110  H   LYS A  70       5.682   5.275  -9.064  1.00  0.00           H  
ATOM   1111  HA  LYS A  70       5.567   4.848  -6.103  1.00  0.00           H  
ATOM   1112  HB2 LYS A  70       7.762   4.289  -7.124  1.00  0.00           H  
ATOM   1113  HB3 LYS A  70       7.855   5.920  -7.789  1.00  0.00           H  
ATOM   1114  HG2 LYS A  70       7.521   6.695  -5.324  1.00  0.00           H  
ATOM   1115  HG3 LYS A  70       8.002   5.051  -4.910  1.00  0.00           H  
ATOM   1116  HD2 LYS A  70       9.600   7.007  -6.589  1.00  0.00           H  
ATOM   1117  HD3 LYS A  70       9.963   6.525  -4.931  1.00  0.00           H  
ATOM   1118  HE2 LYS A  70      10.578   4.356  -5.555  1.00  0.00           H  
ATOM   1119  HE3 LYS A  70       9.681   4.432  -7.072  1.00  0.00           H  
ATOM   1120  HZ1 LYS A  70      11.965   6.229  -6.565  1.00  0.00           H  
ATOM   1121  HZ2 LYS A  70      12.213   4.657  -7.149  1.00  0.00           H  
ATOM   1122  HZ3 LYS A  70      11.288   5.759  -8.051  1.00  0.00           H  
ATOM   1123  N   LEU A  71       5.474   7.377  -5.560  1.00  0.00           N  
ATOM   1124  CA  LEU A  71       5.085   8.801  -5.349  1.00  0.00           C  
ATOM   1125  C   LEU A  71       6.141   9.501  -4.490  1.00  0.00           C  
ATOM   1126  O   LEU A  71       7.164   8.935  -4.160  1.00  0.00           O  
ATOM   1127  CB  LEU A  71       3.732   8.865  -4.642  1.00  0.00           C  
ATOM   1128  CG  LEU A  71       3.622   7.712  -3.643  1.00  0.00           C  
ATOM   1129  CD1 LEU A  71       4.539   7.981  -2.450  1.00  0.00           C  
ATOM   1130  CD2 LEU A  71       2.178   7.596  -3.157  1.00  0.00           C  
ATOM   1131  H   LEU A  71       5.682   6.805  -4.792  1.00  0.00           H  
ATOM   1132  HA  LEU A  71       5.013   9.298  -6.305  1.00  0.00           H  
ATOM   1133  HB2 LEU A  71       3.645   9.806  -4.117  1.00  0.00           H  
ATOM   1134  HB3 LEU A  71       2.941   8.785  -5.370  1.00  0.00           H  
ATOM   1135  HG  LEU A  71       3.917   6.790  -4.123  1.00  0.00           H  
ATOM   1136 HD11 LEU A  71       4.574   9.043  -2.255  1.00  0.00           H  
ATOM   1137 HD12 LEU A  71       4.159   7.467  -1.580  1.00  0.00           H  
ATOM   1138 HD13 LEU A  71       5.533   7.625  -2.673  1.00  0.00           H  
ATOM   1139 HD21 LEU A  71       1.680   8.547  -3.273  1.00  0.00           H  
ATOM   1140 HD22 LEU A  71       1.661   6.846  -3.739  1.00  0.00           H  
ATOM   1141 HD23 LEU A  71       2.173   7.311  -2.117  1.00  0.00           H  
ATOM   1142  N   GLU A  72       5.897  10.731  -4.127  1.00  0.00           N  
ATOM   1143  CA  GLU A  72       6.882  11.480  -3.291  1.00  0.00           C  
ATOM   1144  C   GLU A  72       6.159  12.612  -2.553  1.00  0.00           C  
ATOM   1145  O   GLU A  72       5.168  13.132  -3.023  1.00  0.00           O  
ATOM   1146  CB  GLU A  72       7.965  12.075  -4.195  1.00  0.00           C  
ATOM   1147  CG  GLU A  72       9.349  11.720  -3.647  1.00  0.00           C  
ATOM   1148  CD  GLU A  72      10.344  11.614  -4.805  1.00  0.00           C  
ATOM   1149  OE1 GLU A  72       9.997  11.007  -5.804  1.00  0.00           O  
ATOM   1150  OE2 GLU A  72      11.437  12.141  -4.673  1.00  0.00           O  
ATOM   1151  H   GLU A  72       5.064  11.167  -4.408  1.00  0.00           H  
ATOM   1152  HA  GLU A  72       7.334  10.810  -2.574  1.00  0.00           H  
ATOM   1153  HB2 GLU A  72       7.859  11.674  -5.192  1.00  0.00           H  
ATOM   1154  HB3 GLU A  72       7.858  13.149  -4.227  1.00  0.00           H  
ATOM   1155  HG2 GLU A  72       9.672  12.491  -2.962  1.00  0.00           H  
ATOM   1156  HG3 GLU A  72       9.300  10.775  -3.128  1.00  0.00           H  
ATOM   1157  N   TYR A  73       6.642  12.999  -1.402  1.00  0.00           N  
ATOM   1158  CA  TYR A  73       5.968  14.098  -0.650  1.00  0.00           C  
ATOM   1159  C   TYR A  73       6.973  14.801   0.267  1.00  0.00           C  
ATOM   1160  O   TYR A  73       8.051  14.303   0.524  1.00  0.00           O  
ATOM   1161  CB  TYR A  73       4.832  13.517   0.197  1.00  0.00           C  
ATOM   1162  CG  TYR A  73       3.780  14.577   0.431  1.00  0.00           C  
ATOM   1163  CD1 TYR A  73       3.036  15.079  -0.645  1.00  0.00           C  
ATOM   1164  CD2 TYR A  73       3.546  15.058   1.725  1.00  0.00           C  
ATOM   1165  CE1 TYR A  73       2.061  16.060  -0.426  1.00  0.00           C  
ATOM   1166  CE2 TYR A  73       2.571  16.039   1.945  1.00  0.00           C  
ATOM   1167  CZ  TYR A  73       1.829  16.539   0.869  1.00  0.00           C  
ATOM   1168  OH  TYR A  73       0.867  17.505   1.086  1.00  0.00           O  
ATOM   1169  H   TYR A  73       7.443  12.569  -1.033  1.00  0.00           H  
ATOM   1170  HA  TYR A  73       5.561  14.812  -1.350  1.00  0.00           H  
ATOM   1171  HB2 TYR A  73       4.390  12.677  -0.319  1.00  0.00           H  
ATOM   1172  HB3 TYR A  73       5.226  13.188   1.148  1.00  0.00           H  
ATOM   1173  HD1 TYR A  73       3.215  14.709  -1.645  1.00  0.00           H  
ATOM   1174  HD2 TYR A  73       4.119  14.671   2.556  1.00  0.00           H  
ATOM   1175  HE1 TYR A  73       1.488  16.447  -1.256  1.00  0.00           H  
ATOM   1176  HE2 TYR A  73       2.392  16.409   2.944  1.00  0.00           H  
ATOM   1177  HH  TYR A  73       0.045  17.060   1.306  1.00  0.00           H  
ATOM   1178  N   GLU A  74       6.622  15.958   0.762  1.00  0.00           N  
ATOM   1179  CA  GLU A  74       7.544  16.705   1.663  1.00  0.00           C  
ATOM   1180  C   GLU A  74       6.726  17.505   2.674  1.00  0.00           C  
ATOM   1181  O   GLU A  74       5.906  18.326   2.317  1.00  0.00           O  
ATOM   1182  CB  GLU A  74       8.402  17.662   0.836  1.00  0.00           C  
ATOM   1183  CG  GLU A  74       9.383  18.389   1.757  1.00  0.00           C  
ATOM   1184  CD  GLU A  74      10.415  19.143   0.915  1.00  0.00           C  
ATOM   1185  OE1 GLU A  74      10.387  18.991  -0.295  1.00  0.00           O  
ATOM   1186  OE2 GLU A  74      11.216  19.857   1.496  1.00  0.00           O  
ATOM   1187  H   GLU A  74       5.747  16.338   0.539  1.00  0.00           H  
ATOM   1188  HA  GLU A  74       8.183  16.012   2.191  1.00  0.00           H  
ATOM   1189  HB2 GLU A  74       8.948  17.103   0.090  1.00  0.00           H  
ATOM   1190  HB3 GLU A  74       7.765  18.386   0.349  1.00  0.00           H  
ATOM   1191  HG2 GLU A  74       8.843  19.090   2.377  1.00  0.00           H  
ATOM   1192  HG3 GLU A  74       9.889  17.670   2.384  1.00  0.00           H  
ATOM   1193  N   PHE A  75       6.947  17.267   3.934  1.00  0.00           N  
ATOM   1194  CA  PHE A  75       6.192  18.005   4.980  1.00  0.00           C  
ATOM   1195  C   PHE A  75       6.856  19.366   5.208  1.00  0.00           C  
ATOM   1196  O   PHE A  75       7.919  19.629   4.682  1.00  0.00           O  
ATOM   1197  CB  PHE A  75       6.232  17.193   6.272  1.00  0.00           C  
ATOM   1198  CG  PHE A  75       4.886  16.551   6.519  1.00  0.00           C  
ATOM   1199  CD1 PHE A  75       4.325  15.707   5.554  1.00  0.00           C  
ATOM   1200  CD2 PHE A  75       4.204  16.793   7.718  1.00  0.00           C  
ATOM   1201  CE1 PHE A  75       3.082  15.105   5.787  1.00  0.00           C  
ATOM   1202  CE2 PHE A  75       2.962  16.191   7.951  1.00  0.00           C  
ATOM   1203  CZ  PHE A  75       2.401  15.346   6.986  1.00  0.00           C  
ATOM   1204  H   PHE A  75       7.614  16.601   4.198  1.00  0.00           H  
ATOM   1205  HA  PHE A  75       5.169  18.143   4.665  1.00  0.00           H  
ATOM   1206  HB2 PHE A  75       6.982  16.423   6.180  1.00  0.00           H  
ATOM   1207  HB3 PHE A  75       6.480  17.842   7.095  1.00  0.00           H  
ATOM   1208  HD1 PHE A  75       4.849  15.520   4.629  1.00  0.00           H  
ATOM   1209  HD2 PHE A  75       4.637  17.444   8.463  1.00  0.00           H  
ATOM   1210  HE1 PHE A  75       2.649  14.453   5.043  1.00  0.00           H  
ATOM   1211  HE2 PHE A  75       2.436  16.378   8.876  1.00  0.00           H  
ATOM   1212  HZ  PHE A  75       1.443  14.881   7.167  1.00  0.00           H  
ATOM   1213  N   PRO A  76       6.210  20.193   5.990  1.00  0.00           N  
ATOM   1214  CA  PRO A  76       6.729  21.535   6.303  1.00  0.00           C  
ATOM   1215  C   PRO A  76       8.108  21.424   6.953  1.00  0.00           C  
ATOM   1216  O   PRO A  76       8.847  22.384   7.041  1.00  0.00           O  
ATOM   1217  CB  PRO A  76       5.704  22.133   7.277  1.00  0.00           C  
ATOM   1218  CG  PRO A  76       4.562  21.100   7.454  1.00  0.00           C  
ATOM   1219  CD  PRO A  76       4.922  19.858   6.622  1.00  0.00           C  
ATOM   1220  HA  PRO A  76       6.783  22.130   5.412  1.00  0.00           H  
ATOM   1221  HB2 PRO A  76       6.176  22.329   8.230  1.00  0.00           H  
ATOM   1222  HB3 PRO A  76       5.303  23.049   6.870  1.00  0.00           H  
ATOM   1223  HG2 PRO A  76       4.470  20.830   8.497  1.00  0.00           H  
ATOM   1224  HG3 PRO A  76       3.632  21.516   7.098  1.00  0.00           H  
ATOM   1225  HD2 PRO A  76       5.026  18.995   7.263  1.00  0.00           H  
ATOM   1226  HD3 PRO A  76       4.173  19.680   5.867  1.00  0.00           H  
ATOM   1227  N   ASP A  77       8.454  20.255   7.409  1.00  0.00           N  
ATOM   1228  CA  ASP A  77       9.782  20.067   8.055  1.00  0.00           C  
ATOM   1229  C   ASP A  77      10.219  18.594   7.993  1.00  0.00           C  
ATOM   1230  O   ASP A  77      11.205  18.215   8.594  1.00  0.00           O  
ATOM   1231  CB  ASP A  77       9.697  20.503   9.520  1.00  0.00           C  
ATOM   1232  CG  ASP A  77       8.781  19.545  10.286  1.00  0.00           C  
ATOM   1233  OD1 ASP A  77       7.668  19.335   9.835  1.00  0.00           O  
ATOM   1234  OD2 ASP A  77       9.209  19.039  11.311  1.00  0.00           O  
ATOM   1235  H   ASP A  77       7.840  19.508   7.326  1.00  0.00           H  
ATOM   1236  HA  ASP A  77      10.508  20.675   7.546  1.00  0.00           H  
ATOM   1237  HB2 ASP A  77      10.685  20.485   9.959  1.00  0.00           H  
ATOM   1238  HB3 ASP A  77       9.295  21.503   9.577  1.00  0.00           H  
ATOM   1239  N   ARG A  78       9.500  17.754   7.294  1.00  0.00           N  
ATOM   1240  CA  ARG A  78       9.880  16.334   7.226  1.00  0.00           C  
ATOM   1241  C   ARG A  78       9.925  15.884   5.765  1.00  0.00           C  
ATOM   1242  O   ARG A  78       9.849  16.684   4.854  1.00  0.00           O  
ATOM   1243  CB  ARG A  78       8.818  15.544   7.971  1.00  0.00           C  
ATOM   1244  CG  ARG A  78       9.035  15.703   9.471  1.00  0.00           C  
ATOM   1245  CD  ARG A  78       9.467  14.363  10.072  1.00  0.00           C  
ATOM   1246  NE  ARG A  78       8.397  13.858  10.977  1.00  0.00           N  
ATOM   1247  CZ  ARG A  78       8.393  12.609  11.349  1.00  0.00           C  
ATOM   1248  NH1 ARG A  78       9.363  12.143  12.088  1.00  0.00           N  
ATOM   1249  NH2 ARG A  78       7.416  11.824  10.984  1.00  0.00           N  
ATOM   1250  H   ARG A  78       8.706  18.044   6.828  1.00  0.00           H  
ATOM   1251  HA  ARG A  78      10.841  16.184   7.691  1.00  0.00           H  
ATOM   1252  HB2 ARG A  78       7.840  15.918   7.709  1.00  0.00           H  
ATOM   1253  HB3 ARG A  78       8.891  14.517   7.699  1.00  0.00           H  
ATOM   1254  HG2 ARG A  78       9.801  16.445   9.641  1.00  0.00           H  
ATOM   1255  HG3 ARG A  78       8.114  16.022   9.936  1.00  0.00           H  
ATOM   1256  HD2 ARG A  78       9.633  13.651   9.276  1.00  0.00           H  
ATOM   1257  HD3 ARG A  78      10.379  14.497  10.634  1.00  0.00           H  
ATOM   1258  HE  ARG A  78       7.695  14.466  11.292  1.00  0.00           H  
ATOM   1259 HH11 ARG A  78      10.111  12.745  12.369  1.00  0.00           H  
ATOM   1260 HH12 ARG A  78       9.359  11.184  12.372  1.00  0.00           H  
ATOM   1261 HH21 ARG A  78       6.673  12.183  10.419  1.00  0.00           H  
ATOM   1262 HH22 ARG A  78       7.411  10.866  11.268  1.00  0.00           H  
ATOM   1263  N   HIS A  79      10.041  14.607   5.537  1.00  0.00           N  
ATOM   1264  CA  HIS A  79      10.084  14.098   4.138  1.00  0.00           C  
ATOM   1265  C   HIS A  79       9.365  12.754   4.077  1.00  0.00           C  
ATOM   1266  O   HIS A  79       9.622  11.867   4.865  1.00  0.00           O  
ATOM   1267  CB  HIS A  79      11.538  13.926   3.703  1.00  0.00           C  
ATOM   1268  CG  HIS A  79      12.295  15.184   4.016  1.00  0.00           C  
ATOM   1269  ND1 HIS A  79      12.943  15.376   5.226  1.00  0.00           N  
ATOM   1270  CD2 HIS A  79      12.505  16.330   3.292  1.00  0.00           C  
ATOM   1271  CE1 HIS A  79      13.505  16.598   5.195  1.00  0.00           C  
ATOM   1272  NE2 HIS A  79      13.269  17.222   4.038  1.00  0.00           N  
ATOM   1273  H   HIS A  79      10.097  13.980   6.288  1.00  0.00           H  
ATOM   1274  HA  HIS A  79       9.592  14.802   3.484  1.00  0.00           H  
ATOM   1275  HB2 HIS A  79      11.979  13.094   4.235  1.00  0.00           H  
ATOM   1276  HB3 HIS A  79      11.577  13.738   2.641  1.00  0.00           H  
ATOM   1277  HD1 HIS A  79      12.983  14.738   5.969  1.00  0.00           H  
ATOM   1278  HD2 HIS A  79      12.128  16.514   2.297  1.00  0.00           H  
ATOM   1279  HE1 HIS A  79      14.073  17.022   6.008  1.00  0.00           H  
ATOM   1280  N   ILE A  80       8.459  12.596   3.155  1.00  0.00           N  
ATOM   1281  CA  ILE A  80       7.723  11.305   3.061  1.00  0.00           C  
ATOM   1282  C   ILE A  80       8.032  10.622   1.729  1.00  0.00           C  
ATOM   1283  O   ILE A  80       7.286  10.732   0.778  1.00  0.00           O  
ATOM   1284  CB  ILE A  80       6.217  11.558   3.164  1.00  0.00           C  
ATOM   1285  CG1 ILE A  80       5.957  12.776   4.055  1.00  0.00           C  
ATOM   1286  CG2 ILE A  80       5.540  10.329   3.774  1.00  0.00           C  
ATOM   1287  CD1 ILE A  80       6.409  12.469   5.482  1.00  0.00           C  
ATOM   1288  H   ILE A  80       8.258  13.324   2.530  1.00  0.00           H  
ATOM   1289  HA  ILE A  80       8.031  10.662   3.872  1.00  0.00           H  
ATOM   1290  HB  ILE A  80       5.815  11.737   2.177  1.00  0.00           H  
ATOM   1291 HG12 ILE A  80       6.510  13.624   3.675  1.00  0.00           H  
ATOM   1292 HG13 ILE A  80       4.902  13.004   4.055  1.00  0.00           H  
ATOM   1293 HG21 ILE A  80       6.219   9.490   3.739  1.00  0.00           H  
ATOM   1294 HG22 ILE A  80       5.276  10.535   4.799  1.00  0.00           H  
ATOM   1295 HG23 ILE A  80       4.647  10.094   3.212  1.00  0.00           H  
ATOM   1296 HD11 ILE A  80       5.969  11.539   5.808  1.00  0.00           H  
ATOM   1297 HD12 ILE A  80       7.486  12.386   5.509  1.00  0.00           H  
ATOM   1298 HD13 ILE A  80       6.094  13.267   6.139  1.00  0.00           H  
ATOM   1299  N   THR A  81       9.118   9.902   1.660  1.00  0.00           N  
ATOM   1300  CA  THR A  81       9.463   9.195   0.395  1.00  0.00           C  
ATOM   1301  C   THR A  81       8.858   7.792   0.448  1.00  0.00           C  
ATOM   1302  O   THR A  81       9.493   6.848   0.874  1.00  0.00           O  
ATOM   1303  CB  THR A  81      10.985   9.092   0.264  1.00  0.00           C  
ATOM   1304  OG1 THR A  81      11.597   9.609   1.438  1.00  0.00           O  
ATOM   1305  CG2 THR A  81      11.449   9.893  -0.952  1.00  0.00           C  
ATOM   1306  H   THR A  81       9.699   9.815   2.443  1.00  0.00           H  
ATOM   1307  HA  THR A  81       9.058   9.737  -0.447  1.00  0.00           H  
ATOM   1308  HB  THR A  81      11.266   8.058   0.137  1.00  0.00           H  
ATOM   1309  HG1 THR A  81      11.304  10.517   1.552  1.00  0.00           H  
ATOM   1310 HG21 THR A  81      10.788  10.734  -1.102  1.00  0.00           H  
ATOM   1311 HG22 THR A  81      12.454  10.251  -0.786  1.00  0.00           H  
ATOM   1312 HG23 THR A  81      11.433   9.261  -1.829  1.00  0.00           H  
ATOM   1313  N   LEU A  82       7.626   7.650   0.044  1.00  0.00           N  
ATOM   1314  CA  LEU A  82       6.978   6.313   0.098  1.00  0.00           C  
ATOM   1315  C   LEU A  82       6.946   5.681  -1.293  1.00  0.00           C  
ATOM   1316  O   LEU A  82       7.187   6.331  -2.292  1.00  0.00           O  
ATOM   1317  CB  LEU A  82       5.550   6.476   0.614  1.00  0.00           C  
ATOM   1318  CG  LEU A  82       5.458   5.935   2.041  1.00  0.00           C  
ATOM   1319  CD1 LEU A  82       6.070   6.949   3.009  1.00  0.00           C  
ATOM   1320  CD2 LEU A  82       3.990   5.702   2.406  1.00  0.00           C  
ATOM   1321  H   LEU A  82       7.120   8.424  -0.279  1.00  0.00           H  
ATOM   1322  HA  LEU A  82       7.530   5.674   0.772  1.00  0.00           H  
ATOM   1323  HB2 LEU A  82       5.284   7.524   0.609  1.00  0.00           H  
ATOM   1324  HB3 LEU A  82       4.874   5.930  -0.022  1.00  0.00           H  
ATOM   1325  HG  LEU A  82       6.000   5.002   2.108  1.00  0.00           H  
ATOM   1326 HD11 LEU A  82       6.628   7.687   2.452  1.00  0.00           H  
ATOM   1327 HD12 LEU A  82       5.283   7.437   3.565  1.00  0.00           H  
ATOM   1328 HD13 LEU A  82       6.732   6.439   3.694  1.00  0.00           H  
ATOM   1329 HD21 LEU A  82       3.367   5.917   1.550  1.00  0.00           H  
ATOM   1330 HD22 LEU A  82       3.851   4.673   2.703  1.00  0.00           H  
ATOM   1331 HD23 LEU A  82       3.714   6.352   3.224  1.00  0.00           H  
ATOM   1332  N   TRP A  83       6.638   4.415  -1.360  1.00  0.00           N  
ATOM   1333  CA  TRP A  83       6.575   3.723  -2.678  1.00  0.00           C  
ATOM   1334  C   TRP A  83       5.179   3.124  -2.844  1.00  0.00           C  
ATOM   1335  O   TRP A  83       4.432   3.001  -1.894  1.00  0.00           O  
ATOM   1336  CB  TRP A  83       7.620   2.601  -2.736  1.00  0.00           C  
ATOM   1337  CG  TRP A  83       8.755   2.911  -1.811  1.00  0.00           C  
ATOM   1338  CD1 TRP A  83       8.948   2.340  -0.600  1.00  0.00           C  
ATOM   1339  CD2 TRP A  83       9.851   3.853  -1.998  1.00  0.00           C  
ATOM   1340  NE1 TRP A  83      10.092   2.870  -0.032  1.00  0.00           N  
ATOM   1341  CE2 TRP A  83      10.685   3.806  -0.856  1.00  0.00           C  
ATOM   1342  CE3 TRP A  83      10.200   4.734  -3.038  1.00  0.00           C  
ATOM   1343  CZ2 TRP A  83      11.823   4.604  -0.749  1.00  0.00           C  
ATOM   1344  CZ3 TRP A  83      11.346   5.539  -2.933  1.00  0.00           C  
ATOM   1345  CH2 TRP A  83      12.155   5.474  -1.790  1.00  0.00           C  
ATOM   1346  H   TRP A  83       6.443   3.917  -0.539  1.00  0.00           H  
ATOM   1347  HA  TRP A  83       6.760   4.435  -3.469  1.00  0.00           H  
ATOM   1348  HB2 TRP A  83       7.163   1.669  -2.443  1.00  0.00           H  
ATOM   1349  HB3 TRP A  83       7.995   2.515  -3.747  1.00  0.00           H  
ATOM   1350  HD1 TRP A  83       8.310   1.593  -0.150  1.00  0.00           H  
ATOM   1351  HE1 TRP A  83      10.455   2.625   0.843  1.00  0.00           H  
ATOM   1352  HE3 TRP A  83       9.582   4.791  -3.923  1.00  0.00           H  
ATOM   1353  HZ2 TRP A  83      12.444   4.551   0.133  1.00  0.00           H  
ATOM   1354  HZ3 TRP A  83      11.605   6.213  -3.737  1.00  0.00           H  
ATOM   1355  HH2 TRP A  83      13.035   6.097  -1.715  1.00  0.00           H  
ATOM   1356  N   PHE A  84       4.815   2.753  -4.037  1.00  0.00           N  
ATOM   1357  CA  PHE A  84       3.462   2.168  -4.243  1.00  0.00           C  
ATOM   1358  C   PHE A  84       3.565   0.953  -5.162  1.00  0.00           C  
ATOM   1359  O   PHE A  84       3.438   1.067  -6.365  1.00  0.00           O  
ATOM   1360  CB  PHE A  84       2.556   3.216  -4.893  1.00  0.00           C  
ATOM   1361  CG  PHE A  84       1.645   3.824  -3.855  1.00  0.00           C  
ATOM   1362  CD1 PHE A  84       2.181   4.582  -2.807  1.00  0.00           C  
ATOM   1363  CD2 PHE A  84       0.262   3.637  -3.948  1.00  0.00           C  
ATOM   1364  CE1 PHE A  84       1.331   5.152  -1.851  1.00  0.00           C  
ATOM   1365  CE2 PHE A  84      -0.587   4.207  -2.994  1.00  0.00           C  
ATOM   1366  CZ  PHE A  84      -0.053   4.965  -1.946  1.00  0.00           C  
ATOM   1367  H   PHE A  84       5.427   2.860  -4.795  1.00  0.00           H  
ATOM   1368  HA  PHE A  84       3.048   1.870  -3.291  1.00  0.00           H  
ATOM   1369  HB2 PHE A  84       3.164   3.990  -5.336  1.00  0.00           H  
ATOM   1370  HB3 PHE A  84       1.960   2.746  -5.661  1.00  0.00           H  
ATOM   1371  HD1 PHE A  84       3.248   4.726  -2.735  1.00  0.00           H  
ATOM   1372  HD2 PHE A  84      -0.151   3.053  -4.757  1.00  0.00           H  
ATOM   1373  HE1 PHE A  84       1.742   5.738  -1.042  1.00  0.00           H  
ATOM   1374  HE2 PHE A  84      -1.653   4.062  -3.066  1.00  0.00           H  
ATOM   1375  HZ  PHE A  84      -0.710   5.407  -1.211  1.00  0.00           H  
ATOM   1376  N   TRP A  85       3.782  -0.214  -4.618  1.00  0.00           N  
ATOM   1377  CA  TRP A  85       3.873  -1.414  -5.486  1.00  0.00           C  
ATOM   1378  C   TRP A  85       2.464  -2.000  -5.627  1.00  0.00           C  
ATOM   1379  O   TRP A  85       1.630  -1.837  -4.760  1.00  0.00           O  
ATOM   1380  CB  TRP A  85       4.886  -2.402  -4.856  1.00  0.00           C  
ATOM   1381  CG  TRP A  85       4.281  -3.733  -4.508  1.00  0.00           C  
ATOM   1382  CD1 TRP A  85       3.136  -3.926  -3.812  1.00  0.00           C  
ATOM   1383  CD2 TRP A  85       4.805  -5.059  -4.798  1.00  0.00           C  
ATOM   1384  NE1 TRP A  85       2.917  -5.283  -3.675  1.00  0.00           N  
ATOM   1385  CE2 TRP A  85       3.920  -6.023  -4.264  1.00  0.00           C  
ATOM   1386  CE3 TRP A  85       5.951  -5.513  -5.473  1.00  0.00           C  
ATOM   1387  CZ2 TRP A  85       4.162  -7.388  -4.393  1.00  0.00           C  
ATOM   1388  CZ3 TRP A  85       6.200  -6.889  -5.605  1.00  0.00           C  
ATOM   1389  CH2 TRP A  85       5.307  -7.825  -5.065  1.00  0.00           C  
ATOM   1390  H   TRP A  85       3.874  -0.305  -3.641  1.00  0.00           H  
ATOM   1391  HA  TRP A  85       4.227  -1.114  -6.463  1.00  0.00           H  
ATOM   1392  HB2 TRP A  85       5.693  -2.563  -5.553  1.00  0.00           H  
ATOM   1393  HB3 TRP A  85       5.290  -1.955  -3.958  1.00  0.00           H  
ATOM   1394  HD1 TRP A  85       2.494  -3.148  -3.440  1.00  0.00           H  
ATOM   1395  HE1 TRP A  85       2.151  -5.689  -3.217  1.00  0.00           H  
ATOM   1396  HE3 TRP A  85       6.645  -4.801  -5.892  1.00  0.00           H  
ATOM   1397  HZ2 TRP A  85       3.470  -8.102  -3.974  1.00  0.00           H  
ATOM   1398  HZ3 TRP A  85       7.084  -7.227  -6.123  1.00  0.00           H  
ATOM   1399  HH2 TRP A  85       5.503  -8.882  -5.169  1.00  0.00           H  
ATOM   1400  N   LEU A  86       2.176  -2.655  -6.713  1.00  0.00           N  
ATOM   1401  CA  LEU A  86       0.808  -3.217  -6.886  1.00  0.00           C  
ATOM   1402  C   LEU A  86       0.895  -4.571  -7.584  1.00  0.00           C  
ATOM   1403  O   LEU A  86       1.507  -4.704  -8.624  1.00  0.00           O  
ATOM   1404  CB  LEU A  86      -0.030  -2.260  -7.735  1.00  0.00           C  
ATOM   1405  CG  LEU A  86      -1.507  -2.643  -7.633  1.00  0.00           C  
ATOM   1406  CD1 LEU A  86      -1.902  -2.785  -6.166  1.00  0.00           C  
ATOM   1407  CD2 LEU A  86      -2.362  -1.553  -8.281  1.00  0.00           C  
ATOM   1408  H   LEU A  86       2.848  -2.766  -7.418  1.00  0.00           H  
ATOM   1409  HA  LEU A  86       0.345  -3.340  -5.919  1.00  0.00           H  
ATOM   1410  HB2 LEU A  86       0.106  -1.249  -7.380  1.00  0.00           H  
ATOM   1411  HB3 LEU A  86       0.284  -2.325  -8.767  1.00  0.00           H  
ATOM   1412  HG  LEU A  86      -1.669  -3.582  -8.139  1.00  0.00           H  
ATOM   1413 HD11 LEU A  86      -1.520  -1.943  -5.608  1.00  0.00           H  
ATOM   1414 HD12 LEU A  86      -2.979  -2.813  -6.085  1.00  0.00           H  
ATOM   1415 HD13 LEU A  86      -1.488  -3.700  -5.769  1.00  0.00           H  
ATOM   1416 HD21 LEU A  86      -1.747  -0.955  -8.935  1.00  0.00           H  
ATOM   1417 HD22 LEU A  86      -3.158  -2.010  -8.851  1.00  0.00           H  
ATOM   1418 HD23 LEU A  86      -2.786  -0.926  -7.511  1.00  0.00           H  
ATOM   1419  N   VAL A  87       0.293  -5.580  -7.018  1.00  0.00           N  
ATOM   1420  CA  VAL A  87       0.351  -6.920  -7.649  1.00  0.00           C  
ATOM   1421  C   VAL A  87      -0.934  -7.184  -8.435  1.00  0.00           C  
ATOM   1422  O   VAL A  87      -1.658  -6.271  -8.780  1.00  0.00           O  
ATOM   1423  CB  VAL A  87       0.507  -7.962  -6.558  1.00  0.00           C  
ATOM   1424  CG1 VAL A  87       1.669  -7.580  -5.644  1.00  0.00           C  
ATOM   1425  CG2 VAL A  87      -0.776  -8.038  -5.738  1.00  0.00           C  
ATOM   1426  H   VAL A  87      -0.194  -5.461  -6.174  1.00  0.00           H  
ATOM   1427  HA  VAL A  87       1.198  -6.970  -8.317  1.00  0.00           H  
ATOM   1428  HB  VAL A  87       0.702  -8.907  -7.004  1.00  0.00           H  
ATOM   1429 HG11 VAL A  87       2.191  -6.731  -6.060  1.00  0.00           H  
ATOM   1430 HG12 VAL A  87       1.289  -7.325  -4.665  1.00  0.00           H  
ATOM   1431 HG13 VAL A  87       2.350  -8.415  -5.558  1.00  0.00           H  
ATOM   1432 HG21 VAL A  87      -1.510  -7.363  -6.152  1.00  0.00           H  
ATOM   1433 HG22 VAL A  87      -1.159  -9.048  -5.761  1.00  0.00           H  
ATOM   1434 HG23 VAL A  87      -0.560  -7.756  -4.720  1.00  0.00           H  
ATOM   1435  N   GLU A  88      -1.217  -8.424  -8.733  1.00  0.00           N  
ATOM   1436  CA  GLU A  88      -2.453  -8.731  -9.513  1.00  0.00           C  
ATOM   1437  C   GLU A  88      -3.125 -10.022  -9.018  1.00  0.00           C  
ATOM   1438  O   GLU A  88      -4.306 -10.218  -9.225  1.00  0.00           O  
ATOM   1439  CB  GLU A  88      -2.088  -8.889 -10.990  1.00  0.00           C  
ATOM   1440  CG  GLU A  88      -1.264  -7.682 -11.443  1.00  0.00           C  
ATOM   1441  CD  GLU A  88      -0.944  -7.811 -12.934  1.00  0.00           C  
ATOM   1442  OE1 GLU A  88      -0.720  -8.925 -13.377  1.00  0.00           O  
ATOM   1443  OE2 GLU A  88      -0.929  -6.793 -13.606  1.00  0.00           O  
ATOM   1444  H   GLU A  88      -0.614  -9.144  -8.457  1.00  0.00           H  
ATOM   1445  HA  GLU A  88      -3.146  -7.911  -9.410  1.00  0.00           H  
ATOM   1446  HB2 GLU A  88      -1.510  -9.793 -11.123  1.00  0.00           H  
ATOM   1447  HB3 GLU A  88      -2.991  -8.948 -11.579  1.00  0.00           H  
ATOM   1448  HG2 GLU A  88      -1.829  -6.778 -11.273  1.00  0.00           H  
ATOM   1449  HG3 GLU A  88      -0.344  -7.644 -10.880  1.00  0.00           H  
ATOM   1450  N   ARG A  89      -2.407 -10.916  -8.386  1.00  0.00           N  
ATOM   1451  CA  ARG A  89      -3.062 -12.176  -7.924  1.00  0.00           C  
ATOM   1452  C   ARG A  89      -2.238 -12.839  -6.817  1.00  0.00           C  
ATOM   1453  O   ARG A  89      -1.340 -12.241  -6.275  1.00  0.00           O  
ATOM   1454  CB  ARG A  89      -3.201 -13.135  -9.110  1.00  0.00           C  
ATOM   1455  CG  ARG A  89      -1.915 -13.118  -9.939  1.00  0.00           C  
ATOM   1456  CD  ARG A  89      -2.254 -12.821 -11.401  1.00  0.00           C  
ATOM   1457  NE  ARG A  89      -3.060 -13.941 -11.968  1.00  0.00           N  
ATOM   1458  CZ  ARG A  89      -2.809 -15.173 -11.614  1.00  0.00           C  
ATOM   1459  NH1 ARG A  89      -1.619 -15.673 -11.801  1.00  0.00           N  
ATOM   1460  NH2 ARG A  89      -3.747 -15.902 -11.074  1.00  0.00           N  
ATOM   1461  H   ARG A  89      -1.451 -10.767  -8.227  1.00  0.00           H  
ATOM   1462  HA  ARG A  89      -4.035 -11.945  -7.544  1.00  0.00           H  
ATOM   1463  HB2 ARG A  89      -3.383 -14.136  -8.749  1.00  0.00           H  
ATOM   1464  HB3 ARG A  89      -4.027 -12.820  -9.730  1.00  0.00           H  
ATOM   1465  HG2 ARG A  89      -1.250 -12.356  -9.559  1.00  0.00           H  
ATOM   1466  HG3 ARG A  89      -1.431 -14.081  -9.873  1.00  0.00           H  
ATOM   1467  HD2 ARG A  89      -2.823 -11.905 -11.459  1.00  0.00           H  
ATOM   1468  HD3 ARG A  89      -1.340 -12.712 -11.966  1.00  0.00           H  
ATOM   1469  HE  ARG A  89      -3.778 -13.752 -12.606  1.00  0.00           H  
ATOM   1470 HH11 ARG A  89      -0.901 -15.112 -12.214  1.00  0.00           H  
ATOM   1471 HH12 ARG A  89      -1.425 -16.616 -11.532  1.00  0.00           H  
ATOM   1472 HH21 ARG A  89      -4.658 -15.517 -10.928  1.00  0.00           H  
ATOM   1473 HH22 ARG A  89      -3.553 -16.845 -10.804  1.00  0.00           H  
ATOM   1474  N   TRP A  90      -2.554 -14.075  -6.493  1.00  0.00           N  
ATOM   1475  CA  TRP A  90      -1.804 -14.827  -5.433  1.00  0.00           C  
ATOM   1476  C   TRP A  90      -2.652 -15.967  -4.896  1.00  0.00           C  
ATOM   1477  O   TRP A  90      -3.826 -16.099  -5.182  1.00  0.00           O  
ATOM   1478  CB  TRP A  90      -1.438 -13.952  -4.239  1.00  0.00           C  
ATOM   1479  CG  TRP A  90      -2.678 -13.591  -3.489  1.00  0.00           C  
ATOM   1480  CD1 TRP A  90      -3.247 -14.363  -2.537  1.00  0.00           C  
ATOM   1481  CD2 TRP A  90      -3.513 -12.407  -3.611  1.00  0.00           C  
ATOM   1482  NE1 TRP A  90      -4.377 -13.730  -2.064  1.00  0.00           N  
ATOM   1483  CE2 TRP A  90      -4.586 -12.519  -2.694  1.00  0.00           C  
ATOM   1484  CE3 TRP A  90      -3.447 -11.258  -4.415  1.00  0.00           C  
ATOM   1485  CZ2 TRP A  90      -5.559 -11.525  -2.583  1.00  0.00           C  
ATOM   1486  CZ3 TRP A  90      -4.421 -10.257  -4.305  1.00  0.00           C  
ATOM   1487  CH2 TRP A  90      -5.476 -10.389  -3.392  1.00  0.00           C  
ATOM   1488  H   TRP A  90      -3.291 -14.519  -6.959  1.00  0.00           H  
ATOM   1489  HA  TRP A  90      -0.901 -15.234  -5.851  1.00  0.00           H  
ATOM   1490  HB2 TRP A  90      -0.783 -14.511  -3.594  1.00  0.00           H  
ATOM   1491  HB3 TRP A  90      -0.933 -13.079  -4.563  1.00  0.00           H  
ATOM   1492  HD1 TRP A  90      -2.876 -15.320  -2.202  1.00  0.00           H  
ATOM   1493  HE1 TRP A  90      -4.969 -14.081  -1.366  1.00  0.00           H  
ATOM   1494  HE3 TRP A  90      -2.640 -11.142  -5.123  1.00  0.00           H  
ATOM   1495  HZ2 TRP A  90      -6.369 -11.634  -1.876  1.00  0.00           H  
ATOM   1496  HZ3 TRP A  90      -4.353  -9.380  -4.922  1.00  0.00           H  
ATOM   1497  HH2 TRP A  90      -6.225  -9.615  -3.316  1.00  0.00           H  
ATOM   1498  N   GLU A  91      -2.037 -16.775  -4.095  1.00  0.00           N  
ATOM   1499  CA  GLU A  91      -2.740 -17.927  -3.472  1.00  0.00           C  
ATOM   1500  C   GLU A  91      -2.872 -17.698  -1.962  1.00  0.00           C  
ATOM   1501  O   GLU A  91      -3.960 -17.605  -1.428  1.00  0.00           O  
ATOM   1502  CB  GLU A  91      -1.923 -19.191  -3.707  1.00  0.00           C  
ATOM   1503  CG  GLU A  91      -2.667 -20.385  -3.123  1.00  0.00           C  
ATOM   1504  CD  GLU A  91      -2.382 -21.630  -3.966  1.00  0.00           C  
ATOM   1505  OE1 GLU A  91      -1.252 -22.088  -3.947  1.00  0.00           O  
ATOM   1506  OE2 GLU A  91      -3.300 -22.102  -4.615  1.00  0.00           O  
ATOM   1507  H   GLU A  91      -1.094 -16.613  -3.899  1.00  0.00           H  
ATOM   1508  HA  GLU A  91      -3.719 -18.041  -3.913  1.00  0.00           H  
ATOM   1509  HB2 GLU A  91      -1.780 -19.331  -4.762  1.00  0.00           H  
ATOM   1510  HB3 GLU A  91      -0.963 -19.095  -3.222  1.00  0.00           H  
ATOM   1511  HG2 GLU A  91      -2.336 -20.548  -2.108  1.00  0.00           H  
ATOM   1512  HG3 GLU A  91      -3.726 -20.181  -3.129  1.00  0.00           H  
ATOM   1513  N   GLY A  92      -1.764 -17.623  -1.272  1.00  0.00           N  
ATOM   1514  CA  GLY A  92      -1.806 -17.419   0.206  1.00  0.00           C  
ATOM   1515  C   GLY A  92      -2.586 -16.147   0.549  1.00  0.00           C  
ATOM   1516  O   GLY A  92      -3.415 -15.689  -0.210  1.00  0.00           O  
ATOM   1517  H   GLY A  92      -0.901 -17.712  -1.727  1.00  0.00           H  
ATOM   1518  HA2 GLY A  92      -2.285 -18.269   0.669  1.00  0.00           H  
ATOM   1519  HA3 GLY A  92      -0.798 -17.329   0.582  1.00  0.00           H  
ATOM   1520  N   GLU A  93      -2.326 -15.578   1.697  1.00  0.00           N  
ATOM   1521  CA  GLU A  93      -3.048 -14.347   2.103  1.00  0.00           C  
ATOM   1522  C   GLU A  93      -2.108 -13.139   1.972  1.00  0.00           C  
ATOM   1523  O   GLU A  93      -1.018 -13.161   2.488  1.00  0.00           O  
ATOM   1524  CB  GLU A  93      -3.496 -14.482   3.560  1.00  0.00           C  
ATOM   1525  CG  GLU A  93      -2.499 -15.331   4.355  1.00  0.00           C  
ATOM   1526  CD  GLU A  93      -2.923 -16.803   4.310  1.00  0.00           C  
ATOM   1527  OE1 GLU A  93      -2.774 -17.414   3.266  1.00  0.00           O  
ATOM   1528  OE2 GLU A  93      -3.388 -17.293   5.326  1.00  0.00           O  
ATOM   1529  H   GLU A  93      -1.661 -15.962   2.294  1.00  0.00           H  
ATOM   1530  HA  GLU A  93      -3.912 -14.216   1.473  1.00  0.00           H  
ATOM   1531  HB2 GLU A  93      -3.545 -13.506   3.995  1.00  0.00           H  
ATOM   1532  HB3 GLU A  93      -4.471 -14.944   3.596  1.00  0.00           H  
ATOM   1533  HG2 GLU A  93      -1.512 -15.224   3.930  1.00  0.00           H  
ATOM   1534  HG3 GLU A  93      -2.484 -14.997   5.381  1.00  0.00           H  
ATOM   1535  N   PRO A  94      -2.557 -12.123   1.285  1.00  0.00           N  
ATOM   1536  CA  PRO A  94      -1.760 -10.898   1.068  1.00  0.00           C  
ATOM   1537  C   PRO A  94      -1.112 -10.393   2.368  1.00  0.00           C  
ATOM   1538  O   PRO A  94      -1.677 -10.487   3.439  1.00  0.00           O  
ATOM   1539  CB  PRO A  94      -2.772  -9.883   0.520  1.00  0.00           C  
ATOM   1540  CG  PRO A  94      -4.059 -10.663   0.158  1.00  0.00           C  
ATOM   1541  CD  PRO A  94      -3.899 -12.096   0.680  1.00  0.00           C  
ATOM   1542  HA  PRO A  94      -1.001 -11.080   0.325  1.00  0.00           H  
ATOM   1543  HB2 PRO A  94      -2.991  -9.140   1.275  1.00  0.00           H  
ATOM   1544  HB3 PRO A  94      -2.381  -9.407  -0.361  1.00  0.00           H  
ATOM   1545  HG2 PRO A  94      -4.911 -10.198   0.622  1.00  0.00           H  
ATOM   1546  HG3 PRO A  94      -4.186 -10.679  -0.912  1.00  0.00           H  
ATOM   1547  HD2 PRO A  94      -4.655 -12.313   1.420  1.00  0.00           H  
ATOM   1548  HD3 PRO A  94      -3.951 -12.801  -0.133  1.00  0.00           H  
ATOM   1549  N   TRP A  95       0.075  -9.846   2.259  1.00  0.00           N  
ATOM   1550  CA  TRP A  95       0.792  -9.310   3.444  1.00  0.00           C  
ATOM   1551  C   TRP A  95       0.770  -7.789   3.369  1.00  0.00           C  
ATOM   1552  O   TRP A  95       0.066  -7.205   2.570  1.00  0.00           O  
ATOM   1553  CB  TRP A  95       2.252  -9.775   3.406  1.00  0.00           C  
ATOM   1554  CG  TRP A  95       2.755  -9.697   2.000  1.00  0.00           C  
ATOM   1555  CD1 TRP A  95       2.927 -10.756   1.185  1.00  0.00           C  
ATOM   1556  CD2 TRP A  95       3.149  -8.524   1.233  1.00  0.00           C  
ATOM   1557  NE1 TRP A  95       3.392 -10.316  -0.034  1.00  0.00           N  
ATOM   1558  CE2 TRP A  95       3.550  -8.943  -0.056  1.00  0.00           C  
ATOM   1559  CE3 TRP A  95       3.196  -7.153   1.529  1.00  0.00           C  
ATOM   1560  CZ2 TRP A  95       3.983  -8.028  -1.020  1.00  0.00           C  
ATOM   1561  CZ3 TRP A  95       3.630  -6.230   0.566  1.00  0.00           C  
ATOM   1562  CH2 TRP A  95       4.022  -6.666  -0.707  1.00  0.00           C  
ATOM   1563  H   TRP A  95       0.497  -9.777   1.386  1.00  0.00           H  
ATOM   1564  HA  TRP A  95       0.318  -9.647   4.354  1.00  0.00           H  
ATOM   1565  HB2 TRP A  95       2.852  -9.139   4.038  1.00  0.00           H  
ATOM   1566  HB3 TRP A  95       2.321 -10.792   3.752  1.00  0.00           H  
ATOM   1567  HD1 TRP A  95       2.729 -11.776   1.443  1.00  0.00           H  
ATOM   1568  HE1 TRP A  95       3.593 -10.895  -0.795  1.00  0.00           H  
ATOM   1569  HE3 TRP A  95       2.899  -6.807   2.504  1.00  0.00           H  
ATOM   1570  HZ2 TRP A  95       4.287  -8.368  -1.998  1.00  0.00           H  
ATOM   1571  HZ3 TRP A  95       3.660  -5.178   0.806  1.00  0.00           H  
ATOM   1572  HH2 TRP A  95       4.355  -5.951  -1.445  1.00  0.00           H  
ATOM   1573  N   GLY A  96       1.550  -7.143   4.179  1.00  0.00           N  
ATOM   1574  CA  GLY A  96       1.592  -5.662   4.139  1.00  0.00           C  
ATOM   1575  C   GLY A  96       2.175  -5.144   5.449  1.00  0.00           C  
ATOM   1576  O   GLY A  96       3.375  -5.080   5.628  1.00  0.00           O  
ATOM   1577  H   GLY A  96       2.118  -7.632   4.809  1.00  0.00           H  
ATOM   1578  HA2 GLY A  96       2.207  -5.345   3.319  1.00  0.00           H  
ATOM   1579  HA3 GLY A  96       0.598  -5.278   4.006  1.00  0.00           H  
ATOM   1580  N   LYS A  97       1.333  -4.785   6.367  1.00  0.00           N  
ATOM   1581  CA  LYS A  97       1.830  -4.279   7.677  1.00  0.00           C  
ATOM   1582  C   LYS A  97       1.354  -5.214   8.793  1.00  0.00           C  
ATOM   1583  O   LYS A  97       0.227  -5.668   8.796  1.00  0.00           O  
ATOM   1584  CB  LYS A  97       1.283  -2.870   7.921  1.00  0.00           C  
ATOM   1585  CG  LYS A  97       1.489  -2.486   9.387  1.00  0.00           C  
ATOM   1586  CD  LYS A  97       2.218  -1.146   9.465  1.00  0.00           C  
ATOM   1587  CE  LYS A  97       3.695  -1.387   9.776  1.00  0.00           C  
ATOM   1588  NZ  LYS A  97       4.048  -0.716  11.059  1.00  0.00           N  
ATOM   1589  H   LYS A  97       0.373  -4.855   6.196  1.00  0.00           H  
ATOM   1590  HA  LYS A  97       2.909  -4.250   7.667  1.00  0.00           H  
ATOM   1591  HB2 LYS A  97       1.807  -2.168   7.288  1.00  0.00           H  
ATOM   1592  HB3 LYS A  97       0.229  -2.848   7.689  1.00  0.00           H  
ATOM   1593  HG2 LYS A  97       0.531  -2.405   9.876  1.00  0.00           H  
ATOM   1594  HG3 LYS A  97       2.082  -3.243   9.878  1.00  0.00           H  
ATOM   1595  HD2 LYS A  97       2.126  -0.630   8.520  1.00  0.00           H  
ATOM   1596  HD3 LYS A  97       1.782  -0.543  10.248  1.00  0.00           H  
ATOM   1597  HE2 LYS A  97       3.876  -2.448   9.865  1.00  0.00           H  
ATOM   1598  HE3 LYS A  97       4.302  -0.984   8.979  1.00  0.00           H  
ATOM   1599  HZ1 LYS A  97       3.190  -0.594  11.632  1.00  0.00           H  
ATOM   1600  HZ2 LYS A  97       4.734  -1.300  11.578  1.00  0.00           H  
ATOM   1601  HZ3 LYS A  97       4.464   0.215  10.859  1.00  0.00           H  
ATOM   1602  N   GLU A  98       2.201  -5.503   9.744  1.00  0.00           N  
ATOM   1603  CA  GLU A  98       1.788  -6.402  10.857  1.00  0.00           C  
ATOM   1604  C   GLU A  98       1.253  -5.557  12.014  1.00  0.00           C  
ATOM   1605  O   GLU A  98       1.858  -5.463  13.064  1.00  0.00           O  
ATOM   1606  CB  GLU A  98       2.988  -7.224  11.333  1.00  0.00           C  
ATOM   1607  CG  GLU A  98       2.490  -8.469  12.067  1.00  0.00           C  
ATOM   1608  CD  GLU A  98       2.279  -8.139  13.545  1.00  0.00           C  
ATOM   1609  OE1 GLU A  98       2.998  -7.292  14.050  1.00  0.00           O  
ATOM   1610  OE2 GLU A  98       1.402  -8.737  14.145  1.00  0.00           O  
ATOM   1611  H   GLU A  98       3.105  -5.124   9.728  1.00  0.00           H  
ATOM   1612  HA  GLU A  98       1.011  -7.068  10.510  1.00  0.00           H  
ATOM   1613  HB2 GLU A  98       3.583  -7.518  10.479  1.00  0.00           H  
ATOM   1614  HB3 GLU A  98       3.590  -6.628  12.004  1.00  0.00           H  
ATOM   1615  HG2 GLU A  98       1.556  -8.793  11.632  1.00  0.00           H  
ATOM   1616  HG3 GLU A  98       3.223  -9.258  11.977  1.00  0.00           H  
ATOM   1617  N   GLY A  99       0.120  -4.940  11.825  1.00  0.00           N  
ATOM   1618  CA  GLY A  99      -0.469  -4.096  12.903  1.00  0.00           C  
ATOM   1619  C   GLY A  99      -1.719  -3.405  12.372  1.00  0.00           C  
ATOM   1620  O   GLY A  99      -2.666  -3.160  13.093  1.00  0.00           O  
ATOM   1621  H   GLY A  99      -0.348  -5.034  10.970  1.00  0.00           H  
ATOM   1622  HA2 GLY A  99      -0.730  -4.718  13.738  1.00  0.00           H  
ATOM   1623  HA3 GLY A  99       0.248  -3.350  13.215  1.00  0.00           H  
ATOM   1624  N   GLN A 100      -1.727  -3.101  11.111  1.00  0.00           N  
ATOM   1625  CA  GLN A 100      -2.911  -2.437  10.501  1.00  0.00           C  
ATOM   1626  C   GLN A 100      -3.840  -3.515   9.928  1.00  0.00           C  
ATOM   1627  O   GLN A 100      -3.493  -4.171   8.967  1.00  0.00           O  
ATOM   1628  CB  GLN A 100      -2.447  -1.511   9.377  1.00  0.00           C  
ATOM   1629  CG  GLN A 100      -2.848  -0.074   9.709  1.00  0.00           C  
ATOM   1630  CD  GLN A 100      -1.601   0.739  10.058  1.00  0.00           C  
ATOM   1631  OE1 GLN A 100      -0.964   1.301   9.189  1.00  0.00           O  
ATOM   1632  NE2 GLN A 100      -1.222   0.826  11.304  1.00  0.00           N  
ATOM   1633  H   GLN A 100      -0.953  -3.321  10.560  1.00  0.00           H  
ATOM   1634  HA  GLN A 100      -3.428  -1.861  11.253  1.00  0.00           H  
ATOM   1635  HB2 GLN A 100      -1.373  -1.573   9.277  1.00  0.00           H  
ATOM   1636  HB3 GLN A 100      -2.914  -1.807   8.449  1.00  0.00           H  
ATOM   1637  HG2 GLN A 100      -3.340   0.368   8.856  1.00  0.00           H  
ATOM   1638  HG3 GLN A 100      -3.520  -0.076  10.553  1.00  0.00           H  
ATOM   1639 HE21 GLN A 100      -1.735   0.371  12.004  1.00  0.00           H  
ATOM   1640 HE22 GLN A 100      -0.426   1.346  11.540  1.00  0.00           H  
ATOM   1641  N   PRO A 101      -4.989  -3.679  10.541  1.00  0.00           N  
ATOM   1642  CA  PRO A 101      -5.971  -4.692  10.107  1.00  0.00           C  
ATOM   1643  C   PRO A 101      -6.477  -4.393   8.692  1.00  0.00           C  
ATOM   1644  O   PRO A 101      -7.539  -3.830   8.511  1.00  0.00           O  
ATOM   1645  CB  PRO A 101      -7.121  -4.583  11.118  1.00  0.00           C  
ATOM   1646  CG  PRO A 101      -6.796  -3.408  12.074  1.00  0.00           C  
ATOM   1647  CD  PRO A 101      -5.402  -2.877  11.706  1.00  0.00           C  
ATOM   1648  HA  PRO A 101      -5.539  -5.679  10.152  1.00  0.00           H  
ATOM   1649  HB2 PRO A 101      -8.049  -4.392  10.598  1.00  0.00           H  
ATOM   1650  HB3 PRO A 101      -7.198  -5.498  11.685  1.00  0.00           H  
ATOM   1651  HG2 PRO A 101      -7.533  -2.626  11.950  1.00  0.00           H  
ATOM   1652  HG3 PRO A 101      -6.796  -3.754  13.095  1.00  0.00           H  
ATOM   1653  HD2 PRO A 101      -5.457  -1.828  11.445  1.00  0.00           H  
ATOM   1654  HD3 PRO A 101      -4.716  -3.027  12.524  1.00  0.00           H  
ATOM   1655  N   GLY A 102      -5.739  -4.780   7.687  1.00  0.00           N  
ATOM   1656  CA  GLY A 102      -6.201  -4.527   6.291  1.00  0.00           C  
ATOM   1657  C   GLY A 102      -7.110  -5.679   5.868  1.00  0.00           C  
ATOM   1658  O   GLY A 102      -7.220  -6.667   6.566  1.00  0.00           O  
ATOM   1659  H   GLY A 102      -4.892  -5.246   7.848  1.00  0.00           H  
ATOM   1660  HA2 GLY A 102      -6.753  -3.605   6.262  1.00  0.00           H  
ATOM   1661  HA3 GLY A 102      -5.355  -4.468   5.627  1.00  0.00           H  
ATOM   1662  N   GLU A 103      -7.779  -5.577   4.749  1.00  0.00           N  
ATOM   1663  CA  GLU A 103      -8.677  -6.705   4.356  1.00  0.00           C  
ATOM   1664  C   GLU A 103      -9.017  -6.658   2.864  1.00  0.00           C  
ATOM   1665  O   GLU A 103      -8.696  -5.719   2.164  1.00  0.00           O  
ATOM   1666  CB  GLU A 103      -9.971  -6.625   5.171  1.00  0.00           C  
ATOM   1667  CG  GLU A 103     -10.777  -5.398   4.736  1.00  0.00           C  
ATOM   1668  CD  GLU A 103     -11.005  -4.485   5.941  1.00  0.00           C  
ATOM   1669  OE1 GLU A 103     -11.024  -4.995   7.050  1.00  0.00           O  
ATOM   1670  OE2 GLU A 103     -11.155  -3.292   5.736  1.00  0.00           O  
ATOM   1671  H   GLU A 103      -7.699  -4.769   4.184  1.00  0.00           H  
ATOM   1672  HA  GLU A 103      -8.183  -7.640   4.575  1.00  0.00           H  
ATOM   1673  HB2 GLU A 103     -10.554  -7.518   5.006  1.00  0.00           H  
ATOM   1674  HB3 GLU A 103      -9.730  -6.541   6.220  1.00  0.00           H  
ATOM   1675  HG2 GLU A 103     -10.233  -4.861   3.973  1.00  0.00           H  
ATOM   1676  HG3 GLU A 103     -11.731  -5.716   4.342  1.00  0.00           H  
ATOM   1677  N   TRP A 104      -9.680  -7.681   2.386  1.00  0.00           N  
ATOM   1678  CA  TRP A 104     -10.070  -7.733   0.948  1.00  0.00           C  
ATOM   1679  C   TRP A 104     -11.388  -6.978   0.756  1.00  0.00           C  
ATOM   1680  O   TRP A 104     -12.443  -7.439   1.145  1.00  0.00           O  
ATOM   1681  CB  TRP A 104     -10.244  -9.195   0.529  1.00  0.00           C  
ATOM   1682  CG  TRP A 104      -9.125 -10.001   1.104  1.00  0.00           C  
ATOM   1683  CD1 TRP A 104      -7.847  -9.576   1.216  1.00  0.00           C  
ATOM   1684  CD2 TRP A 104      -9.157 -11.352   1.649  1.00  0.00           C  
ATOM   1685  NE1 TRP A 104      -7.091 -10.578   1.796  1.00  0.00           N  
ATOM   1686  CE2 TRP A 104      -7.853 -11.694   2.079  1.00  0.00           C  
ATOM   1687  CE3 TRP A 104     -10.179 -12.306   1.808  1.00  0.00           C  
ATOM   1688  CZ2 TRP A 104      -7.573 -12.937   2.649  1.00  0.00           C  
ATOM   1689  CZ3 TRP A 104      -9.900 -13.557   2.382  1.00  0.00           C  
ATOM   1690  CH2 TRP A 104      -8.600 -13.872   2.801  1.00  0.00           C  
ATOM   1691  H   TRP A 104      -9.929  -8.418   2.981  1.00  0.00           H  
ATOM   1692  HA  TRP A 104      -9.300  -7.275   0.348  1.00  0.00           H  
ATOM   1693  HB2 TRP A 104     -11.188  -9.567   0.899  1.00  0.00           H  
ATOM   1694  HB3 TRP A 104     -10.225  -9.266  -0.548  1.00  0.00           H  
ATOM   1695  HD1 TRP A 104      -7.476  -8.611   0.906  1.00  0.00           H  
ATOM   1696  HE1 TRP A 104      -6.133 -10.524   1.989  1.00  0.00           H  
ATOM   1697  HE3 TRP A 104     -11.184 -12.074   1.489  1.00  0.00           H  
ATOM   1698  HZ2 TRP A 104      -6.569 -13.173   2.970  1.00  0.00           H  
ATOM   1699  HZ3 TRP A 104     -10.692 -14.283   2.501  1.00  0.00           H  
ATOM   1700  HH2 TRP A 104      -8.392 -14.837   3.242  1.00  0.00           H  
ATOM   1701  N   MET A 105     -11.332  -5.817   0.166  1.00  0.00           N  
ATOM   1702  CA  MET A 105     -12.571  -5.020  -0.048  1.00  0.00           C  
ATOM   1703  C   MET A 105     -12.932  -5.046  -1.537  1.00  0.00           C  
ATOM   1704  O   MET A 105     -12.084  -4.904  -2.395  1.00  0.00           O  
ATOM   1705  CB  MET A 105     -12.306  -3.581   0.438  1.00  0.00           C  
ATOM   1706  CG  MET A 105     -13.093  -2.549  -0.384  1.00  0.00           C  
ATOM   1707  SD  MET A 105     -12.392  -0.903  -0.100  1.00  0.00           S  
ATOM   1708  CE  MET A 105     -10.755  -1.219  -0.811  1.00  0.00           C  
ATOM   1709  H   MET A 105     -10.471  -5.464  -0.132  1.00  0.00           H  
ATOM   1710  HA  MET A 105     -13.378  -5.449   0.526  1.00  0.00           H  
ATOM   1711  HB2 MET A 105     -12.598  -3.501   1.474  1.00  0.00           H  
ATOM   1712  HB3 MET A 105     -11.250  -3.371   0.353  1.00  0.00           H  
ATOM   1713  HG2 MET A 105     -13.027  -2.785  -1.434  1.00  0.00           H  
ATOM   1714  HG3 MET A 105     -14.128  -2.556  -0.077  1.00  0.00           H  
ATOM   1715  HE1 MET A 105     -10.868  -1.623  -1.809  1.00  0.00           H  
ATOM   1716  HE2 MET A 105     -10.195  -0.295  -0.852  1.00  0.00           H  
ATOM   1717  HE3 MET A 105     -10.223  -1.929  -0.199  1.00  0.00           H  
ATOM   1718  N   SER A 106     -14.187  -5.228  -1.849  1.00  0.00           N  
ATOM   1719  CA  SER A 106     -14.607  -5.263  -3.274  1.00  0.00           C  
ATOM   1720  C   SER A 106     -15.056  -3.865  -3.705  1.00  0.00           C  
ATOM   1721  O   SER A 106     -16.224  -3.534  -3.657  1.00  0.00           O  
ATOM   1722  CB  SER A 106     -15.767  -6.243  -3.424  1.00  0.00           C  
ATOM   1723  OG  SER A 106     -16.298  -6.545  -2.141  1.00  0.00           O  
ATOM   1724  H   SER A 106     -14.856  -5.341  -1.145  1.00  0.00           H  
ATOM   1725  HA  SER A 106     -13.779  -5.585  -3.888  1.00  0.00           H  
ATOM   1726  HB2 SER A 106     -16.538  -5.799  -4.027  1.00  0.00           H  
ATOM   1727  HB3 SER A 106     -15.413  -7.147  -3.900  1.00  0.00           H  
ATOM   1728  HG  SER A 106     -17.024  -5.939  -1.970  1.00  0.00           H  
ATOM   1729  N   LEU A 107     -14.136  -3.040  -4.121  1.00  0.00           N  
ATOM   1730  CA  LEU A 107     -14.515  -1.662  -4.549  1.00  0.00           C  
ATOM   1731  C   LEU A 107     -15.140  -1.712  -5.944  1.00  0.00           C  
ATOM   1732  O   LEU A 107     -16.222  -1.208  -6.166  1.00  0.00           O  
ATOM   1733  CB  LEU A 107     -13.268  -0.776  -4.581  1.00  0.00           C  
ATOM   1734  CG  LEU A 107     -13.396   0.322  -3.523  1.00  0.00           C  
ATOM   1735  CD1 LEU A 107     -12.104   1.137  -3.476  1.00  0.00           C  
ATOM   1736  CD2 LEU A 107     -14.563   1.244  -3.883  1.00  0.00           C  
ATOM   1737  H   LEU A 107     -13.197  -3.323  -4.149  1.00  0.00           H  
ATOM   1738  HA  LEU A 107     -15.229  -1.252  -3.850  1.00  0.00           H  
ATOM   1739  HB2 LEU A 107     -12.394  -1.377  -4.374  1.00  0.00           H  
ATOM   1740  HB3 LEU A 107     -13.173  -0.324  -5.557  1.00  0.00           H  
ATOM   1741  HG  LEU A 107     -13.573  -0.128  -2.558  1.00  0.00           H  
ATOM   1742 HD11 LEU A 107     -11.369   0.685  -4.126  1.00  0.00           H  
ATOM   1743 HD12 LEU A 107     -12.302   2.146  -3.804  1.00  0.00           H  
ATOM   1744 HD13 LEU A 107     -11.727   1.155  -2.464  1.00  0.00           H  
ATOM   1745 HD21 LEU A 107     -15.245   0.721  -4.537  1.00  0.00           H  
ATOM   1746 HD22 LEU A 107     -15.080   1.536  -2.981  1.00  0.00           H  
ATOM   1747 HD23 LEU A 107     -14.185   2.123  -4.383  1.00  0.00           H  
ATOM   1748  N   VAL A 108     -14.466  -2.318  -6.882  1.00  0.00           N  
ATOM   1749  CA  VAL A 108     -15.011  -2.409  -8.263  1.00  0.00           C  
ATOM   1750  C   VAL A 108     -14.923  -1.029  -8.913  1.00  0.00           C  
ATOM   1751  O   VAL A 108     -15.691  -0.675  -9.786  1.00  0.00           O  
ATOM   1752  CB  VAL A 108     -16.452  -2.925  -8.168  1.00  0.00           C  
ATOM   1753  CG1 VAL A 108     -17.480  -1.794  -8.334  1.00  0.00           C  
ATOM   1754  CG2 VAL A 108     -16.683  -3.983  -9.250  1.00  0.00           C  
ATOM   1755  H   VAL A 108     -13.606  -2.714  -6.676  1.00  0.00           H  
ATOM   1756  HA  VAL A 108     -14.417  -3.110  -8.832  1.00  0.00           H  
ATOM   1757  HB  VAL A 108     -16.574  -3.378  -7.196  1.00  0.00           H  
ATOM   1758 HG11 VAL A 108     -17.043  -0.853  -8.035  1.00  0.00           H  
ATOM   1759 HG12 VAL A 108     -17.784  -1.735  -9.368  1.00  0.00           H  
ATOM   1760 HG13 VAL A 108     -18.343  -2.001  -7.718  1.00  0.00           H  
ATOM   1761 HG21 VAL A 108     -15.783  -4.566  -9.382  1.00  0.00           H  
ATOM   1762 HG22 VAL A 108     -17.492  -4.634  -8.952  1.00  0.00           H  
ATOM   1763 HG23 VAL A 108     -16.937  -3.497 -10.181  1.00  0.00           H  
ATOM   1764  N   GLY A 109     -13.979  -0.254  -8.470  1.00  0.00           N  
ATOM   1765  CA  GLY A 109     -13.789   1.116  -9.011  1.00  0.00           C  
ATOM   1766  C   GLY A 109     -12.908   1.880  -8.029  1.00  0.00           C  
ATOM   1767  O   GLY A 109     -13.236   2.967  -7.596  1.00  0.00           O  
ATOM   1768  H   GLY A 109     -13.385  -0.578  -7.761  1.00  0.00           H  
ATOM   1769  HA2 GLY A 109     -13.308   1.062  -9.978  1.00  0.00           H  
ATOM   1770  HA3 GLY A 109     -14.744   1.610  -9.100  1.00  0.00           H  
ATOM   1771  N   LEU A 110     -11.796   1.298  -7.659  1.00  0.00           N  
ATOM   1772  CA  LEU A 110     -10.879   1.948  -6.688  1.00  0.00           C  
ATOM   1773  C   LEU A 110     -10.829   3.458  -6.945  1.00  0.00           C  
ATOM   1774  O   LEU A 110     -10.891   3.906  -8.074  1.00  0.00           O  
ATOM   1775  CB  LEU A 110      -9.481   1.354  -6.861  1.00  0.00           C  
ATOM   1776  CG  LEU A 110      -9.043   0.680  -5.561  1.00  0.00           C  
ATOM   1777  CD1 LEU A 110      -7.789  -0.158  -5.819  1.00  0.00           C  
ATOM   1778  CD2 LEU A 110      -8.733   1.748  -4.509  1.00  0.00           C  
ATOM   1779  H   LEU A 110     -11.568   0.415  -8.015  1.00  0.00           H  
ATOM   1780  HA  LEU A 110     -11.231   1.753  -5.685  1.00  0.00           H  
ATOM   1781  HB2 LEU A 110      -9.499   0.623  -7.656  1.00  0.00           H  
ATOM   1782  HB3 LEU A 110      -8.788   2.138  -7.110  1.00  0.00           H  
ATOM   1783  HG  LEU A 110      -9.837   0.039  -5.204  1.00  0.00           H  
ATOM   1784 HD11 LEU A 110      -7.157   0.353  -6.531  1.00  0.00           H  
ATOM   1785 HD12 LEU A 110      -7.250  -0.297  -4.894  1.00  0.00           H  
ATOM   1786 HD13 LEU A 110      -8.076  -1.120  -6.217  1.00  0.00           H  
ATOM   1787 HD21 LEU A 110      -9.580   2.412  -4.411  1.00  0.00           H  
ATOM   1788 HD22 LEU A 110      -8.536   1.273  -3.559  1.00  0.00           H  
ATOM   1789 HD23 LEU A 110      -7.867   2.314  -4.815  1.00  0.00           H  
ATOM   1790  N   ASN A 111     -10.719   4.248  -5.910  1.00  0.00           N  
ATOM   1791  CA  ASN A 111     -10.668   5.728  -6.101  1.00  0.00           C  
ATOM   1792  C   ASN A 111      -9.974   6.382  -4.903  1.00  0.00           C  
ATOM   1793  O   ASN A 111     -10.008   5.875  -3.800  1.00  0.00           O  
ATOM   1794  CB  ASN A 111     -12.092   6.279  -6.221  1.00  0.00           C  
ATOM   1795  CG  ASN A 111     -12.110   7.432  -7.228  1.00  0.00           C  
ATOM   1796  OD1 ASN A 111     -12.128   7.209  -8.422  1.00  0.00           O  
ATOM   1797  ND2 ASN A 111     -12.109   8.663  -6.795  1.00  0.00           N  
ATOM   1798  H   ASN A 111     -10.670   3.868  -5.008  1.00  0.00           H  
ATOM   1799  HA  ASN A 111     -10.119   5.956  -7.002  1.00  0.00           H  
ATOM   1800  HB2 ASN A 111     -12.755   5.494  -6.557  1.00  0.00           H  
ATOM   1801  HB3 ASN A 111     -12.421   6.639  -5.258  1.00  0.00           H  
ATOM   1802 HD21 ASN A 111     -12.096   8.845  -5.832  1.00  0.00           H  
ATOM   1803 HD22 ASN A 111     -12.118   9.407  -7.434  1.00  0.00           H  
ATOM   1804  N   ALA A 112      -9.348   7.511  -5.112  1.00  0.00           N  
ATOM   1805  CA  ALA A 112      -8.657   8.205  -3.986  1.00  0.00           C  
ATOM   1806  C   ALA A 112      -9.701   8.730  -2.994  1.00  0.00           C  
ATOM   1807  O   ALA A 112      -9.374   9.221  -1.933  1.00  0.00           O  
ATOM   1808  CB  ALA A 112      -7.852   9.386  -4.532  1.00  0.00           C  
ATOM   1809  H   ALA A 112      -9.336   7.906  -6.008  1.00  0.00           H  
ATOM   1810  HA  ALA A 112      -7.993   7.513  -3.488  1.00  0.00           H  
ATOM   1811  HB1 ALA A 112      -7.265   9.062  -5.378  1.00  0.00           H  
ATOM   1812  HB2 ALA A 112      -8.527  10.169  -4.842  1.00  0.00           H  
ATOM   1813  HB3 ALA A 112      -7.195   9.762  -3.760  1.00  0.00           H  
ATOM   1814  N   ASP A 113     -10.955   8.638  -3.339  1.00  0.00           N  
ATOM   1815  CA  ASP A 113     -12.023   9.134  -2.435  1.00  0.00           C  
ATOM   1816  C   ASP A 113     -11.982   8.372  -1.115  1.00  0.00           C  
ATOM   1817  O   ASP A 113     -12.110   8.943  -0.051  1.00  0.00           O  
ATOM   1818  CB  ASP A 113     -13.371   8.904  -3.105  1.00  0.00           C  
ATOM   1819  CG  ASP A 113     -14.385   9.931  -2.600  1.00  0.00           C  
ATOM   1820  OD1 ASP A 113     -14.953   9.705  -1.544  1.00  0.00           O  
ATOM   1821  OD2 ASP A 113     -14.578  10.927  -3.278  1.00  0.00           O  
ATOM   1822  H   ASP A 113     -11.199   8.246  -4.201  1.00  0.00           H  
ATOM   1823  HA  ASP A 113     -11.886  10.188  -2.253  1.00  0.00           H  
ATOM   1824  HB2 ASP A 113     -13.252   9.003  -4.169  1.00  0.00           H  
ATOM   1825  HB3 ASP A 113     -13.719   7.911  -2.875  1.00  0.00           H  
ATOM   1826  N   ASP A 114     -11.803   7.084  -1.173  1.00  0.00           N  
ATOM   1827  CA  ASP A 114     -11.756   6.291   0.081  1.00  0.00           C  
ATOM   1828  C   ASP A 114     -10.378   6.443   0.716  1.00  0.00           C  
ATOM   1829  O   ASP A 114     -10.152   6.029   1.834  1.00  0.00           O  
ATOM   1830  CB  ASP A 114     -12.014   4.816  -0.234  1.00  0.00           C  
ATOM   1831  CG  ASP A 114     -13.134   4.290   0.664  1.00  0.00           C  
ATOM   1832  OD1 ASP A 114     -14.182   4.915   0.701  1.00  0.00           O  
ATOM   1833  OD2 ASP A 114     -12.926   3.271   1.301  1.00  0.00           O  
ATOM   1834  H   ASP A 114     -11.702   6.638  -2.041  1.00  0.00           H  
ATOM   1835  HA  ASP A 114     -12.511   6.651   0.764  1.00  0.00           H  
ATOM   1836  HB2 ASP A 114     -12.305   4.715  -1.270  1.00  0.00           H  
ATOM   1837  HB3 ASP A 114     -11.115   4.245  -0.056  1.00  0.00           H  
ATOM   1838  N   PHE A 115      -9.451   7.040   0.021  1.00  0.00           N  
ATOM   1839  CA  PHE A 115      -8.095   7.207   0.616  1.00  0.00           C  
ATOM   1840  C   PHE A 115      -7.962   8.620   1.195  1.00  0.00           C  
ATOM   1841  O   PHE A 115      -8.403   9.578   0.590  1.00  0.00           O  
ATOM   1842  CB  PHE A 115      -7.023   6.963  -0.445  1.00  0.00           C  
ATOM   1843  CG  PHE A 115      -6.632   5.504  -0.409  1.00  0.00           C  
ATOM   1844  CD1 PHE A 115      -7.425   4.556  -1.066  1.00  0.00           C  
ATOM   1845  CD2 PHE A 115      -5.490   5.096   0.295  1.00  0.00           C  
ATOM   1846  CE1 PHE A 115      -7.077   3.203  -1.026  1.00  0.00           C  
ATOM   1847  CE2 PHE A 115      -5.143   3.739   0.336  1.00  0.00           C  
ATOM   1848  CZ  PHE A 115      -5.937   2.793  -0.323  1.00  0.00           C  
ATOM   1849  H   PHE A 115      -9.648   7.379  -0.883  1.00  0.00           H  
ATOM   1850  HA  PHE A 115      -7.978   6.485   1.408  1.00  0.00           H  
ATOM   1851  HB2 PHE A 115      -7.415   7.211  -1.421  1.00  0.00           H  
ATOM   1852  HB3 PHE A 115      -6.158   7.574  -0.236  1.00  0.00           H  
ATOM   1853  HD1 PHE A 115      -8.302   4.871  -1.606  1.00  0.00           H  
ATOM   1854  HD2 PHE A 115      -4.876   5.826   0.805  1.00  0.00           H  
ATOM   1855  HE1 PHE A 115      -7.689   2.473  -1.535  1.00  0.00           H  
ATOM   1856  HE2 PHE A 115      -4.264   3.423   0.878  1.00  0.00           H  
ATOM   1857  HZ  PHE A 115      -5.673   1.747  -0.290  1.00  0.00           H  
ATOM   1858  N   PRO A 116      -7.375   8.704   2.367  1.00  0.00           N  
ATOM   1859  CA  PRO A 116      -7.196   9.989   3.067  1.00  0.00           C  
ATOM   1860  C   PRO A 116      -6.180  10.865   2.320  1.00  0.00           C  
ATOM   1861  O   PRO A 116      -5.448  10.383   1.480  1.00  0.00           O  
ATOM   1862  CB  PRO A 116      -6.669   9.599   4.457  1.00  0.00           C  
ATOM   1863  CG  PRO A 116      -6.437   8.068   4.466  1.00  0.00           C  
ATOM   1864  CD  PRO A 116      -6.843   7.531   3.087  1.00  0.00           C  
ATOM   1865  HA  PRO A 116      -8.140  10.502   3.163  1.00  0.00           H  
ATOM   1866  HB2 PRO A 116      -5.742  10.105   4.651  1.00  0.00           H  
ATOM   1867  HB3 PRO A 116      -7.394   9.857   5.212  1.00  0.00           H  
ATOM   1868  HG2 PRO A 116      -5.394   7.858   4.652  1.00  0.00           H  
ATOM   1869  HG3 PRO A 116      -7.048   7.607   5.229  1.00  0.00           H  
ATOM   1870  HD2 PRO A 116      -5.979   7.132   2.574  1.00  0.00           H  
ATOM   1871  HD3 PRO A 116      -7.604   6.778   3.185  1.00  0.00           H  
ATOM   1872  N   PRO A 117      -6.174  12.134   2.650  1.00  0.00           N  
ATOM   1873  CA  PRO A 117      -5.264  13.111   2.020  1.00  0.00           C  
ATOM   1874  C   PRO A 117      -3.806  12.758   2.326  1.00  0.00           C  
ATOM   1875  O   PRO A 117      -3.393  12.736   3.469  1.00  0.00           O  
ATOM   1876  CB  PRO A 117      -5.630  14.458   2.658  1.00  0.00           C  
ATOM   1877  CG  PRO A 117      -6.730  14.194   3.718  1.00  0.00           C  
ATOM   1878  CD  PRO A 117      -7.074  12.698   3.673  1.00  0.00           C  
ATOM   1879  HA  PRO A 117      -5.430  13.152   0.955  1.00  0.00           H  
ATOM   1880  HB2 PRO A 117      -4.758  14.887   3.130  1.00  0.00           H  
ATOM   1881  HB3 PRO A 117      -6.010  15.131   1.904  1.00  0.00           H  
ATOM   1882  HG2 PRO A 117      -6.362  14.459   4.700  1.00  0.00           H  
ATOM   1883  HG3 PRO A 117      -7.609  14.775   3.488  1.00  0.00           H  
ATOM   1884  HD2 PRO A 117      -6.887  12.240   4.635  1.00  0.00           H  
ATOM   1885  HD3 PRO A 117      -8.103  12.557   3.381  1.00  0.00           H  
ATOM   1886  N   ALA A 118      -3.022  12.492   1.315  1.00  0.00           N  
ATOM   1887  CA  ALA A 118      -1.589  12.149   1.548  1.00  0.00           C  
ATOM   1888  C   ALA A 118      -1.014  11.454   0.312  1.00  0.00           C  
ATOM   1889  O   ALA A 118       0.028  11.822  -0.192  1.00  0.00           O  
ATOM   1890  CB  ALA A 118      -1.475  11.210   2.750  1.00  0.00           C  
ATOM   1891  H   ALA A 118      -3.375  12.522   0.400  1.00  0.00           H  
ATOM   1892  HA  ALA A 118      -1.031  13.053   1.744  1.00  0.00           H  
ATOM   1893  HB1 ALA A 118      -2.424  10.724   2.918  1.00  0.00           H  
ATOM   1894  HB2 ALA A 118      -0.718  10.465   2.553  1.00  0.00           H  
ATOM   1895  HB3 ALA A 118      -1.200  11.778   3.625  1.00  0.00           H  
ATOM   1896  N   ASN A 119      -1.678  10.441  -0.171  1.00  0.00           N  
ATOM   1897  CA  ASN A 119      -1.174   9.712  -1.354  1.00  0.00           C  
ATOM   1898  C   ASN A 119      -2.023  10.073  -2.570  1.00  0.00           C  
ATOM   1899  O   ASN A 119      -2.324   9.249  -3.399  1.00  0.00           O  
ATOM   1900  CB  ASN A 119      -1.278   8.221  -1.068  1.00  0.00           C  
ATOM   1901  CG  ASN A 119       0.021   7.740  -0.424  1.00  0.00           C  
ATOM   1902  OD1 ASN A 119       1.072   8.301  -0.660  1.00  0.00           O  
ATOM   1903  ND2 ASN A 119      -0.008   6.727   0.396  1.00  0.00           N  
ATOM   1904  H   ASN A 119      -2.506  10.149   0.248  1.00  0.00           H  
ATOM   1905  HA  ASN A 119      -0.144   9.977  -1.535  1.00  0.00           H  
ATOM   1906  HB2 ASN A 119      -2.104   8.041  -0.395  1.00  0.00           H  
ATOM   1907  HB3 ASN A 119      -1.445   7.693  -1.985  1.00  0.00           H  
ATOM   1908 HD21 ASN A 119      -0.858   6.282   0.593  1.00  0.00           H  
ATOM   1909 HD22 ASN A 119       0.818   6.413   0.814  1.00  0.00           H  
ATOM   1910  N   GLU A 120      -2.413  11.308  -2.672  1.00  0.00           N  
ATOM   1911  CA  GLU A 120      -3.249  11.754  -3.826  1.00  0.00           C  
ATOM   1912  C   GLU A 120      -2.494  11.676  -5.177  1.00  0.00           C  
ATOM   1913  O   GLU A 120      -3.102  11.385  -6.186  1.00  0.00           O  
ATOM   1914  CB  GLU A 120      -3.687  13.201  -3.591  1.00  0.00           C  
ATOM   1915  CG  GLU A 120      -4.190  13.358  -2.154  1.00  0.00           C  
ATOM   1916  CD  GLU A 120      -4.860  14.724  -1.994  1.00  0.00           C  
ATOM   1917  OE1 GLU A 120      -5.847  14.962  -2.669  1.00  0.00           O  
ATOM   1918  OE2 GLU A 120      -4.373  15.511  -1.199  1.00  0.00           O  
ATOM   1919  H   GLU A 120      -2.160  11.951  -1.980  1.00  0.00           H  
ATOM   1920  HA  GLU A 120      -4.127  11.132  -3.878  1.00  0.00           H  
ATOM   1921  HB2 GLU A 120      -2.848  13.861  -3.753  1.00  0.00           H  
ATOM   1922  HB3 GLU A 120      -4.481  13.453  -4.277  1.00  0.00           H  
ATOM   1923  HG2 GLU A 120      -4.905  12.578  -1.935  1.00  0.00           H  
ATOM   1924  HG3 GLU A 120      -3.358  13.286  -1.470  1.00  0.00           H  
ATOM   1925  N   PRO A 121      -1.211  11.976  -5.181  1.00  0.00           N  
ATOM   1926  CA  PRO A 121      -0.408  11.979  -6.424  1.00  0.00           C  
ATOM   1927  C   PRO A 121      -0.319  10.588  -7.067  1.00  0.00           C  
ATOM   1928  O   PRO A 121      -0.310  10.467  -8.276  1.00  0.00           O  
ATOM   1929  CB  PRO A 121       0.984  12.459  -5.996  1.00  0.00           C  
ATOM   1930  CG  PRO A 121       0.934  12.743  -4.475  1.00  0.00           C  
ATOM   1931  CD  PRO A 121      -0.456  12.334  -3.973  1.00  0.00           C  
ATOM   1932  HA  PRO A 121      -0.825  12.683  -7.128  1.00  0.00           H  
ATOM   1933  HB2 PRO A 121       1.715  11.691  -6.204  1.00  0.00           H  
ATOM   1934  HB3 PRO A 121       1.240  13.364  -6.524  1.00  0.00           H  
ATOM   1935  HG2 PRO A 121       1.695  12.164  -3.971  1.00  0.00           H  
ATOM   1936  HG3 PRO A 121       1.091  13.795  -4.293  1.00  0.00           H  
ATOM   1937  HD2 PRO A 121      -0.371  11.476  -3.326  1.00  0.00           H  
ATOM   1938  HD3 PRO A 121      -0.934  13.154  -3.460  1.00  0.00           H  
ATOM   1939  N   VAL A 122      -0.245   9.535  -6.295  1.00  0.00           N  
ATOM   1940  CA  VAL A 122      -0.153   8.188  -6.914  1.00  0.00           C  
ATOM   1941  C   VAL A 122      -1.554   7.570  -6.913  1.00  0.00           C  
ATOM   1942  O   VAL A 122      -1.971   6.939  -7.862  1.00  0.00           O  
ATOM   1943  CB  VAL A 122       0.867   7.353  -6.111  1.00  0.00           C  
ATOM   1944  CG1 VAL A 122       0.290   6.002  -5.684  1.00  0.00           C  
ATOM   1945  CG2 VAL A 122       2.107   7.111  -6.972  1.00  0.00           C  
ATOM   1946  H   VAL A 122      -0.251   9.622  -5.317  1.00  0.00           H  
ATOM   1947  HA  VAL A 122       0.190   8.290  -7.934  1.00  0.00           H  
ATOM   1948  HB  VAL A 122       1.155   7.905  -5.229  1.00  0.00           H  
ATOM   1949 HG11 VAL A 122      -0.405   5.655  -6.431  1.00  0.00           H  
ATOM   1950 HG12 VAL A 122       1.093   5.290  -5.580  1.00  0.00           H  
ATOM   1951 HG13 VAL A 122      -0.220   6.114  -4.740  1.00  0.00           H  
ATOM   1952 HG21 VAL A 122       2.459   8.051  -7.369  1.00  0.00           H  
ATOM   1953 HG22 VAL A 122       2.882   6.662  -6.368  1.00  0.00           H  
ATOM   1954 HG23 VAL A 122       1.855   6.447  -7.787  1.00  0.00           H  
ATOM   1955  N   ILE A 123      -2.281   7.780  -5.857  1.00  0.00           N  
ATOM   1956  CA  ILE A 123      -3.665   7.248  -5.760  1.00  0.00           C  
ATOM   1957  C   ILE A 123      -4.499   7.801  -6.915  1.00  0.00           C  
ATOM   1958  O   ILE A 123      -5.425   7.171  -7.386  1.00  0.00           O  
ATOM   1959  CB  ILE A 123      -4.258   7.710  -4.435  1.00  0.00           C  
ATOM   1960  CG1 ILE A 123      -3.515   7.010  -3.298  1.00  0.00           C  
ATOM   1961  CG2 ILE A 123      -5.745   7.367  -4.380  1.00  0.00           C  
ATOM   1962  CD1 ILE A 123      -3.846   5.516  -3.302  1.00  0.00           C  
ATOM   1963  H   ILE A 123      -1.916   8.305  -5.123  1.00  0.00           H  
ATOM   1964  HA  ILE A 123      -3.656   6.173  -5.793  1.00  0.00           H  
ATOM   1965  HB  ILE A 123      -4.134   8.779  -4.341  1.00  0.00           H  
ATOM   1966 HG12 ILE A 123      -2.450   7.142  -3.439  1.00  0.00           H  
ATOM   1967 HG13 ILE A 123      -3.807   7.443  -2.354  1.00  0.00           H  
ATOM   1968 HG21 ILE A 123      -6.194   7.566  -5.340  1.00  0.00           H  
ATOM   1969 HG22 ILE A 123      -5.864   6.322  -4.136  1.00  0.00           H  
ATOM   1970 HG23 ILE A 123      -6.220   7.972  -3.625  1.00  0.00           H  
ATOM   1971 HD11 ILE A 123      -4.784   5.353  -3.809  1.00  0.00           H  
ATOM   1972 HD12 ILE A 123      -3.066   4.977  -3.815  1.00  0.00           H  
ATOM   1973 HD13 ILE A 123      -3.923   5.162  -2.286  1.00  0.00           H  
ATOM   1974  N   ALA A 124      -4.182   8.984  -7.364  1.00  0.00           N  
ATOM   1975  CA  ALA A 124      -4.959   9.595  -8.479  1.00  0.00           C  
ATOM   1976  C   ALA A 124      -4.684   8.860  -9.798  1.00  0.00           C  
ATOM   1977  O   ALA A 124      -5.501   8.864 -10.699  1.00  0.00           O  
ATOM   1978  CB  ALA A 124      -4.558  11.063  -8.626  1.00  0.00           C  
ATOM   1979  H   ALA A 124      -3.438   9.478  -6.957  1.00  0.00           H  
ATOM   1980  HA  ALA A 124      -6.009   9.535  -8.252  1.00  0.00           H  
ATOM   1981  HB1 ALA A 124      -3.540  11.193  -8.291  1.00  0.00           H  
ATOM   1982  HB2 ALA A 124      -4.638  11.356  -9.662  1.00  0.00           H  
ATOM   1983  HB3 ALA A 124      -5.216  11.678  -8.027  1.00  0.00           H  
ATOM   1984  N   LYS A 125      -3.541   8.245  -9.933  1.00  0.00           N  
ATOM   1985  CA  LYS A 125      -3.225   7.535 -11.204  1.00  0.00           C  
ATOM   1986  C   LYS A 125      -3.981   6.208 -11.279  1.00  0.00           C  
ATOM   1987  O   LYS A 125      -4.712   5.955 -12.214  1.00  0.00           O  
ATOM   1988  CB  LYS A 125      -1.722   7.266 -11.276  1.00  0.00           C  
ATOM   1989  CG  LYS A 125      -1.374   6.686 -12.647  1.00  0.00           C  
ATOM   1990  CD  LYS A 125      -0.790   7.785 -13.534  1.00  0.00           C  
ATOM   1991  CE  LYS A 125      -0.312   7.178 -14.854  1.00  0.00           C  
ATOM   1992  NZ  LYS A 125       0.625   8.122 -15.522  1.00  0.00           N  
ATOM   1993  H   LYS A 125      -2.888   8.261  -9.209  1.00  0.00           H  
ATOM   1994  HA  LYS A 125      -3.517   8.154 -12.034  1.00  0.00           H  
ATOM   1995  HB2 LYS A 125      -1.183   8.190 -11.127  1.00  0.00           H  
ATOM   1996  HB3 LYS A 125      -1.446   6.560 -10.507  1.00  0.00           H  
ATOM   1997  HG2 LYS A 125      -0.649   5.894 -12.530  1.00  0.00           H  
ATOM   1998  HG3 LYS A 125      -2.268   6.291 -13.108  1.00  0.00           H  
ATOM   1999  HD2 LYS A 125      -1.547   8.530 -13.732  1.00  0.00           H  
ATOM   2000  HD3 LYS A 125       0.047   8.247 -13.029  1.00  0.00           H  
ATOM   2001  HE2 LYS A 125       0.193   6.245 -14.658  1.00  0.00           H  
ATOM   2002  HE3 LYS A 125      -1.163   6.999 -15.496  1.00  0.00           H  
ATOM   2003  HZ1 LYS A 125       1.371   8.402 -14.854  1.00  0.00           H  
ATOM   2004  HZ2 LYS A 125       1.055   7.657 -16.349  1.00  0.00           H  
ATOM   2005  HZ3 LYS A 125       0.106   8.968 -15.831  1.00  0.00           H  
ATOM   2006  N   LEU A 126      -3.797   5.348 -10.318  1.00  0.00           N  
ATOM   2007  CA  LEU A 126      -4.481   4.043 -10.348  1.00  0.00           C  
ATOM   2008  C   LEU A 126      -5.961   4.186  -9.995  1.00  0.00           C  
ATOM   2009  O   LEU A 126      -6.644   3.208  -9.782  1.00  0.00           O  
ATOM   2010  CB  LEU A 126      -3.797   3.119  -9.353  1.00  0.00           C  
ATOM   2011  CG  LEU A 126      -4.100   3.557  -7.918  1.00  0.00           C  
ATOM   2012  CD1 LEU A 126      -3.839   2.390  -6.980  1.00  0.00           C  
ATOM   2013  CD2 LEU A 126      -3.191   4.715  -7.513  1.00  0.00           C  
ATOM   2014  H   LEU A 126      -3.194   5.549  -9.583  1.00  0.00           H  
ATOM   2015  HA  LEU A 126      -4.391   3.620 -11.338  1.00  0.00           H  
ATOM   2016  HB2 LEU A 126      -4.149   2.125  -9.502  1.00  0.00           H  
ATOM   2017  HB3 LEU A 126      -2.739   3.147  -9.520  1.00  0.00           H  
ATOM   2018  HG  LEU A 126      -5.135   3.860  -7.839  1.00  0.00           H  
ATOM   2019 HD11 LEU A 126      -2.899   1.927  -7.242  1.00  0.00           H  
ATOM   2020 HD12 LEU A 126      -3.792   2.752  -5.965  1.00  0.00           H  
ATOM   2021 HD13 LEU A 126      -4.636   1.670  -7.074  1.00  0.00           H  
ATOM   2022 HD21 LEU A 126      -2.327   4.737  -8.158  1.00  0.00           H  
ATOM   2023 HD22 LEU A 126      -3.732   5.646  -7.604  1.00  0.00           H  
ATOM   2024 HD23 LEU A 126      -2.873   4.584  -6.490  1.00  0.00           H  
ATOM   2025  N   LYS A 127      -6.486   5.379  -9.950  1.00  0.00           N  
ATOM   2026  CA  LYS A 127      -7.917   5.522  -9.646  1.00  0.00           C  
ATOM   2027  C   LYS A 127      -8.681   4.568 -10.555  1.00  0.00           C  
ATOM   2028  O   LYS A 127      -9.602   3.892 -10.145  1.00  0.00           O  
ATOM   2029  CB  LYS A 127      -8.330   6.954  -9.948  1.00  0.00           C  
ATOM   2030  CG  LYS A 127      -7.945   7.853  -8.777  1.00  0.00           C  
ATOM   2031  CD  LYS A 127      -8.754   9.151  -8.838  1.00  0.00           C  
ATOM   2032  CE  LYS A 127      -8.584   9.920  -7.526  1.00  0.00           C  
ATOM   2033  NZ  LYS A 127      -8.705  11.383  -7.787  1.00  0.00           N  
ATOM   2034  H   LYS A 127      -5.956   6.174 -10.134  1.00  0.00           H  
ATOM   2035  HA  LYS A 127      -8.108   5.288  -8.609  1.00  0.00           H  
ATOM   2036  HB2 LYS A 127      -7.827   7.291 -10.842  1.00  0.00           H  
ATOM   2037  HB3 LYS A 127      -9.388   6.994 -10.098  1.00  0.00           H  
ATOM   2038  HG2 LYS A 127      -8.147   7.339  -7.851  1.00  0.00           H  
ATOM   2039  HG3 LYS A 127      -6.894   8.081  -8.838  1.00  0.00           H  
ATOM   2040  HD2 LYS A 127      -8.401   9.757  -9.660  1.00  0.00           H  
ATOM   2041  HD3 LYS A 127      -9.799   8.919  -8.984  1.00  0.00           H  
ATOM   2042  HE2 LYS A 127      -9.350   9.616  -6.829  1.00  0.00           H  
ATOM   2043  HE3 LYS A 127      -7.612   9.708  -7.108  1.00  0.00           H  
ATOM   2044  HZ1 LYS A 127      -9.369  11.543  -8.571  1.00  0.00           H  
ATOM   2045  HZ2 LYS A 127      -9.059  11.860  -6.934  1.00  0.00           H  
ATOM   2046  HZ3 LYS A 127      -7.771  11.768  -8.039  1.00  0.00           H  
ATOM   2047  N   ARG A 128      -8.295   4.521 -11.800  1.00  0.00           N  
ATOM   2048  CA  ARG A 128      -8.973   3.636 -12.757  1.00  0.00           C  
ATOM   2049  C   ARG A 128      -8.061   2.466 -13.161  1.00  0.00           C  
ATOM   2050  O   ARG A 128      -7.950   2.151 -14.328  1.00  0.00           O  
ATOM   2051  CB  ARG A 128      -9.316   4.454 -13.994  1.00  0.00           C  
ATOM   2052  CG  ARG A 128      -8.044   5.083 -14.566  1.00  0.00           C  
ATOM   2053  CD  ARG A 128      -7.954   4.778 -16.064  1.00  0.00           C  
ATOM   2054  NE  ARG A 128      -7.159   3.534 -16.274  1.00  0.00           N  
ATOM   2055  CZ  ARG A 128      -7.204   2.914 -17.424  1.00  0.00           C  
ATOM   2056  NH1 ARG A 128      -8.345   2.750 -18.035  1.00  0.00           N  
ATOM   2057  NH2 ARG A 128      -6.106   2.456 -17.960  1.00  0.00           N  
ATOM   2058  H   ARG A 128      -7.565   5.081 -12.110  1.00  0.00           H  
ATOM   2059  HA  ARG A 128      -9.876   3.259 -12.316  1.00  0.00           H  
ATOM   2060  HB2 ARG A 128      -9.750   3.811 -14.725  1.00  0.00           H  
ATOM   2061  HB3 ARG A 128     -10.016   5.233 -13.734  1.00  0.00           H  
ATOM   2062  HG2 ARG A 128      -8.072   6.152 -14.415  1.00  0.00           H  
ATOM   2063  HG3 ARG A 128      -7.182   4.669 -14.064  1.00  0.00           H  
ATOM   2064  HD2 ARG A 128      -8.948   4.644 -16.464  1.00  0.00           H  
ATOM   2065  HD3 ARG A 128      -7.472   5.602 -16.569  1.00  0.00           H  
ATOM   2066  HE  ARG A 128      -6.599   3.184 -15.551  1.00  0.00           H  
ATOM   2067 HH11 ARG A 128      -9.188   3.099 -17.625  1.00  0.00           H  
ATOM   2068 HH12 ARG A 128      -8.377   2.275 -18.916  1.00  0.00           H  
ATOM   2069 HH21 ARG A 128      -5.231   2.580 -17.491  1.00  0.00           H  
ATOM   2070 HH22 ARG A 128      -6.139   1.981 -18.839  1.00  0.00           H  
ATOM   2071  N   LEU A 129      -7.412   1.818 -12.217  1.00  0.00           N  
ATOM   2072  CA  LEU A 129      -6.525   0.674 -12.555  1.00  0.00           C  
ATOM   2073  C   LEU A 129      -7.114  -0.131 -13.719  1.00  0.00           C  
ATOM   2074  O   LEU A 129      -8.279  -0.480 -13.641  1.00  0.00           O  
ATOM   2075  CB  LEU A 129      -6.422  -0.229 -11.332  1.00  0.00           C  
ATOM   2076  CG  LEU A 129      -5.861   0.557 -10.148  1.00  0.00           C  
ATOM   2077  CD1 LEU A 129      -6.913   0.638  -9.039  1.00  0.00           C  
ATOM   2078  CD2 LEU A 129      -4.617  -0.154  -9.615  1.00  0.00           C  
ATOM   2079  OXT LEU A 129      -6.387  -0.383 -14.665  1.00  0.00           O  
ATOM   2080  H   LEU A 129      -7.505   2.078 -11.281  1.00  0.00           H  
ATOM   2081  HA  LEU A 129      -5.545   1.038 -12.820  1.00  0.00           H  
ATOM   2082  HB2 LEU A 129      -7.399  -0.612 -11.080  1.00  0.00           H  
ATOM   2083  HB3 LEU A 129      -5.768  -1.043 -11.554  1.00  0.00           H  
ATOM   2084  HG  LEU A 129      -5.600   1.552 -10.474  1.00  0.00           H  
ATOM   2085 HD11 LEU A 129      -7.274  -0.356  -8.813  1.00  0.00           H  
ATOM   2086 HD12 LEU A 129      -6.469   1.069  -8.154  1.00  0.00           H  
ATOM   2087 HD13 LEU A 129      -7.736   1.254  -9.366  1.00  0.00           H  
ATOM   2088 HD21 LEU A 129      -4.855  -1.189  -9.414  1.00  0.00           H  
ATOM   2089 HD22 LEU A 129      -3.829  -0.103 -10.352  1.00  0.00           H  
ATOM   2090 HD23 LEU A 129      -4.291   0.324  -8.704  1.00  0.00           H  
TER    2091      LEU A 129                                                      
ENDMDL                                                                          
