# Supplementary material for: Comparative Performance of High-Throughput Methods for Protein pKa Predictions
Source: J Chem Inf Model. 2023 Aug 8;63(16):5169–81. doi: 10.1021/acs.jcim.3c00165 (PMC10466379; doi:10.1021/acs.jcim.3c00165)
Supplement: Supplementary file 3 — ci3c00165_si_003.zip [file ci3c00165_si_003.zip › curated_pdbs/1lse_curated_5.pdb]

ATOM      1  N   LYS A   1       1.016   8.868  45.262  1.00 12.42           N  
ATOM      2  CA  LYS A   1       0.789   7.770  44.340  1.00 13.52           C  
ATOM      3  C   LYS A   1       1.469   8.076  43.031  1.00 15.59           C  
ATOM      4  O   LYS A   1       1.460   9.249  42.603  1.00 13.82           O  
ATOM      5  CB  LYS A   1      -0.714   7.544  44.063  1.00 11.74           C  
ATOM      6  CG  LYS A   1      -1.093   6.701  42.842  1.00 13.48           C  
ATOM      7  CD  LYS A   1      -2.570   6.391  42.873  1.00 13.60           C  
ATOM      8  CE  LYS A   1      -2.956   5.610  41.644  1.00 15.46           C  
ATOM      9  NZ  LYS A   1      -2.265   4.342  41.662  1.00 23.47           N  
ATOM     10  N   VAL A   2       2.128   7.077  42.455  1.00 14.79           N  
ATOM     11  CA  VAL A   2       2.634   7.271  41.116  1.00 14.70           C  
ATOM     12  C   VAL A   2       1.813   6.384  40.214  1.00 13.23           C  
ATOM     13  O   VAL A   2       1.444   5.252  40.513  1.00 14.35           O  
ATOM     14  CB  VAL A   2       4.096   6.914  41.047  1.00 17.50           C  
ATOM     15  CG1 VAL A   2       4.598   7.293  39.650  1.00 21.36           C  
ATOM     16  CG2 VAL A   2       4.903   7.714  42.084  1.00 19.92           C  
ATOM     17  N   PHE A   3       1.422   7.013  39.129  1.00 13.07           N  
ATOM     18  CA  PHE A   3       0.591   6.433  38.098  1.00 11.39           C  
ATOM     19  C   PHE A   3       1.434   5.904  36.976  1.00 11.28           C  
ATOM     20  O   PHE A   3       2.520   6.384  36.685  1.00 11.66           O  
ATOM     21  CB  PHE A   3      -0.318   7.454  37.468  1.00 13.23           C  
ATOM     22  CG  PHE A   3      -1.523   7.808  38.283  1.00 12.00           C  
ATOM     23  CD1 PHE A   3      -1.429   8.755  39.290  1.00 12.81           C  
ATOM     24  CD2 PHE A   3      -2.711   7.200  37.965  1.00 12.78           C  
ATOM     25  CE1 PHE A   3      -2.576   9.090  39.981  1.00 12.26           C  
ATOM     26  CE2 PHE A   3      -3.851   7.539  38.656  1.00 14.80           C  
ATOM     27  CZ  PHE A   3      -3.770   8.500  39.663  1.00 16.99           C  
ATOM     28  N   GLY A   4       0.941   4.880  36.311  1.00 18.10           N  
ATOM     29  CA  GLY A   4       1.571   4.461  35.073  1.00 16.10           C  
ATOM     30  C   GLY A   4       0.908   5.223  33.943  1.00 16.74           C  
ATOM     31  O   GLY A   4      -0.209   5.722  34.127  1.00 15.43           O  
ATOM     32  N   ARG A   5       1.516   5.330  32.754  1.00 15.94           N  
ATOM     33  CA  ARG A   5       0.929   6.060  31.631  1.00 13.74           C  
ATOM     34  C   ARG A   5      -0.524   5.791  31.312  1.00 12.52           C  
ATOM     35  O   ARG A   5      -1.339   6.718  31.286  1.00 11.69           O  
ATOM     36  CB  ARG A   5       1.767   5.780  30.430  1.00 15.78           C  
ATOM     37  CG  ARG A   5       1.439   6.588  29.203  1.00 18.83           C  
ATOM     38  CD  ARG A   5       2.412   6.133  28.110  1.00 23.29           C  
ATOM     39  NE  ARG A   5       1.898   5.138  27.159  1.00 27.23           N  
ATOM     40  CZ  ARG A   5       2.213   3.851  27.277  1.00 29.70           C  
ATOM     41  NH1 ARG A   5       2.881   3.364  28.324  1.00 31.73           N  
ATOM     42  NH2 ARG A   5       1.828   3.006  26.344  1.00 30.75           N  
ATOM     43  N   CYS A   6      -0.883   4.518  31.151  1.00 12.75           N  
ATOM     44  CA  CYS A   6      -2.244   4.162  30.776  1.00 14.08           C  
ATOM     45  C   CYS A   6      -3.271   4.263  31.905  1.00 12.35           C  
ATOM     46  O   CYS A   6      -4.438   4.638  31.739  1.00 13.01           O  
ATOM     47  CB  CYS A   6      -2.243   2.728  30.202  1.00 16.70           C  
ATOM     48  SG  CYS A   6      -1.522   2.591  28.544  1.00 18.43           S  
ATOM     49  N   GLU A   7      -2.817   3.961  33.114  1.00 13.27           N  
ATOM     50  CA  GLU A   7      -3.616   4.116  34.311  1.00 16.81           C  
ATOM     51  C   GLU A   7      -4.049   5.581  34.508  1.00 15.59           C  
ATOM     52  O   GLU A   7      -5.203   5.870  34.843  1.00 14.91           O  
ATOM     53  CB  GLU A   7      -2.759   3.633  35.430  1.00 17.97           C  
ATOM     54  CG  GLU A   7      -3.437   3.767  36.761  1.00 20.51           C  
ATOM     55  CD  GLU A   7      -2.557   3.372  37.924  1.00 19.42           C  
ATOM     56  OE1 GLU A   7      -1.377   3.053  37.764  1.00 26.17           O  
ATOM     57  OE2 GLU A   7      -3.079   3.367  39.024  1.00 23.12           O  
ATOM     58  N   LEU A   8      -3.123   6.517  34.283  1.00 15.13           N  
ATOM     59  CA  LEU A   8      -3.447   7.923  34.399  1.00 13.24           C  
ATOM     60  C   LEU A   8      -4.334   8.367  33.237  1.00 15.17           C  
ATOM     61  O   LEU A   8      -5.309   9.093  33.446  1.00 13.36           O  
ATOM     62  CB  LEU A   8      -2.153   8.748  34.438  1.00 12.59           C  
ATOM     63  CG  LEU A   8      -2.383  10.250  34.616  1.00 12.11           C  
ATOM     64  CD1 LEU A   8      -2.957  10.597  35.983  1.00  8.63           C  
ATOM     65  CD2 LEU A   8      -1.054  10.917  34.405  1.00 10.60           C  
ATOM     66  N   ALA A   9      -4.068   7.884  32.015  1.00 13.85           N  
ATOM     67  CA  ALA A   9      -4.839   8.210  30.826  1.00 15.21           C  
ATOM     68  C   ALA A   9      -6.287   7.861  31.028  1.00 15.69           C  
ATOM     69  O   ALA A   9      -7.191   8.662  30.759  1.00 19.75           O  
ATOM     70  CB  ALA A   9      -4.336   7.423  29.615  1.00 14.48           C  
ATOM     71  N   ALA A  10      -6.477   6.652  31.563  1.00 14.98           N  
ATOM     72  CA  ALA A  10      -7.799   6.121  31.847  1.00 15.05           C  
ATOM     73  C   ALA A  10      -8.552   6.968  32.863  1.00 14.49           C  
ATOM     74  O   ALA A  10      -9.709   7.318  32.618  1.00 16.95           O  
ATOM     75  CB  ALA A  10      -7.687   4.689  32.400  1.00 19.99           C  
ATOM     76  N   ALA A  11      -7.880   7.307  33.972  1.00 12.37           N  
ATOM     77  CA  ALA A  11      -8.443   8.161  35.018  1.00 12.50           C  
ATOM     78  C   ALA A  11      -8.745   9.552  34.502  1.00 11.75           C  
ATOM     79  O   ALA A  11      -9.773  10.147  34.840  1.00 13.47           O  
ATOM     80  CB  ALA A  11      -7.488   8.326  36.168  1.00 11.02           C  
ATOM     81  N   MET A  12      -7.875  10.144  33.692  1.00 15.16           N  
ATOM     82  CA  MET A  12      -8.142  11.455  33.105  1.00 12.67           C  
ATOM     83  C   MET A  12      -9.332  11.374  32.164  1.00 12.31           C  
ATOM     84  O   MET A  12     -10.198  12.249  32.170  1.00 13.89           O  
ATOM     85  CB  MET A  12      -6.916  11.935  32.347  1.00 10.96           C  
ATOM     86  CG  MET A  12      -5.817  12.380  33.302  1.00 14.27           C  
ATOM     87  SD  MET A  12      -4.387  13.073  32.423  1.00 11.12           S  
ATOM     88  CE  MET A  12      -3.661  14.155  33.602  1.00 12.28           C  
ATOM     89  N   LYS A  13      -9.463  10.297  31.391  1.00 15.86           N  
ATOM     90  CA  LYS A  13     -10.597  10.145  30.517  1.00 20.47           C  
ATOM     91  C   LYS A  13     -11.888  10.064  31.321  1.00 21.34           C  
ATOM     92  O   LYS A  13     -12.865  10.720  30.931  1.00 20.18           O  
ATOM     93  CB  LYS A  13     -10.405   8.900  29.672  1.00 23.54           C  
ATOM     94  CG  LYS A  13     -11.459   8.811  28.565  1.00 27.74           C  
ATOM     95  CD  LYS A  13     -10.800   8.192  27.339  1.00 30.06           C  
ATOM     96  CE  LYS A  13     -11.822   7.987  26.247  1.00 34.11           C  
ATOM     97  NZ  LYS A  13     -12.816   7.029  26.707  1.00 37.76           N  
ATOM     98  N   ARG A  14     -11.890   9.305  32.424  1.00 21.41           N  
ATOM     99  CA  ARG A  14     -13.024   9.193  33.339  1.00 25.31           C  
ATOM    100  C   ARG A  14     -13.459  10.568  33.858  1.00 24.17           C  
ATOM    101  O   ARG A  14     -14.651  10.833  34.042  1.00 22.62           O  
ATOM    102  CB  ARG A  14     -12.651   8.284  34.528  1.00 28.67           C  
ATOM    103  CG  ARG A  14     -13.571   8.444  35.780  1.00 40.10           C  
ATOM    104  CD  ARG A  14     -13.318   7.635  37.079  1.00 44.98           C  
ATOM    105  NE  ARG A  14     -12.080   7.893  37.822  1.00 48.56           N  
ATOM    106  CZ  ARG A  14     -12.028   8.405  39.066  1.00 49.10           C  
ATOM    107  NH1 ARG A  14     -13.105   8.862  39.686  1.00 48.87           N  
ATOM    108  NH2 ARG A  14     -10.845   8.546  39.684  1.00 51.26           N  
ATOM    109  N   HIS A  15     -12.483  11.450  34.109  1.00 21.85           N  
ATOM    110  CA  HIS A  15     -12.752  12.796  34.575  1.00 19.84           C  
ATOM    111  C   HIS A  15     -13.116  13.781  33.480  1.00 19.60           C  
ATOM    112  O   HIS A  15     -13.013  14.977  33.714  1.00 22.13           O  
ATOM    113  CB  HIS A  15     -11.548  13.343  35.339  1.00 20.86           C  
ATOM    114  CG  HIS A  15     -11.485  12.766  36.734  1.00 22.48           C  
ATOM    115  ND1 HIS A  15     -10.692  11.817  37.201  1.00 24.50           N  
ATOM    116  CD2 HIS A  15     -12.339  13.123  37.738  1.00 23.54           C  
ATOM    117  CE1 HIS A  15     -11.039  11.571  38.431  1.00 21.69           C  
ATOM    118  NE2 HIS A  15     -12.025  12.365  38.747  1.00 24.59           N  
ATOM    119  N   GLY A  16     -13.517  13.364  32.277  1.00 20.50           N  
ATOM    120  CA  GLY A  16     -13.982  14.271  31.237  1.00 20.44           C  
ATOM    121  C   GLY A  16     -12.903  15.130  30.596  1.00 21.61           C  
ATOM    122  O   GLY A  16     -13.244  16.064  29.884  1.00 22.22           O  
ATOM    123  N   LEU A  17     -11.602  14.851  30.772  1.00 21.92           N  
ATOM    124  CA  LEU A  17     -10.571  15.695  30.180  1.00 21.28           C  
ATOM    125  C   LEU A  17     -10.327  15.515  28.693  1.00 20.76           C  
ATOM    126  O   LEU A  17      -9.699  16.383  28.078  1.00 22.89           O  
ATOM    127  CB  LEU A  17      -9.251  15.492  30.957  1.00 19.88           C  
ATOM    128  CG  LEU A  17      -9.130  16.209  32.311  1.00 17.89           C  
ATOM    129  CD1 LEU A  17      -7.829  15.838  33.010  1.00 19.07           C  
ATOM    130  CD2 LEU A  17      -9.168  17.719  32.079  1.00 18.88           C  
ATOM    131  N   ASP A  18     -10.798  14.454  28.038  1.00 18.19           N  
ATOM    132  CA  ASP A  18     -10.543  14.318  26.625  1.00 20.04           C  
ATOM    133  C   ASP A  18     -11.333  15.358  25.827  1.00 19.01           C  
ATOM    134  O   ASP A  18     -12.558  15.425  25.902  1.00 18.38           O  
ATOM    135  CB  ASP A  18     -10.923  12.921  26.173  1.00 20.32           C  
ATOM    136  CG  ASP A  18     -10.540  12.563  24.748  1.00 23.66           C  
ATOM    137  OD1 ASP A  18      -9.587  13.120  24.194  1.00 25.41           O  
ATOM    138  OD2 ASP A  18     -11.205  11.694  24.191  1.00 25.38           O  
ATOM    139  N   ASN A  19     -10.609  16.191  25.068  1.00 14.58           N  
ATOM    140  CA  ASN A  19     -11.145  17.269  24.244  1.00 16.04           C  
ATOM    141  C   ASN A  19     -11.732  18.410  25.064  1.00 13.12           C  
ATOM    142  O   ASN A  19     -12.444  19.295  24.574  1.00 17.14           O  
ATOM    143  CB  ASN A  19     -12.196  16.743  23.249  1.00 15.85           C  
ATOM    144  CG  ASN A  19     -11.587  15.977  22.064  1.00 21.66           C  
ATOM    145  OD1 ASN A  19     -10.391  16.048  21.754  1.00 21.38           O  
ATOM    146  ND2 ASN A  19     -12.373  15.199  21.322  1.00 20.70           N  
ATOM    147  N   TYR A  20     -11.277  18.503  26.307  1.00 12.42           N  
ATOM    148  CA  TYR A  20     -11.706  19.571  27.165  1.00 12.97           C  
ATOM    149  C   TYR A  20     -11.130  20.887  26.659  1.00 13.11           C  
ATOM    150  O   TYR A  20      -9.909  21.053  26.640  1.00 16.08           O  
ATOM    151  CB  TYR A  20     -11.243  19.321  28.573  1.00 12.50           C  
ATOM    152  CG  TYR A  20     -11.915  20.320  29.509  1.00 14.18           C  
ATOM    153  CD1 TYR A  20     -13.237  20.198  29.878  1.00 17.97           C  
ATOM    154  CD2 TYR A  20     -11.189  21.416  29.896  1.00 15.86           C  
ATOM    155  CE1 TYR A  20     -13.811  21.180  30.664  1.00 19.56           C  
ATOM    156  CE2 TYR A  20     -11.751  22.392  30.667  1.00 17.69           C  
ATOM    157  CZ  TYR A  20     -13.054  22.274  31.036  1.00 19.70           C  
ATOM    158  OH  TYR A  20     -13.555  23.264  31.833  1.00 25.75           O  
ATOM    159  N   ARG A  21     -12.006  21.806  26.223  1.00 13.89           N  
ATOM    160  CA  ARG A  21     -11.638  23.094  25.625  1.00 16.90           C  
ATOM    161  C   ARG A  21     -10.699  22.882  24.430  1.00 18.14           C  
ATOM    162  O   ARG A  21      -9.742  23.619  24.170  1.00 19.03           O  
ATOM    163  CB  ARG A  21     -10.891  24.048  26.579  1.00 20.95           C  
ATOM    164  CG  ARG A  21     -11.496  24.563  27.846  1.00 26.82           C  
ATOM    165  CD  ARG A  21     -12.965  24.806  27.745  1.00 32.99           C  
ATOM    166  NE  ARG A  21     -13.279  25.972  26.951  1.00 39.14           N  
ATOM    167  CZ  ARG A  21     -14.172  26.862  27.396  1.00 41.76           C  
ATOM    168  NH1 ARG A  21     -14.709  26.752  28.620  1.00 43.90           N  
ATOM    169  NH2 ARG A  21     -14.509  27.893  26.613  1.00 43.01           N  
ATOM    170  N   GLY A  22     -10.932  21.792  23.699  1.00 18.98           N  
ATOM    171  CA  GLY A  22     -10.140  21.475  22.528  1.00 18.77           C  
ATOM    172  C   GLY A  22      -8.838  20.753  22.825  1.00 19.03           C  
ATOM    173  O   GLY A  22      -7.955  20.748  21.955  1.00 19.04           O  
ATOM    174  N   TYR A  23      -8.604  20.193  24.006  1.00 13.10           N  
ATOM    175  CA  TYR A  23      -7.361  19.472  24.186  1.00 14.93           C  
ATOM    176  C   TYR A  23      -7.581  17.974  24.360  1.00 13.73           C  
ATOM    177  O   TYR A  23      -8.223  17.525  25.308  1.00 10.36           O  
ATOM    178  CB  TYR A  23      -6.593  20.052  25.392  1.00 16.82           C  
ATOM    179  CG  TYR A  23      -6.090  21.475  25.145  1.00 17.40           C  
ATOM    180  CD1 TYR A  23      -4.943  21.718  24.389  1.00 16.58           C  
ATOM    181  CD2 TYR A  23      -6.830  22.512  25.677  1.00 17.67           C  
ATOM    182  CE1 TYR A  23      -4.534  23.021  24.174  1.00 18.76           C  
ATOM    183  CE2 TYR A  23      -6.433  23.812  25.475  1.00 19.85           C  
ATOM    184  CZ  TYR A  23      -5.294  24.049  24.719  1.00 23.12           C  
ATOM    185  OH  TYR A  23      -4.949  25.373  24.511  1.00 24.95           O  
ATOM    186  N   SER A  24      -7.054  17.184  23.416  1.00 13.92           N  
ATOM    187  CA  SER A  24      -7.214  15.731  23.389  1.00 12.07           C  
ATOM    188  C   SER A  24      -6.449  15.150  24.554  1.00 11.86           C  
ATOM    189  O   SER A  24      -5.472  15.743  25.019  1.00 11.80           O  
ATOM    190  CB  SER A  24      -6.666  15.183  22.072  1.00 13.87           C  
ATOM    191  OG  SER A  24      -5.252  15.357  21.933  1.00 13.76           O  
ATOM    192  N   LEU A  25      -6.844  13.961  24.991  1.00 11.79           N  
ATOM    193  CA  LEU A  25      -6.276  13.296  26.162  1.00 12.58           C  
ATOM    194  C   LEU A  25      -4.756  13.217  26.211  1.00 10.72           C  
ATOM    195  O   LEU A  25      -4.168  13.455  27.263  1.00 11.78           O  
ATOM    196  CB  LEU A  25      -6.826  11.882  26.235  1.00 15.86           C  
ATOM    197  CG  LEU A  25      -7.371  11.235  27.500  1.00 17.71           C  
ATOM    198  CD1 LEU A  25      -6.982   9.766  27.459  1.00 16.85           C  
ATOM    199  CD2 LEU A  25      -6.863  11.914  28.747  1.00 17.39           C  
ATOM    200  N   GLY A  26      -4.094  12.941  25.048  1.00 12.04           N  
ATOM    201  CA  GLY A  26      -2.643  12.852  24.956  1.00 11.81           C  
ATOM    202  C   GLY A  26      -1.946  14.096  25.495  1.00  8.89           C  
ATOM    203  O   GLY A  26      -0.905  14.012  26.138  1.00 11.73           O  
ATOM    204  N   ASN A  27      -2.559  15.265  25.334  1.00  9.40           N  
ATOM    205  CA  ASN A  27      -2.002  16.490  25.860  1.00  8.26           C  
ATOM    206  C   ASN A  27      -1.894  16.448  27.360  1.00  5.18           C  
ATOM    207  O   ASN A  27      -0.871  16.768  27.928  1.00  7.13           O  
ATOM    208  CB  ASN A  27      -2.869  17.696  25.496  1.00  8.82           C  
ATOM    209  CG  ASN A  27      -2.702  18.116  24.059  1.00  9.83           C  
ATOM    210  OD1 ASN A  27      -1.671  18.634  23.644  1.00 10.94           O  
ATOM    211  ND2 ASN A  27      -3.705  17.877  23.241  1.00 13.18           N  
ATOM    212  N   TRP A  28      -2.951  16.031  28.026  1.00  7.24           N  
ATOM    213  CA  TRP A  28      -2.998  15.999  29.486  1.00  8.31           C  
ATOM    214  C   TRP A  28      -2.010  14.966  30.055  1.00  8.66           C  
ATOM    215  O   TRP A  28      -1.290  15.256  31.013  1.00  7.54           O  
ATOM    216  CB  TRP A  28      -4.470  15.709  29.857  1.00  8.56           C  
ATOM    217  CG  TRP A  28      -5.459  16.789  29.431  1.00  9.24           C  
ATOM    218  CD1 TRP A  28      -6.286  16.642  28.345  1.00  9.49           C  
ATOM    219  CD2 TRP A  28      -5.655  17.992  30.070  1.00  8.21           C  
ATOM    220  NE1 TRP A  28      -7.002  17.746  28.296  1.00 12.35           N  
ATOM    221  CE2 TRP A  28      -6.655  18.572  29.303  1.00  8.61           C  
ATOM    222  CE3 TRP A  28      -5.115  18.627  31.165  1.00 13.41           C  
ATOM    223  CZ2 TRP A  28      -7.164  19.813  29.605  1.00 10.51           C  
ATOM    224  CZ3 TRP A  28      -5.626  19.876  31.476  1.00 13.11           C  
ATOM    225  CH2 TRP A  28      -6.624  20.450  30.704  1.00 12.80           C  
ATOM    226  N   VAL A  29      -1.885  13.760  29.440  1.00  5.03           N  
ATOM    227  CA  VAL A  29      -0.949  12.733  29.878  1.00  7.59           C  
ATOM    228  C   VAL A  29       0.479  13.189  29.614  1.00  7.41           C  
ATOM    229  O   VAL A  29       1.314  12.984  30.469  1.00  4.44           O  
ATOM    230  CB  VAL A  29      -1.236  11.391  29.131  1.00  6.42           C  
ATOM    231  CG1 VAL A  29      -0.200  10.359  29.573  1.00 11.14           C  
ATOM    232  CG2 VAL A  29      -2.651  10.898  29.447  1.00  4.61           C  
ATOM    233  N   CYS A  30       0.791  13.820  28.465  1.00  7.12           N  
ATOM    234  CA  CYS A  30       2.092  14.417  28.202  1.00  7.04           C  
ATOM    235  C   CYS A  30       2.430  15.513  29.226  1.00  4.99           C  
ATOM    236  O   CYS A  30       3.539  15.568  29.782  1.00  7.76           O  
ATOM    237  CB  CYS A  30       2.053  14.985  26.778  1.00  7.43           C  
ATOM    238  SG  CYS A  30       3.692  15.571  26.232  1.00 10.41           S  
ATOM    239  N   ALA A  31       1.443  16.359  29.580  1.00 10.01           N  
ATOM    240  CA  ALA A  31       1.708  17.428  30.515  1.00  8.20           C  
ATOM    241  C   ALA A  31       2.000  16.812  31.872  1.00  9.39           C  
ATOM    242  O   ALA A  31       2.961  17.249  32.501  1.00 12.84           O  
ATOM    243  CB  ALA A  31       0.516  18.352  30.655  1.00 11.08           C  
ATOM    244  N   ALA A  32       1.277  15.783  32.335  1.00 10.62           N  
ATOM    245  CA  ALA A  32       1.579  15.196  33.641  1.00  8.76           C  
ATOM    246  C   ALA A  32       2.917  14.495  33.623  1.00  6.67           C  
ATOM    247  O   ALA A  32       3.601  14.466  34.655  1.00  9.07           O  
ATOM    248  CB  ALA A  32       0.528  14.184  34.052  1.00  4.76           C  
ATOM    249  N   LYS A  33       3.382  13.896  32.515  1.00  9.77           N  
ATOM    250  CA  LYS A  33       4.715  13.253  32.473  1.00  7.64           C  
ATOM    251  C   LYS A  33       5.848  14.228  32.752  1.00  7.81           C  
ATOM    252  O   LYS A  33       6.659  14.026  33.659  1.00  8.97           O  
ATOM    253  CB  LYS A  33       4.993  12.626  31.111  1.00 13.84           C  
ATOM    254  CG  LYS A  33       6.425  12.056  30.996  1.00 15.70           C  
ATOM    255  CD  LYS A  33       6.497  10.648  31.545  1.00 18.34           C  
ATOM    256  CE  LYS A  33       7.911  10.317  31.990  1.00 22.71           C  
ATOM    257  NZ  LYS A  33       8.924  10.754  31.047  1.00 29.16           N  
ATOM    258  N   PHE A  34       5.859  15.333  32.036  1.00  5.78           N  
ATOM    259  CA  PHE A  34       6.926  16.287  32.160  1.00  7.77           C  
ATOM    260  C   PHE A  34       6.765  17.274  33.310  1.00  9.20           C  
ATOM    261  O   PHE A  34       7.782  17.842  33.732  1.00 10.53           O  
ATOM    262  CB  PHE A  34       7.044  16.983  30.810  1.00  8.42           C  
ATOM    263  CG  PHE A  34       7.510  16.010  29.722  1.00  6.40           C  
ATOM    264  CD1 PHE A  34       8.794  15.521  29.746  1.00 10.07           C  
ATOM    265  CD2 PHE A  34       6.653  15.640  28.716  1.00  8.62           C  
ATOM    266  CE1 PHE A  34       9.212  14.648  28.760  1.00 11.37           C  
ATOM    267  CE2 PHE A  34       7.077  14.767  27.739  1.00  7.89           C  
ATOM    268  CZ  PHE A  34       8.355  14.273  27.747  1.00  4.70           C  
ATOM    269  N   GLU A  35       5.556  17.507  33.843  1.00  7.02           N  
ATOM    270  CA  GLU A  35       5.385  18.343  35.041  1.00  7.38           C  
ATOM    271  C   GLU A  35       5.800  17.629  36.311  1.00  8.01           C  
ATOM    272  O   GLU A  35       6.572  18.145  37.136  1.00  7.51           O  
ATOM    273  CB  GLU A  35       3.910  18.804  35.263  1.00  8.91           C  
ATOM    274  CG  GLU A  35       3.380  19.970  34.408  1.00  8.31           C  
ATOM    275  CD  GLU A  35       4.155  21.300  34.404  1.00  7.71           C  
ATOM    276  OE1 GLU A  35       5.017  21.566  35.234  1.00 12.45           O  
ATOM    277  OE2 GLU A  35       3.920  22.106  33.529  1.00  8.07           O  
ATOM    278  N   SER A  36       5.291  16.412  36.462  1.00 11.61           N  
ATOM    279  CA  SER A  36       5.491  15.701  37.711  1.00 11.23           C  
ATOM    280  C   SER A  36       6.038  14.303  37.625  1.00 12.52           C  
ATOM    281  O   SER A  36       6.223  13.671  38.676  1.00 11.71           O  
ATOM    282  CB  SER A  36       4.163  15.603  38.464  1.00  7.62           C  
ATOM    283  OG  SER A  36       3.247  14.741  37.788  1.00  7.25           O  
ATOM    284  N   ASN A  37       6.185  13.748  36.423  1.00 11.59           N  
ATOM    285  CA  ASN A  37       6.565  12.357  36.198  1.00  9.15           C  
ATOM    286  C   ASN A  37       5.565  11.441  36.870  1.00 11.12           C  
ATOM    287  O   ASN A  37       5.916  10.549  37.650  1.00 11.26           O  
ATOM    288  CB  ASN A  37       7.987  12.067  36.740  1.00 14.30           C  
ATOM    289  CG  ASN A  37       8.587  10.749  36.221  1.00 20.24           C  
ATOM    290  OD1 ASN A  37       8.181  10.235  35.166  1.00 19.30           O  
ATOM    291  ND2 ASN A  37       9.573  10.185  36.929  1.00 22.11           N  
ATOM    292  N   PHE A  38       4.289  11.804  36.686  1.00  7.61           N  
ATOM    293  CA  PHE A  38       3.142  11.049  37.181  1.00 10.45           C  
ATOM    294  C   PHE A  38       3.009  10.889  38.694  1.00 11.92           C  
ATOM    295  O   PHE A  38       2.336   9.997  39.214  1.00 13.77           O  
ATOM    296  CB  PHE A  38       3.140   9.663  36.558  1.00 10.25           C  
ATOM    297  CG  PHE A  38       3.090   9.609  35.040  1.00 11.24           C  
ATOM    298  CD1 PHE A  38       2.327  10.496  34.317  1.00 15.10           C  
ATOM    299  CD2 PHE A  38       3.806   8.640  34.370  1.00 11.94           C  
ATOM    300  CE1 PHE A  38       2.248  10.406  32.938  1.00 15.10           C  
ATOM    301  CE2 PHE A  38       3.728   8.548  32.995  1.00 13.40           C  
ATOM    302  CZ  PHE A  38       2.940   9.418  32.273  1.00 14.75           C  
ATOM    303  N   ASN A  39       3.644  11.766  39.446  1.00 10.93           N  
ATOM    304  CA  ASN A  39       3.613  11.659  40.888  1.00 11.74           C  
ATOM    305  C   ASN A  39       2.664  12.658  41.516  1.00 10.97           C  
ATOM    306  O   ASN A  39       2.837  13.870  41.405  1.00  8.90           O  
ATOM    307  CB  ASN A  39       5.014  11.860  41.358  1.00 14.77           C  
ATOM    308  CG  ASN A  39       5.242  11.675  42.847  1.00 15.56           C  
ATOM    309  OD1 ASN A  39       4.321  11.438  43.632  1.00 16.92           O  
ATOM    310  ND2 ASN A  39       6.490  11.786  43.254  1.00 14.50           N  
ATOM    311  N   THR A  40       1.614  12.165  42.161  1.00  9.20           N  
ATOM    312  CA  THR A  40       0.652  13.042  42.867  1.00 12.82           C  
ATOM    313  C   THR A  40       1.188  13.924  43.986  1.00 11.45           C  
ATOM    314  O   THR A  40       0.519  14.835  44.488  1.00 12.64           O  
ATOM    315  CB  THR A  40      -0.496  12.239  43.503  1.00 11.14           C  
ATOM    316  OG1 THR A  40       0.140  11.311  44.398  1.00 12.70           O  
ATOM    317  CG2 THR A  40      -1.335  11.498  42.491  1.00 12.97           C  
ATOM    318  N   GLN A  41       2.367  13.582  44.465  1.00 10.46           N  
ATOM    319  CA  GLN A  41       2.950  14.305  45.591  1.00 14.14           C  
ATOM    320  C   GLN A  41       4.093  15.251  45.261  1.00 12.73           C  
ATOM    321  O   GLN A  41       4.726  15.808  46.163  1.00 12.97           O  
ATOM    322  CB  GLN A  41       3.438  13.292  46.610  1.00 23.18           C  
ATOM    323  CG  GLN A  41       2.320  12.945  47.545  1.00 32.46           C  
ATOM    324  CD  GLN A  41       2.805  12.282  48.815  1.00 40.00           C  
ATOM    325  OE1 GLN A  41       3.400  11.198  48.748  1.00 43.60           O  
ATOM    326  NE2 GLN A  41       2.616  12.899  49.986  1.00 42.52           N  
ATOM    327  N   ALA A  42       4.464  15.397  43.990  1.00  8.38           N  
ATOM    328  CA  ALA A  42       5.534  16.284  43.597  1.00  8.56           C  
ATOM    329  C   ALA A  42       5.233  17.715  44.053  1.00  7.23           C  
ATOM    330  O   ALA A  42       4.079  18.142  44.084  1.00  7.11           O  
ATOM    331  CB  ALA A  42       5.665  16.266  42.098  1.00  8.84           C  
ATOM    332  N   THR A  43       6.249  18.425  44.505  1.00  8.70           N  
ATOM    333  CA  THR A  43       6.103  19.808  44.915  1.00 12.46           C  
ATOM    334  C   THR A  43       7.307  20.529  44.343  1.00 12.85           C  
ATOM    335  O   THR A  43       8.369  19.911  44.185  1.00 18.86           O  
ATOM    336  CB  THR A  43       6.061  19.981  46.492  1.00 11.94           C  
ATOM    337  OG1 THR A  43       7.207  19.347  47.044  1.00 14.52           O  
ATOM    338  CG2 THR A  43       4.781  19.447  47.090  1.00 10.68           C  
ATOM    339  N   ASN A  44       7.253  21.786  43.914  1.00 13.02           N  
ATOM    340  CA  ASN A  44       8.456  22.469  43.469  1.00 13.69           C  
ATOM    341  C   ASN A  44       8.345  23.834  44.107  1.00 14.55           C  
ATOM    342  O   ASN A  44       7.419  24.571  43.792  1.00 10.95           O  
ATOM    343  CB  ASN A  44       8.494  22.596  41.951  1.00 17.39           C  
ATOM    344  CG  ASN A  44       9.653  23.472  41.475  1.00 22.80           C  
ATOM    345  OD1 ASN A  44      10.829  23.203  41.736  1.00 23.99           O  
ATOM    346  ND2 ASN A  44       9.404  24.587  40.814  1.00 24.93           N  
ATOM    347  N   ARG A  45       9.247  24.116  45.045  1.00 18.08           N  
ATOM    348  CA  ARG A  45       9.256  25.330  45.852  1.00 25.23           C  
ATOM    349  C   ARG A  45       9.971  26.341  44.964  1.00 26.34           C  
ATOM    350  O   ARG A  45      11.086  26.076  44.523  1.00 30.14           O  
ATOM    351  CB  ARG A  45      10.001  25.003  47.170  1.00 26.36           C  
ATOM    352  CG  ARG A  45       9.035  24.221  48.037  1.00 27.72           C  
ATOM    353  CD  ARG A  45       9.502  23.555  49.348  1.00 33.58           C  
ATOM    354  NE  ARG A  45       8.274  23.176  50.061  1.00 35.16           N  
ATOM    355  CZ  ARG A  45       7.811  21.923  50.238  1.00 35.28           C  
ATOM    356  NH1 ARG A  45       8.550  20.846  49.961  1.00 35.82           N  
ATOM    357  NH2 ARG A  45       6.596  21.754  50.781  1.00 35.12           N  
ATOM    358  N   ASN A  46       9.333  27.467  44.662  1.00 26.79           N  
ATOM    359  CA  ASN A  46       9.837  28.427  43.688  1.00 28.35           C  
ATOM    360  C   ASN A  46      10.466  29.628  44.352  1.00 29.81           C  
ATOM    361  O   ASN A  46      10.504  29.740  45.581  1.00 30.58           O  
ATOM    362  CB  ASN A  46       8.731  28.970  42.779  1.00 27.47           C  
ATOM    363  CG  ASN A  46       8.134  27.930  41.852  1.00 28.46           C  
ATOM    364  OD1 ASN A  46       8.834  27.277  41.075  1.00 29.52           O  
ATOM    365  ND2 ASN A  46       6.828  27.676  41.901  1.00 25.24           N  
ATOM    366  N   THR A  47      10.964  30.523  43.505  1.00 32.24           N  
ATOM    367  CA  THR A  47      11.607  31.767  43.887  1.00 35.39           C  
ATOM    368  C   THR A  47      10.743  32.762  44.636  1.00 34.27           C  
ATOM    369  O   THR A  47      11.081  33.045  45.789  1.00 37.77           O  
ATOM    370  CB  THR A  47      12.184  32.440  42.641  1.00 37.03           C  
ATOM    371  OG1 THR A  47      11.296  32.188  41.528  1.00 40.11           O  
ATOM    372  CG2 THR A  47      13.623  31.983  42.448  1.00 38.28           C  
ATOM    373  N   ASP A  48       9.612  33.275  44.126  1.00 30.42           N  
ATOM    374  CA  ASP A  48       8.929  34.261  44.935  1.00 28.34           C  
ATOM    375  C   ASP A  48       8.024  33.557  45.921  1.00 23.02           C  
ATOM    376  O   ASP A  48       6.881  33.956  46.108  1.00 22.65           O  
ATOM    377  CB  ASP A  48       8.081  35.275  44.099  1.00 29.69           C  
ATOM    378  CG  ASP A  48       7.659  36.552  44.901  1.00 30.54           C  
ATOM    379  OD1 ASP A  48       8.118  36.774  46.026  1.00 23.04           O  
ATOM    380  OD2 ASP A  48       6.851  37.342  44.394  1.00 35.17           O  
ATOM    381  N   GLY A  49       8.497  32.483  46.564  1.00 18.97           N  
ATOM    382  CA  GLY A  49       7.738  31.861  47.633  1.00 17.30           C  
ATOM    383  C   GLY A  49       6.509  31.109  47.173  1.00 12.66           C  
ATOM    384  O   GLY A  49       5.804  30.670  48.069  1.00 13.45           O  
ATOM    385  N   SER A  50       6.167  30.896  45.899  1.00 11.21           N  
ATOM    386  CA  SER A  50       5.035  30.041  45.573  1.00  7.40           C  
ATOM    387  C   SER A  50       5.533  28.595  45.459  1.00  8.89           C  
ATOM    388  O   SER A  50       6.741  28.367  45.407  1.00  8.10           O  
ATOM    389  CB  SER A  50       4.425  30.521  44.285  1.00  9.28           C  
ATOM    390  OG  SER A  50       5.283  30.434  43.175  1.00 12.53           O  
ATOM    391  N   THR A  51       4.661  27.585  45.418  1.00  7.89           N  
ATOM    392  CA  THR A  51       5.042  26.205  45.264  1.00  4.51           C  
ATOM    393  C   THR A  51       4.081  25.642  44.255  1.00  3.22           C  
ATOM    394  O   THR A  51       2.927  26.051  44.181  1.00  7.11           O  
ATOM    395  CB  THR A  51       4.924  25.423  46.590  1.00  5.91           C  
ATOM    396  OG1 THR A  51       5.704  26.127  47.527  1.00  6.37           O  
ATOM    397  CG2 THR A  51       5.428  23.997  46.516  1.00  6.06           C  
ATOM    398  N   ASP A  52       4.540  24.723  43.431  1.00  5.97           N  
ATOM    399  CA  ASP A  52       3.676  24.032  42.484  1.00  7.87           C  
ATOM    400  C   ASP A  52       3.432  22.692  43.148  1.00  6.31           C  
ATOM    401  O   ASP A  52       4.400  22.091  43.635  1.00  6.13           O  
ATOM    402  CB  ASP A  52       4.424  23.853  41.132  1.00 10.16           C  
ATOM    403  CG  ASP A  52       4.958  25.181  40.614  1.00 10.75           C  
ATOM    404  OD1 ASP A  52       4.226  26.149  40.557  1.00 12.03           O  
ATOM    405  OD2 ASP A  52       6.121  25.253  40.287  1.00 13.05           O  
ATOM    406  N   TYR A  53       2.169  22.291  43.119  1.00  5.48           N  
ATOM    407  CA  TYR A  53       1.642  21.102  43.779  1.00  7.21           C  
ATOM    408  C   TYR A  53       1.018  20.031  42.902  1.00  3.44           C  
ATOM    409  O   TYR A  53       0.172  20.344  42.054  1.00  3.55           O  
ATOM    410  CB  TYR A  53       0.534  21.460  44.808  1.00  5.74           C  
ATOM    411  CG  TYR A  53       1.057  22.297  45.970  1.00  7.75           C  
ATOM    412  CD1 TYR A  53       1.129  23.689  45.895  1.00  6.04           C  
ATOM    413  CD2 TYR A  53       1.441  21.635  47.118  1.00  9.05           C  
ATOM    414  CE1 TYR A  53       1.636  24.390  46.949  1.00  4.93           C  
ATOM    415  CE2 TYR A  53       1.944  22.344  48.185  1.00  6.50           C  
ATOM    416  CZ  TYR A  53       2.012  23.710  48.094  1.00  8.84           C  
ATOM    417  OH  TYR A  53       2.500  24.389  49.180  1.00  7.40           O  
ATOM    418  N   GLY A  54       1.432  18.781  43.073  1.00  7.26           N  
ATOM    419  CA  GLY A  54       0.729  17.645  42.506  1.00  3.97           C  
ATOM    420  C   GLY A  54       1.116  17.259  41.097  1.00  9.40           C  
ATOM    421  O   GLY A  54       2.039  17.795  40.465  1.00  6.65           O  
ATOM    422  N   ILE A  55       0.315  16.299  40.648  1.00  6.92           N  
ATOM    423  CA  ILE A  55       0.507  15.666  39.325  1.00 11.81           C  
ATOM    424  C   ILE A  55       0.597  16.653  38.155  1.00 12.15           C  
ATOM    425  O   ILE A  55       1.235  16.408  37.128  1.00 10.68           O  
ATOM    426  CB  ILE A  55      -0.620  14.664  38.766  1.00 12.09           C  
ATOM    427  CG1 ILE A  55      -1.917  15.003  39.377  1.00 10.23           C  
ATOM    428  CG2 ILE A  55      -0.154  13.219  38.842  1.00 14.13           C  
ATOM    429  CD1 ILE A  55      -2.812  15.637  38.341  1.00 16.04           C  
ATOM    430  N   LEU A  56      -0.111  17.771  38.294  1.00  9.59           N  
ATOM    431  CA  LEU A  56      -0.126  18.780  37.253  1.00  5.51           C  
ATOM    432  C   LEU A  56       0.535  20.047  37.758  1.00  6.52           C  
ATOM    433  O   LEU A  56       0.356  21.086  37.126  1.00  8.93           O  
ATOM    434  CB  LEU A  56      -1.600  18.972  36.855  1.00 10.20           C  
ATOM    435  CG  LEU A  56      -2.110  18.596  35.445  1.00 15.37           C  
ATOM    436  CD1 LEU A  56      -1.373  17.423  34.898  1.00 12.01           C  
ATOM    437  CD2 LEU A  56      -3.602  18.312  35.517  1.00 16.20           C  
ATOM    438  N   GLN A  57       1.291  20.025  38.864  1.00  5.06           N  
ATOM    439  CA  GLN A  57       2.062  21.157  39.354  1.00  7.66           C  
ATOM    440  C   GLN A  57       1.376  22.504  39.285  1.00  5.25           C  
ATOM    441  O   GLN A  57       1.877  23.422  38.664  1.00 12.11           O  
ATOM    442  CB  GLN A  57       3.408  21.236  38.556  1.00  5.07           C  
ATOM    443  CG  GLN A  57       4.296  20.047  38.794  1.00  9.81           C  
ATOM    444  CD  GLN A  57       4.836  19.986  40.198  1.00  8.52           C  
ATOM    445  OE1 GLN A  57       4.218  19.457  41.110  1.00 12.09           O  
ATOM    446  NE2 GLN A  57       5.995  20.531  40.458  1.00  9.89           N  
ATOM    447  N   ILE A  58       0.231  22.599  39.966  1.00  3.64           N  
ATOM    448  CA  ILE A  58      -0.581  23.814  39.972  1.00  5.67           C  
ATOM    449  C   ILE A  58       0.032  24.807  40.930  1.00  6.44           C  
ATOM    450  O   ILE A  58       0.391  24.408  42.035  1.00  4.05           O  
ATOM    451  CB  ILE A  58      -2.040  23.342  40.356  1.00  5.23           C  
ATOM    452  CG1 ILE A  58      -2.553  22.571  39.149  1.00  6.93           C  
ATOM    453  CG2 ILE A  58      -2.987  24.507  40.757  1.00  6.05           C  
ATOM    454  CD1 ILE A  58      -3.733  21.677  39.402  1.00 10.24           C  
ATOM    455  N   ASN A  59       0.086  26.098  40.566  1.00  8.66           N  
ATOM    456  CA  ASN A  59       0.844  27.096  41.346  1.00  8.84           C  
ATOM    457  C   ASN A  59       0.085  27.747  42.480  1.00  7.60           C  
ATOM    458  O   ASN A  59      -1.049  28.162  42.253  1.00  9.43           O  
ATOM    459  CB  ASN A  59       1.335  28.205  40.437  1.00  9.67           C  
ATOM    460  CG  ASN A  59       2.343  29.111  41.074  1.00  8.93           C  
ATOM    461  OD1 ASN A  59       3.456  28.685  41.382  1.00 14.01           O  
ATOM    462  ND2 ASN A  59       2.032  30.360  41.332  1.00  7.96           N  
ATOM    463  N   SER A  60       0.670  27.893  43.659  1.00 10.87           N  
ATOM    464  CA  SER A  60      -0.051  28.478  44.777  1.00  9.83           C  
ATOM    465  C   SER A  60      -0.169  29.982  44.701  1.00 14.56           C  
ATOM    466  O   SER A  60      -0.947  30.505  45.467  1.00 11.11           O  
ATOM    467  CB  SER A  60       0.598  28.182  46.087  1.00  5.92           C  
ATOM    468  OG  SER A  60       1.972  28.560  46.057  1.00  9.89           O  
ATOM    469  N   ARG A  61       0.522  30.767  43.882  1.00 16.69           N  
ATOM    470  CA  ARG A  61       0.259  32.203  43.872  1.00 21.26           C  
ATOM    471  C   ARG A  61      -1.155  32.528  43.406  1.00 21.68           C  
ATOM    472  O   ARG A  61      -1.749  33.440  43.970  1.00 23.58           O  
ATOM    473  CB  ARG A  61       1.251  32.913  42.960  1.00 24.67           C  
ATOM    474  CG  ARG A  61       1.124  34.436  42.937  1.00 31.08           C  
ATOM    475  CD  ARG A  61       2.449  35.020  42.455  1.00 35.86           C  
ATOM    476  NE  ARG A  61       3.505  34.787  43.442  1.00 42.23           N  
ATOM    477  CZ  ARG A  61       3.795  35.670  44.416  1.00 44.90           C  
ATOM    478  NH1 ARG A  61       3.160  36.852  44.532  1.00 46.32           N  
ATOM    479  NH2 ARG A  61       4.748  35.363  45.296  1.00 43.26           N  
ATOM    480  N   TRP A  62      -1.741  31.775  42.460  1.00 19.67           N  
ATOM    481  CA  TRP A  62      -3.048  32.118  41.875  1.00 18.40           C  
ATOM    482  C   TRP A  62      -4.141  31.101  42.208  1.00 17.17           C  
ATOM    483  O   TRP A  62      -5.318  31.442  42.352  1.00 13.60           O  
ATOM    484  CB  TRP A  62      -2.972  32.203  40.326  1.00 24.39           C  
ATOM    485  CG  TRP A  62      -1.658  32.684  39.671  1.00 32.24           C  
ATOM    486  CD1 TRP A  62      -1.277  33.968  39.864  1.00 31.83           C  
ATOM    487  CD2 TRP A  62      -0.722  31.990  38.901  1.00 37.04           C  
ATOM    488  NE1 TRP A  62      -0.142  34.129  39.242  1.00 36.88           N  
ATOM    489  CE2 TRP A  62       0.226  32.982  38.647  1.00 39.33           C  
ATOM    490  CE3 TRP A  62      -0.503  30.734  38.341  1.00 39.64           C  
ATOM    491  CZ2 TRP A  62       1.381  32.736  37.903  1.00 40.68           C  
ATOM    492  CZ3 TRP A  62       0.632  30.471  37.598  1.00 37.50           C  
ATOM    493  CH2 TRP A  62       1.564  31.470  37.365  1.00 39.18           C  
ATOM    494  N   TRP A  63      -3.800  29.828  42.408  1.00 11.28           N  
ATOM    495  CA  TRP A  63      -4.832  28.812  42.366  1.00 13.33           C  
ATOM    496  C   TRP A  63      -5.260  28.104  43.638  1.00 14.01           C  
ATOM    497  O   TRP A  63      -6.402  27.639  43.710  1.00 13.32           O  
ATOM    498  CB  TRP A  63      -4.388  27.787  41.309  1.00 11.85           C  
ATOM    499  CG  TRP A  63      -4.203  28.448  39.941  1.00 13.40           C  
ATOM    500  CD1 TRP A  63      -2.939  28.608  39.441  1.00 12.79           C  
ATOM    501  CD2 TRP A  63      -5.174  28.989  39.116  1.00 10.92           C  
ATOM    502  NE1 TRP A  63      -3.104  29.258  38.316  1.00 13.33           N  
ATOM    503  CE2 TRP A  63      -4.400  29.500  38.088  1.00 13.32           C  
ATOM    504  CE3 TRP A  63      -6.532  29.145  39.046  1.00 11.05           C  
ATOM    505  CZ2 TRP A  63      -4.962  30.171  37.007  1.00 15.38           C  
ATOM    506  CZ3 TRP A  63      -7.110  29.810  37.970  1.00 14.24           C  
ATOM    507  CH2 TRP A  63      -6.339  30.320  36.953  1.00 13.64           C  
ATOM    508  N   CYS A  64      -4.449  28.043  44.682  1.00 12.44           N  
ATOM    509  CA  CYS A  64      -4.831  27.309  45.862  1.00 12.11           C  
ATOM    510  C   CYS A  64      -4.168  28.035  46.986  1.00 14.40           C  
ATOM    511  O   CYS A  64      -3.212  28.765  46.743  1.00 15.40           O  
ATOM    512  CB  CYS A  64      -4.334  25.863  45.773  1.00  9.96           C  
ATOM    513  SG  CYS A  64      -2.543  25.589  45.630  1.00 13.10           S  
ATOM    514  N   ASN A  65      -4.659  27.802  48.204  1.00 16.51           N  
ATOM    515  CA  ASN A  65      -4.135  28.487  49.371  1.00 15.57           C  
ATOM    516  C   ASN A  65      -3.212  27.602  50.180  1.00 13.82           C  
ATOM    517  O   ASN A  65      -3.628  26.516  50.591  1.00 10.85           O  
ATOM    518  CB  ASN A  65      -5.297  28.951  50.259  1.00 21.24           C  
ATOM    519  CG  ASN A  65      -4.759  29.641  51.504  1.00 27.36           C  
ATOM    520  OD1 ASN A  65      -3.878  30.512  51.427  1.00 29.85           O  
ATOM    521  ND2 ASN A  65      -5.220  29.272  52.687  1.00 31.15           N  
ATOM    522  N   ASP A  66      -1.938  27.940  50.362  1.00 10.02           N  
ATOM    523  CA  ASP A  66      -1.137  27.139  51.273  1.00 14.20           C  
ATOM    524  C   ASP A  66      -0.711  27.920  52.520  1.00 16.44           C  
ATOM    525  O   ASP A  66       0.094  27.432  53.310  1.00 15.06           O  
ATOM    526  CB  ASP A  66       0.111  26.580  50.533  1.00 12.83           C  
ATOM    527  CG  ASP A  66       1.122  27.590  49.976  1.00 13.45           C  
ATOM    528  OD1 ASP A  66       0.955  28.810  50.119  1.00  7.95           O  
ATOM    529  OD2 ASP A  66       2.113  27.128  49.415  1.00 11.41           O  
ATOM    530  N   GLY A  67      -1.158  29.180  52.660  1.00 18.02           N  
ATOM    531  CA  GLY A  67      -0.863  29.983  53.838  1.00 20.90           C  
ATOM    532  C   GLY A  67       0.534  30.609  53.875  1.00 23.36           C  
ATOM    533  O   GLY A  67       0.856  31.323  54.835  1.00 23.50           O  
ATOM    534  N   ARG A  68       1.433  30.379  52.906  1.00 16.40           N  
ATOM    535  CA  ARG A  68       2.758  30.975  52.987  1.00 15.37           C  
ATOM    536  C   ARG A  68       3.185  31.631  51.682  1.00 13.90           C  
ATOM    537  O   ARG A  68       4.341  32.053  51.603  1.00 15.28           O  
ATOM    538  CB  ARG A  68       3.762  29.895  53.398  1.00 12.65           C  
ATOM    539  CG  ARG A  68       3.814  28.662  52.522  1.00 15.81           C  
ATOM    540  CD  ARG A  68       4.818  27.645  53.039  1.00 18.02           C  
ATOM    541  NE  ARG A  68       4.785  26.394  52.277  1.00 20.75           N  
ATOM    542  CZ  ARG A  68       3.880  25.428  52.505  1.00 21.12           C  
ATOM    543  NH1 ARG A  68       2.929  25.599  53.434  1.00 24.20           N  
ATOM    544  NH2 ARG A  68       3.897  24.283  51.811  1.00 21.64           N  
ATOM    545  N   THR A  69       2.296  31.790  50.676  1.00 12.68           N  
ATOM    546  CA  THR A  69       2.715  32.313  49.376  1.00 12.21           C  
ATOM    547  C   THR A  69       2.487  33.818  49.344  1.00 12.03           C  
ATOM    548  O   THR A  69       1.363  34.235  49.594  1.00 10.66           O  
ATOM    549  CB  THR A  69       1.939  31.642  48.195  1.00 11.39           C  
ATOM    550  OG1 THR A  69       2.188  30.241  48.260  1.00 11.37           O  
ATOM    551  CG2 THR A  69       2.389  32.084  46.832  1.00  9.88           C  
ATOM    552  N   PRO A  70       3.464  34.653  49.044  1.00 13.73           N  
ATOM    553  CA  PRO A  70       3.399  36.086  49.207  1.00 20.31           C  
ATOM    554  C   PRO A  70       2.211  36.913  48.730  1.00 27.07           C  
ATOM    555  O   PRO A  70       1.699  37.719  49.515  1.00 35.07           O  
ATOM    556  CB  PRO A  70       4.723  36.540  48.636  1.00 18.45           C  
ATOM    557  CG  PRO A  70       5.667  35.541  49.220  1.00 15.83           C  
ATOM    558  CD  PRO A  70       4.875  34.265  48.963  1.00 12.12           C  
ATOM    559  N   GLY A  71       1.735  36.844  47.493  1.00 28.87           N  
ATOM    560  CA  GLY A  71       0.585  37.684  47.157  1.00 29.00           C  
ATOM    561  C   GLY A  71      -0.447  36.777  46.566  1.00 30.20           C  
ATOM    562  O   GLY A  71      -0.811  36.924  45.401  1.00 31.01           O  
ATOM    563  N   SER A  72      -0.817  35.783  47.363  1.00 27.38           N  
ATOM    564  CA  SER A  72      -1.650  34.710  46.848  1.00 27.34           C  
ATOM    565  C   SER A  72      -3.135  34.970  46.723  1.00 25.31           C  
ATOM    566  O   SER A  72      -3.789  35.682  47.505  1.00 24.98           O  
ATOM    567  CB  SER A  72      -1.444  33.488  47.708  1.00 25.87           C  
ATOM    568  OG  SER A  72      -1.372  33.823  49.097  1.00 32.21           O  
ATOM    569  N   ARG A  73      -3.647  34.310  45.709  1.00 20.82           N  
ATOM    570  CA  ARG A  73      -5.049  34.308  45.375  1.00 20.81           C  
ATOM    571  C   ARG A  73      -5.463  32.843  45.548  1.00 20.20           C  
ATOM    572  O   ARG A  73      -4.590  31.996  45.566  1.00 14.49           O  
ATOM    573  CB  ARG A  73      -5.165  34.765  43.940  1.00 21.56           C  
ATOM    574  CG  ARG A  73      -5.175  36.261  43.642  1.00 28.87           C  
ATOM    575  CD  ARG A  73      -4.038  37.122  44.190  1.00 35.06           C  
ATOM    576  NE  ARG A  73      -4.133  38.518  43.735  1.00 41.54           N  
ATOM    577  CZ  ARG A  73      -3.091  39.175  43.175  1.00 42.18           C  
ATOM    578  NH1 ARG A  73      -1.864  38.636  43.086  1.00 42.64           N  
ATOM    579  NH2 ARG A  73      -3.267  40.420  42.720  1.00 41.70           N  
ATOM    580  N   ASN A  74      -6.753  32.508  45.676  1.00 17.07           N  
ATOM    581  CA  ASN A  74      -7.215  31.130  45.786  1.00 15.60           C  
ATOM    582  C   ASN A  74      -8.358  30.955  44.798  1.00 14.97           C  
ATOM    583  O   ASN A  74      -9.539  30.794  45.128  1.00 13.33           O  
ATOM    584  CB  ASN A  74      -7.716  30.851  47.202  1.00 17.01           C  
ATOM    585  CG  ASN A  74      -7.976  29.400  47.564  1.00 16.00           C  
ATOM    586  OD1 ASN A  74      -8.355  29.147  48.699  1.00 19.68           O  
ATOM    587  ND2 ASN A  74      -7.802  28.350  46.786  1.00 15.60           N  
ATOM    588  N   LEU A  75      -8.048  31.030  43.492  1.00 15.04           N  
ATOM    589  CA  LEU A  75      -9.113  30.936  42.486  1.00 16.05           C  
ATOM    590  C   LEU A  75      -9.778  29.567  42.429  1.00 16.05           C  
ATOM    591  O   LEU A  75     -10.998  29.513  42.262  1.00 15.89           O  
ATOM    592  CB  LEU A  75      -8.518  31.373  41.144  1.00 20.81           C  
ATOM    593  CG  LEU A  75      -8.182  32.901  41.053  1.00 20.72           C  
ATOM    594  CD1 LEU A  75      -7.082  33.153  40.064  1.00 22.36           C  
ATOM    595  CD2 LEU A  75      -9.444  33.658  40.707  1.00 20.76           C  
ATOM    596  N   CYS A  76      -9.118  28.418  42.640  1.00 12.98           N  
ATOM    597  CA  CYS A  76      -9.863  27.156  42.574  1.00 14.77           C  
ATOM    598  C   CYS A  76     -10.586  26.866  43.889  1.00 15.31           C  
ATOM    599  O   CYS A  76     -11.252  25.847  44.060  1.00 15.62           O  
ATOM    600  CB  CYS A  76      -8.921  25.999  42.241  1.00 11.72           C  
ATOM    601  SG  CYS A  76      -8.196  26.062  40.588  1.00 10.72           S  
ATOM    602  N   ASN A  77     -10.513  27.793  44.854  1.00 15.58           N  
ATOM    603  CA  ASN A  77     -11.104  27.693  46.168  1.00 13.00           C  
ATOM    604  C   ASN A  77     -10.807  26.414  46.925  1.00 13.47           C  
ATOM    605  O   ASN A  77     -11.677  25.741  47.486  1.00 14.85           O  
ATOM    606  CB  ASN A  77     -12.613  27.882  46.048  1.00 17.67           C  
ATOM    607  CG  ASN A  77     -13.250  28.287  47.376  1.00 20.58           C  
ATOM    608  OD1 ASN A  77     -12.589  28.621  48.367  1.00 18.81           O  
ATOM    609  ND2 ASN A  77     -14.578  28.273  47.434  1.00 20.24           N  
ATOM    610  N   ILE A  78      -9.514  26.068  46.962  1.00 14.11           N  
ATOM    611  CA  ILE A  78      -9.033  24.897  47.724  1.00 13.87           C  
ATOM    612  C   ILE A  78      -7.745  25.110  48.538  1.00 10.99           C  
ATOM    613  O   ILE A  78      -6.916  25.968  48.180  1.00 10.87           O  
ATOM    614  CB  ILE A  78      -8.763  23.671  46.803  1.00 11.96           C  
ATOM    615  CG1 ILE A  78      -7.864  24.115  45.653  1.00 16.36           C  
ATOM    616  CG2 ILE A  78     -10.061  23.050  46.361  1.00  9.27           C  
ATOM    617  CD1 ILE A  78      -7.172  22.939  44.972  1.00 17.16           C  
ATOM    618  N   PRO A  79      -7.474  24.330  49.604  1.00 11.36           N  
ATOM    619  CA  PRO A  79      -6.149  24.173  50.173  1.00  7.34           C  
ATOM    620  C   PRO A  79      -5.225  23.501  49.144  1.00 10.67           C  
ATOM    621  O   PRO A  79      -5.670  22.595  48.413  1.00  8.35           O  
ATOM    622  CB  PRO A  79      -6.381  23.340  51.392  1.00 10.27           C  
ATOM    623  CG  PRO A  79      -7.593  22.510  51.064  1.00  8.81           C  
ATOM    624  CD  PRO A  79      -8.454  23.521  50.348  1.00  9.63           C  
ATOM    625  N   CYS A  80      -3.962  23.900  49.082  1.00  5.31           N  
ATOM    626  CA  CYS A  80      -3.020  23.314  48.158  1.00  7.86           C  
ATOM    627  C   CYS A  80      -2.767  21.867  48.559  1.00  9.37           C  
ATOM    628  O   CYS A  80      -2.526  21.053  47.687  1.00  6.40           O  
ATOM    629  CB  CYS A  80      -1.720  24.092  48.168  1.00  8.72           C  
ATOM    630  SG  CYS A  80      -1.830  25.782  47.496  1.00  8.96           S  
ATOM    631  N   SER A  81      -2.892  21.471  49.837  1.00  9.39           N  
ATOM    632  CA  SER A  81      -2.741  20.058  50.205  1.00 10.42           C  
ATOM    633  C   SER A  81      -3.782  19.149  49.540  1.00  9.92           C  
ATOM    634  O   SER A  81      -3.478  17.975  49.452  1.00  8.07           O  
ATOM    635  CB  SER A  81      -2.836  19.901  51.722  1.00 10.89           C  
ATOM    636  OG  SER A  81      -4.072  20.440  52.180  1.00 12.73           O  
ATOM    637  N   ALA A  82      -4.965  19.569  49.034  1.00  8.26           N  
ATOM    638  CA  ALA A  82      -5.928  18.724  48.331  1.00  9.51           C  
ATOM    639  C   ALA A  82      -5.353  18.220  46.999  1.00  9.84           C  
ATOM    640  O   ALA A  82      -5.785  17.223  46.403  1.00 10.24           O  
ATOM    641  CB  ALA A  82      -7.207  19.484  47.956  1.00  9.02           C  
ATOM    642  N   LEU A  83      -4.388  18.973  46.475  1.00  8.68           N  
ATOM    643  CA  LEU A  83      -3.733  18.648  45.218  1.00 10.41           C  
ATOM    644  C   LEU A  83      -2.664  17.601  45.412  1.00 12.86           C  
ATOM    645  O   LEU A  83      -2.064  17.132  44.456  1.00 15.37           O  
ATOM    646  CB  LEU A  83      -3.094  19.888  44.657  1.00  9.81           C  
ATOM    647  CG  LEU A  83      -4.048  21.031  44.484  1.00  7.22           C  
ATOM    648  CD1 LEU A  83      -3.295  22.228  43.912  1.00 11.69           C  
ATOM    649  CD2 LEU A  83      -5.157  20.622  43.522  1.00 12.44           C  
ATOM    650  N   LEU A  84      -2.375  17.197  46.621  1.00 12.85           N  
ATOM    651  CA  LEU A  84      -1.337  16.218  46.853  1.00 16.33           C  
ATOM    652  C   LEU A  84      -1.941  14.847  47.186  1.00 19.34           C  
ATOM    653  O   LEU A  84      -1.291  13.979  47.788  1.00 27.45           O  
ATOM    654  CB  LEU A  84      -0.488  16.793  47.979  1.00 16.04           C  
ATOM    655  CG  LEU A  84       0.850  17.456  47.757  1.00 15.91           C  
ATOM    656  CD1 LEU A  84       1.036  17.905  46.344  1.00 14.47           C  
ATOM    657  CD2 LEU A  84       0.952  18.558  48.785  1.00 18.71           C  
ATOM    658  N   SER A  85      -3.181  14.551  46.838  1.00 20.36           N  
ATOM    659  CA  SER A  85      -3.738  13.302  47.234  1.00 19.99           C  
ATOM    660  C   SER A  85      -3.577  12.269  46.137  1.00 21.49           C  
ATOM    661  O   SER A  85      -3.339  12.559  44.979  1.00 16.78           O  
ATOM    662  CB  SER A  85      -5.188  13.539  47.574  1.00 22.54           C  
ATOM    663  OG  SER A  85      -6.021  13.857  46.472  1.00 27.86           O  
ATOM    664  N   SER A  86      -3.783  11.013  46.499  1.00 22.88           N  
ATOM    665  CA  SER A  86      -3.766   9.896  45.558  1.00 25.11           C  
ATOM    666  C   SER A  86      -4.891   9.970  44.523  1.00 22.66           C  
ATOM    667  O   SER A  86      -4.817   9.345  43.458  1.00 23.61           O  
ATOM    668  CB  SER A  86      -3.882   8.576  46.366  1.00 27.33           C  
ATOM    669  OG  SER A  86      -2.850   8.467  47.354  1.00 32.45           O  
ATOM    670  N   ASP A  87      -5.971  10.694  44.793  1.00 21.28           N  
ATOM    671  CA  ASP A  87      -7.024  10.744  43.828  1.00 20.03           C  
ATOM    672  C   ASP A  87      -6.891  12.145  43.257  1.00 19.23           C  
ATOM    673  O   ASP A  87      -6.702  13.173  43.916  1.00 15.12           O  
ATOM    674  CB  ASP A  87      -8.354  10.460  44.545  1.00 26.09           C  
ATOM    675  CG  ASP A  87      -9.356  11.578  44.657  1.00 30.21           C  
ATOM    676  OD1 ASP A  87      -9.119  12.425  45.498  1.00 37.26           O  
ATOM    677  OD2 ASP A  87     -10.348  11.595  43.936  1.00 33.35           O  
ATOM    678  N   ILE A  88      -6.981  12.044  41.955  1.00 16.18           N  
ATOM    679  CA  ILE A  88      -6.793  13.112  41.002  1.00 14.84           C  
ATOM    680  C   ILE A  88      -7.866  14.177  40.878  1.00 11.79           C  
ATOM    681  O   ILE A  88      -7.596  15.232  40.311  1.00 11.92           O  
ATOM    682  CB  ILE A  88      -6.451  12.241  39.730  1.00 18.79           C  
ATOM    683  CG1 ILE A  88      -5.063  12.640  39.463  1.00 20.45           C  
ATOM    684  CG2 ILE A  88      -7.238  12.409  38.465  1.00 17.21           C  
ATOM    685  CD1 ILE A  88      -4.099  12.039  40.466  1.00 24.61           C  
ATOM    686  N   THR A  89      -9.048  14.001  41.455  1.00 10.24           N  
ATOM    687  CA  THR A  89     -10.170  14.902  41.270  1.00 12.07           C  
ATOM    688  C   THR A  89      -9.937  16.393  41.525  1.00  9.08           C  
ATOM    689  O   THR A  89     -10.229  17.189  40.640  1.00 10.62           O  
ATOM    690  CB  THR A  89     -11.357  14.412  42.142  1.00 14.08           C  
ATOM    691  OG1 THR A  89     -11.650  13.067  41.787  1.00 17.11           O  
ATOM    692  CG2 THR A  89     -12.615  15.226  41.903  1.00 16.01           C  
ATOM    693  N   ALA A  90      -9.422  16.817  42.672  1.00 10.27           N  
ATOM    694  CA  ALA A  90      -9.173  18.221  42.962  1.00  6.34           C  
ATOM    695  C   ALA A  90      -8.161  18.793  41.953  1.00 10.10           C  
ATOM    696  O   ALA A  90      -8.333  19.933  41.502  1.00  5.23           O  
ATOM    697  CB  ALA A  90      -8.642  18.322  44.385  1.00  9.77           C  
ATOM    698  N   SER A  91      -7.156  18.017  41.503  1.00 10.18           N  
ATOM    699  CA  SER A  91      -6.234  18.492  40.495  1.00 12.35           C  
ATOM    700  C   SER A  91      -6.936  18.671  39.152  1.00 10.27           C  
ATOM    701  O   SER A  91      -6.814  19.768  38.596  1.00 11.55           O  
ATOM    702  CB  SER A  91      -5.058  17.506  40.437  1.00  9.27           C  
ATOM    703  OG  SER A  91      -4.185  17.738  41.535  1.00 10.65           O  
ATOM    704  N   VAL A  92      -7.780  17.741  38.685  1.00 10.92           N  
ATOM    705  CA  VAL A  92      -8.431  17.905  37.387  1.00 11.54           C  
ATOM    706  C   VAL A  92      -9.452  19.018  37.474  1.00 13.42           C  
ATOM    707  O   VAL A  92      -9.535  19.841  36.553  1.00 14.13           O  
ATOM    708  CB  VAL A  92      -9.178  16.611  36.845  1.00 12.11           C  
ATOM    709  CG1 VAL A  92      -8.205  15.453  36.873  1.00  7.75           C  
ATOM    710  CG2 VAL A  92     -10.441  16.308  37.605  1.00 18.16           C  
ATOM    711  N   ASN A  93     -10.167  19.183  38.590  1.00 11.34           N  
ATOM    712  CA  ASN A  93     -11.154  20.244  38.662  1.00 12.79           C  
ATOM    713  C   ASN A  93     -10.519  21.619  38.655  1.00 10.69           C  
ATOM    714  O   ASN A  93     -11.032  22.521  37.993  1.00 12.57           O  
ATOM    715  CB  ASN A  93     -12.024  20.071  39.915  1.00 14.38           C  
ATOM    716  CG  ASN A  93     -13.069  18.986  39.719  1.00 19.37           C  
ATOM    717  OD1 ASN A  93     -13.640  18.738  38.651  1.00 19.65           O  
ATOM    718  ND2 ASN A  93     -13.352  18.243  40.769  1.00 24.05           N  
ATOM    719  N   CYS A  94      -9.379  21.778  39.318  1.00  9.78           N  
ATOM    720  CA  CYS A  94      -8.688  23.043  39.281  1.00 10.11           C  
ATOM    721  C   CYS A  94      -8.051  23.234  37.906  1.00 11.33           C  
ATOM    722  O   CYS A  94      -8.114  24.343  37.343  1.00  9.58           O  
ATOM    723  CB  CYS A  94      -7.660  23.064  40.390  1.00  9.02           C  
ATOM    724  SG  CYS A  94      -6.789  24.642  40.588  1.00 10.42           S  
ATOM    725  N   ALA A  95      -7.511  22.174  37.276  1.00  8.71           N  
ATOM    726  CA  ALA A  95      -6.948  22.306  35.932  1.00 11.72           C  
ATOM    727  C   ALA A  95      -7.993  22.778  34.909  1.00 11.95           C  
ATOM    728  O   ALA A  95      -7.677  23.580  34.031  1.00  8.80           O  
ATOM    729  CB  ALA A  95      -6.378  20.967  35.449  1.00  9.07           C  
ATOM    730  N   LYS A  96      -9.278  22.369  35.001  1.00 11.72           N  
ATOM    731  CA  LYS A  96     -10.331  22.782  34.082  1.00 11.61           C  
ATOM    732  C   LYS A  96     -10.605  24.265  34.253  1.00 14.45           C  
ATOM    733  O   LYS A  96     -10.849  24.993  33.289  1.00 14.09           O  
ATOM    734  CB  LYS A  96     -11.613  22.020  34.340  1.00 11.13           C  
ATOM    735  CG  LYS A  96     -11.432  20.522  34.105  1.00 12.26           C  
ATOM    736  CD  LYS A  96     -12.754  19.824  34.355  1.00 15.56           C  
ATOM    737  CE  LYS A  96     -12.595  18.370  33.919  1.00 20.11           C  
ATOM    738  NZ  LYS A  96     -13.832  17.630  34.106  1.00 21.49           N  
ATOM    739  N   LYS A  97     -10.467  24.752  35.484  1.00 16.31           N  
ATOM    740  CA  LYS A  97     -10.585  26.176  35.756  1.00 17.80           C  
ATOM    741  C   LYS A  97      -9.376  26.903  35.157  1.00 16.17           C  
ATOM    742  O   LYS A  97      -9.527  27.956  34.533  1.00 20.08           O  
ATOM    743  CB  LYS A  97     -10.658  26.342  37.253  1.00 22.34           C  
ATOM    744  CG  LYS A  97     -11.271  27.639  37.751  1.00 28.79           C  
ATOM    745  CD  LYS A  97     -11.667  27.498  39.226  1.00 33.54           C  
ATOM    746  CE  LYS A  97     -12.855  26.547  39.534  1.00 36.76           C  
ATOM    747  NZ  LYS A  97     -12.527  25.133  39.495  1.00 38.20           N  
ATOM    748  N   ILE A  98      -8.147  26.380  35.285  1.00 10.37           N  
ATOM    749  CA  ILE A  98      -6.992  27.032  34.683  1.00 12.29           C  
ATOM    750  C   ILE A  98      -7.127  27.142  33.153  1.00 16.59           C  
ATOM    751  O   ILE A  98      -6.957  28.240  32.600  1.00 16.13           O  
ATOM    752  CB  ILE A  98      -5.770  26.208  35.089  1.00 11.59           C  
ATOM    753  CG1 ILE A  98      -5.561  26.258  36.614  1.00 11.60           C  
ATOM    754  CG2 ILE A  98      -4.564  26.765  34.350  1.00 10.14           C  
ATOM    755  CD1 ILE A  98      -4.367  25.430  37.165  1.00 12.46           C  
ATOM    756  N   VAL A  99      -7.508  26.065  32.442  1.00 17.55           N  
ATOM    757  CA  VAL A  99      -7.552  26.105  30.988  1.00 19.78           C  
ATOM    758  C   VAL A  99      -8.626  26.974  30.401  1.00 23.41           C  
ATOM    759  O   VAL A  99      -8.528  27.354  29.224  1.00 24.87           O  
ATOM    760  CB  VAL A  99      -7.718  24.722  30.316  1.00 17.17           C  
ATOM    761  CG1 VAL A  99      -6.428  23.990  30.473  1.00 15.94           C  
ATOM    762  CG2 VAL A  99      -8.780  23.883  30.932  1.00 16.32           C  
ATOM    763  N   SER A 100      -9.667  27.195  31.199  1.00 24.90           N  
ATOM    764  CA  SER A 100     -10.754  28.088  30.834  1.00 27.45           C  
ATOM    765  C   SER A 100     -10.420  29.551  31.107  1.00 30.40           C  
ATOM    766  O   SER A 100     -11.166  30.441  30.698  1.00 32.61           O  
ATOM    767  CB  SER A 100     -12.017  27.784  31.623  1.00 25.31           C  
ATOM    768  OG  SER A 100     -12.486  26.464  31.502  1.00 26.09           O  
ATOM    769  N   ASP A 101      -9.328  29.883  31.785  1.00 34.66           N  
ATOM    770  CA  ASP A 101      -9.055  31.276  32.115  1.00 36.93           C  
ATOM    771  C   ASP A 101      -7.794  31.799  31.439  1.00 38.28           C  
ATOM    772  O   ASP A 101      -7.795  32.776  30.686  1.00 32.86           O  
ATOM    773  CB  ASP A 101      -8.956  31.378  33.652  1.00 38.65           C  
ATOM    774  CG  ASP A 101      -8.315  32.651  34.199  1.00 37.82           C  
ATOM    775  OD1 ASP A 101      -8.961  33.695  34.151  1.00 40.01           O  
ATOM    776  OD2 ASP A 101      -7.174  32.594  34.666  1.00 38.03           O  
ATOM    777  N   GLY A 102      -6.689  31.116  31.750  1.00 42.77           N  
ATOM    778  CA  GLY A 102      -5.392  31.516  31.272  1.00 44.47           C  
ATOM    779  C   GLY A 102      -5.079  30.624  30.091  1.00 45.86           C  
ATOM    780  O   GLY A 102      -5.016  29.399  30.238  1.00 45.13           O  
ATOM    781  N   ASN A 103      -5.090  31.314  28.933  1.00 42.69           N  
ATOM    782  CA  ASN A 103      -4.650  30.824  27.641  1.00 36.17           C  
ATOM    783  C   ASN A 103      -4.482  29.328  27.404  1.00 31.42           C  
ATOM    784  O   ASN A 103      -3.387  28.876  27.035  1.00 29.43           O  
ATOM    785  CB  ASN A 103      -3.332  31.559  27.310  1.00 41.86           C  
ATOM    786  CG  ASN A 103      -3.449  33.020  26.876  1.00 45.42           C  
ATOM    787  OD1 ASN A 103      -2.811  33.385  25.876  1.00 42.89           O  
ATOM    788  ND2 ASN A 103      -4.151  33.792  27.546  1.00 48.30           N  
ATOM    789  N   GLY A 104      -5.518  28.528  27.615  1.00 24.26           N  
ATOM    790  CA  GLY A 104      -5.440  27.102  27.332  1.00 19.96           C  
ATOM    791  C   GLY A 104      -4.333  26.412  28.124  1.00 13.65           C  
ATOM    792  O   GLY A 104      -3.960  26.814  29.226  1.00 15.23           O  
ATOM    793  N   MET A 105      -3.648  25.448  27.492  1.00 10.92           N  
ATOM    794  CA  MET A 105      -2.642  24.698  28.194  1.00  8.68           C  
ATOM    795  C   MET A 105      -1.294  25.355  28.261  1.00 13.07           C  
ATOM    796  O   MET A 105      -0.366  24.792  28.834  1.00 14.90           O  
ATOM    797  CB  MET A 105      -2.522  23.313  27.579  1.00  9.59           C  
ATOM    798  CG  MET A 105      -3.732  22.511  28.045  1.00  9.94           C  
ATOM    799  SD  MET A 105      -3.512  20.775  27.615  1.00 14.18           S  
ATOM    800  CE  MET A 105      -2.399  20.271  28.882  1.00 11.84           C  
ATOM    801  N   ASN A 106      -1.182  26.613  27.789  1.00 16.46           N  
ATOM    802  CA  ASN A 106       0.069  27.362  27.877  1.00 16.65           C  
ATOM    803  C   ASN A 106       0.419  27.683  29.320  1.00 16.85           C  
ATOM    804  O   ASN A 106       1.571  27.902  29.642  1.00 18.65           O  
ATOM    805  CB  ASN A 106      -0.038  28.652  27.072  1.00 17.72           C  
ATOM    806  CG  ASN A 106       0.059  28.343  25.589  1.00 20.30           C  
ATOM    807  OD1 ASN A 106      -0.942  28.190  24.894  1.00 24.79           O  
ATOM    808  ND2 ASN A 106       1.248  28.212  25.036  1.00 21.47           N  
ATOM    809  N   ALA A 107      -0.563  27.625  30.217  1.00 15.58           N  
ATOM    810  CA  ALA A 107      -0.358  27.764  31.639  1.00 13.76           C  
ATOM    811  C   ALA A 107       0.654  26.749  32.183  1.00 13.91           C  
ATOM    812  O   ALA A 107       1.329  26.991  33.187  1.00 15.83           O  
ATOM    813  CB  ALA A 107      -1.715  27.581  32.297  1.00 17.12           C  
ATOM    814  N   TRP A 108       0.832  25.589  31.541  1.00 10.36           N  
ATOM    815  CA  TRP A 108       1.797  24.610  31.999  1.00  9.12           C  
ATOM    816  C   TRP A 108       3.089  24.734  31.188  1.00 10.11           C  
ATOM    817  O   TRP A 108       3.100  24.353  30.014  1.00 10.08           O  
ATOM    818  CB  TRP A 108       1.145  23.249  31.854  1.00  8.21           C  
ATOM    819  CG  TRP A 108       0.076  22.949  32.908  1.00  6.61           C  
ATOM    820  CD1 TRP A 108       0.449  22.420  34.129  1.00  4.81           C  
ATOM    821  CD2 TRP A 108      -1.289  23.158  32.810  1.00  7.48           C  
ATOM    822  NE1 TRP A 108      -0.681  22.305  34.793  1.00  8.42           N  
ATOM    823  CE2 TRP A 108      -1.747  22.730  34.053  1.00  7.59           C  
ATOM    824  CE3 TRP A 108      -2.199  23.635  31.883  1.00  8.34           C  
ATOM    825  CZ2 TRP A 108      -3.092  22.775  34.387  1.00  5.52           C  
ATOM    826  CZ3 TRP A 108      -3.542  23.678  32.236  1.00  9.72           C  
ATOM    827  CH2 TRP A 108      -3.995  23.253  33.471  1.00  6.82           C  
ATOM    828  N   VAL A 109       4.216  25.222  31.741  1.00 10.71           N  
ATOM    829  CA  VAL A 109       5.430  25.388  30.947  1.00 10.89           C  
ATOM    830  C   VAL A 109       5.888  24.078  30.372  1.00 12.62           C  
ATOM    831  O   VAL A 109       6.293  24.085  29.214  1.00 16.47           O  
ATOM    832  CB  VAL A 109       6.682  25.947  31.691  1.00 13.88           C  
ATOM    833  CG1 VAL A 109       6.376  27.339  32.178  1.00 14.85           C  
ATOM    834  CG2 VAL A 109       7.079  25.088  32.888  1.00 18.59           C  
ATOM    835  N   ALA A 110       5.840  22.933  31.064  1.00 12.01           N  
ATOM    836  CA  ALA A 110       6.255  21.671  30.466  1.00  8.37           C  
ATOM    837  C   ALA A 110       5.384  21.258  29.320  1.00  9.47           C  
ATOM    838  O   ALA A 110       5.890  20.668  28.390  1.00 13.91           O  
ATOM    839  CB  ALA A 110       6.222  20.513  31.443  1.00 10.42           C  
ATOM    840  N   TRP A 111       4.106  21.571  29.254  1.00 16.58           N  
ATOM    841  CA  TRP A 111       3.308  21.234  28.083  1.00 17.02           C  
ATOM    842  C   TRP A 111       3.788  22.129  26.937  1.00 17.14           C  
ATOM    843  O   TRP A 111       4.019  21.647  25.823  1.00 16.31           O  
ATOM    844  CB  TRP A 111       1.765  21.480  28.328  1.00 13.29           C  
ATOM    845  CG  TRP A 111       0.938  21.252  27.057  1.00  9.69           C  
ATOM    846  CD1 TRP A 111       0.503  20.012  26.713  1.00  5.54           C  
ATOM    847  CD2 TRP A 111       0.578  22.218  26.151  1.00  7.21           C  
ATOM    848  NE1 TRP A 111      -0.130  20.188  25.581  1.00  6.93           N  
ATOM    849  CE2 TRP A 111      -0.100  21.481  25.211  1.00  8.98           C  
ATOM    850  CE3 TRP A 111       0.733  23.581  25.991  1.00 10.38           C  
ATOM    851  CZ2 TRP A 111      -0.648  22.081  24.081  1.00  8.34           C  
ATOM    852  CZ3 TRP A 111       0.189  24.189  24.874  1.00  9.37           C  
ATOM    853  CH2 TRP A 111      -0.493  23.448  23.929  1.00  8.26           C  
ATOM    854  N   ARG A 112       3.912  23.417  27.221  1.00 14.77           N  
ATOM    855  CA  ARG A 112       4.257  24.395  26.211  1.00 20.84           C  
ATOM    856  C   ARG A 112       5.652  24.132  25.651  1.00 20.64           C  
ATOM    857  O   ARG A 112       5.897  24.456  24.495  1.00 23.93           O  
ATOM    858  CB  ARG A 112       4.073  25.787  26.892  1.00 25.55           C  
ATOM    859  CG  ARG A 112       5.116  26.874  26.810  1.00 32.97           C  
ATOM    860  CD  ARG A 112       5.357  27.540  25.449  1.00 40.39           C  
ATOM    861  NE  ARG A 112       6.791  27.859  25.321  1.00 47.33           N  
ATOM    862  CZ  ARG A 112       7.545  27.559  24.237  1.00 47.18           C  
ATOM    863  NH1 ARG A 112       7.046  26.965  23.149  1.00 47.90           N  
ATOM    864  NH2 ARG A 112       8.839  27.864  24.240  1.00 45.22           N  
ATOM    865  N   ASN A 113       6.556  23.512  26.408  1.00 17.27           N  
ATOM    866  CA  ASN A 113       7.904  23.258  25.945  1.00 16.26           C  
ATOM    867  C   ASN A 113       8.164  21.870  25.419  1.00 16.83           C  
ATOM    868  O   ASN A 113       9.082  21.675  24.599  1.00 16.42           O  
ATOM    869  CB  ASN A 113       8.913  23.493  27.052  1.00 15.53           C  
ATOM    870  CG  ASN A 113       9.047  24.973  27.360  1.00 20.56           C  
ATOM    871  OD1 ASN A 113       9.405  25.809  26.530  1.00 24.08           O  
ATOM    872  ND2 ASN A 113       8.725  25.362  28.581  1.00 22.88           N  
ATOM    873  N   ARG A 114       7.445  20.884  25.957  1.00 12.38           N  
ATOM    874  CA  ARG A 114       7.748  19.506  25.642  1.00 15.20           C  
ATOM    875  C   ARG A 114       6.635  18.769  24.911  1.00 16.18           C  
ATOM    876  O   ARG A 114       6.913  17.727  24.326  1.00 16.70           O  
ATOM    877  CB  ARG A 114       8.060  18.725  26.921  1.00 14.25           C  
ATOM    878  CG  ARG A 114       8.815  19.388  28.054  1.00 18.77           C  
ATOM    879  CD  ARG A 114      10.299  19.581  27.842  1.00 23.38           C  
ATOM    880  NE  ARG A 114      10.999  18.399  27.330  1.00 22.77           N  
ATOM    881  CZ  ARG A 114      11.730  17.579  28.090  1.00 24.40           C  
ATOM    882  NH1 ARG A 114      11.787  17.701  29.417  1.00 22.72           N  
ATOM    883  NH2 ARG A 114      12.380  16.569  27.495  1.00 27.13           N  
ATOM    884  N   CYS A 115       5.403  19.275  24.893  1.00 15.32           N  
ATOM    885  CA  CYS A 115       4.272  18.568  24.319  1.00 10.75           C  
ATOM    886  C   CYS A 115       3.649  19.267  23.119  1.00 11.06           C  
ATOM    887  O   CYS A 115       3.147  18.651  22.157  1.00 10.35           O  
ATOM    888  CB  CYS A 115       3.181  18.402  25.352  1.00  7.32           C  
ATOM    889  SG  CYS A 115       3.775  17.491  26.790  1.00  8.66           S  
ATOM    890  N   LYS A 116       3.632  20.589  23.234  1.00  9.37           N  
ATOM    891  CA  LYS A 116       3.074  21.437  22.199  1.00 12.87           C  
ATOM    892  C   LYS A 116       3.779  21.220  20.844  1.00 14.77           C  
ATOM    893  O   LYS A 116       4.995  21.351  20.685  1.00 17.14           O  
ATOM    894  CB  LYS A 116       3.228  22.871  22.655  1.00 11.40           C  
ATOM    895  CG  LYS A 116       2.514  23.841  21.778  1.00 10.63           C  
ATOM    896  CD  LYS A 116       2.903  25.200  22.299  1.00 14.64           C  
ATOM    897  CE  LYS A 116       2.155  26.197  21.455  1.00 15.62           C  
ATOM    898  NZ  LYS A 116       2.475  27.537  21.897  1.00 19.45           N  
ATOM    899  N   GLY A 117       2.993  20.805  19.855  1.00 18.95           N  
ATOM    900  CA  GLY A 117       3.463  20.632  18.493  1.00 20.12           C  
ATOM    901  C   GLY A 117       3.943  19.228  18.171  1.00 22.66           C  
ATOM    902  O   GLY A 117       4.304  18.948  17.019  1.00 21.47           O  
ATOM    903  N   THR A 118       3.987  18.333  19.146  1.00 21.81           N  
ATOM    904  CA  THR A 118       4.359  16.957  18.906  1.00 23.42           C  
ATOM    905  C   THR A 118       3.067  16.140  18.752  1.00 20.72           C  
ATOM    906  O   THR A 118       1.948  16.643  18.921  1.00 15.87           O  
ATOM    907  CB  THR A 118       5.238  16.555  20.099  1.00 23.01           C  
ATOM    908  OG1 THR A 118       6.370  17.420  20.084  1.00 27.06           O  
ATOM    909  CG2 THR A 118       5.839  15.188  19.978  1.00 30.10           C  
ATOM    910  N   ASP A 119       3.163  14.881  18.342  1.00 22.86           N  
ATOM    911  CA  ASP A 119       1.994  14.051  18.199  1.00 24.06           C  
ATOM    912  C   ASP A 119       1.760  13.459  19.574  1.00 20.65           C  
ATOM    913  O   ASP A 119       2.490  12.580  20.016  1.00 16.75           O  
ATOM    914  CB  ASP A 119       2.259  12.966  17.176  1.00 28.16           C  
ATOM    915  CG  ASP A 119       1.141  11.930  17.179  1.00 32.93           C  
ATOM    916  OD1 ASP A 119       0.018  12.246  16.787  1.00 34.68           O  
ATOM    917  OD2 ASP A 119       1.399  10.816  17.621  1.00 36.00           O  
ATOM    918  N   VAL A 120       0.747  13.966  20.263  1.00 21.29           N  
ATOM    919  CA  VAL A 120       0.450  13.534  21.627  1.00 18.61           C  
ATOM    920  C   VAL A 120      -0.339  12.225  21.713  1.00 17.63           C  
ATOM    921  O   VAL A 120      -0.457  11.608  22.769  1.00 15.34           O  
ATOM    922  CB  VAL A 120      -0.284  14.714  22.349  1.00 16.18           C  
ATOM    923  CG1 VAL A 120       0.760  15.822  22.564  1.00 15.13           C  
ATOM    924  CG2 VAL A 120      -1.505  15.189  21.566  1.00 13.82           C  
ATOM    925  N   GLN A 121      -0.857  11.735  20.587  1.00 19.13           N  
ATOM    926  CA  GLN A 121      -1.528  10.442  20.528  1.00 22.10           C  
ATOM    927  C   GLN A 121      -0.663   9.319  21.070  1.00 20.23           C  
ATOM    928  O   GLN A 121      -1.179   8.388  21.676  1.00 22.58           O  
ATOM    929  CB  GLN A 121      -1.859  10.036  19.117  1.00 26.83           C  
ATOM    930  CG  GLN A 121      -3.066  10.641  18.418  1.00 35.42           C  
ATOM    931  CD  GLN A 121      -2.989  10.394  16.908  1.00 40.59           C  
ATOM    932  OE1 GLN A 121      -2.444  11.231  16.192  1.00 42.27           O  
ATOM    933  NE2 GLN A 121      -3.457   9.290  16.332  1.00 41.71           N  
ATOM    934  N   ALA A 122       0.657   9.415  20.848  1.00 19.32           N  
ATOM    935  CA  ALA A 122       1.637   8.421  21.275  1.00 18.34           C  
ATOM    936  C   ALA A 122       1.518   8.095  22.750  1.00 17.63           C  
ATOM    937  O   ALA A 122       1.730   6.946  23.161  1.00 17.62           O  
ATOM    938  CB  ALA A 122       3.074   8.908  21.058  1.00 18.60           C  
ATOM    939  N   TRP A 123       1.125   9.094  23.541  1.00 16.29           N  
ATOM    940  CA  TRP A 123       1.022   8.931  24.977  1.00 15.96           C  
ATOM    941  C   TRP A 123      -0.105   8.017  25.415  1.00 16.04           C  
ATOM    942  O   TRP A 123      -0.103   7.646  26.573  1.00 15.47           O  
ATOM    943  CB  TRP A 123       0.846  10.298  25.642  1.00 12.45           C  
ATOM    944  CG  TRP A 123       2.142  11.074  25.601  1.00 10.22           C  
ATOM    945  CD1 TRP A 123       2.346  12.023  24.654  1.00 12.59           C  
ATOM    946  CD2 TRP A 123       3.217  10.917  26.415  1.00 11.76           C  
ATOM    947  NE1 TRP A 123       3.556  12.457  24.854  1.00 11.76           N  
ATOM    948  CE2 TRP A 123       4.101  11.826  25.883  1.00 12.92           C  
ATOM    949  CE3 TRP A 123       3.582  10.156  27.496  1.00 13.63           C  
ATOM    950  CZ2 TRP A 123       5.361  12.012  26.401  1.00 14.31           C  
ATOM    951  CZ3 TRP A 123       4.844  10.331  28.027  1.00 13.08           C  
ATOM    952  CH2 TRP A 123       5.725  11.247  27.486  1.00 16.11           C  
ATOM    953  N   ILE A 124      -1.043   7.662  24.524  1.00 17.60           N  
ATOM    954  CA  ILE A 124      -2.133   6.750  24.809  1.00 21.56           C  
ATOM    955  C   ILE A 124      -1.857   5.439  24.024  1.00 23.91           C  
ATOM    956  O   ILE A 124      -2.733   4.581  23.853  1.00 23.07           O  
ATOM    957  CB  ILE A 124      -3.471   7.379  24.349  1.00 23.57           C  
ATOM    958  CG1 ILE A 124      -3.607   8.823  24.780  1.00 26.06           C  
ATOM    959  CG2 ILE A 124      -4.622   6.585  24.974  1.00 28.81           C  
ATOM    960  CD1 ILE A 124      -3.573   9.034  26.297  1.00 27.53           C  
ATOM    961  N   ARG A 125      -0.646   5.210  23.505  1.00 24.53           N  
ATOM    962  CA  ARG A 125      -0.325   3.999  22.762  1.00 25.50           C  
ATOM    963  C   ARG A 125      -0.518   2.803  23.688  1.00 27.71           C  
ATOM    964  O   ARG A 125      -0.231   2.844  24.894  1.00 22.15           O  
ATOM    965  CB  ARG A 125       1.119   3.998  22.304  1.00 29.70           C  
ATOM    966  CG  ARG A 125       1.447   3.338  20.955  1.00 35.52           C  
ATOM    967  CD  ARG A 125       1.393   4.268  19.698  1.00 38.83           C  
ATOM    968  NE  ARG A 125       0.098   4.283  19.026  1.00 37.90           N  
ATOM    969  CZ  ARG A 125      -0.840   5.191  19.306  1.00 39.91           C  
ATOM    970  NH1 ARG A 125      -0.587   6.256  20.045  1.00 41.26           N  
ATOM    971  NH2 ARG A 125      -2.056   5.076  18.794  1.00 40.06           N  
ATOM    972  N   GLY A 126      -1.145   1.742  23.174  1.00 26.80           N  
ATOM    973  CA  GLY A 126      -1.262   0.517  23.944  1.00 27.78           C  
ATOM    974  C   GLY A 126      -2.303   0.578  25.041  1.00 29.81           C  
ATOM    975  O   GLY A 126      -2.630  -0.476  25.587  1.00 32.90           O  
ATOM    976  N   CYS A 127      -2.835   1.743  25.421  1.00 31.65           N  
ATOM    977  CA  CYS A 127      -3.863   1.765  26.445  1.00 33.49           C  
ATOM    978  C   CYS A 127      -5.108   1.539  25.657  1.00 38.13           C  
ATOM    979  O   CYS A 127      -5.401   2.191  24.644  1.00 42.09           O  
ATOM    980  CB  CYS A 127      -4.089   3.085  27.137  1.00 28.16           C  
ATOM    981  SG  CYS A 127      -2.542   3.922  27.473  1.00 24.00           S  
ATOM    982  N   ARG A 128      -5.812   0.545  26.135  1.00 40.34           N  
ATOM    983  CA  ARG A 128      -7.107   0.230  25.563  1.00 43.37           C  
ATOM    984  C   ARG A 128      -7.945   1.215  26.353  1.00 43.65           C  
ATOM    985  O   ARG A 128      -7.851   1.196  27.589  1.00 44.97           O  
ATOM    986  CB  ARG A 128      -7.523  -1.188  25.903  1.00 44.76           C  
ATOM    987  CG  ARG A 128      -6.349  -2.094  26.256  1.00 46.83           C  
ATOM    988  CD  ARG A 128      -6.554  -2.753  27.613  1.00 49.07           C  
ATOM    989  NE  ARG A 128      -6.604  -1.879  28.782  1.00 49.27           N  
ATOM    990  CZ  ARG A 128      -7.384  -2.170  29.827  1.00 49.31           C  
ATOM    991  NH1 ARG A 128      -8.163  -3.237  29.831  1.00 49.34           N  
ATOM    992  NH2 ARG A 128      -7.416  -1.379  30.893  1.00 51.56           N  
ATOM    993  N   LEU A 129      -8.633   2.125  25.688  1.00 45.04           N  
ATOM    994  CA  LEU A 129      -9.498   3.097  26.350  1.00 47.50           C  
ATOM    995  C   LEU A 129     -10.841   3.105  25.622  1.00 49.50           C  
ATOM    996  O   LEU A 129     -10.837   2.893  24.405  1.00 52.45           O  
ATOM    997  CB  LEU A 129      -8.914   4.515  26.293  1.00 44.44           C  
ATOM    998  CG  LEU A 129      -8.391   5.163  27.551  1.00 42.11           C  
ATOM    999  CD1 LEU A 129      -9.275   4.803  28.737  1.00 42.85           C  
ATOM   1000  CD2 LEU A 129      -7.000   4.689  27.794  1.00 41.12           C  
ATOM   1001  OXT LEU A 129     -11.873   3.291  26.271  1.00 51.76           O  
TER    1002      LEU A 129                                                      
