# Supplementary material for: Comparative Performance of High-Throughput Methods for Protein pKa Predictions
Source: J Chem Inf Model. 2023 Aug 8;63(16):5169–81. doi: 10.1021/acs.jcim.3c00165 (PMC10466379; doi:10.1021/acs.jcim.3c00165)
Supplement: Supplementary file 3 — ci3c00165_si_003.zip [file ci3c00165_si_003.zip › curated_pdbs/2l90_curated_19.pdb]

MODEL       19                                                                  
ATOM      1  N   GLY A  22     -50.000 163.379-205.491  1.00  0.00           N  
ATOM      2  CA  GLY A  22     -50.559 163.867-204.197  1.00  0.00           C  
ATOM      3  C   GLY A  22     -49.508 163.710-203.096  1.00  0.00           C  
ATOM      4  O   GLY A  22     -48.375 163.351-203.354  1.00  0.00           O  
ATOM      5  H1  GLY A  22     -49.566 164.008-206.105  1.00  0.00           H  
ATOM      6  HA2 GLY A  22     -50.829 164.908-204.292  1.00  0.00           H  
ATOM      7  HA3 GLY A  22     -51.435 163.289-203.943  1.00  0.00           H  
ATOM      8  N   ASP A  23     -49.873 163.975-201.872  1.00  0.00           N  
ATOM      9  CA  ASP A  23     -48.893 163.840-200.756  1.00  0.00           C  
ATOM     10  C   ASP A  23     -47.976 162.646-201.034  1.00  0.00           C  
ATOM     11  O   ASP A  23     -48.420 161.586-201.430  1.00  0.00           O  
ATOM     12  CB  ASP A  23     -49.644 163.628-199.443  1.00  0.00           C  
ATOM     13  CG  ASP A  23     -49.711 164.949-198.675  1.00  0.00           C  
ATOM     14  OD1 ASP A  23     -50.153 165.927-199.256  1.00  0.00           O  
ATOM     15  OD2 ASP A  23     -49.321 164.960-197.519  1.00  0.00           O  
ATOM     16  H   ASP A  23     -50.791 164.263-201.685  1.00  0.00           H  
ATOM     17  HA  ASP A  23     -48.300 164.740-200.690  1.00  0.00           H  
ATOM     18  HB2 ASP A  23     -50.646 163.285-199.655  1.00  0.00           H  
ATOM     19  HB3 ASP A  23     -49.128 162.891-198.845  1.00  0.00           H  
ATOM     20  N   SER A  24     -46.697 162.818-200.847  1.00  0.00           N  
ATOM     21  CA  SER A  24     -45.739 161.709-201.119  1.00  0.00           C  
ATOM     22  C   SER A  24     -45.910 160.568-200.108  1.00  0.00           C  
ATOM     23  O   SER A  24     -45.943 159.411-200.474  1.00  0.00           O  
ATOM     24  CB  SER A  24     -44.309 162.247-201.034  1.00  0.00           C  
ATOM     25  OG  SER A  24     -43.913 162.324-199.672  1.00  0.00           O  
ATOM     26  H   SER A  24     -46.363 163.688-200.541  1.00  0.00           H  
ATOM     27  HA  SER A  24     -45.911 161.329-202.115  1.00  0.00           H  
ATOM     28  HB2 SER A  24     -43.642 161.585-201.565  1.00  0.00           H  
ATOM     29  HB3 SER A  24     -44.268 163.231-201.477  1.00  0.00           H  
ATOM     30  HG  SER A  24     -44.515 162.922-199.222  1.00  0.00           H  
ATOM     31  N   ALA A  25     -45.984 160.872-198.839  1.00  0.00           N  
ATOM     32  CA  ALA A  25     -46.113 159.782-197.827  1.00  0.00           C  
ATOM     33  C   ALA A  25     -47.527 159.264-197.776  1.00  0.00           C  
ATOM     34  O   ALA A  25     -47.835 158.245-197.189  1.00  0.00           O  
ATOM     35  CB  ALA A  25     -45.713 160.306-196.455  1.00  0.00           C  
ATOM     36  H   ALA A  25     -45.931 161.808-198.553  1.00  0.00           H  
ATOM     37  HA  ALA A  25     -45.491 158.995-198.112  1.00  0.00           H  
ATOM     38  HB1 ALA A  25     -45.704 159.493-195.744  1.00  0.00           H  
ATOM     39  HB2 ALA A  25     -46.429 161.052-196.143  1.00  0.00           H  
ATOM     40  HB3 ALA A  25     -44.730 160.750-196.510  1.00  0.00           H  
ATOM     41  N   SER A  26     -48.365 159.987-198.371  1.00  0.00           N  
ATOM     42  CA  SER A  26     -49.787 159.650-198.404  1.00  0.00           C  
ATOM     43  C   SER A  26     -50.017 158.332-199.148  1.00  0.00           C  
ATOM     44  O   SER A  26     -50.572 157.392-198.615  1.00  0.00           O  
ATOM     45  CB  SER A  26     -50.569 160.765-199.095  1.00  0.00           C  
ATOM     46  OG  SER A  26     -51.777 160.238-199.621  1.00  0.00           O  
ATOM     47  H   SER A  26     -48.054 160.771-198.778  1.00  0.00           H  
ATOM     48  HA  SER A  26     -50.107 159.570-197.405  1.00  0.00           H  
ATOM     49  HB2 SER A  26     -50.797 161.539-198.377  1.00  0.00           H  
ATOM     50  HB3 SER A  26     -49.976 161.178-199.898  1.00  0.00           H  
ATOM     51  HG  SER A  26     -52.055 159.512-199.057  1.00  0.00           H  
ATOM     52  N   LYS A  27     -49.616 158.272-200.387  1.00  0.00           N  
ATOM     53  CA  LYS A  27     -49.829 157.038-201.190  1.00  0.00           C  
ATOM     54  C   LYS A  27     -48.617 156.151-201.071  1.00  0.00           C  
ATOM     55  O   LYS A  27     -48.294 155.323-201.899  1.00  0.00           O  
ATOM     56  CB  LYS A  27     -50.098 157.470-202.624  1.00  0.00           C  
ATOM     57  CG  LYS A  27     -49.101 156.859-203.614  1.00  0.00           C  
ATOM     58  CD  LYS A  27     -49.244 157.558-204.966  1.00  0.00           C  
ATOM     59  CE  LYS A  27     -48.519 158.904-204.923  1.00  0.00           C  
ATOM     60  NZ  LYS A  27     -47.238 158.802-205.678  1.00  0.00           N  
ATOM     61  H   LYS A  27     -49.190 159.048-200.798  1.00  0.00           H  
ATOM     62  HA  LYS A  27     -50.662 156.518-200.790  1.00  0.00           H  
ATOM     63  HB2 LYS A  27     -51.092 157.183-202.888  1.00  0.00           H  
ATOM     64  HB3 LYS A  27     -50.017 158.539-202.668  1.00  0.00           H  
ATOM     65  HG2 LYS A  27     -48.093 156.999-203.253  1.00  0.00           H  
ATOM     66  HG3 LYS A  27     -49.306 155.806-203.733  1.00  0.00           H  
ATOM     67  HD2 LYS A  27     -48.811 156.940-205.738  1.00  0.00           H  
ATOM     68  HD3 LYS A  27     -50.291 157.720-205.179  1.00  0.00           H  
ATOM     69  HE2 LYS A  27     -49.141 159.665-205.371  1.00  0.00           H  
ATOM     70  HE3 LYS A  27     -48.310 159.168-203.898  1.00  0.00           H  
ATOM     71  HZ1 LYS A  27     -46.968 159.741-206.033  1.00  0.00           H  
ATOM     72  HZ2 LYS A  27     -47.360 158.149-206.480  1.00  0.00           H  
ATOM     73  HZ3 LYS A  27     -46.492 158.444-205.049  1.00  0.00           H  
ATOM     74  N   VAL A  28     -47.976 156.339-200.005  1.00  0.00           N  
ATOM     75  CA  VAL A  28     -46.757 155.572-199.680  1.00  0.00           C  
ATOM     76  C   VAL A  28     -46.761 155.383-198.181  1.00  0.00           C  
ATOM     77  O   VAL A  28     -45.779 155.608-197.500  1.00  0.00           O  
ATOM     78  CB  VAL A  28     -45.571 156.419-200.082  1.00  0.00           C  
ATOM     79  CG1 VAL A  28     -44.274 155.627-199.912  1.00  0.00           C  
ATOM     80  CG2 VAL A  28     -45.740 156.853-201.535  1.00  0.00           C  
ATOM     81  H   VAL A  28     -48.319 157.015-199.388  1.00  0.00           H  
ATOM     82  HA  VAL A  28     -46.746 154.623-200.193  1.00  0.00           H  
ATOM     83  HB  VAL A  28     -45.559 157.293-199.453  1.00  0.00           H  
ATOM     84 HG11 VAL A  28     -43.924 155.722-198.895  1.00  0.00           H  
ATOM     85 HG12 VAL A  28     -43.525 156.014-200.588  1.00  0.00           H  
ATOM     86 HG13 VAL A  28     -44.456 154.587-200.135  1.00  0.00           H  
ATOM     87 HG21 VAL A  28     -45.828 155.981-202.164  1.00  0.00           H  
ATOM     88 HG22 VAL A  28     -44.884 157.436-201.839  1.00  0.00           H  
ATOM     89 HG23 VAL A  28     -46.636 157.453-201.621  1.00  0.00           H  
ATOM     90  N   ILE A  29     -47.895 155.051-197.660  1.00  0.00           N  
ATOM     91  CA  ILE A  29     -48.047 154.927-196.227  1.00  0.00           C  
ATOM     92  C   ILE A  29     -47.083 153.940-195.599  1.00  0.00           C  
ATOM     93  O   ILE A  29     -46.886 152.838-196.069  1.00  0.00           O  
ATOM     94  CB  ILE A  29     -49.502 154.580-195.977  1.00  0.00           C  
ATOM     95  CG1 ILE A  29     -49.893 155.320-194.732  1.00  0.00           C  
ATOM     96  CG2 ILE A  29     -49.792 153.057-195.875  1.00  0.00           C  
ATOM     97  CD1 ILE A  29     -50.336 156.730-195.151  1.00  0.00           C  
ATOM     98  H   ILE A  29     -48.687 154.936-198.217  1.00  0.00           H  
ATOM     99  HA  ILE A  29     -47.853 155.897-195.796  1.00  0.00           H  
ATOM    100  HB  ILE A  29     -50.084 154.968-196.800  1.00  0.00           H  
ATOM    101 HG12 ILE A  29     -50.668 154.803-194.261  1.00  0.00           H  
ATOM    102 HG13 ILE A  29     -49.048 155.388-194.061  1.00  0.00           H  
ATOM    103 HG21 ILE A  29     -50.741 152.854-196.355  1.00  0.00           H  
ATOM    104 HG22 ILE A  29     -49.860 152.748-194.841  1.00  0.00           H  
ATOM    105 HG23 ILE A  29     -49.022 152.490-196.380  1.00  0.00           H  
ATOM    106 HD11 ILE A  29     -50.060 157.438-194.386  1.00  0.00           H  
ATOM    107 HD12 ILE A  29     -51.407 156.743-195.287  1.00  0.00           H  
ATOM    108 HD13 ILE A  29     -49.846 157.000-196.092  1.00  0.00           H  
ATOM    109  N   SER A  30     -46.466 154.361-194.523  1.00  0.00           N  
ATOM    110  CA  SER A  30     -45.498 153.488-193.839  1.00  0.00           C  
ATOM    111  C   SER A  30     -46.233 152.332-193.166  1.00  0.00           C  
ATOM    112  O   SER A  30     -47.141 152.525-192.383  1.00  0.00           O  
ATOM    113  CB  SER A  30     -44.767 154.312-192.795  1.00  0.00           C  
ATOM    114  OG  SER A  30     -45.340 155.610-192.730  1.00  0.00           O  
ATOM    115  H   SER A  30     -46.636 155.271-194.164  1.00  0.00           H  
ATOM    116  HA  SER A  30     -44.789 153.100-194.554  1.00  0.00           H  
ATOM    117  HB2 SER A  30     -44.853 153.834-191.838  1.00  0.00           H  
ATOM    118  HB3 SER A  30     -43.734 154.391-193.073  1.00  0.00           H  
ATOM    119  HG  SER A  30     -46.224 155.527-192.364  1.00  0.00           H  
ATOM    120  N   ALA A  31     -45.839 151.135-193.469  1.00  0.00           N  
ATOM    121  CA  ALA A  31     -46.498 149.949-192.855  1.00  0.00           C  
ATOM    122  C   ALA A  31     -46.606 150.153-191.341  1.00  0.00           C  
ATOM    123  O   ALA A  31     -47.621 149.869-190.738  1.00  0.00           O  
ATOM    124  CB  ALA A  31     -45.664 148.699-193.142  1.00  0.00           C  
ATOM    125  H   ALA A  31     -45.103 151.017-194.104  1.00  0.00           H  
ATOM    126  HA  ALA A  31     -47.486 149.828-193.274  1.00  0.00           H  
ATOM    127  HB1 ALA A  31     -46.225 147.820-192.859  1.00  0.00           H  
ATOM    128  HB2 ALA A  31     -44.747 148.740-192.573  1.00  0.00           H  
ATOM    129  HB3 ALA A  31     -45.433 148.655-194.196  1.00  0.00           H  
ATOM    130  N   GLU A  32     -45.565 150.643-190.723  1.00  0.00           N  
ATOM    131  CA  GLU A  32     -45.607 150.865-189.249  1.00  0.00           C  
ATOM    132  C   GLU A  32     -46.488 152.076-188.939  1.00  0.00           C  
ATOM    133  O   GLU A  32     -46.607 152.495-187.805  1.00  0.00           O  
ATOM    134  CB  GLU A  32     -44.190 151.119-188.732  1.00  0.00           C  
ATOM    135  CG  GLU A  32     -43.454 149.785-188.589  1.00  0.00           C  
ATOM    136  CD  GLU A  32     -44.154 148.927-187.535  1.00  0.00           C  
ATOM    137  OE1 GLU A  32     -44.374 149.426-186.443  1.00  0.00           O  
ATOM    138  OE2 GLU A  32     -44.459 147.785-187.836  1.00  0.00           O  
ATOM    139  H   GLU A  32     -44.756 150.865-191.229  1.00  0.00           H  
ATOM    140  HA  GLU A  32     -46.016 149.989-188.766  1.00  0.00           H  
ATOM    141  HB2 GLU A  32     -43.660 151.750-189.430  1.00  0.00           H  
ATOM    142  HB3 GLU A  32     -44.241 151.608-187.770  1.00  0.00           H  
ATOM    143  HG2 GLU A  32     -43.459 149.267-189.537  1.00  0.00           H  
ATOM    144  HG3 GLU A  32     -42.434 149.969-188.285  1.00  0.00           H  
ATOM    145  N   GLU A  33     -47.106 152.643-189.938  1.00  0.00           N  
ATOM    146  CA  GLU A  33     -47.979 153.825-189.703  1.00  0.00           C  
ATOM    147  C   GLU A  33     -49.435 153.431-189.954  1.00  0.00           C  
ATOM    148  O   GLU A  33     -50.341 154.225-189.792  1.00  0.00           O  
ATOM    149  CB  GLU A  33     -47.581 154.950-190.658  1.00  0.00           C  
ATOM    150  CG  GLU A  33     -48.419 156.193-190.358  1.00  0.00           C  
ATOM    151  CD  GLU A  33     -47.596 157.449-190.654  1.00  0.00           C  
ATOM    152  OE1 GLU A  33     -46.709 157.368-191.488  1.00  0.00           O  
ATOM    153  OE2 GLU A  33     -47.866 158.468-190.042  1.00  0.00           O  
ATOM    154  H   GLU A  33     -46.997 152.288-190.844  1.00  0.00           H  
ATOM    155  HA  GLU A  33     -47.867 154.160-188.682  1.00  0.00           H  
ATOM    156  HB2 GLU A  33     -46.533 155.181-190.527  1.00  0.00           H  
ATOM    157  HB3 GLU A  33     -47.755 154.636-191.677  1.00  0.00           H  
ATOM    158  HG2 GLU A  33     -49.304 156.188-190.977  1.00  0.00           H  
ATOM    159  HG3 GLU A  33     -48.707 156.189-189.317  1.00  0.00           H  
ATOM    160  N   ALA A  34     -49.664 152.210-190.350  1.00  0.00           N  
ATOM    161  CA  ALA A  34     -51.057 151.755-190.614  1.00  0.00           C  
ATOM    162  C   ALA A  34     -51.953 152.121-189.427  1.00  0.00           C  
ATOM    163  O   ALA A  34     -51.560 152.858-188.544  1.00  0.00           O  
ATOM    164  CB  ALA A  34     -51.064 150.238-190.813  1.00  0.00           C  
ATOM    165  H   ALA A  34     -48.917 151.589-190.474  1.00  0.00           H  
ATOM    166  HA  ALA A  34     -51.429 152.235-191.505  1.00  0.00           H  
ATOM    167  HB1 ALA A  34     -51.782 149.977-191.577  1.00  0.00           H  
ATOM    168  HB2 ALA A  34     -51.333 149.754-189.886  1.00  0.00           H  
ATOM    169  HB3 ALA A  34     -50.081 149.911-191.116  1.00  0.00           H  
ATOM    170  N   LEU A  35     -53.150 151.604-189.394  1.00  0.00           N  
ATOM    171  CA  LEU A  35     -54.066 151.914-188.260  1.00  0.00           C  
ATOM    172  C   LEU A  35     -53.722 150.969-187.095  1.00  0.00           C  
ATOM    173  O   LEU A  35     -53.005 150.005-187.281  1.00  0.00           O  
ATOM    174  CB  LEU A  35     -55.521 151.717-188.716  1.00  0.00           C  
ATOM    175  CG  LEU A  35     -55.836 152.645-189.899  1.00  0.00           C  
ATOM    176  CD1 LEU A  35     -57.249 152.349-190.406  1.00  0.00           C  
ATOM    177  CD2 LEU A  35     -55.756 154.107-189.451  1.00  0.00           C  
ATOM    178  H   LEU A  35     -53.443 151.004-190.111  1.00  0.00           H  
ATOM    179  HA  LEU A  35     -53.915 152.937-187.952  1.00  0.00           H  
ATOM    180  HB2 LEU A  35     -55.666 150.693-189.021  1.00  0.00           H  
ATOM    181  HB3 LEU A  35     -56.189 151.946-187.906  1.00  0.00           H  
ATOM    182  HG  LEU A  35     -55.129 152.476-190.695  1.00  0.00           H  
ATOM    183 HD11 LEU A  35     -57.242 151.433-190.976  1.00  0.00           H  
ATOM    184 HD12 LEU A  35     -57.584 153.162-191.033  1.00  0.00           H  
ATOM    185 HD13 LEU A  35     -57.918 152.244-189.565  1.00  0.00           H  
ATOM    186 HD21 LEU A  35     -54.722 154.398-189.349  1.00  0.00           H  
ATOM    187 HD22 LEU A  35     -56.259 154.222-188.502  1.00  0.00           H  
ATOM    188 HD23 LEU A  35     -56.234 154.735-190.190  1.00  0.00           H  
ATOM    189  N   PRO A  36     -54.195 151.239-185.900  1.00  0.00           N  
ATOM    190  CA  PRO A  36     -53.885 150.389-184.708  1.00  0.00           C  
ATOM    191  C   PRO A  36     -54.328 148.935-184.891  1.00  0.00           C  
ATOM    192  O   PRO A  36     -53.727 148.022-184.362  1.00  0.00           O  
ATOM    193  CB  PRO A  36     -54.661 151.047-183.562  1.00  0.00           C  
ATOM    194  CG  PRO A  36     -54.927 152.443-184.021  1.00  0.00           C  
ATOM    195  CD  PRO A  36     -55.074 152.363-185.537  1.00  0.00           C  
ATOM    196  HA  PRO A  36     -52.830 150.427-184.492  1.00  0.00           H  
ATOM    197  HB2 PRO A  36     -55.591 150.526-183.392  1.00  0.00           H  
ATOM    198  HB3 PRO A  36     -54.065 151.057-182.663  1.00  0.00           H  
ATOM    199  HG2 PRO A  36     -55.839 152.813-183.576  1.00  0.00           H  
ATOM    200  HG3 PRO A  36     -54.098 153.084-183.761  1.00  0.00           H  
ATOM    201  HD2 PRO A  36     -56.098 152.150-185.798  1.00  0.00           H  
ATOM    202  HD3 PRO A  36     -54.743 153.276-185.998  1.00  0.00           H  
ATOM    203  N   GLY A  37     -55.373 148.714-185.637  1.00  0.00           N  
ATOM    204  CA  GLY A  37     -55.846 147.317-185.851  1.00  0.00           C  
ATOM    205  C   GLY A  37     -57.368 147.259-185.705  1.00  0.00           C  
ATOM    206  O   GLY A  37     -57.950 147.944-184.887  1.00  0.00           O  
ATOM    207  H   GLY A  37     -55.843 149.464-186.056  1.00  0.00           H  
ATOM    208  HA2 GLY A  37     -55.568 146.990-186.840  1.00  0.00           H  
ATOM    209  HA3 GLY A  37     -55.391 146.667-185.118  1.00  0.00           H  
ATOM    210  N   ARG A  38     -58.017 146.444-186.492  1.00  0.00           N  
ATOM    211  CA  ARG A  38     -59.501 146.340-186.395  1.00  0.00           C  
ATOM    212  C   ARG A  38     -59.877 145.668-185.073  1.00  0.00           C  
ATOM    213  O   ARG A  38     -59.029 145.192-184.344  1.00  0.00           O  
ATOM    214  CB  ARG A  38     -60.032 145.504-187.561  1.00  0.00           C  
ATOM    215  CG  ARG A  38     -59.322 144.150-187.585  1.00  0.00           C  
ATOM    216  CD  ARG A  38     -60.185 143.108-186.870  1.00  0.00           C  
ATOM    217  NE  ARG A  38     -59.317 142.012-186.355  1.00  0.00           N  
ATOM    218  CZ  ARG A  38     -59.729 141.261-185.371  1.00  0.00           C  
ATOM    219  NH1 ARG A  38     -60.902 141.469-184.838  1.00  0.00           N  
ATOM    220  NH2 ARG A  38     -58.968 140.301-184.920  1.00  0.00           N  
ATOM    221  H   ARG A  38     -57.529 145.898-187.143  1.00  0.00           H  
ATOM    222  HA  ARG A  38     -59.934 147.328-186.432  1.00  0.00           H  
ATOM    223  HB2 ARG A  38     -61.095 145.352-187.439  1.00  0.00           H  
ATOM    224  HB3 ARG A  38     -59.848 146.025-188.489  1.00  0.00           H  
ATOM    225  HG2 ARG A  38     -59.163 143.845-188.608  1.00  0.00           H  
ATOM    226  HG3 ARG A  38     -58.370 144.235-187.082  1.00  0.00           H  
ATOM    227  HD2 ARG A  38     -60.703 143.574-186.044  1.00  0.00           H  
ATOM    228  HD3 ARG A  38     -60.906 142.702-187.563  1.00  0.00           H  
ATOM    229  HE  ARG A  38     -58.436 141.856-186.756  1.00  0.00           H  
ATOM    230 HH11 ARG A  38     -61.485 142.204-185.185  1.00  0.00           H  
ATOM    231 HH12 ARG A  38     -61.217 140.893-184.084  1.00  0.00           H  
ATOM    232 HH21 ARG A  38     -58.069 140.142-185.328  1.00  0.00           H  
ATOM    233 HH22 ARG A  38     -59.284 139.726-184.165  1.00  0.00           H  
ATOM    234  N   THR A  39     -61.142 145.624-184.756  1.00  0.00           N  
ATOM    235  CA  THR A  39     -61.567 144.981-183.480  1.00  0.00           C  
ATOM    236  C   THR A  39     -62.591 143.883-183.775  1.00  0.00           C  
ATOM    237  O   THR A  39     -62.916 143.079-182.925  1.00  0.00           O  
ATOM    238  CB  THR A  39     -62.196 146.033-182.563  1.00  0.00           C  
ATOM    239  OG1 THR A  39     -62.823 147.033-183.354  1.00  0.00           O  
ATOM    240  CG2 THR A  39     -61.110 146.671-181.696  1.00  0.00           C  
ATOM    241  H   THR A  39     -61.812 146.012-185.356  1.00  0.00           H  
ATOM    242  HA  THR A  39     -60.706 144.547-182.992  1.00  0.00           H  
ATOM    243  HB  THR A  39     -62.930 145.564-181.926  1.00  0.00           H  
ATOM    244  HG1 THR A  39     -63.309 147.615-182.765  1.00  0.00           H  
ATOM    245 HG21 THR A  39     -60.499 145.897-181.254  1.00  0.00           H  
ATOM    246 HG22 THR A  39     -61.570 147.256-180.915  1.00  0.00           H  
ATOM    247 HG23 THR A  39     -60.491 147.312-182.308  1.00  0.00           H  
ATOM    248  N   GLU A  40     -63.105 143.842-184.975  1.00  0.00           N  
ATOM    249  CA  GLU A  40     -64.108 142.795-185.319  1.00  0.00           C  
ATOM    250  C   GLU A  40     -64.643 143.046-186.736  1.00  0.00           C  
ATOM    251  O   GLU A  40     -65.274 144.053-186.992  1.00  0.00           O  
ATOM    252  CB  GLU A  40     -65.266 142.859-184.322  1.00  0.00           C  
ATOM    253  CG  GLU A  40     -66.491 142.160-184.917  1.00  0.00           C  
ATOM    254  CD  GLU A  40     -67.465 141.794-183.797  1.00  0.00           C  
ATOM    255  OE1 GLU A  40     -67.738 142.651-182.973  1.00  0.00           O  
ATOM    256  OE2 GLU A  40     -67.922 140.663-183.781  1.00  0.00           O  
ATOM    257  H   GLU A  40     -62.831 144.499-185.649  1.00  0.00           H  
ATOM    258  HA  GLU A  40     -63.643 141.824-185.265  1.00  0.00           H  
ATOM    259  HB2 GLU A  40     -64.980 142.363-183.405  1.00  0.00           H  
ATOM    260  HB3 GLU A  40     -65.507 143.890-184.115  1.00  0.00           H  
ATOM    261  HG2 GLU A  40     -66.979 142.823-185.617  1.00  0.00           H  
ATOM    262  HG3 GLU A  40     -66.179 141.262-185.431  1.00  0.00           H  
ATOM    263  N   PRO A  41     -64.399 142.141-187.654  1.00  0.00           N  
ATOM    264  CA  PRO A  41     -64.872 142.281-189.059  1.00  0.00           C  
ATOM    265  C   PRO A  41     -66.361 141.950-189.207  1.00  0.00           C  
ATOM    266  O   PRO A  41     -66.958 141.338-188.345  1.00  0.00           O  
ATOM    267  CB  PRO A  41     -64.021 141.271-189.828  1.00  0.00           C  
ATOM    268  CG  PRO A  41     -63.669 140.214-188.832  1.00  0.00           C  
ATOM    269  CD  PRO A  41     -63.648 140.888-187.456  1.00  0.00           C  
ATOM    270  HA  PRO A  41     -64.671 143.274-189.426  1.00  0.00           H  
ATOM    271  HB2 PRO A  41     -64.589 140.845-190.641  1.00  0.00           H  
ATOM    272  HB3 PRO A  41     -63.126 141.745-190.203  1.00  0.00           H  
ATOM    273  HG2 PRO A  41     -64.410 139.430-188.848  1.00  0.00           H  
ATOM    274  HG3 PRO A  41     -62.694 139.806-189.057  1.00  0.00           H  
ATOM    275  HD2 PRO A  41     -64.140 140.264-186.725  1.00  0.00           H  
ATOM    276  HD3 PRO A  41     -62.634 141.099-187.154  1.00  0.00           H  
ATOM    277  N   ILE A  42     -66.963 142.351-190.294  1.00  0.00           N  
ATOM    278  CA  ILE A  42     -68.411 142.060-190.494  1.00  0.00           C  
ATOM    279  C   ILE A  42     -68.648 141.618-191.942  1.00  0.00           C  
ATOM    280  O   ILE A  42     -68.834 142.432-192.824  1.00  0.00           O  
ATOM    281  CB  ILE A  42     -69.227 143.323-190.208  1.00  0.00           C  
ATOM    282  CG1 ILE A  42     -68.427 144.554-190.638  1.00  0.00           C  
ATOM    283  CG2 ILE A  42     -69.526 143.408-188.710  1.00  0.00           C  
ATOM    284  CD1 ILE A  42     -69.364 145.563-191.306  1.00  0.00           C  
ATOM    285  H   ILE A  42     -66.463 142.845-190.978  1.00  0.00           H  
ATOM    286  HA  ILE A  42     -68.717 141.275-189.819  1.00  0.00           H  
ATOM    287  HB  ILE A  42     -70.156 143.283-190.759  1.00  0.00           H  
ATOM    288 HG12 ILE A  42     -67.970 145.008-189.771  1.00  0.00           H  
ATOM    289 HG13 ILE A  42     -67.658 144.259-191.337  1.00  0.00           H  
ATOM    290 HG21 ILE A  42     -68.602 143.348-188.155  1.00  0.00           H  
ATOM    291 HG22 ILE A  42     -70.171 142.591-188.425  1.00  0.00           H  
ATOM    292 HG23 ILE A  42     -70.015 144.345-188.494  1.00  0.00           H  
ATOM    293 HD11 ILE A  42     -70.057 145.950-190.575  1.00  0.00           H  
ATOM    294 HD12 ILE A  42     -69.912 145.074-192.099  1.00  0.00           H  
ATOM    295 HD13 ILE A  42     -68.784 146.375-191.719  1.00  0.00           H  
ATOM    296  N   PRO A  43     -68.642 140.332-192.181  1.00  0.00           N  
ATOM    297  CA  PRO A  43     -68.860 139.764-193.543  1.00  0.00           C  
ATOM    298  C   PRO A  43     -70.082 140.371-194.239  1.00  0.00           C  
ATOM    299  O   PRO A  43     -70.633 141.359-193.797  1.00  0.00           O  
ATOM    300  CB  PRO A  43     -69.078 138.273-193.285  1.00  0.00           C  
ATOM    301  CG  PRO A  43     -68.376 137.988-191.998  1.00  0.00           C  
ATOM    302  CD  PRO A  43     -68.426 139.278-191.176  1.00  0.00           C  
ATOM    303  HA  PRO A  43     -67.979 139.898-194.150  1.00  0.00           H  
ATOM    304  HB2 PRO A  43     -70.133 138.060-193.190  1.00  0.00           H  
ATOM    305  HB3 PRO A  43     -68.646 137.688-194.083  1.00  0.00           H  
ATOM    306  HG2 PRO A  43     -68.880 137.193-191.470  1.00  0.00           H  
ATOM    307  HG3 PRO A  43     -67.348 137.713-192.191  1.00  0.00           H  
ATOM    308  HD2 PRO A  43     -69.248 139.248-190.476  1.00  0.00           H  
ATOM    309  HD3 PRO A  43     -67.491 139.434-190.659  1.00  0.00           H  
ATOM    310  N   VAL A  44     -70.509 139.786-195.326  1.00  0.00           N  
ATOM    311  CA  VAL A  44     -71.693 140.331-196.050  1.00  0.00           C  
ATOM    312  C   VAL A  44     -72.619 139.178-196.456  1.00  0.00           C  
ATOM    313  O   VAL A  44     -72.543 138.091-195.920  1.00  0.00           O  
ATOM    314  CB  VAL A  44     -71.224 141.083-197.298  1.00  0.00           C  
ATOM    315  CG1 VAL A  44     -70.377 142.288-196.879  1.00  0.00           C  
ATOM    316  CG2 VAL A  44     -70.384 140.148-198.172  1.00  0.00           C  
ATOM    317  H   VAL A  44     -70.050 138.991-195.667  1.00  0.00           H  
ATOM    318  HA  VAL A  44     -72.228 141.009-195.401  1.00  0.00           H  
ATOM    319  HB  VAL A  44     -72.082 141.424-197.858  1.00  0.00           H  
ATOM    320 HG11 VAL A  44     -70.831 142.767-196.024  1.00  0.00           H  
ATOM    321 HG12 VAL A  44     -70.322 142.993-197.696  1.00  0.00           H  
ATOM    322 HG13 VAL A  44     -69.383 141.957-196.621  1.00  0.00           H  
ATOM    323 HG21 VAL A  44     -70.410 140.492-199.196  1.00  0.00           H  
ATOM    324 HG22 VAL A  44     -70.787 139.147-198.117  1.00  0.00           H  
ATOM    325 HG23 VAL A  44     -69.365 140.146-197.819  1.00  0.00           H  
ATOM    326  N   THR A  45     -73.497 139.409-197.395  1.00  0.00           N  
ATOM    327  CA  THR A  45     -74.431 138.328-197.830  1.00  0.00           C  
ATOM    328  C   THR A  45     -73.670 137.282-198.648  1.00  0.00           C  
ATOM    329  O   THR A  45     -73.401 137.471-199.818  1.00  0.00           O  
ATOM    330  CB  THR A  45     -75.544 138.933-198.689  1.00  0.00           C  
ATOM    331  OG1 THR A  45     -76.497 137.927-199.004  1.00  0.00           O  
ATOM    332  CG2 THR A  45     -74.947 139.496-199.979  1.00  0.00           C  
ATOM    333  H   THR A  45     -73.546 140.294-197.812  1.00  0.00           H  
ATOM    334  HA  THR A  45     -74.865 137.857-196.960  1.00  0.00           H  
ATOM    335  HB  THR A  45     -76.027 139.730-198.145  1.00  0.00           H  
ATOM    336  HG1 THR A  45     -76.530 137.840-199.960  1.00  0.00           H  
ATOM    337 HG21 THR A  45     -75.114 138.798-200.787  1.00  0.00           H  
ATOM    338 HG22 THR A  45     -73.885 139.646-199.849  1.00  0.00           H  
ATOM    339 HG23 THR A  45     -75.418 140.438-200.214  1.00  0.00           H  
ATOM    340  N   ALA A  46     -73.302 136.188-198.039  1.00  0.00           N  
ATOM    341  CA  ALA A  46     -72.550 135.148-198.757  1.00  0.00           C  
ATOM    342  C   ALA A  46     -73.291 134.686-199.982  1.00  0.00           C  
ATOM    343  O   ALA A  46     -72.720 134.612-201.051  1.00  0.00           O  
ATOM    344  CB  ALA A  46     -72.278 133.961-197.835  1.00  0.00           C  
ATOM    345  H   ALA A  46     -73.499 136.060-197.108  1.00  0.00           H  
ATOM    346  HA  ALA A  46     -71.642 135.561-199.072  1.00  0.00           H  
ATOM    347  HB1 ALA A  46     -72.130 134.316-196.826  1.00  0.00           H  
ATOM    348  HB2 ALA A  46     -71.390 133.443-198.171  1.00  0.00           H  
ATOM    349  HB3 ALA A  46     -73.119 133.285-197.861  1.00  0.00           H  
ATOM    350  N   LYS A  47     -74.537 134.363-199.887  1.00  0.00           N  
ATOM    351  CA  LYS A  47     -75.177 133.918-201.126  1.00  0.00           C  
ATOM    352  C   LYS A  47     -75.438 135.128-201.999  1.00  0.00           C  
ATOM    353  O   LYS A  47     -76.399 135.852-201.830  1.00  0.00           O  
ATOM    354  CB  LYS A  47     -76.494 133.198-200.844  1.00  0.00           C  
ATOM    355  CG  LYS A  47     -76.210 131.744-200.461  1.00  0.00           C  
ATOM    356  CD  LYS A  47     -77.014 131.380-199.211  1.00  0.00           C  
ATOM    357  CE  LYS A  47     -76.917 129.873-198.963  1.00  0.00           C  
ATOM    358  NZ  LYS A  47     -77.222 129.142-200.226  1.00  0.00           N  
ATOM    359  H   LYS A  47     -75.023 134.408-199.037  1.00  0.00           H  
ATOM    360  HA  LYS A  47     -74.495 133.255-201.638  1.00  0.00           H  
ATOM    361  HB2 LYS A  47     -77.010 133.692-200.034  1.00  0.00           H  
ATOM    362  HB3 LYS A  47     -77.109 133.225-201.738  1.00  0.00           H  
ATOM    363  HG2 LYS A  47     -76.495 131.094-201.275  1.00  0.00           H  
ATOM    364  HG3 LYS A  47     -75.156 131.625-200.257  1.00  0.00           H  
ATOM    365  HD2 LYS A  47     -76.618 131.912-198.360  1.00  0.00           H  
ATOM    366  HD3 LYS A  47     -78.049 131.655-199.357  1.00  0.00           H  
ATOM    367  HE2 LYS A  47     -75.918 129.626-198.637  1.00  0.00           H  
ATOM    368  HE3 LYS A  47     -77.626 129.587-198.201  1.00  0.00           H  
ATOM    369  HZ1 LYS A  47     -77.762 129.760-200.864  1.00  0.00           H  
ATOM    370  HZ2 LYS A  47     -77.784 128.293-200.006  1.00  0.00           H  
ATOM    371  HZ3 LYS A  47     -76.334 128.861-200.688  1.00  0.00           H  
ATOM    372  N   HIS A  48     -74.578 135.332-202.944  1.00  0.00           N  
ATOM    373  CA  HIS A  48     -74.735 136.483-203.879  1.00  0.00           C  
ATOM    374  C   HIS A  48     -76.230 136.743-204.094  1.00  0.00           C  
ATOM    375  O   HIS A  48     -76.941 135.928-204.648  1.00  0.00           O  
ATOM    376  CB  HIS A  48     -74.083 136.129-205.220  1.00  0.00           C  
ATOM    377  CG  HIS A  48     -73.711 137.388-205.953  1.00  0.00           C  
ATOM    378  ND1 HIS A  48     -74.224 137.693-207.204  1.00  0.00           N  
ATOM    379  CD2 HIS A  48     -72.871 138.428-205.629  1.00  0.00           C  
ATOM    380  CE1 HIS A  48     -73.695 138.869-207.586  1.00  0.00           C  
ATOM    381  NE2 HIS A  48     -72.867 139.357-206.663  1.00  0.00           N  
ATOM    382  H   HIS A  48     -73.808 134.727-203.022  1.00  0.00           H  
ATOM    383  HA  HIS A  48     -74.266 137.362-203.462  1.00  0.00           H  
ATOM    384  HB2 HIS A  48     -73.198 135.539-205.046  1.00  0.00           H  
ATOM    385  HB3 HIS A  48     -74.776 135.559-205.815  1.00  0.00           H  
ATOM    386  HD2 HIS A  48     -72.304 138.509-204.718  1.00  0.00           H  
ATOM    387  HE1 HIS A  48     -73.915 139.356-208.522  1.00  0.00           H  
ATOM    388  HE2 HIS A  48     -72.361 140.195-206.703  1.00  0.00           H  
ATOM    389  N   HIS A  49     -76.713 137.864-203.634  1.00  0.00           N  
ATOM    390  CA  HIS A  49     -78.165 138.179-203.779  1.00  0.00           C  
ATOM    391  C   HIS A  49     -78.563 138.246-205.257  1.00  0.00           C  
ATOM    392  O   HIS A  49     -79.683 137.945-205.618  1.00  0.00           O  
ATOM    393  CB  HIS A  49     -78.458 139.526-203.117  1.00  0.00           C  
ATOM    394  CG  HIS A  49     -79.920 139.611-202.777  1.00  0.00           C  
ATOM    395  ND1 HIS A  49     -80.824 140.305-203.566  1.00  0.00           N  
ATOM    396  CD2 HIS A  49     -80.651 139.094-201.735  1.00  0.00           C  
ATOM    397  CE1 HIS A  49     -82.036 140.188-202.993  1.00  0.00           C  
ATOM    398  NE2 HIS A  49     -81.987 139.461-201.874  1.00  0.00           N  
ATOM    399  H   HIS A  49     -76.121 138.497-203.175  1.00  0.00           H  
ATOM    400  HA  HIS A  49     -78.746 137.412-203.290  1.00  0.00           H  
ATOM    401  HB2 HIS A  49     -77.872 139.618-202.214  1.00  0.00           H  
ATOM    402  HB3 HIS A  49     -78.199 140.326-203.796  1.00  0.00           H  
ATOM    403  HD1 HIS A  49     -80.618 140.792-204.391  1.00  0.00           H  
ATOM    404  HD2 HIS A  49     -80.250 138.496-200.931  1.00  0.00           H  
ATOM    405  HE1 HIS A  49     -82.938 140.630-203.389  1.00  0.00           H  
ATOM    406  N   VAL A  50     -77.666 138.643-206.117  1.00  0.00           N  
ATOM    407  CA  VAL A  50     -78.019 138.730-207.563  1.00  0.00           C  
ATOM    408  C   VAL A  50     -78.314 137.330-208.102  1.00  0.00           C  
ATOM    409  O   VAL A  50     -79.280 137.115-208.806  1.00  0.00           O  
ATOM    410  CB  VAL A  50     -76.849 139.338-208.340  1.00  0.00           C  
ATOM    411  CG1 VAL A  50     -77.271 139.578-209.792  1.00  0.00           C  
ATOM    412  CG2 VAL A  50     -76.447 140.666-207.699  1.00  0.00           C  
ATOM    413  H   VAL A  50     -76.767 138.888-205.814  1.00  0.00           H  
ATOM    414  HA  VAL A  50     -78.892 139.353-207.683  1.00  0.00           H  
ATOM    415  HB  VAL A  50     -76.012 138.658-208.318  1.00  0.00           H  
ATOM    416 HG11 VAL A  50     -76.534 139.153-210.456  1.00  0.00           H  
ATOM    417 HG12 VAL A  50     -77.350 140.640-209.973  1.00  0.00           H  
ATOM    418 HG13 VAL A  50     -78.228 139.112-209.971  1.00  0.00           H  
ATOM    419 HG21 VAL A  50     -76.771 141.482-208.328  1.00  0.00           H  
ATOM    420 HG22 VAL A  50     -75.374 140.703-207.588  1.00  0.00           H  
ATOM    421 HG23 VAL A  50     -76.913 140.753-206.728  1.00  0.00           H  
ATOM    422  N   SER A  51     -77.487 136.378-207.778  1.00  0.00           N  
ATOM    423  CA  SER A  51     -77.714 134.991-208.272  1.00  0.00           C  
ATOM    424  C   SER A  51     -78.249 134.113-207.135  1.00  0.00           C  
ATOM    425  O   SER A  51     -79.193 133.370-207.310  1.00  0.00           O  
ATOM    426  CB  SER A  51     -76.392 134.416-208.786  1.00  0.00           C  
ATOM    427  OG  SER A  51     -75.640 135.443-209.410  1.00  0.00           O  
ATOM    428  H   SER A  51     -76.713 136.576-207.212  1.00  0.00           H  
ATOM    429  HA  SER A  51     -78.432 135.012-209.078  1.00  0.00           H  
ATOM    430  HB2 SER A  51     -75.830 134.016-207.958  1.00  0.00           H  
ATOM    431  HB3 SER A  51     -76.594 133.630-209.499  1.00  0.00           H  
ATOM    432  HG  SER A  51     -74.866 135.612-208.868  1.00  0.00           H  
ATOM    433  N   GLY A  52     -77.658 134.190-205.971  1.00  0.00           N  
ATOM    434  CA  GLY A  52     -78.141 133.360-204.837  1.00  0.00           C  
ATOM    435  C   GLY A  52     -77.191 132.181-204.627  1.00  0.00           C  
ATOM    436  O   GLY A  52     -77.397 131.356-203.759  1.00  0.00           O  
ATOM    437  H   GLY A  52     -76.900 134.793-205.841  1.00  0.00           H  
ATOM    438  HA2 GLY A  52     -78.160 133.962-203.940  1.00  0.00           H  
ATOM    439  HA3 GLY A  52     -79.134 132.994-205.051  1.00  0.00           H  
ATOM    440  N   ASN A  53     -76.132 132.111-205.386  1.00  0.00           N  
ATOM    441  CA  ASN A  53     -75.162 131.004-205.188  1.00  0.00           C  
ATOM    442  C   ASN A  53     -74.313 131.385-204.001  1.00  0.00           C  
ATOM    443  O   ASN A  53     -74.802 131.529-202.900  1.00  0.00           O  
ATOM    444  CB  ASN A  53     -74.262 130.851-206.413  1.00  0.00           C  
ATOM    445  CG  ASN A  53     -73.614 132.187-206.754  1.00  0.00           C  
ATOM    446  OD1 ASN A  53     -73.437 133.032-205.899  1.00  0.00           O  
ATOM    447  ND2 ASN A  53     -73.255 132.414-207.983  1.00  0.00           N  
ATOM    448  H   ASN A  53     -75.961 132.802-206.059  1.00  0.00           H  
ATOM    449  HA  ASN A  53     -75.687 130.080-204.989  1.00  0.00           H  
ATOM    450  HB2 ASN A  53     -73.493 130.123-206.214  1.00  0.00           H  
ATOM    451  HB3 ASN A  53     -74.844 130.524-207.242  1.00  0.00           H  
ATOM    452 HD21 ASN A  53     -73.403 131.733-208.671  1.00  0.00           H  
ATOM    453 HD22 ASN A  53     -72.831 133.259-208.218  1.00  0.00           H  
ATOM    454  N   ARG A  54     -73.049 131.573-204.207  1.00  0.00           N  
ATOM    455  CA  ARG A  54     -72.197 131.972-203.093  1.00  0.00           C  
ATOM    456  C   ARG A  54     -71.369 133.160-203.508  1.00  0.00           C  
ATOM    457  O   ARG A  54     -71.298 133.554-204.655  1.00  0.00           O  
ATOM    458  CB  ARG A  54     -71.268 130.829-202.767  1.00  0.00           C  
ATOM    459  CG  ARG A  54     -71.216 130.544-201.256  1.00  0.00           C  
ATOM    460  CD  ARG A  54     -70.919 129.060-201.037  1.00  0.00           C  
ATOM    461  NE  ARG A  54     -70.087 128.547-202.162  1.00  0.00           N  
ATOM    462  CZ  ARG A  54     -69.962 127.261-202.345  1.00  0.00           C  
ATOM    463  NH1 ARG A  54     -70.564 126.425-201.545  1.00  0.00           N  
ATOM    464  NH2 ARG A  54     -69.233 126.811-203.331  1.00  0.00           N  
ATOM    465  H   ARG A  54     -72.654 131.456-205.097  1.00  0.00           H  
ATOM    466  HA  ARG A  54     -72.784 132.221-202.234  1.00  0.00           H  
ATOM    467  HB2 ARG A  54     -71.623 129.981-203.251  1.00  0.00           H  
ATOM    468  HB3 ARG A  54     -70.298 131.058-203.155  1.00  0.00           H  
ATOM    469  HG2 ARG A  54     -70.442 131.130-200.793  1.00  0.00           H  
ATOM    470  HG3 ARG A  54     -72.168 130.783-200.807  1.00  0.00           H  
ATOM    471  HD2 ARG A  54     -70.384 128.933-200.106  1.00  0.00           H  
ATOM    472  HD3 ARG A  54     -71.847 128.509-200.996  1.00  0.00           H  
ATOM    473  HE  ARG A  54     -69.635 129.174-202.762  1.00  0.00           H  
ATOM    474 HH11 ARG A  54     -71.122 126.771-200.790  1.00  0.00           H  
ATOM    475 HH12 ARG A  54     -70.467 125.440-201.686  1.00  0.00           H  
ATOM    476 HH21 ARG A  54     -68.772 127.452-203.944  1.00  0.00           H  
ATOM    477 HH22 ARG A  54     -69.137 125.826-203.472  1.00  0.00           H  
ATOM    478  N   THR A  55     -70.733 133.693-202.555  1.00  0.00           N  
ATOM    479  CA  THR A  55     -69.829 134.855-202.786  1.00  0.00           C  
ATOM    480  C   THR A  55     -68.516 134.610-202.046  1.00  0.00           C  
ATOM    481  O   THR A  55     -67.829 135.532-201.656  1.00  0.00           O  
ATOM    482  CB  THR A  55     -70.462 136.134-202.254  1.00  0.00           C  
ATOM    483  OG1 THR A  55     -70.925 135.912-200.942  1.00  0.00           O  
ATOM    484  CG2 THR A  55     -71.630 136.551-203.139  1.00  0.00           C  
ATOM    485  H   THR A  55     -70.844 133.301-201.670  1.00  0.00           H  
ATOM    486  HA  THR A  55     -69.637 134.956-203.844  1.00  0.00           H  
ATOM    487  HB  THR A  55     -69.729 136.914-202.244  1.00  0.00           H  
ATOM    488  HG1 THR A  55     -70.624 135.044-200.665  1.00  0.00           H  
ATOM    489 HG21 THR A  55     -72.010 137.505-202.808  1.00  0.00           H  
ATOM    490 HG22 THR A  55     -72.407 135.812-203.065  1.00  0.00           H  
ATOM    491 HG23 THR A  55     -71.300 136.628-204.164  1.00  0.00           H  
ATOM    492  N   VAL A  56     -68.169 133.370-201.842  1.00  0.00           N  
ATOM    493  CA  VAL A  56     -66.903 133.063-201.115  1.00  0.00           C  
ATOM    494  C   VAL A  56     -66.511 131.605-201.356  1.00  0.00           C  
ATOM    495  O   VAL A  56     -67.345 130.722-201.365  1.00  0.00           O  
ATOM    496  CB  VAL A  56     -67.110 133.282-199.613  1.00  0.00           C  
ATOM    497  CG1 VAL A  56     -67.047 134.777-199.294  1.00  0.00           C  
ATOM    498  CG2 VAL A  56     -68.477 132.732-199.203  1.00  0.00           C  
ATOM    499  H   VAL A  56     -68.742 132.641-202.165  1.00  0.00           H  
ATOM    500  HA  VAL A  56     -66.115 133.712-201.470  1.00  0.00           H  
ATOM    501  HB  VAL A  56     -66.336 132.767-199.065  1.00  0.00           H  
ATOM    502 HG11 VAL A  56     -68.012 135.227-199.481  1.00  0.00           H  
ATOM    503 HG12 VAL A  56     -66.304 135.249-199.918  1.00  0.00           H  
ATOM    504 HG13 VAL A  56     -66.784 134.912-198.255  1.00  0.00           H  
ATOM    505 HG21 VAL A  56     -69.246 133.187-199.811  1.00  0.00           H  
ATOM    506 HG22 VAL A  56     -68.659 132.959-198.163  1.00  0.00           H  
ATOM    507 HG23 VAL A  56     -68.492 131.662-199.346  1.00  0.00           H  
ATOM    508  N   GLU A  57     -65.249 131.348-201.566  1.00  0.00           N  
ATOM    509  CA  GLU A  57     -64.799 129.969-201.822  1.00  0.00           C  
ATOM    510  C   GLU A  57     -65.665 128.963-201.045  1.00  0.00           C  
ATOM    511  O   GLU A  57     -66.211 129.260-200.001  1.00  0.00           O  
ATOM    512  CB  GLU A  57     -63.341 129.820-201.383  1.00  0.00           C  
ATOM    513  CG  GLU A  57     -63.024 130.851-200.296  1.00  0.00           C  
ATOM    514  CD  GLU A  57     -62.704 132.197-200.949  1.00  0.00           C  
ATOM    515  OE1 GLU A  57     -61.747 132.255-201.703  1.00  0.00           O  
ATOM    516  OE2 GLU A  57     -63.422 133.147-200.683  1.00  0.00           O  
ATOM    517  H   GLU A  57     -64.598 132.066-201.581  1.00  0.00           H  
ATOM    518  HA  GLU A  57     -64.871 129.788-202.877  1.00  0.00           H  
ATOM    519  HB2 GLU A  57     -63.184 128.826-200.991  1.00  0.00           H  
ATOM    520  HB3 GLU A  57     -62.691 129.978-202.230  1.00  0.00           H  
ATOM    521  HG2 GLU A  57     -63.878 130.960-199.644  1.00  0.00           H  
ATOM    522  HG3 GLU A  57     -62.173 130.517-199.722  1.00  0.00           H  
ATOM    523  N   PRO A  58     -65.764 127.778-201.576  1.00  0.00           N  
ATOM    524  CA  PRO A  58     -65.092 127.440-202.842  1.00  0.00           C  
ATOM    525  C   PRO A  58     -65.857 127.962-204.038  1.00  0.00           C  
ATOM    526  O   PRO A  58     -67.004 128.357-203.966  1.00  0.00           O  
ATOM    527  CB  PRO A  58     -65.088 125.934-202.870  1.00  0.00           C  
ATOM    528  CG  PRO A  58     -66.342 125.580-202.170  1.00  0.00           C  
ATOM    529  CD  PRO A  58     -66.517 126.627-201.055  1.00  0.00           C  
ATOM    530  HA  PRO A  58     -64.077 127.801-202.847  1.00  0.00           H  
ATOM    531  HB2 PRO A  58     -65.111 125.576-203.889  1.00  0.00           H  
ATOM    532  HB3 PRO A  58     -64.227 125.554-202.357  1.00  0.00           H  
ATOM    533  HG2 PRO A  58     -67.157 125.646-202.872  1.00  0.00           H  
ATOM    534  HG3 PRO A  58     -66.275 124.589-201.756  1.00  0.00           H  
ATOM    535  HD2 PRO A  58     -67.559 126.878-200.926  1.00  0.00           H  
ATOM    536  HD3 PRO A  58     -66.087 126.275-200.129  1.00  0.00           H  
ATOM    537  N   PHE A  59     -65.203 127.948-205.124  1.00  0.00           N  
ATOM    538  CA  PHE A  59     -65.810 128.420-206.397  1.00  0.00           C  
ATOM    539  C   PHE A  59     -66.177 127.206-207.254  1.00  0.00           C  
ATOM    540  O   PHE A  59     -65.533 126.178-207.192  1.00  0.00           O  
ATOM    541  CB  PHE A  59     -64.805 129.296-207.148  1.00  0.00           C  
ATOM    542  CG  PHE A  59     -64.421 130.480-206.292  1.00  0.00           C  
ATOM    543  CD1 PHE A  59     -63.380 130.361-205.362  1.00  0.00           C  
ATOM    544  CD2 PHE A  59     -65.104 131.698-206.426  1.00  0.00           C  
ATOM    545  CE1 PHE A  59     -63.022 131.457-204.569  1.00  0.00           C  
ATOM    546  CE2 PHE A  59     -64.743 132.795-205.631  1.00  0.00           C  
ATOM    547  CZ  PHE A  59     -63.702 132.673-204.703  1.00  0.00           C  
ATOM    548  H   PHE A  59     -64.294 127.611-205.095  1.00  0.00           H  
ATOM    549  HA  PHE A  59     -66.700 128.993-206.181  1.00  0.00           H  
ATOM    550  HB2 PHE A  59     -63.922 128.716-207.376  1.00  0.00           H  
ATOM    551  HB3 PHE A  59     -65.249 129.646-208.066  1.00  0.00           H  
ATOM    552  HD1 PHE A  59     -62.855 129.424-205.259  1.00  0.00           H  
ATOM    553  HD2 PHE A  59     -65.906 131.789-207.142  1.00  0.00           H  
ATOM    554  HE1 PHE A  59     -62.218 131.365-203.854  1.00  0.00           H  
ATOM    555  HE2 PHE A  59     -65.266 133.738-205.734  1.00  0.00           H  
ATOM    556  HZ  PHE A  59     -63.426 133.514-204.088  1.00  0.00           H  
ATOM    557  N   PRO A  60     -67.208 127.324-208.046  1.00  0.00           N  
ATOM    558  CA  PRO A  60     -67.674 126.217-208.930  1.00  0.00           C  
ATOM    559  C   PRO A  60     -66.557 125.697-209.839  1.00  0.00           C  
ATOM    560  O   PRO A  60     -66.004 126.425-210.639  1.00  0.00           O  
ATOM    561  CB  PRO A  60     -68.802 126.840-209.765  1.00  0.00           C  
ATOM    562  CG  PRO A  60     -68.724 128.317-209.540  1.00  0.00           C  
ATOM    563  CD  PRO A  60     -68.041 128.522-208.189  1.00  0.00           C  
ATOM    564  HA  PRO A  60     -68.073 125.412-208.336  1.00  0.00           H  
ATOM    565  HB2 PRO A  60     -68.655 126.617-210.812  1.00  0.00           H  
ATOM    566  HB3 PRO A  60     -69.759 126.463-209.436  1.00  0.00           H  
ATOM    567  HG2 PRO A  60     -68.142 128.780-210.322  1.00  0.00           H  
ATOM    568  HG3 PRO A  60     -69.717 128.740-209.518  1.00  0.00           H  
ATOM    569  HD2 PRO A  60     -67.430 129.413-208.205  1.00  0.00           H  
ATOM    570  HD3 PRO A  60     -68.773 128.575-207.397  1.00  0.00           H  
ATOM    571  N   GLU A  61     -66.219 124.442-209.718  1.00  0.00           N  
ATOM    572  CA  GLU A  61     -65.136 123.877-210.570  1.00  0.00           C  
ATOM    573  C   GLU A  61     -65.306 124.371-212.008  1.00  0.00           C  
ATOM    574  O   GLU A  61     -66.297 124.098-212.656  1.00  0.00           O  
ATOM    575  CB  GLU A  61     -65.213 122.349-210.544  1.00  0.00           C  
ATOM    576  CG  GLU A  61     -64.823 121.842-209.155  1.00  0.00           C  
ATOM    577  CD  GLU A  61     -65.461 120.474-208.912  1.00  0.00           C  
ATOM    578  OE1 GLU A  61     -65.389 119.642-209.802  1.00  0.00           O  
ATOM    579  OE2 GLU A  61     -66.012 120.281-207.841  1.00  0.00           O  
ATOM    580  H   GLU A  61     -66.676 123.873-209.065  1.00  0.00           H  
ATOM    581  HA  GLU A  61     -64.177 124.195-210.192  1.00  0.00           H  
ATOM    582  HB2 GLU A  61     -66.221 122.035-210.772  1.00  0.00           H  
ATOM    583  HB3 GLU A  61     -64.535 121.942-211.280  1.00  0.00           H  
ATOM    584  HG2 GLU A  61     -63.748 121.755-209.093  1.00  0.00           H  
ATOM    585  HG3 GLU A  61     -65.170 122.540-208.407  1.00  0.00           H  
ATOM    586  N   GLY A  62     -64.346 125.096-212.513  1.00  0.00           N  
ATOM    587  CA  GLY A  62     -64.452 125.606-213.909  1.00  0.00           C  
ATOM    588  C   GLY A  62     -64.627 127.127-213.886  1.00  0.00           C  
ATOM    589  O   GLY A  62     -65.149 127.715-214.813  1.00  0.00           O  
ATOM    590  H   GLY A  62     -63.555 125.305-211.974  1.00  0.00           H  
ATOM    591  HA2 GLY A  62     -63.554 125.355-214.453  1.00  0.00           H  
ATOM    592  HA3 GLY A  62     -65.305 125.154-214.393  1.00  0.00           H  
ATOM    593  N   THR A  63     -64.193 127.770-212.836  1.00  0.00           N  
ATOM    594  CA  THR A  63     -64.335 129.251-212.760  1.00  0.00           C  
ATOM    595  C   THR A  63     -63.018 129.876-212.313  1.00  0.00           C  
ATOM    596  O   THR A  63     -62.365 129.402-211.404  1.00  0.00           O  
ATOM    597  CB  THR A  63     -65.423 129.617-211.752  1.00  0.00           C  
ATOM    598  OG1 THR A  63     -65.531 128.587-210.781  1.00  0.00           O  
ATOM    599  CG2 THR A  63     -66.758 129.786-212.476  1.00  0.00           C  
ATOM    600  H   THR A  63     -63.774 127.278-212.099  1.00  0.00           H  
ATOM    601  HA  THR A  63     -64.602 129.641-213.732  1.00  0.00           H  
ATOM    602  HB  THR A  63     -65.161 130.545-211.268  1.00  0.00           H  
ATOM    603  HG1 THR A  63     -64.646 128.270-210.589  1.00  0.00           H  
ATOM    604 HG21 THR A  63     -66.618 130.415-213.342  1.00  0.00           H  
ATOM    605 HG22 THR A  63     -67.473 130.247-211.809  1.00  0.00           H  
ATOM    606 HG23 THR A  63     -67.125 128.819-212.786  1.00  0.00           H  
ATOM    607  N   GLN A  64     -62.634 130.948-212.939  1.00  0.00           N  
ATOM    608  CA  GLN A  64     -61.369 131.631-212.549  1.00  0.00           C  
ATOM    609  C   GLN A  64     -61.719 132.901-211.770  1.00  0.00           C  
ATOM    610  O   GLN A  64     -62.874 133.171-211.508  1.00  0.00           O  
ATOM    611  CB  GLN A  64     -60.573 131.996-213.805  1.00  0.00           C  
ATOM    612  CG  GLN A  64     -59.495 130.937-214.049  1.00  0.00           C  
ATOM    613  CD  GLN A  64     -58.330 131.177-213.053  1.00  0.00           C  
ATOM    614  OE1 GLN A  64     -58.404 132.099-212.266  1.00  0.00           O  
ATOM    615  NE2 GLN A  64     -57.248 130.406-213.027  1.00  0.00           N  
ATOM    616  H   GLN A  64     -63.191 131.312-213.659  1.00  0.00           H  
ATOM    617  HA  GLN A  64     -60.782 130.975-211.925  1.00  0.00           H  
ATOM    618  HB2 GLN A  64     -61.239 132.033-214.654  1.00  0.00           H  
ATOM    619  HB3 GLN A  64     -60.107 132.960-213.667  1.00  0.00           H  
ATOM    620  HG2 GLN A  64     -59.930 129.957-213.894  1.00  0.00           H  
ATOM    621  HG3 GLN A  64     -59.145 131.029-215.070  1.00  0.00           H  
ATOM    622 HE21 GLN A  64     -57.138 129.637-213.650  1.00  0.00           H  
ATOM    623 HE22 GLN A  64     -56.533 130.608-212.368  1.00  0.00           H  
ATOM    624  N   MET A  65     -60.746 133.681-211.388  1.00  0.00           N  
ATOM    625  CA  MET A  65     -61.061 134.920-210.619  1.00  0.00           C  
ATOM    626  C   MET A  65     -60.089 136.041-210.991  1.00  0.00           C  
ATOM    627  O   MET A  65     -58.886 135.873-210.943  1.00  0.00           O  
ATOM    628  CB  MET A  65     -60.952 134.629-209.119  1.00  0.00           C  
ATOM    629  CG  MET A  65     -60.711 133.133-208.901  1.00  0.00           C  
ATOM    630  SD  MET A  65     -59.133 132.658-209.648  1.00  0.00           S  
ATOM    631  CE  MET A  65     -59.287 130.874-209.391  1.00  0.00           C  
ATOM    632  H   MET A  65     -59.816 133.452-211.600  1.00  0.00           H  
ATOM    633  HA  MET A  65     -62.066 135.232-210.848  1.00  0.00           H  
ATOM    634  HB2 MET A  65     -60.129 135.189-208.702  1.00  0.00           H  
ATOM    635  HB3 MET A  65     -61.870 134.920-208.630  1.00  0.00           H  
ATOM    636  HG2 MET A  65     -60.685 132.924-207.842  1.00  0.00           H  
ATOM    637  HG3 MET A  65     -61.511 132.569-209.359  1.00  0.00           H  
ATOM    638  HE1 MET A  65     -59.088 130.358-210.320  1.00  0.00           H  
ATOM    639  HE2 MET A  65     -60.286 130.642-209.060  1.00  0.00           H  
ATOM    640  HE3 MET A  65     -58.578 130.556-208.638  1.00  0.00           H  
ATOM    641  N   ALA A  66     -60.602 137.192-211.342  1.00  0.00           N  
ATOM    642  CA  ALA A  66     -59.701 138.325-211.694  1.00  0.00           C  
ATOM    643  C   ALA A  66     -59.976 139.491-210.716  1.00  0.00           C  
ATOM    644  O   ALA A  66     -60.697 139.318-209.753  1.00  0.00           O  
ATOM    645  CB  ALA A  66     -59.972 138.774-213.132  1.00  0.00           C  
ATOM    646  H   ALA A  66     -61.574 137.312-211.362  1.00  0.00           H  
ATOM    647  HA  ALA A  66     -58.674 137.981-211.600  1.00  0.00           H  
ATOM    648  HB1 ALA A  66     -60.435 137.967-213.679  1.00  0.00           H  
ATOM    649  HB2 ALA A  66     -59.040 139.043-213.607  1.00  0.00           H  
ATOM    650  HB3 ALA A  66     -60.632 139.629-213.124  1.00  0.00           H  
ATOM    651  N   VAL A  67     -59.432 140.679-210.935  1.00  0.00           N  
ATOM    652  CA  VAL A  67     -59.708 141.795-209.983  1.00  0.00           C  
ATOM    653  C   VAL A  67     -59.788 143.122-210.750  1.00  0.00           C  
ATOM    654  O   VAL A  67     -59.076 143.327-211.713  1.00  0.00           O  
ATOM    655  CB  VAL A  67     -58.572 141.881-208.958  1.00  0.00           C  
ATOM    656  CG1 VAL A  67     -59.036 142.681-207.746  1.00  0.00           C  
ATOM    657  CG2 VAL A  67     -58.151 140.481-208.499  1.00  0.00           C  
ATOM    658  H   VAL A  67     -58.861 140.845-211.720  1.00  0.00           H  
ATOM    659  HA  VAL A  67     -60.642 141.614-209.473  1.00  0.00           H  
ATOM    660  HB  VAL A  67     -57.731 142.377-209.409  1.00  0.00           H  
ATOM    661 HG11 VAL A  67     -60.056 142.419-207.514  1.00  0.00           H  
ATOM    662 HG12 VAL A  67     -58.972 143.734-207.966  1.00  0.00           H  
ATOM    663 HG13 VAL A  67     -58.404 142.450-206.903  1.00  0.00           H  
ATOM    664 HG21 VAL A  67     -57.414 140.083-209.180  1.00  0.00           H  
ATOM    665 HG22 VAL A  67     -59.012 139.833-208.478  1.00  0.00           H  
ATOM    666 HG23 VAL A  67     -57.726 140.543-207.508  1.00  0.00           H  
ATOM    667  N   PHE A  68     -60.622 144.040-210.328  1.00  0.00           N  
ATOM    668  CA  PHE A  68     -60.693 145.349-211.044  1.00  0.00           C  
ATOM    669  C   PHE A  68     -60.858 146.486-210.037  1.00  0.00           C  
ATOM    670  O   PHE A  68     -61.770 146.487-209.235  1.00  0.00           O  
ATOM    671  CB  PHE A  68     -61.897 145.382-211.981  1.00  0.00           C  
ATOM    672  CG  PHE A  68     -61.713 144.417-213.120  1.00  0.00           C  
ATOM    673  CD1 PHE A  68     -60.757 144.668-214.109  1.00  0.00           C  
ATOM    674  CD2 PHE A  68     -62.525 143.285-213.199  1.00  0.00           C  
ATOM    675  CE1 PHE A  68     -60.613 143.779-215.181  1.00  0.00           C  
ATOM    676  CE2 PHE A  68     -62.386 142.400-214.268  1.00  0.00           C  
ATOM    677  CZ  PHE A  68     -61.430 142.645-215.261  1.00  0.00           C  
ATOM    678  H   PHE A  68     -61.186 143.876-209.539  1.00  0.00           H  
ATOM    679  HA  PHE A  68     -59.789 145.499-211.614  1.00  0.00           H  
ATOM    680  HB2 PHE A  68     -62.783 145.116-211.433  1.00  0.00           H  
ATOM    681  HB3 PHE A  68     -62.011 146.380-212.378  1.00  0.00           H  
ATOM    682  HD1 PHE A  68     -60.128 145.545-214.043  1.00  0.00           H  
ATOM    683  HD2 PHE A  68     -63.261 143.095-212.432  1.00  0.00           H  
ATOM    684  HE1 PHE A  68     -59.875 143.969-215.946  1.00  0.00           H  
ATOM    685  HE2 PHE A  68     -63.014 141.527-214.323  1.00  0.00           H  
ATOM    686  HZ  PHE A  68     -61.330 141.965-216.092  1.00  0.00           H  
ATOM    687  N   GLY A  69     -60.014 147.478-210.096  1.00  0.00           N  
ATOM    688  CA  GLY A  69     -60.167 148.626-209.172  1.00  0.00           C  
ATOM    689  C   GLY A  69     -60.723 149.782-209.979  1.00  0.00           C  
ATOM    690  O   GLY A  69     -60.047 150.369-210.798  1.00  0.00           O  
ATOM    691  H   GLY A  69     -59.302 147.485-210.768  1.00  0.00           H  
ATOM    692  HA2 GLY A  69     -60.859 148.371-208.388  1.00  0.00           H  
ATOM    693  HA3 GLY A  69     -59.220 148.896-208.748  1.00  0.00           H  
ATOM    694  N   MET A  70     -61.960 150.094-209.776  1.00  0.00           N  
ATOM    695  CA  MET A  70     -62.572 151.198-210.554  1.00  0.00           C  
ATOM    696  C   MET A  70     -62.849 152.383-209.635  1.00  0.00           C  
ATOM    697  O   MET A  70     -62.025 153.256-209.466  1.00  0.00           O  
ATOM    698  CB  MET A  70     -63.873 150.710-211.195  1.00  0.00           C  
ATOM    699  CG  MET A  70     -64.131 149.256-210.793  1.00  0.00           C  
ATOM    700  SD  MET A  70     -65.612 148.656-211.640  1.00  0.00           S  
ATOM    701  CE  MET A  70     -64.987 148.831-213.330  1.00  0.00           C  
ATOM    702  H   MET A  70     -62.488 149.591-209.123  1.00  0.00           H  
ATOM    703  HA  MET A  70     -61.890 151.501-211.325  1.00  0.00           H  
ATOM    704  HB2 MET A  70     -64.696 151.327-210.866  1.00  0.00           H  
ATOM    705  HB3 MET A  70     -63.785 150.768-212.267  1.00  0.00           H  
ATOM    706  HG2 MET A  70     -63.285 148.648-211.076  1.00  0.00           H  
ATOM    707  HG3 MET A  70     -64.276 149.197-209.724  1.00  0.00           H  
ATOM    708  HE1 MET A  70     -65.444 148.081-213.961  1.00  0.00           H  
ATOM    709  HE2 MET A  70     -63.917 148.698-213.335  1.00  0.00           H  
ATOM    710  HE3 MET A  70     -65.227 149.818-213.701  1.00  0.00           H  
ATOM    711  N   GLY A  71     -63.998 152.413-209.038  1.00  0.00           N  
ATOM    712  CA  GLY A  71     -64.335 153.532-208.122  1.00  0.00           C  
ATOM    713  C   GLY A  71     -65.241 152.987-207.029  1.00  0.00           C  
ATOM    714  O   GLY A  71     -65.735 151.885-207.141  1.00  0.00           O  
ATOM    715  H   GLY A  71     -64.644 151.691-209.187  1.00  0.00           H  
ATOM    716  HA2 GLY A  71     -63.432 153.930-207.683  1.00  0.00           H  
ATOM    717  HA3 GLY A  71     -64.849 154.309-208.668  1.00  0.00           H  
ATOM    718  N   CYS A  72     -65.453 153.745-205.980  1.00  0.00           N  
ATOM    719  CA  CYS A  72     -66.331 153.276-204.860  1.00  0.00           C  
ATOM    720  C   CYS A  72     -66.981 151.943-205.234  1.00  0.00           C  
ATOM    721  O   CYS A  72     -67.738 151.858-206.181  1.00  0.00           O  
ATOM    722  CB  CYS A  72     -67.423 154.317-204.600  1.00  0.00           C  
ATOM    723  SG  CYS A  72     -67.924 154.242-202.863  1.00  0.00           S  
ATOM    724  H   CYS A  72     -65.030 154.628-205.929  1.00  0.00           H  
ATOM    725  HA  CYS A  72     -65.737 153.149-203.968  1.00  0.00           H  
ATOM    726  HB2 CYS A  72     -67.039 155.302-204.822  1.00  0.00           H  
ATOM    727  HB3 CYS A  72     -68.275 154.111-205.230  1.00  0.00           H  
ATOM    728  HG  CYS A  72     -67.253 153.754-202.380  1.00  0.00           H  
ATOM    729  N   PHE A  73     -66.667 150.895-204.523  1.00  0.00           N  
ATOM    730  CA  PHE A  73     -67.248 149.557-204.861  1.00  0.00           C  
ATOM    731  C   PHE A  73     -68.782 149.607-204.833  1.00  0.00           C  
ATOM    732  O   PHE A  73     -69.430 148.606-204.599  1.00  0.00           O  
ATOM    733  CB  PHE A  73     -66.766 148.502-203.859  1.00  0.00           C  
ATOM    734  CG  PHE A  73     -65.937 149.147-202.778  1.00  0.00           C  
ATOM    735  CD1 PHE A  73     -66.481 150.163-201.982  1.00  0.00           C  
ATOM    736  CD2 PHE A  73     -64.621 148.719-202.566  1.00  0.00           C  
ATOM    737  CE1 PHE A  73     -65.705 150.752-200.975  1.00  0.00           C  
ATOM    738  CE2 PHE A  73     -63.847 149.306-201.560  1.00  0.00           C  
ATOM    739  CZ  PHE A  73     -64.389 150.324-200.765  1.00  0.00           C  
ATOM    740  H   PHE A  73     -66.029 150.982-203.784  1.00  0.00           H  
ATOM    741  HA  PHE A  73     -66.921 149.272-205.852  1.00  0.00           H  
ATOM    742  HB2 PHE A  73     -67.620 148.014-203.410  1.00  0.00           H  
ATOM    743  HB3 PHE A  73     -66.168 147.767-204.376  1.00  0.00           H  
ATOM    744  HD1 PHE A  73     -67.498 150.492-202.145  1.00  0.00           H  
ATOM    745  HD2 PHE A  73     -64.203 147.936-203.181  1.00  0.00           H  
ATOM    746  HE1 PHE A  73     -66.122 151.536-200.362  1.00  0.00           H  
ATOM    747  HE2 PHE A  73     -62.834 148.972-201.397  1.00  0.00           H  
ATOM    748  HZ  PHE A  73     -63.791 150.776-199.987  1.00  0.00           H  
ATOM    749  N   TRP A  74     -69.375 150.744-205.078  1.00  0.00           N  
ATOM    750  CA  TRP A  74     -70.864 150.807-205.069  1.00  0.00           C  
ATOM    751  C   TRP A  74     -71.388 150.507-206.476  1.00  0.00           C  
ATOM    752  O   TRP A  74     -72.186 149.615-206.669  1.00  0.00           O  
ATOM    753  CB  TRP A  74     -71.343 152.198-204.622  1.00  0.00           C  
ATOM    754  CG  TRP A  74     -72.619 152.060-203.854  1.00  0.00           C  
ATOM    755  CD1 TRP A  74     -72.812 151.207-202.822  1.00  0.00           C  
ATOM    756  CD2 TRP A  74     -73.874 152.778-204.033  1.00  0.00           C  
ATOM    757  NE1 TRP A  74     -74.107 151.353-202.358  1.00  0.00           N  
ATOM    758  CE2 TRP A  74     -74.801 152.308-203.072  1.00  0.00           C  
ATOM    759  CE3 TRP A  74     -74.297 153.779-204.927  1.00  0.00           C  
ATOM    760  CZ2 TRP A  74     -76.099 152.815-203.000  1.00  0.00           C  
ATOM    761  CZ3 TRP A  74     -75.603 154.291-204.857  1.00  0.00           C  
ATOM    762  CH2 TRP A  74     -76.503 153.809-203.896  1.00  0.00           C  
ATOM    763  H   TRP A  74     -68.851 151.542-205.273  1.00  0.00           H  
ATOM    764  HA  TRP A  74     -71.245 150.062-204.386  1.00  0.00           H  
ATOM    765  HB2 TRP A  74     -70.599 152.658-203.987  1.00  0.00           H  
ATOM    766  HB3 TRP A  74     -71.509 152.818-205.489  1.00  0.00           H  
ATOM    767  HD1 TRP A  74     -72.076 150.524-202.426  1.00  0.00           H  
ATOM    768  HE1 TRP A  74     -74.502 150.849-201.615  1.00  0.00           H  
ATOM    769  HE3 TRP A  74     -73.611 154.158-205.671  1.00  0.00           H  
ATOM    770  HZ2 TRP A  74     -76.790 152.441-202.258  1.00  0.00           H  
ATOM    771  HZ3 TRP A  74     -75.916 155.059-205.548  1.00  0.00           H  
ATOM    772  HH2 TRP A  74     -77.505 154.207-203.847  1.00  0.00           H  
ATOM    773  N   GLY A  75     -70.946 151.243-207.462  1.00  0.00           N  
ATOM    774  CA  GLY A  75     -71.427 150.993-208.855  1.00  0.00           C  
ATOM    775  C   GLY A  75     -70.340 150.293-209.676  1.00  0.00           C  
ATOM    776  O   GLY A  75     -70.504 150.050-210.855  1.00  0.00           O  
ATOM    777  H   GLY A  75     -70.301 151.960-207.288  1.00  0.00           H  
ATOM    778  HA2 GLY A  75     -72.303 150.366-208.826  1.00  0.00           H  
ATOM    779  HA3 GLY A  75     -71.676 151.934-209.322  1.00  0.00           H  
ATOM    780  N   ALA A  76     -69.229 149.975-209.073  1.00  0.00           N  
ATOM    781  CA  ALA A  76     -68.138 149.302-209.834  1.00  0.00           C  
ATOM    782  C   ALA A  76     -68.467 147.820-210.048  1.00  0.00           C  
ATOM    783  O   ALA A  76     -68.203 147.263-211.093  1.00  0.00           O  
ATOM    784  CB  ALA A  76     -66.826 149.422-209.055  1.00  0.00           C  
ATOM    785  H   ALA A  76     -69.109 150.184-208.124  1.00  0.00           H  
ATOM    786  HA  ALA A  76     -68.024 149.783-210.795  1.00  0.00           H  
ATOM    787  HB1 ALA A  76     -66.238 150.231-209.463  1.00  0.00           H  
ATOM    788  HB2 ALA A  76     -66.275 148.499-209.134  1.00  0.00           H  
ATOM    789  HB3 ALA A  76     -67.044 149.625-208.017  1.00  0.00           H  
ATOM    790  N   GLU A  77     -69.020 147.169-209.061  1.00  0.00           N  
ATOM    791  CA  GLU A  77     -69.338 145.717-209.208  1.00  0.00           C  
ATOM    792  C   GLU A  77     -70.674 145.523-209.934  1.00  0.00           C  
ATOM    793  O   GLU A  77     -70.998 144.436-210.367  1.00  0.00           O  
ATOM    794  CB  GLU A  77     -69.419 145.077-207.824  1.00  0.00           C  
ATOM    795  CG  GLU A  77     -69.839 143.613-207.963  1.00  0.00           C  
ATOM    796  CD  GLU A  77     -69.063 142.764-206.956  1.00  0.00           C  
ATOM    797  OE1 GLU A  77     -69.394 142.825-205.782  1.00  0.00           O  
ATOM    798  OE2 GLU A  77     -68.152 142.069-207.373  1.00  0.00           O  
ATOM    799  H   GLU A  77     -69.211 147.629-208.218  1.00  0.00           H  
ATOM    800  HA  GLU A  77     -68.553 145.237-209.775  1.00  0.00           H  
ATOM    801  HB2 GLU A  77     -68.454 145.129-207.348  1.00  0.00           H  
ATOM    802  HB3 GLU A  77     -70.147 145.605-207.224  1.00  0.00           H  
ATOM    803  HG2 GLU A  77     -70.897 143.523-207.770  1.00  0.00           H  
ATOM    804  HG3 GLU A  77     -69.625 143.270-208.964  1.00  0.00           H  
ATOM    805  N   ARG A  78     -71.459 146.552-210.058  1.00  0.00           N  
ATOM    806  CA  ARG A  78     -72.773 146.399-210.745  1.00  0.00           C  
ATOM    807  C   ARG A  78     -72.567 145.876-212.172  1.00  0.00           C  
ATOM    808  O   ARG A  78     -72.869 144.739-212.476  1.00  0.00           O  
ATOM    809  CB  ARG A  78     -73.481 147.754-210.799  1.00  0.00           C  
ATOM    810  CG  ARG A  78     -74.472 147.767-211.965  1.00  0.00           C  
ATOM    811  CD  ARG A  78     -75.531 148.845-211.725  1.00  0.00           C  
ATOM    812  NE  ARG A  78     -76.583 148.748-212.775  1.00  0.00           N  
ATOM    813  CZ  ARG A  78     -77.474 149.695-212.896  1.00  0.00           C  
ATOM    814  NH1 ARG A  78     -77.442 150.726-212.098  1.00  0.00           N  
ATOM    815  NH2 ARG A  78     -78.395 149.610-213.817  1.00  0.00           N  
ATOM    816  H   ARG A  78     -71.192 147.422-209.695  1.00  0.00           H  
ATOM    817  HA  ARG A  78     -73.384 145.700-210.193  1.00  0.00           H  
ATOM    818  HB2 ARG A  78     -74.012 147.918-209.875  1.00  0.00           H  
ATOM    819  HB3 ARG A  78     -72.750 148.537-210.939  1.00  0.00           H  
ATOM    820  HG2 ARG A  78     -73.944 147.979-212.884  1.00  0.00           H  
ATOM    821  HG3 ARG A  78     -74.951 146.802-212.042  1.00  0.00           H  
ATOM    822  HD2 ARG A  78     -75.977 148.700-210.753  1.00  0.00           H  
ATOM    823  HD3 ARG A  78     -75.068 149.819-211.768  1.00  0.00           H  
ATOM    824  HE  ARG A  78     -76.608 147.973-213.376  1.00  0.00           H  
ATOM    825 HH11 ARG A  78     -76.735 150.792-211.393  1.00  0.00           H  
ATOM    826 HH12 ARG A  78     -78.124 151.451-212.191  1.00  0.00           H  
ATOM    827 HH21 ARG A  78     -78.420 148.819-214.429  1.00  0.00           H  
ATOM    828 HH22 ARG A  78     -79.077 150.334-213.910  1.00  0.00           H  
ATOM    829  N   LYS A  79     -72.075 146.708-213.048  1.00  0.00           N  
ATOM    830  CA  LYS A  79     -71.864 146.288-214.467  1.00  0.00           C  
ATOM    831  C   LYS A  79     -71.230 144.893-214.545  1.00  0.00           C  
ATOM    832  O   LYS A  79     -71.053 144.352-215.618  1.00  0.00           O  
ATOM    833  CB  LYS A  79     -70.943 147.297-215.155  1.00  0.00           C  
ATOM    834  CG  LYS A  79     -71.725 148.575-215.466  1.00  0.00           C  
ATOM    835  CD  LYS A  79     -71.835 148.751-216.982  1.00  0.00           C  
ATOM    836  CE  LYS A  79     -72.786 149.908-217.294  1.00  0.00           C  
ATOM    837  NZ  LYS A  79     -73.127 149.892-218.746  1.00  0.00           N  
ATOM    838  H   LYS A  79     -71.854 147.624-212.776  1.00  0.00           H  
ATOM    839  HA  LYS A  79     -72.814 146.275-214.978  1.00  0.00           H  
ATOM    840  HB2 LYS A  79     -70.115 147.532-214.501  1.00  0.00           H  
ATOM    841  HB3 LYS A  79     -70.565 146.871-216.073  1.00  0.00           H  
ATOM    842  HG2 LYS A  79     -72.715 148.505-215.040  1.00  0.00           H  
ATOM    843  HG3 LYS A  79     -71.210 149.423-215.042  1.00  0.00           H  
ATOM    844  HD2 LYS A  79     -70.859 148.968-217.390  1.00  0.00           H  
ATOM    845  HD3 LYS A  79     -72.216 147.841-217.424  1.00  0.00           H  
ATOM    846  HE2 LYS A  79     -73.688 149.798-216.712  1.00  0.00           H  
ATOM    847  HE3 LYS A  79     -72.309 150.844-217.046  1.00  0.00           H  
ATOM    848  HZ1 LYS A  79     -73.659 150.752-218.986  1.00  0.00           H  
ATOM    849  HZ2 LYS A  79     -73.706 149.054-218.957  1.00  0.00           H  
ATOM    850  HZ3 LYS A  79     -72.252 149.861-219.307  1.00  0.00           H  
ATOM    851  N   PHE A  80     -70.870 144.308-213.436  1.00  0.00           N  
ATOM    852  CA  PHE A  80     -70.237 142.958-213.494  1.00  0.00           C  
ATOM    853  C   PHE A  80     -71.282 141.854-213.308  1.00  0.00           C  
ATOM    854  O   PHE A  80     -71.235 140.838-213.972  1.00  0.00           O  
ATOM    855  CB  PHE A  80     -69.173 142.838-212.403  1.00  0.00           C  
ATOM    856  CG  PHE A  80     -67.988 143.686-212.780  1.00  0.00           C  
ATOM    857  CD1 PHE A  80     -68.059 145.076-212.651  1.00  0.00           C  
ATOM    858  CD2 PHE A  80     -66.822 143.084-213.261  1.00  0.00           C  
ATOM    859  CE1 PHE A  80     -66.959 145.868-213.003  1.00  0.00           C  
ATOM    860  CE2 PHE A  80     -65.722 143.873-213.613  1.00  0.00           C  
ATOM    861  CZ  PHE A  80     -65.791 145.265-213.485  1.00  0.00           C  
ATOM    862  H   PHE A  80     -71.003 144.756-212.576  1.00  0.00           H  
ATOM    863  HA  PHE A  80     -69.765 142.834-214.458  1.00  0.00           H  
ATOM    864  HB2 PHE A  80     -69.575 143.179-211.463  1.00  0.00           H  
ATOM    865  HB3 PHE A  80     -68.864 141.807-212.312  1.00  0.00           H  
ATOM    866  HD1 PHE A  80     -68.966 145.535-212.279  1.00  0.00           H  
ATOM    867  HD2 PHE A  80     -66.772 142.010-213.360  1.00  0.00           H  
ATOM    868  HE1 PHE A  80     -67.011 146.941-212.906  1.00  0.00           H  
ATOM    869  HE2 PHE A  80     -64.824 143.408-213.987  1.00  0.00           H  
ATOM    870  HZ  PHE A  80     -64.941 145.874-213.758  1.00  0.00           H  
ATOM    871  N   TRP A  81     -72.214 142.019-212.407  1.00  0.00           N  
ATOM    872  CA  TRP A  81     -73.222 140.936-212.210  1.00  0.00           C  
ATOM    873  C   TRP A  81     -74.371 141.081-213.208  1.00  0.00           C  
ATOM    874  O   TRP A  81     -75.290 140.286-213.222  1.00  0.00           O  
ATOM    875  CB  TRP A  81     -73.747 140.937-210.755  1.00  0.00           C  
ATOM    876  CG  TRP A  81     -74.691 142.079-210.464  1.00  0.00           C  
ATOM    877  CD1 TRP A  81     -75.827 142.373-211.151  1.00  0.00           C  
ATOM    878  CD2 TRP A  81     -74.625 143.051-209.368  1.00  0.00           C  
ATOM    879  NE1 TRP A  81     -76.434 143.466-210.569  1.00  0.00           N  
ATOM    880  CE2 TRP A  81     -75.738 143.919-209.471  1.00  0.00           C  
ATOM    881  CE3 TRP A  81     -73.713 143.273-208.310  1.00  0.00           C  
ATOM    882  CZ2 TRP A  81     -75.947 144.957-208.566  1.00  0.00           C  
ATOM    883  CZ3 TRP A  81     -73.926 144.327-207.392  1.00  0.00           C  
ATOM    884  CH2 TRP A  81     -75.038 145.160-207.523  1.00  0.00           C  
ATOM    885  H   TRP A  81     -72.242 142.833-211.864  1.00  0.00           H  
ATOM    886  HA  TRP A  81     -72.735 139.988-212.394  1.00  0.00           H  
ATOM    887  HB2 TRP A  81     -74.264 140.006-210.575  1.00  0.00           H  
ATOM    888  HB3 TRP A  81     -72.905 141.002-210.083  1.00  0.00           H  
ATOM    889  HD1 TRP A  81     -76.202 141.850-212.013  1.00  0.00           H  
ATOM    890  HE1 TRP A  81     -77.264 143.884-210.882  1.00  0.00           H  
ATOM    891  HE3 TRP A  81     -72.851 142.632-208.202  1.00  0.00           H  
ATOM    892  HZ2 TRP A  81     -76.808 145.598-208.670  1.00  0.00           H  
ATOM    893  HZ3 TRP A  81     -73.233 144.492-206.571  1.00  0.00           H  
ATOM    894  HH2 TRP A  81     -75.194 145.958-206.815  1.00  0.00           H  
ATOM    895  N   VAL A  82     -74.335 142.081-214.046  1.00  0.00           N  
ATOM    896  CA  VAL A  82     -75.441 142.260-215.035  1.00  0.00           C  
ATOM    897  C   VAL A  82     -75.093 141.551-216.345  1.00  0.00           C  
ATOM    898  O   VAL A  82     -75.651 141.839-217.385  1.00  0.00           O  
ATOM    899  CB  VAL A  82     -75.647 143.751-215.301  1.00  0.00           C  
ATOM    900  CG1 VAL A  82     -75.312 144.534-214.035  1.00  0.00           C  
ATOM    901  CG2 VAL A  82     -74.729 144.206-216.440  1.00  0.00           C  
ATOM    902  H   VAL A  82     -73.587 142.713-214.025  1.00  0.00           H  
ATOM    903  HA  VAL A  82     -76.351 141.841-214.633  1.00  0.00           H  
ATOM    904  HB  VAL A  82     -76.676 143.927-215.575  1.00  0.00           H  
ATOM    905 HG11 VAL A  82     -74.312 144.929-214.116  1.00  0.00           H  
ATOM    906 HG12 VAL A  82     -75.371 143.877-213.181  1.00  0.00           H  
ATOM    907 HG13 VAL A  82     -76.013 145.346-213.917  1.00  0.00           H  
ATOM    908 HG21 VAL A  82     -74.541 145.265-216.348  1.00  0.00           H  
ATOM    909 HG22 VAL A  82     -75.205 144.005-217.387  1.00  0.00           H  
ATOM    910 HG23 VAL A  82     -73.794 143.668-216.385  1.00  0.00           H  
ATOM    911  N   LEU A  83     -74.181 140.626-216.303  1.00  0.00           N  
ATOM    912  CA  LEU A  83     -73.800 139.900-217.537  1.00  0.00           C  
ATOM    913  C   LEU A  83     -74.077 138.410-217.354  1.00  0.00           C  
ATOM    914  O   LEU A  83     -74.144 137.902-216.253  1.00  0.00           O  
ATOM    915  CB  LEU A  83     -72.313 140.111-217.814  1.00  0.00           C  
ATOM    916  CG  LEU A  83     -71.996 141.604-217.768  1.00  0.00           C  
ATOM    917  CD1 LEU A  83     -70.481 141.799-217.788  1.00  0.00           C  
ATOM    918  CD2 LEU A  83     -72.619 142.297-218.981  1.00  0.00           C  
ATOM    919  H   LEU A  83     -73.747 140.406-215.463  1.00  0.00           H  
ATOM    920  HA  LEU A  83     -74.378 140.275-218.368  1.00  0.00           H  
ATOM    921  HB2 LEU A  83     -71.729 139.594-217.067  1.00  0.00           H  
ATOM    922  HB3 LEU A  83     -72.071 139.721-218.793  1.00  0.00           H  
ATOM    923  HG  LEU A  83     -72.402 142.030-216.861  1.00  0.00           H  
ATOM    924 HD11 LEU A  83     -70.096 141.727-216.782  1.00  0.00           H  
ATOM    925 HD12 LEU A  83     -70.248 142.771-218.196  1.00  0.00           H  
ATOM    926 HD13 LEU A  83     -70.029 141.033-218.402  1.00  0.00           H  
ATOM    927 HD21 LEU A  83     -73.456 142.899-218.661  1.00  0.00           H  
ATOM    928 HD22 LEU A  83     -72.959 141.551-219.685  1.00  0.00           H  
ATOM    929 HD23 LEU A  83     -71.880 142.928-219.454  1.00  0.00           H  
ATOM    930  N   LYS A  84     -74.236 137.718-218.436  1.00  0.00           N  
ATOM    931  CA  LYS A  84     -74.511 136.253-218.370  1.00  0.00           C  
ATOM    932  C   LYS A  84     -73.194 135.480-218.466  1.00  0.00           C  
ATOM    933  O   LYS A  84     -72.301 135.850-219.201  1.00  0.00           O  
ATOM    934  CB  LYS A  84     -75.423 135.852-219.532  1.00  0.00           C  
ATOM    935  CG  LYS A  84     -76.885 135.911-219.080  1.00  0.00           C  
ATOM    936  CD  LYS A  84     -77.746 136.467-220.215  1.00  0.00           C  
ATOM    937  CE  LYS A  84     -77.676 135.525-221.419  1.00  0.00           C  
ATOM    938  NZ  LYS A  84     -77.516 136.324-222.667  1.00  0.00           N  
ATOM    939  H   LYS A  84     -74.173 138.168-219.297  1.00  0.00           H  
ATOM    940  HA  LYS A  84     -74.997 136.020-217.434  1.00  0.00           H  
ATOM    941  HB2 LYS A  84     -75.274 136.533-220.358  1.00  0.00           H  
ATOM    942  HB3 LYS A  84     -75.183 134.848-219.847  1.00  0.00           H  
ATOM    943  HG2 LYS A  84     -77.223 134.917-218.826  1.00  0.00           H  
ATOM    944  HG3 LYS A  84     -76.970 136.553-218.217  1.00  0.00           H  
ATOM    945  HD2 LYS A  84     -78.770 136.550-219.883  1.00  0.00           H  
ATOM    946  HD3 LYS A  84     -77.380 137.443-220.500  1.00  0.00           H  
ATOM    947  HE2 LYS A  84     -76.833 134.860-221.306  1.00  0.00           H  
ATOM    948  HE3 LYS A  84     -78.587 134.946-221.477  1.00  0.00           H  
ATOM    949  HZ1 LYS A  84     -78.258 137.049-222.713  1.00  0.00           H  
ATOM    950  HZ2 LYS A  84     -77.590 135.695-223.492  1.00  0.00           H  
ATOM    951  HZ3 LYS A  84     -76.584 136.785-222.666  1.00  0.00           H  
ATOM    952  N   GLY A  85     -73.067 134.413-217.724  1.00  0.00           N  
ATOM    953  CA  GLY A  85     -71.808 133.617-217.760  1.00  0.00           C  
ATOM    954  C   GLY A  85     -71.100 133.762-216.413  1.00  0.00           C  
ATOM    955  O   GLY A  85     -70.389 132.883-215.972  1.00  0.00           O  
ATOM    956  H   GLY A  85     -73.798 134.137-217.138  1.00  0.00           H  
ATOM    957  HA2 GLY A  85     -72.041 132.579-217.938  1.00  0.00           H  
ATOM    958  HA3 GLY A  85     -71.169 133.986-218.549  1.00  0.00           H  
ATOM    959  N   VAL A  86     -71.293 134.872-215.760  1.00  0.00           N  
ATOM    960  CA  VAL A  86     -70.648 135.101-214.448  1.00  0.00           C  
ATOM    961  C   VAL A  86     -71.358 134.276-213.367  1.00  0.00           C  
ATOM    962  O   VAL A  86     -72.568 134.187-213.330  1.00  0.00           O  
ATOM    963  CB  VAL A  86     -70.739 136.598-214.125  1.00  0.00           C  
ATOM    964  CG1 VAL A  86     -71.769 136.846-213.019  1.00  0.00           C  
ATOM    965  CG2 VAL A  86     -69.368 137.106-213.671  1.00  0.00           C  
ATOM    966  H   VAL A  86     -71.865 135.565-216.136  1.00  0.00           H  
ATOM    967  HA  VAL A  86     -69.610 134.808-214.501  1.00  0.00           H  
ATOM    968  HB  VAL A  86     -71.043 137.128-215.018  1.00  0.00           H  
ATOM    969 HG11 VAL A  86     -72.722 136.435-213.319  1.00  0.00           H  
ATOM    970 HG12 VAL A  86     -71.870 137.910-212.853  1.00  0.00           H  
ATOM    971 HG13 VAL A  86     -71.439 136.368-212.108  1.00  0.00           H  
ATOM    972 HG21 VAL A  86     -68.619 136.815-214.391  1.00  0.00           H  
ATOM    973 HG22 VAL A  86     -69.128 136.681-212.708  1.00  0.00           H  
ATOM    974 HG23 VAL A  86     -69.393 138.184-213.593  1.00  0.00           H  
ATOM    975  N   TYR A  87     -70.603 133.688-212.488  1.00  0.00           N  
ATOM    976  CA  TYR A  87     -71.194 132.876-211.394  1.00  0.00           C  
ATOM    977  C   TYR A  87     -71.732 133.816-210.328  1.00  0.00           C  
ATOM    978  O   TYR A  87     -72.826 133.655-209.824  1.00  0.00           O  
ATOM    979  CB  TYR A  87     -70.079 132.003-210.824  1.00  0.00           C  
ATOM    980  CG  TYR A  87     -70.071 132.004-209.308  1.00  0.00           C  
ATOM    981  CD1 TYR A  87     -69.355 132.992-208.627  1.00  0.00           C  
ATOM    982  CD2 TYR A  87     -70.736 131.002-208.587  1.00  0.00           C  
ATOM    983  CE1 TYR A  87     -69.305 132.986-207.228  1.00  0.00           C  
ATOM    984  CE2 TYR A  87     -70.680 130.991-207.189  1.00  0.00           C  
ATOM    985  CZ  TYR A  87     -69.965 131.982-206.509  1.00  0.00           C  
ATOM    986  OH  TYR A  87     -69.901 131.962-205.132  1.00  0.00           O  
ATOM    987  H   TYR A  87     -69.633 133.784-212.540  1.00  0.00           H  
ATOM    988  HA  TYR A  87     -71.989 132.256-211.777  1.00  0.00           H  
ATOM    989  HB2 TYR A  87     -70.209 131.010-211.178  1.00  0.00           H  
ATOM    990  HB3 TYR A  87     -69.129 132.376-211.177  1.00  0.00           H  
ATOM    991  HD1 TYR A  87     -68.853 133.766-209.182  1.00  0.00           H  
ATOM    992  HD2 TYR A  87     -71.293 130.239-209.105  1.00  0.00           H  
ATOM    993  HE1 TYR A  87     -68.752 133.752-206.704  1.00  0.00           H  
ATOM    994  HE2 TYR A  87     -71.192 130.218-206.634  1.00  0.00           H  
ATOM    995  HH  TYR A  87     -70.748 131.656-204.799  1.00  0.00           H  
ATOM    996  N   SER A  88     -70.966 134.802-209.995  1.00  0.00           N  
ATOM    997  CA  SER A  88     -71.412 135.779-208.965  1.00  0.00           C  
ATOM    998  C   SER A  88     -70.476 136.987-208.969  1.00  0.00           C  
ATOM    999  O   SER A  88     -69.737 137.209-209.907  1.00  0.00           O  
ATOM   1000  CB  SER A  88     -71.388 135.116-207.587  1.00  0.00           C  
ATOM   1001  OG  SER A  88     -70.185 135.461-206.916  1.00  0.00           O  
ATOM   1002  H   SER A  88     -70.091 134.900-210.432  1.00  0.00           H  
ATOM   1003  HA  SER A  88     -72.417 136.104-209.190  1.00  0.00           H  
ATOM   1004  HB2 SER A  88     -72.233 135.457-207.010  1.00  0.00           H  
ATOM   1005  HB3 SER A  88     -71.441 134.045-207.703  1.00  0.00           H  
ATOM   1006  HG  SER A  88     -70.216 135.079-206.036  1.00  0.00           H  
ATOM   1007  N   THR A  89     -70.504 137.769-207.927  1.00  0.00           N  
ATOM   1008  CA  THR A  89     -69.620 138.962-207.870  1.00  0.00           C  
ATOM   1009  C   THR A  89     -69.545 139.461-206.428  1.00  0.00           C  
ATOM   1010  O   THR A  89     -70.394 139.162-205.612  1.00  0.00           O  
ATOM   1011  CB  THR A  89     -70.194 140.069-208.758  1.00  0.00           C  
ATOM   1012  OG1 THR A  89     -71.588 140.191-208.515  1.00  0.00           O  
ATOM   1013  CG2 THR A  89     -69.959 139.725-210.230  1.00  0.00           C  
ATOM   1014  H   THR A  89     -71.107 137.571-207.180  1.00  0.00           H  
ATOM   1015  HA  THR A  89     -68.631 138.698-208.214  1.00  0.00           H  
ATOM   1016  HB  THR A  89     -69.705 141.003-208.530  1.00  0.00           H  
ATOM   1017  HG1 THR A  89     -71.706 140.739-207.736  1.00  0.00           H  
ATOM   1018 HG21 THR A  89     -68.998 139.243-210.338  1.00  0.00           H  
ATOM   1019 HG22 THR A  89     -69.974 140.630-210.818  1.00  0.00           H  
ATOM   1020 HG23 THR A  89     -70.737 139.058-210.572  1.00  0.00           H  
ATOM   1021  N   GLN A  90     -68.539 140.222-206.109  1.00  0.00           N  
ATOM   1022  CA  GLN A  90     -68.413 140.741-204.723  1.00  0.00           C  
ATOM   1023  C   GLN A  90     -67.397 141.879-204.706  1.00  0.00           C  
ATOM   1024  O   GLN A  90     -66.716 142.132-205.681  1.00  0.00           O  
ATOM   1025  CB  GLN A  90     -67.947 139.622-203.791  1.00  0.00           C  
ATOM   1026  CG  GLN A  90     -67.082 138.636-204.564  1.00  0.00           C  
ATOM   1027  CD  GLN A  90     -67.922 137.447-204.926  1.00  0.00           C  
ATOM   1028  OE1 GLN A  90     -68.511 136.820-204.071  1.00  0.00           O  
ATOM   1029  NE2 GLN A  90     -68.009 137.102-206.151  1.00  0.00           N  
ATOM   1030  H   GLN A  90     -67.866 140.453-206.784  1.00  0.00           H  
ATOM   1031  HA  GLN A  90     -69.371 141.112-204.390  1.00  0.00           H  
ATOM   1032  HB2 GLN A  90     -67.381 140.043-202.975  1.00  0.00           H  
ATOM   1033  HB3 GLN A  90     -68.810 139.096-203.406  1.00  0.00           H  
ATOM   1034  HG2 GLN A  90     -66.704 139.103-205.457  1.00  0.00           H  
ATOM   1035  HG3 GLN A  90     -66.272 138.296-203.964  1.00  0.00           H  
ATOM   1036 HE21 GLN A  90     -67.531 137.609-206.849  1.00  0.00           H  
ATOM   1037 HE22 GLN A  90     -68.546 136.341-206.376  1.00  0.00           H  
ATOM   1038  N   VAL A  91     -67.288 142.570-203.610  1.00  0.00           N  
ATOM   1039  CA  VAL A  91     -66.318 143.693-203.539  1.00  0.00           C  
ATOM   1040  C   VAL A  91     -65.674 143.720-202.154  1.00  0.00           C  
ATOM   1041  O   VAL A  91     -66.069 142.999-201.260  1.00  0.00           O  
ATOM   1042  CB  VAL A  91     -67.032 145.023-203.804  1.00  0.00           C  
ATOM   1043  CG1 VAL A  91     -66.873 145.396-205.278  1.00  0.00           C  
ATOM   1044  CG2 VAL A  91     -68.527 144.925-203.466  1.00  0.00           C  
ATOM   1045  H   VAL A  91     -67.846 142.353-202.836  1.00  0.00           H  
ATOM   1046  HA  VAL A  91     -65.552 143.546-204.284  1.00  0.00           H  
ATOM   1047  HB  VAL A  91     -66.582 145.793-203.195  1.00  0.00           H  
ATOM   1048 HG11 VAL A  91     -66.948 144.506-205.885  1.00  0.00           H  
ATOM   1049 HG12 VAL A  91     -65.908 145.855-205.430  1.00  0.00           H  
ATOM   1050 HG13 VAL A  91     -67.651 146.091-205.559  1.00  0.00           H  
ATOM   1051 HG21 VAL A  91     -69.043 145.746-203.940  1.00  0.00           H  
ATOM   1052 HG22 VAL A  91     -68.656 144.989-202.398  1.00  0.00           H  
ATOM   1053 HG23 VAL A  91     -68.944 143.991-203.823  1.00  0.00           H  
ATOM   1054  N   GLY A  92     -64.678 144.542-201.969  1.00  0.00           N  
ATOM   1055  CA  GLY A  92     -64.009 144.604-200.642  1.00  0.00           C  
ATOM   1056  C   GLY A  92     -62.754 145.472-200.742  1.00  0.00           C  
ATOM   1057  O   GLY A  92     -62.468 146.055-201.769  1.00  0.00           O  
ATOM   1058  H   GLY A  92     -64.369 145.115-202.703  1.00  0.00           H  
ATOM   1059  HA2 GLY A  92     -64.686 145.031-199.919  1.00  0.00           H  
ATOM   1060  HA3 GLY A  92     -63.733 143.608-200.332  1.00  0.00           H  
ATOM   1061  N   PHE A  93     -62.007 145.562-199.680  1.00  0.00           N  
ATOM   1062  CA  PHE A  93     -60.767 146.392-199.705  1.00  0.00           C  
ATOM   1063  C   PHE A  93     -59.557 145.500-200.000  1.00  0.00           C  
ATOM   1064  O   PHE A  93     -59.629 144.291-199.907  1.00  0.00           O  
ATOM   1065  CB  PHE A  93     -60.578 147.069-198.346  1.00  0.00           C  
ATOM   1066  CG  PHE A  93     -61.927 147.345-197.728  1.00  0.00           C  
ATOM   1067  CD1 PHE A  93     -62.778 148.298-198.300  1.00  0.00           C  
ATOM   1068  CD2 PHE A  93     -62.328 146.650-196.579  1.00  0.00           C  
ATOM   1069  CE1 PHE A  93     -64.029 148.555-197.726  1.00  0.00           C  
ATOM   1070  CE2 PHE A  93     -63.579 146.907-196.006  1.00  0.00           C  
ATOM   1071  CZ  PHE A  93     -64.429 147.860-196.579  1.00  0.00           C  
ATOM   1072  H   PHE A  93     -62.263 145.081-198.864  1.00  0.00           H  
ATOM   1073  HA  PHE A  93     -60.854 147.146-200.473  1.00  0.00           H  
ATOM   1074  HB2 PHE A  93     -60.012 146.419-197.695  1.00  0.00           H  
ATOM   1075  HB3 PHE A  93     -60.046 147.999-198.477  1.00  0.00           H  
ATOM   1076  HD1 PHE A  93     -62.470 148.835-199.186  1.00  0.00           H  
ATOM   1077  HD2 PHE A  93     -61.672 145.915-196.138  1.00  0.00           H  
ATOM   1078  HE1 PHE A  93     -64.685 149.291-198.168  1.00  0.00           H  
ATOM   1079  HE2 PHE A  93     -63.887 146.370-195.120  1.00  0.00           H  
ATOM   1080  HZ  PHE A  93     -65.394 148.059-196.135  1.00  0.00           H  
ATOM   1081  N   ALA A  94     -58.444 146.086-200.356  1.00  0.00           N  
ATOM   1082  CA  ALA A  94     -57.236 145.265-200.653  1.00  0.00           C  
ATOM   1083  C   ALA A  94     -56.064 146.177-201.028  1.00  0.00           C  
ATOM   1084  O   ALA A  94     -56.242 147.219-201.628  1.00  0.00           O  
ATOM   1085  CB  ALA A  94     -57.535 144.321-201.817  1.00  0.00           C  
ATOM   1086  H   ALA A  94     -58.404 147.063-200.428  1.00  0.00           H  
ATOM   1087  HA  ALA A  94     -56.973 144.685-199.781  1.00  0.00           H  
ATOM   1088  HB1 ALA A  94     -58.600 144.302-202.001  1.00  0.00           H  
ATOM   1089  HB2 ALA A  94     -57.195 143.326-201.570  1.00  0.00           H  
ATOM   1090  HB3 ALA A  94     -57.023 144.666-202.702  1.00  0.00           H  
ATOM   1091  N   GLY A  95     -54.864 145.785-200.690  1.00  0.00           N  
ATOM   1092  CA  GLY A  95     -53.679 146.622-201.035  1.00  0.00           C  
ATOM   1093  C   GLY A  95     -53.410 147.628-199.913  1.00  0.00           C  
ATOM   1094  O   GLY A  95     -52.892 148.702-200.145  1.00  0.00           O  
ATOM   1095  H   GLY A  95     -54.743 144.938-200.214  1.00  0.00           H  
ATOM   1096  HA2 GLY A  95     -52.815 145.986-201.160  1.00  0.00           H  
ATOM   1097  HA3 GLY A  95     -53.870 147.153-201.955  1.00  0.00           H  
ATOM   1098  N   GLY A  96     -53.757 147.292-198.701  1.00  0.00           N  
ATOM   1099  CA  GLY A  96     -53.519 148.234-197.570  1.00  0.00           C  
ATOM   1100  C   GLY A  96     -52.450 147.659-196.641  1.00  0.00           C  
ATOM   1101  O   GLY A  96     -51.638 146.848-197.039  1.00  0.00           O  
ATOM   1102  H   GLY A  96     -54.172 146.421-198.536  1.00  0.00           H  
ATOM   1103  HA2 GLY A  96     -53.184 149.184-197.959  1.00  0.00           H  
ATOM   1104  HA3 GLY A  96     -54.435 148.375-197.018  1.00  0.00           H  
ATOM   1105  N   HIS A  97     -52.438 148.077-195.405  1.00  0.00           N  
ATOM   1106  CA  HIS A  97     -51.414 147.556-194.455  1.00  0.00           C  
ATOM   1107  C   HIS A  97     -52.058 147.290-193.087  1.00  0.00           C  
ATOM   1108  O   HIS A  97     -51.602 147.771-192.069  1.00  0.00           O  
ATOM   1109  CB  HIS A  97     -50.292 148.590-194.313  1.00  0.00           C  
ATOM   1110  CG  HIS A  97     -49.028 148.050-194.926  1.00  0.00           C  
ATOM   1111  ND1 HIS A  97     -48.069 147.384-194.179  1.00  0.00           N  
ATOM   1112  CD2 HIS A  97     -48.552 148.070-196.214  1.00  0.00           C  
ATOM   1113  CE1 HIS A  97     -47.075 147.034-195.015  1.00  0.00           C  
ATOM   1114  NE2 HIS A  97     -47.319 147.427-196.267  1.00  0.00           N  
ATOM   1115  H   HIS A  97     -53.100 148.738-195.104  1.00  0.00           H  
ATOM   1116  HA  HIS A  97     -51.007 146.634-194.842  1.00  0.00           H  
ATOM   1117  HB2 HIS A  97     -50.576 149.500-194.820  1.00  0.00           H  
ATOM   1118  HB3 HIS A  97     -50.121 148.801-193.269  1.00  0.00           H  
ATOM   1119  HD1 HIS A  97     -48.109 147.202-193.216  1.00  0.00           H  
ATOM   1120  HD2 HIS A  97     -49.058 148.516-197.057  1.00  0.00           H  
ATOM   1121  HE1 HIS A  97     -46.186 146.501-194.710  1.00  0.00           H  
ATOM   1122  N   THR A  98     -53.111 146.518-193.054  1.00  0.00           N  
ATOM   1123  CA  THR A  98     -53.772 146.214-191.768  1.00  0.00           C  
ATOM   1124  C   THR A  98     -54.560 144.915-191.930  1.00  0.00           C  
ATOM   1125  O   THR A  98     -54.610 144.335-192.997  1.00  0.00           O  
ATOM   1126  CB  THR A  98     -54.713 147.360-191.391  1.00  0.00           C  
ATOM   1127  OG1 THR A  98     -54.810 148.267-192.480  1.00  0.00           O  
ATOM   1128  CG2 THR A  98     -54.161 148.089-190.164  1.00  0.00           C  
ATOM   1129  H   THR A  98     -53.464 146.130-193.873  1.00  0.00           H  
ATOM   1130  HA  THR A  98     -53.024 146.089-190.999  1.00  0.00           H  
ATOM   1131  HB  THR A  98     -55.691 146.966-191.162  1.00  0.00           H  
ATOM   1132  HG1 THR A  98     -55.191 147.797-193.225  1.00  0.00           H  
ATOM   1133 HG21 THR A  98     -53.226 148.565-190.420  1.00  0.00           H  
ATOM   1134 HG22 THR A  98     -53.997 147.380-189.367  1.00  0.00           H  
ATOM   1135 HG23 THR A  98     -54.869 148.837-189.840  1.00  0.00           H  
ATOM   1136  N   ARG A  99     -55.166 144.454-190.883  1.00  0.00           N  
ATOM   1137  CA  ARG A  99     -55.946 143.186-190.971  1.00  0.00           C  
ATOM   1138  C   ARG A  99     -57.245 143.427-191.747  1.00  0.00           C  
ATOM   1139  O   ARG A  99     -57.304 143.226-192.942  1.00  0.00           O  
ATOM   1140  CB  ARG A  99     -56.261 142.670-189.563  1.00  0.00           C  
ATOM   1141  CG  ARG A  99     -55.284 143.289-188.555  1.00  0.00           C  
ATOM   1142  CD  ARG A  99     -55.711 144.717-188.183  1.00  0.00           C  
ATOM   1143  NE  ARG A  99     -56.943 145.114-188.927  1.00  0.00           N  
ATOM   1144  CZ  ARG A  99     -57.127 146.359-189.273  1.00  0.00           C  
ATOM   1145  NH1 ARG A  99     -56.227 147.259-188.988  1.00  0.00           N  
ATOM   1146  NH2 ARG A  99     -58.216 146.706-189.901  1.00  0.00           N  
ATOM   1147  H   ARG A  99     -55.103 144.937-190.042  1.00  0.00           H  
ATOM   1148  HA  ARG A  99     -55.357 142.447-191.494  1.00  0.00           H  
ATOM   1149  HB2 ARG A  99     -57.273 142.923-189.296  1.00  0.00           H  
ATOM   1150  HB3 ARG A  99     -56.150 141.596-189.547  1.00  0.00           H  
ATOM   1151  HG2 ARG A  99     -55.264 142.682-187.663  1.00  0.00           H  
ATOM   1152  HG3 ARG A  99     -54.296 143.316-188.990  1.00  0.00           H  
ATOM   1153  HD2 ARG A  99     -55.907 144.765-187.122  1.00  0.00           H  
ATOM   1154  HD3 ARG A  99     -54.912 145.400-188.428  1.00  0.00           H  
ATOM   1155  HE  ARG A  99     -57.623 144.445-189.144  1.00  0.00           H  
ATOM   1156 HH11 ARG A  99     -55.393 146.996-188.505  1.00  0.00           H  
ATOM   1157 HH12 ARG A  99     -56.371 148.212-189.255  1.00  0.00           H  
ATOM   1158 HH21 ARG A  99     -58.908 146.018-190.114  1.00  0.00           H  
ATOM   1159 HH22 ARG A  99     -58.358 147.659-190.167  1.00  0.00           H  
ATOM   1160  N   ASN A 100     -58.288 143.851-191.087  1.00  0.00           N  
ATOM   1161  CA  ASN A 100     -59.570 144.091-191.811  1.00  0.00           C  
ATOM   1162  C   ASN A 100     -60.024 145.537-191.608  1.00  0.00           C  
ATOM   1163  O   ASN A 100     -60.886 145.816-190.798  1.00  0.00           O  
ATOM   1164  CB  ASN A 100     -60.645 143.142-191.276  1.00  0.00           C  
ATOM   1165  CG  ASN A 100     -59.993 141.826-190.841  1.00  0.00           C  
ATOM   1166  OD1 ASN A 100     -59.720 140.972-191.663  1.00  0.00           O  
ATOM   1167  ND2 ASN A 100     -59.731 141.620-189.579  1.00  0.00           N  
ATOM   1168  H   ASN A 100     -58.232 144.010-190.122  1.00  0.00           H  
ATOM   1169  HA  ASN A 100     -59.425 143.906-192.866  1.00  0.00           H  
ATOM   1170  HB2 ASN A 100     -61.142 143.599-190.434  1.00  0.00           H  
ATOM   1171  HB3 ASN A 100     -61.366 142.941-192.052  1.00  0.00           H  
ATOM   1172 HD21 ASN A 100     -59.949 142.307-188.910  1.00  0.00           H  
ATOM   1173 HD22 ASN A 100     -59.315 140.774-189.300  1.00  0.00           H  
ATOM   1174  N   PRO A 101     -59.451 146.449-192.346  1.00  0.00           N  
ATOM   1175  CA  PRO A 101     -59.801 147.895-192.257  1.00  0.00           C  
ATOM   1176  C   PRO A 101     -61.222 148.164-192.755  1.00  0.00           C  
ATOM   1177  O   PRO A 101     -61.855 147.308-193.341  1.00  0.00           O  
ATOM   1178  CB  PRO A 101     -58.782 148.597-193.166  1.00  0.00           C  
ATOM   1179  CG  PRO A 101     -57.749 147.571-193.514  1.00  0.00           C  
ATOM   1180  CD  PRO A 101     -58.407 146.204-193.344  1.00  0.00           C  
ATOM   1181  HA  PRO A 101     -59.686 148.247-191.244  1.00  0.00           H  
ATOM   1182  HB2 PRO A 101     -59.268 148.953-194.062  1.00  0.00           H  
ATOM   1183  HB3 PRO A 101     -58.323 149.422-192.640  1.00  0.00           H  
ATOM   1184  HG2 PRO A 101     -57.430 147.702-194.536  1.00  0.00           H  
ATOM   1185  HG3 PRO A 101     -56.904 147.660-192.849  1.00  0.00           H  
ATOM   1186  HD2 PRO A 101     -58.841 145.873-194.275  1.00  0.00           H  
ATOM   1187  HD3 PRO A 101     -57.692 145.483-192.978  1.00  0.00           H  
ATOM   1188  N   THR A 102     -61.731 149.345-192.535  1.00  0.00           N  
ATOM   1189  CA  THR A 102     -63.115 149.649-193.014  1.00  0.00           C  
ATOM   1190  C   THR A 102     -63.072 150.783-194.043  1.00  0.00           C  
ATOM   1191  O   THR A 102     -62.046 151.393-194.261  1.00  0.00           O  
ATOM   1192  CB  THR A 102     -64.013 150.040-191.831  1.00  0.00           C  
ATOM   1193  OG1 THR A 102     -63.348 150.979-191.000  1.00  0.00           O  
ATOM   1194  CG2 THR A 102     -64.343 148.793-191.017  1.00  0.00           C  
ATOM   1195  H   THR A 102     -61.201 150.027-192.063  1.00  0.00           H  
ATOM   1196  HA  THR A 102     -63.522 148.766-193.486  1.00  0.00           H  
ATOM   1197  HB  THR A 102     -64.930 150.473-192.201  1.00  0.00           H  
ATOM   1198  HG1 THR A 102     -63.729 150.918-190.121  1.00  0.00           H  
ATOM   1199 HG21 THR A 102     -64.988 148.147-191.594  1.00  0.00           H  
ATOM   1200 HG22 THR A 102     -64.842 149.080-190.104  1.00  0.00           H  
ATOM   1201 HG23 THR A 102     -63.428 148.270-190.780  1.00  0.00           H  
ATOM   1202  N   TYR A 103     -64.175 151.054-194.695  1.00  0.00           N  
ATOM   1203  CA  TYR A 103     -64.192 152.134-195.729  1.00  0.00           C  
ATOM   1204  C   TYR A 103     -63.899 153.493-195.085  1.00  0.00           C  
ATOM   1205  O   TYR A 103     -62.950 154.164-195.438  1.00  0.00           O  
ATOM   1206  CB  TYR A 103     -65.571 152.171-196.397  1.00  0.00           C  
ATOM   1207  CG  TYR A 103     -65.845 153.558-196.930  1.00  0.00           C  
ATOM   1208  CD1 TYR A 103     -64.803 154.317-197.478  1.00  0.00           C  
ATOM   1209  CD2 TYR A 103     -67.141 154.086-196.875  1.00  0.00           C  
ATOM   1210  CE1 TYR A 103     -65.057 155.603-197.970  1.00  0.00           C  
ATOM   1211  CE2 TYR A 103     -67.395 155.372-197.368  1.00  0.00           C  
ATOM   1212  CZ  TYR A 103     -66.353 156.130-197.915  1.00  0.00           C  
ATOM   1213  OH  TYR A 103     -66.603 157.398-198.401  1.00  0.00           O  
ATOM   1214  H   TYR A 103     -64.987 150.538-194.515  1.00  0.00           H  
ATOM   1215  HA  TYR A 103     -63.441 151.924-196.476  1.00  0.00           H  
ATOM   1216  HB2 TYR A 103     -65.594 151.462-197.212  1.00  0.00           H  
ATOM   1217  HB3 TYR A 103     -66.328 151.909-195.672  1.00  0.00           H  
ATOM   1218  HD1 TYR A 103     -63.804 153.911-197.521  1.00  0.00           H  
ATOM   1219  HD2 TYR A 103     -67.945 153.501-196.453  1.00  0.00           H  
ATOM   1220  HE1 TYR A 103     -64.253 156.188-198.391  1.00  0.00           H  
ATOM   1221  HE2 TYR A 103     -68.394 155.778-197.325  1.00  0.00           H  
ATOM   1222  HH  TYR A 103     -67.513 157.621-198.191  1.00  0.00           H  
ATOM   1223  N   LYS A 104     -64.697 153.906-194.141  1.00  0.00           N  
ATOM   1224  CA  LYS A 104     -64.450 155.217-193.483  1.00  0.00           C  
ATOM   1225  C   LYS A 104     -63.058 155.181-192.851  1.00  0.00           C  
ATOM   1226  O   LYS A 104     -62.439 156.195-192.602  1.00  0.00           O  
ATOM   1227  CB  LYS A 104     -65.532 155.441-192.416  1.00  0.00           C  
ATOM   1228  CG  LYS A 104     -64.932 156.057-191.150  1.00  0.00           C  
ATOM   1229  CD  LYS A 104     -64.301 157.409-191.487  1.00  0.00           C  
ATOM   1230  CE  LYS A 104     -65.187 158.533-190.945  1.00  0.00           C  
ATOM   1231  NZ  LYS A 104     -64.779 159.828-191.558  1.00  0.00           N  
ATOM   1232  H   LYS A 104     -65.457 153.355-193.860  1.00  0.00           H  
ATOM   1233  HA  LYS A 104     -64.495 156.007-194.218  1.00  0.00           H  
ATOM   1234  HB2 LYS A 104     -66.288 156.105-192.810  1.00  0.00           H  
ATOM   1235  HB3 LYS A 104     -65.987 154.493-192.168  1.00  0.00           H  
ATOM   1236  HG2 LYS A 104     -65.715 156.197-190.423  1.00  0.00           H  
ATOM   1237  HG3 LYS A 104     -64.182 155.395-190.743  1.00  0.00           H  
ATOM   1238  HD2 LYS A 104     -63.322 157.473-191.035  1.00  0.00           H  
ATOM   1239  HD3 LYS A 104     -64.210 157.509-192.559  1.00  0.00           H  
ATOM   1240  HE2 LYS A 104     -66.219 158.328-191.191  1.00  0.00           H  
ATOM   1241  HE3 LYS A 104     -65.078 158.592-189.873  1.00  0.00           H  
ATOM   1242  HZ1 LYS A 104     -64.434 159.662-192.524  1.00  0.00           H  
ATOM   1243  HZ2 LYS A 104     -64.022 160.258-190.988  1.00  0.00           H  
ATOM   1244  HZ3 LYS A 104     -65.596 160.470-191.590  1.00  0.00           H  
ATOM   1245  N   GLU A 105     -62.577 154.001-192.591  1.00  0.00           N  
ATOM   1246  CA  GLU A 105     -61.237 153.837-191.969  1.00  0.00           C  
ATOM   1247  C   GLU A 105     -60.127 154.153-192.970  1.00  0.00           C  
ATOM   1248  O   GLU A 105     -59.313 155.031-192.757  1.00  0.00           O  
ATOM   1249  CB  GLU A 105     -61.097 152.398-191.543  1.00  0.00           C  
ATOM   1250  CG  GLU A 105     -61.455 152.258-190.062  1.00  0.00           C  
ATOM   1251  CD  GLU A 105     -60.380 152.935-189.209  1.00  0.00           C  
ATOM   1252  OE1 GLU A 105     -59.588 153.675-189.767  1.00  0.00           O  
ATOM   1253  OE2 GLU A 105     -60.366 152.700-188.012  1.00  0.00           O  
ATOM   1254  H   GLU A 105     -63.109 153.208-192.804  1.00  0.00           H  
ATOM   1255  HA  GLU A 105     -61.149 154.459-191.109  1.00  0.00           H  
ATOM   1256  HB2 GLU A 105     -61.772 151.818-192.137  1.00  0.00           H  
ATOM   1257  HB3 GLU A 105     -60.081 152.068-191.706  1.00  0.00           H  
ATOM   1258  HG2 GLU A 105     -62.410 152.727-189.877  1.00  0.00           H  
ATOM   1259  HG3 GLU A 105     -61.513 151.212-189.803  1.00  0.00           H  
ATOM   1260  N   VAL A 106     -60.069 153.419-194.047  1.00  0.00           N  
ATOM   1261  CA  VAL A 106     -59.013 153.630-195.040  1.00  0.00           C  
ATOM   1262  C   VAL A 106     -59.015 155.075-195.544  1.00  0.00           C  
ATOM   1263  O   VAL A 106     -58.010 155.585-195.998  1.00  0.00           O  
ATOM   1264  CB  VAL A 106     -59.241 152.659-196.192  1.00  0.00           C  
ATOM   1265  CG1 VAL A 106     -58.896 151.233-195.745  1.00  0.00           C  
ATOM   1266  CG2 VAL A 106     -60.688 152.683-196.689  1.00  0.00           C  
ATOM   1267  H   VAL A 106     -60.709 152.706-194.199  1.00  0.00           H  
ATOM   1268  HA  VAL A 106     -58.058 153.418-194.586  1.00  0.00           H  
ATOM   1269  HB  VAL A 106     -58.618 152.950-196.980  1.00  0.00           H  
ATOM   1270 HG11 VAL A 106     -59.271 151.066-194.745  1.00  0.00           H  
ATOM   1271 HG12 VAL A 106     -57.828 151.097-195.754  1.00  0.00           H  
ATOM   1272 HG13 VAL A 106     -59.353 150.525-196.421  1.00  0.00           H  
ATOM   1273 HG21 VAL A 106     -61.363 152.701-195.854  1.00  0.00           H  
ATOM   1274 HG22 VAL A 106     -60.871 151.794-197.275  1.00  0.00           H  
ATOM   1275 HG23 VAL A 106     -60.844 153.552-197.307  1.00  0.00           H  
ATOM   1276  N   CYS A 107     -60.128 155.737-195.465  1.00  0.00           N  
ATOM   1277  CA  CYS A 107     -60.193 157.149-195.934  1.00  0.00           C  
ATOM   1278  C   CYS A 107     -59.036 157.938-195.320  1.00  0.00           C  
ATOM   1279  O   CYS A 107     -58.492 158.837-195.928  1.00  0.00           O  
ATOM   1280  CB  CYS A 107     -61.523 157.770-195.501  1.00  0.00           C  
ATOM   1281  SG  CYS A 107     -62.118 158.888-196.795  1.00  0.00           S  
ATOM   1282  H   CYS A 107     -60.916 155.309-195.093  1.00  0.00           H  
ATOM   1283  HA  CYS A 107     -60.117 157.175-197.012  1.00  0.00           H  
ATOM   1284  HB2 CYS A 107     -62.250 156.988-195.339  1.00  0.00           H  
ATOM   1285  HB3 CYS A 107     -61.380 158.324-194.585  1.00  0.00           H  
ATOM   1286  HG  CYS A 107     -62.906 159.327-196.468  1.00  0.00           H  
ATOM   1287  N   SER A 108     -58.655 157.605-194.117  1.00  0.00           N  
ATOM   1288  CA  SER A 108     -57.532 158.332-193.464  1.00  0.00           C  
ATOM   1289  C   SER A 108     -56.250 158.102-194.266  1.00  0.00           C  
ATOM   1290  O   SER A 108     -55.194 158.601-193.927  1.00  0.00           O  
ATOM   1291  CB  SER A 108     -57.343 157.807-192.039  1.00  0.00           C  
ATOM   1292  OG  SER A 108     -56.798 158.836-191.226  1.00  0.00           O  
ATOM   1293  H   SER A 108     -59.107 156.874-193.644  1.00  0.00           H  
ATOM   1294  HA  SER A 108     -57.754 159.388-193.434  1.00  0.00           H  
ATOM   1295  HB2 SER A 108     -58.299 157.501-191.639  1.00  0.00           H  
ATOM   1296  HB3 SER A 108     -56.670 156.963-192.052  1.00  0.00           H  
ATOM   1297  HG  SER A 108     -56.064 159.233-191.701  1.00  0.00           H  
ATOM   1298  N   GLU A 109     -56.334 157.354-195.332  1.00  0.00           N  
ATOM   1299  CA  GLU A 109     -55.129 157.095-196.160  1.00  0.00           C  
ATOM   1300  C   GLU A 109     -54.096 156.313-195.345  1.00  0.00           C  
ATOM   1301  O   GLU A 109     -53.221 155.671-195.891  1.00  0.00           O  
ATOM   1302  CB  GLU A 109     -54.530 158.433-196.595  1.00  0.00           C  
ATOM   1303  CG  GLU A 109     -54.414 158.468-198.119  1.00  0.00           C  
ATOM   1304  CD  GLU A 109     -54.027 159.879-198.570  1.00  0.00           C  
ATOM   1305  OE1 GLU A 109     -53.776 160.706-197.709  1.00  0.00           O  
ATOM   1306  OE2 GLU A 109     -53.990 160.107-199.767  1.00  0.00           O  
ATOM   1307  H   GLU A 109     -57.192 156.968-195.591  1.00  0.00           H  
ATOM   1308  HA  GLU A 109     -55.408 156.524-197.033  1.00  0.00           H  
ATOM   1309  HB2 GLU A 109     -55.172 159.237-196.265  1.00  0.00           H  
ATOM   1310  HB3 GLU A 109     -53.555 158.548-196.155  1.00  0.00           H  
ATOM   1311  HG2 GLU A 109     -53.659 157.767-198.439  1.00  0.00           H  
ATOM   1312  HG3 GLU A 109     -55.364 158.198-198.554  1.00  0.00           H  
ATOM   1313  N   LYS A 110     -54.185 156.365-194.044  1.00  0.00           N  
ATOM   1314  CA  LYS A 110     -53.215 155.641-193.198  1.00  0.00           C  
ATOM   1315  C   LYS A 110     -53.232 154.147-193.531  1.00  0.00           C  
ATOM   1316  O   LYS A 110     -52.389 153.397-193.086  1.00  0.00           O  
ATOM   1317  CB  LYS A 110     -53.613 155.847-191.740  1.00  0.00           C  
ATOM   1318  CG  LYS A 110     -52.382 156.234-190.930  1.00  0.00           C  
ATOM   1319  CD  LYS A 110     -52.625 155.929-189.450  1.00  0.00           C  
ATOM   1320  CE  LYS A 110     -51.556 156.623-188.602  1.00  0.00           C  
ATOM   1321  NZ  LYS A 110     -52.133 156.985-187.276  1.00  0.00           N  
ATOM   1322  H   LYS A 110     -54.890 156.885-193.617  1.00  0.00           H  
ATOM   1323  HA  LYS A 110     -52.225 156.040-193.359  1.00  0.00           H  
ATOM   1324  HB2 LYS A 110     -54.345 156.637-191.672  1.00  0.00           H  
ATOM   1325  HB3 LYS A 110     -54.036 154.937-191.359  1.00  0.00           H  
ATOM   1326  HG2 LYS A 110     -51.531 155.673-191.281  1.00  0.00           H  
ATOM   1327  HG3 LYS A 110     -52.198 157.289-191.058  1.00  0.00           H  
ATOM   1328  HD2 LYS A 110     -53.602 156.290-189.163  1.00  0.00           H  
ATOM   1329  HD3 LYS A 110     -52.574 154.863-189.290  1.00  0.00           H  
ATOM   1330  HE2 LYS A 110     -50.720 155.955-188.460  1.00  0.00           H  
ATOM   1331  HE3 LYS A 110     -51.222 157.518-189.105  1.00  0.00           H  
ATOM   1332  HZ1 LYS A 110     -52.151 156.146-186.664  1.00  0.00           H  
ATOM   1333  HZ2 LYS A 110     -53.102 157.342-187.406  1.00  0.00           H  
ATOM   1334  HZ3 LYS A 110     -51.548 157.722-186.833  1.00  0.00           H  
ATOM   1335  N   THR A 111     -54.188 153.702-194.300  1.00  0.00           N  
ATOM   1336  CA  THR A 111     -54.249 152.251-194.637  1.00  0.00           C  
ATOM   1337  C   THR A 111     -53.537 151.978-195.966  1.00  0.00           C  
ATOM   1338  O   THR A 111     -52.875 150.972-196.127  1.00  0.00           O  
ATOM   1339  CB  THR A 111     -55.708 151.820-194.775  1.00  0.00           C  
ATOM   1340  OG1 THR A 111     -56.348 152.670-195.716  1.00  0.00           O  
ATOM   1341  CG2 THR A 111     -56.418 151.916-193.421  1.00  0.00           C  
ATOM   1342  H   THR A 111     -54.867 154.318-194.646  1.00  0.00           H  
ATOM   1343  HA  THR A 111     -53.781 151.679-193.851  1.00  0.00           H  
ATOM   1344  HB  THR A 111     -55.746 150.799-195.126  1.00  0.00           H  
ATOM   1345  HG1 THR A 111     -55.870 153.503-195.738  1.00  0.00           H  
ATOM   1346 HG21 THR A 111     -57.417 151.506-193.504  1.00  0.00           H  
ATOM   1347 HG22 THR A 111     -56.478 152.951-193.118  1.00  0.00           H  
ATOM   1348 HG23 THR A 111     -55.861 151.359-192.682  1.00  0.00           H  
ATOM   1349  N   GLY A 112     -53.676 152.853-196.924  1.00  0.00           N  
ATOM   1350  CA  GLY A 112     -53.017 152.621-198.240  1.00  0.00           C  
ATOM   1351  C   GLY A 112     -53.751 151.503-198.992  1.00  0.00           C  
ATOM   1352  O   GLY A 112     -53.201 150.878-199.876  1.00  0.00           O  
ATOM   1353  H   GLY A 112     -54.218 153.657-196.783  1.00  0.00           H  
ATOM   1354  HA2 GLY A 112     -53.048 153.530-198.824  1.00  0.00           H  
ATOM   1355  HA3 GLY A 112     -51.990 152.331-198.080  1.00  0.00           H  
ATOM   1356  N   HIS A 113     -54.985 151.240-198.645  1.00  0.00           N  
ATOM   1357  CA  HIS A 113     -55.746 150.158-199.335  1.00  0.00           C  
ATOM   1358  C   HIS A 113     -56.183 150.620-200.725  1.00  0.00           C  
ATOM   1359  O   HIS A 113     -56.241 151.797-201.011  1.00  0.00           O  
ATOM   1360  CB  HIS A 113     -56.994 149.843-198.514  1.00  0.00           C  
ATOM   1361  CG  HIS A 113     -56.908 148.526-197.889  1.00  0.00           C  
ATOM   1362  ND1 HIS A 113     -56.048 147.532-198.325  1.00  0.00           N  
ATOM   1363  CD2 HIS A 113     -57.700 147.978-196.954  1.00  0.00           C  
ATOM   1364  CE1 HIS A 113     -56.377 146.424-197.647  1.00  0.00           C  
ATOM   1365  NE2 HIS A 113     -57.385 146.662-196.810  1.00  0.00           N  
ATOM   1366  H   HIS A 113     -55.416 151.751-197.924  1.00  0.00           H  
ATOM   1367  HA  HIS A 113     -55.134 149.275-199.418  1.00  0.00           H  
ATOM   1368  HB2 HIS A 113     -57.129 150.595-197.760  1.00  0.00           H  
ATOM   1369  HB3 HIS A 113     -57.858 149.803-199.139  1.00  0.00           H  
ATOM   1370  HD2 HIS A 113     -58.459 148.506-196.398  1.00  0.00           H  
ATOM   1371  HE1 HIS A 113     -55.893 145.467-197.765  1.00  0.00           H  
ATOM   1372  HE2 HIS A 113     -57.862 146.035-196.292  1.00  0.00           H  
ATOM   1373  N   ALA A 114     -56.518 149.692-201.581  1.00  0.00           N  
ATOM   1374  CA  ALA A 114     -56.988 150.062-202.947  1.00  0.00           C  
ATOM   1375  C   ALA A 114     -58.353 149.415-203.164  1.00  0.00           C  
ATOM   1376  O   ALA A 114     -58.473 148.211-203.215  1.00  0.00           O  
ATOM   1377  CB  ALA A 114     -56.009 149.544-203.997  1.00  0.00           C  
ATOM   1378  H   ALA A 114     -56.478 148.742-201.315  1.00  0.00           H  
ATOM   1379  HA  ALA A 114     -57.078 151.141-203.031  1.00  0.00           H  
ATOM   1380  HB1 ALA A 114     -56.392 149.770-204.980  1.00  0.00           H  
ATOM   1381  HB2 ALA A 114     -55.900 148.475-203.889  1.00  0.00           H  
ATOM   1382  HB3 ALA A 114     -55.051 150.021-203.863  1.00  0.00           H  
ATOM   1383  N   GLU A 115     -59.386 150.200-203.273  1.00  0.00           N  
ATOM   1384  CA  GLU A 115     -60.741 149.616-203.466  1.00  0.00           C  
ATOM   1385  C   GLU A 115     -60.750 148.737-204.713  1.00  0.00           C  
ATOM   1386  O   GLU A 115     -60.502 149.195-205.811  1.00  0.00           O  
ATOM   1387  CB  GLU A 115     -61.763 150.740-203.622  1.00  0.00           C  
ATOM   1388  CG  GLU A 115     -61.518 151.480-204.939  1.00  0.00           C  
ATOM   1389  CD  GLU A 115     -62.333 150.819-206.054  1.00  0.00           C  
ATOM   1390  OE1 GLU A 115     -63.498 150.542-205.824  1.00  0.00           O  
ATOM   1391  OE2 GLU A 115     -61.777 150.603-207.117  1.00  0.00           O  
ATOM   1392  H   GLU A 115     -59.273 151.168-203.218  1.00  0.00           H  
ATOM   1393  HA  GLU A 115     -60.997 149.017-202.604  1.00  0.00           H  
ATOM   1394  HB2 GLU A 115     -62.754 150.321-203.625  1.00  0.00           H  
ATOM   1395  HB3 GLU A 115     -61.669 151.428-202.797  1.00  0.00           H  
ATOM   1396  HG2 GLU A 115     -61.824 152.511-204.835  1.00  0.00           H  
ATOM   1397  HG3 GLU A 115     -60.469 151.438-205.186  1.00  0.00           H  
ATOM   1398  N   VAL A 116     -61.039 147.475-204.556  1.00  0.00           N  
ATOM   1399  CA  VAL A 116     -61.069 146.574-205.739  1.00  0.00           C  
ATOM   1400  C   VAL A 116     -62.397 145.829-205.792  1.00  0.00           C  
ATOM   1401  O   VAL A 116     -63.189 145.873-204.872  1.00  0.00           O  
ATOM   1402  CB  VAL A 116     -59.929 145.558-205.664  1.00  0.00           C  
ATOM   1403  CG1 VAL A 116     -58.731 146.091-206.452  1.00  0.00           C  
ATOM   1404  CG2 VAL A 116     -59.535 145.327-204.203  1.00  0.00           C  
ATOM   1405  H   VAL A 116     -61.240 147.124-203.663  1.00  0.00           H  
ATOM   1406  HA  VAL A 116     -60.959 147.161-206.632  1.00  0.00           H  
ATOM   1407  HB  VAL A 116     -60.255 144.624-206.097  1.00  0.00           H  
ATOM   1408 HG11 VAL A 116     -57.885 145.438-206.305  1.00  0.00           H  
ATOM   1409 HG12 VAL A 116     -58.486 147.084-206.107  1.00  0.00           H  
ATOM   1410 HG13 VAL A 116     -58.980 146.127-207.505  1.00  0.00           H  
ATOM   1411 HG21 VAL A 116     -59.313 146.272-203.736  1.00  0.00           H  
ATOM   1412 HG22 VAL A 116     -58.664 144.691-204.164  1.00  0.00           H  
ATOM   1413 HG23 VAL A 116     -60.352 144.851-203.680  1.00  0.00           H  
ATOM   1414  N   VAL A 117     -62.639 145.144-206.870  1.00  0.00           N  
ATOM   1415  CA  VAL A 117     -63.908 144.388-207.006  1.00  0.00           C  
ATOM   1416  C   VAL A 117     -63.590 142.960-207.446  1.00  0.00           C  
ATOM   1417  O   VAL A 117     -62.915 142.736-208.430  1.00  0.00           O  
ATOM   1418  CB  VAL A 117     -64.788 145.070-208.053  1.00  0.00           C  
ATOM   1419  CG1 VAL A 117     -64.885 146.564-207.738  1.00  0.00           C  
ATOM   1420  CG2 VAL A 117     -64.162 144.887-209.434  1.00  0.00           C  
ATOM   1421  H   VAL A 117     -61.981 145.126-207.596  1.00  0.00           H  
ATOM   1422  HA  VAL A 117     -64.422 144.369-206.056  1.00  0.00           H  
ATOM   1423  HB  VAL A 117     -65.774 144.630-208.040  1.00  0.00           H  
ATOM   1424 HG11 VAL A 117     -64.366 147.125-208.502  1.00  0.00           H  
ATOM   1425 HG12 VAL A 117     -64.432 146.761-206.779  1.00  0.00           H  
ATOM   1426 HG13 VAL A 117     -65.922 146.860-207.715  1.00  0.00           H  
ATOM   1427 HG21 VAL A 117     -64.608 144.034-209.923  1.00  0.00           H  
ATOM   1428 HG22 VAL A 117     -63.100 144.728-209.324  1.00  0.00           H  
ATOM   1429 HG23 VAL A 117     -64.334 145.776-210.025  1.00  0.00           H  
ATOM   1430  N   ARG A 118     -64.058 141.992-206.717  1.00  0.00           N  
ATOM   1431  CA  ARG A 118     -63.773 140.586-207.080  1.00  0.00           C  
ATOM   1432  C   ARG A 118     -64.948 140.017-207.870  1.00  0.00           C  
ATOM   1433  O   ARG A 118     -66.040 139.863-207.364  1.00  0.00           O  
ATOM   1434  CB  ARG A 118     -63.589 139.784-205.791  1.00  0.00           C  
ATOM   1435  CG  ARG A 118     -62.208 139.112-205.751  1.00  0.00           C  
ATOM   1436  CD  ARG A 118     -62.340 137.635-206.130  1.00  0.00           C  
ATOM   1437  NE  ARG A 118     -63.488 137.041-205.387  1.00  0.00           N  
ATOM   1438  CZ  ARG A 118     -63.314 136.038-204.565  1.00  0.00           C  
ATOM   1439  NH1 ARG A 118     -62.130 135.510-204.397  1.00  0.00           N  
ATOM   1440  NH2 ARG A 118     -64.335 135.559-203.909  1.00  0.00           N  
ATOM   1441  H   ARG A 118     -64.585 142.188-205.917  1.00  0.00           H  
ATOM   1442  HA  ARG A 118     -62.882 140.537-207.679  1.00  0.00           H  
ATOM   1443  HB2 ARG A 118     -63.679 140.451-204.950  1.00  0.00           H  
ATOM   1444  HB3 ARG A 118     -64.359 139.035-205.728  1.00  0.00           H  
ATOM   1445  HG2 ARG A 118     -61.531 139.601-206.433  1.00  0.00           H  
ATOM   1446  HG3 ARG A 118     -61.817 139.189-204.752  1.00  0.00           H  
ATOM   1447  HD2 ARG A 118     -62.516 137.551-207.191  1.00  0.00           H  
ATOM   1448  HD3 ARG A 118     -61.430 137.117-205.874  1.00  0.00           H  
ATOM   1449  HE  ARG A 118     -64.384 137.418-205.507  1.00  0.00           H  
ATOM   1450 HH11 ARG A 118     -61.343 135.868-204.895  1.00  0.00           H  
ATOM   1451 HH12 ARG A 118     -62.012 134.743-203.765  1.00  0.00           H  
ATOM   1452 HH21 ARG A 118     -65.243 135.958-204.036  1.00  0.00           H  
ATOM   1453 HH22 ARG A 118     -64.210 134.792-203.279  1.00  0.00           H  
ATOM   1454  N   VAL A 119     -64.728 139.699-209.109  1.00  0.00           N  
ATOM   1455  CA  VAL A 119     -65.821 139.130-209.935  1.00  0.00           C  
ATOM   1456  C   VAL A 119     -65.290 137.893-210.649  1.00  0.00           C  
ATOM   1457  O   VAL A 119     -64.484 137.991-211.552  1.00  0.00           O  
ATOM   1458  CB  VAL A 119     -66.276 140.164-210.967  1.00  0.00           C  
ATOM   1459  CG1 VAL A 119     -66.820 141.399-210.248  1.00  0.00           C  
ATOM   1460  CG2 VAL A 119     -65.086 140.564-211.842  1.00  0.00           C  
ATOM   1461  H   VAL A 119     -63.838 139.828-209.496  1.00  0.00           H  
ATOM   1462  HA  VAL A 119     -66.653 138.857-209.302  1.00  0.00           H  
ATOM   1463  HB  VAL A 119     -67.050 139.737-211.587  1.00  0.00           H  
ATOM   1464 HG11 VAL A 119     -66.428 142.290-210.716  1.00  0.00           H  
ATOM   1465 HG12 VAL A 119     -66.517 141.374-209.211  1.00  0.00           H  
ATOM   1466 HG13 VAL A 119     -67.897 141.405-210.308  1.00  0.00           H  
ATOM   1467 HG21 VAL A 119     -64.167 140.278-211.353  1.00  0.00           H  
ATOM   1468 HG22 VAL A 119     -65.094 141.634-211.994  1.00  0.00           H  
ATOM   1469 HG23 VAL A 119     -65.156 140.065-212.796  1.00  0.00           H  
ATOM   1470  N   VAL A 120     -65.733 136.727-210.271  1.00  0.00           N  
ATOM   1471  CA  VAL A 120     -65.233 135.516-210.967  1.00  0.00           C  
ATOM   1472  C   VAL A 120     -65.927 135.451-212.319  1.00  0.00           C  
ATOM   1473  O   VAL A 120     -66.782 136.260-212.618  1.00  0.00           O  
ATOM   1474  CB  VAL A 120     -65.497 134.231-210.158  1.00  0.00           C  
ATOM   1475  CG1 VAL A 120     -65.648 134.542-208.664  1.00  0.00           C  
ATOM   1476  CG2 VAL A 120     -66.759 133.541-210.674  1.00  0.00           C  
ATOM   1477  H   VAL A 120     -66.396 136.656-209.556  1.00  0.00           H  
ATOM   1478  HA  VAL A 120     -64.171 135.623-211.129  1.00  0.00           H  
ATOM   1479  HB  VAL A 120     -64.661 133.566-210.287  1.00  0.00           H  
ATOM   1480 HG11 VAL A 120     -66.682 134.765-208.441  1.00  0.00           H  
ATOM   1481 HG12 VAL A 120     -65.026 135.384-208.402  1.00  0.00           H  
ATOM   1482 HG13 VAL A 120     -65.338 133.682-208.090  1.00  0.00           H  
ATOM   1483 HG21 VAL A 120     -67.534 134.276-210.819  1.00  0.00           H  
ATOM   1484 HG22 VAL A 120     -67.083 132.802-209.957  1.00  0.00           H  
ATOM   1485 HG23 VAL A 120     -66.542 133.055-211.614  1.00  0.00           H  
ATOM   1486  N   TYR A 121     -65.589 134.508-213.141  1.00  0.00           N  
ATOM   1487  CA  TYR A 121     -66.272 134.440-214.454  1.00  0.00           C  
ATOM   1488  C   TYR A 121     -66.128 133.050-215.055  1.00  0.00           C  
ATOM   1489  O   TYR A 121     -65.203 132.318-214.766  1.00  0.00           O  
ATOM   1490  CB  TYR A 121     -65.756 135.543-215.404  1.00  0.00           C  
ATOM   1491  CG  TYR A 121     -64.366 135.258-215.967  1.00  0.00           C  
ATOM   1492  CD1 TYR A 121     -63.321 134.800-215.149  1.00  0.00           C  
ATOM   1493  CD2 TYR A 121     -64.130 135.452-217.338  1.00  0.00           C  
ATOM   1494  CE1 TYR A 121     -62.063 134.526-215.699  1.00  0.00           C  
ATOM   1495  CE2 TYR A 121     -62.871 135.180-217.881  1.00  0.00           C  
ATOM   1496  CZ  TYR A 121     -61.841 134.710-217.065  1.00  0.00           C  
ATOM   1497  OH  TYR A 121     -60.600 134.440-217.606  1.00  0.00           O  
ATOM   1498  H   TYR A 121     -64.921 133.837-212.884  1.00  0.00           H  
ATOM   1499  HA  TYR A 121     -67.327 134.614-214.279  1.00  0.00           H  
ATOM   1500  HB2 TYR A 121     -66.446 135.636-216.223  1.00  0.00           H  
ATOM   1501  HB3 TYR A 121     -65.740 136.466-214.869  1.00  0.00           H  
ATOM   1502  HD1 TYR A 121     -63.477 134.663-214.103  1.00  0.00           H  
ATOM   1503  HD2 TYR A 121     -64.905 135.851-217.972  1.00  0.00           H  
ATOM   1504  HE1 TYR A 121     -61.259 134.180-215.066  1.00  0.00           H  
ATOM   1505  HE2 TYR A 121     -62.706 135.311-218.935  1.00  0.00           H  
ATOM   1506  HH  TYR A 121     -60.057 134.048-216.920  1.00  0.00           H  
ATOM   1507  N   ARG A 122     -67.069 132.678-215.866  1.00  0.00           N  
ATOM   1508  CA  ARG A 122     -67.039 131.317-216.481  1.00  0.00           C  
ATOM   1509  C   ARG A 122     -66.710 131.402-217.974  1.00  0.00           C  
ATOM   1510  O   ARG A 122     -67.560 131.712-218.785  1.00  0.00           O  
ATOM   1511  CB  ARG A 122     -68.410 130.655-216.321  1.00  0.00           C  
ATOM   1512  CG  ARG A 122     -68.750 130.515-214.836  1.00  0.00           C  
ATOM   1513  CD  ARG A 122     -70.269 130.459-214.661  1.00  0.00           C  
ATOM   1514  NE  ARG A 122     -70.907 130.104-215.960  1.00  0.00           N  
ATOM   1515  CZ  ARG A 122     -72.181 129.828-216.007  1.00  0.00           C  
ATOM   1516  NH1 ARG A 122     -72.897 129.864-214.918  1.00  0.00           N  
ATOM   1517  NH2 ARG A 122     -72.740 129.514-217.145  1.00  0.00           N  
ATOM   1518  H   ARG A 122     -67.809 133.295-216.054  1.00  0.00           H  
ATOM   1519  HA  ARG A 122     -66.295 130.714-215.979  1.00  0.00           H  
ATOM   1520  HB2 ARG A 122     -69.159 131.262-216.805  1.00  0.00           H  
ATOM   1521  HB3 ARG A 122     -68.392 129.677-216.779  1.00  0.00           H  
ATOM   1522  HG2 ARG A 122     -68.313 129.605-214.455  1.00  0.00           H  
ATOM   1523  HG3 ARG A 122     -68.354 131.360-214.294  1.00  0.00           H  
ATOM   1524  HD2 ARG A 122     -70.518 129.714-213.921  1.00  0.00           H  
ATOM   1525  HD3 ARG A 122     -70.629 131.423-214.335  1.00  0.00           H  
ATOM   1526  HE  ARG A 122     -70.369 130.075-216.779  1.00  0.00           H  
ATOM   1527 HH11 ARG A 122     -72.470 130.104-214.046  1.00  0.00           H  
ATOM   1528 HH12 ARG A 122     -73.874 129.652-214.953  1.00  0.00           H  
ATOM   1529 HH21 ARG A 122     -72.190 129.486-217.980  1.00  0.00           H  
ATOM   1530 HH22 ARG A 122     -73.716 129.303-217.181  1.00  0.00           H  
ATOM   1531  N   PRO A 123     -65.490 131.109-218.336  1.00  0.00           N  
ATOM   1532  CA  PRO A 123     -65.035 131.125-219.758  1.00  0.00           C  
ATOM   1533  C   PRO A 123     -66.049 130.516-220.746  1.00  0.00           C  
ATOM   1534  O   PRO A 123     -66.609 131.199-221.577  1.00  0.00           O  
ATOM   1535  CB  PRO A 123     -63.752 130.291-219.689  1.00  0.00           C  
ATOM   1536  CG  PRO A 123     -63.172 130.663-218.373  1.00  0.00           C  
ATOM   1537  CD  PRO A 123     -64.377 130.745-217.430  1.00  0.00           C  
ATOM   1538  HA  PRO A 123     -64.785 132.128-220.052  1.00  0.00           H  
ATOM   1539  HB2 PRO A 123     -63.947 129.241-219.700  1.00  0.00           H  
ATOM   1540  HB3 PRO A 123     -63.111 130.541-220.492  1.00  0.00           H  
ATOM   1541  HG2 PRO A 123     -62.481 129.905-218.038  1.00  0.00           H  
ATOM   1542  HG3 PRO A 123     -62.678 131.622-218.438  1.00  0.00           H  
ATOM   1543  HD2 PRO A 123     -64.562 129.787-216.966  1.00  0.00           H  
ATOM   1544  HD3 PRO A 123     -64.227 131.510-216.684  1.00  0.00           H  
ATOM   1545  N   GLU A 124     -66.264 129.240-220.671  1.00  0.00           N  
ATOM   1546  CA  GLU A 124     -67.218 128.564-221.611  1.00  0.00           C  
ATOM   1547  C   GLU A 124     -68.442 129.447-221.893  1.00  0.00           C  
ATOM   1548  O   GLU A 124     -68.998 129.412-222.972  1.00  0.00           O  
ATOM   1549  CB  GLU A 124     -67.695 127.235-221.010  1.00  0.00           C  
ATOM   1550  CG  GLU A 124     -68.818 126.663-221.878  1.00  0.00           C  
ATOM   1551  CD  GLU A 124     -68.934 125.157-221.635  1.00  0.00           C  
ATOM   1552  OE1 GLU A 124     -68.084 124.431-222.124  1.00  0.00           O  
ATOM   1553  OE2 GLU A 124     -69.872 124.756-220.965  1.00  0.00           O  
ATOM   1554  H   GLU A 124     -65.786 128.721-220.008  1.00  0.00           H  
ATOM   1555  HA  GLU A 124     -66.709 128.364-222.542  1.00  0.00           H  
ATOM   1556  HB2 GLU A 124     -66.874 126.533-220.981  1.00  0.00           H  
ATOM   1557  HB3 GLU A 124     -68.067 127.400-220.010  1.00  0.00           H  
ATOM   1558  HG2 GLU A 124     -69.752 127.142-221.622  1.00  0.00           H  
ATOM   1559  HG3 GLU A 124     -68.596 126.844-222.920  1.00  0.00           H  
ATOM   1560  N   HIS A 125     -68.883 130.225-220.940  1.00  0.00           N  
ATOM   1561  CA  HIS A 125     -70.084 131.080-221.186  1.00  0.00           C  
ATOM   1562  C   HIS A 125     -69.657 132.540-221.295  1.00  0.00           C  
ATOM   1563  O   HIS A 125     -70.468 133.423-221.488  1.00  0.00           O  
ATOM   1564  CB  HIS A 125     -71.068 130.930-220.019  1.00  0.00           C  
ATOM   1565  CG  HIS A 125     -71.902 129.696-220.222  1.00  0.00           C  
ATOM   1566  ND1 HIS A 125     -71.522 128.458-219.728  1.00  0.00           N  
ATOM   1567  CD2 HIS A 125     -73.099 129.491-220.864  1.00  0.00           C  
ATOM   1568  CE1 HIS A 125     -72.474 127.572-220.076  1.00  0.00           C  
ATOM   1569  NE2 HIS A 125     -73.458 128.151-220.770  1.00  0.00           N  
ATOM   1570  H   HIS A 125     -68.434 130.243-220.069  1.00  0.00           H  
ATOM   1571  HA  HIS A 125     -70.564 130.775-222.104  1.00  0.00           H  
ATOM   1572  HB2 HIS A 125     -70.517 130.843-219.094  1.00  0.00           H  
ATOM   1573  HB3 HIS A 125     -71.713 131.799-219.971  1.00  0.00           H  
ATOM   1574  HD1 HIS A 125     -70.708 128.263-219.218  1.00  0.00           H  
ATOM   1575  HD2 HIS A 125     -73.674 130.256-221.365  1.00  0.00           H  
ATOM   1576  HE1 HIS A 125     -72.446 126.522-219.824  1.00  0.00           H  
ATOM   1577  N   ILE A 126     -68.391 132.801-221.161  1.00  0.00           N  
ATOM   1578  CA  ILE A 126     -67.916 134.202-221.243  1.00  0.00           C  
ATOM   1579  C   ILE A 126     -66.437 134.237-221.657  1.00  0.00           C  
ATOM   1580  O   ILE A 126     -65.760 133.233-221.640  1.00  0.00           O  
ATOM   1581  CB  ILE A 126     -68.158 134.875-219.879  1.00  0.00           C  
ATOM   1582  CG1 ILE A 126     -69.177 135.972-220.083  1.00  0.00           C  
ATOM   1583  CG2 ILE A 126     -66.874 135.441-219.290  1.00  0.00           C  
ATOM   1584  CD1 ILE A 126     -69.544 136.581-218.734  1.00  0.00           C  
ATOM   1585  H   ILE A 126     -67.760 132.079-221.008  1.00  0.00           H  
ATOM   1586  HA  ILE A 126     -68.494 134.716-221.999  1.00  0.00           H  
ATOM   1587  HB  ILE A 126     -68.569 134.160-219.179  1.00  0.00           H  
ATOM   1588 HG12 ILE A 126     -68.771 136.733-220.733  1.00  0.00           H  
ATOM   1589 HG13 ILE A 126     -70.048 135.528-220.541  1.00  0.00           H  
ATOM   1590 HG21 ILE A 126     -67.056 135.715-218.266  1.00  0.00           H  
ATOM   1591 HG22 ILE A 126     -66.565 136.313-219.839  1.00  0.00           H  
ATOM   1592 HG23 ILE A 126     -66.101 134.688-219.327  1.00  0.00           H  
ATOM   1593 HD11 ILE A 126     -69.878 137.597-218.878  1.00  0.00           H  
ATOM   1594 HD12 ILE A 126     -68.675 136.575-218.093  1.00  0.00           H  
ATOM   1595 HD13 ILE A 126     -70.329 136.001-218.277  1.00  0.00           H  
ATOM   1596  N   SER A 127     -65.934 135.379-222.056  1.00  0.00           N  
ATOM   1597  CA  SER A 127     -64.501 135.445-222.492  1.00  0.00           C  
ATOM   1598  C   SER A 127     -63.666 136.311-221.532  1.00  0.00           C  
ATOM   1599  O   SER A 127     -64.189 136.993-220.673  1.00  0.00           O  
ATOM   1600  CB  SER A 127     -64.431 136.045-223.897  1.00  0.00           C  
ATOM   1601  OG  SER A 127     -65.533 135.582-224.665  1.00  0.00           O  
ATOM   1602  H   SER A 127     -66.502 136.181-222.090  1.00  0.00           H  
ATOM   1603  HA  SER A 127     -64.092 134.447-222.514  1.00  0.00           H  
ATOM   1604  HB2 SER A 127     -64.466 137.122-223.831  1.00  0.00           H  
ATOM   1605  HB3 SER A 127     -63.510 135.744-224.372  1.00  0.00           H  
ATOM   1606  HG  SER A 127     -65.396 134.650-224.846  1.00  0.00           H  
ATOM   1607  N   PHE A 128     -62.361 136.284-221.690  1.00  0.00           N  
ATOM   1608  CA  PHE A 128     -61.458 137.097-220.812  1.00  0.00           C  
ATOM   1609  C   PHE A 128     -61.642 138.577-221.128  1.00  0.00           C  
ATOM   1610  O   PHE A 128     -61.394 139.436-220.306  1.00  0.00           O  
ATOM   1611  CB  PHE A 128     -60.004 136.690-221.068  1.00  0.00           C  
ATOM   1612  CG  PHE A 128     -59.075 137.483-220.173  1.00  0.00           C  
ATOM   1613  CD1 PHE A 128     -59.248 137.470-218.781  1.00  0.00           C  
ATOM   1614  CD2 PHE A 128     -58.033 138.226-220.739  1.00  0.00           C  
ATOM   1615  CE1 PHE A 128     -58.378 138.203-217.959  1.00  0.00           C  
ATOM   1616  CE2 PHE A 128     -57.165 138.955-219.920  1.00  0.00           C  
ATOM   1617  CZ  PHE A 128     -57.337 138.944-218.531  1.00  0.00           C  
ATOM   1618  H   PHE A 128     -61.972 135.727-222.397  1.00  0.00           H  
ATOM   1619  HA  PHE A 128     -61.700 136.926-219.781  1.00  0.00           H  
ATOM   1620  HB2 PHE A 128     -59.886 135.636-220.863  1.00  0.00           H  
ATOM   1621  HB3 PHE A 128     -59.755 136.883-222.101  1.00  0.00           H  
ATOM   1622  HD1 PHE A 128     -60.051 136.898-218.341  1.00  0.00           H  
ATOM   1623  HD2 PHE A 128     -57.899 138.236-221.811  1.00  0.00           H  
ATOM   1624  HE1 PHE A 128     -58.512 138.199-216.882  1.00  0.00           H  
ATOM   1625  HE2 PHE A 128     -56.361 139.529-220.359  1.00  0.00           H  
ATOM   1626  HZ  PHE A 128     -56.666 139.509-217.900  1.00  0.00           H  
ATOM   1627  N   GLU A 129     -62.079 138.882-222.312  1.00  0.00           N  
ATOM   1628  CA  GLU A 129     -62.289 140.303-222.682  1.00  0.00           C  
ATOM   1629  C   GLU A 129     -63.571 140.810-222.018  1.00  0.00           C  
ATOM   1630  O   GLU A 129     -63.837 141.995-221.988  1.00  0.00           O  
ATOM   1631  CB  GLU A 129     -62.423 140.420-224.202  1.00  0.00           C  
ATOM   1632  CG  GLU A 129     -61.065 140.155-224.855  1.00  0.00           C  
ATOM   1633  CD  GLU A 129     -60.404 141.486-225.214  1.00  0.00           C  
ATOM   1634  OE1 GLU A 129     -60.662 142.459-224.523  1.00  0.00           O  
ATOM   1635  OE2 GLU A 129     -59.649 141.512-226.172  1.00  0.00           O  
ATOM   1636  H   GLU A 129     -62.275 138.174-222.956  1.00  0.00           H  
ATOM   1637  HA  GLU A 129     -61.449 140.892-222.349  1.00  0.00           H  
ATOM   1638  HB2 GLU A 129     -63.141 139.695-224.556  1.00  0.00           H  
ATOM   1639  HB3 GLU A 129     -62.758 141.414-224.458  1.00  0.00           H  
ATOM   1640  HG2 GLU A 129     -60.435 139.612-224.168  1.00  0.00           H  
ATOM   1641  HG3 GLU A 129     -61.207 139.570-225.753  1.00  0.00           H  
ATOM   1642  N   GLU A 130     -64.377 139.921-221.495  1.00  0.00           N  
ATOM   1643  CA  GLU A 130     -65.638 140.357-220.853  1.00  0.00           C  
ATOM   1644  C   GLU A 130     -65.347 140.972-219.476  1.00  0.00           C  
ATOM   1645  O   GLU A 130     -65.864 142.026-219.161  1.00  0.00           O  
ATOM   1646  CB  GLU A 130     -66.593 139.159-220.775  1.00  0.00           C  
ATOM   1647  CG  GLU A 130     -67.068 138.908-219.349  1.00  0.00           C  
ATOM   1648  CD  GLU A 130     -67.761 140.156-218.793  1.00  0.00           C  
ATOM   1649  OE1 GLU A 130     -67.949 141.094-219.550  1.00  0.00           O  
ATOM   1650  OE2 GLU A 130     -68.094 140.151-217.618  1.00  0.00           O  
ATOM   1651  H   GLU A 130     -64.157 138.967-221.528  1.00  0.00           H  
ATOM   1652  HA  GLU A 130     -66.090 141.116-221.475  1.00  0.00           H  
ATOM   1653  HB2 GLU A 130     -67.450 139.348-221.404  1.00  0.00           H  
ATOM   1654  HB3 GLU A 130     -66.080 138.282-221.131  1.00  0.00           H  
ATOM   1655  HG2 GLU A 130     -67.763 138.092-219.354  1.00  0.00           H  
ATOM   1656  HG3 GLU A 130     -66.226 138.648-218.739  1.00  0.00           H  
ATOM   1657  N   LEU A 131     -64.521 140.371-218.646  1.00  0.00           N  
ATOM   1658  CA  LEU A 131     -64.256 141.028-217.335  1.00  0.00           C  
ATOM   1659  C   LEU A 131     -63.282 142.186-217.566  1.00  0.00           C  
ATOM   1660  O   LEU A 131     -63.265 143.158-216.836  1.00  0.00           O  
ATOM   1661  CB  LEU A 131     -63.650 140.054-216.313  1.00  0.00           C  
ATOM   1662  CG  LEU A 131     -63.622 138.622-216.829  1.00  0.00           C  
ATOM   1663  CD1 LEU A 131     -62.744 138.536-218.075  1.00  0.00           C  
ATOM   1664  CD2 LEU A 131     -63.022 137.743-215.728  1.00  0.00           C  
ATOM   1665  H   LEU A 131     -64.073 139.524-218.885  1.00  0.00           H  
ATOM   1666  HA  LEU A 131     -65.184 141.423-216.946  1.00  0.00           H  
ATOM   1667  HB2 LEU A 131     -62.644 140.352-216.091  1.00  0.00           H  
ATOM   1668  HB3 LEU A 131     -64.235 140.089-215.410  1.00  0.00           H  
ATOM   1669  HG  LEU A 131     -64.624 138.293-217.058  1.00  0.00           H  
ATOM   1670 HD11 LEU A 131     -62.451 139.530-218.379  1.00  0.00           H  
ATOM   1671 HD12 LEU A 131     -63.299 138.062-218.871  1.00  0.00           H  
ATOM   1672 HD13 LEU A 131     -61.864 137.955-217.855  1.00  0.00           H  
ATOM   1673 HD21 LEU A 131     -62.550 136.881-216.171  1.00  0.00           H  
ATOM   1674 HD22 LEU A 131     -63.800 137.427-215.053  1.00  0.00           H  
ATOM   1675 HD23 LEU A 131     -62.284 138.312-215.180  1.00  0.00           H  
ATOM   1676  N   LEU A 132     -62.466 142.079-218.579  1.00  0.00           N  
ATOM   1677  CA  LEU A 132     -61.478 143.157-218.877  1.00  0.00           C  
ATOM   1678  C   LEU A 132     -62.194 144.384-219.453  1.00  0.00           C  
ATOM   1679  O   LEU A 132     -62.091 145.478-218.933  1.00  0.00           O  
ATOM   1680  CB  LEU A 132     -60.474 142.640-219.911  1.00  0.00           C  
ATOM   1681  CG  LEU A 132     -59.209 142.116-219.224  1.00  0.00           C  
ATOM   1682  CD1 LEU A 132     -58.264 143.281-218.933  1.00  0.00           C  
ATOM   1683  CD2 LEU A 132     -59.571 141.420-217.913  1.00  0.00           C  
ATOM   1684  H   LEU A 132     -62.499 141.279-219.144  1.00  0.00           H  
ATOM   1685  HA  LEU A 132     -60.957 143.434-217.973  1.00  0.00           H  
ATOM   1686  HB2 LEU A 132     -60.927 141.840-220.474  1.00  0.00           H  
ATOM   1687  HB3 LEU A 132     -60.208 143.443-220.583  1.00  0.00           H  
ATOM   1688  HG  LEU A 132     -58.718 141.411-219.875  1.00  0.00           H  
ATOM   1689 HD11 LEU A 132     -58.824 144.102-218.509  1.00  0.00           H  
ATOM   1690 HD12 LEU A 132     -57.795 143.601-219.851  1.00  0.00           H  
ATOM   1691 HD13 LEU A 132     -57.505 142.964-218.233  1.00  0.00           H  
ATOM   1692 HD21 LEU A 132     -60.592 141.076-217.955  1.00  0.00           H  
ATOM   1693 HD22 LEU A 132     -59.451 142.114-217.096  1.00  0.00           H  
ATOM   1694 HD23 LEU A 132     -58.917 140.579-217.763  1.00  0.00           H  
ATOM   1695  N   LYS A 133     -62.906 144.213-220.536  1.00  0.00           N  
ATOM   1696  CA  LYS A 133     -63.614 145.367-221.166  1.00  0.00           C  
ATOM   1697  C   LYS A 133     -64.478 146.092-220.128  1.00  0.00           C  
ATOM   1698  O   LYS A 133     -64.486 147.305-220.055  1.00  0.00           O  
ATOM   1699  CB  LYS A 133     -64.503 144.859-222.302  1.00  0.00           C  
ATOM   1700  CG  LYS A 133     -65.611 145.877-222.579  1.00  0.00           C  
ATOM   1701  CD  LYS A 133     -66.313 145.521-223.892  1.00  0.00           C  
ATOM   1702  CE  LYS A 133     -66.461 146.780-224.749  1.00  0.00           C  
ATOM   1703  NZ  LYS A 133     -67.436 146.523-225.846  1.00  0.00           N  
ATOM   1704  H   LYS A 133     -62.963 143.324-220.945  1.00  0.00           H  
ATOM   1705  HA  LYS A 133     -62.885 146.057-221.566  1.00  0.00           H  
ATOM   1706  HB2 LYS A 133     -63.907 144.724-223.192  1.00  0.00           H  
ATOM   1707  HB3 LYS A 133     -64.945 143.914-222.018  1.00  0.00           H  
ATOM   1708  HG2 LYS A 133     -66.328 145.858-221.772  1.00  0.00           H  
ATOM   1709  HG3 LYS A 133     -65.181 146.864-222.657  1.00  0.00           H  
ATOM   1710  HD2 LYS A 133     -65.727 144.789-224.427  1.00  0.00           H  
ATOM   1711  HD3 LYS A 133     -67.291 145.114-223.679  1.00  0.00           H  
ATOM   1712  HE2 LYS A 133     -66.817 147.595-224.134  1.00  0.00           H  
ATOM   1713  HE3 LYS A 133     -65.503 147.042-225.173  1.00  0.00           H  
ATOM   1714  HZ1 LYS A 133     -68.403 146.652-225.488  1.00  0.00           H  
ATOM   1715  HZ2 LYS A 133     -67.320 145.549-226.191  1.00  0.00           H  
ATOM   1716  HZ3 LYS A 133     -67.266 147.191-226.624  1.00  0.00           H  
ATOM   1717  N   VAL A 134     -65.206 145.364-219.330  1.00  0.00           N  
ATOM   1718  CA  VAL A 134     -66.071 146.018-218.307  1.00  0.00           C  
ATOM   1719  C   VAL A 134     -65.243 147.035-217.521  1.00  0.00           C  
ATOM   1720  O   VAL A 134     -65.723 148.083-217.153  1.00  0.00           O  
ATOM   1721  CB  VAL A 134     -66.637 144.934-217.371  1.00  0.00           C  
ATOM   1722  CG1 VAL A 134     -67.141 145.531-216.048  1.00  0.00           C  
ATOM   1723  CG2 VAL A 134     -67.808 144.258-218.076  1.00  0.00           C  
ATOM   1724  H   VAL A 134     -65.190 144.387-219.406  1.00  0.00           H  
ATOM   1725  HA  VAL A 134     -66.887 146.526-218.799  1.00  0.00           H  
ATOM   1726  HB  VAL A 134     -65.870 144.201-217.167  1.00  0.00           H  
ATOM   1727 HG11 VAL A 134     -66.409 146.211-215.643  1.00  0.00           H  
ATOM   1728 HG12 VAL A 134     -67.310 144.731-215.340  1.00  0.00           H  
ATOM   1729 HG13 VAL A 134     -68.068 146.053-216.218  1.00  0.00           H  
ATOM   1730 HG21 VAL A 134     -68.560 145.000-218.308  1.00  0.00           H  
ATOM   1731 HG22 VAL A 134     -68.231 143.504-217.429  1.00  0.00           H  
ATOM   1732 HG23 VAL A 134     -67.461 143.798-218.988  1.00  0.00           H  
ATOM   1733  N   PHE A 135     -64.009 146.735-217.251  1.00  0.00           N  
ATOM   1734  CA  PHE A 135     -63.172 147.694-216.475  1.00  0.00           C  
ATOM   1735  C   PHE A 135     -62.823 148.927-217.331  1.00  0.00           C  
ATOM   1736  O   PHE A 135     -62.954 150.049-216.884  1.00  0.00           O  
ATOM   1737  CB  PHE A 135     -61.904 146.979-215.991  1.00  0.00           C  
ATOM   1738  CG  PHE A 135     -60.853 147.986-215.595  1.00  0.00           C  
ATOM   1739  CD1 PHE A 135     -60.923 148.618-214.348  1.00  0.00           C  
ATOM   1740  CD2 PHE A 135     -59.799 148.279-216.469  1.00  0.00           C  
ATOM   1741  CE1 PHE A 135     -59.940 149.541-213.974  1.00  0.00           C  
ATOM   1742  CE2 PHE A 135     -58.817 149.203-216.096  1.00  0.00           C  
ATOM   1743  CZ  PHE A 135     -58.887 149.834-214.849  1.00  0.00           C  
ATOM   1744  H   PHE A 135     -63.635 145.879-217.549  1.00  0.00           H  
ATOM   1745  HA  PHE A 135     -63.737 148.022-215.614  1.00  0.00           H  
ATOM   1746  HB2 PHE A 135     -62.152 146.375-215.133  1.00  0.00           H  
ATOM   1747  HB3 PHE A 135     -61.519 146.342-216.772  1.00  0.00           H  
ATOM   1748  HD1 PHE A 135     -61.735 148.392-213.673  1.00  0.00           H  
ATOM   1749  HD2 PHE A 135     -59.745 147.793-217.431  1.00  0.00           H  
ATOM   1750  HE1 PHE A 135     -59.994 150.027-213.012  1.00  0.00           H  
ATOM   1751  HE2 PHE A 135     -58.006 149.430-216.769  1.00  0.00           H  
ATOM   1752  HZ  PHE A 135     -58.128 150.545-214.560  1.00  0.00           H  
ATOM   1753  N   TRP A 136     -62.383 148.743-218.552  1.00  0.00           N  
ATOM   1754  CA  TRP A 136     -62.039 149.931-219.405  1.00  0.00           C  
ATOM   1755  C   TRP A 136     -63.304 150.665-219.853  1.00  0.00           C  
ATOM   1756  O   TRP A 136     -63.237 151.760-220.375  1.00  0.00           O  
ATOM   1757  CB  TRP A 136     -61.275 149.496-220.662  1.00  0.00           C  
ATOM   1758  CG  TRP A 136     -60.017 148.791-220.283  1.00  0.00           C  
ATOM   1759  CD1 TRP A 136     -59.775 147.481-220.489  1.00  0.00           C  
ATOM   1760  CD2 TRP A 136     -58.825 149.336-219.646  1.00  0.00           C  
ATOM   1761  NE1 TRP A 136     -58.502 147.184-220.030  1.00  0.00           N  
ATOM   1762  CE2 TRP A 136     -57.880 148.295-219.497  1.00  0.00           C  
ATOM   1763  CE3 TRP A 136     -58.477 150.619-219.190  1.00  0.00           C  
ATOM   1764  CZ2 TRP A 136     -56.630 148.521-218.916  1.00  0.00           C  
ATOM   1765  CZ3 TRP A 136     -57.222 150.849-218.603  1.00  0.00           C  
ATOM   1766  CH2 TRP A 136     -56.300 149.802-218.466  1.00  0.00           C  
ATOM   1767  H   TRP A 136     -62.286 147.837-218.906  1.00  0.00           H  
ATOM   1768  HA  TRP A 136     -61.423 150.606-218.841  1.00  0.00           H  
ATOM   1769  HB2 TRP A 136     -61.893 148.841-221.261  1.00  0.00           H  
ATOM   1770  HB3 TRP A 136     -61.027 150.373-221.242  1.00  0.00           H  
ATOM   1771  HD1 TRP A 136     -60.462 146.782-220.945  1.00  0.00           H  
ATOM   1772  HE1 TRP A 136     -58.078 146.303-220.068  1.00  0.00           H  
ATOM   1773  HE3 TRP A 136     -59.179 151.433-219.291  1.00  0.00           H  
ATOM   1774  HZ2 TRP A 136     -55.924 147.711-218.813  1.00  0.00           H  
ATOM   1775  HZ3 TRP A 136     -56.966 151.837-218.252  1.00  0.00           H  
ATOM   1776  HH2 TRP A 136     -55.337 149.985-218.014  1.00  0.00           H  
ATOM   1777  N   GLU A 137     -64.448 150.060-219.715  1.00  0.00           N  
ATOM   1778  CA  GLU A 137     -65.690 150.726-220.208  1.00  0.00           C  
ATOM   1779  C   GLU A 137     -66.465 151.457-219.099  1.00  0.00           C  
ATOM   1780  O   GLU A 137     -67.328 152.261-219.396  1.00  0.00           O  
ATOM   1781  CB  GLU A 137     -66.603 149.671-220.834  1.00  0.00           C  
ATOM   1782  CG  GLU A 137     -67.187 150.212-222.140  1.00  0.00           C  
ATOM   1783  CD  GLU A 137     -68.538 149.546-222.410  1.00  0.00           C  
ATOM   1784  OE1 GLU A 137     -69.527 150.019-221.875  1.00  0.00           O  
ATOM   1785  OE2 GLU A 137     -68.561 148.574-223.148  1.00  0.00           O  
ATOM   1786  H   GLU A 137     -64.483 149.155-219.338  1.00  0.00           H  
ATOM   1787  HA  GLU A 137     -65.421 151.440-220.970  1.00  0.00           H  
ATOM   1788  HB2 GLU A 137     -66.032 148.777-221.039  1.00  0.00           H  
ATOM   1789  HB3 GLU A 137     -67.405 149.437-220.151  1.00  0.00           H  
ATOM   1790  HG2 GLU A 137     -67.323 151.280-222.059  1.00  0.00           H  
ATOM   1791  HG3 GLU A 137     -66.510 149.996-222.955  1.00  0.00           H  
ATOM   1792  N   ASN A 138     -66.228 151.187-217.841  1.00  0.00           N  
ATOM   1793  CA  ASN A 138     -67.045 151.892-216.802  1.00  0.00           C  
ATOM   1794  C   ASN A 138     -66.192 152.461-215.656  1.00  0.00           C  
ATOM   1795  O   ASN A 138     -66.385 152.108-214.512  1.00  0.00           O  
ATOM   1796  CB  ASN A 138     -68.052 150.897-216.236  1.00  0.00           C  
ATOM   1797  CG  ASN A 138     -67.411 149.540-216.189  1.00  0.00           C  
ATOM   1798  OD1 ASN A 138     -66.447 149.334-215.479  1.00  0.00           O  
ATOM   1799  ND2 ASN A 138     -67.896 148.596-216.910  1.00  0.00           N  
ATOM   1800  H   ASN A 138     -65.561 150.513-217.588  1.00  0.00           H  
ATOM   1801  HA  ASN A 138     -67.584 152.701-217.268  1.00  0.00           H  
ATOM   1802  HB2 ASN A 138     -68.328 151.166-215.245  1.00  0.00           H  
ATOM   1803  HB3 ASN A 138     -68.929 150.866-216.865  1.00  0.00           H  
ATOM   1804 HD21 ASN A 138     -68.675 148.750-217.482  1.00  0.00           H  
ATOM   1805 HD22 ASN A 138     -67.481 147.740-216.883  1.00  0.00           H  
ATOM   1806  N   HIS A 139     -65.312 153.390-215.942  1.00  0.00           N  
ATOM   1807  CA  HIS A 139     -64.507 154.040-214.851  1.00  0.00           C  
ATOM   1808  C   HIS A 139     -63.454 154.948-215.436  1.00  0.00           C  
ATOM   1809  O   HIS A 139     -63.286 155.069-216.630  1.00  0.00           O  
ATOM   1810  CB  HIS A 139     -63.795 153.044-213.914  1.00  0.00           C  
ATOM   1811  CG  HIS A 139     -62.501 152.529-214.512  1.00  0.00           C  
ATOM   1812  ND1 HIS A 139     -62.392 152.148-215.841  1.00  0.00           N  
ATOM   1813  CD2 HIS A 139     -61.248 152.312-213.963  1.00  0.00           C  
ATOM   1814  CE1 HIS A 139     -61.127 151.736-216.042  1.00  0.00           C  
ATOM   1815  NE2 HIS A 139     -60.396 151.815-214.935  1.00  0.00           N  
ATOM   1816  H   HIS A 139     -65.222 153.708-216.871  1.00  0.00           H  
ATOM   1817  HA  HIS A 139     -65.178 154.644-214.257  1.00  0.00           H  
ATOM   1818  HB2 HIS A 139     -63.566 153.548-212.986  1.00  0.00           H  
ATOM   1819  HB3 HIS A 139     -64.435 152.233-213.706  1.00  0.00           H  
ATOM   1820  HD1 HIS A 139     -63.107 152.156-216.505  1.00  0.00           H  
ATOM   1821  HD2 HIS A 139     -60.965 152.484-212.932  1.00  0.00           H  
ATOM   1822  HE1 HIS A 139     -60.748 151.388-216.986  1.00  0.00           H  
ATOM   1823  N   ASP A 140     -62.748 155.576-214.563  1.00  0.00           N  
ATOM   1824  CA  ASP A 140     -61.664 156.508-214.978  1.00  0.00           C  
ATOM   1825  C   ASP A 140     -60.307 155.911-214.590  1.00  0.00           C  
ATOM   1826  O   ASP A 140     -59.814 156.135-213.504  1.00  0.00           O  
ATOM   1827  CB  ASP A 140     -61.851 157.849-214.266  1.00  0.00           C  
ATOM   1828  CG  ASP A 140     -62.327 158.899-215.271  1.00  0.00           C  
ATOM   1829  OD1 ASP A 140     -61.648 159.087-216.267  1.00  0.00           O  
ATOM   1830  OD2 ASP A 140     -63.362 159.497-215.028  1.00  0.00           O  
ATOM   1831  H   ASP A 140     -62.940 155.425-213.613  1.00  0.00           H  
ATOM   1832  HA  ASP A 140     -61.707 156.659-216.045  1.00  0.00           H  
ATOM   1833  HB2 ASP A 140     -62.587 157.740-213.482  1.00  0.00           H  
ATOM   1834  HB3 ASP A 140     -60.911 158.160-213.835  1.00  0.00           H  
ATOM   1835  N   PRO A 141     -59.711 155.148-215.471  1.00  0.00           N  
ATOM   1836  CA  PRO A 141     -58.397 154.502-215.210  1.00  0.00           C  
ATOM   1837  C   PRO A 141     -57.235 155.492-215.273  1.00  0.00           C  
ATOM   1838  O   PRO A 141     -56.157 155.218-214.789  1.00  0.00           O  
ATOM   1839  CB  PRO A 141     -58.260 153.461-216.321  1.00  0.00           C  
ATOM   1840  CG  PRO A 141     -59.164 153.911-217.424  1.00  0.00           C  
ATOM   1841  CD  PRO A 141     -60.230 154.822-216.808  1.00  0.00           C  
ATOM   1842  HA  PRO A 141     -58.411 154.005-214.255  1.00  0.00           H  
ATOM   1843  HB2 PRO A 141     -57.240 153.425-216.669  1.00  0.00           H  
ATOM   1844  HB3 PRO A 141     -58.561 152.491-215.964  1.00  0.00           H  
ATOM   1845  HG2 PRO A 141     -58.597 154.458-218.162  1.00  0.00           H  
ATOM   1846  HG3 PRO A 141     -59.635 153.056-217.883  1.00  0.00           H  
ATOM   1847  HD2 PRO A 141     -60.337 155.718-217.400  1.00  0.00           H  
ATOM   1848  HD3 PRO A 141     -61.172 154.303-216.726  1.00  0.00           H  
ATOM   1849  N   THR A 142     -57.438 156.637-215.862  1.00  0.00           N  
ATOM   1850  CA  THR A 142     -56.325 157.626-215.944  1.00  0.00           C  
ATOM   1851  C   THR A 142     -56.343 158.527-214.714  1.00  0.00           C  
ATOM   1852  O   THR A 142     -55.924 159.666-214.758  1.00  0.00           O  
ATOM   1853  CB  THR A 142     -56.454 158.477-217.211  1.00  0.00           C  
ATOM   1854  OG1 THR A 142     -57.092 159.706-216.891  1.00  0.00           O  
ATOM   1855  CG2 THR A 142     -57.275 157.733-218.267  1.00  0.00           C  
ATOM   1856  H   THR A 142     -58.317 156.843-216.247  1.00  0.00           H  
ATOM   1857  HA  THR A 142     -55.386 157.098-215.966  1.00  0.00           H  
ATOM   1858  HB  THR A 142     -55.466 158.674-217.604  1.00  0.00           H  
ATOM   1859  HG1 THR A 142     -57.221 160.194-217.708  1.00  0.00           H  
ATOM   1860 HG21 THR A 142     -56.993 158.079-219.249  1.00  0.00           H  
ATOM   1861 HG22 THR A 142     -58.325 157.924-218.111  1.00  0.00           H  
ATOM   1862 HG23 THR A 142     -57.083 156.672-218.193  1.00  0.00           H  
ATOM   1863  N   GLN A 143     -56.806 158.016-213.610  1.00  0.00           N  
ATOM   1864  CA  GLN A 143     -56.828 158.831-212.371  1.00  0.00           C  
ATOM   1865  C   GLN A 143     -56.190 158.016-211.240  1.00  0.00           C  
ATOM   1866  O   GLN A 143     -56.858 157.370-210.460  1.00  0.00           O  
ATOM   1867  CB  GLN A 143     -58.269 159.216-212.029  1.00  0.00           C  
ATOM   1868  CG  GLN A 143     -58.644 160.470-212.821  1.00  0.00           C  
ATOM   1869  CD  GLN A 143     -60.165 160.629-212.848  1.00  0.00           C  
ATOM   1870  OE1 GLN A 143     -60.771 160.966-211.851  1.00  0.00           O  
ATOM   1871  NE2 GLN A 143     -60.809 160.401-213.960  1.00  0.00           N  
ATOM   1872  H   GLN A 143     -57.125 157.091-213.594  1.00  0.00           H  
ATOM   1873  HA  GLN A 143     -56.246 159.729-212.529  1.00  0.00           H  
ATOM   1874  HB2 GLN A 143     -58.935 158.410-212.296  1.00  0.00           H  
ATOM   1875  HB3 GLN A 143     -58.349 159.420-210.974  1.00  0.00           H  
ATOM   1876  HG2 GLN A 143     -58.200 161.336-212.353  1.00  0.00           H  
ATOM   1877  HG3 GLN A 143     -58.274 160.379-213.831  1.00  0.00           H  
ATOM   1878 HE21 GLN A 143     -60.321 160.132-214.761  1.00  0.00           H  
ATOM   1879 HE22 GLN A 143     -61.782 160.499-213.992  1.00  0.00           H  
ATOM   1880  N   GLY A 144     -54.887 158.038-211.184  1.00  0.00           N  
ATOM   1881  CA  GLY A 144     -54.122 157.273-210.151  1.00  0.00           C  
ATOM   1882  C   GLY A 144     -54.824 157.277-208.785  1.00  0.00           C  
ATOM   1883  O   GLY A 144     -55.883 156.708-208.615  1.00  0.00           O  
ATOM   1884  H   GLY A 144     -54.393 158.553-211.857  1.00  0.00           H  
ATOM   1885  HA2 GLY A 144     -54.014 156.250-210.482  1.00  0.00           H  
ATOM   1886  HA3 GLY A 144     -53.142 157.712-210.041  1.00  0.00           H  
ATOM   1887  N   MET A 145     -54.201 157.863-207.794  1.00  0.00           N  
ATOM   1888  CA  MET A 145     -54.789 157.848-206.422  1.00  0.00           C  
ATOM   1889  C   MET A 145     -56.071 158.673-206.371  1.00  0.00           C  
ATOM   1890  O   MET A 145     -56.405 159.265-205.364  1.00  0.00           O  
ATOM   1891  CB  MET A 145     -53.776 158.423-205.430  1.00  0.00           C  
ATOM   1892  CG  MET A 145     -53.275 159.777-205.937  1.00  0.00           C  
ATOM   1893  SD  MET A 145     -54.614 160.992-205.841  1.00  0.00           S  
ATOM   1894  CE  MET A 145     -54.223 161.630-204.195  1.00  0.00           C  
ATOM   1895  H   MET A 145     -53.328 158.274-207.944  1.00  0.00           H  
ATOM   1896  HA  MET A 145     -55.015 156.831-206.145  1.00  0.00           H  
ATOM   1897  HB2 MET A 145     -54.248 158.552-204.467  1.00  0.00           H  
ATOM   1898  HB3 MET A 145     -52.941 157.745-205.334  1.00  0.00           H  
ATOM   1899  HG2 MET A 145     -52.448 160.105-205.327  1.00  0.00           H  
ATOM   1900  HG3 MET A 145     -52.950 159.679-206.963  1.00  0.00           H  
ATOM   1901  HE1 MET A 145     -54.297 160.829-203.472  1.00  0.00           H  
ATOM   1902  HE2 MET A 145     -54.919 162.411-203.935  1.00  0.00           H  
ATOM   1903  HE3 MET A 145     -53.219 162.031-204.194  1.00  0.00           H  
ATOM   1904  N   ARG A 146     -56.811 158.683-207.438  1.00  0.00           N  
ATOM   1905  CA  ARG A 146     -58.100 159.434-207.442  1.00  0.00           C  
ATOM   1906  C   ARG A 146     -59.048 158.765-208.453  1.00  0.00           C  
ATOM   1907  O   ARG A 146     -58.610 158.034-209.314  1.00  0.00           O  
ATOM   1908  CB  ARG A 146     -57.848 160.902-207.830  1.00  0.00           C  
ATOM   1909  CG  ARG A 146     -58.417 161.833-206.758  1.00  0.00           C  
ATOM   1910  CD  ARG A 146     -57.808 163.227-206.923  1.00  0.00           C  
ATOM   1911  NE  ARG A 146     -58.731 164.245-206.344  1.00  0.00           N  
ATOM   1912  CZ  ARG A 146     -58.569 164.654-205.114  1.00  0.00           C  
ATOM   1913  NH1 ARG A 146     -57.602 164.168-204.381  1.00  0.00           N  
ATOM   1914  NH2 ARG A 146     -59.377 165.549-204.614  1.00  0.00           N  
ATOM   1915  H   ARG A 146     -56.529 158.174-208.230  1.00  0.00           H  
ATOM   1916  HA  ARG A 146     -58.524 159.388-206.452  1.00  0.00           H  
ATOM   1917  HB2 ARG A 146     -56.787 161.072-207.909  1.00  0.00           H  
ATOM   1918  HB3 ARG A 146     -58.323 161.118-208.779  1.00  0.00           H  
ATOM   1919  HG2 ARG A 146     -59.489 161.896-206.864  1.00  0.00           H  
ATOM   1920  HG3 ARG A 146     -58.171 161.448-205.779  1.00  0.00           H  
ATOM   1921  HD2 ARG A 146     -56.857 163.269-206.413  1.00  0.00           H  
ATOM   1922  HD3 ARG A 146     -57.662 163.433-207.973  1.00  0.00           H  
ATOM   1923  HE  ARG A 146     -59.460 164.609-206.887  1.00  0.00           H  
ATOM   1924 HH11 ARG A 146     -56.984 163.481-204.762  1.00  0.00           H  
ATOM   1925 HH12 ARG A 146     -57.482 164.485-203.441  1.00  0.00           H  
ATOM   1926 HH21 ARG A 146     -60.119 165.920-205.172  1.00  0.00           H  
ATOM   1927 HH22 ARG A 146     -59.254 165.864-203.672  1.00  0.00           H  
ATOM   1928  N   GLN A 147     -60.339 158.987-208.363  1.00  0.00           N  
ATOM   1929  CA  GLN A 147     -61.265 158.340-209.336  1.00  0.00           C  
ATOM   1930  C   GLN A 147     -62.519 159.200-209.478  1.00  0.00           C  
ATOM   1931  O   GLN A 147     -63.441 159.116-208.690  1.00  0.00           O  
ATOM   1932  CB  GLN A 147     -61.650 156.940-208.840  1.00  0.00           C  
ATOM   1933  CG  GLN A 147     -60.504 155.954-209.110  1.00  0.00           C  
ATOM   1934  CD  GLN A 147     -60.108 155.978-210.587  1.00  0.00           C  
ATOM   1935  OE1 GLN A 147     -59.197 156.686-210.965  1.00  0.00           O  
ATOM   1936  NE2 GLN A 147     -60.744 155.233-211.446  1.00  0.00           N  
ATOM   1937  H   GLN A 147     -60.700 159.570-207.667  1.00  0.00           H  
ATOM   1938  HA  GLN A 147     -60.778 158.265-210.295  1.00  0.00           H  
ATOM   1939  HB2 GLN A 147     -61.842 156.980-207.779  1.00  0.00           H  
ATOM   1940  HB3 GLN A 147     -62.542 156.605-209.351  1.00  0.00           H  
ATOM   1941  HG2 GLN A 147     -59.650 156.232-208.520  1.00  0.00           H  
ATOM   1942  HG3 GLN A 147     -60.817 154.958-208.838  1.00  0.00           H  
ATOM   1943 HE21 GLN A 147     -61.481 154.654-211.154  1.00  0.00           H  
ATOM   1944 HE22 GLN A 147     -60.475 155.248-212.385  1.00  0.00           H  
ATOM   1945  N   GLY A 148     -62.553 160.028-210.481  1.00  0.00           N  
ATOM   1946  CA  GLY A 148     -63.725 160.901-210.695  1.00  0.00           C  
ATOM   1947  C   GLY A 148     -64.035 161.645-209.418  1.00  0.00           C  
ATOM   1948  O   GLY A 148     -63.294 162.490-208.955  1.00  0.00           O  
ATOM   1949  H   GLY A 148     -61.809 160.073-211.089  1.00  0.00           H  
ATOM   1950  HA2 GLY A 148     -63.531 161.606-211.469  1.00  0.00           H  
ATOM   1951  HA3 GLY A 148     -64.573 160.294-210.973  1.00  0.00           H  
ATOM   1952  N   ASN A 149     -65.144 161.333-208.881  1.00  0.00           N  
ATOM   1953  CA  ASN A 149     -65.606 162.004-207.625  1.00  0.00           C  
ATOM   1954  C   ASN A 149     -64.907 161.414-206.383  1.00  0.00           C  
ATOM   1955  O   ASN A 149     -64.663 162.120-205.425  1.00  0.00           O  
ATOM   1956  CB  ASN A 149     -67.123 161.832-207.485  1.00  0.00           C  
ATOM   1957  CG  ASN A 149     -67.813 163.186-207.672  1.00  0.00           C  
ATOM   1958  OD1 ASN A 149     -67.224 164.221-207.432  1.00  0.00           O  
ATOM   1959  ND2 ASN A 149     -69.047 163.223-208.093  1.00  0.00           N  
ATOM   1960  H   ASN A 149     -65.691 160.670-209.338  1.00  0.00           H  
ATOM   1961  HA  ASN A 149     -65.376 163.056-207.688  1.00  0.00           H  
ATOM   1962  HB2 ASN A 149     -67.477 161.140-208.234  1.00  0.00           H  
ATOM   1963  HB3 ASN A 149     -67.353 161.448-206.502  1.00  0.00           H  
ATOM   1964 HD21 ASN A 149     -69.524 162.388-208.287  1.00  0.00           H  
ATOM   1965 HD22 ASN A 149     -69.499 164.084-208.215  1.00  0.00           H  
ATOM   1966  N   ASP A 150     -64.572 160.147-206.371  1.00  0.00           N  
ATOM   1967  CA  ASP A 150     -63.892 159.578-205.174  1.00  0.00           C  
ATOM   1968  C   ASP A 150     -62.396 159.884-205.255  1.00  0.00           C  
ATOM   1969  O   ASP A 150     -61.762 159.660-206.266  1.00  0.00           O  
ATOM   1970  CB  ASP A 150     -64.107 158.063-205.136  1.00  0.00           C  
ATOM   1971  CG  ASP A 150     -65.539 157.742-205.569  1.00  0.00           C  
ATOM   1972  OD1 ASP A 150     -66.451 158.329-205.012  1.00  0.00           O  
ATOM   1973  OD2 ASP A 150     -65.698 156.913-206.450  1.00  0.00           O  
ATOM   1974  H   ASP A 150     -64.760 159.572-207.137  1.00  0.00           H  
ATOM   1975  HA  ASP A 150     -64.305 160.024-204.280  1.00  0.00           H  
ATOM   1976  HB2 ASP A 150     -63.411 157.585-205.808  1.00  0.00           H  
ATOM   1977  HB3 ASP A 150     -63.946 157.702-204.132  1.00  0.00           H  
ATOM   1978  N   PHE A 151     -61.825 160.406-204.203  1.00  0.00           N  
ATOM   1979  CA  PHE A 151     -60.372 160.733-204.234  1.00  0.00           C  
ATOM   1980  C   PHE A 151     -59.672 160.125-203.017  1.00  0.00           C  
ATOM   1981  O   PHE A 151     -60.232 160.052-201.942  1.00  0.00           O  
ATOM   1982  CB  PHE A 151     -60.196 162.253-204.212  1.00  0.00           C  
ATOM   1983  CG  PHE A 151     -60.954 162.829-203.040  1.00  0.00           C  
ATOM   1984  CD1 PHE A 151     -62.320 163.109-203.159  1.00  0.00           C  
ATOM   1985  CD2 PHE A 151     -60.291 163.083-201.833  1.00  0.00           C  
ATOM   1986  CE1 PHE A 151     -63.023 163.643-202.073  1.00  0.00           C  
ATOM   1987  CE2 PHE A 151     -60.994 163.617-200.747  1.00  0.00           C  
ATOM   1988  CZ  PHE A 151     -62.360 163.897-200.866  1.00  0.00           C  
ATOM   1989  H   PHE A 151     -62.352 160.588-203.396  1.00  0.00           H  
ATOM   1990  HA  PHE A 151     -59.938 160.336-205.136  1.00  0.00           H  
ATOM   1991  HB2 PHE A 151     -59.148 162.494-204.114  1.00  0.00           H  
ATOM   1992  HB3 PHE A 151     -60.580 162.675-205.128  1.00  0.00           H  
ATOM   1993  HD1 PHE A 151     -62.832 162.913-204.091  1.00  0.00           H  
ATOM   1994  HD2 PHE A 151     -59.237 162.866-201.740  1.00  0.00           H  
ATOM   1995  HE1 PHE A 151     -64.078 163.860-202.166  1.00  0.00           H  
ATOM   1996  HE2 PHE A 151     -60.483 163.813-199.815  1.00  0.00           H  
ATOM   1997  HZ  PHE A 151     -62.903 164.310-200.029  1.00  0.00           H  
ATOM   1998  N   GLY A 152     -58.443 159.697-203.169  1.00  0.00           N  
ATOM   1999  CA  GLY A 152     -57.723 159.109-201.998  1.00  0.00           C  
ATOM   2000  C   GLY A 152     -56.887 157.897-202.425  1.00  0.00           C  
ATOM   2001  O   GLY A 152     -56.640 157.676-203.595  1.00  0.00           O  
ATOM   2002  H   GLY A 152     -57.995 159.771-204.044  1.00  0.00           H  
ATOM   2003  HA2 GLY A 152     -57.072 159.857-201.570  1.00  0.00           H  
ATOM   2004  HA3 GLY A 152     -58.444 158.799-201.256  1.00  0.00           H  
ATOM   2005  N   THR A 153     -56.446 157.113-201.474  1.00  0.00           N  
ATOM   2006  CA  THR A 153     -55.618 155.914-201.796  1.00  0.00           C  
ATOM   2007  C   THR A 153     -56.527 154.704-202.028  1.00  0.00           C  
ATOM   2008  O   THR A 153     -56.149 153.749-202.677  1.00  0.00           O  
ATOM   2009  CB  THR A 153     -54.677 155.614-200.625  1.00  0.00           C  
ATOM   2010  OG1 THR A 153     -55.319 155.960-199.405  1.00  0.00           O  
ATOM   2011  CG2 THR A 153     -53.388 156.425-200.770  1.00  0.00           C  
ATOM   2012  H   THR A 153     -56.657 157.319-200.540  1.00  0.00           H  
ATOM   2013  HA  THR A 153     -55.036 156.105-202.686  1.00  0.00           H  
ATOM   2014  HB  THR A 153     -54.436 154.562-200.617  1.00  0.00           H  
ATOM   2015  HG1 THR A 153     -54.643 156.235-198.782  1.00  0.00           H  
ATOM   2016 HG21 THR A 153     -53.605 157.473-200.630  1.00  0.00           H  
ATOM   2017 HG22 THR A 153     -52.975 156.271-201.756  1.00  0.00           H  
ATOM   2018 HG23 THR A 153     -52.673 156.102-200.025  1.00  0.00           H  
ATOM   2019  N   GLN A 154     -57.721 154.733-201.505  1.00  0.00           N  
ATOM   2020  CA  GLN A 154     -58.642 153.583-201.703  1.00  0.00           C  
ATOM   2021  C   GLN A 154     -59.491 153.838-202.944  1.00  0.00           C  
ATOM   2022  O   GLN A 154     -60.241 152.992-203.383  1.00  0.00           O  
ATOM   2023  CB  GLN A 154     -59.538 153.409-200.469  1.00  0.00           C  
ATOM   2024  CG  GLN A 154     -60.529 154.573-200.349  1.00  0.00           C  
ATOM   2025  CD  GLN A 154     -59.792 155.837-199.939  1.00  0.00           C  
ATOM   2026  OE1 GLN A 154     -58.636 155.783-199.572  1.00  0.00           O  
ATOM   2027  NE2 GLN A 154     -60.406 156.991-199.978  1.00  0.00           N  
ATOM   2028  H   GLN A 154     -58.010 155.507-200.990  1.00  0.00           H  
ATOM   2029  HA  GLN A 154     -58.063 152.686-201.851  1.00  0.00           H  
ATOM   2030  HB2 GLN A 154     -60.087 152.483-200.555  1.00  0.00           H  
ATOM   2031  HB3 GLN A 154     -58.921 153.375-199.583  1.00  0.00           H  
ATOM   2032  HG2 GLN A 154     -61.007 154.742-201.295  1.00  0.00           H  
ATOM   2033  HG3 GLN A 154     -61.268 154.331-199.602  1.00  0.00           H  
ATOM   2034 HE21 GLN A 154     -61.338 157.069-200.266  1.00  0.00           H  
ATOM   2035 HE22 GLN A 154     -59.933 157.773-199.730  1.00  0.00           H  
ATOM   2036  N   TYR A 155     -59.359 154.999-203.524  1.00  0.00           N  
ATOM   2037  CA  TYR A 155     -60.135 155.312-204.745  1.00  0.00           C  
ATOM   2038  C   TYR A 155     -59.167 155.440-205.917  1.00  0.00           C  
ATOM   2039  O   TYR A 155     -59.047 156.486-206.518  1.00  0.00           O  
ATOM   2040  CB  TYR A 155     -60.875 156.631-204.567  1.00  0.00           C  
ATOM   2041  CG  TYR A 155     -61.924 156.484-203.491  1.00  0.00           C  
ATOM   2042  CD1 TYR A 155     -62.937 155.527-203.627  1.00  0.00           C  
ATOM   2043  CD2 TYR A 155     -61.883 157.306-202.361  1.00  0.00           C  
ATOM   2044  CE1 TYR A 155     -63.909 155.393-202.630  1.00  0.00           C  
ATOM   2045  CE2 TYR A 155     -62.857 157.174-201.365  1.00  0.00           C  
ATOM   2046  CZ  TYR A 155     -63.870 156.217-201.499  1.00  0.00           C  
ATOM   2047  OH  TYR A 155     -64.830 156.086-200.517  1.00  0.00           O  
ATOM   2048  H   TYR A 155     -58.737 155.661-203.164  1.00  0.00           H  
ATOM   2049  HA  TYR A 155     -60.848 154.523-204.940  1.00  0.00           H  
ATOM   2050  HB2 TYR A 155     -60.173 157.400-204.285  1.00  0.00           H  
ATOM   2051  HB3 TYR A 155     -61.351 156.899-205.498  1.00  0.00           H  
ATOM   2052  HD1 TYR A 155     -62.966 154.892-204.499  1.00  0.00           H  
ATOM   2053  HD2 TYR A 155     -61.102 158.045-202.258  1.00  0.00           H  
ATOM   2054  HE1 TYR A 155     -64.691 154.653-202.734  1.00  0.00           H  
ATOM   2055  HE2 TYR A 155     -62.820 157.809-200.490  1.00  0.00           H  
ATOM   2056  HH  TYR A 155     -64.917 155.153-200.307  1.00  0.00           H  
ATOM   2057  N   ARG A 156     -58.469 154.387-206.236  1.00  0.00           N  
ATOM   2058  CA  ARG A 156     -57.507 154.441-207.375  1.00  0.00           C  
ATOM   2059  C   ARG A 156     -57.850 153.339-208.379  1.00  0.00           C  
ATOM   2060  O   ARG A 156     -58.608 152.437-208.085  1.00  0.00           O  
ATOM   2061  CB  ARG A 156     -56.065 154.232-206.882  1.00  0.00           C  
ATOM   2062  CG  ARG A 156     -55.965 154.462-205.370  1.00  0.00           C  
ATOM   2063  CD  ARG A 156     -54.495 154.382-204.945  1.00  0.00           C  
ATOM   2064  NE  ARG A 156     -53.711 153.696-206.013  1.00  0.00           N  
ATOM   2065  CZ  ARG A 156     -53.014 154.390-206.874  1.00  0.00           C  
ATOM   2066  NH1 ARG A 156     -52.976 155.693-206.797  1.00  0.00           N  
ATOM   2067  NH2 ARG A 156     -52.348 153.777-207.813  1.00  0.00           N  
ATOM   2068  H   ARG A 156     -58.579 153.562-205.725  1.00  0.00           H  
ATOM   2069  HA  ARG A 156     -57.585 155.397-207.861  1.00  0.00           H  
ATOM   2070  HB2 ARG A 156     -55.756 153.222-207.108  1.00  0.00           H  
ATOM   2071  HB3 ARG A 156     -55.412 154.925-207.391  1.00  0.00           H  
ATOM   2072  HG2 ARG A 156     -56.360 155.437-205.123  1.00  0.00           H  
ATOM   2073  HG3 ARG A 156     -56.524 153.703-204.848  1.00  0.00           H  
ATOM   2074  HD2 ARG A 156     -54.107 155.375-204.788  1.00  0.00           H  
ATOM   2075  HD3 ARG A 156     -54.417 153.818-204.029  1.00  0.00           H  
ATOM   2076  HE  ARG A 156     -53.723 152.718-206.074  1.00  0.00           H  
ATOM   2077 HH11 ARG A 156     -53.479 156.168-206.078  1.00  0.00           H  
ATOM   2078 HH12 ARG A 156     -52.441 156.217-207.461  1.00  0.00           H  
ATOM   2079 HH21 ARG A 156     -52.372 152.779-207.872  1.00  0.00           H  
ATOM   2080 HH22 ARG A 156     -51.814 154.305-208.474  1.00  0.00           H  
ATOM   2081  N   SER A 157     -57.261 153.375-209.546  1.00  0.00           N  
ATOM   2082  CA  SER A 157     -57.517 152.299-210.537  1.00  0.00           C  
ATOM   2083  C   SER A 157     -56.436 151.280-210.289  1.00  0.00           C  
ATOM   2084  O   SER A 157     -55.315 151.629-209.979  1.00  0.00           O  
ATOM   2085  CB  SER A 157     -57.414 152.859-211.958  1.00  0.00           C  
ATOM   2086  OG  SER A 157     -56.133 153.442-212.146  1.00  0.00           O  
ATOM   2087  H   SER A 157     -56.601 154.082-209.750  1.00  0.00           H  
ATOM   2088  HA  SER A 157     -58.496 151.835-210.378  1.00  0.00           H  
ATOM   2089  HB2 SER A 157     -57.559 152.061-212.671  1.00  0.00           H  
ATOM   2090  HB3 SER A 157     -58.176 153.611-212.103  1.00  0.00           H  
ATOM   2091  HG  SER A 157     -55.905 153.921-211.347  1.00  0.00           H  
ATOM   2092  N   ALA A 158     -56.732 150.036-210.375  1.00  0.00           N  
ATOM   2093  CA  ALA A 158     -55.654 149.068-210.080  1.00  0.00           C  
ATOM   2094  C   ALA A 158     -56.040 147.668-210.490  1.00  0.00           C  
ATOM   2095  O   ALA A 158     -56.891 147.036-209.896  1.00  0.00           O  
ATOM   2096  CB  ALA A 158     -55.365 149.092-208.582  1.00  0.00           C  
ATOM   2097  H   ALA A 158     -57.647 149.746-210.604  1.00  0.00           H  
ATOM   2098  HA  ALA A 158     -54.765 149.360-210.614  1.00  0.00           H  
ATOM   2099  HB1 ALA A 158     -56.278 148.895-208.037  1.00  0.00           H  
ATOM   2100  HB2 ALA A 158     -54.984 150.064-208.306  1.00  0.00           H  
ATOM   2101  HB3 ALA A 158     -54.633 148.335-208.343  1.00  0.00           H  
ATOM   2102  N   VAL A 159     -55.392 147.169-211.488  1.00  0.00           N  
ATOM   2103  CA  VAL A 159     -55.695 145.778-211.924  1.00  0.00           C  
ATOM   2104  C   VAL A 159     -54.749 144.810-211.210  1.00  0.00           C  
ATOM   2105  O   VAL A 159     -53.591 145.103-210.987  1.00  0.00           O  
ATOM   2106  CB  VAL A 159     -55.515 145.645-213.432  1.00  0.00           C  
ATOM   2107  CG1 VAL A 159     -55.611 144.170-213.828  1.00  0.00           C  
ATOM   2108  CG2 VAL A 159     -56.608 146.438-214.150  1.00  0.00           C  
ATOM   2109  H   VAL A 159     -54.691 147.711-211.936  1.00  0.00           H  
ATOM   2110  HA  VAL A 159     -56.716 145.538-211.662  1.00  0.00           H  
ATOM   2111  HB  VAL A 159     -54.550 146.026-213.705  1.00  0.00           H  
ATOM   2112 HG11 VAL A 159     -54.685 143.671-213.585  1.00  0.00           H  
ATOM   2113 HG12 VAL A 159     -55.795 144.093-214.889  1.00  0.00           H  
ATOM   2114 HG13 VAL A 159     -56.423 143.705-213.288  1.00  0.00           H  
ATOM   2115 HG21 VAL A 159     -56.917 147.267-213.531  1.00  0.00           H  
ATOM   2116 HG22 VAL A 159     -57.454 145.794-214.339  1.00  0.00           H  
ATOM   2117 HG23 VAL A 159     -56.224 146.812-215.088  1.00  0.00           H  
ATOM   2118  N   TYR A 160     -55.237 143.655-210.863  1.00  0.00           N  
ATOM   2119  CA  TYR A 160     -54.381 142.643-210.174  1.00  0.00           C  
ATOM   2120  C   TYR A 160     -54.649 141.268-210.807  1.00  0.00           C  
ATOM   2121  O   TYR A 160     -55.698 140.689-210.608  1.00  0.00           O  
ATOM   2122  CB  TYR A 160     -54.724 142.572-208.674  1.00  0.00           C  
ATOM   2123  CG  TYR A 160     -54.408 143.881-207.976  1.00  0.00           C  
ATOM   2124  CD1 TYR A 160     -53.134 144.450-208.085  1.00  0.00           C  
ATOM   2125  CD2 TYR A 160     -55.393 144.517-207.203  1.00  0.00           C  
ATOM   2126  CE1 TYR A 160     -52.844 145.653-207.425  1.00  0.00           C  
ATOM   2127  CE2 TYR A 160     -55.102 145.721-206.543  1.00  0.00           C  
ATOM   2128  CZ  TYR A 160     -53.827 146.287-206.656  1.00  0.00           C  
ATOM   2129  OH  TYR A 160     -53.538 147.470-206.008  1.00  0.00           O  
ATOM   2130  H   TYR A 160     -56.169 143.447-211.071  1.00  0.00           H  
ATOM   2131  HA  TYR A 160     -53.344 142.907-210.297  1.00  0.00           H  
ATOM   2132  HB2 TYR A 160     -55.770 142.354-208.557  1.00  0.00           H  
ATOM   2133  HB3 TYR A 160     -54.146 141.782-208.217  1.00  0.00           H  
ATOM   2134  HD1 TYR A 160     -52.374 143.963-208.672  1.00  0.00           H  
ATOM   2135  HD2 TYR A 160     -56.376 144.078-207.118  1.00  0.00           H  
ATOM   2136  HE1 TYR A 160     -51.862 146.091-207.511  1.00  0.00           H  
ATOM   2137  HE2 TYR A 160     -55.860 146.212-205.943  1.00  0.00           H  
ATOM   2138  HH  TYR A 160     -54.360 147.955-205.897  1.00  0.00           H  
ATOM   2139  N   PRO A 161     -53.719 140.751-211.571  1.00  0.00           N  
ATOM   2140  CA  PRO A 161     -53.877 139.429-212.246  1.00  0.00           C  
ATOM   2141  C   PRO A 161     -53.625 138.255-211.292  1.00  0.00           C  
ATOM   2142  O   PRO A 161     -53.225 138.441-210.160  1.00  0.00           O  
ATOM   2143  CB  PRO A 161     -52.811 139.466-213.340  1.00  0.00           C  
ATOM   2144  CG  PRO A 161     -51.734 140.353-212.808  1.00  0.00           C  
ATOM   2145  CD  PRO A 161     -52.413 141.363-211.878  1.00  0.00           C  
ATOM   2146  HA  PRO A 161     -54.856 139.349-212.697  1.00  0.00           H  
ATOM   2147  HB2 PRO A 161     -52.424 138.474-213.520  1.00  0.00           H  
ATOM   2148  HB3 PRO A 161     -53.221 139.882-214.247  1.00  0.00           H  
ATOM   2149  HG2 PRO A 161     -51.014 139.768-212.255  1.00  0.00           H  
ATOM   2150  HG3 PRO A 161     -51.246 140.869-213.622  1.00  0.00           H  
ATOM   2151  HD2 PRO A 161     -51.833 141.491-210.976  1.00  0.00           H  
ATOM   2152  HD3 PRO A 161     -52.546 142.309-212.380  1.00  0.00           H  
ATOM   2153  N   THR A 162     -53.855 137.048-211.739  1.00  0.00           N  
ATOM   2154  CA  THR A 162     -53.630 135.880-210.870  1.00  0.00           C  
ATOM   2155  C   THR A 162     -52.188 135.399-211.045  1.00  0.00           C  
ATOM   2156  O   THR A 162     -51.649 134.699-210.210  1.00  0.00           O  
ATOM   2157  CB  THR A 162     -54.626 134.769-211.246  1.00  0.00           C  
ATOM   2158  OG1 THR A 162     -55.583 134.628-210.206  1.00  0.00           O  
ATOM   2159  CG2 THR A 162     -53.897 133.438-211.448  1.00  0.00           C  
ATOM   2160  H   THR A 162     -54.173 136.911-212.640  1.00  0.00           H  
ATOM   2161  HA  THR A 162     -53.791 136.175-209.857  1.00  0.00           H  
ATOM   2162  HB  THR A 162     -55.131 135.038-212.162  1.00  0.00           H  
ATOM   2163  HG1 THR A 162     -55.196 134.081-209.519  1.00  0.00           H  
ATOM   2164 HG21 THR A 162     -54.621 132.643-211.549  1.00  0.00           H  
ATOM   2165 HG22 THR A 162     -53.263 133.242-210.596  1.00  0.00           H  
ATOM   2166 HG23 THR A 162     -53.294 133.490-212.342  1.00  0.00           H  
ATOM   2167  N   SER A 163     -51.557 135.771-212.127  1.00  0.00           N  
ATOM   2168  CA  SER A 163     -50.150 135.334-212.353  1.00  0.00           C  
ATOM   2169  C   SER A 163     -49.756 135.626-213.800  1.00  0.00           C  
ATOM   2170  O   SER A 163     -50.497 136.244-214.539  1.00  0.00           O  
ATOM   2171  CB  SER A 163     -50.031 133.832-212.084  1.00  0.00           C  
ATOM   2172  OG  SER A 163     -49.060 133.272-212.954  1.00  0.00           O  
ATOM   2173  H   SER A 163     -52.012 136.339-212.792  1.00  0.00           H  
ATOM   2174  HA  SER A 163     -49.494 135.873-211.685  1.00  0.00           H  
ATOM   2175  HB2 SER A 163     -49.732 133.673-211.059  1.00  0.00           H  
ATOM   2176  HB3 SER A 163     -50.986 133.359-212.258  1.00  0.00           H  
ATOM   2177  HG  SER A 163     -48.194 133.570-212.665  1.00  0.00           H  
ATOM   2178  N   ALA A 164     -48.599 135.188-214.217  1.00  0.00           N  
ATOM   2179  CA  ALA A 164     -48.180 135.452-215.620  1.00  0.00           C  
ATOM   2180  C   ALA A 164     -49.322 135.098-216.537  1.00  0.00           C  
ATOM   2181  O   ALA A 164     -49.373 135.454-217.698  1.00  0.00           O  
ATOM   2182  CB  ALA A 164     -46.958 134.610-215.965  1.00  0.00           C  
ATOM   2183  H   ALA A 164     -48.011 134.690-213.611  1.00  0.00           H  
ATOM   2184  HA  ALA A 164     -47.970 136.478-215.726  1.00  0.00           H  
ATOM   2185  HB1 ALA A 164     -46.155 134.841-215.280  1.00  0.00           H  
ATOM   2186  HB2 ALA A 164     -46.644 134.824-216.976  1.00  0.00           H  
ATOM   2187  HB3 ALA A 164     -47.215 133.564-215.879  1.00  0.00           H  
ATOM   2188  N   VAL A 165     -50.226 134.392-215.991  1.00  0.00           N  
ATOM   2189  CA  VAL A 165     -51.409 133.955-216.727  1.00  0.00           C  
ATOM   2190  C   VAL A 165     -52.107 135.174-217.322  1.00  0.00           C  
ATOM   2191  O   VAL A 165     -52.188 135.340-218.523  1.00  0.00           O  
ATOM   2192  CB  VAL A 165     -52.365 133.230-215.770  1.00  0.00           C  
ATOM   2193  CG1 VAL A 165     -53.794 133.273-216.322  1.00  0.00           C  
ATOM   2194  CG2 VAL A 165     -51.922 131.774-215.617  1.00  0.00           C  
ATOM   2195  H   VAL A 165     -50.113 134.144-215.085  1.00  0.00           H  
ATOM   2196  HA  VAL A 165     -51.093 133.290-217.487  1.00  0.00           H  
ATOM   2197  HB  VAL A 165     -52.339 133.714-214.805  1.00  0.00           H  
ATOM   2198 HG11 VAL A 165     -53.764 133.392-217.395  1.00  0.00           H  
ATOM   2199 HG12 VAL A 165     -54.330 134.102-215.881  1.00  0.00           H  
ATOM   2200 HG13 VAL A 165     -54.300 132.350-216.079  1.00  0.00           H  
ATOM   2201 HG21 VAL A 165     -52.524 131.292-214.862  1.00  0.00           H  
ATOM   2202 HG22 VAL A 165     -50.883 131.742-215.325  1.00  0.00           H  
ATOM   2203 HG23 VAL A 165     -52.046 131.259-216.559  1.00  0.00           H  
ATOM   2204  N   GLN A 166     -52.615 136.025-216.478  1.00  0.00           N  
ATOM   2205  CA  GLN A 166     -53.319 137.241-216.961  1.00  0.00           C  
ATOM   2206  C   GLN A 166     -52.307 138.311-217.387  1.00  0.00           C  
ATOM   2207  O   GLN A 166     -52.607 139.175-218.184  1.00  0.00           O  
ATOM   2208  CB  GLN A 166     -54.202 137.776-215.838  1.00  0.00           C  
ATOM   2209  CG  GLN A 166     -55.616 137.224-216.014  1.00  0.00           C  
ATOM   2210  CD  GLN A 166     -56.462 137.571-214.789  1.00  0.00           C  
ATOM   2211  OE1 GLN A 166     -56.624 138.727-214.452  1.00  0.00           O  
ATOM   2212  NE2 GLN A 166     -57.013 136.607-214.107  1.00  0.00           N  
ATOM   2213  H   GLN A 166     -52.533 135.860-215.514  1.00  0.00           H  
ATOM   2214  HA  GLN A 166     -53.938 136.981-217.807  1.00  0.00           H  
ATOM   2215  HB2 GLN A 166     -53.808 137.455-214.886  1.00  0.00           H  
ATOM   2216  HB3 GLN A 166     -54.225 138.851-215.875  1.00  0.00           H  
ATOM   2217  HG2 GLN A 166     -56.064 137.656-216.894  1.00  0.00           H  
ATOM   2218  HG3 GLN A 166     -55.570 136.151-216.123  1.00  0.00           H  
ATOM   2219 HE21 GLN A 166     -56.878 135.680-214.381  1.00  0.00           H  
ATOM   2220 HE22 GLN A 166     -57.561 136.810-213.325  1.00  0.00           H  
ATOM   2221  N   MET A 167     -51.116 138.273-216.853  1.00  0.00           N  
ATOM   2222  CA  MET A 167     -50.100 139.302-217.222  1.00  0.00           C  
ATOM   2223  C   MET A 167     -49.932 139.369-218.746  1.00  0.00           C  
ATOM   2224  O   MET A 167     -49.826 140.437-219.315  1.00  0.00           O  
ATOM   2225  CB  MET A 167     -48.758 138.939-216.581  1.00  0.00           C  
ATOM   2226  CG  MET A 167     -47.936 140.210-216.361  1.00  0.00           C  
ATOM   2227  SD  MET A 167     -46.187 139.860-216.665  1.00  0.00           S  
ATOM   2228  CE  MET A 167     -46.251 139.944-218.472  1.00  0.00           C  
ATOM   2229  H   MET A 167     -50.893 137.577-216.198  1.00  0.00           H  
ATOM   2230  HA  MET A 167     -50.418 140.266-216.855  1.00  0.00           H  
ATOM   2231  HB2 MET A 167     -48.932 138.454-215.632  1.00  0.00           H  
ATOM   2232  HB3 MET A 167     -48.217 138.268-217.234  1.00  0.00           H  
ATOM   2233  HG2 MET A 167     -48.274 140.979-217.041  1.00  0.00           H  
ATOM   2234  HG3 MET A 167     -48.064 140.549-215.343  1.00  0.00           H  
ATOM   2235  HE1 MET A 167     -45.409 139.406-218.886  1.00  0.00           H  
ATOM   2236  HE2 MET A 167     -46.205 140.974-218.787  1.00  0.00           H  
ATOM   2237  HE3 MET A 167     -47.175 139.504-218.820  1.00  0.00           H  
ATOM   2238  N   GLU A 168     -49.898 138.246-219.411  1.00  0.00           N  
ATOM   2239  CA  GLU A 168     -49.725 138.263-220.895  1.00  0.00           C  
ATOM   2240  C   GLU A 168     -50.804 139.136-221.544  1.00  0.00           C  
ATOM   2241  O   GLU A 168     -50.509 140.083-222.245  1.00  0.00           O  
ATOM   2242  CB  GLU A 168     -49.837 136.836-221.434  1.00  0.00           C  
ATOM   2243  CG  GLU A 168     -49.489 136.824-222.924  1.00  0.00           C  
ATOM   2244  CD  GLU A 168     -50.763 136.614-223.744  1.00  0.00           C  
ATOM   2245  OE1 GLU A 168     -51.814 137.032-223.286  1.00  0.00           O  
ATOM   2246  OE2 GLU A 168     -50.667 136.039-224.815  1.00  0.00           O  
ATOM   2247  H   GLU A 168     -49.977 137.391-218.939  1.00  0.00           H  
ATOM   2248  HA  GLU A 168     -48.750 138.662-221.140  1.00  0.00           H  
ATOM   2249  HB2 GLU A 168     -49.152 136.194-220.899  1.00  0.00           H  
ATOM   2250  HB3 GLU A 168     -50.847 136.477-221.298  1.00  0.00           H  
ATOM   2251  HG2 GLU A 168     -49.037 137.767-223.195  1.00  0.00           H  
ATOM   2252  HG3 GLU A 168     -48.795 136.021-223.125  1.00  0.00           H  
ATOM   2253  N   ALA A 169     -52.052 138.818-221.330  1.00  0.00           N  
ATOM   2254  CA  ALA A 169     -53.143 139.624-221.952  1.00  0.00           C  
ATOM   2255  C   ALA A 169     -53.382 140.904-221.144  1.00  0.00           C  
ATOM   2256  O   ALA A 169     -53.665 141.949-221.692  1.00  0.00           O  
ATOM   2257  CB  ALA A 169     -54.429 138.795-221.982  1.00  0.00           C  
ATOM   2258  H   ALA A 169     -52.272 138.044-220.771  1.00  0.00           H  
ATOM   2259  HA  ALA A 169     -52.865 139.885-222.961  1.00  0.00           H  
ATOM   2260  HB1 ALA A 169     -54.327 137.998-222.704  1.00  0.00           H  
ATOM   2261  HB2 ALA A 169     -55.259 139.427-222.259  1.00  0.00           H  
ATOM   2262  HB3 ALA A 169     -54.608 138.373-221.004  1.00  0.00           H  
ATOM   2263  N   ALA A 170     -53.277 140.828-219.846  1.00  0.00           N  
ATOM   2264  CA  ALA A 170     -53.507 142.041-219.009  1.00  0.00           C  
ATOM   2265  C   ALA A 170     -52.629 143.190-219.512  1.00  0.00           C  
ATOM   2266  O   ALA A 170     -53.103 144.280-219.762  1.00  0.00           O  
ATOM   2267  CB  ALA A 170     -53.152 141.729-217.554  1.00  0.00           C  
ATOM   2268  H   ALA A 170     -53.055 139.976-219.422  1.00  0.00           H  
ATOM   2269  HA  ALA A 170     -54.546 142.330-219.072  1.00  0.00           H  
ATOM   2270  HB1 ALA A 170     -53.693 140.851-217.232  1.00  0.00           H  
ATOM   2271  HB2 ALA A 170     -53.425 142.567-216.930  1.00  0.00           H  
ATOM   2272  HB3 ALA A 170     -52.091 141.549-217.472  1.00  0.00           H  
ATOM   2273  N   LEU A 171     -51.354 142.958-219.659  1.00  0.00           N  
ATOM   2274  CA  LEU A 171     -50.452 144.042-220.144  1.00  0.00           C  
ATOM   2275  C   LEU A 171     -51.008 144.628-221.444  1.00  0.00           C  
ATOM   2276  O   LEU A 171     -50.893 145.810-221.702  1.00  0.00           O  
ATOM   2277  CB  LEU A 171     -49.057 143.468-220.399  1.00  0.00           C  
ATOM   2278  CG  LEU A 171     -48.001 144.505-220.006  1.00  0.00           C  
ATOM   2279  CD1 LEU A 171     -48.274 145.816-220.745  1.00  0.00           C  
ATOM   2280  CD2 LEU A 171     -48.063 144.747-218.497  1.00  0.00           C  
ATOM   2281  H   LEU A 171     -50.988 142.073-219.450  1.00  0.00           H  
ATOM   2282  HA  LEU A 171     -50.390 144.819-219.397  1.00  0.00           H  
ATOM   2283  HB2 LEU A 171     -48.921 142.574-219.809  1.00  0.00           H  
ATOM   2284  HB3 LEU A 171     -48.952 143.228-221.447  1.00  0.00           H  
ATOM   2285  HG  LEU A 171     -47.021 144.139-220.272  1.00  0.00           H  
ATOM   2286 HD11 LEU A 171     -48.987 146.403-220.185  1.00  0.00           H  
ATOM   2287 HD12 LEU A 171     -48.674 145.601-221.725  1.00  0.00           H  
ATOM   2288 HD13 LEU A 171     -47.352 146.371-220.846  1.00  0.00           H  
ATOM   2289 HD21 LEU A 171     -48.679 143.990-218.034  1.00  0.00           H  
ATOM   2290 HD22 LEU A 171     -48.486 145.723-218.305  1.00  0.00           H  
ATOM   2291 HD23 LEU A 171     -47.066 144.701-218.083  1.00  0.00           H  
ATOM   2292  N   ARG A 172     -51.612 143.812-222.265  1.00  0.00           N  
ATOM   2293  CA  ARG A 172     -52.176 144.326-223.545  1.00  0.00           C  
ATOM   2294  C   ARG A 172     -53.334 145.281-223.244  1.00  0.00           C  
ATOM   2295  O   ARG A 172     -53.551 146.250-223.944  1.00  0.00           O  
ATOM   2296  CB  ARG A 172     -52.686 143.152-224.384  1.00  0.00           C  
ATOM   2297  CG  ARG A 172     -52.604 143.510-225.871  1.00  0.00           C  
ATOM   2298  CD  ARG A 172     -53.718 144.500-226.222  1.00  0.00           C  
ATOM   2299  NE  ARG A 172     -53.116 145.810-226.598  1.00  0.00           N  
ATOM   2300  CZ  ARG A 172     -53.740 146.601-227.427  1.00  0.00           C  
ATOM   2301  NH1 ARG A 172     -54.892 146.245-227.927  1.00  0.00           N  
ATOM   2302  NH2 ARG A 172     -53.212 147.748-227.757  1.00  0.00           N  
ATOM   2303  H   ARG A 172     -51.695 142.862-222.039  1.00  0.00           H  
ATOM   2304  HA  ARG A 172     -51.407 144.853-224.091  1.00  0.00           H  
ATOM   2305  HB2 ARG A 172     -52.079 142.281-224.191  1.00  0.00           H  
ATOM   2306  HB3 ARG A 172     -53.712 142.941-224.121  1.00  0.00           H  
ATOM   2307  HG2 ARG A 172     -51.644 143.958-226.081  1.00  0.00           H  
ATOM   2308  HG3 ARG A 172     -52.720 142.614-226.463  1.00  0.00           H  
ATOM   2309  HD2 ARG A 172     -54.290 144.116-227.053  1.00  0.00           H  
ATOM   2310  HD3 ARG A 172     -54.365 144.633-225.369  1.00  0.00           H  
ATOM   2311  HE  ARG A 172     -52.251 146.078-226.222  1.00  0.00           H  
ATOM   2312 HH11 ARG A 172     -55.297 145.367-227.673  1.00  0.00           H  
ATOM   2313 HH12 ARG A 172     -55.370 146.851-228.562  1.00  0.00           H  
ATOM   2314 HH21 ARG A 172     -52.329 148.020-227.374  1.00  0.00           H  
ATOM   2315 HH22 ARG A 172     -53.691 148.354-228.392  1.00  0.00           H  
ATOM   2316  N   SER A 173     -54.077 145.014-222.206  1.00  0.00           N  
ATOM   2317  CA  SER A 173     -55.220 145.902-221.855  1.00  0.00           C  
ATOM   2318  C   SER A 173     -54.688 147.188-221.217  1.00  0.00           C  
ATOM   2319  O   SER A 173     -55.218 148.260-221.428  1.00  0.00           O  
ATOM   2320  CB  SER A 173     -56.136 145.176-220.868  1.00  0.00           C  
ATOM   2321  OG  SER A 173     -55.880 145.641-219.552  1.00  0.00           O  
ATOM   2322  H   SER A 173     -53.882 144.227-221.654  1.00  0.00           H  
ATOM   2323  HA  SER A 173     -55.776 146.149-222.746  1.00  0.00           H  
ATOM   2324  HB2 SER A 173     -57.166 145.369-221.126  1.00  0.00           H  
ATOM   2325  HB3 SER A 173     -55.946 144.114-220.918  1.00  0.00           H  
ATOM   2326  HG  SER A 173     -55.647 144.883-219.010  1.00  0.00           H  
ATOM   2327  N   LYS A 174     -53.649 147.089-220.435  1.00  0.00           N  
ATOM   2328  CA  LYS A 174     -53.087 148.308-219.784  1.00  0.00           C  
ATOM   2329  C   LYS A 174     -52.472 149.232-220.841  1.00  0.00           C  
ATOM   2330  O   LYS A 174     -52.833 150.386-220.954  1.00  0.00           O  
ATOM   2331  CB  LYS A 174     -52.007 147.897-218.785  1.00  0.00           C  
ATOM   2332  CG  LYS A 174     -51.627 149.102-217.921  1.00  0.00           C  
ATOM   2333  CD  LYS A 174     -50.147 149.015-217.545  1.00  0.00           C  
ATOM   2334  CE  LYS A 174     -49.296 149.538-218.705  1.00  0.00           C  
ATOM   2335  NZ  LYS A 174     -47.935 148.936-218.632  1.00  0.00           N  
ATOM   2336  H   LYS A 174     -53.237 146.212-220.273  1.00  0.00           H  
ATOM   2337  HA  LYS A 174     -53.876 148.832-219.265  1.00  0.00           H  
ATOM   2338  HB2 LYS A 174     -52.381 147.104-218.155  1.00  0.00           H  
ATOM   2339  HB3 LYS A 174     -51.135 147.550-219.319  1.00  0.00           H  
ATOM   2340  HG2 LYS A 174     -51.805 150.012-218.475  1.00  0.00           H  
ATOM   2341  HG3 LYS A 174     -52.227 149.104-217.023  1.00  0.00           H  
ATOM   2342  HD2 LYS A 174     -49.962 149.613-216.665  1.00  0.00           H  
ATOM   2343  HD3 LYS A 174     -49.886 147.987-217.343  1.00  0.00           H  
ATOM   2344  HE2 LYS A 174     -49.760 149.267-219.642  1.00  0.00           H  
ATOM   2345  HE3 LYS A 174     -49.219 150.613-218.639  1.00  0.00           H  
ATOM   2346  HZ1 LYS A 174     -47.317 149.546-218.059  1.00  0.00           H  
ATOM   2347  HZ2 LYS A 174     -47.543 148.850-219.592  1.00  0.00           H  
ATOM   2348  HZ3 LYS A 174     -47.993 147.996-218.194  1.00  0.00           H  
ATOM   2349  N   GLU A 175     -51.535 148.738-221.605  1.00  0.00           N  
ATOM   2350  CA  GLU A 175     -50.886 149.593-222.642  1.00  0.00           C  
ATOM   2351  C   GLU A 175     -51.847 149.835-223.809  1.00  0.00           C  
ATOM   2352  O   GLU A 175     -51.497 150.465-224.787  1.00  0.00           O  
ATOM   2353  CB  GLU A 175     -49.628 148.891-223.161  1.00  0.00           C  
ATOM   2354  CG  GLU A 175     -50.014 147.905-224.265  1.00  0.00           C  
ATOM   2355  CD  GLU A 175     -48.807 147.031-224.614  1.00  0.00           C  
ATOM   2356  OE1 GLU A 175     -47.850 147.049-223.859  1.00  0.00           O  
ATOM   2357  OE2 GLU A 175     -48.862 146.359-225.631  1.00  0.00           O  
ATOM   2358  H   GLU A 175     -51.252 147.806-221.490  1.00  0.00           H  
ATOM   2359  HA  GLU A 175     -50.609 150.539-222.202  1.00  0.00           H  
ATOM   2360  HB2 GLU A 175     -48.944 149.626-223.556  1.00  0.00           H  
ATOM   2361  HB3 GLU A 175     -49.154 148.356-222.351  1.00  0.00           H  
ATOM   2362  HG2 GLU A 175     -50.825 147.279-223.922  1.00  0.00           H  
ATOM   2363  HG3 GLU A 175     -50.328 148.452-225.142  1.00  0.00           H  
ATOM   2364  N   GLU A 176     -53.050 149.340-223.722  1.00  0.00           N  
ATOM   2365  CA  GLU A 176     -54.019 149.545-224.833  1.00  0.00           C  
ATOM   2366  C   GLU A 176     -54.558 150.982-224.796  1.00  0.00           C  
ATOM   2367  O   GLU A 176     -54.534 151.687-225.786  1.00  0.00           O  
ATOM   2368  CB  GLU A 176     -55.168 148.537-224.683  1.00  0.00           C  
ATOM   2369  CG  GLU A 176     -56.508 149.209-224.991  1.00  0.00           C  
ATOM   2370  CD  GLU A 176     -56.448 149.863-226.372  1.00  0.00           C  
ATOM   2371  OE1 GLU A 176     -55.386 149.838-226.971  1.00  0.00           O  
ATOM   2372  OE2 GLU A 176     -57.465 150.377-226.807  1.00  0.00           O  
ATOM   2373  H   GLU A 176     -53.316 148.831-222.930  1.00  0.00           H  
ATOM   2374  HA  GLU A 176     -53.519 149.377-225.775  1.00  0.00           H  
ATOM   2375  HB2 GLU A 176     -55.014 147.717-225.369  1.00  0.00           H  
ATOM   2376  HB3 GLU A 176     -55.182 148.159-223.672  1.00  0.00           H  
ATOM   2377  HG2 GLU A 176     -57.294 148.469-224.976  1.00  0.00           H  
ATOM   2378  HG3 GLU A 176     -56.710 149.962-224.243  1.00  0.00           H  
ATOM   2379  N   TYR A 177     -55.056 151.419-223.670  1.00  0.00           N  
ATOM   2380  CA  TYR A 177     -55.606 152.805-223.586  1.00  0.00           C  
ATOM   2381  C   TYR A 177     -54.468 153.819-223.433  1.00  0.00           C  
ATOM   2382  O   TYR A 177     -54.681 155.014-223.478  1.00  0.00           O  
ATOM   2383  CB  TYR A 177     -56.544 152.908-222.382  1.00  0.00           C  
ATOM   2384  CG  TYR A 177     -57.970 152.724-222.841  1.00  0.00           C  
ATOM   2385  CD1 TYR A 177     -58.724 153.832-223.246  1.00  0.00           C  
ATOM   2386  CD2 TYR A 177     -58.539 151.444-222.864  1.00  0.00           C  
ATOM   2387  CE1 TYR A 177     -60.047 153.660-223.675  1.00  0.00           C  
ATOM   2388  CE2 TYR A 177     -59.860 151.272-223.292  1.00  0.00           C  
ATOM   2389  CZ  TYR A 177     -60.614 152.380-223.699  1.00  0.00           C  
ATOM   2390  OH  TYR A 177     -61.917 152.212-224.120  1.00  0.00           O  
ATOM   2391  H   TYR A 177     -55.075 150.835-222.881  1.00  0.00           H  
ATOM   2392  HA  TYR A 177     -56.159 153.023-224.487  1.00  0.00           H  
ATOM   2393  HB2 TYR A 177     -56.294 152.141-221.664  1.00  0.00           H  
ATOM   2394  HB3 TYR A 177     -56.436 153.880-221.923  1.00  0.00           H  
ATOM   2395  HD1 TYR A 177     -58.287 154.819-223.229  1.00  0.00           H  
ATOM   2396  HD2 TYR A 177     -57.957 150.590-222.551  1.00  0.00           H  
ATOM   2397  HE1 TYR A 177     -60.628 154.514-223.987  1.00  0.00           H  
ATOM   2398  HE2 TYR A 177     -60.298 150.285-223.311  1.00  0.00           H  
ATOM   2399  HH  TYR A 177     -62.411 151.810-223.402  1.00  0.00           H  
ATOM   2400  N   GLN A 178     -53.264 153.356-223.250  1.00  0.00           N  
ATOM   2401  CA  GLN A 178     -52.118 154.296-223.088  1.00  0.00           C  
ATOM   2402  C   GLN A 178     -51.813 154.983-224.422  1.00  0.00           C  
ATOM   2403  O   GLN A 178     -51.751 156.193-224.507  1.00  0.00           O  
ATOM   2404  CB  GLN A 178     -50.885 153.511-222.630  1.00  0.00           C  
ATOM   2405  CG  GLN A 178     -49.876 154.466-221.987  1.00  0.00           C  
ATOM   2406  CD  GLN A 178     -49.946 155.829-222.676  1.00  0.00           C  
ATOM   2407  OE1 GLN A 178     -49.510 155.980-223.800  1.00  0.00           O  
ATOM   2408  NE2 GLN A 178     -50.479 156.836-222.042  1.00  0.00           N  
ATOM   2409  H   GLN A 178     -53.112 152.391-223.211  1.00  0.00           H  
ATOM   2410  HA  GLN A 178     -52.365 155.041-222.347  1.00  0.00           H  
ATOM   2411  HB2 GLN A 178     -51.181 152.764-221.910  1.00  0.00           H  
ATOM   2412  HB3 GLN A 178     -50.429 153.029-223.482  1.00  0.00           H  
ATOM   2413  HG2 GLN A 178     -50.110 154.582-220.939  1.00  0.00           H  
ATOM   2414  HG3 GLN A 178     -48.881 154.062-222.090  1.00  0.00           H  
ATOM   2415 HE21 GLN A 178     -50.828 156.713-221.137  1.00  0.00           H  
ATOM   2416 HE22 GLN A 178     -50.533 157.714-222.473  1.00  0.00           H  
ATOM   2417  N   LYS A 179     -51.606 154.220-225.459  1.00  0.00           N  
ATOM   2418  CA  LYS A 179     -51.285 154.827-226.783  1.00  0.00           C  
ATOM   2419  C   LYS A 179     -52.534 155.471-227.393  1.00  0.00           C  
ATOM   2420  O   LYS A 179     -52.446 156.241-228.329  1.00  0.00           O  
ATOM   2421  CB  LYS A 179     -50.766 153.740-227.724  1.00  0.00           C  
ATOM   2422  CG  LYS A 179     -50.906 154.210-229.174  1.00  0.00           C  
ATOM   2423  CD  LYS A 179     -50.011 153.356-230.075  1.00  0.00           C  
ATOM   2424  CE  LYS A 179     -50.321 153.665-231.540  1.00  0.00           C  
ATOM   2425  NZ  LYS A 179     -51.794 153.612-231.759  1.00  0.00           N  
ATOM   2426  H   LYS A 179     -51.648 153.246-225.366  1.00  0.00           H  
ATOM   2427  HA  LYS A 179     -50.522 155.580-226.655  1.00  0.00           H  
ATOM   2428  HB2 LYS A 179     -49.726 153.542-227.509  1.00  0.00           H  
ATOM   2429  HB3 LYS A 179     -51.341 152.836-227.582  1.00  0.00           H  
ATOM   2430  HG2 LYS A 179     -51.934 154.108-229.487  1.00  0.00           H  
ATOM   2431  HG3 LYS A 179     -50.608 155.245-229.247  1.00  0.00           H  
ATOM   2432  HD2 LYS A 179     -48.974 153.582-229.870  1.00  0.00           H  
ATOM   2433  HD3 LYS A 179     -50.197 152.311-229.880  1.00  0.00           H  
ATOM   2434  HE2 LYS A 179     -49.957 154.653-231.785  1.00  0.00           H  
ATOM   2435  HE3 LYS A 179     -49.836 152.937-232.173  1.00  0.00           H  
ATOM   2436  HZ1 LYS A 179     -51.993 153.591-232.779  1.00  0.00           H  
ATOM   2437  HZ2 LYS A 179     -52.238 154.453-231.335  1.00  0.00           H  
ATOM   2438  HZ3 LYS A 179     -52.179 152.755-231.315  1.00  0.00           H  
ATOM   2439  N   VAL A 180     -53.696 155.158-226.890  1.00  0.00           N  
ATOM   2440  CA  VAL A 180     -54.934 155.753-227.471  1.00  0.00           C  
ATOM   2441  C   VAL A 180     -55.169 157.154-226.898  1.00  0.00           C  
ATOM   2442  O   VAL A 180     -55.300 158.116-227.628  1.00  0.00           O  
ATOM   2443  CB  VAL A 180     -56.130 154.861-227.138  1.00  0.00           C  
ATOM   2444  CG1 VAL A 180     -57.386 155.419-227.812  1.00  0.00           C  
ATOM   2445  CG2 VAL A 180     -55.867 153.442-227.647  1.00  0.00           C  
ATOM   2446  H   VAL A 180     -53.756 154.527-226.142  1.00  0.00           H  
ATOM   2447  HA  VAL A 180     -54.827 155.820-228.543  1.00  0.00           H  
ATOM   2448  HB  VAL A 180     -56.275 154.839-226.068  1.00  0.00           H  
ATOM   2449 HG11 VAL A 180     -57.636 154.809-228.667  1.00  0.00           H  
ATOM   2450 HG12 VAL A 180     -57.201 156.433-228.133  1.00  0.00           H  
ATOM   2451 HG13 VAL A 180     -58.206 155.407-227.109  1.00  0.00           H  
ATOM   2452 HG21 VAL A 180     -56.380 152.732-227.016  1.00  0.00           H  
ATOM   2453 HG22 VAL A 180     -54.805 153.243-227.622  1.00  0.00           H  
ATOM   2454 HG23 VAL A 180     -56.226 153.351-228.661  1.00  0.00           H  
ATOM   2455  N   LEU A 181     -55.234 157.281-225.600  1.00  0.00           N  
ATOM   2456  CA  LEU A 181     -55.471 158.608-224.993  1.00  0.00           C  
ATOM   2457  C   LEU A 181     -54.187 159.442-225.040  1.00  0.00           C  
ATOM   2458  O   LEU A 181     -54.229 160.657-225.064  1.00  0.00           O  
ATOM   2459  CB  LEU A 181     -55.898 158.408-223.543  1.00  0.00           C  
ATOM   2460  CG  LEU A 181     -57.124 157.483-223.463  1.00  0.00           C  
ATOM   2461  CD1 LEU A 181     -57.928 157.835-222.219  1.00  0.00           C  
ATOM   2462  CD2 LEU A 181     -58.009 157.659-224.701  1.00  0.00           C  
ATOM   2463  H   LEU A 181     -55.138 156.505-225.020  1.00  0.00           H  
ATOM   2464  HA  LEU A 181     -56.249 159.123-225.533  1.00  0.00           H  
ATOM   2465  HB2 LEU A 181     -55.082 157.971-222.988  1.00  0.00           H  
ATOM   2466  HB3 LEU A 181     -56.144 159.356-223.122  1.00  0.00           H  
ATOM   2467  HG  LEU A 181     -56.804 156.455-223.392  1.00  0.00           H  
ATOM   2468 HD11 LEU A 181     -57.376 157.534-221.344  1.00  0.00           H  
ATOM   2469 HD12 LEU A 181     -58.875 157.317-222.246  1.00  0.00           H  
ATOM   2470 HD13 LEU A 181     -58.100 158.899-222.192  1.00  0.00           H  
ATOM   2471 HD21 LEU A 181     -58.913 157.081-224.580  1.00  0.00           H  
ATOM   2472 HD22 LEU A 181     -57.480 157.317-225.577  1.00  0.00           H  
ATOM   2473 HD23 LEU A 181     -58.265 158.703-224.816  1.00  0.00           H  
ATOM   2474  N   SER A 182     -53.047 158.807-225.046  1.00  0.00           N  
ATOM   2475  CA  SER A 182     -51.771 159.577-225.082  1.00  0.00           C  
ATOM   2476  C   SER A 182     -51.769 160.509-226.297  1.00  0.00           C  
ATOM   2477  O   SER A 182     -50.957 161.408-226.398  1.00  0.00           O  
ATOM   2478  CB  SER A 182     -50.593 158.606-225.185  1.00  0.00           C  
ATOM   2479  OG  SER A 182     -50.786 157.744-226.296  1.00  0.00           O  
ATOM   2480  H   SER A 182     -53.028 157.827-225.019  1.00  0.00           H  
ATOM   2481  HA  SER A 182     -51.677 160.162-224.179  1.00  0.00           H  
ATOM   2482  HB2 SER A 182     -49.677 159.164-225.316  1.00  0.00           H  
ATOM   2483  HB3 SER A 182     -50.531 158.019-224.280  1.00  0.00           H  
ATOM   2484  HG  SER A 182     -50.178 158.012-226.989  1.00  0.00           H  
ATOM   2485  N   LYS A 183     -52.669 160.303-227.218  1.00  0.00           N  
ATOM   2486  CA  LYS A 183     -52.715 161.181-228.423  1.00  0.00           C  
ATOM   2487  C   LYS A 183     -53.600 162.397-228.140  1.00  0.00           C  
ATOM   2488  O   LYS A 183     -53.769 163.260-228.979  1.00  0.00           O  
ATOM   2489  CB  LYS A 183     -53.290 160.397-229.604  1.00  0.00           C  
ATOM   2490  CG  LYS A 183     -52.762 160.988-230.913  1.00  0.00           C  
ATOM   2491  CD  LYS A 183     -53.853 160.917-231.982  1.00  0.00           C  
ATOM   2492  CE  LYS A 183     -53.258 161.283-233.344  1.00  0.00           C  
ATOM   2493  NZ  LYS A 183     -53.635 162.683-233.691  1.00  0.00           N  
ATOM   2494  H   LYS A 183     -53.315 159.573-227.118  1.00  0.00           H  
ATOM   2495  HA  LYS A 183     -51.716 161.512-228.664  1.00  0.00           H  
ATOM   2496  HB2 LYS A 183     -52.991 159.362-229.530  1.00  0.00           H  
ATOM   2497  HB3 LYS A 183     -54.368 160.462-229.589  1.00  0.00           H  
ATOM   2498  HG2 LYS A 183     -52.481 162.019-230.754  1.00  0.00           H  
ATOM   2499  HG3 LYS A 183     -51.899 160.426-231.240  1.00  0.00           H  
ATOM   2500  HD2 LYS A 183     -54.253 159.915-232.023  1.00  0.00           H  
ATOM   2501  HD3 LYS A 183     -54.644 161.610-231.738  1.00  0.00           H  
ATOM   2502  HE2 LYS A 183     -52.182 161.201-233.300  1.00  0.00           H  
ATOM   2503  HE3 LYS A 183     -53.640 160.610-234.097  1.00  0.00           H  
ATOM   2504  HZ1 LYS A 183     -53.833 162.746-234.710  1.00  0.00           H  
ATOM   2505  HZ2 LYS A 183     -52.852 163.323-233.449  1.00  0.00           H  
ATOM   2506  HZ3 LYS A 183     -54.484 162.955-233.158  1.00  0.00           H  
ATOM   2507  N   HIS A 184     -54.168 162.474-226.968  1.00  0.00           N  
ATOM   2508  CA  HIS A 184     -55.044 163.635-226.640  1.00  0.00           C  
ATOM   2509  C   HIS A 184     -54.338 164.548-225.635  1.00  0.00           C  
ATOM   2510  O   HIS A 184     -54.898 165.518-225.164  1.00  0.00           O  
ATOM   2511  CB  HIS A 184     -56.355 163.131-226.035  1.00  0.00           C  
ATOM   2512  CG  HIS A 184     -57.093 162.307-227.053  1.00  0.00           C  
ATOM   2513  ND1 HIS A 184     -57.164 162.673-228.389  1.00  0.00           N  
ATOM   2514  CD2 HIS A 184     -57.796 161.132-226.949  1.00  0.00           C  
ATOM   2515  CE1 HIS A 184     -57.887 161.735-229.028  1.00  0.00           C  
ATOM   2516  NE2 HIS A 184     -58.297 160.772-228.196  1.00  0.00           N  
ATOM   2517  H   HIS A 184     -54.022 161.767-226.304  1.00  0.00           H  
ATOM   2518  HA  HIS A 184     -55.255 164.191-227.541  1.00  0.00           H  
ATOM   2519  HB2 HIS A 184     -56.142 162.524-225.167  1.00  0.00           H  
ATOM   2520  HB3 HIS A 184     -56.965 163.973-225.744  1.00  0.00           H  
ATOM   2521  HD1 HIS A 184     -56.761 163.468-228.793  1.00  0.00           H  
ATOM   2522  HD2 HIS A 184     -57.940 160.572-226.037  1.00  0.00           H  
ATOM   2523  HE1 HIS A 184     -58.108 161.757-230.084  1.00  0.00           H  
ATOM   2524  N   ASN A 185     -53.113 164.247-225.300  1.00  0.00           N  
ATOM   2525  CA  ASN A 185     -52.376 165.100-224.325  1.00  0.00           C  
ATOM   2526  C   ASN A 185     -52.956 164.890-222.924  1.00  0.00           C  
ATOM   2527  O   ASN A 185     -52.614 165.586-221.988  1.00  0.00           O  
ATOM   2528  CB  ASN A 185     -52.522 166.571-224.722  1.00  0.00           C  
ATOM   2529  CG  ASN A 185     -51.185 167.288-224.521  1.00  0.00           C  
ATOM   2530  OD1 ASN A 185     -50.965 168.351-225.065  1.00  0.00           O  
ATOM   2531  ND2 ASN A 185     -50.276 166.746-223.756  1.00  0.00           N  
ATOM   2532  H   ASN A 185     -52.678 163.461-225.690  1.00  0.00           H  
ATOM   2533  HA  ASN A 185     -51.331 164.828-224.326  1.00  0.00           H  
ATOM   2534  HB2 ASN A 185     -52.813 166.636-225.759  1.00  0.00           H  
ATOM   2535  HB3 ASN A 185     -53.276 167.037-224.106  1.00  0.00           H  
ATOM   2536 HD21 ASN A 185     -50.459 165.878-223.314  1.00  0.00           H  
ATOM   2537 HD22 ASN A 185     -49.408 167.206-223.624  1.00  0.00           H  
ATOM   2538  N   PHE A 186     -53.827 163.931-222.772  1.00  0.00           N  
ATOM   2539  CA  PHE A 186     -54.426 163.670-221.434  1.00  0.00           C  
ATOM   2540  C   PHE A 186     -55.108 162.302-221.456  1.00  0.00           C  
ATOM   2541  O   PHE A 186     -55.343 161.736-222.506  1.00  0.00           O  
ATOM   2542  CB  PHE A 186     -55.452 164.762-221.103  1.00  0.00           C  
ATOM   2543  CG  PHE A 186     -56.833 164.326-221.535  1.00  0.00           C  
ATOM   2544  CD1 PHE A 186     -57.120 164.154-222.896  1.00  0.00           C  
ATOM   2545  CD2 PHE A 186     -57.825 164.092-220.576  1.00  0.00           C  
ATOM   2546  CE1 PHE A 186     -58.400 163.749-223.294  1.00  0.00           C  
ATOM   2547  CE2 PHE A 186     -59.104 163.688-220.974  1.00  0.00           C  
ATOM   2548  CZ  PHE A 186     -59.392 163.516-222.333  1.00  0.00           C  
ATOM   2549  H   PHE A 186     -54.086 163.378-223.540  1.00  0.00           H  
ATOM   2550  HA  PHE A 186     -53.647 163.669-220.686  1.00  0.00           H  
ATOM   2551  HB2 PHE A 186     -55.451 164.942-220.038  1.00  0.00           H  
ATOM   2552  HB3 PHE A 186     -55.185 165.670-221.619  1.00  0.00           H  
ATOM   2553  HD1 PHE A 186     -56.356 164.334-223.635  1.00  0.00           H  
ATOM   2554  HD2 PHE A 186     -57.603 164.225-219.527  1.00  0.00           H  
ATOM   2555  HE1 PHE A 186     -58.622 163.617-224.343  1.00  0.00           H  
ATOM   2556  HE2 PHE A 186     -59.869 163.507-220.234  1.00  0.00           H  
ATOM   2557  HZ  PHE A 186     -60.379 163.203-222.641  1.00  0.00           H  
ATOM   2558  N   GLY A 187     -55.419 161.757-220.315  1.00  0.00           N  
ATOM   2559  CA  GLY A 187     -56.067 160.432-220.291  1.00  0.00           C  
ATOM   2560  C   GLY A 187     -55.001 159.341-220.164  1.00  0.00           C  
ATOM   2561  O   GLY A 187     -55.230 158.209-220.543  1.00  0.00           O  
ATOM   2562  H   GLY A 187     -55.217 162.213-219.472  1.00  0.00           H  
ATOM   2563  HA2 GLY A 187     -56.739 160.376-219.447  1.00  0.00           H  
ATOM   2564  HA3 GLY A 187     -56.625 160.287-221.204  1.00  0.00           H  
ATOM   2565  N   PRO A 188     -53.847 159.655-219.619  1.00  0.00           N  
ATOM   2566  CA  PRO A 188     -52.780 158.641-219.440  1.00  0.00           C  
ATOM   2567  C   PRO A 188     -53.256 157.608-218.434  1.00  0.00           C  
ATOM   2568  O   PRO A 188     -53.349 157.878-217.253  1.00  0.00           O  
ATOM   2569  CB  PRO A 188     -51.585 159.427-218.895  1.00  0.00           C  
ATOM   2570  CG  PRO A 188     -52.160 160.680-218.324  1.00  0.00           C  
ATOM   2571  CD  PRO A 188     -53.436 160.975-219.112  1.00  0.00           C  
ATOM   2572  HA  PRO A 188     -52.531 158.178-220.380  1.00  0.00           H  
ATOM   2573  HB2 PRO A 188     -51.084 158.860-218.125  1.00  0.00           H  
ATOM   2574  HB3 PRO A 188     -50.897 159.662-219.695  1.00  0.00           H  
ATOM   2575  HG2 PRO A 188     -52.395 160.536-217.279  1.00  0.00           H  
ATOM   2576  HG3 PRO A 188     -51.458 161.493-218.436  1.00  0.00           H  
ATOM   2577  HD2 PRO A 188     -54.193 161.386-218.462  1.00  0.00           H  
ATOM   2578  HD3 PRO A 188     -53.224 161.648-219.930  1.00  0.00           H  
ATOM   2579  N   ILE A 189     -53.628 156.452-218.889  1.00  0.00           N  
ATOM   2580  CA  ILE A 189     -54.170 155.459-217.935  1.00  0.00           C  
ATOM   2581  C   ILE A 189     -53.302 155.346-216.706  1.00  0.00           C  
ATOM   2582  O   ILE A 189     -52.089 155.424-216.742  1.00  0.00           O  
ATOM   2583  CB  ILE A 189     -54.335 154.081-218.553  1.00  0.00           C  
ATOM   2584  CG1 ILE A 189     -53.195 153.769-219.524  1.00  0.00           C  
ATOM   2585  CG2 ILE A 189     -55.678 154.047-219.246  1.00  0.00           C  
ATOM   2586  CD1 ILE A 189     -51.995 153.272-218.716  1.00  0.00           C  
ATOM   2587  H   ILE A 189     -53.606 156.268-219.849  1.00  0.00           H  
ATOM   2588  HA  ILE A 189     -55.144 155.801-217.626  1.00  0.00           H  
ATOM   2589  HB  ILE A 189     -54.342 153.345-217.759  1.00  0.00           H  
ATOM   2590 HG12 ILE A 189     -53.509 152.998-220.213  1.00  0.00           H  
ATOM   2591 HG13 ILE A 189     -52.919 154.652-220.074  1.00  0.00           H  
ATOM   2592 HG21 ILE A 189     -55.701 154.788-220.029  1.00  0.00           H  
ATOM   2593 HG22 ILE A 189     -56.438 154.273-218.508  1.00  0.00           H  
ATOM   2594 HG23 ILE A 189     -55.849 153.066-219.661  1.00  0.00           H  
ATOM   2595 HD11 ILE A 189     -51.844 152.221-218.908  1.00  0.00           H  
ATOM   2596 HD12 ILE A 189     -52.185 153.423-217.658  1.00  0.00           H  
ATOM   2597 HD13 ILE A 189     -51.114 153.823-219.006  1.00  0.00           H  
ATOM   2598  N   THR A 190     -53.956 155.149-215.618  1.00  0.00           N  
ATOM   2599  CA  THR A 190     -53.252 155.000-214.310  1.00  0.00           C  
ATOM   2600  C   THR A 190     -53.597 153.642-213.679  1.00  0.00           C  
ATOM   2601  O   THR A 190     -53.191 153.338-212.576  1.00  0.00           O  
ATOM   2602  CB  THR A 190     -53.664 156.129-213.363  1.00  0.00           C  
ATOM   2603  OG1 THR A 190     -55.049 156.023-213.067  1.00  0.00           O  
ATOM   2604  CG2 THR A 190     -53.378 157.480-214.020  1.00  0.00           C  
ATOM   2605  H   THR A 190     -54.933 155.095-215.678  1.00  0.00           H  
ATOM   2606  HA  THR A 190     -52.185 155.049-214.477  1.00  0.00           H  
ATOM   2607  HB  THR A 190     -53.095 156.054-212.449  1.00  0.00           H  
ATOM   2608  HG1 THR A 190     -55.480 156.824-213.376  1.00  0.00           H  
ATOM   2609 HG21 THR A 190     -53.390 157.368-215.094  1.00  0.00           H  
ATOM   2610 HG22 THR A 190     -52.407 157.835-213.706  1.00  0.00           H  
ATOM   2611 HG23 THR A 190     -54.134 158.192-213.724  1.00  0.00           H  
ATOM   2612  N   THR A 191     -54.332 152.818-214.379  1.00  0.00           N  
ATOM   2613  CA  THR A 191     -54.693 151.493-213.856  1.00  0.00           C  
ATOM   2614  C   THR A 191     -53.466 150.908-213.211  1.00  0.00           C  
ATOM   2615  O   THR A 191     -52.458 150.657-213.839  1.00  0.00           O  
ATOM   2616  CB  THR A 191     -55.156 150.590-215.000  1.00  0.00           C  
ATOM   2617  OG1 THR A 191     -56.243 151.206-215.677  1.00  0.00           O  
ATOM   2618  CG2 THR A 191     -55.601 149.244-214.433  1.00  0.00           C  
ATOM   2619  H   THR A 191     -54.636 153.066-215.238  1.00  0.00           H  
ATOM   2620  HA  THR A 191     -55.479 151.589-213.125  1.00  0.00           H  
ATOM   2621  HB  THR A 191     -54.342 150.434-215.690  1.00  0.00           H  
ATOM   2622  HG1 THR A 191     -56.357 150.760-216.520  1.00  0.00           H  
ATOM   2623 HG21 THR A 191     -56.557 148.974-214.856  1.00  0.00           H  
ATOM   2624 HG22 THR A 191     -55.690 149.318-213.357  1.00  0.00           H  
ATOM   2625 HG23 THR A 191     -54.870 148.489-214.683  1.00  0.00           H  
ATOM   2626  N   ASP A 192     -53.550 150.721-211.951  1.00  0.00           N  
ATOM   2627  CA  ASP A 192     -52.385 150.175-211.204  1.00  0.00           C  
ATOM   2628  C   ASP A 192     -52.259 148.676-211.479  1.00  0.00           C  
ATOM   2629  O   ASP A 192     -53.189 147.917-211.291  1.00  0.00           O  
ATOM   2630  CB  ASP A 192     -52.578 150.415-209.709  1.00  0.00           C  
ATOM   2631  CG  ASP A 192     -51.213 150.592-209.040  1.00  0.00           C  
ATOM   2632  OD1 ASP A 192     -50.317 149.826-209.356  1.00  0.00           O  
ATOM   2633  OD2 ASP A 192     -51.087 151.490-208.223  1.00  0.00           O  
ATOM   2634  H   ASP A 192     -54.389 150.962-211.495  1.00  0.00           H  
ATOM   2635  HA  ASP A 192     -51.486 150.674-211.533  1.00  0.00           H  
ATOM   2636  HB2 ASP A 192     -53.170 151.306-209.560  1.00  0.00           H  
ATOM   2637  HB3 ASP A 192     -53.083 149.572-209.275  1.00  0.00           H  
ATOM   2638  N   ILE A 193     -51.110 148.248-211.931  1.00  0.00           N  
ATOM   2639  CA  ILE A 193     -50.917 146.801-212.229  1.00  0.00           C  
ATOM   2640  C   ILE A 193     -49.779 146.246-211.370  1.00  0.00           C  
ATOM   2641  O   ILE A 193     -48.624 146.568-211.565  1.00  0.00           O  
ATOM   2642  CB  ILE A 193     -50.569 146.617-213.708  1.00  0.00           C  
ATOM   2643  CG1 ILE A 193     -51.489 147.506-214.568  1.00  0.00           C  
ATOM   2644  CG2 ILE A 193     -50.742 145.142-214.081  1.00  0.00           C  
ATOM   2645  CD1 ILE A 193     -52.305 146.659-215.553  1.00  0.00           C  
ATOM   2646  H   ILE A 193     -50.375 148.880-212.076  1.00  0.00           H  
ATOM   2647  HA  ILE A 193     -51.827 146.265-212.006  1.00  0.00           H  
ATOM   2648  HB  ILE A 193     -49.539 146.904-213.868  1.00  0.00           H  
ATOM   2649 HG12 ILE A 193     -52.164 148.050-213.923  1.00  0.00           H  
ATOM   2650 HG13 ILE A 193     -50.886 148.209-215.125  1.00  0.00           H  
ATOM   2651 HG21 ILE A 193     -50.055 144.541-213.505  1.00  0.00           H  
ATOM   2652 HG22 ILE A 193     -50.541 145.011-215.134  1.00  0.00           H  
ATOM   2653 HG23 ILE A 193     -51.757 144.836-213.867  1.00  0.00           H  
ATOM   2654 HD11 ILE A 193     -52.835 145.887-215.016  1.00  0.00           H  
ATOM   2655 HD12 ILE A 193     -51.641 146.204-216.273  1.00  0.00           H  
ATOM   2656 HD13 ILE A 193     -53.015 147.290-216.066  1.00  0.00           H  
ATOM   2657  N   ARG A 194     -50.101 145.409-210.426  1.00  0.00           N  
ATOM   2658  CA  ARG A 194     -49.050 144.819-209.549  1.00  0.00           C  
ATOM   2659  C   ARG A 194     -49.454 143.391-209.172  1.00  0.00           C  
ATOM   2660  O   ARG A 194     -50.398 142.843-209.707  1.00  0.00           O  
ATOM   2661  CB  ARG A 194     -48.909 145.659-208.279  1.00  0.00           C  
ATOM   2662  CG  ARG A 194     -48.846 147.143-208.649  1.00  0.00           C  
ATOM   2663  CD  ARG A 194     -48.268 147.937-207.476  1.00  0.00           C  
ATOM   2664  NE  ARG A 194     -49.105 147.714-206.264  1.00  0.00           N  
ATOM   2665  CZ  ARG A 194     -50.107 148.510-206.006  1.00  0.00           C  
ATOM   2666  NH1 ARG A 194     -50.381 149.498-206.814  1.00  0.00           N  
ATOM   2667  NH2 ARG A 194     -50.837 148.317-204.941  1.00  0.00           N  
ATOM   2668  H   ARG A 194     -51.037 145.164-210.296  1.00  0.00           H  
ATOM   2669  HA  ARG A 194     -48.108 144.800-210.078  1.00  0.00           H  
ATOM   2670  HB2 ARG A 194     -49.757 145.484-207.635  1.00  0.00           H  
ATOM   2671  HB3 ARG A 194     -48.003 145.380-207.763  1.00  0.00           H  
ATOM   2672  HG2 ARG A 194     -48.216 147.272-209.516  1.00  0.00           H  
ATOM   2673  HG3 ARG A 194     -49.841 147.501-208.871  1.00  0.00           H  
ATOM   2674  HD2 ARG A 194     -47.259 147.607-207.282  1.00  0.00           H  
ATOM   2675  HD3 ARG A 194     -48.263 148.988-207.721  1.00  0.00           H  
ATOM   2676  HE  ARG A 194     -48.902 146.971-205.658  1.00  0.00           H  
ATOM   2677 HH11 ARG A 194     -49.823 149.646-207.630  1.00  0.00           H  
ATOM   2678 HH12 ARG A 194     -51.148 150.107-206.616  1.00  0.00           H  
ATOM   2679 HH21 ARG A 194     -50.628 147.559-204.322  1.00  0.00           H  
ATOM   2680 HH22 ARG A 194     -51.604 148.926-204.743  1.00  0.00           H  
ATOM   2681  N   GLU A 195     -48.749 142.783-208.257  1.00  0.00           N  
ATOM   2682  CA  GLU A 195     -49.100 141.391-207.851  1.00  0.00           C  
ATOM   2683  C   GLU A 195     -48.880 141.222-206.346  1.00  0.00           C  
ATOM   2684  O   GLU A 195     -48.252 142.041-205.705  1.00  0.00           O  
ATOM   2685  CB  GLU A 195     -48.216 140.400-208.608  1.00  0.00           C  
ATOM   2686  CG  GLU A 195     -48.080 140.847-210.065  1.00  0.00           C  
ATOM   2687  CD  GLU A 195     -47.088 139.935-210.788  1.00  0.00           C  
ATOM   2688  OE1 GLU A 195     -46.396 139.191-210.113  1.00  0.00           O  
ATOM   2689  OE2 GLU A 195     -47.040 139.995-212.006  1.00  0.00           O  
ATOM   2690  H   GLU A 195     -47.991 143.240-207.836  1.00  0.00           H  
ATOM   2691  HA  GLU A 195     -50.136 141.201-208.088  1.00  0.00           H  
ATOM   2692  HB2 GLU A 195     -47.240 140.365-208.149  1.00  0.00           H  
ATOM   2693  HB3 GLU A 195     -48.666 139.419-208.574  1.00  0.00           H  
ATOM   2694  HG2 GLU A 195     -49.043 140.790-210.549  1.00  0.00           H  
ATOM   2695  HG3 GLU A 195     -47.721 141.865-210.095  1.00  0.00           H  
ATOM   2696  N   GLY A 196     -49.387 140.161-205.779  1.00  0.00           N  
ATOM   2697  CA  GLY A 196     -49.201 139.934-204.317  1.00  0.00           C  
ATOM   2698  C   GLY A 196     -50.212 140.772-203.523  1.00  0.00           C  
ATOM   2699  O   GLY A 196     -49.852 141.725-202.861  1.00  0.00           O  
ATOM   2700  H   GLY A 196     -49.886 139.511-206.316  1.00  0.00           H  
ATOM   2701  HA2 GLY A 196     -49.339 138.886-204.093  1.00  0.00           H  
ATOM   2702  HA3 GLY A 196     -48.200 140.228-204.036  1.00  0.00           H  
ATOM   2703  N   GLN A 197     -51.475 140.428-203.576  1.00  0.00           N  
ATOM   2704  CA  GLN A 197     -52.488 141.216-202.815  1.00  0.00           C  
ATOM   2705  C   GLN A 197     -53.504 140.268-202.174  1.00  0.00           C  
ATOM   2706  O   GLN A 197     -53.829 139.230-202.716  1.00  0.00           O  
ATOM   2707  CB  GLN A 197     -53.214 142.173-203.765  1.00  0.00           C  
ATOM   2708  CG  GLN A 197     -53.938 141.371-204.849  1.00  0.00           C  
ATOM   2709  CD  GLN A 197     -52.915 140.823-205.842  1.00  0.00           C  
ATOM   2710  OE1 GLN A 197     -53.049 139.714-206.322  1.00  0.00           O  
ATOM   2711  NE2 GLN A 197     -51.889 141.557-206.174  1.00  0.00           N  
ATOM   2712  H   GLN A 197     -51.756 139.657-204.111  1.00  0.00           H  
ATOM   2713  HA  GLN A 197     -51.993 141.785-202.042  1.00  0.00           H  
ATOM   2714  HB2 GLN A 197     -53.933 142.755-203.208  1.00  0.00           H  
ATOM   2715  HB3 GLN A 197     -52.496 142.835-204.226  1.00  0.00           H  
ATOM   2716  HG2 GLN A 197     -54.475 140.551-204.395  1.00  0.00           H  
ATOM   2717  HG3 GLN A 197     -54.634 142.014-205.367  1.00  0.00           H  
ATOM   2718 HE21 GLN A 197     -51.786 142.472-205.774  1.00  0.00           H  
ATOM   2719 HE22 GLN A 197     -51.217 141.201-206.825  1.00  0.00           H  
ATOM   2720  N   VAL A 198     -54.011 140.620-201.023  1.00  0.00           N  
ATOM   2721  CA  VAL A 198     -55.010 139.745-200.345  1.00  0.00           C  
ATOM   2722  C   VAL A 198     -56.419 140.274-200.636  1.00  0.00           C  
ATOM   2723  O   VAL A 198     -56.594 141.215-201.384  1.00  0.00           O  
ATOM   2724  CB  VAL A 198     -54.735 139.746-198.833  1.00  0.00           C  
ATOM   2725  CG1 VAL A 198     -53.287 140.156-198.593  1.00  0.00           C  
ATOM   2726  CG2 VAL A 198     -55.660 140.740-198.123  1.00  0.00           C  
ATOM   2727  H   VAL A 198     -53.736 141.462-200.605  1.00  0.00           H  
ATOM   2728  HA  VAL A 198     -54.920 138.737-200.726  1.00  0.00           H  
ATOM   2729  HB  VAL A 198     -54.891 138.755-198.434  1.00  0.00           H  
ATOM   2730 HG11 VAL A 198     -53.221 141.233-198.558  1.00  0.00           H  
ATOM   2731 HG12 VAL A 198     -52.672 139.782-199.397  1.00  0.00           H  
ATOM   2732 HG13 VAL A 198     -52.948 139.742-197.656  1.00  0.00           H  
ATOM   2733 HG21 VAL A 198     -55.754 141.635-198.720  1.00  0.00           H  
ATOM   2734 HG22 VAL A 198     -55.243 140.991-197.160  1.00  0.00           H  
ATOM   2735 HG23 VAL A 198     -56.634 140.293-197.986  1.00  0.00           H  
ATOM   2736  N   PHE A 199     -57.424 139.677-200.058  1.00  0.00           N  
ATOM   2737  CA  PHE A 199     -58.816 140.148-200.312  1.00  0.00           C  
ATOM   2738  C   PHE A 199     -59.510 140.459-198.986  1.00  0.00           C  
ATOM   2739  O   PHE A 199     -59.495 139.667-198.065  1.00  0.00           O  
ATOM   2740  CB  PHE A 199     -59.595 139.056-201.042  1.00  0.00           C  
ATOM   2741  CG  PHE A 199     -60.896 139.620-201.563  1.00  0.00           C  
ATOM   2742  CD1 PHE A 199     -60.894 140.477-202.669  1.00  0.00           C  
ATOM   2743  CD2 PHE A 199     -62.105 139.277-200.945  1.00  0.00           C  
ATOM   2744  CE1 PHE A 199     -62.100 140.992-203.157  1.00  0.00           C  
ATOM   2745  CE2 PHE A 199     -63.312 139.790-201.436  1.00  0.00           C  
ATOM   2746  CZ  PHE A 199     -63.309 140.646-202.542  1.00  0.00           C  
ATOM   2747  H   PHE A 199     -57.264 138.917-199.464  1.00  0.00           H  
ATOM   2748  HA  PHE A 199     -58.788 141.039-200.923  1.00  0.00           H  
ATOM   2749  HB2 PHE A 199     -59.007 138.686-201.869  1.00  0.00           H  
ATOM   2750  HB3 PHE A 199     -59.803 138.248-200.358  1.00  0.00           H  
ATOM   2751  HD1 PHE A 199     -59.961 140.743-203.144  1.00  0.00           H  
ATOM   2752  HD2 PHE A 199     -62.108 138.617-200.090  1.00  0.00           H  
ATOM   2753  HE1 PHE A 199     -62.099 141.654-204.010  1.00  0.00           H  
ATOM   2754  HE2 PHE A 199     -64.245 139.528-200.961  1.00  0.00           H  
ATOM   2755  HZ  PHE A 199     -64.242 141.035-202.924  1.00  0.00           H  
ATOM   2756  N   TYR A 200     -60.120 141.608-198.883  1.00  0.00           N  
ATOM   2757  CA  TYR A 200     -60.814 141.975-197.627  1.00  0.00           C  
ATOM   2758  C   TYR A 200     -62.259 142.373-197.947  1.00  0.00           C  
ATOM   2759  O   TYR A 200     -62.527 143.471-198.391  1.00  0.00           O  
ATOM   2760  CB  TYR A 200     -60.083 143.151-196.992  1.00  0.00           C  
ATOM   2761  CG  TYR A 200     -58.905 142.638-196.200  1.00  0.00           C  
ATOM   2762  CD1 TYR A 200     -59.107 141.746-195.139  1.00  0.00           C  
ATOM   2763  CD2 TYR A 200     -57.609 143.051-196.530  1.00  0.00           C  
ATOM   2764  CE1 TYR A 200     -58.012 141.268-194.410  1.00  0.00           C  
ATOM   2765  CE2 TYR A 200     -56.515 142.573-195.801  1.00  0.00           C  
ATOM   2766  CZ  TYR A 200     -56.716 141.681-194.740  1.00  0.00           C  
ATOM   2767  OH  TYR A 200     -55.636 141.210-194.022  1.00  0.00           O  
ATOM   2768  H   TYR A 200     -60.119 142.232-199.633  1.00  0.00           H  
ATOM   2769  HA  TYR A 200     -60.810 141.135-196.949  1.00  0.00           H  
ATOM   2770  HB2 TYR A 200     -59.733 143.817-197.765  1.00  0.00           H  
ATOM   2771  HB3 TYR A 200     -60.757 143.679-196.346  1.00  0.00           H  
ATOM   2772  HD1 TYR A 200     -60.107 141.428-194.884  1.00  0.00           H  
ATOM   2773  HD2 TYR A 200     -57.454 143.738-197.349  1.00  0.00           H  
ATOM   2774  HE1 TYR A 200     -58.167 140.580-193.592  1.00  0.00           H  
ATOM   2775  HE2 TYR A 200     -55.515 142.893-196.056  1.00  0.00           H  
ATOM   2776  HH  TYR A 200     -54.886 141.781-194.204  1.00  0.00           H  
ATOM   2777  N   TYR A 201     -63.187 141.480-197.738  1.00  0.00           N  
ATOM   2778  CA  TYR A 201     -64.615 141.789-198.041  1.00  0.00           C  
ATOM   2779  C   TYR A 201     -65.061 143.067-197.327  1.00  0.00           C  
ATOM   2780  O   TYR A 201     -64.791 143.268-196.159  1.00  0.00           O  
ATOM   2781  CB  TYR A 201     -65.489 140.637-197.553  1.00  0.00           C  
ATOM   2782  CG  TYR A 201     -65.562 139.575-198.613  1.00  0.00           C  
ATOM   2783  CD1 TYR A 201     -66.573 139.622-199.577  1.00  0.00           C  
ATOM   2784  CD2 TYR A 201     -64.621 138.540-198.631  1.00  0.00           C  
ATOM   2785  CE1 TYR A 201     -66.644 138.629-200.562  1.00  0.00           C  
ATOM   2786  CE2 TYR A 201     -64.689 137.549-199.614  1.00  0.00           C  
ATOM   2787  CZ  TYR A 201     -65.702 137.592-200.581  1.00  0.00           C  
ATOM   2788  OH  TYR A 201     -65.770 136.617-201.554  1.00  0.00           O  
ATOM   2789  H   TYR A 201     -62.944 140.594-197.393  1.00  0.00           H  
ATOM   2790  HA  TYR A 201     -64.741 141.908-199.106  1.00  0.00           H  
ATOM   2791  HB2 TYR A 201     -65.061 140.218-196.653  1.00  0.00           H  
ATOM   2792  HB3 TYR A 201     -66.482 141.004-197.341  1.00  0.00           H  
ATOM   2793  HD1 TYR A 201     -67.298 140.428-199.561  1.00  0.00           H  
ATOM   2794  HD2 TYR A 201     -63.841 138.508-197.885  1.00  0.00           H  
ATOM   2795  HE1 TYR A 201     -67.426 138.660-201.305  1.00  0.00           H  
ATOM   2796  HE2 TYR A 201     -63.962 136.754-199.627  1.00  0.00           H  
ATOM   2797  HH  TYR A 201     -64.882 136.467-201.888  1.00  0.00           H  
ATOM   2798  N   ALA A 202     -65.775 143.917-198.017  1.00  0.00           N  
ATOM   2799  CA  ALA A 202     -66.280 145.156-197.393  1.00  0.00           C  
ATOM   2800  C   ALA A 202     -67.625 144.843-196.746  1.00  0.00           C  
ATOM   2801  O   ALA A 202     -68.025 143.700-196.647  1.00  0.00           O  
ATOM   2802  CB  ALA A 202     -66.470 146.214-198.478  1.00  0.00           C  
ATOM   2803  H   ALA A 202     -66.002 143.729-198.943  1.00  0.00           H  
ATOM   2804  HA  ALA A 202     -65.581 145.508-196.649  1.00  0.00           H  
ATOM   2805  HB1 ALA A 202     -66.894 145.747-199.359  1.00  0.00           H  
ATOM   2806  HB2 ALA A 202     -65.516 146.655-198.724  1.00  0.00           H  
ATOM   2807  HB3 ALA A 202     -67.138 146.980-198.118  1.00  0.00           H  
ATOM   2808  N   GLU A 203     -68.334 145.840-196.320  1.00  0.00           N  
ATOM   2809  CA  GLU A 203     -69.662 145.589-195.697  1.00  0.00           C  
ATOM   2810  C   GLU A 203     -70.669 145.245-196.797  1.00  0.00           C  
ATOM   2811  O   GLU A 203     -70.405 145.435-197.968  1.00  0.00           O  
ATOM   2812  CB  GLU A 203     -70.113 146.832-194.923  1.00  0.00           C  
ATOM   2813  CG  GLU A 203     -70.997 147.705-195.808  1.00  0.00           C  
ATOM   2814  CD  GLU A 203     -71.023 149.129-195.247  1.00  0.00           C  
ATOM   2815  OE1 GLU A 203     -69.963 149.726-195.148  1.00  0.00           O  
ATOM   2816  OE2 GLU A 203     -72.102 149.599-194.922  1.00  0.00           O  
ATOM   2817  H   GLU A 203     -68.008 146.753-196.433  1.00  0.00           H  
ATOM   2818  HA  GLU A 203     -69.582 144.753-195.016  1.00  0.00           H  
ATOM   2819  HB2 GLU A 203     -70.670 146.526-194.050  1.00  0.00           H  
ATOM   2820  HB3 GLU A 203     -69.246 147.395-194.615  1.00  0.00           H  
ATOM   2821  HG2 GLU A 203     -70.601 147.716-196.812  1.00  0.00           H  
ATOM   2822  HG3 GLU A 203     -71.997 147.304-195.822  1.00  0.00           H  
ATOM   2823  N   ASP A 204     -71.824 144.758-196.440  1.00  0.00           N  
ATOM   2824  CA  ASP A 204     -72.833 144.431-197.466  1.00  0.00           C  
ATOM   2825  C   ASP A 204     -73.163 145.702-198.252  1.00  0.00           C  
ATOM   2826  O   ASP A 204     -73.169 145.715-199.467  1.00  0.00           O  
ATOM   2827  CB  ASP A 204     -74.080 143.917-196.756  1.00  0.00           C  
ATOM   2828  CG  ASP A 204     -73.771 143.709-195.271  1.00  0.00           C  
ATOM   2829  OD1 ASP A 204     -72.746 143.118-194.976  1.00  0.00           O  
ATOM   2830  OD2 ASP A 204     -74.568 144.145-194.455  1.00  0.00           O  
ATOM   2831  H   ASP A 204     -72.039 144.620-195.498  1.00  0.00           H  
ATOM   2832  HA  ASP A 204     -72.450 143.673-198.133  1.00  0.00           H  
ATOM   2833  HB2 ASP A 204     -74.871 144.637-196.858  1.00  0.00           H  
ATOM   2834  HB3 ASP A 204     -74.377 142.982-197.191  1.00  0.00           H  
ATOM   2835  N   TYR A 205     -73.432 146.772-197.556  1.00  0.00           N  
ATOM   2836  CA  TYR A 205     -73.757 148.058-198.230  1.00  0.00           C  
ATOM   2837  C   TYR A 205     -72.743 148.352-199.338  1.00  0.00           C  
ATOM   2838  O   TYR A 205     -73.012 149.110-200.247  1.00  0.00           O  
ATOM   2839  CB  TYR A 205     -73.697 149.181-197.193  1.00  0.00           C  
ATOM   2840  CG  TYR A 205     -74.909 150.061-197.330  1.00  0.00           C  
ATOM   2841  CD1 TYR A 205     -76.179 149.528-197.099  1.00  0.00           C  
ATOM   2842  CD2 TYR A 205     -74.763 151.406-197.685  1.00  0.00           C  
ATOM   2843  CE1 TYR A 205     -77.312 150.341-197.223  1.00  0.00           C  
ATOM   2844  CE2 TYR A 205     -75.894 152.222-197.810  1.00  0.00           C  
ATOM   2845  CZ  TYR A 205     -77.170 151.689-197.579  1.00  0.00           C  
ATOM   2846  OH  TYR A 205     -78.285 152.490-197.702  1.00  0.00           O  
ATOM   2847  H   TYR A 205     -73.419 146.731-196.577  1.00  0.00           H  
ATOM   2848  HA  TYR A 205     -74.750 148.008-198.649  1.00  0.00           H  
ATOM   2849  HB2 TYR A 205     -73.676 148.752-196.203  1.00  0.00           H  
ATOM   2850  HB3 TYR A 205     -72.805 149.770-197.350  1.00  0.00           H  
ATOM   2851  HD1 TYR A 205     -76.284 148.487-196.824  1.00  0.00           H  
ATOM   2852  HD2 TYR A 205     -73.777 151.815-197.864  1.00  0.00           H  
ATOM   2853  HE1 TYR A 205     -78.295 149.930-197.044  1.00  0.00           H  
ATOM   2854  HE2 TYR A 205     -75.785 153.261-198.084  1.00  0.00           H  
ATOM   2855  HH  TYR A 205     -78.425 152.937-196.863  1.00  0.00           H  
ATOM   2856  N   HIS A 206     -71.572 147.782-199.263  1.00  0.00           N  
ATOM   2857  CA  HIS A 206     -70.550 148.067-200.309  1.00  0.00           C  
ATOM   2858  C   HIS A 206     -70.603 147.011-201.412  1.00  0.00           C  
ATOM   2859  O   HIS A 206     -69.696 146.896-202.208  1.00  0.00           O  
ATOM   2860  CB  HIS A 206     -69.162 148.052-199.680  1.00  0.00           C  
ATOM   2861  CG  HIS A 206     -68.917 149.443-199.238  1.00  0.00           C  
ATOM   2862  ND1 HIS A 206     -68.261 150.361-200.042  1.00  0.00           N  
ATOM   2863  CD2 HIS A 206     -69.431 150.135-198.198  1.00  0.00           C  
ATOM   2864  CE1 HIS A 206     -68.430 151.564-199.476  1.00  0.00           C  
ATOM   2865  NE2 HIS A 206     -69.149 151.474-198.357  1.00  0.00           N  
ATOM   2866  H   HIS A 206     -71.359 147.186-198.515  1.00  0.00           H  
ATOM   2867  HA  HIS A 206     -70.735 149.063-200.715  1.00  0.00           H  
ATOM   2868  HB2 HIS A 206     -69.147 147.384-198.834  1.00  0.00           H  
ATOM   2869  HB3 HIS A 206     -68.423 147.754-200.408  1.00  0.00           H  
ATOM   2870  HD2 HIS A 206     -69.936 149.697-197.352  1.00  0.00           H  
ATOM   2871  HE1 HIS A 206     -68.038 152.488-199.877  1.00  0.00           H  
ATOM   2872  HE2 HIS A 206     -69.516 152.196-197.847  1.00  0.00           H  
ATOM   2873  N   GLN A 207     -71.635 146.214-201.447  1.00  0.00           N  
ATOM   2874  CA  GLN A 207     -71.709 145.137-202.477  1.00  0.00           C  
ATOM   2875  C   GLN A 207     -73.047 145.160-203.188  1.00  0.00           C  
ATOM   2876  O   GLN A 207     -73.600 146.190-203.510  1.00  0.00           O  
ATOM   2877  CB  GLN A 207     -71.564 143.763-201.795  1.00  0.00           C  
ATOM   2878  CG  GLN A 207     -70.638 143.844-200.570  1.00  0.00           C  
ATOM   2879  CD  GLN A 207     -69.304 143.286-200.883  1.00  0.00           C  
ATOM   2880  OE1 GLN A 207     -69.041 142.809-201.968  1.00  0.00           O  
ATOM   2881  NE2 GLN A 207     -68.444 143.328-199.948  1.00  0.00           N  
ATOM   2882  H   GLN A 207     -72.347 146.303-200.779  1.00  0.00           H  
ATOM   2883  HA  GLN A 207     -70.935 145.250-203.197  1.00  0.00           H  
ATOM   2884  HB2 GLN A 207     -72.538 143.421-201.478  1.00  0.00           H  
ATOM   2885  HB3 GLN A 207     -71.155 143.058-202.504  1.00  0.00           H  
ATOM   2886  HG2 GLN A 207     -70.502 144.856-200.253  1.00  0.00           H  
ATOM   2887  HG3 GLN A 207     -71.028 143.268-199.762  1.00  0.00           H  
ATOM   2888 HE21 GLN A 207     -68.691 143.719-199.060  1.00  0.00           H  
ATOM   2889 HE22 GLN A 207     -67.571 142.993-200.112  1.00  0.00           H  
ATOM   2890  N   GLN A 208     -73.519 143.984-203.436  1.00  0.00           N  
ATOM   2891  CA  GLN A 208     -74.830 143.751-204.140  1.00  0.00           C  
ATOM   2892  C   GLN A 208     -75.887 144.815-203.786  1.00  0.00           C  
ATOM   2893  O   GLN A 208     -76.987 144.790-204.301  1.00  0.00           O  
ATOM   2894  CB  GLN A 208     -75.365 142.376-203.730  1.00  0.00           C  
ATOM   2895  CG  GLN A 208     -74.598 141.284-204.477  1.00  0.00           C  
ATOM   2896  CD  GLN A 208     -73.139 141.639-204.554  1.00  0.00           C  
ATOM   2897  OE1 GLN A 208     -72.757 142.650-205.110  1.00  0.00           O  
ATOM   2898  NE2 GLN A 208     -72.300 140.825-204.003  1.00  0.00           N  
ATOM   2899  H   GLN A 208     -72.959 143.220-203.181  1.00  0.00           H  
ATOM   2900  HA  GLN A 208     -74.672 143.753-205.198  1.00  0.00           H  
ATOM   2901  HB2 GLN A 208     -75.238 142.243-202.667  1.00  0.00           H  
ATOM   2902  HB3 GLN A 208     -76.415 142.312-203.978  1.00  0.00           H  
ATOM   2903  HG2 GLN A 208     -74.664 140.358-203.940  1.00  0.00           H  
ATOM   2904  HG3 GLN A 208     -75.001 141.162-205.471  1.00  0.00           H  
ATOM   2905 HE21 GLN A 208     -72.624 140.008-203.555  1.00  0.00           H  
ATOM   2906 HE22 GLN A 208     -71.363 141.016-204.032  1.00  0.00           H  
ATOM   2907  N   TYR A 209     -75.585 145.732-202.912  1.00  0.00           N  
ATOM   2908  CA  TYR A 209     -76.620 146.775-202.538  1.00  0.00           C  
ATOM   2909  C   TYR A 209     -77.422 147.198-203.768  1.00  0.00           C  
ATOM   2910  O   TYR A 209     -78.625 147.352-203.697  1.00  0.00           O  
ATOM   2911  CB  TYR A 209     -75.974 148.075-202.004  1.00  0.00           C  
ATOM   2912  CG  TYR A 209     -77.062 149.081-201.705  1.00  0.00           C  
ATOM   2913  CD1 TYR A 209     -77.614 149.822-202.756  1.00  0.00           C  
ATOM   2914  CD2 TYR A 209     -77.503 149.286-200.394  1.00  0.00           C  
ATOM   2915  CE1 TYR A 209     -78.609 150.772-202.500  1.00  0.00           C  
ATOM   2916  CE2 TYR A 209     -78.504 150.235-200.136  1.00  0.00           C  
ATOM   2917  CZ  TYR A 209     -79.056 150.977-201.190  1.00  0.00           C  
ATOM   2918  OH  TYR A 209     -80.037 151.913-200.934  1.00  0.00           O  
ATOM   2919  H   TYR A 209     -74.700 145.708-202.480  1.00  0.00           H  
ATOM   2920  HA  TYR A 209     -77.288 146.372-201.792  1.00  0.00           H  
ATOM   2921  HB2 TYR A 209     -75.414 147.873-201.113  1.00  0.00           H  
ATOM   2922  HB3 TYR A 209     -75.323 148.514-202.757  1.00  0.00           H  
ATOM   2923  HD1 TYR A 209     -77.276 149.659-203.764  1.00  0.00           H  
ATOM   2924  HD2 TYR A 209     -77.078 148.715-199.583  1.00  0.00           H  
ATOM   2925  HE1 TYR A 209     -79.030 151.344-203.318  1.00  0.00           H  
ATOM   2926  HE2 TYR A 209     -78.849 150.394-199.126  1.00  0.00           H  
ATOM   2927  HH  TYR A 209     -80.027 152.105-199.995  1.00  0.00           H  
ATOM   2928  N   LEU A 210     -76.796 147.407-204.891  1.00  0.00           N  
ATOM   2929  CA  LEU A 210     -77.600 147.843-206.075  1.00  0.00           C  
ATOM   2930  C   LEU A 210     -78.464 146.678-206.556  1.00  0.00           C  
ATOM   2931  O   LEU A 210     -79.502 146.872-207.157  1.00  0.00           O  
ATOM   2932  CB  LEU A 210     -76.695 148.329-207.210  1.00  0.00           C  
ATOM   2933  CG  LEU A 210     -75.522 149.124-206.640  1.00  0.00           C  
ATOM   2934  CD1 LEU A 210     -74.526 149.417-207.759  1.00  0.00           C  
ATOM   2935  CD2 LEU A 210     -76.031 150.443-206.052  1.00  0.00           C  
ATOM   2936  H   LEU A 210     -75.818 147.290-204.951  1.00  0.00           H  
ATOM   2937  HA  LEU A 210     -78.250 148.652-205.772  1.00  0.00           H  
ATOM   2938  HB2 LEU A 210     -76.323 147.489-207.766  1.00  0.00           H  
ATOM   2939  HB3 LEU A 210     -77.267 148.966-207.870  1.00  0.00           H  
ATOM   2940  HG  LEU A 210     -75.035 148.550-205.868  1.00  0.00           H  
ATOM   2941 HD11 LEU A 210     -75.046 149.450-208.704  1.00  0.00           H  
ATOM   2942 HD12 LEU A 210     -73.778 148.638-207.788  1.00  0.00           H  
ATOM   2943 HD13 LEU A 210     -74.054 150.369-207.574  1.00  0.00           H  
ATOM   2944 HD21 LEU A 210     -75.594 151.269-206.591  1.00  0.00           H  
ATOM   2945 HD22 LEU A 210     -75.745 150.507-205.015  1.00  0.00           H  
ATOM   2946 HD23 LEU A 210     -77.110 150.486-206.136  1.00  0.00           H  
ATOM   2947  N   SER A 211     -78.057 145.471-206.282  1.00  0.00           N  
ATOM   2948  CA  SER A 211     -78.870 144.300-206.711  1.00  0.00           C  
ATOM   2949  C   SER A 211     -80.112 144.200-205.821  1.00  0.00           C  
ATOM   2950  O   SER A 211     -81.198 143.906-206.281  1.00  0.00           O  
ATOM   2951  CB  SER A 211     -78.040 143.023-206.577  1.00  0.00           C  
ATOM   2952  OG  SER A 211     -78.666 141.974-207.301  1.00  0.00           O  
ATOM   2953  H   SER A 211     -77.223 145.334-205.785  1.00  0.00           H  
ATOM   2954  HA  SER A 211     -79.172 144.429-207.740  1.00  0.00           H  
ATOM   2955  HB2 SER A 211     -77.050 143.193-206.973  1.00  0.00           H  
ATOM   2956  HB3 SER A 211     -77.968 142.748-205.535  1.00  0.00           H  
ATOM   2957  HG  SER A 211     -79.369 141.615-206.754  1.00  0.00           H  
ATOM   2958  N   LYS A 212     -79.956 144.436-204.545  1.00  0.00           N  
ATOM   2959  CA  LYS A 212     -81.113 144.350-203.617  1.00  0.00           C  
ATOM   2960  C   LYS A 212     -81.830 145.701-203.546  1.00  0.00           C  
ATOM   2961  O   LYS A 212     -83.041 145.766-203.468  1.00  0.00           O  
ATOM   2962  CB  LYS A 212     -80.610 143.976-202.221  1.00  0.00           C  
ATOM   2963  CG  LYS A 212     -79.272 143.236-202.320  1.00  0.00           C  
ATOM   2964  CD  LYS A 212     -79.192 142.184-201.213  1.00  0.00           C  
ATOM   2965  CE  LYS A 212     -79.151 142.880-199.851  1.00  0.00           C  
ATOM   2966  NZ  LYS A 212     -77.894 143.674-199.737  1.00  0.00           N  
ATOM   2967  H   LYS A 212     -79.075 144.663-204.195  1.00  0.00           H  
ATOM   2968  HA  LYS A 212     -81.800 143.593-203.965  1.00  0.00           H  
ATOM   2969  HB2 LYS A 212     -80.482 144.873-201.634  1.00  0.00           H  
ATOM   2970  HB3 LYS A 212     -81.331 143.339-201.748  1.00  0.00           H  
ATOM   2971  HG2 LYS A 212     -79.195 142.751-203.282  1.00  0.00           H  
ATOM   2972  HG3 LYS A 212     -78.461 143.940-202.204  1.00  0.00           H  
ATOM   2973  HD2 LYS A 212     -80.059 141.542-201.262  1.00  0.00           H  
ATOM   2974  HD3 LYS A 212     -78.298 141.593-201.342  1.00  0.00           H  
ATOM   2975  HE2 LYS A 212     -80.002 143.538-199.757  1.00  0.00           H  
ATOM   2976  HE3 LYS A 212     -79.180 142.138-199.066  1.00  0.00           H  
ATOM   2977  HZ1 LYS A 212     -77.734 143.928-198.742  1.00  0.00           H  
ATOM   2978  HZ2 LYS A 212     -77.978 144.540-200.308  1.00  0.00           H  
ATOM   2979  HZ3 LYS A 212     -77.093 143.107-200.081  1.00  0.00           H  
ATOM   2980  N   ASN A 213     -81.095 146.780-203.566  1.00  0.00           N  
ATOM   2981  CA  ASN A 213     -81.745 148.122-203.491  1.00  0.00           C  
ATOM   2982  C   ASN A 213     -81.810 148.739-204.895  1.00  0.00           C  
ATOM   2983  O   ASN A 213     -80.806 149.148-205.444  1.00  0.00           O  
ATOM   2984  CB  ASN A 213     -80.937 149.039-202.567  1.00  0.00           C  
ATOM   2985  CG  ASN A 213     -81.518 148.970-201.152  1.00  0.00           C  
ATOM   2986  OD1 ASN A 213     -81.728 149.986-200.519  1.00  0.00           O  
ATOM   2987  ND2 ASN A 213     -81.788 147.806-200.628  1.00  0.00           N  
ATOM   2988  H   ASN A 213     -80.119 146.706-203.627  1.00  0.00           H  
ATOM   2989  HA  ASN A 213     -82.741 148.011-203.095  1.00  0.00           H  
ATOM   2990  HB2 ASN A 213     -79.908 148.718-202.545  1.00  0.00           H  
ATOM   2991  HB3 ASN A 213     -80.990 150.054-202.929  1.00  0.00           H  
ATOM   2992 HD21 ASN A 213     -81.617 146.985-201.141  1.00  0.00           H  
ATOM   2993 HD22 ASN A 213     -82.161 147.752-199.720  1.00  0.00           H  
ATOM   2994  N   PRO A 214     -82.983 148.798-205.477  1.00  0.00           N  
ATOM   2995  CA  PRO A 214     -83.179 149.365-206.843  1.00  0.00           C  
ATOM   2996  C   PRO A 214     -82.516 150.734-207.025  1.00  0.00           C  
ATOM   2997  O   PRO A 214     -82.697 151.385-208.036  1.00  0.00           O  
ATOM   2998  CB  PRO A 214     -84.696 149.493-206.975  1.00  0.00           C  
ATOM   2999  CG  PRO A 214     -85.260 148.476-206.040  1.00  0.00           C  
ATOM   3000  CD  PRO A 214     -84.254 148.328-204.898  1.00  0.00           C  
ATOM   3001  HA  PRO A 214     -82.815 148.676-207.586  1.00  0.00           H  
ATOM   3002  HB2 PRO A 214     -85.015 150.483-206.686  1.00  0.00           H  
ATOM   3003  HB3 PRO A 214     -85.004 149.280-207.988  1.00  0.00           H  
ATOM   3004  HG2 PRO A 214     -86.211 148.814-205.655  1.00  0.00           H  
ATOM   3005  HG3 PRO A 214     -85.382 147.531-206.551  1.00  0.00           H  
ATOM   3006  HD2 PRO A 214     -84.540 148.947-204.061  1.00  0.00           H  
ATOM   3007  HD3 PRO A 214     -84.173 147.295-204.597  1.00  0.00           H  
ATOM   3008  N   ASP A 215     -81.757 151.190-206.064  1.00  0.00           N  
ATOM   3009  CA  ASP A 215     -81.110 152.529-206.223  1.00  0.00           C  
ATOM   3010  C   ASP A 215     -80.140 152.500-207.405  1.00  0.00           C  
ATOM   3011  O   ASP A 215     -79.744 153.525-207.923  1.00  0.00           O  
ATOM   3012  CB  ASP A 215     -80.352 152.910-204.949  1.00  0.00           C  
ATOM   3013  CG  ASP A 215     -80.443 154.422-204.736  1.00  0.00           C  
ATOM   3014  OD1 ASP A 215     -81.553 154.919-204.631  1.00  0.00           O  
ATOM   3015  OD2 ASP A 215     -79.403 155.056-204.683  1.00  0.00           O  
ATOM   3016  H   ASP A 215     -81.627 150.663-205.242  1.00  0.00           H  
ATOM   3017  HA  ASP A 215     -81.869 153.257-206.420  1.00  0.00           H  
ATOM   3018  HB2 ASP A 215     -80.785 152.402-204.101  1.00  0.00           H  
ATOM   3019  HB3 ASP A 215     -79.315 152.625-205.051  1.00  0.00           H  
ATOM   3020  N   GLY A 216     -79.774 151.336-207.844  1.00  0.00           N  
ATOM   3021  CA  GLY A 216     -78.852 151.220-209.004  1.00  0.00           C  
ATOM   3022  C   GLY A 216     -77.474 151.784-208.652  1.00  0.00           C  
ATOM   3023  O   GLY A 216     -76.514 151.054-208.562  1.00  0.00           O  
ATOM   3024  H   GLY A 216     -80.118 150.534-207.419  1.00  0.00           H  
ATOM   3025  HA2 GLY A 216     -78.749 150.179-209.273  1.00  0.00           H  
ATOM   3026  HA3 GLY A 216     -79.261 151.763-209.844  1.00  0.00           H  
ATOM   3027  N   TYR A 217     -77.367 153.076-208.463  1.00  0.00           N  
ATOM   3028  CA  TYR A 217     -76.041 153.682-208.130  1.00  0.00           C  
ATOM   3029  C   TYR A 217     -76.161 155.209-208.162  1.00  0.00           C  
ATOM   3030  O   TYR A 217     -77.229 155.751-208.365  1.00  0.00           O  
ATOM   3031  CB  TYR A 217     -74.999 153.225-209.163  1.00  0.00           C  
ATOM   3032  CG  TYR A 217     -73.749 154.060-209.035  1.00  0.00           C  
ATOM   3033  CD1 TYR A 217     -72.805 153.759-208.045  1.00  0.00           C  
ATOM   3034  CD2 TYR A 217     -73.531 155.132-209.907  1.00  0.00           C  
ATOM   3035  CE1 TYR A 217     -71.645 154.531-207.927  1.00  0.00           C  
ATOM   3036  CE2 TYR A 217     -72.370 155.904-209.789  1.00  0.00           C  
ATOM   3037  CZ  TYR A 217     -71.426 155.604-208.799  1.00  0.00           C  
ATOM   3038  OH  TYR A 217     -70.281 156.366-208.683  1.00  0.00           O  
ATOM   3039  H   TYR A 217     -78.157 153.648-208.539  1.00  0.00           H  
ATOM   3040  HA  TYR A 217     -75.736 153.366-207.144  1.00  0.00           H  
ATOM   3041  HB2 TYR A 217     -74.748 152.191-208.991  1.00  0.00           H  
ATOM   3042  HB3 TYR A 217     -75.406 153.337-210.157  1.00  0.00           H  
ATOM   3043  HD1 TYR A 217     -72.974 152.931-207.373  1.00  0.00           H  
ATOM   3044  HD2 TYR A 217     -74.258 155.364-210.671  1.00  0.00           H  
ATOM   3045  HE1 TYR A 217     -70.918 154.300-207.163  1.00  0.00           H  
ATOM   3046  HE2 TYR A 217     -72.201 156.729-210.462  1.00  0.00           H  
ATOM   3047  HH  TYR A 217     -70.425 157.013-207.990  1.00  0.00           H  
ATOM   3048  N   CYS A 218     -75.073 155.908-207.975  1.00  0.00           N  
ATOM   3049  CA  CYS A 218     -75.124 157.394-208.008  1.00  0.00           C  
ATOM   3050  C   CYS A 218     -74.806 157.872-209.426  1.00  0.00           C  
ATOM   3051  O   CYS A 218     -75.427 157.460-210.385  1.00  0.00           O  
ATOM   3052  CB  CYS A 218     -74.092 157.964-207.033  1.00  0.00           C  
ATOM   3053  SG  CYS A 218     -74.103 156.991-205.507  1.00  0.00           S  
ATOM   3054  H   CYS A 218     -74.219 155.457-207.822  1.00  0.00           H  
ATOM   3055  HA  CYS A 218     -76.112 157.729-207.728  1.00  0.00           H  
ATOM   3056  HB2 CYS A 218     -73.110 157.921-207.481  1.00  0.00           H  
ATOM   3057  HB3 CYS A 218     -74.339 158.991-206.807  1.00  0.00           H  
ATOM   3058  HG  CYS A 218     -73.226 156.621-205.385  1.00  0.00           H  
ATOM   3059  N   GLY A 219     -73.840 158.736-209.567  1.00  0.00           N  
ATOM   3060  CA  GLY A 219     -73.479 159.239-210.925  1.00  0.00           C  
ATOM   3061  C   GLY A 219     -71.980 159.050-211.162  1.00  0.00           C  
ATOM   3062  O   GLY A 219     -71.191 159.110-210.243  1.00  0.00           O  
ATOM   3063  H   GLY A 219     -73.349 159.050-208.780  1.00  0.00           H  
ATOM   3064  HA2 GLY A 219     -74.032 158.687-211.671  1.00  0.00           H  
ATOM   3065  HA3 GLY A 219     -73.724 160.287-211.001  1.00  0.00           H  
ATOM   3066  N   LEU A 220     -71.599 158.813-212.395  1.00  0.00           N  
ATOM   3067  CA  LEU A 220     -70.161 158.602-212.748  1.00  0.00           C  
ATOM   3068  C   LEU A 220     -70.087 157.602-213.907  1.00  0.00           C  
ATOM   3069  O   LEU A 220     -71.015 156.859-214.158  1.00  0.00           O  
ATOM   3070  CB  LEU A 220     -69.415 158.006-211.549  1.00  0.00           C  
ATOM   3071  CG  LEU A 220     -68.758 159.071-210.628  1.00  0.00           C  
ATOM   3072  CD1 LEU A 220     -67.239 158.880-210.661  1.00  0.00           C  
ATOM   3073  CD2 LEU A 220     -69.076 160.518-211.045  1.00  0.00           C  
ATOM   3074  H   LEU A 220     -72.271 158.763-213.095  1.00  0.00           H  
ATOM   3075  HA  LEU A 220     -69.711 159.523-213.063  1.00  0.00           H  
ATOM   3076  HB2 LEU A 220     -70.117 157.424-210.973  1.00  0.00           H  
ATOM   3077  HB3 LEU A 220     -68.646 157.346-211.921  1.00  0.00           H  
ATOM   3078  HG  LEU A 220     -69.102 158.917-209.617  1.00  0.00           H  
ATOM   3079 HD11 LEU A 220     -66.856 159.198-211.619  1.00  0.00           H  
ATOM   3080 HD12 LEU A 220     -67.004 157.836-210.508  1.00  0.00           H  
ATOM   3081 HD13 LEU A 220     -66.785 159.469-209.877  1.00  0.00           H  
ATOM   3082 HD21 LEU A 220     -68.458 160.796-211.885  1.00  0.00           H  
ATOM   3083 HD22 LEU A 220     -68.865 161.178-210.217  1.00  0.00           H  
ATOM   3084 HD23 LEU A 220     -70.116 160.611-211.313  1.00  0.00           H  
ATOM   3085  N   GLY A 221     -68.988 157.575-214.613  1.00  0.00           N  
ATOM   3086  CA  GLY A 221     -68.858 156.619-215.749  1.00  0.00           C  
ATOM   3087  C   GLY A 221     -68.096 157.280-216.903  1.00  0.00           C  
ATOM   3088  O   GLY A 221     -68.545 158.250-217.480  1.00  0.00           O  
ATOM   3089  H   GLY A 221     -68.248 158.180-214.394  1.00  0.00           H  
ATOM   3090  HA2 GLY A 221     -68.319 155.742-215.421  1.00  0.00           H  
ATOM   3091  HA3 GLY A 221     -69.842 156.329-216.089  1.00  0.00           H  
ATOM   3092  N   GLY A 222     -66.950 156.756-217.246  1.00  0.00           N  
ATOM   3093  CA  GLY A 222     -66.164 157.348-218.368  1.00  0.00           C  
ATOM   3094  C   GLY A 222     -64.694 156.952-218.232  1.00  0.00           C  
ATOM   3095  O   GLY A 222     -64.102 157.062-217.177  1.00  0.00           O  
ATOM   3096  H   GLY A 222     -66.609 155.970-216.771  1.00  0.00           H  
ATOM   3097  HA2 GLY A 222     -66.548 156.979-219.307  1.00  0.00           H  
ATOM   3098  HA3 GLY A 222     -66.246 158.421-218.345  1.00  0.00           H  
ATOM   3099  N   THR A 223     -64.105 156.490-219.298  1.00  0.00           N  
ATOM   3100  CA  THR A 223     -62.673 156.079-219.247  1.00  0.00           C  
ATOM   3101  C   THR A 223     -61.833 156.989-220.151  1.00  0.00           C  
ATOM   3102  O   THR A 223     -60.620 156.997-220.075  1.00  0.00           O  
ATOM   3103  CB  THR A 223     -62.554 154.616-219.709  1.00  0.00           C  
ATOM   3104  OG1 THR A 223     -61.754 153.894-218.787  1.00  0.00           O  
ATOM   3105  CG2 THR A 223     -61.913 154.544-221.098  1.00  0.00           C  
ATOM   3106  H   THR A 223     -64.609 156.408-220.131  1.00  0.00           H  
ATOM   3107  HA  THR A 223     -62.315 156.163-218.234  1.00  0.00           H  
ATOM   3108  HB  THR A 223     -63.538 154.174-219.752  1.00  0.00           H  
ATOM   3109  HG1 THR A 223     -60.867 154.259-218.814  1.00  0.00           H  
ATOM   3110 HG21 THR A 223     -62.478 155.154-221.786  1.00  0.00           H  
ATOM   3111 HG22 THR A 223     -61.909 153.520-221.440  1.00  0.00           H  
ATOM   3112 HG23 THR A 223     -60.896 154.909-221.041  1.00  0.00           H  
ATOM   3113  N   GLY A 224     -62.457 157.747-221.012  1.00  0.00           N  
ATOM   3114  CA  GLY A 224     -61.693 158.627-221.906  1.00  0.00           C  
ATOM   3115  C   GLY A 224     -62.629 159.230-222.950  1.00  0.00           C  
ATOM   3116  O   GLY A 224     -62.402 159.127-224.140  1.00  0.00           O  
ATOM   3117  H   GLY A 224     -63.416 157.733-221.074  1.00  0.00           H  
ATOM   3118  HA2 GLY A 224     -61.238 159.411-221.330  1.00  0.00           H  
ATOM   3119  HA3 GLY A 224     -60.942 158.046-222.393  1.00  0.00           H  
ATOM   3120  N   VAL A 225     -63.681 159.856-222.514  1.00  0.00           N  
ATOM   3121  CA  VAL A 225     -64.640 160.465-223.473  1.00  0.00           C  
ATOM   3122  C   VAL A 225     -64.120 161.840-223.907  1.00  0.00           C  
ATOM   3123  O   VAL A 225     -63.655 162.622-223.101  1.00  0.00           O  
ATOM   3124  CB  VAL A 225     -66.002 160.608-222.792  1.00  0.00           C  
ATOM   3125  CG1 VAL A 225     -66.979 161.323-223.728  1.00  0.00           C  
ATOM   3126  CG2 VAL A 225     -66.548 159.217-222.456  1.00  0.00           C  
ATOM   3127  H   VAL A 225     -63.844 159.923-221.550  1.00  0.00           H  
ATOM   3128  HA  VAL A 225     -64.736 159.827-224.340  1.00  0.00           H  
ATOM   3129  HB  VAL A 225     -65.888 161.175-221.881  1.00  0.00           H  
ATOM   3130 HG11 VAL A 225     -67.882 161.566-223.187  1.00  0.00           H  
ATOM   3131 HG12 VAL A 225     -67.220 160.677-224.558  1.00  0.00           H  
ATOM   3132 HG13 VAL A 225     -66.527 162.229-224.098  1.00  0.00           H  
ATOM   3133 HG21 VAL A 225     -67.029 158.801-223.328  1.00  0.00           H  
ATOM   3134 HG22 VAL A 225     -67.264 159.297-221.653  1.00  0.00           H  
ATOM   3135 HG23 VAL A 225     -65.735 158.576-222.152  1.00  0.00           H  
ATOM   3136  N   SER A 226     -64.188 162.135-225.178  1.00  0.00           N  
ATOM   3137  CA  SER A 226     -63.690 163.453-225.674  1.00  0.00           C  
ATOM   3138  C   SER A 226     -64.706 164.527-225.354  1.00  0.00           C  
ATOM   3139  O   SER A 226     -64.779 165.572-225.970  1.00  0.00           O  
ATOM   3140  CB  SER A 226     -63.543 163.373-227.168  1.00  0.00           C  
ATOM   3141  OG  SER A 226     -62.559 164.295-227.612  1.00  0.00           O  
ATOM   3142  H   SER A 226     -64.560 161.485-225.809  1.00  0.00           H  
ATOM   3143  HA  SER A 226     -62.755 163.682-225.211  1.00  0.00           H  
ATOM   3144  HB2 SER A 226     -63.262 162.372-227.441  1.00  0.00           H  
ATOM   3145  HB3 SER A 226     -64.498 163.612-227.605  1.00  0.00           H  
ATOM   3146  HG  SER A 226     -62.507 165.006-226.968  1.00  0.00           H  
ATOM   3147  N   CYS A 227     -65.474 164.241-224.394  1.00  0.00           N  
ATOM   3148  CA  CYS A 227     -66.542 165.180-223.940  1.00  0.00           C  
ATOM   3149  C   CYS A 227     -65.903 166.384-223.237  1.00  0.00           C  
ATOM   3150  O   CYS A 227     -65.940 167.487-223.746  1.00  0.00           O  
ATOM   3151  CB  CYS A 227     -67.516 164.458-223.003  1.00  0.00           C  
ATOM   3152  SG  CYS A 227     -68.183 165.633-221.798  1.00  0.00           S  
ATOM   3153  H   CYS A 227     -65.338 163.391-223.970  1.00  0.00           H  
ATOM   3154  HA  CYS A 227     -67.084 165.533-224.806  1.00  0.00           H  
ATOM   3155  HB2 CYS A 227     -68.327 164.047-223.584  1.00  0.00           H  
ATOM   3156  HB3 CYS A 227     -67.003 163.658-222.493  1.00  0.00           H  
ATOM   3157  HG  CYS A 227     -68.098 166.516-222.165  1.00  0.00           H  
ATOM   3158  N   PRO A 228     -65.299 166.184-222.088  1.00  0.00           N  
ATOM   3159  CA  PRO A 228     -64.626 167.288-221.345  1.00  0.00           C  
ATOM   3160  C   PRO A 228     -63.446 167.821-222.150  1.00  0.00           C  
ATOM   3161  O   PRO A 228     -62.814 168.797-221.800  1.00  0.00           O  
ATOM   3162  CB  PRO A 228     -64.137 166.625-220.054  1.00  0.00           C  
ATOM   3163  CG  PRO A 228     -64.058 165.170-220.372  1.00  0.00           C  
ATOM   3164  CD  PRO A 228     -65.178 164.902-221.373  1.00  0.00           C  
ATOM   3165  HA  PRO A 228     -65.324 168.077-221.116  1.00  0.00           H  
ATOM   3166  HB2 PRO A 228     -63.162 167.005-219.783  1.00  0.00           H  
ATOM   3167  HB3 PRO A 228     -64.842 166.796-219.255  1.00  0.00           H  
ATOM   3168  HG2 PRO A 228     -63.100 164.936-220.813  1.00  0.00           H  
ATOM   3169  HG3 PRO A 228     -64.210 164.584-219.477  1.00  0.00           H  
ATOM   3170  HD2 PRO A 228     -64.904 164.108-222.051  1.00  0.00           H  
ATOM   3171  HD3 PRO A 228     -66.090 164.666-220.850  1.00  0.00           H  
ATOM   3172  N   MET A 229     -63.156 167.160-223.234  1.00  0.00           N  
ATOM   3173  CA  MET A 229     -62.027 167.571-224.103  1.00  0.00           C  
ATOM   3174  C   MET A 229     -62.328 168.914-224.754  1.00  0.00           C  
ATOM   3175  O   MET A 229     -63.465 169.302-224.935  1.00  0.00           O  
ATOM   3176  CB  MET A 229     -61.837 166.510-225.184  1.00  0.00           C  
ATOM   3177  CG  MET A 229     -60.557 165.719-224.908  1.00  0.00           C  
ATOM   3178  SD  MET A 229     -59.137 166.615-225.585  1.00  0.00           S  
ATOM   3179  CE  MET A 229     -58.373 167.061-224.006  1.00  0.00           C  
ATOM   3180  H   MET A 229     -63.690 166.376-223.476  1.00  0.00           H  
ATOM   3181  HA  MET A 229     -61.124 167.657-223.521  1.00  0.00           H  
ATOM   3182  HB2 MET A 229     -62.688 165.837-225.175  1.00  0.00           H  
ATOM   3183  HB3 MET A 229     -61.763 166.991-226.148  1.00  0.00           H  
ATOM   3184  HG2 MET A 229     -60.432 165.597-223.843  1.00  0.00           H  
ATOM   3185  HG3 MET A 229     -60.625 164.748-225.375  1.00  0.00           H  
ATOM   3186  HE1 MET A 229     -57.354 167.377-224.177  1.00  0.00           H  
ATOM   3187  HE2 MET A 229     -58.377 166.208-223.348  1.00  0.00           H  
ATOM   3188  HE3 MET A 229     -58.934 167.866-223.551  1.00  0.00           H  
ATOM   3189  N   ALA A 230     -61.299 169.621-225.101  1.00  0.00           N  
ATOM   3190  CA  ALA A 230     -61.472 170.950-225.741  1.00  0.00           C  
ATOM   3191  C   ALA A 230     -62.727 170.943-226.617  1.00  0.00           C  
ATOM   3192  O   ALA A 230     -63.107 169.929-227.168  1.00  0.00           O  
ATOM   3193  CB  ALA A 230     -60.249 171.263-226.606  1.00  0.00           C  
ATOM   3194  H   ALA A 230     -60.403 169.271-224.932  1.00  0.00           H  
ATOM   3195  HA  ALA A 230     -61.569 171.701-224.975  1.00  0.00           H  
ATOM   3196  HB1 ALA A 230     -60.573 171.621-227.572  1.00  0.00           H  
ATOM   3197  HB2 ALA A 230     -59.660 170.367-226.734  1.00  0.00           H  
ATOM   3198  HB3 ALA A 230     -59.650 172.021-226.123  1.00  0.00           H  
ATOM   3199  N   ILE A 231     -63.373 172.069-226.751  1.00  0.00           N  
ATOM   3200  CA  ILE A 231     -64.605 172.127-227.596  1.00  0.00           C  
ATOM   3201  C   ILE A 231     -64.558 173.379-228.473  1.00  0.00           C  
ATOM   3202  O   ILE A 231     -64.661 174.491-227.993  1.00  0.00           O  
ATOM   3203  CB  ILE A 231     -65.839 172.184-226.695  1.00  0.00           C  
ATOM   3204  CG1 ILE A 231     -66.212 170.767-226.254  1.00  0.00           C  
ATOM   3205  CG2 ILE A 231     -67.007 172.802-227.466  1.00  0.00           C  
ATOM   3206  CD1 ILE A 231     -67.002 170.077-227.369  1.00  0.00           C  
ATOM   3207  H   ILE A 231     -63.046 172.881-226.295  1.00  0.00           H  
ATOM   3208  HA  ILE A 231     -64.660 171.247-228.230  1.00  0.00           H  
ATOM   3209  HB  ILE A 231     -65.623 172.788-225.825  1.00  0.00           H  
ATOM   3210 HG12 ILE A 231     -65.314 170.205-226.049  1.00  0.00           H  
ATOM   3211 HG13 ILE A 231     -66.819 170.815-225.362  1.00  0.00           H  
ATOM   3212 HG21 ILE A 231     -67.004 173.872-227.325  1.00  0.00           H  
ATOM   3213 HG22 ILE A 231     -67.937 172.393-227.099  1.00  0.00           H  
ATOM   3214 HG23 ILE A 231     -66.904 172.576-228.516  1.00  0.00           H  
ATOM   3215 HD11 ILE A 231     -66.733 170.511-228.322  1.00  0.00           H  
ATOM   3216 HD12 ILE A 231     -68.060 170.213-227.199  1.00  0.00           H  
ATOM   3217 HD13 ILE A 231     -66.769 169.023-227.377  1.00  0.00           H  
ATOM   3218  N   LYS A 232     -64.405 173.206-229.756  1.00  0.00           N  
ATOM   3219  CA  LYS A 232     -64.351 174.386-230.666  1.00  0.00           C  
ATOM   3220  C   LYS A 232     -65.768 174.907-230.911  1.00  0.00           C  
ATOM   3221  O   LYS A 232     -66.739 174.195-230.744  1.00  0.00           O  
ATOM   3222  CB  LYS A 232     -63.721 173.974-231.998  1.00  0.00           C  
ATOM   3223  CG  LYS A 232     -62.853 175.118-232.526  1.00  0.00           C  
ATOM   3224  CD  LYS A 232     -62.236 174.714-233.867  1.00  0.00           C  
ATOM   3225  CE  LYS A 232     -62.350 175.878-234.852  1.00  0.00           C  
ATOM   3226  NZ  LYS A 232     -63.788 176.179-235.101  1.00  0.00           N  
ATOM   3227  H   LYS A 232     -64.325 172.301-230.121  1.00  0.00           H  
ATOM   3228  HA  LYS A 232     -63.756 175.163-230.211  1.00  0.00           H  
ATOM   3229  HB2 LYS A 232     -63.110 173.096-231.852  1.00  0.00           H  
ATOM   3230  HB3 LYS A 232     -64.501 173.755-232.713  1.00  0.00           H  
ATOM   3231  HG2 LYS A 232     -63.463 175.999-232.661  1.00  0.00           H  
ATOM   3232  HG3 LYS A 232     -62.067 175.330-231.816  1.00  0.00           H  
ATOM   3233  HD2 LYS A 232     -61.195 174.464-233.723  1.00  0.00           H  
ATOM   3234  HD3 LYS A 232     -62.761 173.855-234.260  1.00  0.00           H  
ATOM   3235  HE2 LYS A 232     -61.865 176.750-234.437  1.00  0.00           H  
ATOM   3236  HE3 LYS A 232     -61.871 175.610-235.783  1.00  0.00           H  
ATOM   3237  HZ1 LYS A 232     -63.865 177.013-235.716  1.00  0.00           H  
ATOM   3238  HZ2 LYS A 232     -64.264 176.369-234.196  1.00  0.00           H  
ATOM   3239  HZ3 LYS A 232     -64.237 175.366-235.566  1.00  0.00           H  
ATOM   3240  N   LYS A 233     -65.894 176.145-231.306  1.00  0.00           N  
TER    3241      LYS A 233                                                      
ENDMDL                                                                          
