# Supplementary material for: Comparative Performance of High-Throughput Methods for Protein pKa Predictions
Source: J Chem Inf Model. 2023 Aug 8;63(16):5169–81. doi: 10.1021/acs.jcim.3c00165 (PMC10466379; doi:10.1021/acs.jcim.3c00165)
Supplement: Supplementary file 3 — ci3c00165_si_003.zip [file ci3c00165_si_003.zip › curated_pdbs/1a2p_curated_45.pdb]

ATOM    865  CA  VAL C   3     -16.044  35.571  58.444  1.00 20.54           C  
ATOM    866  C   VAL C   3     -14.964  34.667  57.766  1.00 20.12           C  
ATOM    867  O   VAL C   3     -15.268  33.475  57.521  1.00 21.47           O  
ATOM    868  N   ILE C   4     -13.757  35.039  57.462  1.00 18.41           N  
ATOM    869  CA  ILE C   4     -12.671  34.188  56.975  1.00 16.50           C  
ATOM    870  C   ILE C   4     -11.779  34.070  58.250  1.00 14.35           C  
ATOM    871  O   ILE C   4     -11.084  35.093  58.461  1.00 14.55           O  
ATOM    872  CB  ILE C   4     -11.826  34.674  55.771  1.00 17.35           C  
ATOM    873  CG1 ILE C   4     -12.707  34.921  54.526  1.00 18.88           C  
ATOM    874  CG2 ILE C   4     -10.691  33.650  55.447  1.00 17.28           C  
ATOM    875  CD1 ILE C   4     -11.868  35.452  53.316  1.00 18.88           C  
ATOM    876  N   ASN C   5     -11.835  32.987  59.007  1.00 11.58           N  
ATOM    877  CA  ASN C   5     -11.027  32.954  60.230  1.00 10.31           C  
ATOM    878  C   ASN C   5     -10.328  31.623  60.413  1.00  8.27           C  
ATOM    879  O   ASN C   5     -10.067  31.160  61.530  1.00  6.23           O  
ATOM    880  CB  ASN C   5     -12.003  33.276  61.408  1.00  9.62           C  
ATOM    881  CG  ASN C   5     -12.935  32.222  61.841  1.00 11.27           C  
ATOM    882  OD1 ASN C   5     -13.228  31.351  60.972  1.00 14.18           O  
ATOM    883  ND2 ASN C   5     -13.479  31.963  63.033  1.00 11.47           N  
ATOM    884  N   THR C   6     -10.142  30.908  59.307  1.00  7.90           N  
ATOM    885  CA  THR C   6      -9.555  29.552  59.405  1.00  6.57           C  
ATOM    886  C   THR C   6      -8.147  29.571  58.853  1.00  5.60           C  
ATOM    887  O   THR C   6      -7.890  30.496  58.051  1.00  5.50           O  
ATOM    888  CB  THR C   6     -10.368  28.467  58.595  1.00  6.69           C  
ATOM    889  OG1 THR C   6     -10.222  28.904  57.239  1.00  7.34           O  
ATOM    890  CG2 THR C   6     -11.845  28.257  58.919  1.00  7.13           C  
ATOM    891  N   PHE C   7      -7.296  28.654  59.240  1.00  5.51           N  
ATOM    892  CA  PHE C   7      -5.890  28.681  58.753  1.00  5.55           C  
ATOM    893  C   PHE C   7      -5.771  28.782  57.247  1.00  5.53           C  
ATOM    894  O   PHE C   7      -4.985  29.618  56.735  1.00  5.03           O  
ATOM    895  CB  PHE C   7      -5.000  27.527  59.261  1.00  5.10           C  
ATOM    896  CG  PHE C   7      -4.757  27.516  60.729  1.00  6.16           C  
ATOM    897  CD1 PHE C   7      -3.880  28.484  61.260  1.00  5.70           C  
ATOM    898  CD2 PHE C   7      -5.405  26.625  61.591  1.00  6.74           C  
ATOM    899  CE1 PHE C   7      -3.641  28.525  62.623  1.00  6.41           C  
ATOM    900  CE2 PHE C   7      -5.112  26.696  62.978  1.00  6.60           C  
ATOM    901  CZ  PHE C   7      -4.213  27.627  63.499  1.00  5.89           C  
ATOM    902  N   ASP C   8      -6.514  27.893  56.571  1.00  6.79           N  
ATOM    903  CA  ASP C   8      -6.405  27.918  55.066  1.00  7.26           C  
ATOM    904  C   ASP C   8      -7.082  29.145  54.459  1.00  7.58           C  
ATOM    905  O   ASP C   8      -6.471  29.693  53.538  1.00  8.50           O  
ATOM    906  CB  ASP C   8      -6.949  26.639  54.372  1.00  8.17           C  
ATOM    907  CG  ASP C   8      -6.078  25.446  54.560  1.00  9.47           C  
ATOM    908  OD1 ASP C   8      -4.916  25.222  54.215  1.00 10.28           O  
ATOM    909  OD2 ASP C   8      -6.589  24.622  55.279  1.00 12.46           O  
ATOM    910  N   GLY C   9      -8.292  29.426  54.989  1.00  7.39           N  
ATOM    911  CA  GLY C   9      -8.843  30.657  54.327  1.00  7.55           C  
ATOM    912  C   GLY C   9      -7.968  31.839  54.535  1.00  8.20           C  
ATOM    913  O   GLY C   9      -7.793  32.652  53.578  1.00  8.54           O  
ATOM    914  N   VAL C  10      -7.444  32.024  55.786  1.00  8.24           N  
ATOM    915  CA  VAL C  10      -6.615  33.264  55.995  1.00  7.35           C  
ATOM    916  C   VAL C  10      -5.283  33.266  55.229  1.00  7.16           C  
ATOM    917  O   VAL C  10      -4.878  34.259  54.614  1.00  7.10           O  
ATOM    918  CB  VAL C  10      -6.497  33.615  57.492  1.00  5.96           C  
ATOM    919  CG1 VAL C  10      -5.704  34.948  57.648  1.00  6.56           C  
ATOM    920  CG2 VAL C  10      -7.830  33.719  58.209  1.00  7.03           C  
ATOM    921  N   ALA C  11      -4.561  32.140  55.176  1.00  7.40           N  
ATOM    922  CA  ALA C  11      -3.281  31.993  54.462  1.00  7.67           C  
ATOM    923  C   ALA C  11      -3.397  32.372  52.979  1.00  8.57           C  
ATOM    924  O   ALA C  11      -2.556  33.021  52.374  1.00  8.36           O  
ATOM    925  CB  ALA C  11      -2.731  30.567  54.621  1.00  5.26           C  
ATOM    926  N   ASP C  12      -4.461  31.837  52.382  1.00  9.79           N  
ATOM    927  CA  ASP C  12      -4.797  32.042  50.980  1.00 11.07           C  
ATOM    928  C   ASP C  12      -5.140  33.508  50.745  1.00 11.58           C  
ATOM    929  O   ASP C  12      -4.627  34.103  49.781  1.00 11.86           O  
ATOM    930  CB  ASP C  12      -5.930  31.119  50.503  1.00 12.46           C  
ATOM    931  CG  ASP C  12      -5.456  29.671  50.367  1.00 14.36           C  
ATOM    932  OD1 ASP C  12      -4.280  29.319  50.283  1.00 13.46           O  
ATOM    933  OD2 ASP C  12      -6.446  28.903  50.394  1.00 17.22           O  
ATOM    934  N   TYR C  13      -5.980  34.043  51.617  1.00 12.15           N  
ATOM    935  CA  TYR C  13      -6.244  35.499  51.433  1.00 12.32           C  
ATOM    936  C   TYR C  13      -4.950  36.324  51.459  1.00 12.18           C  
ATOM    937  O   TYR C  13      -4.659  37.120  50.505  1.00 11.04           O  
ATOM    938  CB  TYR C  13      -7.305  35.897  52.491  1.00 12.70           C  
ATOM    939  CG  TYR C  13      -7.893  37.286  52.261  1.00 12.31           C  
ATOM    940  CD1 TYR C  13      -7.328  38.548  52.552  1.00 12.53           C  
ATOM    941  CD2 TYR C  13      -9.172  37.211  51.670  1.00 12.51           C  
ATOM    942  CE1 TYR C  13      -8.057  39.720  52.268  1.00 12.64           C  
ATOM    943  CE2 TYR C  13      -9.933  38.342  51.438  1.00 11.84           C  
ATOM    944  CZ  TYR C  13      -9.343  39.536  51.712  1.00 12.73           C  
ATOM    945  OH  TYR C  13     -10.107  40.664  51.377  1.00 14.36           O  
ATOM    946  N   LEU C  14      -4.122  36.156  52.515  1.00 12.09           N  
ATOM    947  CA  LEU C  14      -2.859  36.867  52.638  1.00 11.91           C  
ATOM    948  C   LEU C  14      -1.883  36.827  51.441  1.00 11.98           C  
ATOM    949  O   LEU C  14      -1.298  37.865  51.059  1.00 10.93           O  
ATOM    950  CB  LEU C  14      -2.079  36.366  53.873  1.00 10.38           C  
ATOM    951  CG  LEU C  14      -2.657  36.931  55.177  1.00 10.13           C  
ATOM    952  CD1 LEU C  14      -2.187  36.101  56.364  1.00  9.68           C  
ATOM    953  CD2 LEU C  14      -2.248  38.415  55.297  1.00  9.50           C  
ATOM    954  N   GLN C  15      -1.677  35.611  50.990  1.00 11.90           N  
ATOM    955  CA  GLN C  15      -0.743  35.442  49.828  1.00 13.42           C  
ATOM    956  C   GLN C  15      -1.259  36.071  48.536  1.00 14.43           C  
ATOM    957  O   GLN C  15      -0.385  36.439  47.733  1.00 15.39           O  
ATOM    958  CB  GLN C  15      -0.463  33.935  49.613  1.00 11.42           C  
ATOM    959  CG  GLN C  15       0.324  33.345  50.785  1.00  9.64           C  
ATOM    960  CD  GLN C  15       1.017  32.101  50.298  1.00 11.65           C  
ATOM    961  OE1 GLN C  15       0.417  31.170  49.745  1.00 11.66           O  
ATOM    962  NE2 GLN C  15       2.341  31.997  50.498  1.00 11.92           N  
ATOM    963  N   THR C  16      -2.557  36.173  48.307  1.00 14.78           N  
ATOM    964  CA  THR C  16      -3.158  36.819  47.184  1.00 16.17           C  
ATOM    965  C   THR C  16      -3.435  38.337  47.398  1.00 16.80           C  
ATOM    966  O   THR C  16      -3.155  39.095  46.431  1.00 16.71           O  
ATOM    967  CB  THR C  16      -4.578  36.376  46.681  1.00 18.16           C  
ATOM    968  OG1 THR C  16      -4.646  34.953  46.809  1.00 18.77           O  
ATOM    969  CG2 THR C  16      -4.806  36.833  45.217  1.00 19.18           C  
ATOM    970  N   TYR C  17      -4.031  38.761  48.544  1.00 16.71           N  
ATOM    971  CA  TYR C  17      -4.349  40.182  48.762  1.00 15.52           C  
ATOM    972  C   TYR C  17      -3.341  40.964  49.605  1.00 14.93           C  
ATOM    973  O   TYR C  17      -3.435  42.179  49.518  1.00 14.66           O  
ATOM    974  CB  TYR C  17      -5.746  40.553  49.366  1.00 16.00           C  
ATOM    975  CG  TYR C  17      -6.630  39.911  48.310  1.00 17.26           C  
ATOM    976  CD1 TYR C  17      -6.639  40.508  47.046  1.00 17.65           C  
ATOM    977  CD2 TYR C  17      -7.311  38.730  48.548  1.00 17.39           C  
ATOM    978  CE1 TYR C  17      -7.359  39.942  46.013  1.00 18.15           C  
ATOM    979  CE2 TYR C  17      -8.050  38.169  47.524  1.00 18.37           C  
ATOM    980  CZ  TYR C  17      -8.040  38.781  46.269  1.00 18.64           C  
ATOM    981  OH  TYR C  17      -8.762  38.123  45.293  1.00 20.13           O  
ATOM    982  N   HIS C  18      -2.447  40.336  50.278  1.00 13.91           N  
ATOM    983  CA  HIS C  18      -1.387  40.887  51.091  1.00 13.23           C  
ATOM    984  C   HIS C  18      -1.987  41.712  52.228  1.00 12.92           C  
ATOM    985  O   HIS C  18      -1.411  42.677  52.717  1.00 12.74           O  
ATOM    986  CB  HIS C  18      -0.304  41.610  50.294  1.00 14.34           C  
ATOM    987  CG  HIS C  18       0.045  40.852  49.003  1.00 16.49           C  
ATOM    988  ND1 HIS C  18      -0.095  41.387  47.733  1.00 17.01           N  
ATOM    989  CD2 HIS C  18       0.547  39.616  48.838  1.00 15.67           C  
ATOM    990  CE1 HIS C  18       0.306  40.468  46.884  1.00 17.87           C  
ATOM    991  NE2 HIS C  18       0.662  39.390  47.515  1.00 16.44           N  
ATOM    992  N   LYS C  19      -3.132  41.153  52.650  1.00 12.47           N  
ATOM    993  CA  LYS C  19      -3.755  41.883  53.798  1.00 11.61           C  
ATOM    994  C   LYS C  19      -4.793  40.920  54.349  1.00 10.14           C  
ATOM    995  O   LYS C  19      -5.187  39.953  53.663  1.00  9.62           O  
ATOM    996  CB  LYS C  19      -4.165  43.261  53.368  1.00 13.68           C  
ATOM    997  CG  LYS C  19      -5.604  43.500  53.031  1.00 15.67           C  
ATOM    998  CD  LYS C  19      -6.058  43.410  51.574  1.00 18.45           C  
ATOM    999  CE  LYS C  19      -6.999  44.559  51.224  0.50 17.73           C  
ATOM   1000  NZ  LYS C  19      -7.256  45.519  50.186  0.00 29.82           N  
ATOM   1001  N   LEU C  20      -5.162  41.233  55.577  1.00  9.23           N  
ATOM   1002  CA  LEU C  20      -6.123  40.385  56.307  1.00  9.60           C  
ATOM   1003  C   LEU C  20      -7.532  40.625  55.790  1.00 10.70           C  
ATOM   1004  O   LEU C  20      -7.759  41.772  55.396  1.00 11.02           O  
ATOM   1005  CB  LEU C  20      -5.971  40.666  57.817  1.00  8.10           C  
ATOM   1006  CG  LEU C  20      -4.793  40.077  58.577  1.00  6.84           C  
ATOM   1007  CD1 LEU C  20      -4.625  40.696  59.950  1.00  6.29           C  
ATOM   1008  CD2 LEU C  20      -4.982  38.566  58.778  1.00  7.33           C  
ATOM   1009  N   PRO C  21      -8.386  39.617  55.828  1.00 11.27           N  
ATOM   1010  CA  PRO C  21      -9.792  39.808  55.504  1.00 12.28           C  
ATOM   1011  C   PRO C  21     -10.324  40.835  56.503  1.00 13.72           C  
ATOM   1012  O   PRO C  21      -9.749  41.208  57.577  1.00 13.27           O  
ATOM   1013  CB  PRO C  21     -10.436  38.412  55.632  1.00 12.38           C  
ATOM   1014  CG  PRO C  21      -9.317  37.498  56.040  1.00 12.14           C  
ATOM   1015  CD  PRO C  21      -8.062  38.290  56.331  1.00 11.72           C  
ATOM   1016  N   ASP C  22     -11.506  41.345  56.154  1.00 15.07           N  
ATOM   1017  CA  ASP C  22     -12.202  42.435  56.855  1.00 16.61           C  
ATOM   1018  C   ASP C  22     -12.672  42.174  58.287  1.00 15.18           C  
ATOM   1019  O   ASP C  22     -12.855  43.292  58.860  1.00 15.42           O  
ATOM   1020  CB  ASP C  22     -13.390  42.939  55.996  1.00 21.88           C  
ATOM   1021  CG  ASP C  22     -12.968  43.544  54.680  1.00 25.98           C  
ATOM   1022  OD1 ASP C  22     -11.913  44.229  54.475  1.00 28.19           O  
ATOM   1023  OD2 ASP C  22     -13.793  43.333  53.737  1.00 29.66           O  
ATOM   1024  N   ASN C  23     -12.776  40.995  58.795  1.00 13.15           N  
ATOM   1025  CA  ASN C  23     -13.217  40.727  60.158  1.00 11.40           C  
ATOM   1026  C   ASN C  23     -12.123  40.838  61.192  1.00 10.59           C  
ATOM   1027  O   ASN C  23     -12.345  40.505  62.364  1.00 11.63           O  
ATOM   1028  CB  ASN C  23     -13.824  39.307  60.177  1.00 11.23           C  
ATOM   1029  CG  ASN C  23     -12.783  38.333  59.595  1.00  9.90           C  
ATOM   1030  OD1 ASN C  23     -12.438  38.389  58.414  1.00  8.21           O  
ATOM   1031  ND2 ASN C  23     -12.300  37.403  60.430  1.00  9.65           N  
ATOM   1032  N   TYR C  24     -10.985  41.339  60.771  1.00  9.48           N  
ATOM   1033  CA  TYR C  24      -9.786  41.547  61.568  1.00  7.70           C  
ATOM   1034  C   TYR C  24      -9.551  42.995  62.007  1.00  7.60           C  
ATOM   1035  O   TYR C  24      -9.579  43.918  61.167  1.00  7.04           O  
ATOM   1036  CB  TYR C  24      -8.467  41.076  60.851  1.00  6.29           C  
ATOM   1037  CG  TYR C  24      -8.397  39.553  61.007  1.00  4.38           C  
ATOM   1038  CD1 TYR C  24      -8.057  38.897  62.160  1.00  3.62           C  
ATOM   1039  CD2 TYR C  24      -8.778  38.756  59.924  1.00  4.79           C  
ATOM   1040  CE1 TYR C  24      -8.071  37.506  62.335  1.00  3.38           C  
ATOM   1041  CE2 TYR C  24      -8.802  37.329  60.031  1.00  4.39           C  
ATOM   1042  CZ  TYR C  24      -8.416  36.709  61.213  1.00  3.93           C  
ATOM   1043  OH  TYR C  24      -8.432  35.367  61.297  1.00  2.81           O  
ATOM   1044  N   ILE C  25      -9.244  43.154  63.293  1.00  6.87           N  
ATOM   1045  CA  ILE C  25      -8.940  44.505  63.855  1.00  6.85           C  
ATOM   1046  C   ILE C  25      -7.666  44.390  64.713  1.00  6.21           C  
ATOM   1047  O   ILE C  25      -7.430  43.331  65.311  1.00  4.41           O  
ATOM   1048  CB  ILE C  25     -10.090  45.125  64.712  1.00  7.21           C  
ATOM   1049  CG1 ILE C  25     -10.612  44.211  65.868  1.00  7.57           C  
ATOM   1050  CG2 ILE C  25     -11.280  45.591  63.837  1.00  8.04           C  
ATOM   1051  CD1 ILE C  25     -11.637  45.104  66.689  1.00  8.55           C  
ATOM   1052  N   THR C  26      -6.838  45.406  64.823  1.00  6.47           N  
ATOM   1053  CA  THR C  26      -5.605  45.204  65.635  1.00  6.51           C  
ATOM   1054  C   THR C  26      -5.934  45.292  67.107  1.00  7.25           C  
ATOM   1055  O   THR C  26      -7.104  45.645  67.450  1.00  7.30           O  
ATOM   1056  CB  THR C  26      -4.576  46.312  65.238  1.00  7.54           C  
ATOM   1057  OG1 THR C  26      -5.296  47.544  65.652  1.00  7.76           O  
ATOM   1058  CG2 THR C  26      -4.147  46.451  63.765  1.00  5.72           C  
ATOM   1059  N   LYS C  27      -5.027  44.916  67.977  1.00  6.81           N  
ATOM   1060  CA  LYS C  27      -5.341  45.058  69.387  1.00  8.27           C  
ATOM   1061  C   LYS C  27      -5.654  46.518  69.808  1.00  8.51           C  
ATOM   1062  O   LYS C  27      -6.400  46.710  70.778  1.00  8.24           O  
ATOM   1063  CB  LYS C  27      -4.152  44.646  70.263  1.00 10.50           C  
ATOM   1064  CG  LYS C  27      -3.979  43.146  70.504  1.00 13.07           C  
ATOM   1065  CD  LYS C  27      -2.936  43.011  71.640  1.00 14.67           C  
ATOM   1066  CE  LYS C  27      -1.561  42.673  71.106  0.50 12.87           C  
ATOM   1067  NZ  LYS C  27      -1.559  41.760  69.972  0.50 11.82           N  
ATOM   1068  N   SER C  28      -5.067  47.565  69.267  1.00  8.64           N  
ATOM   1069  CA  SER C  28      -5.276  48.971  69.467  1.00  9.56           C  
ATOM   1070  C   SER C  28      -6.713  49.358  69.128  1.00  8.96           C  
ATOM   1071  O   SER C  28      -7.434  49.977  69.903  1.00  9.96           O  
ATOM   1072  CB  SER C  28      -4.366  49.923  68.590  1.00  9.75           C  
ATOM   1073  OG  SER C  28      -3.139  49.622  69.215  1.00 14.32           O  
ATOM   1074  N   GLU C  29      -7.151  49.050  67.949  1.00  9.39           N  
ATOM   1075  CA  GLU C  29      -8.542  49.270  67.483  1.00 10.43           C  
ATOM   1076  C   GLU C  29      -9.596  48.595  68.386  1.00  9.96           C  
ATOM   1077  O   GLU C  29     -10.597  49.253  68.699  1.00  9.06           O  
ATOM   1078  CB  GLU C  29      -8.711  48.763  66.048  1.00 12.77           C  
ATOM   1079  CG  GLU C  29      -8.083  49.642  64.979  1.00 15.66           C  
ATOM   1080  CD  GLU C  29      -7.887  48.999  63.643  1.00 18.36           C  
ATOM   1081  OE1 GLU C  29      -7.886  47.812  63.368  1.00 19.13           O  
ATOM   1082  OE2 GLU C  29      -7.669  49.847  62.737  1.00 20.75           O  
ATOM   1083  N   ALA C  30      -9.374  47.356  68.823  1.00  8.92           N  
ATOM   1084  CA  ALA C  30     -10.296  46.645  69.721  1.00  8.98           C  
ATOM   1085  C   ALA C  30     -10.407  47.434  71.035  1.00  9.58           C  
ATOM   1086  O   ALA C  30     -11.487  47.642  71.614  1.00 10.75           O  
ATOM   1087  CB  ALA C  30      -9.801  45.211  70.047  1.00  6.33           C  
ATOM   1088  N   GLN C  31      -9.245  47.743  71.577  1.00 10.04           N  
ATOM   1089  CA  GLN C  31      -9.227  48.434  72.864  1.00 12.11           C  
ATOM   1090  C   GLN C  31      -9.978  49.775  72.711  1.00 11.75           C  
ATOM   1091  O   GLN C  31     -10.758  50.188  73.591  1.00 11.97           O  
ATOM   1092  CB  GLN C  31      -7.796  48.557  73.379  1.00 15.16           C  
ATOM   1093  CG  GLN C  31      -7.114  47.294  73.944  1.00 20.04           C  
ATOM   1094  CD  GLN C  31      -5.613  47.614  74.134  1.00 23.30           C  
ATOM   1095  OE1 GLN C  31      -4.689  46.812  74.410  1.00 24.86           O  
ATOM   1096  NE2 GLN C  31      -5.385  48.919  73.974  1.00 24.91           N  
ATOM   1097  N   ALA C  32      -9.811  50.534  71.641  1.00 11.85           N  
ATOM   1098  CA  ALA C  32     -10.520  51.782  71.327  1.00 11.35           C  
ATOM   1099  C   ALA C  32     -12.049  51.492  71.341  1.00 11.60           C  
ATOM   1100  O   ALA C  32     -12.789  52.424  71.717  1.00 11.64           O  
ATOM   1101  CB  ALA C  32     -10.140  52.415  69.996  1.00 11.24           C  
ATOM   1102  N   LEU C  33     -12.496  50.298  71.010  1.00 11.10           N  
ATOM   1103  CA  LEU C  33     -13.895  49.891  71.020  1.00 11.04           C  
ATOM   1104  C   LEU C  33     -14.369  49.509  72.432  1.00 10.80           C  
ATOM   1105  O   LEU C  33     -15.599  49.562  72.608  1.00 11.67           O  
ATOM   1106  CB  LEU C  33     -14.128  48.730  69.998  1.00 11.02           C  
ATOM   1107  CG  LEU C  33     -13.973  49.183  68.546  1.00  9.95           C  
ATOM   1108  CD1 LEU C  33     -14.197  48.059  67.549  1.00  9.86           C  
ATOM   1109  CD2 LEU C  33     -14.935  50.333  68.258  1.00  9.91           C  
ATOM   1110  N   GLY C  34     -13.557  49.230  73.441  1.00  9.15           N  
ATOM   1111  CA  GLY C  34     -14.108  48.914  74.765  1.00  7.18           C  
ATOM   1112  C   GLY C  34     -13.806  47.442  75.006  1.00  6.80           C  
ATOM   1113  O   GLY C  34     -14.466  46.953  75.899  1.00  6.47           O  
ATOM   1114  N   TRP C  35     -12.876  46.883  74.217  1.00  6.53           N  
ATOM   1115  CA  TRP C  35     -12.540  45.448  74.451  1.00  5.42           C  
ATOM   1116  C   TRP C  35     -11.727  45.423  75.758  1.00  4.97           C  
ATOM   1117  O   TRP C  35     -10.752  46.198  75.761  1.00  3.27           O  
ATOM   1118  CB  TRP C  35     -11.636  44.930  73.359  1.00  4.91           C  
ATOM   1119  CG  TRP C  35     -11.014  43.568  73.671  1.00  5.31           C  
ATOM   1120  CD1 TRP C  35     -11.584  42.363  74.072  1.00  4.23           C  
ATOM   1121  CD2 TRP C  35      -9.604  43.312  73.452  1.00  4.26           C  
ATOM   1122  NE1 TRP C  35     -10.610  41.413  74.151  1.00  4.63           N  
ATOM   1123  CE2 TRP C  35      -9.392  41.942  73.786  1.00  3.73           C  
ATOM   1124  CE3 TRP C  35      -8.562  44.129  73.018  1.00  2.93           C  
ATOM   1125  CZ2 TRP C  35      -8.130  41.345  73.680  1.00  3.43           C  
ATOM   1126  CZ3 TRP C  35      -7.313  43.536  72.997  1.00  5.05           C  
ATOM   1127  CH2 TRP C  35      -7.069  42.179  73.308  1.00  3.82           C  
ATOM   1128  N   VAL C  36     -12.098  44.566  76.649  1.00  4.79           N  
ATOM   1129  CA  VAL C  36     -11.326  44.461  77.913  1.00  4.89           C  
ATOM   1130  C   VAL C  36     -10.769  43.032  77.873  1.00  4.47           C  
ATOM   1131  O   VAL C  36     -11.561  42.134  78.144  1.00  5.23           O  
ATOM   1132  CB  VAL C  36     -12.177  44.862  79.134  1.00  6.65           C  
ATOM   1133  CG1 VAL C  36     -11.595  44.698  80.514  1.00  5.88           C  
ATOM   1134  CG2 VAL C  36     -12.526  46.373  79.024  1.00  8.47           C  
ATOM   1135  N   ALA C  37      -9.498  42.808  77.622  1.00  3.58           N  
ATOM   1136  CA  ALA C  37      -8.876  41.488  77.572  1.00  3.81           C  
ATOM   1137  C   ALA C  37      -9.275  40.591  78.755  1.00  3.36           C  
ATOM   1138  O   ALA C  37      -9.739  39.451  78.556  1.00  2.00           O  
ATOM   1139  CB  ALA C  37      -7.365  41.646  77.490  1.00  2.03           C  
ATOM   1140  N   SER C  38      -9.138  41.196  79.935  1.00  4.04           N  
ATOM   1141  CA  SER C  38      -9.456  40.485  81.225  1.00  5.41           C  
ATOM   1142  C   SER C  38     -10.934  40.170  81.374  1.00  5.76           C  
ATOM   1143  O   SER C  38     -11.191  39.342  82.279  1.00  6.08           O  
ATOM   1144  CB  SER C  38      -9.092  41.101  82.542  1.00  5.25           C  
ATOM   1145  OG  SER C  38      -7.667  41.343  82.497  1.00  9.85           O  
ATOM   1146  N   LYS C  39     -11.774  40.691  80.514  1.00  6.72           N  
ATOM   1147  CA  LYS C  39     -13.189  40.285  80.573  1.00  8.04           C  
ATOM   1148  C   LYS C  39     -13.460  39.249  79.462  1.00  6.99           C  
ATOM   1149  O   LYS C  39     -14.536  38.630  79.510  1.00  6.95           O  
ATOM   1150  CB  LYS C  39     -14.252  41.375  80.398  1.00 10.23           C  
ATOM   1151  CG  LYS C  39     -14.105  42.546  81.364  1.00 15.47           C  
ATOM   1152  CD  LYS C  39     -14.796  42.297  82.684  1.00 19.20           C  
ATOM   1153  CE  LYS C  39     -15.852  43.319  83.105  1.00 22.19           C  
ATOM   1154  NZ  LYS C  39     -16.851  43.645  82.030  1.00 24.15           N  
ATOM   1155  N   GLY C  40     -12.605  39.131  78.487  1.00  6.72           N  
ATOM   1156  CA  GLY C  40     -12.877  38.209  77.377  1.00  6.13           C  
ATOM   1157  C   GLY C  40     -14.150  38.654  76.602  1.00  6.39           C  
ATOM   1158  O   GLY C  40     -14.916  37.779  75.998  1.00  6.21           O  
ATOM   1159  N   ASN C  41     -14.323  39.975  76.535  1.00  5.36           N  
ATOM   1160  CA  ASN C  41     -15.572  40.422  75.836  1.00  6.25           C  
ATOM   1161  C   ASN C  41     -15.519  40.868  74.418  1.00  5.96           C  
ATOM   1162  O   ASN C  41     -16.419  41.704  74.050  1.00  6.26           O  
ATOM   1163  CB  ASN C  41     -15.989  41.630  76.741  1.00  6.52           C  
ATOM   1164  CG  ASN C  41     -15.106  42.856  76.627  1.00  6.30           C  
ATOM   1165  OD1 ASN C  41     -14.006  42.795  76.116  1.00  5.77           O  
ATOM   1166  ND2 ASN C  41     -15.610  44.031  77.080  1.00  8.38           N  
ATOM   1167  N   LEU C  42     -14.564  40.472  73.574  1.00  6.15           N  
ATOM   1168  CA  LEU C  42     -14.459  41.024  72.212  1.00  5.12           C  
ATOM   1169  C   LEU C  42     -15.698  40.853  71.349  1.00  6.69           C  
ATOM   1170  O   LEU C  42     -16.076  41.826  70.626  1.00  5.78           O  
ATOM   1171  CB  LEU C  42     -13.087  40.542  71.659  1.00  4.67           C  
ATOM   1172  CG  LEU C  42     -12.805  41.012  70.187  1.00  3.92           C  
ATOM   1173  CD1 LEU C  42     -12.369  42.449  70.161  1.00  3.46           C  
ATOM   1174  CD2 LEU C  42     -11.867  40.013  69.564  1.00  3.66           C  
ATOM   1175  N   ALA C  43     -16.347  39.696  71.349  1.00  7.72           N  
ATOM   1176  CA  ALA C  43     -17.572  39.312  70.611  1.00  8.43           C  
ATOM   1177  C   ALA C  43     -18.715  40.270  70.998  1.00  9.09           C  
ATOM   1178  O   ALA C  43     -19.554  40.664  70.162  1.00  9.02           O  
ATOM   1179  CB  ALA C  43     -17.986  37.877  70.875  1.00  8.09           C  
ATOM   1180  N   ASP C  44     -18.717  40.734  72.250  1.00 10.19           N  
ATOM   1181  CA  ASP C  44     -19.718  41.684  72.716  1.00 11.38           C  
ATOM   1182  C   ASP C  44     -19.511  43.120  72.202  1.00 10.35           C  
ATOM   1183  O   ASP C  44     -20.558  43.720  71.932  1.00  9.96           O  
ATOM   1184  CB  ASP C  44     -19.790  41.859  74.249  1.00 17.91           C  
ATOM   1185  CG  ASP C  44     -20.357  40.606  74.884  1.00 24.21           C  
ATOM   1186  OD1 ASP C  44     -21.119  39.842  74.179  1.00 27.19           O  
ATOM   1187  OD2 ASP C  44     -20.092  40.211  76.062  1.00 28.16           O  
ATOM   1188  N   VAL C  45     -18.283  43.653  72.173  1.00  8.98           N  
ATOM   1189  CA  VAL C  45     -18.056  45.035  71.781  1.00  8.05           C  
ATOM   1190  C   VAL C  45     -18.075  45.151  70.265  1.00  7.64           C  
ATOM   1191  O   VAL C  45     -18.544  46.112  69.676  1.00  6.46           O  
ATOM   1192  CB  VAL C  45     -16.818  45.687  72.497  1.00  7.93           C  
ATOM   1193  CG1 VAL C  45     -16.989  45.665  74.025  1.00  8.53           C  
ATOM   1194  CG2 VAL C  45     -15.523  44.959  72.400  1.00  7.79           C  
ATOM   1195  N   ALA C  46     -17.470  44.167  69.639  1.00  8.23           N  
ATOM   1196  CA  ALA C  46     -17.251  44.118  68.170  1.00  8.95           C  
ATOM   1197  C   ALA C  46     -17.610  42.731  67.598  1.00  9.41           C  
ATOM   1198  O   ALA C  46     -16.764  41.894  67.248  1.00  9.56           O  
ATOM   1199  CB  ALA C  46     -15.787  44.546  67.961  1.00  8.89           C  
ATOM   1200  N   PRO C  47     -18.908  42.515  67.429  1.00  9.46           N  
ATOM   1201  CA  PRO C  47     -19.440  41.277  66.913  1.00  9.71           C  
ATOM   1202  C   PRO C  47     -18.913  40.978  65.506  1.00  9.76           C  
ATOM   1203  O   PRO C  47     -18.879  41.884  64.637  1.00 10.17           O  
ATOM   1204  CB  PRO C  47     -20.969  41.371  66.996  1.00  9.92           C  
ATOM   1205  CG  PRO C  47     -21.261  42.739  67.585  1.00 10.50           C  
ATOM   1206  CD  PRO C  47     -19.958  43.483  67.781  1.00  9.66           C  
ATOM   1207  N   GLY C  48     -18.405  39.763  65.380  1.00  9.08           N  
ATOM   1208  CA  GLY C  48     -17.856  39.280  64.125  1.00  9.55           C  
ATOM   1209  C   GLY C  48     -16.384  39.525  63.871  1.00 10.68           C  
ATOM   1210  O   GLY C  48     -15.850  39.018  62.863  1.00 11.86           O  
ATOM   1211  N   LYS C  49     -15.714  40.324  64.695  1.00  9.77           N  
ATOM   1212  CA  LYS C  49     -14.316  40.637  64.555  1.00  8.62           C  
ATOM   1213  C   LYS C  49     -13.394  39.686  65.310  1.00  7.51           C  
ATOM   1214  O   LYS C  49     -13.718  39.110  66.338  1.00  5.45           O  
ATOM   1215  CB  LYS C  49     -14.090  42.072  65.167  1.00 11.03           C  
ATOM   1216  CG  LYS C  49     -14.898  43.213  64.530  1.00 14.11           C  
ATOM   1217  CD  LYS C  49     -14.606  43.344  63.044  1.00 18.81           C  
ATOM   1218  CE  LYS C  49     -15.507  44.266  62.191  1.00 21.19           C  
ATOM   1219  NZ  LYS C  49     -16.724  43.389  61.838  1.00 25.43           N  
ATOM   1220  N   SER C  50     -12.150  39.654  64.856  1.00  7.19           N  
ATOM   1221  CA  SER C  50     -11.064  38.833  65.437  1.00  7.30           C  
ATOM   1222  C   SER C  50      -9.869  39.830  65.567  1.00  6.99           C  
ATOM   1223  O   SER C  50      -9.853  40.819  64.827  1.00  6.78           O  
ATOM   1224  CB  SER C  50     -10.718  37.606  64.620  1.00  5.07           C  
ATOM   1225  OG  SER C  50     -11.602  36.515  64.692  1.00  6.61           O  
ATOM   1226  N   ILE C  51      -8.976  39.488  66.491  1.00  6.87           N  
ATOM   1227  CA  ILE C  51      -7.768  40.341  66.702  1.00  6.09           C  
ATOM   1228  C   ILE C  51      -6.809  39.771  65.673  1.00  6.10           C  
ATOM   1229  O   ILE C  51      -6.638  38.560  65.526  1.00  5.53           O  
ATOM   1230  CB  ILE C  51      -7.101  40.238  68.107  1.00  5.11           C  
ATOM   1231  CG1 ILE C  51      -8.013  40.750  69.249  1.00  5.20           C  
ATOM   1232  CG2 ILE C  51      -5.710  40.916  68.208  1.00  5.50           C  
ATOM   1233  CD1 ILE C  51      -8.399  42.182  69.417  1.00  2.81           C  
ATOM   1234  N   GLY C  52      -6.195  40.718  64.979  1.00  7.28           N  
ATOM   1235  CA  GLY C  52      -5.155  40.402  64.013  1.00  8.16           C  
ATOM   1236  C   GLY C  52      -4.482  41.602  63.396  1.00  8.57           C  
ATOM   1237  O   GLY C  52      -5.101  42.630  63.244  1.00  8.21           O  
ATOM   1238  N   GLY C  53      -3.217  41.467  62.965  1.00  9.52           N  
ATOM   1239  CA  GLY C  53      -2.479  42.512  62.202  1.00  8.12           C  
ATOM   1240  C   GLY C  53      -1.305  43.003  62.948  1.00  7.70           C  
ATOM   1241  O   GLY C  53      -0.469  43.673  62.326  1.00  8.51           O  
ATOM   1242  N   ASP C  54      -1.188  42.703  64.230  1.00  7.78           N  
ATOM   1243  CA  ASP C  54      -0.041  43.244  64.962  1.00  7.97           C  
ATOM   1244  C   ASP C  54       1.278  42.561  64.622  1.00  8.45           C  
ATOM   1245  O   ASP C  54       1.354  41.368  64.385  1.00  7.72           O  
ATOM   1246  CB  ASP C  54      -0.343  43.118  66.460  1.00  7.51           C  
ATOM   1247  CG  ASP C  54      -1.487  44.041  66.804  1.00  8.40           C  
ATOM   1248  OD1 ASP C  54      -1.532  45.240  66.666  1.00  9.84           O  
ATOM   1249  OD2 ASP C  54      -2.559  43.521  67.129  1.00 10.62           O  
ATOM   1250  N   ILE C  55       2.335  43.309  64.798  1.00  9.10           N  
ATOM   1251  CA  ILE C  55       3.693  42.878  64.706  1.00 10.90           C  
ATOM   1252  C   ILE C  55       3.990  41.877  65.836  1.00 11.36           C  
ATOM   1253  O   ILE C  55       3.630  42.155  66.993  1.00 10.81           O  
ATOM   1254  CB  ILE C  55       4.646  44.103  64.895  1.00 13.00           C  
ATOM   1255  CG1 ILE C  55       4.705  44.995  63.616  1.00 14.05           C  
ATOM   1256  CG2 ILE C  55       6.079  43.617  65.251  1.00 13.91           C  
ATOM   1257  CD1 ILE C  55       5.666  44.266  62.607  1.00 17.36           C  
ATOM   1258  N   PHE C  56       4.610  40.785  65.420  1.00 11.51           N  
ATOM   1259  CA  PHE C  56       5.037  39.680  66.307  1.00 12.66           C  
ATOM   1260  C   PHE C  56       6.586  39.925  66.341  1.00 14.13           C  
ATOM   1261  O   PHE C  56       7.328  39.918  65.333  1.00 14.01           O  
ATOM   1262  CB  PHE C  56       4.515  38.294  65.923  1.00 10.59           C  
ATOM   1263  CG  PHE C  56       5.064  37.153  66.731  1.00 11.92           C  
ATOM   1264  CD1 PHE C  56       4.442  36.763  67.953  1.00 12.86           C  
ATOM   1265  CD2 PHE C  56       6.208  36.443  66.285  1.00 12.04           C  
ATOM   1266  CE1 PHE C  56       5.003  35.749  68.745  1.00 13.45           C  
ATOM   1267  CE2 PHE C  56       6.721  35.399  67.034  1.00 12.60           C  
ATOM   1268  CZ  PHE C  56       6.122  35.047  68.278  1.00 12.60           C  
ATOM   1269  N   SER C  57       7.123  40.174  67.544  1.00 16.41           N  
ATOM   1270  CA  SER C  57       8.548  40.405  67.715  1.00 18.88           C  
ATOM   1271  C   SER C  57       9.346  39.154  67.324  1.00 20.66           C  
ATOM   1272  O   SER C  57      10.322  39.432  66.586  1.00 21.75           O  
ATOM   1273  CB  SER C  57       8.967  40.829  69.083  1.00 19.74           C  
ATOM   1274  OG  SER C  57       8.735  39.894  70.089  1.00 21.45           O  
ATOM   1275  N   ASN C  58       9.016  37.940  67.715  1.00 22.08           N  
ATOM   1276  CA  ASN C  58       9.862  36.809  67.274  1.00 22.98           C  
ATOM   1277  C   ASN C  58      11.200  36.991  68.034  1.00 24.70           C  
ATOM   1278  O   ASN C  58      12.274  36.690  67.459  1.00 24.58           O  
ATOM   1279  CB  ASN C  58      10.158  36.772  65.767  1.00 21.96           C  
ATOM   1280  CG  ASN C  58      10.909  35.477  65.410  1.00 20.03           C  
ATOM   1281  OD1 ASN C  58      10.662  34.460  66.069  1.00 18.16           O  
ATOM   1282  ND2 ASN C  58      11.782  35.467  64.423  1.00 20.52           N  
ATOM   1283  N   ARG C  59      11.042  37.486  69.256  1.00 25.84           N  
ATOM   1284  CA  ARG C  59      12.179  37.741  70.184  1.00 27.10           C  
ATOM   1285  C   ARG C  59      12.874  36.396  70.518  1.00 27.35           C  
ATOM   1286  O   ARG C  59      14.115  36.291  70.482  1.00 28.48           O  
ATOM   1287  CB  ARG C  59      11.767  38.392  71.496  1.00 28.03           C  
ATOM   1288  CG  ARG C  59      11.560  39.899  71.603  1.00 29.38           C  
ATOM   1289  N   GLU C  60      12.126  35.354  70.793  1.00 27.13           N  
ATOM   1290  CA  GLU C  60      12.633  34.007  71.099  1.00 27.41           C  
ATOM   1291  C   GLU C  60      13.204  33.227  69.938  1.00 26.85           C  
ATOM   1292  O   GLU C  60      13.819  32.141  70.102  1.00 27.33           O  
ATOM   1293  CB  GLU C  60      11.476  33.308  71.829  1.00 29.28           C  
ATOM   1294  CG  GLU C  60      11.102  34.118  73.092  1.00 32.13           C  
ATOM   1295  CD  GLU C  60      12.187  34.251  74.131  1.00 35.19           C  
ATOM   1296  OE1 GLU C  60      12.791  33.384  74.776  1.00 36.12           O  
ATOM   1297  OE2 GLU C  60      12.502  35.471  74.360  1.00 37.38           O  
ATOM   1298  N   GLY C  61      13.056  33.788  68.742  1.00 25.85           N  
ATOM   1299  CA  GLY C  61      13.491  33.290  67.455  1.00 23.60           C  
ATOM   1300  C   GLY C  61      13.015  31.920  67.023  1.00 22.26           C  
ATOM   1301  O   GLY C  61      13.802  31.151  66.426  1.00 21.33           O  
ATOM   1302  N   LYS C  62      11.751  31.634  67.283  1.00 21.33           N  
ATOM   1303  CA  LYS C  62      11.190  30.336  66.900  1.00 21.02           C  
ATOM   1304  C   LYS C  62      10.812  30.356  65.425  1.00 20.57           C  
ATOM   1305  O   LYS C  62      10.638  29.250  64.891  1.00 20.84           O  
ATOM   1306  CB  LYS C  62      10.061  30.006  67.848  1.00 22.59           C  
ATOM   1307  CG  LYS C  62      10.425  29.687  69.306  1.00 23.86           C  
ATOM   1308  CD  LYS C  62       9.313  29.720  70.328  1.00 25.56           C  
ATOM   1309  CE  LYS C  62       8.716  30.984  70.896  1.00 26.96           C  
ATOM   1310  NZ  LYS C  62       7.606  31.724  70.186  1.00 26.76           N  
ATOM   1311  N   LEU C  63      10.718  31.486  64.751  1.00 19.74           N  
ATOM   1312  CA  LEU C  63      10.339  31.654  63.340  1.00 20.10           C  
ATOM   1313  C   LEU C  63      11.580  31.924  62.518  1.00 20.67           C  
ATOM   1314  O   LEU C  63      12.427  32.544  63.159  1.00 20.49           O  
ATOM   1315  CB  LEU C  63       9.321  32.828  63.176  1.00 17.35           C  
ATOM   1316  CG  LEU C  63       7.909  32.404  63.660  1.00 18.01           C  
ATOM   1317  CD1 LEU C  63       7.090  33.671  63.829  1.00 16.72           C  
ATOM   1318  CD2 LEU C  63       7.320  31.317  62.711  1.00 15.71           C  
ATOM   1319  N   PRO C  64      11.629  31.549  61.265  1.00 21.57           N  
ATOM   1320  CA  PRO C  64      12.830  31.861  60.471  1.00 22.15           C  
ATOM   1321  C   PRO C  64      12.955  33.360  60.197  1.00 22.93           C  
ATOM   1322  O   PRO C  64      12.232  34.131  59.524  1.00 21.62           O  
ATOM   1323  CB  PRO C  64      12.665  30.981  59.236  1.00 21.96           C  
ATOM   1324  CG  PRO C  64      11.167  31.060  59.018  1.00 21.70           C  
ATOM   1325  CD  PRO C  64      10.633  30.834  60.460  1.00 21.60           C  
ATOM   1326  N   GLY C  65      14.113  33.807  60.685  1.00 23.90           N  
ATOM   1327  CA  GLY C  65      14.638  35.157  60.624  1.00 26.06           C  
ATOM   1328  C   GLY C  65      15.445  35.500  59.381  1.00 27.32           C  
ATOM   1329  O   GLY C  65      16.188  34.721  58.764  1.00 28.23           O  
ATOM   1330  N   LYS C  66      15.293  36.722  58.980  1.00 28.44           N  
ATOM   1331  CA  LYS C  66      15.878  37.345  57.816  1.00 30.26           C  
ATOM   1332  C   LYS C  66      15.836  38.887  57.754  1.00 31.76           C  
ATOM   1333  O   LYS C  66      15.100  39.671  58.380  1.00 32.08           O  
ATOM   1334  CB  LYS C  66      15.098  36.852  56.583  1.00 29.22           C  
ATOM   1335  CG  LYS C  66      16.061  36.634  55.441  1.00 30.04           C  
ATOM   1336  CD  LYS C  66      15.406  36.343  54.116  1.00 29.43           C  
ATOM   1337  CE  LYS C  66      16.372  36.748  53.001  1.00 29.45           C  
ATOM   1338  NZ  LYS C  66      16.448  37.569  52.237  0.00 35.57           N  
ATOM   1339  N   SER C  67      16.696  39.342  56.853  1.00 33.12           N  
ATOM   1340  CA  SER C  67      16.986  40.718  56.434  1.00 33.39           C  
ATOM   1341  C   SER C  67      15.735  41.431  55.897  1.00 32.21           C  
ATOM   1342  O   SER C  67      15.321  41.157  54.742  1.00 32.61           O  
ATOM   1343  CB  SER C  67      18.057  40.856  55.332  1.00 36.50           C  
ATOM   1344  OG  SER C  67      17.770  40.015  54.162  1.00 40.04           O  
ATOM   1345  N   GLY C  68      15.273  42.314  56.784  1.00 30.56           N  
ATOM   1346  CA  GLY C  68      14.074  43.100  56.523  1.00 28.13           C  
ATOM   1347  C   GLY C  68      12.824  42.209  56.352  1.00 26.09           C  
ATOM   1348  O   GLY C  68      11.992  42.587  55.497  1.00 26.84           O  
ATOM   1349  N   ARG C  69      12.771  41.129  57.088  1.00 23.12           N  
ATOM   1350  CA  ARG C  69      11.644  40.217  57.160  1.00 20.30           C  
ATOM   1351  C   ARG C  69      10.978  40.606  58.493  1.00 18.86           C  
ATOM   1352  O   ARG C  69      11.613  40.531  59.528  1.00 18.17           O  
ATOM   1353  CB  ARG C  69      11.894  38.719  57.208  1.00 18.96           C  
ATOM   1354  CG  ARG C  69      10.709  37.776  57.444  1.00 18.31           C  
ATOM   1355  CD  ARG C  69      11.191  36.350  57.659  1.00 15.79           C  
ATOM   1356  NE  ARG C  69      11.301  35.838  56.267  1.00 15.59           N  
ATOM   1357  CZ  ARG C  69      12.054  34.754  56.069  1.00 14.88           C  
ATOM   1358  NH1 ARG C  69      12.588  34.127  57.105  1.00 14.40           N  
ATOM   1359  NH2 ARG C  69      12.234  34.249  54.869  1.00 14.04           N  
ATOM   1360  N   THR C  70       9.730  40.974  58.456  1.00 18.37           N  
ATOM   1361  CA  THR C  70       8.920  41.266  59.663  1.00 17.38           C  
ATOM   1362  C   THR C  70       7.752  40.256  59.704  1.00 14.39           C  
ATOM   1363  O   THR C  70       7.270  39.743  58.676  1.00 14.91           O  
ATOM   1364  CB  THR C  70       8.482  42.777  59.768  1.00 19.39           C  
ATOM   1365  OG1 THR C  70       7.598  43.009  58.633  1.00 22.58           O  
ATOM   1366  CG2 THR C  70       9.619  43.778  59.624  1.00 20.47           C  
ATOM   1367  N   TRP C  71       7.400  39.992  60.930  1.00 12.21           N  
ATOM   1368  CA  TRP C  71       6.349  39.101  61.286  1.00 10.25           C  
ATOM   1369  C   TRP C  71       5.165  39.886  61.888  1.00  9.46           C  
ATOM   1370  O   TRP C  71       5.361  40.843  62.589  1.00  8.71           O  
ATOM   1371  CB  TRP C  71       6.768  37.928  62.199  1.00  9.09           C  
ATOM   1372  CG  TRP C  71       7.710  36.979  61.526  1.00  9.74           C  
ATOM   1373  CD1 TRP C  71       9.110  37.094  61.618  1.00  9.50           C  
ATOM   1374  CD2 TRP C  71       7.426  35.844  60.677  1.00  8.78           C  
ATOM   1375  NE1 TRP C  71       9.655  36.048  60.907  1.00  9.38           N  
ATOM   1376  CE2 TRP C  71       8.685  35.300  60.313  1.00  9.60           C  
ATOM   1377  CE3 TRP C  71       6.235  35.295  60.285  1.00  7.49           C  
ATOM   1378  CZ2 TRP C  71       8.801  34.136  59.525  1.00  9.51           C  
ATOM   1379  CZ3 TRP C  71       6.373  34.168  59.458  1.00 10.09           C  
ATOM   1380  CH2 TRP C  71       7.605  33.610  59.061  1.00  9.51           C  
ATOM   1381  N   ARG C  72       4.041  39.234  61.493  1.00  9.47           N  
ATOM   1382  CA  ARG C  72       2.725  39.696  61.930  1.00  9.53           C  
ATOM   1383  C   ARG C  72       1.901  38.474  62.303  1.00  9.44           C  
ATOM   1384  O   ARG C  72       2.269  37.432  61.722  1.00  8.46           O  
ATOM   1385  CB  ARG C  72       1.916  40.510  60.877  1.00 10.10           C  
ATOM   1386  CG  ARG C  72       2.531  41.861  60.802  1.00 10.45           C  
ATOM   1387  CD  ARG C  72       1.860  42.746  59.874  1.00 13.39           C  
ATOM   1388  NE  ARG C  72       2.745  43.855  59.514  1.00 15.93           N  
ATOM   1389  CZ  ARG C  72       2.699  45.022  60.106  1.00 19.52           C  
ATOM   1390  NH1 ARG C  72       1.784  45.101  61.125  1.00 20.12           N  
ATOM   1391  NH2 ARG C  72       3.553  46.018  59.704  1.00 21.12           N  
ATOM   1392  N   GLU C  73       0.922  38.735  63.188  1.00  8.70           N  
ATOM   1393  CA  GLU C  73       0.075  37.627  63.624  1.00  7.88           C  
ATOM   1394  C   GLU C  73      -1.382  37.974  63.447  1.00  6.87           C  
ATOM   1395  O   GLU C  73      -1.765  39.136  63.246  1.00  7.91           O  
ATOM   1396  CB  GLU C  73       0.413  37.309  65.084  1.00  7.14           C  
ATOM   1397  CG  GLU C  73       0.288  38.630  65.903  1.00  8.94           C  
ATOM   1398  CD  GLU C  73       0.175  38.196  67.345  1.00 11.52           C  
ATOM   1399  OE1 GLU C  73      -0.708  37.373  67.650  1.00 11.71           O  
ATOM   1400  OE2 GLU C  73       0.983  38.611  68.136  1.00 12.44           O  
ATOM   1401  N   ALA C  74      -2.214  36.959  63.510  1.00  5.85           N  
ATOM   1402  CA  ALA C  74      -3.666  37.084  63.472  1.00  5.69           C  
ATOM   1403  C   ALA C  74      -4.257  35.887  64.223  1.00  5.35           C  
ATOM   1404  O   ALA C  74      -3.806  34.717  64.118  1.00  4.46           O  
ATOM   1405  CB  ALA C  74      -4.142  37.351  62.028  1.00  4.88           C  
ATOM   1406  N   ASP C  75      -5.356  36.085  64.960  1.00  5.13           N  
ATOM   1407  CA  ASP C  75      -6.117  35.056  65.689  1.00  4.61           C  
ATOM   1408  C   ASP C  75      -6.905  34.182  64.665  1.00  5.19           C  
ATOM   1409  O   ASP C  75      -7.476  34.738  63.691  1.00  3.78           O  
ATOM   1410  CB  ASP C  75      -7.050  35.667  66.735  1.00  4.29           C  
ATOM   1411  CG  ASP C  75      -6.380  36.230  67.997  1.00  3.32           C  
ATOM   1412  OD1 ASP C  75      -5.187  36.571  68.007  1.00  5.16           O  
ATOM   1413  OD2 ASP C  75      -7.027  36.242  69.076  1.00  2.25           O  
ATOM   1414  N   ILE C  76      -6.912  32.865  64.986  1.00  4.91           N  
ATOM   1415  CA  ILE C  76      -7.593  31.884  64.139  1.00  4.91           C  
ATOM   1416  C   ILE C  76      -8.671  31.213  64.968  1.00  4.64           C  
ATOM   1417  O   ILE C  76      -8.395  31.113  66.182  1.00  4.90           O  
ATOM   1418  CB  ILE C  76      -6.556  30.857  63.467  1.00  4.57           C  
ATOM   1419  CG1 ILE C  76      -5.601  31.704  62.562  1.00  2.00           C  
ATOM   1420  CG2 ILE C  76      -7.258  29.665  62.794  1.00  2.60           C  
ATOM   1421  CD1 ILE C  76      -6.226  32.264  61.265  1.00  2.00           C  
ATOM   1422  N   ASN C  77      -9.740  30.887  64.289  1.00  4.99           N  
ATOM   1423  CA  ASN C  77     -10.855  30.136  64.916  1.00  6.79           C  
ATOM   1424  C   ASN C  77     -11.520  30.852  66.115  1.00  6.64           C  
ATOM   1425  O   ASN C  77     -12.058  30.201  67.029  1.00  5.92           O  
ATOM   1426  CB  ASN C  77     -10.327  28.764  65.419  1.00  8.20           C  
ATOM   1427  CG  ASN C  77      -9.838  27.848  64.303  1.00 10.21           C  
ATOM   1428  OD1 ASN C  77     -10.410  27.878  63.197  1.00 10.43           O  
ATOM   1429  ND2 ASN C  77      -8.727  27.193  64.690  1.00 11.11           N  
ATOM   1430  N   TYR C  78     -11.453  32.180  66.102  1.00  6.67           N  
ATOM   1431  CA  TYR C  78     -12.062  32.922  67.208  1.00  6.70           C  
ATOM   1432  C   TYR C  78     -13.524  33.265  66.874  1.00  7.45           C  
ATOM   1433  O   TYR C  78     -13.765  33.786  65.747  1.00  7.76           O  
ATOM   1434  CB  TYR C  78     -11.232  34.157  67.611  1.00  5.80           C  
ATOM   1435  CG  TYR C  78     -11.962  34.965  68.677  1.00  4.46           C  
ATOM   1436  CD1 TYR C  78     -11.711  34.623  70.043  1.00  5.12           C  
ATOM   1437  CD2 TYR C  78     -12.817  36.013  68.324  1.00  3.62           C  
ATOM   1438  CE1 TYR C  78     -12.337  35.339  71.090  1.00  4.23           C  
ATOM   1439  CE2 TYR C  78     -13.490  36.677  69.392  1.00  4.55           C  
ATOM   1440  CZ  TYR C  78     -13.241  36.327  70.731  1.00  4.77           C  
ATOM   1441  OH  TYR C  78     -13.947  37.010  71.712  1.00  5.17           O  
ATOM   1442  N   THR C  79     -14.429  33.015  67.829  1.00  6.89           N  
ATOM   1443  CA  THR C  79     -15.811  33.492  67.602  1.00  8.55           C  
ATOM   1444  C   THR C  79     -16.181  34.226  68.886  1.00  8.66           C  
ATOM   1445  O   THR C  79     -16.755  35.330  68.714  1.00 10.59           O  
ATOM   1446  CB  THR C  79     -16.882  32.393  67.189  1.00 10.86           C  
ATOM   1447  OG1 THR C  79     -16.806  31.363  68.239  1.00 14.39           O  
ATOM   1448  CG2 THR C  79     -16.622  31.796  65.795  1.00 10.80           C  
ATOM   1449  N   SER C  80     -15.814  33.776  70.063  1.00  8.32           N  
ATOM   1450  CA  SER C  80     -16.154  34.540  71.289  1.00  7.99           C  
ATOM   1451  C   SER C  80     -15.330  34.099  72.465  1.00  6.67           C  
ATOM   1452  O   SER C  80     -14.613  33.108  72.460  1.00  6.63           O  
ATOM   1453  CB  SER C  80     -17.665  34.344  71.584  1.00  9.41           C  
ATOM   1454  OG  SER C  80     -17.873  33.094  72.267  1.00  8.62           O  
ATOM   1455  N   GLY C  81     -15.429  34.896  73.523  1.00  7.50           N  
ATOM   1456  CA  GLY C  81     -14.713  34.622  74.789  1.00  6.67           C  
ATOM   1457  C   GLY C  81     -13.333  35.205  74.786  1.00  7.06           C  
ATOM   1458  O   GLY C  81     -12.986  36.150  74.070  1.00  6.71           O  
ATOM   1459  N   PHE C  82     -12.541  34.631  75.657  1.00  6.29           N  
ATOM   1460  CA  PHE C  82     -11.165  34.951  75.826  1.00  6.13           C  
ATOM   1461  C   PHE C  82     -10.452  34.501  74.541  1.00  6.57           C  
ATOM   1462  O   PHE C  82     -10.901  33.497  74.042  1.00  7.39           O  
ATOM   1463  CB  PHE C  82     -10.484  34.302  77.040  1.00  6.12           C  
ATOM   1464  CG  PHE C  82     -10.959  34.807  78.363  1.00  5.82           C  
ATOM   1465  CD1 PHE C  82     -10.303  35.928  78.881  1.00  6.92           C  
ATOM   1466  CD2 PHE C  82     -11.979  34.259  79.085  1.00  4.69           C  
ATOM   1467  CE1 PHE C  82     -10.637  36.505  80.097  1.00  4.77           C  
ATOM   1468  CE2 PHE C  82     -12.351  34.782  80.294  1.00  5.34           C  
ATOM   1469  CZ  PHE C  82     -11.693  35.932  80.814  1.00  5.06           C  
ATOM   1470  N   ARG C  83      -9.381  35.176  74.166  1.00  6.40           N  
ATOM   1471  CA  ARG C  83      -8.585  34.762  73.007  1.00  6.72           C  
ATOM   1472  C   ARG C  83      -8.166  33.293  73.158  1.00  6.69           C  
ATOM   1473  O   ARG C  83      -7.751  32.946  74.284  1.00  6.66           O  
ATOM   1474  CB  ARG C  83      -7.352  35.666  72.679  1.00  6.01           C  
ATOM   1475  CG  ARG C  83      -7.837  37.075  72.419  1.00  5.72           C  
ATOM   1476  CD  ARG C  83      -6.698  38.042  72.249  1.00  5.86           C  
ATOM   1477  NE  ARG C  83      -5.910  37.598  71.051  1.00  5.90           N  
ATOM   1478  CZ  ARG C  83      -4.628  38.108  71.061  1.00  7.98           C  
ATOM   1479  NH1 ARG C  83      -4.252  38.871  72.116  1.00  7.90           N  
ATOM   1480  NH2 ARG C  83      -3.757  37.841  70.063  1.00  4.45           N  
ATOM   1481  N   ASN C  84      -8.205  32.541  72.072  1.00  6.61           N  
ATOM   1482  CA  ASN C  84      -7.807  31.106  72.072  1.00  6.94           C  
ATOM   1483  C   ASN C  84      -6.277  31.030  71.895  1.00  7.61           C  
ATOM   1484  O   ASN C  84      -5.483  32.009  72.000  1.00  8.68           O  
ATOM   1485  CB  ASN C  84      -8.671  30.241  71.097  1.00  4.57           C  
ATOM   1486  CG  ASN C  84      -8.445  30.727  69.667  1.00  4.65           C  
ATOM   1487  OD1 ASN C  84      -7.390  31.341  69.289  1.00  5.25           O  
ATOM   1488  ND2 ASN C  84      -9.399  30.576  68.791  1.00  3.15           N  
ATOM   1489  N   SER C  85      -5.781  29.792  71.631  1.00  7.64           N  
ATOM   1490  CA  SER C  85      -4.330  29.611  71.451  1.00  7.29           C  
ATOM   1491  C   SER C  85      -3.925  29.490  69.979  1.00  6.53           C  
ATOM   1492  O   SER C  85      -2.708  29.198  69.847  1.00  7.23           O  
ATOM   1493  CB  SER C  85      -3.902  28.380  72.262  1.00  8.34           C  
ATOM   1494  OG  SER C  85      -4.536  27.280  71.586  1.00 11.04           O  
ATOM   1495  N   ASP C  86      -4.761  29.748  69.016  1.00  4.30           N  
ATOM   1496  CA  ASP C  86      -4.506  29.620  67.607  1.00  4.74           C  
ATOM   1497  C   ASP C  86      -4.119  30.937  66.910  1.00  5.19           C  
ATOM   1498  O   ASP C  86      -4.882  31.946  66.974  1.00  6.10           O  
ATOM   1499  CB  ASP C  86      -5.774  29.079  66.934  1.00  5.47           C  
ATOM   1500  CG  ASP C  86      -6.059  27.650  67.372  1.00  7.41           C  
ATOM   1501  OD1 ASP C  86      -5.342  26.919  68.036  1.00  7.53           O  
ATOM   1502  OD2 ASP C  86      -7.165  27.166  66.984  1.00  8.84           O  
ATOM   1503  N   ARG C  87      -2.977  30.849  66.244  1.00  4.75           N  
ATOM   1504  CA  ARG C  87      -2.489  32.025  65.526  1.00  5.86           C  
ATOM   1505  C   ARG C  87      -1.881  31.632  64.189  1.00  6.27           C  
ATOM   1506  O   ARG C  87      -1.201  30.596  64.032  1.00  7.30           O  
ATOM   1507  CB  ARG C  87      -1.434  32.755  66.376  1.00  6.41           C  
ATOM   1508  CG  ARG C  87      -1.996  32.976  67.821  1.00  8.00           C  
ATOM   1509  CD  ARG C  87      -2.676  34.336  67.836  1.00  6.95           C  
ATOM   1510  NE  ARG C  87      -2.902  34.586  69.260  1.00  6.78           N  
ATOM   1511  CZ  ARG C  87      -3.837  34.006  69.954  1.00  7.57           C  
ATOM   1512  NH1 ARG C  87      -4.694  33.227  69.312  1.00  5.39           N  
ATOM   1513  NH2 ARG C  87      -3.993  34.268  71.262  1.00  8.01           N  
ATOM   1514  N   ILE C  88      -2.144  32.477  63.209  1.00  6.03           N  
ATOM   1515  CA  ILE C  88      -1.507  32.460  61.896  1.00  6.06           C  
ATOM   1516  C   ILE C  88      -0.380  33.518  61.980  1.00  6.09           C  
ATOM   1517  O   ILE C  88      -0.519  34.653  62.446  1.00  5.80           O  
ATOM   1518  CB  ILE C  88      -2.417  32.719  60.693  1.00  6.28           C  
ATOM   1519  CG1 ILE C  88      -1.659  32.417  59.372  1.00  6.47           C  
ATOM   1520  CG2 ILE C  88      -2.906  34.190  60.707  1.00  6.84           C  
ATOM   1521  CD1 ILE C  88      -2.781  31.852  58.378  1.00  7.02           C  
ATOM   1522  N   LEU C  89       0.843  33.256  61.559  1.00  5.45           N  
ATOM   1523  CA  LEU C  89       2.048  34.043  61.508  1.00  5.12           C  
ATOM   1524  C   LEU C  89       2.452  34.287  60.071  1.00  4.97           C  
ATOM   1525  O   LEU C  89       2.617  33.242  59.454  1.00  5.27           O  
ATOM   1526  CB  LEU C  89       3.072  33.411  62.506  1.00  4.86           C  
ATOM   1527  CG  LEU C  89       2.724  34.173  63.854  1.00  7.78           C  
ATOM   1528  CD1 LEU C  89       2.079  33.216  64.842  1.00  6.84           C  
ATOM   1529  CD2 LEU C  89       3.909  34.948  64.237  1.00  5.65           C  
ATOM   1530  N   TYR C  90       2.529  35.475  59.545  1.00  5.37           N  
ATOM   1531  CA  TYR C  90       2.871  35.710  58.143  1.00  6.07           C  
ATOM   1532  C   TYR C  90       4.022  36.709  58.085  1.00  7.25           C  
ATOM   1533  O   TYR C  90       4.055  37.691  58.882  1.00  6.83           O  
ATOM   1534  CB  TYR C  90       1.690  36.250  57.373  1.00  6.28           C  
ATOM   1535  CG  TYR C  90       0.949  37.460  57.918  1.00  6.41           C  
ATOM   1536  CD1 TYR C  90       0.100  37.291  59.037  1.00  5.27           C  
ATOM   1537  CD2 TYR C  90       1.112  38.692  57.245  1.00  5.05           C  
ATOM   1538  CE1 TYR C  90      -0.627  38.389  59.559  1.00  5.28           C  
ATOM   1539  CE2 TYR C  90       0.366  39.719  57.793  1.00  6.29           C  
ATOM   1540  CZ  TYR C  90      -0.483  39.594  58.913  1.00  6.63           C  
ATOM   1541  OH  TYR C  90      -1.087  40.784  59.292  1.00  6.85           O  
ATOM   1542  N   SER C  91       4.970  36.476  57.156  1.00  7.94           N  
ATOM   1543  CA  SER C  91       6.142  37.375  57.021  1.00  8.88           C  
ATOM   1544  C   SER C  91       5.885  38.321  55.835  1.00  9.80           C  
ATOM   1545  O   SER C  91       4.921  38.076  55.097  1.00 10.07           O  
ATOM   1546  CB  SER C  91       7.456  36.630  56.865  1.00  7.61           C  
ATOM   1547  OG  SER C  91       7.292  35.796  55.727  1.00  7.79           O  
ATOM   1548  N   SER C  92       6.763  39.321  55.737  1.00 11.01           N  
ATOM   1549  CA  SER C  92       6.658  40.348  54.670  1.00 12.60           C  
ATOM   1550  C   SER C  92       6.907  39.783  53.257  1.00 12.80           C  
ATOM   1551  O   SER C  92       6.545  40.404  52.240  1.00 13.10           O  
ATOM   1552  CB  SER C  92       7.578  41.556  54.895  1.00 12.72           C  
ATOM   1553  OG  SER C  92       8.736  41.163  55.631  1.00 13.64           O  
ATOM   1554  N   ASP C  93       7.551  38.613  53.342  1.00 12.77           N  
ATOM   1555  CA  ASP C  93       7.853  37.770  52.185  1.00 11.98           C  
ATOM   1556  C   ASP C  93       6.841  36.630  52.049  1.00 10.33           C  
ATOM   1557  O   ASP C  93       7.180  35.861  51.159  1.00  8.95           O  
ATOM   1558  CB  ASP C  93       9.278  37.260  52.075  1.00 15.27           C  
ATOM   1559  CG  ASP C  93       9.987  36.825  53.309  1.00 15.72           C  
ATOM   1560  OD1 ASP C  93       9.525  36.883  54.443  1.00 17.46           O  
ATOM   1561  OD2 ASP C  93      11.161  36.429  53.079  1.00 19.23           O  
ATOM   1562  N   TRP C  94       5.725  36.593  52.724  1.00 10.39           N  
ATOM   1563  CA  TRP C  94       4.630  35.626  52.501  1.00 10.69           C  
ATOM   1564  C   TRP C  94       4.923  34.190  52.839  1.00 10.11           C  
ATOM   1565  O   TRP C  94       4.300  33.309  52.246  1.00 10.62           O  
ATOM   1566  CB  TRP C  94       3.900  35.816  51.115  1.00 13.04           C  
ATOM   1567  CG  TRP C  94       3.617  37.277  51.022  1.00 15.74           C  
ATOM   1568  CD1 TRP C  94       4.204  38.266  50.271  1.00 16.82           C  
ATOM   1569  CD2 TRP C  94       2.750  37.983  51.942  1.00 16.80           C  
ATOM   1570  NE1 TRP C  94       3.773  39.559  50.637  1.00 17.03           N  
ATOM   1571  CE2 TRP C  94       2.857  39.354  51.657  1.00 17.16           C  
ATOM   1572  CE3 TRP C  94       1.926  37.597  52.982  1.00 17.31           C  
ATOM   1573  CZ2 TRP C  94       2.134  40.317  52.365  1.00 18.38           C  
ATOM   1574  CZ3 TRP C  94       1.197  38.528  53.671  1.00 18.39           C  
ATOM   1575  CH2 TRP C  94       1.279  39.908  53.385  1.00 18.00           C  
ATOM   1576  N   LEU C  95       5.798  33.972  53.830  1.00  9.52           N  
ATOM   1577  CA  LEU C  95       6.038  32.674  54.424  1.00  7.96           C  
ATOM   1578  C   LEU C  95       4.836  32.646  55.462  1.00  7.71           C  
ATOM   1579  O   LEU C  95       4.566  33.660  56.135  1.00  4.91           O  
ATOM   1580  CB  LEU C  95       7.237  32.482  55.300  1.00  9.06           C  
ATOM   1581  CG  LEU C  95       8.622  32.174  54.770  1.00 11.25           C  
ATOM   1582  CD1 LEU C  95       9.515  31.706  55.881  1.00 10.70           C  
ATOM   1583  CD2 LEU C  95       8.416  31.030  53.750  1.00 10.29           C  
ATOM   1584  N   ILE C  96       4.116  31.529  55.549  1.00  7.45           N  
ATOM   1585  CA  ILE C  96       3.014  31.431  56.505  1.00  6.99           C  
ATOM   1586  C   ILE C  96       3.172  30.237  57.472  1.00  6.81           C  
ATOM   1587  O   ILE C  96       3.371  29.085  57.053  1.00  6.16           O  
ATOM   1588  CB  ILE C  96       1.605  31.301  55.826  1.00  7.49           C  
ATOM   1589  CG1 ILE C  96       1.388  32.135  54.588  1.00  7.33           C  
ATOM   1590  CG2 ILE C  96       0.565  31.626  56.943  1.00  7.63           C  
ATOM   1591  CD1 ILE C  96       0.820  33.521  54.835  1.00  9.42           C  
ATOM   1592  N   TYR C  97       3.124  30.558  58.741  1.00  7.10           N  
ATOM   1593  CA  TYR C  97       3.234  29.543  59.794  1.00  7.65           C  
ATOM   1594  C   TYR C  97       1.959  29.500  60.632  1.00  8.12           C  
ATOM   1595  O   TYR C  97       1.119  30.420  60.653  1.00  7.19           O  
ATOM   1596  CB  TYR C  97       4.392  29.784  60.750  1.00  7.15           C  
ATOM   1597  CG  TYR C  97       5.701  29.321  60.195  1.00  7.51           C  
ATOM   1598  CD1 TYR C  97       6.101  29.895  58.985  1.00  7.80           C  
ATOM   1599  CD2 TYR C  97       6.497  28.324  60.761  1.00  7.70           C  
ATOM   1600  CE1 TYR C  97       7.316  29.594  58.341  1.00  7.85           C  
ATOM   1601  CE2 TYR C  97       7.693  27.898  60.139  1.00  8.20           C  
ATOM   1602  CZ  TYR C  97       8.078  28.575  58.984  1.00  9.47           C  
ATOM   1603  OH  TYR C  97       9.264  28.220  58.389  1.00 11.69           O  
ATOM   1604  N   LYS C  98       1.812  28.393  61.362  1.00  8.61           N  
ATOM   1605  CA  LYS C  98       0.623  28.410  62.246  1.00  9.59           C  
ATOM   1606  C   LYS C  98       1.152  27.926  63.599  1.00  8.99           C  
ATOM   1607  O   LYS C  98       2.193  27.274  63.620  1.00  8.02           O  
ATOM   1608  CB  LYS C  98      -0.516  27.532  61.749  1.00 13.14           C  
ATOM   1609  CG ALYS C  98      -0.197  26.032  61.817  0.50 13.68           C  
ATOM   1610  CG BLYS C  98      -0.396  26.033  61.994  0.50 13.73           C  
ATOM   1611  CD ALYS C  98      -1.495  25.281  61.629  0.50 15.66           C  
ATOM   1612  CD BLYS C  98      -1.546  25.332  61.292  0.50 15.67           C  
ATOM   1613  CE ALYS C  98      -1.561  24.036  62.492  0.50 16.37           C  
ATOM   1614  CE BLYS C  98      -2.311  24.429  62.247  0.50 16.13           C  
ATOM   1615  NZ ALYS C  98      -1.623  24.381  63.941  0.50 16.15           N  
ATOM   1616  NZ BLYS C  98      -2.808  23.190  61.570  0.50 16.36           N  
ATOM   1617  N   THR C  99       0.428  28.291  64.608  1.00  9.20           N  
ATOM   1618  CA  THR C  99       0.635  27.889  66.001  1.00  9.60           C  
ATOM   1619  C   THR C  99      -0.749  27.544  66.591  1.00  9.76           C  
ATOM   1620  O   THR C  99      -1.768  28.225  66.260  1.00  8.26           O  
ATOM   1621  CB  THR C  99       1.415  28.966  66.920  1.00  9.95           C  
ATOM   1622  OG1 THR C  99       1.586  28.150  68.147  1.00  9.66           O  
ATOM   1623  CG2 THR C  99       0.706  30.302  67.119  1.00  8.65           C  
ATOM   1624  N   THR C 100      -0.731  26.505  67.442  1.00  9.87           N  
ATOM   1625  CA  THR C 100      -1.980  26.168  68.047  1.00 10.43           C  
ATOM   1626  C   THR C 100      -1.762  26.091  69.546  1.00 11.06           C  
ATOM   1627  O   THR C 100      -2.634  25.616  70.317  1.00 10.66           O  
ATOM   1628  CB  THR C 100      -2.560  24.753  67.575  1.00 13.91           C  
ATOM   1629  OG1 THR C 100      -1.539  23.703  67.798  1.00 15.63           O  
ATOM   1630  CG2 THR C 100      -3.089  24.619  66.130  1.00 13.29           C  
ATOM   1631  N   ASP C 101      -0.579  26.501  69.920  1.00 11.08           N  
ATOM   1632  CA  ASP C 101      -0.287  26.350  71.352  1.00 11.78           C  
ATOM   1633  C   ASP C 101       0.249  27.635  71.946  1.00 12.08           C  
ATOM   1634  O   ASP C 101       1.145  27.462  72.767  1.00 12.10           O  
ATOM   1635  CB  ASP C 101       0.768  25.248  71.524  1.00 13.64           C  
ATOM   1636  CG  ASP C 101       2.046  25.348  70.742  1.00 13.17           C  
ATOM   1637  OD1 ASP C 101       2.258  26.312  69.972  1.00 14.67           O  
ATOM   1638  OD2 ASP C 101       2.863  24.435  70.882  1.00 14.02           O  
ATOM   1639  N   HIS C 102      -0.283  28.762  71.531  1.00 12.98           N  
ATOM   1640  CA  HIS C 102       0.162  30.042  72.067  1.00 13.20           C  
ATOM   1641  C   HIS C 102       1.629  30.376  71.777  1.00 13.10           C  
ATOM   1642  O   HIS C 102       2.328  30.800  72.716  1.00 11.87           O  
ATOM   1643  CB  HIS C 102       0.054  30.065  73.592  1.00 15.23           C  
ATOM   1644  CG  HIS C 102      -1.190  30.769  73.976  1.00 18.04           C  
ATOM   1645  ND1 HIS C 102      -2.278  30.120  74.507  1.00 18.67           N  
ATOM   1646  CD2 HIS C 102      -1.446  32.134  73.906  1.00 18.11           C  
ATOM   1647  CE1 HIS C 102      -3.184  31.066  74.750  1.00 18.11           C  
ATOM   1648  NE2 HIS C 102      -2.708  32.252  74.375  1.00 18.76           N  
ATOM   1649  N   TYR C 103       1.994  30.160  70.510  1.00 12.22           N  
ATOM   1650  CA  TYR C 103       3.358  30.530  70.061  1.00 12.12           C  
ATOM   1651  C   TYR C 103       4.477  29.659  70.654  1.00 11.67           C  
ATOM   1652  O   TYR C 103       5.650  30.002  70.504  1.00 10.97           O  
ATOM   1653  CB  TYR C 103       3.745  32.012  70.276  1.00 11.04           C  
ATOM   1654  CG  TYR C 103       2.650  33.041  70.284  1.00  9.36           C  
ATOM   1655  CD1 TYR C 103       2.274  33.582  69.054  1.00  9.65           C  
ATOM   1656  CD2 TYR C 103       2.021  33.473  71.455  1.00  8.70           C  
ATOM   1657  CE1 TYR C 103       1.291  34.579  68.933  1.00  9.44           C  
ATOM   1658  CE2 TYR C 103       0.986  34.382  71.366  1.00  9.05           C  
ATOM   1659  CZ  TYR C 103       0.651  34.951  70.124  1.00  9.10           C  
ATOM   1660  OH  TYR C 103      -0.347  35.880  69.981  1.00  9.62           O  
ATOM   1661  N   GLN C 104       4.135  28.619  71.335  1.00 12.12           N  
ATOM   1662  CA  GLN C 104       5.203  27.749  71.872  1.00 13.87           C  
ATOM   1663  C   GLN C 104       5.874  27.038  70.693  1.00 13.89           C  
ATOM   1664  O   GLN C 104       7.123  26.942  70.641  1.00 13.93           O  
ATOM   1665  CB  GLN C 104       4.652  26.780  72.923  1.00 15.16           C  
ATOM   1666  CG  GLN C 104       4.152  27.647  74.101  1.00 16.98           C  
ATOM   1667  CD  GLN C 104       3.710  26.656  75.161  1.00 19.93           C  
ATOM   1668  OE1 GLN C 104       4.559  26.502  76.081  1.00 22.26           O  
ATOM   1669  NE2 GLN C 104       2.518  26.041  75.098  1.00 18.16           N  
ATOM   1670  N   THR C 105       5.042  26.532  69.762  1.00 13.28           N  
ATOM   1671  CA  THR C 105       5.595  25.872  68.582  1.00 12.15           C  
ATOM   1672  C   THR C 105       4.859  26.298  67.296  1.00 11.38           C  
ATOM   1673  O   THR C 105       3.639  26.508  67.337  1.00  9.65           O  
ATOM   1674  CB  THR C 105       5.544  24.295  68.696  1.00 13.59           C  
ATOM   1675  OG1 THR C 105       4.137  23.869  68.776  1.00 14.25           O  
ATOM   1676  CG2 THR C 105       6.155  23.594  69.942  1.00 14.75           C  
ATOM   1677  N   PHE C 106       5.616  26.272  66.196  1.00 10.43           N  
ATOM   1678  CA  PHE C 106       5.067  26.616  64.870  1.00 10.13           C  
ATOM   1679  C   PHE C 106       5.200  25.519  63.837  1.00 10.09           C  
ATOM   1680  O   PHE C 106       6.074  24.647  63.779  1.00 11.38           O  
ATOM   1681  CB  PHE C 106       5.837  27.847  64.418  1.00  8.34           C  
ATOM   1682  CG  PHE C 106       5.676  29.000  65.380  1.00 10.02           C  
ATOM   1683  CD1 PHE C 106       4.533  29.826  65.255  1.00  7.98           C  
ATOM   1684  CD2 PHE C 106       6.607  29.276  66.391  1.00  9.06           C  
ATOM   1685  CE1 PHE C 106       4.348  30.945  66.109  1.00  7.76           C  
ATOM   1686  CE2 PHE C 106       6.399  30.377  67.252  1.00  8.65           C  
ATOM   1687  CZ  PHE C 106       5.306  31.235  67.105  1.00  9.30           C  
ATOM   1688  N   THR C 107       4.339  25.549  62.871  1.00  9.73           N  
ATOM   1689  CA  THR C 107       4.334  24.683  61.699  1.00  9.12           C  
ATOM   1690  C   THR C 107       4.202  25.597  60.439  1.00  7.96           C  
ATOM   1691  O   THR C 107       3.261  26.426  60.390  1.00  6.72           O  
ATOM   1692  CB  THR C 107       3.199  23.581  61.690  1.00 10.19           C  
ATOM   1693  OG1 THR C 107       3.310  22.791  62.906  1.00 13.28           O  
ATOM   1694  CG2 THR C 107       3.160  22.534  60.550  1.00 10.22           C  
ATOM   1695  N   LYS C 108       5.090  25.365  59.476  1.00  6.55           N  
ATOM   1696  CA  LYS C 108       5.012  26.068  58.213  1.00  5.45           C  
ATOM   1697  C   LYS C 108       3.821  25.711  57.384  1.00  5.31           C  
ATOM   1698  O   LYS C 108       3.718  24.433  57.226  1.00  5.70           O  
ATOM   1699  CB  LYS C 108       6.212  25.556  57.408  1.00  6.67           C  
ATOM   1700  CG  LYS C 108       5.983  26.166  56.005  1.00  6.69           C  
ATOM   1701  CD  LYS C 108       7.367  26.285  55.386  1.00  7.90           C  
ATOM   1702  CE  LYS C 108       7.279  27.135  54.134  1.00  8.67           C  
ATOM   1703  NZ  LYS C 108       8.431  26.915  53.215  1.00  8.88           N  
ATOM   1704  N   ILE C 109       2.926  26.430  56.760  1.00  4.84           N  
ATOM   1705  CA  ILE C 109       1.800  25.980  55.948  1.00  4.29           C  
ATOM   1706  C   ILE C 109       1.739  26.541  54.547  1.00  5.79           C  
ATOM   1707  O   ILE C 109       0.955  26.109  53.689  1.00  5.59           O  
ATOM   1708  CB  ILE C 109       0.440  26.233  56.666  1.00  4.74           C  
ATOM   1709  CG1 ILE C 109       0.229  27.740  56.999  1.00  3.67           C  
ATOM   1710  CG2 ILE C 109       0.325  25.294  57.914  1.00  3.93           C  
ATOM   1711  CD1 ILE C 109      -1.270  27.962  57.384  1.00  6.10           C  
ATOM   1712  N   ARG C 110       2.588  27.567  54.305  1.00  7.82           N  
ATOM   1713  CA  ARG C 110       2.715  28.218  52.958  1.00  7.47           C  
ATOM   1714  C   ARG C 110       4.196  28.603  52.885  1.00  7.54           C  
ATOM   1715  O   ARG C 110       4.781  29.227  53.820  1.00  8.27           O  
ATOM   1716  CB  ARG C 110       1.749  29.350  52.638  1.00  5.19           C  
ATOM   1717  CG  ARG C 110       0.250  29.092  52.777  1.00  4.65           C  
ATOM   1718  CD  ARG C 110      -0.291  28.157  51.693  1.00  3.48           C  
ATOM   1719  NE  ARG C 110      -1.752  27.964  51.614  1.00  3.54           N  
ATOM   1720  CZ  ARG C 110      -2.451  27.175  52.454  1.00  4.04           C  
ATOM   1721  NH1 ARG C 110      -1.760  26.542  53.412  1.00  2.19           N  
ATOM   1722  NH2 ARG C 110      -3.778  27.043  52.411  1.00  4.78           N  
TER    1723      ARG C 110                                                      
