# Supplementary material for: Comparative Performance of High-Throughput Methods for Protein pKa Predictions
Source: J Chem Inf Model. 2023 Aug 8;63(16):5169–81. doi: 10.1021/acs.jcim.3c00165 (PMC10466379; doi:10.1021/acs.jcim.3c00165)
Supplement: Supplementary file 3 — ci3c00165_si_003.zip [file ci3c00165_si_003.zip › curated_pdbs/2qdb_curated.pdb]

ATOM      1  N   LYS A   6      -2.622 -38.800 -22.723  1.00 60.79           N  
ATOM      2  CA  LYS A   6      -1.612 -39.504 -21.877  1.00 60.57           C  
ATOM      3  C   LYS A   6      -0.283 -38.740 -21.833  1.00 58.94           C  
ATOM      4  O   LYS A   6       0.546 -38.870 -22.737  1.00 59.22           O  
ATOM      5  CB  LYS A   6      -1.377 -40.916 -22.419  1.00 62.35           C  
ATOM      6  CG  LYS A   6      -0.355 -41.722 -21.631  1.00 64.89           C  
ATOM      7  CD  LYS A   6      -0.759 -41.831 -20.170  1.00 66.03           C  
ATOM      8  CE  LYS A   6       0.277 -42.596 -19.371  1.00 66.97           C  
ATOM      9  NZ  LYS A   6      -0.091 -42.650 -17.930  1.00 68.20           N  
ATOM     10  N   LEU A   7      -0.084 -37.953 -20.778  1.00 56.39           N  
ATOM     11  CA  LEU A   7       1.137 -37.162 -20.625  1.00 52.92           C  
ATOM     12  C   LEU A   7       2.213 -37.906 -19.838  1.00 52.33           C  
ATOM     13  O   LEU A   7       1.925 -38.585 -18.852  1.00 53.39           O  
ATOM     14  CB  LEU A   7       0.812 -35.824 -19.956  1.00 49.81           C  
ATOM     15  CG  LEU A   7      -0.174 -34.965 -20.754  1.00 46.87           C  
ATOM     16  CD1 LEU A   7      -0.408 -33.652 -20.037  1.00 44.75           C  
ATOM     17  CD2 LEU A   7       0.370 -34.721 -22.160  1.00 43.99           C  
ATOM     18  N   HIS A   8       3.457 -37.757 -20.280  1.00 50.02           N  
ATOM     19  CA  HIS A   8       4.590 -38.436 -19.671  1.00 49.36           C  
ATOM     20  C   HIS A   8       5.551 -37.503 -18.931  1.00 46.74           C  
ATOM     21  O   HIS A   8       5.873 -36.417 -19.406  1.00 45.86           O  
ATOM     22  CB  HIS A   8       5.318 -39.222 -20.775  1.00 53.28           C  
ATOM     23  CG  HIS A   8       6.638 -39.797 -20.361  1.00 57.03           C  
ATOM     24  ND1 HIS A   8       7.807 -39.065 -20.371  1.00 59.39           N  
ATOM     25  CD2 HIS A   8       6.977 -41.042 -19.953  1.00 59.62           C  
ATOM     26  CE1 HIS A   8       8.810 -39.837 -19.989  1.00 59.89           C  
ATOM     27  NE2 HIS A   8       8.334 -41.041 -19.729  1.00 59.59           N  
ATOM     28  N   LYS A   9       5.998 -37.931 -17.755  1.00 43.96           N  
ATOM     29  CA  LYS A   9       6.937 -37.142 -16.962  1.00 42.91           C  
ATOM     30  C   LYS A   9       8.360 -37.588 -17.257  1.00 41.57           C  
ATOM     31  O   LYS A   9       8.666 -38.773 -17.215  1.00 42.27           O  
ATOM     32  CB  LYS A   9       6.667 -37.313 -15.471  1.00 42.00           C  
ATOM     33  CG  LYS A   9       5.347 -36.745 -15.005  1.00 41.33           C  
ATOM     34  CD  LYS A   9       5.173 -36.998 -13.522  1.00 38.33           C  
ATOM     35  CE  LYS A   9       3.834 -36.513 -13.035  1.00 37.86           C  
ATOM     36  NZ  LYS A   9       3.718 -36.701 -11.568  1.00 39.56           N  
ATOM     37  N   GLU A  10       9.227 -36.633 -17.559  1.00 41.54           N  
ATOM     38  CA  GLU A  10      10.613 -36.938 -17.862  1.00 41.09           C  
ATOM     39  C   GLU A  10      11.520 -36.311 -16.812  1.00 41.92           C  
ATOM     40  O   GLU A  10      11.253 -35.211 -16.315  1.00 39.56           O  
ATOM     41  CB  GLU A  10      10.970 -36.401 -19.248  1.00 41.38           C  
ATOM     42  CG  GLU A  10      10.057 -36.923 -20.345  1.00 44.69           C  
ATOM     43  CD  GLU A  10      10.193 -36.146 -21.640  1.00 45.19           C  
ATOM     44  OE1 GLU A  10      11.319 -36.057 -22.168  1.00 45.67           O  
ATOM     45  OE2 GLU A  10       9.171 -35.624 -22.130  1.00 44.92           O  
ATOM     46  N   PRO A  11      12.602 -37.012 -16.448  1.00 41.83           N  
ATOM     47  CA  PRO A  11      13.522 -36.477 -15.447  1.00 41.22           C  
ATOM     48  C   PRO A  11      14.297 -35.293 -15.997  1.00 40.01           C  
ATOM     49  O   PRO A  11      14.568 -35.219 -17.194  1.00 40.94           O  
ATOM     50  CB  PRO A  11      14.414 -37.674 -15.127  1.00 43.18           C  
ATOM     51  CG  PRO A  11      14.428 -38.442 -16.417  1.00 43.48           C  
ATOM     52  CD  PRO A  11      12.989 -38.376 -16.852  1.00 42.98           C  
ATOM     53  N   ALA A  12      14.627 -34.356 -15.119  1.00 37.57           N  
ATOM     54  CA  ALA A  12      15.377 -33.168 -15.501  1.00 39.97           C  
ATOM     55  C   ALA A  12      16.190 -32.704 -14.300  1.00 39.17           C  
ATOM     56  O   ALA A  12      15.940 -33.125 -13.173  1.00 41.04           O  
ATOM     57  CB  ALA A  12      14.429 -32.057 -15.955  1.00 37.43           C  
ATOM     58  N   THR A  13      17.160 -31.838 -14.542  0.87 38.24           N  
ATOM     59  CA  THR A  13      17.991 -31.346 -13.460  0.87 38.81           C  
ATOM     60  C   THR A  13      18.007 -29.828 -13.488  0.87 39.16           C  
ATOM     61  O   THR A  13      18.164 -29.217 -14.543  0.87 39.52           O  
ATOM     62  CB  THR A  13      19.436 -31.891 -13.571  0.87 36.75           C  
ATOM     63  OG1 THR A  13      19.405 -33.323 -13.600  0.13 34.73           O  
ATOM     64  CG2 THR A  13      20.271 -31.435 -12.384  0.13 36.55           C  
ATOM     65  N   LEU A  14      17.814 -29.223 -12.325  1.00 39.41           N  
ATOM     66  CA  LEU A  14      17.817 -27.776 -12.232  1.00 42.30           C  
ATOM     67  C   LEU A  14      19.209 -27.232 -12.487  1.00 44.12           C  
ATOM     68  O   LEU A  14      20.206 -27.804 -12.042  1.00 45.06           O  
ATOM     69  CB  LEU A  14      17.356 -27.318 -10.846  1.00 41.76           C  
ATOM     70  CG  LEU A  14      17.555 -25.817 -10.602  1.00 42.30           C  
ATOM     71  CD1 LEU A  14      16.669 -25.029 -11.551  1.00 41.56           C  
ATOM     72  CD2 LEU A  14      17.237 -25.471  -9.154  1.00 42.53           C  
ATOM     73  N   ILE A  15      19.267 -26.119 -13.204  1.00 45.59           N  
ATOM     74  CA  ILE A  15      20.526 -25.472 -13.503  1.00 46.66           C  
ATOM     75  C   ILE A  15      20.494 -24.102 -12.845  1.00 48.91           C  
ATOM     76  O   ILE A  15      21.418 -23.719 -12.122  1.00 49.50           O  
ATOM     77  CB  ILE A  15      20.722 -25.321 -15.019  1.00 47.13           C  
ATOM     78  CG1 ILE A  15      20.827 -26.711 -15.657  1.00 45.23           C  
ATOM     79  CG2 ILE A  15      21.958 -24.477 -15.303  1.00 44.78           C  
ATOM     80  CD1 ILE A  15      21.117 -26.695 -17.140  1.00 47.25           C  
ATOM     81  N   LYS A  16      19.411 -23.373 -13.085  1.00 48.73           N  
ATOM     82  CA  LYS A  16      19.248 -22.054 -12.503  1.00 47.58           C  
ATOM     83  C   LYS A  16      17.785 -21.656 -12.437  1.00 47.33           C  
ATOM     84  O   LYS A  16      17.031 -21.847 -13.394  1.00 46.34           O  
ATOM     85  CB  LYS A  16      20.014 -21.010 -13.312  1.00 48.41           C  
ATOM     86  CG  LYS A  16      19.709 -19.580 -12.891  1.00 49.65           C  
ATOM     87  CD  LYS A  16      20.421 -18.576 -13.777  1.00 52.02           C  
ATOM     88  CE  LYS A  16      19.924 -17.165 -13.515  1.00 52.95           C  
ATOM     89  NZ  LYS A  16      20.076 -16.783 -12.086  1.00 54.70           N  
ATOM     90  N   ALA A  17      17.388 -21.121 -11.289  1.00 44.94           N  
ATOM     91  CA  ALA A  17      16.025 -20.658 -11.098  1.00 42.94           C  
ATOM     92  C   ALA A  17      16.036 -19.275 -11.708  1.00 40.22           C  
ATOM     93  O   ALA A  17      16.985 -18.527 -11.512  1.00 41.78           O  
ATOM     94  CB  ALA A  17      15.693 -20.576  -9.610  1.00 42.99           C  
ATOM     95  N   ILE A  18      15.002 -18.928 -12.460  1.00 38.09           N  
ATOM     96  CA  ILE A  18      14.968 -17.611 -13.069  1.00 35.17           C  
ATOM     97  C   ILE A  18      13.883 -16.753 -12.433  1.00 34.46           C  
ATOM     98  O   ILE A  18      14.160 -15.673 -11.932  1.00 36.34           O  
ATOM     99  CB  ILE A  18      14.771 -17.718 -14.595  1.00 35.24           C  
ATOM    100  CG1 ILE A  18      15.882 -18.596 -15.190  1.00 32.74           C  
ATOM    101  CG2 ILE A  18      14.802 -16.333 -15.218  1.00 32.02           C  
ATOM    102  CD1 ILE A  18      15.773 -18.814 -16.687  0.89 35.19           C  
ATOM    103  N   ASP A  19      12.642 -17.212 -12.464  1.00 34.11           N  
ATOM    104  CA  ASP A  19      11.575 -16.460 -11.818  1.00 32.45           C  
ATOM    105  C   ASP A  19      10.324 -17.296 -11.575  1.00 31.25           C  
ATOM    106  O   ASP A  19      10.333 -18.515 -11.764  1.00 31.68           O  
ATOM    107  CB  ASP A  19      11.240 -15.174 -12.590  1.00 32.09           C  
ATOM    108  CG  ASP A  19      10.573 -15.429 -13.928  1.00 34.80           C  
ATOM    109  OD1 ASP A  19      10.143 -16.569 -14.201  1.00 33.60           O  
ATOM    110  OD2 ASP A  19      10.460 -14.457 -14.703  1.00 34.40           O  
ATOM    111  N   GLY A  20       9.257 -16.638 -11.143  1.00 30.13           N  
ATOM    112  CA  GLY A  20       8.025 -17.341 -10.842  1.00 30.59           C  
ATOM    113  C   GLY A  20       7.626 -18.452 -11.799  1.00 29.40           C  
ATOM    114  O   GLY A  20       7.354 -19.568 -11.370  1.00 27.39           O  
ATOM    115  N   ASN A  21       7.596 -18.158 -13.093  1.00 29.21           N  
ATOM    116  CA  ASN A  21       7.188 -19.160 -14.069  1.00 29.88           C  
ATOM    117  C   ASN A  21       8.234 -19.475 -15.140  1.00 29.82           C  
ATOM    118  O   ASN A  21       7.884 -19.881 -16.252  1.00 29.43           O  
ATOM    119  CB  ASN A  21       5.884 -18.712 -14.736  1.00 31.57           C  
ATOM    120  CG  ASN A  21       6.061 -17.462 -15.584  1.00 32.16           C  
ATOM    121  OD1 ASN A  21       7.072 -16.768 -15.481  1.00 33.55           O  
ATOM    122  ND2 ASN A  21       5.077 -17.170 -16.421  1.00 31.26           N  
ATOM    123  N   THR A  22       9.510 -19.291 -14.810  1.00 28.73           N  
ATOM    124  CA  THR A  22      10.584 -19.576 -15.757  1.00 29.63           C  
ATOM    125  C   THR A  22      11.789 -20.139 -15.017  1.00 31.32           C  
ATOM    126  O   THR A  22      12.262 -19.549 -14.043  1.00 33.95           O  
ATOM    127  CB  THR A  22      11.052 -18.320 -16.529  1.00 26.95           C  
ATOM    128  OG1 THR A  22       9.941 -17.463 -16.809  1.00 25.93           O  
ATOM    129  CG2 THR A  22      11.679 -18.732 -17.851  1.00 28.39           C  
ATOM    130  N   VAL A  23      12.281 -21.281 -15.482  1.00 31.02           N  
ATOM    131  CA  VAL A  23      13.432 -21.927 -14.867  1.00 32.65           C  
ATOM    132  C   VAL A  23      14.330 -22.543 -15.940  1.00 35.50           C  
ATOM    133  O   VAL A  23      13.868 -22.871 -17.039  1.00 33.73           O  
ATOM    134  CB  VAL A  23      12.993 -23.044 -13.878  1.00 31.84           C  
ATOM    135  CG1 VAL A  23      12.199 -22.440 -12.727  0.90 31.33           C  
ATOM    136  CG2 VAL A  23      12.145 -24.092 -14.602  0.90 30.24           C  
ATOM    137  N   LYS A  24      15.617 -22.676 -15.632  1.00 37.86           N  
ATOM    138  CA  LYS A  24      16.551 -23.281 -16.571  1.00 40.50           C  
ATOM    139  C   LYS A  24      16.877 -24.663 -16.050  1.00 40.87           C  
ATOM    140  O   LYS A  24      17.251 -24.830 -14.885  1.00 41.84           O  
ATOM    141  CB  LYS A  24      17.835 -22.459 -16.701  1.00 44.10           C  
ATOM    142  CG  LYS A  24      18.888 -23.145 -17.582  1.00 47.81           C  
ATOM    143  CD  LYS A  24      20.020 -22.209 -17.986  1.00 48.94           C  
ATOM    144  CE  LYS A  24      19.520 -21.096 -18.901  1.00 50.29           C  
ATOM    145  NZ  LYS A  24      20.634 -20.262 -19.443  1.00 50.42           N  
ATOM    146  N   LEU A  25      16.731 -25.656 -16.917  1.00 40.14           N  
ATOM    147  CA  LEU A  25      16.984 -27.031 -16.534  1.00 39.72           C  
ATOM    148  C   LEU A  25      17.918 -27.738 -17.496  1.00 41.78           C  
ATOM    149  O   LEU A  25      18.256 -27.220 -18.558  1.00 43.03           O  
ATOM    150  CB  LEU A  25      15.665 -27.807 -16.482  1.00 37.08           C  
ATOM    151  CG  LEU A  25      14.507 -27.310 -15.609  1.00 34.59           C  
ATOM    152  CD1 LEU A  25      13.261 -28.146 -15.926  1.00 29.58           C  
ATOM    153  CD2 LEU A  25      14.868 -27.414 -14.124  1.00 30.38           C  
ATOM    154  N   MET A  26      18.337 -28.931 -17.092  1.00 42.71           N  
ATOM    155  CA  MET A  26      19.195 -29.778 -17.896  1.00 43.63           C  
ATOM    156  C   MET A  26      18.218 -30.871 -18.286  1.00 41.88           C  
ATOM    157  O   MET A  26      17.830 -31.699 -17.458  1.00 40.82           O  
ATOM    158  CB  MET A  26      20.329 -30.362 -17.053  1.00 47.23           C  
ATOM    159  CG  MET A  26      21.261 -31.305 -17.813  1.00 52.35           C  
ATOM    160  SD  MET A  26      22.429 -30.460 -18.911  1.00 59.56           S  
ATOM    161  CE  MET A  26      23.847 -30.321 -17.808  1.00 53.77           C  
ATOM    162  N   TYR A  27      17.805 -30.855 -19.545  1.00 39.64           N  
ATOM    163  CA  TYR A  27      16.837 -31.817 -20.049  1.00 39.89           C  
ATOM    164  C   TYR A  27      17.394 -32.551 -21.270  1.00 40.00           C  
ATOM    165  O   TYR A  27      17.722 -31.937 -22.281  1.00 40.24           O  
ATOM    166  CB  TYR A  27      15.541 -31.067 -20.392  1.00 36.70           C  
ATOM    167  CG  TYR A  27      14.540 -31.854 -21.190  1.00 34.56           C  
ATOM    168  CD1 TYR A  27      13.842 -32.920 -20.627  1.00 32.06           C  
ATOM    169  CD2 TYR A  27      14.302 -31.541 -22.526  1.00 34.07           C  
ATOM    170  CE1 TYR A  27      12.931 -33.656 -21.379  1.00 32.78           C  
ATOM    171  CE2 TYR A  27      13.396 -32.268 -23.282  1.00 33.30           C  
ATOM    172  CZ  TYR A  27      12.716 -33.321 -22.709  1.00 30.74           C  
ATOM    173  OH  TYR A  27      11.838 -34.044 -23.478  1.00 32.73           O  
ATOM    174  N   LYS A  28      17.489 -33.869 -21.158  1.00 42.40           N  
ATOM    175  CA  LYS A  28      18.026 -34.710 -22.222  1.00 45.49           C  
ATOM    176  C   LYS A  28      19.396 -34.211 -22.681  1.00 48.43           C  
ATOM    177  O   LYS A  28      19.558 -33.697 -23.793  1.00 47.95           O  
ATOM    178  CB  LYS A  28      17.050 -34.780 -23.399  1.00 45.18           C  
ATOM    179  CG  LYS A  28      15.773 -35.538 -23.066  1.00 42.74           C  
ATOM    180  CD  LYS A  28      14.901 -35.758 -24.289  1.00 45.02           C  
ATOM    181  CE  LYS A  28      13.714 -36.652 -23.949  1.00 44.84           C  
ATOM    182  NZ  LYS A  28      12.924 -37.029 -25.155  1.00 49.29           N  
ATOM    183  N   GLY A  29      20.373 -34.362 -21.791  1.00 50.60           N  
ATOM    184  CA  GLY A  29      21.737 -33.956 -22.076  1.00 52.54           C  
ATOM    185  C   GLY A  29      21.893 -32.563 -22.643  1.00 52.74           C  
ATOM    186  O   GLY A  29      22.831 -32.304 -23.396  1.00 54.51           O  
ATOM    187  N   GLN A  30      20.985 -31.663 -22.287  1.00 52.23           N  
ATOM    188  CA  GLN A  30      21.049 -30.292 -22.779  1.00 50.54           C  
ATOM    189  C   GLN A  30      20.316 -29.306 -21.897  1.00 49.00           C  
ATOM    190  O   GLN A  30      19.244 -29.604 -21.373  1.00 48.24           O  
ATOM    191  CB  GLN A  30      20.464 -30.193 -24.185  1.00 52.56           C  
ATOM    192  CG  GLN A  30      21.449 -30.439 -25.299  1.00 55.91           C  
ATOM    193  CD  GLN A  30      20.791 -30.339 -26.656  1.00 58.41           C  
ATOM    194  OE1 GLN A  30      19.908 -31.130 -26.986  1.00 58.66           O  
ATOM    195  NE2 GLN A  30      21.213 -29.361 -27.451  1.00 60.48           N  
ATOM    196  N   PRO A  31      20.899 -28.115 -21.713  1.00 47.89           N  
ATOM    197  CA  PRO A  31      20.289 -27.068 -20.891  1.00 47.29           C  
ATOM    198  C   PRO A  31      19.187 -26.399 -21.703  1.00 46.32           C  
ATOM    199  O   PRO A  31      19.331 -26.195 -22.910  1.00 46.08           O  
ATOM    200  CB  PRO A  31      21.458 -26.121 -20.612  1.00 48.82           C  
ATOM    201  CG  PRO A  31      22.666 -27.031 -20.703  1.00 49.33           C  
ATOM    202  CD  PRO A  31      22.328 -27.833 -21.928  1.00 48.62           C  
ATOM    203  N   MET A  32      18.086 -26.063 -21.046  1.00 45.32           N  
ATOM    204  CA  MET A  32      16.975 -25.429 -21.739  1.00 42.61           C  
ATOM    205  C   MET A  32      16.121 -24.626 -20.774  1.00 38.41           C  
ATOM    206  O   MET A  32      15.864 -25.055 -19.652  1.00 36.48           O  
ATOM    207  CB  MET A  32      16.097 -26.492 -22.415  1.00 43.36           C  
ATOM    208  CG  MET A  32      15.163 -25.944 -23.497  1.00 47.56           C  
ATOM    209  SD  MET A  32      13.744 -27.023 -23.896  1.00 52.29           S  
ATOM    210  CE  MET A  32      14.513 -28.625 -23.887  1.00 48.37           C  
ATOM    211  N   VAL A  33      15.693 -23.455 -21.220  1.00 36.84           N  
ATOM    212  CA  VAL A  33      14.822 -22.605 -20.427  1.00 36.20           C  
ATOM    213  C   VAL A  33      13.396 -23.141 -20.594  1.00 35.75           C  
ATOM    214  O   VAL A  33      12.969 -23.479 -21.706  1.00 34.08           O  
ATOM    215  CB  VAL A  33      14.872 -21.150 -20.920  1.00 39.21           C  
ATOM    216  CG1 VAL A  33      13.837 -20.305 -20.175  1.00 38.57           C  
ATOM    217  CG2 VAL A  33      16.279 -20.585 -20.718  1.00 39.46           C  
ATOM    218  N   PHE A  34      12.677 -23.246 -19.482  1.00 33.73           N  
ATOM    219  CA  PHE A  34      11.300 -23.729 -19.496  1.00 31.29           C  
ATOM    220  C   PHE A  34      10.346 -22.685 -18.962  1.00 29.65           C  
ATOM    221  O   PHE A  34      10.647 -21.986 -17.988  1.00 29.79           O  
ATOM    222  CB  PHE A  34      11.143 -24.994 -18.646  1.00 31.04           C  
ATOM    223  CG  PHE A  34      11.537 -26.257 -19.352  1.00 31.93           C  
ATOM    224  CD1 PHE A  34      12.877 -26.627 -19.454  1.00 32.89           C  
ATOM    225  CD2 PHE A  34      10.564 -27.078 -19.923  1.00 29.45           C  
ATOM    226  CE1 PHE A  34      13.244 -27.799 -20.114  1.00 31.33           C  
ATOM    227  CE2 PHE A  34      10.914 -28.248 -20.581  1.00 28.83           C  
ATOM    228  CZ  PHE A  34      12.260 -28.612 -20.679  1.00 32.47           C  
ATOM    229  N   ARG A  35       9.192 -22.572 -19.607  1.00 27.26           N  
ATOM    230  CA  ARG A  35       8.171 -21.637 -19.166  1.00 27.31           C  
ATOM    231  C   ARG A  35       7.034 -22.495 -18.634  1.00 27.60           C  
ATOM    232  O   ARG A  35       6.471 -23.308 -19.362  1.00 27.60           O  
ATOM    233  CB  ARG A  35       7.702 -20.762 -20.335  1.00 29.52           C  
ATOM    234  CG  ARG A  35       6.440 -19.934 -20.086  1.00 25.95           C  
ATOM    235  CD  ARG A  35       6.519 -19.067 -18.830  1.00 28.43           C  
ATOM    236  NE  ARG A  35       7.673 -18.170 -18.781  1.00 29.40           N  
ATOM    237  CZ  ARG A  35       7.685 -16.907 -19.207  1.00 31.60           C  
ATOM    238  NH1 ARG A  35       6.597 -16.358 -19.737  1.00 28.09           N  
ATOM    239  NH2 ARG A  35       8.786 -16.173 -19.067  1.00 29.41           N  
ATOM    240  N   LEU A  36       6.723 -22.336 -17.352  1.00 27.35           N  
ATOM    241  CA  LEU A  36       5.650 -23.111 -16.739  1.00 25.31           C  
ATOM    242  C   LEU A  36       4.308 -22.841 -17.393  1.00 23.94           C  
ATOM    243  O   LEU A  36       3.799 -21.717 -17.372  1.00 22.41           O  
ATOM    244  CB  LEU A  36       5.557 -22.816 -15.247  1.00 23.36           C  
ATOM    245  CG  LEU A  36       6.538 -23.602 -14.387  1.00 26.02           C  
ATOM    246  CD1 LEU A  36       7.967 -23.164 -14.679  1.00 29.58           C  
ATOM    247  CD2 LEU A  36       6.192 -23.374 -12.923  1.00 27.69           C  
ATOM    248  N   LEU A  37       3.737 -23.892 -17.960  1.00 23.78           N  
ATOM    249  CA  LEU A  37       2.456 -23.798 -18.635  1.00 26.56           C  
ATOM    250  C   LEU A  37       1.311 -23.278 -17.784  1.00 28.39           C  
ATOM    251  O   LEU A  37       1.234 -23.534 -16.571  1.00 27.87           O  
ATOM    252  CB  LEU A  37       2.052 -25.163 -19.186  1.00 28.22           C  
ATOM    253  CG  LEU A  37       2.499 -25.529 -20.601  1.00 28.39           C  
ATOM    254  CD1 LEU A  37       2.166 -26.992 -20.857  1.00 26.05           C  
ATOM    255  CD2 LEU A  37       1.807 -24.620 -21.622  1.00 26.03           C  
ATOM    256  N   LEU A  38       0.426 -22.546 -18.459  1.00 29.11           N  
ATOM    257  CA  LEU A  38      -0.791 -21.988 -17.894  1.00 30.13           C  
ATOM    258  C   LEU A  38      -0.696 -21.164 -16.626  1.00 31.16           C  
ATOM    259  O   LEU A  38      -1.628 -21.154 -15.829  1.00 31.16           O  
ATOM    260  CB  LEU A  38      -1.809 -23.117 -17.692  1.00 32.95           C  
ATOM    261  CG  LEU A  38      -2.401 -23.727 -18.971  1.00 33.12           C  
ATOM    262  CD1 LEU A  38      -2.901 -25.146 -18.718  1.00 33.38           C  
ATOM    263  CD2 LEU A  38      -3.533 -22.832 -19.470  1.00 33.97           C  
ATOM    264  N   VAL A  39       0.417 -20.473 -16.423  1.00 32.54           N  
ATOM    265  CA  VAL A  39       0.536 -19.631 -15.237  1.00 34.40           C  
ATOM    266  C   VAL A  39       1.067 -18.256 -15.613  1.00 35.24           C  
ATOM    267  O   VAL A  39       2.131 -18.129 -16.212  1.00 34.58           O  
ATOM    268  CB  VAL A  39       1.454 -20.271 -14.142  1.00 33.86           C  
ATOM    269  CG1 VAL A  39       0.948 -21.666 -13.793  1.00 37.17           C  
ATOM    270  CG2 VAL A  39       2.885 -20.347 -14.609  1.00 33.59           C  
ATOM    271  N   ASP A  40       0.299 -17.224 -15.285  1.00 38.58           N  
ATOM    272  CA  ASP A  40       0.725 -15.863 -15.567  1.00 40.93           C  
ATOM    273  C   ASP A  40       1.106 -15.161 -14.277  1.00 41.10           C  
ATOM    274  O   ASP A  40       0.511 -15.394 -13.228  1.00 39.73           O  
ATOM    275  CB  ASP A  40      -0.376 -15.076 -16.278  1.00 43.85           C  
ATOM    276  CG  ASP A  40      -0.501 -15.448 -17.741  1.00 47.46           C  
ATOM    277  OD1 ASP A  40       0.538 -15.761 -18.370  1.00 46.93           O  
ATOM    278  OD2 ASP A  40      -1.634 -15.415 -18.265  1.00 50.79           O  
ATOM    279  N   ILE A  41       2.116 -14.312 -14.359  1.00 42.50           N  
ATOM    280  CA  ILE A  41       2.564 -13.575 -13.192  1.00 45.56           C  
ATOM    281  C   ILE A  41       2.341 -12.084 -13.420  1.00 47.71           C  
ATOM    282  O   ILE A  41       3.111 -11.424 -14.121  1.00 48.45           O  
ATOM    283  CB  ILE A  41       4.049 -13.872 -12.897  1.00 45.08           C  
ATOM    284  CG1 ILE A  41       4.184 -15.332 -12.450  1.00 43.98           C  
ATOM    285  CG2 ILE A  41       4.574 -12.934 -11.823  1.00 44.77           C  
ATOM    286  CD1 ILE A  41       5.578 -15.752 -12.119  1.00 46.25           C  
ATOM    287  N   PRO A  42       1.257 -11.541 -12.840  1.00 49.33           N  
ATOM    288  CA  PRO A  42       0.896 -10.125 -12.962  1.00 50.45           C  
ATOM    289  C   PRO A  42       2.096  -9.183 -12.878  1.00 50.46           C  
ATOM    290  O   PRO A  42       2.676  -8.821 -13.903  1.00 51.72           O  
ATOM    291  CB  PRO A  42      -0.088  -9.929 -11.814  1.00 49.58           C  
ATOM    292  CG  PRO A  42      -0.815 -11.242 -11.808  1.00 49.64           C  
ATOM    293  CD  PRO A  42       0.320 -12.241 -11.939  1.00 48.89           C  
ATOM    294  N   TYR A  54       3.834  -9.091  -6.270  1.00 51.17           N  
ATOM    295  CA  TYR A  54       4.126 -10.460  -5.860  1.00 49.60           C  
ATOM    296  C   TYR A  54       5.094 -11.159  -6.810  1.00 49.07           C  
ATOM    297  O   TYR A  54       5.295 -12.373  -6.725  1.00 48.85           O  
ATOM    298  CB  TYR A  54       2.828 -11.261  -5.745  1.00 49.66           C  
ATOM    299  CG  TYR A  54       1.974 -10.849  -4.566  1.00 49.59           C  
ATOM    300  CD1 TYR A  54       2.344 -11.188  -3.263  1.00 49.32           C  
ATOM    301  CD2 TYR A  54       0.820 -10.086  -4.748  1.00 48.89           C  
ATOM    302  CE1 TYR A  54       1.589 -10.775  -2.167  1.00 48.97           C  
ATOM    303  CE2 TYR A  54       0.056  -9.666  -3.662  1.00 49.60           C  
ATOM    304  CZ  TYR A  54       0.448 -10.013  -2.372  1.00 49.60           C  
ATOM    305  OH  TYR A  54      -0.290  -9.584  -1.291  1.00 48.07           O  
ATOM    306  N   GLY A  55       5.691 -10.390  -7.717  1.00 47.23           N  
ATOM    307  CA  GLY A  55       6.653 -10.966  -8.641  1.00 44.47           C  
ATOM    308  C   GLY A  55       7.776 -11.603  -7.841  1.00 42.33           C  
ATOM    309  O   GLY A  55       8.100 -12.772  -8.041  1.00 41.25           O  
ATOM    310  N   PRO A  56       8.398 -10.848  -6.922  1.00 41.08           N  
ATOM    311  CA  PRO A  56       9.488 -11.365  -6.091  1.00 41.44           C  
ATOM    312  C   PRO A  56       9.053 -12.580  -5.268  1.00 38.73           C  
ATOM    313  O   PRO A  56       9.813 -13.538  -5.105  1.00 39.66           O  
ATOM    314  CB  PRO A  56       9.845 -10.168  -5.214  1.00 42.54           C  
ATOM    315  CG  PRO A  56       9.576  -9.013  -6.117  1.00 41.32           C  
ATOM    316  CD  PRO A  56       8.246  -9.395  -6.730  1.00 42.29           C  
ATOM    317  N   GLU A  57       7.830 -12.542  -4.753  1.00 38.35           N  
ATOM    318  CA  GLU A  57       7.320 -13.659  -3.962  1.00 38.87           C  
ATOM    319  C   GLU A  57       7.196 -14.918  -4.814  1.00 36.01           C  
ATOM    320  O   GLU A  57       7.651 -15.990  -4.412  1.00 35.08           O  
ATOM    321  CB  GLU A  57       5.957 -13.326  -3.347  1.00 41.43           C  
ATOM    322  CG  GLU A  57       6.030 -12.408  -2.144  1.00 47.70           C  
ATOM    323  CD  GLU A  57       5.763 -10.963  -2.497  1.00 51.79           C  
ATOM    324  OE1 GLU A  57       6.373 -10.457  -3.469  1.00 53.80           O  
ATOM    325  OE2 GLU A  57       4.941 -10.335  -1.793  1.00 53.98           O  
ATOM    326  N   ALA A  58       6.577 -14.784  -5.987  1.00 35.20           N  
ATOM    327  CA  ALA A  58       6.401 -15.918  -6.897  1.00 34.31           C  
ATOM    328  C   ALA A  58       7.777 -16.483  -7.212  1.00 34.05           C  
ATOM    329  O   ALA A  58       8.004 -17.693  -7.114  1.00 30.73           O  
ATOM    330  CB  ALA A  58       5.702 -15.470  -8.182  1.00 33.77           C  
ATOM    331  N   ALA A  59       8.697 -15.586  -7.566  1.00 34.29           N  
ATOM    332  CA  ALA A  59      10.069 -15.966  -7.885  1.00 33.75           C  
ATOM    333  C   ALA A  59      10.687 -16.742  -6.726  1.00 32.76           C  
ATOM    334  O   ALA A  59      11.282 -17.805  -6.920  1.00 34.32           O  
ATOM    335  CB  ALA A  59      10.895 -14.720  -8.177  1.00 34.49           C  
ATOM    336  N   ALA A  60      10.541 -16.206  -5.519  1.00 30.55           N  
ATOM    337  CA  ALA A  60      11.089 -16.851  -4.331  1.00 28.90           C  
ATOM    338  C   ALA A  60      10.463 -18.228  -4.144  1.00 27.94           C  
ATOM    339  O   ALA A  60      11.156 -19.217  -3.914  1.00 29.28           O  
ATOM    340  CB  ALA A  60      10.829 -15.977  -3.090  1.00 28.71           C  
ATOM    341  N   PHE A  61       9.143 -18.285  -4.240  1.00 26.75           N  
ATOM    342  CA  PHE A  61       8.421 -19.543  -4.083  1.00 26.80           C  
ATOM    343  C   PHE A  61       8.941 -20.627  -5.039  1.00 27.03           C  
ATOM    344  O   PHE A  61       9.335 -21.716  -4.612  1.00 26.20           O  
ATOM    345  CB  PHE A  61       6.936 -19.303  -4.336  1.00 28.22           C  
ATOM    346  CG  PHE A  61       6.086 -20.511  -4.135  1.00 28.88           C  
ATOM    347  CD1 PHE A  61       5.611 -20.844  -2.869  1.00 29.50           C  
ATOM    348  CD2 PHE A  61       5.736 -21.312  -5.216  1.00 28.49           C  
ATOM    349  CE1 PHE A  61       4.792 -21.959  -2.685  1.00 29.87           C  
ATOM    350  CE2 PHE A  61       4.917 -22.430  -5.041  1.00 29.39           C  
ATOM    351  CZ  PHE A  61       4.442 -22.753  -3.774  1.00 26.73           C  
ATOM    352  N   THR A  62       8.934 -20.328  -6.335  1.00 26.34           N  
ATOM    353  CA  THR A  62       9.403 -21.282  -7.331  1.00 26.32           C  
ATOM    354  C   THR A  62      10.868 -21.643  -7.096  1.00 27.61           C  
ATOM    355  O   THR A  62      11.250 -22.811  -7.163  1.00 24.16           O  
ATOM    356  CB  THR A  62       9.227 -20.710  -8.755  1.00 23.07           C  
ATOM    357  OG1 THR A  62       7.831 -20.534  -9.008  1.00 26.70           O  
ATOM    358  CG2 THR A  62       9.813 -21.659  -9.807  1.00 23.50           C  
ATOM    359  N   LYS A  63      11.680 -20.627  -6.817  1.00 31.71           N  
ATOM    360  CA  LYS A  63      13.103 -20.827  -6.568  1.00 34.19           C  
ATOM    361  C   LYS A  63      13.306 -21.825  -5.429  1.00 35.24           C  
ATOM    362  O   LYS A  63      14.113 -22.757  -5.537  1.00 37.05           O  
ATOM    363  CB  LYS A  63      13.764 -19.488  -6.222  1.00 35.89           C  
ATOM    364  CG  LYS A  63      15.242 -19.581  -5.832  1.00 38.38           C  
ATOM    365  CD  LYS A  63      15.807 -18.198  -5.504  1.00 40.58           C  
ATOM    366  CE  LYS A  63      17.245 -18.281  -4.995  1.00 42.89           C  
ATOM    367  NZ  LYS A  63      18.120 -19.040  -5.942  1.00 45.06           N  
ATOM    368  N   LYS A  64      12.560 -21.646  -4.346  1.00 34.36           N  
ATOM    369  CA  LYS A  64      12.682 -22.546  -3.201  1.00 36.63           C  
ATOM    370  C   LYS A  64      12.251 -23.970  -3.556  1.00 36.04           C  
ATOM    371  O   LYS A  64      12.931 -24.940  -3.210  1.00 36.31           O  
ATOM    372  CB  LYS A  64      11.844 -22.027  -2.031  1.00 38.11           C  
ATOM    373  CG  LYS A  64      12.235 -22.612  -0.687  1.00 44.39           C  
ATOM    374  CD  LYS A  64      11.429 -21.984   0.451  1.00 47.00           C  
ATOM    375  CE  LYS A  64      12.142 -22.143   1.792  1.00 50.98           C  
ATOM    376  NZ  LYS A  64      12.489 -23.561   2.103  1.00 51.05           N  
ATOM    377  N   MET A  65      11.129 -24.098  -4.258  1.00 35.19           N  
ATOM    378  CA  MET A  65      10.625 -25.417  -4.639  1.00 35.98           C  
ATOM    379  C   MET A  65      11.581 -26.262  -5.487  1.00 34.16           C  
ATOM    380  O   MET A  65      11.757 -27.448  -5.225  1.00 32.68           O  
ATOM    381  CB  MET A  65       9.283 -25.289  -5.373  1.00 37.87           C  
ATOM    382  CG  MET A  65       8.083 -25.775  -4.570  1.00 39.15           C  
ATOM    383  SD  MET A  65       6.553 -25.780  -5.557  1.00 45.02           S  
ATOM    384  CE  MET A  65       6.150 -27.571  -5.616  1.00 38.11           C  
ATOM    385  N   VAL A  66      12.193 -25.662  -6.500  1.00 34.68           N  
ATOM    386  CA  VAL A  66      13.107 -26.413  -7.360  1.00 37.43           C  
ATOM    387  C   VAL A  66      14.483 -26.670  -6.745  1.00 38.58           C  
ATOM    388  O   VAL A  66      15.017 -27.768  -6.861  1.00 37.95           O  
ATOM    389  CB  VAL A  66      13.304 -25.717  -8.732  1.00 35.64           C  
ATOM    390  CG1 VAL A  66      12.027 -25.814  -9.552  1.00 35.79           C  
ATOM    391  CG2 VAL A  66      13.694 -24.259  -8.531  1.00 36.96           C  
ATOM    392  N   GLU A  67      15.052 -25.663  -6.088  1.00 41.64           N  
ATOM    393  CA  GLU A  67      16.368 -25.820  -5.478  1.00 41.98           C  
ATOM    394  C   GLU A  67      16.378 -26.832  -4.335  1.00 41.79           C  
ATOM    395  O   GLU A  67      17.368 -27.537  -4.138  1.00 41.50           O  
ATOM    396  CB  GLU A  67      16.892 -24.465  -4.992  1.00 44.08           C  
ATOM    397  CG  GLU A  67      16.907 -23.412  -6.089  1.00 47.05           C  
ATOM    398  CD  GLU A  67      17.872 -22.278  -5.821  1.00 48.94           C  
ATOM    399  OE1 GLU A  67      17.761 -21.629  -4.762  1.00 51.22           O  
ATOM    400  OE2 GLU A  67      18.744 -22.029  -6.681  1.00 50.05           O  
ATOM    401  N   ASN A  68      15.273 -26.926  -3.598  1.00 41.92           N  
ATOM    402  CA  ASN A  68      15.195 -27.865  -2.479  1.00 40.61           C  
ATOM    403  C   ASN A  68      14.713 -29.249  -2.887  1.00 40.56           C  
ATOM    404  O   ASN A  68      14.640 -30.156  -2.056  1.00 39.41           O  
ATOM    405  CB  ASN A  68      14.266 -27.331  -1.386  1.00 40.98           C  
ATOM    406  CG  ASN A  68      14.771 -26.051  -0.769  1.00 39.77           C  
ATOM    407  OD1 ASN A  68      15.962 -25.897  -0.532  1.00 36.91           O  
ATOM    408  ND2 ASN A  68      13.859 -25.126  -0.490  1.00 42.41           N  
ATOM    409  N   ALA A  69      14.380 -29.410  -4.160  1.00 39.81           N  
ATOM    410  CA  ALA A  69      13.887 -30.687  -4.654  1.00 40.54           C  
ATOM    411  C   ALA A  69      14.995 -31.716  -4.809  1.00 40.29           C  
ATOM    412  O   ALA A  69      16.147 -31.369  -5.057  1.00 43.32           O  
ATOM    413  CB  ALA A  69      13.174 -30.488  -5.996  1.00 39.05           C  
ATOM    414  N   LYS A  70      14.636 -32.985  -4.658  1.00 41.02           N  
ATOM    415  CA  LYS A  70      15.590 -34.073  -4.822  1.00 41.86           C  
ATOM    416  C   LYS A  70      15.265 -34.768  -6.146  1.00 41.73           C  
ATOM    417  O   LYS A  70      15.967 -35.685  -6.573  1.00 42.28           O  
ATOM    418  CB  LYS A  70      15.492 -35.061  -3.656  1.00 42.91           C  
ATOM    419  CG  LYS A  70      14.175 -35.790  -3.551  1.00 43.50           C  
ATOM    420  CD  LYS A  70      14.182 -36.704  -2.343  1.00 46.20           C  
ATOM    421  CE  LYS A  70      12.949 -37.570  -2.309  1.00 46.94           C  
ATOM    422  NZ  LYS A  70      12.929 -38.415  -1.087  1.00 51.14           N  
ATOM    423  N   LYS A  71      14.177 -34.324  -6.776  1.00 40.43           N  
ATOM    424  CA  LYS A  71      13.757 -34.838  -8.074  1.00 39.85           C  
ATOM    425  C   LYS A  71      12.896 -33.802  -8.811  1.00 38.35           C  
ATOM    426  O   LYS A  71      11.893 -33.315  -8.284  1.00 37.27           O  
ATOM    427  CB  LYS A  71      12.997 -36.162  -7.935  1.00 39.16           C  
ATOM    428  CG  LYS A  71      11.735 -36.101  -7.107  1.00 45.04           C  
ATOM    429  CD  LYS A  71      11.105 -37.487  -6.970  1.00 47.00           C  
ATOM    430  CE  LYS A  71      10.009 -37.498  -5.904  1.00 47.70           C  
ATOM    431  NZ  LYS A  71      10.534 -37.056  -4.577  1.00 45.48           N  
ATOM    432  N   ILE A  72      13.323 -33.460 -10.024  1.00 35.21           N  
ATOM    433  CA  ILE A  72      12.616 -32.495 -10.863  1.00 34.52           C  
ATOM    434  C   ILE A  72      12.121 -33.209 -12.110  1.00 34.13           C  
ATOM    435  O   ILE A  72      12.852 -33.985 -12.723  1.00 33.31           O  
ATOM    436  CB  ILE A  72      13.536 -31.340 -11.309  1.00 33.08           C  
ATOM    437  CG1 ILE A  72      13.981 -30.517 -10.096  1.00 34.29           C  
ATOM    438  CG2 ILE A  72      12.816 -30.467 -12.318  1.00 31.73           C  
ATOM    439  CD1 ILE A  72      12.842 -29.832  -9.360  1.00 33.66           C  
ATOM    440  N   GLU A  73      10.876 -32.948 -12.486  1.00 34.26           N  
ATOM    441  CA  GLU A  73      10.322 -33.582 -13.664  1.00 32.55           C  
ATOM    442  C   GLU A  73       9.644 -32.601 -14.606  1.00 32.57           C  
ATOM    443  O   GLU A  73       8.973 -31.653 -14.181  1.00 29.63           O  
ATOM    444  CB  GLU A  73       9.356 -34.685 -13.250  1.00 32.39           C  
ATOM    445  CG  GLU A  73      10.063 -35.864 -12.606  1.00 33.46           C  
ATOM    446  CD  GLU A  73       9.111 -36.813 -11.939  1.00 33.51           C  
ATOM    447  OE1 GLU A  73       8.569 -36.446 -10.878  1.00 37.40           O  
ATOM    448  OE2 GLU A  73       8.896 -37.919 -12.476  1.00 36.31           O  
ATOM    449  N   VAL A  74       9.852 -32.849 -15.893  1.00 30.52           N  
ATOM    450  CA  VAL A  74       9.301 -32.044 -16.965  1.00 31.20           C  
ATOM    451  C   VAL A  74       8.185 -32.833 -17.625  1.00 30.30           C  
ATOM    452  O   VAL A  74       8.389 -33.969 -18.052  1.00 33.07           O  
ATOM    453  CB  VAL A  74      10.379 -31.726 -18.030  1.00 30.95           C  
ATOM    454  CG1 VAL A  74       9.725 -31.220 -19.313  0.79 29.89           C  
ATOM    455  CG2 VAL A  74      11.345 -30.694 -17.489  0.79 30.00           C  
ATOM    456  N   GLN A  75       7.003 -32.236 -17.700  1.00 27.38           N  
ATOM    457  CA  GLN A  75       5.872 -32.904 -18.318  1.00 26.32           C  
ATOM    458  C   GLN A  75       5.287 -32.031 -19.415  1.00 25.89           C  
ATOM    459  O   GLN A  75       4.610 -31.044 -19.138  1.00 24.16           O  
ATOM    460  CB  GLN A  75       4.780 -33.216 -17.286  1.00 26.89           C  
ATOM    461  CG  GLN A  75       3.608 -33.983 -17.887  1.00 29.64           C  
ATOM    462  CD  GLN A  75       2.457 -34.160 -16.924  1.00 31.08           C  
ATOM    463  OE1 GLN A  75       1.842 -33.187 -16.495  1.00 33.10           O  
ATOM    464  NE2 GLN A  75       2.158 -35.408 -16.577  1.00 30.35           N  
ATOM    465  N   PHE A  76       5.570 -32.393 -20.661  1.00 25.90           N  
ATOM    466  CA  PHE A  76       5.051 -31.648 -21.799  1.00 26.87           C  
ATOM    467  C   PHE A  76       3.570 -31.946 -21.959  1.00 27.41           C  
ATOM    468  O   PHE A  76       3.106 -33.029 -21.594  1.00 29.39           O  
ATOM    469  CB  PHE A  76       5.804 -32.045 -23.072  1.00 25.27           C  
ATOM    470  CG  PHE A  76       7.155 -31.392 -23.200  1.00 25.65           C  
ATOM    471  CD1 PHE A  76       7.254 -30.044 -23.546  1.00 23.21           C  
ATOM    472  CD2 PHE A  76       8.323 -32.117 -22.958  1.00 24.24           C  
ATOM    473  CE1 PHE A  76       8.499 -29.419 -23.653  1.00 26.21           C  
ATOM    474  CE2 PHE A  76       9.581 -31.505 -23.059  1.00 26.92           C  
ATOM    475  CZ  PHE A  76       9.670 -30.151 -23.408  1.00 27.20           C  
ATOM    476  N   ASP A  77       2.816 -30.990 -22.495  1.00 27.42           N  
ATOM    477  CA  ASP A  77       1.398 -31.229 -22.701  1.00 25.61           C  
ATOM    478  C   ASP A  77       1.193 -31.765 -24.118  1.00 28.12           C  
ATOM    479  O   ASP A  77       2.147 -32.189 -24.757  1.00 26.46           O  
ATOM    480  CB  ASP A  77       0.579 -29.956 -22.498  1.00 24.00           C  
ATOM    481  CG  ASP A  77      -0.861 -30.267 -22.144  1.00 24.61           C  
ATOM    482  OD1 ASP A  77      -1.311 -31.373 -22.512  1.00 24.05           O  
ATOM    483  OD2 ASP A  77      -1.539 -29.428 -21.513  1.00 23.76           O  
ATOM    484  N   LYS A  78      -0.042 -31.726 -24.617  1.00 31.04           N  
ATOM    485  CA  LYS A  78      -0.339 -32.252 -25.945  1.00 32.82           C  
ATOM    486  C   LYS A  78      -0.221 -31.264 -27.096  1.00 31.65           C  
ATOM    487  O   LYS A  78      -0.278 -31.667 -28.257  1.00 32.49           O  
ATOM    488  CB  LYS A  78      -1.737 -32.886 -25.958  1.00 33.98           C  
ATOM    489  CG  LYS A  78      -2.879 -31.919 -25.697  1.00 36.52           C  
ATOM    490  CD  LYS A  78      -4.206 -32.680 -25.581  1.00 36.36           C  
ATOM    491  CE  LYS A  78      -5.362 -31.764 -25.218  1.00 35.17           C  
ATOM    492  NZ  LYS A  78      -5.656 -30.773 -26.289  1.00 39.44           N  
ATOM    493  N   GLY A  79      -0.058 -29.982 -26.786  1.00 29.66           N  
ATOM    494  CA  GLY A  79       0.065 -28.985 -27.834  1.00 29.63           C  
ATOM    495  C   GLY A  79       1.511 -28.671 -28.180  1.00 30.83           C  
ATOM    496  O   GLY A  79       2.400 -29.496 -27.972  1.00 31.03           O  
ATOM    497  N   GLN A  80       1.757 -27.477 -28.709  1.00 29.74           N  
ATOM    498  CA  GLN A  80       3.114 -27.082 -29.069  1.00 29.25           C  
ATOM    499  C   GLN A  80       3.985 -27.072 -27.809  1.00 29.17           C  
ATOM    500  O   GLN A  80       3.572 -26.570 -26.760  1.00 22.74           O  
ATOM    501  CB  GLN A  80       3.077 -25.725 -29.766  1.00 30.45           C  
ATOM    502  CG  GLN A  80       2.162 -25.782 -30.999  1.00 31.84           C  
ATOM    503  CD  GLN A  80       2.058 -24.474 -31.755  1.00 31.33           C  
ATOM    504  OE1 GLN A  80       1.193 -24.319 -32.618  1.00 33.79           O  
ATOM    505  NE2 GLN A  80       2.940 -23.535 -31.450  1.00 32.42           N  
ATOM    506  N   ARG A  81       5.179 -27.654 -27.931  1.00 28.05           N  
ATOM    507  CA  ARG A  81       6.104 -27.800 -26.814  1.00 31.18           C  
ATOM    508  C   ARG A  81       7.096 -26.676 -26.551  1.00 29.95           C  
ATOM    509  O   ARG A  81       7.749 -26.668 -25.513  1.00 30.21           O  
ATOM    510  CB  ARG A  81       6.871 -29.129 -26.942  1.00 33.51           C  
ATOM    511  CG  ARG A  81       6.051 -30.378 -26.624  1.00 37.26           C  
ATOM    512  CD  ARG A  81       4.917 -30.591 -27.610  1.00 45.12           C  
ATOM    513  NE  ARG A  81       4.019 -31.687 -27.227  1.00 47.14           N  
ATOM    514  CZ  ARG A  81       4.345 -32.977 -27.266  1.00 48.23           C  
ATOM    515  NH1 ARG A  81       5.550 -33.350 -27.671  1.00 49.93           N  
ATOM    516  NH2 ARG A  81       3.460 -33.896 -26.906  1.00 48.35           N  
ATOM    517  N   THR A  82       7.227 -25.739 -27.478  1.00 30.54           N  
ATOM    518  CA  THR A  82       8.142 -24.616 -27.271  1.00 31.89           C  
ATOM    519  C   THR A  82       7.470 -23.354 -27.778  1.00 31.92           C  
ATOM    520  O   THR A  82       6.733 -23.398 -28.775  1.00 32.23           O  
ATOM    521  CB  THR A  82       9.480 -24.794 -28.040  1.00 32.86           C  
ATOM    522  OG1 THR A  82       9.258 -24.591 -29.441  1.00 37.85           O  
ATOM    523  CG2 THR A  82      10.044 -26.189 -27.830  1.00 33.45           C  
ATOM    524  N   ASP A  83       7.701 -22.232 -27.100  1.00 31.23           N  
ATOM    525  CA  ASP A  83       7.098 -20.982 -27.546  1.00 32.19           C  
ATOM    526  C   ASP A  83       7.998 -20.264 -28.548  1.00 32.63           C  
ATOM    527  O   ASP A  83       9.072 -20.752 -28.887  1.00 33.62           O  
ATOM    528  CB  ASP A  83       6.769 -20.061 -26.359  1.00 33.17           C  
ATOM    529  CG  ASP A  83       8.001 -19.600 -25.591  1.00 31.87           C  
ATOM    530  OD1 ASP A  83       9.119 -19.603 -26.142  1.00 29.87           O  
ATOM    531  OD2 ASP A  83       7.830 -19.211 -24.420  1.00 34.02           O  
ATOM    532  N   LYS A  84       7.555 -19.107 -29.022  1.00 35.25           N  
ATOM    533  CA  LYS A  84       8.318 -18.343 -30.008  1.00 37.16           C  
ATOM    534  C   LYS A  84       9.749 -18.041 -29.572  1.00 35.93           C  
ATOM    535  O   LYS A  84      10.649 -17.978 -30.412  1.00 35.80           O  
ATOM    536  CB  LYS A  84       7.588 -17.033 -30.343  1.00 39.37           C  
ATOM    537  CG  LYS A  84       7.461 -16.079 -29.173  1.00 42.61           C  
ATOM    538  CD  LYS A  84       6.452 -14.973 -29.452  1.00 46.61           C  
ATOM    539  CE  LYS A  84       6.882 -14.067 -30.587  1.00 47.30           C  
ATOM    540  NZ  LYS A  84       5.925 -12.930 -30.757  1.00 50.54           N  
ATOM    541  N   TYR A  85       9.963 -17.864 -28.270  1.00 34.63           N  
ATOM    542  CA  TYR A  85      11.303 -17.570 -27.753  1.00 33.35           C  
ATOM    543  C   TYR A  85      12.120 -18.829 -27.488  1.00 31.64           C  
ATOM    544  O   TYR A  85      13.186 -18.771 -26.862  1.00 30.09           O  
ATOM    545  CB  TYR A  85      11.204 -16.737 -26.479  1.00 34.62           C  
ATOM    546  CG  TYR A  85      10.510 -15.416 -26.697  1.00 39.32           C  
ATOM    547  CD1 TYR A  85      11.111 -14.403 -27.448  1.00 40.32           C  
ATOM    548  CD2 TYR A  85       9.236 -15.186 -26.185  1.00 41.86           C  
ATOM    549  CE1 TYR A  85      10.457 -13.195 -27.683  1.00 40.84           C  
ATOM    550  CE2 TYR A  85       8.573 -13.983 -26.415  1.00 43.78           C  
ATOM    551  CZ  TYR A  85       9.191 -12.993 -27.163  1.00 43.40           C  
ATOM    552  OH  TYR A  85       8.537 -11.803 -27.384  1.00 46.22           O  
ATOM    553  N   GLY A  86      11.608 -19.966 -27.960  1.00 30.79           N  
ATOM    554  CA  GLY A  86      12.306 -21.231 -27.792  1.00 29.12           C  
ATOM    555  C   GLY A  86      12.260 -21.868 -26.414  1.00 28.12           C  
ATOM    556  O   GLY A  86      13.033 -22.786 -26.111  1.00 27.74           O  
ATOM    557  N   ARG A  87      11.365 -21.394 -25.560  1.00 25.94           N  
ATOM    558  CA  ARG A  87      11.278 -21.966 -24.220  1.00 25.48           C  
ATOM    559  C   ARG A  87      10.351 -23.179 -24.186  1.00 23.07           C  
ATOM    560  O   ARG A  87       9.283 -23.172 -24.787  1.00 23.02           O  
ATOM    561  CB  ARG A  87      10.805 -20.890 -23.237  1.00 24.65           C  
ATOM    562  CG  ARG A  87      11.707 -19.661 -23.279  1.00 23.44           C  
ATOM    563  CD  ARG A  87      11.212 -18.507 -22.438  1.00 21.11           C  
ATOM    564  NE  ARG A  87       9.924 -17.989 -22.879  1.00 22.36           N  
ATOM    565  CZ  ARG A  87       9.493 -16.760 -22.605  1.00 23.22           C  
ATOM    566  NH1 ARG A  87      10.256 -15.937 -21.907  1.00 27.66           N  
ATOM    567  NH2 ARG A  87       8.302 -16.353 -23.016  1.00 27.05           N  
ATOM    568  N   GLY A  88      10.784 -24.232 -23.504  1.00 23.22           N  
ATOM    569  CA  GLY A  88       9.955 -25.417 -23.389  1.00 24.04           C  
ATOM    570  C   GLY A  88       8.689 -25.060 -22.625  1.00 22.99           C  
ATOM    571  O   GLY A  88       8.749 -24.399 -21.593  1.00 23.75           O  
ATOM    572  N   LEU A  89       7.539 -25.474 -23.135  1.00 24.02           N  
ATOM    573  CA  LEU A  89       6.267 -25.179 -22.475  1.00 25.46           C  
ATOM    574  C   LEU A  89       5.850 -26.442 -21.732  1.00 25.29           C  
ATOM    575  O   LEU A  89       5.484 -27.429 -22.363  1.00 24.82           O  
ATOM    576  CB  LEU A  89       5.217 -24.786 -23.528  1.00 25.39           C  
ATOM    577  CG  LEU A  89       5.609 -23.565 -24.380  1.00 28.57           C  
ATOM    578  CD1 LEU A  89       4.510 -23.229 -25.399  1.00 25.69           C  
ATOM    579  CD2 LEU A  89       5.856 -22.376 -23.464  1.00 27.24           C  
ATOM    580  N   ALA A  90       5.910 -26.421 -20.397  1.00 25.93           N  
ATOM    581  CA  ALA A  90       5.561 -27.621 -19.638  1.00 24.48           C  
ATOM    582  C   ALA A  90       5.110 -27.451 -18.198  1.00 25.38           C  
ATOM    583  O   ALA A  90       5.141 -26.360 -17.626  1.00 26.58           O  
ATOM    584  CB  ALA A  90       6.737 -28.582 -19.659  1.00 25.55           C  
ATOM    585  N   TYR A  91       4.693 -28.578 -17.631  1.00 23.66           N  
ATOM    586  CA  TYR A  91       4.280 -28.669 -16.243  1.00 25.32           C  
ATOM    587  C   TYR A  91       5.562 -29.145 -15.564  1.00 25.66           C  
ATOM    588  O   TYR A  91       6.177 -30.118 -16.010  1.00 24.69           O  
ATOM    589  CB  TYR A  91       3.175 -29.716 -16.099  1.00 25.87           C  
ATOM    590  CG  TYR A  91       1.942 -29.384 -16.914  1.00 27.96           C  
ATOM    591  CD1 TYR A  91       1.032 -28.414 -16.477  1.00 26.61           C  
ATOM    592  CD2 TYR A  91       1.688 -30.030 -18.122  1.00 27.51           C  
ATOM    593  CE1 TYR A  91      -0.097 -28.104 -17.217  1.00 26.44           C  
ATOM    594  CE2 TYR A  91       0.561 -29.723 -18.879  1.00 28.08           C  
ATOM    595  CZ  TYR A  91      -0.329 -28.764 -18.418  1.00 27.15           C  
ATOM    596  OH  TYR A  91      -1.463 -28.490 -19.140  1.00 27.69           O  
ATOM    597  N   ILE A  92       5.991 -28.437 -14.526  1.00 25.13           N  
ATOM    598  CA  ILE A  92       7.215 -28.807 -13.820  1.00 25.98           C  
ATOM    599  C   ILE A  92       6.875 -29.431 -12.466  1.00 25.63           C  
ATOM    600  O   ILE A  92       6.091 -28.871 -11.700  1.00 26.33           O  
ATOM    601  CB  ILE A  92       8.125 -27.569 -13.604  1.00 25.85           C  
ATOM    602  CG1 ILE A  92       8.498 -26.946 -14.956  1.00 26.49           C  
ATOM    603  CG2 ILE A  92       9.385 -27.966 -12.850  1.00 26.80           C  
ATOM    604  CD1 ILE A  92       9.224 -27.877 -15.903  1.00 21.35           C  
ATOM    605  N   TYR A  93       7.452 -30.598 -12.186  1.00 24.74           N  
ATOM    606  CA  TYR A  93       7.205 -31.289 -10.929  1.00 25.51           C  
ATOM    607  C   TYR A  93       8.428 -31.326 -10.010  1.00 27.57           C  
ATOM    608  O   TYR A  93       9.533 -31.700 -10.431  1.00 25.58           O  
ATOM    609  CB  TYR A  93       6.729 -32.719 -11.185  1.00 27.34           C  
ATOM    610  CG  TYR A  93       5.380 -32.807 -11.870  1.00 27.92           C  
ATOM    611  CD1 TYR A  93       5.268 -32.663 -13.255  1.00 26.45           C  
ATOM    612  CD2 TYR A  93       4.210 -32.996 -11.129  1.00 26.94           C  
ATOM    613  CE1 TYR A  93       4.027 -32.703 -13.888  1.00 24.50           C  
ATOM    614  CE2 TYR A  93       2.961 -33.034 -11.753  1.00 27.50           C  
ATOM    615  CZ  TYR A  93       2.880 -32.884 -13.135  1.00 26.79           C  
ATOM    616  OH  TYR A  93       1.656 -32.891 -13.758  1.00 24.37           O  
ATOM    617  N   ALA A  94       8.223 -30.915  -8.761  1.00 25.53           N  
ATOM    618  CA  ALA A  94       9.285 -30.924  -7.759  1.00 28.44           C  
ATOM    619  C   ALA A  94       8.867 -31.970  -6.734  1.00 29.81           C  
ATOM    620  O   ALA A  94       7.831 -31.833  -6.074  1.00 29.53           O  
ATOM    621  CB  ALA A  94       9.419 -29.558  -7.100  1.00 29.15           C  
ATOM    622  N   ASP A  95       9.673 -33.017  -6.621  1.00 30.57           N  
ATOM    623  CA  ASP A  95       9.391 -34.119  -5.715  1.00 31.73           C  
ATOM    624  C   ASP A  95       7.972 -34.624  -5.898  1.00 30.43           C  
ATOM    625  O   ASP A  95       7.308 -34.989  -4.938  1.00 30.16           O  
ATOM    626  CB  ASP A  95       9.625 -33.715  -4.255  1.00 33.67           C  
ATOM    627  CG  ASP A  95      11.083 -33.436  -3.966  1.00 36.08           C  
ATOM    628  OD1 ASP A  95      11.936 -34.072  -4.626  1.00 38.21           O  
ATOM    629  OD2 ASP A  95      11.381 -32.595  -3.088  1.00 35.83           O  
ATOM    630  N   GLY A  96       7.512 -34.643  -7.143  1.00 28.90           N  
ATOM    631  CA  GLY A  96       6.176 -35.134  -7.414  1.00 29.17           C  
ATOM    632  C   GLY A  96       5.068 -34.108  -7.296  1.00 28.64           C  
ATOM    633  O   GLY A  96       3.913 -34.400  -7.604  1.00 30.43           O  
ATOM    634  N   LYS A  97       5.401 -32.906  -6.845  1.00 29.52           N  
ATOM    635  CA  LYS A  97       4.383 -31.871  -6.703  1.00 29.99           C  
ATOM    636  C   LYS A  97       4.510 -30.909  -7.875  1.00 27.30           C  
ATOM    637  O   LYS A  97       5.607 -30.464  -8.192  1.00 27.02           O  
ATOM    638  CB  LYS A  97       4.559 -31.124  -5.373  1.00 31.53           C  
ATOM    639  CG  LYS A  97       4.765 -32.035  -4.160  1.00 35.49           C  
ATOM    640  CD  LYS A  97       3.639 -33.048  -4.010  1.00 38.99           C  
ATOM    641  CE  LYS A  97       2.308 -32.369  -3.723  1.00 41.57           C  
ATOM    642  NZ  LYS A  97       1.143 -33.279  -3.947  1.00 44.39           N  
ATOM    643  N   MET A  98       3.392 -30.596  -8.522  1.00 26.79           N  
ATOM    644  CA  MET A  98       3.421 -29.687  -9.666  1.00 26.88           C  
ATOM    645  C   MET A  98       3.588 -28.235  -9.217  1.00 25.86           C  
ATOM    646  O   MET A  98       2.755 -27.695  -8.489  1.00 26.67           O  
ATOM    647  CB  MET A  98       2.143 -29.822 -10.502  1.00 25.15           C  
ATOM    648  CG  MET A  98       2.262 -29.233 -11.914  1.00 25.99           C  
ATOM    649  SD  MET A  98       0.685 -28.661 -12.603  1.00 28.42           S  
ATOM    650  CE  MET A  98      -0.243 -30.264 -12.708  1.00 28.10           C  
ATOM    651  N   VAL A  99       4.677 -27.610  -9.654  1.00 25.31           N  
ATOM    652  CA  VAL A  99       4.959 -26.220  -9.311  1.00 24.11           C  
ATOM    653  C   VAL A  99       3.899 -25.274  -9.893  1.00 24.21           C  
ATOM    654  O   VAL A  99       3.496 -24.301  -9.252  1.00 25.51           O  
ATOM    655  CB  VAL A  99       6.366 -25.811  -9.839  1.00 27.35           C  
ATOM    656  CG1 VAL A  99       6.695 -24.368  -9.449  1.00 22.25           C  
ATOM    657  CG2 VAL A  99       7.420 -26.764  -9.273  1.00 27.68           C  
ATOM    658  N   ASN A 100       3.436 -25.568 -11.105  1.00 25.27           N  
ATOM    659  CA  ASN A 100       2.434 -24.727 -11.757  1.00 23.95           C  
ATOM    660  C   ASN A 100       1.226 -24.539 -10.843  1.00 24.98           C  
ATOM    661  O   ASN A 100       0.802 -23.409 -10.569  1.00 24.67           O  
ATOM    662  CB  ASN A 100       1.989 -25.364 -13.074  1.00 23.09           C  
ATOM    663  CG  ASN A 100       3.162 -25.714 -13.975  1.00 25.08           C  
ATOM    664  OD1 ASN A 100       4.053 -26.472 -13.585  1.00 21.03           O  
ATOM    665  ND2 ASN A 100       3.174 -25.153 -15.185  1.00 22.24           N  
ATOM    666  N   GLU A 101       0.685 -25.652 -10.361  1.00 22.09           N  
ATOM    667  CA  GLU A 101      -0.479 -25.614  -9.500  1.00 24.44           C  
ATOM    668  C   GLU A 101      -0.218 -25.003  -8.125  1.00 24.10           C  
ATOM    669  O   GLU A 101      -1.051 -24.247  -7.614  1.00 22.74           O  
ATOM    670  CB  GLU A 101      -1.050 -27.015  -9.314  1.00 27.68           C  
ATOM    671  CG  GLU A 101      -2.440 -26.967  -8.728  1.00 36.39           C  
ATOM    672  CD  GLU A 101      -2.690 -28.065  -7.734  1.00 42.32           C  
ATOM    673  OE1 GLU A 101      -2.690 -29.248  -8.149  1.00 43.38           O  
ATOM    674  OE2 GLU A 101      -2.881 -27.735  -6.538  1.00 44.50           O  
ATOM    675  N   ALA A 102       0.929 -25.336  -7.534  1.00 23.43           N  
ATOM    676  CA  ALA A 102       1.299 -24.822  -6.214  1.00 25.85           C  
ATOM    677  C   ALA A 102       1.305 -23.298  -6.237  1.00 25.30           C  
ATOM    678  O   ALA A 102       0.755 -22.655  -5.342  1.00 24.45           O  
ATOM    679  CB  ALA A 102       2.685 -25.356  -5.803  1.00 25.39           C  
ATOM    680  N   LEU A 103       1.931 -22.722  -7.261  1.00 26.59           N  
ATOM    681  CA  LEU A 103       1.967 -21.266  -7.395  1.00 27.92           C  
ATOM    682  C   LEU A 103       0.538 -20.740  -7.397  1.00 26.65           C  
ATOM    683  O   LEU A 103       0.196 -19.851  -6.625  1.00 30.04           O  
ATOM    684  CB  LEU A 103       2.646 -20.843  -8.708  1.00 27.94           C  
ATOM    685  CG  LEU A 103       4.167 -20.711  -8.810  1.00 28.05           C  
ATOM    686  CD1 LEU A 103       4.545 -20.474 -10.271  1.00 32.00           C  
ATOM    687  CD2 LEU A 103       4.669 -19.553  -7.939  1.00 25.74           C  
ATOM    688  N   VAL A 104      -0.296 -21.296  -8.270  1.00 26.92           N  
ATOM    689  CA  VAL A 104      -1.691 -20.861  -8.366  1.00 25.27           C  
ATOM    690  C   VAL A 104      -2.455 -21.039  -7.047  1.00 26.88           C  
ATOM    691  O   VAL A 104      -3.180 -20.147  -6.619  1.00 27.08           O  
ATOM    692  CB  VAL A 104      -2.454 -21.640  -9.469  1.00 24.91           C  
ATOM    693  CG1 VAL A 104      -3.918 -21.192  -9.498  1.00 23.32           C  
ATOM    694  CG2 VAL A 104      -1.802 -21.404 -10.836  1.00 23.14           C  
ATOM    695  N   ARG A 105      -2.298 -22.193  -6.414  1.00 26.26           N  
ATOM    696  CA  ARG A 105      -2.990 -22.464  -5.165  1.00 29.18           C  
ATOM    697  C   ARG A 105      -2.557 -21.505  -4.059  1.00 29.18           C  
ATOM    698  O   ARG A 105      -3.363 -21.134  -3.203  1.00 30.57           O  
ATOM    699  CB  ARG A 105      -2.739 -23.911  -4.719  1.00 28.24           C  
ATOM    700  CG  ARG A 105      -3.467 -24.289  -3.429  1.00 29.84           C  
ATOM    701  CD  ARG A 105      -4.984 -24.254  -3.614  1.00 29.32           C  
ATOM    702  NE  ARG A 105      -5.715 -24.574  -2.389  1.00 27.21           N  
ATOM    703  CZ  ARG A 105      -5.884 -23.738  -1.362  1.00 27.35           C  
ATOM    704  NH1 ARG A 105      -5.373 -22.512  -1.393  1.00 28.13           N  
ATOM    705  NH2 ARG A 105      -6.589 -24.121  -0.311  1.00 25.61           N  
ATOM    706  N   GLN A 106      -1.283 -21.116  -4.076  1.00 29.41           N  
ATOM    707  CA  GLN A 106      -0.738 -20.201  -3.072  1.00 28.13           C  
ATOM    708  C   GLN A 106      -1.140 -18.766  -3.424  1.00 28.72           C  
ATOM    709  O   GLN A 106      -0.793 -17.811  -2.722  1.00 25.49           O  
ATOM    710  CB  GLN A 106       0.788 -20.326  -3.035  1.00 29.70           C  
ATOM    711  CG  GLN A 106       1.458 -19.868  -1.733  1.00 32.10           C  
ATOM    712  CD  GLN A 106       1.239 -20.836  -0.578  1.00 31.13           C  
ATOM    713  OE1 GLN A 106       0.948 -22.008  -0.787  1.00 31.13           O  
ATOM    714  NE2 GLN A 106       1.404 -20.350   0.644  1.00 30.24           N  
ATOM    715  N   GLY A 107      -1.873 -18.621  -4.525  1.00 27.98           N  
ATOM    716  CA  GLY A 107      -2.309 -17.304  -4.947  1.00 28.71           C  
ATOM    717  C   GLY A 107      -1.170 -16.415  -5.420  1.00 28.43           C  
ATOM    718  O   GLY A 107      -1.292 -15.192  -5.414  1.00 27.80           O  
ATOM    719  N   LEU A 108      -0.062 -17.022  -5.828  1.00 27.15           N  
ATOM    720  CA  LEU A 108       1.079 -16.248  -6.304  1.00 28.76           C  
ATOM    721  C   LEU A 108       1.093 -16.134  -7.836  1.00 30.26           C  
ATOM    722  O   LEU A 108       2.086 -15.705  -8.424  1.00 29.70           O  
ATOM    723  CB  LEU A 108       2.383 -16.874  -5.804  1.00 28.24           C  
ATOM    724  CG  LEU A 108       2.558 -16.863  -4.278  1.00 29.42           C  
ATOM    725  CD1 LEU A 108       3.779 -17.694  -3.885  1.00 27.87           C  
ATOM    726  CD2 LEU A 108       2.690 -15.424  -3.784  1.00 25.42           C  
ATOM    727  N   ALA A 109      -0.010 -16.526  -8.473  1.00 30.45           N  
ATOM    728  CA  ALA A 109      -0.129 -16.448  -9.927  1.00 33.01           C  
ATOM    729  C   ALA A 109      -1.528 -16.822 -10.405  1.00 33.28           C  
ATOM    730  O   ALA A 109      -2.269 -17.527  -9.716  1.00 33.34           O  
ATOM    731  CB  ALA A 109       0.907 -17.354 -10.596  1.00 33.45           C  
ATOM    732  N   LYS A 110      -1.881 -16.345 -11.592  1.00 33.73           N  
ATOM    733  CA  LYS A 110      -3.184 -16.637 -12.167  1.00 34.31           C  
ATOM    734  C   LYS A 110      -3.075 -17.643 -13.300  1.00 32.85           C  
ATOM    735  O   LYS A 110      -1.991 -17.858 -13.860  1.00 30.74           O  
ATOM    736  CB  LYS A 110      -3.837 -15.357 -12.691  1.00 37.60           C  
ATOM    737  CG  LYS A 110      -4.010 -14.276 -11.633  1.00 41.80           C  
ATOM    738  CD  LYS A 110      -4.943 -13.177 -12.122  1.00 46.63           C  
ATOM    739  CE  LYS A 110      -5.124 -12.084 -11.074  1.00 49.05           C  
ATOM    740  NZ  LYS A 110      -6.074 -11.027 -11.532  1.00 49.59           N  
ATOM    741  N   VAL A 111      -4.205 -18.261 -13.624  1.00 31.32           N  
ATOM    742  CA  VAL A 111      -4.263 -19.234 -14.703  1.00 32.32           C  
ATOM    743  C   VAL A 111      -4.275 -18.448 -16.004  1.00 34.42           C  
ATOM    744  O   VAL A 111      -5.089 -17.539 -16.177  1.00 32.42           O  
ATOM    745  CB  VAL A 111      -5.546 -20.096 -14.634  1.00 33.34           C  
ATOM    746  CG1 VAL A 111      -5.581 -21.068 -15.806  1.00 31.40           C  
ATOM    747  CG2 VAL A 111      -5.600 -20.856 -13.316  1.00 32.49           C  
ATOM    748  N   ALA A 112      -3.364 -18.803 -16.908  1.00 35.32           N  
ATOM    749  CA  ALA A 112      -3.238 -18.144 -18.204  1.00 36.27           C  
ATOM    750  C   ALA A 112      -4.190 -18.738 -19.241  1.00 36.69           C  
ATOM    751  O   ALA A 112      -4.756 -19.809 -19.033  1.00 35.39           O  
ATOM    752  CB  ALA A 112      -1.796 -18.270 -18.697  1.00 36.90           C  
ATOM    753  N   TYR A 113      -4.373 -18.033 -20.356  1.00 39.52           N  
ATOM    754  CA  TYR A 113      -5.233 -18.529 -21.430  1.00 40.94           C  
ATOM    755  C   TYR A 113      -4.532 -19.735 -22.050  1.00 38.81           C  
ATOM    756  O   TYR A 113      -3.311 -19.760 -22.126  1.00 37.03           O  
ATOM    757  CB  TYR A 113      -5.420 -17.466 -22.516  1.00 46.27           C  
ATOM    758  CG  TYR A 113      -6.127 -16.210 -22.063  1.00 50.95           C  
ATOM    759  CD1 TYR A 113      -7.435 -16.259 -21.581  1.00 51.82           C  
ATOM    760  CD2 TYR A 113      -5.490 -14.967 -22.124  1.00 51.99           C  
ATOM    761  CE1 TYR A 113      -8.092 -15.105 -21.170  1.00 54.13           C  
ATOM    762  CE2 TYR A 113      -6.139 -13.804 -21.717  1.00 53.97           C  
ATOM    763  CZ  TYR A 113      -7.441 -13.881 -21.241  1.00 55.34           C  
ATOM    764  OH  TYR A 113      -8.093 -12.736 -20.838  1.00 57.65           O  
ATOM    765  N   VAL A 114      -5.298 -20.731 -22.486  1.00 38.11           N  
ATOM    766  CA  VAL A 114      -4.713 -21.913 -23.111  1.00 38.37           C  
ATOM    767  C   VAL A 114      -3.862 -21.477 -24.301  1.00 39.30           C  
ATOM    768  O   VAL A 114      -4.189 -20.505 -24.985  1.00 40.76           O  
ATOM    769  CB  VAL A 114      -5.803 -22.891 -23.610  1.00 39.33           C  
ATOM    770  CG1 VAL A 114      -5.170 -24.020 -24.419  1.00 35.88           C  
ATOM    771  CG2 VAL A 114      -6.574 -23.457 -22.417  1.00 38.10           C  
ATOM    772  N   TYR A 115      -2.770 -22.193 -24.541  1.00 38.20           N  
ATOM    773  CA  TYR A 115      -1.872 -21.864 -25.641  1.00 36.99           C  
ATOM    774  C   TYR A 115      -1.667 -23.064 -26.555  1.00 36.70           C  
ATOM    775  O   TYR A 115      -1.172 -24.114 -26.125  1.00 35.29           O  
ATOM    776  CB  TYR A 115      -0.516 -21.406 -25.095  1.00 36.79           C  
ATOM    777  CG  TYR A 115       0.487 -21.020 -26.159  1.00 38.02           C  
ATOM    778  CD1 TYR A 115       0.411 -19.782 -26.809  1.00 38.67           C  
ATOM    779  CD2 TYR A 115       1.508 -21.897 -26.530  1.00 35.49           C  
ATOM    780  CE1 TYR A 115       1.336 -19.429 -27.805  1.00 37.56           C  
ATOM    781  CE2 TYR A 115       2.431 -21.560 -27.517  1.00 35.19           C  
ATOM    782  CZ  TYR A 115       2.344 -20.326 -28.153  1.00 37.66           C  
ATOM    783  OH  TYR A 115       3.264 -19.996 -29.130  1.00 32.96           O  
ATOM    784  N   LYS A 116      -2.063 -22.902 -27.812  1.00 35.03           N  
ATOM    785  CA  LYS A 116      -1.905 -23.941 -28.821  1.00 34.39           C  
ATOM    786  C   LYS A 116      -2.265 -25.365 -28.389  1.00 33.48           C  
ATOM    787  O   LYS A 116      -1.513 -26.301 -28.660  1.00 35.26           O  
ATOM    788  CB  LYS A 116      -0.464 -23.924 -29.330  1.00 35.03           C  
ATOM    789  CG  LYS A 116       0.059 -22.529 -29.661  1.00 39.13           C  
ATOM    790  CD  LYS A 116      -0.746 -21.870 -30.774  1.00 41.34           C  
ATOM    791  CE  LYS A 116      -0.140 -20.530 -31.163  1.00 43.93           C  
ATOM    792  NZ  LYS A 116      -0.790 -19.954 -32.377  1.00 45.94           N  
ATOM    793  N   GLY A 117      -3.395 -25.533 -27.709  1.00 32.75           N  
ATOM    794  CA  GLY A 117      -3.819 -26.867 -27.308  1.00 30.29           C  
ATOM    795  C   GLY A 117      -3.260 -27.436 -26.017  1.00 31.94           C  
ATOM    796  O   GLY A 117      -3.559 -28.584 -25.659  1.00 28.84           O  
ATOM    797  N   ASN A 118      -2.443 -26.656 -25.313  1.00 31.24           N  
ATOM    798  CA  ASN A 118      -1.869 -27.129 -24.056  1.00 30.99           C  
ATOM    799  C   ASN A 118      -2.854 -26.796 -22.938  1.00 30.61           C  
ATOM    800  O   ASN A 118      -2.711 -25.790 -22.251  1.00 31.46           O  
ATOM    801  CB  ASN A 118      -0.516 -26.454 -23.813  1.00 29.22           C  
ATOM    802  CG  ASN A 118       0.531 -26.887 -24.818  1.00 27.51           C  
ATOM    803  OD1 ASN A 118       0.778 -28.079 -24.992  1.00 28.96           O  
ATOM    804  ND2 ASN A 118       1.157 -25.922 -25.479  1.00 26.36           N  
ATOM    805  N   ASN A 119      -3.852 -27.655 -22.762  1.00 30.61           N  
ATOM    806  CA  ASN A 119      -4.894 -27.416 -21.771  1.00 32.36           C  
ATOM    807  C   ASN A 119      -5.208 -28.592 -20.856  1.00 31.19           C  
ATOM    808  O   ASN A 119      -6.165 -28.535 -20.094  1.00 32.90           O  
ATOM    809  CB  ASN A 119      -6.186 -27.021 -22.496  1.00 33.93           C  
ATOM    810  CG  ASN A 119      -6.752 -28.163 -23.337  1.00 35.75           C  
ATOM    811  OD1 ASN A 119      -6.228 -29.287 -23.328  1.00 34.62           O  
ATOM    812  ND2 ASN A 119      -7.832 -27.885 -24.059  1.00 38.12           N  
ATOM    813  N   THR A 120      -4.427 -29.658 -20.922  1.00 32.00           N  
ATOM    814  CA  THR A 120      -4.728 -30.818 -20.090  1.00 33.55           C  
ATOM    815  C   THR A 120      -5.011 -30.521 -18.612  1.00 33.42           C  
ATOM    816  O   THR A 120      -5.961 -31.061 -18.054  1.00 33.08           O  
ATOM    817  CB  THR A 120      -3.621 -31.869 -20.178  1.00 31.24           C  
ATOM    818  OG1 THR A 120      -3.476 -32.285 -21.544  1.00 35.22           O  
ATOM    819  CG2 THR A 120      -3.977 -33.082 -19.331  1.00 30.58           C  
ATOM    820  N   HIS A 121      -4.203 -29.666 -17.988  1.00 33.70           N  
ATOM    821  CA  HIS A 121      -4.380 -29.352 -16.567  1.00 33.26           C  
ATOM    822  C   HIS A 121      -5.096 -28.036 -16.281  1.00 33.20           C  
ATOM    823  O   HIS A 121      -5.163 -27.596 -15.133  1.00 31.52           O  
ATOM    824  CB  HIS A 121      -3.025 -29.349 -15.860  1.00 34.90           C  
ATOM    825  CG  HIS A 121      -2.361 -30.688 -15.830  1.00 38.49           C  
ATOM    826  ND1 HIS A 121      -2.976 -31.811 -15.320  1.00 39.83           N  
ATOM    827  CD2 HIS A 121      -1.133 -31.085 -16.241  1.00 39.42           C  
ATOM    828  CE1 HIS A 121      -2.157 -32.843 -15.418  1.00 40.40           C  
ATOM    829  NE2 HIS A 121      -1.031 -32.429 -15.974  1.00 41.54           N  
ATOM    830  N   GLU A 122      -5.632 -27.413 -17.322  1.00 32.74           N  
ATOM    831  CA  GLU A 122      -6.346 -26.154 -17.168  1.00 36.10           C  
ATOM    832  C   GLU A 122      -7.414 -26.191 -16.066  1.00 36.26           C  
ATOM    833  O   GLU A 122      -7.393 -25.374 -15.148  1.00 37.13           O  
ATOM    834  CB  GLU A 122      -6.993 -25.756 -18.499  1.00 36.66           C  
ATOM    835  CG  GLU A 122      -7.960 -24.585 -18.392  1.00 38.70           C  
ATOM    836  CD  GLU A 122      -8.581 -24.220 -19.730  1.00 39.99           C  
ATOM    837  OE1 GLU A 122      -8.964 -25.141 -20.484  1.00 40.58           O  
ATOM    838  OE2 GLU A 122      -8.698 -23.013 -20.025  1.00 40.82           O  
ATOM    839  N   GLN A 123      -8.346 -27.133 -16.161  1.00 37.18           N  
ATOM    840  CA  GLN A 123      -9.410 -27.238 -15.167  1.00 39.01           C  
ATOM    841  C   GLN A 123      -8.862 -27.395 -13.759  1.00 37.51           C  
ATOM    842  O   GLN A 123      -9.324 -26.741 -12.823  1.00 33.82           O  
ATOM    843  CB  GLN A 123     -10.335 -28.411 -15.493  1.00 40.42           C  
ATOM    844  CG  GLN A 123     -11.345 -28.089 -16.578  1.00 45.03           C  
ATOM    845  CD  GLN A 123     -12.063 -26.779 -16.305  1.00 46.77           C  
ATOM    846  OE1 GLN A 123     -11.737 -25.739 -16.885  1.00 46.72           O  
ATOM    847  NE2 GLN A 123     -13.034 -26.820 -15.399  1.00 48.34           N  
ATOM    848  N   HIS A 124      -7.873 -28.274 -13.633  1.00 36.35           N  
ATOM    849  CA  HIS A 124      -7.224 -28.555 -12.366  1.00 35.40           C  
ATOM    850  C   HIS A 124      -6.670 -27.265 -11.755  1.00 34.38           C  
ATOM    851  O   HIS A 124      -6.883 -26.984 -10.572  1.00 33.92           O  
ATOM    852  CB  HIS A 124      -6.101 -29.568 -12.602  1.00 39.20           C  
ATOM    853  CG  HIS A 124      -5.454 -30.066 -11.347  1.00 43.19           C  
ATOM    854  ND1 HIS A 124      -6.149 -30.744 -10.368  1.00 43.33           N  
ATOM    855  CD2 HIS A 124      -4.164 -30.025 -10.934  1.00 44.45           C  
ATOM    856  CE1 HIS A 124      -5.315 -31.103  -9.409  1.00 44.56           C  
ATOM    857  NE2 HIS A 124      -4.105 -30.680  -9.728  1.00 45.58           N  
ATOM    858  N   LEU A 125      -5.978 -26.468 -12.563  1.00 33.05           N  
ATOM    859  CA  LEU A 125      -5.413 -25.217 -12.069  1.00 32.49           C  
ATOM    860  C   LEU A 125      -6.503 -24.180 -11.760  1.00 32.58           C  
ATOM    861  O   LEU A 125      -6.357 -23.374 -10.842  1.00 31.50           O  
ATOM    862  CB  LEU A 125      -4.403 -24.663 -13.080  1.00 33.89           C  
ATOM    863  CG  LEU A 125      -3.249 -25.621 -13.427  1.00 35.75           C  
ATOM    864  CD1 LEU A 125      -2.335 -24.991 -14.460  1.00 36.20           C  
ATOM    865  CD2 LEU A 125      -2.459 -25.959 -12.181  1.00 34.23           C  
ATOM    866  N   ARG A 126      -7.596 -24.209 -12.520  1.00 31.92           N  
ATOM    867  CA  ARG A 126      -8.705 -23.276 -12.303  1.00 32.47           C  
ATOM    868  C   ARG A 126      -9.319 -23.450 -10.911  1.00 32.52           C  
ATOM    869  O   ARG A 126      -9.689 -22.472 -10.260  1.00 31.64           O  
ATOM    870  CB  ARG A 126      -9.789 -23.472 -13.376  1.00 32.36           C  
ATOM    871  CG  ARG A 126      -9.941 -22.284 -14.304  0.42 30.48           C  
ATOM    872  CD  ARG A 126      -8.609 -21.950 -14.919  0.42 29.98           C  
ATOM    873  NE  ARG A 126      -8.565 -20.615 -15.505  0.42 27.83           N  
ATOM    874  CZ  ARG A 126      -9.138 -20.277 -16.651  0.42 25.58           C  
ATOM    875  NH1 ARG A 126      -9.816 -21.179 -17.347  0.42 26.41           N  
ATOM    876  NH2 ARG A 126      -9.007 -19.041 -17.110  0.42 26.28           N  
ATOM    877  N   LYS A 127      -9.437 -24.697 -10.463  1.00 33.55           N  
ATOM    878  CA  LYS A 127      -9.982 -24.976  -9.136  1.00 35.21           C  
ATOM    879  C   LYS A 127      -9.003 -24.460  -8.075  1.00 34.68           C  
ATOM    880  O   LYS A 127      -9.408 -23.857  -7.078  1.00 36.19           O  
ATOM    881  CB  LYS A 127     -10.198 -26.482  -8.963  1.00 37.53           C  
ATOM    882  CG  LYS A 127     -11.291 -27.052  -9.858  1.00 41.93           C  
ATOM    883  CD  LYS A 127     -11.338 -28.576  -9.786  1.00 44.95           C  
ATOM    884  CE  LYS A 127     -12.544 -29.131 -10.541  1.00 47.62           C  
ATOM    885  NZ  LYS A 127     -12.567 -28.720 -11.975  1.00 49.80           N  
ATOM    886  N   ALA A 128      -7.712 -24.695  -8.297  1.00 33.40           N  
ATOM    887  CA  ALA A 128      -6.678 -24.236  -7.368  1.00 32.79           C  
ATOM    888  C   ALA A 128      -6.795 -22.727  -7.233  1.00 32.48           C  
ATOM    889  O   ALA A 128      -6.751 -22.176  -6.137  1.00 29.92           O  
ATOM    890  CB  ALA A 128      -5.299 -24.602  -7.892  1.00 27.96           C  
ATOM    891  N   GLU A 129      -6.953 -22.069  -8.377  1.00 32.67           N  
ATOM    892  CA  GLU A 129      -7.081 -20.627  -8.435  1.00 32.81           C  
ATOM    893  C   GLU A 129      -8.357 -20.140  -7.747  1.00 33.85           C  
ATOM    894  O   GLU A 129      -8.356 -19.102  -7.080  1.00 34.68           O  
ATOM    895  CB  GLU A 129      -7.086 -20.180  -9.891  1.00 33.93           C  
ATOM    896  CG  GLU A 129      -7.074 -18.682 -10.074  1.00 34.12           C  
ATOM    897  CD  GLU A 129      -7.260 -18.296 -11.520  1.00 35.19           C  
ATOM    898  OE1 GLU A 129      -8.242 -18.771 -12.132  1.00 35.85           O  
ATOM    899  OE2 GLU A 129      -6.433 -17.522 -12.041  1.00 35.57           O  
ATOM    900  N   ALA A 130      -9.445 -20.880  -7.921  1.00 32.68           N  
ATOM    901  CA  ALA A 130     -10.712 -20.499  -7.304  1.00 34.08           C  
ATOM    902  C   ALA A 130     -10.572 -20.548  -5.779  1.00 34.36           C  
ATOM    903  O   ALA A 130     -10.975 -19.618  -5.081  1.00 35.72           O  
ATOM    904  CB  ALA A 130     -11.838 -21.442  -7.773  1.00 30.47           C  
ATOM    905  N   GLN A 131      -9.993 -21.627  -5.264  1.00 34.19           N  
ATOM    906  CA  GLN A 131      -9.817 -21.752  -3.820  1.00 34.04           C  
ATOM    907  C   GLN A 131      -8.927 -20.629  -3.297  1.00 33.87           C  
ATOM    908  O   GLN A 131      -9.213 -20.042  -2.255  1.00 33.25           O  
ATOM    909  CB  GLN A 131      -9.215 -23.117  -3.463  1.00 32.76           C  
ATOM    910  CG  GLN A 131      -9.188 -23.411  -1.958  1.00 35.95           C  
ATOM    911  CD  GLN A 131     -10.488 -23.016  -1.253  1.00 38.19           C  
ATOM    912  OE1 GLN A 131     -11.582 -23.265  -1.760  1.00 39.38           O  
ATOM    913  NE2 GLN A 131     -10.367 -22.405  -0.075  1.00 38.38           N  
ATOM    914  N   ALA A 132      -7.859 -20.323  -4.032  1.00 33.90           N  
ATOM    915  CA  ALA A 132      -6.932 -19.265  -3.642  1.00 33.96           C  
ATOM    916  C   ALA A 132      -7.671 -17.934  -3.542  1.00 36.09           C  
ATOM    917  O   ALA A 132      -7.475 -17.162  -2.596  1.00 34.64           O  
ATOM    918  CB  ALA A 132      -5.802 -19.156  -4.660  1.00 33.71           C  
ATOM    919  N   LYS A 133      -8.521 -17.673  -4.529  1.00 36.79           N  
ATOM    920  CA  LYS A 133      -9.301 -16.447  -4.565  1.00 37.55           C  
ATOM    921  C   LYS A 133     -10.328 -16.462  -3.437  1.00 38.13           C  
ATOM    922  O   LYS A 133     -10.643 -15.423  -2.853  1.00 39.67           O  
ATOM    923  CB  LYS A 133      -9.996 -16.314  -5.922  1.00 39.34           C  
ATOM    924  CG  LYS A 133     -10.996 -15.172  -6.016  1.00 41.87           C  
ATOM    925  CD  LYS A 133     -11.451 -14.962  -7.455  1.00 45.89           C  
ATOM    926  CE  LYS A 133     -11.961 -16.255  -8.083  1.00 48.56           C  
ATOM    927  NZ  LYS A 133     -12.385 -16.062  -9.504  1.00 51.31           N  
ATOM    928  N   LYS A 134     -10.842 -17.644  -3.123  1.00 36.78           N  
ATOM    929  CA  LYS A 134     -11.819 -17.768  -2.054  1.00 38.14           C  
ATOM    930  C   LYS A 134     -11.146 -17.450  -0.716  1.00 36.82           C  
ATOM    931  O   LYS A 134     -11.782 -16.942   0.202  1.00 38.38           O  
ATOM    932  CB  LYS A 134     -12.398 -19.185  -2.042  1.00 39.11           C  
ATOM    933  CG  LYS A 134     -13.558 -19.390  -1.086  1.00 41.38           C  
ATOM    934  CD  LYS A 134     -14.107 -20.804  -1.217  1.00 44.46           C  
ATOM    935  CE  LYS A 134     -15.331 -21.021  -0.339  1.00 47.36           C  
ATOM    936  NZ  LYS A 134     -15.950 -22.363  -0.578  1.00 51.27           N  
ATOM    937  N   GLU A 135      -9.853 -17.747  -0.618  1.00 35.83           N  
ATOM    938  CA  GLU A 135      -9.081 -17.494   0.599  1.00 32.67           C  
ATOM    939  C   GLU A 135      -8.434 -16.110   0.590  1.00 32.62           C  
ATOM    940  O   GLU A 135      -7.702 -15.757   1.511  1.00 29.42           O  
ATOM    941  CB  GLU A 135      -7.992 -18.558   0.765  1.00 29.02           C  
ATOM    942  CG  GLU A 135      -8.521 -19.948   1.073  1.00 28.94           C  
ATOM    943  CD  GLU A 135      -7.431 -21.002   1.109  1.00 28.03           C  
ATOM    944  OE1 GLU A 135      -6.241 -20.639   1.113  1.00 30.51           O  
ATOM    945  OE2 GLU A 135      -7.764 -22.206   1.144  1.00 31.84           O  
ATOM    946  N   LYS A 136      -8.708 -15.332  -0.458  1.00 35.56           N  
ATOM    947  CA  LYS A 136      -8.148 -13.984  -0.601  1.00 35.53           C  
ATOM    948  C   LYS A 136      -6.639 -14.022  -0.357  1.00 36.55           C  
ATOM    949  O   LYS A 136      -6.076 -13.155   0.315  1.00 35.70           O  
ATOM    950  CB  LYS A 136      -8.807 -13.024   0.395  1.00 38.57           C  
ATOM    951  CG  LYS A 136     -10.318 -13.190   0.532  1.00 42.08           C  
ATOM    952  CD  LYS A 136     -11.028 -13.100  -0.812  1.00 46.32           C  
ATOM    953  CE  LYS A 136     -12.508 -13.436  -0.674  1.00 48.54           C  
ATOM    954  NZ  LYS A 136     -13.191 -13.508  -2.001  1.00 50.24           N  
ATOM    955  N   LEU A 137      -5.987 -15.040  -0.906  1.00 38.37           N  
ATOM    956  CA  LEU A 137      -4.546 -15.208  -0.748  1.00 39.53           C  
ATOM    957  C   LEU A 137      -3.723 -14.333  -1.690  1.00 38.94           C  
ATOM    958  O   LEU A 137      -3.978 -14.283  -2.888  1.00 37.75           O  
ATOM    959  CB  LEU A 137      -4.163 -16.674  -0.970  1.00 40.71           C  
ATOM    960  CG  LEU A 137      -3.847 -17.518   0.264  1.00 44.00           C  
ATOM    961  CD1 LEU A 137      -3.695 -18.982  -0.143  1.00 43.46           C  
ATOM    962  CD2 LEU A 137      -2.567 -17.002   0.925  1.00 43.77           C  
ATOM    963  N   ASN A 138      -2.730 -13.658  -1.121  1.00 40.07           N  
ATOM    964  CA  ASN A 138      -1.809 -12.790  -1.850  1.00 41.85           C  
ATOM    965  C   ASN A 138      -2.400 -11.958  -2.991  1.00 42.39           C  
ATOM    966  O   ASN A 138      -3.113 -10.989  -2.736  1.00 42.98           O  
ATOM    967  CB  ASN A 138      -0.619 -13.624  -2.342  1.00 41.27           C  
ATOM    968  CG  ASN A 138       0.104 -14.327  -1.198  1.00 42.54           C  
ATOM    969  OD1 ASN A 138       0.462 -13.697  -0.198  1.00 41.77           O  
ATOM    970  ND2 ASN A 138       0.323 -15.634  -1.339  1.00 41.49           N  
ATOM    971  N   ILE A 139      -2.119 -12.315  -4.242  1.00 41.90           N  
ATOM    972  CA  ILE A 139      -2.647 -11.518  -5.349  1.00 42.36           C  
ATOM    973  C   ILE A 139      -4.153 -11.345  -5.256  1.00 41.19           C  
ATOM    974  O   ILE A 139      -4.719 -10.457  -5.892  1.00 41.02           O  
ATOM    975  CB  ILE A 139      -2.316 -12.119  -6.743  1.00 41.48           C  
ATOM    976  CG1 ILE A 139      -3.073 -13.430  -6.953  1.00 42.60           C  
ATOM    977  CG2 ILE A 139      -0.821 -12.297  -6.881  1.00 40.78           C  
ATOM    978  CD1 ILE A 139      -2.880 -14.032  -8.338  1.00 46.10           C  
ATOM    979  N   TRP A 140      -4.803 -12.189  -4.463  1.00 41.73           N  
ATOM    980  CA  TRP A 140      -6.251 -12.103  -4.302  1.00 44.19           C  
ATOM    981  C   TRP A 140      -6.636 -11.385  -3.012  1.00 44.82           C  
ATOM    982  O   TRP A 140      -7.818 -11.301  -2.670  1.00 45.71           O  
ATOM    983  CB  TRP A 140      -6.876 -13.501  -4.315  1.00 45.43           C  
ATOM    984  CG  TRP A 140      -6.642 -14.261  -5.585  1.00 49.08           C  
ATOM    985  CD1 TRP A 140      -5.937 -15.423  -5.728  1.00 48.65           C  
ATOM    986  CD2 TRP A 140      -7.119 -13.918  -6.894  1.00 49.60           C  
ATOM    987  NE1 TRP A 140      -5.948 -15.825  -7.043  1.00 49.25           N  
ATOM    988  CE2 TRP A 140      -6.664 -14.919  -7.780  1.00 49.53           C  
ATOM    989  CE3 TRP A 140      -7.885 -12.861  -7.404  1.00 50.60           C  
ATOM    990  CZ2 TRP A 140      -6.952 -14.897  -9.151  1.00 50.58           C  
ATOM    991  CZ3 TRP A 140      -8.172 -12.838  -8.770  1.00 51.19           C  
ATOM    992  CH2 TRP A 140      -7.704 -13.851  -9.627  1.00 50.35           C  
ATOM    993  N   SER A 141      -5.642 -10.870  -2.294  1.00 46.05           N  
ATOM    994  CA  SER A 141      -5.894 -10.158  -1.043  1.00 48.64           C  
ATOM    995  C   SER A 141      -6.302  -8.709  -1.303  1.00 50.83           C  
ATOM    996  O   SER A 141      -6.790  -8.423  -2.421  1.00 51.75           O  
ATOM    997  CB  SER A 141      -4.655 -10.188  -0.144  1.00 47.33           C  
ATOM    998  OG  SER A 141      -3.584  -9.458  -0.712  1.00 49.29           O  
TER     999      SER A 141                                                      
