# Supplementary material for: Comparative Performance of High-Throughput Methods for Protein pKa Predictions
Source: J Chem Inf Model. 2023 Aug 8;63(16):5169–81. doi: 10.1021/acs.jcim.3c00165 (PMC10466379; doi:10.1021/acs.jcim.3c00165)
Supplement: Supplementary file 3 — ci3c00165_si_003.zip [file ci3c00165_si_003.zip › curated_pdbs/1u2u_curated_20.pdb]

MODEL       20                                                                  
ATOM      7  N   GLU A   1     -19.395   3.336  -5.375  1.00  0.00           N  
ATOM      8  CA  GLU A   1     -20.133   2.084  -5.462  1.00  0.00           C  
ATOM      9  C   GLU A   1     -19.589   1.065  -4.468  1.00  0.00           C  
ATOM     10  O   GLU A   1     -18.399   1.061  -4.154  1.00  0.00           O  
ATOM     11  CB  GLU A   1     -20.058   1.521  -6.883  1.00  0.00           C  
ATOM     12  CG  GLU A   1     -21.264   1.873  -7.739  1.00  0.00           C  
ATOM     13  CD  GLU A   1     -21.077   1.493  -9.195  1.00  0.00           C  
ATOM     14  OE1 GLU A   1     -20.305   0.550  -9.467  1.00  0.00           O  
ATOM     15  OE2 GLU A   1     -21.703   2.139 -10.062  1.00  0.00           O  
ATOM     16  H   GLU A   1     -18.604   3.461  -5.935  1.00  0.00           H  
ATOM     17  HA  GLU A   1     -21.164   2.289  -5.219  1.00  0.00           H  
ATOM     18  HB2 GLU A   1     -19.175   1.911  -7.367  1.00  0.00           H  
ATOM     19  HB3 GLU A   1     -19.984   0.445  -6.830  1.00  0.00           H  
ATOM     20  HG2 GLU A   1     -22.128   1.351  -7.354  1.00  0.00           H  
ATOM     21  HG3 GLU A   1     -21.433   2.939  -7.679  1.00  0.00           H  
ATOM     22  N   VAL A   2     -20.471   0.205  -3.978  1.00  0.00           N  
ATOM     23  CA  VAL A   2     -20.090  -0.825  -3.018  1.00  0.00           C  
ATOM     24  C   VAL A   2     -18.963  -1.697  -3.561  1.00  0.00           C  
ATOM     25  O   VAL A   2     -17.972  -1.946  -2.875  1.00  0.00           O  
ATOM     26  CB  VAL A   2     -21.289  -1.721  -2.654  1.00  0.00           C  
ATOM     27  CG1 VAL A   2     -20.920  -2.683  -1.535  1.00  0.00           C  
ATOM     28  CG2 VAL A   2     -22.489  -0.873  -2.263  1.00  0.00           C  
ATOM     29  H   VAL A   2     -21.403   0.264  -4.271  1.00  0.00           H  
ATOM     30  HA  VAL A   2     -19.750  -0.332  -2.119  1.00  0.00           H  
ATOM     31  HB  VAL A   2     -21.554  -2.302  -3.525  1.00  0.00           H  
ATOM     32 HG11 VAL A   2     -19.845  -2.787  -1.490  1.00  0.00           H  
ATOM     33 HG12 VAL A   2     -21.283  -2.298  -0.594  1.00  0.00           H  
ATOM     34 HG13 VAL A   2     -21.367  -3.647  -1.728  1.00  0.00           H  
ATOM     35 HG21 VAL A   2     -22.150   0.079  -1.885  1.00  0.00           H  
ATOM     36 HG22 VAL A   2     -23.116  -0.713  -3.129  1.00  0.00           H  
ATOM     37 HG23 VAL A   2     -23.057  -1.383  -1.499  1.00  0.00           H  
ATOM     38  N   ALA A   3     -19.121  -2.157  -4.799  1.00  0.00           N  
ATOM     39  CA  ALA A   3     -18.115  -3.001  -5.433  1.00  0.00           C  
ATOM     40  C   ALA A   3     -16.851  -2.206  -5.741  1.00  0.00           C  
ATOM     41  O   ALA A   3     -15.739  -2.727  -5.647  1.00  0.00           O  
ATOM     42  CB  ALA A   3     -18.671  -3.623  -6.704  1.00  0.00           C  
ATOM     43  H   ALA A   3     -19.932  -1.924  -5.296  1.00  0.00           H  
ATOM     44  HA  ALA A   3     -17.868  -3.798  -4.747  1.00  0.00           H  
ATOM     45  HB1 ALA A   3     -19.362  -2.935  -7.168  1.00  0.00           H  
ATOM     46  HB2 ALA A   3     -17.861  -3.834  -7.385  1.00  0.00           H  
ATOM     47  HB3 ALA A   3     -19.184  -4.541  -6.460  1.00  0.00           H  
ATOM     48  N   GLN A   4     -17.027  -0.941  -6.110  1.00  0.00           N  
ATOM     49  CA  GLN A   4     -15.899  -0.074  -6.433  1.00  0.00           C  
ATOM     50  C   GLN A   4     -14.915   0.000  -5.269  1.00  0.00           C  
ATOM     51  O   GLN A   4     -13.700   0.013  -5.470  1.00  0.00           O  
ATOM     52  CB  GLN A   4     -16.395   1.330  -6.789  1.00  0.00           C  
ATOM     53  CG  GLN A   4     -16.505   1.573  -8.285  1.00  0.00           C  
ATOM     54  CD  GLN A   4     -15.158   1.565  -8.979  1.00  0.00           C  
ATOM     55  OE1 GLN A   4     -14.940   0.811  -9.928  1.00  0.00           O  
ATOM     56  NE2 GLN A   4     -14.243   2.405  -8.509  1.00  0.00           N  
ATOM     57  H   GLN A   4     -17.937  -0.582  -6.166  1.00  0.00           H  
ATOM     58  HA  GLN A   4     -15.393  -0.495  -7.288  1.00  0.00           H  
ATOM     59  HB2 GLN A   4     -17.369   1.477  -6.350  1.00  0.00           H  
ATOM     60  HB3 GLN A   4     -15.709   2.057  -6.378  1.00  0.00           H  
ATOM     61  HG2 GLN A   4     -17.121   0.800  -8.719  1.00  0.00           H  
ATOM     62  HG3 GLN A   4     -16.971   2.534  -8.447  1.00  0.00           H  
ATOM     63 HE21 GLN A   4     -14.487   2.976  -7.750  1.00  0.00           H  
ATOM     64 HE22 GLN A   4     -13.363   2.420  -8.939  1.00  0.00           H  
ATOM     65  N   LEU A   5     -15.447   0.046  -4.053  1.00  0.00           N  
ATOM     66  CA  LEU A   5     -14.615   0.115  -2.858  1.00  0.00           C  
ATOM     67  C   LEU A   5     -13.894  -1.207  -2.620  1.00  0.00           C  
ATOM     68  O   LEU A   5     -12.782  -1.233  -2.093  1.00  0.00           O  
ATOM     69  CB  LEU A   5     -15.468   0.472  -1.639  1.00  0.00           C  
ATOM     70  CG  LEU A   5     -16.239   1.789  -1.752  1.00  0.00           C  
ATOM     71  CD1 LEU A   5     -17.265   1.904  -0.636  1.00  0.00           C  
ATOM     72  CD2 LEU A   5     -15.279   2.968  -1.721  1.00  0.00           C  
ATOM     73  H   LEU A   5     -16.422   0.031  -3.957  1.00  0.00           H  
ATOM     74  HA  LEU A   5     -13.880   0.891  -3.011  1.00  0.00           H  
ATOM     75  HB2 LEU A   5     -16.179  -0.326  -1.477  1.00  0.00           H  
ATOM     76  HB3 LEU A   5     -14.820   0.534  -0.777  1.00  0.00           H  
ATOM     77  HG  LEU A   5     -16.766   1.810  -2.694  1.00  0.00           H  
ATOM     78 HD11 LEU A   5     -16.882   1.429   0.256  1.00  0.00           H  
ATOM     79 HD12 LEU A   5     -17.460   2.946  -0.433  1.00  0.00           H  
ATOM     80 HD13 LEU A   5     -18.181   1.418  -0.938  1.00  0.00           H  
ATOM     81 HD21 LEU A   5     -14.487   2.807  -2.437  1.00  0.00           H  
ATOM     82 HD22 LEU A   5     -15.813   3.873  -1.973  1.00  0.00           H  
ATOM     83 HD23 LEU A   5     -14.857   3.063  -0.732  1.00  0.00           H  
ATOM     84  N   GLU A   6     -14.534  -2.302  -3.015  1.00  0.00           N  
ATOM     85  CA  GLU A   6     -13.955  -3.629  -2.848  1.00  0.00           C  
ATOM     86  C   GLU A   6     -12.670  -3.765  -3.654  1.00  0.00           C  
ATOM     87  O   GLU A   6     -11.697  -4.363  -3.194  1.00  0.00           O  
ATOM     88  CB  GLU A   6     -14.955  -4.701  -3.283  1.00  0.00           C  
ATOM     89  CG  GLU A   6     -15.897  -5.140  -2.175  1.00  0.00           C  
ATOM     90  CD  GLU A   6     -16.838  -6.246  -2.612  1.00  0.00           C  
ATOM     91  OE1 GLU A   6     -16.347  -7.271  -3.131  1.00  0.00           O  
ATOM     92  OE2 GLU A   6     -18.063  -6.087  -2.437  1.00  0.00           O  
ATOM     93  H   GLU A   6     -15.419  -2.215  -3.430  1.00  0.00           H  
ATOM     94  HA  GLU A   6     -13.728  -3.763  -1.801  1.00  0.00           H  
ATOM     95  HB2 GLU A   6     -15.548  -4.314  -4.097  1.00  0.00           H  
ATOM     96  HB3 GLU A   6     -14.409  -5.567  -3.628  1.00  0.00           H  
ATOM     97  HG2 GLU A   6     -15.311  -5.497  -1.340  1.00  0.00           H  
ATOM     98  HG3 GLU A   6     -16.485  -4.289  -1.862  1.00  0.00           H  
ATOM     99  N   LYS A   7     -12.672  -3.208  -4.860  1.00  0.00           N  
ATOM    100  CA  LYS A   7     -11.504  -3.269  -5.729  1.00  0.00           C  
ATOM    101  C   LYS A   7     -10.426  -2.303  -5.253  1.00  0.00           C  
ATOM    102  O   LYS A   7      -9.234  -2.552  -5.430  1.00  0.00           O  
ATOM    103  CB  LYS A   7     -11.890  -2.950  -7.178  1.00  0.00           C  
ATOM    104  CG  LYS A   7     -13.263  -3.469  -7.583  1.00  0.00           C  
ATOM    105  CD  LYS A   7     -13.408  -4.958  -7.311  1.00  0.00           C  
ATOM    106  CE  LYS A   7     -13.192  -5.778  -8.572  1.00  0.00           C  
ATOM    107  NZ  LYS A   7     -14.228  -5.497  -9.603  1.00  0.00           N  
ATOM    108  H   LYS A   7     -13.478  -2.745  -5.170  1.00  0.00           H  
ATOM    109  HA  LYS A   7     -11.111  -4.273  -5.683  1.00  0.00           H  
ATOM    110  HB2 LYS A   7     -11.882  -1.878  -7.311  1.00  0.00           H  
ATOM    111  HB3 LYS A   7     -11.155  -3.389  -7.837  1.00  0.00           H  
ATOM    112  HG2 LYS A   7     -14.017  -2.937  -7.026  1.00  0.00           H  
ATOM    113  HG3 LYS A   7     -13.404  -3.291  -8.640  1.00  0.00           H  
ATOM    114  HD2 LYS A   7     -12.679  -5.255  -6.572  1.00  0.00           H  
ATOM    115  HD3 LYS A   7     -14.403  -5.149  -6.936  1.00  0.00           H  
ATOM    116  HE2 LYS A   7     -12.219  -5.542  -8.978  1.00  0.00           H  
ATOM    117  HE3 LYS A   7     -13.227  -6.827  -8.315  1.00  0.00           H  
ATOM    118  HZ1 LYS A   7     -15.166  -5.435  -9.160  1.00  0.00           H  
ATOM    119  HZ2 LYS A   7     -14.022  -4.595 -10.080  1.00  0.00           H  
ATOM    120  HZ3 LYS A   7     -14.242  -6.257 -10.314  1.00  0.00           H  
ATOM    121  N   GLU A   8     -10.852  -1.201  -4.641  1.00  0.00           N  
ATOM    122  CA  GLU A   8      -9.918  -0.203  -4.135  1.00  0.00           C  
ATOM    123  C   GLU A   8      -8.962  -0.824  -3.118  1.00  0.00           C  
ATOM    124  O   GLU A   8      -7.847  -0.341  -2.925  1.00  0.00           O  
ATOM    125  CB  GLU A   8     -10.675   0.962  -3.502  1.00  0.00           C  
ATOM    126  CG  GLU A   8      -9.836   2.221  -3.350  1.00  0.00           C  
ATOM    127  CD  GLU A   8     -10.608   3.365  -2.723  1.00  0.00           C  
ATOM    128  OE1 GLU A   8     -10.677   3.422  -1.477  1.00  0.00           O  
ATOM    129  OE2 GLU A   8     -11.144   4.205  -3.477  1.00  0.00           O  
ATOM    130  H   GLU A   8     -11.814  -1.058  -4.526  1.00  0.00           H  
ATOM    131  HA  GLU A   8      -9.346   0.166  -4.970  1.00  0.00           H  
ATOM    132  HB2 GLU A   8     -11.526   1.196  -4.121  1.00  0.00           H  
ATOM    133  HB3 GLU A   8     -11.022   0.664  -2.523  1.00  0.00           H  
ATOM    134  HG2 GLU A   8      -8.984   1.997  -2.728  1.00  0.00           H  
ATOM    135  HG3 GLU A   8      -9.494   2.529  -4.328  1.00  0.00           H  
ATOM    136  N   VAL A   9      -9.405  -1.904  -2.478  1.00  0.00           N  
ATOM    137  CA  VAL A   9      -8.586  -2.596  -1.491  1.00  0.00           C  
ATOM    138  C   VAL A   9      -7.600  -3.531  -2.180  1.00  0.00           C  
ATOM    139  O   VAL A   9      -6.390  -3.441  -1.968  1.00  0.00           O  
ATOM    140  CB  VAL A   9      -9.453  -3.405  -0.503  1.00  0.00           C  
ATOM    141  CG1 VAL A   9      -8.582  -4.159   0.493  1.00  0.00           C  
ATOM    142  CG2 VAL A   9     -10.426  -2.490   0.222  1.00  0.00           C  
ATOM    143  H   VAL A   9     -10.301  -2.247  -2.679  1.00  0.00           H  
ATOM    144  HA  VAL A   9      -8.034  -1.853  -0.932  1.00  0.00           H  
ATOM    145  HB  VAL A   9     -10.023  -4.129  -1.066  1.00  0.00           H  
ATOM    146 HG11 VAL A   9      -7.854  -4.752  -0.041  1.00  0.00           H  
ATOM    147 HG12 VAL A   9      -8.072  -3.454   1.132  1.00  0.00           H  
ATOM    148 HG13 VAL A   9      -9.202  -4.807   1.095  1.00  0.00           H  
ATOM    149 HG21 VAL A   9      -9.941  -1.551   0.441  1.00  0.00           H  
ATOM    150 HG22 VAL A   9     -11.287  -2.313  -0.404  1.00  0.00           H  
ATOM    151 HG23 VAL A   9     -10.739  -2.957   1.143  1.00  0.00           H  
ATOM    152  N   ALA A  10      -8.123  -4.424  -3.016  1.00  0.00           N  
ATOM    153  CA  ALA A  10      -7.285  -5.365  -3.748  1.00  0.00           C  
ATOM    154  C   ALA A  10      -6.198  -4.628  -4.521  1.00  0.00           C  
ATOM    155  O   ALA A  10      -5.133  -5.181  -4.799  1.00  0.00           O  
ATOM    156  CB  ALA A  10      -8.132  -6.208  -4.690  1.00  0.00           C  
ATOM    157  H   ALA A  10      -9.094  -4.443  -3.151  1.00  0.00           H  
ATOM    158  HA  ALA A  10      -6.819  -6.026  -3.030  1.00  0.00           H  
ATOM    159  HB1 ALA A  10      -8.898  -6.719  -4.126  1.00  0.00           H  
ATOM    160  HB2 ALA A  10      -8.595  -5.568  -5.427  1.00  0.00           H  
ATOM    161  HB3 ALA A  10      -7.505  -6.933  -5.187  1.00  0.00           H  
ATOM    162  N   GLN A  11      -6.473  -3.371  -4.858  1.00  0.00           N  
ATOM    163  CA  GLN A  11      -5.521  -2.547  -5.589  1.00  0.00           C  
ATOM    164  C   GLN A  11      -4.277  -2.293  -4.743  1.00  0.00           C  
ATOM    165  O   GLN A  11      -3.151  -2.448  -5.214  1.00  0.00           O  
ATOM    166  CB  GLN A  11      -6.170  -1.218  -5.986  1.00  0.00           C  
ATOM    167  CG  GLN A  11      -5.224  -0.266  -6.702  1.00  0.00           C  
ATOM    168  CD  GLN A  11      -5.850   0.364  -7.931  1.00  0.00           C  
ATOM    169  OE1 GLN A  11      -5.794   1.580  -8.117  1.00  0.00           O  
ATOM    170  NE2 GLN A  11      -6.453  -0.463  -8.777  1.00  0.00           N  
ATOM    171  H   GLN A  11      -7.337  -2.986  -4.602  1.00  0.00           H  
ATOM    172  HA  GLN A  11      -5.234  -3.081  -6.482  1.00  0.00           H  
ATOM    173  HB2 GLN A  11      -7.006  -1.420  -6.639  1.00  0.00           H  
ATOM    174  HB3 GLN A  11      -6.533  -0.728  -5.094  1.00  0.00           H  
ATOM    175  HG2 GLN A  11      -4.941   0.521  -6.018  1.00  0.00           H  
ATOM    176  HG3 GLN A  11      -4.345  -0.814  -7.004  1.00  0.00           H  
ATOM    177 HE21 GLN A  11      -6.460  -1.419  -8.565  1.00  0.00           H  
ATOM    178 HE22 GLN A  11      -6.867  -0.082  -9.581  1.00  0.00           H  
ATOM    179  N   LEU A  12      -4.491  -1.906  -3.489  1.00  0.00           N  
ATOM    180  CA  LEU A  12      -3.387  -1.636  -2.575  1.00  0.00           C  
ATOM    181  C   LEU A  12      -2.927  -2.919  -1.892  1.00  0.00           C  
ATOM    182  O   LEU A  12      -1.735  -3.213  -1.846  1.00  0.00           O  
ATOM    183  CB  LEU A  12      -3.802  -0.608  -1.521  1.00  0.00           C  
ATOM    184  CG  LEU A  12      -4.422   0.676  -2.075  1.00  0.00           C  
ATOM    185  CD1 LEU A  12      -5.121   1.451  -0.968  1.00  0.00           C  
ATOM    186  CD2 LEU A  12      -3.358   1.535  -2.739  1.00  0.00           C  
ATOM    187  H   LEU A  12      -5.412  -1.802  -3.169  1.00  0.00           H  
ATOM    188  HA  LEU A  12      -2.568  -1.236  -3.153  1.00  0.00           H  
ATOM    189  HB2 LEU A  12      -4.517  -1.073  -0.856  1.00  0.00           H  
ATOM    190  HB3 LEU A  12      -2.927  -0.340  -0.948  1.00  0.00           H  
ATOM    191  HG  LEU A  12      -5.161   0.419  -2.820  1.00  0.00           H  
ATOM    192 HD11 LEU A  12      -4.451   1.562  -0.129  1.00  0.00           H  
ATOM    193 HD12 LEU A  12      -5.402   2.426  -1.335  1.00  0.00           H  
ATOM    194 HD13 LEU A  12      -6.004   0.916  -0.655  1.00  0.00           H  
ATOM    195 HD21 LEU A  12      -2.436   1.461  -2.181  1.00  0.00           H  
ATOM    196 HD22 LEU A  12      -3.196   1.189  -3.749  1.00  0.00           H  
ATOM    197 HD23 LEU A  12      -3.686   2.564  -2.759  1.00  0.00           H  
ATOM    198  N   GLU A  13      -3.880  -3.681  -1.362  1.00  0.00           N  
ATOM    199  CA  GLU A  13      -3.569  -4.935  -0.681  1.00  0.00           C  
ATOM    200  C   GLU A  13      -2.595  -5.781  -1.498  1.00  0.00           C  
ATOM    201  O   GLU A  13      -1.818  -6.560  -0.944  1.00  0.00           O  
ATOM    202  CB  GLU A  13      -4.853  -5.725  -0.414  1.00  0.00           C  
ATOM    203  CG  GLU A  13      -5.377  -5.568   1.003  1.00  0.00           C  
ATOM    204  CD  GLU A  13      -6.298  -6.701   1.412  1.00  0.00           C  
ATOM    205  OE1 GLU A  13      -7.470  -6.698   0.980  1.00  0.00           O  
ATOM    206  OE2 GLU A  13      -5.848  -7.590   2.165  1.00  0.00           O  
ATOM    207  H   GLU A  13      -4.814  -3.394  -1.431  1.00  0.00           H  
ATOM    208  HA  GLU A  13      -3.107  -4.690   0.264  1.00  0.00           H  
ATOM    209  HB2 GLU A  13      -5.617  -5.387  -1.098  1.00  0.00           H  
ATOM    210  HB3 GLU A  13      -4.662  -6.773  -0.591  1.00  0.00           H  
ATOM    211  HG2 GLU A  13      -4.538  -5.544   1.683  1.00  0.00           H  
ATOM    212  HG3 GLU A  13      -5.920  -4.637   1.072  1.00  0.00           H  
ATOM    213  N   ALA A  14      -2.640  -5.621  -2.816  1.00  0.00           N  
ATOM    214  CA  ALA A  14      -1.759  -6.367  -3.707  1.00  0.00           C  
ATOM    215  C   ALA A  14      -0.415  -5.664  -3.865  1.00  0.00           C  
ATOM    216  O   ALA A  14       0.616  -6.309  -4.052  1.00  0.00           O  
ATOM    217  CB  ALA A  14      -2.422  -6.557  -5.063  1.00  0.00           C  
ATOM    218  H   ALA A  14      -3.278  -4.985  -3.200  1.00  0.00           H  
ATOM    219  HA  ALA A  14      -1.595  -7.343  -3.272  1.00  0.00           H  
ATOM    220  HB1 ALA A  14      -3.465  -6.796  -4.924  1.00  0.00           H  
ATOM    221  HB2 ALA A  14      -2.334  -5.646  -5.637  1.00  0.00           H  
ATOM    222  HB3 ALA A  14      -1.935  -7.364  -5.591  1.00  0.00           H  
ATOM    223  N   GLU A  15      -0.433  -4.336  -3.788  1.00  0.00           N  
ATOM    224  CA  GLU A  15       0.785  -3.544  -3.922  1.00  0.00           C  
ATOM    225  C   GLU A  15       1.445  -3.326  -2.564  1.00  0.00           C  
ATOM    226  O   GLU A  15       2.611  -3.667  -2.367  1.00  0.00           O  
ATOM    227  CB  GLU A  15       0.471  -2.195  -4.572  1.00  0.00           C  
ATOM    228  CG  GLU A  15       1.645  -1.597  -5.330  1.00  0.00           C  
ATOM    229  CD  GLU A  15       2.825  -1.294  -4.430  1.00  0.00           C  
ATOM    230  OE1 GLU A  15       2.598  -0.932  -3.255  1.00  0.00           O  
ATOM    231  OE2 GLU A  15       3.976  -1.416  -4.898  1.00  0.00           O  
ATOM    232  H   GLU A  15      -1.287  -3.879  -3.637  1.00  0.00           H  
ATOM    233  HA  GLU A  15       1.467  -4.090  -4.557  1.00  0.00           H  
ATOM    234  HB2 GLU A  15      -0.349  -2.325  -5.264  1.00  0.00           H  
ATOM    235  HB3 GLU A  15       0.174  -1.498  -3.803  1.00  0.00           H  
ATOM    236  HG2 GLU A  15       1.961  -2.297  -6.089  1.00  0.00           H  
ATOM    237  HG3 GLU A  15       1.323  -0.680  -5.800  1.00  0.00           H  
ATOM    238  N   ASN A  16       0.689  -2.756  -1.628  1.00  0.00           N  
ATOM    239  CA  ASN A  16       1.192  -2.491  -0.284  1.00  0.00           C  
ATOM    240  C   ASN A  16       1.857  -3.730   0.311  1.00  0.00           C  
ATOM    241  O   ASN A  16       2.933  -3.644   0.902  1.00  0.00           O  
ATOM    242  CB  ASN A  16       0.045  -2.029   0.616  1.00  0.00           C  
ATOM    243  CG  ASN A  16       0.497  -1.737   2.033  1.00  0.00           C  
ATOM    244  OD1 ASN A  16       1.691  -1.605   2.303  1.00  0.00           O  
ATOM    245  ND2 ASN A  16      -0.459  -1.636   2.946  1.00  0.00           N  
ATOM    246  H   ASN A  16      -0.235  -2.508  -1.847  1.00  0.00           H  
ATOM    247  HA  ASN A  16       1.923  -1.701  -0.353  1.00  0.00           H  
ATOM    248  HB2 ASN A  16      -0.387  -1.130   0.205  1.00  0.00           H  
ATOM    249  HB3 ASN A  16      -0.711  -2.801   0.651  1.00  0.00           H  
ATOM    250 HD21 ASN A  16      -1.387  -1.756   2.657  1.00  0.00           H  
ATOM    251 HD22 ASN A  16      -0.198  -1.442   3.870  1.00  0.00           H  
ATOM    252  N   TYR A  17       1.209  -4.879   0.152  1.00  0.00           N  
ATOM    253  CA  TYR A  17       1.738  -6.133   0.675  1.00  0.00           C  
ATOM    254  C   TYR A  17       3.008  -6.543  -0.068  1.00  0.00           C  
ATOM    255  O   TYR A  17       3.975  -6.998   0.541  1.00  0.00           O  
ATOM    256  CB  TYR A  17       0.686  -7.240   0.564  1.00  0.00           C  
ATOM    257  CG  TYR A  17       1.192  -8.608   0.967  1.00  0.00           C  
ATOM    258  CD1 TYR A  17       1.186  -9.010   2.296  1.00  0.00           C  
ATOM    259  CD2 TYR A  17       1.678  -9.496   0.015  1.00  0.00           C  
ATOM    260  CE1 TYR A  17       1.649 -10.258   2.667  1.00  0.00           C  
ATOM    261  CE2 TYR A  17       2.142 -10.746   0.377  1.00  0.00           C  
ATOM    262  CZ  TYR A  17       2.126 -11.122   1.704  1.00  0.00           C  
ATOM    263  OH  TYR A  17       2.588 -12.365   2.069  1.00  0.00           O  
ATOM    264  H   TYR A  17       0.355  -4.884  -0.328  1.00  0.00           H  
ATOM    265  HA  TYR A  17       1.979  -5.982   1.716  1.00  0.00           H  
ATOM    266  HB2 TYR A  17      -0.150  -6.996   1.202  1.00  0.00           H  
ATOM    267  HB3 TYR A  17       0.344  -7.299  -0.459  1.00  0.00           H  
ATOM    268  HD1 TYR A  17       0.811  -8.330   3.048  1.00  0.00           H  
ATOM    269  HD2 TYR A  17       1.689  -9.199  -1.023  1.00  0.00           H  
ATOM    270  HE1 TYR A  17       1.635 -10.551   3.705  1.00  0.00           H  
ATOM    271  HE2 TYR A  17       2.516 -11.422  -0.377  1.00  0.00           H  
ATOM    272  HH  TYR A  17       2.177 -13.035   1.517  1.00  0.00           H  
ATOM    273  N   GLN A  18       2.994  -6.381  -1.386  1.00  0.00           N  
ATOM    274  CA  GLN A  18       4.142  -6.740  -2.212  1.00  0.00           C  
ATOM    275  C   GLN A  18       5.382  -5.950  -1.803  1.00  0.00           C  
ATOM    276  O   GLN A  18       6.504  -6.445  -1.907  1.00  0.00           O  
ATOM    277  CB  GLN A  18       3.831  -6.492  -3.689  1.00  0.00           C  
ATOM    278  CG  GLN A  18       4.702  -7.300  -4.637  1.00  0.00           C  
ATOM    279  CD  GLN A  18       4.104  -7.416  -6.024  1.00  0.00           C  
ATOM    280  OE1 GLN A  18       2.924  -7.733  -6.179  1.00  0.00           O  
ATOM    281  NE2 GLN A  18       4.916  -7.162  -7.042  1.00  0.00           N  
ATOM    282  H   GLN A  18       2.192  -6.016  -1.816  1.00  0.00           H  
ATOM    283  HA  GLN A  18       4.337  -7.791  -2.067  1.00  0.00           H  
ATOM    284  HB2 GLN A  18       2.799  -6.750  -3.876  1.00  0.00           H  
ATOM    285  HB3 GLN A  18       3.977  -5.444  -3.906  1.00  0.00           H  
ATOM    286  HG2 GLN A  18       5.667  -6.819  -4.717  1.00  0.00           H  
ATOM    287  HG3 GLN A  18       4.830  -8.293  -4.230  1.00  0.00           H  
ATOM    288 HE21 GLN A  18       5.844  -6.915  -6.845  1.00  0.00           H  
ATOM    289 HE22 GLN A  18       4.555  -7.229  -7.951  1.00  0.00           H  
ATOM    290  N   LEU A  19       5.175  -4.721  -1.342  1.00  0.00           N  
ATOM    291  CA  LEU A  19       6.281  -3.867  -0.922  1.00  0.00           C  
ATOM    292  C   LEU A  19       6.597  -4.066   0.555  1.00  0.00           C  
ATOM    293  O   LEU A  19       7.757  -4.196   0.937  1.00  0.00           O  
ATOM    294  CB  LEU A  19       5.947  -2.400  -1.185  1.00  0.00           C  
ATOM    295  CG  LEU A  19       5.796  -2.022  -2.659  1.00  0.00           C  
ATOM    296  CD1 LEU A  19       5.542  -0.529  -2.804  1.00  0.00           C  
ATOM    297  CD2 LEU A  19       7.036  -2.430  -3.442  1.00  0.00           C  
ATOM    298  H   LEU A  19       4.259  -4.379  -1.283  1.00  0.00           H  
ATOM    299  HA  LEU A  19       7.148  -4.138  -1.503  1.00  0.00           H  
ATOM    300  HB2 LEU A  19       5.022  -2.170  -0.678  1.00  0.00           H  
ATOM    301  HB3 LEU A  19       6.731  -1.792  -0.759  1.00  0.00           H  
ATOM    302  HG  LEU A  19       4.949  -2.546  -3.075  1.00  0.00           H  
ATOM    303 HD11 LEU A  19       6.296   0.019  -2.258  1.00  0.00           H  
ATOM    304 HD12 LEU A  19       5.583  -0.256  -3.847  1.00  0.00           H  
ATOM    305 HD13 LEU A  19       4.567  -0.290  -2.407  1.00  0.00           H  
ATOM    306 HD21 LEU A  19       7.914  -2.277  -2.831  1.00  0.00           H  
ATOM    307 HD22 LEU A  19       6.962  -3.473  -3.713  1.00  0.00           H  
ATOM    308 HD23 LEU A  19       7.110  -1.830  -4.337  1.00  0.00           H  
ATOM    309  N   GLU A  20       5.559  -4.088   1.385  1.00  0.00           N  
ATOM    310  CA  GLU A  20       5.729  -4.271   2.825  1.00  0.00           C  
ATOM    311  C   GLU A  20       6.679  -5.428   3.128  1.00  0.00           C  
ATOM    312  O   GLU A  20       7.355  -5.436   4.157  1.00  0.00           O  
ATOM    313  CB  GLU A  20       4.377  -4.521   3.491  1.00  0.00           C  
ATOM    314  CG  GLU A  20       4.363  -4.214   4.979  1.00  0.00           C  
ATOM    315  CD  GLU A  20       4.261  -5.464   5.832  1.00  0.00           C  
ATOM    316  OE1 GLU A  20       3.603  -6.429   5.394  1.00  0.00           O  
ATOM    317  OE2 GLU A  20       4.840  -5.476   6.939  1.00  0.00           O  
ATOM    318  H   GLU A  20       4.655  -3.978   1.023  1.00  0.00           H  
ATOM    319  HA  GLU A  20       6.153  -3.362   3.225  1.00  0.00           H  
ATOM    320  HB2 GLU A  20       3.634  -3.900   3.010  1.00  0.00           H  
ATOM    321  HB3 GLU A  20       4.107  -5.558   3.356  1.00  0.00           H  
ATOM    322  HG2 GLU A  20       5.276  -3.696   5.235  1.00  0.00           H  
ATOM    323  HG3 GLU A  20       3.518  -3.579   5.195  1.00  0.00           H  
ATOM    324  N   GLN A  21       6.723  -6.403   2.226  1.00  0.00           N  
ATOM    325  CA  GLN A  21       7.589  -7.563   2.396  1.00  0.00           C  
ATOM    326  C   GLN A  21       8.920  -7.359   1.682  1.00  0.00           C  
ATOM    327  O   GLN A  21       9.952  -7.870   2.116  1.00  0.00           O  
ATOM    328  CB  GLN A  21       6.900  -8.817   1.860  1.00  0.00           C  
ATOM    329  CG  GLN A  21       7.447 -10.112   2.440  1.00  0.00           C  
ATOM    330  CD  GLN A  21       7.477 -10.107   3.956  1.00  0.00           C  
ATOM    331  OE1 GLN A  21       6.435 -10.134   4.610  1.00  0.00           O  
ATOM    332  NE2 GLN A  21       8.678 -10.072   4.523  1.00  0.00           N  
ATOM    333  H   GLN A  21       6.160  -6.340   1.427  1.00  0.00           H  
ATOM    334  HA  GLN A  21       7.773  -7.688   3.452  1.00  0.00           H  
ATOM    335  HB2 GLN A  21       5.848  -8.759   2.090  1.00  0.00           H  
ATOM    336  HB3 GLN A  21       7.022  -8.849   0.787  1.00  0.00           H  
ATOM    337  HG2 GLN A  21       6.824 -10.930   2.111  1.00  0.00           H  
ATOM    338  HG3 GLN A  21       8.453 -10.257   2.074  1.00  0.00           H  
ATOM    339 HE21 GLN A  21       9.465 -10.053   3.939  1.00  0.00           H  
ATOM    340 HE22 GLN A  21       8.727 -10.069   5.502  1.00  0.00           H  
ATOM    341  N   GLU A  22       8.890  -6.608   0.587  1.00  0.00           N  
ATOM    342  CA  GLU A  22      10.097  -6.339  -0.184  1.00  0.00           C  
ATOM    343  C   GLU A  22      10.923  -5.236   0.472  1.00  0.00           C  
ATOM    344  O   GLU A  22      12.140  -5.175   0.298  1.00  0.00           O  
ATOM    345  CB  GLU A  22       9.736  -5.943  -1.618  1.00  0.00           C  
ATOM    346  CG  GLU A  22      10.328  -6.865  -2.671  1.00  0.00           C  
ATOM    347  CD  GLU A  22       9.884  -8.304  -2.500  1.00  0.00           C  
ATOM    348  OE1 GLU A  22       8.664  -8.537  -2.367  1.00  0.00           O  
ATOM    349  OE2 GLU A  22      10.756  -9.199  -2.501  1.00  0.00           O  
ATOM    350  H   GLU A  22       8.036  -6.225   0.290  1.00  0.00           H  
ATOM    351  HA  GLU A  22      10.684  -7.246  -0.208  1.00  0.00           H  
ATOM    352  HB2 GLU A  22       8.662  -5.955  -1.722  1.00  0.00           H  
ATOM    353  HB3 GLU A  22      10.094  -4.941  -1.806  1.00  0.00           H  
ATOM    354  HG2 GLU A  22      10.018  -6.522  -3.646  1.00  0.00           H  
ATOM    355  HG3 GLU A  22      11.405  -6.825  -2.600  1.00  0.00           H  
ATOM    356  N   VAL A  23      10.255  -4.368   1.223  1.00  0.00           N  
ATOM    357  CA  VAL A  23      10.928  -3.268   1.900  1.00  0.00           C  
ATOM    358  C   VAL A  23      11.688  -3.760   3.128  1.00  0.00           C  
ATOM    359  O   VAL A  23      12.670  -3.149   3.547  1.00  0.00           O  
ATOM    360  CB  VAL A  23       9.928  -2.177   2.330  1.00  0.00           C  
ATOM    361  CG1 VAL A  23      10.663  -0.965   2.883  1.00  0.00           C  
ATOM    362  CG2 VAL A  23       9.033  -1.781   1.163  1.00  0.00           C  
ATOM    363  H   VAL A  23       9.284  -4.472   1.323  1.00  0.00           H  
ATOM    364  HA  VAL A  23      11.631  -2.829   1.207  1.00  0.00           H  
ATOM    365  HB  VAL A  23       9.303  -2.579   3.114  1.00  0.00           H  
ATOM    366 HG11 VAL A  23      11.660  -0.930   2.470  1.00  0.00           H  
ATOM    367 HG12 VAL A  23      10.130  -0.066   2.612  1.00  0.00           H  
ATOM    368 HG13 VAL A  23      10.721  -1.039   3.958  1.00  0.00           H  
ATOM    369 HG21 VAL A  23       9.123  -2.512   0.373  1.00  0.00           H  
ATOM    370 HG22 VAL A  23       8.006  -1.738   1.496  1.00  0.00           H  
ATOM    371 HG23 VAL A  23       9.332  -0.811   0.793  1.00  0.00           H  
ATOM    372  N   ALA A  24      11.228  -4.866   3.701  1.00  0.00           N  
ATOM    373  CA  ALA A  24      11.866  -5.436   4.881  1.00  0.00           C  
ATOM    374  C   ALA A  24      13.300  -5.872   4.588  1.00  0.00           C  
ATOM    375  O   ALA A  24      14.090  -6.087   5.508  1.00  0.00           O  
ATOM    376  CB  ALA A  24      11.053  -6.613   5.399  1.00  0.00           C  
ATOM    377  H   ALA A  24      10.441  -5.309   3.323  1.00  0.00           H  
ATOM    378  HA  ALA A  24      11.882  -4.677   5.649  1.00  0.00           H  
ATOM    379  HB1 ALA A  24      10.010  -6.464   5.160  1.00  0.00           H  
ATOM    380  HB2 ALA A  24      11.402  -7.525   4.936  1.00  0.00           H  
ATOM    381  HB3 ALA A  24      11.170  -6.687   6.471  1.00  0.00           H  
ATOM    382  N   GLN A  25      13.634  -6.007   3.307  1.00  0.00           N  
ATOM    383  CA  GLN A  25      14.975  -6.425   2.909  1.00  0.00           C  
ATOM    384  C   GLN A  25      15.726  -5.292   2.215  1.00  0.00           C  
ATOM    385  O   GLN A  25      16.945  -5.173   2.349  1.00  0.00           O  
ATOM    386  CB  GLN A  25      14.896  -7.641   1.984  1.00  0.00           C  
ATOM    387  CG  GLN A  25      13.951  -8.722   2.481  1.00  0.00           C  
ATOM    388  CD  GLN A  25      14.613 -10.085   2.560  1.00  0.00           C  
ATOM    389  OE1 GLN A  25      14.757 -10.777   1.553  1.00  0.00           O  
ATOM    390  NE2 GLN A  25      15.020 -10.477   3.762  1.00  0.00           N  
ATOM    391  H   GLN A  25      12.964  -5.828   2.614  1.00  0.00           H  
ATOM    392  HA  GLN A  25      15.513  -6.701   3.803  1.00  0.00           H  
ATOM    393  HB2 GLN A  25      14.557  -7.316   1.011  1.00  0.00           H  
ATOM    394  HB3 GLN A  25      15.883  -8.068   1.888  1.00  0.00           H  
ATOM    395  HG2 GLN A  25      13.603  -8.453   3.467  1.00  0.00           H  
ATOM    396  HG3 GLN A  25      13.110  -8.785   1.808  1.00  0.00           H  
ATOM    397 HE21 GLN A  25      14.872  -9.874   4.520  1.00  0.00           H  
ATOM    398 HE22 GLN A  25      15.450 -11.353   3.842  1.00  0.00           H  
ATOM    399  N   LEU A  26      14.998  -4.466   1.468  1.00  0.00           N  
ATOM    400  CA  LEU A  26      15.607  -3.349   0.750  1.00  0.00           C  
ATOM    401  C   LEU A  26      16.397  -2.447   1.696  1.00  0.00           C  
ATOM    402  O   LEU A  26      17.552  -2.114   1.429  1.00  0.00           O  
ATOM    403  CB  LEU A  26      14.534  -2.536   0.024  1.00  0.00           C  
ATOM    404  CG  LEU A  26      13.901  -3.233  -1.182  1.00  0.00           C  
ATOM    405  CD1 LEU A  26      12.596  -2.554  -1.568  1.00  0.00           C  
ATOM    406  CD2 LEU A  26      14.869  -3.248  -2.357  1.00  0.00           C  
ATOM    407  H   LEU A  26      14.032  -4.613   1.393  1.00  0.00           H  
ATOM    408  HA  LEU A  26      16.286  -3.761   0.018  1.00  0.00           H  
ATOM    409  HB2 LEU A  26      13.751  -2.301   0.730  1.00  0.00           H  
ATOM    410  HB3 LEU A  26      14.979  -1.613  -0.315  1.00  0.00           H  
ATOM    411  HG  LEU A  26      13.680  -4.257  -0.920  1.00  0.00           H  
ATOM    412 HD11 LEU A  26      12.752  -1.488  -1.639  1.00  0.00           H  
ATOM    413 HD12 LEU A  26      12.261  -2.934  -2.522  1.00  0.00           H  
ATOM    414 HD13 LEU A  26      11.848  -2.759  -0.816  1.00  0.00           H  
ATOM    415 HD21 LEU A  26      15.721  -2.625  -2.132  1.00  0.00           H  
ATOM    416 HD22 LEU A  26      15.201  -4.260  -2.536  1.00  0.00           H  
ATOM    417 HD23 LEU A  26      14.372  -2.872  -3.240  1.00  0.00           H  
ATOM    418  N   GLU A  27      15.771  -2.056   2.801  1.00  0.00           N  
ATOM    419  CA  GLU A  27      16.424  -1.193   3.781  1.00  0.00           C  
ATOM    420  C   GLU A  27      17.157  -2.021   4.834  1.00  0.00           C  
ATOM    421  O   GLU A  27      16.946  -1.845   6.034  1.00  0.00           O  
ATOM    422  CB  GLU A  27      15.404  -0.269   4.457  1.00  0.00           C  
ATOM    423  CG  GLU A  27      14.087  -0.947   4.802  1.00  0.00           C  
ATOM    424  CD  GLU A  27      14.276  -2.239   5.573  1.00  0.00           C  
ATOM    425  OE1 GLU A  27      14.708  -3.238   4.959  1.00  0.00           O  
ATOM    426  OE2 GLU A  27      13.993  -2.252   6.790  1.00  0.00           O  
ATOM    427  H   GLU A  27      14.851  -2.354   2.962  1.00  0.00           H  
ATOM    428  HA  GLU A  27      17.148  -0.588   3.255  1.00  0.00           H  
ATOM    429  HB2 GLU A  27      15.835   0.115   5.369  1.00  0.00           H  
ATOM    430  HB3 GLU A  27      15.194   0.558   3.794  1.00  0.00           H  
ATOM    431  HG2 GLU A  27      13.497  -0.271   5.404  1.00  0.00           H  
ATOM    432  HG3 GLU A  27      13.558  -1.163   3.886  1.00  0.00           H  
ATOM    433  N   HIS A  28      18.018  -2.923   4.376  1.00  0.00           N  
ATOM    434  CA  HIS A  28      18.781  -3.777   5.278  1.00  0.00           C  
ATOM    435  C   HIS A  28      19.856  -2.977   6.008  1.00  0.00           C  
ATOM    436  O   HIS A  28      20.188  -3.270   7.156  1.00  0.00           O  
ATOM    437  CB  HIS A  28      19.423  -4.929   4.504  1.00  0.00           C  
ATOM    438  CG  HIS A  28      19.763  -6.109   5.360  1.00  0.00           C  
ATOM    439  ND1 HIS A  28      19.188  -7.352   5.217  1.00  0.00           N  
ATOM    440  CD2 HIS A  28      20.641  -6.219   6.389  1.00  0.00           C  
ATOM    441  CE1 HIS A  28      19.722  -8.161   6.143  1.00  0.00           C  
ATOM    442  NE2 HIS A  28      20.609  -7.521   6.880  1.00  0.00           N  
ATOM    443  H   HIS A  28      18.143  -3.017   3.409  1.00  0.00           H  
ATOM    444  HA  HIS A  28      18.095  -4.185   6.007  1.00  0.00           H  
ATOM    445  HB2 HIS A  28      18.742  -5.261   3.736  1.00  0.00           H  
ATOM    446  HB3 HIS A  28      20.335  -4.579   4.042  1.00  0.00           H  
ATOM    447  HD1 HIS A  28      18.509  -7.602   4.556  1.00  0.00           H  
ATOM    448  HD2 HIS A  28      21.269  -5.428   6.774  1.00  0.00           H  
ATOM    449  HE1 HIS A  28      19.460  -9.201   6.268  1.00  0.00           H  
ATOM    450  N   GLU A  29      20.395  -1.968   5.334  1.00  0.00           N  
ATOM    451  CA  GLU A  29      21.433  -1.126   5.919  1.00  0.00           C  
ATOM    452  C   GLU A  29      20.886  -0.331   7.101  1.00  0.00           C  
ATOM    453  O   GLU A  29      21.396  -0.428   8.217  1.00  0.00           O  
ATOM    454  CB  GLU A  29      22.001  -0.173   4.866  1.00  0.00           C  
ATOM    455  CG  GLU A  29      23.496   0.060   5.000  1.00  0.00           C  
ATOM    456  CD  GLU A  29      23.857   0.812   6.267  1.00  0.00           C  
ATOM    457  OE1 GLU A  29      23.514   2.009   6.364  1.00  0.00           O  
ATOM    458  OE2 GLU A  29      24.484   0.205   7.160  1.00  0.00           O  
ATOM    459  H   GLU A  29      20.089  -1.783   4.422  1.00  0.00           H  
ATOM    460  HA  GLU A  29      22.223  -1.772   6.271  1.00  0.00           H  
ATOM    461  HB2 GLU A  29      21.809  -0.584   3.886  1.00  0.00           H  
ATOM    462  HB3 GLU A  29      21.500   0.780   4.952  1.00  0.00           H  
ATOM    463  HG2 GLU A  29      23.997  -0.896   5.014  1.00  0.00           H  
ATOM    464  HG3 GLU A  29      23.836   0.631   4.149  1.00  0.00           H  
ATOM    465  N   GLY A  30      19.848   0.458   6.846  1.00  0.00           N  
ATOM    466  CA  GLY A  30      19.250   1.260   7.898  1.00  0.00           C  
ATOM    467  C   GLY A  30      20.134   2.418   8.319  1.00  0.00           C  
ATOM    468  O   GLY A  30      20.269   2.705   9.508  1.00  0.00           O  
ATOM    469  H   GLY A  30      19.483   0.497   5.937  1.00  0.00           H  
ATOM    470  HA2 GLY A  30      18.307   1.650   7.546  1.00  0.00           H  
ATOM    471  HA3 GLY A  30      19.069   0.630   8.757  1.00  0.00           H  
TER     475      NH2 A  31                                                      
ATOM    482  N   GLU B   1     -18.601  -3.448   3.742  1.00  0.00           N  
ATOM    483  CA  GLU B   1     -19.559  -2.528   3.140  1.00  0.00           C  
ATOM    484  C   GLU B   1     -18.895  -1.208   2.765  1.00  0.00           C  
ATOM    485  O   GLU B   1     -17.668  -1.103   2.746  1.00  0.00           O  
ATOM    486  CB  GLU B   1     -20.727  -2.270   4.096  1.00  0.00           C  
ATOM    487  CG  GLU B   1     -21.225  -3.518   4.809  1.00  0.00           C  
ATOM    488  CD  GLU B   1     -21.283  -3.348   6.315  1.00  0.00           C  
ATOM    489  OE1 GLU B   1     -20.376  -2.698   6.874  1.00  0.00           O  
ATOM    490  OE2 GLU B   1     -22.238  -3.864   6.933  1.00  0.00           O  
ATOM    491  H   GLU B   1     -18.474  -3.438   4.713  1.00  0.00           H  
ATOM    492  HA  GLU B   1     -19.935  -2.988   2.242  1.00  0.00           H  
ATOM    493  HB2 GLU B   1     -20.415  -1.553   4.842  1.00  0.00           H  
ATOM    494  HB3 GLU B   1     -21.549  -1.852   3.533  1.00  0.00           H  
ATOM    495  HG2 GLU B   1     -22.217  -3.751   4.450  1.00  0.00           H  
ATOM    496  HG3 GLU B   1     -20.560  -4.338   4.580  1.00  0.00           H  
ATOM    497  N   VAL B   2     -19.717  -0.205   2.463  1.00  0.00           N  
ATOM    498  CA  VAL B   2     -19.220   1.116   2.082  1.00  0.00           C  
ATOM    499  C   VAL B   2     -18.067   1.562   2.978  1.00  0.00           C  
ATOM    500  O   VAL B   2     -16.907   1.313   2.670  1.00  0.00           O  
ATOM    501  CB  VAL B   2     -20.339   2.184   2.102  1.00  0.00           C  
ATOM    502  CG1 VAL B   2     -20.976   2.313   0.727  1.00  0.00           C  
ATOM    503  CG2 VAL B   2     -21.393   1.859   3.154  1.00  0.00           C  
ATOM    504  H   VAL B   2     -20.685  -0.360   2.494  1.00  0.00           H  
ATOM    505  HA  VAL B   2     -18.852   1.044   1.073  1.00  0.00           H  
ATOM    506  HB  VAL B   2     -19.893   3.135   2.354  1.00  0.00           H  
ATOM    507 HG11 VAL B   2     -20.294   1.940  -0.022  1.00  0.00           H  
ATOM    508 HG12 VAL B   2     -21.891   1.739   0.700  1.00  0.00           H  
ATOM    509 HG13 VAL B   2     -21.196   3.352   0.528  1.00  0.00           H  
ATOM    510 HG21 VAL B   2     -20.956   1.237   3.920  1.00  0.00           H  
ATOM    511 HG22 VAL B   2     -21.754   2.775   3.596  1.00  0.00           H  
ATOM    512 HG23 VAL B   2     -22.215   1.335   2.690  1.00  0.00           H  
ATOM    513  N   GLN B   3     -18.391   2.218   4.083  1.00  0.00           N  
ATOM    514  CA  GLN B   3     -17.380   2.696   5.018  1.00  0.00           C  
ATOM    515  C   GLN B   3     -16.524   1.547   5.546  1.00  0.00           C  
ATOM    516  O   GLN B   3     -15.334   1.718   5.802  1.00  0.00           O  
ATOM    517  CB  GLN B   3     -18.039   3.442   6.183  1.00  0.00           C  
ATOM    518  CG  GLN B   3     -18.847   2.546   7.111  1.00  0.00           C  
ATOM    519  CD  GLN B   3     -20.269   3.035   7.303  1.00  0.00           C  
ATOM    520  OE1 GLN B   3     -21.215   2.448   6.776  1.00  0.00           O  
ATOM    521  NE2 GLN B   3     -20.429   4.114   8.060  1.00  0.00           N  
ATOM    522  H   GLN B   3     -19.329   2.385   4.273  1.00  0.00           H  
ATOM    523  HA  GLN B   3     -16.741   3.384   4.486  1.00  0.00           H  
ATOM    524  HB2 GLN B   3     -17.270   3.924   6.767  1.00  0.00           H  
ATOM    525  HB3 GLN B   3     -18.700   4.197   5.782  1.00  0.00           H  
ATOM    526  HG2 GLN B   3     -18.879   1.552   6.696  1.00  0.00           H  
ATOM    527  HG3 GLN B   3     -18.359   2.517   8.075  1.00  0.00           H  
ATOM    528 HE21 GLN B   3     -19.630   4.529   8.447  1.00  0.00           H  
ATOM    529 HE22 GLN B   3     -21.339   4.450   8.201  1.00  0.00           H  
ATOM    530  N   ALA B   4     -17.136   0.378   5.710  1.00  0.00           N  
ATOM    531  CA  ALA B   4     -16.423  -0.792   6.215  1.00  0.00           C  
ATOM    532  C   ALA B   4     -15.211  -1.122   5.348  1.00  0.00           C  
ATOM    533  O   ALA B   4     -14.214  -1.652   5.837  1.00  0.00           O  
ATOM    534  CB  ALA B   4     -17.360  -1.985   6.303  1.00  0.00           C  
ATOM    535  H   ALA B   4     -18.087   0.300   5.489  1.00  0.00           H  
ATOM    536  HA  ALA B   4     -16.080  -0.561   7.213  1.00  0.00           H  
ATOM    537  HB1 ALA B   4     -18.278  -1.761   5.779  1.00  0.00           H  
ATOM    538  HB2 ALA B   4     -16.891  -2.847   5.851  1.00  0.00           H  
ATOM    539  HB3 ALA B   4     -17.579  -2.195   7.339  1.00  0.00           H  
ATOM    540  N   LEU B   5     -15.298  -0.795   4.064  1.00  0.00           N  
ATOM    541  CA  LEU B   5     -14.200  -1.047   3.136  1.00  0.00           C  
ATOM    542  C   LEU B   5     -13.585   0.271   2.698  1.00  0.00           C  
ATOM    543  O   LEU B   5     -12.366   0.434   2.657  1.00  0.00           O  
ATOM    544  CB  LEU B   5     -14.699  -1.815   1.912  1.00  0.00           C  
ATOM    545  CG  LEU B   5     -14.630  -3.339   2.020  1.00  0.00           C  
ATOM    546  CD1 LEU B   5     -15.465  -3.987   0.925  1.00  0.00           C  
ATOM    547  CD2 LEU B   5     -13.185  -3.815   1.943  1.00  0.00           C  
ATOM    548  H   LEU B   5     -16.116  -0.361   3.732  1.00  0.00           H  
ATOM    549  HA  LEU B   5     -13.456  -1.633   3.648  1.00  0.00           H  
ATOM    550  HB2 LEU B   5     -15.727  -1.537   1.740  1.00  0.00           H  
ATOM    551  HB3 LEU B   5     -14.116  -1.507   1.059  1.00  0.00           H  
ATOM    552  HG  LEU B   5     -15.034  -3.645   2.974  1.00  0.00           H  
ATOM    553 HD11 LEU B   5     -16.322  -3.367   0.712  1.00  0.00           H  
ATOM    554 HD12 LEU B   5     -14.867  -4.093   0.033  1.00  0.00           H  
ATOM    555 HD13 LEU B   5     -15.797  -4.960   1.254  1.00  0.00           H  
ATOM    556 HD21 LEU B   5     -12.525  -2.962   1.953  1.00  0.00           H  
ATOM    557 HD22 LEU B   5     -12.970  -4.448   2.791  1.00  0.00           H  
ATOM    558 HD23 LEU B   5     -13.038  -4.374   1.030  1.00  0.00           H  
ATOM    559  N   LYS B   6     -14.461   1.207   2.383  1.00  0.00           N  
ATOM    560  CA  LYS B   6     -14.077   2.539   1.951  1.00  0.00           C  
ATOM    561  C   LYS B   6     -13.022   3.144   2.880  1.00  0.00           C  
ATOM    562  O   LYS B   6     -12.142   3.880   2.434  1.00  0.00           O  
ATOM    563  CB  LYS B   6     -15.330   3.415   1.925  1.00  0.00           C  
ATOM    564  CG  LYS B   6     -15.053   4.906   1.795  1.00  0.00           C  
ATOM    565  CD  LYS B   6     -15.844   5.525   0.653  1.00  0.00           C  
ATOM    566  CE  LYS B   6     -17.294   5.767   1.041  1.00  0.00           C  
ATOM    567  NZ  LYS B   6     -17.637   7.216   1.036  1.00  0.00           N  
ATOM    568  H   LYS B   6     -15.414   0.995   2.450  1.00  0.00           H  
ATOM    569  HA  LYS B   6     -13.673   2.469   0.953  1.00  0.00           H  
ATOM    570  HB2 LYS B   6     -15.953   3.110   1.097  1.00  0.00           H  
ATOM    571  HB3 LYS B   6     -15.873   3.245   2.842  1.00  0.00           H  
ATOM    572  HG2 LYS B   6     -15.329   5.395   2.717  1.00  0.00           H  
ATOM    573  HG3 LYS B   6     -13.998   5.050   1.611  1.00  0.00           H  
ATOM    574  HD2 LYS B   6     -15.393   6.469   0.385  1.00  0.00           H  
ATOM    575  HD3 LYS B   6     -15.815   4.857  -0.195  1.00  0.00           H  
ATOM    576  HE2 LYS B   6     -17.932   5.254   0.337  1.00  0.00           H  
ATOM    577  HE3 LYS B   6     -17.461   5.369   2.032  1.00  0.00           H  
ATOM    578  HZ1 LYS B   6     -16.792   7.783   1.257  1.00  0.00           H  
ATOM    579  HZ2 LYS B   6     -17.994   7.496   0.101  1.00  0.00           H  
ATOM    580  HZ3 LYS B   6     -18.369   7.413   1.748  1.00  0.00           H  
ATOM    581  N   LYS B   7     -13.123   2.837   4.170  1.00  0.00           N  
ATOM    582  CA  LYS B   7     -12.179   3.363   5.151  1.00  0.00           C  
ATOM    583  C   LYS B   7     -10.978   2.434   5.324  1.00  0.00           C  
ATOM    584  O   LYS B   7      -9.882   2.884   5.658  1.00  0.00           O  
ATOM    585  CB  LYS B   7     -12.877   3.588   6.498  1.00  0.00           C  
ATOM    586  CG  LYS B   7     -13.116   2.314   7.296  1.00  0.00           C  
ATOM    587  CD  LYS B   7     -14.324   2.449   8.211  1.00  0.00           C  
ATOM    588  CE  LYS B   7     -14.018   3.325   9.414  1.00  0.00           C  
ATOM    589  NZ  LYS B   7     -15.259   3.768  10.108  1.00  0.00           N  
ATOM    590  H   LYS B   7     -13.849   2.249   4.470  1.00  0.00           H  
ATOM    591  HA  LYS B   7     -11.824   4.313   4.784  1.00  0.00           H  
ATOM    592  HB2 LYS B   7     -12.271   4.252   7.097  1.00  0.00           H  
ATOM    593  HB3 LYS B   7     -13.833   4.057   6.318  1.00  0.00           H  
ATOM    594  HG2 LYS B   7     -13.284   1.497   6.611  1.00  0.00           H  
ATOM    595  HG3 LYS B   7     -12.241   2.109   7.898  1.00  0.00           H  
ATOM    596  HD2 LYS B   7     -15.137   2.892   7.654  1.00  0.00           H  
ATOM    597  HD3 LYS B   7     -14.614   1.467   8.555  1.00  0.00           H  
ATOM    598  HE2 LYS B   7     -13.411   2.762  10.107  1.00  0.00           H  
ATOM    599  HE3 LYS B   7     -13.471   4.194   9.081  1.00  0.00           H  
ATOM    600  HZ1 LYS B   7     -16.047   3.826   9.431  1.00  0.00           H  
ATOM    601  HZ2 LYS B   7     -15.510   3.092  10.857  1.00  0.00           H  
ATOM    602  HZ3 LYS B   7     -15.114   4.706  10.535  1.00  0.00           H  
ATOM    603  N   ARG B   8     -11.188   1.140   5.100  1.00  0.00           N  
ATOM    604  CA  ARG B   8     -10.114   0.164   5.239  1.00  0.00           C  
ATOM    605  C   ARG B   8      -9.026   0.394   4.190  1.00  0.00           C  
ATOM    606  O   ARG B   8      -7.861   0.062   4.409  1.00  0.00           O  
ATOM    607  CB  ARG B   8     -10.668  -1.265   5.144  1.00  0.00           C  
ATOM    608  CG  ARG B   8     -10.798  -1.797   3.721  1.00  0.00           C  
ATOM    609  CD  ARG B   8      -9.725  -2.830   3.408  1.00  0.00           C  
ATOM    610  NE  ARG B   8     -10.278  -4.181   3.311  1.00  0.00           N  
ATOM    611  CZ  ARG B   8     -10.319  -5.047   4.322  1.00  0.00           C  
ATOM    612  NH1 ARG B   8      -9.851  -4.712   5.519  1.00  0.00           N  
ATOM    613  NH2 ARG B   8     -10.835  -6.254   4.139  1.00  0.00           N  
ATOM    614  H   ARG B   8     -12.083   0.837   4.839  1.00  0.00           H  
ATOM    615  HA  ARG B   8      -9.677   0.300   6.218  1.00  0.00           H  
ATOM    616  HB2 ARG B   8     -10.013  -1.926   5.691  1.00  0.00           H  
ATOM    617  HB3 ARG B   8     -11.646  -1.287   5.602  1.00  0.00           H  
ATOM    618  HG2 ARG B   8     -11.767  -2.258   3.609  1.00  0.00           H  
ATOM    619  HG3 ARG B   8     -10.707  -0.975   3.029  1.00  0.00           H  
ATOM    620  HD2 ARG B   8      -9.264  -2.574   2.465  1.00  0.00           H  
ATOM    621  HD3 ARG B   8      -8.980  -2.808   4.187  1.00  0.00           H  
ATOM    622  HE  ARG B   8     -10.637  -4.459   2.442  1.00  0.00           H  
ATOM    623 HH11 ARG B   8      -9.463  -3.805   5.670  1.00  0.00           H  
ATOM    624 HH12 ARG B   8      -9.886  -5.370   6.271  1.00  0.00           H  
ATOM    625 HH21 ARG B   8     -11.194  -6.514   3.242  1.00  0.00           H  
ATOM    626 HH22 ARG B   8     -10.867  -6.906   4.897  1.00  0.00           H  
ATOM    627  N   VAL B   9      -9.415   0.965   3.054  1.00  0.00           N  
ATOM    628  CA  VAL B   9      -8.470   1.241   1.977  1.00  0.00           C  
ATOM    629  C   VAL B   9      -7.353   2.162   2.456  1.00  0.00           C  
ATOM    630  O   VAL B   9      -6.184   1.960   2.127  1.00  0.00           O  
ATOM    631  CB  VAL B   9      -9.172   1.881   0.762  1.00  0.00           C  
ATOM    632  CG1 VAL B   9      -8.184   2.117  -0.374  1.00  0.00           C  
ATOM    633  CG2 VAL B   9     -10.328   1.009   0.295  1.00  0.00           C  
ATOM    634  H   VAL B   9     -10.356   1.210   2.938  1.00  0.00           H  
ATOM    635  HA  VAL B   9      -8.040   0.302   1.664  1.00  0.00           H  
ATOM    636  HB  VAL B   9      -9.572   2.838   1.064  1.00  0.00           H  
ATOM    637 HG11 VAL B   9      -7.222   2.392   0.034  1.00  0.00           H  
ATOM    638 HG12 VAL B   9      -8.080   1.211  -0.955  1.00  0.00           H  
ATOM    639 HG13 VAL B   9      -8.546   2.911  -1.008  1.00  0.00           H  
ATOM    640 HG21 VAL B   9     -10.641   0.364   1.103  1.00  0.00           H  
ATOM    641 HG22 VAL B   9     -11.154   1.637  -0.006  1.00  0.00           H  
ATOM    642 HG23 VAL B   9     -10.009   0.408  -0.543  1.00  0.00           H  
ATOM    643  N   GLN B  10      -7.720   3.170   3.239  1.00  0.00           N  
ATOM    644  CA  GLN B  10      -6.749   4.121   3.768  1.00  0.00           C  
ATOM    645  C   GLN B  10      -5.669   3.408   4.577  1.00  0.00           C  
ATOM    646  O   GLN B  10      -4.572   3.934   4.763  1.00  0.00           O  
ATOM    647  CB  GLN B  10      -7.448   5.164   4.640  1.00  0.00           C  
ATOM    648  CG  GLN B  10      -8.602   5.867   3.944  1.00  0.00           C  
ATOM    649  CD  GLN B  10      -9.214   6.965   4.791  1.00  0.00           C  
ATOM    650  OE1 GLN B  10      -9.196   8.138   4.416  1.00  0.00           O  
ATOM    651  NE2 GLN B  10      -9.759   6.590   5.942  1.00  0.00           N  
ATOM    652  H   GLN B  10      -8.667   3.277   3.469  1.00  0.00           H  
ATOM    653  HA  GLN B  10      -6.284   4.619   2.930  1.00  0.00           H  
ATOM    654  HB2 GLN B  10      -7.833   4.678   5.525  1.00  0.00           H  
ATOM    655  HB3 GLN B  10      -6.726   5.911   4.936  1.00  0.00           H  
ATOM    656  HG2 GLN B  10      -8.238   6.304   3.025  1.00  0.00           H  
ATOM    657  HG3 GLN B  10      -9.367   5.138   3.717  1.00  0.00           H  
ATOM    658 HE21 GLN B  10      -9.737   5.639   6.177  1.00  0.00           H  
ATOM    659 HE22 GLN B  10     -10.162   7.280   6.510  1.00  0.00           H  
ATOM    660  N   ALA B  11      -5.986   2.211   5.061  1.00  0.00           N  
ATOM    661  CA  ALA B  11      -5.040   1.432   5.852  1.00  0.00           C  
ATOM    662  C   ALA B  11      -4.084   0.632   4.968  1.00  0.00           C  
ATOM    663  O   ALA B  11      -3.242  -0.109   5.473  1.00  0.00           O  
ATOM    664  CB  ALA B  11      -5.788   0.502   6.796  1.00  0.00           C  
ATOM    665  H   ALA B  11      -6.876   1.842   4.883  1.00  0.00           H  
ATOM    666  HA  ALA B  11      -4.464   2.122   6.451  1.00  0.00           H  
ATOM    667  HB1 ALA B  11      -6.474  -0.110   6.229  1.00  0.00           H  
ATOM    668  HB2 ALA B  11      -5.080  -0.132   7.310  1.00  0.00           H  
ATOM    669  HB3 ALA B  11      -6.338   1.087   7.517  1.00  0.00           H  
ATOM    670  N   LEU B  12      -4.211   0.782   3.651  1.00  0.00           N  
ATOM    671  CA  LEU B  12      -3.346   0.063   2.719  1.00  0.00           C  
ATOM    672  C   LEU B  12      -2.457   1.032   1.946  1.00  0.00           C  
ATOM    673  O   LEU B  12      -1.294   0.738   1.670  1.00  0.00           O  
ATOM    674  CB  LEU B  12      -4.176  -0.765   1.731  1.00  0.00           C  
ATOM    675  CG  LEU B  12      -5.523  -1.268   2.258  1.00  0.00           C  
ATOM    676  CD1 LEU B  12      -6.476  -1.539   1.105  1.00  0.00           C  
ATOM    677  CD2 LEU B  12      -5.336  -2.521   3.099  1.00  0.00           C  
ATOM    678  H   LEU B  12      -4.897   1.385   3.298  1.00  0.00           H  
ATOM    679  HA  LEU B  12      -2.722  -0.600   3.296  1.00  0.00           H  
ATOM    680  HB2 LEU B  12      -4.356  -0.161   0.855  1.00  0.00           H  
ATOM    681  HB3 LEU B  12      -3.590  -1.622   1.435  1.00  0.00           H  
ATOM    682  HG  LEU B  12      -5.966  -0.507   2.883  1.00  0.00           H  
ATOM    683 HD11 LEU B  12      -6.402  -0.742   0.380  1.00  0.00           H  
ATOM    684 HD12 LEU B  12      -6.217  -2.477   0.636  1.00  0.00           H  
ATOM    685 HD13 LEU B  12      -7.488  -1.591   1.479  1.00  0.00           H  
ATOM    686 HD21 LEU B  12      -4.535  -2.364   3.808  1.00  0.00           H  
ATOM    687 HD22 LEU B  12      -6.250  -2.738   3.631  1.00  0.00           H  
ATOM    688 HD23 LEU B  12      -5.088  -3.353   2.456  1.00  0.00           H  
ATOM    689  N   LYS B  13      -3.016   2.185   1.592  1.00  0.00           N  
ATOM    690  CA  LYS B  13      -2.279   3.195   0.840  1.00  0.00           C  
ATOM    691  C   LYS B  13      -1.560   4.170   1.770  1.00  0.00           C  
ATOM    692  O   LYS B  13      -0.594   4.821   1.370  1.00  0.00           O  
ATOM    693  CB  LYS B  13      -3.219   3.959  -0.100  1.00  0.00           C  
ATOM    694  CG  LYS B  13      -4.502   4.444   0.559  1.00  0.00           C  
ATOM    695  CD  LYS B  13      -4.222   5.501   1.613  1.00  0.00           C  
ATOM    696  CE  LYS B  13      -5.291   6.584   1.619  1.00  0.00           C  
ATOM    697  NZ  LYS B  13      -4.701   7.947   1.505  1.00  0.00           N  
ATOM    698  H   LYS B  13      -3.949   2.356   1.837  1.00  0.00           H  
ATOM    699  HA  LYS B  13      -1.540   2.681   0.245  1.00  0.00           H  
ATOM    700  HB2 LYS B  13      -2.696   4.820  -0.487  1.00  0.00           H  
ATOM    701  HB3 LYS B  13      -3.486   3.313  -0.924  1.00  0.00           H  
ATOM    702  HG2 LYS B  13      -5.144   4.869  -0.198  1.00  0.00           H  
ATOM    703  HG3 LYS B  13      -5.000   3.607   1.023  1.00  0.00           H  
ATOM    704  HD2 LYS B  13      -4.196   5.030   2.583  1.00  0.00           H  
ATOM    705  HD3 LYS B  13      -3.264   5.955   1.405  1.00  0.00           H  
ATOM    706  HE2 LYS B  13      -5.958   6.420   0.785  1.00  0.00           H  
ATOM    707  HE3 LYS B  13      -5.846   6.518   2.541  1.00  0.00           H  
ATOM    708  HZ1 LYS B  13      -3.752   7.962   1.930  1.00  0.00           H  
ATOM    709  HZ2 LYS B  13      -4.625   8.222   0.505  1.00  0.00           H  
ATOM    710  HZ3 LYS B  13      -5.301   8.638   1.999  1.00  0.00           H  
ATOM    711  N   ALA B  14      -2.031   4.270   3.009  1.00  0.00           N  
ATOM    712  CA  ALA B  14      -1.424   5.170   3.983  1.00  0.00           C  
ATOM    713  C   ALA B  14       0.041   4.817   4.219  1.00  0.00           C  
ATOM    714  O   ALA B  14       0.918   5.676   4.131  1.00  0.00           O  
ATOM    715  CB  ALA B  14      -2.194   5.127   5.295  1.00  0.00           C  
ATOM    716  H   ALA B  14      -2.804   3.729   3.274  1.00  0.00           H  
ATOM    717  HA  ALA B  14      -1.483   6.174   3.592  1.00  0.00           H  
ATOM    718  HB1 ALA B  14      -2.363   4.099   5.580  1.00  0.00           H  
ATOM    719  HB2 ALA B  14      -1.622   5.623   6.065  1.00  0.00           H  
ATOM    720  HB3 ALA B  14      -3.143   5.627   5.172  1.00  0.00           H  
ATOM    721  N   ARG B  15       0.298   3.548   4.518  1.00  0.00           N  
ATOM    722  CA  ARG B  15       1.656   3.081   4.768  1.00  0.00           C  
ATOM    723  C   ARG B  15       2.370   2.753   3.461  1.00  0.00           C  
ATOM    724  O   ARG B  15       3.580   2.942   3.339  1.00  0.00           O  
ATOM    725  CB  ARG B  15       1.634   1.847   5.672  1.00  0.00           C  
ATOM    726  CG  ARG B  15       3.016   1.302   5.996  1.00  0.00           C  
ATOM    727  CD  ARG B  15       3.683   2.099   7.104  1.00  0.00           C  
ATOM    728  NE  ARG B  15       5.131   1.903   7.125  1.00  0.00           N  
ATOM    729  CZ  ARG B  15       5.722   0.796   7.566  1.00  0.00           C  
ATOM    730  NH1 ARG B  15       4.996  -0.216   8.025  1.00  0.00           N  
ATOM    731  NH2 ARG B  15       7.045   0.700   7.551  1.00  0.00           N  
ATOM    732  H   ARG B  15      -0.444   2.910   4.575  1.00  0.00           H  
ATOM    733  HA  ARG B  15       2.193   3.873   5.268  1.00  0.00           H  
ATOM    734  HB2 ARG B  15       1.146   2.104   6.601  1.00  0.00           H  
ATOM    735  HB3 ARG B  15       1.069   1.067   5.183  1.00  0.00           H  
ATOM    736  HG2 ARG B  15       2.923   0.274   6.311  1.00  0.00           H  
ATOM    737  HG3 ARG B  15       3.629   1.355   5.108  1.00  0.00           H  
ATOM    738  HD2 ARG B  15       3.473   3.148   6.953  1.00  0.00           H  
ATOM    739  HD3 ARG B  15       3.273   1.784   8.053  1.00  0.00           H  
ATOM    740  HE  ARG B  15       5.691   2.635   6.792  1.00  0.00           H  
ATOM    741 HH11 ARG B  15       3.999  -0.151   8.039  1.00  0.00           H  
ATOM    742 HH12 ARG B  15       5.446  -1.046   8.355  1.00  0.00           H  
ATOM    743 HH21 ARG B  15       7.597   1.460   7.206  1.00  0.00           H  
ATOM    744 HH22 ARG B  15       7.490  -0.131   7.881  1.00  0.00           H  
ATOM    745  N   ASN B  16       1.613   2.258   2.487  1.00  0.00           N  
ATOM    746  CA  ASN B  16       2.173   1.900   1.190  1.00  0.00           C  
ATOM    747  C   ASN B  16       2.739   3.125   0.479  1.00  0.00           C  
ATOM    748  O   ASN B  16       3.856   3.093  -0.037  1.00  0.00           O  
ATOM    749  CB  ASN B  16       1.105   1.238   0.318  1.00  0.00           C  
ATOM    750  CG  ASN B  16       1.632   0.833  -1.046  1.00  0.00           C  
ATOM    751  OD1 ASN B  16       2.805   0.491  -1.194  1.00  0.00           O  
ATOM    752  ND2 ASN B  16       0.764   0.871  -2.049  1.00  0.00           N  
ATOM    753  H   ASN B  16       0.655   2.128   2.646  1.00  0.00           H  
ATOM    754  HA  ASN B  16       2.974   1.195   1.358  1.00  0.00           H  
ATOM    755  HB2 ASN B  16       0.742   0.354   0.818  1.00  0.00           H  
ATOM    756  HB3 ASN B  16       0.287   1.927   0.178  1.00  0.00           H  
ATOM    757 HD21 ASN B  16      -0.155   1.153  -1.857  1.00  0.00           H  
ATOM    758 HD22 ASN B  16       1.077   0.614  -2.942  1.00  0.00           H  
ATOM    759  N   TYR B  17       1.962   4.204   0.454  1.00  0.00           N  
ATOM    760  CA  TYR B  17       2.387   5.439  -0.198  1.00  0.00           C  
ATOM    761  C   TYR B  17       3.794   5.836   0.239  1.00  0.00           C  
ATOM    762  O   TYR B  17       4.540   6.453  -0.522  1.00  0.00           O  
ATOM    763  CB  TYR B  17       1.403   6.570   0.113  1.00  0.00           C  
ATOM    764  CG  TYR B  17       1.796   7.900  -0.490  1.00  0.00           C  
ATOM    765  CD1 TYR B  17       1.821   8.079  -1.868  1.00  0.00           C  
ATOM    766  CD2 TYR B  17       2.143   8.975   0.318  1.00  0.00           C  
ATOM    767  CE1 TYR B  17       2.181   9.291  -2.423  1.00  0.00           C  
ATOM    768  CE2 TYR B  17       2.504  10.191  -0.230  1.00  0.00           C  
ATOM    769  CZ  TYR B  17       2.521  10.345  -1.600  1.00  0.00           C  
ATOM    770  OH  TYR B  17       2.880  11.554  -2.150  1.00  0.00           O  
ATOM    771  H   TYR B  17       1.081   4.168   0.881  1.00  0.00           H  
ATOM    772  HA  TYR B  17       2.393   5.263  -1.264  1.00  0.00           H  
ATOM    773  HB2 TYR B  17       0.430   6.306  -0.272  1.00  0.00           H  
ATOM    774  HB3 TYR B  17       1.339   6.696   1.184  1.00  0.00           H  
ATOM    775  HD1 TYR B  17       1.553   7.252  -2.510  1.00  0.00           H  
ATOM    776  HD2 TYR B  17       2.128   8.852   1.390  1.00  0.00           H  
ATOM    777  HE1 TYR B  17       2.194   9.411  -3.497  1.00  0.00           H  
ATOM    778  HE2 TYR B  17       2.770  11.015   0.414  1.00  0.00           H  
ATOM    779  HH  TYR B  17       3.765  11.788  -1.860  1.00  0.00           H  
ATOM    780  N   ALA B  18       4.152   5.479   1.468  1.00  0.00           N  
ATOM    781  CA  ALA B  18       5.470   5.798   1.999  1.00  0.00           C  
ATOM    782  C   ALA B  18       6.527   4.864   1.426  1.00  0.00           C  
ATOM    783  O   ALA B  18       7.534   5.314   0.880  1.00  0.00           O  
ATOM    784  CB  ALA B  18       5.461   5.728   3.518  1.00  0.00           C  
ATOM    785  H   ALA B  18       3.515   4.987   2.028  1.00  0.00           H  
ATOM    786  HA  ALA B  18       5.709   6.811   1.707  1.00  0.00           H  
ATOM    787  HB1 ALA B  18       4.447   5.820   3.876  1.00  0.00           H  
ATOM    788  HB2 ALA B  18       5.871   4.781   3.838  1.00  0.00           H  
ATOM    789  HB3 ALA B  18       6.059   6.533   3.919  1.00  0.00           H  
ATOM    790  N   LEU B  19       6.293   3.560   1.543  1.00  0.00           N  
ATOM    791  CA  LEU B  19       7.234   2.579   1.019  1.00  0.00           C  
ATOM    792  C   LEU B  19       7.325   2.711  -0.494  1.00  0.00           C  
ATOM    793  O   LEU B  19       8.413   2.837  -1.051  1.00  0.00           O  
ATOM    794  CB  LEU B  19       6.817   1.150   1.386  1.00  0.00           C  
ATOM    795  CG  LEU B  19       6.041   1.002   2.698  1.00  0.00           C  
ATOM    796  CD1 LEU B  19       5.847  -0.467   3.037  1.00  0.00           C  
ATOM    797  CD2 LEU B  19       6.762   1.721   3.828  1.00  0.00           C  
ATOM    798  H   LEU B  19       5.469   3.257   1.979  1.00  0.00           H  
ATOM    799  HA  LEU B  19       8.202   2.786   1.447  1.00  0.00           H  
ATOM    800  HB2 LEU B  19       6.210   0.758   0.584  1.00  0.00           H  
ATOM    801  HB3 LEU B  19       7.711   0.548   1.457  1.00  0.00           H  
ATOM    802  HG  LEU B  19       5.066   1.448   2.583  1.00  0.00           H  
ATOM    803 HD11 LEU B  19       6.794  -0.983   2.966  1.00  0.00           H  
ATOM    804 HD12 LEU B  19       5.464  -0.557   4.044  1.00  0.00           H  
ATOM    805 HD13 LEU B  19       5.145  -0.908   2.345  1.00  0.00           H  
ATOM    806 HD21 LEU B  19       7.824   1.540   3.751  1.00  0.00           H  
ATOM    807 HD22 LEU B  19       6.570   2.781   3.759  1.00  0.00           H  
ATOM    808 HD23 LEU B  19       6.402   1.351   4.777  1.00  0.00           H  
ATOM    809  N   LYS B  20       6.164   2.695  -1.149  1.00  0.00           N  
ATOM    810  CA  LYS B  20       6.087   2.823  -2.602  1.00  0.00           C  
ATOM    811  C   LYS B  20       7.006   3.932  -3.108  1.00  0.00           C  
ATOM    812  O   LYS B  20       7.503   3.879  -4.233  1.00  0.00           O  
ATOM    813  CB  LYS B  20       4.647   3.117  -3.027  1.00  0.00           C  
ATOM    814  CG  LYS B  20       4.239   2.425  -4.317  1.00  0.00           C  
ATOM    815  CD  LYS B  20       2.736   2.499  -4.538  1.00  0.00           C  
ATOM    816  CE  LYS B  20       2.399   2.762  -5.997  1.00  0.00           C  
ATOM    817  NZ  LYS B  20       1.182   3.606  -6.144  1.00  0.00           N  
ATOM    818  H   LYS B  20       5.333   2.603  -0.638  1.00  0.00           H  
ATOM    819  HA  LYS B  20       6.396   1.885  -3.037  1.00  0.00           H  
ATOM    820  HB2 LYS B  20       3.981   2.793  -2.243  1.00  0.00           H  
ATOM    821  HB3 LYS B  20       4.536   4.182  -3.164  1.00  0.00           H  
ATOM    822  HG2 LYS B  20       4.738   2.905  -5.145  1.00  0.00           H  
ATOM    823  HG3 LYS B  20       4.535   1.388  -4.267  1.00  0.00           H  
ATOM    824  HD2 LYS B  20       2.291   1.562  -4.240  1.00  0.00           H  
ATOM    825  HD3 LYS B  20       2.333   3.300  -3.935  1.00  0.00           H  
ATOM    826  HE2 LYS B  20       3.234   3.267  -6.460  1.00  0.00           H  
ATOM    827  HE3 LYS B  20       2.234   1.815  -6.491  1.00  0.00           H  
ATOM    828  HZ1 LYS B  20       1.029   4.166  -5.281  1.00  0.00           H  
ATOM    829  HZ2 LYS B  20       1.291   4.255  -6.950  1.00  0.00           H  
ATOM    830  HZ3 LYS B  20       0.349   3.006  -6.306  1.00  0.00           H  
ATOM    831  N   GLN B  21       7.217   4.938  -2.268  1.00  0.00           N  
ATOM    832  CA  GLN B  21       8.064   6.068  -2.623  1.00  0.00           C  
ATOM    833  C   GLN B  21       9.537   5.784  -2.330  1.00  0.00           C  
ATOM    834  O   GLN B  21      10.416   6.176  -3.098  1.00  0.00           O  
ATOM    835  CB  GLN B  21       7.615   7.315  -1.859  1.00  0.00           C  
ATOM    836  CG  GLN B  21       8.437   8.555  -2.175  1.00  0.00           C  
ATOM    837  CD  GLN B  21       8.733   9.388  -0.943  1.00  0.00           C  
ATOM    838  OE1 GLN B  21       8.901   8.856   0.154  1.00  0.00           O  
ATOM    839  NE2 GLN B  21       8.797  10.702  -1.120  1.00  0.00           N  
ATOM    840  H   GLN B  21       6.784   4.925  -1.389  1.00  0.00           H  
ATOM    841  HA  GLN B  21       7.947   6.248  -3.678  1.00  0.00           H  
ATOM    842  HB2 GLN B  21       6.584   7.522  -2.105  1.00  0.00           H  
ATOM    843  HB3 GLN B  21       7.691   7.119  -0.799  1.00  0.00           H  
ATOM    844  HG2 GLN B  21       9.374   8.248  -2.616  1.00  0.00           H  
ATOM    845  HG3 GLN B  21       7.890   9.163  -2.881  1.00  0.00           H  
ATOM    846 HE21 GLN B  21       8.653  11.056  -2.022  1.00  0.00           H  
ATOM    847 HE22 GLN B  21       8.988  11.265  -0.341  1.00  0.00           H  
ATOM    848  N   LYS B  22       9.802   5.122  -1.207  1.00  0.00           N  
ATOM    849  CA  LYS B  22      11.174   4.815  -0.809  1.00  0.00           C  
ATOM    850  C   LYS B  22      11.659   3.465  -1.341  1.00  0.00           C  
ATOM    851  O   LYS B  22      12.824   3.114  -1.158  1.00  0.00           O  
ATOM    852  CB  LYS B  22      11.294   4.838   0.716  1.00  0.00           C  
ATOM    853  CG  LYS B  22      10.436   3.792   1.406  1.00  0.00           C  
ATOM    854  CD  LYS B  22      11.254   2.935   2.359  1.00  0.00           C  
ATOM    855  CE  LYS B  22      11.806   3.756   3.513  1.00  0.00           C  
ATOM    856  NZ  LYS B  22      10.807   3.924   4.604  1.00  0.00           N  
ATOM    857  H   LYS B  22       9.062   4.851  -0.626  1.00  0.00           H  
ATOM    858  HA  LYS B  22      11.810   5.589  -1.212  1.00  0.00           H  
ATOM    859  HB2 LYS B  22      12.325   4.667   0.987  1.00  0.00           H  
ATOM    860  HB3 LYS B  22      10.994   5.812   1.074  1.00  0.00           H  
ATOM    861  HG2 LYS B  22       9.657   4.290   1.964  1.00  0.00           H  
ATOM    862  HG3 LYS B  22       9.992   3.154   0.656  1.00  0.00           H  
ATOM    863  HD2 LYS B  22      10.625   2.152   2.757  1.00  0.00           H  
ATOM    864  HD3 LYS B  22      12.079   2.496   1.816  1.00  0.00           H  
ATOM    865  HE2 LYS B  22      12.677   3.256   3.910  1.00  0.00           H  
ATOM    866  HE3 LYS B  22      12.090   4.730   3.142  1.00  0.00           H  
ATOM    867  HZ1 LYS B  22       9.843   3.836   4.222  1.00  0.00           H  
ATOM    868  HZ2 LYS B  22      10.948   3.197   5.333  1.00  0.00           H  
ATOM    869  HZ3 LYS B  22      10.910   4.862   5.041  1.00  0.00           H  
ATOM    870  N   VAL B  23      10.779   2.702  -1.991  1.00  0.00           N  
ATOM    871  CA  VAL B  23      11.167   1.393  -2.522  1.00  0.00           C  
ATOM    872  C   VAL B  23      12.480   1.478  -3.293  1.00  0.00           C  
ATOM    873  O   VAL B  23      13.496   0.922  -2.874  1.00  0.00           O  
ATOM    874  CB  VAL B  23      10.093   0.798  -3.454  1.00  0.00           C  
ATOM    875  CG1 VAL B  23      10.443  -0.636  -3.820  1.00  0.00           C  
ATOM    876  CG2 VAL B  23       8.721   0.866  -2.808  1.00  0.00           C  
ATOM    877  H   VAL B  23       9.859   3.018  -2.110  1.00  0.00           H  
ATOM    878  HA  VAL B  23      11.293   0.722  -1.683  1.00  0.00           H  
ATOM    879  HB  VAL B  23      10.069   1.382  -4.363  1.00  0.00           H  
ATOM    880 HG11 VAL B  23      11.429  -0.665  -4.259  1.00  0.00           H  
ATOM    881 HG12 VAL B  23      10.428  -1.248  -2.929  1.00  0.00           H  
ATOM    882 HG13 VAL B  23       9.721  -1.015  -4.528  1.00  0.00           H  
ATOM    883 HG21 VAL B  23       8.818   0.732  -1.741  1.00  0.00           H  
ATOM    884 HG22 VAL B  23       8.281   1.827  -3.012  1.00  0.00           H  
ATOM    885 HG23 VAL B  23       8.092   0.087  -3.214  1.00  0.00           H  
ATOM    886  N   GLN B  24      12.450   2.180  -4.421  1.00  0.00           N  
ATOM    887  CA  GLN B  24      13.636   2.341  -5.253  1.00  0.00           C  
ATOM    888  C   GLN B  24      14.732   3.084  -4.497  1.00  0.00           C  
ATOM    889  O   GLN B  24      15.916   2.788  -4.652  1.00  0.00           O  
ATOM    890  CB  GLN B  24      13.285   3.094  -6.537  1.00  0.00           C  
ATOM    891  CG  GLN B  24      12.461   4.349  -6.301  1.00  0.00           C  
ATOM    892  CD  GLN B  24      12.536   5.322  -7.463  1.00  0.00           C  
ATOM    893  OE1 GLN B  24      13.619   5.639  -7.954  1.00  0.00           O  
ATOM    894  NE2 GLN B  24      11.380   5.802  -7.908  1.00  0.00           N  
ATOM    895  H   GLN B  24      11.610   2.600  -4.700  1.00  0.00           H  
ATOM    896  HA  GLN B  24      13.997   1.357  -5.510  1.00  0.00           H  
ATOM    897  HB2 GLN B  24      14.199   3.377  -7.037  1.00  0.00           H  
ATOM    898  HB3 GLN B  24      12.720   2.437  -7.183  1.00  0.00           H  
ATOM    899  HG2 GLN B  24      11.430   4.068  -6.154  1.00  0.00           H  
ATOM    900  HG3 GLN B  24      12.829   4.843  -5.413  1.00  0.00           H  
ATOM    901 HE21 GLN B  24      10.556   5.505  -7.467  1.00  0.00           H  
ATOM    902 HE22 GLN B  24      11.399   6.433  -8.656  1.00  0.00           H  
ATOM    903  N   ALA B  25      14.329   4.051  -3.679  1.00  0.00           N  
ATOM    904  CA  ALA B  25      15.278   4.835  -2.898  1.00  0.00           C  
ATOM    905  C   ALA B  25      16.120   3.940  -1.995  1.00  0.00           C  
ATOM    906  O   ALA B  25      17.253   4.280  -1.653  1.00  0.00           O  
ATOM    907  CB  ALA B  25      14.542   5.879  -2.071  1.00  0.00           C  
ATOM    908  H   ALA B  25      13.370   4.240  -3.598  1.00  0.00           H  
ATOM    909  HA  ALA B  25      15.930   5.351  -3.587  1.00  0.00           H  
ATOM    910  HB1 ALA B  25      13.636   6.170  -2.582  1.00  0.00           H  
ATOM    911  HB2 ALA B  25      14.294   5.463  -1.105  1.00  0.00           H  
ATOM    912  HB3 ALA B  25      15.174   6.744  -1.939  1.00  0.00           H  
ATOM    913  N   LEU B  26      15.561   2.797  -1.611  1.00  0.00           N  
ATOM    914  CA  LEU B  26      16.262   1.857  -0.746  1.00  0.00           C  
ATOM    915  C   LEU B  26      17.283   1.044  -1.538  1.00  0.00           C  
ATOM    916  O   LEU B  26      18.465   1.015  -1.198  1.00  0.00           O  
ATOM    917  CB  LEU B  26      15.268   0.915  -0.062  1.00  0.00           C  
ATOM    918  CG  LEU B  26      14.447   1.541   1.070  1.00  0.00           C  
ATOM    919  CD1 LEU B  26      13.655   0.473   1.807  1.00  0.00           C  
ATOM    920  CD2 LEU B  26      15.350   2.297   2.033  1.00  0.00           C  
ATOM    921  H   LEU B  26      14.654   2.583  -1.914  1.00  0.00           H  
ATOM    922  HA  LEU B  26      16.783   2.426   0.009  1.00  0.00           H  
ATOM    923  HB2 LEU B  26      14.583   0.545  -0.812  1.00  0.00           H  
ATOM    924  HB3 LEU B  26      15.816   0.079   0.344  1.00  0.00           H  
ATOM    925  HG  LEU B  26      13.743   2.244   0.647  1.00  0.00           H  
ATOM    926 HD11 LEU B  26      14.262  -0.415   1.913  1.00  0.00           H  
ATOM    927 HD12 LEU B  26      13.380   0.839   2.785  1.00  0.00           H  
ATOM    928 HD13 LEU B  26      12.764   0.235   1.247  1.00  0.00           H  
ATOM    929 HD21 LEU B  26      16.177   1.665   2.321  1.00  0.00           H  
ATOM    930 HD22 LEU B  26      15.728   3.186   1.551  1.00  0.00           H  
ATOM    931 HD23 LEU B  26      14.787   2.575   2.911  1.00  0.00           H  
ATOM    932  N   ARG B  27      16.817   0.380  -2.591  1.00  0.00           N  
ATOM    933  CA  ARG B  27      17.691  -0.438  -3.426  1.00  0.00           C  
ATOM    934  C   ARG B  27      18.720   0.419  -4.157  1.00  0.00           C  
ATOM    935  O   ARG B  27      19.898   0.065  -4.226  1.00  0.00           O  
ATOM    936  CB  ARG B  27      16.868  -1.243  -4.434  1.00  0.00           C  
ATOM    937  CG  ARG B  27      15.855  -0.409  -5.205  1.00  0.00           C  
ATOM    938  CD  ARG B  27      14.481  -1.062  -5.208  1.00  0.00           C  
ATOM    939  NE  ARG B  27      13.751  -0.796  -6.445  1.00  0.00           N  
ATOM    940  CZ  ARG B  27      14.002  -1.408  -7.600  1.00  0.00           C  
ATOM    941  NH1 ARG B  27      14.961  -2.323  -7.680  1.00  0.00           N  
ATOM    942  NH2 ARG B  27      13.292  -1.105  -8.679  1.00  0.00           N  
ATOM    943  H   ARG B  27      15.863   0.438  -2.809  1.00  0.00           H  
ATOM    944  HA  ARG B  27      18.214  -1.125  -2.777  1.00  0.00           H  
ATOM    945  HB2 ARG B  27      17.540  -1.700  -5.145  1.00  0.00           H  
ATOM    946  HB3 ARG B  27      16.335  -2.020  -3.907  1.00  0.00           H  
ATOM    947  HG2 ARG B  27      15.779   0.563  -4.746  1.00  0.00           H  
ATOM    948  HG3 ARG B  27      16.194  -0.303  -6.225  1.00  0.00           H  
ATOM    949  HD2 ARG B  27      14.604  -2.130  -5.096  1.00  0.00           H  
ATOM    950  HD3 ARG B  27      13.913  -0.676  -4.374  1.00  0.00           H  
ATOM    951  HE  ARG B  27      13.037  -0.126  -6.414  1.00  0.00           H  
ATOM    952 HH11 ARG B  27      15.499  -2.557  -6.871  1.00  0.00           H  
ATOM    953 HH12 ARG B  27      15.143  -2.780  -8.550  1.00  0.00           H  
ATOM    954 HH21 ARG B  27      12.569  -0.416  -8.624  1.00  0.00           H  
ATOM    955 HH22 ARG B  27      13.481  -1.564  -9.546  1.00  0.00           H  
ATOM    956  N   HIS B  28      18.273   1.545  -4.704  1.00  0.00           N  
ATOM    957  CA  HIS B  28      19.163   2.445  -5.431  1.00  0.00           C  
ATOM    958  C   HIS B  28      20.289   2.943  -4.530  1.00  0.00           C  
ATOM    959  O   HIS B  28      21.466   2.713  -4.805  1.00  0.00           O  
ATOM    960  CB  HIS B  28      18.380   3.633  -5.993  1.00  0.00           C  
ATOM    961  CG  HIS B  28      17.608   3.307  -7.234  1.00  0.00           C  
ATOM    962  ND1 HIS B  28      16.420   3.911  -7.581  1.00  0.00           N  
ATOM    963  CD2 HIS B  28      17.879   2.419  -8.225  1.00  0.00           C  
ATOM    964  CE1 HIS B  28      16.014   3.384  -8.743  1.00  0.00           C  
ATOM    965  NE2 HIS B  28      16.865   2.474  -9.177  1.00  0.00           N  
ATOM    966  H   HIS B  28      17.325   1.777  -4.618  1.00  0.00           H  
ATOM    967  HA  HIS B  28      19.595   1.890  -6.251  1.00  0.00           H  
ATOM    968  HB2 HIS B  28      17.681   3.980  -5.248  1.00  0.00           H  
ATOM    969  HB3 HIS B  28      19.070   4.430  -6.230  1.00  0.00           H  
ATOM    970  HD1 HIS B  28      15.954   4.604  -7.068  1.00  0.00           H  
ATOM    971  HD2 HIS B  28      18.740   1.768  -8.275  1.00  0.00           H  
ATOM    972  HE1 HIS B  28      15.109   3.667  -9.260  1.00  0.00           H  
ATOM    973  N   LYS B  29      19.919   3.627  -3.452  1.00  0.00           N  
ATOM    974  CA  LYS B  29      20.898   4.159  -2.512  1.00  0.00           C  
ATOM    975  C   LYS B  29      21.607   3.030  -1.768  1.00  0.00           C  
ATOM    976  O   LYS B  29      22.830   3.035  -1.634  1.00  0.00           O  
ATOM    977  CB  LYS B  29      20.218   5.098  -1.513  1.00  0.00           C  
ATOM    978  CG  LYS B  29      20.976   6.394  -1.282  1.00  0.00           C  
ATOM    979  CD  LYS B  29      20.098   7.444  -0.622  1.00  0.00           C  
ATOM    980  CE  LYS B  29      19.282   8.213  -1.648  1.00  0.00           C  
ATOM    981  NZ  LYS B  29      18.405   9.233  -1.009  1.00  0.00           N  
ATOM    982  H   LYS B  29      18.964   3.778  -3.286  1.00  0.00           H  
ATOM    983  HA  LYS B  29      21.629   4.718  -3.075  1.00  0.00           H  
ATOM    984  HB2 LYS B  29      19.233   5.343  -1.881  1.00  0.00           H  
ATOM    985  HB3 LYS B  29      20.121   4.589  -0.564  1.00  0.00           H  
ATOM    986  HG2 LYS B  29      21.824   6.196  -0.643  1.00  0.00           H  
ATOM    987  HG3 LYS B  29      21.321   6.772  -2.234  1.00  0.00           H  
ATOM    988  HD2 LYS B  29      19.424   6.956   0.066  1.00  0.00           H  
ATOM    989  HD3 LYS B  29      20.727   8.138  -0.081  1.00  0.00           H  
ATOM    990  HE2 LYS B  29      19.958   8.710  -2.329  1.00  0.00           H  
ATOM    991  HE3 LYS B  29      18.668   7.515  -2.197  1.00  0.00           H  
ATOM    992  HZ1 LYS B  29      18.980   9.920  -0.482  1.00  0.00           H  
ATOM    993  HZ2 LYS B  29      17.859   9.739  -1.734  1.00  0.00           H  
ATOM    994  HZ3 LYS B  29      17.743   8.773  -0.350  1.00  0.00           H  
ATOM    995  N   GLY B  30      20.829   2.065  -1.290  1.00  0.00           N  
ATOM    996  CA  GLY B  30      21.400   0.944  -0.567  1.00  0.00           C  
ATOM    997  C   GLY B  30      21.650  -0.255  -1.460  1.00  0.00           C  
ATOM    998  O   GLY B  30      21.031  -1.306  -1.289  1.00  0.00           O  
ATOM    999  H   GLY B  30      19.860   2.115  -1.427  1.00  0.00           H  
ATOM   1000  HA2 GLY B  30      22.336   1.253  -0.126  1.00  0.00           H  
ATOM   1001  HA3 GLY B  30      20.721   0.656   0.222  1.00  0.00           H  
TER    1005      NH2 B  31                                                      
ENDMDL                                                                          
