# Supplementary material for: Comparative Performance of High-Throughput Methods for Protein pKa Predictions
Source: J Chem Inf Model. 2023 Aug 8;63(16):5169–81. doi: 10.1021/acs.jcim.3c00165 (PMC10466379; doi:10.1021/acs.jcim.3c00165)
Supplement: Supplementary file 3 — ci3c00165_si_003.zip [file ci3c00165_si_003.zip › curated_pdbs/1ans_curated_1.pdb]

MODEL        1                                                                  
ATOM      1  N   ARG A   1      -9.171   7.064   4.772  1.00  0.00           N  
ATOM      2  CA  ARG A   1      -8.115   7.361   3.763  1.00  0.00           C  
ATOM      3  C   ARG A   1      -8.124   6.280   2.680  1.00  0.00           C  
ATOM      4  O   ARG A   1      -8.312   5.112   2.957  1.00  0.00           O  
ATOM      5  CB  ARG A   1      -6.747   7.386   4.449  1.00  0.00           C  
ATOM      6  CG  ARG A   1      -6.728   6.367   5.591  1.00  0.00           C  
ATOM      7  CD  ARG A   1      -5.336   6.338   6.226  1.00  0.00           C  
ATOM      8  NE  ARG A   1      -5.058   4.970   6.746  1.00  0.00           N  
ATOM      9  CZ  ARG A   1      -4.752   4.799   8.004  1.00  0.00           C  
ATOM     10  NH1 ARG A   1      -5.274   5.576   8.914  1.00  0.00           N  
ATOM     11  NH2 ARG A   1      -3.925   3.852   8.352  1.00  0.00           N  
ATOM     12  H1  ARG A   1      -9.113   6.062   5.047  1.00  0.00           H  
ATOM     13  H2  ARG A   1      -9.029   7.663   5.610  1.00  0.00           H  
ATOM     14  H3  ARG A   1     -10.105   7.259   4.363  1.00  0.00           H  
ATOM     15  HA  ARG A   1      -8.308   8.324   3.312  1.00  0.00           H  
ATOM     16  HB2 ARG A   1      -5.979   7.137   3.730  1.00  0.00           H  
ATOM     17  HB3 ARG A   1      -6.561   8.373   4.847  1.00  0.00           H  
ATOM     18  HG2 ARG A   1      -7.458   6.649   6.335  1.00  0.00           H  
ATOM     19  HG3 ARG A   1      -6.965   5.388   5.203  1.00  0.00           H  
ATOM     20  HD2 ARG A   1      -4.595   6.597   5.484  1.00  0.00           H  
ATOM     21  HD3 ARG A   1      -5.295   7.048   7.039  1.00  0.00           H  
ATOM     22  HE  ARG A   1      -5.105   4.197   6.144  1.00  0.00           H  
ATOM     23 HH11 ARG A   1      -5.908   6.302   8.647  1.00  0.00           H  
ATOM     24 HH12 ARG A   1      -5.040   5.445   9.877  1.00  0.00           H  
ATOM     25 HH21 ARG A   1      -3.524   3.257   7.654  1.00  0.00           H  
ATOM     26 HH22 ARG A   1      -3.691   3.721   9.314  1.00  0.00           H  
ATOM     27  N   SER A   2      -7.924   6.661   1.448  1.00  0.00           N  
ATOM     28  CA  SER A   2      -7.922   5.657   0.347  1.00  0.00           C  
ATOM     29  C   SER A   2      -6.788   4.647   0.579  1.00  0.00           C  
ATOM     30  O   SER A   2      -6.648   4.112   1.660  1.00  0.00           O  
ATOM     31  CB  SER A   2      -7.724   6.379  -0.988  1.00  0.00           C  
ATOM     32  OG  SER A   2      -8.142   5.528  -2.047  1.00  0.00           O  
ATOM     33  H   SER A   2      -7.775   7.608   1.248  1.00  0.00           H  
ATOM     34  HA  SER A   2      -8.868   5.136   0.336  1.00  0.00           H  
ATOM     35  HB2 SER A   2      -8.316   7.281  -1.003  1.00  0.00           H  
ATOM     36  HB3 SER A   2      -6.677   6.632  -1.107  1.00  0.00           H  
ATOM     37  HG  SER A   2      -9.052   5.273  -1.881  1.00  0.00           H  
ATOM     38  N   CYS A   3      -5.971   4.394  -0.417  1.00  0.00           N  
ATOM     39  CA  CYS A   3      -4.853   3.442  -0.258  1.00  0.00           C  
ATOM     40  C   CYS A   3      -5.276   2.250   0.592  1.00  0.00           C  
ATOM     41  O   CYS A   3      -5.243   2.273   1.806  1.00  0.00           O  
ATOM     42  CB  CYS A   3      -3.689   4.174   0.381  1.00  0.00           C  
ATOM     43  SG  CYS A   3      -3.145   5.534  -0.704  1.00  0.00           S  
ATOM     44  H   CYS A   3      -6.083   4.838  -1.265  1.00  0.00           H  
ATOM     45  HA  CYS A   3      -4.554   3.077  -1.228  1.00  0.00           H  
ATOM     46  HB2 CYS A   3      -3.993   4.557   1.323  1.00  0.00           H  
ATOM     47  HB3 CYS A   3      -2.901   3.496   0.538  1.00  0.00           H  
ATOM     48  N   CYS A   4      -5.656   1.202  -0.069  1.00  0.00           N  
ATOM     49  CA  CYS A   4      -6.077  -0.039   0.625  1.00  0.00           C  
ATOM     50  C   CYS A   4      -4.914  -0.530   1.503  1.00  0.00           C  
ATOM     51  O   CYS A   4      -3.828   0.008   1.420  1.00  0.00           O  
ATOM     52  CB  CYS A   4      -6.410  -1.060  -0.460  1.00  0.00           C  
ATOM     53  SG  CYS A   4      -7.920  -0.555  -1.328  1.00  0.00           S  
ATOM     54  H   CYS A   4      -5.648   1.225  -1.047  1.00  0.00           H  
ATOM     55  HA  CYS A   4      -6.950   0.151   1.234  1.00  0.00           H  
ATOM     56  HB2 CYS A   4      -5.594  -1.109  -1.166  1.00  0.00           H  
ATOM     57  HB3 CYS A   4      -6.551  -2.015  -0.022  1.00  0.00           H  
ATOM     58  N   PRO A   5      -5.159  -1.529   2.323  1.00  0.00           N  
ATOM     59  CA  PRO A   5      -4.114  -2.074   3.210  1.00  0.00           C  
ATOM     60  C   PRO A   5      -3.063  -2.836   2.397  1.00  0.00           C  
ATOM     61  O   PRO A   5      -3.246  -3.102   1.226  1.00  0.00           O  
ATOM     62  CB  PRO A   5      -4.885  -2.985   4.173  1.00  0.00           C  
ATOM     63  CG  PRO A   5      -6.214  -3.331   3.470  1.00  0.00           C  
ATOM     64  CD  PRO A   5      -6.467  -2.213   2.440  1.00  0.00           C  
ATOM     65  HA  PRO A   5      -3.645  -1.276   3.764  1.00  0.00           H  
ATOM     66  HB2 PRO A   5      -4.315  -3.884   4.364  1.00  0.00           H  
ATOM     67  HB3 PRO A   5      -5.085  -2.464   5.096  1.00  0.00           H  
ATOM     68  HG2 PRO A   5      -6.131  -4.288   2.971  1.00  0.00           H  
ATOM     69  HG3 PRO A   5      -7.020  -3.355   4.187  1.00  0.00           H  
ATOM     70  HD2 PRO A   5      -6.767  -2.642   1.501  1.00  0.00           H  
ATOM     71  HD3 PRO A   5      -7.218  -1.526   2.801  1.00  0.00           H  
ATOM     72  N   CYS A   6      -1.946  -3.152   2.996  1.00  0.00           N  
ATOM     73  CA  CYS A   6      -0.872  -3.849   2.245  1.00  0.00           C  
ATOM     74  C   CYS A   6      -1.369  -5.175   1.646  1.00  0.00           C  
ATOM     75  O   CYS A   6      -1.494  -5.307   0.444  1.00  0.00           O  
ATOM     76  CB  CYS A   6       0.324  -4.093   3.157  1.00  0.00           C  
ATOM     77  SG  CYS A   6      -0.194  -4.583   4.816  1.00  0.00           S  
ATOM     78  H   CYS A   6      -1.803  -2.903   3.930  1.00  0.00           H  
ATOM     79  HA  CYS A   6      -0.550  -3.206   1.448  1.00  0.00           H  
ATOM     80  HB2 CYS A   6       0.937  -4.866   2.737  1.00  0.00           H  
ATOM     81  HB3 CYS A   6       0.894  -3.185   3.219  1.00  0.00           H  
ATOM     82  N   TYR A   7      -1.637  -6.159   2.460  1.00  0.00           N  
ATOM     83  CA  TYR A   7      -2.104  -7.471   1.916  1.00  0.00           C  
ATOM     84  C   TYR A   7      -3.138  -7.250   0.833  1.00  0.00           C  
ATOM     85  O   TYR A   7      -3.207  -7.982  -0.134  1.00  0.00           O  
ATOM     86  CB  TYR A   7      -2.752  -8.327   3.008  1.00  0.00           C  
ATOM     87  CG  TYR A   7      -3.058  -7.499   4.235  1.00  0.00           C  
ATOM     88  CD1 TYR A   7      -4.248  -6.765   4.304  1.00  0.00           C  
ATOM     89  CD2 TYR A   7      -2.152  -7.467   5.302  1.00  0.00           C  
ATOM     90  CE1 TYR A   7      -4.533  -5.998   5.441  1.00  0.00           C  
ATOM     91  CE2 TYR A   7      -2.436  -6.700   6.438  1.00  0.00           C  
ATOM     92  CZ  TYR A   7      -3.627  -5.965   6.508  1.00  0.00           C  
ATOM     93  OH  TYR A   7      -3.906  -5.210   7.628  1.00  0.00           O  
ATOM     94  H   TYR A   7      -1.521  -6.042   3.416  1.00  0.00           H  
ATOM     95  HA  TYR A   7      -1.264  -8.002   1.500  1.00  0.00           H  
ATOM     96  HB2 TYR A   7      -3.673  -8.744   2.626  1.00  0.00           H  
ATOM     97  HB3 TYR A   7      -2.088  -9.125   3.264  1.00  0.00           H  
ATOM     98  HD1 TYR A   7      -4.947  -6.790   3.482  1.00  0.00           H  
ATOM     99  HD2 TYR A   7      -1.234  -8.034   5.248  1.00  0.00           H  
ATOM    100  HE1 TYR A   7      -5.450  -5.431   5.494  1.00  0.00           H  
ATOM    101  HE2 TYR A   7      -1.737  -6.675   7.262  1.00  0.00           H  
ATOM    102  HH  TYR A   7      -4.859  -5.183   7.738  1.00  0.00           H  
ATOM    103  N   TRP A   8      -3.961  -6.268   0.993  1.00  0.00           N  
ATOM    104  CA  TRP A   8      -5.005  -6.037  -0.024  1.00  0.00           C  
ATOM    105  C   TRP A   8      -4.826  -4.655  -0.655  1.00  0.00           C  
ATOM    106  O   TRP A   8      -5.660  -3.790  -0.510  1.00  0.00           O  
ATOM    107  CB  TRP A   8      -6.383  -6.131   0.633  1.00  0.00           C  
ATOM    108  CG  TRP A   8      -7.430  -6.154  -0.430  1.00  0.00           C  
ATOM    109  CD1 TRP A   8      -7.192  -6.357  -1.741  1.00  0.00           C  
ATOM    110  CD2 TRP A   8      -8.863  -5.952  -0.306  1.00  0.00           C  
ATOM    111  NE1 TRP A   8      -8.382  -6.314  -2.430  1.00  0.00           N  
ATOM    112  CE2 TRP A   8      -9.439  -6.062  -1.593  1.00  0.00           C  
ATOM    113  CE3 TRP A   8      -9.712  -5.690   0.781  1.00  0.00           C  
ATOM    114  CZ2 TRP A   8     -10.801  -5.915  -1.795  1.00  0.00           C  
ATOM    115  CZ3 TRP A   8     -11.092  -5.533   0.577  1.00  0.00           C  
ATOM    116  CH2 TRP A   8     -11.631  -5.646  -0.712  1.00  0.00           C  
ATOM    117  H   TRP A   8      -3.902  -5.699   1.785  1.00  0.00           H  
ATOM    118  HA  TRP A   8      -4.915  -6.802  -0.777  1.00  0.00           H  
ATOM    119  HB2 TRP A   8      -6.444  -7.036   1.219  1.00  0.00           H  
ATOM    120  HB3 TRP A   8      -6.537  -5.275   1.273  1.00  0.00           H  
ATOM    121  HD1 TRP A   8      -6.235  -6.529  -2.176  1.00  0.00           H  
ATOM    122  HE1 TRP A   8      -8.482  -6.438  -3.397  1.00  0.00           H  
ATOM    123  HE3 TRP A   8      -9.301  -5.601   1.775  1.00  0.00           H  
ATOM    124  HZ2 TRP A   8     -11.215  -6.003  -2.789  1.00  0.00           H  
ATOM    125  HZ3 TRP A   8     -11.738  -5.328   1.416  1.00  0.00           H  
ATOM    126  HH2 TRP A   8     -12.685  -5.502  -0.873  1.00  0.00           H  
ATOM    127  N   GLY A   9      -3.741  -4.440  -1.346  1.00  0.00           N  
ATOM    128  CA  GLY A   9      -3.505  -3.104  -1.976  1.00  0.00           C  
ATOM    129  C   GLY A   9      -4.350  -2.941  -3.250  1.00  0.00           C  
ATOM    130  O   GLY A   9      -4.167  -2.006  -4.003  1.00  0.00           O  
ATOM    131  H   GLY A   9      -3.076  -5.152  -1.441  1.00  0.00           H  
ATOM    132  HA2 GLY A   9      -3.766  -2.328  -1.273  1.00  0.00           H  
ATOM    133  HA3 GLY A   9      -2.462  -3.011  -2.232  1.00  0.00           H  
ATOM    134  N   GLY A  10      -5.270  -3.830  -3.503  1.00  0.00           N  
ATOM    135  CA  GLY A  10      -6.108  -3.700  -4.724  1.00  0.00           C  
ATOM    136  C   GLY A  10      -7.583  -3.742  -4.336  1.00  0.00           C  
ATOM    137  O   GLY A  10      -8.426  -4.206  -5.077  1.00  0.00           O  
ATOM    138  H   GLY A  10      -5.411  -4.576  -2.898  1.00  0.00           H  
ATOM    139  HA2 GLY A  10      -5.886  -2.766  -5.204  1.00  0.00           H  
ATOM    140  HA3 GLY A  10      -5.897  -4.513  -5.388  1.00  0.00           H  
ATOM    141  N   CYS A  11      -7.884  -3.287  -3.163  1.00  0.00           N  
ATOM    142  CA  CYS A  11      -9.275  -3.312  -2.669  1.00  0.00           C  
ATOM    143  C   CYS A  11     -10.097  -2.135  -3.243  1.00  0.00           C  
ATOM    144  O   CYS A  11      -9.587  -1.338  -4.006  1.00  0.00           O  
ATOM    145  CB  CYS A  11      -9.200  -3.303  -1.142  1.00  0.00           C  
ATOM    146  SG  CYS A  11      -9.403  -1.630  -0.466  1.00  0.00           S  
ATOM    147  H   CYS A  11      -7.183  -2.952  -2.584  1.00  0.00           H  
ATOM    148  HA  CYS A  11      -9.732  -4.234  -2.987  1.00  0.00           H  
ATOM    149  HB2 CYS A  11      -9.948  -3.948  -0.759  1.00  0.00           H  
ATOM    150  HB3 CYS A  11      -8.246  -3.692  -0.841  1.00  0.00           H  
ATOM    151  N   PRO A  12     -11.367  -2.104  -2.889  1.00  0.00           N  
ATOM    152  CA  PRO A  12     -12.328  -1.091  -3.382  1.00  0.00           C  
ATOM    153  C   PRO A  12     -12.166   0.276  -2.699  1.00  0.00           C  
ATOM    154  O   PRO A  12     -12.085   1.293  -3.360  1.00  0.00           O  
ATOM    155  CB  PRO A  12     -13.689  -1.701  -3.025  1.00  0.00           C  
ATOM    156  CG  PRO A  12     -13.438  -2.679  -1.867  1.00  0.00           C  
ATOM    157  CD  PRO A  12     -11.964  -3.085  -1.963  1.00  0.00           C  
ATOM    158  HA  PRO A  12     -12.252  -0.989  -4.451  1.00  0.00           H  
ATOM    159  HB2 PRO A  12     -14.381  -0.928  -2.722  1.00  0.00           H  
ATOM    160  HB3 PRO A  12     -14.081  -2.250  -3.864  1.00  0.00           H  
ATOM    161  HG2 PRO A  12     -13.633  -2.192  -0.922  1.00  0.00           H  
ATOM    162  HG3 PRO A  12     -14.063  -3.551  -1.973  1.00  0.00           H  
ATOM    163  HD2 PRO A  12     -11.497  -3.033  -0.992  1.00  0.00           H  
ATOM    164  HD3 PRO A  12     -11.883  -4.070  -2.378  1.00  0.00           H  
ATOM    165  N   TRP A  13     -12.155   0.327  -1.392  1.00  0.00           N  
ATOM    166  CA  TRP A  13     -12.041   1.652  -0.704  1.00  0.00           C  
ATOM    167  C   TRP A  13     -10.596   2.161  -0.703  1.00  0.00           C  
ATOM    168  O   TRP A  13     -10.170   2.817   0.225  1.00  0.00           O  
ATOM    169  CB  TRP A  13     -12.528   1.528   0.742  1.00  0.00           C  
ATOM    170  CG  TRP A  13     -11.554   0.719   1.533  1.00  0.00           C  
ATOM    171  CD1 TRP A  13     -10.472   1.204   2.186  1.00  0.00           C  
ATOM    172  CD2 TRP A  13     -11.563  -0.713   1.766  1.00  0.00           C  
ATOM    173  NE1 TRP A  13      -9.811   0.152   2.796  1.00  0.00           N  
ATOM    174  CE2 TRP A  13     -10.448  -1.051   2.566  1.00  0.00           C  
ATOM    175  CE3 TRP A  13     -12.426  -1.736   1.358  1.00  0.00           C  
ATOM    176  CZ2 TRP A  13     -10.197  -2.368   2.948  1.00  0.00           C  
ATOM    177  CZ3 TRP A  13     -12.182  -3.064   1.739  1.00  0.00           C  
ATOM    178  CH2 TRP A  13     -11.069  -3.381   2.533  1.00  0.00           C  
ATOM    179  H   TRP A  13     -12.249  -0.495  -0.867  1.00  0.00           H  
ATOM    180  HA  TRP A  13     -12.664   2.366  -1.220  1.00  0.00           H  
ATOM    181  HB2 TRP A  13     -12.616   2.510   1.178  1.00  0.00           H  
ATOM    182  HB3 TRP A  13     -13.492   1.042   0.756  1.00  0.00           H  
ATOM    183  HD1 TRP A  13     -10.171   2.241   2.222  1.00  0.00           H  
ATOM    184  HE1 TRP A  13      -8.993   0.231   3.330  1.00  0.00           H  
ATOM    185  HE3 TRP A  13     -13.284  -1.496   0.748  1.00  0.00           H  
ATOM    186  HZ2 TRP A  13      -9.338  -2.603   3.557  1.00  0.00           H  
ATOM    187  HZ3 TRP A  13     -12.855  -3.846   1.419  1.00  0.00           H  
ATOM    188  HH2 TRP A  13     -10.886  -4.405   2.824  1.00  0.00           H  
ATOM    189  N   GLY A  14      -9.833   1.889  -1.725  1.00  0.00           N  
ATOM    190  CA  GLY A  14      -8.432   2.388  -1.735  1.00  0.00           C  
ATOM    191  C   GLY A  14      -7.712   1.907  -2.994  1.00  0.00           C  
ATOM    192  O   GLY A  14      -8.317   1.390  -3.913  1.00  0.00           O  
ATOM    193  H   GLY A  14     -10.176   1.371  -2.479  1.00  0.00           H  
ATOM    194  HA2 GLY A  14      -8.440   3.470  -1.716  1.00  0.00           H  
ATOM    195  HA3 GLY A  14      -7.917   2.016  -0.863  1.00  0.00           H  
ATOM    196  N   GLN A  15      -6.421   2.081  -3.043  1.00  0.00           N  
ATOM    197  CA  GLN A  15      -5.649   1.647  -4.234  1.00  0.00           C  
ATOM    198  C   GLN A  15      -4.506   0.722  -3.798  1.00  0.00           C  
ATOM    199  O   GLN A  15      -4.635  -0.040  -2.861  1.00  0.00           O  
ATOM    200  CB  GLN A  15      -5.077   2.880  -4.940  1.00  0.00           C  
ATOM    201  CG  GLN A  15      -6.132   3.987  -4.966  1.00  0.00           C  
ATOM    202  CD  GLN A  15      -7.292   3.567  -5.871  1.00  0.00           C  
ATOM    203  OE1 GLN A  15      -8.348   3.205  -5.393  1.00  0.00           O  
ATOM    204  NE2 GLN A  15      -7.140   3.602  -7.166  1.00  0.00           N  
ATOM    205  H   GLN A  15      -5.959   2.502  -2.295  1.00  0.00           H  
ATOM    206  HA  GLN A  15      -6.302   1.116  -4.911  1.00  0.00           H  
ATOM    207  HB2 GLN A  15      -4.203   3.226  -4.407  1.00  0.00           H  
ATOM    208  HB3 GLN A  15      -4.804   2.621  -5.951  1.00  0.00           H  
ATOM    209  HG2 GLN A  15      -6.498   4.159  -3.964  1.00  0.00           H  
ATOM    210  HG3 GLN A  15      -5.690   4.896  -5.349  1.00  0.00           H  
ATOM    211 HE21 GLN A  15      -6.287   3.895  -7.551  1.00  0.00           H  
ATOM    212 HE22 GLN A  15      -7.878   3.335  -7.753  1.00  0.00           H  
ATOM    213  N   ASN A  16      -3.390   0.790  -4.471  1.00  0.00           N  
ATOM    214  CA  ASN A  16      -2.235  -0.066  -4.114  1.00  0.00           C  
ATOM    215  C   ASN A  16      -1.152   0.796  -3.482  1.00  0.00           C  
ATOM    216  O   ASN A  16      -0.060   0.919  -4.001  1.00  0.00           O  
ATOM    217  CB  ASN A  16      -1.686  -0.742  -5.374  1.00  0.00           C  
ATOM    218  CG  ASN A  16      -1.171  -2.138  -5.021  1.00  0.00           C  
ATOM    219  OD1 ASN A  16      -1.102  -3.005  -5.871  1.00  0.00           O  
ATOM    220  ND2 ASN A  16      -0.804  -2.396  -3.796  1.00  0.00           N  
ATOM    221  H   ASN A  16      -3.306   1.417  -5.200  1.00  0.00           H  
ATOM    222  HA  ASN A  16      -2.553  -0.815  -3.415  1.00  0.00           H  
ATOM    223  HB2 ASN A  16      -2.472  -0.821  -6.111  1.00  0.00           H  
ATOM    224  HB3 ASN A  16      -0.876  -0.152  -5.773  1.00  0.00           H  
ATOM    225 HD21 ASN A  16      -0.859  -1.697  -3.111  1.00  0.00           H  
ATOM    226 HD22 ASN A  16      -0.472  -3.287  -3.560  1.00  0.00           H  
ATOM    227  N   CYS A  17      -1.445   1.409  -2.378  1.00  0.00           N  
ATOM    228  CA  CYS A  17      -0.449   2.278  -1.723  1.00  0.00           C  
ATOM    229  C   CYS A  17       0.431   1.452  -0.782  1.00  0.00           C  
ATOM    230  O   CYS A  17       1.372   1.945  -0.197  1.00  0.00           O  
ATOM    231  CB  CYS A  17      -1.249   3.249  -0.905  1.00  0.00           C  
ATOM    232  SG  CYS A  17      -1.630   4.760  -1.803  1.00  0.00           S  
ATOM    233  H   CYS A  17      -2.345   1.322  -1.972  1.00  0.00           H  
ATOM    234  HA  CYS A  17       0.146   2.797  -2.450  1.00  0.00           H  
ATOM    235  HB2 CYS A  17      -2.179   2.762  -0.683  1.00  0.00           H  
ATOM    236  HB3 CYS A  17      -0.731   3.482   0.009  1.00  0.00           H  
ATOM    237  N   TYR A  18       0.122   0.201  -0.625  1.00  0.00           N  
ATOM    238  CA  TYR A  18       0.930  -0.654   0.290  1.00  0.00           C  
ATOM    239  C   TYR A  18       1.309  -1.961  -0.416  1.00  0.00           C  
ATOM    240  O   TYR A  18       0.975  -3.032   0.047  1.00  0.00           O  
ATOM    241  CB  TYR A  18       0.097  -0.964   1.538  1.00  0.00           C  
ATOM    242  CG  TYR A  18      -0.163   0.309   2.315  1.00  0.00           C  
ATOM    243  CD1 TYR A  18      -1.085   1.249   1.843  1.00  0.00           C  
ATOM    244  CD2 TYR A  18       0.515   0.545   3.514  1.00  0.00           C  
ATOM    245  CE1 TYR A  18      -1.324   2.422   2.573  1.00  0.00           C  
ATOM    246  CE2 TYR A  18       0.278   1.716   4.241  1.00  0.00           C  
ATOM    247  CZ  TYR A  18      -0.642   2.654   3.771  1.00  0.00           C  
ATOM    248  OH  TYR A  18      -0.878   3.809   4.488  1.00  0.00           O  
ATOM    249  H   TYR A  18      -0.644  -0.175  -1.101  1.00  0.00           H  
ATOM    250  HA  TYR A  18       1.829  -0.133   0.580  1.00  0.00           H  
ATOM    251  HB2 TYR A  18      -0.846  -1.398   1.238  1.00  0.00           H  
ATOM    252  HB3 TYR A  18       0.632  -1.663   2.163  1.00  0.00           H  
ATOM    253  HD1 TYR A  18      -1.613   1.073   0.917  1.00  0.00           H  
ATOM    254  HD2 TYR A  18       1.221  -0.173   3.877  1.00  0.00           H  
ATOM    255  HE1 TYR A  18      -2.033   3.145   2.215  1.00  0.00           H  
ATOM    256  HE2 TYR A  18       0.806   1.893   5.166  1.00  0.00           H  
ATOM    257  HH  TYR A  18      -0.360   4.514   4.094  1.00  0.00           H  
ATOM    258  N   PRO A  19       2.002  -1.836  -1.520  1.00  0.00           N  
ATOM    259  CA  PRO A  19       2.445  -2.996  -2.311  1.00  0.00           C  
ATOM    260  C   PRO A  19       3.672  -3.650  -1.665  1.00  0.00           C  
ATOM    261  O   PRO A  19       3.830  -4.854  -1.689  1.00  0.00           O  
ATOM    262  CB  PRO A  19       2.811  -2.390  -3.667  1.00  0.00           C  
ATOM    263  CG  PRO A  19       3.107  -0.894  -3.408  1.00  0.00           C  
ATOM    264  CD  PRO A  19       2.407  -0.531  -2.084  1.00  0.00           C  
ATOM    265  HA  PRO A  19       1.645  -3.708  -2.426  1.00  0.00           H  
ATOM    266  HB2 PRO A  19       3.687  -2.882  -4.068  1.00  0.00           H  
ATOM    267  HB3 PRO A  19       1.984  -2.484  -4.352  1.00  0.00           H  
ATOM    268  HG2 PRO A  19       4.173  -0.738  -3.322  1.00  0.00           H  
ATOM    269  HG3 PRO A  19       2.705  -0.292  -4.209  1.00  0.00           H  
ATOM    270  HD2 PRO A  19       3.093  -0.023  -1.421  1.00  0.00           H  
ATOM    271  HD3 PRO A  19       1.540   0.077  -2.276  1.00  0.00           H  
ATOM    272  N   GLU A  20       4.545  -2.862  -1.098  1.00  0.00           N  
ATOM    273  CA  GLU A  20       5.765  -3.440  -0.462  1.00  0.00           C  
ATOM    274  C   GLU A  20       6.006  -2.781   0.900  1.00  0.00           C  
ATOM    275  O   GLU A  20       7.095  -2.332   1.198  1.00  0.00           O  
ATOM    276  CB  GLU A  20       6.974  -3.195  -1.367  1.00  0.00           C  
ATOM    277  CG  GLU A  20       6.588  -3.471  -2.821  1.00  0.00           C  
ATOM    278  CD  GLU A  20       7.692  -2.958  -3.749  1.00  0.00           C  
ATOM    279  OE1 GLU A  20       8.562  -2.253  -3.267  1.00  0.00           O  
ATOM    280  OE2 GLU A  20       7.648  -3.282  -4.924  1.00  0.00           O  
ATOM    281  H   GLU A  20       4.403  -1.893  -1.094  1.00  0.00           H  
ATOM    282  HA  GLU A  20       5.629  -4.503  -0.327  1.00  0.00           H  
ATOM    283  HB2 GLU A  20       7.295  -2.167  -1.267  1.00  0.00           H  
ATOM    284  HB3 GLU A  20       7.779  -3.853  -1.079  1.00  0.00           H  
ATOM    285  HG2 GLU A  20       6.462  -4.534  -2.963  1.00  0.00           H  
ATOM    286  HG3 GLU A  20       5.664  -2.964  -3.051  1.00  0.00           H  
ATOM    287  N   GLY A  21       5.004  -2.732   1.733  1.00  0.00           N  
ATOM    288  CA  GLY A  21       5.176  -2.118   3.075  1.00  0.00           C  
ATOM    289  C   GLY A  21       3.826  -2.006   3.764  1.00  0.00           C  
ATOM    290  O   GLY A  21       2.982  -1.207   3.412  1.00  0.00           O  
ATOM    291  H   GLY A  21       4.140  -3.106   1.482  1.00  0.00           H  
ATOM    292  HA2 GLY A  21       5.828  -2.742   3.669  1.00  0.00           H  
ATOM    293  HA3 GLY A  21       5.603  -1.148   2.986  1.00  0.00           H  
ATOM    294  N   CYS A  22       3.641  -2.812   4.747  1.00  0.00           N  
ATOM    295  CA  CYS A  22       2.370  -2.815   5.519  1.00  0.00           C  
ATOM    296  C   CYS A  22       2.297  -1.589   6.426  1.00  0.00           C  
ATOM    297  O   CYS A  22       1.266  -1.279   6.988  1.00  0.00           O  
ATOM    298  CB  CYS A  22       2.324  -4.063   6.403  1.00  0.00           C  
ATOM    299  SG  CYS A  22       1.483  -5.424   5.558  1.00  0.00           S  
ATOM    300  H   CYS A  22       4.353  -3.426   4.979  1.00  0.00           H  
ATOM    301  HA  CYS A  22       1.538  -2.809   4.841  1.00  0.00           H  
ATOM    302  HB2 CYS A  22       3.333  -4.367   6.639  1.00  0.00           H  
ATOM    303  HB3 CYS A  22       1.807  -3.829   7.313  1.00  0.00           H  
ATOM    304  N   SER A  23       3.385  -0.908   6.594  1.00  0.00           N  
ATOM    305  CA  SER A  23       3.377   0.282   7.495  1.00  0.00           C  
ATOM    306  C   SER A  23       4.321   1.370   6.975  1.00  0.00           C  
ATOM    307  O   SER A  23       4.561   2.355   7.643  1.00  0.00           O  
ATOM    308  CB  SER A  23       3.823  -0.143   8.894  1.00  0.00           C  
ATOM    309  OG  SER A  23       2.817   0.212   9.835  1.00  0.00           O  
ATOM    310  H   SER A  23       4.203  -1.190   6.145  1.00  0.00           H  
ATOM    311  HA  SER A  23       2.375   0.679   7.550  1.00  0.00           H  
ATOM    312  HB2 SER A  23       3.970  -1.209   8.918  1.00  0.00           H  
ATOM    313  HB3 SER A  23       4.752   0.352   9.141  1.00  0.00           H  
ATOM    314  HG  SER A  23       2.353   0.981   9.496  1.00  0.00           H  
ATOM    315  N   GLY A  24       4.852   1.216   5.793  1.00  0.00           N  
ATOM    316  CA  GLY A  24       5.763   2.270   5.257  1.00  0.00           C  
ATOM    317  C   GLY A  24       4.972   3.573   5.120  1.00  0.00           C  
ATOM    318  O   GLY A  24       4.124   3.866   5.939  1.00  0.00           O  
ATOM    319  H   GLY A  24       4.645   0.421   5.258  1.00  0.00           H  
ATOM    320  HA2 GLY A  24       6.592   2.412   5.937  1.00  0.00           H  
ATOM    321  HA3 GLY A  24       6.133   1.970   4.289  1.00  0.00           H  
ATOM    322  N   PRO A  25       5.252   4.310   4.080  1.00  0.00           N  
ATOM    323  CA  PRO A  25       4.554   5.575   3.808  1.00  0.00           C  
ATOM    324  C   PRO A  25       3.180   5.274   3.231  1.00  0.00           C  
ATOM    325  O   PRO A  25       2.714   4.153   3.274  1.00  0.00           O  
ATOM    326  CB  PRO A  25       5.428   6.261   2.762  1.00  0.00           C  
ATOM    327  CG  PRO A  25       6.259   5.141   2.090  1.00  0.00           C  
ATOM    328  CD  PRO A  25       6.276   3.955   3.077  1.00  0.00           C  
ATOM    329  HA  PRO A  25       4.481   6.180   4.696  1.00  0.00           H  
ATOM    330  HB2 PRO A  25       4.794   6.753   2.029  1.00  0.00           H  
ATOM    331  HB3 PRO A  25       6.085   6.976   3.232  1.00  0.00           H  
ATOM    332  HG2 PRO A  25       5.796   4.846   1.159  1.00  0.00           H  
ATOM    333  HG3 PRO A  25       7.267   5.482   1.913  1.00  0.00           H  
ATOM    334  HD2 PRO A  25       6.012   3.037   2.569  1.00  0.00           H  
ATOM    335  HD3 PRO A  25       7.243   3.866   3.547  1.00  0.00           H  
ATOM    336  N   LYS A  26       2.530   6.248   2.669  1.00  0.00           N  
ATOM    337  CA  LYS A  26       1.202   5.968   2.082  1.00  0.00           C  
ATOM    338  C   LYS A  26       1.381   4.917   0.984  1.00  0.00           C  
ATOM    339  O   LYS A  26       0.948   3.793   1.122  1.00  0.00           O  
ATOM    340  CB  LYS A  26       0.595   7.247   1.495  1.00  0.00           C  
ATOM    341  CG  LYS A  26      -0.574   6.861   0.588  1.00  0.00           C  
ATOM    342  CD  LYS A  26      -1.448   8.088   0.323  1.00  0.00           C  
ATOM    343  CE  LYS A  26      -2.617   8.105   1.310  1.00  0.00           C  
ATOM    344  NZ  LYS A  26      -2.286   8.998   2.456  1.00  0.00           N  
ATOM    345  H   LYS A  26       2.919   7.147   2.624  1.00  0.00           H  
ATOM    346  HA  LYS A  26       0.549   5.576   2.848  1.00  0.00           H  
ATOM    347  HB2 LYS A  26       0.235   7.874   2.299  1.00  0.00           H  
ATOM    348  HB3 LYS A  26       1.335   7.783   0.925  1.00  0.00           H  
ATOM    349  HG2 LYS A  26      -0.198   6.468  -0.347  1.00  0.00           H  
ATOM    350  HG3 LYS A  26      -1.157   6.104   1.080  1.00  0.00           H  
ATOM    351  HD2 LYS A  26      -0.858   8.983   0.446  1.00  0.00           H  
ATOM    352  HD3 LYS A  26      -1.832   8.044  -0.686  1.00  0.00           H  
ATOM    353  HE2 LYS A  26      -3.503   8.471   0.812  1.00  0.00           H  
ATOM    354  HE3 LYS A  26      -2.796   7.103   1.673  1.00  0.00           H  
ATOM    355  HZ1 LYS A  26      -1.279   9.252   2.418  1.00  0.00           H  
ATOM    356  HZ2 LYS A  26      -2.865   9.862   2.401  1.00  0.00           H  
ATOM    357  HZ3 LYS A  26      -2.484   8.504   3.349  1.00  0.00           H  
ATOM    358  N   VAL A  27       2.030   5.268  -0.097  1.00  0.00           N  
ATOM    359  CA  VAL A  27       2.244   4.286  -1.195  1.00  0.00           C  
ATOM    360  C   VAL A  27       3.414   3.366  -0.835  1.00  0.00           C  
ATOM    361  O   VAL A  27       3.638   3.160   0.346  1.00  0.00           O  
ATOM    362  CB  VAL A  27       2.564   5.033  -2.490  1.00  0.00           C  
ATOM    363  CG1 VAL A  27       2.167   4.170  -3.690  1.00  0.00           C  
ATOM    364  CG2 VAL A  27       1.778   6.347  -2.527  1.00  0.00           C  
ATOM    365  OXT VAL A  27       4.065   2.884  -1.747  1.00  0.00           O  
ATOM    366  H   VAL A  27       2.384   6.175  -0.183  1.00  0.00           H  
ATOM    367  HA  VAL A  27       1.351   3.698  -1.331  1.00  0.00           H  
ATOM    368  HB  VAL A  27       3.623   5.244  -2.533  1.00  0.00           H  
ATOM    369 HG11 VAL A  27       2.217   3.128  -3.414  1.00  0.00           H  
ATOM    370 HG12 VAL A  27       1.160   4.415  -3.991  1.00  0.00           H  
ATOM    371 HG13 VAL A  27       2.846   4.359  -4.508  1.00  0.00           H  
ATOM    372 HG21 VAL A  27       0.836   6.216  -2.015  1.00  0.00           H  
ATOM    373 HG22 VAL A  27       2.348   7.122  -2.037  1.00  0.00           H  
ATOM    374 HG23 VAL A  27       1.595   6.628  -3.553  1.00  0.00           H  
TER     375      VAL A  27                                                      
ENDMDL                                                                          
