# Supplementary material for: Comparative Performance of High-Throughput Methods for Protein pKa Predictions
Source: J Chem Inf Model. 2023 Aug 8;63(16):5169–81. doi: 10.1021/acs.jcim.3c00165 (PMC10466379; doi:10.1021/acs.jcim.3c00165)
Supplement: Supplementary file 3 — ci3c00165_si_003.zip [file ci3c00165_si_003.zip › curated_pdbs/1a2p_curated_8.pdb]

MODEL        5                                                                  
ATOM      1  N   ALA A   1     -18.679   8.465   5.873  1.00  0.00           N  
ATOM      2  CA  ALA A   1     -17.713   9.539   6.030  1.00  0.00           C  
ATOM      3  C   ALA A   1     -16.726   9.507   4.861  1.00  0.00           C  
ATOM      4  O   ALA A   1     -16.574   8.480   4.201  1.00  0.00           O  
ATOM      5  CB  ALA A   1     -17.016   9.405   7.385  1.00  0.00           C  
ATOM      6  H   ALA A   1     -18.192   7.576   5.833  1.00  0.00           H  
ATOM      7  HA  ALA A   1     -18.259  10.482   6.008  1.00  0.00           H  
ATOM      8  HB1 ALA A   1     -16.289  10.210   7.502  1.00  0.00           H  
ATOM      9  HB2 ALA A   1     -17.757   9.466   8.182  1.00  0.00           H  
ATOM     10  HB3 ALA A   1     -16.504   8.445   7.437  1.00  0.00           H  
ATOM     11  N   GLN A   2     -16.082  10.643   4.641  1.00  0.00           N  
ATOM     12  CA  GLN A   2     -15.102  10.752   3.574  1.00  0.00           C  
ATOM     13  C   GLN A   2     -13.859   9.923   3.906  1.00  0.00           C  
ATOM     14  O   GLN A   2     -13.093  10.279   4.800  1.00  0.00           O  
ATOM     15  CB  GLN A   2     -14.734  12.214   3.315  1.00  0.00           C  
ATOM     16  CG  GLN A   2     -13.722  12.332   2.172  1.00  0.00           C  
ATOM     17  CD  GLN A   2     -14.283  11.733   0.882  1.00  0.00           C  
ATOM     18  OE1 GLN A   2     -15.182  12.271   0.256  1.00  0.00           O  
ATOM     19  NE2 GLN A   2     -13.703  10.592   0.518  1.00  0.00           N  
ATOM     20  H   GLN A   2     -16.219  11.476   5.175  1.00  0.00           H  
ATOM     21  HA  GLN A   2     -15.591  10.346   2.688  1.00  0.00           H  
ATOM     22  HB3 GLN A   2     -14.316  12.653   4.222  1.00  0.00           H  
ATOM     23  HG3 GLN A   2     -12.799  11.820   2.445  1.00  0.00           H  
ATOM     24 HE21 GLN A   2     -12.973  10.202   1.078  1.00  0.00           H  
ATOM     25 HE22 GLN A   2     -13.999  10.125  -0.316  1.00  0.00           H  
ATOM     26  N   VAL A   3     -13.698   8.835   3.169  1.00  0.00           N  
ATOM     27  CA  VAL A   3     -12.540   7.975   3.345  1.00  0.00           C  
ATOM     28  C   VAL A   3     -11.292   8.698   2.834  1.00  0.00           C  
ATOM     29  O   VAL A   3     -11.378   9.534   1.936  1.00  0.00           O  
ATOM     30  CB  VAL A   3     -12.777   6.630   2.657  1.00  0.00           C  
ATOM     31  CG1 VAL A   3     -11.462   6.038   2.146  1.00  0.00           C  
ATOM     32  CG2 VAL A   3     -13.491   5.653   3.593  1.00  0.00           C  
ATOM     33  H   VAL A   3     -14.341   8.538   2.462  1.00  0.00           H  
ATOM     34  HA  VAL A   3     -12.426   7.793   4.414  1.00  0.00           H  
ATOM     35  HB  VAL A   3     -13.423   6.803   1.797  1.00  0.00           H  
ATOM     36 HG11 VAL A   3     -10.763   5.932   2.976  1.00  0.00           H  
ATOM     37 HG12 VAL A   3     -11.652   5.059   1.705  1.00  0.00           H  
ATOM     38 HG13 VAL A   3     -11.034   6.699   1.392  1.00  0.00           H  
ATOM     39 HG21 VAL A   3     -12.851   5.435   4.447  1.00  0.00           H  
ATOM     40 HG22 VAL A   3     -14.422   6.100   3.942  1.00  0.00           H  
ATOM     41 HG23 VAL A   3     -13.710   4.730   3.057  1.00  0.00           H  
ATOM     42  N   ILE A   4     -10.160   8.349   3.427  1.00  0.00           N  
ATOM     43  CA  ILE A   4      -8.906   9.002   3.091  1.00  0.00           C  
ATOM     44  C   ILE A   4      -7.965   7.985   2.442  1.00  0.00           C  
ATOM     45  O   ILE A   4      -7.218   7.295   3.135  1.00  0.00           O  
ATOM     46  CB  ILE A   4      -8.314   9.690   4.323  1.00  0.00           C  
ATOM     47  CG1 ILE A   4      -9.368  10.539   5.036  1.00  0.00           C  
ATOM     48  CG2 ILE A   4      -7.075  10.507   3.951  1.00  0.00           C  
ATOM     49  CD1 ILE A   4      -8.771  11.241   6.258  1.00  0.00           C  
ATOM     50  H   ILE A   4     -10.091   7.635   4.124  1.00  0.00           H  
ATOM     51  HA  ILE A   4      -9.129   9.781   2.363  1.00  0.00           H  
ATOM     52  HB  ILE A   4      -7.993   8.919   5.023  1.00  0.00           H  
ATOM     53 HG13 ILE A   4     -10.200   9.907   5.346  1.00  0.00           H  
ATOM     54 HG21 ILE A   4      -6.547  10.799   4.859  1.00  0.00           H  
ATOM     55 HG22 ILE A   4      -6.417   9.904   3.326  1.00  0.00           H  
ATOM     56 HG23 ILE A   4      -7.380  11.400   3.403  1.00  0.00           H  
ATOM     57 HD11 ILE A   4      -8.130  12.059   5.930  1.00  0.00           H  
ATOM     58 HD12 ILE A   4      -9.575  11.636   6.878  1.00  0.00           H  
ATOM     59 HD13 ILE A   4      -8.184  10.527   6.836  1.00  0.00           H  
ATOM     60  N   ASN A   5      -8.031   7.925   1.120  1.00  0.00           N  
ATOM     61  CA  ASN A   5      -7.246   6.954   0.376  1.00  0.00           C  
ATOM     62  C   ASN A   5      -6.659   7.627  -0.867  1.00  0.00           C  
ATOM     63  O   ASN A   5      -6.328   6.955  -1.843  1.00  0.00           O  
ATOM     64  CB  ASN A   5      -8.114   5.783  -0.087  1.00  0.00           C  
ATOM     65  CG  ASN A   5      -9.181   6.248  -1.080  1.00  0.00           C  
ATOM     66  OD1 ASN A   5      -9.678   7.361  -1.020  1.00  0.00           O  
ATOM     67  ND2 ASN A   5      -9.504   5.337  -1.993  1.00  0.00           N  
ATOM     68  H   ASN A   5      -8.606   8.522   0.561  1.00  0.00           H  
ATOM     69  HA  ASN A   5      -6.477   6.616   1.069  1.00  0.00           H  
ATOM     70  HB3 ASN A   5      -8.592   5.317   0.776  1.00  0.00           H  
ATOM     71 HD21 ASN A   5      -9.065   4.438  -1.980  1.00  0.00           H  
ATOM     72 HD22 ASN A   5     -10.186   5.550  -2.693  1.00  0.00           H  
ATOM     73  N   THR A   6      -6.549   8.945  -0.791  1.00  0.00           N  
ATOM     74  CA  THR A   6      -5.974   9.712  -1.884  1.00  0.00           C  
ATOM     75  C   THR A   6      -4.487   9.971  -1.630  1.00  0.00           C  
ATOM     76  O   THR A   6      -4.030   9.914  -0.490  1.00  0.00           O  
ATOM     77  CB  THR A   6      -6.795  10.993  -2.045  1.00  0.00           C  
ATOM     78  OG1 THR A   6      -7.116  11.370  -0.709  1.00  0.00           O  
ATOM     79  CG2 THR A   6      -8.155  10.739  -2.698  1.00  0.00           C  
ATOM     80  H   THR A   6      -6.842   9.487  -0.004  1.00  0.00           H  
ATOM     81  HA  THR A   6      -6.044   9.118  -2.795  1.00  0.00           H  
ATOM     82  HB  THR A   6      -6.234  11.748  -2.595  1.00  0.00           H  
ATOM     83  HG1 THR A   6      -6.286  11.634  -0.219  1.00  0.00           H  
ATOM     84 HG21 THR A   6      -8.719  10.026  -2.097  1.00  0.00           H  
ATOM     85 HG22 THR A   6      -8.707  11.676  -2.764  1.00  0.00           H  
ATOM     86 HG23 THR A   6      -8.007  10.332  -3.698  1.00  0.00           H  
ATOM     87  N   PHE A   7      -3.775  10.248  -2.712  1.00  0.00           N  
ATOM     88  CA  PHE A   7      -2.335  10.430  -2.634  1.00  0.00           C  
ATOM     89  C   PHE A   7      -1.976  11.540  -1.644  1.00  0.00           C  
ATOM     90  O   PHE A   7      -1.159  11.337  -0.746  1.00  0.00           O  
ATOM     91  CB  PHE A   7      -1.858  10.834  -4.030  1.00  0.00           C  
ATOM     92  CG  PHE A   7      -1.589   9.651  -4.962  1.00  0.00           C  
ATOM     93  CD1 PHE A   7      -0.644   8.730  -4.633  1.00  0.00           C  
ATOM     94  CD2 PHE A   7      -2.292   9.521  -6.118  1.00  0.00           C  
ATOM     95  CE1 PHE A   7      -0.393   7.632  -5.498  1.00  0.00           C  
ATOM     96  CE2 PHE A   7      -2.041   8.424  -6.983  1.00  0.00           C  
ATOM     97  CZ  PHE A   7      -1.097   7.501  -6.655  1.00  0.00           C  
ATOM     98  H   PHE A   7      -4.164  10.350  -3.628  1.00  0.00           H  
ATOM     99  HA  PHE A   7      -1.908   9.488  -2.290  1.00  0.00           H  
ATOM    100  HB3 PHE A   7      -0.948  11.424  -3.935  1.00  0.00           H  
ATOM    101  HD1 PHE A   7      -0.080   8.833  -3.706  1.00  0.00           H  
ATOM    102  HD2 PHE A   7      -3.049  10.260  -6.382  1.00  0.00           H  
ATOM    103  HE1 PHE A   7       0.363   6.892  -5.235  1.00  0.00           H  
ATOM    104  HE2 PHE A   7      -2.605   8.320  -7.910  1.00  0.00           H  
ATOM    105  HZ  PHE A   7      -0.904   6.659  -7.319  1.00  0.00           H  
ATOM    106  N   ASP A   8      -2.603  12.691  -1.842  1.00  0.00           N  
ATOM    107  CA  ASP A   8      -2.258  13.873  -1.070  1.00  0.00           C  
ATOM    108  C   ASP A   8      -2.779  13.714   0.360  1.00  0.00           C  
ATOM    109  O   ASP A   8      -2.089  14.057   1.318  1.00  0.00           O  
ATOM    110  CB  ASP A   8      -2.898  15.128  -1.669  1.00  0.00           C  
ATOM    111  CG  ASP A   8      -2.519  16.439  -0.978  1.00  0.00           C  
ATOM    112  OD1 ASP A   8      -1.414  16.940  -1.279  1.00  0.00           O  
ATOM    113  OD2 ASP A   8      -3.342  16.911  -0.165  1.00  0.00           O  
ATOM    114  H   ASP A   8      -3.333  12.822  -2.512  1.00  0.00           H  
ATOM    115  HA  ASP A   8      -1.170  13.936  -1.113  1.00  0.00           H  
ATOM    116  HB3 ASP A   8      -3.981  15.016  -1.635  1.00  0.00           H  
ATOM    117  N   GLY A   9      -3.993  13.192   0.459  1.00  0.00           N  
ATOM    118  CA  GLY A   9      -4.667  13.103   1.742  1.00  0.00           C  
ATOM    119  C   GLY A   9      -3.949  12.122   2.671  1.00  0.00           C  
ATOM    120  O   GLY A   9      -3.813  12.379   3.867  1.00  0.00           O  
ATOM    121  H   GLY A   9      -4.514  12.836  -0.317  1.00  0.00           H  
ATOM    122  HA2 GLY A   9      -4.704  14.088   2.207  1.00  0.00           H  
ATOM    123  HA3 GLY A   9      -5.699  12.781   1.594  1.00  0.00           H  
ATOM    124  N   VAL A  10      -3.508  11.018   2.087  1.00  0.00           N  
ATOM    125  CA  VAL A  10      -2.833   9.984   2.852  1.00  0.00           C  
ATOM    126  C   VAL A  10      -1.438  10.476   3.245  1.00  0.00           C  
ATOM    127  O   VAL A  10      -0.968  10.204   4.350  1.00  0.00           O  
ATOM    128  CB  VAL A  10      -2.804   8.678   2.056  1.00  0.00           C  
ATOM    129  CG1 VAL A  10      -1.867   7.659   2.708  1.00  0.00           C  
ATOM    130  CG2 VAL A  10      -4.212   8.103   1.894  1.00  0.00           C  
ATOM    131  H   VAL A  10      -3.605  10.825   1.111  1.00  0.00           H  
ATOM    132  HA  VAL A  10      -3.413   9.814   3.759  1.00  0.00           H  
ATOM    133  HB  VAL A  10      -2.417   8.900   1.062  1.00  0.00           H  
ATOM    134 HG11 VAL A  10      -2.122   7.553   3.762  1.00  0.00           H  
ATOM    135 HG12 VAL A  10      -1.975   6.695   2.210  1.00  0.00           H  
ATOM    136 HG13 VAL A  10      -0.836   8.002   2.617  1.00  0.00           H  
ATOM    137 HG21 VAL A  10      -4.546   7.686   2.845  1.00  0.00           H  
ATOM    138 HG22 VAL A  10      -4.895   8.895   1.587  1.00  0.00           H  
ATOM    139 HG23 VAL A  10      -4.200   7.318   1.138  1.00  0.00           H  
ATOM    140  N   ALA A  11      -0.815  11.191   2.320  1.00  0.00           N  
ATOM    141  CA  ALA A  11       0.505  11.746   2.567  1.00  0.00           C  
ATOM    142  C   ALA A  11       0.453  12.639   3.809  1.00  0.00           C  
ATOM    143  O   ALA A  11       1.310  12.537   4.686  1.00  0.00           O  
ATOM    144  CB  ALA A  11       0.981  12.502   1.325  1.00  0.00           C  
ATOM    145  H   ALA A  11      -1.196  11.391   1.418  1.00  0.00           H  
ATOM    146  HA  ALA A  11       1.185  10.916   2.755  1.00  0.00           H  
ATOM    147  HB1 ALA A  11       1.976  12.909   1.507  1.00  0.00           H  
ATOM    148  HB2 ALA A  11       1.016  11.820   0.476  1.00  0.00           H  
ATOM    149  HB3 ALA A  11       0.289  13.316   1.108  1.00  0.00           H  
ATOM    150  N   ASP A  12      -0.559  13.494   3.843  1.00  0.00           N  
ATOM    151  CA  ASP A  12      -0.672  14.476   4.907  1.00  0.00           C  
ATOM    152  C   ASP A  12      -0.944  13.761   6.230  1.00  0.00           C  
ATOM    153  O   ASP A  12      -0.404  14.141   7.268  1.00  0.00           O  
ATOM    154  CB  ASP A  12      -1.830  15.441   4.644  1.00  0.00           C  
ATOM    155  CG  ASP A  12      -2.052  16.497   5.728  1.00  0.00           C  
ATOM    156  OD1 ASP A  12      -1.133  17.325   5.910  1.00  0.00           O  
ATOM    157  OD2 ASP A  12      -3.135  16.453   6.351  1.00  0.00           O  
ATOM    158  H   ASP A  12      -1.291  13.521   3.163  1.00  0.00           H  
ATOM    159  HA  ASP A  12       0.279  15.009   4.908  1.00  0.00           H  
ATOM    160  HB3 ASP A  12      -2.747  14.861   4.530  1.00  0.00           H  
ATOM    161  N   TYR A  13      -1.782  12.737   6.152  1.00  0.00           N  
ATOM    162  CA  TYR A  13      -2.200  12.020   7.345  1.00  0.00           C  
ATOM    163  C   TYR A  13      -1.026  11.263   7.969  1.00  0.00           C  
ATOM    164  O   TYR A  13      -0.978  11.078   9.185  1.00  0.00           O  
ATOM    165  CB  TYR A  13      -3.253  11.010   6.882  1.00  0.00           C  
ATOM    166  CG  TYR A  13      -4.063  10.389   8.021  1.00  0.00           C  
ATOM    167  CD1 TYR A  13      -3.559   9.309   8.717  1.00  0.00           C  
ATOM    168  CD2 TYR A  13      -5.297  10.909   8.354  1.00  0.00           C  
ATOM    169  CE1 TYR A  13      -4.322   8.725   9.790  1.00  0.00           C  
ATOM    170  CE2 TYR A  13      -6.060  10.325   9.427  1.00  0.00           C  
ATOM    171  CZ  TYR A  13      -5.535   9.262  10.091  1.00  0.00           C  
ATOM    172  OH  TYR A  13      -6.255   8.710  11.105  1.00  0.00           O  
ATOM    173  H   TYR A  13      -2.171  12.398   5.296  1.00  0.00           H  
ATOM    174  HA  TYR A  13      -2.576  12.750   8.063  1.00  0.00           H  
ATOM    175  HB3 TYR A  13      -2.759  10.215   6.325  1.00  0.00           H  
ATOM    176  HD1 TYR A  13      -2.585   8.899   8.455  1.00  0.00           H  
ATOM    177  HD2 TYR A  13      -5.695  11.764   7.805  1.00  0.00           H  
ATOM    178  HE1 TYR A  13      -3.936   7.872  10.348  1.00  0.00           H  
ATOM    179  HE2 TYR A  13      -7.036  10.726   9.699  1.00  0.00           H  
ATOM    180  HH  TYR A  13      -7.089   9.238  11.260  1.00  0.00           H  
ATOM    181  N   LEU A  14      -0.107  10.846   7.111  1.00  0.00           N  
ATOM    182  CA  LEU A  14       1.098  10.178   7.569  1.00  0.00           C  
ATOM    183  C   LEU A  14       1.996  11.189   8.283  1.00  0.00           C  
ATOM    184  O   LEU A  14       2.451  10.942   9.400  1.00  0.00           O  
ATOM    185  CB  LEU A  14       1.786   9.458   6.408  1.00  0.00           C  
ATOM    186  CG  LEU A  14       1.071   8.216   5.872  1.00  0.00           C  
ATOM    187  CD1 LEU A  14       1.565   7.863   4.467  1.00  0.00           C  
ATOM    188  CD2 LEU A  14       1.212   7.040   6.841  1.00  0.00           C  
ATOM    189  H   LEU A  14      -0.177  10.959   6.119  1.00  0.00           H  
ATOM    190  HA  LEU A  14       0.796   9.416   8.288  1.00  0.00           H  
ATOM    191  HB3 LEU A  14       2.787   9.166   6.729  1.00  0.00           H  
ATOM    192  HG  LEU A  14       0.008   8.441   5.791  1.00  0.00           H  
ATOM    193 HD11 LEU A  14       2.644   7.712   4.489  1.00  0.00           H  
ATOM    194 HD12 LEU A  14       1.078   6.947   4.130  1.00  0.00           H  
ATOM    195 HD13 LEU A  14       1.325   8.675   3.783  1.00  0.00           H  
ATOM    196 HD21 LEU A  14       1.604   7.399   7.793  1.00  0.00           H  
ATOM    197 HD22 LEU A  14       0.236   6.582   7.000  1.00  0.00           H  
ATOM    198 HD23 LEU A  14       1.895   6.302   6.422  1.00  0.00           H  
ATOM    199  N   GLN A  15       2.226  12.308   7.612  1.00  0.00           N  
ATOM    200  CA  GLN A  15       3.064  13.357   8.167  1.00  0.00           C  
ATOM    201  C   GLN A  15       2.557  13.764   9.552  1.00  0.00           C  
ATOM    202  O   GLN A  15       3.346  14.128  10.423  1.00  0.00           O  
ATOM    203  CB  GLN A  15       3.125  14.564   7.229  1.00  0.00           C  
ATOM    204  CG  GLN A  15       3.836  14.207   5.921  1.00  0.00           C  
ATOM    205  CD  GLN A  15       5.345  14.433   6.038  1.00  0.00           C  
ATOM    206  OE1 GLN A  15       6.125  13.510   6.214  1.00  0.00           O  
ATOM    207  NE2 GLN A  15       5.711  15.707   5.932  1.00  0.00           N  
ATOM    208  H   GLN A  15       1.850  12.503   6.705  1.00  0.00           H  
ATOM    209  HA  GLN A  15       4.059  12.919   8.251  1.00  0.00           H  
ATOM    210  HB3 GLN A  15       3.649  15.384   7.719  1.00  0.00           H  
ATOM    211  HG3 GLN A  15       3.435  14.813   5.109  1.00  0.00           H  
ATOM    212 HE21 GLN A  15       5.021  16.415   5.780  1.00  0.00           H  
ATOM    213 HE22 GLN A  15       6.677  15.956   6.005  1.00  0.00           H  
ATOM    214  N   THR A  16       1.244  13.689   9.712  1.00  0.00           N  
ATOM    215  CA  THR A  16       0.620  14.076  10.965  1.00  0.00           C  
ATOM    216  C   THR A  16       0.839  12.996  12.027  1.00  0.00           C  
ATOM    217  O   THR A  16       1.637  13.176  12.945  1.00  0.00           O  
ATOM    218  CB  THR A  16      -0.858  14.365  10.688  1.00  0.00           C  
ATOM    219  OG1 THR A  16      -0.831  15.460   9.777  1.00  0.00           O  
ATOM    220  CG2 THR A  16      -1.586  14.916  11.916  1.00  0.00           C  
ATOM    221  H   THR A  16       0.612  13.370   9.006  1.00  0.00           H  
ATOM    222  HA  THR A  16       1.106  14.982  11.326  1.00  0.00           H  
ATOM    223  HB  THR A  16      -1.361  13.479  10.302  1.00  0.00           H  
ATOM    224  HG1 THR A  16      -0.745  15.123   8.840  1.00  0.00           H  
ATOM    225 HG21 THR A  16      -1.565  14.176  12.715  1.00  0.00           H  
ATOM    226 HG22 THR A  16      -1.092  15.828  12.252  1.00  0.00           H  
ATOM    227 HG23 THR A  16      -2.621  15.140  11.654  1.00  0.00           H  
ATOM    228  N   TYR A  17       0.116  11.897  11.866  1.00  0.00           N  
ATOM    229  CA  TYR A  17      -0.031  10.933  12.943  1.00  0.00           C  
ATOM    230  C   TYR A  17       1.044   9.847  12.856  1.00  0.00           C  
ATOM    231  O   TYR A  17       1.229   9.075  13.796  1.00  0.00           O  
ATOM    232  CB  TYR A  17      -1.405  10.291  12.750  1.00  0.00           C  
ATOM    233  CG  TYR A  17      -2.570  11.281  12.818  1.00  0.00           C  
ATOM    234  CD1 TYR A  17      -2.928  11.842  14.027  1.00  0.00           C  
ATOM    235  CD2 TYR A  17      -3.263  11.611  11.671  1.00  0.00           C  
ATOM    236  CE1 TYR A  17      -4.023  12.775  14.092  1.00  0.00           C  
ATOM    237  CE2 TYR A  17      -4.359  12.544  11.736  1.00  0.00           C  
ATOM    238  CZ  TYR A  17      -4.685  13.079  12.942  1.00  0.00           C  
ATOM    239  OH  TYR A  17      -5.720  13.959  13.004  1.00  0.00           O  
ATOM    240  H   TYR A  17      -0.364  11.662  11.020  1.00  0.00           H  
ATOM    241  HA  TYR A  17       0.077  11.465  13.888  1.00  0.00           H  
ATOM    242  HB3 TYR A  17      -1.548   9.525  13.512  1.00  0.00           H  
ATOM    243  HD1 TYR A  17      -2.380  11.582  14.933  1.00  0.00           H  
ATOM    244  HD2 TYR A  17      -2.981  11.167  10.716  1.00  0.00           H  
ATOM    245  HE1 TYR A  17      -4.316  13.226  15.039  1.00  0.00           H  
ATOM    246  HE2 TYR A  17      -4.915  12.813  10.838  1.00  0.00           H  
ATOM    247  HH  TYR A  17      -5.865  14.252  13.949  1.00  0.00           H  
ATOM    248  N   HIS A  18       1.723   9.821  11.718  1.00  0.00           N  
ATOM    249  CA  HIS A  18       2.809   8.876  11.517  1.00  0.00           C  
ATOM    250  C   HIS A  18       2.252   7.450  11.504  1.00  0.00           C  
ATOM    251  O   HIS A  18       2.868   6.535  12.047  1.00  0.00           O  
ATOM    252  CB  HIS A  18       3.904   9.075  12.567  1.00  0.00           C  
ATOM    253  CG  HIS A  18       4.332  10.512  12.742  1.00  0.00           C  
ATOM    254  ND1 HIS A  18       4.524  11.091  13.984  1.00  0.00           N  
ATOM    255  CD2 HIS A  18       4.605  11.480  11.821  1.00  0.00           C  
ATOM    256  CE1 HIS A  18       4.895  12.350  13.806  1.00  0.00           C  
ATOM    257  NE2 HIS A  18       4.944  12.590  12.464  1.00  0.00           N  
ATOM    258  H   HIS A  18       1.543  10.429  10.946  1.00  0.00           H  
ATOM    259  HA  HIS A  18       3.239   9.098  10.541  1.00  0.00           H  
ATOM    260  HB3 HIS A  18       4.773   8.479  12.287  1.00  0.00           H  
ATOM    261  HD1 HIS A  18       4.404  10.635  14.867  1.00  0.00           H  
ATOM    262  HD2 HIS A  18       4.553  11.361  10.738  1.00  0.00           H  
ATOM    263  HE1 HIS A  18       5.122  13.069  14.594  1.00  0.00           H  
ATOM    264  N   LYS A  19       1.094   7.308  10.876  1.00  0.00           N  
ATOM    265  CA  LYS A  19       0.542   5.989  10.617  1.00  0.00           C  
ATOM    266  C   LYS A  19      -0.540   6.098   9.539  1.00  0.00           C  
ATOM    267  O   LYS A  19      -0.936   7.199   9.161  1.00  0.00           O  
ATOM    268  CB  LYS A  19       0.052   5.347  11.916  1.00  0.00           C  
ATOM    269  CG  LYS A  19      -0.890   6.287  12.671  1.00  0.00           C  
ATOM    270  CD  LYS A  19      -1.554   5.570  13.849  1.00  0.00           C  
ATOM    271  CE  LYS A  19      -2.487   6.513  14.611  1.00  0.00           C  
ATOM    272  NZ  LYS A  19      -3.152   5.797  15.722  1.00  0.00           N  
ATOM    273  H   LYS A  19       0.537   8.072  10.550  1.00  0.00           H  
ATOM    274  HA  LYS A  19       1.350   5.366  10.234  1.00  0.00           H  
ATOM    275  HB3 LYS A  19       0.906   5.098  12.547  1.00  0.00           H  
ATOM    276  HG3 LYS A  19      -1.655   6.664  11.992  1.00  0.00           H  
ATOM    277  HD3 LYS A  19      -0.789   5.185  14.523  1.00  0.00           H  
ATOM    278  HE3 LYS A  19      -3.236   6.921  13.932  1.00  0.00           H  
ATOM    279  HZ1 LYS A  19      -3.692   5.040  15.355  1.00  0.00           H  
ATOM    280  HZ2 LYS A  19      -2.460   5.441  16.350  1.00  0.00           H  
ATOM    281  HZ3 LYS A  19      -3.753   6.429  16.212  1.00  0.00           H  
ATOM    282  N   LEU A  20      -0.986   4.940   9.075  1.00  0.00           N  
ATOM    283  CA  LEU A  20      -2.093   4.886   8.135  1.00  0.00           C  
ATOM    284  C   LEU A  20      -3.373   5.345   8.835  1.00  0.00           C  
ATOM    285  O   LEU A  20      -3.399   5.490  10.056  1.00  0.00           O  
ATOM    286  CB  LEU A  20      -2.198   3.493   7.511  1.00  0.00           C  
ATOM    287  CG  LEU A  20      -0.975   3.018   6.722  1.00  0.00           C  
ATOM    288  CD1 LEU A  20      -1.095   1.533   6.369  1.00  0.00           C  
ATOM    289  CD2 LEU A  20      -0.751   3.885   5.482  1.00  0.00           C  
ATOM    290  H   LEU A  20      -0.605   4.051   9.330  1.00  0.00           H  
ATOM    291  HA  LEU A  20      -1.870   5.585   7.329  1.00  0.00           H  
ATOM    292  HB3 LEU A  20      -3.062   3.479   6.846  1.00  0.00           H  
ATOM    293  HG  LEU A  20      -0.096   3.128   7.356  1.00  0.00           H  
ATOM    294 HD11 LEU A  20      -2.143   1.235   6.403  1.00  0.00           H  
ATOM    295 HD12 LEU A  20      -0.703   1.366   5.367  1.00  0.00           H  
ATOM    296 HD13 LEU A  20      -0.525   0.943   7.086  1.00  0.00           H  
ATOM    297 HD21 LEU A  20      -0.108   4.726   5.740  1.00  0.00           H  
ATOM    298 HD22 LEU A  20      -0.275   3.289   4.703  1.00  0.00           H  
ATOM    299 HD23 LEU A  20      -1.709   4.257   5.121  1.00  0.00           H  
ATOM    300  N   PRO A  21      -4.432   5.565   8.010  1.00  0.00           N  
ATOM    301  CA  PRO A  21      -5.796   5.443   8.493  1.00  0.00           C  
ATOM    302  C   PRO A  21      -6.188   3.974   8.661  1.00  0.00           C  
ATOM    303  O   PRO A  21      -5.452   3.080   8.247  1.00  0.00           O  
ATOM    304  CB  PRO A  21      -6.645   6.171   7.465  1.00  0.00           C  
ATOM    305  CG  PRO A  21      -5.788   6.271   6.213  1.00  0.00           C  
ATOM    306  CD  PRO A  21      -4.357   5.936   6.600  1.00  0.00           C  
ATOM    307  HA  PRO A  21      -5.880   5.853   9.402  1.00  0.00           H  
ATOM    308  HB3 PRO A  21      -6.931   7.160   7.823  1.00  0.00           H  
ATOM    309  HG3 PRO A  21      -5.845   7.275   5.792  1.00  0.00           H  
ATOM    310  HD3 PRO A  21      -3.696   6.790   6.449  1.00  0.00           H  
ATOM    311  N   ASP A  22      -7.348   3.770   9.269  1.00  0.00           N  
ATOM    312  CA  ASP A  22      -7.709   2.454   9.769  1.00  0.00           C  
ATOM    313  C   ASP A  22      -8.166   1.577   8.602  1.00  0.00           C  
ATOM    314  O   ASP A  22      -8.318   0.366   8.752  1.00  0.00           O  
ATOM    315  CB  ASP A  22      -8.860   2.543  10.772  1.00  0.00           C  
ATOM    316  CG  ASP A  22     -10.207   2.958  10.176  1.00  0.00           C  
ATOM    317  OD1 ASP A  22     -10.378   4.175   9.952  1.00  0.00           O  
ATOM    318  OD2 ASP A  22     -11.035   2.048   9.958  1.00  0.00           O  
ATOM    319  H   ASP A  22      -8.033   4.482   9.422  1.00  0.00           H  
ATOM    320  HA  ASP A  22      -6.808   2.073  10.249  1.00  0.00           H  
ATOM    321  HB3 ASP A  22      -8.590   3.257  11.551  1.00  0.00           H  
ATOM    322  N   ASN A  23      -8.374   2.223   7.464  1.00  0.00           N  
ATOM    323  CA  ASN A  23      -9.179   1.637   6.406  1.00  0.00           C  
ATOM    324  C   ASN A  23      -8.305   0.703   5.565  1.00  0.00           C  
ATOM    325  O   ASN A  23      -8.798   0.040   4.654  1.00  0.00           O  
ATOM    326  CB  ASN A  23      -9.743   2.717   5.480  1.00  0.00           C  
ATOM    327  CG  ASN A  23      -8.619   3.513   4.817  1.00  0.00           C  
ATOM    328  OD1 ASN A  23      -7.539   3.684   5.360  1.00  0.00           O  
ATOM    329  ND2 ASN A  23      -8.930   3.991   3.615  1.00  0.00           N  
ATOM    330  H   ASN A  23      -8.004   3.130   7.259  1.00  0.00           H  
ATOM    331  HA  ASN A  23      -9.983   1.107   6.917  1.00  0.00           H  
ATOM    332  HB3 ASN A  23     -10.384   3.390   6.049  1.00  0.00           H  
ATOM    333 HD21 ASN A  23      -9.797   3.739   3.187  1.00  0.00           H  
ATOM    334 HD22 ASN A  23      -8.296   4.602   3.141  1.00  0.00           H  
ATOM    335  N   TYR A  24      -7.024   0.680   5.902  1.00  0.00           N  
ATOM    336  CA  TYR A  24      -6.093  -0.217   5.240  1.00  0.00           C  
ATOM    337  C   TYR A  24      -5.859  -1.477   6.075  1.00  0.00           C  
ATOM    338  O   TYR A  24      -5.605  -1.393   7.276  1.00  0.00           O  
ATOM    339  CB  TYR A  24      -4.776   0.554   5.122  1.00  0.00           C  
ATOM    340  CG  TYR A  24      -4.829   1.731   4.147  1.00  0.00           C  
ATOM    341  CD1 TYR A  24      -5.945   1.925   3.360  1.00  0.00           C  
ATOM    342  CD2 TYR A  24      -3.759   2.599   4.055  1.00  0.00           C  
ATOM    343  CE1 TYR A  24      -5.995   3.033   2.441  1.00  0.00           C  
ATOM    344  CE2 TYR A  24      -3.809   3.707   3.136  1.00  0.00           C  
ATOM    345  CZ  TYR A  24      -4.924   3.870   2.375  1.00  0.00           C  
ATOM    346  OH  TYR A  24      -4.971   4.916   1.507  1.00  0.00           O  
ATOM    347  H   TYR A  24      -6.622   1.261   6.610  1.00  0.00           H  
ATOM    348  HA  TYR A  24      -6.523  -0.500   4.279  1.00  0.00           H  
ATOM    349  HB3 TYR A  24      -3.992  -0.134   4.805  1.00  0.00           H  
ATOM    350  HD1 TYR A  24      -6.789   1.240   3.433  1.00  0.00           H  
ATOM    351  HD2 TYR A  24      -2.878   2.445   4.676  1.00  0.00           H  
ATOM    352  HE1 TYR A  24      -6.871   3.198   1.814  1.00  0.00           H  
ATOM    353  HE2 TYR A  24      -2.972   4.400   3.053  1.00  0.00           H  
ATOM    354  HH  TYR A  24      -5.122   4.582   0.577  1.00  0.00           H  
ATOM    355  N   ILE A  25      -5.952  -2.617   5.405  1.00  0.00           N  
ATOM    356  CA  ILE A  25      -5.636  -3.886   6.040  1.00  0.00           C  
ATOM    357  C   ILE A  25      -4.444  -4.525   5.323  1.00  0.00           C  
ATOM    358  O   ILE A  25      -4.277  -4.354   4.116  1.00  0.00           O  
ATOM    359  CB  ILE A  25      -6.874  -4.783   6.096  1.00  0.00           C  
ATOM    360  CG1 ILE A  25      -7.304  -5.212   4.691  1.00  0.00           C  
ATOM    361  CG2 ILE A  25      -8.011  -4.100   6.860  1.00  0.00           C  
ATOM    362  CD1 ILE A  25      -8.119  -6.505   4.738  1.00  0.00           C  
ATOM    363  H   ILE A  25      -6.239  -2.683   4.450  1.00  0.00           H  
ATOM    364  HA  ILE A  25      -5.345  -3.673   7.069  1.00  0.00           H  
ATOM    365  HB  ILE A  25      -6.615  -5.688   6.644  1.00  0.00           H  
ATOM    366 HG13 ILE A  25      -6.423  -5.355   4.065  1.00  0.00           H  
ATOM    367 HG21 ILE A  25      -8.364  -3.239   6.292  1.00  0.00           H  
ATOM    368 HG22 ILE A  25      -8.830  -4.806   6.998  1.00  0.00           H  
ATOM    369 HG23 ILE A  25      -7.647  -3.770   7.833  1.00  0.00           H  
ATOM    370 HD11 ILE A  25      -8.364  -6.817   3.724  1.00  0.00           H  
ATOM    371 HD12 ILE A  25      -7.534  -7.285   5.226  1.00  0.00           H  
ATOM    372 HD13 ILE A  25      -9.037  -6.336   5.299  1.00  0.00           H  
ATOM    373  N   THR A  26      -3.648  -5.249   6.095  1.00  0.00           N  
ATOM    374  CA  THR A  26      -2.487  -5.928   5.547  1.00  0.00           C  
ATOM    375  C   THR A  26      -2.912  -7.190   4.794  1.00  0.00           C  
ATOM    376  O   THR A  26      -3.961  -7.765   5.082  1.00  0.00           O  
ATOM    377  CB  THR A  26      -1.514  -6.203   6.694  1.00  0.00           C  
ATOM    378  OG1 THR A  26      -2.331  -6.772   7.713  1.00  0.00           O  
ATOM    379  CG2 THR A  26      -0.974  -4.918   7.325  1.00  0.00           C  
ATOM    380  H   THR A  26      -3.787  -5.376   7.078  1.00  0.00           H  
ATOM    381  HA  THR A  26      -2.014  -5.266   4.820  1.00  0.00           H  
ATOM    382  HB  THR A  26      -0.699  -6.849   6.367  1.00  0.00           H  
ATOM    383  HG1 THR A  26      -3.114  -7.239   7.302  1.00  0.00           H  
ATOM    384 HG21 THR A  26      -0.479  -4.318   6.561  1.00  0.00           H  
ATOM    385 HG22 THR A  26      -1.797  -4.350   7.756  1.00  0.00           H  
ATOM    386 HG23 THR A  26      -0.258  -5.171   8.108  1.00  0.00           H  
ATOM    387  N   LYS A  27      -2.076  -7.585   3.844  1.00  0.00           N  
ATOM    388  CA  LYS A  27      -2.395  -8.715   2.989  1.00  0.00           C  
ATOM    389  C   LYS A  27      -2.654  -9.948   3.857  1.00  0.00           C  
ATOM    390  O   LYS A  27      -3.476 -10.795   3.508  1.00  0.00           O  
ATOM    391  CB  LYS A  27      -1.299  -8.920   1.940  1.00  0.00           C  
ATOM    392  CG  LYS A  27      -1.407  -7.878   0.826  1.00  0.00           C  
ATOM    393  CD  LYS A  27      -0.213  -7.969  -0.127  1.00  0.00           C  
ATOM    394  CE  LYS A  27      -0.476  -8.987  -1.240  1.00  0.00           C  
ATOM    395  NZ  LYS A  27       0.748  -9.205  -2.043  1.00  0.00           N  
ATOM    396  H   LYS A  27      -1.197  -7.147   3.656  1.00  0.00           H  
ATOM    397  HA  LYS A  27      -3.313  -8.471   2.453  1.00  0.00           H  
ATOM    398  HB3 LYS A  27      -1.379  -9.920   1.518  1.00  0.00           H  
ATOM    399  HG3 LYS A  27      -1.455  -6.879   1.259  1.00  0.00           H  
ATOM    400  HD3 LYS A  27       0.680  -8.257   0.429  1.00  0.00           H  
ATOM    401  HE3 LYS A  27      -1.281  -8.631  -1.883  1.00  0.00           H  
ATOM    402  HZ1 LYS A  27       1.050  -8.334  -2.433  1.00  0.00           H  
ATOM    403  HZ2 LYS A  27       1.469  -9.575  -1.457  1.00  0.00           H  
ATOM    404  HZ3 LYS A  27       0.552  -9.852  -2.779  1.00  0.00           H  
ATOM    405  N   SER A  28      -1.938 -10.010   4.970  1.00  0.00           N  
ATOM    406  CA  SER A  28      -2.147 -11.076   5.936  1.00  0.00           C  
ATOM    407  C   SER A  28      -3.599 -11.068   6.417  1.00  0.00           C  
ATOM    408  O   SER A  28      -4.302 -12.071   6.298  1.00  0.00           O  
ATOM    409  CB  SER A  28      -1.193 -10.936   7.123  1.00  0.00           C  
ATOM    410  OG  SER A  28      -1.551  -9.849   7.971  1.00  0.00           O  
ATOM    411  H   SER A  28      -1.227  -9.350   5.215  1.00  0.00           H  
ATOM    412  HA  SER A  28      -1.927 -11.999   5.400  1.00  0.00           H  
ATOM    413  HB3 SER A  28      -0.177 -10.792   6.757  1.00  0.00           H  
ATOM    414  HG  SER A  28      -0.939  -9.816   8.762  1.00  0.00           H  
ATOM    415  N   GLU A  29      -4.006  -9.926   6.951  1.00  0.00           N  
ATOM    416  CA  GLU A  29      -5.331  -9.802   7.534  1.00  0.00           C  
ATOM    417  C   GLU A  29      -6.401 -10.161   6.501  1.00  0.00           C  
ATOM    418  O   GLU A  29      -7.262 -11.001   6.760  1.00  0.00           O  
ATOM    419  CB  GLU A  29      -5.557  -8.395   8.091  1.00  0.00           C  
ATOM    420  CG  GLU A  29      -4.756  -8.179   9.377  1.00  0.00           C  
ATOM    421  CD  GLU A  29      -4.807  -6.715   9.816  1.00  0.00           C  
ATOM    422  OE1 GLU A  29      -4.569  -5.852   8.944  1.00  0.00           O  
ATOM    423  OE2 GLU A  29      -5.084  -6.490  11.014  1.00  0.00           O  
ATOM    424  H   GLU A  29      -3.448  -9.096   6.989  1.00  0.00           H  
ATOM    425  HA  GLU A  29      -5.354 -10.519   8.355  1.00  0.00           H  
ATOM    426  HB3 GLU A  29      -6.617  -8.244   8.288  1.00  0.00           H  
ATOM    427  HG3 GLU A  29      -3.721  -8.480   9.220  1.00  0.00           H  
ATOM    428  N   ALA A  30      -6.313  -9.507   5.353  1.00  0.00           N  
ATOM    429  CA  ALA A  30      -7.227  -9.788   4.259  1.00  0.00           C  
ATOM    430  C   ALA A  30      -7.366 -11.302   4.092  1.00  0.00           C  
ATOM    431  O   ALA A  30      -8.475 -11.834   4.118  1.00  0.00           O  
ATOM    432  CB  ALA A  30      -6.724  -9.105   2.985  1.00  0.00           C  
ATOM    433  H   ALA A  30      -5.633  -8.797   5.164  1.00  0.00           H  
ATOM    434  HA  ALA A  30      -8.198  -9.368   4.522  1.00  0.00           H  
ATOM    435  HB1 ALA A  30      -5.747  -9.507   2.718  1.00  0.00           H  
ATOM    436  HB2 ALA A  30      -7.428  -9.288   2.173  1.00  0.00           H  
ATOM    437  HB3 ALA A  30      -6.641  -8.032   3.157  1.00  0.00           H  
ATOM    438  N   GLN A  31      -6.225 -11.954   3.924  1.00  0.00           N  
ATOM    439  CA  GLN A  31      -6.213 -13.364   3.572  1.00  0.00           C  
ATOM    440  C   GLN A  31      -6.934 -14.185   4.642  1.00  0.00           C  
ATOM    441  O   GLN A  31      -7.715 -15.079   4.321  1.00  0.00           O  
ATOM    442  CB  GLN A  31      -4.782 -13.866   3.367  1.00  0.00           C  
ATOM    443  CG  GLN A  31      -4.356 -13.725   1.905  1.00  0.00           C  
ATOM    444  CD  GLN A  31      -3.069 -14.505   1.631  1.00  0.00           C  
ATOM    445  OE1 GLN A  31      -2.352 -14.906   2.533  1.00  0.00           O  
ATOM    446  NE2 GLN A  31      -2.816 -14.696   0.340  1.00  0.00           N  
ATOM    447  H   GLN A  31      -5.322 -11.537   4.026  1.00  0.00           H  
ATOM    448  HA  GLN A  31      -6.753 -13.430   2.627  1.00  0.00           H  
ATOM    449  HB3 GLN A  31      -4.713 -14.910   3.671  1.00  0.00           H  
ATOM    450  HG3 GLN A  31      -4.205 -12.672   1.666  1.00  0.00           H  
ATOM    451 HE21 GLN A  31      -3.439 -14.331  -0.351  1.00  0.00           H  
ATOM    452 HE22 GLN A  31      -2.001 -15.205   0.059  1.00  0.00           H  
ATOM    453  N   ALA A  32      -6.647 -13.852   5.892  1.00  0.00           N  
ATOM    454  CA  ALA A  32      -7.276 -14.532   7.012  1.00  0.00           C  
ATOM    455  C   ALA A  32      -8.797 -14.450   6.862  1.00  0.00           C  
ATOM    456  O   ALA A  32      -9.508 -15.400   7.187  1.00  0.00           O  
ATOM    457  CB  ALA A  32      -6.785 -13.918   8.323  1.00  0.00           C  
ATOM    458  H   ALA A  32      -5.999 -13.133   6.145  1.00  0.00           H  
ATOM    459  HA  ALA A  32      -6.973 -15.578   6.978  1.00  0.00           H  
ATOM    460  HB1 ALA A  32      -7.208 -14.469   9.163  1.00  0.00           H  
ATOM    461  HB2 ALA A  32      -5.696 -13.971   8.364  1.00  0.00           H  
ATOM    462  HB3 ALA A  32      -7.100 -12.876   8.378  1.00  0.00           H  
ATOM    463  N   LEU A  33      -9.251 -13.306   6.371  1.00  0.00           N  
ATOM    464  CA  LEU A  33     -10.677 -13.042   6.288  1.00  0.00           C  
ATOM    465  C   LEU A  33     -11.268 -13.824   5.114  1.00  0.00           C  
ATOM    466  O   LEU A  33     -12.486 -13.961   5.006  1.00  0.00           O  
ATOM    467  CB  LEU A  33     -10.938 -11.535   6.216  1.00  0.00           C  
ATOM    468  CG  LEU A  33     -10.784 -10.765   7.529  1.00  0.00           C  
ATOM    469  CD1 LEU A  33     -10.308  -9.334   7.273  1.00  0.00           C  
ATOM    470  CD2 LEU A  33     -12.081 -10.800   8.341  1.00  0.00           C  
ATOM    471  H   LEU A  33      -8.664 -12.569   6.036  1.00  0.00           H  
ATOM    472  HA  LEU A  33     -11.132 -13.404   7.209  1.00  0.00           H  
ATOM    473  HB3 LEU A  33     -11.951 -11.380   5.844  1.00  0.00           H  
ATOM    474  HG  LEU A  33     -10.018 -11.258   8.127  1.00  0.00           H  
ATOM    475 HD11 LEU A  33     -10.238  -8.799   8.221  1.00  0.00           H  
ATOM    476 HD12 LEU A  33      -9.328  -9.357   6.795  1.00  0.00           H  
ATOM    477 HD13 LEU A  33     -11.018  -8.826   6.621  1.00  0.00           H  
ATOM    478 HD21 LEU A  33     -11.930 -10.286   9.291  1.00  0.00           H  
ATOM    479 HD22 LEU A  33     -12.874 -10.303   7.782  1.00  0.00           H  
ATOM    480 HD23 LEU A  33     -12.363 -11.836   8.530  1.00  0.00           H  
ATOM    481  N   GLY A  34     -10.379 -14.318   4.266  1.00  0.00           N  
ATOM    482  CA  GLY A  34     -10.786 -15.199   3.183  1.00  0.00           C  
ATOM    483  C   GLY A  34     -10.708 -14.482   1.834  1.00  0.00           C  
ATOM    484  O   GLY A  34     -11.077 -15.046   0.806  1.00  0.00           O  
ATOM    485  H   GLY A  34      -9.399 -14.125   4.308  1.00  0.00           H  
ATOM    486  HA2 GLY A  34     -10.145 -16.081   3.169  1.00  0.00           H  
ATOM    487  HA3 GLY A  34     -11.804 -15.546   3.357  1.00  0.00           H  
ATOM    488  N   TRP A  35     -10.225 -13.249   1.882  1.00  0.00           N  
ATOM    489  CA  TRP A  35      -9.816 -12.559   0.671  1.00  0.00           C  
ATOM    490  C   TRP A  35      -8.982 -13.529  -0.167  1.00  0.00           C  
ATOM    491  O   TRP A  35      -8.112 -14.222   0.360  1.00  0.00           O  
ATOM    492  CB  TRP A  35      -9.072 -11.264   1.003  1.00  0.00           C  
ATOM    493  CG  TRP A  35      -8.323 -10.653  -0.184  1.00  0.00           C  
ATOM    494  CD1 TRP A  35      -8.839 -10.145  -1.312  1.00  0.00           C  
ATOM    495  CD2 TRP A  35      -6.894 -10.508  -0.316  1.00  0.00           C  
ATOM    496  NE1 TRP A  35      -7.851  -9.684  -2.157  1.00  0.00           N  
ATOM    497  CE2 TRP A  35      -6.630  -9.912  -1.533  1.00  0.00           C  
ATOM    498  CE3 TRP A  35      -5.857 -10.868   0.563  1.00  0.00           C  
ATOM    499  CZ2 TRP A  35      -5.336  -9.623  -1.980  1.00  0.00           C  
ATOM    500  CZ3 TRP A  35      -4.569 -10.572   0.101  1.00  0.00           C  
ATOM    501  CH2 TRP A  35      -4.287  -9.972  -1.120  1.00  0.00           C  
ATOM    502  H   TRP A  35     -10.112 -12.726   2.726  1.00  0.00           H  
ATOM    503  HA  TRP A  35     -10.717 -12.277   0.127  1.00  0.00           H  
ATOM    504  HB3 TRP A  35      -8.360 -11.461   1.805  1.00  0.00           H  
ATOM    505  HD1 TRP A  35      -9.906 -10.101  -1.533  1.00  0.00           H  
ATOM    506  HE1 TRP A  35      -8.000  -9.226  -3.134  1.00  0.00           H  
ATOM    507  HE3 TRP A  35      -6.040 -11.339   1.529  1.00  0.00           H  
ATOM    508  HZ2 TRP A  35      -5.153  -9.151  -2.946  1.00  0.00           H  
ATOM    509  HZ3 TRP A  35      -3.728 -10.831   0.744  1.00  0.00           H  
ATOM    510  HH2 TRP A  35      -3.254  -9.775  -1.408  1.00  0.00           H  
ATOM    511  N   VAL A  36      -9.274 -13.547  -1.460  1.00  0.00           N  
ATOM    512  CA  VAL A  36      -8.345 -14.103  -2.430  1.00  0.00           C  
ATOM    513  C   VAL A  36      -8.060 -13.059  -3.511  1.00  0.00           C  
ATOM    514  O   VAL A  36      -8.943 -12.713  -4.294  1.00  0.00           O  
ATOM    515  CB  VAL A  36      -8.900 -15.413  -2.994  1.00  0.00           C  
ATOM    516  CG1 VAL A  36      -7.767 -16.369  -3.374  1.00  0.00           C  
ATOM    517  CG2 VAL A  36      -9.864 -16.071  -2.006  1.00  0.00           C  
ATOM    518  H   VAL A  36     -10.126 -13.192  -1.845  1.00  0.00           H  
ATOM    519  HA  VAL A  36      -7.417 -14.328  -1.905  1.00  0.00           H  
ATOM    520  HB  VAL A  36      -9.458 -15.177  -3.900  1.00  0.00           H  
ATOM    521 HG11 VAL A  36      -7.267 -16.716  -2.471  1.00  0.00           H  
ATOM    522 HG12 VAL A  36      -8.178 -17.222  -3.914  1.00  0.00           H  
ATOM    523 HG13 VAL A  36      -7.050 -15.848  -4.009  1.00  0.00           H  
ATOM    524 HG21 VAL A  36      -9.390 -16.141  -1.027  1.00  0.00           H  
ATOM    525 HG22 VAL A  36     -10.771 -15.470  -1.928  1.00  0.00           H  
ATOM    526 HG23 VAL A  36     -10.121 -17.070  -2.359  1.00  0.00           H  
ATOM    527  N   ALA A  37      -6.822 -12.586  -3.520  1.00  0.00           N  
ATOM    528  CA  ALA A  37      -6.357 -11.728  -4.596  1.00  0.00           C  
ATOM    529  C   ALA A  37      -6.770 -12.332  -5.939  1.00  0.00           C  
ATOM    530  O   ALA A  37      -7.115 -11.606  -6.870  1.00  0.00           O  
ATOM    531  CB  ALA A  37      -4.842 -11.543  -4.482  1.00  0.00           C  
ATOM    532  H   ALA A  37      -6.144 -12.780  -2.811  1.00  0.00           H  
ATOM    533  HA  ALA A  37      -6.838 -10.758  -4.479  1.00  0.00           H  
ATOM    534  HB1 ALA A  37      -4.547 -10.635  -5.007  1.00  0.00           H  
ATOM    535  HB2 ALA A  37      -4.564 -11.461  -3.432  1.00  0.00           H  
ATOM    536  HB3 ALA A  37      -4.337 -12.400  -4.926  1.00  0.00           H  
ATOM    537  N   SER A  38      -6.723 -13.655  -5.997  1.00  0.00           N  
ATOM    538  CA  SER A  38      -6.951 -14.358  -7.249  1.00  0.00           C  
ATOM    539  C   SER A  38      -8.442 -14.346  -7.591  1.00  0.00           C  
ATOM    540  O   SER A  38      -8.819 -14.537  -8.746  1.00  0.00           O  
ATOM    541  CB  SER A  38      -6.435 -15.797  -7.173  1.00  0.00           C  
ATOM    542  OG  SER A  38      -6.576 -16.479  -8.417  1.00  0.00           O  
ATOM    543  H   SER A  38      -6.532 -14.243  -5.211  1.00  0.00           H  
ATOM    544  HA  SER A  38      -6.381 -13.807  -7.997  1.00  0.00           H  
ATOM    545  HB3 SER A  38      -6.980 -16.337  -6.399  1.00  0.00           H  
ATOM    546  HG  SER A  38      -5.989 -16.057  -9.106  1.00  0.00           H  
ATOM    547  N   LYS A  39      -9.251 -14.119  -6.566  1.00  0.00           N  
ATOM    548  CA  LYS A  39     -10.690 -14.062  -6.747  1.00  0.00           C  
ATOM    549  C   LYS A  39     -11.138 -12.600  -6.796  1.00  0.00           C  
ATOM    550  O   LYS A  39     -12.287 -12.310  -7.123  1.00  0.00           O  
ATOM    551  CB  LYS A  39     -11.399 -14.885  -5.669  1.00  0.00           C  
ATOM    552  CG  LYS A  39     -11.008 -16.361  -5.761  1.00  0.00           C  
ATOM    553  CD  LYS A  39     -11.807 -17.204  -4.763  1.00  0.00           C  
ATOM    554  CE  LYS A  39     -13.156 -17.619  -5.352  1.00  0.00           C  
ATOM    555  NZ  LYS A  39     -13.936 -18.397  -4.364  1.00  0.00           N  
ATOM    556  H   LYS A  39      -8.937 -13.975  -5.628  1.00  0.00           H  
ATOM    557  HA  LYS A  39     -10.918 -14.526  -7.707  1.00  0.00           H  
ATOM    558  HB3 LYS A  39     -12.478 -14.783  -5.779  1.00  0.00           H  
ATOM    559  HG3 LYS A  39      -9.942 -16.473  -5.566  1.00  0.00           H  
ATOM    560  HD3 LYS A  39     -11.965 -16.635  -3.847  1.00  0.00           H  
ATOM    561  HE3 LYS A  39     -12.999 -18.214  -6.252  1.00  0.00           H  
ATOM    562  HZ1 LYS A  39     -14.097 -17.837  -3.552  1.00  0.00           H  
ATOM    563  HZ2 LYS A  39     -14.812 -18.664  -4.766  1.00  0.00           H  
ATOM    564  HZ3 LYS A  39     -13.424 -19.217  -4.108  1.00  0.00           H  
ATOM    565  N   GLY A  40     -10.205 -11.718  -6.469  1.00  0.00           N  
ATOM    566  CA  GLY A  40     -10.361 -10.309  -6.790  1.00  0.00           C  
ATOM    567  C   GLY A  40     -11.263  -9.612  -5.771  1.00  0.00           C  
ATOM    568  O   GLY A  40     -11.657  -8.462  -5.969  1.00  0.00           O  
ATOM    569  H   GLY A  40      -9.357 -11.952  -5.993  1.00  0.00           H  
ATOM    570  HA2 GLY A  40      -9.383  -9.827  -6.807  1.00  0.00           H  
ATOM    571  HA3 GLY A  40     -10.785 -10.206  -7.789  1.00  0.00           H  
ATOM    572  N   ASN A  41     -11.565 -10.334  -4.703  1.00  0.00           N  
ATOM    573  CA  ASN A  41     -12.824 -10.145  -4.002  1.00  0.00           C  
ATOM    574  C   ASN A  41     -12.568  -9.384  -2.699  1.00  0.00           C  
ATOM    575  O   ASN A  41     -13.192  -9.667  -1.677  1.00  0.00           O  
ATOM    576  CB  ASN A  41     -13.464 -11.487  -3.647  1.00  0.00           C  
ATOM    577  CG  ASN A  41     -12.577 -12.282  -2.686  1.00  0.00           C  
ATOM    578  OD1 ASN A  41     -11.396 -12.481  -2.911  1.00  0.00           O  
ATOM    579  ND2 ASN A  41     -13.213 -12.723  -1.603  1.00  0.00           N  
ATOM    580  H   ASN A  41     -10.968 -11.037  -4.316  1.00  0.00           H  
ATOM    581  HA  ASN A  41     -13.455  -9.587  -4.692  1.00  0.00           H  
ATOM    582  HB3 ASN A  41     -13.631 -12.067  -4.556  1.00  0.00           H  
ATOM    583 HD21 ASN A  41     -14.209 -12.663  -1.549  1.00  0.00           H  
ATOM    584 HD22 ASN A  41     -12.693 -13.114  -0.843  1.00  0.00           H  
ATOM    585  N   LEU A  42     -11.648  -8.433  -2.777  1.00  0.00           N  
ATOM    586  CA  LEU A  42     -11.280  -7.651  -1.609  1.00  0.00           C  
ATOM    587  C   LEU A  42     -12.492  -6.847  -1.136  1.00  0.00           C  
ATOM    588  O   LEU A  42     -12.689  -6.662   0.064  1.00  0.00           O  
ATOM    589  CB  LEU A  42     -10.049  -6.792  -1.907  1.00  0.00           C  
ATOM    590  CG  LEU A  42      -9.530  -5.940  -0.746  1.00  0.00           C  
ATOM    591  CD1 LEU A  42      -8.935  -6.818   0.356  1.00  0.00           C  
ATOM    592  CD2 LEU A  42      -8.535  -4.888  -1.242  1.00  0.00           C  
ATOM    593  H   LEU A  42     -11.160  -8.195  -3.616  1.00  0.00           H  
ATOM    594  HA  LEU A  42     -11.001  -8.351  -0.821  1.00  0.00           H  
ATOM    595  HB3 LEU A  42     -10.285  -6.131  -2.740  1.00  0.00           H  
ATOM    596  HG  LEU A  42     -10.374  -5.405  -0.311  1.00  0.00           H  
ATOM    597 HD11 LEU A  42      -8.179  -7.476  -0.072  1.00  0.00           H  
ATOM    598 HD12 LEU A  42      -8.477  -6.185   1.117  1.00  0.00           H  
ATOM    599 HD13 LEU A  42      -9.724  -7.418   0.809  1.00  0.00           H  
ATOM    600 HD21 LEU A  42      -8.961  -4.358  -2.093  1.00  0.00           H  
ATOM    601 HD22 LEU A  42      -8.327  -4.179  -0.440  1.00  0.00           H  
ATOM    602 HD23 LEU A  42      -7.609  -5.377  -1.544  1.00  0.00           H  
ATOM    603  N   ALA A  43     -13.273  -6.390  -2.104  1.00  0.00           N  
ATOM    604  CA  ALA A  43     -14.370  -5.482  -1.815  1.00  0.00           C  
ATOM    605  C   ALA A  43     -15.543  -6.276  -1.235  1.00  0.00           C  
ATOM    606  O   ALA A  43     -16.511  -5.693  -0.749  1.00  0.00           O  
ATOM    607  CB  ALA A  43     -14.752  -4.721  -3.086  1.00  0.00           C  
ATOM    608  H   ALA A  43     -13.166  -6.630  -3.069  1.00  0.00           H  
ATOM    609  HA  ALA A  43     -14.022  -4.768  -1.068  1.00  0.00           H  
ATOM    610  HB1 ALA A  43     -15.603  -4.072  -2.879  1.00  0.00           H  
ATOM    611  HB2 ALA A  43     -13.907  -4.119  -3.415  1.00  0.00           H  
ATOM    612  HB3 ALA A  43     -15.019  -5.431  -3.868  1.00  0.00           H  
ATOM    613  N   ASP A  44     -15.417  -7.593  -1.306  1.00  0.00           N  
ATOM    614  CA  ASP A  44     -16.512  -8.471  -0.926  1.00  0.00           C  
ATOM    615  C   ASP A  44     -16.304  -8.943   0.515  1.00  0.00           C  
ATOM    616  O   ASP A  44     -17.270  -9.150   1.248  1.00  0.00           O  
ATOM    617  CB  ASP A  44     -16.564  -9.707  -1.826  1.00  0.00           C  
ATOM    618  CG  ASP A  44     -17.117 -10.969  -1.159  1.00  0.00           C  
ATOM    619  OD1 ASP A  44     -18.336 -10.979  -0.887  1.00  0.00           O  
ATOM    620  OD2 ASP A  44     -16.305 -11.894  -0.939  1.00  0.00           O  
ATOM    621  H   ASP A  44     -14.589  -8.060  -1.615  1.00  0.00           H  
ATOM    622  HA  ASP A  44     -17.414  -7.870  -1.042  1.00  0.00           H  
ATOM    623  HB3 ASP A  44     -15.559  -9.916  -2.190  1.00  0.00           H  
ATOM    624  N   VAL A  45     -15.040  -9.099   0.876  1.00  0.00           N  
ATOM    625  CA  VAL A  45     -14.693  -9.545   2.215  1.00  0.00           C  
ATOM    626  C   VAL A  45     -14.546  -8.328   3.131  1.00  0.00           C  
ATOM    627  O   VAL A  45     -14.603  -8.458   4.353  1.00  0.00           O  
ATOM    628  CB  VAL A  45     -13.435 -10.415   2.167  1.00  0.00           C  
ATOM    629  CG1 VAL A  45     -13.713 -11.743   1.462  1.00  0.00           C  
ATOM    630  CG2 VAL A  45     -12.279  -9.670   1.497  1.00  0.00           C  
ATOM    631  H   VAL A  45     -14.260  -8.926   0.273  1.00  0.00           H  
ATOM    632  HA  VAL A  45     -15.516 -10.161   2.579  1.00  0.00           H  
ATOM    633  HB  VAL A  45     -13.141 -10.635   3.194  1.00  0.00           H  
ATOM    634 HG11 VAL A  45     -14.086 -11.551   0.457  1.00  0.00           H  
ATOM    635 HG12 VAL A  45     -12.791 -12.323   1.403  1.00  0.00           H  
ATOM    636 HG13 VAL A  45     -14.459 -12.305   2.026  1.00  0.00           H  
ATOM    637 HG21 VAL A  45     -11.410  -9.680   2.155  1.00  0.00           H  
ATOM    638 HG22 VAL A  45     -12.028 -10.159   0.557  1.00  0.00           H  
ATOM    639 HG23 VAL A  45     -12.575  -8.638   1.303  1.00  0.00           H  
ATOM    640  N   ALA A  46     -14.358  -7.176   2.505  1.00  0.00           N  
ATOM    641  CA  ALA A  46     -14.015  -5.972   3.243  1.00  0.00           C  
ATOM    642  C   ALA A  46     -14.458  -4.746   2.442  1.00  0.00           C  
ATOM    643  O   ALA A  46     -13.629  -4.051   1.854  1.00  0.00           O  
ATOM    644  CB  ALA A  46     -12.514  -5.964   3.538  1.00  0.00           C  
ATOM    645  H   ALA A  46     -14.438  -7.058   1.516  1.00  0.00           H  
ATOM    646  HA  ALA A  46     -14.560  -5.995   4.187  1.00  0.00           H  
ATOM    647  HB1 ALA A  46     -12.257  -5.060   4.089  1.00  0.00           H  
ATOM    648  HB2 ALA A  46     -12.258  -6.839   4.136  1.00  0.00           H  
ATOM    649  HB3 ALA A  46     -11.959  -5.990   2.601  1.00  0.00           H  
ATOM    650  N   PRO A  47     -15.797  -4.510   2.443  1.00  0.00           N  
ATOM    651  CA  PRO A  47     -16.386  -3.533   1.543  1.00  0.00           C  
ATOM    652  C   PRO A  47     -16.101  -2.107   2.020  1.00  0.00           C  
ATOM    653  O   PRO A  47     -16.530  -1.713   3.103  1.00  0.00           O  
ATOM    654  CB  PRO A  47     -17.869  -3.865   1.519  1.00  0.00           C  
ATOM    655  CG  PRO A  47     -18.127  -4.712   2.754  1.00  0.00           C  
ATOM    656  CD  PRO A  47     -16.783  -5.166   3.298  1.00  0.00           C  
ATOM    657  HA  PRO A  47     -15.975  -3.605   0.634  1.00  0.00           H  
ATOM    658  HB3 PRO A  47     -18.134  -4.407   0.612  1.00  0.00           H  
ATOM    659  HG3 PRO A  47     -18.748  -5.572   2.505  1.00  0.00           H  
ATOM    660  HD3 PRO A  47     -16.684  -6.251   3.255  1.00  0.00           H  
ATOM    661  N   GLY A  48     -15.377  -1.373   1.188  1.00  0.00           N  
ATOM    662  CA  GLY A  48     -15.082   0.019   1.480  1.00  0.00           C  
ATOM    663  C   GLY A  48     -13.610   0.200   1.856  1.00  0.00           C  
ATOM    664  O   GLY A  48     -13.057   1.289   1.707  1.00  0.00           O  
ATOM    665  H   GLY A  48     -14.997  -1.714   0.328  1.00  0.00           H  
ATOM    666  HA2 GLY A  48     -15.318   0.635   0.612  1.00  0.00           H  
ATOM    667  HA3 GLY A  48     -15.715   0.364   2.298  1.00  0.00           H  
ATOM    668  N   LYS A  49     -13.017  -0.883   2.335  1.00  0.00           N  
ATOM    669  CA  LYS A  49     -11.656  -0.830   2.841  1.00  0.00           C  
ATOM    670  C   LYS A  49     -10.691  -1.285   1.743  1.00  0.00           C  
ATOM    671  O   LYS A  49     -11.111  -1.865   0.744  1.00  0.00           O  
ATOM    672  CB  LYS A  49     -11.533  -1.633   4.137  1.00  0.00           C  
ATOM    673  CG  LYS A  49     -12.306  -0.959   5.274  1.00  0.00           C  
ATOM    674  CD  LYS A  49     -12.270  -1.813   6.542  1.00  0.00           C  
ATOM    675  CE  LYS A  49     -13.006  -1.120   7.690  1.00  0.00           C  
ATOM    676  NZ  LYS A  49     -12.202   0.005   8.217  1.00  0.00           N  
ATOM    677  H   LYS A  49     -13.451  -1.784   2.382  1.00  0.00           H  
ATOM    678  HA  LYS A  49     -11.438   0.209   3.083  1.00  0.00           H  
ATOM    679  HB3 LYS A  49     -10.484  -1.728   4.413  1.00  0.00           H  
ATOM    680  HG3 LYS A  49     -13.340  -0.797   4.969  1.00  0.00           H  
ATOM    681  HD3 LYS A  49     -11.236  -2.002   6.830  1.00  0.00           H  
ATOM    682  HE3 LYS A  49     -13.205  -1.836   8.488  1.00  0.00           H  
ATOM    683  HZ1 LYS A  49     -11.265  -0.303   8.382  1.00  0.00           H  
ATOM    684  HZ2 LYS A  49     -12.196   0.751   7.551  1.00  0.00           H  
ATOM    685  HZ3 LYS A  49     -12.602   0.328   9.075  1.00  0.00           H  
ATOM    686  N   SER A  50      -9.416  -1.002   1.966  1.00  0.00           N  
ATOM    687  CA  SER A  50      -8.403  -1.269   0.959  1.00  0.00           C  
ATOM    688  C   SER A  50      -7.287  -2.128   1.555  1.00  0.00           C  
ATOM    689  O   SER A  50      -7.411  -2.628   2.673  1.00  0.00           O  
ATOM    690  CB  SER A  50      -7.828   0.034   0.399  1.00  0.00           C  
ATOM    691  OG  SER A  50      -8.837   1.019   0.195  1.00  0.00           O  
ATOM    692  H   SER A  50      -9.073  -0.600   2.815  1.00  0.00           H  
ATOM    693  HA  SER A  50      -8.920  -1.809   0.166  1.00  0.00           H  
ATOM    694  HB3 SER A  50      -7.324  -0.171  -0.546  1.00  0.00           H  
ATOM    695  HG  SER A  50      -9.267   1.253   1.067  1.00  0.00           H  
ATOM    696  N   ILE A  51      -6.220  -2.276   0.783  1.00  0.00           N  
ATOM    697  CA  ILE A  51      -4.956  -2.736   1.332  1.00  0.00           C  
ATOM    698  C   ILE A  51      -4.084  -1.526   1.675  1.00  0.00           C  
ATOM    699  O   ILE A  51      -4.224  -0.464   1.070  1.00  0.00           O  
ATOM    700  CB  ILE A  51      -4.285  -3.726   0.378  1.00  0.00           C  
ATOM    701  CG1 ILE A  51      -5.232  -4.875   0.026  1.00  0.00           C  
ATOM    702  CG2 ILE A  51      -2.960  -4.229   0.952  1.00  0.00           C  
ATOM    703  CD1 ILE A  51      -5.110  -6.015   1.041  1.00  0.00           C  
ATOM    704  H   ILE A  51      -6.211  -2.089  -0.199  1.00  0.00           H  
ATOM    705  HA  ILE A  51      -5.176  -3.275   2.253  1.00  0.00           H  
ATOM    706  HB  ILE A  51      -4.055  -3.203  -0.551  1.00  0.00           H  
ATOM    707 HG13 ILE A  51      -5.002  -5.247  -0.972  1.00  0.00           H  
ATOM    708 HG21 ILE A  51      -2.589  -5.054   0.342  1.00  0.00           H  
ATOM    709 HG22 ILE A  51      -2.231  -3.419   0.949  1.00  0.00           H  
ATOM    710 HG23 ILE A  51      -3.115  -4.574   1.974  1.00  0.00           H  
ATOM    711 HD11 ILE A  51      -4.156  -6.523   0.904  1.00  0.00           H  
ATOM    712 HD12 ILE A  51      -5.165  -5.609   2.051  1.00  0.00           H  
ATOM    713 HD13 ILE A  51      -5.924  -6.724   0.890  1.00  0.00           H  
ATOM    714  N   GLY A  52      -3.205  -1.727   2.645  1.00  0.00           N  
ATOM    715  CA  GLY A  52      -2.156  -0.758   2.917  1.00  0.00           C  
ATOM    716  C   GLY A  52      -1.384  -1.128   4.185  1.00  0.00           C  
ATOM    717  O   GLY A  52      -1.917  -1.798   5.069  1.00  0.00           O  
ATOM    718  H   GLY A  52      -3.201  -2.532   3.238  1.00  0.00           H  
ATOM    719  HA2 GLY A  52      -1.471  -0.711   2.071  1.00  0.00           H  
ATOM    720  HA3 GLY A  52      -2.594   0.234   3.030  1.00  0.00           H  
ATOM    721  N   GLY A  53      -0.139  -0.675   4.235  1.00  0.00           N  
ATOM    722  CA  GLY A  53       0.721  -0.975   5.366  1.00  0.00           C  
ATOM    723  C   GLY A  53       1.695  -2.106   5.031  1.00  0.00           C  
ATOM    724  O   GLY A  53       2.680  -2.313   5.738  1.00  0.00           O  
ATOM    725  H   GLY A  53       0.280  -0.114   3.521  1.00  0.00           H  
ATOM    726  HA2 GLY A  53       1.279  -0.081   5.650  1.00  0.00           H  
ATOM    727  HA3 GLY A  53       0.113  -1.257   6.225  1.00  0.00           H  
ATOM    728  N   ASP A  54       1.386  -2.808   3.950  1.00  0.00           N  
ATOM    729  CA  ASP A  54       2.239  -3.892   3.493  1.00  0.00           C  
ATOM    730  C   ASP A  54       3.639  -3.347   3.205  1.00  0.00           C  
ATOM    731  O   ASP A  54       3.862  -2.138   3.265  1.00  0.00           O  
ATOM    732  CB  ASP A  54       1.698  -4.511   2.203  1.00  0.00           C  
ATOM    733  CG  ASP A  54       0.649  -5.607   2.402  1.00  0.00           C  
ATOM    734  OD1 ASP A  54      -0.525  -5.236   2.616  1.00  0.00           O  
ATOM    735  OD2 ASP A  54       1.045  -6.791   2.335  1.00  0.00           O  
ATOM    736  H   ASP A  54       0.571  -2.648   3.394  1.00  0.00           H  
ATOM    737  HA  ASP A  54       2.235  -4.622   4.303  1.00  0.00           H  
ATOM    738  HB3 ASP A  54       2.534  -4.927   1.640  1.00  0.00           H  
ATOM    739  N   ILE A  55       4.546  -4.263   2.899  1.00  0.00           N  
ATOM    740  CA  ILE A  55       5.877  -3.881   2.461  1.00  0.00           C  
ATOM    741  C   ILE A  55       5.885  -3.730   0.939  1.00  0.00           C  
ATOM    742  O   ILE A  55       5.086  -4.356   0.246  1.00  0.00           O  
ATOM    743  CB  ILE A  55       6.918  -4.873   2.986  1.00  0.00           C  
ATOM    744  CG1 ILE A  55       6.810  -5.031   4.504  1.00  0.00           C  
ATOM    745  CG2 ILE A  55       8.329  -4.469   2.551  1.00  0.00           C  
ATOM    746  CD1 ILE A  55       6.563  -3.679   5.179  1.00  0.00           C  
ATOM    747  H   ILE A  55       4.383  -5.249   2.947  1.00  0.00           H  
ATOM    748  HA  ILE A  55       6.103  -2.913   2.907  1.00  0.00           H  
ATOM    749  HB  ILE A  55       6.713  -5.849   2.545  1.00  0.00           H  
ATOM    750 HG13 ILE A  55       7.725  -5.474   4.894  1.00  0.00           H  
ATOM    751 HG21 ILE A  55       9.061  -5.080   3.078  1.00  0.00           H  
ATOM    752 HG22 ILE A  55       8.435  -4.620   1.477  1.00  0.00           H  
ATOM    753 HG23 ILE A  55       8.495  -3.417   2.789  1.00  0.00           H  
ATOM    754 HD11 ILE A  55       6.750  -3.769   6.249  1.00  0.00           H  
ATOM    755 HD12 ILE A  55       7.234  -2.933   4.754  1.00  0.00           H  
ATOM    756 HD13 ILE A  55       5.529  -3.375   5.015  1.00  0.00           H  
ATOM    757  N   PHE A  56       6.797  -2.894   0.464  1.00  0.00           N  
ATOM    758  CA  PHE A  56       7.057  -2.803  -0.963  1.00  0.00           C  
ATOM    759  C   PHE A  56       8.364  -3.511  -1.327  1.00  0.00           C  
ATOM    760  O   PHE A  56       8.422  -4.246  -2.310  1.00  0.00           O  
ATOM    761  CB  PHE A  56       7.185  -1.316  -1.300  1.00  0.00           C  
ATOM    762  CG  PHE A  56       7.952  -1.035  -2.594  1.00  0.00           C  
ATOM    763  CD1 PHE A  56       7.509  -1.549  -3.772  1.00  0.00           C  
ATOM    764  CD2 PHE A  56       9.077  -0.272  -2.565  1.00  0.00           C  
ATOM    765  CE1 PHE A  56       8.221  -1.288  -4.973  1.00  0.00           C  
ATOM    766  CE2 PHE A  56       9.789  -0.011  -3.766  1.00  0.00           C  
ATOM    767  CZ  PHE A  56       9.346  -0.526  -4.944  1.00  0.00           C  
ATOM    768  H   PHE A  56       7.350  -2.287   1.035  1.00  0.00           H  
ATOM    769  HA  PHE A  56       6.228  -3.291  -1.474  1.00  0.00           H  
ATOM    770  HB3 PHE A  56       7.685  -0.809  -0.476  1.00  0.00           H  
ATOM    771  HD1 PHE A  56       6.607  -2.161  -3.795  1.00  0.00           H  
ATOM    772  HD2 PHE A  56       9.432   0.140  -1.621  1.00  0.00           H  
ATOM    773  HE1 PHE A  56       7.866  -1.701  -5.918  1.00  0.00           H  
ATOM    774  HE2 PHE A  56      10.691   0.601  -3.743  1.00  0.00           H  
ATOM    775  HZ  PHE A  56       9.892  -0.325  -5.866  1.00  0.00           H  
ATOM    776  N   SER A  57       9.381  -3.262  -0.514  1.00  0.00           N  
ATOM    777  CA  SER A  57      10.698  -3.819  -0.772  1.00  0.00           C  
ATOM    778  C   SER A  57      11.324  -3.141  -1.991  1.00  0.00           C  
ATOM    779  O   SER A  57      10.844  -3.305  -3.112  1.00  0.00           O  
ATOM    780  CB  SER A  57      10.624  -5.332  -0.986  1.00  0.00           C  
ATOM    781  OG  SER A  57      11.873  -5.970  -0.729  1.00  0.00           O  
ATOM    782  H   SER A  57       9.315  -2.694   0.306  1.00  0.00           H  
ATOM    783  HA  SER A  57      11.281  -3.608   0.125  1.00  0.00           H  
ATOM    784  HB3 SER A  57      10.315  -5.539  -2.010  1.00  0.00           H  
ATOM    785  HG  SER A  57      11.791  -6.955  -0.878  1.00  0.00           H  
ATOM    786  N   ASN A  58      12.386  -2.392  -1.731  1.00  0.00           N  
ATOM    787  CA  ASN A  58      13.107  -1.720  -2.799  1.00  0.00           C  
ATOM    788  C   ASN A  58      13.957  -2.742  -3.556  1.00  0.00           C  
ATOM    789  O   ASN A  58      15.170  -2.809  -3.365  1.00  0.00           O  
ATOM    790  CB  ASN A  58      14.043  -0.646  -2.241  1.00  0.00           C  
ATOM    791  CG  ASN A  58      14.749   0.107  -3.371  1.00  0.00           C  
ATOM    792  OD1 ASN A  58      15.887  -0.166  -3.717  1.00  0.00           O  
ATOM    793  ND2 ASN A  58      14.012   1.066  -3.924  1.00  0.00           N  
ATOM    794  H   ASN A  58      12.753  -2.241  -0.814  1.00  0.00           H  
ATOM    795  HA  ASN A  58      12.336  -1.271  -3.427  1.00  0.00           H  
ATOM    796  HB3 ASN A  58      14.785  -1.109  -1.589  1.00  0.00           H  
ATOM    797 HD21 ASN A  58      13.056   1.179  -3.656  1.00  0.00           H  
ATOM    798 HD22 ASN A  58      14.415   1.674  -4.608  1.00  0.00           H  
ATOM    799  N   ARG A  59      13.287  -3.512  -4.401  1.00  0.00           N  
ATOM    800  CA  ARG A  59      13.973  -4.491  -5.227  1.00  0.00           C  
ATOM    801  C   ARG A  59      14.422  -3.852  -6.543  1.00  0.00           C  
ATOM    802  O   ARG A  59      15.442  -4.241  -7.110  1.00  0.00           O  
ATOM    803  CB  ARG A  59      13.067  -5.686  -5.532  1.00  0.00           C  
ATOM    804  CG  ARG A  59      12.750  -6.471  -4.258  1.00  0.00           C  
ATOM    805  CD  ARG A  59      11.729  -7.576  -4.536  1.00  0.00           C  
ATOM    806  NE  ARG A  59      12.325  -8.606  -5.416  1.00  0.00           N  
ATOM    807  CZ  ARG A  59      11.630  -9.598  -5.989  1.00  0.00           C  
ATOM    808  NH1 ARG A  59      10.334  -9.766  -5.693  1.00  0.00           N  
ATOM    809  NH2 ARG A  59      12.232 -10.422  -6.858  1.00  0.00           N  
ATOM    810  H   ARG A  59      12.294  -3.475  -4.525  1.00  0.00           H  
ATOM    811  HA  ARG A  59      14.829  -4.807  -4.633  1.00  0.00           H  
ATOM    812  HB3 ARG A  59      13.555  -6.341  -6.255  1.00  0.00           H  
ATOM    813  HG3 ARG A  59      12.360  -5.794  -3.497  1.00  0.00           H  
ATOM    814  HD3 ARG A  59      10.842  -7.154  -5.006  1.00  0.00           H  
ATOM    815  HE  ARG A  59      13.309  -8.560  -5.593  1.00  0.00           H  
ATOM    816 HH11 ARG A  59       9.893  -9.172  -5.021  1.00  0.00           H  
ATOM    817 HH12 ARG A  59       9.807 -10.486  -6.145  1.00  0.00           H  
ATOM    818 HH21 ARG A  59      13.198 -10.295  -7.081  1.00  0.00           H  
ATOM    819 HH22 ARG A  59      11.713 -11.164  -7.283  1.00  0.00           H  
ATOM    820  N   GLU A  60      13.639  -2.882  -6.992  1.00  0.00           N  
ATOM    821  CA  GLU A  60      13.794  -2.356  -8.337  1.00  0.00           C  
ATOM    822  C   GLU A  60      14.832  -1.231  -8.350  1.00  0.00           C  
ATOM    823  O   GLU A  60      15.403  -0.921  -9.395  1.00  0.00           O  
ATOM    824  CB  GLU A  60      12.455  -1.871  -8.895  1.00  0.00           C  
ATOM    825  CG  GLU A  60      11.414  -2.993  -8.873  1.00  0.00           C  
ATOM    826  CD  GLU A  60      11.868  -4.179  -9.725  1.00  0.00           C  
ATOM    827  OE1 GLU A  60      11.935  -3.999 -10.960  1.00  0.00           O  
ATOM    828  OE2 GLU A  60      12.139  -5.241  -9.122  1.00  0.00           O  
ATOM    829  H   GLU A  60      12.909  -2.459  -6.454  1.00  0.00           H  
ATOM    830  HA  GLU A  60      14.149  -3.193  -8.937  1.00  0.00           H  
ATOM    831  HB3 GLU A  60      12.589  -1.516  -9.917  1.00  0.00           H  
ATOM    832  HG3 GLU A  60      10.461  -2.616  -9.245  1.00  0.00           H  
ATOM    833  N   GLY A  61      15.045  -0.652  -7.177  1.00  0.00           N  
ATOM    834  CA  GLY A  61      15.956   0.473  -7.053  1.00  0.00           C  
ATOM    835  C   GLY A  61      15.341   1.744  -7.642  1.00  0.00           C  
ATOM    836  O   GLY A  61      16.060   2.651  -8.057  1.00  0.00           O  
ATOM    837  H   GLY A  61      14.609  -0.940  -6.324  1.00  0.00           H  
ATOM    838  HA2 GLY A  61      16.198   0.635  -6.002  1.00  0.00           H  
ATOM    839  HA3 GLY A  61      16.891   0.247  -7.565  1.00  0.00           H  
ATOM    840  N   LYS A  62      14.016   1.769  -7.659  1.00  0.00           N  
ATOM    841  CA  LYS A  62      13.296   2.886  -8.246  1.00  0.00           C  
ATOM    842  C   LYS A  62      13.166   4.005  -7.210  1.00  0.00           C  
ATOM    843  O   LYS A  62      13.299   5.181  -7.541  1.00  0.00           O  
ATOM    844  CB  LYS A  62      11.957   2.419  -8.819  1.00  0.00           C  
ATOM    845  CG  LYS A  62      12.165   1.506 -10.028  1.00  0.00           C  
ATOM    846  CD  LYS A  62      12.349   2.324 -11.308  1.00  0.00           C  
ATOM    847  CE  LYS A  62      12.271   1.429 -12.547  1.00  0.00           C  
ATOM    848  NZ  LYS A  62      13.390   0.461 -12.557  1.00  0.00           N  
ATOM    849  H   LYS A  62      13.438   1.045  -7.283  1.00  0.00           H  
ATOM    850  HA  LYS A  62      13.892   3.256  -9.080  1.00  0.00           H  
ATOM    851  HB3 LYS A  62      11.360   3.284  -9.110  1.00  0.00           H  
ATOM    852  HG3 LYS A  62      11.310   0.840 -10.138  1.00  0.00           H  
ATOM    853  HD3 LYS A  62      13.312   2.834 -11.283  1.00  0.00           H  
ATOM    854  HE3 LYS A  62      12.303   2.041 -13.447  1.00  0.00           H  
ATOM    855  HZ1 LYS A  62      13.242  -0.229 -11.849  1.00  0.00           H  
ATOM    856  HZ2 LYS A  62      13.437   0.016 -13.452  1.00  0.00           H  
ATOM    857  HZ3 LYS A  62      14.249   0.942 -12.379  1.00  0.00           H  
ATOM    858  N   LEU A  63      12.907   3.596  -5.976  1.00  0.00           N  
ATOM    859  CA  LEU A  63      12.947   4.523  -4.857  1.00  0.00           C  
ATOM    860  C   LEU A  63      14.361   4.550  -4.274  1.00  0.00           C  
ATOM    861  O   LEU A  63      15.153   3.640  -4.514  1.00  0.00           O  
ATOM    862  CB  LEU A  63      11.866   4.174  -3.833  1.00  0.00           C  
ATOM    863  CG  LEU A  63      10.420   4.267  -4.325  1.00  0.00           C  
ATOM    864  CD1 LEU A  63       9.456   3.640  -3.317  1.00  0.00           C  
ATOM    865  CD2 LEU A  63      10.046   5.714  -4.653  1.00  0.00           C  
ATOM    866  H   LEU A  63      12.674   2.654  -5.736  1.00  0.00           H  
ATOM    867  HA  LEU A  63      12.715   5.514  -5.246  1.00  0.00           H  
ATOM    868  HB3 LEU A  63      11.980   4.835  -2.975  1.00  0.00           H  
ATOM    869  HG  LEU A  63      10.336   3.696  -5.250  1.00  0.00           H  
ATOM    870 HD11 LEU A  63       8.994   2.757  -3.756  1.00  0.00           H  
ATOM    871 HD12 LEU A  63      10.004   3.355  -2.418  1.00  0.00           H  
ATOM    872 HD13 LEU A  63       8.683   4.363  -3.055  1.00  0.00           H  
ATOM    873 HD21 LEU A  63      10.552   6.022  -5.568  1.00  0.00           H  
ATOM    874 HD22 LEU A  63       8.967   5.787  -4.792  1.00  0.00           H  
ATOM    875 HD23 LEU A  63      10.352   6.364  -3.833  1.00  0.00           H  
ATOM    876  N   PRO A  64      14.643   5.632  -3.499  1.00  0.00           N  
ATOM    877  CA  PRO A  64      15.933   5.769  -2.844  1.00  0.00           C  
ATOM    878  C   PRO A  64      16.036   4.835  -1.637  1.00  0.00           C  
ATOM    879  O   PRO A  64      15.102   4.091  -1.341  1.00  0.00           O  
ATOM    880  CB  PRO A  64      16.029   7.239  -2.469  1.00  0.00           C  
ATOM    881  CG  PRO A  64      14.607   7.773  -2.507  1.00  0.00           C  
ATOM    882  CD  PRO A  64      13.744   6.750  -3.229  1.00  0.00           C  
ATOM    883  HA  PRO A  64      16.667   5.496  -3.465  1.00  0.00           H  
ATOM    884  HB3 PRO A  64      16.669   7.778  -3.166  1.00  0.00           H  
ATOM    885  HG3 PRO A  64      14.573   8.732  -3.023  1.00  0.00           H  
ATOM    886  HD3 PRO A  64      13.332   7.160  -4.151  1.00  0.00           H  
ATOM    887  N   GLY A  65      17.179   4.903  -0.972  1.00  0.00           N  
ATOM    888  CA  GLY A  65      17.303   4.347   0.365  1.00  0.00           C  
ATOM    889  C   GLY A  65      18.625   3.595   0.526  1.00  0.00           C  
ATOM    890  O   GLY A  65      19.338   3.368  -0.451  1.00  0.00           O  
ATOM    891  H   GLY A  65      18.010   5.328  -1.331  1.00  0.00           H  
ATOM    892  HA2 GLY A  65      17.243   5.148   1.102  1.00  0.00           H  
ATOM    893  HA3 GLY A  65      16.470   3.672   0.560  1.00  0.00           H  
ATOM    894  N   LYS A  66      18.913   3.229   1.766  1.00  0.00           N  
ATOM    895  CA  LYS A  66      20.082   2.416   2.055  1.00  0.00           C  
ATOM    896  C   LYS A  66      19.659   1.189   2.865  1.00  0.00           C  
ATOM    897  O   LYS A  66      18.521   1.108   3.325  1.00  0.00           O  
ATOM    898  CB  LYS A  66      21.166   3.258   2.733  1.00  0.00           C  
ATOM    899  CG  LYS A  66      21.879   4.155   1.719  1.00  0.00           C  
ATOM    900  CD  LYS A  66      22.982   3.386   0.987  1.00  0.00           C  
ATOM    901  CE  LYS A  66      23.707   4.288  -0.014  1.00  0.00           C  
ATOM    902  NZ  LYS A  66      22.835   4.580  -1.174  1.00  0.00           N  
ATOM    903  H   LYS A  66      18.365   3.478   2.565  1.00  0.00           H  
ATOM    904  HA  LYS A  66      20.488   2.078   1.101  1.00  0.00           H  
ATOM    905  HB3 LYS A  66      21.890   2.602   3.217  1.00  0.00           H  
ATOM    906  HG3 LYS A  66      22.309   5.016   2.230  1.00  0.00           H  
ATOM    907  HD3 LYS A  66      22.551   2.532   0.467  1.00  0.00           H  
ATOM    908  HE3 LYS A  66      24.622   3.803  -0.353  1.00  0.00           H  
ATOM    909  HZ1 LYS A  66      22.444   3.727  -1.519  1.00  0.00           H  
ATOM    910  HZ2 LYS A  66      22.098   5.195  -0.890  1.00  0.00           H  
ATOM    911  HZ3 LYS A  66      23.374   5.017  -1.894  1.00  0.00           H  
ATOM    912  N   SER A  67      20.597   0.266   3.014  1.00  0.00           N  
ATOM    913  CA  SER A  67      20.368  -0.907   3.840  1.00  0.00           C  
ATOM    914  C   SER A  67      20.088  -0.484   5.283  1.00  0.00           C  
ATOM    915  O   SER A  67      21.010  -0.160   6.029  1.00  0.00           O  
ATOM    916  CB  SER A  67      21.564  -1.860   3.789  1.00  0.00           C  
ATOM    917  OG  SER A  67      21.365  -3.011   4.605  1.00  0.00           O  
ATOM    918  H   SER A  67      21.499   0.311   2.584  1.00  0.00           H  
ATOM    919  HA  SER A  67      19.495  -1.397   3.409  1.00  0.00           H  
ATOM    920  HB3 SER A  67      22.460  -1.334   4.116  1.00  0.00           H  
ATOM    921  HG  SER A  67      22.181  -3.588   4.585  1.00  0.00           H  
ATOM    922  N   GLY A  68      18.809  -0.502   5.634  1.00  0.00           N  
ATOM    923  CA  GLY A  68      18.381   0.006   6.926  1.00  0.00           C  
ATOM    924  C   GLY A  68      17.012   0.684   6.823  1.00  0.00           C  
ATOM    925  O   GLY A  68      16.134   0.444   7.649  1.00  0.00           O  
ATOM    926  H   GLY A  68      18.075  -0.854   5.053  1.00  0.00           H  
ATOM    927  HA2 GLY A  68      18.333  -0.811   7.644  1.00  0.00           H  
ATOM    928  HA3 GLY A  68      19.115   0.718   7.303  1.00  0.00           H  
ATOM    929  N   ARG A  69      16.875   1.515   5.801  1.00  0.00           N  
ATOM    930  CA  ARG A  69      15.584   2.102   5.481  1.00  0.00           C  
ATOM    931  C   ARG A  69      14.673   1.057   4.834  1.00  0.00           C  
ATOM    932  O   ARG A  69      15.108   0.302   3.967  1.00  0.00           O  
ATOM    933  CB  ARG A  69      15.741   3.291   4.532  1.00  0.00           C  
ATOM    934  CG  ARG A  69      14.393   3.686   3.923  1.00  0.00           C  
ATOM    935  CD  ARG A  69      14.545   4.892   2.993  1.00  0.00           C  
ATOM    936  NE  ARG A  69      14.805   6.114   3.787  1.00  0.00           N  
ATOM    937  CZ  ARG A  69      15.936   6.828   3.719  1.00  0.00           C  
ATOM    938  NH1 ARG A  69      17.095   6.220   3.432  1.00  0.00           N  
ATOM    939  NH2 ARG A  69      15.909   8.150   3.939  1.00  0.00           N  
ATOM    940  H   ARG A  69      17.625   1.789   5.198  1.00  0.00           H  
ATOM    941  HA  ARG A  69      15.185   2.432   6.440  1.00  0.00           H  
ATOM    942  HB3 ARG A  69      16.443   3.039   3.737  1.00  0.00           H  
ATOM    943  HG3 ARG A  69      13.686   3.922   4.718  1.00  0.00           H  
ATOM    944  HD3 ARG A  69      13.639   5.021   2.400  1.00  0.00           H  
ATOM    945  HE  ARG A  69      14.090   6.426   4.414  1.00  0.00           H  
ATOM    946 HH11 ARG A  69      17.133   5.223   3.359  1.00  0.00           H  
ATOM    947 HH12 ARG A  69      17.924   6.763   3.293  1.00  0.00           H  
ATOM    948 HH21 ARG A  69      15.038   8.610   4.112  1.00  0.00           H  
ATOM    949 HH22 ARG A  69      16.759   8.676   3.928  1.00  0.00           H  
ATOM    950  N   THR A  70      13.425   1.049   5.281  1.00  0.00           N  
ATOM    951  CA  THR A  70      12.417   0.205   4.666  1.00  0.00           C  
ATOM    952  C   THR A  70      11.419   1.056   3.877  1.00  0.00           C  
ATOM    953  O   THR A  70      11.338   2.267   4.073  1.00  0.00           O  
ATOM    954  CB  THR A  70      11.763  -0.631   5.769  1.00  0.00           C  
ATOM    955  OG1 THR A  70      12.792  -0.787   6.742  1.00  0.00           O  
ATOM    956  CG2 THR A  70      11.458  -2.061   5.317  1.00  0.00           C  
ATOM    957  H   THR A  70      13.103   1.605   6.048  1.00  0.00           H  
ATOM    958  HA  THR A  70      12.909  -0.455   3.952  1.00  0.00           H  
ATOM    959  HB  THR A  70      10.865  -0.142   6.147  1.00  0.00           H  
ATOM    960  HG1 THR A  70      12.396  -1.067   7.616  1.00  0.00           H  
ATOM    961 HG21 THR A  70      10.734  -2.038   4.503  1.00  0.00           H  
ATOM    962 HG22 THR A  70      12.376  -2.537   4.973  1.00  0.00           H  
ATOM    963 HG23 THR A  70      11.047  -2.626   6.153  1.00  0.00           H  
ATOM    964  N   TRP A  71      10.683   0.387   3.000  1.00  0.00           N  
ATOM    965  CA  TRP A  71       9.610   1.040   2.271  1.00  0.00           C  
ATOM    966  C   TRP A  71       8.315   0.274   2.550  1.00  0.00           C  
ATOM    967  O   TRP A  71       8.330  -0.947   2.688  1.00  0.00           O  
ATOM    968  CB  TRP A  71       9.939   1.136   0.780  1.00  0.00           C  
ATOM    969  CG  TRP A  71      11.094   2.086   0.458  1.00  0.00           C  
ATOM    970  CD1 TRP A  71      12.393   1.786   0.316  1.00  0.00           C  
ATOM    971  CD2 TRP A  71      11.002   3.510   0.241  1.00  0.00           C  
ATOM    972  NE1 TRP A  71      13.141   2.909   0.025  1.00  0.00           N  
ATOM    973  CE2 TRP A  71      12.269   3.989  -0.022  1.00  0.00           C  
ATOM    974  CE3 TRP A  71       9.886   4.364   0.267  1.00  0.00           C  
ATOM    975  CZ2 TRP A  71      12.539   5.339  -0.280  1.00  0.00           C  
ATOM    976  CZ3 TRP A  71      10.172   5.709   0.007  1.00  0.00           C  
ATOM    977  CH2 TRP A  71      11.442   6.208  -0.260  1.00  0.00           C  
ATOM    978  H   TRP A  71      10.812  -0.582   2.786  1.00  0.00           H  
ATOM    979  HA  TRP A  71       9.527   2.061   2.644  1.00  0.00           H  
ATOM    980  HB3 TRP A  71       9.049   1.467   0.243  1.00  0.00           H  
ATOM    981  HD1 TRP A  71      12.806   0.783   0.418  1.00  0.00           H  
ATOM    982  HE1 TRP A  71      14.218   2.941  -0.139  1.00  0.00           H  
ATOM    983  HE3 TRP A  71       8.875   4.009   0.471  1.00  0.00           H  
ATOM    984  HZ2 TRP A  71      13.549   5.694  -0.485  1.00  0.00           H  
ATOM    985  HZ3 TRP A  71       9.342   6.415   0.014  1.00  0.00           H  
ATOM    986  HH2 TRP A  71      11.583   7.273  -0.453  1.00  0.00           H  
ATOM    987  N   ARG A  72       7.225   1.025   2.624  1.00  0.00           N  
ATOM    988  CA  ARG A  72       5.903   0.423   2.647  1.00  0.00           C  
ATOM    989  C   ARG A  72       5.051   0.970   1.500  1.00  0.00           C  
ATOM    990  O   ARG A  72       5.400   1.980   0.890  1.00  0.00           O  
ATOM    991  CB  ARG A  72       5.195   0.700   3.975  1.00  0.00           C  
ATOM    992  CG  ARG A  72       5.997   0.140   5.151  1.00  0.00           C  
ATOM    993  CD  ARG A  72       5.413   0.606   6.486  1.00  0.00           C  
ATOM    994  NE  ARG A  72       4.196  -0.173   6.805  1.00  0.00           N  
ATOM    995  CZ  ARG A  72       3.471  -0.010   7.920  1.00  0.00           C  
ATOM    996  NH1 ARG A  72       3.727   1.017   8.742  1.00  0.00           N  
ATOM    997  NH2 ARG A  72       2.488  -0.873   8.212  1.00  0.00           N  
ATOM    998  H   ARG A  72       7.236   2.024   2.668  1.00  0.00           H  
ATOM    999  HA  ARG A  72       6.080  -0.645   2.529  1.00  0.00           H  
ATOM   1000  HB3 ARG A  72       4.202   0.253   3.962  1.00  0.00           H  
ATOM   1001  HG3 ARG A  72       7.036   0.461   5.073  1.00  0.00           H  
ATOM   1002  HD3 ARG A  72       5.172   1.668   6.435  1.00  0.00           H  
ATOM   1003  HE  ARG A  72       3.897  -0.865   6.148  1.00  0.00           H  
ATOM   1004 HH11 ARG A  72       4.458   1.663   8.522  1.00  0.00           H  
ATOM   1005 HH12 ARG A  72       3.188   1.137   9.576  1.00  0.00           H  
ATOM   1006 HH21 ARG A  72       2.322  -1.661   7.619  1.00  0.00           H  
ATOM   1007 HH22 ARG A  72       1.922  -0.730   9.024  1.00  0.00           H  
ATOM   1008  N   GLU A  73       3.950   0.279   1.241  1.00  0.00           N  
ATOM   1009  CA  GLU A  73       3.020   0.712   0.212  1.00  0.00           C  
ATOM   1010  C   GLU A  73       1.619   0.885   0.803  1.00  0.00           C  
ATOM   1011  O   GLU A  73       1.348   0.428   1.912  1.00  0.00           O  
ATOM   1012  CB  GLU A  73       3.003  -0.270  -0.961  1.00  0.00           C  
ATOM   1013  CG  GLU A  73       2.500  -1.645  -0.517  1.00  0.00           C  
ATOM   1014  CD  GLU A  73       1.360  -2.128  -1.417  1.00  0.00           C  
ATOM   1015  OE1 GLU A  73       0.248  -1.578  -1.269  1.00  0.00           O  
ATOM   1016  OE2 GLU A  73       1.627  -3.037  -2.232  1.00  0.00           O  
ATOM   1017  H   GLU A  73       3.691  -0.560   1.719  1.00  0.00           H  
ATOM   1018  HA  GLU A  73       3.397   1.675  -0.133  1.00  0.00           H  
ATOM   1019  HB3 GLU A  73       4.007  -0.363  -1.375  1.00  0.00           H  
ATOM   1020  HG3 GLU A  73       2.155  -1.595   0.516  1.00  0.00           H  
ATOM   1021  N   ALA A  74       0.765   1.545   0.035  1.00  0.00           N  
ATOM   1022  CA  ALA A  74      -0.643   1.634   0.384  1.00  0.00           C  
ATOM   1023  C   ALA A  74      -1.461   1.906  -0.880  1.00  0.00           C  
ATOM   1024  O   ALA A  74      -0.961   2.504  -1.830  1.00  0.00           O  
ATOM   1025  CB  ALA A  74      -0.838   2.714   1.450  1.00  0.00           C  
ATOM   1026  H   ALA A  74       1.021   2.014  -0.811  1.00  0.00           H  
ATOM   1027  HA  ALA A  74      -0.942   0.672   0.801  1.00  0.00           H  
ATOM   1028  HB1 ALA A  74      -0.107   3.508   1.300  1.00  0.00           H  
ATOM   1029  HB2 ALA A  74      -1.844   3.126   1.369  1.00  0.00           H  
ATOM   1030  HB3 ALA A  74      -0.703   2.277   2.439  1.00  0.00           H  
ATOM   1031  N   ASP A  75      -2.707   1.453  -0.848  1.00  0.00           N  
ATOM   1032  CA  ASP A  75      -3.579   1.582  -2.003  1.00  0.00           C  
ATOM   1033  C   ASP A  75      -4.090   3.021  -2.092  1.00  0.00           C  
ATOM   1034  O   ASP A  75      -4.603   3.563  -1.115  1.00  0.00           O  
ATOM   1035  CB  ASP A  75      -4.791   0.656  -1.884  1.00  0.00           C  
ATOM   1036  CG  ASP A  75      -4.476  -0.838  -1.979  1.00  0.00           C  
ATOM   1037  OD1 ASP A  75      -3.272  -1.158  -2.081  1.00  0.00           O  
ATOM   1038  OD2 ASP A  75      -5.446  -1.626  -1.947  1.00  0.00           O  
ATOM   1039  H   ASP A  75      -3.120   1.007  -0.054  1.00  0.00           H  
ATOM   1040  HA  ASP A  75      -2.964   1.304  -2.859  1.00  0.00           H  
ATOM   1041  HB3 ASP A  75      -5.504   0.912  -2.668  1.00  0.00           H  
ATOM   1042  N   ILE A  76      -3.932   3.599  -3.275  1.00  0.00           N  
ATOM   1043  CA  ILE A  76      -4.480   4.918  -3.542  1.00  0.00           C  
ATOM   1044  C   ILE A  76      -5.685   4.785  -4.476  1.00  0.00           C  
ATOM   1045  O   ILE A  76      -5.650   4.015  -5.435  1.00  0.00           O  
ATOM   1046  CB  ILE A  76      -3.392   5.853  -4.073  1.00  0.00           C  
ATOM   1047  CG1 ILE A  76      -2.270   6.025  -3.048  1.00  0.00           C  
ATOM   1048  CG2 ILE A  76      -3.985   7.195  -4.504  1.00  0.00           C  
ATOM   1049  CD1 ILE A  76      -2.834   6.375  -1.669  1.00  0.00           C  
ATOM   1050  H   ILE A  76      -3.440   3.182  -4.039  1.00  0.00           H  
ATOM   1051  HA  ILE A  76      -4.822   5.328  -2.592  1.00  0.00           H  
ATOM   1052  HB  ILE A  76      -2.951   5.396  -4.959  1.00  0.00           H  
ATOM   1053 HG13 ILE A  76      -1.589   6.811  -3.376  1.00  0.00           H  
ATOM   1054 HG21 ILE A  76      -3.875   7.311  -5.582  1.00  0.00           H  
ATOM   1055 HG22 ILE A  76      -5.042   7.227  -4.242  1.00  0.00           H  
ATOM   1056 HG23 ILE A  76      -3.460   8.005  -3.996  1.00  0.00           H  
ATOM   1057 HD11 ILE A  76      -3.093   5.458  -1.139  1.00  0.00           H  
ATOM   1058 HD12 ILE A  76      -2.087   6.925  -1.098  1.00  0.00           H  
ATOM   1059 HD13 ILE A  76      -3.726   6.990  -1.788  1.00  0.00           H  
ATOM   1060  N   ASN A  77      -6.722   5.546  -4.163  1.00  0.00           N  
ATOM   1061  CA  ASN A  77      -7.792   5.784  -5.118  1.00  0.00           C  
ATOM   1062  C   ASN A  77      -8.538   4.473  -5.377  1.00  0.00           C  
ATOM   1063  O   ASN A  77      -9.319   4.377  -6.323  1.00  0.00           O  
ATOM   1064  CB  ASN A  77      -7.237   6.284  -6.452  1.00  0.00           C  
ATOM   1065  CG  ASN A  77      -6.762   7.734  -6.339  1.00  0.00           C  
ATOM   1066  OD1 ASN A  77      -5.617   8.062  -6.603  1.00  0.00           O  
ATOM   1067  ND2 ASN A  77      -7.703   8.582  -5.933  1.00  0.00           N  
ATOM   1068  H   ASN A  77      -6.840   5.996  -3.277  1.00  0.00           H  
ATOM   1069  HA  ASN A  77      -8.427   6.540  -4.656  1.00  0.00           H  
ATOM   1070  HB3 ASN A  77      -8.005   6.209  -7.222  1.00  0.00           H  
ATOM   1071 HD21 ASN A  77      -8.566   8.233  -5.567  1.00  0.00           H  
ATOM   1072 HD22 ASN A  77      -7.549   9.568  -5.995  1.00  0.00           H  
ATOM   1073  N   TYR A  78      -8.271   3.497  -4.521  1.00  0.00           N  
ATOM   1074  CA  TYR A  78      -8.997   2.240  -4.571  1.00  0.00           C  
ATOM   1075  C   TYR A  78     -10.507   2.475  -4.483  1.00  0.00           C  
ATOM   1076  O   TYR A  78     -10.970   3.260  -3.658  1.00  0.00           O  
ATOM   1077  CB  TYR A  78      -8.545   1.444  -3.344  1.00  0.00           C  
ATOM   1078  CG  TYR A  78      -9.291   0.122  -3.152  1.00  0.00           C  
ATOM   1079  CD1 TYR A  78      -8.858  -1.016  -3.803  1.00  0.00           C  
ATOM   1080  CD2 TYR A  78     -10.396   0.066  -2.327  1.00  0.00           C  
ATOM   1081  CE1 TYR A  78      -9.559  -2.260  -3.621  1.00  0.00           C  
ATOM   1082  CE2 TYR A  78     -11.097  -1.178  -2.146  1.00  0.00           C  
ATOM   1083  CZ  TYR A  78     -10.644  -2.280  -2.801  1.00  0.00           C  
ATOM   1084  OH  TYR A  78     -11.307  -3.455  -2.630  1.00  0.00           O  
ATOM   1085  H   TYR A  78      -7.575   3.556  -3.806  1.00  0.00           H  
ATOM   1086  HA  TYR A  78      -8.767   1.755  -5.520  1.00  0.00           H  
ATOM   1087  HB3 TYR A  78      -8.682   2.059  -2.455  1.00  0.00           H  
ATOM   1088  HD1 TYR A  78      -7.985  -0.971  -4.455  1.00  0.00           H  
ATOM   1089  HD2 TYR A  78     -10.738   0.965  -1.813  1.00  0.00           H  
ATOM   1090  HE1 TYR A  78      -9.228  -3.165  -4.129  1.00  0.00           H  
ATOM   1091  HE2 TYR A  78     -11.971  -1.235  -1.497  1.00  0.00           H  
ATOM   1092  HH  TYR A  78     -11.930  -3.386  -1.851  1.00  0.00           H  
ATOM   1093  N   THR A  79     -11.232   1.779  -5.347  1.00  0.00           N  
ATOM   1094  CA  THR A  79     -12.678   1.708  -5.224  1.00  0.00           C  
ATOM   1095  C   THR A  79     -13.111   0.291  -4.844  1.00  0.00           C  
ATOM   1096  O   THR A  79     -13.501   0.041  -3.704  1.00  0.00           O  
ATOM   1097  CB  THR A  79     -13.290   2.199  -6.538  1.00  0.00           C  
ATOM   1098  OG1 THR A  79     -12.756   1.315  -7.521  1.00  0.00           O  
ATOM   1099  CG2 THR A  79     -12.764   3.575  -6.950  1.00  0.00           C  
ATOM   1100  H   THR A  79     -10.848   1.272  -6.119  1.00  0.00           H  
ATOM   1101  HA  THR A  79     -12.986   2.365  -4.411  1.00  0.00           H  
ATOM   1102  HB  THR A  79     -14.378   2.198  -6.485  1.00  0.00           H  
ATOM   1103  HG1 THR A  79     -11.907   1.690  -7.893  1.00  0.00           H  
ATOM   1104 HG21 THR A  79     -13.135   3.823  -7.944  1.00  0.00           H  
ATOM   1105 HG22 THR A  79     -13.108   4.324  -6.237  1.00  0.00           H  
ATOM   1106 HG23 THR A  79     -11.675   3.559  -6.962  1.00  0.00           H  
ATOM   1107  N   SER A  80     -13.029  -0.601  -5.821  1.00  0.00           N  
ATOM   1108  CA  SER A  80     -13.382  -1.992  -5.596  1.00  0.00           C  
ATOM   1109  C   SER A  80     -12.628  -2.889  -6.580  1.00  0.00           C  
ATOM   1110  O   SER A  80     -12.091  -2.409  -7.576  1.00  0.00           O  
ATOM   1111  CB  SER A  80     -14.891  -2.206  -5.732  1.00  0.00           C  
ATOM   1112  OG  SER A  80     -15.374  -1.808  -7.012  1.00  0.00           O  
ATOM   1113  H   SER A  80     -12.728  -0.386  -6.750  1.00  0.00           H  
ATOM   1114  HA  SER A  80     -13.077  -2.206  -4.572  1.00  0.00           H  
ATOM   1115  HB3 SER A  80     -15.409  -1.640  -4.957  1.00  0.00           H  
ATOM   1116  HG  SER A  80     -15.176  -2.518  -7.688  1.00  0.00           H  
ATOM   1117  N   GLY A  81     -12.614  -4.176  -6.265  1.00  0.00           N  
ATOM   1118  CA  GLY A  81     -12.018  -5.157  -7.156  1.00  0.00           C  
ATOM   1119  C   GLY A  81     -10.594  -5.504  -6.716  1.00  0.00           C  
ATOM   1120  O   GLY A  81     -10.307  -5.564  -5.522  1.00  0.00           O  
ATOM   1121  H   GLY A  81     -12.998  -4.550  -5.421  1.00  0.00           H  
ATOM   1122  HA2 GLY A  81     -12.628  -6.060  -7.169  1.00  0.00           H  
ATOM   1123  HA3 GLY A  81     -12.003  -4.768  -8.174  1.00  0.00           H  
ATOM   1124  N   PHE A  82      -9.740  -5.723  -7.706  1.00  0.00           N  
ATOM   1125  CA  PHE A  82      -8.370  -6.126  -7.437  1.00  0.00           C  
ATOM   1126  C   PHE A  82      -7.537  -4.941  -6.943  1.00  0.00           C  
ATOM   1127  O   PHE A  82      -8.014  -3.807  -6.926  1.00  0.00           O  
ATOM   1128  CB  PHE A  82      -7.784  -6.630  -8.756  1.00  0.00           C  
ATOM   1129  CG  PHE A  82      -8.200  -8.059  -9.116  1.00  0.00           C  
ATOM   1130  CD1 PHE A  82      -9.448  -8.303  -9.599  1.00  0.00           C  
ATOM   1131  CD2 PHE A  82      -7.321  -9.084  -8.953  1.00  0.00           C  
ATOM   1132  CE1 PHE A  82      -9.834  -9.628  -9.932  1.00  0.00           C  
ATOM   1133  CE2 PHE A  82      -7.706 -10.409  -9.286  1.00  0.00           C  
ATOM   1134  CZ  PHE A  82      -8.954 -10.653  -9.769  1.00  0.00           C  
ATOM   1135  H   PHE A  82      -9.971  -5.630  -8.675  1.00  0.00           H  
ATOM   1136  HA  PHE A  82      -8.404  -6.891  -6.662  1.00  0.00           H  
ATOM   1137  HB3 PHE A  82      -6.697  -6.583  -8.702  1.00  0.00           H  
ATOM   1138  HD1 PHE A  82     -10.152  -7.482  -9.729  1.00  0.00           H  
ATOM   1139  HD2 PHE A  82      -6.321  -8.888  -8.567  1.00  0.00           H  
ATOM   1140  HE1 PHE A  82     -10.834  -9.823 -10.318  1.00  0.00           H  
ATOM   1141  HE2 PHE A  82      -7.003 -11.231  -9.156  1.00  0.00           H  
ATOM   1142  HZ  PHE A  82      -9.251 -11.671 -10.025  1.00  0.00           H  
ATOM   1143  N   ARG A  83      -6.308  -5.245  -6.554  1.00  0.00           N  
ATOM   1144  CA  ARG A  83      -5.345  -4.203  -6.235  1.00  0.00           C  
ATOM   1145  C   ARG A  83      -4.836  -3.542  -7.517  1.00  0.00           C  
ATOM   1146  O   ARG A  83      -4.680  -4.203  -8.542  1.00  0.00           O  
ATOM   1147  CB  ARG A  83      -4.158  -4.771  -5.456  1.00  0.00           C  
ATOM   1148  CG  ARG A  83      -4.609  -5.351  -4.114  1.00  0.00           C  
ATOM   1149  CD  ARG A  83      -3.659  -6.456  -3.647  1.00  0.00           C  
ATOM   1150  NE  ARG A  83      -2.258  -6.072  -3.929  1.00  0.00           N  
ATOM   1151  CZ  ARG A  83      -1.546  -5.223  -3.175  1.00  0.00           C  
ATOM   1152  NH1 ARG A  83      -2.144  -4.535  -2.194  1.00  0.00           N  
ATOM   1153  NH2 ARG A  83      -0.236  -5.062  -3.404  1.00  0.00           N  
ATOM   1154  H   ARG A  83      -5.967  -6.179  -6.455  1.00  0.00           H  
ATOM   1155  HA  ARG A  83      -5.897  -3.493  -5.619  1.00  0.00           H  
ATOM   1156  HB3 ARG A  83      -3.420  -3.987  -5.287  1.00  0.00           H  
ATOM   1157  HG3 ARG A  83      -5.619  -5.750  -4.207  1.00  0.00           H  
ATOM   1158  HD3 ARG A  83      -3.898  -7.391  -4.155  1.00  0.00           H  
ATOM   1159  HE  ARG A  83      -1.815  -6.471  -4.732  1.00  0.00           H  
ATOM   1160 HH11 ARG A  83      -3.105  -4.708  -1.975  1.00  0.00           H  
ATOM   1161 HH12 ARG A  83      -1.630  -3.849  -1.678  1.00  0.00           H  
ATOM   1162 HH21 ARG A  83       0.219  -5.603  -4.112  1.00  0.00           H  
ATOM   1163 HH22 ARG A  83       0.288  -4.399  -2.868  1.00  0.00           H  
ATOM   1164  N   ASN A  84      -4.590  -2.243  -7.417  1.00  0.00           N  
ATOM   1165  CA  ASN A  84      -4.475  -1.410  -8.602  1.00  0.00           C  
ATOM   1166  C   ASN A  84      -3.017  -0.979  -8.777  1.00  0.00           C  
ATOM   1167  O   ASN A  84      -2.117  -1.564  -8.177  1.00  0.00           O  
ATOM   1168  CB  ASN A  84      -5.330  -0.147  -8.474  1.00  0.00           C  
ATOM   1169  CG  ASN A  84      -4.833   0.736  -7.328  1.00  0.00           C  
ATOM   1170  OD1 ASN A  84      -3.967   0.365  -6.553  1.00  0.00           O  
ATOM   1171  ND2 ASN A  84      -5.428   1.924  -7.265  1.00  0.00           N  
ATOM   1172  H   ASN A  84      -4.471  -1.761  -6.549  1.00  0.00           H  
ATOM   1173  HA  ASN A  84      -4.827  -2.032  -9.426  1.00  0.00           H  
ATOM   1174  HB3 ASN A  84      -6.369  -0.424  -8.300  1.00  0.00           H  
ATOM   1175 HD21 ASN A  84      -6.054   2.209  -7.991  1.00  0.00           H  
ATOM   1176 HD22 ASN A  84      -5.250   2.531  -6.491  1.00  0.00           H  
ATOM   1177  N   SER A  85      -2.830   0.042  -9.601  1.00  0.00           N  
ATOM   1178  CA  SER A  85      -1.492   0.493  -9.943  1.00  0.00           C  
ATOM   1179  C   SER A  85      -1.155   1.767  -9.167  1.00  0.00           C  
ATOM   1180  O   SER A  85      -0.013   1.965  -8.756  1.00  0.00           O  
ATOM   1181  CB  SER A  85      -1.360   0.736 -11.448  1.00  0.00           C  
ATOM   1182  OG  SER A  85      -2.614   1.045 -12.051  1.00  0.00           O  
ATOM   1183  H   SER A  85      -3.572   0.557 -10.031  1.00  0.00           H  
ATOM   1184  HA  SER A  85      -0.830  -0.321  -9.648  1.00  0.00           H  
ATOM   1185  HB3 SER A  85      -0.937  -0.150 -11.922  1.00  0.00           H  
ATOM   1186  HG  SER A  85      -3.142   0.207 -12.188  1.00  0.00           H  
ATOM   1187  N   ASP A  86      -2.170   2.601  -8.990  1.00  0.00           N  
ATOM   1188  CA  ASP A  86      -2.045   3.759  -8.124  1.00  0.00           C  
ATOM   1189  C   ASP A  86      -1.733   3.294  -6.700  1.00  0.00           C  
ATOM   1190  O   ASP A  86      -2.552   2.632  -6.066  1.00  0.00           O  
ATOM   1191  CB  ASP A  86      -3.348   4.560  -8.085  1.00  0.00           C  
ATOM   1192  CG  ASP A  86      -4.077   4.674  -9.424  1.00  0.00           C  
ATOM   1193  OD1 ASP A  86      -4.656   3.649  -9.844  1.00  0.00           O  
ATOM   1194  OD2 ASP A  86      -4.040   5.784  -9.999  1.00  0.00           O  
ATOM   1195  H   ASP A  86      -3.063   2.493  -9.428  1.00  0.00           H  
ATOM   1196  HA  ASP A  86      -1.239   4.354  -8.555  1.00  0.00           H  
ATOM   1197  HB3 ASP A  86      -3.128   5.565  -7.721  1.00  0.00           H  
ATOM   1198  N   ARG A  87      -0.546   3.660  -6.238  1.00  0.00           N  
ATOM   1199  CA  ARG A  87      -0.118   3.295  -4.899  1.00  0.00           C  
ATOM   1200  C   ARG A  87       0.833   4.354  -4.339  1.00  0.00           C  
ATOM   1201  O   ARG A  87       1.704   4.850  -5.050  1.00  0.00           O  
ATOM   1202  CB  ARG A  87       0.583   1.935  -4.896  1.00  0.00           C  
ATOM   1203  CG  ARG A  87      -0.374   0.823  -5.326  1.00  0.00           C  
ATOM   1204  CD  ARG A  87       0.300  -0.547  -5.238  1.00  0.00           C  
ATOM   1205  NE  ARG A  87      -0.547  -1.572  -5.886  1.00  0.00           N  
ATOM   1206  CZ  ARG A  87      -0.179  -2.848  -6.067  1.00  0.00           C  
ATOM   1207  NH1 ARG A  87       0.968  -3.295  -5.537  1.00  0.00           N  
ATOM   1208  NH2 ARG A  87      -0.957  -3.677  -6.776  1.00  0.00           N  
ATOM   1209  H   ARG A  87       0.117   4.195  -6.762  1.00  0.00           H  
ATOM   1210  HA  ARG A  87      -1.039   3.247  -4.317  1.00  0.00           H  
ATOM   1211  HB3 ARG A  87       0.969   1.723  -3.899  1.00  0.00           H  
ATOM   1212  HG3 ARG A  87      -0.711   1.002  -6.347  1.00  0.00           H  
ATOM   1213  HD3 ARG A  87       0.471  -0.811  -4.195  1.00  0.00           H  
ATOM   1214  HE  ARG A  87      -1.452  -1.295  -6.211  1.00  0.00           H  
ATOM   1215 HH11 ARG A  87       1.535  -2.684  -4.983  1.00  0.00           H  
ATOM   1216 HH12 ARG A  87       1.258  -4.238  -5.696  1.00  0.00           H  
ATOM   1217 HH21 ARG A  87      -1.793  -3.333  -7.203  1.00  0.00           H  
ATOM   1218 HH22 ARG A  87      -0.701  -4.637  -6.879  1.00  0.00           H  
ATOM   1219  N   ILE A  88       0.635   4.668  -3.066  1.00  0.00           N  
ATOM   1220  CA  ILE A  88       1.529   5.579  -2.372  1.00  0.00           C  
ATOM   1221  C   ILE A  88       2.641   4.776  -1.694  1.00  0.00           C  
ATOM   1222  O   ILE A  88       2.372   3.785  -1.015  1.00  0.00           O  
ATOM   1223  CB  ILE A  88       0.743   6.473  -1.412  1.00  0.00           C  
ATOM   1224  CG1 ILE A  88       1.571   7.692  -0.996  1.00  0.00           C  
ATOM   1225  CG2 ILE A  88       0.247   5.677  -0.203  1.00  0.00           C  
ATOM   1226  CD1 ILE A  88       0.753   8.633  -0.111  1.00  0.00           C  
ATOM   1227  H   ILE A  88      -0.119   4.313  -2.513  1.00  0.00           H  
ATOM   1228  HA  ILE A  88       1.981   6.228  -3.122  1.00  0.00           H  
ATOM   1229  HB  ILE A  88      -0.137   6.846  -1.936  1.00  0.00           H  
ATOM   1230 HG13 ILE A  88       1.911   8.225  -1.884  1.00  0.00           H  
ATOM   1231 HG21 ILE A  88      -0.437   6.294   0.381  1.00  0.00           H  
ATOM   1232 HG22 ILE A  88      -0.272   4.783  -0.545  1.00  0.00           H  
ATOM   1233 HG23 ILE A  88       1.097   5.391   0.417  1.00  0.00           H  
ATOM   1234 HD11 ILE A  88      -0.248   8.747  -0.527  1.00  0.00           H  
ATOM   1235 HD12 ILE A  88       0.683   8.217   0.895  1.00  0.00           H  
ATOM   1236 HD13 ILE A  88       1.241   9.607  -0.067  1.00  0.00           H  
ATOM   1237  N   LEU A  89       3.868   5.233  -1.901  1.00  0.00           N  
ATOM   1238  CA  LEU A  89       4.996   4.718  -1.143  1.00  0.00           C  
ATOM   1239  C   LEU A  89       5.351   5.708  -0.031  1.00  0.00           C  
ATOM   1240  O   LEU A  89       5.345   6.919  -0.248  1.00  0.00           O  
ATOM   1241  CB  LEU A  89       6.165   4.395  -2.074  1.00  0.00           C  
ATOM   1242  CG  LEU A  89       5.980   3.181  -2.986  1.00  0.00           C  
ATOM   1243  CD1 LEU A  89       6.113   1.877  -2.198  1.00  0.00           C  
ATOM   1244  CD2 LEU A  89       4.651   3.260  -3.742  1.00  0.00           C  
ATOM   1245  H   LEU A  89       4.095   5.939  -2.571  1.00  0.00           H  
ATOM   1246  HA  LEU A  89       4.680   3.781  -0.683  1.00  0.00           H  
ATOM   1247  HB3 LEU A  89       7.055   4.234  -1.466  1.00  0.00           H  
ATOM   1248  HG  LEU A  89       6.775   3.189  -3.732  1.00  0.00           H  
ATOM   1249 HD11 LEU A  89       6.146   1.035  -2.891  1.00  0.00           H  
ATOM   1250 HD12 LEU A  89       7.032   1.900  -1.611  1.00  0.00           H  
ATOM   1251 HD13 LEU A  89       5.259   1.766  -1.532  1.00  0.00           H  
ATOM   1252 HD21 LEU A  89       4.676   2.579  -4.592  1.00  0.00           H  
ATOM   1253 HD22 LEU A  89       3.837   2.980  -3.075  1.00  0.00           H  
ATOM   1254 HD23 LEU A  89       4.496   4.279  -4.097  1.00  0.00           H  
ATOM   1255  N   TYR A  90       5.652   5.156   1.135  1.00  0.00           N  
ATOM   1256  CA  TYR A  90       6.227   5.945   2.210  1.00  0.00           C  
ATOM   1257  C   TYR A  90       7.207   5.111   3.040  1.00  0.00           C  
ATOM   1258  O   TYR A  90       6.886   3.995   3.447  1.00  0.00           O  
ATOM   1259  CB  TYR A  90       5.055   6.367   3.099  1.00  0.00           C  
ATOM   1260  CG  TYR A  90       4.202   5.198   3.598  1.00  0.00           C  
ATOM   1261  CD1 TYR A  90       3.284   4.605   2.754  1.00  0.00           C  
ATOM   1262  CD2 TYR A  90       4.348   4.739   4.890  1.00  0.00           C  
ATOM   1263  CE1 TYR A  90       2.481   3.506   3.223  1.00  0.00           C  
ATOM   1264  CE2 TYR A  90       3.545   3.640   5.360  1.00  0.00           C  
ATOM   1265  CZ  TYR A  90       2.651   3.078   4.503  1.00  0.00           C  
ATOM   1266  OH  TYR A  90       1.891   2.039   4.946  1.00  0.00           O  
ATOM   1267  H   TYR A  90       5.508   4.189   1.350  1.00  0.00           H  
ATOM   1268  HA  TYR A  90       6.763   6.782   1.764  1.00  0.00           H  
ATOM   1269  HB3 TYR A  90       4.420   7.056   2.543  1.00  0.00           H  
ATOM   1270  HD1 TYR A  90       3.168   4.968   1.733  1.00  0.00           H  
ATOM   1271  HD2 TYR A  90       5.073   5.208   5.557  1.00  0.00           H  
ATOM   1272  HE1 TYR A  90       1.753   3.028   2.568  1.00  0.00           H  
ATOM   1273  HE2 TYR A  90       3.650   3.267   6.379  1.00  0.00           H  
ATOM   1274  HH  TYR A  90       1.408   1.618   4.180  1.00  0.00           H  
ATOM   1275  N   SER A  91       8.379   5.684   3.266  1.00  0.00           N  
ATOM   1276  CA  SER A  91       9.391   5.025   4.074  1.00  0.00           C  
ATOM   1277  C   SER A  91       9.148   5.317   5.556  1.00  0.00           C  
ATOM   1278  O   SER A  91       8.217   6.042   5.906  1.00  0.00           O  
ATOM   1279  CB  SER A  91      10.797   5.472   3.669  1.00  0.00           C  
ATOM   1280  OG  SER A  91      10.981   6.875   3.839  1.00  0.00           O  
ATOM   1281  H   SER A  91       8.642   6.580   2.907  1.00  0.00           H  
ATOM   1282  HA  SER A  91       9.276   3.961   3.870  1.00  0.00           H  
ATOM   1283  HB3 SER A  91      10.976   5.207   2.626  1.00  0.00           H  
ATOM   1284  HG  SER A  91      11.914   7.062   4.144  1.00  0.00           H  
ATOM   1285  N   SER A  92      10.001   4.738   6.388  1.00  0.00           N  
ATOM   1286  CA  SER A  92       9.919   4.964   7.821  1.00  0.00           C  
ATOM   1287  C   SER A  92      10.183   6.438   8.133  1.00  0.00           C  
ATOM   1288  O   SER A  92       9.511   7.028   8.979  1.00  0.00           O  
ATOM   1289  CB  SER A  92      10.910   4.076   8.576  1.00  0.00           C  
ATOM   1290  OG  SER A  92      12.137   3.922   7.868  1.00  0.00           O  
ATOM   1291  H   SER A  92      10.736   4.125   6.099  1.00  0.00           H  
ATOM   1292  HA  SER A  92       8.901   4.691   8.099  1.00  0.00           H  
ATOM   1293  HB3 SER A  92      10.462   3.096   8.744  1.00  0.00           H  
ATOM   1294  HG  SER A  92      12.757   3.332   8.384  1.00  0.00           H  
ATOM   1295  N   ASP A  93      11.165   6.992   7.436  1.00  0.00           N  
ATOM   1296  CA  ASP A  93      11.618   8.343   7.723  1.00  0.00           C  
ATOM   1297  C   ASP A  93      10.747   9.341   6.956  1.00  0.00           C  
ATOM   1298  O   ASP A  93      10.909  10.551   7.103  1.00  0.00           O  
ATOM   1299  CB  ASP A  93      13.068   8.543   7.279  1.00  0.00           C  
ATOM   1300  CG  ASP A  93      13.246   8.940   5.813  1.00  0.00           C  
ATOM   1301  OD1 ASP A  93      13.224   8.018   4.968  1.00  0.00           O  
ATOM   1302  OD2 ASP A  93      13.403  10.156   5.568  1.00  0.00           O  
ATOM   1303  H   ASP A  93      11.645   6.534   6.688  1.00  0.00           H  
ATOM   1304  HA  ASP A  93      11.525   8.452   8.803  1.00  0.00           H  
ATOM   1305  HB3 ASP A  93      13.618   7.619   7.460  1.00  0.00           H  
ATOM   1306  N   TRP A  94       9.842   8.797   6.156  1.00  0.00           N  
ATOM   1307  CA  TRP A  94       8.794   9.602   5.554  1.00  0.00           C  
ATOM   1308  C   TRP A  94       9.408  10.382   4.389  1.00  0.00           C  
ATOM   1309  O   TRP A  94       9.205  11.589   4.270  1.00  0.00           O  
ATOM   1310  CB  TRP A  94       8.131  10.507   6.595  1.00  0.00           C  
ATOM   1311  CG  TRP A  94       7.631   9.765   7.836  1.00  0.00           C  
ATOM   1312  CD1 TRP A  94       8.096   9.847   9.089  1.00  0.00           C  
ATOM   1313  CD2 TRP A  94       6.543   8.819   7.892  1.00  0.00           C  
ATOM   1314  NE1 TRP A  94       7.392   9.026   9.946  1.00  0.00           N  
ATOM   1315  CE2 TRP A  94       6.417   8.381   9.194  1.00  0.00           C  
ATOM   1316  CE3 TRP A  94       5.694   8.348   6.875  1.00  0.00           C  
ATOM   1317  CZ2 TRP A  94       5.452   7.451   9.600  1.00  0.00           C  
ATOM   1318  CZ3 TRP A  94       4.735   7.418   7.297  1.00  0.00           C  
ATOM   1319  CH2 TRP A  94       4.594   6.969   8.605  1.00  0.00           C  
ATOM   1320  H   TRP A  94       9.817   7.826   5.919  1.00  0.00           H  
ATOM   1321  HA  TRP A  94       8.024   8.925   5.184  1.00  0.00           H  
ATOM   1322  HB3 TRP A  94       7.291  11.023   6.129  1.00  0.00           H  
ATOM   1323  HD1 TRP A  94       8.928  10.483   9.394  1.00  0.00           H  
ATOM   1324  HE1 TRP A  94       7.567   8.906  11.015  1.00  0.00           H  
ATOM   1325  HE3 TRP A  94       5.774   8.677   5.839  1.00  0.00           H  
ATOM   1326  HZ2 TRP A  94       5.372   7.122  10.637  1.00  0.00           H  
ATOM   1327  HZ3 TRP A  94       4.051   7.021   6.548  1.00  0.00           H  
ATOM   1328  HH2 TRP A  94       3.821   6.243   8.854  1.00  0.00           H  
ATOM   1329  N   LEU A  95      10.147   9.660   3.559  1.00  0.00           N  
ATOM   1330  CA  LEU A  95      10.162   9.940   2.133  1.00  0.00           C  
ATOM   1331  C   LEU A  95       8.912   9.340   1.487  1.00  0.00           C  
ATOM   1332  O   LEU A  95       8.588   8.176   1.716  1.00  0.00           O  
ATOM   1333  CB  LEU A  95      11.471   9.455   1.506  1.00  0.00           C  
ATOM   1334  CG  LEU A  95      12.731  10.225   1.906  1.00  0.00           C  
ATOM   1335  CD1 LEU A  95      13.986   9.544   1.358  1.00  0.00           C  
ATOM   1336  CD2 LEU A  95      12.639  11.691   1.476  1.00  0.00           C  
ATOM   1337  H   LEU A  95      10.726   8.897   3.846  1.00  0.00           H  
ATOM   1338  HA  LEU A  95      10.128  11.022   2.013  1.00  0.00           H  
ATOM   1339  HB3 LEU A  95      11.370   9.501   0.422  1.00  0.00           H  
ATOM   1340  HG  LEU A  95      12.808  10.214   2.993  1.00  0.00           H  
ATOM   1341 HD11 LEU A  95      14.871  10.062   1.727  1.00  0.00           H  
ATOM   1342 HD12 LEU A  95      14.010   8.505   1.686  1.00  0.00           H  
ATOM   1343 HD13 LEU A  95      13.972   9.580   0.268  1.00  0.00           H  
ATOM   1344 HD21 LEU A  95      12.235  11.747   0.464  1.00  0.00           H  
ATOM   1345 HD22 LEU A  95      11.984  12.230   2.160  1.00  0.00           H  
ATOM   1346 HD23 LEU A  95      13.632  12.138   1.494  1.00  0.00           H  
ATOM   1347  N   ILE A  96       8.243  10.162   0.693  1.00  0.00           N  
ATOM   1348  CA  ILE A  96       6.980   9.764   0.095  1.00  0.00           C  
ATOM   1349  C   ILE A  96       7.045   9.984  -1.418  1.00  0.00           C  
ATOM   1350  O   ILE A  96       7.452  11.050  -1.877  1.00  0.00           O  
ATOM   1351  CB  ILE A  96       5.815  10.488   0.772  1.00  0.00           C  
ATOM   1352  CG1 ILE A  96       5.892  10.347   2.293  1.00  0.00           C  
ATOM   1353  CG2 ILE A  96       4.473  10.002   0.220  1.00  0.00           C  
ATOM   1354  CD1 ILE A  96       4.584  10.789   2.952  1.00  0.00           C  
ATOM   1355  H   ILE A  96       8.550  11.084   0.456  1.00  0.00           H  
ATOM   1356  HA  ILE A  96       6.851   8.698   0.283  1.00  0.00           H  
ATOM   1357  HB  ILE A  96       5.892  11.549   0.543  1.00  0.00           H  
ATOM   1358 HG13 ILE A  96       6.717  10.947   2.676  1.00  0.00           H  
ATOM   1359 HG21 ILE A  96       4.520   9.964  -0.869  1.00  0.00           H  
ATOM   1360 HG22 ILE A  96       4.258   9.007   0.609  1.00  0.00           H  
ATOM   1361 HG23 ILE A  96       3.684  10.690   0.525  1.00  0.00           H  
ATOM   1362 HD11 ILE A  96       3.812  10.044   2.762  1.00  0.00           H  
ATOM   1363 HD12 ILE A  96       4.735  10.889   4.027  1.00  0.00           H  
ATOM   1364 HD13 ILE A  96       4.274  11.748   2.538  1.00  0.00           H  
ATOM   1365  N   TYR A  97       6.637   8.959  -2.152  1.00  0.00           N  
ATOM   1366  CA  TYR A  97       6.423   9.100  -3.581  1.00  0.00           C  
ATOM   1367  C   TYR A  97       5.033   8.599  -3.980  1.00  0.00           C  
ATOM   1368  O   TYR A  97       4.295   8.076  -3.145  1.00  0.00           O  
ATOM   1369  CB  TYR A  97       7.479   8.222  -4.255  1.00  0.00           C  
ATOM   1370  CG  TYR A  97       8.899   8.788  -4.177  1.00  0.00           C  
ATOM   1371  CD1 TYR A  97       9.598   8.735  -2.988  1.00  0.00           C  
ATOM   1372  CD2 TYR A  97       9.480   9.350  -5.295  1.00  0.00           C  
ATOM   1373  CE1 TYR A  97      10.934   9.267  -2.914  1.00  0.00           C  
ATOM   1374  CE2 TYR A  97      10.818   9.882  -5.221  1.00  0.00           C  
ATOM   1375  CZ  TYR A  97      11.477   9.814  -4.034  1.00  0.00           C  
ATOM   1376  OH  TYR A  97      12.740  10.316  -3.964  1.00  0.00           O  
ATOM   1377  H   TYR A  97       6.454   8.047  -1.785  1.00  0.00           H  
ATOM   1378  HA  TYR A  97       6.505  10.158  -3.831  1.00  0.00           H  
ATOM   1379  HB3 TYR A  97       7.210   8.088  -5.302  1.00  0.00           H  
ATOM   1380  HD1 TYR A  97       9.139   8.290  -2.104  1.00  0.00           H  
ATOM   1381  HD2 TYR A  97       8.929   9.392  -6.234  1.00  0.00           H  
ATOM   1382  HE1 TYR A  97      11.498   9.231  -1.981  1.00  0.00           H  
ATOM   1383  HE2 TYR A  97      11.288  10.329  -6.097  1.00  0.00           H  
ATOM   1384  HH  TYR A  97      13.110  10.439  -4.884  1.00  0.00           H  
ATOM   1385  N   LYS A  98       4.717   8.777  -5.254  1.00  0.00           N  
ATOM   1386  CA  LYS A  98       3.557   8.125  -5.836  1.00  0.00           C  
ATOM   1387  C   LYS A  98       3.997   7.290  -7.040  1.00  0.00           C  
ATOM   1388  O   LYS A  98       5.089   7.486  -7.571  1.00  0.00           O  
ATOM   1389  CB  LYS A  98       2.472   9.154  -6.165  1.00  0.00           C  
ATOM   1390  CG  LYS A  98       2.980  10.180  -7.179  1.00  0.00           C  
ATOM   1391  CD  LYS A  98       1.835  10.707  -8.046  1.00  0.00           C  
ATOM   1392  CE  LYS A  98       0.878  11.572  -7.224  1.00  0.00           C  
ATOM   1393  NZ  LYS A  98      -0.303  11.951  -8.032  1.00  0.00           N  
ATOM   1394  H   LYS A  98       5.238   9.355  -5.883  1.00  0.00           H  
ATOM   1395  HA  LYS A  98       3.146   7.454  -5.081  1.00  0.00           H  
ATOM   1396  HB3 LYS A  98       2.159   9.662  -5.252  1.00  0.00           H  
ATOM   1397  HG3 LYS A  98       3.741   9.725  -7.813  1.00  0.00           H  
ATOM   1398  HD3 LYS A  98       1.290   9.870  -8.483  1.00  0.00           H  
ATOM   1399  HE3 LYS A  98       1.394  12.469  -6.879  1.00  0.00           H  
ATOM   1400  HZ1 LYS A  98      -0.911  12.525  -7.483  1.00  0.00           H  
ATOM   1401  HZ2 LYS A  98      -0.004  12.459  -8.840  1.00  0.00           H  
ATOM   1402  HZ3 LYS A  98      -0.789  11.127  -8.318  1.00  0.00           H  
ATOM   1403  N   THR A  99       3.125   6.373  -7.434  1.00  0.00           N  
ATOM   1404  CA  THR A  99       3.284   5.687  -8.705  1.00  0.00           C  
ATOM   1405  C   THR A  99       1.928   5.201  -9.223  1.00  0.00           C  
ATOM   1406  O   THR A  99       1.087   4.754  -8.445  1.00  0.00           O  
ATOM   1407  CB  THR A  99       4.299   4.559  -8.509  1.00  0.00           C  
ATOM   1408  OG1 THR A  99       4.167   3.765  -9.685  1.00  0.00           O  
ATOM   1409  CG2 THR A  99       3.909   3.611  -7.373  1.00  0.00           C  
ATOM   1410  H   THR A  99       2.323   6.100  -6.904  1.00  0.00           H  
ATOM   1411  HA  THR A  99       3.668   6.400  -9.435  1.00  0.00           H  
ATOM   1412  HB  THR A  99       5.301   4.960  -8.356  1.00  0.00           H  
ATOM   1413  HG1 THR A  99       4.674   4.182 -10.439  1.00  0.00           H  
ATOM   1414 HG21 THR A  99       2.922   3.194  -7.571  1.00  0.00           H  
ATOM   1415 HG22 THR A  99       4.638   2.804  -7.307  1.00  0.00           H  
ATOM   1416 HG23 THR A  99       3.888   4.161  -6.432  1.00  0.00           H  
ATOM   1417  N   THR A 100       1.759   5.308 -10.533  1.00  0.00           N  
ATOM   1418  CA  THR A 100       0.465   5.052 -11.143  1.00  0.00           C  
ATOM   1419  C   THR A 100       0.610   4.071 -12.309  1.00  0.00           C  
ATOM   1420  O   THR A 100      -0.166   4.115 -13.261  1.00  0.00           O  
ATOM   1421  CB  THR A 100      -0.139   6.396 -11.551  1.00  0.00           C  
ATOM   1422  OG1 THR A 100       0.893   7.026 -12.307  1.00  0.00           O  
ATOM   1423  CG2 THR A 100      -0.349   7.331 -10.358  1.00  0.00           C  
ATOM   1424  H   THR A 100       2.485   5.563 -11.171  1.00  0.00           H  
ATOM   1425  HA  THR A 100      -0.176   4.574 -10.401  1.00  0.00           H  
ATOM   1426  HB  THR A 100      -1.068   6.254 -12.103  1.00  0.00           H  
ATOM   1427  HG1 THR A 100       1.596   7.383 -11.693  1.00  0.00           H  
ATOM   1428 HG21 THR A 100       0.586   7.436  -9.810  1.00  0.00           H  
ATOM   1429 HG22 THR A 100      -0.675   8.308 -10.714  1.00  0.00           H  
ATOM   1430 HG23 THR A 100      -1.111   6.912  -9.700  1.00  0.00           H  
ATOM   1431  N   ASP A 101       1.609   3.209 -12.194  1.00  0.00           N  
ATOM   1432  CA  ASP A 101       1.917   2.274 -13.262  1.00  0.00           C  
ATOM   1433  C   ASP A 101       2.661   1.070 -12.682  1.00  0.00           C  
ATOM   1434  O   ASP A 101       3.595   0.556 -13.299  1.00  0.00           O  
ATOM   1435  CB  ASP A 101       2.816   2.921 -14.319  1.00  0.00           C  
ATOM   1436  CG  ASP A 101       3.867   3.887 -13.769  1.00  0.00           C  
ATOM   1437  OD1 ASP A 101       4.411   3.579 -12.687  1.00  0.00           O  
ATOM   1438  OD2 ASP A 101       4.103   4.912 -14.444  1.00  0.00           O  
ATOM   1439  H   ASP A 101       2.202   3.143 -11.391  1.00  0.00           H  
ATOM   1440  HA  ASP A 101       0.953   2.001 -13.691  1.00  0.00           H  
ATOM   1441  HB3 ASP A 101       2.187   3.457 -15.029  1.00  0.00           H  
ATOM   1442  N   HIS A 102       2.221   0.653 -11.504  1.00  0.00           N  
ATOM   1443  CA  HIS A 102       2.725  -0.570 -10.906  1.00  0.00           C  
ATOM   1444  C   HIS A 102       4.255  -0.542 -10.891  1.00  0.00           C  
ATOM   1445  O   HIS A 102       4.901  -1.357 -11.546  1.00  0.00           O  
ATOM   1446  CB  HIS A 102       2.163  -1.798 -11.626  1.00  0.00           C  
ATOM   1447  CG  HIS A 102       2.419  -3.102 -10.908  1.00  0.00           C  
ATOM   1448  ND1 HIS A 102       3.456  -3.954 -11.246  1.00  0.00           N  
ATOM   1449  CD2 HIS A 102       1.762  -3.690  -9.867  1.00  0.00           C  
ATOM   1450  CE1 HIS A 102       3.416  -5.003 -10.439  1.00  0.00           C  
ATOM   1451  NE2 HIS A 102       2.365  -4.839  -9.586  1.00  0.00           N  
ATOM   1452  H   HIS A 102       1.534   1.137 -10.962  1.00  0.00           H  
ATOM   1453  HA  HIS A 102       2.359  -0.591  -9.880  1.00  0.00           H  
ATOM   1454  HB3 HIS A 102       2.599  -1.854 -12.624  1.00  0.00           H  
ATOM   1455  HD1 HIS A 102       4.123  -3.801 -11.975  1.00  0.00           H  
ATOM   1456  HD2 HIS A 102       0.890  -3.285  -9.354  1.00  0.00           H  
ATOM   1457  HE1 HIS A 102       4.102  -5.851 -10.454  1.00  0.00           H  
ATOM   1458  N   TYR A 103       4.789   0.405 -10.134  1.00  0.00           N  
ATOM   1459  CA  TYR A 103       6.213   0.420  -9.846  1.00  0.00           C  
ATOM   1460  C   TYR A 103       7.032   0.432 -11.139  1.00  0.00           C  
ATOM   1461  O   TYR A 103       7.970  -0.350 -11.291  1.00  0.00           O  
ATOM   1462  CB  TYR A 103       6.504  -0.874  -9.085  1.00  0.00           C  
ATOM   1463  CG  TYR A 103       5.559  -1.128  -7.908  1.00  0.00           C  
ATOM   1464  CD1 TYR A 103       5.434  -0.186  -6.907  1.00  0.00           C  
ATOM   1465  CD2 TYR A 103       4.833  -2.301  -7.846  1.00  0.00           C  
ATOM   1466  CE1 TYR A 103       4.545  -0.425  -5.800  1.00  0.00           C  
ATOM   1467  CE2 TYR A 103       3.945  -2.540  -6.739  1.00  0.00           C  
ATOM   1468  CZ  TYR A 103       3.845  -1.591  -5.771  1.00  0.00           C  
ATOM   1469  OH  TYR A 103       3.006  -1.816  -4.724  1.00  0.00           O  
ATOM   1470  H   TYR A 103       4.267   1.152  -9.720  1.00  0.00           H  
ATOM   1471  HA  TYR A 103       6.433   1.324  -9.278  1.00  0.00           H  
ATOM   1472  HB3 TYR A 103       7.528  -0.844  -8.715  1.00  0.00           H  
ATOM   1473  HD1 TYR A 103       6.008   0.740  -6.956  1.00  0.00           H  
ATOM   1474  HD2 TYR A 103       4.932  -3.045  -8.636  1.00  0.00           H  
ATOM   1475  HE1 TYR A 103       4.437   0.310  -5.003  1.00  0.00           H  
ATOM   1476  HE2 TYR A 103       3.366  -3.462  -6.678  1.00  0.00           H  
ATOM   1477  HH  TYR A 103       3.197  -1.169  -3.986  1.00  0.00           H  
ATOM   1478  N   GLN A 104       6.649   1.327 -12.037  1.00  0.00           N  
ATOM   1479  CA  GLN A 104       7.508   1.684 -13.153  1.00  0.00           C  
ATOM   1480  C   GLN A 104       8.229   3.003 -12.866  1.00  0.00           C  
ATOM   1481  O   GLN A 104       9.458   3.059 -12.882  1.00  0.00           O  
ATOM   1482  CB  GLN A 104       6.711   1.767 -14.456  1.00  0.00           C  
ATOM   1483  CG  GLN A 104       6.184   0.390 -14.864  1.00  0.00           C  
ATOM   1484  CD  GLN A 104       7.013  -0.196 -16.009  1.00  0.00           C  
ATOM   1485  OE1 GLN A 104       7.905  -1.005 -15.813  1.00  0.00           O  
ATOM   1486  NE2 GLN A 104       6.671   0.257 -17.212  1.00  0.00           N  
ATOM   1487  H   GLN A 104       5.771   1.804 -12.011  1.00  0.00           H  
ATOM   1488  HA  GLN A 104       8.235   0.875 -13.230  1.00  0.00           H  
ATOM   1489  HB3 GLN A 104       7.342   2.169 -15.247  1.00  0.00           H  
ATOM   1490  HG3 GLN A 104       5.141   0.472 -15.170  1.00  0.00           H  
ATOM   1491 HE21 GLN A 104       5.935   0.928 -17.303  1.00  0.00           H  
ATOM   1492 HE22 GLN A 104       7.149  -0.074 -18.025  1.00  0.00           H  
ATOM   1493  N   THR A 105       7.435   4.031 -12.611  1.00  0.00           N  
ATOM   1494  CA  THR A 105       7.980   5.355 -12.361  1.00  0.00           C  
ATOM   1495  C   THR A 105       7.389   5.942 -11.078  1.00  0.00           C  
ATOM   1496  O   THR A 105       6.244   5.656 -10.731  1.00  0.00           O  
ATOM   1497  CB  THR A 105       7.721   6.215 -13.599  1.00  0.00           C  
ATOM   1498  OG1 THR A 105       6.303   6.196 -13.745  1.00  0.00           O  
ATOM   1499  CG2 THR A 105       8.236   5.563 -14.884  1.00  0.00           C  
ATOM   1500  H   THR A 105       6.437   3.972 -12.573  1.00  0.00           H  
ATOM   1501  HA  THR A 105       9.055   5.260 -12.203  1.00  0.00           H  
ATOM   1502  HB  THR A 105       8.140   7.214 -13.474  1.00  0.00           H  
ATOM   1503  HG1 THR A 105       6.021   6.853 -14.443  1.00  0.00           H  
ATOM   1504 HG21 THR A 105       8.170   6.277 -15.705  1.00  0.00           H  
ATOM   1505 HG22 THR A 105       9.274   5.260 -14.746  1.00  0.00           H  
ATOM   1506 HG23 THR A 105       7.629   4.687 -15.115  1.00  0.00           H  
ATOM   1507  N   PHE A 106       8.196   6.753 -10.409  1.00  0.00           N  
ATOM   1508  CA  PHE A 106       7.759   7.399  -9.183  1.00  0.00           C  
ATOM   1509  C   PHE A 106       8.036   8.903  -9.228  1.00  0.00           C  
ATOM   1510  O   PHE A 106       8.966   9.348  -9.900  1.00  0.00           O  
ATOM   1511  CB  PHE A 106       8.563   6.778  -8.039  1.00  0.00           C  
ATOM   1512  CG  PHE A 106       8.412   5.259  -7.926  1.00  0.00           C  
ATOM   1513  CD1 PHE A 106       9.006   4.447  -8.842  1.00  0.00           C  
ATOM   1514  CD2 PHE A 106       7.686   4.722  -6.911  1.00  0.00           C  
ATOM   1515  CE1 PHE A 106       8.867   3.038  -8.737  1.00  0.00           C  
ATOM   1516  CE2 PHE A 106       7.545   3.312  -6.807  1.00  0.00           C  
ATOM   1517  CZ  PHE A 106       8.140   2.500  -7.722  1.00  0.00           C  
ATOM   1518  H   PHE A 106       9.130   6.970 -10.691  1.00  0.00           H  
ATOM   1519  HA  PHE A 106       6.685   7.232  -9.093  1.00  0.00           H  
ATOM   1520  HB3 PHE A 106       8.251   7.234  -7.099  1.00  0.00           H  
ATOM   1521  HD1 PHE A 106       9.590   4.878  -9.655  1.00  0.00           H  
ATOM   1522  HD2 PHE A 106       7.209   5.372  -6.178  1.00  0.00           H  
ATOM   1523  HE1 PHE A 106       9.343   2.388  -9.471  1.00  0.00           H  
ATOM   1524  HE2 PHE A 106       6.963   2.882  -5.993  1.00  0.00           H  
ATOM   1525  HZ  PHE A 106       8.033   1.419  -7.641  1.00  0.00           H  
ATOM   1526  N   THR A 107       7.214   9.646  -8.501  1.00  0.00           N  
ATOM   1527  CA  THR A 107       7.405  11.082  -8.387  1.00  0.00           C  
ATOM   1528  C   THR A 107       7.282  11.522  -6.928  1.00  0.00           C  
ATOM   1529  O   THR A 107       6.389  11.070  -6.213  1.00  0.00           O  
ATOM   1530  CB  THR A 107       6.401  11.767  -9.317  1.00  0.00           C  
ATOM   1531  OG1 THR A 107       6.757  11.303 -10.616  1.00  0.00           O  
ATOM   1532  CG2 THR A 107       6.611  13.281  -9.390  1.00  0.00           C  
ATOM   1533  H   THR A 107       6.430   9.283  -7.997  1.00  0.00           H  
ATOM   1534  HA  THR A 107       8.419  11.320  -8.709  1.00  0.00           H  
ATOM   1535  HB  THR A 107       5.378  11.530  -9.026  1.00  0.00           H  
ATOM   1536  HG1 THR A 107       7.709  11.537 -10.813  1.00  0.00           H  
ATOM   1537 HG21 THR A 107       5.971  13.699 -10.167  1.00  0.00           H  
ATOM   1538 HG22 THR A 107       6.359  13.731  -8.430  1.00  0.00           H  
ATOM   1539 HG23 THR A 107       7.654  13.493  -9.628  1.00  0.00           H  
ATOM   1540  N   LYS A 108       8.191  12.400  -6.529  1.00  0.00           N  
ATOM   1541  CA  LYS A 108       8.265  12.821  -5.140  1.00  0.00           C  
ATOM   1542  C   LYS A 108       7.200  13.887  -4.876  1.00  0.00           C  
ATOM   1543  O   LYS A 108       7.127  14.886  -5.590  1.00  0.00           O  
ATOM   1544  CB  LYS A 108       9.686  13.272  -4.794  1.00  0.00           C  
ATOM   1545  CG  LYS A 108       9.889  13.325  -3.278  1.00  0.00           C  
ATOM   1546  CD  LYS A 108      11.137  14.136  -2.920  1.00  0.00           C  
ATOM   1547  CE  LYS A 108      12.410  13.371  -3.284  1.00  0.00           C  
ATOM   1548  NZ  LYS A 108      12.685  12.316  -2.283  1.00  0.00           N  
ATOM   1549  H   LYS A 108       8.865  12.821  -7.135  1.00  0.00           H  
ATOM   1550  HA  LYS A 108       8.044  11.950  -4.523  1.00  0.00           H  
ATOM   1551  HB3 LYS A 108       9.874  14.255  -5.224  1.00  0.00           H  
ATOM   1552  HG3 LYS A 108       9.984  12.313  -2.884  1.00  0.00           H  
ATOM   1553  HD3 LYS A 108      11.135  14.361  -1.854  1.00  0.00           H  
ATOM   1554  HE3 LYS A 108      13.253  14.060  -3.335  1.00  0.00           H  
ATOM   1555  HZ1 LYS A 108      11.832  12.055  -1.831  1.00  0.00           H  
ATOM   1556  HZ2 LYS A 108      13.079  11.518  -2.739  1.00  0.00           H  
ATOM   1557  HZ3 LYS A 108      13.331  12.663  -1.602  1.00  0.00           H  
ATOM   1558  N   ILE A 109       6.401  13.638  -3.850  1.00  0.00           N  
ATOM   1559  CA  ILE A 109       5.342  14.563  -3.484  1.00  0.00           C  
ATOM   1560  C   ILE A 109       5.700  15.245  -2.162  1.00  0.00           C  
ATOM   1561  O   ILE A 109       5.046  16.204  -1.758  1.00  0.00           O  
ATOM   1562  CB  ILE A 109       3.990  13.847  -3.460  1.00  0.00           C  
ATOM   1563  CG1 ILE A 109       4.008  12.673  -2.479  1.00  0.00           C  
ATOM   1564  CG2 ILE A 109       3.575  13.412  -4.867  1.00  0.00           C  
ATOM   1565  CD1 ILE A 109       2.591  12.168  -2.202  1.00  0.00           C  
ATOM   1566  H   ILE A 109       6.468  12.823  -3.274  1.00  0.00           H  
ATOM   1567  HA  ILE A 109       5.289  15.324  -4.262  1.00  0.00           H  
ATOM   1568  HB  ILE A 109       3.237  14.551  -3.105  1.00  0.00           H  
ATOM   1569 HG13 ILE A 109       4.478  12.982  -1.546  1.00  0.00           H  
ATOM   1570 HG21 ILE A 109       2.554  13.031  -4.843  1.00  0.00           H  
ATOM   1571 HG22 ILE A 109       3.628  14.266  -5.542  1.00  0.00           H  
ATOM   1572 HG23 ILE A 109       4.247  12.629  -5.219  1.00  0.00           H  
ATOM   1573 HD11 ILE A 109       1.956  13.007  -1.916  1.00  0.00           H  
ATOM   1574 HD12 ILE A 109       2.189  11.698  -3.100  1.00  0.00           H  
ATOM   1575 HD13 ILE A 109       2.617  11.440  -1.390  1.00  0.00           H  
ATOM   1576  N   ARG A 110       6.738  14.721  -1.526  1.00  0.00           N  
ATOM   1577  CA  ARG A 110       7.466  15.487  -0.527  1.00  0.00           C  
ATOM   1578  C   ARG A 110       8.484  16.408  -1.204  1.00  0.00           C  
ATOM   1579  O   ARG A 110       9.077  17.232  -0.548  1.00  0.00           O  
ATOM   1580  CB  ARG A 110       8.195  14.562   0.450  1.00  0.00           C  
ATOM   1581  CG  ARG A 110       7.202  13.816   1.342  1.00  0.00           C  
ATOM   1582  CD  ARG A 110       7.020  14.533   2.682  1.00  0.00           C  
ATOM   1583  NE  ARG A 110       8.115  14.165   3.606  1.00  0.00           N  
ATOM   1584  CZ  ARG A 110       8.834  15.050   4.309  1.00  0.00           C  
ATOM   1585  NH1 ARG A 110       9.015  16.292   3.839  1.00  0.00           N  
ATOM   1586  NH2 ARG A 110       9.372  14.694   5.484  1.00  0.00           N  
ATOM   1587  H   ARG A 110       7.080  13.796  -1.681  1.00  0.00           H  
ATOM   1588  HA  ARG A 110       6.702  16.063  -0.006  1.00  0.00           H  
ATOM   1589  HB3 ARG A 110       8.877  15.147   1.069  1.00  0.00           H  
ATOM   1590  HG3 ARG A 110       7.556  12.799   1.516  1.00  0.00           H  
ATOM   1591  HD3 ARG A 110       6.058  14.266   3.119  1.00  0.00           H  
ATOM   1592  HE  ARG A 110       8.333  13.195   3.712  1.00  0.00           H  
ATOM   1593 HH11 ARG A 110       8.768  16.510   2.894  1.00  0.00           H  
ATOM   1594 HH12 ARG A 110       9.396  17.001   4.432  1.00  0.00           H  
ATOM   1595 HH21 ARG A 110       9.235  13.769   5.836  1.00  0.00           H  
ATOM   1596 HH22 ARG A 110       9.910  15.354   6.008  1.00  0.00           H  
TER    1597      ARG A 110                                                      
ENDMDL                                                                          
