# Supplementary material for: Comparative Performance of High-Throughput Methods for Protein pKa Predictions
Source: J Chem Inf Model. 2023 Aug 8;63(16):5169–81. doi: 10.1021/acs.jcim.3c00165 (PMC10466379; doi:10.1021/acs.jcim.3c00165)
Supplement: Supplementary file 3 — ci3c00165_si_003.zip [file ci3c00165_si_003.zip › curated_pdbs/1beo_curated_10.pdb]

MODEL        9                                                                  
ATOM      1  N   THR A   1       1.523  -0.699  -1.074  1.00  0.00           N  
ATOM      2  CA  THR A   1       1.539  -1.687   0.050  1.00  0.00           C  
ATOM      3  C   THR A   1       2.823  -1.505   0.879  1.00  0.00           C  
ATOM      4  O   THR A   1       2.725  -1.012   1.988  1.00  0.00           O  
ATOM      5  CB  THR A   1       1.380  -3.123  -0.494  1.00  0.00           C  
ATOM      6  OG1 THR A   1       2.227  -3.338  -1.629  1.00  0.00           O  
ATOM      7  CG2 THR A   1      -0.105  -3.373  -0.802  1.00  0.00           C  
ATOM      8  H1  THR A   1       1.702   0.259  -0.711  1.00  0.00           H  
ATOM      9  H2  THR A   1       2.259  -0.956  -1.763  1.00  0.00           H  
ATOM     10  H3  THR A   1       0.601  -0.719  -1.550  1.00  0.00           H  
ATOM     11  HA  THR A   1       0.699  -1.448   0.690  1.00  0.00           H  
ATOM     12  HB  THR A   1       1.685  -3.813   0.281  1.00  0.00           H  
ATOM     13  HG1 THR A   1       1.727  -3.549  -2.424  1.00  0.00           H  
ATOM     14 HG21 THR A   1      -0.718  -2.917  -0.037  1.00  0.00           H  
ATOM     15 HG22 THR A   1      -0.363  -2.950  -1.763  1.00  0.00           H  
ATOM     16 HG23 THR A   1      -0.302  -4.435  -0.820  1.00  0.00           H  
ATOM     17  N   ALA A   2       3.976  -1.884   0.363  1.00  0.00           N  
ATOM     18  CA  ALA A   2       5.293  -1.759   1.063  1.00  0.00           C  
ATOM     19  C   ALA A   2       6.394  -1.583   0.002  1.00  0.00           C  
ATOM     20  O   ALA A   2       7.042  -2.540  -0.393  1.00  0.00           O  
ATOM     21  CB  ALA A   2       5.473  -2.994   1.958  1.00  0.00           C  
ATOM     22  H   ALA A   2       3.976  -2.274  -0.539  1.00  0.00           H  
ATOM     23  HA  ALA A   2       5.270  -0.862   1.667  1.00  0.00           H  
ATOM     24  HB1 ALA A   2       5.081  -3.865   1.451  1.00  0.00           H  
ATOM     25  HB2 ALA A   2       6.522  -3.141   2.174  1.00  0.00           H  
ATOM     26  HB3 ALA A   2       4.932  -2.843   2.880  1.00  0.00           H  
ATOM     27  N   CYS A   3       6.576  -0.351  -0.447  1.00  0.00           N  
ATOM     28  CA  CYS A   3       7.581   0.062  -1.487  1.00  0.00           C  
ATOM     29  C   CYS A   3       7.355  -0.727  -2.803  1.00  0.00           C  
ATOM     30  O   CYS A   3       6.407  -1.493  -2.912  1.00  0.00           O  
ATOM     31  CB  CYS A   3       8.987  -0.188  -0.915  1.00  0.00           C  
ATOM     32  SG  CYS A   3       9.256   0.518   0.738  1.00  0.00           S  
ATOM     33  H   CYS A   3       6.010   0.349  -0.078  1.00  0.00           H  
ATOM     34  HA  CYS A   3       7.464   1.117  -1.701  1.00  0.00           H  
ATOM     35  HB2 CYS A   3       9.088  -1.253  -0.818  1.00  0.00           H  
ATOM     36  HB3 CYS A   3       9.732   0.175  -1.603  1.00  0.00           H  
ATOM     37  N   THR A   4       8.188  -0.575  -3.819  1.00  0.00           N  
ATOM     38  CA  THR A   4       8.056  -1.294  -5.130  1.00  0.00           C  
ATOM     39  C   THR A   4       9.368  -2.055  -5.412  1.00  0.00           C  
ATOM     40  O   THR A   4       9.536  -3.099  -4.807  1.00  0.00           O  
ATOM     41  CB  THR A   4       7.605  -0.298  -6.218  1.00  0.00           C  
ATOM     42  OG1 THR A   4       6.355   0.297  -5.864  1.00  0.00           O  
ATOM     43  CG2 THR A   4       7.474  -1.011  -7.570  1.00  0.00           C  
ATOM     44  H   THR A   4       8.942   0.035  -3.742  1.00  0.00           H  
ATOM     45  HA  THR A   4       7.309  -2.067  -5.002  1.00  0.00           H  
ATOM     46  HB  THR A   4       8.338   0.488  -6.317  1.00  0.00           H  
ATOM     47  HG1 THR A   4       5.667  -0.372  -5.847  1.00  0.00           H  
ATOM     48 HG21 THR A   4       7.860  -2.016  -7.483  1.00  0.00           H  
ATOM     49 HG22 THR A   4       6.437  -1.050  -7.864  1.00  0.00           H  
ATOM     50 HG23 THR A   4       8.042  -0.475  -8.314  1.00  0.00           H  
ATOM     51  N   ALA A   5      10.262  -1.593  -6.265  1.00  0.00           N  
ATOM     52  CA  ALA A   5      11.552  -2.300  -6.568  1.00  0.00           C  
ATOM     53  C   ALA A   5      12.731  -1.456  -6.062  1.00  0.00           C  
ATOM     54  O   ALA A   5      13.411  -1.895  -5.147  1.00  0.00           O  
ATOM     55  CB  ALA A   5      11.689  -2.572  -8.073  1.00  0.00           C  
ATOM     56  H   ALA A   5      10.082  -0.748  -6.727  1.00  0.00           H  
ATOM     57  HA  ALA A   5      11.556  -3.240  -6.031  1.00  0.00           H  
ATOM     58  HB1 ALA A   5      11.425  -1.688  -8.635  1.00  0.00           H  
ATOM     59  HB2 ALA A   5      12.709  -2.848  -8.296  1.00  0.00           H  
ATOM     60  HB3 ALA A   5      11.033  -3.382  -8.355  1.00  0.00           H  
ATOM     61  N   THR A   6      12.948  -0.288  -6.645  1.00  0.00           N  
ATOM     62  CA  THR A   6      14.061   0.634  -6.246  1.00  0.00           C  
ATOM     63  C   THR A   6      13.818   1.103  -4.802  1.00  0.00           C  
ATOM     64  O   THR A   6      14.769   1.140  -4.040  1.00  0.00           O  
ATOM     65  CB  THR A   6      14.218   1.810  -7.237  1.00  0.00           C  
ATOM     66  OG1 THR A   6      12.987   2.484  -7.471  1.00  0.00           O  
ATOM     67  CG2 THR A   6      14.767   1.315  -8.581  1.00  0.00           C  
ATOM     68  H   THR A   6      12.355   0.002  -7.376  1.00  0.00           H  
ATOM     69  HA  THR A   6      14.965   0.037  -6.231  1.00  0.00           H  
ATOM     70  HB  THR A   6      14.934   2.516  -6.838  1.00  0.00           H  
ATOM     71  HG1 THR A   6      12.783   3.047  -6.717  1.00  0.00           H  
ATOM     72 HG21 THR A   6      15.629   0.693  -8.403  1.00  0.00           H  
ATOM     73 HG22 THR A   6      14.020   0.741  -9.109  1.00  0.00           H  
ATOM     74 HG23 THR A   6      15.064   2.161  -9.182  1.00  0.00           H  
ATOM     75  N   GLN A   7      12.585   1.439  -4.449  1.00  0.00           N  
ATOM     76  CA  GLN A   7      12.194   1.906  -3.076  1.00  0.00           C  
ATOM     77  C   GLN A   7      12.584   0.853  -2.023  1.00  0.00           C  
ATOM     78  O   GLN A   7      13.240   1.200  -1.052  1.00  0.00           O  
ATOM     79  CB  GLN A   7      10.682   2.177  -3.006  1.00  0.00           C  
ATOM     80  CG  GLN A   7      10.352   3.668  -3.168  1.00  0.00           C  
ATOM     81  CD  GLN A   7       9.703   3.954  -4.529  1.00  0.00           C  
ATOM     82  OE1 GLN A   7      10.392   4.168  -5.506  1.00  0.00           O  
ATOM     83  NE2 GLN A   7       8.401   3.969  -4.660  1.00  0.00           N  
ATOM     84  H   GLN A   7      11.875   1.374  -5.123  1.00  0.00           H  
ATOM     85  HA  GLN A   7      12.733   2.810  -2.855  1.00  0.00           H  
ATOM     86  HB2 GLN A   7      10.203   1.616  -3.793  1.00  0.00           H  
ATOM     87  HB3 GLN A   7      10.294   1.821  -2.065  1.00  0.00           H  
ATOM     88  HG2 GLN A   7       9.672   3.970  -2.382  1.00  0.00           H  
ATOM     89  HG3 GLN A   7      11.261   4.244  -3.078  1.00  0.00           H  
ATOM     90 HE21 GLN A   7       7.807   3.801  -3.893  1.00  0.00           H  
ATOM     91 HE22 GLN A   7       8.013   4.157  -5.544  1.00  0.00           H  
ATOM     92  N   GLN A   8      12.183  -0.388  -2.232  1.00  0.00           N  
ATOM     93  CA  GLN A   8      12.485  -1.527  -1.300  1.00  0.00           C  
ATOM     94  C   GLN A   8      13.991  -1.782  -1.193  1.00  0.00           C  
ATOM     95  O   GLN A   8      14.478  -1.821  -0.077  1.00  0.00           O  
ATOM     96  CB  GLN A   8      11.699  -2.797  -1.668  1.00  0.00           C  
ATOM     97  CG  GLN A   8      11.699  -3.789  -0.494  1.00  0.00           C  
ATOM     98  CD  GLN A   8      10.951  -5.070  -0.887  1.00  0.00           C  
ATOM     99  OE1 GLN A   8       9.809  -5.251  -0.512  1.00  0.00           O  
ATOM    100  NE2 GLN A   8      11.541  -5.971  -1.633  1.00  0.00           N  
ATOM    101  H   GLN A   8      11.665  -0.567  -3.044  1.00  0.00           H  
ATOM    102  HA  GLN A   8      12.187  -1.191  -0.322  1.00  0.00           H  
ATOM    103  HB2 GLN A   8      10.679  -2.542  -1.918  1.00  0.00           H  
ATOM    104  HB3 GLN A   8      12.158  -3.269  -2.525  1.00  0.00           H  
ATOM    105  HG2 GLN A   8      12.718  -4.026  -0.228  1.00  0.00           H  
ATOM    106  HG3 GLN A   8      11.219  -3.343   0.367  1.00  0.00           H  
ATOM    107 HE21 GLN A   8      12.463  -5.843  -1.950  1.00  0.00           H  
ATOM    108 HE22 GLN A   8      11.055  -6.784  -1.881  1.00  0.00           H  
ATOM    109  N   THR A   9      14.690  -1.938  -2.295  1.00  0.00           N  
ATOM    110  CA  THR A   9      16.175  -2.181  -2.246  1.00  0.00           C  
ATOM    111  C   THR A   9      16.907  -0.935  -1.697  1.00  0.00           C  
ATOM    112  O   THR A   9      17.994  -1.098  -1.177  1.00  0.00           O  
ATOM    113  CB  THR A   9      16.773  -2.671  -3.578  1.00  0.00           C  
ATOM    114  OG1 THR A   9      18.192  -2.778  -3.478  1.00  0.00           O  
ATOM    115  CG2 THR A   9      16.385  -1.747  -4.734  1.00  0.00           C  
ATOM    116  H   THR A   9      14.215  -1.885  -3.154  1.00  0.00           H  
ATOM    117  HA  THR A   9      16.307  -2.948  -1.491  1.00  0.00           H  
ATOM    118  HB  THR A   9      16.377  -3.655  -3.780  1.00  0.00           H  
ATOM    119  HG1 THR A   9      18.515  -3.340  -4.187  1.00  0.00           H  
ATOM    120 HG21 THR A   9      15.846  -0.898  -4.344  1.00  0.00           H  
ATOM    121 HG22 THR A   9      17.272  -1.413  -5.247  1.00  0.00           H  
ATOM    122 HG23 THR A   9      15.751  -2.292  -5.414  1.00  0.00           H  
ATOM    123  N   ALA A  10      16.359   0.267  -1.781  1.00  0.00           N  
ATOM    124  CA  ALA A  10      17.014   1.507  -1.250  1.00  0.00           C  
ATOM    125  C   ALA A  10      16.979   1.313   0.274  1.00  0.00           C  
ATOM    126  O   ALA A  10      17.999   1.483   0.931  1.00  0.00           O  
ATOM    127  CB  ALA A  10      16.257   2.782  -1.636  1.00  0.00           C  
ATOM    128  H   ALA A  10      15.481   0.365  -2.198  1.00  0.00           H  
ATOM    129  HA  ALA A  10      18.043   1.526  -1.572  1.00  0.00           H  
ATOM    130  HB1 ALA A  10      15.208   2.668  -1.411  1.00  0.00           H  
ATOM    131  HB2 ALA A  10      16.656   3.612  -1.077  1.00  0.00           H  
ATOM    132  HB3 ALA A  10      16.385   2.969  -2.691  1.00  0.00           H  
ATOM    133  N   ALA A  11      15.816   0.944   0.798  1.00  0.00           N  
ATOM    134  CA  ALA A  11      15.602   0.691   2.260  1.00  0.00           C  
ATOM    135  C   ALA A  11      16.587  -0.421   2.649  1.00  0.00           C  
ATOM    136  O   ALA A  11      17.219  -0.297   3.687  1.00  0.00           O  
ATOM    137  CB  ALA A  11      14.170   0.234   2.567  1.00  0.00           C  
ATOM    138  H   ALA A  11      15.052   0.818   0.191  1.00  0.00           H  
ATOM    139  HA  ALA A  11      15.854   1.587   2.808  1.00  0.00           H  
ATOM    140  HB1 ALA A  11      13.861  -0.525   1.863  1.00  0.00           H  
ATOM    141  HB2 ALA A  11      14.116  -0.165   3.568  1.00  0.00           H  
ATOM    142  HB3 ALA A  11      13.509   1.083   2.487  1.00  0.00           H  
ATOM    143  N   TYR A  12      16.690  -1.445   1.812  1.00  0.00           N  
ATOM    144  CA  TYR A  12      17.603  -2.616   2.010  1.00  0.00           C  
ATOM    145  C   TYR A  12      19.009  -2.047   2.198  1.00  0.00           C  
ATOM    146  O   TYR A  12      19.481  -2.157   3.301  1.00  0.00           O  
ATOM    147  CB  TYR A  12      17.624  -3.564   0.797  1.00  0.00           C  
ATOM    148  CG  TYR A  12      16.497  -4.570   0.765  1.00  0.00           C  
ATOM    149  CD1 TYR A  12      15.326  -4.423   1.521  1.00  0.00           C  
ATOM    150  CD2 TYR A  12      16.666  -5.686  -0.059  1.00  0.00           C  
ATOM    151  CE1 TYR A  12      14.325  -5.392   1.454  1.00  0.00           C  
ATOM    152  CE2 TYR A  12      15.666  -6.654  -0.126  1.00  0.00           C  
ATOM    153  CZ  TYR A  12      14.496  -6.509   0.628  1.00  0.00           C  
ATOM    154  OH  TYR A  12      13.524  -7.482   0.543  1.00  0.00           O  
ATOM    155  H   TYR A  12      16.137  -1.434   1.001  1.00  0.00           H  
ATOM    156  HA  TYR A  12      17.320  -3.147   2.910  1.00  0.00           H  
ATOM    157  HB2 TYR A  12      17.585  -2.994  -0.113  1.00  0.00           H  
ATOM    158  HB3 TYR A  12      18.566  -4.096   0.806  1.00  0.00           H  
ATOM    159  HD1 TYR A  12      15.196  -3.558   2.155  1.00  0.00           H  
ATOM    160  HD2 TYR A  12      17.567  -5.801  -0.648  1.00  0.00           H  
ATOM    161  HE1 TYR A  12      13.428  -5.266   2.045  1.00  0.00           H  
ATOM    162  HE2 TYR A  12      15.795  -7.516  -0.761  1.00  0.00           H  
ATOM    163  HH  TYR A  12      13.695  -8.126   1.238  1.00  0.00           H  
ATOM    164  N   LYS A  13      19.630  -1.472   1.187  1.00  0.00           N  
ATOM    165  CA  LYS A  13      21.001  -0.866   1.207  1.00  0.00           C  
ATOM    166  C   LYS A  13      21.304  -0.163   2.539  1.00  0.00           C  
ATOM    167  O   LYS A  13      22.351  -0.439   3.096  1.00  0.00           O  
ATOM    168  CB  LYS A  13      21.140   0.119   0.035  1.00  0.00           C  
ATOM    169  CG  LYS A  13      22.569   0.135  -0.524  1.00  0.00           C  
ATOM    170  CD  LYS A  13      23.187   1.535  -0.404  1.00  0.00           C  
ATOM    171  CE  LYS A  13      24.677   1.503  -0.767  1.00  0.00           C  
ATOM    172  NZ  LYS A  13      25.210   2.889  -0.941  1.00  0.00           N  
ATOM    173  H   LYS A  13      19.155  -1.433   0.337  1.00  0.00           H  
ATOM    174  HA  LYS A  13      21.711  -1.666   1.067  1.00  0.00           H  
ATOM    175  HB2 LYS A  13      20.461  -0.196  -0.744  1.00  0.00           H  
ATOM    176  HB3 LYS A  13      20.861   1.111   0.360  1.00  0.00           H  
ATOM    177  HG2 LYS A  13      23.181  -0.573   0.014  1.00  0.00           H  
ATOM    178  HG3 LYS A  13      22.537  -0.147  -1.566  1.00  0.00           H  
ATOM    179  HD2 LYS A  13      22.671   2.202  -1.080  1.00  0.00           H  
ATOM    180  HD3 LYS A  13      23.073   1.896   0.608  1.00  0.00           H  
ATOM    181  HE2 LYS A  13      25.222   1.012   0.026  1.00  0.00           H  
ATOM    182  HE3 LYS A  13      24.811   0.946  -1.682  1.00  0.00           H  
ATOM    183  HZ1 LYS A  13      24.495   3.497  -1.390  1.00  0.00           H  
ATOM    184  HZ2 LYS A  13      25.455   3.288  -0.011  1.00  0.00           H  
ATOM    185  HZ3 LYS A  13      26.058   2.869  -1.543  1.00  0.00           H  
ATOM    186  N   THR A  14      20.430   0.696   3.027  1.00  0.00           N  
ATOM    187  CA  THR A  14      20.630   1.431   4.325  1.00  0.00           C  
ATOM    188  C   THR A  14      20.618   0.412   5.487  1.00  0.00           C  
ATOM    189  O   THR A  14      21.571   0.328   6.256  1.00  0.00           O  
ATOM    190  CB  THR A  14      19.556   2.529   4.517  1.00  0.00           C  
ATOM    191  OG1 THR A  14      19.161   3.114   3.276  1.00  0.00           O  
ATOM    192  CG2 THR A  14      20.102   3.631   5.435  1.00  0.00           C  
ATOM    193  H   THR A  14      19.602   0.866   2.520  1.00  0.00           H  
ATOM    194  HA  THR A  14      21.615   1.878   4.295  1.00  0.00           H  
ATOM    195  HB  THR A  14      18.684   2.108   4.998  1.00  0.00           H  
ATOM    196  HG1 THR A  14      18.322   2.729   2.999  1.00  0.00           H  
ATOM    197 HG21 THR A  14      21.164   3.755   5.283  1.00  0.00           H  
ATOM    198 HG22 THR A  14      19.608   4.567   5.218  1.00  0.00           H  
ATOM    199 HG23 THR A  14      19.919   3.362   6.465  1.00  0.00           H  
ATOM    200  N   LEU A  15      19.548  -0.351   5.593  1.00  0.00           N  
ATOM    201  CA  LEU A  15      19.334  -1.408   6.643  1.00  0.00           C  
ATOM    202  C   LEU A  15      20.531  -2.377   6.711  1.00  0.00           C  
ATOM    203  O   LEU A  15      21.143  -2.462   7.759  1.00  0.00           O  
ATOM    204  CB  LEU A  15      18.015  -2.131   6.318  1.00  0.00           C  
ATOM    205  CG  LEU A  15      17.714  -3.316   7.249  1.00  0.00           C  
ATOM    206  CD1 LEU A  15      16.568  -2.959   8.200  1.00  0.00           C  
ATOM    207  CD2 LEU A  15      17.298  -4.529   6.407  1.00  0.00           C  
ATOM    208  H   LEU A  15      18.831  -0.222   4.931  1.00  0.00           H  
ATOM    209  HA  LEU A  15      19.237  -0.913   7.599  1.00  0.00           H  
ATOM    210  HB2 LEU A  15      17.209  -1.418   6.392  1.00  0.00           H  
ATOM    211  HB3 LEU A  15      18.063  -2.476   5.295  1.00  0.00           H  
ATOM    212  HG  LEU A  15      18.590  -3.561   7.832  1.00  0.00           H  
ATOM    213 HD11 LEU A  15      16.621  -1.914   8.468  1.00  0.00           H  
ATOM    214 HD12 LEU A  15      15.626  -3.153   7.711  1.00  0.00           H  
ATOM    215 HD13 LEU A  15      16.633  -3.561   9.097  1.00  0.00           H  
ATOM    216 HD21 LEU A  15      16.472  -4.262   5.763  1.00  0.00           H  
ATOM    217 HD22 LEU A  15      18.130  -4.861   5.807  1.00  0.00           H  
ATOM    218 HD23 LEU A  15      16.994  -5.330   7.064  1.00  0.00           H  
ATOM    219  N   VAL A  16      20.845  -3.068   5.634  1.00  0.00           N  
ATOM    220  CA  VAL A  16      21.970  -4.049   5.511  1.00  0.00           C  
ATOM    221  C   VAL A  16      23.302  -3.388   5.850  1.00  0.00           C  
ATOM    222  O   VAL A  16      24.096  -3.998   6.544  1.00  0.00           O  
ATOM    223  CB  VAL A  16      21.994  -4.715   4.140  1.00  0.00           C  
ATOM    224  CG1 VAL A  16      20.737  -5.562   4.106  1.00  0.00           C  
ATOM    225  CG2 VAL A  16      21.926  -3.815   2.894  1.00  0.00           C  
ATOM    226  H   VAL A  16      20.310  -2.946   4.831  1.00  0.00           H  
ATOM    227  HA  VAL A  16      21.801  -4.797   6.278  1.00  0.00           H  
ATOM    228  HB  VAL A  16      22.868  -5.337   4.142  1.00  0.00           H  
ATOM    229 HG11 VAL A  16      20.687  -6.124   5.026  1.00  0.00           H  
ATOM    230 HG12 VAL A  16      19.896  -4.885   4.048  1.00  0.00           H  
ATOM    231 HG13 VAL A  16      20.775  -6.204   3.248  1.00  0.00           H  
ATOM    232 HG21 VAL A  16      22.299  -2.827   3.104  1.00  0.00           H  
ATOM    233 HG22 VAL A  16      22.519  -4.263   2.109  1.00  0.00           H  
ATOM    234 HG23 VAL A  16      20.906  -3.748   2.544  1.00  0.00           H  
ATOM    235  N   SER A  17      23.491  -2.180   5.366  1.00  0.00           N  
ATOM    236  CA  SER A  17      24.738  -1.375   5.621  1.00  0.00           C  
ATOM    237  C   SER A  17      24.895  -1.359   7.161  1.00  0.00           C  
ATOM    238  O   SER A  17      26.016  -1.419   7.635  1.00  0.00           O  
ATOM    239  CB  SER A  17      24.636   0.077   5.119  1.00  0.00           C  
ATOM    240  OG  SER A  17      25.155   0.182   3.798  1.00  0.00           O  
ATOM    241  H   SER A  17      22.757  -1.820   4.827  1.00  0.00           H  
ATOM    242  HA  SER A  17      25.581  -1.897   5.185  1.00  0.00           H  
ATOM    243  HB2 SER A  17      23.610   0.406   5.103  1.00  0.00           H  
ATOM    244  HB3 SER A  17      25.181   0.725   5.795  1.00  0.00           H  
ATOM    245  HG  SER A  17      26.115   0.125   3.836  1.00  0.00           H  
ATOM    246  N   ILE A  18      23.794  -1.297   7.903  1.00  0.00           N  
ATOM    247  CA  ILE A  18      23.808  -1.294   9.412  1.00  0.00           C  
ATOM    248  C   ILE A  18      23.647  -2.752   9.931  1.00  0.00           C  
ATOM    249  O   ILE A  18      23.617  -3.675   9.140  1.00  0.00           O  
ATOM    250  CB  ILE A  18      22.747  -0.262   9.875  1.00  0.00           C  
ATOM    251  CG1 ILE A  18      23.459   1.033  10.295  1.00  0.00           C  
ATOM    252  CG2 ILE A  18      21.750  -0.694  10.965  1.00  0.00           C  
ATOM    253  CD1 ILE A  18      24.256   0.882  11.596  1.00  0.00           C  
ATOM    254  H   ILE A  18      22.909  -1.262   7.443  1.00  0.00           H  
ATOM    255  HA  ILE A  18      24.796  -0.975   9.714  1.00  0.00           H  
ATOM    256  HB  ILE A  18      22.156  -0.011   9.008  1.00  0.00           H  
ATOM    257 HG12 ILE A  18      24.140   1.331   9.510  1.00  0.00           H  
ATOM    258 HG13 ILE A  18      22.720   1.810  10.419  1.00  0.00           H  
ATOM    259 HG21 ILE A  18      21.329  -1.656  10.716  1.00  0.00           H  
ATOM    260 HG22 ILE A  18      22.255  -0.752  11.917  1.00  0.00           H  
ATOM    261 HG23 ILE A  18      20.955   0.037  11.029  1.00  0.00           H  
ATOM    262 HD11 ILE A  18      24.983   0.093  11.487  1.00  0.00           H  
ATOM    263 HD12 ILE A  18      24.767   1.808  11.815  1.00  0.00           H  
ATOM    264 HD13 ILE A  18      23.582   0.643  12.406  1.00  0.00           H  
ATOM    265  N   LEU A  19      23.550  -3.020  11.225  1.00  0.00           N  
ATOM    266  CA  LEU A  19      23.395  -4.382  11.867  1.00  0.00           C  
ATOM    267  C   LEU A  19      24.776  -4.988  12.153  1.00  0.00           C  
ATOM    268  O   LEU A  19      25.056  -5.306  13.297  1.00  0.00           O  
ATOM    269  CB  LEU A  19      22.577  -5.438  11.096  1.00  0.00           C  
ATOM    270  CG  LEU A  19      21.222  -4.947  10.557  1.00  0.00           C  
ATOM    271  CD1 LEU A  19      20.454  -6.140   9.981  1.00  0.00           C  
ATOM    272  CD2 LEU A  19      20.367  -4.332  11.671  1.00  0.00           C  
ATOM    273  H   LEU A  19      23.583  -2.272  11.856  1.00  0.00           H  
ATOM    274  HA  LEU A  19      22.940  -4.207  12.834  1.00  0.00           H  
ATOM    275  HB2 LEU A  19      23.164  -5.798  10.265  1.00  0.00           H  
ATOM    276  HB3 LEU A  19      22.411  -6.272  11.766  1.00  0.00           H  
ATOM    277  HG  LEU A  19      21.370  -4.234   9.754  1.00  0.00           H  
ATOM    278 HD11 LEU A  19      20.529  -6.980  10.659  1.00  0.00           H  
ATOM    279 HD12 LEU A  19      19.413  -5.873   9.857  1.00  0.00           H  
ATOM    280 HD13 LEU A  19      20.868  -6.409   9.019  1.00  0.00           H  
ATOM    281 HD21 LEU A  19      20.329  -5.017  12.507  1.00  0.00           H  
ATOM    282 HD22 LEU A  19      20.801  -3.395  11.990  1.00  0.00           H  
ATOM    283 HD23 LEU A  19      19.364  -4.162  11.304  1.00  0.00           H  
ATOM    284  N   SER A  20      25.602  -5.126  11.130  1.00  0.00           N  
ATOM    285  CA  SER A  20      26.991  -5.692  11.238  1.00  0.00           C  
ATOM    286  C   SER A  20      28.018  -4.574  11.565  1.00  0.00           C  
ATOM    287  O   SER A  20      29.215  -4.793  11.439  1.00  0.00           O  
ATOM    288  CB  SER A  20      27.304  -6.403   9.911  1.00  0.00           C  
ATOM    289  OG  SER A  20      28.199  -7.485  10.140  1.00  0.00           O  
ATOM    290  H   SER A  20      25.295  -4.838  10.243  1.00  0.00           H  
ATOM    291  HA  SER A  20      27.009  -6.415  12.041  1.00  0.00           H  
ATOM    292  HB2 SER A  20      26.399  -6.796   9.475  1.00  0.00           H  
ATOM    293  HB3 SER A  20      27.727  -5.688   9.220  1.00  0.00           H  
ATOM    294  HG  SER A  20      28.022  -8.169   9.490  1.00  0.00           H  
ATOM    295  N   ASP A  21      27.567  -3.399  11.978  1.00  0.00           N  
ATOM    296  CA  ASP A  21      28.388  -2.200  12.339  1.00  0.00           C  
ATOM    297  C   ASP A  21      28.460  -2.014  13.865  1.00  0.00           C  
ATOM    298  O   ASP A  21      27.536  -2.379  14.583  1.00  0.00           O  
ATOM    299  CB  ASP A  21      27.671  -0.997  11.701  1.00  0.00           C  
ATOM    300  CG  ASP A  21      28.607   0.184  11.432  1.00  0.00           C  
ATOM    301  OD1 ASP A  21      28.771   1.011  12.315  1.00  0.00           O  
ATOM    302  OD2 ASP A  21      29.137   0.238  10.334  1.00  0.00           O  
ATOM    303  H   ASP A  21      26.604  -3.265  12.069  1.00  0.00           H  
ATOM    304  HA  ASP A  21      29.381  -2.271  11.916  1.00  0.00           H  
ATOM    305  HB2 ASP A  21      27.248  -1.318  10.760  1.00  0.00           H  
ATOM    306  HB3 ASP A  21      26.860  -0.678  12.339  1.00  0.00           H  
ATOM    307  N   ALA A  22      29.558  -1.443  14.328  1.00  0.00           N  
ATOM    308  CA  ALA A  22      29.813  -1.172  15.782  1.00  0.00           C  
ATOM    309  C   ALA A  22      28.698  -0.306  16.396  1.00  0.00           C  
ATOM    310  O   ALA A  22      28.346  -0.536  17.542  1.00  0.00           O  
ATOM    311  CB  ALA A  22      31.177  -0.499  15.976  1.00  0.00           C  
ATOM    312  H   ALA A  22      30.248  -1.180  13.679  1.00  0.00           H  
ATOM    313  HA  ALA A  22      29.815  -2.122  16.291  1.00  0.00           H  
ATOM    314  HB1 ALA A  22      31.947  -1.110  15.532  1.00  0.00           H  
ATOM    315  HB2 ALA A  22      31.175   0.475  15.511  1.00  0.00           H  
ATOM    316  HB3 ALA A  22      31.374  -0.384  17.030  1.00  0.00           H  
ATOM    317  N   SER A  23      28.161   0.648  15.665  1.00  0.00           N  
ATOM    318  CA  SER A  23      27.068   1.556  16.148  1.00  0.00           C  
ATOM    319  C   SER A  23      25.853   0.770  16.683  1.00  0.00           C  
ATOM    320  O   SER A  23      25.463   0.987  17.820  1.00  0.00           O  
ATOM    321  CB  SER A  23      26.634   2.480  15.003  1.00  0.00           C  
ATOM    322  OG  SER A  23      26.140   3.696  15.539  1.00  0.00           O  
ATOM    323  H   SER A  23      28.493   0.772  14.752  1.00  0.00           H  
ATOM    324  HA  SER A  23      27.466   2.165  16.949  1.00  0.00           H  
ATOM    325  HB2 SER A  23      27.486   2.716  14.382  1.00  0.00           H  
ATOM    326  HB3 SER A  23      25.890   1.989  14.392  1.00  0.00           H  
ATOM    327  HG  SER A  23      25.180   3.689  15.556  1.00  0.00           H  
ATOM    328  N   PHE A  24      25.270  -0.114  15.892  1.00  0.00           N  
ATOM    329  CA  PHE A  24      24.078  -0.950  16.276  1.00  0.00           C  
ATOM    330  C   PHE A  24      24.349  -1.756  17.556  1.00  0.00           C  
ATOM    331  O   PHE A  24      23.458  -1.887  18.382  1.00  0.00           O  
ATOM    332  CB  PHE A  24      23.649  -1.805  15.063  1.00  0.00           C  
ATOM    333  CG  PHE A  24      22.450  -2.694  15.345  1.00  0.00           C  
ATOM    334  CD1 PHE A  24      21.140  -2.194  15.305  1.00  0.00           C  
ATOM    335  CD2 PHE A  24      22.664  -4.045  15.650  1.00  0.00           C  
ATOM    336  CE1 PHE A  24      20.050  -3.037  15.570  1.00  0.00           C  
ATOM    337  CE2 PHE A  24      21.574  -4.887  15.911  1.00  0.00           C  
ATOM    338  CZ  PHE A  24      20.271  -4.385  15.872  1.00  0.00           C  
ATOM    339  H   PHE A  24      25.646  -0.232  14.996  1.00  0.00           H  
ATOM    340  HA  PHE A  24      23.287  -0.265  16.528  1.00  0.00           H  
ATOM    341  HB2 PHE A  24      23.400  -1.160  14.230  1.00  0.00           H  
ATOM    342  HB3 PHE A  24      24.481  -2.417  14.755  1.00  0.00           H  
ATOM    343  HD1 PHE A  24      20.958  -1.156  15.073  1.00  0.00           H  
ATOM    344  HD2 PHE A  24      23.670  -4.442  15.682  1.00  0.00           H  
ATOM    345  HE1 PHE A  24      19.041  -2.655  15.541  1.00  0.00           H  
ATOM    346  HE2 PHE A  24      21.749  -5.926  16.146  1.00  0.00           H  
ATOM    347  HZ  PHE A  24      19.438  -5.041  16.075  1.00  0.00           H  
ATOM    348  N   ASN A  25      25.548  -2.274  17.721  1.00  0.00           N  
ATOM    349  CA  ASN A  25      25.945  -3.075  18.930  1.00  0.00           C  
ATOM    350  C   ASN A  25      25.943  -2.215  20.213  1.00  0.00           C  
ATOM    351  O   ASN A  25      25.484  -2.679  21.245  1.00  0.00           O  
ATOM    352  CB  ASN A  25      27.334  -3.661  18.675  1.00  0.00           C  
ATOM    353  CG  ASN A  25      27.174  -5.025  18.015  1.00  0.00           C  
ATOM    354  OD1 ASN A  25      26.981  -5.138  16.824  1.00  0.00           O  
ATOM    355  ND2 ASN A  25      27.240  -6.106  18.734  1.00  0.00           N  
ATOM    356  H   ASN A  25      26.221  -2.126  17.018  1.00  0.00           H  
ATOM    357  HA  ASN A  25      25.243  -3.889  19.057  1.00  0.00           H  
ATOM    358  HB2 ASN A  25      27.918  -3.019  18.037  1.00  0.00           H  
ATOM    359  HB3 ASN A  25      27.831  -3.788  19.618  1.00  0.00           H  
ATOM    360 HD21 ASN A  25      27.392  -6.042  19.697  1.00  0.00           H  
ATOM    361 HD22 ASN A  25      27.139  -6.984  18.304  1.00  0.00           H  
ATOM    362  N   GLN A  26      26.448  -1.000  20.108  1.00  0.00           N  
ATOM    363  CA  GLN A  26      26.532  -0.019  21.235  1.00  0.00           C  
ATOM    364  C   GLN A  26      25.108   0.374  21.646  1.00  0.00           C  
ATOM    365  O   GLN A  26      24.867   0.458  22.837  1.00  0.00           O  
ATOM    366  CB  GLN A  26      27.291   1.272  20.877  1.00  0.00           C  
ATOM    367  CG  GLN A  26      28.734   1.068  20.387  1.00  0.00           C  
ATOM    368  CD  GLN A  26      29.661   0.558  21.495  1.00  0.00           C  
ATOM    369  OE1 GLN A  26      29.716  -0.621  21.764  1.00  0.00           O  
ATOM    370  NE2 GLN A  26      30.419   1.371  22.176  1.00  0.00           N  
ATOM    371  H   GLN A  26      26.788  -0.721  19.233  1.00  0.00           H  
ATOM    372  HA  GLN A  26      26.998  -0.506  22.077  1.00  0.00           H  
ATOM    373  HB2 GLN A  26      26.745   1.762  20.086  1.00  0.00           H  
ATOM    374  HB3 GLN A  26      27.286   1.931  21.735  1.00  0.00           H  
ATOM    375  HG2 GLN A  26      28.749   0.362  19.572  1.00  0.00           H  
ATOM    376  HG3 GLN A  26      29.116   2.016  20.029  1.00  0.00           H  
ATOM    377 HE21 GLN A  26      30.420   2.335  22.003  1.00  0.00           H  
ATOM    378 HE22 GLN A  26      30.999   1.002  22.870  1.00  0.00           H  
ATOM    379  N   CYS A  27      24.216   0.599  20.695  1.00  0.00           N  
ATOM    380  CA  CYS A  27      22.799   0.987  20.997  1.00  0.00           C  
ATOM    381  C   CYS A  27      22.007  -0.191  21.579  1.00  0.00           C  
ATOM    382  O   CYS A  27      21.401  -0.001  22.619  1.00  0.00           O  
ATOM    383  CB  CYS A  27      22.011   1.483  19.777  1.00  0.00           C  
ATOM    384  SG  CYS A  27      20.641   2.501  20.389  1.00  0.00           S  
ATOM    385  H   CYS A  27      24.499   0.505  19.758  1.00  0.00           H  
ATOM    386  HA  CYS A  27      22.837   1.778  21.732  1.00  0.00           H  
ATOM    387  HB2 CYS A  27      22.665   2.040  19.132  1.00  0.00           H  
ATOM    388  HB3 CYS A  27      21.614   0.643  19.226  1.00  0.00           H  
ATOM    389  N   SER A  28      22.026  -1.335  20.922  1.00  0.00           N  
ATOM    390  CA  SER A  28      21.297  -2.571  21.371  1.00  0.00           C  
ATOM    391  C   SER A  28      21.632  -2.897  22.831  1.00  0.00           C  
ATOM    392  O   SER A  28      20.726  -3.206  23.584  1.00  0.00           O  
ATOM    393  CB  SER A  28      21.587  -3.777  20.464  1.00  0.00           C  
ATOM    394  OG  SER A  28      22.980  -3.938  20.244  1.00  0.00           O  
ATOM    395  H   SER A  28      22.552  -1.370  20.090  1.00  0.00           H  
ATOM    396  HA  SER A  28      20.240  -2.343  21.326  1.00  0.00           H  
ATOM    397  HB2 SER A  28      21.224  -4.687  20.911  1.00  0.00           H  
ATOM    398  HB3 SER A  28      21.062  -3.624  19.533  1.00  0.00           H  
ATOM    399  HG  SER A  28      23.158  -3.703  19.332  1.00  0.00           H  
ATOM    400  N   THR A  29      22.896  -2.820  23.194  1.00  0.00           N  
ATOM    401  CA  THR A  29      23.391  -3.098  24.583  1.00  0.00           C  
ATOM    402  C   THR A  29      22.828  -2.053  25.562  1.00  0.00           C  
ATOM    403  O   THR A  29      22.445  -2.438  26.652  1.00  0.00           O  
ATOM    404  CB  THR A  29      24.932  -3.054  24.582  1.00  0.00           C  
ATOM    405  OG1 THR A  29      25.466  -4.118  23.802  1.00  0.00           O  
ATOM    406  CG2 THR A  29      25.541  -3.158  25.982  1.00  0.00           C  
ATOM    407  H   THR A  29      23.559  -2.557  22.512  1.00  0.00           H  
ATOM    408  HA  THR A  29      23.056  -4.071  24.891  1.00  0.00           H  
ATOM    409  HB  THR A  29      25.238  -2.112  24.151  1.00  0.00           H  
ATOM    410  HG1 THR A  29      25.840  -3.761  22.989  1.00  0.00           H  
ATOM    411 HG21 THR A  29      25.113  -3.999  26.507  1.00  0.00           H  
ATOM    412 HG22 THR A  29      26.608  -3.293  25.905  1.00  0.00           H  
ATOM    413 HG23 THR A  29      25.335  -2.252  26.533  1.00  0.00           H  
ATOM    414  N   ASP A  30      22.791  -0.794  25.185  1.00  0.00           N  
ATOM    415  CA  ASP A  30      22.271   0.313  26.052  1.00  0.00           C  
ATOM    416  C   ASP A  30      20.761   0.288  26.325  1.00  0.00           C  
ATOM    417  O   ASP A  30      20.378   0.176  27.478  1.00  0.00           O  
ATOM    418  CB  ASP A  30      22.655   1.680  25.464  1.00  0.00           C  
ATOM    419  CG  ASP A  30      23.966   2.169  26.086  1.00  0.00           C  
ATOM    420  OD1 ASP A  30      25.020   1.645  25.746  1.00  0.00           O  
ATOM    421  OD2 ASP A  30      23.887   3.075  26.901  1.00  0.00           O  
ATOM    422  H   ASP A  30      23.127  -0.575  24.290  1.00  0.00           H  
ATOM    423  HA  ASP A  30      22.771   0.231  27.003  1.00  0.00           H  
ATOM    424  HB2 ASP A  30      22.757   1.619  24.393  1.00  0.00           H  
ATOM    425  HB3 ASP A  30      21.876   2.390  25.697  1.00  0.00           H  
ATOM    426  N   SER A  31      19.970   0.395  25.283  1.00  0.00           N  
ATOM    427  CA  SER A  31      18.483   0.397  25.358  1.00  0.00           C  
ATOM    428  C   SER A  31      17.915  -1.024  25.268  1.00  0.00           C  
ATOM    429  O   SER A  31      17.332  -1.470  26.242  1.00  0.00           O  
ATOM    430  CB  SER A  31      17.951   1.298  24.234  1.00  0.00           C  
ATOM    431  OG  SER A  31      16.795   1.988  24.678  1.00  0.00           O  
ATOM    432  H   SER A  31      20.389   0.483  24.401  1.00  0.00           H  
ATOM    433  HA  SER A  31      18.190   0.823  26.307  1.00  0.00           H  
ATOM    434  HB2 SER A  31      18.691   2.034  23.963  1.00  0.00           H  
ATOM    435  HB3 SER A  31      17.733   0.699  23.361  1.00  0.00           H  
ATOM    436  HG  SER A  31      16.058   1.702  24.132  1.00  0.00           H  
ATOM    437  N   GLY A  32      18.076  -1.701  24.151  1.00  0.00           N  
ATOM    438  CA  GLY A  32      17.554  -3.094  23.964  1.00  0.00           C  
ATOM    439  C   GLY A  32      16.728  -3.224  22.675  1.00  0.00           C  
ATOM    440  O   GLY A  32      16.788  -4.291  22.092  1.00  0.00           O  
ATOM    441  H   GLY A  32      18.555  -1.287  23.401  1.00  0.00           H  
ATOM    442  HA2 GLY A  32      18.380  -3.785  23.928  1.00  0.00           H  
ATOM    443  HA3 GLY A  32      16.926  -3.351  24.804  1.00  0.00           H  
ATOM    444  N   TYR A  33      16.003  -2.200  22.252  1.00  0.00           N  
ATOM    445  CA  TYR A  33      15.165  -2.229  21.006  1.00  0.00           C  
ATOM    446  C   TYR A  33      16.039  -2.604  19.790  1.00  0.00           C  
ATOM    447  O   TYR A  33      17.004  -1.921  19.471  1.00  0.00           O  
ATOM    448  CB  TYR A  33      14.449  -0.880  20.801  1.00  0.00           C  
ATOM    449  CG  TYR A  33      13.497  -0.904  19.620  1.00  0.00           C  
ATOM    450  CD1 TYR A  33      12.394  -1.771  19.570  1.00  0.00           C  
ATOM    451  CD2 TYR A  33      13.724  -0.036  18.546  1.00  0.00           C  
ATOM    452  CE1 TYR A  33      11.543  -1.764  18.457  1.00  0.00           C  
ATOM    453  CE2 TYR A  33      12.873  -0.030  17.438  1.00  0.00           C  
ATOM    454  CZ  TYR A  33      11.776  -0.897  17.384  1.00  0.00           C  
ATOM    455  OH  TYR A  33      10.937  -0.893  16.285  1.00  0.00           O  
ATOM    456  H   TYR A  33      16.012  -1.375  22.781  1.00  0.00           H  
ATOM    457  HA  TYR A  33      14.429  -3.008  21.154  1.00  0.00           H  
ATOM    458  HB2 TYR A  33      13.897  -0.625  21.693  1.00  0.00           H  
ATOM    459  HB3 TYR A  33      15.210  -0.132  20.635  1.00  0.00           H  
ATOM    460  HD1 TYR A  33      12.191  -2.451  20.384  1.00  0.00           H  
ATOM    461  HD2 TYR A  33      14.567   0.637  18.572  1.00  0.00           H  
ATOM    462  HE1 TYR A  33      10.697  -2.436  18.430  1.00  0.00           H  
ATOM    463  HE2 TYR A  33      13.066   0.647  16.621  1.00  0.00           H  
ATOM    464  HH  TYR A  33      11.438  -1.090  15.489  1.00  0.00           H  
ATOM    465  N   SER A  34      15.679  -3.692  19.143  1.00  0.00           N  
ATOM    466  CA  SER A  34      16.397  -4.224  17.943  1.00  0.00           C  
ATOM    467  C   SER A  34      15.455  -4.179  16.728  1.00  0.00           C  
ATOM    468  O   SER A  34      14.585  -5.024  16.586  1.00  0.00           O  
ATOM    469  CB  SER A  34      16.889  -5.638  18.294  1.00  0.00           C  
ATOM    470  OG  SER A  34      17.579  -6.223  17.193  1.00  0.00           O  
ATOM    471  H   SER A  34      14.895  -4.194  19.456  1.00  0.00           H  
ATOM    472  HA  SER A  34      17.246  -3.583  17.744  1.00  0.00           H  
ATOM    473  HB2 SER A  34      17.570  -5.578  19.128  1.00  0.00           H  
ATOM    474  HB3 SER A  34      16.039  -6.238  18.595  1.00  0.00           H  
ATOM    475  HG  SER A  34      16.931  -6.673  16.644  1.00  0.00           H  
ATOM    476  N   MET A  35      15.649  -3.193  15.876  1.00  0.00           N  
ATOM    477  CA  MET A  35      14.841  -2.969  14.628  1.00  0.00           C  
ATOM    478  C   MET A  35      14.756  -4.222  13.737  1.00  0.00           C  
ATOM    479  O   MET A  35      13.719  -4.457  13.145  1.00  0.00           O  
ATOM    480  CB  MET A  35      15.382  -1.758  13.843  1.00  0.00           C  
ATOM    481  CG  MET A  35      16.715  -2.024  13.123  1.00  0.00           C  
ATOM    482  SD  MET A  35      17.758  -0.543  13.133  1.00  0.00           S  
ATOM    483  CE  MET A  35      16.979   0.424  11.813  1.00  0.00           C  
ATOM    484  H   MET A  35      16.372  -2.560  16.069  1.00  0.00           H  
ATOM    485  HA  MET A  35      13.833  -2.742  14.946  1.00  0.00           H  
ATOM    486  HB2 MET A  35      14.655  -1.466  13.101  1.00  0.00           H  
ATOM    487  HB3 MET A  35      15.510  -0.935  14.531  1.00  0.00           H  
ATOM    488  HG2 MET A  35      17.245  -2.821  13.623  1.00  0.00           H  
ATOM    489  HG3 MET A  35      16.518  -2.318  12.104  1.00  0.00           H  
ATOM    490  HE1 MET A  35      16.973  -0.129  10.884  1.00  0.00           H  
ATOM    491  HE2 MET A  35      15.963   0.660  12.096  1.00  0.00           H  
ATOM    492  HE3 MET A  35      17.544   1.334  11.667  1.00  0.00           H  
ATOM    493  N   LEU A  36      15.821  -4.993  13.657  1.00  0.00           N  
ATOM    494  CA  LEU A  36      15.891  -6.243  12.834  1.00  0.00           C  
ATOM    495  C   LEU A  36      14.866  -7.301  13.278  1.00  0.00           C  
ATOM    496  O   LEU A  36      14.351  -7.974  12.400  1.00  0.00           O  
ATOM    497  CB  LEU A  36      17.344  -6.770  12.811  1.00  0.00           C  
ATOM    498  CG  LEU A  36      17.592  -8.122  13.508  1.00  0.00           C  
ATOM    499  CD1 LEU A  36      17.260  -9.296  12.578  1.00  0.00           C  
ATOM    500  CD2 LEU A  36      19.066  -8.208  13.908  1.00  0.00           C  
ATOM    501  H   LEU A  36      16.617  -4.732  14.166  1.00  0.00           H  
ATOM    502  HA  LEU A  36      15.623  -5.953  11.827  1.00  0.00           H  
ATOM    503  HB2 LEU A  36      17.651  -6.870  11.782  1.00  0.00           H  
ATOM    504  HB3 LEU A  36      17.980  -6.017  13.256  1.00  0.00           H  
ATOM    505  HG  LEU A  36      16.982  -8.193  14.396  1.00  0.00           H  
ATOM    506 HD11 LEU A  36      17.518  -9.041  11.561  1.00  0.00           H  
ATOM    507 HD12 LEU A  36      17.816 -10.170  12.881  1.00  0.00           H  
ATOM    508 HD13 LEU A  36      16.204  -9.516  12.633  1.00  0.00           H  
ATOM    509 HD21 LEU A  36      19.373  -7.276  14.359  1.00  0.00           H  
ATOM    510 HD22 LEU A  36      19.196  -9.010  14.620  1.00  0.00           H  
ATOM    511 HD23 LEU A  36      19.666  -8.399  13.032  1.00  0.00           H  
ATOM    512  N   THR A  37      14.584  -7.450  14.559  1.00  0.00           N  
ATOM    513  CA  THR A  37      13.598  -8.470  15.043  1.00  0.00           C  
ATOM    514  C   THR A  37      12.661  -7.925  16.140  1.00  0.00           C  
ATOM    515  O   THR A  37      12.509  -8.527  17.192  1.00  0.00           O  
ATOM    516  CB  THR A  37      14.432  -9.720  15.400  1.00  0.00           C  
ATOM    517  OG1 THR A  37      13.612 -10.868  15.586  1.00  0.00           O  
ATOM    518  CG2 THR A  37      15.360  -9.525  16.613  1.00  0.00           C  
ATOM    519  H   THR A  37      15.029  -6.883  15.224  1.00  0.00           H  
ATOM    520  HA  THR A  37      12.967  -8.722  14.203  1.00  0.00           H  
ATOM    521  HB  THR A  37      15.053  -9.925  14.538  1.00  0.00           H  
ATOM    522  HG1 THR A  37      12.963 -10.705  16.279  1.00  0.00           H  
ATOM    523 HG21 THR A  37      15.823  -8.549  16.576  1.00  0.00           H  
ATOM    524 HG22 THR A  37      14.794  -9.621  17.527  1.00  0.00           H  
ATOM    525 HG23 THR A  37      16.131 -10.281  16.594  1.00  0.00           H  
ATOM    526  N   ALA A  38      12.043  -6.792  15.881  1.00  0.00           N  
ATOM    527  CA  ALA A  38      11.099  -6.132  16.842  1.00  0.00           C  
ATOM    528  C   ALA A  38       9.835  -5.577  16.169  1.00  0.00           C  
ATOM    529  O   ALA A  38       9.842  -5.295  14.981  1.00  0.00           O  
ATOM    530  CB  ALA A  38      11.804  -4.970  17.539  1.00  0.00           C  
ATOM    531  H   ALA A  38      12.203  -6.352  15.017  1.00  0.00           H  
ATOM    532  HA  ALA A  38      10.809  -6.845  17.601  1.00  0.00           H  
ATOM    533  HB1 ALA A  38      12.704  -5.335  18.010  1.00  0.00           H  
ATOM    534  HB2 ALA A  38      12.058  -4.218  16.806  1.00  0.00           H  
ATOM    535  HB3 ALA A  38      11.147  -4.546  18.283  1.00  0.00           H  
ATOM    536  N   LYS A  39       8.784  -5.432  16.952  1.00  0.00           N  
ATOM    537  CA  LYS A  39       7.475  -4.903  16.459  1.00  0.00           C  
ATOM    538  C   LYS A  39       7.610  -3.439  15.995  1.00  0.00           C  
ATOM    539  O   LYS A  39       7.588  -3.231  14.795  1.00  0.00           O  
ATOM    540  CB  LYS A  39       6.379  -5.024  17.533  1.00  0.00           C  
ATOM    541  CG  LYS A  39       5.650  -6.375  17.490  1.00  0.00           C  
ATOM    542  CD  LYS A  39       6.137  -7.319  18.601  1.00  0.00           C  
ATOM    543  CE  LYS A  39       5.383  -7.096  19.919  1.00  0.00           C  
ATOM    544  NZ  LYS A  39       4.022  -7.713  19.871  1.00  0.00           N  
ATOM    545  H   LYS A  39       8.862  -5.681  17.899  1.00  0.00           H  
ATOM    546  HA  LYS A  39       7.198  -5.503  15.601  1.00  0.00           H  
ATOM    547  HB2 LYS A  39       6.821  -4.891  18.508  1.00  0.00           H  
ATOM    548  HB3 LYS A  39       5.661  -4.230  17.378  1.00  0.00           H  
ATOM    549  HG2 LYS A  39       4.592  -6.198  17.613  1.00  0.00           H  
ATOM    550  HG3 LYS A  39       5.804  -6.845  16.529  1.00  0.00           H  
ATOM    551  HD2 LYS A  39       5.982  -8.338  18.280  1.00  0.00           H  
ATOM    552  HD3 LYS A  39       7.194  -7.164  18.765  1.00  0.00           H  
ATOM    553  HE2 LYS A  39       5.944  -7.549  20.723  1.00  0.00           H  
ATOM    554  HE3 LYS A  39       5.296  -6.036  20.110  1.00  0.00           H  
ATOM    555  HZ1 LYS A  39       3.512  -7.399  19.018  1.00  0.00           H  
ATOM    556  HZ2 LYS A  39       4.102  -8.752  19.863  1.00  0.00           H  
ATOM    557  HZ3 LYS A  39       3.480  -7.422  20.709  1.00  0.00           H  
ATOM    558  N   ALA A  40       7.742  -2.464  16.881  1.00  0.00           N  
ATOM    559  CA  ALA A  40       7.874  -1.016  16.501  1.00  0.00           C  
ATOM    560  C   ALA A  40       8.467  -0.123  17.613  1.00  0.00           C  
ATOM    561  O   ALA A  40       8.853  -0.624  18.658  1.00  0.00           O  
ATOM    562  CB  ALA A  40       6.482  -0.499  16.123  1.00  0.00           C  
ATOM    563  H   ALA A  40       7.754  -2.682  17.836  1.00  0.00           H  
ATOM    564  HA  ALA A  40       8.499  -0.940  15.624  1.00  0.00           H  
ATOM    565  HB1 ALA A  40       5.990  -1.230  15.502  1.00  0.00           H  
ATOM    566  HB2 ALA A  40       5.906  -0.332  17.021  1.00  0.00           H  
ATOM    567  HB3 ALA A  40       6.579   0.427  15.577  1.00  0.00           H  
ATOM    568  N   LEU A  41       8.525   1.173  17.358  1.00  0.00           N  
ATOM    569  CA  LEU A  41       9.057   2.246  18.265  1.00  0.00           C  
ATOM    570  C   LEU A  41       8.809   1.954  19.760  1.00  0.00           C  
ATOM    571  O   LEU A  41       7.668   1.703  20.122  1.00  0.00           O  
ATOM    572  CB  LEU A  41       8.441   3.601  17.884  1.00  0.00           C  
ATOM    573  CG  LEU A  41       8.916   4.072  16.504  1.00  0.00           C  
ATOM    574  CD1 LEU A  41       7.916   5.071  15.922  1.00  0.00           C  
ATOM    575  CD2 LEU A  41      10.299   4.717  16.633  1.00  0.00           C  
ATOM    576  H   LEU A  41       8.190   1.471  16.486  1.00  0.00           H  
ATOM    577  HA  LEU A  41      10.119   2.303  18.090  1.00  0.00           H  
ATOM    578  HB2 LEU A  41       7.365   3.500  17.867  1.00  0.00           H  
ATOM    579  HB3 LEU A  41       8.711   4.339  18.627  1.00  0.00           H  
ATOM    580  HG  LEU A  41       8.969   3.235  15.823  1.00  0.00           H  
ATOM    581 HD11 LEU A  41       7.456   5.628  16.724  1.00  0.00           H  
ATOM    582 HD12 LEU A  41       8.422   5.746  15.250  1.00  0.00           H  
ATOM    583 HD13 LEU A  41       7.152   4.535  15.377  1.00  0.00           H  
ATOM    584 HD21 LEU A  41      10.957   4.053  17.174  1.00  0.00           H  
ATOM    585 HD22 LEU A  41      10.702   4.901  15.649  1.00  0.00           H  
ATOM    586 HD23 LEU A  41      10.218   5.652  17.160  1.00  0.00           H  
ATOM    587  N   PRO A  42       9.853   1.989  20.570  1.00  0.00           N  
ATOM    588  CA  PRO A  42       9.751   1.720  22.036  1.00  0.00           C  
ATOM    589  C   PRO A  42       8.959   2.763  22.846  1.00  0.00           C  
ATOM    590  O   PRO A  42       8.492   3.761  22.322  1.00  0.00           O  
ATOM    591  CB  PRO A  42      11.208   1.593  22.493  1.00  0.00           C  
ATOM    592  CG  PRO A  42      12.044   2.377  21.480  1.00  0.00           C  
ATOM    593  CD  PRO A  42      11.259   2.297  20.169  1.00  0.00           C  
ATOM    594  HA  PRO A  42       9.308   0.742  22.147  1.00  0.00           H  
ATOM    595  HB2 PRO A  42      11.312   2.034  23.475  1.00  0.00           H  
ATOM    596  HB3 PRO A  42      11.528   0.563  22.498  1.00  0.00           H  
ATOM    597  HG2 PRO A  42      12.162   3.403  21.803  1.00  0.00           H  
ATOM    598  HG3 PRO A  42      13.004   1.905  21.340  1.00  0.00           H  
ATOM    599  HD2 PRO A  42      11.309   3.248  19.657  1.00  0.00           H  
ATOM    600  HD3 PRO A  42      11.640   1.501  19.548  1.00  0.00           H  
ATOM    601  N   THR A  43       8.825   2.507  24.131  1.00  0.00           N  
ATOM    602  CA  THR A  43       8.098   3.386  25.102  1.00  0.00           C  
ATOM    603  C   THR A  43       8.888   4.674  25.420  1.00  0.00           C  
ATOM    604  O   THR A  43      10.018   4.832  24.988  1.00  0.00           O  
ATOM    605  CB  THR A  43       7.779   2.572  26.369  1.00  0.00           C  
ATOM    606  OG1 THR A  43       8.959   2.088  27.010  1.00  0.00           O  
ATOM    607  CG2 THR A  43       6.789   1.442  26.039  1.00  0.00           C  
ATOM    608  H   THR A  43       9.221   1.694  24.503  1.00  0.00           H  
ATOM    609  HA  THR A  43       7.165   3.683  24.641  1.00  0.00           H  
ATOM    610  HB  THR A  43       7.294   3.240  27.057  1.00  0.00           H  
ATOM    611  HG1 THR A  43       9.166   1.188  26.746  1.00  0.00           H  
ATOM    612 HG21 THR A  43       5.960   1.847  25.479  1.00  0.00           H  
ATOM    613 HG22 THR A  43       7.270   0.674  25.450  1.00  0.00           H  
ATOM    614 HG23 THR A  43       6.417   1.011  26.957  1.00  0.00           H  
ATOM    615  N   THR A  44       8.306   5.590  26.167  1.00  0.00           N  
ATOM    616  CA  THR A  44       8.961   6.891  26.549  1.00  0.00           C  
ATOM    617  C   THR A  44      10.286   6.743  27.333  1.00  0.00           C  
ATOM    618  O   THR A  44      11.179   7.532  27.070  1.00  0.00           O  
ATOM    619  CB  THR A  44       7.909   7.814  27.196  1.00  0.00           C  
ATOM    620  OG1 THR A  44       8.425   9.123  27.415  1.00  0.00           O  
ATOM    621  CG2 THR A  44       7.350   7.280  28.520  1.00  0.00           C  
ATOM    622  H   THR A  44       7.395   5.408  26.485  1.00  0.00           H  
ATOM    623  HA  THR A  44       9.242   7.336  25.605  1.00  0.00           H  
ATOM    624  HB  THR A  44       7.100   7.875  26.482  1.00  0.00           H  
ATOM    625  HG1 THR A  44       7.728   9.761  27.241  1.00  0.00           H  
ATOM    626 HG21 THR A  44       7.090   6.236  28.429  1.00  0.00           H  
ATOM    627 HG22 THR A  44       8.095   7.397  29.291  1.00  0.00           H  
ATOM    628 HG23 THR A  44       6.473   7.849  28.788  1.00  0.00           H  
ATOM    629  N   ALA A  45      10.414   5.786  28.237  1.00  0.00           N  
ATOM    630  CA  ALA A  45      11.656   5.544  29.055  1.00  0.00           C  
ATOM    631  C   ALA A  45      12.827   5.170  28.129  1.00  0.00           C  
ATOM    632  O   ALA A  45      13.811   5.901  28.121  1.00  0.00           O  
ATOM    633  CB  ALA A  45      11.419   4.448  30.106  1.00  0.00           C  
ATOM    634  H   ALA A  45       9.642   5.198  28.372  1.00  0.00           H  
ATOM    635  HA  ALA A  45      11.912   6.471  29.553  1.00  0.00           H  
ATOM    636  HB1 ALA A  45      11.098   3.539  29.620  1.00  0.00           H  
ATOM    637  HB2 ALA A  45      12.337   4.258  30.644  1.00  0.00           H  
ATOM    638  HB3 ALA A  45      10.658   4.767  30.804  1.00  0.00           H  
ATOM    639  N   GLN A  46      12.721   4.084  27.376  1.00  0.00           N  
ATOM    640  CA  GLN A  46      13.801   3.632  26.428  1.00  0.00           C  
ATOM    641  C   GLN A  46      14.060   4.786  25.437  1.00  0.00           C  
ATOM    642  O   GLN A  46      15.199   5.001  25.053  1.00  0.00           O  
ATOM    643  CB  GLN A  46      13.415   2.340  25.687  1.00  0.00           C  
ATOM    644  CG  GLN A  46      13.172   1.177  26.662  1.00  0.00           C  
ATOM    645  CD  GLN A  46      14.430   0.326  26.893  1.00  0.00           C  
ATOM    646  OE1 GLN A  46      15.197   0.571  27.804  1.00  0.00           O  
ATOM    647  NE2 GLN A  46      14.683  -0.680  26.100  1.00  0.00           N  
ATOM    648  H   GLN A  46      11.897   3.554  27.432  1.00  0.00           H  
ATOM    649  HA  GLN A  46      14.705   3.487  27.003  1.00  0.00           H  
ATOM    650  HB2 GLN A  46      12.514   2.518  25.118  1.00  0.00           H  
ATOM    651  HB3 GLN A  46      14.211   2.073  25.007  1.00  0.00           H  
ATOM    652  HG2 GLN A  46      12.841   1.559  27.616  1.00  0.00           H  
ATOM    653  HG3 GLN A  46      12.397   0.546  26.254  1.00  0.00           H  
ATOM    654 HE21 GLN A  46      14.085  -0.906  25.359  1.00  0.00           H  
ATOM    655 HE22 GLN A  46      15.489  -1.218  26.255  1.00  0.00           H  
ATOM    656  N   TYR A  47      13.011   5.504  25.057  1.00  0.00           N  
ATOM    657  CA  TYR A  47      13.054   6.669  24.116  1.00  0.00           C  
ATOM    658  C   TYR A  47      14.017   7.718  24.686  1.00  0.00           C  
ATOM    659  O   TYR A  47      14.877   8.151  23.941  1.00  0.00           O  
ATOM    660  CB  TYR A  47      11.677   7.333  24.003  1.00  0.00           C  
ATOM    661  CG  TYR A  47      11.128   7.208  22.609  1.00  0.00           C  
ATOM    662  CD1 TYR A  47      10.607   5.993  22.148  1.00  0.00           C  
ATOM    663  CD2 TYR A  47      11.145   8.333  21.784  1.00  0.00           C  
ATOM    664  CE1 TYR A  47      10.097   5.905  20.851  1.00  0.00           C  
ATOM    665  CE2 TYR A  47      10.635   8.248  20.489  1.00  0.00           C  
ATOM    666  CZ  TYR A  47      10.112   7.035  20.024  1.00  0.00           C  
ATOM    667  OH  TYR A  47       9.607   6.951  18.747  1.00  0.00           O  
ATOM    668  H   TYR A  47      12.127   5.272  25.417  1.00  0.00           H  
ATOM    669  HA  TYR A  47      13.390   6.341  23.145  1.00  0.00           H  
ATOM    670  HB2 TYR A  47      10.988   6.875  24.693  1.00  0.00           H  
ATOM    671  HB3 TYR A  47      11.758   8.383  24.255  1.00  0.00           H  
ATOM    672  HD1 TYR A  47      10.595   5.120  22.785  1.00  0.00           H  
ATOM    673  HD2 TYR A  47      11.552   9.265  22.149  1.00  0.00           H  
ATOM    674  HE1 TYR A  47       9.695   4.962  20.509  1.00  0.00           H  
ATOM    675  HE2 TYR A  47      10.652   9.123  19.860  1.00  0.00           H  
ATOM    676  HH  TYR A  47       8.707   7.285  18.744  1.00  0.00           H  
ATOM    677  N   LYS A  48      13.855   8.083  25.953  1.00  0.00           N  
ATOM    678  CA  LYS A  48      14.718   9.092  26.658  1.00  0.00           C  
ATOM    679  C   LYS A  48      16.178   8.643  26.507  1.00  0.00           C  
ATOM    680  O   LYS A  48      16.991   9.454  26.092  1.00  0.00           O  
ATOM    681  CB  LYS A  48      14.392   9.245  28.155  1.00  0.00           C  
ATOM    682  CG  LYS A  48      13.001   9.835  28.436  1.00  0.00           C  
ATOM    683  CD  LYS A  48      12.928  11.368  28.343  1.00  0.00           C  
ATOM    684  CE  LYS A  48      13.983  12.062  29.217  1.00  0.00           C  
ATOM    685  NZ  LYS A  48      13.483  13.374  29.723  1.00  0.00           N  
ATOM    686  H   LYS A  48      13.128   7.667  26.468  1.00  0.00           H  
ATOM    687  HA  LYS A  48      14.620  10.029  26.141  1.00  0.00           H  
ATOM    688  HB2 LYS A  48      14.438   8.274  28.625  1.00  0.00           H  
ATOM    689  HB3 LYS A  48      15.142   9.873  28.611  1.00  0.00           H  
ATOM    690  HG2 LYS A  48      12.293   9.424  27.734  1.00  0.00           H  
ATOM    691  HG3 LYS A  48      12.703   9.528  29.428  1.00  0.00           H  
ATOM    692  HD2 LYS A  48      13.056  11.673  27.316  1.00  0.00           H  
ATOM    693  HD3 LYS A  48      11.943  11.675  28.666  1.00  0.00           H  
ATOM    694  HE2 LYS A  48      14.229  11.429  30.057  1.00  0.00           H  
ATOM    695  HE3 LYS A  48      14.874  12.219  28.626  1.00  0.00           H  
ATOM    696  HZ1 LYS A  48      12.522  13.275  30.107  1.00  0.00           H  
ATOM    697  HZ2 LYS A  48      14.120  13.720  30.471  1.00  0.00           H  
ATOM    698  HZ3 LYS A  48      13.476  14.069  28.951  1.00  0.00           H  
ATOM    699  N   LEU A  49      16.469   7.394  26.827  1.00  0.00           N  
ATOM    700  CA  LEU A  49      17.859   6.833  26.712  1.00  0.00           C  
ATOM    701  C   LEU A  49      18.330   6.894  25.243  1.00  0.00           C  
ATOM    702  O   LEU A  49      19.495   7.167  25.004  1.00  0.00           O  
ATOM    703  CB  LEU A  49      17.906   5.372  27.191  1.00  0.00           C  
ATOM    704  CG  LEU A  49      18.154   5.272  28.700  1.00  0.00           C  
ATOM    705  CD1 LEU A  49      17.625   3.935  29.227  1.00  0.00           C  
ATOM    706  CD2 LEU A  49      19.644   5.376  29.047  1.00  0.00           C  
ATOM    707  H   LEU A  49      15.733   6.821  27.146  1.00  0.00           H  
ATOM    708  HA  LEU A  49      18.525   7.435  27.317  1.00  0.00           H  
ATOM    709  HB2 LEU A  49      16.944   4.930  26.992  1.00  0.00           H  
ATOM    710  HB3 LEU A  49      18.676   4.827  26.663  1.00  0.00           H  
ATOM    711  HG  LEU A  49      17.606   6.072  29.170  1.00  0.00           H  
ATOM    712 HD11 LEU A  49      16.733   3.655  28.689  1.00  0.00           H  
ATOM    713 HD12 LEU A  49      18.379   3.170  29.106  1.00  0.00           H  
ATOM    714 HD13 LEU A  49      17.390   4.041  30.276  1.00  0.00           H  
ATOM    715 HD21 LEU A  49      20.213   4.698  28.428  1.00  0.00           H  
ATOM    716 HD22 LEU A  49      19.992   6.386  28.889  1.00  0.00           H  
ATOM    717 HD23 LEU A  49      19.791   5.112  30.084  1.00  0.00           H  
ATOM    718  N   MET A  50      17.443   6.646  24.295  1.00  0.00           N  
ATOM    719  CA  MET A  50      17.753   6.667  22.828  1.00  0.00           C  
ATOM    720  C   MET A  50      17.967   8.077  22.244  1.00  0.00           C  
ATOM    721  O   MET A  50      18.796   8.187  21.348  1.00  0.00           O  
ATOM    722  CB  MET A  50      16.646   5.951  22.044  1.00  0.00           C  
ATOM    723  CG  MET A  50      17.014   4.479  21.842  1.00  0.00           C  
ATOM    724  SD  MET A  50      15.517   3.548  21.428  1.00  0.00           S  
ATOM    725  CE  MET A  50      15.522   3.766  19.630  1.00  0.00           C  
ATOM    726  H   MET A  50      16.520   6.431  24.558  1.00  0.00           H  
ATOM    727  HA  MET A  50      18.665   6.111  22.683  1.00  0.00           H  
ATOM    728  HB2 MET A  50      15.710   6.017  22.578  1.00  0.00           H  
ATOM    729  HB3 MET A  50      16.531   6.415  21.079  1.00  0.00           H  
ATOM    730  HG2 MET A  50      17.733   4.402  21.040  1.00  0.00           H  
ATOM    731  HG3 MET A  50      17.447   4.088  22.750  1.00  0.00           H  
ATOM    732  HE1 MET A  50      15.873   4.756  19.372  1.00  0.00           H  
ATOM    733  HE2 MET A  50      16.156   3.013  19.184  1.00  0.00           H  
ATOM    734  HE3 MET A  50      14.521   3.641  19.249  1.00  0.00           H  
ATOM    735  N   CYS A  51      17.275   9.108  22.705  1.00  0.00           N  
ATOM    736  CA  CYS A  51      17.460  10.496  22.154  1.00  0.00           C  
ATOM    737  C   CYS A  51      18.905  10.995  22.340  1.00  0.00           C  
ATOM    738  O   CYS A  51      19.423  11.635  21.441  1.00  0.00           O  
ATOM    739  CB  CYS A  51      16.501  11.537  22.752  1.00  0.00           C  
ATOM    740  SG  CYS A  51      14.757  11.030  22.740  1.00  0.00           S  
ATOM    741  H   CYS A  51      16.618   8.969  23.428  1.00  0.00           H  
ATOM    742  HA  CYS A  51      17.282  10.426  21.092  1.00  0.00           H  
ATOM    743  HB2 CYS A  51      16.786  11.726  23.776  1.00  0.00           H  
ATOM    744  HB3 CYS A  51      16.617  12.456  22.194  1.00  0.00           H  
ATOM    745  N   ALA A  52      19.526  10.708  23.468  1.00  0.00           N  
ATOM    746  CA  ALA A  52      20.932  11.129  23.784  1.00  0.00           C  
ATOM    747  C   ALA A  52      22.004  10.197  23.195  1.00  0.00           C  
ATOM    748  O   ALA A  52      22.925  10.697  22.573  1.00  0.00           O  
ATOM    749  CB  ALA A  52      21.137  11.225  25.302  1.00  0.00           C  
ATOM    750  H   ALA A  52      19.040  10.188  24.142  1.00  0.00           H  
ATOM    751  HA  ALA A  52      21.095  12.107  23.369  1.00  0.00           H  
ATOM    752  HB1 ALA A  52      20.422  11.913  25.730  1.00  0.00           H  
ATOM    753  HB2 ALA A  52      21.008  10.248  25.748  1.00  0.00           H  
ATOM    754  HB3 ALA A  52      22.136  11.579  25.508  1.00  0.00           H  
ATOM    755  N   SER A  53      21.883   8.900  23.396  1.00  0.00           N  
ATOM    756  CA  SER A  53      22.828   7.830  22.910  1.00  0.00           C  
ATOM    757  C   SER A  53      23.534   8.127  21.567  1.00  0.00           C  
ATOM    758  O   SER A  53      22.889   8.135  20.524  1.00  0.00           O  
ATOM    759  CB  SER A  53      22.120   6.459  22.892  1.00  0.00           C  
ATOM    760  OG  SER A  53      20.998   6.404  22.008  1.00  0.00           O  
ATOM    761  H   SER A  53      21.105   8.608  23.915  1.00  0.00           H  
ATOM    762  HA  SER A  53      23.605   7.775  23.660  1.00  0.00           H  
ATOM    763  HB2 SER A  53      22.808   5.684  22.585  1.00  0.00           H  
ATOM    764  HB3 SER A  53      21.822   6.231  23.908  1.00  0.00           H  
ATOM    765  HG  SER A  53      20.937   7.207  21.482  1.00  0.00           H  
ATOM    766  N   THR A  54      24.837   8.363  21.608  1.00  0.00           N  
ATOM    767  CA  THR A  54      25.680   8.668  20.403  1.00  0.00           C  
ATOM    768  C   THR A  54      25.573   7.572  19.327  1.00  0.00           C  
ATOM    769  O   THR A  54      25.536   7.912  18.155  1.00  0.00           O  
ATOM    770  CB  THR A  54      27.134   8.969  20.822  1.00  0.00           C  
ATOM    771  OG1 THR A  54      27.877   9.463  19.716  1.00  0.00           O  
ATOM    772  CG2 THR A  54      27.860   7.753  21.414  1.00  0.00           C  
ATOM    773  H   THR A  54      25.293   8.341  22.478  1.00  0.00           H  
ATOM    774  HA  THR A  54      25.255   9.564  19.969  1.00  0.00           H  
ATOM    775  HB  THR A  54      27.108   9.747  21.570  1.00  0.00           H  
ATOM    776  HG1 THR A  54      28.569  10.049  20.033  1.00  0.00           H  
ATOM    777 HG21 THR A  54      27.883   6.955  20.690  1.00  0.00           H  
ATOM    778 HG22 THR A  54      28.873   8.028  21.665  1.00  0.00           H  
ATOM    779 HG23 THR A  54      27.356   7.414  22.309  1.00  0.00           H  
ATOM    780  N   ALA A  55      25.524   6.308  19.707  1.00  0.00           N  
ATOM    781  CA  ALA A  55      25.417   5.151  18.754  1.00  0.00           C  
ATOM    782  C   ALA A  55      24.138   5.234  17.915  1.00  0.00           C  
ATOM    783  O   ALA A  55      24.185   5.255  16.691  1.00  0.00           O  
ATOM    784  CB  ALA A  55      25.408   3.805  19.493  1.00  0.00           C  
ATOM    785  H   ALA A  55      25.557   6.109  20.667  1.00  0.00           H  
ATOM    786  HA  ALA A  55      26.259   5.174  18.085  1.00  0.00           H  
ATOM    787  HB1 ALA A  55      25.942   3.891  20.426  1.00  0.00           H  
ATOM    788  HB2 ALA A  55      24.388   3.497  19.688  1.00  0.00           H  
ATOM    789  HB3 ALA A  55      25.880   3.061  18.872  1.00  0.00           H  
ATOM    790  N   CYS A  56      23.014   5.281  18.598  1.00  0.00           N  
ATOM    791  CA  CYS A  56      21.676   5.363  17.938  1.00  0.00           C  
ATOM    792  C   CYS A  56      21.544   6.669  17.134  1.00  0.00           C  
ATOM    793  O   CYS A  56      20.920   6.662  16.085  1.00  0.00           O  
ATOM    794  CB  CYS A  56      20.545   5.159  18.951  1.00  0.00           C  
ATOM    795  SG  CYS A  56      19.954   3.459  18.750  1.00  0.00           S  
ATOM    796  H   CYS A  56      23.061   5.262  19.574  1.00  0.00           H  
ATOM    797  HA  CYS A  56      21.690   4.534  17.243  1.00  0.00           H  
ATOM    798  HB2 CYS A  56      20.918   5.306  19.956  1.00  0.00           H  
ATOM    799  HB3 CYS A  56      19.734   5.842  18.760  1.00  0.00           H  
ATOM    800  N   ASN A  57      22.136   7.740  17.629  1.00  0.00           N  
ATOM    801  CA  ASN A  57      22.125   9.089  16.978  1.00  0.00           C  
ATOM    802  C   ASN A  57      22.774   8.940  15.601  1.00  0.00           C  
ATOM    803  O   ASN A  57      22.220   9.471  14.658  1.00  0.00           O  
ATOM    804  CB  ASN A  57      22.912  10.095  17.825  1.00  0.00           C  
ATOM    805  CG  ASN A  57      21.960  10.985  18.626  1.00  0.00           C  
ATOM    806  OD1 ASN A  57      21.946  12.174  18.400  1.00  0.00           O  
ATOM    807  ND2 ASN A  57      21.165  10.505  19.544  1.00  0.00           N  
ATOM    808  H   ASN A  57      22.625   7.658  18.476  1.00  0.00           H  
ATOM    809  HA  ASN A  57      21.114   9.424  16.815  1.00  0.00           H  
ATOM    810  HB2 ASN A  57      23.556   9.560  18.505  1.00  0.00           H  
ATOM    811  HB3 ASN A  57      23.526  10.719  17.191  1.00  0.00           H  
ATOM    812 HD21 ASN A  57      21.154   9.546  19.750  1.00  0.00           H  
ATOM    813 HD22 ASN A  57      20.570  11.122  20.032  1.00  0.00           H  
ATOM    814  N   THR A  58      23.889   8.240  15.513  1.00  0.00           N  
ATOM    815  CA  THR A  58      24.635   7.998  14.237  1.00  0.00           C  
ATOM    816  C   THR A  58      23.660   7.300  13.277  1.00  0.00           C  
ATOM    817  O   THR A  58      23.446   7.811  12.192  1.00  0.00           O  
ATOM    818  CB  THR A  58      25.885   7.128  14.499  1.00  0.00           C  
ATOM    819  OG1 THR A  58      26.793   7.762  15.394  1.00  0.00           O  
ATOM    820  CG2 THR A  58      26.640   6.773  13.212  1.00  0.00           C  
ATOM    821  H   THR A  58      24.247   7.849  16.337  1.00  0.00           H  
ATOM    822  HA  THR A  58      24.906   8.949  13.812  1.00  0.00           H  
ATOM    823  HB  THR A  58      25.560   6.204  14.957  1.00  0.00           H  
ATOM    824  HG1 THR A  58      26.907   8.684  15.140  1.00  0.00           H  
ATOM    825 HG21 THR A  58      26.830   7.671  12.644  1.00  0.00           H  
ATOM    826 HG22 THR A  58      27.581   6.306  13.467  1.00  0.00           H  
ATOM    827 HG23 THR A  58      26.055   6.082  12.623  1.00  0.00           H  
ATOM    828  N   MET A  59      23.109   6.180  13.697  1.00  0.00           N  
ATOM    829  CA  MET A  59      22.134   5.363  12.900  1.00  0.00           C  
ATOM    830  C   MET A  59      21.022   6.209  12.250  1.00  0.00           C  
ATOM    831  O   MET A  59      20.897   6.215  11.036  1.00  0.00           O  
ATOM    832  CB  MET A  59      21.391   4.370  13.801  1.00  0.00           C  
ATOM    833  CG  MET A  59      22.178   3.133  14.233  1.00  0.00           C  
ATOM    834  SD  MET A  59      21.009   1.789  14.594  1.00  0.00           S  
ATOM    835  CE  MET A  59      19.545   2.658  15.231  1.00  0.00           C  
ATOM    836  H   MET A  59      23.359   5.865  14.598  1.00  0.00           H  
ATOM    837  HA  MET A  59      22.652   4.799  12.144  1.00  0.00           H  
ATOM    838  HB2 MET A  59      21.088   4.882  14.697  1.00  0.00           H  
ATOM    839  HB3 MET A  59      20.492   4.057  13.286  1.00  0.00           H  
ATOM    840  HG2 MET A  59      22.842   2.836  13.435  1.00  0.00           H  
ATOM    841  HG3 MET A  59      22.754   3.353  15.120  1.00  0.00           H  
ATOM    842  HE1 MET A  59      19.774   3.695  15.434  1.00  0.00           H  
ATOM    843  HE2 MET A  59      18.748   2.632  14.502  1.00  0.00           H  
ATOM    844  HE3 MET A  59      19.202   2.171  16.132  1.00  0.00           H  
ATOM    845  N   ILE A  60      20.250   6.883  13.076  1.00  0.00           N  
ATOM    846  CA  ILE A  60      19.108   7.754  12.647  1.00  0.00           C  
ATOM    847  C   ILE A  60      19.576   8.962  11.835  1.00  0.00           C  
ATOM    848  O   ILE A  60      19.106   9.106  10.717  1.00  0.00           O  
ATOM    849  CB  ILE A  60      18.230   8.120  13.854  1.00  0.00           C  
ATOM    850  CG1 ILE A  60      17.782   6.827  14.548  1.00  0.00           C  
ATOM    851  CG2 ILE A  60      16.988   8.884  13.378  1.00  0.00           C  
ATOM    852  CD1 ILE A  60      17.053   7.126  15.858  1.00  0.00           C  
ATOM    853  H   ILE A  60      20.440   6.800  14.036  1.00  0.00           H  
ATOM    854  HA  ILE A  60      18.522   7.160  11.966  1.00  0.00           H  
ATOM    855  HB  ILE A  60      18.784   8.735  14.551  1.00  0.00           H  
ATOM    856 HG12 ILE A  60      17.121   6.276  13.895  1.00  0.00           H  
ATOM    857 HG13 ILE A  60      18.646   6.214  14.760  1.00  0.00           H  
ATOM    858 HG21 ILE A  60      16.727   8.572  12.375  1.00  0.00           H  
ATOM    859 HG22 ILE A  60      16.165   8.677  14.044  1.00  0.00           H  
ATOM    860 HG23 ILE A  60      17.206   9.941  13.390  1.00  0.00           H  
ATOM    861 HD11 ILE A  60      17.213   8.156  16.141  1.00  0.00           H  
ATOM    862 HD12 ILE A  60      15.997   6.953  15.717  1.00  0.00           H  
ATOM    863 HD13 ILE A  60      17.431   6.472  16.629  1.00  0.00           H  
ATOM    864  N   LYS A  61      20.458   9.770  12.384  1.00  0.00           N  
ATOM    865  CA  LYS A  61      20.987  10.982  11.667  1.00  0.00           C  
ATOM    866  C   LYS A  61      21.492  10.574  10.267  1.00  0.00           C  
ATOM    867  O   LYS A  61      21.231  11.291   9.320  1.00  0.00           O  
ATOM    868  CB  LYS A  61      22.100  11.650  12.486  1.00  0.00           C  
ATOM    869  CG  LYS A  61      22.341  13.102  12.047  1.00  0.00           C  
ATOM    870  CD  LYS A  61      22.915  13.957  13.188  1.00  0.00           C  
ATOM    871  CE  LYS A  61      21.902  14.184  14.320  1.00  0.00           C  
ATOM    872  NZ  LYS A  61      22.243  15.413  15.105  1.00  0.00           N  
ATOM    873  H   LYS A  61      20.776   9.557  13.295  1.00  0.00           H  
ATOM    874  HA  LYS A  61      20.160  11.664  11.543  1.00  0.00           H  
ATOM    875  HB2 LYS A  61      21.813  11.637  13.528  1.00  0.00           H  
ATOM    876  HB3 LYS A  61      23.012  11.082  12.371  1.00  0.00           H  
ATOM    877  HG2 LYS A  61      23.052  13.093  11.232  1.00  0.00           H  
ATOM    878  HG3 LYS A  61      21.422  13.547  11.693  1.00  0.00           H  
ATOM    879  HD2 LYS A  61      23.782  13.461  13.600  1.00  0.00           H  
ATOM    880  HD3 LYS A  61      23.216  14.913  12.783  1.00  0.00           H  
ATOM    881  HE2 LYS A  61      20.910  14.282  13.906  1.00  0.00           H  
ATOM    882  HE3 LYS A  61      21.922  13.323  14.975  1.00  0.00           H  
ATOM    883  HZ1 LYS A  61      23.229  15.365  15.437  1.00  0.00           H  
ATOM    884  HZ2 LYS A  61      22.124  16.265  14.519  1.00  0.00           H  
ATOM    885  HZ3 LYS A  61      21.614  15.477  15.931  1.00  0.00           H  
ATOM    886  N   LYS A  62      22.182   9.454  10.168  1.00  0.00           N  
ATOM    887  CA  LYS A  62      22.734   8.915   8.878  1.00  0.00           C  
ATOM    888  C   LYS A  62      21.572   8.670   7.907  1.00  0.00           C  
ATOM    889  O   LYS A  62      21.670   9.118   6.778  1.00  0.00           O  
ATOM    890  CB  LYS A  62      23.535   7.627   9.128  1.00  0.00           C  
ATOM    891  CG  LYS A  62      24.130   7.012   7.850  1.00  0.00           C  
ATOM    892  CD  LYS A  62      24.188   5.489   8.012  1.00  0.00           C  
ATOM    893  CE  LYS A  62      24.664   4.789   6.729  1.00  0.00           C  
ATOM    894  NZ  LYS A  62      25.924   4.019   6.956  1.00  0.00           N  
ATOM    895  H   LYS A  62      22.335   8.941  10.993  1.00  0.00           H  
ATOM    896  HA  LYS A  62      23.370   9.668   8.447  1.00  0.00           H  
ATOM    897  HB2 LYS A  62      24.344   7.862   9.803  1.00  0.00           H  
ATOM    898  HB3 LYS A  62      22.893   6.907   9.614  1.00  0.00           H  
ATOM    899  HG2 LYS A  62      23.515   7.262   6.998  1.00  0.00           H  
ATOM    900  HG3 LYS A  62      25.133   7.385   7.694  1.00  0.00           H  
ATOM    901  HD2 LYS A  62      24.852   5.249   8.828  1.00  0.00           H  
ATOM    902  HD3 LYS A  62      23.194   5.141   8.258  1.00  0.00           H  
ATOM    903  HE2 LYS A  62      23.898   4.097   6.413  1.00  0.00           H  
ATOM    904  HE3 LYS A  62      24.818   5.511   5.940  1.00  0.00           H  
ATOM    905  HZ1 LYS A  62      26.574   4.558   7.567  1.00  0.00           H  
ATOM    906  HZ2 LYS A  62      25.688   3.110   7.406  1.00  0.00           H  
ATOM    907  HZ3 LYS A  62      26.397   3.827   6.049  1.00  0.00           H  
ATOM    908  N   ILE A  63      20.529   7.992   8.352  1.00  0.00           N  
ATOM    909  CA  ILE A  63      19.327   7.695   7.499  1.00  0.00           C  
ATOM    910  C   ILE A  63      18.663   9.026   7.085  1.00  0.00           C  
ATOM    911  O   ILE A  63      18.224   9.136   5.949  1.00  0.00           O  
ATOM    912  CB  ILE A  63      18.329   6.746   8.199  1.00  0.00           C  
ATOM    913  CG1 ILE A  63      19.031   5.432   8.573  1.00  0.00           C  
ATOM    914  CG2 ILE A  63      17.169   6.392   7.257  1.00  0.00           C  
ATOM    915  CD1 ILE A  63      18.204   4.622   9.569  1.00  0.00           C  
ATOM    916  H   ILE A  63      20.549   7.680   9.284  1.00  0.00           H  
ATOM    917  HA  ILE A  63      19.705   7.220   6.603  1.00  0.00           H  
ATOM    918  HB  ILE A  63      17.940   7.216   9.090  1.00  0.00           H  
ATOM    919 HG12 ILE A  63      19.179   4.835   7.686  1.00  0.00           H  
ATOM    920 HG13 ILE A  63      19.995   5.642   9.010  1.00  0.00           H  
ATOM    921 HG21 ILE A  63      17.511   6.378   6.232  1.00  0.00           H  
ATOM    922 HG22 ILE A  63      16.776   5.419   7.516  1.00  0.00           H  
ATOM    923 HG23 ILE A  63      16.381   7.123   7.363  1.00  0.00           H  
ATOM    924 HD11 ILE A  63      17.970   5.238  10.424  1.00  0.00           H  
ATOM    925 HD12 ILE A  63      17.294   4.297   9.087  1.00  0.00           H  
ATOM    926 HD13 ILE A  63      18.783   3.764   9.876  1.00  0.00           H  
ATOM    927  N   VAL A  64      18.604  10.005   7.978  1.00  0.00           N  
ATOM    928  CA  VAL A  64      18.004  11.362   7.736  1.00  0.00           C  
ATOM    929  C   VAL A  64      18.837  12.096   6.668  1.00  0.00           C  
ATOM    930  O   VAL A  64      18.252  12.705   5.790  1.00  0.00           O  
ATOM    931  CB  VAL A  64      18.002  12.187   9.038  1.00  0.00           C  
ATOM    932  CG1 VAL A  64      17.373  13.570   8.843  1.00  0.00           C  
ATOM    933  CG2 VAL A  64      17.211  11.493  10.151  1.00  0.00           C  
ATOM    934  H   VAL A  64      18.985   9.847   8.872  1.00  0.00           H  
ATOM    935  HA  VAL A  64      16.996  11.237   7.376  1.00  0.00           H  
ATOM    936  HB  VAL A  64      19.025  12.311   9.363  1.00  0.00           H  
ATOM    937 HG11 VAL A  64      17.924  14.127   8.100  1.00  0.00           H  
ATOM    938 HG12 VAL A  64      16.347  13.462   8.521  1.00  0.00           H  
ATOM    939 HG13 VAL A  64      17.400  14.104   9.782  1.00  0.00           H  
ATOM    940 HG21 VAL A  64      17.216  10.423  10.004  1.00  0.00           H  
ATOM    941 HG22 VAL A  64      17.673  11.722  11.099  1.00  0.00           H  
ATOM    942 HG23 VAL A  64      16.194  11.858  10.145  1.00  0.00           H  
ATOM    943  N   THR A  65      20.153  12.023   6.760  1.00  0.00           N  
ATOM    944  CA  THR A  65      21.112  12.674   5.803  1.00  0.00           C  
ATOM    945  C   THR A  65      20.839  12.139   4.393  1.00  0.00           C  
ATOM    946  O   THR A  65      20.814  12.935   3.470  1.00  0.00           O  
ATOM    947  CB  THR A  65      22.603  12.454   6.146  1.00  0.00           C  
ATOM    948  OG1 THR A  65      22.884  12.572   7.539  1.00  0.00           O  
ATOM    949  CG2 THR A  65      23.474  13.458   5.380  1.00  0.00           C  
ATOM    950  H   THR A  65      20.517  11.504   7.508  1.00  0.00           H  
ATOM    951  HA  THR A  65      20.887  13.729   5.783  1.00  0.00           H  
ATOM    952  HB  THR A  65      22.896  11.468   5.818  1.00  0.00           H  
ATOM    953  HG1 THR A  65      22.352  13.271   7.928  1.00  0.00           H  
ATOM    954 HG21 THR A  65      22.972  14.414   5.328  1.00  0.00           H  
ATOM    955 HG22 THR A  65      24.430  13.584   5.870  1.00  0.00           H  
ATOM    956 HG23 THR A  65      23.640  13.095   4.377  1.00  0.00           H  
ATOM    957  N   LEU A  66      20.639  10.842   4.262  1.00  0.00           N  
ATOM    958  CA  LEU A  66      20.353  10.193   2.942  1.00  0.00           C  
ATOM    959  C   LEU A  66      19.007  10.690   2.389  1.00  0.00           C  
ATOM    960  O   LEU A  66      18.909  10.866   1.186  1.00  0.00           O  
ATOM    961  CB  LEU A  66      20.284   8.657   3.024  1.00  0.00           C  
ATOM    962  CG  LEU A  66      21.484   7.972   3.699  1.00  0.00           C  
ATOM    963  CD1 LEU A  66      21.414   6.476   3.392  1.00  0.00           C  
ATOM    964  CD2 LEU A  66      22.828   8.498   3.183  1.00  0.00           C  
ATOM    965  H   LEU A  66      20.674  10.278   5.064  1.00  0.00           H  
ATOM    966  HA  LEU A  66      21.124  10.484   2.249  1.00  0.00           H  
ATOM    967  HB2 LEU A  66      19.400   8.389   3.583  1.00  0.00           H  
ATOM    968  HB3 LEU A  66      20.175   8.278   2.017  1.00  0.00           H  
ATOM    969  HG  LEU A  66      21.406   8.109   4.768  1.00  0.00           H  
ATOM    970 HD11 LEU A  66      20.447   6.093   3.684  1.00  0.00           H  
ATOM    971 HD12 LEU A  66      21.560   6.313   2.335  1.00  0.00           H  
ATOM    972 HD13 LEU A  66      22.185   5.961   3.944  1.00  0.00           H  
ATOM    973 HD21 LEU A  66      22.829   8.481   2.103  1.00  0.00           H  
ATOM    974 HD22 LEU A  66      22.972   9.510   3.524  1.00  0.00           H  
ATOM    975 HD23 LEU A  66      23.629   7.877   3.554  1.00  0.00           H  
ATOM    976  N   ASN A  67      18.017  10.903   3.236  1.00  0.00           N  
ATOM    977  CA  ASN A  67      16.647  11.384   2.863  1.00  0.00           C  
ATOM    978  C   ASN A  67      15.997  10.374   1.897  1.00  0.00           C  
ATOM    979  O   ASN A  67      15.930  10.612   0.699  1.00  0.00           O  
ATOM    980  CB  ASN A  67      16.703  12.812   2.293  1.00  0.00           C  
ATOM    981  CG  ASN A  67      15.429  13.564   2.694  1.00  0.00           C  
ATOM    982  OD1 ASN A  67      15.500  14.456   3.513  1.00  0.00           O  
ATOM    983  ND2 ASN A  67      14.267  13.257   2.168  1.00  0.00           N  
ATOM    984  H   ASN A  67      18.185  10.733   4.186  1.00  0.00           H  
ATOM    985  HA  ASN A  67      16.056  11.378   3.770  1.00  0.00           H  
ATOM    986  HB2 ASN A  67      17.569  13.321   2.692  1.00  0.00           H  
ATOM    987  HB3 ASN A  67      16.767  12.779   1.215  1.00  0.00           H  
ATOM    988 HD21 ASN A  67      14.181  12.538   1.505  1.00  0.00           H  
ATOM    989 HD22 ASN A  67      13.471  13.757   2.444  1.00  0.00           H  
ATOM    990  N   PRO A  68      15.535   9.262   2.432  1.00  0.00           N  
ATOM    991  CA  PRO A  68      14.882   8.182   1.628  1.00  0.00           C  
ATOM    992  C   PRO A  68      13.462   8.540   1.153  1.00  0.00           C  
ATOM    993  O   PRO A  68      12.916   9.529   1.611  1.00  0.00           O  
ATOM    994  CB  PRO A  68      14.884   6.981   2.581  1.00  0.00           C  
ATOM    995  CG  PRO A  68      14.931   7.550   4.000  1.00  0.00           C  
ATOM    996  CD  PRO A  68      15.591   8.926   3.885  1.00  0.00           C  
ATOM    997  HA  PRO A  68      15.499   7.926   0.782  1.00  0.00           H  
ATOM    998  HB2 PRO A  68      13.982   6.400   2.443  1.00  0.00           H  
ATOM    999  HB3 PRO A  68      15.760   6.370   2.415  1.00  0.00           H  
ATOM   1000  HG2 PRO A  68      13.928   7.638   4.394  1.00  0.00           H  
ATOM   1001  HG3 PRO A  68      15.537   6.922   4.636  1.00  0.00           H  
ATOM   1002  HD2 PRO A  68      15.045   9.652   4.469  1.00  0.00           H  
ATOM   1003  HD3 PRO A  68      16.624   8.885   4.199  1.00  0.00           H  
ATOM   1004  N   PRO A  69      12.900   7.745   0.262  1.00  0.00           N  
ATOM   1005  CA  PRO A  69      11.527   7.976  -0.274  1.00  0.00           C  
ATOM   1006  C   PRO A  69      10.448   7.423   0.682  1.00  0.00           C  
ATOM   1007  O   PRO A  69      10.722   6.586   1.535  1.00  0.00           O  
ATOM   1008  CB  PRO A  69      11.527   7.241  -1.613  1.00  0.00           C  
ATOM   1009  CG  PRO A  69      12.596   6.146  -1.512  1.00  0.00           C  
ATOM   1010  CD  PRO A  69      13.514   6.525  -0.344  1.00  0.00           C  
ATOM   1011  HA  PRO A  69      11.368   9.025  -0.456  1.00  0.00           H  
ATOM   1012  HB2 PRO A  69      10.551   6.821  -1.802  1.00  0.00           H  
ATOM   1013  HB3 PRO A  69      11.796   7.926  -2.401  1.00  0.00           H  
ATOM   1014  HG2 PRO A  69      12.128   5.185  -1.336  1.00  0.00           H  
ATOM   1015  HG3 PRO A  69      13.181   6.115  -2.421  1.00  0.00           H  
ATOM   1016  HD2 PRO A  69      13.558   5.715   0.371  1.00  0.00           H  
ATOM   1017  HD3 PRO A  69      14.500   6.763  -0.711  1.00  0.00           H  
ATOM   1018  N   ASN A  70       9.232   7.901   0.521  1.00  0.00           N  
ATOM   1019  CA  ASN A  70       8.090   7.453   1.374  1.00  0.00           C  
ATOM   1020  C   ASN A  70       7.462   6.163   0.827  1.00  0.00           C  
ATOM   1021  O   ASN A  70       6.889   6.118  -0.250  1.00  0.00           O  
ATOM   1022  CB  ASN A  70       7.008   8.526   1.562  1.00  0.00           C  
ATOM   1023  CG  ASN A  70       6.017   8.118   2.664  1.00  0.00           C  
ATOM   1024  OD1 ASN A  70       6.384   7.716   3.754  1.00  0.00           O  
ATOM   1025  ND2 ASN A  70       4.734   8.195   2.444  1.00  0.00           N  
ATOM   1026  H   ASN A  70       9.072   8.568  -0.179  1.00  0.00           H  
ATOM   1027  HA  ASN A  70       8.513   7.213   2.342  1.00  0.00           H  
ATOM   1028  HB2 ASN A  70       7.478   9.455   1.846  1.00  0.00           H  
ATOM   1029  HB3 ASN A  70       6.474   8.655   0.632  1.00  0.00           H  
ATOM   1030 HD21 ASN A  70       4.382   8.509   1.584  1.00  0.00           H  
ATOM   1031 HD22 ASN A  70       4.113   7.934   3.158  1.00  0.00           H  
ATOM   1032  N   CYS A  71       7.601   5.137   1.630  1.00  0.00           N  
ATOM   1033  CA  CYS A  71       7.089   3.757   1.369  1.00  0.00           C  
ATOM   1034  C   CYS A  71       7.169   2.906   2.650  1.00  0.00           C  
ATOM   1035  O   CYS A  71       7.941   3.205   3.556  1.00  0.00           O  
ATOM   1036  CB  CYS A  71       7.752   3.083   0.155  1.00  0.00           C  
ATOM   1037  SG  CYS A  71       9.446   2.507   0.430  1.00  0.00           S  
ATOM   1038  H   CYS A  71       8.075   5.264   2.483  1.00  0.00           H  
ATOM   1039  HA  CYS A  71       6.031   3.885   1.174  1.00  0.00           H  
ATOM   1040  HB2 CYS A  71       7.163   2.221  -0.108  1.00  0.00           H  
ATOM   1041  HB3 CYS A  71       7.733   3.768  -0.682  1.00  0.00           H  
ATOM   1042  N   ASP A  72       6.364   1.867   2.704  1.00  0.00           N  
ATOM   1043  CA  ASP A  72       6.321   0.949   3.886  1.00  0.00           C  
ATOM   1044  C   ASP A  72       7.364  -0.170   3.788  1.00  0.00           C  
ATOM   1045  O   ASP A  72       7.558  -0.745   2.732  1.00  0.00           O  
ATOM   1046  CB  ASP A  72       4.919   0.343   4.038  1.00  0.00           C  
ATOM   1047  CG  ASP A  72       4.043   1.160   4.994  1.00  0.00           C  
ATOM   1048  OD1 ASP A  72       3.487   2.155   4.554  1.00  0.00           O  
ATOM   1049  OD2 ASP A  72       3.937   0.787   6.151  1.00  0.00           O  
ATOM   1050  H   ASP A  72       5.764   1.681   1.950  1.00  0.00           H  
ATOM   1051  HA  ASP A  72       6.531   1.537   4.767  1.00  0.00           H  
ATOM   1052  HB2 ASP A  72       4.442   0.318   3.068  1.00  0.00           H  
ATOM   1053  HB3 ASP A  72       5.006  -0.669   4.409  1.00  0.00           H  
ATOM   1054  N   LEU A  73       8.010  -0.455   4.893  1.00  0.00           N  
ATOM   1055  CA  LEU A  73       9.053  -1.519   4.959  1.00  0.00           C  
ATOM   1056  C   LEU A  73       8.621  -2.548   6.012  1.00  0.00           C  
ATOM   1057  O   LEU A  73       8.783  -2.334   7.205  1.00  0.00           O  
ATOM   1058  CB  LEU A  73      10.416  -0.873   5.252  1.00  0.00           C  
ATOM   1059  CG  LEU A  73      11.568  -1.570   4.512  1.00  0.00           C  
ATOM   1060  CD1 LEU A  73      11.682  -3.029   4.965  1.00  0.00           C  
ATOM   1061  CD2 LEU A  73      11.388  -1.520   2.986  1.00  0.00           C  
ATOM   1062  H   LEU A  73       7.813   0.041   5.718  1.00  0.00           H  
ATOM   1063  HA  LEU A  73       9.075  -2.022   4.001  1.00  0.00           H  
ATOM   1064  HB2 LEU A  73      10.384   0.165   4.957  1.00  0.00           H  
ATOM   1065  HB3 LEU A  73      10.598  -0.920   6.316  1.00  0.00           H  
ATOM   1066  HG  LEU A  73      12.487  -1.071   4.786  1.00  0.00           H  
ATOM   1067 HD11 LEU A  73      11.774  -3.064   6.041  1.00  0.00           H  
ATOM   1068 HD12 LEU A  73      10.795  -3.570   4.664  1.00  0.00           H  
ATOM   1069 HD13 LEU A  73      12.554  -3.479   4.509  1.00  0.00           H  
ATOM   1070 HD21 LEU A  73      11.328  -0.491   2.661  1.00  0.00           H  
ATOM   1071 HD22 LEU A  73      12.237  -1.994   2.514  1.00  0.00           H  
ATOM   1072 HD23 LEU A  73      10.484  -2.038   2.705  1.00  0.00           H  
ATOM   1073  N   THR A  74       8.073  -3.651   5.552  1.00  0.00           N  
ATOM   1074  CA  THR A  74       7.598  -4.751   6.458  1.00  0.00           C  
ATOM   1075  C   THR A  74       8.762  -5.596   7.012  1.00  0.00           C  
ATOM   1076  O   THR A  74       9.779  -5.773   6.357  1.00  0.00           O  
ATOM   1077  CB  THR A  74       6.565  -5.670   5.776  1.00  0.00           C  
ATOM   1078  OG1 THR A  74       5.726  -4.950   4.876  1.00  0.00           O  
ATOM   1079  CG2 THR A  74       5.671  -6.348   6.818  1.00  0.00           C  
ATOM   1080  H   THR A  74       7.967  -3.764   4.583  1.00  0.00           H  
ATOM   1081  HA  THR A  74       7.126  -4.270   7.302  1.00  0.00           H  
ATOM   1082  HB  THR A  74       7.092  -6.447   5.246  1.00  0.00           H  
ATOM   1083  HG1 THR A  74       6.117  -4.992   3.999  1.00  0.00           H  
ATOM   1084 HG21 THR A  74       5.445  -5.649   7.610  1.00  0.00           H  
ATOM   1085 HG22 THR A  74       4.751  -6.661   6.344  1.00  0.00           H  
ATOM   1086 HG23 THR A  74       6.174  -7.211   7.229  1.00  0.00           H  
ATOM   1087  N   VAL A  75       8.581  -6.099   8.216  1.00  0.00           N  
ATOM   1088  CA  VAL A  75       9.581  -6.951   8.949  1.00  0.00           C  
ATOM   1089  C   VAL A  75       8.976  -8.360   9.121  1.00  0.00           C  
ATOM   1090  O   VAL A  75       7.999  -8.477   9.849  1.00  0.00           O  
ATOM   1091  CB  VAL A  75       9.941  -6.313  10.310  1.00  0.00           C  
ATOM   1092  CG1 VAL A  75      10.939  -7.155  11.123  1.00  0.00           C  
ATOM   1093  CG2 VAL A  75      10.542  -4.919  10.083  1.00  0.00           C  
ATOM   1094  H   VAL A  75       7.731  -5.905   8.670  1.00  0.00           H  
ATOM   1095  HA  VAL A  75      10.463  -7.022   8.326  1.00  0.00           H  
ATOM   1096  HB  VAL A  75       9.037  -6.204  10.892  1.00  0.00           H  
ATOM   1097 HG11 VAL A  75      10.618  -8.184  11.158  1.00  0.00           H  
ATOM   1098 HG12 VAL A  75      11.923  -7.104  10.682  1.00  0.00           H  
ATOM   1099 HG13 VAL A  75      10.991  -6.770  12.131  1.00  0.00           H  
ATOM   1100 HG21 VAL A  75      11.321  -4.976   9.339  1.00  0.00           H  
ATOM   1101 HG22 VAL A  75       9.769  -4.254   9.725  1.00  0.00           H  
ATOM   1102 HG23 VAL A  75      10.951  -4.528  11.003  1.00  0.00           H  
ATOM   1103  N   PRO A  76       9.540  -9.372   8.479  1.00  0.00           N  
ATOM   1104  CA  PRO A  76       9.045 -10.785   8.566  1.00  0.00           C  
ATOM   1105  C   PRO A  76       9.413 -11.545   9.856  1.00  0.00           C  
ATOM   1106  O   PRO A  76       8.760 -12.545  10.111  1.00  0.00           O  
ATOM   1107  CB  PRO A  76       9.633 -11.466   7.328  1.00  0.00           C  
ATOM   1108  CG  PRO A  76      10.883 -10.668   6.948  1.00  0.00           C  
ATOM   1109  CD  PRO A  76      10.732  -9.278   7.577  1.00  0.00           C  
ATOM   1110  HA  PRO A  76       7.972 -10.796   8.441  1.00  0.00           H  
ATOM   1111  HB2 PRO A  76       9.904 -12.486   7.574  1.00  0.00           H  
ATOM   1112  HB3 PRO A  76       8.936 -11.451   6.505  1.00  0.00           H  
ATOM   1113  HG2 PRO A  76      11.764 -11.169   7.319  1.00  0.00           H  
ATOM   1114  HG3 PRO A  76      10.931 -10.565   5.873  1.00  0.00           H  
ATOM   1115  HD2 PRO A  76      11.631  -9.027   8.125  1.00  0.00           H  
ATOM   1116  HD3 PRO A  76      10.551  -8.545   6.805  1.00  0.00           H  
ATOM   1117  N   THR A  77      10.392 -11.124  10.637  1.00  0.00           N  
ATOM   1118  CA  THR A  77      10.787 -11.834  11.904  1.00  0.00           C  
ATOM   1119  C   THR A  77      10.186 -11.200  13.185  1.00  0.00           C  
ATOM   1120  O   THR A  77      10.634 -11.517  14.276  1.00  0.00           O  
ATOM   1121  CB  THR A  77      12.324 -12.015  11.868  1.00  0.00           C  
ATOM   1122  OG1 THR A  77      12.794 -13.011  12.774  1.00  0.00           O  
ATOM   1123  CG2 THR A  77      13.068 -10.697  12.110  1.00  0.00           C  
ATOM   1124  H   THR A  77      10.886 -10.315  10.387  1.00  0.00           H  
ATOM   1125  HA  THR A  77      10.336 -12.816  11.849  1.00  0.00           H  
ATOM   1126  HB  THR A  77      12.581 -12.349  10.873  1.00  0.00           H  
ATOM   1127  HG1 THR A  77      12.873 -13.847  12.306  1.00  0.00           H  
ATOM   1128 HG21 THR A  77      12.557 -10.120  12.866  1.00  0.00           H  
ATOM   1129 HG22 THR A  77      14.079 -10.903  12.432  1.00  0.00           H  
ATOM   1130 HG23 THR A  77      13.095 -10.136  11.189  1.00  0.00           H  
ATOM   1131  N   SER A  78       9.190 -10.330  13.086  1.00  0.00           N  
ATOM   1132  CA  SER A  78       8.535  -9.667  14.271  1.00  0.00           C  
ATOM   1133  C   SER A  78       6.995  -9.695  14.240  1.00  0.00           C  
ATOM   1134  O   SER A  78       6.383  -9.889  15.279  1.00  0.00           O  
ATOM   1135  CB  SER A  78       9.039  -8.225  14.454  1.00  0.00           C  
ATOM   1136  OG  SER A  78       8.340  -7.283  13.642  1.00  0.00           O  
ATOM   1137  H   SER A  78       8.853 -10.105  12.193  1.00  0.00           H  
ATOM   1138  HA  SER A  78       8.823 -10.226  15.148  1.00  0.00           H  
ATOM   1139  HB2 SER A  78       8.887  -7.934  15.482  1.00  0.00           H  
ATOM   1140  HB3 SER A  78      10.104  -8.196  14.265  1.00  0.00           H  
ATOM   1141  HG  SER A  78       8.718  -7.306  12.762  1.00  0.00           H  
ATOM   1142  N   GLY A  79       6.402  -9.495  13.085  1.00  0.00           N  
ATOM   1143  CA  GLY A  79       4.921  -9.478  12.891  1.00  0.00           C  
ATOM   1144  C   GLY A  79       4.507  -8.002  12.937  1.00  0.00           C  
ATOM   1145  O   GLY A  79       3.595  -7.700  13.689  1.00  0.00           O  
ATOM   1146  H   GLY A  79       6.952  -9.338  12.293  1.00  0.00           H  
ATOM   1147  HA2 GLY A  79       4.656  -9.939  11.950  1.00  0.00           H  
ATOM   1148  HA3 GLY A  79       4.431  -9.997  13.702  1.00  0.00           H  
ATOM   1149  N   LEU A  80       5.154  -7.135  12.170  1.00  0.00           N  
ATOM   1150  CA  LEU A  80       4.860  -5.661  12.117  1.00  0.00           C  
ATOM   1151  C   LEU A  80       5.659  -4.925  11.018  1.00  0.00           C  
ATOM   1152  O   LEU A  80       6.654  -5.416  10.500  1.00  0.00           O  
ATOM   1153  CB  LEU A  80       5.129  -4.991  13.479  1.00  0.00           C  
ATOM   1154  CG  LEU A  80       4.000  -4.008  13.834  1.00  0.00           C  
ATOM   1155  CD1 LEU A  80       3.379  -4.375  15.184  1.00  0.00           C  
ATOM   1156  CD2 LEU A  80       4.534  -2.568  13.881  1.00  0.00           C  
ATOM   1157  H   LEU A  80       5.882  -7.457  11.592  1.00  0.00           H  
ATOM   1158  HA  LEU A  80       3.810  -5.561  11.890  1.00  0.00           H  
ATOM   1159  HB2 LEU A  80       5.201  -5.749  14.247  1.00  0.00           H  
ATOM   1160  HB3 LEU A  80       6.065  -4.455  13.441  1.00  0.00           H  
ATOM   1161  HG  LEU A  80       3.221  -4.082  13.087  1.00  0.00           H  
ATOM   1162 HD11 LEU A  80       4.142  -4.771  15.838  1.00  0.00           H  
ATOM   1163 HD12 LEU A  80       2.936  -3.500  15.636  1.00  0.00           H  
ATOM   1164 HD13 LEU A  80       2.613  -5.120  15.032  1.00  0.00           H  
ATOM   1165 HD21 LEU A  80       5.552  -2.527  13.520  1.00  0.00           H  
ATOM   1166 HD22 LEU A  80       3.919  -1.933  13.260  1.00  0.00           H  
ATOM   1167 HD23 LEU A  80       4.503  -2.196  14.896  1.00  0.00           H  
ATOM   1168  N   VAL A  81       5.189  -3.740  10.685  1.00  0.00           N  
ATOM   1169  CA  VAL A  81       5.789  -2.838   9.650  1.00  0.00           C  
ATOM   1170  C   VAL A  81       6.612  -1.683  10.262  1.00  0.00           C  
ATOM   1171  O   VAL A  81       6.406  -1.295  11.399  1.00  0.00           O  
ATOM   1172  CB  VAL A  81       4.622  -2.329   8.782  1.00  0.00           C  
ATOM   1173  CG1 VAL A  81       3.818  -1.194   9.431  1.00  0.00           C  
ATOM   1174  CG2 VAL A  81       5.111  -1.885   7.400  1.00  0.00           C  
ATOM   1175  H   VAL A  81       4.387  -3.409  11.141  1.00  0.00           H  
ATOM   1176  HA  VAL A  81       6.441  -3.427   9.020  1.00  0.00           H  
ATOM   1177  HB  VAL A  81       3.945  -3.160   8.657  1.00  0.00           H  
ATOM   1178 HG11 VAL A  81       3.478  -1.505  10.405  1.00  0.00           H  
ATOM   1179 HG12 VAL A  81       4.440  -0.315   9.531  1.00  0.00           H  
ATOM   1180 HG13 VAL A  81       2.962  -0.960   8.816  1.00  0.00           H  
ATOM   1181 HG21 VAL A  81       5.769  -2.636   6.987  1.00  0.00           H  
ATOM   1182 HG22 VAL A  81       4.258  -1.755   6.750  1.00  0.00           H  
ATOM   1183 HG23 VAL A  81       5.635  -0.945   7.479  1.00  0.00           H  
ATOM   1184  N   LEU A  82       7.529  -1.150   9.489  1.00  0.00           N  
ATOM   1185  CA  LEU A  82       8.433  -0.020   9.875  1.00  0.00           C  
ATOM   1186  C   LEU A  82       8.470   0.990   8.715  1.00  0.00           C  
ATOM   1187  O   LEU A  82       8.812   0.628   7.598  1.00  0.00           O  
ATOM   1188  CB  LEU A  82       9.850  -0.529  10.210  1.00  0.00           C  
ATOM   1189  CG  LEU A  82      10.832   0.599  10.577  1.00  0.00           C  
ATOM   1190  CD1 LEU A  82      10.372   1.357  11.827  1.00  0.00           C  
ATOM   1191  CD2 LEU A  82      12.217   0.006  10.861  1.00  0.00           C  
ATOM   1192  H   LEU A  82       7.635  -1.510   8.583  1.00  0.00           H  
ATOM   1193  HA  LEU A  82       7.999   0.464  10.738  1.00  0.00           H  
ATOM   1194  HB2 LEU A  82       9.793  -1.213  11.043  1.00  0.00           H  
ATOM   1195  HB3 LEU A  82      10.227  -1.060   9.347  1.00  0.00           H  
ATOM   1196  HG  LEU A  82      10.907   1.291   9.750  1.00  0.00           H  
ATOM   1197 HD11 LEU A  82      10.137   0.648  12.608  1.00  0.00           H  
ATOM   1198 HD12 LEU A  82      11.158   2.015  12.168  1.00  0.00           H  
ATOM   1199 HD13 LEU A  82       9.494   1.941  11.598  1.00  0.00           H  
ATOM   1200 HD21 LEU A  82      12.464  -0.730  10.111  1.00  0.00           H  
ATOM   1201 HD22 LEU A  82      12.959   0.792  10.844  1.00  0.00           H  
ATOM   1202 HD23 LEU A  82      12.220  -0.463  11.834  1.00  0.00           H  
ATOM   1203  N   ASN A  83       8.124   2.230   8.993  1.00  0.00           N  
ATOM   1204  CA  ASN A  83       8.117   3.325   7.971  1.00  0.00           C  
ATOM   1205  C   ASN A  83       9.506   3.995   8.005  1.00  0.00           C  
ATOM   1206  O   ASN A  83       9.718   4.921   8.775  1.00  0.00           O  
ATOM   1207  CB  ASN A  83       6.981   4.322   8.277  1.00  0.00           C  
ATOM   1208  CG  ASN A  83       6.196   4.674   7.008  1.00  0.00           C  
ATOM   1209  OD1 ASN A  83       5.130   4.142   6.769  1.00  0.00           O  
ATOM   1210  ND2 ASN A  83       6.649   5.555   6.157  1.00  0.00           N  
ATOM   1211  H   ASN A  83       7.861   2.451   9.913  1.00  0.00           H  
ATOM   1212  HA  ASN A  83       7.977   2.882   6.994  1.00  0.00           H  
ATOM   1213  HB2 ASN A  83       6.310   3.893   9.007  1.00  0.00           H  
ATOM   1214  HB3 ASN A  83       7.411   5.223   8.688  1.00  0.00           H  
ATOM   1215 HD21 ASN A  83       7.499   6.018   6.299  1.00  0.00           H  
ATOM   1216 HD22 ASN A  83       6.119   5.749   5.358  1.00  0.00           H  
ATOM   1217  N   VAL A  84      10.451   3.543   7.193  1.00  0.00           N  
ATOM   1218  CA  VAL A  84      11.856   4.109   7.129  1.00  0.00           C  
ATOM   1219  C   VAL A  84      11.865   5.631   6.856  1.00  0.00           C  
ATOM   1220  O   VAL A  84      12.737   6.305   7.386  1.00  0.00           O  
ATOM   1221  CB  VAL A  84      12.751   3.371   6.109  1.00  0.00           C  
ATOM   1222  CG1 VAL A  84      14.212   3.829   6.232  1.00  0.00           C  
ATOM   1223  CG2 VAL A  84      12.741   1.850   6.322  1.00  0.00           C  
ATOM   1224  H   VAL A  84      10.225   2.792   6.598  1.00  0.00           H  
ATOM   1225  HA  VAL A  84      12.284   3.994   8.117  1.00  0.00           H  
ATOM   1226  HB  VAL A  84      12.401   3.597   5.113  1.00  0.00           H  
ATOM   1227 HG11 VAL A  84      14.546   3.690   7.250  1.00  0.00           H  
ATOM   1228 HG12 VAL A  84      14.837   3.252   5.568  1.00  0.00           H  
ATOM   1229 HG13 VAL A  84      14.286   4.874   5.975  1.00  0.00           H  
ATOM   1230 HG21 VAL A  84      11.731   1.511   6.499  1.00  0.00           H  
ATOM   1231 HG22 VAL A  84      13.125   1.358   5.441  1.00  0.00           H  
ATOM   1232 HG23 VAL A  84      13.359   1.596   7.171  1.00  0.00           H  
ATOM   1233  N   TYR A  85      10.933   6.146   6.068  1.00  0.00           N  
ATOM   1234  CA  TYR A  85      10.812   7.606   5.718  1.00  0.00           C  
ATOM   1235  C   TYR A  85      10.459   8.352   7.016  1.00  0.00           C  
ATOM   1236  O   TYR A  85      11.234   9.185   7.454  1.00  0.00           O  
ATOM   1237  CB  TYR A  85       9.706   7.823   4.669  1.00  0.00           C  
ATOM   1238  CG  TYR A  85       9.609   9.270   4.220  1.00  0.00           C  
ATOM   1239  CD1 TYR A  85      10.662   9.839   3.499  1.00  0.00           C  
ATOM   1240  CD2 TYR A  85       8.480  10.049   4.516  1.00  0.00           C  
ATOM   1241  CE1 TYR A  85      10.595  11.168   3.074  1.00  0.00           C  
ATOM   1242  CE2 TYR A  85       8.408  11.382   4.092  1.00  0.00           C  
ATOM   1243  CZ  TYR A  85       9.466  11.940   3.372  1.00  0.00           C  
ATOM   1244  OH  TYR A  85       9.396  13.251   2.956  1.00  0.00           O  
ATOM   1245  H   TYR A  85      10.271   5.528   5.687  1.00  0.00           H  
ATOM   1246  HA  TYR A  85      11.766   7.960   5.349  1.00  0.00           H  
ATOM   1247  HB2 TYR A  85       9.917   7.202   3.818  1.00  0.00           H  
ATOM   1248  HB3 TYR A  85       8.757   7.510   5.076  1.00  0.00           H  
ATOM   1249  HD1 TYR A  85      11.532   9.244   3.272  1.00  0.00           H  
ATOM   1250  HD2 TYR A  85       7.654   9.631   5.073  1.00  0.00           H  
ATOM   1251  HE1 TYR A  85      11.414  11.598   2.517  1.00  0.00           H  
ATOM   1252  HE2 TYR A  85       7.540  11.986   4.318  1.00  0.00           H  
ATOM   1253  HH  TYR A  85      10.156  13.707   3.321  1.00  0.00           H  
ATOM   1254  N   SER A  86       9.316   8.037   7.597  1.00  0.00           N  
ATOM   1255  CA  SER A  86       8.834   8.670   8.873  1.00  0.00           C  
ATOM   1256  C   SER A  86       9.740   8.330  10.070  1.00  0.00           C  
ATOM   1257  O   SER A  86       9.654   9.027  11.065  1.00  0.00           O  
ATOM   1258  CB  SER A  86       7.359   8.352   9.176  1.00  0.00           C  
ATOM   1259  OG  SER A  86       6.681   9.557   9.515  1.00  0.00           O  
ATOM   1260  H   SER A  86       8.768   7.351   7.167  1.00  0.00           H  
ATOM   1261  HA  SER A  86       8.948   9.733   8.749  1.00  0.00           H  
ATOM   1262  HB2 SER A  86       6.876   7.924   8.312  1.00  0.00           H  
ATOM   1263  HB3 SER A  86       7.308   7.642   9.990  1.00  0.00           H  
ATOM   1264  HG  SER A  86       6.410   9.514  10.437  1.00  0.00           H  
ATOM   1265  N   TYR A  87      10.582   7.318   9.999  1.00  0.00           N  
ATOM   1266  CA  TYR A  87      11.504   6.921  11.108  1.00  0.00           C  
ATOM   1267  C   TYR A  87      12.485   8.080  11.347  1.00  0.00           C  
ATOM   1268  O   TYR A  87      12.542   8.624  12.434  1.00  0.00           O  
ATOM   1269  CB  TYR A  87      12.282   5.666  10.673  1.00  0.00           C  
ATOM   1270  CG  TYR A  87      13.264   5.205  11.727  1.00  0.00           C  
ATOM   1271  CD1 TYR A  87      12.819   4.809  12.994  1.00  0.00           C  
ATOM   1272  CD2 TYR A  87      14.629   5.181  11.418  1.00  0.00           C  
ATOM   1273  CE1 TYR A  87      13.747   4.385  13.954  1.00  0.00           C  
ATOM   1274  CE2 TYR A  87      15.554   4.757  12.378  1.00  0.00           C  
ATOM   1275  CZ  TYR A  87      15.116   4.359  13.647  1.00  0.00           C  
ATOM   1276  OH  TYR A  87      16.039   3.943  14.587  1.00  0.00           O  
ATOM   1277  H   TYR A  87      10.620   6.787   9.176  1.00  0.00           H  
ATOM   1278  HA  TYR A  87      10.943   6.717  12.006  1.00  0.00           H  
ATOM   1279  HB2 TYR A  87      11.577   4.888  10.463  1.00  0.00           H  
ATOM   1280  HB3 TYR A  87      12.809   5.858   9.749  1.00  0.00           H  
ATOM   1281  HD1 TYR A  87      11.760   4.835  13.216  1.00  0.00           H  
ATOM   1282  HD2 TYR A  87      14.961   5.491  10.435  1.00  0.00           H  
ATOM   1283  HE1 TYR A  87      13.406   4.079  14.933  1.00  0.00           H  
ATOM   1284  HE2 TYR A  87      16.607   4.737  12.142  1.00  0.00           H  
ATOM   1285  HH  TYR A  87      16.291   4.690  15.138  1.00  0.00           H  
ATOM   1286  N   ALA A  88      13.227   8.416  10.314  1.00  0.00           N  
ATOM   1287  CA  ALA A  88      14.251   9.506  10.305  1.00  0.00           C  
ATOM   1288  C   ALA A  88      13.711  10.859  10.793  1.00  0.00           C  
ATOM   1289  O   ALA A  88      14.200  11.363  11.791  1.00  0.00           O  
ATOM   1290  CB  ALA A  88      14.795   9.589   8.875  1.00  0.00           C  
ATOM   1291  H   ALA A  88      13.100   7.910   9.481  1.00  0.00           H  
ATOM   1292  HA  ALA A  88      15.065   9.222  10.949  1.00  0.00           H  
ATOM   1293  HB1 ALA A  88      13.973   9.459   8.187  1.00  0.00           H  
ATOM   1294  HB2 ALA A  88      15.249  10.553   8.720  1.00  0.00           H  
ATOM   1295  HB3 ALA A  88      15.519   8.799   8.724  1.00  0.00           H  
ATOM   1296  N   ASN A  89      12.738  11.406  10.097  1.00  0.00           N  
ATOM   1297  CA  ASN A  89      12.104  12.724  10.442  1.00  0.00           C  
ATOM   1298  C   ASN A  89      11.131  12.649  11.633  1.00  0.00           C  
ATOM   1299  O   ASN A  89      10.962  13.661  12.296  1.00  0.00           O  
ATOM   1300  CB  ASN A  89      11.450  13.427   9.231  1.00  0.00           C  
ATOM   1301  CG  ASN A  89      10.772  12.480   8.229  1.00  0.00           C  
ATOM   1302  OD1 ASN A  89       9.637  12.092   8.411  1.00  0.00           O  
ATOM   1303  ND2 ASN A  89      11.416  12.082   7.162  1.00  0.00           N  
ATOM   1304  H   ASN A  89      12.421  10.910   9.313  1.00  0.00           H  
ATOM   1305  HA  ASN A  89      12.923  13.345  10.780  1.00  0.00           H  
ATOM   1306  HB2 ASN A  89      10.714  14.138   9.577  1.00  0.00           H  
ATOM   1307  HB3 ASN A  89      12.224  13.982   8.721  1.00  0.00           H  
ATOM   1308 HD21 ASN A  89      12.333  12.382   6.987  1.00  0.00           H  
ATOM   1309 HD22 ASN A  89      10.981  11.473   6.528  1.00  0.00           H  
ATOM   1310  N   GLY A  90      10.511  11.518  11.910  1.00  0.00           N  
ATOM   1311  CA  GLY A  90       9.547  11.342  13.044  1.00  0.00           C  
ATOM   1312  C   GLY A  90      10.233  11.111  14.398  1.00  0.00           C  
ATOM   1313  O   GLY A  90       9.832  11.792  15.327  1.00  0.00           O  
ATOM   1314  H   GLY A  90      10.676  10.728  11.351  1.00  0.00           H  
ATOM   1315  HA2 GLY A  90       8.938  12.233  13.112  1.00  0.00           H  
ATOM   1316  HA3 GLY A  90       8.902  10.504  12.824  1.00  0.00           H  
ATOM   1317  N   PHE A  91      11.202  10.214  14.511  1.00  0.00           N  
ATOM   1318  CA  PHE A  91      11.951   9.897  15.784  1.00  0.00           C  
ATOM   1319  C   PHE A  91      12.367  11.182  16.526  1.00  0.00           C  
ATOM   1320  O   PHE A  91      11.916  11.403  17.636  1.00  0.00           O  
ATOM   1321  CB  PHE A  91      13.213   9.078  15.453  1.00  0.00           C  
ATOM   1322  CG  PHE A  91      13.981   8.669  16.692  1.00  0.00           C  
ATOM   1323  CD1 PHE A  91      13.631   7.518  17.410  1.00  0.00           C  
ATOM   1324  CD2 PHE A  91      15.057   9.458  17.123  1.00  0.00           C  
ATOM   1325  CE1 PHE A  91      14.361   7.167  18.551  1.00  0.00           C  
ATOM   1326  CE2 PHE A  91      15.786   9.106  18.263  1.00  0.00           C  
ATOM   1327  CZ  PHE A  91      15.436   7.956  18.977  1.00  0.00           C  
ATOM   1328  H   PHE A  91      11.455   9.712  13.702  1.00  0.00           H  
ATOM   1329  HA  PHE A  91      11.318   9.307  16.434  1.00  0.00           H  
ATOM   1330  HB2 PHE A  91      12.925   8.201  14.906  1.00  0.00           H  
ATOM   1331  HB3 PHE A  91      13.854   9.667  14.812  1.00  0.00           H  
ATOM   1332  HD1 PHE A  91      12.803   6.903  17.087  1.00  0.00           H  
ATOM   1333  HD2 PHE A  91      15.332  10.346  16.576  1.00  0.00           H  
ATOM   1334  HE1 PHE A  91      14.089   6.279  19.100  1.00  0.00           H  
ATOM   1335  HE2 PHE A  91      16.613   9.723  18.580  1.00  0.00           H  
ATOM   1336  HZ  PHE A  91      15.994   7.681  19.859  1.00  0.00           H  
ATOM   1337  N   SER A  92      13.207  11.982  15.898  1.00  0.00           N  
ATOM   1338  CA  SER A  92      13.725  13.277  16.462  1.00  0.00           C  
ATOM   1339  C   SER A  92      12.565  14.213  16.843  1.00  0.00           C  
ATOM   1340  O   SER A  92      12.627  14.807  17.911  1.00  0.00           O  
ATOM   1341  CB  SER A  92      14.683  13.962  15.478  1.00  0.00           C  
ATOM   1342  OG  SER A  92      15.590  14.767  16.221  1.00  0.00           O  
ATOM   1343  H   SER A  92      13.505  11.701  15.005  1.00  0.00           H  
ATOM   1344  HA  SER A  92      14.258  13.040  17.371  1.00  0.00           H  
ATOM   1345  HB2 SER A  92      15.255  13.220  14.942  1.00  0.00           H  
ATOM   1346  HB3 SER A  92      14.123  14.556  14.770  1.00  0.00           H  
ATOM   1347  HG  SER A  92      15.581  15.658  15.861  1.00  0.00           H  
ATOM   1348  N   ASN A  93      11.552  14.325  16.002  1.00  0.00           N  
ATOM   1349  CA  ASN A  93      10.347  15.187  16.232  1.00  0.00           C  
ATOM   1350  C   ASN A  93       9.691  14.759  17.556  1.00  0.00           C  
ATOM   1351  O   ASN A  93       9.416  15.618  18.378  1.00  0.00           O  
ATOM   1352  CB  ASN A  93       9.379  15.028  15.050  1.00  0.00           C  
ATOM   1353  CG  ASN A  93       8.263  16.080  15.070  1.00  0.00           C  
ATOM   1354  OD1 ASN A  93       8.470  17.218  14.695  1.00  0.00           O  
ATOM   1355  ND2 ASN A  93       7.071  15.755  15.492  1.00  0.00           N  
ATOM   1356  H   ASN A  93      11.580  13.808  15.168  1.00  0.00           H  
ATOM   1357  HA  ASN A  93      10.670  16.213  16.317  1.00  0.00           H  
ATOM   1358  HB2 ASN A  93       9.934  15.128  14.131  1.00  0.00           H  
ATOM   1359  HB3 ASN A  93       8.940  14.042  15.080  1.00  0.00           H  
ATOM   1360 HD21 ASN A  93       6.876  14.845  15.798  1.00  0.00           H  
ATOM   1361 HD22 ASN A  93       6.363  16.431  15.503  1.00  0.00           H  
ATOM   1362  N   LYS A  94       9.461  13.471  17.753  1.00  0.00           N  
ATOM   1363  CA  LYS A  94       8.840  12.947  19.003  1.00  0.00           C  
ATOM   1364  C   LYS A  94       9.884  12.920  20.140  1.00  0.00           C  
ATOM   1365  O   LYS A  94       9.446  12.793  21.264  1.00  0.00           O  
ATOM   1366  CB  LYS A  94       8.197  11.594  18.675  1.00  0.00           C  
ATOM   1367  CG  LYS A  94       7.215  11.151  19.764  1.00  0.00           C  
ATOM   1368  CD  LYS A  94       7.909  10.019  20.514  1.00  0.00           C  
ATOM   1369  CE  LYS A  94       6.943   9.244  21.414  1.00  0.00           C  
ATOM   1370  NZ  LYS A  94       7.537   7.921  21.770  1.00  0.00           N  
ATOM   1371  H   LYS A  94       9.702  12.802  17.073  1.00  0.00           H  
ATOM   1372  HA  LYS A  94       8.069  13.646  19.305  1.00  0.00           H  
ATOM   1373  HB2 LYS A  94       7.657  11.687  17.742  1.00  0.00           H  
ATOM   1374  HB3 LYS A  94       8.972  10.850  18.561  1.00  0.00           H  
ATOM   1375  HG2 LYS A  94       6.995  11.980  20.425  1.00  0.00           H  
ATOM   1376  HG3 LYS A  94       6.305  10.777  19.320  1.00  0.00           H  
ATOM   1377  HD2 LYS A  94       8.336   9.367  19.767  1.00  0.00           H  
ATOM   1378  HD3 LYS A  94       8.710  10.450  21.097  1.00  0.00           H  
ATOM   1379  HE2 LYS A  94       6.753   9.814  22.312  1.00  0.00           H  
ATOM   1380  HE3 LYS A  94       6.012   9.093  20.889  1.00  0.00           H  
ATOM   1381  HZ1 LYS A  94       8.461   8.056  22.221  1.00  0.00           H  
ATOM   1382  HZ2 LYS A  94       6.914   7.410  22.425  1.00  0.00           H  
ATOM   1383  HZ3 LYS A  94       7.642   7.350  20.908  1.00  0.00           H  
ATOM   1384  N   CYS A  95      11.187  13.038  19.915  1.00  0.00           N  
ATOM   1385  CA  CYS A  95      12.209  13.025  21.019  1.00  0.00           C  
ATOM   1386  C   CYS A  95      12.079  14.397  21.697  1.00  0.00           C  
ATOM   1387  O   CYS A  95      11.918  14.409  22.904  1.00  0.00           O  
ATOM   1388  CB  CYS A  95      13.660  12.817  20.546  1.00  0.00           C  
ATOM   1389  SG  CYS A  95      14.216  11.108  20.795  1.00  0.00           S  
ATOM   1390  H   CYS A  95      11.511  13.144  18.999  1.00  0.00           H  
ATOM   1391  HA  CYS A  95      11.902  12.283  21.745  1.00  0.00           H  
ATOM   1392  HB2 CYS A  95      13.741  13.051  19.496  1.00  0.00           H  
ATOM   1393  HB3 CYS A  95      14.315  13.483  21.091  1.00  0.00           H  
ATOM   1394  N   SER A  96      12.136  15.495  20.956  1.00  0.00           N  
ATOM   1395  CA  SER A  96      12.006  16.879  21.528  1.00  0.00           C  
ATOM   1396  C   SER A  96      10.574  17.072  22.072  1.00  0.00           C  
ATOM   1397  O   SER A  96      10.417  17.708  23.100  1.00  0.00           O  
ATOM   1398  CB  SER A  96      12.317  17.974  20.492  1.00  0.00           C  
ATOM   1399  OG  SER A  96      12.677  19.191  21.147  1.00  0.00           O  
ATOM   1400  H   SER A  96      12.260  15.401  19.987  1.00  0.00           H  
ATOM   1401  HA  SER A  96      12.691  16.950  22.357  1.00  0.00           H  
ATOM   1402  HB2 SER A  96      13.147  17.673  19.874  1.00  0.00           H  
ATOM   1403  HB3 SER A  96      11.451  18.117  19.857  1.00  0.00           H  
ATOM   1404  HG  SER A  96      13.070  19.780  20.495  1.00  0.00           H  
ATOM   1405  N   SER A  97       9.570  16.539  21.399  1.00  0.00           N  
ATOM   1406  CA  SER A  97       8.120  16.632  21.791  1.00  0.00           C  
ATOM   1407  C   SER A  97       7.635  15.471  22.685  1.00  0.00           C  
ATOM   1408  O   SER A  97       6.457  15.473  23.005  1.00  0.00           O  
ATOM   1409  CB  SER A  97       7.255  16.721  20.524  1.00  0.00           C  
ATOM   1410  OG  SER A  97       7.578  17.887  19.771  1.00  0.00           O  
ATOM   1411  H   SER A  97       9.781  16.042  20.581  1.00  0.00           H  
ATOM   1412  HA  SER A  97       7.972  17.544  22.353  1.00  0.00           H  
ATOM   1413  HB2 SER A  97       7.438  15.858  19.905  1.00  0.00           H  
ATOM   1414  HB3 SER A  97       6.212  16.715  20.810  1.00  0.00           H  
ATOM   1415  HG  SER A  97       7.220  18.662  20.213  1.00  0.00           H  
ATOM   1416  N   LEU A  98       8.473  14.524  23.079  1.00  0.00           N  
ATOM   1417  CA  LEU A  98       8.123  13.344  23.947  1.00  0.00           C  
ATOM   1418  C   LEU A  98       7.121  13.642  25.085  1.00  0.00           C  
ATOM   1419  CB  LEU A  98       9.431  12.782  24.528  1.00  0.00           C  
ATOM   1420  CG  LEU A  98       9.248  11.372  25.102  1.00  0.00           C  
ATOM   1421  CD1 LEU A  98       9.079  10.343  23.983  1.00  0.00           C  
ATOM   1422  CD2 LEU A  98      10.484  10.989  25.919  1.00  0.00           C  
ATOM   1423  H   LEU A  98       9.414  14.566  22.787  1.00  0.00           H  
ATOM   1424  HA  LEU A  98       7.708  12.581  23.307  1.00  0.00           H  
ATOM   1425  HB2 LEU A  98      10.186  12.756  23.756  1.00  0.00           H  
ATOM   1426  HB3 LEU A  98       9.764  13.445  25.315  1.00  0.00           H  
ATOM   1427  HG  LEU A  98       8.379  11.357  25.742  1.00  0.00           H  
ATOM   1428 HD11 LEU A  98       9.807  10.531  23.209  1.00  0.00           H  
ATOM   1429 HD12 LEU A  98       9.225   9.351  24.384  1.00  0.00           H  
ATOM   1430 HD13 LEU A  98       8.083  10.423  23.574  1.00  0.00           H  
ATOM   1431 HD21 LEU A  98      10.621  11.703  26.717  1.00  0.00           H  
ATOM   1432 HD22 LEU A  98      10.343  10.003  26.336  1.00  0.00           H  
ATOM   1433 HD23 LEU A  98      11.353  10.988  25.276  1.00  0.00           H  
TER    1434      LEU A  98                                                      
ENDMDL                                                                          
