# Supplementary material for: Comparative Performance of High-Throughput Methods for Protein pKa Predictions
Source: J Chem Inf Model. 2023 Aug 8;63(16):5169–81. doi: 10.1021/acs.jcim.3c00165 (PMC10466379; doi:10.1021/acs.jcim.3c00165)
Supplement: Supplementary file 3 — ci3c00165_si_003.zip [file ci3c00165_si_003.zip › curated_pdbs/1fmh_curated_3.pdb]

MODEL        3                                                                  
ATOM      7  N   GLU A   1     -19.355  -0.871  -5.420  1.00  0.00           N  
ATOM      8  CA  GLU A   1     -20.037  -1.833  -4.570  1.00  0.00           C  
ATOM      9  C   GLU A   1     -19.228  -2.072  -3.301  1.00  0.00           C  
ATOM     10  O   GLU A   1     -18.012  -1.880  -3.292  1.00  0.00           O  
ATOM     11  CB  GLU A   1     -20.226  -3.153  -5.311  1.00  0.00           C  
ATOM     12  CG  GLU A   1     -21.419  -3.953  -4.831  1.00  0.00           C  
ATOM     13  CD  GLU A   1     -22.727  -3.396  -5.343  1.00  0.00           C  
ATOM     14  OE1 GLU A   1     -22.864  -3.240  -6.574  1.00  0.00           O  
ATOM     15  OE2 GLU A   1     -23.624  -3.117  -4.520  1.00  0.00           O  
ATOM     16  H   GLU A   1     -18.895  -1.186  -6.227  1.00  0.00           H  
ATOM     17  HA  GLU A   1     -21.000  -1.428  -4.308  1.00  0.00           H  
ATOM     18  HB2 GLU A   1     -20.358  -2.947  -6.362  1.00  0.00           H  
ATOM     19  HB3 GLU A   1     -19.339  -3.755  -5.180  1.00  0.00           H  
ATOM     20  HG2 GLU A   1     -21.316  -4.968  -5.170  1.00  0.00           H  
ATOM     21  HG3 GLU A   1     -21.437  -3.934  -3.752  1.00  0.00           H  
ATOM     22  N   VAL A   2     -19.900  -2.505  -2.239  1.00  0.00           N  
ATOM     23  CA  VAL A   2     -19.233  -2.777  -0.973  1.00  0.00           C  
ATOM     24  C   VAL A   2     -18.142  -3.825  -1.160  1.00  0.00           C  
ATOM     25  O   VAL A   2     -16.981  -3.576  -0.849  1.00  0.00           O  
ATOM     26  CB  VAL A   2     -20.224  -3.268   0.105  1.00  0.00           C  
ATOM     27  CG1 VAL A   2     -19.559  -3.289   1.472  1.00  0.00           C  
ATOM     28  CG2 VAL A   2     -21.479  -2.406   0.128  1.00  0.00           C  
ATOM     29  H   VAL A   2     -20.866  -2.653  -2.312  1.00  0.00           H  
ATOM     30  HA  VAL A   2     -18.777  -1.860  -0.629  1.00  0.00           H  
ATOM     31  HB  VAL A   2     -20.514  -4.277  -0.141  1.00  0.00           H  
ATOM     32 HG11 VAL A   2     -18.640  -3.854   1.418  1.00  0.00           H  
ATOM     33 HG12 VAL A   2     -19.340  -2.277   1.784  1.00  0.00           H  
ATOM     34 HG13 VAL A   2     -20.223  -3.749   2.189  1.00  0.00           H  
ATOM     35 HG21 VAL A   2     -21.387  -1.616  -0.603  1.00  0.00           H  
ATOM     36 HG22 VAL A   2     -22.338  -3.016  -0.106  1.00  0.00           H  
ATOM     37 HG23 VAL A   2     -21.601  -1.974   1.111  1.00  0.00           H  
ATOM     38  N   ALA A   3     -18.523  -4.990  -1.684  1.00  0.00           N  
ATOM     39  CA  ALA A   3     -17.582  -6.083  -1.927  1.00  0.00           C  
ATOM     40  C   ALA A   3     -16.398  -5.614  -2.764  1.00  0.00           C  
ATOM     41  O   ALA A   3     -15.251  -5.917  -2.454  1.00  0.00           O  
ATOM     42  CB  ALA A   3     -18.278  -7.248  -2.618  1.00  0.00           C  
ATOM     43  H   ALA A   3     -19.472  -5.118  -1.916  1.00  0.00           H  
ATOM     44  HA  ALA A   3     -17.219  -6.429  -0.971  1.00  0.00           H  
ATOM     45  HB1 ALA A   3     -19.231  -7.434  -2.143  1.00  0.00           H  
ATOM     46  HB2 ALA A   3     -18.437  -7.005  -3.659  1.00  0.00           H  
ATOM     47  HB3 ALA A   3     -17.661  -8.130  -2.547  1.00  0.00           H  
ATOM     48  N   GLN A   4     -16.691  -4.853  -3.813  1.00  0.00           N  
ATOM     49  CA  GLN A   4     -15.658  -4.314  -4.691  1.00  0.00           C  
ATOM     50  C   GLN A   4     -14.649  -3.517  -3.886  1.00  0.00           C  
ATOM     51  O   GLN A   4     -13.442  -3.750  -3.965  1.00  0.00           O  
ATOM     52  CB  GLN A   4     -16.285  -3.405  -5.744  1.00  0.00           C  
ATOM     53  CG  GLN A   4     -17.231  -4.120  -6.693  1.00  0.00           C  
ATOM     54  CD  GLN A   4     -16.512  -5.080  -7.620  1.00  0.00           C  
ATOM     55  OE1 GLN A   4     -15.898  -6.054  -7.180  1.00  0.00           O  
ATOM     56  NE2 GLN A   4     -16.578  -4.806  -8.909  1.00  0.00           N  
ATOM     57  H   GLN A   4     -17.628  -4.635  -3.991  1.00  0.00           H  
ATOM     58  HA  GLN A   4     -15.159  -5.137  -5.177  1.00  0.00           H  
ATOM     59  HB2 GLN A   4     -16.838  -2.628  -5.236  1.00  0.00           H  
ATOM     60  HB3 GLN A   4     -15.495  -2.951  -6.326  1.00  0.00           H  
ATOM     61  HG2 GLN A   4     -17.952  -4.675  -6.112  1.00  0.00           H  
ATOM     62  HG3 GLN A   4     -17.745  -3.382  -7.291  1.00  0.00           H  
ATOM     63 HE21 GLN A   4     -17.084  -4.006  -9.191  1.00  0.00           H  
ATOM     64 HE22 GLN A   4     -16.113  -5.405  -9.540  1.00  0.00           H  
ATOM     65  N   LEU A   5     -15.162  -2.584  -3.102  1.00  0.00           N  
ATOM     66  CA  LEU A   5     -14.336  -1.742  -2.261  1.00  0.00           C  
ATOM     67  C   LEU A   5     -13.571  -2.578  -1.241  1.00  0.00           C  
ATOM     68  O   LEU A   5     -12.390  -2.349  -1.016  1.00  0.00           O  
ATOM     69  CB  LEU A   5     -15.207  -0.701  -1.571  1.00  0.00           C  
ATOM     70  CG  LEU A   5     -15.799   0.354  -2.506  1.00  0.00           C  
ATOM     71  CD1 LEU A   5     -16.768   1.243  -1.754  1.00  0.00           C  
ATOM     72  CD2 LEU A   5     -14.694   1.184  -3.140  1.00  0.00           C  
ATOM     73  H   LEU A   5     -16.136  -2.461  -3.084  1.00  0.00           H  
ATOM     74  HA  LEU A   5     -13.629  -1.236  -2.897  1.00  0.00           H  
ATOM     75  HB2 LEU A   5     -16.021  -1.217  -1.084  1.00  0.00           H  
ATOM     76  HB3 LEU A   5     -14.614  -0.198  -0.820  1.00  0.00           H  
ATOM     77  HG  LEU A   5     -16.347  -0.139  -3.298  1.00  0.00           H  
ATOM     78 HD11 LEU A   5     -17.004   0.792  -0.801  1.00  0.00           H  
ATOM     79 HD12 LEU A   5     -16.318   2.210  -1.592  1.00  0.00           H  
ATOM     80 HD13 LEU A   5     -17.674   1.357  -2.331  1.00  0.00           H  
ATOM     81 HD21 LEU A   5     -13.737   0.851  -2.767  1.00  0.00           H  
ATOM     82 HD22 LEU A   5     -14.723   1.064  -4.211  1.00  0.00           H  
ATOM     83 HD23 LEU A   5     -14.836   2.227  -2.890  1.00  0.00           H  
ATOM     84  N   GLU A   6     -14.246  -3.563  -0.653  1.00  0.00           N  
ATOM     85  CA  GLU A   6     -13.621  -4.455   0.322  1.00  0.00           C  
ATOM     86  C   GLU A   6     -12.436  -5.177  -0.311  1.00  0.00           C  
ATOM     87  O   GLU A   6     -11.375  -5.322   0.301  1.00  0.00           O  
ATOM     88  CB  GLU A   6     -14.633  -5.489   0.828  1.00  0.00           C  
ATOM     89  CG  GLU A   6     -15.784  -4.895   1.619  1.00  0.00           C  
ATOM     90  CD  GLU A   6     -15.579  -4.992   3.115  1.00  0.00           C  
ATOM     91  OE1 GLU A   6     -14.585  -4.442   3.628  1.00  0.00           O  
ATOM     92  OE2 GLU A   6     -16.416  -5.631   3.788  1.00  0.00           O  
ATOM     93  H   GLU A   6     -15.190  -3.703  -0.893  1.00  0.00           H  
ATOM     94  HA  GLU A   6     -13.270  -3.859   1.152  1.00  0.00           H  
ATOM     95  HB2 GLU A   6     -15.046  -6.013  -0.019  1.00  0.00           H  
ATOM     96  HB3 GLU A   6     -14.118  -6.197   1.461  1.00  0.00           H  
ATOM     97  HG2 GLU A   6     -15.886  -3.853   1.353  1.00  0.00           H  
ATOM     98  HG3 GLU A   6     -16.691  -5.421   1.359  1.00  0.00           H  
ATOM     99  N   LYS A   7     -12.626  -5.618  -1.550  1.00  0.00           N  
ATOM    100  CA  LYS A   7     -11.584  -6.320  -2.287  1.00  0.00           C  
ATOM    101  C   LYS A   7     -10.458  -5.364  -2.660  1.00  0.00           C  
ATOM    102  O   LYS A   7      -9.283  -5.730  -2.633  1.00  0.00           O  
ATOM    103  CB  LYS A   7     -12.174  -6.968  -3.540  1.00  0.00           C  
ATOM    104  CG  LYS A   7     -13.216  -8.033  -3.234  1.00  0.00           C  
ATOM    105  CD  LYS A   7     -13.903  -8.544  -4.491  1.00  0.00           C  
ATOM    106  CE  LYS A   7     -13.013  -9.477  -5.293  1.00  0.00           C  
ATOM    107  NZ  LYS A   7     -11.927  -8.758  -6.014  1.00  0.00           N  
ATOM    108  H   LYS A   7     -13.498  -5.460  -1.985  1.00  0.00           H  
ATOM    109  HA  LYS A   7     -11.187  -7.093  -1.645  1.00  0.00           H  
ATOM    110  HB2 LYS A   7     -12.641  -6.201  -4.143  1.00  0.00           H  
ATOM    111  HB3 LYS A   7     -11.378  -7.425  -4.106  1.00  0.00           H  
ATOM    112  HG2 LYS A   7     -12.731  -8.863  -2.743  1.00  0.00           H  
ATOM    113  HG3 LYS A   7     -13.961  -7.612  -2.575  1.00  0.00           H  
ATOM    114  HD2 LYS A   7     -14.796  -9.079  -4.206  1.00  0.00           H  
ATOM    115  HD3 LYS A   7     -14.173  -7.702  -5.111  1.00  0.00           H  
ATOM    116  HE2 LYS A   7     -12.570 -10.191  -4.618  1.00  0.00           H  
ATOM    117  HE3 LYS A   7     -13.626  -9.998  -6.013  1.00  0.00           H  
ATOM    118  HZ1 LYS A   7     -12.318  -7.941  -6.532  1.00  0.00           H  
ATOM    119  HZ2 LYS A   7     -11.206  -8.419  -5.342  1.00  0.00           H  
ATOM    120  HZ3 LYS A   7     -11.469  -9.399  -6.696  1.00  0.00           H  
ATOM    121  N   GLU A   8     -10.825  -4.132  -2.986  1.00  0.00           N  
ATOM    122  CA  GLU A   8      -9.857  -3.107  -3.341  1.00  0.00           C  
ATOM    123  C   GLU A   8      -9.043  -2.732  -2.104  1.00  0.00           C  
ATOM    124  O   GLU A   8      -7.827  -2.536  -2.175  1.00  0.00           O  
ATOM    125  CB  GLU A   8     -10.587  -1.885  -3.904  1.00  0.00           C  
ATOM    126  CG  GLU A   8      -9.673  -0.758  -4.344  1.00  0.00           C  
ATOM    127  CD  GLU A   8      -8.946  -1.059  -5.641  1.00  0.00           C  
ATOM    128  OE1 GLU A   8      -9.595  -1.044  -6.710  1.00  0.00           O  
ATOM    129  OE2 GLU A   8      -7.723  -1.313  -5.601  1.00  0.00           O  
ATOM    130  H   GLU A   8     -11.780  -3.900  -2.977  1.00  0.00           H  
ATOM    131  HA  GLU A   8      -9.192  -3.514  -4.092  1.00  0.00           H  
ATOM    132  HB2 GLU A   8     -11.170  -2.196  -4.761  1.00  0.00           H  
ATOM    133  HB3 GLU A   8     -11.256  -1.503  -3.148  1.00  0.00           H  
ATOM    134  HG2 GLU A   8     -10.274   0.126  -4.481  1.00  0.00           H  
ATOM    135  HG3 GLU A   8      -8.941  -0.578  -3.569  1.00  0.00           H  
ATOM    136  N   VAL A   9      -9.727  -2.668  -0.962  1.00  0.00           N  
ATOM    137  CA  VAL A   9      -9.082  -2.358   0.301  1.00  0.00           C  
ATOM    138  C   VAL A   9      -8.102  -3.464   0.645  1.00  0.00           C  
ATOM    139  O   VAL A   9      -6.943  -3.201   0.950  1.00  0.00           O  
ATOM    140  CB  VAL A   9     -10.104  -2.194   1.451  1.00  0.00           C  
ATOM    141  CG1 VAL A   9      -9.400  -2.143   2.798  1.00  0.00           C  
ATOM    142  CG2 VAL A   9     -10.940  -0.939   1.253  1.00  0.00           C  
ATOM    143  H   VAL A   9     -10.693  -2.857  -0.972  1.00  0.00           H  
ATOM    144  HA  VAL A   9      -8.541  -1.432   0.184  1.00  0.00           H  
ATOM    145  HB  VAL A   9     -10.770  -3.048   1.445  1.00  0.00           H  
ATOM    146 HG11 VAL A   9      -8.331  -2.190   2.648  1.00  0.00           H  
ATOM    147 HG12 VAL A   9      -9.652  -1.220   3.300  1.00  0.00           H  
ATOM    148 HG13 VAL A   9      -9.718  -2.979   3.402  1.00  0.00           H  
ATOM    149 HG21 VAL A   9     -10.308  -0.136   0.905  1.00  0.00           H  
ATOM    150 HG22 VAL A   9     -11.711  -1.132   0.523  1.00  0.00           H  
ATOM    151 HG23 VAL A   9     -11.395  -0.657   2.192  1.00  0.00           H  
ATOM    152  N   ALA A  10      -8.575  -4.701   0.564  1.00  0.00           N  
ATOM    153  CA  ALA A  10      -7.744  -5.863   0.844  1.00  0.00           C  
ATOM    154  C   ALA A  10      -6.562  -5.923  -0.120  1.00  0.00           C  
ATOM    155  O   ALA A  10      -5.482  -6.388   0.237  1.00  0.00           O  
ATOM    156  CB  ALA A  10      -8.566  -7.140   0.755  1.00  0.00           C  
ATOM    157  H   ALA A  10      -9.512  -4.836   0.296  1.00  0.00           H  
ATOM    158  HA  ALA A  10      -7.371  -5.769   1.854  1.00  0.00           H  
ATOM    159  HB1 ALA A  10      -9.591  -6.893   0.523  1.00  0.00           H  
ATOM    160  HB2 ALA A  10      -8.163  -7.771  -0.025  1.00  0.00           H  
ATOM    161  HB3 ALA A  10      -8.524  -7.663   1.698  1.00  0.00           H  
ATOM    162  N   GLN A  11      -6.776  -5.432  -1.337  1.00  0.00           N  
ATOM    163  CA  GLN A  11      -5.737  -5.409  -2.353  1.00  0.00           C  
ATOM    164  C   GLN A  11      -4.640  -4.453  -1.916  1.00  0.00           C  
ATOM    165  O   GLN A  11      -3.453  -4.773  -1.957  1.00  0.00           O  
ATOM    166  CB  GLN A  11      -6.310  -4.949  -3.697  1.00  0.00           C  
ATOM    167  CG  GLN A  11      -5.423  -5.300  -4.885  1.00  0.00           C  
ATOM    168  CD  GLN A  11      -5.338  -6.794  -5.139  1.00  0.00           C  
ATOM    169  OE1 GLN A  11      -4.913  -7.568  -4.279  1.00  0.00           O  
ATOM    170  NE2 GLN A  11      -5.743  -7.205  -6.325  1.00  0.00           N  
ATOM    171  H   GLN A  11      -7.656  -5.062  -1.555  1.00  0.00           H  
ATOM    172  HA  GLN A  11      -5.329  -6.403  -2.454  1.00  0.00           H  
ATOM    173  HB2 GLN A  11      -7.282  -5.399  -3.843  1.00  0.00           H  
ATOM    174  HB3 GLN A  11      -6.429  -3.874  -3.671  1.00  0.00           H  
ATOM    175  HG2 GLN A  11      -5.821  -4.822  -5.770  1.00  0.00           H  
ATOM    176  HG3 GLN A  11      -4.428  -4.928  -4.692  1.00  0.00           H  
ATOM    177 HE21 GLN A  11      -6.071  -6.534  -6.961  1.00  0.00           H  
ATOM    178 HE22 GLN A  11      -5.703  -8.169  -6.526  1.00  0.00           H  
ATOM    179  N   ALA A  12      -5.064  -3.275  -1.486  1.00  0.00           N  
ATOM    180  CA  ALA A  12      -4.144  -2.256  -1.025  1.00  0.00           C  
ATOM    181  C   ALA A  12      -3.458  -2.688   0.257  1.00  0.00           C  
ATOM    182  O   ALA A  12      -2.246  -2.560   0.382  1.00  0.00           O  
ATOM    183  CB  ALA A  12      -4.864  -0.937  -0.832  1.00  0.00           C  
ATOM    184  H   ALA A  12      -6.030  -3.094  -1.473  1.00  0.00           H  
ATOM    185  HA  ALA A  12      -3.396  -2.121  -1.787  1.00  0.00           H  
ATOM    186  HB1 ALA A  12      -5.730  -1.090  -0.207  1.00  0.00           H  
ATOM    187  HB2 ALA A  12      -4.198  -0.231  -0.357  1.00  0.00           H  
ATOM    188  HB3 ALA A  12      -5.173  -0.552  -1.792  1.00  0.00           H  
ATOM    189  N   GLU A  13      -4.243  -3.210   1.193  1.00  0.00           N  
ATOM    190  CA  GLU A  13      -3.729  -3.685   2.473  1.00  0.00           C  
ATOM    191  C   GLU A  13      -2.649  -4.742   2.260  1.00  0.00           C  
ATOM    192  O   GLU A  13      -1.601  -4.709   2.909  1.00  0.00           O  
ATOM    193  CB  GLU A  13      -4.873  -4.265   3.306  1.00  0.00           C  
ATOM    194  CG  GLU A  13      -5.782  -3.222   3.934  1.00  0.00           C  
ATOM    195  CD  GLU A  13      -5.340  -2.818   5.324  1.00  0.00           C  
ATOM    196  OE1 GLU A  13      -4.195  -2.350   5.487  1.00  0.00           O  
ATOM    197  OE2 GLU A  13      -6.141  -2.973   6.270  1.00  0.00           O  
ATOM    198  H   GLU A  13      -5.207  -3.287   1.017  1.00  0.00           H  
ATOM    199  HA  GLU A  13      -3.300  -2.843   2.994  1.00  0.00           H  
ATOM    200  HB2 GLU A  13      -5.478  -4.888   2.666  1.00  0.00           H  
ATOM    201  HB3 GLU A  13      -4.456  -4.870   4.094  1.00  0.00           H  
ATOM    202  HG2 GLU A  13      -5.786  -2.342   3.306  1.00  0.00           H  
ATOM    203  HG3 GLU A  13      -6.784  -3.627   3.992  1.00  0.00           H  
ATOM    204  N   ALA A  14      -2.915  -5.670   1.346  1.00  0.00           N  
ATOM    205  CA  ALA A  14      -1.972  -6.736   1.036  1.00  0.00           C  
ATOM    206  C   ALA A  14      -0.673  -6.152   0.502  1.00  0.00           C  
ATOM    207  O   ALA A  14       0.410  -6.479   0.990  1.00  0.00           O  
ATOM    208  CB  ALA A  14      -2.574  -7.708   0.033  1.00  0.00           C  
ATOM    209  H   ALA A  14      -3.770  -5.636   0.864  1.00  0.00           H  
ATOM    210  HA  ALA A  14      -1.762  -7.275   1.950  1.00  0.00           H  
ATOM    211  HB1 ALA A  14      -3.293  -7.189  -0.585  1.00  0.00           H  
ATOM    212  HB2 ALA A  14      -1.791  -8.116  -0.588  1.00  0.00           H  
ATOM    213  HB3 ALA A  14      -3.069  -8.508   0.562  1.00  0.00           H  
ATOM    214  N   GLU A  15      -0.788  -5.270  -0.487  1.00  0.00           N  
ATOM    215  CA  GLU A  15       0.383  -4.625  -1.065  1.00  0.00           C  
ATOM    216  C   GLU A  15       1.109  -3.820  -0.008  1.00  0.00           C  
ATOM    217  O   GLU A  15       2.319  -3.927   0.136  1.00  0.00           O  
ATOM    218  CB  GLU A  15      -0.006  -3.682  -2.198  1.00  0.00           C  
ATOM    219  CG  GLU A  15      -0.539  -4.368  -3.434  1.00  0.00           C  
ATOM    220  CD  GLU A  15      -0.942  -3.373  -4.504  1.00  0.00           C  
ATOM    221  OE1 GLU A  15      -0.767  -2.149  -4.291  1.00  0.00           O  
ATOM    222  OE2 GLU A  15      -1.427  -3.804  -5.568  1.00  0.00           O  
ATOM    223  H   GLU A  15      -1.682  -5.039  -0.824  1.00  0.00           H  
ATOM    224  HA  GLU A  15       1.039  -5.391  -1.447  1.00  0.00           H  
ATOM    225  HB2 GLU A  15      -0.767  -3.004  -1.836  1.00  0.00           H  
ATOM    226  HB3 GLU A  15       0.864  -3.107  -2.480  1.00  0.00           H  
ATOM    227  HG2 GLU A  15       0.229  -5.015  -3.831  1.00  0.00           H  
ATOM    228  HG3 GLU A  15      -1.400  -4.956  -3.161  1.00  0.00           H  
ATOM    229  N   ASN A  16       0.348  -3.006   0.717  1.00  0.00           N  
ATOM    230  CA  ASN A  16       0.881  -2.143   1.766  1.00  0.00           C  
ATOM    231  C   ASN A  16       1.764  -2.933   2.720  1.00  0.00           C  
ATOM    232  O   ASN A  16       2.890  -2.530   3.021  1.00  0.00           O  
ATOM    233  CB  ASN A  16      -0.280  -1.502   2.534  1.00  0.00           C  
ATOM    234  CG  ASN A  16       0.123  -0.273   3.324  1.00  0.00           C  
ATOM    235  OD1 ASN A  16       1.000  -0.324   4.184  1.00  0.00           O  
ATOM    236  ND2 ASN A  16      -0.524   0.845   3.036  1.00  0.00           N  
ATOM    237  H   ASN A  16      -0.624  -2.976   0.533  1.00  0.00           H  
ATOM    238  HA  ASN A  16       1.471  -1.371   1.296  1.00  0.00           H  
ATOM    239  HB2 ASN A  16      -1.046  -1.212   1.832  1.00  0.00           H  
ATOM    240  HB3 ASN A  16      -0.690  -2.228   3.221  1.00  0.00           H  
ATOM    241 HD21 ASN A  16      -1.213   0.816   2.330  1.00  0.00           H  
ATOM    242 HD22 ASN A  16      -0.301   1.647   3.543  1.00  0.00           H  
ATOM    243  N   TYR A  17       1.250  -4.067   3.173  1.00  0.00           N  
ATOM    244  CA  TYR A  17       1.980  -4.939   4.080  1.00  0.00           C  
ATOM    245  C   TYR A  17       3.299  -5.381   3.446  1.00  0.00           C  
ATOM    246  O   TYR A  17       4.327  -5.447   4.114  1.00  0.00           O  
ATOM    247  CB  TYR A  17       1.131  -6.167   4.418  1.00  0.00           C  
ATOM    248  CG  TYR A  17       1.550  -6.894   5.681  1.00  0.00           C  
ATOM    249  CD1 TYR A  17       2.464  -6.334   6.569  1.00  0.00           C  
ATOM    250  CD2 TYR A  17       1.018  -8.138   5.990  1.00  0.00           C  
ATOM    251  CE1 TYR A  17       2.831  -6.994   7.725  1.00  0.00           C  
ATOM    252  CE2 TYR A  17       1.378  -8.802   7.146  1.00  0.00           C  
ATOM    253  CZ  TYR A  17       2.288  -8.228   8.008  1.00  0.00           C  
ATOM    254  OH  TYR A  17       2.647  -8.888   9.163  1.00  0.00           O  
ATOM    255  H   TYR A  17       0.350  -4.332   2.879  1.00  0.00           H  
ATOM    256  HA  TYR A  17       2.188  -4.389   4.985  1.00  0.00           H  
ATOM    257  HB2 TYR A  17       0.104  -5.857   4.545  1.00  0.00           H  
ATOM    258  HB3 TYR A  17       1.187  -6.867   3.598  1.00  0.00           H  
ATOM    259  HD1 TYR A  17       2.887  -5.368   6.343  1.00  0.00           H  
ATOM    260  HD2 TYR A  17       0.306  -8.589   5.310  1.00  0.00           H  
ATOM    261  HE1 TYR A  17       3.542  -6.545   8.400  1.00  0.00           H  
ATOM    262  HE2 TYR A  17       0.953  -9.768   7.370  1.00  0.00           H  
ATOM    263  HH  TYR A  17       1.849  -9.157   9.637  1.00  0.00           H  
ATOM    264  N   GLN A  18       3.258  -5.674   2.152  1.00  0.00           N  
ATOM    265  CA  GLN A  18       4.446  -6.108   1.424  1.00  0.00           C  
ATOM    266  C   GLN A  18       5.427  -4.953   1.240  1.00  0.00           C  
ATOM    267  O   GLN A  18       6.639  -5.124   1.400  1.00  0.00           O  
ATOM    268  CB  GLN A  18       4.061  -6.667   0.052  1.00  0.00           C  
ATOM    269  CG  GLN A  18       3.080  -7.824   0.108  1.00  0.00           C  
ATOM    270  CD  GLN A  18       2.639  -8.277  -1.270  1.00  0.00           C  
ATOM    271  OE1 GLN A  18       2.146  -7.485  -2.072  1.00  0.00           O  
ATOM    272  NE2 GLN A  18       2.801  -9.560  -1.550  1.00  0.00           N  
ATOM    273  H   GLN A  18       2.402  -5.593   1.672  1.00  0.00           H  
ATOM    274  HA  GLN A  18       4.922  -6.887   2.000  1.00  0.00           H  
ATOM    275  HB2 GLN A  18       3.616  -5.874  -0.531  1.00  0.00           H  
ATOM    276  HB3 GLN A  18       4.956  -7.008  -0.445  1.00  0.00           H  
ATOM    277  HG2 GLN A  18       3.553  -8.656   0.609  1.00  0.00           H  
ATOM    278  HG3 GLN A  18       2.208  -7.515   0.667  1.00  0.00           H  
ATOM    279 HE21 GLN A  18       3.195 -10.142  -0.854  1.00  0.00           H  
ATOM    280 HE22 GLN A  18       2.525  -9.881  -2.435  1.00  0.00           H  
ATOM    281  N   LEU A  19       4.895  -3.786   0.888  1.00  0.00           N  
ATOM    282  CA  LEU A  19       5.708  -2.594   0.653  1.00  0.00           C  
ATOM    283  C   LEU A  19       6.517  -2.225   1.886  1.00  0.00           C  
ATOM    284  O   LEU A  19       7.723  -2.011   1.800  1.00  0.00           O  
ATOM    285  CB  LEU A  19       4.833  -1.400   0.259  1.00  0.00           C  
ATOM    286  CG  LEU A  19       3.785  -1.659  -0.826  1.00  0.00           C  
ATOM    287  CD1 LEU A  19       3.149  -0.354  -1.256  1.00  0.00           C  
ATOM    288  CD2 LEU A  19       4.391  -2.368  -2.024  1.00  0.00           C  
ATOM    289  H   LEU A  19       3.919  -3.728   0.765  1.00  0.00           H  
ATOM    290  HA  LEU A  19       6.390  -2.807  -0.153  1.00  0.00           H  
ATOM    291  HB2 LEU A  19       4.321  -1.055   1.145  1.00  0.00           H  
ATOM    292  HB3 LEU A  19       5.483  -0.610  -0.085  1.00  0.00           H  
ATOM    293  HG  LEU A  19       3.008  -2.290  -0.422  1.00  0.00           H  
ATOM    294 HD11 LEU A  19       3.919   0.391  -1.385  1.00  0.00           H  
ATOM    295 HD12 LEU A  19       2.630  -0.500  -2.194  1.00  0.00           H  
ATOM    296 HD13 LEU A  19       2.450  -0.027  -0.504  1.00  0.00           H  
ATOM    297 HD21 LEU A  19       4.987  -3.200  -1.683  1.00  0.00           H  
ATOM    298 HD22 LEU A  19       3.598  -2.730  -2.663  1.00  0.00           H  
ATOM    299 HD23 LEU A  19       5.010  -1.678  -2.573  1.00  0.00           H  
ATOM    300  N   GLU A  20       5.848  -2.138   3.027  1.00  0.00           N  
ATOM    301  CA  GLU A  20       6.510  -1.772   4.271  1.00  0.00           C  
ATOM    302  C   GLU A  20       7.570  -2.801   4.654  1.00  0.00           C  
ATOM    303  O   GLU A  20       8.609  -2.447   5.209  1.00  0.00           O  
ATOM    304  CB  GLU A  20       5.485  -1.590   5.387  1.00  0.00           C  
ATOM    305  CG  GLU A  20       4.357  -0.645   5.001  1.00  0.00           C  
ATOM    306  CD  GLU A  20       3.955   0.292   6.117  1.00  0.00           C  
ATOM    307  OE1 GLU A  20       3.666  -0.186   7.231  1.00  0.00           O  
ATOM    308  OE2 GLU A  20       3.906   1.518   5.881  1.00  0.00           O  
ATOM    309  H   GLU A  20       4.877  -2.310   3.032  1.00  0.00           H  
ATOM    310  HA  GLU A  20       7.003  -0.825   4.102  1.00  0.00           H  
ATOM    311  HB2 GLU A  20       5.058  -2.552   5.631  1.00  0.00           H  
ATOM    312  HB3 GLU A  20       5.981  -1.189   6.259  1.00  0.00           H  
ATOM    313  HG2 GLU A  20       4.674  -0.054   4.155  1.00  0.00           H  
ATOM    314  HG3 GLU A  20       3.496  -1.235   4.721  1.00  0.00           H  
ATOM    315  N   GLN A  21       7.327  -4.067   4.314  1.00  0.00           N  
ATOM    316  CA  GLN A  21       8.295  -5.126   4.593  1.00  0.00           C  
ATOM    317  C   GLN A  21       9.555  -4.888   3.769  1.00  0.00           C  
ATOM    318  O   GLN A  21      10.675  -5.030   4.262  1.00  0.00           O  
ATOM    319  CB  GLN A  21       7.711  -6.507   4.274  1.00  0.00           C  
ATOM    320  CG  GLN A  21       6.677  -6.980   5.278  1.00  0.00           C  
ATOM    321  CD  GLN A  21       6.043  -8.299   4.879  1.00  0.00           C  
ATOM    322  OE1 GLN A  21       6.724  -9.314   4.725  1.00  0.00           O  
ATOM    323  NE2 GLN A  21       4.732  -8.291   4.697  1.00  0.00           N  
ATOM    324  H   GLN A  21       6.496  -4.287   3.845  1.00  0.00           H  
ATOM    325  HA  GLN A  21       8.547  -5.081   5.643  1.00  0.00           H  
ATOM    326  HB2 GLN A  21       7.246  -6.473   3.300  1.00  0.00           H  
ATOM    327  HB3 GLN A  21       8.514  -7.228   4.253  1.00  0.00           H  
ATOM    328  HG2 GLN A  21       7.155  -7.104   6.238  1.00  0.00           H  
ATOM    329  HG3 GLN A  21       5.901  -6.232   5.358  1.00  0.00           H  
ATOM    330 HE21 GLN A  21       4.254  -7.443   4.827  1.00  0.00           H  
ATOM    331 HE22 GLN A  21       4.290  -9.132   4.439  1.00  0.00           H  
ATOM    332  N   GLU A  22       9.354  -4.498   2.513  1.00  0.00           N  
ATOM    333  CA  GLU A  22      10.450  -4.208   1.605  1.00  0.00           C  
ATOM    334  C   GLU A  22      11.183  -2.956   2.073  1.00  0.00           C  
ATOM    335  O   GLU A  22      12.410  -2.931   2.141  1.00  0.00           O  
ATOM    336  CB  GLU A  22       9.904  -4.009   0.192  1.00  0.00           C  
ATOM    337  CG  GLU A  22      10.975  -3.954  -0.880  1.00  0.00           C  
ATOM    338  CD  GLU A  22      11.761  -5.245  -0.983  1.00  0.00           C  
ATOM    339  OE1 GLU A  22      11.134  -6.319  -1.109  1.00  0.00           O  
ATOM    340  OE2 GLU A  22      13.006  -5.195  -0.953  1.00  0.00           O  
ATOM    341  H   GLU A  22       8.434  -4.385   2.191  1.00  0.00           H  
ATOM    342  HA  GLU A  22      11.133  -5.044   1.614  1.00  0.00           H  
ATOM    343  HB2 GLU A  22       9.237  -4.825  -0.040  1.00  0.00           H  
ATOM    344  HB3 GLU A  22       9.348  -3.082   0.161  1.00  0.00           H  
ATOM    345  HG2 GLU A  22      10.502  -3.757  -1.826  1.00  0.00           H  
ATOM    346  HG3 GLU A  22      11.658  -3.150  -0.645  1.00  0.00           H  
ATOM    347  N   VAL A  23      10.410  -1.928   2.417  1.00  0.00           N  
ATOM    348  CA  VAL A  23      10.962  -0.671   2.905  1.00  0.00           C  
ATOM    349  C   VAL A  23      11.833  -0.914   4.130  1.00  0.00           C  
ATOM    350  O   VAL A  23      12.970  -0.442   4.197  1.00  0.00           O  
ATOM    351  CB  VAL A  23       9.838   0.331   3.263  1.00  0.00           C  
ATOM    352  CG1 VAL A  23      10.383   1.533   4.021  1.00  0.00           C  
ATOM    353  CG2 VAL A  23       9.105   0.777   2.004  1.00  0.00           C  
ATOM    354  H   VAL A  23       9.434  -2.024   2.350  1.00  0.00           H  
ATOM    355  HA  VAL A  23      11.568  -0.240   2.122  1.00  0.00           H  
ATOM    356  HB  VAL A  23       9.132  -0.171   3.902  1.00  0.00           H  
ATOM    357 HG11 VAL A  23      11.228   1.943   3.487  1.00  0.00           H  
ATOM    358 HG12 VAL A  23       9.613   2.282   4.110  1.00  0.00           H  
ATOM    359 HG13 VAL A  23      10.698   1.222   5.006  1.00  0.00           H  
ATOM    360 HG21 VAL A  23       8.670  -0.083   1.514  1.00  0.00           H  
ATOM    361 HG22 VAL A  23       8.323   1.471   2.269  1.00  0.00           H  
ATOM    362 HG23 VAL A  23       9.802   1.258   1.333  1.00  0.00           H  
ATOM    363  N   ALA A  24      11.296  -1.663   5.087  1.00  0.00           N  
ATOM    364  CA  ALA A  24      12.023  -1.981   6.304  1.00  0.00           C  
ATOM    365  C   ALA A  24      13.319  -2.710   5.984  1.00  0.00           C  
ATOM    366  O   ALA A  24      14.358  -2.423   6.571  1.00  0.00           O  
ATOM    367  CB  ALA A  24      11.169  -2.824   7.238  1.00  0.00           C  
ATOM    368  H   ALA A  24      10.384  -2.014   4.966  1.00  0.00           H  
ATOM    369  HA  ALA A  24      12.257  -1.053   6.805  1.00  0.00           H  
ATOM    370  HB1 ALA A  24      10.322  -3.215   6.697  1.00  0.00           H  
ATOM    371  HB2 ALA A  24      11.760  -3.643   7.624  1.00  0.00           H  
ATOM    372  HB3 ALA A  24      10.824  -2.213   8.059  1.00  0.00           H  
ATOM    373  N   GLN A  25      13.250  -3.647   5.045  1.00  0.00           N  
ATOM    374  CA  GLN A  25      14.421  -4.414   4.641  1.00  0.00           C  
ATOM    375  C   GLN A  25      15.460  -3.507   3.990  1.00  0.00           C  
ATOM    376  O   GLN A  25      16.640  -3.559   4.332  1.00  0.00           O  
ATOM    377  CB  GLN A  25      14.022  -5.531   3.669  1.00  0.00           C  
ATOM    378  CG  GLN A  25      15.168  -6.465   3.304  1.00  0.00           C  
ATOM    379  CD  GLN A  25      15.610  -7.356   4.456  1.00  0.00           C  
ATOM    380  OE1 GLN A  25      16.694  -7.935   4.422  1.00  0.00           O  
ATOM    381  NE2 GLN A  25      14.765  -7.507   5.466  1.00  0.00           N  
ATOM    382  H   GLN A  25      12.388  -3.824   4.607  1.00  0.00           H  
ATOM    383  HA  GLN A  25      14.852  -4.856   5.526  1.00  0.00           H  
ATOM    384  HB2 GLN A  25      13.236  -6.118   4.119  1.00  0.00           H  
ATOM    385  HB3 GLN A  25      13.649  -5.083   2.759  1.00  0.00           H  
ATOM    386  HG2 GLN A  25      14.850  -7.098   2.489  1.00  0.00           H  
ATOM    387  HG3 GLN A  25      16.011  -5.869   2.986  1.00  0.00           H  
ATOM    388 HE21 GLN A  25      13.895  -7.045   5.426  1.00  0.00           H  
ATOM    389 HE22 GLN A  25      15.036  -8.079   6.215  1.00  0.00           H  
ATOM    390  N   LEU A  26      15.018  -2.678   3.050  1.00  0.00           N  
ATOM    391  CA  LEU A  26      15.921  -1.773   2.353  1.00  0.00           C  
ATOM    392  C   LEU A  26      16.579  -0.794   3.319  1.00  0.00           C  
ATOM    393  O   LEU A  26      17.787  -0.589   3.259  1.00  0.00           O  
ATOM    394  CB  LEU A  26      15.192  -1.028   1.231  1.00  0.00           C  
ATOM    395  CG  LEU A  26      14.557  -1.931   0.163  1.00  0.00           C  
ATOM    396  CD1 LEU A  26      13.889  -1.105  -0.925  1.00  0.00           C  
ATOM    397  CD2 LEU A  26      15.600  -2.860  -0.441  1.00  0.00           C  
ATOM    398  H   LEU A  26      14.061  -2.679   2.816  1.00  0.00           H  
ATOM    399  HA  LEU A  26      16.701  -2.377   1.912  1.00  0.00           H  
ATOM    400  HB2 LEU A  26      14.419  -0.413   1.671  1.00  0.00           H  
ATOM    401  HB3 LEU A  26      15.904  -0.381   0.741  1.00  0.00           H  
ATOM    402  HG  LEU A  26      13.797  -2.542   0.627  1.00  0.00           H  
ATOM    403 HD11 LEU A  26      14.289  -0.100  -0.913  1.00  0.00           H  
ATOM    404 HD12 LEU A  26      14.082  -1.555  -1.887  1.00  0.00           H  
ATOM    405 HD13 LEU A  26      12.824  -1.069  -0.752  1.00  0.00           H  
ATOM    406 HD21 LEU A  26      16.549  -2.706   0.050  1.00  0.00           H  
ATOM    407 HD22 LEU A  26      15.288  -3.885  -0.307  1.00  0.00           H  
ATOM    408 HD23 LEU A  26      15.703  -2.649  -1.496  1.00  0.00           H  
ATOM    409  N   GLU A  27      15.798  -0.205   4.214  1.00  0.00           N  
ATOM    410  CA  GLU A  27      16.337   0.737   5.194  1.00  0.00           C  
ATOM    411  C   GLU A  27      17.288   0.038   6.162  1.00  0.00           C  
ATOM    412  O   GLU A  27      18.354   0.562   6.497  1.00  0.00           O  
ATOM    413  CB  GLU A  27      15.204   1.400   5.975  1.00  0.00           C  
ATOM    414  CG  GLU A  27      14.488   2.498   5.206  1.00  0.00           C  
ATOM    415  CD  GLU A  27      15.347   3.738   5.022  1.00  0.00           C  
ATOM    416  OE1 GLU A  27      16.477   3.627   4.494  1.00  0.00           O  
ATOM    417  OE2 GLU A  27      14.891   4.835   5.404  1.00  0.00           O  
ATOM    418  H   GLU A  27      14.836  -0.413   4.225  1.00  0.00           H  
ATOM    419  HA  GLU A  27      16.884   1.497   4.656  1.00  0.00           H  
ATOM    420  HB2 GLU A  27      14.480   0.644   6.240  1.00  0.00           H  
ATOM    421  HB3 GLU A  27      15.610   1.829   6.879  1.00  0.00           H  
ATOM    422  HG2 GLU A  27      14.207   2.119   4.232  1.00  0.00           H  
ATOM    423  HG3 GLU A  27      13.599   2.775   5.752  1.00  0.00           H  
ATOM    424  N   HIS A  28      16.888  -1.145   6.605  1.00  0.00           N  
ATOM    425  CA  HIS A  28      17.677  -1.939   7.540  1.00  0.00           C  
ATOM    426  C   HIS A  28      19.000  -2.374   6.907  1.00  0.00           C  
ATOM    427  O   HIS A  28      20.055  -2.279   7.534  1.00  0.00           O  
ATOM    428  CB  HIS A  28      16.856  -3.156   7.992  1.00  0.00           C  
ATOM    429  CG  HIS A  28      17.561  -4.079   8.936  1.00  0.00           C  
ATOM    430  ND1 HIS A  28      18.053  -3.707  10.170  1.00  0.00           N  
ATOM    431  CD2 HIS A  28      17.837  -5.397   8.804  1.00  0.00           C  
ATOM    432  CE1 HIS A  28      18.603  -4.789  10.734  1.00  0.00           C  
ATOM    433  NE2 HIS A  28      18.500  -5.841   9.943  1.00  0.00           N  
ATOM    434  H   HIS A  28      16.022  -1.498   6.298  1.00  0.00           H  
ATOM    435  HA  HIS A  28      17.890  -1.322   8.399  1.00  0.00           H  
ATOM    436  HB2 HIS A  28      15.961  -2.808   8.486  1.00  0.00           H  
ATOM    437  HB3 HIS A  28      16.573  -3.727   7.120  1.00  0.00           H  
ATOM    438  HD1 HIS A  28      17.992  -2.810  10.576  1.00  0.00           H  
ATOM    439  HD2 HIS A  28      17.573  -6.015   7.958  1.00  0.00           H  
ATOM    440  HE1 HIS A  28      19.068  -4.800  11.709  1.00  0.00           H  
ATOM    441  N   GLU A  29      18.941  -2.844   5.666  1.00  0.00           N  
ATOM    442  CA  GLU A  29      20.137  -3.286   4.953  1.00  0.00           C  
ATOM    443  C   GLU A  29      20.984  -2.099   4.498  1.00  0.00           C  
ATOM    444  O   GLU A  29      22.184  -2.234   4.269  1.00  0.00           O  
ATOM    445  CB  GLU A  29      19.750  -4.147   3.751  1.00  0.00           C  
ATOM    446  CG  GLU A  29      19.260  -5.532   4.132  1.00  0.00           C  
ATOM    447  CD  GLU A  29      20.351  -6.376   4.752  1.00  0.00           C  
ATOM    448  OE1 GLU A  29      21.388  -6.581   4.092  1.00  0.00           O  
ATOM    449  OE2 GLU A  29      20.180  -6.838   5.900  1.00  0.00           O  
ATOM    450  H   GLU A  29      18.066  -2.897   5.212  1.00  0.00           H  
ATOM    451  HA  GLU A  29      20.722  -3.883   5.633  1.00  0.00           H  
ATOM    452  HB2 GLU A  29      18.963  -3.649   3.203  1.00  0.00           H  
ATOM    453  HB3 GLU A  29      20.612  -4.257   3.109  1.00  0.00           H  
ATOM    454  HG2 GLU A  29      18.452  -5.435   4.844  1.00  0.00           H  
ATOM    455  HG3 GLU A  29      18.899  -6.032   3.246  1.00  0.00           H  
ATOM    456  N   CYS A  30      20.354  -0.944   4.360  1.00  0.00           N  
ATOM    457  CA  CYS A  30      21.051   0.264   3.930  1.00  0.00           C  
ATOM    458  C   CYS A  30      21.840   0.877   5.083  1.00  0.00           C  
ATOM    459  O   CYS A  30      22.830   1.579   4.871  1.00  0.00           O  
ATOM    460  CB  CYS A  30      20.047   1.277   3.373  1.00  0.00           C  
ATOM    461  SG  CYS A  30      20.782   2.833   2.769  1.00  0.00           S  
ATOM    462  H   CYS A  30      19.391  -0.901   4.547  1.00  0.00           H  
ATOM    463  HA  CYS A  30      21.740  -0.012   3.147  1.00  0.00           H  
ATOM    464  HB2 CYS A  30      19.521   0.827   2.546  1.00  0.00           H  
ATOM    465  HB3 CYS A  30      19.337   1.530   4.149  1.00  0.00           H  
ATOM    466  N   GLY A  31      21.400   0.604   6.304  1.00  0.00           N  
ATOM    467  CA  GLY A  31      22.075   1.135   7.470  1.00  0.00           C  
ATOM    468  C   GLY A  31      22.518   0.047   8.426  1.00  0.00           C  
ATOM    469  O   GLY A  31      21.974  -0.088   9.523  1.00  0.00           O  
ATOM    470  H   GLY A  31      20.610   0.034   6.415  1.00  0.00           H  
ATOM    471  HA2 GLY A  31      22.944   1.691   7.148  1.00  0.00           H  
ATOM    472  HA3 GLY A  31      21.405   1.804   7.987  1.00  0.00           H  
TER     476      NH2 A  32                                                      
ATOM    483  N   GLU B   1     -19.733   0.383   5.263  1.00  0.00           N  
ATOM    484  CA  GLU B   1     -20.147   1.596   4.587  1.00  0.00           C  
ATOM    485  C   GLU B   1     -19.347   1.799   3.305  1.00  0.00           C  
ATOM    486  O   GLU B   1     -18.118   1.798   3.319  1.00  0.00           O  
ATOM    487  CB  GLU B   1     -20.018   2.811   5.514  1.00  0.00           C  
ATOM    488  CG  GLU B   1     -20.244   4.144   4.813  1.00  0.00           C  
ATOM    489  CD  GLU B   1     -21.586   4.235   4.114  1.00  0.00           C  
ATOM    490  OE1 GLU B   1     -22.498   3.450   4.450  1.00  0.00           O  
ATOM    491  OE2 GLU B   1     -21.735   5.104   3.234  1.00  0.00           O  
ATOM    492  H   GLU B   1     -18.989   0.419   5.907  1.00  0.00           H  
ATOM    493  HA  GLU B   1     -21.183   1.477   4.320  1.00  0.00           H  
ATOM    494  HB2 GLU B   1     -20.742   2.720   6.311  1.00  0.00           H  
ATOM    495  HB3 GLU B   1     -19.027   2.819   5.942  1.00  0.00           H  
ATOM    496  HG2 GLU B   1     -20.186   4.932   5.547  1.00  0.00           H  
ATOM    497  HG3 GLU B   1     -19.465   4.284   4.077  1.00  0.00           H  
ATOM    498  N   VAL B   2     -20.060   1.978   2.201  1.00  0.00           N  
ATOM    499  CA  VAL B   2     -19.436   2.192   0.901  1.00  0.00           C  
ATOM    500  C   VAL B   2     -18.511   3.406   0.946  1.00  0.00           C  
ATOM    501  O   VAL B   2     -17.341   3.316   0.575  1.00  0.00           O  
ATOM    502  CB  VAL B   2     -20.498   2.370  -0.214  1.00  0.00           C  
ATOM    503  CG1 VAL B   2     -19.875   2.921  -1.487  1.00  0.00           C  
ATOM    504  CG2 VAL B   2     -21.193   1.044  -0.503  1.00  0.00           C  
ATOM    505  H   VAL B   2     -21.036   1.967   2.265  1.00  0.00           H  
ATOM    506  HA  VAL B   2     -18.846   1.316   0.671  1.00  0.00           H  
ATOM    507  HB  VAL B   2     -21.242   3.073   0.129  1.00  0.00           H  
ATOM    508 HG11 VAL B   2     -19.298   3.803  -1.254  1.00  0.00           H  
ATOM    509 HG12 VAL B   2     -19.229   2.172  -1.921  1.00  0.00           H  
ATOM    510 HG13 VAL B   2     -20.655   3.176  -2.190  1.00  0.00           H  
ATOM    511 HG21 VAL B   2     -20.468   0.243  -0.478  1.00  0.00           H  
ATOM    512 HG22 VAL B   2     -21.953   0.862   0.242  1.00  0.00           H  
ATOM    513 HG23 VAL B   2     -21.649   1.082  -1.483  1.00  0.00           H  
ATOM    514  N   GLN B   3     -19.027   4.533   1.428  1.00  0.00           N  
ATOM    515  CA  GLN B   3     -18.229   5.748   1.536  1.00  0.00           C  
ATOM    516  C   GLN B   3     -17.008   5.503   2.422  1.00  0.00           C  
ATOM    517  O   GLN B   3     -15.897   5.920   2.093  1.00  0.00           O  
ATOM    518  CB  GLN B   3     -19.071   6.889   2.102  1.00  0.00           C  
ATOM    519  CG  GLN B   3     -18.299   8.184   2.273  1.00  0.00           C  
ATOM    520  CD  GLN B   3     -19.142   9.285   2.875  1.00  0.00           C  
ATOM    521  OE1 GLN B   3     -20.119   9.736   2.277  1.00  0.00           O  
ATOM    522  NE2 GLN B   3     -18.776   9.718   4.068  1.00  0.00           N  
ATOM    523  H   GLN B   3     -19.963   4.545   1.729  1.00  0.00           H  
ATOM    524  HA  GLN B   3     -17.892   6.014   0.546  1.00  0.00           H  
ATOM    525  HB2 GLN B   3     -19.902   7.076   1.436  1.00  0.00           H  
ATOM    526  HB3 GLN B   3     -19.457   6.595   3.066  1.00  0.00           H  
ATOM    527  HG2 GLN B   3     -17.454   8.003   2.923  1.00  0.00           H  
ATOM    528  HG3 GLN B   3     -17.945   8.508   1.307  1.00  0.00           H  
ATOM    529 HE21 GLN B   3     -17.986   9.302   4.491  1.00  0.00           H  
ATOM    530 HE22 GLN B   3     -19.305  10.432   4.490  1.00  0.00           H  
ATOM    531  N   ALA B   4     -17.231   4.810   3.533  1.00  0.00           N  
ATOM    532  CA  ALA B   4     -16.174   4.481   4.480  1.00  0.00           C  
ATOM    533  C   ALA B   4     -15.045   3.713   3.803  1.00  0.00           C  
ATOM    534  O   ALA B   4     -13.862   3.975   4.041  1.00  0.00           O  
ATOM    535  CB  ALA B   4     -16.749   3.661   5.621  1.00  0.00           C  
ATOM    536  H   ALA B   4     -18.140   4.500   3.718  1.00  0.00           H  
ATOM    537  HA  ALA B   4     -15.783   5.404   4.887  1.00  0.00           H  
ATOM    538  HB1 ALA B   4     -17.530   3.016   5.238  1.00  0.00           H  
ATOM    539  HB2 ALA B   4     -15.972   3.058   6.065  1.00  0.00           H  
ATOM    540  HB3 ALA B   4     -17.167   4.321   6.367  1.00  0.00           H  
ATOM    541  N   LEU B   5     -15.420   2.762   2.962  1.00  0.00           N  
ATOM    542  CA  LEU B   5     -14.454   1.947   2.250  1.00  0.00           C  
ATOM    543  C   LEU B   5     -13.721   2.760   1.193  1.00  0.00           C  
ATOM    544  O   LEU B   5     -12.536   2.544   0.961  1.00  0.00           O  
ATOM    545  CB  LEU B   5     -15.146   0.743   1.614  1.00  0.00           C  
ATOM    546  CG  LEU B   5     -15.816  -0.213   2.601  1.00  0.00           C  
ATOM    547  CD1 LEU B   5     -16.544  -1.319   1.860  1.00  0.00           C  
ATOM    548  CD2 LEU B   5     -14.788  -0.798   3.558  1.00  0.00           C  
ATOM    549  H   LEU B   5     -16.380   2.598   2.818  1.00  0.00           H  
ATOM    550  HA  LEU B   5     -13.733   1.594   2.971  1.00  0.00           H  
ATOM    551  HB2 LEU B   5     -15.898   1.105   0.928  1.00  0.00           H  
ATOM    552  HB3 LEU B   5     -14.409   0.187   1.054  1.00  0.00           H  
ATOM    553  HG  LEU B   5     -16.544   0.333   3.185  1.00  0.00           H  
ATOM    554 HD11 LEU B   5     -16.936  -0.930   0.931  1.00  0.00           H  
ATOM    555 HD12 LEU B   5     -15.857  -2.127   1.652  1.00  0.00           H  
ATOM    556 HD13 LEU B   5     -17.357  -1.687   2.467  1.00  0.00           H  
ATOM    557 HD21 LEU B   5     -13.872  -0.998   3.021  1.00  0.00           H  
ATOM    558 HD22 LEU B   5     -14.595  -0.092   4.351  1.00  0.00           H  
ATOM    559 HD23 LEU B   5     -15.166  -1.718   3.976  1.00  0.00           H  
ATOM    560  N   LYS B   6     -14.412   3.708   0.567  1.00  0.00           N  
ATOM    561  CA  LYS B   6     -13.792   4.553  -0.450  1.00  0.00           C  
ATOM    562  C   LYS B   6     -12.679   5.373   0.176  1.00  0.00           C  
ATOM    563  O   LYS B   6     -11.604   5.533  -0.404  1.00  0.00           O  
ATOM    564  CB  LYS B   6     -14.830   5.473  -1.093  1.00  0.00           C  
ATOM    565  CG  LYS B   6     -15.916   4.722  -1.845  1.00  0.00           C  
ATOM    566  CD  LYS B   6     -16.962   5.657  -2.431  1.00  0.00           C  
ATOM    567  CE  LYS B   6     -16.405   6.465  -3.591  1.00  0.00           C  
ATOM    568  NZ  LYS B   6     -17.459   7.253  -4.285  1.00  0.00           N  
ATOM    569  H   LYS B   6     -15.357   3.854   0.801  1.00  0.00           H  
ATOM    570  HA  LYS B   6     -13.366   3.908  -1.207  1.00  0.00           H  
ATOM    571  HB2 LYS B   6     -15.298   6.062  -0.318  1.00  0.00           H  
ATOM    572  HB3 LYS B   6     -14.329   6.134  -1.782  1.00  0.00           H  
ATOM    573  HG2 LYS B   6     -15.459   4.165  -2.649  1.00  0.00           H  
ATOM    574  HG3 LYS B   6     -16.400   4.039  -1.163  1.00  0.00           H  
ATOM    575  HD2 LYS B   6     -17.799   5.071  -2.783  1.00  0.00           H  
ATOM    576  HD3 LYS B   6     -17.295   6.335  -1.658  1.00  0.00           H  
ATOM    577  HE2 LYS B   6     -15.653   7.143  -3.214  1.00  0.00           H  
ATOM    578  HE3 LYS B   6     -15.952   5.785  -4.298  1.00  0.00           H  
ATOM    579  HZ1 LYS B   6     -18.322   6.681  -4.397  1.00  0.00           H  
ATOM    580  HZ2 LYS B   6     -17.694   8.108  -3.734  1.00  0.00           H  
ATOM    581  HZ3 LYS B   6     -17.120   7.545  -5.230  1.00  0.00           H  
ATOM    582  N   LYS B   7     -12.938   5.874   1.377  1.00  0.00           N  
ATOM    583  CA  LYS B   7     -11.946   6.658   2.094  1.00  0.00           C  
ATOM    584  C   LYS B   7     -10.802   5.747   2.523  1.00  0.00           C  
ATOM    585  O   LYS B   7      -9.637   6.141   2.493  1.00  0.00           O  
ATOM    586  CB  LYS B   7     -12.558   7.363   3.314  1.00  0.00           C  
ATOM    587  CG  LYS B   7     -13.900   8.038   3.045  1.00  0.00           C  
ATOM    588  CD  LYS B   7     -13.915   8.792   1.721  1.00  0.00           C  
ATOM    589  CE  LYS B   7     -12.921   9.941   1.700  1.00  0.00           C  
ATOM    590  NZ  LYS B   7     -13.264  10.989   2.695  1.00  0.00           N  
ATOM    591  H   LYS B   7     -13.811   5.700   1.792  1.00  0.00           H  
ATOM    592  HA  LYS B   7     -11.558   7.403   1.412  1.00  0.00           H  
ATOM    593  HB2 LYS B   7     -12.703   6.636   4.100  1.00  0.00           H  
ATOM    594  HB3 LYS B   7     -11.867   8.117   3.659  1.00  0.00           H  
ATOM    595  HG2 LYS B   7     -14.669   7.283   3.020  1.00  0.00           H  
ATOM    596  HG3 LYS B   7     -14.106   8.735   3.844  1.00  0.00           H  
ATOM    597  HD2 LYS B   7     -13.668   8.101   0.928  1.00  0.00           H  
ATOM    598  HD3 LYS B   7     -14.908   9.184   1.557  1.00  0.00           H  
ATOM    599  HE2 LYS B   7     -11.939   9.555   1.925  1.00  0.00           H  
ATOM    600  HE3 LYS B   7     -12.918  10.380   0.714  1.00  0.00           H  
ATOM    601  HZ1 LYS B   7     -14.235  10.844   3.053  1.00  0.00           H  
ATOM    602  HZ2 LYS B   7     -12.601  10.954   3.498  1.00  0.00           H  
ATOM    603  HZ3 LYS B   7     -13.209  11.933   2.255  1.00  0.00           H  
ATOM    604  N   ARG B   8     -11.152   4.511   2.883  1.00  0.00           N  
ATOM    605  CA  ARG B   8     -10.167   3.509   3.283  1.00  0.00           C  
ATOM    606  C   ARG B   8      -9.230   3.240   2.116  1.00  0.00           C  
ATOM    607  O   ARG B   8      -8.011   3.181   2.277  1.00  0.00           O  
ATOM    608  CB  ARG B   8     -10.874   2.213   3.693  1.00  0.00           C  
ATOM    609  CG  ARG B   8      -9.936   1.101   4.140  1.00  0.00           C  
ATOM    610  CD  ARG B   8      -9.489   1.276   5.581  1.00  0.00           C  
ATOM    611  NE  ARG B   8      -8.641   0.168   6.026  1.00  0.00           N  
ATOM    612  CZ  ARG B   8      -8.272  -0.026   7.292  1.00  0.00           C  
ATOM    613  NH1 ARG B   8      -8.712   0.786   8.250  1.00  0.00           N  
ATOM    614  NH2 ARG B   8      -7.472  -1.039   7.604  1.00  0.00           N  
ATOM    615  H   ARG B   8     -12.098   4.259   2.855  1.00  0.00           H  
ATOM    616  HA  ARG B   8      -9.603   3.896   4.119  1.00  0.00           H  
ATOM    617  HB2 ARG B   8     -11.549   2.428   4.507  1.00  0.00           H  
ATOM    618  HB3 ARG B   8     -11.447   1.852   2.850  1.00  0.00           H  
ATOM    619  HG2 ARG B   8     -10.447   0.157   4.048  1.00  0.00           H  
ATOM    620  HG3 ARG B   8      -9.066   1.103   3.500  1.00  0.00           H  
ATOM    621  HD2 ARG B   8      -8.934   2.199   5.662  1.00  0.00           H  
ATOM    622  HD3 ARG B   8     -10.363   1.325   6.213  1.00  0.00           H  
ATOM    623  HE  ARG B   8      -8.321  -0.456   5.341  1.00  0.00           H  
ATOM    624 HH11 ARG B   8      -9.317   1.549   8.022  1.00  0.00           H  
ATOM    625 HH12 ARG B   8      -8.442   0.633   9.202  1.00  0.00           H  
ATOM    626 HH21 ARG B   8      -7.133  -1.667   6.887  1.00  0.00           H  
ATOM    627 HH22 ARG B   8      -7.199  -1.191   8.562  1.00  0.00           H  
ATOM    628  N   VAL B   9      -9.823   3.096   0.933  1.00  0.00           N  
ATOM    629  CA  VAL B   9      -9.072   2.854  -0.287  1.00  0.00           C  
ATOM    630  C   VAL B   9      -8.097   3.996  -0.542  1.00  0.00           C  
ATOM    631  O   VAL B   9      -6.902   3.771  -0.714  1.00  0.00           O  
ATOM    632  CB  VAL B   9     -10.006   2.696  -1.513  1.00  0.00           C  
ATOM    633  CG1 VAL B   9      -9.202   2.622  -2.804  1.00  0.00           C  
ATOM    634  CG2 VAL B   9     -10.878   1.460  -1.369  1.00  0.00           C  
ATOM    635  H   VAL B   9     -10.803   3.168   0.883  1.00  0.00           H  
ATOM    636  HA  VAL B   9      -8.519   1.936  -0.160  1.00  0.00           H  
ATOM    637  HB  VAL B   9     -10.652   3.561  -1.566  1.00  0.00           H  
ATOM    638 HG11 VAL B   9      -8.552   3.479  -2.876  1.00  0.00           H  
ATOM    639 HG12 VAL B   9      -8.608   1.720  -2.805  1.00  0.00           H  
ATOM    640 HG13 VAL B   9      -9.877   2.610  -3.650  1.00  0.00           H  
ATOM    641 HG21 VAL B   9     -10.845   1.113  -0.346  1.00  0.00           H  
ATOM    642 HG22 VAL B   9     -11.897   1.703  -1.634  1.00  0.00           H  
ATOM    643 HG23 VAL B   9     -10.512   0.682  -2.024  1.00  0.00           H  
ATOM    644  N   GLN B  10      -8.620   5.220  -0.560  1.00  0.00           N  
ATOM    645  CA  GLN B  10      -7.808   6.412  -0.798  1.00  0.00           C  
ATOM    646  C   GLN B  10      -6.672   6.545   0.212  1.00  0.00           C  
ATOM    647  O   GLN B  10      -5.563   6.939  -0.148  1.00  0.00           O  
ATOM    648  CB  GLN B  10      -8.683   7.663  -0.768  1.00  0.00           C  
ATOM    649  CG  GLN B  10      -9.672   7.727  -1.921  1.00  0.00           C  
ATOM    650  CD  GLN B  10      -8.983   7.761  -3.275  1.00  0.00           C  
ATOM    651  OE1 GLN B  10      -8.208   8.671  -3.567  1.00  0.00           O  
ATOM    652  NE2 GLN B  10      -9.263   6.772  -4.113  1.00  0.00           N  
ATOM    653  H   GLN B  10      -9.587   5.325  -0.412  1.00  0.00           H  
ATOM    654  HA  GLN B  10      -7.378   6.319  -1.783  1.00  0.00           H  
ATOM    655  HB2 GLN B  10      -9.237   7.681   0.159  1.00  0.00           H  
ATOM    656  HB3 GLN B  10      -8.047   8.535  -0.817  1.00  0.00           H  
ATOM    657  HG2 GLN B  10     -10.306   6.855  -1.879  1.00  0.00           H  
ATOM    658  HG3 GLN B  10     -10.276   8.614  -1.813  1.00  0.00           H  
ATOM    659 HE21 GLN B  10      -9.893   6.082  -3.823  1.00  0.00           H  
ATOM    660 HE22 GLN B  10      -8.821   6.770  -4.995  1.00  0.00           H  
ATOM    661  N   ALA B  11      -6.948   6.212   1.470  1.00  0.00           N  
ATOM    662  CA  ALA B  11      -5.941   6.294   2.522  1.00  0.00           C  
ATOM    663  C   ALA B  11      -4.843   5.266   2.285  1.00  0.00           C  
ATOM    664  O   ALA B  11      -3.658   5.537   2.491  1.00  0.00           O  
ATOM    665  CB  ALA B  11      -6.583   6.082   3.887  1.00  0.00           C  
ATOM    666  H   ALA B  11      -7.851   5.900   1.698  1.00  0.00           H  
ATOM    667  HA  ALA B  11      -5.509   7.284   2.500  1.00  0.00           H  
ATOM    668  HB1 ALA B  11      -7.655   6.187   3.800  1.00  0.00           H  
ATOM    669  HB2 ALA B  11      -6.348   5.090   4.244  1.00  0.00           H  
ATOM    670  HB3 ALA B  11      -6.204   6.815   4.583  1.00  0.00           H  
ATOM    671  N   LEU B  12      -5.248   4.085   1.836  1.00  0.00           N  
ATOM    672  CA  LEU B  12      -4.315   3.011   1.556  1.00  0.00           C  
ATOM    673  C   LEU B  12      -3.491   3.321   0.321  1.00  0.00           C  
ATOM    674  O   LEU B  12      -2.273   3.225   0.354  1.00  0.00           O  
ATOM    675  CB  LEU B  12      -5.053   1.690   1.357  1.00  0.00           C  
ATOM    676  CG  LEU B  12      -5.513   1.002   2.639  1.00  0.00           C  
ATOM    677  CD1 LEU B  12      -6.532  -0.083   2.327  1.00  0.00           C  
ATOM    678  CD2 LEU B  12      -4.320   0.406   3.365  1.00  0.00           C  
ATOM    679  H   LEU B  12      -6.206   3.937   1.685  1.00  0.00           H  
ATOM    680  HA  LEU B  12      -3.652   2.919   2.404  1.00  0.00           H  
ATOM    681  HB2 LEU B  12      -5.918   1.876   0.743  1.00  0.00           H  
ATOM    682  HB3 LEU B  12      -4.397   1.013   0.829  1.00  0.00           H  
ATOM    683  HG  LEU B  12      -5.979   1.732   3.289  1.00  0.00           H  
ATOM    684 HD11 LEU B  12      -6.756  -0.075   1.271  1.00  0.00           H  
ATOM    685 HD12 LEU B  12      -6.127  -1.047   2.601  1.00  0.00           H  
ATOM    686 HD13 LEU B  12      -7.437   0.101   2.887  1.00  0.00           H  
ATOM    687 HD21 LEU B  12      -3.407   0.747   2.898  1.00  0.00           H  
ATOM    688 HD22 LEU B  12      -4.333   0.715   4.398  1.00  0.00           H  
ATOM    689 HD23 LEU B  12      -4.370  -0.671   3.310  1.00  0.00           H  
ATOM    690  N   LYS B  13      -4.159   3.693  -0.766  1.00  0.00           N  
ATOM    691  CA  LYS B  13      -3.472   4.009  -2.016  1.00  0.00           C  
ATOM    692  C   LYS B  13      -2.454   5.118  -1.808  1.00  0.00           C  
ATOM    693  O   LYS B  13      -1.365   5.074  -2.368  1.00  0.00           O  
ATOM    694  CB  LYS B  13      -4.459   4.433  -3.104  1.00  0.00           C  
ATOM    695  CG  LYS B  13      -5.579   3.440  -3.370  1.00  0.00           C  
ATOM    696  CD  LYS B  13      -5.073   2.009  -3.454  1.00  0.00           C  
ATOM    697  CE  LYS B  13      -6.073   1.125  -4.182  1.00  0.00           C  
ATOM    698  NZ  LYS B  13      -5.634  -0.292  -4.268  1.00  0.00           N  
ATOM    699  H   LYS B  13      -5.142   3.752  -0.729  1.00  0.00           H  
ATOM    700  HA  LYS B  13      -2.949   3.113  -2.341  1.00  0.00           H  
ATOM    701  HB2 LYS B  13      -4.908   5.371  -2.816  1.00  0.00           H  
ATOM    702  HB3 LYS B  13      -3.912   4.579  -4.026  1.00  0.00           H  
ATOM    703  HG2 LYS B  13      -6.300   3.507  -2.568  1.00  0.00           H  
ATOM    704  HG3 LYS B  13      -6.056   3.700  -4.304  1.00  0.00           H  
ATOM    705  HD2 LYS B  13      -4.128   1.996  -3.974  1.00  0.00           H  
ATOM    706  HD3 LYS B  13      -4.938   1.629  -2.451  1.00  0.00           H  
ATOM    707  HE2 LYS B  13      -7.017   1.164  -3.657  1.00  0.00           H  
ATOM    708  HE3 LYS B  13      -6.207   1.511  -5.182  1.00  0.00           H  
ATOM    709  HZ1 LYS B  13      -4.652  -0.344  -4.615  1.00  0.00           H  
ATOM    710  HZ2 LYS B  13      -5.687  -0.743  -3.335  1.00  0.00           H  
ATOM    711  HZ3 LYS B  13      -6.254  -0.817  -4.928  1.00  0.00           H  
ATOM    712  N   ALA B  14      -2.809   6.107  -0.995  1.00  0.00           N  
ATOM    713  CA  ALA B  14      -1.906   7.221  -0.716  1.00  0.00           C  
ATOM    714  C   ALA B  14      -0.655   6.735   0.013  1.00  0.00           C  
ATOM    715  O   ALA B  14       0.432   7.292  -0.147  1.00  0.00           O  
ATOM    716  CB  ALA B  14      -2.617   8.292   0.098  1.00  0.00           C  
ATOM    717  H   ALA B  14      -3.697   6.087  -0.570  1.00  0.00           H  
ATOM    718  HA  ALA B  14      -1.611   7.653  -1.665  1.00  0.00           H  
ATOM    719  HB1 ALA B  14      -3.662   8.320  -0.176  1.00  0.00           H  
ATOM    720  HB2 ALA B  14      -2.526   8.061   1.147  1.00  0.00           H  
ATOM    721  HB3 ALA B  14      -2.167   9.254  -0.100  1.00  0.00           H  
ATOM    722  N   ARG B  15      -0.813   5.676   0.795  1.00  0.00           N  
ATOM    723  CA  ARG B  15       0.300   5.094   1.530  1.00  0.00           C  
ATOM    724  C   ARG B  15       1.054   4.127   0.633  1.00  0.00           C  
ATOM    725  O   ARG B  15       2.283   4.094   0.616  1.00  0.00           O  
ATOM    726  CB  ARG B  15      -0.212   4.374   2.767  1.00  0.00           C  
ATOM    727  CG  ARG B  15       0.891   3.781   3.618  1.00  0.00           C  
ATOM    728  CD  ARG B  15       0.519   3.862   5.076  1.00  0.00           C  
ATOM    729  NE  ARG B  15       1.407   3.073   5.933  1.00  0.00           N  
ATOM    730  CZ  ARG B  15       1.290   3.012   7.258  1.00  0.00           C  
ATOM    731  NH1 ARG B  15       0.382   3.753   7.883  1.00  0.00           N  
ATOM    732  NH2 ARG B  15       2.077   2.207   7.959  1.00  0.00           N  
ATOM    733  H   ARG B  15      -1.706   5.258   0.865  1.00  0.00           H  
ATOM    734  HA  ARG B  15       0.965   5.888   1.838  1.00  0.00           H  
ATOM    735  HB2 ARG B  15      -0.768   5.075   3.372  1.00  0.00           H  
ATOM    736  HB3 ARG B  15      -0.870   3.576   2.459  1.00  0.00           H  
ATOM    737  HG2 ARG B  15       1.041   2.748   3.341  1.00  0.00           H  
ATOM    738  HG3 ARG B  15       1.802   4.340   3.453  1.00  0.00           H  
ATOM    739  HD2 ARG B  15       0.569   4.900   5.370  1.00  0.00           H  
ATOM    740  HD3 ARG B  15      -0.495   3.504   5.197  1.00  0.00           H  
ATOM    741  HE  ARG B  15       2.108   2.536   5.493  1.00  0.00           H  
ATOM    742 HH11 ARG B  15      -0.233   4.356   7.359  1.00  0.00           H  
ATOM    743 HH12 ARG B  15       0.320   3.732   8.886  1.00  0.00           H  
ATOM    744 HH21 ARG B  15       2.767   1.640   7.491  1.00  0.00           H  
ATOM    745 HH22 ARG B  15       1.981   2.150   8.962  1.00  0.00           H  
ATOM    746  N   ASN B  16       0.286   3.360  -0.124  1.00  0.00           N  
ATOM    747  CA  ASN B  16       0.819   2.391  -1.056  1.00  0.00           C  
ATOM    748  C   ASN B  16       1.676   3.087  -2.096  1.00  0.00           C  
ATOM    749  O   ASN B  16       2.791   2.659  -2.384  1.00  0.00           O  
ATOM    750  CB  ASN B  16      -0.334   1.643  -1.734  1.00  0.00           C  
ATOM    751  CG  ASN B  16      -0.854   0.482  -0.902  1.00  0.00           C  
ATOM    752  OD1 ASN B  16      -1.224   0.648   0.260  1.00  0.00           O  
ATOM    753  ND2 ASN B  16      -0.902  -0.698  -1.495  1.00  0.00           N  
ATOM    754  H   ASN B  16      -0.689   3.458  -0.061  1.00  0.00           H  
ATOM    755  HA  ASN B  16       1.426   1.689  -0.507  1.00  0.00           H  
ATOM    756  HB2 ASN B  16      -1.148   2.333  -1.893  1.00  0.00           H  
ATOM    757  HB3 ASN B  16      -0.006   1.267  -2.684  1.00  0.00           H  
ATOM    758 HD21 ASN B  16      -0.607  -0.765  -2.428  1.00  0.00           H  
ATOM    759 HD22 ASN B  16      -1.231  -1.461  -0.974  1.00  0.00           H  
ATOM    760  N   TYR B  17       1.151   4.173  -2.643  1.00  0.00           N  
ATOM    761  CA  TYR B  17       1.856   4.946  -3.647  1.00  0.00           C  
ATOM    762  C   TYR B  17       3.178   5.462  -3.096  1.00  0.00           C  
ATOM    763  O   TYR B  17       4.220   5.314  -3.732  1.00  0.00           O  
ATOM    764  CB  TYR B  17       0.996   6.125  -4.104  1.00  0.00           C  
ATOM    765  CG  TYR B  17       1.382   6.654  -5.467  1.00  0.00           C  
ATOM    766  CD1 TYR B  17       1.241   5.863  -6.600  1.00  0.00           C  
ATOM    767  CD2 TYR B  17       1.894   7.935  -5.619  1.00  0.00           C  
ATOM    768  CE1 TYR B  17       1.595   6.337  -7.847  1.00  0.00           C  
ATOM    769  CE2 TYR B  17       2.251   8.414  -6.865  1.00  0.00           C  
ATOM    770  CZ  TYR B  17       2.100   7.610  -7.974  1.00  0.00           C  
ATOM    771  OH  TYR B  17       2.449   8.082  -9.217  1.00  0.00           O  
ATOM    772  H   TYR B  17       0.256   4.466  -2.359  1.00  0.00           H  
ATOM    773  HA  TYR B  17       2.053   4.301  -4.491  1.00  0.00           H  
ATOM    774  HB2 TYR B  17      -0.040   5.815  -4.144  1.00  0.00           H  
ATOM    775  HB3 TYR B  17       1.096   6.930  -3.392  1.00  0.00           H  
ATOM    776  HD1 TYR B  17       0.844   4.864  -6.499  1.00  0.00           H  
ATOM    777  HD2 TYR B  17       2.013   8.559  -4.747  1.00  0.00           H  
ATOM    778  HE1 TYR B  17       1.476   5.708  -8.717  1.00  0.00           H  
ATOM    779  HE2 TYR B  17       2.646   9.413  -6.966  1.00  0.00           H  
ATOM    780  HH  TYR B  17       2.003   8.928  -9.372  1.00  0.00           H  
ATOM    781  N   ALA B  18       3.124   6.065  -1.910  1.00  0.00           N  
ATOM    782  CA  ALA B  18       4.314   6.611  -1.267  1.00  0.00           C  
ATOM    783  C   ALA B  18       5.324   5.519  -0.945  1.00  0.00           C  
ATOM    784  O   ALA B  18       6.521   5.682  -1.182  1.00  0.00           O  
ATOM    785  CB  ALA B  18       3.926   7.363  -0.003  1.00  0.00           C  
ATOM    786  H   ALA B  18       2.257   6.148  -1.455  1.00  0.00           H  
ATOM    787  HA  ALA B  18       4.767   7.315  -1.949  1.00  0.00           H  
ATOM    788  HB1 ALA B  18       2.868   7.584  -0.025  1.00  0.00           H  
ATOM    789  HB2 ALA B  18       4.147   6.754   0.860  1.00  0.00           H  
ATOM    790  HB3 ALA B  18       4.486   8.285   0.053  1.00  0.00           H  
ATOM    791  N   ALA B  19       4.837   4.404  -0.417  1.00  0.00           N  
ATOM    792  CA  ALA B  19       5.702   3.285  -0.072  1.00  0.00           C  
ATOM    793  C   ALA B  19       6.385   2.730  -1.315  1.00  0.00           C  
ATOM    794  O   ALA B  19       7.557   2.372  -1.273  1.00  0.00           O  
ATOM    795  CB  ALA B  19       4.910   2.197   0.639  1.00  0.00           C  
ATOM    796  H   ALA B  19       3.867   4.331  -0.257  1.00  0.00           H  
ATOM    797  HA  ALA B  19       6.463   3.648   0.607  1.00  0.00           H  
ATOM    798  HB1 ALA B  19       3.867   2.280   0.374  1.00  0.00           H  
ATOM    799  HB2 ALA B  19       5.280   1.227   0.340  1.00  0.00           H  
ATOM    800  HB3 ALA B  19       5.019   2.309   1.708  1.00  0.00           H  
ATOM    801  N   LYS B  20       5.655   2.676  -2.426  1.00  0.00           N  
ATOM    802  CA  LYS B  20       6.213   2.177  -3.678  1.00  0.00           C  
ATOM    803  C   LYS B  20       7.320   3.098  -4.177  1.00  0.00           C  
ATOM    804  O   LYS B  20       8.295   2.639  -4.775  1.00  0.00           O  
ATOM    805  CB  LYS B  20       5.114   2.010  -4.733  1.00  0.00           C  
ATOM    806  CG  LYS B  20       4.178   0.856  -4.415  1.00  0.00           C  
ATOM    807  CD  LYS B  20       2.976   0.810  -5.341  1.00  0.00           C  
ATOM    808  CE  LYS B  20       1.988  -0.251  -4.877  1.00  0.00           C  
ATOM    809  NZ  LYS B  20       0.826  -0.378  -5.790  1.00  0.00           N  
ATOM    810  H   LYS B  20       4.722   2.987  -2.406  1.00  0.00           H  
ATOM    811  HA  LYS B  20       6.645   1.207  -3.473  1.00  0.00           H  
ATOM    812  HB2 LYS B  20       4.533   2.919  -4.784  1.00  0.00           H  
ATOM    813  HB3 LYS B  20       5.571   1.824  -5.693  1.00  0.00           H  
ATOM    814  HG2 LYS B  20       4.724  -0.071  -4.514  1.00  0.00           H  
ATOM    815  HG3 LYS B  20       3.832   0.962  -3.397  1.00  0.00           H  
ATOM    816  HD2 LYS B  20       2.488   1.775  -5.336  1.00  0.00           H  
ATOM    817  HD3 LYS B  20       3.307   0.573  -6.341  1.00  0.00           H  
ATOM    818  HE2 LYS B  20       2.497  -1.202  -4.828  1.00  0.00           H  
ATOM    819  HE3 LYS B  20       1.633   0.017  -3.890  1.00  0.00           H  
ATOM    820  HZ1 LYS B  20       1.151  -0.458  -6.778  1.00  0.00           H  
ATOM    821  HZ2 LYS B  20       0.274  -1.231  -5.548  1.00  0.00           H  
ATOM    822  HZ3 LYS B  20       0.207   0.455  -5.706  1.00  0.00           H  
ATOM    823  N   GLN B  21       7.199   4.391  -3.891  1.00  0.00           N  
ATOM    824  CA  GLN B  21       8.234   5.342  -4.281  1.00  0.00           C  
ATOM    825  C   GLN B  21       9.424   5.139  -3.369  1.00  0.00           C  
ATOM    826  O   GLN B  21      10.577   5.206  -3.800  1.00  0.00           O  
ATOM    827  CB  GLN B  21       7.746   6.796  -4.188  1.00  0.00           C  
ATOM    828  CG  GLN B  21       6.405   7.055  -4.857  1.00  0.00           C  
ATOM    829  CD  GLN B  21       6.330   6.525  -6.273  1.00  0.00           C  
ATOM    830  OE1 GLN B  21       7.077   6.949  -7.155  1.00  0.00           O  
ATOM    831  NE2 GLN B  21       5.417   5.594  -6.498  1.00  0.00           N  
ATOM    832  H   GLN B  21       6.420   4.702  -3.380  1.00  0.00           H  
ATOM    833  HA  GLN B  21       8.539   5.122  -5.293  1.00  0.00           H  
ATOM    834  HB2 GLN B  21       7.656   7.064  -3.146  1.00  0.00           H  
ATOM    835  HB3 GLN B  21       8.485   7.438  -4.649  1.00  0.00           H  
ATOM    836  HG2 GLN B  21       5.634   6.578  -4.275  1.00  0.00           H  
ATOM    837  HG3 GLN B  21       6.228   8.121  -4.878  1.00  0.00           H  
ATOM    838 HE21 GLN B  21       4.851   5.311  -5.746  1.00  0.00           H  
ATOM    839 HE22 GLN B  21       5.340   5.224  -7.403  1.00  0.00           H  
ATOM    840  N   LYS B  22       9.127   4.850  -2.106  1.00  0.00           N  
ATOM    841  CA  LYS B  22      10.160   4.590  -1.121  1.00  0.00           C  
ATOM    842  C   LYS B  22      10.942   3.350  -1.515  1.00  0.00           C  
ATOM    843  O   LYS B  22      12.159   3.357  -1.475  1.00  0.00           O  
ATOM    844  CB  LYS B  22       9.570   4.410   0.277  1.00  0.00           C  
ATOM    845  CG  LYS B  22       9.124   5.708   0.927  1.00  0.00           C  
ATOM    846  CD  LYS B  22       8.884   5.528   2.419  1.00  0.00           C  
ATOM    847  CE  LYS B  22      10.179   5.252   3.173  1.00  0.00           C  
ATOM    848  NZ  LYS B  22      11.088   6.430   3.172  1.00  0.00           N  
ATOM    849  H   LYS B  22       8.184   4.787  -1.839  1.00  0.00           H  
ATOM    850  HA  LYS B  22      10.831   5.436  -1.115  1.00  0.00           H  
ATOM    851  HB2 LYS B  22       8.715   3.755   0.212  1.00  0.00           H  
ATOM    852  HB3 LYS B  22      10.311   3.950   0.912  1.00  0.00           H  
ATOM    853  HG2 LYS B  22       9.893   6.453   0.783  1.00  0.00           H  
ATOM    854  HG3 LYS B  22       8.208   6.037   0.458  1.00  0.00           H  
ATOM    855  HD2 LYS B  22       8.438   6.428   2.812  1.00  0.00           H  
ATOM    856  HD3 LYS B  22       8.210   4.697   2.565  1.00  0.00           H  
ATOM    857  HE2 LYS B  22       9.937   4.996   4.195  1.00  0.00           H  
ATOM    858  HE3 LYS B  22      10.682   4.418   2.704  1.00  0.00           H  
ATOM    859  HZ1 LYS B  22      11.306   6.717   2.193  1.00  0.00           H  
ATOM    860  HZ2 LYS B  22      10.641   7.233   3.667  1.00  0.00           H  
ATOM    861  HZ3 LYS B  22      11.981   6.198   3.659  1.00  0.00           H  
ATOM    862  N   VAL B  23      10.234   2.295  -1.916  1.00  0.00           N  
ATOM    863  CA  VAL B  23      10.881   1.054  -2.337  1.00  0.00           C  
ATOM    864  C   VAL B  23      11.915   1.340  -3.424  1.00  0.00           C  
ATOM    865  O   VAL B  23      13.074   0.937  -3.317  1.00  0.00           O  
ATOM    866  CB  VAL B  23       9.866   0.017  -2.875  1.00  0.00           C  
ATOM    867  CG1 VAL B  23      10.583  -1.243  -3.345  1.00  0.00           C  
ATOM    868  CG2 VAL B  23       8.818  -0.330  -1.824  1.00  0.00           C  
ATOM    869  H   VAL B  23       9.251   2.357  -1.939  1.00  0.00           H  
ATOM    870  HA  VAL B  23      11.381   0.631  -1.477  1.00  0.00           H  
ATOM    871  HB  VAL B  23       9.360   0.450  -3.726  1.00  0.00           H  
ATOM    872 HG11 VAL B  23      11.361  -1.500  -2.640  1.00  0.00           H  
ATOM    873 HG12 VAL B  23       9.876  -2.055  -3.414  1.00  0.00           H  
ATOM    874 HG13 VAL B  23      11.024  -1.065  -4.315  1.00  0.00           H  
ATOM    875 HG21 VAL B  23       8.444   0.578  -1.372  1.00  0.00           H  
ATOM    876 HG22 VAL B  23       8.000  -0.859  -2.291  1.00  0.00           H  
ATOM    877 HG23 VAL B  23       9.265  -0.952  -1.062  1.00  0.00           H  
ATOM    878  N   GLN B  24      11.486   2.055  -4.459  1.00  0.00           N  
ATOM    879  CA  GLN B  24      12.366   2.413  -5.565  1.00  0.00           C  
ATOM    880  C   GLN B  24      13.515   3.283  -5.078  1.00  0.00           C  
ATOM    881  O   GLN B  24      14.664   3.110  -5.493  1.00  0.00           O  
ATOM    882  CB  GLN B  24      11.584   3.170  -6.644  1.00  0.00           C  
ATOM    883  CG  GLN B  24      10.412   2.394  -7.218  1.00  0.00           C  
ATOM    884  CD  GLN B  24       9.527   3.249  -8.108  1.00  0.00           C  
ATOM    885  OE1 GLN B  24       9.976   3.796  -9.117  1.00  0.00           O  
ATOM    886  NE2 GLN B  24       8.261   3.372  -7.737  1.00  0.00           N  
ATOM    887  H   GLN B  24      10.552   2.357  -4.477  1.00  0.00           H  
ATOM    888  HA  GLN B  24      12.766   1.504  -5.985  1.00  0.00           H  
ATOM    889  HB2 GLN B  24      11.204   4.086  -6.217  1.00  0.00           H  
ATOM    890  HB3 GLN B  24      12.259   3.413  -7.452  1.00  0.00           H  
ATOM    891  HG2 GLN B  24      10.795   1.570  -7.802  1.00  0.00           H  
ATOM    892  HG3 GLN B  24       9.814   2.011  -6.404  1.00  0.00           H  
ATOM    893 HE21 GLN B  24       7.972   2.912  -6.919  1.00  0.00           H  
ATOM    894 HE22 GLN B  24       7.666   3.919  -8.293  1.00  0.00           H  
ATOM    895  N   ALA B  25      13.191   4.220  -4.198  1.00  0.00           N  
ATOM    896  CA  ALA B  25      14.181   5.138  -3.646  1.00  0.00           C  
ATOM    897  C   ALA B  25      15.196   4.408  -2.777  1.00  0.00           C  
ATOM    898  O   ALA B  25      16.394   4.583  -2.939  1.00  0.00           O  
ATOM    899  CB  ALA B  25      13.498   6.240  -2.848  1.00  0.00           C  
ATOM    900  H   ALA B  25      12.249   4.299  -3.913  1.00  0.00           H  
ATOM    901  HA  ALA B  25      14.701   5.598  -4.474  1.00  0.00           H  
ATOM    902  HB1 ALA B  25      12.922   5.800  -2.047  1.00  0.00           H  
ATOM    903  HB2 ALA B  25      14.246   6.899  -2.433  1.00  0.00           H  
ATOM    904  HB3 ALA B  25      12.844   6.801  -3.498  1.00  0.00           H  
ATOM    905  N   LEU B  26      14.705   3.597  -1.854  1.00  0.00           N  
ATOM    906  CA  LEU B  26      15.559   2.840  -0.945  1.00  0.00           C  
ATOM    907  C   LEU B  26      16.437   1.861  -1.711  1.00  0.00           C  
ATOM    908  O   LEU B  26      17.607   1.668  -1.375  1.00  0.00           O  
ATOM    909  CB  LEU B  26      14.716   2.074   0.068  1.00  0.00           C  
ATOM    910  CG  LEU B  26      13.747   2.913   0.894  1.00  0.00           C  
ATOM    911  CD1 LEU B  26      12.890   2.019   1.767  1.00  0.00           C  
ATOM    912  CD2 LEU B  26      14.498   3.919   1.740  1.00  0.00           C  
ATOM    913  H   LEU B  26      13.727   3.505  -1.775  1.00  0.00           H  
ATOM    914  HA  LEU B  26      16.191   3.541  -0.421  1.00  0.00           H  
ATOM    915  HB2 LEU B  26      14.145   1.327  -0.465  1.00  0.00           H  
ATOM    916  HB3 LEU B  26      15.384   1.567   0.747  1.00  0.00           H  
ATOM    917  HG  LEU B  26      13.091   3.454   0.228  1.00  0.00           H  
ATOM    918 HD11 LEU B  26      12.655   1.112   1.231  1.00  0.00           H  
ATOM    919 HD12 LEU B  26      13.425   1.773   2.675  1.00  0.00           H  
ATOM    920 HD13 LEU B  26      11.974   2.533   2.018  1.00  0.00           H  
ATOM    921 HD21 LEU B  26      15.550   3.675   1.737  1.00  0.00           H  
ATOM    922 HD22 LEU B  26      14.354   4.911   1.337  1.00  0.00           H  
ATOM    923 HD23 LEU B  26      14.126   3.883   2.752  1.00  0.00           H  
ATOM    924  N   ARG B  27      15.868   1.241  -2.737  1.00  0.00           N  
ATOM    925  CA  ARG B  27      16.600   0.285  -3.548  1.00  0.00           C  
ATOM    926  C   ARG B  27      17.712   0.997  -4.314  1.00  0.00           C  
ATOM    927  O   ARG B  27      18.791   0.449  -4.523  1.00  0.00           O  
ATOM    928  CB  ARG B  27      15.642  -0.414  -4.502  1.00  0.00           C  
ATOM    929  CG  ARG B  27      15.796  -1.919  -4.516  1.00  0.00           C  
ATOM    930  CD  ARG B  27      14.512  -2.596  -4.961  1.00  0.00           C  
ATOM    931  NE  ARG B  27      14.728  -3.992  -5.340  1.00  0.00           N  
ATOM    932  CZ  ARG B  27      15.003  -4.975  -4.475  1.00  0.00           C  
ATOM    933  NH1 ARG B  27      14.962  -4.752  -3.167  1.00  0.00           N  
ATOM    934  NH2 ARG B  27      15.286  -6.192  -4.917  1.00  0.00           N  
ATOM    935  H   ARG B  27      14.925   1.430  -2.955  1.00  0.00           H  
ATOM    936  HA  ARG B  27      17.041  -0.444  -2.886  1.00  0.00           H  
ATOM    937  HB2 ARG B  27      14.630  -0.177  -4.213  1.00  0.00           H  
ATOM    938  HB3 ARG B  27      15.818  -0.044  -5.502  1.00  0.00           H  
ATOM    939  HG2 ARG B  27      16.588  -2.186  -5.199  1.00  0.00           H  
ATOM    940  HG3 ARG B  27      16.044  -2.257  -3.521  1.00  0.00           H  
ATOM    941  HD2 ARG B  27      13.807  -2.562  -4.144  1.00  0.00           H  
ATOM    942  HD3 ARG B  27      14.111  -2.053  -5.799  1.00  0.00           H  
ATOM    943  HE  ARG B  27      14.704  -4.201  -6.304  1.00  0.00           H  
ATOM    944 HH11 ARG B  27      14.722  -3.848  -2.816  1.00  0.00           H  
ATOM    945 HH12 ARG B  27      15.164  -5.496  -2.522  1.00  0.00           H  
ATOM    946 HH21 ARG B  27      15.291  -6.385  -5.907  1.00  0.00           H  
ATOM    947 HH22 ARG B  27      15.503  -6.931  -4.263  1.00  0.00           H  
ATOM    948  N   HIS B  28      17.439   2.237  -4.694  1.00  0.00           N  
ATOM    949  CA  HIS B  28      18.404   3.069  -5.402  1.00  0.00           C  
ATOM    950  C   HIS B  28      19.447   3.582  -4.410  1.00  0.00           C  
ATOM    951  O   HIS B  28      20.645   3.612  -4.688  1.00  0.00           O  
ATOM    952  CB  HIS B  28      17.669   4.242  -6.050  1.00  0.00           C  
ATOM    953  CG  HIS B  28      18.521   5.106  -6.925  1.00  0.00           C  
ATOM    954  ND1 HIS B  28      19.196   4.650  -8.031  1.00  0.00           N  
ATOM    955  CD2 HIS B  28      18.777   6.433  -6.848  1.00  0.00           C  
ATOM    956  CE1 HIS B  28      19.828   5.690  -8.585  1.00  0.00           C  
ATOM    957  NE2 HIS B  28      19.605   6.799  -7.903  1.00  0.00           N  
ATOM    958  H   HIS B  28      16.560   2.616  -4.472  1.00  0.00           H  
ATOM    959  HA  HIS B  28      18.886   2.478  -6.163  1.00  0.00           H  
ATOM    960  HB2 HIS B  28      16.858   3.861  -6.652  1.00  0.00           H  
ATOM    961  HB3 HIS B  28      17.262   4.863  -5.266  1.00  0.00           H  
ATOM    962  HD1 HIS B  28      19.211   3.716  -8.358  1.00  0.00           H  
ATOM    963  HD2 HIS B  28      18.405   7.105  -6.090  1.00  0.00           H  
ATOM    964  HE1 HIS B  28      20.439   5.632  -9.471  1.00  0.00           H  
ATOM    965  N   LYS B  29      18.950   3.974  -3.248  1.00  0.00           N  
ATOM    966  CA  LYS B  29      19.756   4.491  -2.150  1.00  0.00           C  
ATOM    967  C   LYS B  29      20.779   3.456  -1.690  1.00  0.00           C  
ATOM    968  O   LYS B  29      21.953   3.771  -1.473  1.00  0.00           O  
ATOM    969  CB  LYS B  29      18.803   4.867  -1.016  1.00  0.00           C  
ATOM    970  CG  LYS B  29      19.446   5.195   0.319  1.00  0.00           C  
ATOM    971  CD  LYS B  29      18.362   5.406   1.366  1.00  0.00           C  
ATOM    972  CE  LYS B  29      18.925   5.683   2.749  1.00  0.00           C  
ATOM    973  NZ  LYS B  29      17.844   5.859   3.757  1.00  0.00           N  
ATOM    974  H   LYS B  29      17.977   3.913  -3.118  1.00  0.00           H  
ATOM    975  HA  LYS B  29      20.271   5.374  -2.491  1.00  0.00           H  
ATOM    976  HB2 LYS B  29      18.236   5.730  -1.327  1.00  0.00           H  
ATOM    977  HB3 LYS B  29      18.118   4.046  -0.863  1.00  0.00           H  
ATOM    978  HG2 LYS B  29      20.083   4.378   0.620  1.00  0.00           H  
ATOM    979  HG3 LYS B  29      20.025   6.100   0.222  1.00  0.00           H  
ATOM    980  HD2 LYS B  29      17.754   6.245   1.067  1.00  0.00           H  
ATOM    981  HD3 LYS B  29      17.748   4.519   1.410  1.00  0.00           H  
ATOM    982  HE2 LYS B  29      19.548   4.853   3.044  1.00  0.00           H  
ATOM    983  HE3 LYS B  29      19.519   6.583   2.709  1.00  0.00           H  
ATOM    984  HZ1 LYS B  29      17.116   6.512   3.394  1.00  0.00           H  
ATOM    985  HZ2 LYS B  29      17.390   4.940   3.965  1.00  0.00           H  
ATOM    986  HZ3 LYS B  29      18.235   6.247   4.638  1.00  0.00           H  
ATOM    987  N   CYS B  30      20.324   2.220  -1.557  1.00  0.00           N  
ATOM    988  CA  CYS B  30      21.181   1.119  -1.136  1.00  0.00           C  
ATOM    989  C   CYS B  30      20.744  -0.186  -1.792  1.00  0.00           C  
ATOM    990  O   CYS B  30      21.468  -0.752  -2.613  1.00  0.00           O  
ATOM    991  CB  CYS B  30      21.158   0.961   0.390  1.00  0.00           C  
ATOM    992  SG  CYS B  30      22.062   2.255   1.302  1.00  0.00           S  
ATOM    993  H   CYS B  30      19.377   2.040  -1.759  1.00  0.00           H  
ATOM    994  HA  CYS B  30      22.188   1.346  -1.450  1.00  0.00           H  
ATOM    995  HB2 CYS B  30      20.133   0.981   0.729  1.00  0.00           H  
ATOM    996  HB3 CYS B  30      21.595   0.007   0.651  1.00  0.00           H  
ATOM    997  N   GLY B  31      19.557  -0.660  -1.429  1.00  0.00           N  
ATOM    998  CA  GLY B  31      19.051  -1.897  -1.984  1.00  0.00           C  
ATOM    999  C   GLY B  31      19.477  -3.095  -1.166  1.00  0.00           C  
ATOM   1000  O   GLY B  31      19.683  -2.986   0.047  1.00  0.00           O  
ATOM   1001  H   GLY B  31      19.023  -0.169  -0.773  1.00  0.00           H  
ATOM   1002  HA2 GLY B  31      17.972  -1.856  -2.010  1.00  0.00           H  
ATOM   1003  HA3 GLY B  31      19.422  -2.013  -2.992  1.00  0.00           H  
TER    1007      NH2 B  32                                                      
ENDMDL                                                                          
