# Supplementary material for: Comparative Performance of High-Throughput Methods for Protein pKa Predictions
Source: J Chem Inf Model. 2023 Aug 8;63(16):5169–81. doi: 10.1021/acs.jcim.3c00165 (PMC10466379; doi:10.1021/acs.jcim.3c00165)
Supplement: Supplementary file 3 — ci3c00165_si_003.zip [file ci3c00165_si_003.zip › curated_pdbs/1fmh_curated_11.pdb]

MODEL       11                                                                  
ATOM      7  N   GLU A   1     -19.868  -1.812  -5.813  1.00  0.00           N  
ATOM      8  CA  GLU A   1     -20.468  -2.452  -4.649  1.00  0.00           C  
ATOM      9  C   GLU A   1     -19.436  -2.602  -3.529  1.00  0.00           C  
ATOM     10  O   GLU A   1     -18.232  -2.490  -3.770  1.00  0.00           O  
ATOM     11  CB  GLU A   1     -21.032  -3.824  -5.041  1.00  0.00           C  
ATOM     12  CG  GLU A   1     -21.855  -4.483  -3.947  1.00  0.00           C  
ATOM     13  CD  GLU A   1     -23.049  -3.644  -3.551  1.00  0.00           C  
ATOM     14  OE1 GLU A   1     -24.038  -3.616  -4.312  1.00  0.00           O  
ATOM     15  OE2 GLU A   1     -22.987  -2.983  -2.494  1.00  0.00           O  
ATOM     16  H   GLU A   1     -19.718  -2.347  -6.625  1.00  0.00           H  
ATOM     17  HA  GLU A   1     -21.275  -1.822  -4.305  1.00  0.00           H  
ATOM     18  HB2 GLU A   1     -21.659  -3.705  -5.912  1.00  0.00           H  
ATOM     19  HB3 GLU A   1     -20.211  -4.480  -5.288  1.00  0.00           H  
ATOM     20  HG2 GLU A   1     -22.207  -5.441  -4.301  1.00  0.00           H  
ATOM     21  HG3 GLU A   1     -21.230  -4.627  -3.078  1.00  0.00           H  
ATOM     22  N   VAL A   2     -19.912  -2.863  -2.311  1.00  0.00           N  
ATOM     23  CA  VAL A   2     -19.036  -3.037  -1.156  1.00  0.00           C  
ATOM     24  C   VAL A   2     -17.998  -4.126  -1.428  1.00  0.00           C  
ATOM     25  O   VAL A   2     -16.813  -3.941  -1.163  1.00  0.00           O  
ATOM     26  CB  VAL A   2     -19.835  -3.396   0.114  1.00  0.00           C  
ATOM     27  CG1 VAL A   2     -18.963  -3.277   1.353  1.00  0.00           C  
ATOM     28  CG2 VAL A   2     -21.071  -2.521   0.240  1.00  0.00           C  
ATOM     29  H   VAL A   2     -20.886  -2.943  -2.188  1.00  0.00           H  
ATOM     30  HA  VAL A   2     -18.524  -2.102  -0.982  1.00  0.00           H  
ATOM     31  HB  VAL A   2     -20.156  -4.423   0.030  1.00  0.00           H  
ATOM     32 HG11 VAL A   2     -18.037  -2.782   1.095  1.00  0.00           H  
ATOM     33 HG12 VAL A   2     -19.481  -2.702   2.106  1.00  0.00           H  
ATOM     34 HG13 VAL A   2     -18.750  -4.261   1.735  1.00  0.00           H  
ATOM     35 HG21 VAL A   2     -21.359  -2.161  -0.737  1.00  0.00           H  
ATOM     36 HG22 VAL A   2     -21.882  -3.098   0.662  1.00  0.00           H  
ATOM     37 HG23 VAL A   2     -20.854  -1.681   0.882  1.00  0.00           H  
ATOM     38  N   ALA A   3     -18.452  -5.254  -1.978  1.00  0.00           N  
ATOM     39  CA  ALA A   3     -17.563  -6.365  -2.309  1.00  0.00           C  
ATOM     40  C   ALA A   3     -16.460  -5.904  -3.252  1.00  0.00           C  
ATOM     41  O   ALA A   3     -15.291  -6.236  -3.065  1.00  0.00           O  
ATOM     42  CB  ALA A   3     -18.340  -7.515  -2.935  1.00  0.00           C  
ATOM     43  H   ALA A   3     -19.410  -5.336  -2.172  1.00  0.00           H  
ATOM     44  HA  ALA A   3     -17.115  -6.720  -1.391  1.00  0.00           H  
ATOM     45  HB1 ALA A   3     -19.396  -7.374  -2.760  1.00  0.00           H  
ATOM     46  HB2 ALA A   3     -18.150  -7.542  -3.999  1.00  0.00           H  
ATOM     47  HB3 ALA A   3     -18.021  -8.446  -2.490  1.00  0.00           H  
ATOM     48  N   GLN A   4     -16.842  -5.114  -4.250  1.00  0.00           N  
ATOM     49  CA  GLN A   4     -15.892  -4.574  -5.217  1.00  0.00           C  
ATOM     50  C   GLN A   4     -14.818  -3.773  -4.504  1.00  0.00           C  
ATOM     51  O   GLN A   4     -13.624  -3.933  -4.762  1.00  0.00           O  
ATOM     52  CB  GLN A   4     -16.606  -3.660  -6.205  1.00  0.00           C  
ATOM     53  CG  GLN A   4     -17.652  -4.363  -7.048  1.00  0.00           C  
ATOM     54  CD  GLN A   4     -17.050  -5.430  -7.936  1.00  0.00           C  
ATOM     55  OE1 GLN A   4     -16.158  -5.151  -8.740  1.00  0.00           O  
ATOM     56  NE2 GLN A   4     -17.534  -6.651  -7.804  1.00  0.00           N  
ATOM     57  H   GLN A   4     -17.789  -4.872  -4.328  1.00  0.00           H  
ATOM     58  HA  GLN A   4     -15.437  -5.394  -5.749  1.00  0.00           H  
ATOM     59  HB2 GLN A   4     -17.092  -2.872  -5.647  1.00  0.00           H  
ATOM     60  HB3 GLN A   4     -15.872  -3.222  -6.867  1.00  0.00           H  
ATOM     61  HG2 GLN A   4     -18.375  -4.826  -6.390  1.00  0.00           H  
ATOM     62  HG3 GLN A   4     -18.148  -3.633  -7.672  1.00  0.00           H  
ATOM     63 HE21 GLN A   4     -18.256  -6.798  -7.147  1.00  0.00           H  
ATOM     64 HE22 GLN A   4     -17.153  -7.365  -8.364  1.00  0.00           H  
ATOM     65  N   LEU A   5     -15.265  -2.916  -3.603  1.00  0.00           N  
ATOM     66  CA  LEU A   5     -14.376  -2.076  -2.827  1.00  0.00           C  
ATOM     67  C   LEU A   5     -13.502  -2.927  -1.917  1.00  0.00           C  
ATOM     68  O   LEU A   5     -12.315  -2.659  -1.773  1.00  0.00           O  
ATOM     69  CB  LEU A   5     -15.200  -1.073  -2.028  1.00  0.00           C  
ATOM     70  CG  LEU A   5     -15.890  -0.001  -2.870  1.00  0.00           C  
ATOM     71  CD1 LEU A   5     -16.815   0.840  -2.006  1.00  0.00           C  
ATOM     72  CD2 LEU A   5     -14.858   0.872  -3.566  1.00  0.00           C  
ATOM     73  H   LEU A   5     -16.233  -2.849  -3.452  1.00  0.00           H  
ATOM     74  HA  LEU A   5     -13.740  -1.542  -3.517  1.00  0.00           H  
ATOM     75  HB2 LEU A   5     -15.960  -1.620  -1.493  1.00  0.00           H  
ATOM     76  HB3 LEU A   5     -14.554  -0.584  -1.317  1.00  0.00           H  
ATOM     77  HG  LEU A   5     -16.489  -0.480  -3.630  1.00  0.00           H  
ATOM     78 HD11 LEU A   5     -16.409   0.912  -1.007  1.00  0.00           H  
ATOM     79 HD12 LEU A   5     -16.908   1.830  -2.428  1.00  0.00           H  
ATOM     80 HD13 LEU A   5     -17.789   0.375  -1.965  1.00  0.00           H  
ATOM     81 HD21 LEU A   5     -14.143   0.245  -4.080  1.00  0.00           H  
ATOM     82 HD22 LEU A   5     -15.352   1.514  -4.281  1.00  0.00           H  
ATOM     83 HD23 LEU A   5     -14.345   1.477  -2.834  1.00  0.00           H  
ATOM     84  N   GLU A   6     -14.084  -3.969  -1.333  1.00  0.00           N  
ATOM     85  CA  GLU A   6     -13.343  -4.882  -0.469  1.00  0.00           C  
ATOM     86  C   GLU A   6     -12.225  -5.545  -1.260  1.00  0.00           C  
ATOM     87  O   GLU A   6     -11.107  -5.699  -0.768  1.00  0.00           O  
ATOM     88  CB  GLU A   6     -14.274  -5.952   0.107  1.00  0.00           C  
ATOM     89  CG  GLU A   6     -15.164  -5.461   1.237  1.00  0.00           C  
ATOM     90  CD  GLU A   6     -14.421  -5.309   2.552  1.00  0.00           C  
ATOM     91  OE1 GLU A   6     -13.194  -5.560   2.588  1.00  0.00           O  
ATOM     92  OE2 GLU A   6     -15.064  -4.960   3.562  1.00  0.00           O  
ATOM     93  H   GLU A   6     -15.037  -4.143  -1.506  1.00  0.00           H  
ATOM     94  HA  GLU A   6     -12.910  -4.307   0.339  1.00  0.00           H  
ATOM     95  HB2 GLU A   6     -14.911  -6.319  -0.685  1.00  0.00           H  
ATOM     96  HB3 GLU A   6     -13.674  -6.770   0.480  1.00  0.00           H  
ATOM     97  HG2 GLU A   6     -15.577  -4.500   0.962  1.00  0.00           H  
ATOM     98  HG3 GLU A   6     -15.967  -6.169   1.375  1.00  0.00           H  
ATOM     99  N   LYS A   7     -12.536  -5.922  -2.496  1.00  0.00           N  
ATOM    100  CA  LYS A   7     -11.566  -6.553  -3.379  1.00  0.00           C  
ATOM    101  C   LYS A   7     -10.485  -5.552  -3.769  1.00  0.00           C  
ATOM    102  O   LYS A   7      -9.318  -5.907  -3.915  1.00  0.00           O  
ATOM    103  CB  LYS A   7     -12.263  -7.095  -4.631  1.00  0.00           C  
ATOM    104  CG  LYS A   7     -13.279  -8.189  -4.332  1.00  0.00           C  
ATOM    105  CD  LYS A   7     -14.202  -8.466  -5.512  1.00  0.00           C  
ATOM    106  CE  LYS A   7     -13.511  -9.241  -6.627  1.00  0.00           C  
ATOM    107  NZ  LYS A   7     -12.596  -8.390  -7.439  1.00  0.00           N  
ATOM    108  H   LYS A   7     -13.450  -5.758  -2.829  1.00  0.00           H  
ATOM    109  HA  LYS A   7     -11.109  -7.373  -2.842  1.00  0.00           H  
ATOM    110  HB2 LYS A   7     -12.775  -6.284  -5.128  1.00  0.00           H  
ATOM    111  HB3 LYS A   7     -11.517  -7.501  -5.297  1.00  0.00           H  
ATOM    112  HG2 LYS A   7     -12.751  -9.096  -4.092  1.00  0.00           H  
ATOM    113  HG3 LYS A   7     -13.876  -7.885  -3.483  1.00  0.00           H  
ATOM    114  HD2 LYS A   7     -15.046  -9.042  -5.163  1.00  0.00           H  
ATOM    115  HD3 LYS A   7     -14.551  -7.524  -5.906  1.00  0.00           H  
ATOM    116  HE2 LYS A   7     -12.940 -10.043  -6.185  1.00  0.00           H  
ATOM    117  HE3 LYS A   7     -14.268  -9.655  -7.275  1.00  0.00           H  
ATOM    118  HZ1 LYS A   7     -12.742  -7.383  -7.204  1.00  0.00           H  
ATOM    119  HZ2 LYS A   7     -11.601  -8.641  -7.249  1.00  0.00           H  
ATOM    120  HZ3 LYS A   7     -12.789  -8.522  -8.453  1.00  0.00           H  
ATOM    121  N   GLU A   8     -10.892  -4.298  -3.915  1.00  0.00           N  
ATOM    122  CA  GLU A   8      -9.982  -3.218  -4.269  1.00  0.00           C  
ATOM    123  C   GLU A   8      -9.077  -2.888  -3.085  1.00  0.00           C  
ATOM    124  O   GLU A   8      -7.862  -2.754  -3.236  1.00  0.00           O  
ATOM    125  CB  GLU A   8     -10.797  -1.988  -4.684  1.00  0.00           C  
ATOM    126  CG  GLU A   8      -9.971  -0.744  -4.959  1.00  0.00           C  
ATOM    127  CD  GLU A   8      -9.374  -0.716  -6.351  1.00  0.00           C  
ATOM    128  OE1 GLU A   8      -8.660  -1.668  -6.718  1.00  0.00           O  
ATOM    129  OE2 GLU A   8      -9.614   0.271  -7.083  1.00  0.00           O  
ATOM    130  H   GLU A   8     -11.840  -4.089  -3.769  1.00  0.00           H  
ATOM    131  HA  GLU A   8      -9.370  -3.548  -5.101  1.00  0.00           H  
ATOM    132  HB2 GLU A   8     -11.349  -2.225  -5.580  1.00  0.00           H  
ATOM    133  HB3 GLU A   8     -11.498  -1.758  -3.894  1.00  0.00           H  
ATOM    134  HG2 GLU A   8     -10.606   0.121  -4.840  1.00  0.00           H  
ATOM    135  HG3 GLU A   8      -9.166  -0.697  -4.238  1.00  0.00           H  
ATOM    136  N   VAL A   9      -9.677  -2.780  -1.903  1.00  0.00           N  
ATOM    137  CA  VAL A   9      -8.931  -2.489  -0.689  1.00  0.00           C  
ATOM    138  C   VAL A   9      -7.944  -3.615  -0.421  1.00  0.00           C  
ATOM    139  O   VAL A   9      -6.787  -3.377  -0.083  1.00  0.00           O  
ATOM    140  CB  VAL A   9      -9.863  -2.298   0.535  1.00  0.00           C  
ATOM    141  CG1 VAL A   9      -9.062  -2.216   1.827  1.00  0.00           C  
ATOM    142  CG2 VAL A   9     -10.708  -1.044   0.375  1.00  0.00           C  
ATOM    143  H   VAL A   9     -10.650  -2.914  -1.846  1.00  0.00           H  
ATOM    144  HA  VAL A   9      -8.380  -1.573  -0.849  1.00  0.00           H  
ATOM    145  HB  VAL A   9     -10.529  -3.148   0.597  1.00  0.00           H  
ATOM    146 HG11 VAL A   9      -8.012  -2.103   1.595  1.00  0.00           H  
ATOM    147 HG12 VAL A   9      -9.397  -1.365   2.407  1.00  0.00           H  
ATOM    148 HG13 VAL A   9      -9.208  -3.115   2.400  1.00  0.00           H  
ATOM    149 HG21 VAL A   9     -10.501  -0.587  -0.580  1.00  0.00           H  
ATOM    150 HG22 VAL A   9     -11.755  -1.305   0.432  1.00  0.00           H  
ATOM    151 HG23 VAL A   9     -10.470  -0.346   1.166  1.00  0.00           H  
ATOM    152  N   ALA A  10      -8.404  -4.845  -0.611  1.00  0.00           N  
ATOM    153  CA  ALA A  10      -7.560  -6.010  -0.418  1.00  0.00           C  
ATOM    154  C   ALA A  10      -6.473  -6.064  -1.488  1.00  0.00           C  
ATOM    155  O   ALA A  10      -5.388  -6.596  -1.259  1.00  0.00           O  
ATOM    156  CB  ALA A  10      -8.391  -7.284  -0.439  1.00  0.00           C  
ATOM    157  H   ALA A  10      -9.334  -4.969  -0.905  1.00  0.00           H  
ATOM    158  HA  ALA A  10      -7.095  -5.926   0.551  1.00  0.00           H  
ATOM    159  HB1 ALA A  10      -8.960  -7.328  -1.358  1.00  0.00           H  
ATOM    160  HB2 ALA A  10      -7.738  -8.142  -0.380  1.00  0.00           H  
ATOM    161  HB3 ALA A  10      -9.067  -7.288   0.404  1.00  0.00           H  
ATOM    162  N   GLN A  11      -6.766  -5.496  -2.656  1.00  0.00           N  
ATOM    163  CA  GLN A  11      -5.811  -5.469  -3.752  1.00  0.00           C  
ATOM    164  C   GLN A  11      -4.692  -4.500  -3.424  1.00  0.00           C  
ATOM    165  O   GLN A  11      -3.509  -4.820  -3.555  1.00  0.00           O  
ATOM    166  CB  GLN A  11      -6.488  -5.040  -5.054  1.00  0.00           C  
ATOM    167  CG  GLN A  11      -5.701  -5.431  -6.296  1.00  0.00           C  
ATOM    168  CD  GLN A  11      -5.409  -6.922  -6.354  1.00  0.00           C  
ATOM    169  OE1 GLN A  11      -6.324  -7.741  -6.426  1.00  0.00           O  
ATOM    170  NE2 GLN A  11      -4.134  -7.284  -6.309  1.00  0.00           N  
ATOM    171  H   GLN A  11      -7.643  -5.075  -2.779  1.00  0.00           H  
ATOM    172  HA  GLN A  11      -5.401  -6.461  -3.870  1.00  0.00           H  
ATOM    173  HB2 GLN A  11      -7.472  -5.485  -5.107  1.00  0.00           H  
ATOM    174  HB3 GLN A  11      -6.594  -3.965  -5.048  1.00  0.00           H  
ATOM    175  HG2 GLN A  11      -6.274  -5.157  -7.170  1.00  0.00           H  
ATOM    176  HG3 GLN A  11      -4.764  -4.893  -6.298  1.00  0.00           H  
ATOM    177 HE21 GLN A  11      -3.450  -6.582  -6.243  1.00  0.00           H  
ATOM    178 HE22 GLN A  11      -3.921  -8.249  -6.337  1.00  0.00           H  
ATOM    179  N   ALA A  12      -5.079  -3.311  -2.989  1.00  0.00           N  
ATOM    180  CA  ALA A  12      -4.123  -2.288  -2.631  1.00  0.00           C  
ATOM    181  C   ALA A  12      -3.347  -2.697  -1.394  1.00  0.00           C  
ATOM    182  O   ALA A  12      -2.136  -2.537  -1.348  1.00  0.00           O  
ATOM    183  CB  ALA A  12      -4.805  -0.948  -2.427  1.00  0.00           C  
ATOM    184  H   ALA A  12      -6.041  -3.123  -2.904  1.00  0.00           H  
ATOM    185  HA  ALA A  12      -3.431  -2.188  -3.451  1.00  0.00           H  
ATOM    186  HB1 ALA A  12      -5.874  -1.078  -2.464  1.00  0.00           H  
ATOM    187  HB2 ALA A  12      -4.521  -0.544  -1.468  1.00  0.00           H  
ATOM    188  HB3 ALA A  12      -4.497  -0.269  -3.209  1.00  0.00           H  
ATOM    189  N   GLU A  13      -4.049  -3.242  -0.400  1.00  0.00           N  
ATOM    190  CA  GLU A  13      -3.406  -3.688   0.835  1.00  0.00           C  
ATOM    191  C   GLU A  13      -2.391  -4.788   0.558  1.00  0.00           C  
ATOM    192  O   GLU A  13      -1.340  -4.831   1.192  1.00  0.00           O  
ATOM    193  CB  GLU A  13      -4.439  -4.173   1.853  1.00  0.00           C  
ATOM    194  CG  GLU A  13      -4.904  -3.089   2.818  1.00  0.00           C  
ATOM    195  CD  GLU A  13      -3.821  -2.667   3.800  1.00  0.00           C  
ATOM    196  OE1 GLU A  13      -2.735  -2.238   3.359  1.00  0.00           O  
ATOM    197  OE2 GLU A  13      -4.055  -2.756   5.024  1.00  0.00           O  
ATOM    198  H   GLU A  13      -5.023  -3.354  -0.501  1.00  0.00           H  
ATOM    199  HA  GLU A  13      -2.882  -2.839   1.250  1.00  0.00           H  
ATOM    200  HB2 GLU A  13      -5.303  -4.546   1.323  1.00  0.00           H  
ATOM    201  HB3 GLU A  13      -4.007  -4.976   2.430  1.00  0.00           H  
ATOM    202  HG2 GLU A  13      -5.208  -2.222   2.251  1.00  0.00           H  
ATOM    203  HG3 GLU A  13      -5.749  -3.465   3.378  1.00  0.00           H  
ATOM    204  N   ALA A  14      -2.695  -5.664  -0.397  1.00  0.00           N  
ATOM    205  CA  ALA A  14      -1.776  -6.737  -0.755  1.00  0.00           C  
ATOM    206  C   ALA A  14      -0.495  -6.128  -1.299  1.00  0.00           C  
ATOM    207  O   ALA A  14       0.599  -6.404  -0.805  1.00  0.00           O  
ATOM    208  CB  ALA A  14      -2.404  -7.677  -1.776  1.00  0.00           C  
ATOM    209  H   ALA A  14      -3.544  -5.574  -0.882  1.00  0.00           H  
ATOM    210  HA  ALA A  14      -1.548  -7.301   0.139  1.00  0.00           H  
ATOM    211  HB1 ALA A  14      -3.480  -7.625  -1.699  1.00  0.00           H  
ATOM    212  HB2 ALA A  14      -2.101  -7.383  -2.769  1.00  0.00           H  
ATOM    213  HB3 ALA A  14      -2.078  -8.690  -1.583  1.00  0.00           H  
ATOM    214  N   GLU A  15      -0.659  -5.268  -2.299  1.00  0.00           N  
ATOM    215  CA  GLU A  15       0.438  -4.564  -2.914  1.00  0.00           C  
ATOM    216  C   GLU A  15       1.191  -3.751  -1.869  1.00  0.00           C  
ATOM    217  O   GLU A  15       2.405  -3.860  -1.740  1.00  0.00           O  
ATOM    218  CB  GLU A  15      -0.132  -3.635  -3.980  1.00  0.00           C  
ATOM    219  CG  GLU A  15       0.820  -3.363  -5.112  1.00  0.00           C  
ATOM    220  CD  GLU A  15       0.229  -2.442  -6.162  1.00  0.00           C  
ATOM    221  OE1 GLU A  15      -0.270  -1.352  -5.798  1.00  0.00           O  
ATOM    222  OE2 GLU A  15       0.256  -2.800  -7.355  1.00  0.00           O  
ATOM    223  H   GLU A  15      -1.561  -5.084  -2.631  1.00  0.00           H  
ATOM    224  HA  GLU A  15       1.104  -5.281  -3.371  1.00  0.00           H  
ATOM    225  HB2 GLU A  15      -1.026  -4.081  -4.389  1.00  0.00           H  
ATOM    226  HB3 GLU A  15      -0.388  -2.693  -3.520  1.00  0.00           H  
ATOM    227  HG2 GLU A  15       1.720  -2.915  -4.718  1.00  0.00           H  
ATOM    228  HG3 GLU A  15       1.052  -4.308  -5.568  1.00  0.00           H  
ATOM    229  N   ASN A  16       0.440  -2.950  -1.124  1.00  0.00           N  
ATOM    230  CA  ASN A  16       0.976  -2.093  -0.067  1.00  0.00           C  
ATOM    231  C   ASN A  16       1.817  -2.896   0.914  1.00  0.00           C  
ATOM    232  O   ASN A  16       2.931  -2.501   1.263  1.00  0.00           O  
ATOM    233  CB  ASN A  16      -0.191  -1.429   0.670  1.00  0.00           C  
ATOM    234  CG  ASN A  16       0.218  -0.300   1.596  1.00  0.00           C  
ATOM    235  OD1 ASN A  16       0.972  -0.491   2.549  1.00  0.00           O  
ATOM    236  ND2 ASN A  16      -0.304   0.885   1.331  1.00  0.00           N  
ATOM    237  H   ASN A  16      -0.532  -2.934  -1.290  1.00  0.00           H  
ATOM    238  HA  ASN A  16       1.593  -1.337  -0.528  1.00  0.00           H  
ATOM    239  HB2 ASN A  16      -0.877  -1.032  -0.058  1.00  0.00           H  
ATOM    240  HB3 ASN A  16      -0.702  -2.180   1.257  1.00  0.00           H  
ATOM    241 HD21 ASN A  16      -0.917   0.962   0.557  1.00  0.00           H  
ATOM    242 HD22 ASN A  16      -0.064   1.633   1.907  1.00  0.00           H  
ATOM    243  N   TYR A  17       1.274  -4.031   1.339  1.00  0.00           N  
ATOM    244  CA  TYR A  17       1.960  -4.917   2.270  1.00  0.00           C  
ATOM    245  C   TYR A  17       3.295  -5.352   1.685  1.00  0.00           C  
ATOM    246  O   TYR A  17       4.297  -5.408   2.389  1.00  0.00           O  
ATOM    247  CB  TYR A  17       1.085  -6.144   2.578  1.00  0.00           C  
ATOM    248  CG  TYR A  17       1.614  -7.033   3.687  1.00  0.00           C  
ATOM    249  CD1 TYR A  17       2.713  -7.862   3.486  1.00  0.00           C  
ATOM    250  CD2 TYR A  17       1.010  -7.036   4.938  1.00  0.00           C  
ATOM    251  CE1 TYR A  17       3.195  -8.665   4.499  1.00  0.00           C  
ATOM    252  CE2 TYR A  17       1.487  -7.836   5.956  1.00  0.00           C  
ATOM    253  CZ  TYR A  17       2.578  -8.650   5.731  1.00  0.00           C  
ATOM    254  OH  TYR A  17       3.055  -9.449   6.742  1.00  0.00           O  
ATOM    255  H   TYR A  17       0.383  -4.285   1.006  1.00  0.00           H  
ATOM    256  HA  TYR A  17       2.138  -4.371   3.184  1.00  0.00           H  
ATOM    257  HB2 TYR A  17       0.101  -5.811   2.867  1.00  0.00           H  
ATOM    258  HB3 TYR A  17       1.004  -6.746   1.684  1.00  0.00           H  
ATOM    259  HD1 TYR A  17       3.193  -7.874   2.516  1.00  0.00           H  
ATOM    260  HD2 TYR A  17       0.156  -6.396   5.111  1.00  0.00           H  
ATOM    261  HE1 TYR A  17       4.046  -9.303   4.321  1.00  0.00           H  
ATOM    262  HE2 TYR A  17       1.006  -7.825   6.921  1.00  0.00           H  
ATOM    263  HH  TYR A  17       3.524  -8.895   7.389  1.00  0.00           H  
ATOM    264  N   GLN A  18       3.301  -5.649   0.393  1.00  0.00           N  
ATOM    265  CA  GLN A  18       4.516  -6.074  -0.288  1.00  0.00           C  
ATOM    266  C   GLN A  18       5.479  -4.905  -0.477  1.00  0.00           C  
ATOM    267  O   GLN A  18       6.692  -5.073  -0.373  1.00  0.00           O  
ATOM    268  CB  GLN A  18       4.175  -6.716  -1.635  1.00  0.00           C  
ATOM    269  CG  GLN A  18       3.454  -8.046  -1.498  1.00  0.00           C  
ATOM    270  CD  GLN A  18       3.021  -8.622  -2.830  1.00  0.00           C  
ATOM    271  OE1 GLN A  18       2.208  -8.029  -3.540  1.00  0.00           O  
ATOM    272  NE2 GLN A  18       3.554  -9.784  -3.178  1.00  0.00           N  
ATOM    273  H   GLN A  18       2.463  -5.573  -0.121  1.00  0.00           H  
ATOM    274  HA  GLN A  18       4.995  -6.815   0.336  1.00  0.00           H  
ATOM    275  HB2 GLN A  18       3.541  -6.041  -2.194  1.00  0.00           H  
ATOM    276  HB3 GLN A  18       5.088  -6.880  -2.189  1.00  0.00           H  
ATOM    277  HG2 GLN A  18       4.116  -8.753  -1.016  1.00  0.00           H  
ATOM    278  HG3 GLN A  18       2.578  -7.902  -0.883  1.00  0.00           H  
ATOM    279 HE21 GLN A  18       4.194 -10.204  -2.563  1.00  0.00           H  
ATOM    280 HE22 GLN A  18       3.287 -10.181  -4.037  1.00  0.00           H  
ATOM    281  N   LEU A  19       4.937  -3.723  -0.751  1.00  0.00           N  
ATOM    282  CA  LEU A  19       5.761  -2.534  -0.953  1.00  0.00           C  
ATOM    283  C   LEU A  19       6.449  -2.129   0.339  1.00  0.00           C  
ATOM    284  O   LEU A  19       7.664  -1.988   0.376  1.00  0.00           O  
ATOM    285  CB  LEU A  19       4.928  -1.348  -1.450  1.00  0.00           C  
ATOM    286  CG  LEU A  19       3.960  -1.626  -2.602  1.00  0.00           C  
ATOM    287  CD1 LEU A  19       3.291  -0.342  -3.048  1.00  0.00           C  
ATOM    288  CD2 LEU A  19       4.667  -2.284  -3.771  1.00  0.00           C  
ATOM    289  H   LEU A  19       3.960  -3.650  -0.823  1.00  0.00           H  
ATOM    290  HA  LEU A  19       6.522  -2.770  -1.688  1.00  0.00           H  
ATOM    291  HB2 LEU A  19       4.353  -0.973  -0.615  1.00  0.00           H  
ATOM    292  HB3 LEU A  19       5.611  -0.573  -1.765  1.00  0.00           H  
ATOM    293  HG  LEU A  19       3.187  -2.299  -2.258  1.00  0.00           H  
ATOM    294 HD11 LEU A  19       4.043   0.367  -3.362  1.00  0.00           H  
ATOM    295 HD12 LEU A  19       2.628  -0.551  -3.872  1.00  0.00           H  
ATOM    296 HD13 LEU A  19       2.726   0.072  -2.227  1.00  0.00           H  
ATOM    297 HD21 LEU A  19       5.606  -1.785  -3.951  1.00  0.00           H  
ATOM    298 HD22 LEU A  19       4.846  -3.324  -3.539  1.00  0.00           H  
ATOM    299 HD23 LEU A  19       4.045  -2.211  -4.651  1.00  0.00           H  
ATOM    300  N   GLU A  20       5.671  -1.931   1.396  1.00  0.00           N  
ATOM    301  CA  GLU A  20       6.232  -1.521   2.676  1.00  0.00           C  
ATOM    302  C   GLU A  20       7.107  -2.612   3.275  1.00  0.00           C  
ATOM    303  O   GLU A  20       8.065  -2.318   3.984  1.00  0.00           O  
ATOM    304  CB  GLU A  20       5.131  -1.093   3.636  1.00  0.00           C  
ATOM    305  CG  GLU A  20       4.413   0.154   3.154  1.00  0.00           C  
ATOM    306  CD  GLU A  20       3.769   0.942   4.267  1.00  0.00           C  
ATOM    307  OE1 GLU A  20       3.553   0.389   5.363  1.00  0.00           O  
ATOM    308  OE2 GLU A  20       3.470   2.131   4.048  1.00  0.00           O  
ATOM    309  H   GLU A  20       4.697  -2.050   1.309  1.00  0.00           H  
ATOM    310  HA  GLU A  20       6.863  -0.665   2.482  1.00  0.00           H  
ATOM    311  HB2 GLU A  20       4.411  -1.892   3.727  1.00  0.00           H  
ATOM    312  HB3 GLU A  20       5.563  -0.888   4.604  1.00  0.00           H  
ATOM    313  HG2 GLU A  20       5.125   0.793   2.654  1.00  0.00           H  
ATOM    314  HG3 GLU A  20       3.644  -0.140   2.453  1.00  0.00           H  
ATOM    315  N   GLN A  21       6.818  -3.866   2.945  1.00  0.00           N  
ATOM    316  CA  GLN A  21       7.636  -4.971   3.419  1.00  0.00           C  
ATOM    317  C   GLN A  21       8.992  -4.869   2.737  1.00  0.00           C  
ATOM    318  O   GLN A  21      10.036  -5.115   3.339  1.00  0.00           O  
ATOM    319  CB  GLN A  21       6.978  -6.312   3.084  1.00  0.00           C  
ATOM    320  CG  GLN A  21       7.683  -7.516   3.682  1.00  0.00           C  
ATOM    321  CD  GLN A  21       7.390  -7.710   5.161  1.00  0.00           C  
ATOM    322  OE1 GLN A  21       7.958  -8.593   5.804  1.00  0.00           O  
ATOM    323  NE2 GLN A  21       6.497  -6.900   5.711  1.00  0.00           N  
ATOM    324  H   GLN A  21       6.067  -4.048   2.343  1.00  0.00           H  
ATOM    325  HA  GLN A  21       7.759  -4.878   4.488  1.00  0.00           H  
ATOM    326  HB2 GLN A  21       5.962  -6.301   3.451  1.00  0.00           H  
ATOM    327  HB3 GLN A  21       6.960  -6.429   2.011  1.00  0.00           H  
ATOM    328  HG2 GLN A  21       7.362  -8.400   3.155  1.00  0.00           H  
ATOM    329  HG3 GLN A  21       8.748  -7.389   3.552  1.00  0.00           H  
ATOM    330 HE21 GLN A  21       6.075  -6.221   5.145  1.00  0.00           H  
ATOM    331 HE22 GLN A  21       6.292  -7.013   6.664  1.00  0.00           H  
ATOM    332  N   GLU A  22       8.946  -4.467   1.471  1.00  0.00           N  
ATOM    333  CA  GLU A  22      10.135  -4.283   0.662  1.00  0.00           C  
ATOM    334  C   GLU A  22      10.882  -3.033   1.117  1.00  0.00           C  
ATOM    335  O   GLU A  22      12.100  -3.054   1.278  1.00  0.00           O  
ATOM    336  CB  GLU A  22       9.740  -4.192  -0.815  1.00  0.00           C  
ATOM    337  CG  GLU A  22      10.913  -4.047  -1.761  1.00  0.00           C  
ATOM    338  CD  GLU A  22      10.636  -4.653  -3.121  1.00  0.00           C  
ATOM    339  OE1 GLU A  22       9.657  -4.243  -3.780  1.00  0.00           O  
ATOM    340  OE2 GLU A  22      11.393  -5.558  -3.533  1.00  0.00           O  
ATOM    341  H   GLU A  22       8.073  -4.269   1.071  1.00  0.00           H  
ATOM    342  HA  GLU A  22      10.773  -5.143   0.805  1.00  0.00           H  
ATOM    343  HB2 GLU A  22       9.201  -5.088  -1.084  1.00  0.00           H  
ATOM    344  HB3 GLU A  22       9.091  -3.339  -0.949  1.00  0.00           H  
ATOM    345  HG2 GLU A  22      11.136  -2.998  -1.886  1.00  0.00           H  
ATOM    346  HG3 GLU A  22      11.761  -4.544  -1.329  1.00  0.00           H  
ATOM    347  N   VAL A  23      10.135  -1.956   1.353  1.00  0.00           N  
ATOM    348  CA  VAL A  23      10.715  -0.703   1.824  1.00  0.00           C  
ATOM    349  C   VAL A  23      11.438  -0.930   3.142  1.00  0.00           C  
ATOM    350  O   VAL A  23      12.595  -0.539   3.300  1.00  0.00           O  
ATOM    351  CB  VAL A  23       9.644   0.396   2.025  1.00  0.00           C  
ATOM    352  CG1 VAL A  23      10.227   1.610   2.733  1.00  0.00           C  
ATOM    353  CG2 VAL A  23       9.036   0.804   0.692  1.00  0.00           C  
ATOM    354  H   VAL A  23       9.162  -2.015   1.221  1.00  0.00           H  
ATOM    355  HA  VAL A  23      11.425  -0.361   1.085  1.00  0.00           H  
ATOM    356  HB  VAL A  23       8.860  -0.006   2.646  1.00  0.00           H  
ATOM    357 HG11 VAL A  23      11.242   1.767   2.401  1.00  0.00           H  
ATOM    358 HG12 VAL A  23       9.634   2.481   2.501  1.00  0.00           H  
ATOM    359 HG13 VAL A  23      10.218   1.444   3.801  1.00  0.00           H  
ATOM    360 HG21 VAL A  23       9.818   1.128   0.024  1.00  0.00           H  
ATOM    361 HG22 VAL A  23       8.519  -0.040   0.259  1.00  0.00           H  
ATOM    362 HG23 VAL A  23       8.339   1.615   0.848  1.00  0.00           H  
ATOM    363  N   ALA A  24      10.748  -1.575   4.079  1.00  0.00           N  
ATOM    364  CA  ALA A  24      11.321  -1.864   5.381  1.00  0.00           C  
ATOM    365  C   ALA A  24      12.564  -2.722   5.232  1.00  0.00           C  
ATOM    366  O   ALA A  24      13.556  -2.511   5.922  1.00  0.00           O  
ATOM    367  CB  ALA A  24      10.311  -2.563   6.276  1.00  0.00           C  
ATOM    368  H   ALA A  24       9.828  -1.867   3.883  1.00  0.00           H  
ATOM    369  HA  ALA A  24      11.592  -0.924   5.841  1.00  0.00           H  
ATOM    370  HB1 ALA A  24       9.722  -3.252   5.688  1.00  0.00           H  
ATOM    371  HB2 ALA A  24      10.834  -3.107   7.050  1.00  0.00           H  
ATOM    372  HB3 ALA A  24       9.662  -1.829   6.730  1.00  0.00           H  
ATOM    373  N   GLN A  25      12.496  -3.678   4.313  1.00  0.00           N  
ATOM    374  CA  GLN A  25      13.611  -4.573   4.043  1.00  0.00           C  
ATOM    375  C   GLN A  25      14.802  -3.782   3.514  1.00  0.00           C  
ATOM    376  O   GLN A  25      15.924  -3.938   3.991  1.00  0.00           O  
ATOM    377  CB  GLN A  25      13.190  -5.641   3.030  1.00  0.00           C  
ATOM    378  CG  GLN A  25      14.283  -6.636   2.686  1.00  0.00           C  
ATOM    379  CD  GLN A  25      13.841  -7.640   1.640  1.00  0.00           C  
ATOM    380  OE1 GLN A  25      13.491  -7.276   0.518  1.00  0.00           O  
ATOM    381  NE2 GLN A  25      13.844  -8.912   2.001  1.00  0.00           N  
ATOM    382  H   GLN A  25      11.670  -3.780   3.794  1.00  0.00           H  
ATOM    383  HA  GLN A  25      13.890  -5.051   4.971  1.00  0.00           H  
ATOM    384  HB2 GLN A  25      12.350  -6.187   3.432  1.00  0.00           H  
ATOM    385  HB3 GLN A  25      12.882  -5.151   2.119  1.00  0.00           H  
ATOM    386  HG2 GLN A  25      15.138  -6.097   2.306  1.00  0.00           H  
ATOM    387  HG3 GLN A  25      14.564  -7.171   3.580  1.00  0.00           H  
ATOM    388 HE21 GLN A  25      14.128  -9.137   2.919  1.00  0.00           H  
ATOM    389 HE22 GLN A  25      13.572  -9.582   1.339  1.00  0.00           H  
ATOM    390  N   LEU A  26      14.545  -2.925   2.529  1.00  0.00           N  
ATOM    391  CA  LEU A  26      15.593  -2.104   1.941  1.00  0.00           C  
ATOM    392  C   LEU A  26      16.187  -1.166   2.987  1.00  0.00           C  
ATOM    393  O   LEU A  26      17.387  -1.184   3.217  1.00  0.00           O  
ATOM    394  CB  LEU A  26      15.058  -1.301   0.746  1.00  0.00           C  
ATOM    395  CG  LEU A  26      14.436  -2.127  -0.388  1.00  0.00           C  
ATOM    396  CD1 LEU A  26      13.998  -1.222  -1.534  1.00  0.00           C  
ATOM    397  CD2 LEU A  26      15.415  -3.175  -0.889  1.00  0.00           C  
ATOM    398  H   LEU A  26      13.622  -2.842   2.194  1.00  0.00           H  
ATOM    399  HA  LEU A  26      16.372  -2.768   1.594  1.00  0.00           H  
ATOM    400  HB2 LEU A  26      14.311  -0.612   1.112  1.00  0.00           H  
ATOM    401  HB3 LEU A  26      15.876  -0.728   0.335  1.00  0.00           H  
ATOM    402  HG  LEU A  26      13.560  -2.637  -0.014  1.00  0.00           H  
ATOM    403 HD11 LEU A  26      14.837  -0.622  -1.861  1.00  0.00           H  
ATOM    404 HD12 LEU A  26      13.648  -1.823  -2.359  1.00  0.00           H  
ATOM    405 HD13 LEU A  26      13.202  -0.572  -1.200  1.00  0.00           H  
ATOM    406 HD21 LEU A  26      16.144  -3.382  -0.118  1.00  0.00           H  
ATOM    407 HD22 LEU A  26      14.879  -4.080  -1.132  1.00  0.00           H  
ATOM    408 HD23 LEU A  26      15.918  -2.807  -1.770  1.00  0.00           H  
ATOM    409  N   GLU A  27      15.338  -0.364   3.626  1.00  0.00           N  
ATOM    410  CA  GLU A  27      15.782   0.576   4.660  1.00  0.00           C  
ATOM    411  C   GLU A  27      16.589  -0.123   5.750  1.00  0.00           C  
ATOM    412  O   GLU A  27      17.650   0.349   6.143  1.00  0.00           O  
ATOM    413  CB  GLU A  27      14.572   1.255   5.313  1.00  0.00           C  
ATOM    414  CG  GLU A  27      13.990   2.425   4.533  1.00  0.00           C  
ATOM    415  CD  GLU A  27      14.807   3.693   4.701  1.00  0.00           C  
ATOM    416  OE1 GLU A  27      15.027   4.110   5.858  1.00  0.00           O  
ATOM    417  OE2 GLU A  27      15.218   4.292   3.690  1.00  0.00           O  
ATOM    418  H   GLU A  27      14.380  -0.409   3.404  1.00  0.00           H  
ATOM    419  HA  GLU A  27      16.406   1.327   4.188  1.00  0.00           H  
ATOM    420  HB2 GLU A  27      13.795   0.517   5.441  1.00  0.00           H  
ATOM    421  HB3 GLU A  27      14.870   1.616   6.285  1.00  0.00           H  
ATOM    422  HG2 GLU A  27      13.950   2.164   3.485  1.00  0.00           H  
ATOM    423  HG3 GLU A  27      12.988   2.612   4.893  1.00  0.00           H  
ATOM    424  N   HIS A  28      16.061  -1.237   6.242  1.00  0.00           N  
ATOM    425  CA  HIS A  28      16.706  -2.002   7.305  1.00  0.00           C  
ATOM    426  C   HIS A  28      18.089  -2.497   6.882  1.00  0.00           C  
ATOM    427  O   HIS A  28      19.074  -2.287   7.593  1.00  0.00           O  
ATOM    428  CB  HIS A  28      15.806  -3.175   7.708  1.00  0.00           C  
ATOM    429  CG  HIS A  28      16.336  -4.009   8.831  1.00  0.00           C  
ATOM    430  ND1 HIS A  28      16.720  -3.505  10.053  1.00  0.00           N  
ATOM    431  CD2 HIS A  28      16.524  -5.347   8.900  1.00  0.00           C  
ATOM    432  CE1 HIS A  28      17.129  -4.532  10.811  1.00  0.00           C  
ATOM    433  NE2 HIS A  28      17.028  -5.674  10.156  1.00  0.00           N  
ATOM    434  H   HIS A  28      15.199  -1.549   5.891  1.00  0.00           H  
ATOM    435  HA  HIS A  28      16.820  -1.348   8.156  1.00  0.00           H  
ATOM    436  HB2 HIS A  28      14.843  -2.792   8.009  1.00  0.00           H  
ATOM    437  HB3 HIS A  28      15.671  -3.820   6.852  1.00  0.00           H  
ATOM    438  HD1 HIS A  28      16.694  -2.555  10.324  1.00  0.00           H  
ATOM    439  HD2 HIS A  28      16.312  -6.056   8.114  1.00  0.00           H  
ATOM    440  HE1 HIS A  28      17.488  -4.440  11.824  1.00  0.00           H  
ATOM    441  N   GLU A  29      18.168  -3.147   5.726  1.00  0.00           N  
ATOM    442  CA  GLU A  29      19.443  -3.659   5.231  1.00  0.00           C  
ATOM    443  C   GLU A  29      20.376  -2.510   4.854  1.00  0.00           C  
ATOM    444  O   GLU A  29      21.596  -2.650   4.881  1.00  0.00           O  
ATOM    445  CB  GLU A  29      19.229  -4.566   4.017  1.00  0.00           C  
ATOM    446  CG  GLU A  29      18.355  -5.782   4.294  1.00  0.00           C  
ATOM    447  CD  GLU A  29      18.922  -6.680   5.373  1.00  0.00           C  
ATOM    448  OE1 GLU A  29      20.070  -7.141   5.221  1.00  0.00           O  
ATOM    449  OE2 GLU A  29      18.219  -6.936   6.372  1.00  0.00           O  
ATOM    450  H   GLU A  29      17.352  -3.284   5.195  1.00  0.00           H  
ATOM    451  HA  GLU A  29      19.900  -4.231   6.023  1.00  0.00           H  
ATOM    452  HB2 GLU A  29      18.764  -3.990   3.230  1.00  0.00           H  
ATOM    453  HB3 GLU A  29      20.191  -4.914   3.671  1.00  0.00           H  
ATOM    454  HG2 GLU A  29      17.379  -5.444   4.607  1.00  0.00           H  
ATOM    455  HG3 GLU A  29      18.261  -6.354   3.383  1.00  0.00           H  
ATOM    456  N   CYS A  30      19.784  -1.385   4.497  1.00  0.00           N  
ATOM    457  CA  CYS A  30      20.531  -0.198   4.098  1.00  0.00           C  
ATOM    458  C   CYS A  30      20.738   0.760   5.274  1.00  0.00           C  
ATOM    459  O   CYS A  30      21.043   1.936   5.079  1.00  0.00           O  
ATOM    460  CB  CYS A  30      19.787   0.501   2.957  1.00  0.00           C  
ATOM    461  SG  CYS A  30      19.788  -0.454   1.400  1.00  0.00           S  
ATOM    462  H   CYS A  30      18.803  -1.352   4.487  1.00  0.00           H  
ATOM    463  HA  CYS A  30      21.496  -0.519   3.734  1.00  0.00           H  
ATOM    464  HB2 CYS A  30      18.757   0.643   3.249  1.00  0.00           H  
ATOM    465  HB3 CYS A  30      20.232   1.460   2.766  1.00  0.00           H  
ATOM    466  N   GLY A  31      20.577   0.253   6.493  1.00  0.00           N  
ATOM    467  CA  GLY A  31      20.754   1.082   7.672  1.00  0.00           C  
ATOM    468  C   GLY A  31      19.448   1.341   8.398  1.00  0.00           C  
ATOM    469  O   GLY A  31      18.916   2.452   8.362  1.00  0.00           O  
ATOM    470  H   GLY A  31      20.334  -0.692   6.591  1.00  0.00           H  
ATOM    471  HA2 GLY A  31      21.438   0.588   8.346  1.00  0.00           H  
ATOM    472  HA3 GLY A  31      21.181   2.027   7.374  1.00  0.00           H  
TER     476      NH2 A  32                                                      
ATOM    483  N   GLU B   1     -18.521   1.168   5.241  1.00  0.00           N  
ATOM    484  CA  GLU B   1     -19.447   1.763   4.290  1.00  0.00           C  
ATOM    485  C   GLU B   1     -18.790   1.904   2.919  1.00  0.00           C  
ATOM    486  O   GLU B   1     -17.567   1.948   2.818  1.00  0.00           O  
ATOM    487  CB  GLU B   1     -19.895   3.140   4.791  1.00  0.00           C  
ATOM    488  CG  GLU B   1     -21.404   3.339   4.822  1.00  0.00           C  
ATOM    489  CD  GLU B   1     -22.054   3.176   3.461  1.00  0.00           C  
ATOM    490  OE1 GLU B   1     -22.143   2.030   2.967  1.00  0.00           O  
ATOM    491  OE2 GLU B   1     -22.462   4.192   2.869  1.00  0.00           O  
ATOM    492  H   GLU B   1     -18.155   1.727   5.966  1.00  0.00           H  
ATOM    493  HA  GLU B   1     -20.303   1.119   4.208  1.00  0.00           H  
ATOM    494  HB2 GLU B   1     -19.518   3.282   5.793  1.00  0.00           H  
ATOM    495  HB3 GLU B   1     -19.468   3.896   4.148  1.00  0.00           H  
ATOM    496  HG2 GLU B   1     -21.834   2.612   5.496  1.00  0.00           H  
ATOM    497  HG3 GLU B   1     -21.613   4.335   5.188  1.00  0.00           H  
ATOM    498  N   VAL B   2     -19.608   1.998   1.879  1.00  0.00           N  
ATOM    499  CA  VAL B   2     -19.107   2.160   0.519  1.00  0.00           C  
ATOM    500  C   VAL B   2     -18.204   3.386   0.443  1.00  0.00           C  
ATOM    501  O   VAL B   2     -17.043   3.292   0.046  1.00  0.00           O  
ATOM    502  CB  VAL B   2     -20.269   2.299  -0.497  1.00  0.00           C  
ATOM    503  CG1 VAL B   2     -19.789   2.922  -1.804  1.00  0.00           C  
ATOM    504  CG2 VAL B   2     -20.914   0.942  -0.748  1.00  0.00           C  
ATOM    505  H   VAL B   2     -20.578   1.970   2.033  1.00  0.00           H  
ATOM    506  HA  VAL B   2     -18.533   1.281   0.265  1.00  0.00           H  
ATOM    507  HB  VAL B   2     -21.015   2.952  -0.071  1.00  0.00           H  
ATOM    508 HG11 VAL B   2     -18.936   3.558  -1.607  1.00  0.00           H  
ATOM    509 HG12 VAL B   2     -19.506   2.144  -2.493  1.00  0.00           H  
ATOM    510 HG13 VAL B   2     -20.585   3.514  -2.233  1.00  0.00           H  
ATOM    511 HG21 VAL B   2     -20.603   0.251   0.021  1.00  0.00           H  
ATOM    512 HG22 VAL B   2     -21.989   1.043  -0.725  1.00  0.00           H  
ATOM    513 HG23 VAL B   2     -20.609   0.566  -1.713  1.00  0.00           H  
ATOM    514  N   GLN B   3     -18.742   4.529   0.846  1.00  0.00           N  
ATOM    515  CA  GLN B   3     -17.990   5.776   0.842  1.00  0.00           C  
ATOM    516  C   GLN B   3     -16.729   5.641   1.696  1.00  0.00           C  
ATOM    517  O   GLN B   3     -15.661   6.136   1.330  1.00  0.00           O  
ATOM    518  CB  GLN B   3     -18.869   6.916   1.356  1.00  0.00           C  
ATOM    519  CG  GLN B   3     -18.176   8.269   1.359  1.00  0.00           C  
ATOM    520  CD  GLN B   3     -17.905   8.816  -0.033  1.00  0.00           C  
ATOM    521  OE1 GLN B   3     -17.144   9.767  -0.193  1.00  0.00           O  
ATOM    522  NE2 GLN B   3     -18.543   8.254  -1.048  1.00  0.00           N  
ATOM    523  H   GLN B   3     -19.671   4.533   1.163  1.00  0.00           H  
ATOM    524  HA  GLN B   3     -17.698   5.985  -0.177  1.00  0.00           H  
ATOM    525  HB2 GLN B   3     -19.747   6.987   0.730  1.00  0.00           H  
ATOM    526  HB3 GLN B   3     -19.178   6.691   2.366  1.00  0.00           H  
ATOM    527  HG2 GLN B   3     -18.800   8.974   1.888  1.00  0.00           H  
ATOM    528  HG3 GLN B   3     -17.234   8.167   1.875  1.00  0.00           H  
ATOM    529 HE21 GLN B   3     -19.162   7.512  -0.860  1.00  0.00           H  
ATOM    530 HE22 GLN B   3     -18.381   8.611  -1.949  1.00  0.00           H  
ATOM    531  N   ALA B   4     -16.863   4.952   2.821  1.00  0.00           N  
ATOM    532  CA  ALA B   4     -15.748   4.728   3.729  1.00  0.00           C  
ATOM    533  C   ALA B   4     -14.649   3.909   3.056  1.00  0.00           C  
ATOM    534  O   ALA B   4     -13.466   4.243   3.148  1.00  0.00           O  
ATOM    535  CB  ALA B   4     -16.242   4.026   4.981  1.00  0.00           C  
ATOM    536  H   ALA B   4     -17.739   4.573   3.045  1.00  0.00           H  
ATOM    537  HA  ALA B   4     -15.346   5.689   4.016  1.00  0.00           H  
ATOM    538  HB1 ALA B   4     -16.925   3.237   4.699  1.00  0.00           H  
ATOM    539  HB2 ALA B   4     -15.406   3.604   5.517  1.00  0.00           H  
ATOM    540  HB3 ALA B   4     -16.756   4.735   5.612  1.00  0.00           H  
ATOM    541  N   LEU B   5     -15.048   2.839   2.373  1.00  0.00           N  
ATOM    542  CA  LEU B   5     -14.105   1.973   1.679  1.00  0.00           C  
ATOM    543  C   LEU B   5     -13.434   2.711   0.531  1.00  0.00           C  
ATOM    544  O   LEU B   5     -12.264   2.477   0.240  1.00  0.00           O  
ATOM    545  CB  LEU B   5     -14.800   0.710   1.166  1.00  0.00           C  
ATOM    546  CG  LEU B   5     -15.226  -0.281   2.249  1.00  0.00           C  
ATOM    547  CD1 LEU B   5     -15.892  -1.492   1.623  1.00  0.00           C  
ATOM    548  CD2 LEU B   5     -14.027  -0.709   3.084  1.00  0.00           C  
ATOM    549  H   LEU B   5     -16.011   2.627   2.334  1.00  0.00           H  
ATOM    550  HA  LEU B   5     -13.344   1.685   2.390  1.00  0.00           H  
ATOM    551  HB2 LEU B   5     -15.681   1.008   0.617  1.00  0.00           H  
ATOM    552  HB3 LEU B   5     -14.129   0.203   0.488  1.00  0.00           H  
ATOM    553  HG  LEU B   5     -15.940   0.194   2.906  1.00  0.00           H  
ATOM    554 HD11 LEU B   5     -16.677  -1.167   0.957  1.00  0.00           H  
ATOM    555 HD12 LEU B   5     -15.158  -2.057   1.069  1.00  0.00           H  
ATOM    556 HD13 LEU B   5     -16.314  -2.114   2.400  1.00  0.00           H  
ATOM    557 HD21 LEU B   5     -13.122  -0.586   2.506  1.00  0.00           H  
ATOM    558 HD22 LEU B   5     -13.972  -0.098   3.974  1.00  0.00           H  
ATOM    559 HD23 LEU B   5     -14.136  -1.744   3.365  1.00  0.00           H  
ATOM    560  N   LYS B   6     -14.169   3.618  -0.108  1.00  0.00           N  
ATOM    561  CA  LYS B   6     -13.621   4.398  -1.211  1.00  0.00           C  
ATOM    562  C   LYS B   6     -12.449   5.234  -0.720  1.00  0.00           C  
ATOM    563  O   LYS B   6     -11.415   5.322  -1.382  1.00  0.00           O  
ATOM    564  CB  LYS B   6     -14.700   5.291  -1.828  1.00  0.00           C  
ATOM    565  CG  LYS B   6     -15.823   4.502  -2.483  1.00  0.00           C  
ATOM    566  CD  LYS B   6     -16.914   5.411  -3.019  1.00  0.00           C  
ATOM    567  CE  LYS B   6     -16.444   6.208  -4.222  1.00  0.00           C  
ATOM    568  NZ  LYS B   6     -17.515   7.095  -4.744  1.00  0.00           N  
ATOM    569  H   LYS B   6     -15.097   3.773   0.176  1.00  0.00           H  
ATOM    570  HA  LYS B   6     -13.263   3.708  -1.961  1.00  0.00           H  
ATOM    571  HB2 LYS B   6     -15.128   5.911  -1.053  1.00  0.00           H  
ATOM    572  HB3 LYS B   6     -14.247   5.925  -2.576  1.00  0.00           H  
ATOM    573  HG2 LYS B   6     -15.417   3.928  -3.303  1.00  0.00           H  
ATOM    574  HG3 LYS B   6     -16.253   3.833  -1.749  1.00  0.00           H  
ATOM    575  HD2 LYS B   6     -17.760   4.809  -3.312  1.00  0.00           H  
ATOM    576  HD3 LYS B   6     -17.210   6.097  -2.238  1.00  0.00           H  
ATOM    577  HE2 LYS B   6     -15.598   6.812  -3.930  1.00  0.00           H  
ATOM    578  HE3 LYS B   6     -16.143   5.520  -5.002  1.00  0.00           H  
ATOM    579  HZ1 LYS B   6     -18.454   6.736  -4.458  1.00  0.00           H  
ATOM    580  HZ2 LYS B   6     -17.398   8.060  -4.367  1.00  0.00           H  
ATOM    581  HZ3 LYS B   6     -17.476   7.132  -5.784  1.00  0.00           H  
ATOM    582  N   LYS B   7     -12.602   5.813   0.464  1.00  0.00           N  
ATOM    583  CA  LYS B   7     -11.538   6.609   1.059  1.00  0.00           C  
ATOM    584  C   LYS B   7     -10.380   5.705   1.440  1.00  0.00           C  
ATOM    585  O   LYS B   7      -9.218   6.086   1.320  1.00  0.00           O  
ATOM    586  CB  LYS B   7     -12.043   7.392   2.273  1.00  0.00           C  
ATOM    587  CG  LYS B   7     -12.601   8.762   1.916  1.00  0.00           C  
ATOM    588  CD  LYS B   7     -13.783   8.664   0.964  1.00  0.00           C  
ATOM    589  CE  LYS B   7     -14.181  10.028   0.428  1.00  0.00           C  
ATOM    590  NZ  LYS B   7     -14.629  10.950   1.507  1.00  0.00           N  
ATOM    591  H   LYS B   7     -13.440   5.682   0.958  1.00  0.00           H  
ATOM    592  HA  LYS B   7     -11.195   7.306   0.309  1.00  0.00           H  
ATOM    593  HB2 LYS B   7     -12.823   6.822   2.758  1.00  0.00           H  
ATOM    594  HB3 LYS B   7     -11.226   7.528   2.965  1.00  0.00           H  
ATOM    595  HG2 LYS B   7     -12.925   9.256   2.820  1.00  0.00           H  
ATOM    596  HG3 LYS B   7     -11.822   9.342   1.446  1.00  0.00           H  
ATOM    597  HD2 LYS B   7     -13.514   8.023   0.134  1.00  0.00           H  
ATOM    598  HD3 LYS B   7     -14.623   8.234   1.491  1.00  0.00           H  
ATOM    599  HE2 LYS B   7     -13.330  10.466  -0.073  1.00  0.00           H  
ATOM    600  HE3 LYS B   7     -14.985   9.897  -0.281  1.00  0.00           H  
ATOM    601  HZ1 LYS B   7     -14.994  10.404   2.321  1.00  0.00           H  
ATOM    602  HZ2 LYS B   7     -13.830  11.541   1.829  1.00  0.00           H  
ATOM    603  HZ3 LYS B   7     -15.387  11.574   1.156  1.00  0.00           H  
ATOM    604  N   ARG B   8     -10.710   4.484   1.855  1.00  0.00           N  
ATOM    605  CA  ARG B   8      -9.703   3.495   2.208  1.00  0.00           C  
ATOM    606  C   ARG B   8      -8.860   3.202   0.972  1.00  0.00           C  
ATOM    607  O   ARG B   8      -7.635   3.129   1.041  1.00  0.00           O  
ATOM    608  CB  ARG B   8     -10.366   2.211   2.716  1.00  0.00           C  
ATOM    609  CG  ARG B   8      -9.384   1.119   3.110  1.00  0.00           C  
ATOM    610  CD  ARG B   8      -8.698   1.418   4.436  1.00  0.00           C  
ATOM    611  NE  ARG B   8      -7.695   0.406   4.787  1.00  0.00           N  
ATOM    612  CZ  ARG B   8      -7.968  -0.871   5.079  1.00  0.00           C  
ATOM    613  NH1 ARG B   8      -9.222  -1.297   5.153  1.00  0.00           N  
ATOM    614  NH2 ARG B   8      -6.980  -1.718   5.335  1.00  0.00           N  
ATOM    615  H   ARG B   8     -11.658   4.235   1.893  1.00  0.00           H  
ATOM    616  HA  ARG B   8      -9.072   3.908   2.979  1.00  0.00           H  
ATOM    617  HB2 ARG B   8     -10.968   2.451   3.580  1.00  0.00           H  
ATOM    618  HB3 ARG B   8     -11.009   1.821   1.939  1.00  0.00           H  
ATOM    619  HG2 ARG B   8      -9.919   0.187   3.196  1.00  0.00           H  
ATOM    620  HG3 ARG B   8      -8.632   1.031   2.340  1.00  0.00           H  
ATOM    621  HD2 ARG B   8      -8.215   2.380   4.367  1.00  0.00           H  
ATOM    622  HD3 ARG B   8      -9.448   1.447   5.208  1.00  0.00           H  
ATOM    623  HE  ARG B   8      -6.751   0.694   4.788  1.00  0.00           H  
ATOM    624 HH11 ARG B   8      -9.985  -0.662   4.990  1.00  0.00           H  
ATOM    625 HH12 ARG B   8      -9.414  -2.263   5.366  1.00  0.00           H  
ATOM    626 HH21 ARG B   8      -6.023  -1.402   5.305  1.00  0.00           H  
ATOM    627 HH22 ARG B   8      -7.181  -2.676   5.554  1.00  0.00           H  
ATOM    628  N   VAL B   9      -9.543   3.065  -0.162  1.00  0.00           N  
ATOM    629  CA  VAL B   9      -8.893   2.810  -1.440  1.00  0.00           C  
ATOM    630  C   VAL B   9      -7.982   3.976  -1.815  1.00  0.00           C  
ATOM    631  O   VAL B   9      -6.816   3.779  -2.157  1.00  0.00           O  
ATOM    632  CB  VAL B   9      -9.928   2.597  -2.564  1.00  0.00           C  
ATOM    633  CG1 VAL B   9      -9.244   2.480  -3.918  1.00  0.00           C  
ATOM    634  CG2 VAL B   9     -10.784   1.371  -2.284  1.00  0.00           C  
ATOM    635  H   VAL B   9     -10.523   3.152  -0.138  1.00  0.00           H  
ATOM    636  HA  VAL B   9      -8.300   1.912  -1.342  1.00  0.00           H  
ATOM    637  HB  VAL B   9     -10.575   3.461  -2.590  1.00  0.00           H  
ATOM    638 HG11 VAL B   9      -8.203   2.234  -3.773  1.00  0.00           H  
ATOM    639 HG12 VAL B   9      -9.721   1.703  -4.497  1.00  0.00           H  
ATOM    640 HG13 VAL B   9      -9.322   3.420  -4.442  1.00  0.00           H  
ATOM    641 HG21 VAL B   9     -11.149   1.414  -1.268  1.00  0.00           H  
ATOM    642 HG22 VAL B   9     -11.622   1.354  -2.966  1.00  0.00           H  
ATOM    643 HG23 VAL B   9     -10.193   0.476  -2.418  1.00  0.00           H  
ATOM    644  N   GLN B  10      -8.524   5.189  -1.738  1.00  0.00           N  
ATOM    645  CA  GLN B  10      -7.768   6.397  -2.061  1.00  0.00           C  
ATOM    646  C   GLN B  10      -6.550   6.531  -1.154  1.00  0.00           C  
ATOM    647  O   GLN B  10      -5.465   6.895  -1.607  1.00  0.00           O  
ATOM    648  CB  GLN B  10      -8.654   7.634  -1.922  1.00  0.00           C  
ATOM    649  CG  GLN B  10      -9.787   7.701  -2.931  1.00  0.00           C  
ATOM    650  CD  GLN B  10      -9.294   7.828  -4.359  1.00  0.00           C  
ATOM    651  OE1 GLN B  10      -8.831   6.861  -4.966  1.00  0.00           O  
ATOM    652  NE2 GLN B  10      -9.368   9.032  -4.897  1.00  0.00           N  
ATOM    653  H   GLN B  10      -9.464   5.275  -1.455  1.00  0.00           H  
ATOM    654  HA  GLN B  10      -7.432   6.317  -3.085  1.00  0.00           H  
ATOM    655  HB2 GLN B  10      -9.083   7.643  -0.932  1.00  0.00           H  
ATOM    656  HB3 GLN B  10      -8.041   8.515  -2.044  1.00  0.00           H  
ATOM    657  HG2 GLN B  10     -10.376   6.799  -2.851  1.00  0.00           H  
ATOM    658  HG3 GLN B  10     -10.406   8.554  -2.699  1.00  0.00           H  
ATOM    659 HE21 GLN B  10      -9.732   9.766  -4.346  1.00  0.00           H  
ATOM    660 HE22 GLN B  10      -9.056   9.153  -5.820  1.00  0.00           H  
ATOM    661  N   ALA B  11      -6.736   6.228   0.128  1.00  0.00           N  
ATOM    662  CA  ALA B  11      -5.658   6.302   1.103  1.00  0.00           C  
ATOM    663  C   ALA B  11      -4.592   5.273   0.772  1.00  0.00           C  
ATOM    664  O   ALA B  11      -3.392   5.550   0.856  1.00  0.00           O  
ATOM    665  CB  ALA B  11      -6.198   6.075   2.507  1.00  0.00           C  
ATOM    666  H   ALA B  11      -7.628   5.939   0.426  1.00  0.00           H  
ATOM    667  HA  ALA B  11      -5.225   7.291   1.058  1.00  0.00           H  
ATOM    668  HB1 ALA B  11      -7.270   5.949   2.462  1.00  0.00           H  
ATOM    669  HB2 ALA B  11      -5.748   5.187   2.927  1.00  0.00           H  
ATOM    670  HB3 ALA B  11      -5.960   6.926   3.125  1.00  0.00           H  
ATOM    671  N   LEU B  12      -5.038   4.086   0.377  1.00  0.00           N  
ATOM    672  CA  LEU B  12      -4.130   3.015   0.012  1.00  0.00           C  
ATOM    673  C   LEU B  12      -3.350   3.379  -1.234  1.00  0.00           C  
ATOM    674  O   LEU B  12      -2.135   3.313  -1.230  1.00  0.00           O  
ATOM    675  CB  LEU B  12      -4.877   1.703  -0.211  1.00  0.00           C  
ATOM    676  CG  LEU B  12      -5.303   0.984   1.065  1.00  0.00           C  
ATOM    677  CD1 LEU B  12      -6.350  -0.075   0.764  1.00  0.00           C  
ATOM    678  CD2 LEU B  12      -4.094   0.354   1.734  1.00  0.00           C  
ATOM    679  H   LEU B  12      -6.008   3.933   0.319  1.00  0.00           H  
ATOM    680  HA  LEU B  12      -3.435   2.884   0.828  1.00  0.00           H  
ATOM    681  HB2 LEU B  12      -5.754   1.906  -0.799  1.00  0.00           H  
ATOM    682  HB3 LEU B  12      -4.236   1.040  -0.772  1.00  0.00           H  
ATOM    683  HG  LEU B  12      -5.734   1.700   1.750  1.00  0.00           H  
ATOM    684 HD11 LEU B  12      -7.109   0.342   0.119  1.00  0.00           H  
ATOM    685 HD12 LEU B  12      -5.883  -0.918   0.275  1.00  0.00           H  
ATOM    686 HD13 LEU B  12      -6.804  -0.403   1.688  1.00  0.00           H  
ATOM    687 HD21 LEU B  12      -3.195   0.851   1.399  1.00  0.00           H  
ATOM    688 HD22 LEU B  12      -4.183   0.453   2.805  1.00  0.00           H  
ATOM    689 HD23 LEU B  12      -4.044  -0.693   1.470  1.00  0.00           H  
ATOM    690  N   LYS B  13      -4.051   3.774  -2.293  1.00  0.00           N  
ATOM    691  CA  LYS B  13      -3.393   4.152  -3.544  1.00  0.00           C  
ATOM    692  C   LYS B  13      -2.385   5.274  -3.321  1.00  0.00           C  
ATOM    693  O   LYS B  13      -1.292   5.246  -3.873  1.00  0.00           O  
ATOM    694  CB  LYS B  13      -4.415   4.563  -4.606  1.00  0.00           C  
ATOM    695  CG  LYS B  13      -4.803   3.428  -5.543  1.00  0.00           C  
ATOM    696  CD  LYS B  13      -5.473   2.281  -4.801  1.00  0.00           C  
ATOM    697  CE  LYS B  13      -5.680   1.067  -5.698  1.00  0.00           C  
ATOM    698  NZ  LYS B  13      -6.260   1.432  -7.018  1.00  0.00           N  
ATOM    699  H   LYS B  13      -5.033   3.816  -2.233  1.00  0.00           H  
ATOM    700  HA  LYS B  13      -2.859   3.281  -3.902  1.00  0.00           H  
ATOM    701  HB2 LYS B  13      -5.307   4.916  -4.110  1.00  0.00           H  
ATOM    702  HB3 LYS B  13      -4.000   5.366  -5.198  1.00  0.00           H  
ATOM    703  HG2 LYS B  13      -5.489   3.810  -6.284  1.00  0.00           H  
ATOM    704  HG3 LYS B  13      -3.913   3.059  -6.032  1.00  0.00           H  
ATOM    705  HD2 LYS B  13      -4.851   1.996  -3.966  1.00  0.00           H  
ATOM    706  HD3 LYS B  13      -6.429   2.617  -4.436  1.00  0.00           H  
ATOM    707  HE2 LYS B  13      -4.726   0.587  -5.858  1.00  0.00           H  
ATOM    708  HE3 LYS B  13      -6.349   0.378  -5.200  1.00  0.00           H  
ATOM    709  HZ1 LYS B  13      -6.805   2.320  -6.945  1.00  0.00           H  
ATOM    710  HZ2 LYS B  13      -5.495   1.565  -7.718  1.00  0.00           H  
ATOM    711  HZ3 LYS B  13      -6.896   0.679  -7.358  1.00  0.00           H  
ATOM    712  N   ALA B  14      -2.752   6.249  -2.496  1.00  0.00           N  
ATOM    713  CA  ALA B  14      -1.860   7.366  -2.191  1.00  0.00           C  
ATOM    714  C   ALA B  14      -0.604   6.864  -1.486  1.00  0.00           C  
ATOM    715  O   ALA B  14       0.510   7.307  -1.777  1.00  0.00           O  
ATOM    716  CB  ALA B  14      -2.571   8.400  -1.333  1.00  0.00           C  
ATOM    717  H   ALA B  14      -3.639   6.212  -2.074  1.00  0.00           H  
ATOM    718  HA  ALA B  14      -1.576   7.833  -3.123  1.00  0.00           H  
ATOM    719  HB1 ALA B  14      -2.907   7.938  -0.416  1.00  0.00           H  
ATOM    720  HB2 ALA B  14      -1.890   9.204  -1.102  1.00  0.00           H  
ATOM    721  HB3 ALA B  14      -3.422   8.790  -1.872  1.00  0.00           H  
ATOM    722  N   ARG B  15      -0.797   5.921  -0.572  1.00  0.00           N  
ATOM    723  CA  ARG B  15       0.302   5.322   0.173  1.00  0.00           C  
ATOM    724  C   ARG B  15       1.104   4.401  -0.744  1.00  0.00           C  
ATOM    725  O   ARG B  15       2.330   4.388  -0.710  1.00  0.00           O  
ATOM    726  CB  ARG B  15      -0.241   4.543   1.362  1.00  0.00           C  
ATOM    727  CG  ARG B  15       0.837   4.001   2.279  1.00  0.00           C  
ATOM    728  CD  ARG B  15       0.361   4.030   3.711  1.00  0.00           C  
ATOM    729  NE  ARG B  15       1.160   3.172   4.582  1.00  0.00           N  
ATOM    730  CZ  ARG B  15       0.849   2.884   5.845  1.00  0.00           C  
ATOM    731  NH1 ARG B  15      -0.199   3.455   6.426  1.00  0.00           N  
ATOM    732  NH2 ARG B  15       1.603   2.038   6.536  1.00  0.00           N  
ATOM    733  H   ARG B  15      -1.714   5.608  -0.403  1.00  0.00           H  
ATOM    734  HA  ARG B  15       0.942   6.114   0.537  1.00  0.00           H  
ATOM    735  HB2 ARG B  15      -0.883   5.190   1.942  1.00  0.00           H  
ATOM    736  HB3 ARG B  15      -0.821   3.710   0.994  1.00  0.00           H  
ATOM    737  HG2 ARG B  15       1.062   2.984   1.999  1.00  0.00           H  
ATOM    738  HG3 ARG B  15       1.722   4.611   2.188  1.00  0.00           H  
ATOM    739  HD2 ARG B  15       0.427   5.050   4.057  1.00  0.00           H  
ATOM    740  HD3 ARG B  15      -0.668   3.708   3.742  1.00  0.00           H  
ATOM    741  HE  ARG B  15       1.977   2.761   4.192  1.00  0.00           H  
ATOM    742 HH11 ARG B  15      -0.768   4.113   5.918  1.00  0.00           H  
ATOM    743 HH12 ARG B  15      -0.438   3.220   7.375  1.00  0.00           H  
ATOM    744 HH21 ARG B  15       2.410   1.607   6.104  1.00  0.00           H  
ATOM    745 HH22 ARG B  15       1.373   1.817   7.487  1.00  0.00           H  
ATOM    746  N   ASN B  16       0.384   3.656  -1.574  1.00  0.00           N  
ATOM    747  CA  ASN B  16       0.976   2.738  -2.538  1.00  0.00           C  
ATOM    748  C   ASN B  16       1.834   3.512  -3.526  1.00  0.00           C  
ATOM    749  O   ASN B  16       2.924   3.080  -3.887  1.00  0.00           O  
ATOM    750  CB  ASN B  16      -0.133   1.979  -3.279  1.00  0.00           C  
ATOM    751  CG  ASN B  16      -0.605   0.746  -2.530  1.00  0.00           C  
ATOM    752  OD1 ASN B  16      -0.939   0.813  -1.351  1.00  0.00           O  
ATOM    753  ND2 ASN B  16      -0.671  -0.386  -3.215  1.00  0.00           N  
ATOM    754  H   ASN B  16      -0.596   3.732  -1.550  1.00  0.00           H  
ATOM    755  HA  ASN B  16       1.594   2.034  -2.002  1.00  0.00           H  
ATOM    756  HB2 ASN B  16      -0.980   2.638  -3.406  1.00  0.00           H  
ATOM    757  HB3 ASN B  16       0.224   1.680  -4.247  1.00  0.00           H  
ATOM    758 HD21 ASN B  16      -0.422  -0.376  -4.168  1.00  0.00           H  
ATOM    759 HD22 ASN B  16      -0.959  -1.193  -2.743  1.00  0.00           H  
ATOM    760  N   TYR B  17       1.330   4.669  -3.936  1.00  0.00           N  
ATOM    761  CA  TYR B  17       2.030   5.545  -4.863  1.00  0.00           C  
ATOM    762  C   TYR B  17       3.392   5.915  -4.289  1.00  0.00           C  
ATOM    763  O   TYR B  17       4.425   5.716  -4.933  1.00  0.00           O  
ATOM    764  CB  TYR B  17       1.189   6.804  -5.093  1.00  0.00           C  
ATOM    765  CG  TYR B  17       1.612   7.659  -6.271  1.00  0.00           C  
ATOM    766  CD1 TYR B  17       2.615   7.258  -7.148  1.00  0.00           C  
ATOM    767  CD2 TYR B  17       0.986   8.876  -6.508  1.00  0.00           C  
ATOM    768  CE1 TYR B  17       2.978   8.048  -8.224  1.00  0.00           C  
ATOM    769  CE2 TYR B  17       1.341   9.668  -7.582  1.00  0.00           C  
ATOM    770  CZ  TYR B  17       2.338   9.253  -8.434  1.00  0.00           C  
ATOM    771  OH  TYR B  17       2.693  10.040  -9.507  1.00  0.00           O  
ATOM    772  H   TYR B  17       0.453   4.953  -3.592  1.00  0.00           H  
ATOM    773  HA  TYR B  17       2.163   5.021  -5.799  1.00  0.00           H  
ATOM    774  HB2 TYR B  17       0.162   6.512  -5.258  1.00  0.00           H  
ATOM    775  HB3 TYR B  17       1.237   7.418  -4.204  1.00  0.00           H  
ATOM    776  HD1 TYR B  17       3.114   6.315  -6.983  1.00  0.00           H  
ATOM    777  HD2 TYR B  17       0.205   9.202  -5.839  1.00  0.00           H  
ATOM    778  HE1 TYR B  17       3.760   7.724  -8.894  1.00  0.00           H  
ATOM    779  HE2 TYR B  17       0.841  10.609  -7.746  1.00  0.00           H  
ATOM    780  HH  TYR B  17       2.737   9.489 -10.306  1.00  0.00           H  
ATOM    781  N   ALA B  18       3.384   6.434  -3.066  1.00  0.00           N  
ATOM    782  CA  ALA B  18       4.612   6.821  -2.389  1.00  0.00           C  
ATOM    783  C   ALA B  18       5.492   5.605  -2.121  1.00  0.00           C  
ATOM    784  O   ALA B  18       6.708   5.664  -2.285  1.00  0.00           O  
ATOM    785  CB  ALA B  18       4.292   7.539  -1.089  1.00  0.00           C  
ATOM    786  H   ALA B  18       2.525   6.555  -2.602  1.00  0.00           H  
ATOM    787  HA  ALA B  18       5.146   7.506  -3.030  1.00  0.00           H  
ATOM    788  HB1 ALA B  18       3.529   6.992  -0.555  1.00  0.00           H  
ATOM    789  HB2 ALA B  18       5.185   7.598  -0.482  1.00  0.00           H  
ATOM    790  HB3 ALA B  18       3.940   8.534  -1.306  1.00  0.00           H  
ATOM    791  N   ALA B  19       4.870   4.504  -1.715  1.00  0.00           N  
ATOM    792  CA  ALA B  19       5.596   3.274  -1.427  1.00  0.00           C  
ATOM    793  C   ALA B  19       6.319   2.768  -2.666  1.00  0.00           C  
ATOM    794  O   ALA B  19       7.460   2.317  -2.585  1.00  0.00           O  
ATOM    795  CB  ALA B  19       4.653   2.211  -0.884  1.00  0.00           C  
ATOM    796  H   ALA B  19       3.891   4.519  -1.605  1.00  0.00           H  
ATOM    797  HA  ALA B  19       6.329   3.495  -0.665  1.00  0.00           H  
ATOM    798  HB1 ALA B  19       3.636   2.469  -1.140  1.00  0.00           H  
ATOM    799  HB2 ALA B  19       4.900   1.252  -1.318  1.00  0.00           H  
ATOM    800  HB3 ALA B  19       4.750   2.154   0.190  1.00  0.00           H  
ATOM    801  N   LYS B  20       5.661   2.864  -3.815  1.00  0.00           N  
ATOM    802  CA  LYS B  20       6.252   2.432  -5.072  1.00  0.00           C  
ATOM    803  C   LYS B  20       7.482   3.267  -5.395  1.00  0.00           C  
ATOM    804  O   LYS B  20       8.487   2.748  -5.883  1.00  0.00           O  
ATOM    805  CB  LYS B  20       5.232   2.518  -6.208  1.00  0.00           C  
ATOM    806  CG  LYS B  20       4.184   1.421  -6.151  1.00  0.00           C  
ATOM    807  CD  LYS B  20       3.130   1.588  -7.230  1.00  0.00           C  
ATOM    808  CE  LYS B  20       2.099   0.476  -7.165  1.00  0.00           C  
ATOM    809  NZ  LYS B  20       1.046   0.637  -8.201  1.00  0.00           N  
ATOM    810  H   LYS B  20       4.754   3.245  -3.817  1.00  0.00           H  
ATOM    811  HA  LYS B  20       6.557   1.403  -4.953  1.00  0.00           H  
ATOM    812  HB2 LYS B  20       4.730   3.472  -6.154  1.00  0.00           H  
ATOM    813  HB3 LYS B  20       5.749   2.445  -7.153  1.00  0.00           H  
ATOM    814  HG2 LYS B  20       4.670   0.466  -6.281  1.00  0.00           H  
ATOM    815  HG3 LYS B  20       3.702   1.452  -5.184  1.00  0.00           H  
ATOM    816  HD2 LYS B  20       2.631   2.536  -7.087  1.00  0.00           H  
ATOM    817  HD3 LYS B  20       3.606   1.573  -8.200  1.00  0.00           H  
ATOM    818  HE2 LYS B  20       2.596  -0.473  -7.309  1.00  0.00           H  
ATOM    819  HE3 LYS B  20       1.636   0.494  -6.191  1.00  0.00           H  
ATOM    820  HZ1 LYS B  20       0.679   1.616  -8.185  1.00  0.00           H  
ATOM    821  HZ2 LYS B  20       1.436   0.442  -9.145  1.00  0.00           H  
ATOM    822  HZ3 LYS B  20       0.257  -0.018  -8.018  1.00  0.00           H  
ATOM    823  N   GLN B  21       7.413   4.559  -5.089  1.00  0.00           N  
ATOM    824  CA  GLN B  21       8.543   5.442  -5.322  1.00  0.00           C  
ATOM    825  C   GLN B  21       9.620   5.119  -4.306  1.00  0.00           C  
ATOM    826  O   GLN B  21      10.799   5.089  -4.629  1.00  0.00           O  
ATOM    827  CB  GLN B  21       8.145   6.918  -5.204  1.00  0.00           C  
ATOM    828  CG  GLN B  21       6.886   7.295  -5.968  1.00  0.00           C  
ATOM    829  CD  GLN B  21       6.851   6.746  -7.379  1.00  0.00           C  
ATOM    830  OE1 GLN B  21       7.739   7.013  -8.193  1.00  0.00           O  
ATOM    831  NE2 GLN B  21       5.819   5.972  -7.672  1.00  0.00           N  
ATOM    832  H   GLN B  21       6.597   4.915  -4.677  1.00  0.00           H  
ATOM    833  HA  GLN B  21       8.927   5.245  -6.312  1.00  0.00           H  
ATOM    834  HB2 GLN B  21       7.986   7.147  -4.162  1.00  0.00           H  
ATOM    835  HB3 GLN B  21       8.955   7.526  -5.573  1.00  0.00           H  
ATOM    836  HG2 GLN B  21       6.033   6.912  -5.429  1.00  0.00           H  
ATOM    837  HG3 GLN B  21       6.823   8.374  -6.018  1.00  0.00           H  
ATOM    838 HE21 GLN B  21       5.155   5.804  -6.967  1.00  0.00           H  
ATOM    839 HE22 GLN B  21       5.755   5.605  -8.580  1.00  0.00           H  
ATOM    840  N   LYS B  22       9.187   4.856  -3.078  1.00  0.00           N  
ATOM    841  CA  LYS B  22      10.086   4.508  -1.988  1.00  0.00           C  
ATOM    842  C   LYS B  22      10.912   3.282  -2.354  1.00  0.00           C  
ATOM    843  O   LYS B  22      12.133   3.297  -2.244  1.00  0.00           O  
ATOM    844  CB  LYS B  22       9.275   4.237  -0.720  1.00  0.00           C  
ATOM    845  CG  LYS B  22       9.608   5.155   0.441  1.00  0.00           C  
ATOM    846  CD  LYS B  22      10.971   4.844   1.032  1.00  0.00           C  
ATOM    847  CE  LYS B  22      11.246   5.684   2.268  1.00  0.00           C  
ATOM    848  NZ  LYS B  22      10.255   5.434   3.351  1.00  0.00           N  
ATOM    849  H   LYS B  22       8.220   4.889  -2.902  1.00  0.00           H  
ATOM    850  HA  LYS B  22      10.751   5.341  -1.817  1.00  0.00           H  
ATOM    851  HB2 LYS B  22       8.228   4.353  -0.950  1.00  0.00           H  
ATOM    852  HB3 LYS B  22       9.454   3.218  -0.408  1.00  0.00           H  
ATOM    853  HG2 LYS B  22       9.604   6.176   0.092  1.00  0.00           H  
ATOM    854  HG3 LYS B  22       8.857   5.034   1.208  1.00  0.00           H  
ATOM    855  HD2 LYS B  22      11.005   3.800   1.305  1.00  0.00           H  
ATOM    856  HD3 LYS B  22      11.727   5.049   0.292  1.00  0.00           H  
ATOM    857  HE2 LYS B  22      12.235   5.449   2.634  1.00  0.00           H  
ATOM    858  HE3 LYS B  22      11.206   6.726   1.991  1.00  0.00           H  
ATOM    859  HZ1 LYS B  22       9.332   5.165   2.947  1.00  0.00           H  
ATOM    860  HZ2 LYS B  22      10.588   4.666   3.974  1.00  0.00           H  
ATOM    861  HZ3 LYS B  22      10.129   6.297   3.927  1.00  0.00           H  
ATOM    862  N   VAL B  23      10.237   2.230  -2.802  1.00  0.00           N  
ATOM    863  CA  VAL B  23      10.906   0.998  -3.200  1.00  0.00           C  
ATOM    864  C   VAL B  23      11.978   1.277  -4.249  1.00  0.00           C  
ATOM    865  O   VAL B  23      13.127   0.854  -4.108  1.00  0.00           O  
ATOM    866  CB  VAL B  23       9.909  -0.030  -3.779  1.00  0.00           C  
ATOM    867  CG1 VAL B  23      10.648  -1.242  -4.316  1.00  0.00           C  
ATOM    868  CG2 VAL B  23       8.886  -0.447  -2.734  1.00  0.00           C  
ATOM    869  H   VAL B  23       9.256   2.286  -2.875  1.00  0.00           H  
ATOM    870  HA  VAL B  23      11.371   0.569  -2.324  1.00  0.00           H  
ATOM    871  HB  VAL B  23       9.384   0.434  -4.601  1.00  0.00           H  
ATOM    872 HG11 VAL B  23      11.629  -1.291  -3.866  1.00  0.00           H  
ATOM    873 HG12 VAL B  23      10.095  -2.139  -4.075  1.00  0.00           H  
ATOM    874 HG13 VAL B  23      10.747  -1.156  -5.387  1.00  0.00           H  
ATOM    875 HG21 VAL B  23       9.396  -0.881  -1.888  1.00  0.00           H  
ATOM    876 HG22 VAL B  23       8.322   0.418  -2.413  1.00  0.00           H  
ATOM    877 HG23 VAL B  23       8.212  -1.177  -3.160  1.00  0.00           H  
ATOM    878  N   GLN B  24      11.594   1.989  -5.301  1.00  0.00           N  
ATOM    879  CA  GLN B  24      12.517   2.312  -6.375  1.00  0.00           C  
ATOM    880  C   GLN B  24      13.598   3.280  -5.916  1.00  0.00           C  
ATOM    881  O   GLN B  24      14.731   3.208  -6.382  1.00  0.00           O  
ATOM    882  CB  GLN B  24      11.765   2.892  -7.574  1.00  0.00           C  
ATOM    883  CG  GLN B  24      10.899   1.878  -8.303  1.00  0.00           C  
ATOM    884  CD  GLN B  24      11.698   0.701  -8.818  1.00  0.00           C  
ATOM    885  OE1 GLN B  24      12.703   0.870  -9.511  1.00  0.00           O  
ATOM    886  NE2 GLN B  24      11.248  -0.499  -8.502  1.00  0.00           N  
ATOM    887  H   GLN B  24      10.663   2.300  -5.358  1.00  0.00           H  
ATOM    888  HA  GLN B  24      12.994   1.390  -6.676  1.00  0.00           H  
ATOM    889  HB2 GLN B  24      11.130   3.696  -7.231  1.00  0.00           H  
ATOM    890  HB3 GLN B  24      12.484   3.288  -8.275  1.00  0.00           H  
ATOM    891  HG2 GLN B  24      10.146   1.508  -7.624  1.00  0.00           H  
ATOM    892  HG3 GLN B  24      10.422   2.364  -9.142  1.00  0.00           H  
ATOM    893 HE21 GLN B  24      10.428  -0.562  -7.962  1.00  0.00           H  
ATOM    894 HE22 GLN B  24      11.757  -1.284  -8.818  1.00  0.00           H  
ATOM    895  N   ALA B  25      13.256   4.173  -4.998  1.00  0.00           N  
ATOM    896  CA  ALA B  25      14.218   5.139  -4.486  1.00  0.00           C  
ATOM    897  C   ALA B  25      15.273   4.420  -3.672  1.00  0.00           C  
ATOM    898  O   ALA B  25      16.467   4.662  -3.826  1.00  0.00           O  
ATOM    899  CB  ALA B  25      13.525   6.210  -3.650  1.00  0.00           C  
ATOM    900  H   ALA B  25      12.335   4.177  -4.648  1.00  0.00           H  
ATOM    901  HA  ALA B  25      14.696   5.617  -5.333  1.00  0.00           H  
ATOM    902  HB1 ALA B  25      12.560   5.847  -3.327  1.00  0.00           H  
ATOM    903  HB2 ALA B  25      14.129   6.441  -2.786  1.00  0.00           H  
ATOM    904  HB3 ALA B  25      13.391   7.102  -4.245  1.00  0.00           H  
ATOM    905  N   LEU B  26      14.820   3.510  -2.824  1.00  0.00           N  
ATOM    906  CA  LEU B  26      15.718   2.726  -1.997  1.00  0.00           C  
ATOM    907  C   LEU B  26      16.562   1.824  -2.881  1.00  0.00           C  
ATOM    908  O   LEU B  26      17.754   1.644  -2.645  1.00  0.00           O  
ATOM    909  CB  LEU B  26      14.924   1.889  -1.001  1.00  0.00           C  
ATOM    910  CG  LEU B  26      14.007   2.670  -0.065  1.00  0.00           C  
ATOM    911  CD1 LEU B  26      13.214   1.721   0.810  1.00  0.00           C  
ATOM    912  CD2 LEU B  26      14.805   3.632   0.790  1.00  0.00           C  
ATOM    913  H   LEU B  26      13.848   3.352  -2.765  1.00  0.00           H  
ATOM    914  HA  LEU B  26      16.366   3.407  -1.464  1.00  0.00           H  
ATOM    915  HB2 LEU B  26      14.318   1.190  -1.559  1.00  0.00           H  
ATOM    916  HB3 LEU B  26      15.622   1.329  -0.398  1.00  0.00           H  
ATOM    917  HG  LEU B  26      13.306   3.246  -0.653  1.00  0.00           H  
ATOM    918 HD11 LEU B  26      13.892   1.046   1.310  1.00  0.00           H  
ATOM    919 HD12 LEU B  26      12.660   2.286   1.545  1.00  0.00           H  
ATOM    920 HD13 LEU B  26      12.528   1.154   0.198  1.00  0.00           H  
ATOM    921 HD21 LEU B  26      15.849   3.569   0.525  1.00  0.00           H  
ATOM    922 HD22 LEU B  26      14.450   4.638   0.630  1.00  0.00           H  
ATOM    923 HD23 LEU B  26      14.683   3.371   1.832  1.00  0.00           H  
ATOM    924  N   ARG B  27      15.929   1.280  -3.916  1.00  0.00           N  
ATOM    925  CA  ARG B  27      16.605   0.411  -4.869  1.00  0.00           C  
ATOM    926  C   ARG B  27      17.712   1.178  -5.588  1.00  0.00           C  
ATOM    927  O   ARG B  27      18.830   0.691  -5.746  1.00  0.00           O  
ATOM    928  CB  ARG B  27      15.607  -0.111  -5.913  1.00  0.00           C  
ATOM    929  CG  ARG B  27      15.519  -1.626  -6.000  1.00  0.00           C  
ATOM    930  CD  ARG B  27      14.778  -2.210  -4.808  1.00  0.00           C  
ATOM    931  NE  ARG B  27      14.718  -3.676  -4.841  1.00  0.00           N  
ATOM    932  CZ  ARG B  27      15.784  -4.483  -4.781  1.00  0.00           C  
ATOM    933  NH1 ARG B  27      17.007  -3.976  -4.688  1.00  0.00           N  
ATOM    934  NH2 ARG B  27      15.621  -5.798  -4.811  1.00  0.00           N  
ATOM    935  H   ARG B  27      14.975   1.479  -4.049  1.00  0.00           H  
ATOM    936  HA  ARG B  27      17.033  -0.417  -4.328  1.00  0.00           H  
ATOM    937  HB2 ARG B  27      14.625   0.268  -5.673  1.00  0.00           H  
ATOM    938  HB3 ARG B  27      15.897   0.266  -6.884  1.00  0.00           H  
ATOM    939  HG2 ARG B  27      14.996  -1.898  -6.904  1.00  0.00           H  
ATOM    940  HG3 ARG B  27      16.518  -2.031  -6.023  1.00  0.00           H  
ATOM    941  HD2 ARG B  27      15.282  -1.901  -3.909  1.00  0.00           H  
ATOM    942  HD3 ARG B  27      13.770  -1.819  -4.804  1.00  0.00           H  
ATOM    943  HE  ARG B  27      13.824  -4.084  -4.909  1.00  0.00           H  
ATOM    944 HH11 ARG B  27      17.143  -2.986  -4.663  1.00  0.00           H  
ATOM    945 HH12 ARG B  27      17.811  -4.586  -4.657  1.00  0.00           H  
ATOM    946 HH21 ARG B  27      14.696  -6.192  -4.884  1.00  0.00           H  
ATOM    947 HH22 ARG B  27      16.419  -6.407  -4.752  1.00  0.00           H  
ATOM    948  N   HIS B  28      17.365   2.373  -6.037  1.00  0.00           N  
ATOM    949  CA  HIS B  28      18.279   3.237  -6.770  1.00  0.00           C  
ATOM    950  C   HIS B  28      19.396   3.784  -5.879  1.00  0.00           C  
ATOM    951  O   HIS B  28      20.565   3.784  -6.262  1.00  0.00           O  
ATOM    952  CB  HIS B  28      17.483   4.404  -7.362  1.00  0.00           C  
ATOM    953  CG  HIS B  28      18.235   5.243  -8.349  1.00  0.00           C  
ATOM    954  ND1 HIS B  28      18.623   4.808  -9.596  1.00  0.00           N  
ATOM    955  CD2 HIS B  28      18.651   6.527  -8.254  1.00  0.00           C  
ATOM    956  CE1 HIS B  28      19.245   5.819 -10.209  1.00  0.00           C  
ATOM    957  NE2 HIS B  28      19.289   6.889  -9.436  1.00  0.00           N  
ATOM    958  H   HIS B  28      16.442   2.684  -5.890  1.00  0.00           H  
ATOM    959  HA  HIS B  28      18.715   2.664  -7.572  1.00  0.00           H  
ATOM    960  HB2 HIS B  28      16.609   4.016  -7.860  1.00  0.00           H  
ATOM    961  HB3 HIS B  28      17.166   5.050  -6.557  1.00  0.00           H  
ATOM    962  HD1 HIS B  28      18.456   3.913  -9.977  1.00  0.00           H  
ATOM    963  HD2 HIS B  28      18.517   7.174  -7.397  1.00  0.00           H  
ATOM    964  HE1 HIS B  28      19.662   5.766 -11.204  1.00  0.00           H  
ATOM    965  N   LYS B  29      19.017   4.286  -4.710  1.00  0.00           N  
ATOM    966  CA  LYS B  29      19.965   4.886  -3.776  1.00  0.00           C  
ATOM    967  C   LYS B  29      20.858   3.852  -3.098  1.00  0.00           C  
ATOM    968  O   LYS B  29      22.039   4.104  -2.863  1.00  0.00           O  
ATOM    969  CB  LYS B  29      19.210   5.691  -2.711  1.00  0.00           C  
ATOM    970  CG  LYS B  29      20.075   6.713  -1.986  1.00  0.00           C  
ATOM    971  CD  LYS B  29      19.270   7.522  -0.977  1.00  0.00           C  
ATOM    972  CE  LYS B  29      18.183   8.344  -1.652  1.00  0.00           C  
ATOM    973  NZ  LYS B  29      17.368   9.107  -0.665  1.00  0.00           N  
ATOM    974  H   LYS B  29      18.059   4.285  -4.480  1.00  0.00           H  
ATOM    975  HA  LYS B  29      20.590   5.561  -4.337  1.00  0.00           H  
ATOM    976  HB2 LYS B  29      18.389   6.209  -3.180  1.00  0.00           H  
ATOM    977  HB3 LYS B  29      18.815   5.002  -1.977  1.00  0.00           H  
ATOM    978  HG2 LYS B  29      20.865   6.196  -1.465  1.00  0.00           H  
ATOM    979  HG3 LYS B  29      20.502   7.387  -2.714  1.00  0.00           H  
ATOM    980  HD2 LYS B  29      18.809   6.846  -0.272  1.00  0.00           H  
ATOM    981  HD3 LYS B  29      19.939   8.190  -0.451  1.00  0.00           H  
ATOM    982  HE2 LYS B  29      18.649   9.040  -2.335  1.00  0.00           H  
ATOM    983  HE3 LYS B  29      17.537   7.678  -2.205  1.00  0.00           H  
ATOM    984  HZ1 LYS B  29      16.968   8.462   0.051  1.00  0.00           H  
ATOM    985  HZ2 LYS B  29      17.961   9.817  -0.180  1.00  0.00           H  
ATOM    986  HZ3 LYS B  29      16.587   9.597  -1.147  1.00  0.00           H  
ATOM    987  N   CYS B  30      20.300   2.701  -2.762  1.00  0.00           N  
ATOM    988  CA  CYS B  30      21.068   1.666  -2.084  1.00  0.00           C  
ATOM    989  C   CYS B  30      20.876   0.308  -2.750  1.00  0.00           C  
ATOM    990  O   CYS B  30      21.775  -0.195  -3.428  1.00  0.00           O  
ATOM    991  CB  CYS B  30      20.656   1.621  -0.608  1.00  0.00           C  
ATOM    992  SG  CYS B  30      21.379   0.262   0.363  1.00  0.00           S  
ATOM    993  H   CYS B  30      19.347   2.546  -2.955  1.00  0.00           H  
ATOM    994  HA  CYS B  30      22.111   1.937  -2.146  1.00  0.00           H  
ATOM    995  HB2 CYS B  30      20.954   2.544  -0.134  1.00  0.00           H  
ATOM    996  HB3 CYS B  30      19.581   1.527  -0.550  1.00  0.00           H  
ATOM    997  N   GLY B  31      19.707  -0.281  -2.557  1.00  0.00           N  
ATOM    998  CA  GLY B  31      19.420  -1.572  -3.138  1.00  0.00           C  
ATOM    999  C   GLY B  31      19.023  -2.579  -2.079  1.00  0.00           C  
ATOM   1000  O   GLY B  31      18.506  -2.208  -1.025  1.00  0.00           O  
ATOM   1001  H   GLY B  31      19.027   0.168  -2.008  1.00  0.00           H  
ATOM   1002  HA2 GLY B  31      18.610  -1.464  -3.847  1.00  0.00           H  
ATOM   1003  HA3 GLY B  31      20.297  -1.930  -3.655  1.00  0.00           H  
TER    1007      NH2 B  32                                                      
ENDMDL                                                                          
