# Supplementary material for: Comparative Performance of High-Throughput Methods for Protein pKa Predictions
Source: J Chem Inf Model. 2023 Aug 8;63(16):5169–81. doi: 10.1021/acs.jcim.3c00165 (PMC10466379; doi:10.1021/acs.jcim.3c00165)
Supplement: Supplementary file 3 — ci3c00165_si_003.zip [file ci3c00165_si_003.zip › curated_pdbs/1pga_curated_66.pdb]

MODEL       31                                                                  
ATOM      1  N   MET A   1     -14.018   1.626   4.044  1.00  1.07           N  
ATOM      2  CA  MET A   1     -13.251   0.438   3.573  1.00  0.36           C  
ATOM      3  C   MET A   1     -11.772   0.610   3.929  1.00  0.29           C  
ATOM      4  O   MET A   1     -11.197   1.657   3.704  1.00  0.34           O  
ATOM      5  CB  MET A   1     -13.388   0.273   2.059  1.00  0.85           C  
ATOM      6  CG  MET A   1     -14.869   0.319   1.680  1.00  1.01           C  
ATOM      7  SD  MET A   1     -15.502  -1.017   0.636  1.00  2.23           S  
ATOM      8  CE  MET A   1     -16.529  -1.820   1.892  1.00  1.94           C  
ATOM      9  H1  MET A   1     -13.369   2.429   4.174  1.00  1.92           H  
ATOM     10  H2  MET A   1     -14.740   1.876   3.338  1.00  1.62           H  
ATOM     11  H3  MET A   1     -14.481   1.404   4.948  1.00  1.10           H  
ATOM     12  HA  MET A   1     -13.631  -0.445   4.061  1.00  0.30           H  
ATOM     13  HB2 MET A   1     -12.860   1.071   1.558  1.00  1.31           H  
ATOM     14  HB3 MET A   1     -12.966  -0.674   1.757  1.00  1.11           H  
ATOM     15  HG2 MET A   1     -15.449   0.325   2.591  1.00  0.60           H  
ATOM     16  HG3 MET A   1     -15.057   1.251   1.168  1.00  1.95           H  
ATOM     17  HE1 MET A   1     -15.911  -2.120   2.725  1.00  2.41           H  
ATOM     18  HE2 MET A   1     -17.286  -1.130   2.235  1.00  1.55           H  
ATOM     19  HE3 MET A   1     -17.004  -2.691   1.466  1.00  2.71           H  
ATOM     20  N   THR A   2     -11.191  -0.427   4.480  1.00  0.18           N  
ATOM     21  CA  THR A   2      -9.745  -0.358   4.862  1.00  0.10           C  
ATOM     22  C   THR A   2      -8.988  -1.543   4.259  1.00  0.05           C  
ATOM     23  O   THR A   2      -9.313  -2.685   4.521  1.00  0.06           O  
ATOM     24  CB  THR A   2      -9.627  -0.405   6.388  1.00  0.06           C  
ATOM     25  OG1 THR A   2     -10.625   0.497   6.858  1.00  0.06           O  
ATOM     26  CG2 THR A   2      -8.300   0.176   6.866  1.00  0.07           C  
ATOM     27  H   THR A   2     -11.703  -1.247   4.642  1.00  0.16           H  
ATOM     28  HA  THR A   2      -9.316   0.560   4.500  1.00  0.13           H  
ATOM     29  HB  THR A   2      -9.782  -1.396   6.776  1.00  0.05           H  
ATOM     30  HG1 THR A   2     -11.123   0.054   7.549  1.00  0.60           H  
ATOM     31 HG21 THR A   2      -7.518  -0.080   6.167  1.00  1.05           H  
ATOM     32 HG22 THR A   2      -8.379   1.250   6.937  1.00  1.18           H  
ATOM     33 HG23 THR A   2      -8.055  -0.227   7.837  1.00  1.14           H  
ATOM     34  N   TYR A   3      -7.992  -1.245   3.466  1.00  0.03           N  
ATOM     35  CA  TYR A   3      -7.200  -2.346   2.834  1.00  0.03           C  
ATOM     36  C   TYR A   3      -5.890  -2.553   3.599  1.00  0.06           C  
ATOM     37  O   TYR A   3      -5.494  -1.716   4.384  1.00  0.07           O  
ATOM     38  CB  TYR A   3      -6.899  -1.985   1.382  1.00  0.05           C  
ATOM     39  CG  TYR A   3      -8.160  -1.402   0.737  1.00  0.06           C  
ATOM     40  CD1 TYR A   3      -8.559  -0.111   1.013  1.00  0.08           C  
ATOM     41  CD2 TYR A   3      -8.915  -2.164  -0.128  1.00  0.07           C  
ATOM     42  CE1 TYR A   3      -9.697   0.410   0.431  1.00  0.09           C  
ATOM     43  CE2 TYR A   3     -10.053  -1.643  -0.710  1.00  0.08           C  
ATOM     44  CZ  TYR A   3     -10.453  -0.353  -0.435  1.00  0.09           C  
ATOM     45  OH  TYR A   3     -11.592   0.166  -1.016  1.00  0.10           O  
ATOM     46  H   TYR A   3      -7.761  -0.307   3.292  1.00  0.06           H  
ATOM     47  HA  TYR A   3      -7.773  -3.258   2.859  1.00  0.04           H  
ATOM     48  HB2 TYR A   3      -6.108  -1.259   1.340  1.00  0.05           H  
ATOM     49  HB3 TYR A   3      -6.596  -2.870   0.840  1.00  0.06           H  
ATOM     50  HD1 TYR A   3      -7.975   0.498   1.688  1.00  0.10           H  
ATOM     51  HD2 TYR A   3      -8.612  -3.172  -0.353  1.00  0.08           H  
ATOM     52  HE1 TYR A   3     -10.000   1.421   0.655  1.00  0.12           H  
ATOM     53  HE2 TYR A   3     -10.634  -2.252  -1.388  1.00  0.10           H  
ATOM     54  HH  TYR A   3     -11.664  -0.194  -1.902  1.00  0.90           H  
ATOM     55  N   LYS A   4      -5.251  -3.665   3.350  1.00  0.10           N  
ATOM     56  CA  LYS A   4      -3.966  -3.966   4.061  1.00  0.13           C  
ATOM     57  C   LYS A   4      -2.784  -3.856   3.093  1.00  0.11           C  
ATOM     58  O   LYS A   4      -2.732  -4.546   2.109  1.00  0.11           O  
ATOM     59  CB  LYS A   4      -4.039  -5.407   4.592  1.00  0.19           C  
ATOM     60  CG  LYS A   4      -3.062  -5.618   5.767  1.00  0.30           C  
ATOM     61  CD  LYS A   4      -3.854  -6.065   6.998  1.00  1.49           C  
ATOM     62  CE  LYS A   4      -4.500  -7.425   6.718  1.00  1.86           C  
ATOM     63  NZ  LYS A   4      -4.055  -8.431   7.725  1.00  1.66           N  
ATOM     64  H   LYS A   4      -5.614  -4.303   2.704  1.00  0.11           H  
ATOM     65  HA  LYS A   4      -3.839  -3.274   4.876  1.00  0.16           H  
ATOM     66  HB2 LYS A   4      -5.044  -5.618   4.912  1.00  0.17           H  
ATOM     67  HB3 LYS A   4      -3.785  -6.089   3.795  1.00  0.23           H  
ATOM     68  HG2 LYS A   4      -2.345  -6.382   5.503  1.00  1.52           H  
ATOM     69  HG3 LYS A   4      -2.532  -4.707   5.987  1.00  1.18           H  
ATOM     70  HD2 LYS A   4      -3.190  -6.146   7.846  1.00  1.96           H  
ATOM     71  HD3 LYS A   4      -4.622  -5.341   7.218  1.00  2.90           H  
ATOM     72  HE2 LYS A   4      -5.574  -7.332   6.765  1.00  2.99           H  
ATOM     73  HE3 LYS A   4      -4.218  -7.765   5.732  1.00  2.09           H  
ATOM     74  HZ1 LYS A   4      -3.596  -7.944   8.521  1.00  1.61           H  
ATOM     75  HZ2 LYS A   4      -4.879  -8.961   8.072  1.00  2.61           H  
ATOM     76  HZ3 LYS A   4      -3.380  -9.087   7.284  1.00  1.50           H  
ATOM     77  N   LEU A   5      -1.850  -3.008   3.400  1.00  0.14           N  
ATOM     78  CA  LEU A   5      -0.680  -2.862   2.481  1.00  0.13           C  
ATOM     79  C   LEU A   5       0.434  -3.841   2.884  1.00  0.13           C  
ATOM     80  O   LEU A   5       0.560  -4.204   4.037  1.00  0.14           O  
ATOM     81  CB  LEU A   5      -0.159  -1.406   2.571  1.00  0.13           C  
ATOM     82  CG  LEU A   5       1.227  -1.239   1.877  1.00  0.12           C  
ATOM     83  CD1 LEU A   5       1.077  -1.393   0.361  1.00  0.11           C  
ATOM     84  CD2 LEU A   5       1.760   0.165   2.170  1.00  0.13           C  
ATOM     85  H   LEU A   5      -1.912  -2.473   4.218  1.00  0.19           H  
ATOM     86  HA  LEU A   5      -1.006  -3.071   1.472  1.00  0.12           H  
ATOM     87  HB2 LEU A   5      -0.869  -0.751   2.095  1.00  0.13           H  
ATOM     88  HB3 LEU A   5      -0.069  -1.128   3.611  1.00  0.14           H  
ATOM     89  HG  LEU A   5       1.929  -1.962   2.249  1.00  0.13           H  
ATOM     90 HD11 LEU A   5       0.368  -0.667  -0.009  1.00  1.25           H  
ATOM     91 HD12 LEU A   5       2.031  -1.228  -0.116  1.00  1.22           H  
ATOM     92 HD13 LEU A   5       0.730  -2.383   0.122  1.00  1.38           H  
ATOM     93 HD21 LEU A   5       1.665   0.383   3.224  1.00  0.93           H  
ATOM     94 HD22 LEU A   5       2.801   0.226   1.889  1.00  0.89           H  
ATOM     95 HD23 LEU A   5       1.199   0.891   1.605  1.00  0.83           H  
ATOM     96  N   ILE A   6       1.219  -4.234   1.909  1.00  0.12           N  
ATOM     97  CA  ILE A   6       2.353  -5.156   2.180  1.00  0.13           C  
ATOM     98  C   ILE A   6       3.633  -4.559   1.580  1.00  0.09           C  
ATOM     99  O   ILE A   6       3.843  -4.612   0.385  1.00  0.05           O  
ATOM    100  CB  ILE A   6       2.071  -6.524   1.550  1.00  0.15           C  
ATOM    101  CG1 ILE A   6       0.695  -7.014   2.012  1.00  0.41           C  
ATOM    102  CG2 ILE A   6       3.140  -7.526   2.002  1.00  0.28           C  
ATOM    103  CD1 ILE A   6       0.535  -8.490   1.639  1.00  0.25           C  
ATOM    104  H   ILE A   6       1.060  -3.924   1.007  1.00  0.11           H  
ATOM    105  HA  ILE A   6       2.474  -5.264   3.235  1.00  0.18           H  
ATOM    106  HB  ILE A   6       2.086  -6.441   0.474  1.00  0.29           H  
ATOM    107 HG12 ILE A   6       0.609  -6.900   3.083  1.00  0.60           H  
ATOM    108 HG13 ILE A   6      -0.077  -6.433   1.532  1.00  0.76           H  
ATOM    109 HG21 ILE A   6       4.117  -7.070   1.955  1.00  0.71           H  
ATOM    110 HG22 ILE A   6       2.943  -7.837   3.017  1.00  1.29           H  
ATOM    111 HG23 ILE A   6       3.124  -8.392   1.356  1.00  1.16           H  
ATOM    112 HD11 ILE A   6       0.906  -8.656   0.637  1.00  1.14           H  
ATOM    113 HD12 ILE A   6       1.091  -9.106   2.329  1.00  0.97           H  
ATOM    114 HD13 ILE A   6      -0.506  -8.766   1.680  1.00  0.88           H  
ATOM    115  N   LEU A   7       4.457  -4.005   2.425  1.00  0.12           N  
ATOM    116  CA  LEU A   7       5.719  -3.383   1.923  1.00  0.11           C  
ATOM    117  C   LEU A   7       6.784  -4.445   1.654  1.00  0.09           C  
ATOM    118  O   LEU A   7       7.225  -5.126   2.558  1.00  0.11           O  
ATOM    119  CB  LEU A   7       6.236  -2.398   2.969  1.00  0.17           C  
ATOM    120  CG  LEU A   7       5.335  -1.164   2.987  1.00  0.18           C  
ATOM    121  CD1 LEU A   7       5.034  -0.781   4.438  1.00  0.32           C  
ATOM    122  CD2 LEU A   7       6.057  -0.002   2.300  1.00  0.28           C  
ATOM    123  H   LEU A   7       4.249  -3.998   3.381  1.00  0.15           H  
ATOM    124  HA  LEU A   7       5.516  -2.853   1.015  1.00  0.10           H  
ATOM    125  HB2 LEU A   7       6.229  -2.865   3.942  1.00  0.20           H  
ATOM    126  HB3 LEU A   7       7.248  -2.106   2.725  1.00  0.19           H  
ATOM    127  HG  LEU A   7       4.413  -1.378   2.468  1.00  0.09           H  
ATOM    128 HD11 LEU A   7       5.958  -0.616   4.971  1.00  0.79           H  
ATOM    129 HD12 LEU A   7       4.443   0.123   4.462  1.00  0.87           H  
ATOM    130 HD13 LEU A   7       4.483  -1.577   4.918  1.00  1.27           H  
ATOM    131 HD21 LEU A   7       6.317  -0.283   1.290  1.00  0.84           H  
ATOM    132 HD22 LEU A   7       5.413   0.864   2.274  1.00  1.03           H  
ATOM    133 HD23 LEU A   7       6.957   0.240   2.845  1.00  1.29           H  
ATOM    134  N   ASN A   8       7.168  -4.563   0.404  1.00  0.07           N  
ATOM    135  CA  ASN A   8       8.215  -5.556   0.039  1.00  0.06           C  
ATOM    136  C   ASN A   8       9.513  -4.816  -0.330  1.00  0.04           C  
ATOM    137  O   ASN A   8      10.228  -5.194  -1.238  1.00  0.04           O  
ATOM    138  CB  ASN A   8       7.701  -6.375  -1.149  1.00  0.06           C  
ATOM    139  CG  ASN A   8       7.384  -7.790  -0.689  1.00  0.09           C  
ATOM    140  OD1 ASN A   8       8.162  -8.426  -0.005  1.00  0.11           O  
ATOM    141  ND2 ASN A   8       6.251  -8.319  -1.044  1.00  0.12           N  
ATOM    142  H   ASN A   8       6.757  -4.007  -0.297  1.00  0.08           H  
ATOM    143  HA  ASN A   8       8.403  -6.208   0.874  1.00  0.07           H  
ATOM    144  HB2 ASN A   8       6.800  -5.929  -1.534  1.00  0.08           H  
ATOM    145  HB3 ASN A   8       8.436  -6.410  -1.926  1.00  0.04           H  
ATOM    146 HD21 ASN A   8       5.623  -7.806  -1.597  1.00  0.12           H  
ATOM    147 HD22 ASN A   8       6.026  -9.221  -0.763  1.00  0.14           H  
ATOM    148  N   GLY A   9       9.791  -3.777   0.403  1.00  0.03           N  
ATOM    149  CA  GLY A   9      11.020  -2.985   0.116  1.00  0.06           C  
ATOM    150  C   GLY A   9      12.249  -3.894   0.081  1.00  0.08           C  
ATOM    151  O   GLY A   9      12.324  -4.870   0.801  1.00  0.09           O  
ATOM    152  H   GLY A   9       9.202  -3.526   1.144  1.00  0.03           H  
ATOM    153  HA2 GLY A   9      10.913  -2.500  -0.839  1.00  0.08           H  
ATOM    154  HA3 GLY A   9      11.151  -2.235   0.882  1.00  0.06           H  
ATOM    155  N   LYS A  10      13.189  -3.553  -0.757  1.00  0.15           N  
ATOM    156  CA  LYS A  10      14.422  -4.389  -0.852  1.00  0.18           C  
ATOM    157  C   LYS A  10      15.111  -4.455   0.512  1.00  0.07           C  
ATOM    158  O   LYS A  10      15.289  -5.519   1.070  1.00  0.36           O  
ATOM    159  CB  LYS A  10      15.374  -3.766  -1.873  1.00  0.37           C  
ATOM    160  CG  LYS A  10      16.501  -4.755  -2.176  1.00  1.01           C  
ATOM    161  CD  LYS A  10      17.482  -4.114  -3.160  1.00  1.49           C  
ATOM    162  CE  LYS A  10      18.800  -4.892  -3.135  1.00  2.41           C  
ATOM    163  NZ  LYS A  10      18.543  -6.357  -3.229  1.00  2.40           N  
ATOM    164  H   LYS A  10      13.088  -2.754  -1.316  1.00  0.20           H  
ATOM    165  HA  LYS A  10      14.157  -5.383  -1.169  1.00  0.25           H  
ATOM    166  HB2 LYS A  10      14.834  -3.541  -2.782  1.00  0.49           H  
ATOM    167  HB3 LYS A  10      15.789  -2.854  -1.473  1.00  1.07           H  
ATOM    168  HG2 LYS A  10      17.018  -5.008  -1.261  1.00  1.79           H  
ATOM    169  HG3 LYS A  10      16.088  -5.655  -2.608  1.00  1.08           H  
ATOM    170  HD2 LYS A  10      17.064  -4.140  -4.156  1.00  1.14           H  
ATOM    171  HD3 LYS A  10      17.660  -3.088  -2.877  1.00  2.10           H  
ATOM    172  HE2 LYS A  10      19.415  -4.587  -3.969  1.00  2.80           H  
ATOM    173  HE3 LYS A  10      19.325  -4.684  -2.215  1.00  3.29           H  
ATOM    174  HZ1 LYS A  10      17.641  -6.520  -3.718  1.00  1.76           H  
ATOM    175  HZ2 LYS A  10      19.314  -6.811  -3.761  1.00  2.87           H  
ATOM    176  HZ3 LYS A  10      18.497  -6.762  -2.272  1.00  3.23           H  
ATOM    177  N   THR A  11      15.482  -3.313   1.017  1.00  0.23           N  
ATOM    178  CA  THR A  11      16.155  -3.282   2.344  1.00  0.24           C  
ATOM    179  C   THR A  11      15.132  -2.981   3.444  1.00  0.16           C  
ATOM    180  O   THR A  11      15.491  -2.724   4.576  1.00  0.12           O  
ATOM    181  CB  THR A  11      17.229  -2.192   2.334  1.00  0.44           C  
ATOM    182  OG1 THR A  11      16.742  -1.213   1.423  1.00  0.50           O  
ATOM    183  CG2 THR A  11      18.536  -2.697   1.728  1.00  0.69           C  
ATOM    184  H   THR A  11      15.320  -2.479   0.529  1.00  0.48           H  
ATOM    185  HA  THR A  11      16.617  -4.236   2.534  1.00  0.24           H  
ATOM    186  HB  THR A  11      17.387  -1.773   3.310  1.00  0.43           H  
ATOM    187  HG1 THR A  11      15.783  -1.225   1.457  1.00  0.57           H  
ATOM    188 HG21 THR A  11      18.359  -3.050   0.723  1.00  0.82           H  
ATOM    189 HG22 THR A  11      19.259  -1.894   1.700  1.00  1.18           H  
ATOM    190 HG23 THR A  11      18.926  -3.506   2.326  1.00  1.75           H  
ATOM    191  N   LEU A  12      13.876  -3.019   3.086  1.00  0.16           N  
ATOM    192  CA  LEU A  12      12.820  -2.734   4.103  1.00  0.13           C  
ATOM    193  C   LEU A  12      11.549  -3.536   3.795  1.00  0.25           C  
ATOM    194  O   LEU A  12      11.218  -3.769   2.651  1.00  0.64           O  
ATOM    195  CB  LEU A  12      12.497  -1.241   4.077  1.00  0.24           C  
ATOM    196  CG  LEU A  12      11.730  -0.869   5.347  1.00  0.30           C  
ATOM    197  CD1 LEU A  12      12.718  -0.370   6.403  1.00  0.39           C  
ATOM    198  CD2 LEU A  12      10.731   0.245   5.025  1.00  0.58           C  
ATOM    199  H   LEU A  12      13.630  -3.229   2.159  1.00  0.21           H  
ATOM    200  HA  LEU A  12      13.184  -3.000   5.080  1.00  0.04           H  
ATOM    201  HB2 LEU A  12      13.414  -0.672   4.028  1.00  0.24           H  
ATOM    202  HB3 LEU A  12      11.894  -1.014   3.209  1.00  0.34           H  
ATOM    203  HG  LEU A  12      11.203  -1.733   5.721  1.00  0.19           H  
ATOM    204 HD11 LEU A  12      13.593  -1.004   6.413  1.00  0.84           H  
ATOM    205 HD12 LEU A  12      13.017   0.643   6.175  1.00  1.38           H  
ATOM    206 HD13 LEU A  12      12.253  -0.392   7.378  1.00  0.98           H  
ATOM    207 HD21 LEU A  12      11.248   1.078   4.571  1.00  1.11           H  
ATOM    208 HD22 LEU A  12       9.983  -0.125   4.341  1.00  1.77           H  
ATOM    209 HD23 LEU A  12      10.250   0.577   5.933  1.00  0.91           H  
ATOM    210  N   LYS A  13      10.867  -3.945   4.831  1.00  0.08           N  
ATOM    211  CA  LYS A  13       9.612  -4.727   4.622  1.00  0.05           C  
ATOM    212  C   LYS A  13       8.636  -4.463   5.772  1.00  0.12           C  
ATOM    213  O   LYS A  13       9.032  -4.370   6.917  1.00  0.12           O  
ATOM    214  CB  LYS A  13       9.946  -6.219   4.568  1.00  0.12           C  
ATOM    215  CG  LYS A  13      10.700  -6.529   3.271  1.00  0.12           C  
ATOM    216  CD  LYS A  13      10.811  -8.046   3.107  1.00  0.73           C  
ATOM    217  CE  LYS A  13      11.545  -8.361   1.800  1.00  1.41           C  
ATOM    218  NZ  LYS A  13      10.572  -8.701   0.724  1.00  2.73           N  
ATOM    219  H   LYS A  13      11.175  -3.739   5.738  1.00  0.39           H  
ATOM    220  HA  LYS A  13       9.158  -4.428   3.694  1.00  0.06           H  
ATOM    221  HB2 LYS A  13      10.562  -6.483   5.414  1.00  0.28           H  
ATOM    222  HB3 LYS A  13       9.033  -6.796   4.604  1.00  0.23           H  
ATOM    223  HG2 LYS A  13      10.164  -6.112   2.431  1.00  0.55           H  
ATOM    224  HG3 LYS A  13      11.687  -6.095   3.313  1.00  0.34           H  
ATOM    225  HD2 LYS A  13      11.359  -8.462   3.940  1.00  0.72           H  
ATOM    226  HD3 LYS A  13       9.823  -8.481   3.081  1.00  1.44           H  
ATOM    227  HE2 LYS A  13      12.124  -7.502   1.494  1.00  1.88           H  
ATOM    228  HE3 LYS A  13      12.210  -9.198   1.951  1.00  1.49           H  
ATOM    229  HZ1 LYS A  13       9.799  -9.271   1.122  1.00  3.04           H  
ATOM    230  HZ2 LYS A  13      10.184  -7.825   0.318  1.00  3.44           H  
ATOM    231  HZ3 LYS A  13      11.054  -9.243  -0.021  1.00  3.19           H  
ATOM    232  N   GLY A  14       7.378  -4.347   5.444  1.00  0.20           N  
ATOM    233  CA  GLY A  14       6.370  -4.087   6.508  1.00  0.29           C  
ATOM    234  C   GLY A  14       4.949  -4.238   5.959  1.00  0.21           C  
ATOM    235  O   GLY A  14       4.736  -4.858   4.936  1.00  0.16           O  
ATOM    236  H   GLY A  14       7.100  -4.431   4.508  1.00  0.20           H  
ATOM    237  HA2 GLY A  14       6.515  -4.790   7.316  1.00  0.39           H  
ATOM    238  HA3 GLY A  14       6.501  -3.084   6.885  1.00  0.35           H  
ATOM    239  N   GLU A  15       4.008  -3.659   6.655  1.00  0.21           N  
ATOM    240  CA  GLU A  15       2.590  -3.751   6.210  1.00  0.15           C  
ATOM    241  C   GLU A  15       1.707  -2.901   7.128  1.00  0.15           C  
ATOM    242  O   GLU A  15       1.851  -2.934   8.335  1.00  0.18           O  
ATOM    243  CB  GLU A  15       2.132  -5.212   6.268  1.00  0.23           C  
ATOM    244  CG  GLU A  15       2.435  -5.788   7.655  1.00  0.27           C  
ATOM    245  CD  GLU A  15       3.380  -6.981   7.511  1.00  1.23           C  
ATOM    246  OE1 GLU A  15       2.884  -8.021   7.108  1.00  1.60           O  
ATOM    247  OE2 GLU A  15       4.546  -6.788   7.812  1.00  2.25           O  
ATOM    248  H   GLU A  15       4.233  -3.157   7.462  1.00  0.25           H  
ATOM    249  HA  GLU A  15       2.507  -3.391   5.198  1.00  0.10           H  
ATOM    250  HB2 GLU A  15       1.070  -5.265   6.079  1.00  0.27           H  
ATOM    251  HB3 GLU A  15       2.653  -5.786   5.517  1.00  0.29           H  
ATOM    252  HG2 GLU A  15       2.900  -5.036   8.274  1.00  0.64           H  
ATOM    253  HG3 GLU A  15       1.518  -6.115   8.122  1.00  1.12           H  
ATOM    254  N   THR A  16       0.816  -2.156   6.544  1.00  0.12           N  
ATOM    255  CA  THR A  16      -0.075  -1.297   7.379  1.00  0.12           C  
ATOM    256  C   THR A  16      -1.440  -1.147   6.707  1.00  0.09           C  
ATOM    257  O   THR A  16      -1.552  -1.245   5.502  1.00  0.07           O  
ATOM    258  CB  THR A  16       0.568   0.081   7.555  1.00  0.12           C  
ATOM    259  OG1 THR A  16      -0.461   0.893   8.112  1.00  0.16           O  
ATOM    260  CG2 THR A  16       0.905   0.726   6.213  1.00  0.24           C  
ATOM    261  H   THR A  16       0.728  -2.162   5.566  1.00  0.10           H  
ATOM    262  HA  THR A  16      -0.205  -1.754   8.344  1.00  0.14           H  
ATOM    263  HB  THR A  16       1.428   0.047   8.198  1.00  0.15           H  
ATOM    264  HG1 THR A  16      -1.245   0.792   7.569  1.00  1.10           H  
ATOM    265 HG21 THR A  16       0.889  -0.021   5.435  1.00  1.24           H  
ATOM    266 HG22 THR A  16       0.180   1.493   5.984  1.00  0.80           H  
ATOM    267 HG23 THR A  16       1.890   1.169   6.259  1.00  1.21           H  
ATOM    268  N   THR A  17      -2.447  -0.909   7.506  1.00  0.16           N  
ATOM    269  CA  THR A  17      -3.820  -0.753   6.938  1.00  0.13           C  
ATOM    270  C   THR A  17      -4.241   0.720   6.965  1.00  0.13           C  
ATOM    271  O   THR A  17      -3.994   1.417   7.930  1.00  0.15           O  
ATOM    272  CB  THR A  17      -4.800  -1.575   7.777  1.00  0.12           C  
ATOM    273  OG1 THR A  17      -5.078  -0.761   8.912  1.00  0.11           O  
ATOM    274  CG2 THR A  17      -4.139  -2.830   8.338  1.00  0.12           C  
ATOM    275  H   THR A  17      -2.303  -0.835   8.473  1.00  0.24           H  
ATOM    276  HA  THR A  17      -3.835  -1.110   5.925  1.00  0.13           H  
ATOM    277  HB  THR A  17      -5.697  -1.814   7.235  1.00  0.12           H  
ATOM    278  HG1 THR A  17      -5.470   0.058   8.601  1.00  0.96           H  
ATOM    279 HG21 THR A  17      -3.536  -3.297   7.574  1.00  1.13           H  
ATOM    280 HG22 THR A  17      -3.509  -2.566   9.176  1.00  1.07           H  
ATOM    281 HG23 THR A  17      -4.896  -3.524   8.669  1.00  1.18           H  
ATOM    282  N   THR A  18      -4.866   1.156   5.902  1.00  0.11           N  
ATOM    283  CA  THR A  18      -5.320   2.581   5.838  1.00  0.13           C  
ATOM    284  C   THR A  18      -6.791   2.646   5.415  1.00  0.11           C  
ATOM    285  O   THR A  18      -7.282   1.772   4.722  1.00  0.11           O  
ATOM    286  CB  THR A  18      -4.463   3.336   4.818  1.00  0.15           C  
ATOM    287  OG1 THR A  18      -4.617   4.710   5.163  1.00  0.19           O  
ATOM    288  CG2 THR A  18      -5.028   3.212   3.405  1.00  0.14           C  
ATOM    289  H   THR A  18      -5.032   0.553   5.147  1.00  0.09           H  
ATOM    290  HA  THR A  18      -5.209   3.040   6.804  1.00  0.14           H  
ATOM    291  HB  THR A  18      -3.431   3.037   4.855  1.00  0.17           H  
ATOM    292  HG1 THR A  18      -5.540   4.944   5.044  1.00  0.66           H  
ATOM    293 HG21 THR A  18      -5.419   2.217   3.253  1.00  1.15           H  
ATOM    294 HG22 THR A  18      -5.823   3.931   3.267  1.00  1.00           H  
ATOM    295 HG23 THR A  18      -4.248   3.401   2.683  1.00  1.17           H  
ATOM    296  N   GLU A  19      -7.463   3.682   5.841  1.00  0.13           N  
ATOM    297  CA  GLU A  19      -8.902   3.825   5.473  1.00  0.15           C  
ATOM    298  C   GLU A  19      -9.032   4.576   4.144  1.00  0.20           C  
ATOM    299  O   GLU A  19      -8.514   5.664   3.991  1.00  0.31           O  
ATOM    300  CB  GLU A  19      -9.624   4.603   6.573  1.00  0.23           C  
ATOM    301  CG  GLU A  19      -9.800   3.698   7.794  1.00  1.12           C  
ATOM    302  CD  GLU A  19     -10.315   4.529   8.970  1.00  1.40           C  
ATOM    303  OE1 GLU A  19     -11.472   4.911   8.897  1.00  0.95           O  
ATOM    304  OE2 GLU A  19      -9.524   4.735   9.875  1.00  2.62           O  
ATOM    305  H   GLU A  19      -7.025   4.359   6.397  1.00  0.16           H  
ATOM    306  HA  GLU A  19      -9.345   2.849   5.378  1.00  0.11           H  
ATOM    307  HB2 GLU A  19      -9.041   5.471   6.845  1.00  1.04           H  
ATOM    308  HB3 GLU A  19     -10.591   4.924   6.216  1.00  0.66           H  
ATOM    309  HG2 GLU A  19     -10.511   2.916   7.570  1.00  1.35           H  
ATOM    310  HG3 GLU A  19      -8.852   3.254   8.060  1.00  1.85           H  
ATOM    311  N   ALA A  20      -9.723   3.974   3.213  1.00  0.14           N  
ATOM    312  CA  ALA A  20      -9.900   4.632   1.884  1.00  0.21           C  
ATOM    313  C   ALA A  20     -11.328   4.413   1.373  1.00  0.17           C  
ATOM    314  O   ALA A  20     -11.848   3.316   1.425  1.00  0.30           O  
ATOM    315  CB  ALA A  20      -8.904   4.029   0.894  1.00  0.27           C  
ATOM    316  H   ALA A  20     -10.122   3.096   3.385  1.00  0.06           H  
ATOM    317  HA  ALA A  20      -9.713   5.688   1.977  1.00  0.28           H  
ATOM    318  HB1 ALA A  20      -8.508   3.107   1.292  1.00  1.15           H  
ATOM    319  HB2 ALA A  20      -9.399   3.828  -0.044  1.00  0.96           H  
ATOM    320  HB3 ALA A  20      -8.092   4.720   0.727  1.00  0.84           H  
ATOM    321  N   VAL A  21     -11.932   5.465   0.891  1.00  0.15           N  
ATOM    322  CA  VAL A  21     -13.328   5.337   0.375  1.00  0.17           C  
ATOM    323  C   VAL A  21     -13.323   4.730  -1.033  1.00  0.18           C  
ATOM    324  O   VAL A  21     -14.355   4.352  -1.552  1.00  0.38           O  
ATOM    325  CB  VAL A  21     -13.976   6.721   0.333  1.00  0.26           C  
ATOM    326  CG1 VAL A  21     -13.084   7.675  -0.467  1.00  0.50           C  
ATOM    327  CG2 VAL A  21     -15.341   6.616  -0.350  1.00  0.23           C  
ATOM    328  H   VAL A  21     -11.475   6.330   0.867  1.00  0.24           H  
ATOM    329  HA  VAL A  21     -13.893   4.701   1.035  1.00  0.15           H  
ATOM    330  HB  VAL A  21     -14.100   7.096   1.338  1.00  0.27           H  
ATOM    331 HG11 VAL A  21     -12.918   7.274  -1.457  1.00  0.58           H  
ATOM    332 HG12 VAL A  21     -13.564   8.639  -0.550  1.00  1.00           H  
ATOM    333 HG13 VAL A  21     -12.135   7.792   0.033  1.00  1.43           H  
ATOM    334 HG21 VAL A  21     -15.777   5.649  -0.149  1.00  0.96           H  
ATOM    335 HG22 VAL A  21     -15.997   7.387   0.026  1.00  1.25           H  
ATOM    336 HG23 VAL A  21     -15.225   6.738  -1.418  1.00  1.29           H  
ATOM    337  N   ASP A  22     -12.161   4.649  -1.621  1.00  0.21           N  
ATOM    338  CA  ASP A  22     -12.075   4.068  -2.994  1.00  0.16           C  
ATOM    339  C   ASP A  22     -10.662   3.534  -3.256  1.00  0.12           C  
ATOM    340  O   ASP A  22      -9.759   3.749  -2.473  1.00  0.17           O  
ATOM    341  CB  ASP A  22     -12.410   5.152  -4.018  1.00  0.20           C  
ATOM    342  CG  ASP A  22     -11.255   6.152  -4.094  1.00  0.28           C  
ATOM    343  OD1 ASP A  22     -11.144   6.922  -3.153  1.00  1.02           O  
ATOM    344  OD2 ASP A  22     -10.550   6.090  -5.087  1.00  1.01           O  
ATOM    345  H   ASP A  22     -11.353   4.966  -1.167  1.00  0.38           H  
ATOM    346  HA  ASP A  22     -12.783   3.263  -3.086  1.00  0.13           H  
ATOM    347  HB2 ASP A  22     -12.557   4.705  -4.990  1.00  0.20           H  
ATOM    348  HB3 ASP A  22     -13.310   5.669  -3.723  1.00  0.40           H  
ATOM    349  N   ALA A  23     -10.504   2.846  -4.354  1.00  0.06           N  
ATOM    350  CA  ALA A  23      -9.160   2.287  -4.683  1.00  0.04           C  
ATOM    351  C   ALA A  23      -8.220   3.405  -5.150  1.00  0.05           C  
ATOM    352  O   ALA A  23      -7.026   3.346  -4.932  1.00  0.05           O  
ATOM    353  CB  ALA A  23      -9.309   1.250  -5.794  1.00  0.09           C  
ATOM    354  H   ALA A  23     -11.262   2.699  -4.959  1.00  0.10           H  
ATOM    355  HA  ALA A  23      -8.746   1.815  -3.808  1.00  0.06           H  
ATOM    356  HB1 ALA A  23     -10.040   1.589  -6.513  1.00  1.07           H  
ATOM    357  HB2 ALA A  23      -8.361   1.110  -6.292  1.00  1.00           H  
ATOM    358  HB3 ALA A  23      -9.633   0.309  -5.374  1.00  0.90           H  
ATOM    359  N   ALA A  24      -8.780   4.399  -5.781  1.00  0.09           N  
ATOM    360  CA  ALA A  24      -7.934   5.527  -6.270  1.00  0.11           C  
ATOM    361  C   ALA A  24      -7.253   6.231  -5.093  1.00  0.11           C  
ATOM    362  O   ALA A  24      -6.042   6.330  -5.042  1.00  0.10           O  
ATOM    363  CB  ALA A  24      -8.816   6.525  -7.018  1.00  0.15           C  
ATOM    364  H   ALA A  24      -9.749   4.406  -5.932  1.00  0.11           H  
ATOM    365  HA  ALA A  24      -7.183   5.145  -6.940  1.00  0.12           H  
ATOM    366  HB1 ALA A  24      -9.739   6.046  -7.312  1.00  1.00           H  
ATOM    367  HB2 ALA A  24      -9.040   7.365  -6.379  1.00  1.22           H  
ATOM    368  HB3 ALA A  24      -8.302   6.877  -7.900  1.00  1.00           H  
ATOM    369  N   THR A  25      -8.045   6.706  -4.170  1.00  0.11           N  
ATOM    370  CA  THR A  25      -7.455   7.406  -2.994  1.00  0.13           C  
ATOM    371  C   THR A  25      -6.553   6.450  -2.207  1.00  0.10           C  
ATOM    372  O   THR A  25      -5.651   6.877  -1.514  1.00  0.11           O  
ATOM    373  CB  THR A  25      -8.584   7.914  -2.092  1.00  0.14           C  
ATOM    374  OG1 THR A  25      -7.952   8.837  -1.209  1.00  0.14           O  
ATOM    375  CG2 THR A  25      -9.131   6.808  -1.194  1.00  0.23           C  
ATOM    376  H   THR A  25      -9.016   6.603  -4.250  1.00  0.12           H  
ATOM    377  HA  THR A  25      -6.871   8.244  -3.337  1.00  0.15           H  
ATOM    378  HB  THR A  25      -9.369   8.387  -2.654  1.00  0.15           H  
ATOM    379  HG1 THR A  25      -8.494   8.910  -0.419  1.00  1.00           H  
ATOM    380 HG21 THR A  25      -9.041   5.856  -1.693  1.00  1.00           H  
ATOM    381 HG22 THR A  25      -8.572   6.781  -0.271  1.00  1.26           H  
ATOM    382 HG23 THR A  25     -10.171   6.999  -0.975  1.00  0.97           H  
ATOM    383  N   ALA A  26      -6.814   5.175  -2.327  1.00  0.07           N  
ATOM    384  CA  ALA A  26      -5.969   4.186  -1.593  1.00  0.06           C  
ATOM    385  C   ALA A  26      -4.574   4.128  -2.224  1.00  0.04           C  
ATOM    386  O   ALA A  26      -3.584   3.966  -1.539  1.00  0.07           O  
ATOM    387  CB  ALA A  26      -6.625   2.807  -1.667  1.00  0.04           C  
ATOM    388  H   ALA A  26      -7.555   4.870  -2.893  1.00  0.06           H  
ATOM    389  HA  ALA A  26      -5.883   4.486  -0.563  1.00  0.08           H  
ATOM    390  HB1 ALA A  26      -7.634   2.863  -1.289  1.00  0.99           H  
ATOM    391  HB2 ALA A  26      -6.646   2.468  -2.692  1.00  1.01           H  
ATOM    392  HB3 ALA A  26      -6.061   2.104  -1.071  1.00  1.06           H  
ATOM    393  N   GLU A  27      -4.529   4.263  -3.523  1.00  0.02           N  
ATOM    394  CA  GLU A  27      -3.214   4.225  -4.219  1.00  0.02           C  
ATOM    395  C   GLU A  27      -2.351   5.410  -3.776  1.00  0.02           C  
ATOM    396  O   GLU A  27      -1.150   5.292  -3.649  1.00  0.19           O  
ATOM    397  CB  GLU A  27      -3.449   4.306  -5.728  1.00  0.03           C  
ATOM    398  CG  GLU A  27      -3.948   2.953  -6.243  1.00  0.09           C  
ATOM    399  CD  GLU A  27      -4.027   2.993  -7.770  1.00  0.06           C  
ATOM    400  OE1 GLU A  27      -3.188   3.675  -8.337  1.00  0.77           O  
ATOM    401  OE2 GLU A  27      -4.920   2.342  -8.284  1.00  0.78           O  
ATOM    402  H   GLU A  27      -5.352   4.384  -4.036  1.00  0.04           H  
ATOM    403  HA  GLU A  27      -2.708   3.305  -3.984  1.00  0.03           H  
ATOM    404  HB2 GLU A  27      -4.187   5.066  -5.937  1.00  0.06           H  
ATOM    405  HB3 GLU A  27      -2.529   4.564  -6.221  1.00  0.03           H  
ATOM    406  HG2 GLU A  27      -3.268   2.170  -5.942  1.00  0.12           H  
ATOM    407  HG3 GLU A  27      -4.929   2.748  -5.842  1.00  0.14           H  
ATOM    408  N   LYS A  28      -2.984   6.530  -3.552  1.00  0.18           N  
ATOM    409  CA  LYS A  28      -2.213   7.734  -3.121  1.00  0.20           C  
ATOM    410  C   LYS A  28      -1.995   7.713  -1.605  1.00  0.21           C  
ATOM    411  O   LYS A  28      -0.926   8.036  -1.125  1.00  0.24           O  
ATOM    412  CB  LYS A  28      -2.991   8.992  -3.504  1.00  0.24           C  
ATOM    413  CG  LYS A  28      -3.642   8.789  -4.872  1.00  0.97           C  
ATOM    414  CD  LYS A  28      -4.283  10.104  -5.321  1.00  0.95           C  
ATOM    415  CE  LYS A  28      -4.851   9.931  -6.731  1.00  2.45           C  
ATOM    416  NZ  LYS A  28      -4.230  10.910  -7.668  1.00  3.29           N  
ATOM    417  H   LYS A  28      -3.956   6.579  -3.665  1.00  0.30           H  
ATOM    418  HA  LYS A  28      -1.259   7.741  -3.619  1.00  0.18           H  
ATOM    419  HB2 LYS A  28      -3.755   9.185  -2.764  1.00  1.05           H  
ATOM    420  HB3 LYS A  28      -2.318   9.836  -3.544  1.00  0.92           H  
ATOM    421  HG2 LYS A  28      -2.894   8.487  -5.590  1.00  1.57           H  
ATOM    422  HG3 LYS A  28      -4.399   8.023  -4.805  1.00  1.61           H  
ATOM    423  HD2 LYS A  28      -5.077  10.372  -4.640  1.00  0.81           H  
ATOM    424  HD3 LYS A  28      -3.541  10.888  -5.323  1.00  1.18           H  
ATOM    425  HE2 LYS A  28      -4.650   8.931  -7.082  1.00  3.06           H  
ATOM    426  HE3 LYS A  28      -5.919  10.090  -6.713  1.00  2.67           H  
ATOM    427  HZ1 LYS A  28      -4.091  11.818  -7.180  1.00  2.91           H  
ATOM    428  HZ2 LYS A  28      -3.310  10.546  -7.991  1.00  3.93           H  
ATOM    429  HZ3 LYS A  28      -4.855  11.049  -8.489  1.00  4.00           H  
ATOM    430  N   VAL A  29      -3.013   7.335  -0.883  1.00  0.19           N  
ATOM    431  CA  VAL A  29      -2.883   7.295   0.601  1.00  0.21           C  
ATOM    432  C   VAL A  29      -1.686   6.432   1.002  1.00  0.18           C  
ATOM    433  O   VAL A  29      -0.787   6.887   1.684  1.00  0.20           O  
ATOM    434  CB  VAL A  29      -4.159   6.706   1.200  1.00  0.21           C  
ATOM    435  CG1 VAL A  29      -3.946   6.460   2.695  1.00  0.21           C  
ATOM    436  CG2 VAL A  29      -5.308   7.697   1.011  1.00  0.23           C  
ATOM    437  H   VAL A  29      -3.854   7.076  -1.313  1.00  0.18           H  
ATOM    438  HA  VAL A  29      -2.744   8.295   0.975  1.00  0.24           H  
ATOM    439  HB  VAL A  29      -4.396   5.775   0.708  1.00  0.23           H  
ATOM    440 HG11 VAL A  29      -3.432   7.303   3.134  1.00  0.93           H  
ATOM    441 HG12 VAL A  29      -4.902   6.333   3.183  1.00  1.09           H  
ATOM    442 HG13 VAL A  29      -3.353   5.569   2.838  1.00  1.07           H  
ATOM    443 HG21 VAL A  29      -5.069   8.388   0.216  1.00  0.87           H  
ATOM    444 HG22 VAL A  29      -6.212   7.163   0.758  1.00  1.23           H  
ATOM    445 HG23 VAL A  29      -5.467   8.251   1.925  1.00  1.17           H  
ATOM    446  N   PHE A  30      -1.695   5.203   0.567  1.00  0.13           N  
ATOM    447  CA  PHE A  30      -0.562   4.301   0.920  1.00  0.10           C  
ATOM    448  C   PHE A  30       0.743   4.840   0.322  1.00  0.09           C  
ATOM    449  O   PHE A  30       1.764   4.860   0.977  1.00  0.09           O  
ATOM    450  CB  PHE A  30      -0.834   2.897   0.368  1.00  0.09           C  
ATOM    451  CG  PHE A  30      -1.667   2.084   1.373  1.00  0.10           C  
ATOM    452  CD1 PHE A  30      -1.189   1.824   2.650  1.00  0.11           C  
ATOM    453  CD2 PHE A  30      -2.910   1.593   1.014  1.00  0.11           C  
ATOM    454  CE1 PHE A  30      -1.945   1.089   3.545  1.00  0.12           C  
ATOM    455  CE2 PHE A  30      -3.658   0.859   1.911  1.00  0.12           C  
ATOM    456  CZ  PHE A  30      -3.177   0.605   3.173  1.00  0.13           C  
ATOM    457  H   PHE A  30      -2.436   4.878   0.013  1.00  0.11           H  
ATOM    458  HA  PHE A  30      -0.467   4.256   1.990  1.00  0.12           H  
ATOM    459  HB2 PHE A  30      -1.375   2.972  -0.563  1.00  0.09           H  
ATOM    460  HB3 PHE A  30       0.101   2.388   0.194  1.00  0.08           H  
ATOM    461  HD1 PHE A  30      -0.215   2.184   2.943  1.00  0.11           H  
ATOM    462  HD2 PHE A  30      -3.299   1.785   0.025  1.00  0.11           H  
ATOM    463  HE1 PHE A  30      -1.571   0.901   4.540  1.00  0.13           H  
ATOM    464  HE2 PHE A  30      -4.624   0.486   1.622  1.00  0.13           H  
ATOM    465  HZ  PHE A  30      -3.760   0.006   3.865  1.00  0.14           H  
ATOM    466  N   LYS A  31       0.686   5.265  -0.911  1.00  0.11           N  
ATOM    467  CA  LYS A  31       1.922   5.808  -1.546  1.00  0.09           C  
ATOM    468  C   LYS A  31       2.467   6.963  -0.706  1.00  0.06           C  
ATOM    469  O   LYS A  31       3.664   7.135  -0.583  1.00  0.05           O  
ATOM    470  CB  LYS A  31       1.595   6.302  -2.953  1.00  0.11           C  
ATOM    471  CG  LYS A  31       2.875   6.820  -3.612  1.00  0.09           C  
ATOM    472  CD  LYS A  31       2.656   6.924  -5.123  1.00  0.53           C  
ATOM    473  CE  LYS A  31       3.696   7.876  -5.716  1.00  0.59           C  
ATOM    474  NZ  LYS A  31       4.121   7.410  -7.066  1.00  1.57           N  
ATOM    475  H   LYS A  31      -0.157   5.231  -1.411  1.00  0.15           H  
ATOM    476  HA  LYS A  31       2.664   5.032  -1.604  1.00  0.10           H  
ATOM    477  HB2 LYS A  31       1.188   5.490  -3.539  1.00  0.15           H  
ATOM    478  HB3 LYS A  31       0.869   7.098  -2.898  1.00  0.13           H  
ATOM    479  HG2 LYS A  31       3.120   7.794  -3.213  1.00  0.31           H  
ATOM    480  HG3 LYS A  31       3.688   6.139  -3.409  1.00  0.44           H  
ATOM    481  HD2 LYS A  31       2.760   5.947  -5.572  1.00  1.30           H  
ATOM    482  HD3 LYS A  31       1.663   7.302  -5.321  1.00  0.93           H  
ATOM    483  HE2 LYS A  31       3.274   8.866  -5.801  1.00  0.95           H  
ATOM    484  HE3 LYS A  31       4.560   7.916  -5.069  1.00  1.35           H  
ATOM    485  HZ1 LYS A  31       3.399   6.769  -7.455  1.00  1.86           H  
ATOM    486  HZ2 LYS A  31       4.231   8.230  -7.696  1.00  1.91           H  
ATOM    487  HZ3 LYS A  31       5.028   6.907  -6.991  1.00  2.38           H  
ATOM    488  N   GLN A  32       1.575   7.732  -0.145  1.00  0.08           N  
ATOM    489  CA  GLN A  32       2.026   8.869   0.703  1.00  0.10           C  
ATOM    490  C   GLN A  32       2.851   8.330   1.874  1.00  0.03           C  
ATOM    491  O   GLN A  32       3.773   8.969   2.338  1.00  0.10           O  
ATOM    492  CB  GLN A  32       0.804   9.614   1.237  1.00  0.17           C  
ATOM    493  CG  GLN A  32       1.254  10.938   1.859  1.00  0.21           C  
ATOM    494  CD  GLN A  32       0.396  11.237   3.090  1.00  0.78           C  
ATOM    495  OE1 GLN A  32      -0.646  11.854   3.000  1.00  1.21           O  
ATOM    496  NE2 GLN A  32       0.797  10.818   4.260  1.00  1.90           N  
ATOM    497  H   GLN A  32       0.620   7.564  -0.280  1.00  0.10           H  
ATOM    498  HA  GLN A  32       2.630   9.541   0.117  1.00  0.16           H  
ATOM    499  HB2 GLN A  32       0.115   9.808   0.429  1.00  0.37           H  
ATOM    500  HB3 GLN A  32       0.311   9.011   1.985  1.00  0.21           H  
ATOM    501  HG2 GLN A  32       2.291  10.871   2.153  1.00  0.56           H  
ATOM    502  HG3 GLN A  32       1.137  11.737   1.141  1.00  0.90           H  
ATOM    503 HE21 GLN A  32       1.637  10.319   4.340  1.00  2.45           H  
ATOM    504 HE22 GLN A  32       0.259  11.001   5.058  1.00  2.41           H  
ATOM    505  N   TYR A  33       2.492   7.158   2.325  1.00  0.03           N  
ATOM    506  CA  TYR A  33       3.242   6.545   3.459  1.00  0.11           C  
ATOM    507  C   TYR A  33       4.610   6.056   2.978  1.00  0.17           C  
ATOM    508  O   TYR A  33       5.636   6.531   3.422  1.00  0.28           O  
ATOM    509  CB  TYR A  33       2.443   5.362   4.004  1.00  0.18           C  
ATOM    510  CG  TYR A  33       3.192   4.749   5.187  1.00  0.24           C  
ATOM    511  CD1 TYR A  33       4.226   3.862   4.972  1.00  0.34           C  
ATOM    512  CD2 TYR A  33       2.848   5.076   6.483  1.00  0.21           C  
ATOM    513  CE1 TYR A  33       4.906   3.308   6.036  1.00  0.42           C  
ATOM    514  CE2 TYR A  33       3.529   4.522   7.548  1.00  0.29           C  
ATOM    515  CZ  TYR A  33       4.563   3.634   7.333  1.00  0.40           C  
ATOM    516  OH  TYR A  33       5.243   3.079   8.398  1.00  0.48           O  
ATOM    517  H   TYR A  33       1.732   6.685   1.921  1.00  0.06           H  
ATOM    518  HA  TYR A  33       3.375   7.274   4.236  1.00  0.11           H  
ATOM    519  HB2 TYR A  33       1.467   5.694   4.329  1.00  0.16           H  
ATOM    520  HB3 TYR A  33       2.326   4.614   3.236  1.00  0.25           H  
ATOM    521  HD1 TYR A  33       4.506   3.599   3.964  1.00  0.37           H  
ATOM    522  HD2 TYR A  33       2.041   5.770   6.664  1.00  0.13           H  
ATOM    523  HE1 TYR A  33       5.712   2.614   5.853  1.00  0.50           H  
ATOM    524  HE2 TYR A  33       3.249   4.785   8.557  1.00  0.27           H  
ATOM    525  HH  TYR A  33       5.866   2.438   8.051  1.00  0.97           H  
ATOM    526  N   ALA A  34       4.593   5.112   2.079  1.00  0.13           N  
ATOM    527  CA  ALA A  34       5.882   4.575   1.552  1.00  0.17           C  
ATOM    528  C   ALA A  34       6.796   5.725   1.118  1.00  0.25           C  
ATOM    529  O   ALA A  34       7.981   5.540   0.922  1.00  0.58           O  
ATOM    530  CB  ALA A  34       5.594   3.671   0.354  1.00  0.14           C  
ATOM    531  H   ALA A  34       3.740   4.759   1.752  1.00  0.14           H  
ATOM    532  HA  ALA A  34       6.370   4.000   2.321  1.00  0.31           H  
ATOM    533  HB1 ALA A  34       4.543   3.712   0.112  1.00  0.92           H  
ATOM    534  HB2 ALA A  34       6.168   4.003  -0.499  1.00  1.04           H  
ATOM    535  HB3 ALA A  34       5.865   2.654   0.591  1.00  1.18           H  
ATOM    536  N   ASN A  35       6.225   6.889   0.973  1.00  0.18           N  
ATOM    537  CA  ASN A  35       7.047   8.061   0.552  1.00  0.29           C  
ATOM    538  C   ASN A  35       7.908   8.546   1.721  1.00  0.40           C  
ATOM    539  O   ASN A  35       9.077   8.833   1.558  1.00  0.46           O  
ATOM    540  CB  ASN A  35       6.118   9.187   0.100  1.00  0.33           C  
ATOM    541  CG  ASN A  35       6.932  10.247  -0.645  1.00  0.59           C  
ATOM    542  OD1 ASN A  35       8.115  10.090  -0.874  1.00  0.60           O  
ATOM    543  ND2 ASN A  35       6.339  11.341  -1.038  1.00  1.49           N  
ATOM    544  H   ASN A  35       5.265   6.993   1.140  1.00  0.37           H  
ATOM    545  HA  ASN A  35       7.684   7.775  -0.266  1.00  0.33           H  
ATOM    546  HB2 ASN A  35       5.360   8.792  -0.560  1.00  0.42           H  
ATOM    547  HB3 ASN A  35       5.645   9.639   0.958  1.00  0.28           H  
ATOM    548 HD21 ASN A  35       5.386  11.473  -0.856  1.00  2.07           H  
ATOM    549 HD22 ASN A  35       6.848  12.029  -1.515  1.00  1.65           H  
ATOM    550  N   ASP A  36       7.309   8.627   2.877  1.00  0.48           N  
ATOM    551  CA  ASP A  36       8.077   9.089   4.069  1.00  0.63           C  
ATOM    552  C   ASP A  36       9.103   8.026   4.479  1.00  0.65           C  
ATOM    553  O   ASP A  36       9.855   8.218   5.414  1.00  0.91           O  
ATOM    554  CB  ASP A  36       7.107   9.335   5.223  1.00  0.72           C  
ATOM    555  CG  ASP A  36       6.724  10.816   5.254  1.00  0.92           C  
ATOM    556  OD1 ASP A  36       7.646  11.612   5.331  1.00  1.94           O  
ATOM    557  OD2 ASP A  36       5.532  11.068   5.201  1.00  0.88           O  
ATOM    558  H   ASP A  36       6.363   8.388   2.961  1.00  0.46           H  
ATOM    559  HA  ASP A  36       8.588  10.007   3.831  1.00  0.68           H  
ATOM    560  HB2 ASP A  36       6.216   8.739   5.085  1.00  0.87           H  
ATOM    561  HB3 ASP A  36       7.575   9.067   6.158  1.00  0.55           H  
ATOM    562  N   ASN A  37       9.105   6.927   3.764  1.00  0.45           N  
ATOM    563  CA  ASN A  37      10.070   5.828   4.087  1.00  0.46           C  
ATOM    564  C   ASN A  37      11.070   5.650   2.940  1.00  0.43           C  
ATOM    565  O   ASN A  37      12.244   5.429   3.167  1.00  0.60           O  
ATOM    566  CB  ASN A  37       9.293   4.528   4.289  1.00  0.46           C  
ATOM    567  CG  ASN A  37       8.298   4.708   5.437  1.00  0.68           C  
ATOM    568  OD1 ASN A  37       8.620   4.506   6.591  1.00  0.98           O  
ATOM    569  ND2 ASN A  37       7.079   5.088   5.164  1.00  0.72           N  
ATOM    570  H   ASN A  37       8.477   6.826   3.018  1.00  0.40           H  
ATOM    571  HA  ASN A  37      10.603   6.066   4.989  1.00  0.50           H  
ATOM    572  HB2 ASN A  37       8.755   4.279   3.386  1.00  0.32           H  
ATOM    573  HB3 ASN A  37       9.975   3.727   4.530  1.00  0.57           H  
ATOM    574 HD21 ASN A  37       6.813   5.253   4.236  1.00  0.70           H  
ATOM    575 HD22 ASN A  37       6.430   5.207   5.889  1.00  0.92           H  
ATOM    576  N   GLY A  38      10.579   5.751   1.732  1.00  0.25           N  
ATOM    577  CA  GLY A  38      11.477   5.596   0.549  1.00  0.21           C  
ATOM    578  C   GLY A  38      11.254   4.238  -0.122  1.00  0.14           C  
ATOM    579  O   GLY A  38      12.177   3.463  -0.279  1.00  0.50           O  
ATOM    580  H   GLY A  38       9.624   5.929   1.605  1.00  0.21           H  
ATOM    581  HA2 GLY A  38      11.266   6.382  -0.162  1.00  0.25           H  
ATOM    582  HA3 GLY A  38      12.506   5.672   0.866  1.00  0.31           H  
ATOM    583  N   VAL A  39      10.029   3.980  -0.501  1.00  0.25           N  
ATOM    584  CA  VAL A  39       9.721   2.677  -1.169  1.00  0.11           C  
ATOM    585  C   VAL A  39       8.745   2.898  -2.330  1.00  0.14           C  
ATOM    586  O   VAL A  39       7.591   2.525  -2.249  1.00  0.58           O  
ATOM    587  CB  VAL A  39       9.095   1.725  -0.151  1.00  0.14           C  
ATOM    588  CG1 VAL A  39       8.724   0.415  -0.851  1.00  0.15           C  
ATOM    589  CG2 VAL A  39      10.107   1.435   0.960  1.00  0.27           C  
ATOM    590  H   VAL A  39       9.316   4.635  -0.348  1.00  0.57           H  
ATOM    591  HA  VAL A  39      10.632   2.244  -1.547  1.00  0.15           H  
ATOM    592  HB  VAL A  39       8.208   2.175   0.272  1.00  0.14           H  
ATOM    593 HG11 VAL A  39       9.225   0.357  -1.805  1.00  1.05           H  
ATOM    594 HG12 VAL A  39       9.027  -0.424  -0.241  1.00  1.12           H  
ATOM    595 HG13 VAL A  39       7.656   0.373  -1.006  1.00  0.89           H  
ATOM    596 HG21 VAL A  39      10.995   0.988   0.537  1.00  1.18           H  
ATOM    597 HG22 VAL A  39      10.375   2.355   1.458  1.00  1.20           H  
ATOM    598 HG23 VAL A  39       9.675   0.755   1.680  1.00  0.74           H  
ATOM    599  N   ASP A  40       9.236   3.502  -3.385  1.00  0.29           N  
ATOM    600  CA  ASP A  40       8.361   3.765  -4.572  1.00  0.21           C  
ATOM    601  C   ASP A  40       8.849   2.961  -5.781  1.00  0.15           C  
ATOM    602  O   ASP A  40      10.007   3.022  -6.145  1.00  0.14           O  
ATOM    603  CB  ASP A  40       8.409   5.256  -4.902  1.00  0.28           C  
ATOM    604  CG  ASP A  40       8.136   6.064  -3.632  1.00  0.31           C  
ATOM    605  OD1 ASP A  40       8.926   5.914  -2.715  1.00  1.35           O  
ATOM    606  OD2 ASP A  40       7.153   6.786  -3.651  1.00  0.89           O  
ATOM    607  H   ASP A  40      10.176   3.780  -3.397  1.00  0.65           H  
ATOM    608  HA  ASP A  40       7.347   3.486  -4.344  1.00  0.18           H  
ATOM    609  HB2 ASP A  40       9.384   5.514  -5.287  1.00  0.55           H  
ATOM    610  HB3 ASP A  40       7.659   5.490  -5.643  1.00  0.53           H  
ATOM    611  N   GLY A  41       7.953   2.224  -6.379  1.00  0.15           N  
ATOM    612  CA  GLY A  41       8.344   1.411  -7.566  1.00  0.18           C  
ATOM    613  C   GLY A  41       7.111   0.760  -8.195  1.00  0.19           C  
ATOM    614  O   GLY A  41       6.348   1.408  -8.884  1.00  0.24           O  
ATOM    615  H   GLY A  41       7.030   2.203  -6.049  1.00  0.16           H  
ATOM    616  HA2 GLY A  41       8.822   2.050  -8.295  1.00  0.15           H  
ATOM    617  HA3 GLY A  41       9.037   0.641  -7.259  1.00  0.23           H  
ATOM    618  N   GLU A  42       6.942  -0.510  -7.941  1.00  0.14           N  
ATOM    619  CA  GLU A  42       5.761  -1.225  -8.510  1.00  0.14           C  
ATOM    620  C   GLU A  42       4.669  -1.344  -7.449  1.00  0.15           C  
ATOM    621  O   GLU A  42       4.952  -1.628  -6.303  1.00  0.14           O  
ATOM    622  CB  GLU A  42       6.187  -2.618  -8.950  1.00  0.12           C  
ATOM    623  CG  GLU A  42       7.462  -2.512  -9.790  1.00  0.10           C  
ATOM    624  CD  GLU A  42       7.826  -3.894 -10.336  1.00  0.89           C  
ATOM    625  OE1 GLU A  42       7.056  -4.372 -11.153  1.00  1.42           O  
ATOM    626  OE2 GLU A  42       8.852  -4.394  -9.907  1.00  1.79           O  
ATOM    627  H   GLU A  42       7.585  -0.990  -7.377  1.00  0.11           H  
ATOM    628  HA  GLU A  42       5.383  -0.680  -9.358  1.00  0.15           H  
ATOM    629  HB2 GLU A  42       6.373  -3.225  -8.080  1.00  0.18           H  
ATOM    630  HB3 GLU A  42       5.402  -3.070  -9.538  1.00  0.10           H  
ATOM    631  HG2 GLU A  42       7.303  -1.833 -10.614  1.00  0.53           H  
ATOM    632  HG3 GLU A  42       8.275  -2.145  -9.178  1.00  0.68           H  
ATOM    633  N   TRP A  43       3.444  -1.136  -7.859  1.00  0.18           N  
ATOM    634  CA  TRP A  43       2.309  -1.214  -6.886  1.00  0.19           C  
ATOM    635  C   TRP A  43       1.278  -2.249  -7.342  1.00  0.20           C  
ATOM    636  O   TRP A  43       0.849  -2.243  -8.479  1.00  0.22           O  
ATOM    637  CB  TRP A  43       1.656   0.160  -6.806  1.00  0.21           C  
ATOM    638  CG  TRP A  43       2.525   1.063  -5.926  1.00  0.17           C  
ATOM    639  CD1 TRP A  43       3.697   1.549  -6.316  1.00  0.17           C  
ATOM    640  CD2 TRP A  43       2.243   1.442  -4.682  1.00  0.15           C  
ATOM    641  NE1 TRP A  43       4.124   2.246  -5.254  1.00  0.14           N  
ATOM    642  CE2 TRP A  43       3.268   2.231  -4.179  1.00  0.12           C  
ATOM    643  CE3 TRP A  43       1.147   1.163  -3.871  1.00  0.16           C  
ATOM    644  CZ2 TRP A  43       3.200   2.730  -2.896  1.00  0.10           C  
ATOM    645  CZ3 TRP A  43       1.087   1.667  -2.587  1.00  0.13           C  
ATOM    646  CH2 TRP A  43       2.111   2.447  -2.101  1.00  0.10           C  
ATOM    647  H   TRP A  43       3.270  -0.931  -8.801  1.00  0.19           H  
ATOM    648  HA  TRP A  43       2.683  -1.486  -5.913  1.00  0.19           H  
ATOM    649  HB2 TRP A  43       1.596   0.589  -7.795  1.00  0.23           H  
ATOM    650  HB3 TRP A  43       0.669   0.077  -6.396  1.00  0.22           H  
ATOM    651  HD1 TRP A  43       4.216   1.361  -7.247  1.00  0.18           H  
ATOM    652  HE1 TRP A  43       4.977   2.729  -5.245  1.00  0.13           H  
ATOM    653  HE3 TRP A  43       0.342   0.556  -4.235  1.00  0.18           H  
ATOM    654  HZ2 TRP A  43       4.004   3.340  -2.512  1.00  0.08           H  
ATOM    655  HZ3 TRP A  43       0.234   1.447  -1.963  1.00  0.14           H  
ATOM    656  HH2 TRP A  43       2.062   2.834  -1.094  1.00  0.08           H  
ATOM    657  N   THR A  44       0.904  -3.119  -6.433  1.00  0.25           N  
ATOM    658  CA  THR A  44      -0.101  -4.176  -6.777  1.00  0.27           C  
ATOM    659  C   THR A  44      -1.341  -4.063  -5.876  1.00  0.32           C  
ATOM    660  O   THR A  44      -1.241  -3.753  -4.705  1.00  0.71           O  
ATOM    661  CB  THR A  44       0.543  -5.551  -6.589  1.00  0.25           C  
ATOM    662  OG1 THR A  44       1.324  -5.427  -5.404  1.00  0.29           O  
ATOM    663  CG2 THR A  44       1.543  -5.858  -7.700  1.00  0.25           C  
ATOM    664  H   THR A  44       1.287  -3.079  -5.532  1.00  0.29           H  
ATOM    665  HA  THR A  44      -0.400  -4.068  -7.804  1.00  0.25           H  
ATOM    666  HB  THR A  44      -0.190  -6.332  -6.494  1.00  0.29           H  
ATOM    667  HG1 THR A  44       1.968  -4.728  -5.544  1.00  0.86           H  
ATOM    668 HG21 THR A  44       2.030  -4.947  -8.014  1.00  0.75           H  
ATOM    669 HG22 THR A  44       2.287  -6.553  -7.341  1.00  1.01           H  
ATOM    670 HG23 THR A  44       1.028  -6.294  -8.544  1.00  1.15           H  
ATOM    671  N   TYR A  45      -2.482  -4.324  -6.459  1.00  0.08           N  
ATOM    672  CA  TYR A  45      -3.765  -4.254  -5.686  1.00  0.06           C  
ATOM    673  C   TYR A  45      -4.380  -5.658  -5.612  1.00  0.06           C  
ATOM    674  O   TYR A  45      -4.543  -6.317  -6.620  1.00  0.07           O  
ATOM    675  CB  TYR A  45      -4.718  -3.299  -6.434  1.00  0.06           C  
ATOM    676  CG  TYR A  45      -5.873  -2.798  -5.526  1.00  0.06           C  
ATOM    677  CD1 TYR A  45      -6.722  -3.675  -4.857  1.00  0.06           C  
ATOM    678  CD2 TYR A  45      -6.080  -1.443  -5.374  1.00  0.07           C  
ATOM    679  CE1 TYR A  45      -7.739  -3.192  -4.059  1.00  0.07           C  
ATOM    680  CE2 TYR A  45      -7.101  -0.966  -4.578  1.00  0.07           C  
ATOM    681  CZ  TYR A  45      -7.936  -1.836  -3.914  1.00  0.07           C  
ATOM    682  OH  TYR A  45      -8.955  -1.357  -3.117  1.00  0.08           O  
ATOM    683  H   TYR A  45      -2.499  -4.568  -7.408  1.00  0.37           H  
ATOM    684  HA  TYR A  45      -3.580  -3.881  -4.694  1.00  0.06           H  
ATOM    685  HB2 TYR A  45      -4.149  -2.437  -6.776  1.00  0.07           H  
ATOM    686  HB3 TYR A  45      -5.137  -3.806  -7.291  1.00  0.06           H  
ATOM    687  HD1 TYR A  45      -6.612  -4.731  -4.980  1.00  0.06           H  
ATOM    688  HD2 TYR A  45      -5.442  -0.750  -5.886  1.00  0.07           H  
ATOM    689  HE1 TYR A  45      -8.384  -3.883  -3.538  1.00  0.07           H  
ATOM    690  HE2 TYR A  45      -7.254   0.100  -4.485  1.00  0.08           H  
ATOM    691  HH  TYR A  45      -9.790  -1.563  -3.546  1.00  1.02           H  
ATOM    692  N   ASP A  46      -4.706  -6.084  -4.415  1.00  0.06           N  
ATOM    693  CA  ASP A  46      -5.319  -7.442  -4.251  1.00  0.07           C  
ATOM    694  C   ASP A  46      -6.815  -7.312  -3.923  1.00  0.10           C  
ATOM    695  O   ASP A  46      -7.216  -7.393  -2.779  1.00  0.09           O  
ATOM    696  CB  ASP A  46      -4.605  -8.179  -3.115  1.00  0.06           C  
ATOM    697  CG  ASP A  46      -4.788  -9.686  -3.300  1.00  0.13           C  
ATOM    698  OD1 ASP A  46      -5.787 -10.041  -3.902  1.00  0.14           O  
ATOM    699  OD2 ASP A  46      -3.915 -10.399  -2.831  1.00  0.17           O  
ATOM    700  H   ASP A  46      -4.552  -5.516  -3.631  1.00  0.06           H  
ATOM    701  HA  ASP A  46      -5.202  -8.001  -5.162  1.00  0.08           H  
ATOM    702  HB2 ASP A  46      -3.552  -7.943  -3.131  1.00  0.04           H  
ATOM    703  HB3 ASP A  46      -5.022  -7.883  -2.163  1.00  0.08           H  
ATOM    704  N   ASP A  47      -7.607  -7.112  -4.940  1.00  0.17           N  
ATOM    705  CA  ASP A  47      -9.076  -6.972  -4.708  1.00  0.21           C  
ATOM    706  C   ASP A  47      -9.673  -8.312  -4.264  1.00  0.18           C  
ATOM    707  O   ASP A  47     -10.835  -8.395  -3.916  1.00  0.15           O  
ATOM    708  CB  ASP A  47      -9.743  -6.519  -6.008  1.00  0.28           C  
ATOM    709  CG  ASP A  47     -11.253  -6.751  -5.911  1.00  0.70           C  
ATOM    710  OD1 ASP A  47     -11.912  -5.837  -5.447  1.00  0.37           O  
ATOM    711  OD2 ASP A  47     -11.660  -7.830  -6.308  1.00  2.06           O  
ATOM    712  H   ASP A  47      -7.243  -7.054  -5.848  1.00  0.19           H  
ATOM    713  HA  ASP A  47      -9.248  -6.233  -3.944  1.00  0.22           H  
ATOM    714  HB2 ASP A  47      -9.554  -5.468  -6.169  1.00  0.25           H  
ATOM    715  HB3 ASP A  47      -9.348  -7.084  -6.839  1.00  0.36           H  
ATOM    716  N   ALA A  48      -8.862  -9.334  -4.279  1.00  0.20           N  
ATOM    717  CA  ALA A  48      -9.365 -10.677  -3.865  1.00  0.19           C  
ATOM    718  C   ALA A  48      -9.593 -10.723  -2.350  1.00  0.13           C  
ATOM    719  O   ALA A  48     -10.403 -11.488  -1.866  1.00  0.14           O  
ATOM    720  CB  ALA A  48      -8.337 -11.737  -4.255  1.00  0.18           C  
ATOM    721  H   ALA A  48      -7.930  -9.221  -4.559  1.00  0.23           H  
ATOM    722  HA  ALA A  48     -10.292 -10.882  -4.371  1.00  0.27           H  
ATOM    723  HB1 ALA A  48      -7.940 -11.516  -5.236  1.00  1.00           H  
ATOM    724  HB2 ALA A  48      -7.529 -11.742  -3.538  1.00  1.11           H  
ATOM    725  HB3 ALA A  48      -8.804 -12.711  -4.272  1.00  1.02           H  
ATOM    726  N   THR A  49      -8.873  -9.902  -1.632  1.00  0.12           N  
ATOM    727  CA  THR A  49      -9.040  -9.895  -0.148  1.00  0.16           C  
ATOM    728  C   THR A  49      -8.844  -8.478   0.406  1.00  0.19           C  
ATOM    729  O   THR A  49      -8.543  -8.303   1.570  1.00  0.19           O  
ATOM    730  CB  THR A  49      -8.002 -10.833   0.476  1.00  0.16           C  
ATOM    731  OG1 THR A  49      -6.855 -10.711  -0.359  1.00  0.42           O  
ATOM    732  CG2 THR A  49      -8.429 -12.294   0.364  1.00  0.51           C  
ATOM    733  H   THR A  49      -8.233  -9.299  -2.063  1.00  0.11           H  
ATOM    734  HA  THR A  49     -10.026 -10.242   0.102  1.00  0.20           H  
ATOM    735  HB  THR A  49      -7.777 -10.568   1.492  1.00  0.23           H  
ATOM    736  HG1 THR A  49      -6.630 -11.586  -0.684  1.00  1.27           H  
ATOM    737 HG21 THR A  49      -8.656 -12.530  -0.665  1.00  0.70           H  
ATOM    738 HG22 THR A  49      -7.630 -12.935   0.708  1.00  0.95           H  
ATOM    739 HG23 THR A  49      -9.307 -12.464   0.970  1.00  1.52           H  
ATOM    740  N   LYS A  50      -9.015  -7.499  -0.439  1.00  0.21           N  
ATOM    741  CA  LYS A  50      -8.846  -6.092   0.026  1.00  0.24           C  
ATOM    742  C   LYS A  50      -7.494  -5.938   0.725  1.00  0.22           C  
ATOM    743  O   LYS A  50      -7.425  -5.606   1.893  1.00  0.26           O  
ATOM    744  CB  LYS A  50      -9.973  -5.743   0.997  1.00  0.30           C  
ATOM    745  CG  LYS A  50     -11.290  -5.659   0.224  1.00  0.56           C  
ATOM    746  CD  LYS A  50     -12.396  -5.183   1.166  1.00  0.70           C  
ATOM    747  CE  LYS A  50     -12.489  -3.657   1.102  1.00  2.22           C  
ATOM    748  NZ  LYS A  50     -13.282  -3.231  -0.085  1.00  3.19           N  
ATOM    749  H   LYS A  50      -9.242  -7.685  -1.373  1.00  0.21           H  
ATOM    750  HA  LYS A  50      -8.888  -5.431  -0.822  1.00  0.24           H  
ATOM    751  HB2 LYS A  50     -10.047  -6.505   1.758  1.00  0.50           H  
ATOM    752  HB3 LYS A  50      -9.767  -4.792   1.467  1.00  0.08           H  
ATOM    753  HG2 LYS A  50     -11.186  -4.963  -0.596  1.00  0.84           H  
ATOM    754  HG3 LYS A  50     -11.542  -6.633  -0.170  1.00  0.63           H  
ATOM    755  HD2 LYS A  50     -13.339  -5.616   0.867  1.00  1.34           H  
ATOM    756  HD3 LYS A  50     -12.171  -5.491   2.176  1.00  0.79           H  
ATOM    757  HE2 LYS A  50     -12.966  -3.285   1.997  1.00  2.55           H  
ATOM    758  HE3 LYS A  50     -11.495  -3.237   1.032  1.00  2.99           H  
ATOM    759  HZ1 LYS A  50     -13.883  -4.019  -0.401  1.00  2.80           H  
ATOM    760  HZ2 LYS A  50     -13.880  -2.420   0.171  1.00  3.92           H  
ATOM    761  HZ3 LYS A  50     -12.637  -2.957  -0.853  1.00  4.05           H  
ATOM    762  N   THR A  51      -6.451  -6.183  -0.013  1.00  0.18           N  
ATOM    763  CA  THR A  51      -5.080  -6.075   0.570  1.00  0.17           C  
ATOM    764  C   THR A  51      -4.133  -5.406  -0.445  1.00  0.13           C  
ATOM    765  O   THR A  51      -3.900  -5.934  -1.512  1.00  0.12           O  
ATOM    766  CB  THR A  51      -4.592  -7.498   0.893  1.00  0.17           C  
ATOM    767  OG1 THR A  51      -5.152  -7.784   2.170  1.00  0.13           O  
ATOM    768  CG2 THR A  51      -3.081  -7.572   1.098  1.00  0.28           C  
ATOM    769  H   THR A  51      -6.568  -6.444  -0.952  1.00  0.16           H  
ATOM    770  HA  THR A  51      -5.113  -5.493   1.478  1.00  0.19           H  
ATOM    771  HB  THR A  51      -4.922  -8.211   0.158  1.00  0.31           H  
ATOM    772  HG1 THR A  51      -5.469  -8.690   2.158  1.00  0.79           H  
ATOM    773 HG21 THR A  51      -2.775  -6.844   1.828  1.00  0.68           H  
ATOM    774 HG22 THR A  51      -2.815  -8.557   1.450  1.00  0.93           H  
ATOM    775 HG23 THR A  51      -2.572  -7.380   0.166  1.00  1.19           H  
ATOM    776  N   PHE A  52      -3.605  -4.257  -0.096  1.00  0.11           N  
ATOM    777  CA  PHE A  52      -2.688  -3.570  -1.040  1.00  0.08           C  
ATOM    778  C   PHE A  52      -1.296  -4.193  -0.941  1.00  0.09           C  
ATOM    779  O   PHE A  52      -1.006  -4.915  -0.009  1.00  0.14           O  
ATOM    780  CB  PHE A  52      -2.594  -2.099  -0.675  1.00  0.07           C  
ATOM    781  CG  PHE A  52      -3.279  -1.258  -1.752  1.00  0.07           C  
ATOM    782  CD1 PHE A  52      -2.597  -0.861  -2.890  1.00  0.06           C  
ATOM    783  CD2 PHE A  52      -4.591  -0.884  -1.598  1.00  0.07           C  
ATOM    784  CE1 PHE A  52      -3.234  -0.097  -3.851  1.00  0.05           C  
ATOM    785  CE2 PHE A  52      -5.220  -0.117  -2.544  1.00  0.07           C  
ATOM    786  CZ  PHE A  52      -4.544   0.281  -3.669  1.00  0.06           C  
ATOM    787  H   PHE A  52      -3.789  -3.866   0.786  1.00  0.11           H  
ATOM    788  HA  PHE A  52      -3.068  -3.663  -2.039  1.00  0.07           H  
ATOM    789  HB2 PHE A  52      -3.078  -1.925   0.275  1.00  0.07           H  
ATOM    790  HB3 PHE A  52      -1.560  -1.808  -0.604  1.00  0.07           H  
ATOM    791  HD1 PHE A  52      -1.561  -1.139  -3.022  1.00  0.05           H  
ATOM    792  HD2 PHE A  52      -5.139  -1.230  -0.751  1.00  0.08           H  
ATOM    793  HE1 PHE A  52      -2.721   0.163  -4.766  1.00  0.05           H  
ATOM    794  HE2 PHE A  52      -6.246   0.179  -2.398  1.00  0.07           H  
ATOM    795  HZ  PHE A  52      -5.029   0.917  -4.391  1.00  0.05           H  
ATOM    796  N   THR A  53      -0.464  -3.907  -1.896  1.00  0.05           N  
ATOM    797  CA  THR A  53       0.909  -4.472  -1.851  1.00  0.07           C  
ATOM    798  C   THR A  53       1.835  -3.649  -2.742  1.00  0.09           C  
ATOM    799  O   THR A  53       1.431  -3.169  -3.777  1.00  0.22           O  
ATOM    800  CB  THR A  53       0.866  -5.915  -2.344  1.00  0.05           C  
ATOM    801  OG1 THR A  53       0.114  -6.614  -1.357  1.00  0.07           O  
ATOM    802  CG2 THR A  53       2.251  -6.557  -2.324  1.00  0.06           C  
ATOM    803  H   THR A  53      -0.740  -3.335  -2.642  1.00  0.05           H  
ATOM    804  HA  THR A  53       1.273  -4.451  -0.839  1.00  0.10           H  
ATOM    805  HB  THR A  53       0.410  -5.996  -3.313  1.00  0.06           H  
ATOM    806  HG1 THR A  53       0.732  -7.059  -0.773  1.00  1.13           H  
ATOM    807 HG21 THR A  53       2.932  -5.934  -1.761  1.00  0.93           H  
ATOM    808 HG22 THR A  53       2.194  -7.530  -1.860  1.00  0.97           H  
ATOM    809 HG23 THR A  53       2.618  -6.664  -3.333  1.00  1.01           H  
ATOM    810  N   VAL A  54       3.057  -3.495  -2.320  1.00  0.12           N  
ATOM    811  CA  VAL A  54       4.016  -2.709  -3.141  1.00  0.11           C  
ATOM    812  C   VAL A  54       5.416  -3.307  -2.999  1.00  0.11           C  
ATOM    813  O   VAL A  54       5.755  -3.857  -1.969  1.00  0.11           O  
ATOM    814  CB  VAL A  54       4.015  -1.251  -2.659  1.00  0.12           C  
ATOM    815  CG1 VAL A  54       4.640  -1.179  -1.272  1.00  0.12           C  
ATOM    816  CG2 VAL A  54       4.831  -0.384  -3.617  1.00  0.12           C  
ATOM    817  H   VAL A  54       3.346  -3.895  -1.469  1.00  0.21           H  
ATOM    818  HA  VAL A  54       3.711  -2.744  -4.176  1.00  0.11           H  
ATOM    819  HB  VAL A  54       3.000  -0.885  -2.615  1.00  0.14           H  
ATOM    820 HG11 VAL A  54       4.208  -1.939  -0.646  1.00  1.20           H  
ATOM    821 HG12 VAL A  54       5.708  -1.336  -1.343  1.00  1.02           H  
ATOM    822 HG13 VAL A  54       4.452  -0.209  -0.840  1.00  1.06           H  
ATOM    823 HG21 VAL A  54       5.776  -0.857  -3.827  1.00  1.04           H  
ATOM    824 HG22 VAL A  54       4.289  -0.252  -4.535  1.00  1.05           H  
ATOM    825 HG23 VAL A  54       5.013   0.580  -3.169  1.00  1.08           H  
ATOM    826  N   THR A  55       6.193  -3.188  -4.029  1.00  0.11           N  
ATOM    827  CA  THR A  55       7.575  -3.751  -3.976  1.00  0.12           C  
ATOM    828  C   THR A  55       8.546  -2.832  -4.725  1.00  0.10           C  
ATOM    829  O   THR A  55       8.371  -2.567  -5.898  1.00  0.12           O  
ATOM    830  CB  THR A  55       7.577  -5.129  -4.637  1.00  0.17           C  
ATOM    831  OG1 THR A  55       6.649  -5.900  -3.879  1.00  0.28           O  
ATOM    832  CG2 THR A  55       8.921  -5.830  -4.463  1.00  0.20           C  
ATOM    833  H   THR A  55       5.875  -2.725  -4.832  1.00  0.11           H  
ATOM    834  HA  THR A  55       7.885  -3.848  -2.946  1.00  0.13           H  
ATOM    835  HB  THR A  55       7.293  -5.083  -5.672  1.00  0.15           H  
ATOM    836  HG1 THR A  55       6.173  -5.302  -3.296  1.00  1.10           H  
ATOM    837 HG21 THR A  55       9.497  -5.337  -3.693  1.00  1.24           H  
ATOM    838 HG22 THR A  55       8.761  -6.861  -4.183  1.00  0.91           H  
ATOM    839 HG23 THR A  55       9.469  -5.797  -5.390  1.00  1.09           H  
ATOM    840  N   GLU A  56       9.551  -2.364  -4.035  1.00  0.08           N  
ATOM    841  CA  GLU A  56      10.537  -1.464  -4.706  1.00  0.06           C  
ATOM    842  C   GLU A  56      11.358  -2.252  -5.732  1.00  0.12           C  
ATOM    843  O   GLU A  56      12.307  -1.667  -6.229  1.00  1.12           O  
ATOM    844  CB  GLU A  56      11.472  -0.869  -3.656  1.00  0.16           C  
ATOM    845  CG  GLU A  56      11.564   0.643  -3.869  1.00  0.25           C  
ATOM    846  CD  GLU A  56      12.687   1.210  -3.000  1.00  1.27           C  
ATOM    847  OE1 GLU A  56      12.925   0.610  -1.965  1.00  2.36           O  
ATOM    848  OE2 GLU A  56      13.243   2.211  -3.419  1.00  1.59           O  
ATOM    849  OXT GLU A  56      10.990  -3.392  -5.960  1.00  1.02           O  
ATOM    850  H   GLU A  56       9.655  -2.597  -3.089  1.00  0.09           H  
ATOM    851  HA  GLU A  56      10.011  -0.669  -5.206  1.00  0.04           H  
ATOM    852  HB2 GLU A  56      11.088  -1.073  -2.670  1.00  0.14           H  
ATOM    853  HB3 GLU A  56      12.454  -1.310  -3.752  1.00  0.23           H  
ATOM    854  HG2 GLU A  56      11.775   0.853  -4.908  1.00  0.73           H  
ATOM    855  HG3 GLU A  56      10.628   1.108  -3.594  1.00  1.12           H  
TER     856      GLU A  56                                                      
ENDMDL                                                                          
