# Supplementary material for: Comparative Performance of High-Throughput Methods for Protein pKa Predictions
Source: J Chem Inf Model. 2023 Aug 8;63(16):5169–81. doi: 10.1021/acs.jcim.3c00165 (PMC10466379; doi:10.1021/acs.jcim.3c00165)
Supplement: Supplementary file 3 — ci3c00165_si_003.zip [file ci3c00165_si_003.zip › curated_pdbs/1pga_curated_72.pdb]

MODEL       37                                                                  
ATOM      1  N   MET A   1     -14.227   0.682   4.914  1.00  0.82           N  
ATOM      2  CA  MET A   1     -13.375   0.364   3.731  1.00  0.25           C  
ATOM      3  C   MET A   1     -11.902   0.581   4.091  1.00  0.25           C  
ATOM      4  O   MET A   1     -11.397   1.684   4.010  1.00  0.44           O  
ATOM      5  CB  MET A   1     -13.741   1.258   2.547  1.00  1.05           C  
ATOM      6  CG  MET A   1     -14.909   0.629   1.785  1.00  1.02           C  
ATOM      7  SD  MET A   1     -16.420   0.280   2.719  1.00  0.78           S  
ATOM      8  CE  MET A   1     -16.728  -1.370   2.042  1.00  1.50           C  
ATOM      9  H1  MET A   1     -13.844   0.203   5.755  1.00  1.62           H  
ATOM     10  H2  MET A   1     -14.232   1.709   5.071  1.00  1.36           H  
ATOM     11  H3  MET A   1     -15.198   0.353   4.739  1.00  1.18           H  
ATOM     12  HA  MET A   1     -13.522  -0.667   3.456  1.00  0.38           H  
ATOM     13  HB2 MET A   1     -14.025   2.236   2.905  1.00  1.58           H  
ATOM     14  HB3 MET A   1     -12.890   1.356   1.889  1.00  1.66           H  
ATOM     15  HG2 MET A   1     -15.173   1.288   0.970  1.00  2.08           H  
ATOM     16  HG3 MET A   1     -14.568  -0.302   1.354  1.00  1.52           H  
ATOM     17  HE1 MET A   1     -16.812  -1.309   0.966  1.00  1.70           H  
ATOM     18  HE2 MET A   1     -15.909  -2.024   2.301  1.00  2.27           H  
ATOM     19  HE3 MET A   1     -17.646  -1.762   2.453  1.00  2.29           H  
ATOM     20  N   THR A   2     -11.247  -0.481   4.482  1.00  0.12           N  
ATOM     21  CA  THR A   2      -9.803  -0.368   4.853  1.00  0.07           C  
ATOM     22  C   THR A   2      -9.021  -1.546   4.269  1.00  0.05           C  
ATOM     23  O   THR A   2      -9.311  -2.688   4.566  1.00  0.09           O  
ATOM     24  CB  THR A   2      -9.674  -0.384   6.379  1.00  0.09           C  
ATOM     25  OG1 THR A   2     -10.600   0.598   6.833  1.00  0.16           O  
ATOM     26  CG2 THR A   2      -8.304   0.112   6.831  1.00  0.02           C  
ATOM     27  H   THR A   2     -11.701  -1.347   4.533  1.00  0.21           H  
ATOM     28  HA  THR A   2      -9.401   0.554   4.470  1.00  0.07           H  
ATOM     29  HB  THR A   2      -9.894  -1.350   6.792  1.00  0.15           H  
ATOM     30  HG1 THR A   2     -11.487   0.267   6.671  1.00  0.68           H  
ATOM     31 HG21 THR A   2      -7.578  -0.060   6.051  1.00  0.81           H  
ATOM     32 HG22 THR A   2      -8.352   1.169   7.046  1.00  0.80           H  
ATOM     33 HG23 THR A   2      -8.001  -0.418   7.722  1.00  0.86           H  
ATOM     34  N   TYR A   3      -8.046  -1.245   3.452  1.00  0.04           N  
ATOM     35  CA  TYR A   3      -7.237  -2.346   2.843  1.00  0.06           C  
ATOM     36  C   TYR A   3      -5.931  -2.525   3.621  1.00  0.06           C  
ATOM     37  O   TYR A   3      -5.523  -1.648   4.357  1.00  0.04           O  
ATOM     38  CB  TYR A   3      -6.929  -2.009   1.385  1.00  0.08           C  
ATOM     39  CG  TYR A   3      -8.171  -1.397   0.731  1.00  0.06           C  
ATOM     40  CD1 TYR A   3      -8.500  -0.074   0.948  1.00  0.07           C  
ATOM     41  CD2 TYR A   3      -8.980  -2.161  -0.084  1.00  0.08           C  
ATOM     42  CE1 TYR A   3      -9.620   0.475   0.357  1.00  0.08           C  
ATOM     43  CE2 TYR A   3     -10.099  -1.612  -0.674  1.00  0.06           C  
ATOM     44  CZ  TYR A   3     -10.428  -0.290  -0.458  1.00  0.05           C  
ATOM     45  OH  TYR A   3     -11.547   0.260  -1.051  1.00  0.06           O  
ATOM     46  H   TYR A   3      -7.842  -0.304   3.248  1.00  0.06           H  
ATOM     47  HA  TYR A   3      -7.799  -3.264   2.881  1.00  0.08           H  
ATOM     48  HB2 TYR A   3      -6.117  -1.308   1.334  1.00  0.10           H  
ATOM     49  HB3 TYR A   3      -6.654  -2.907   0.855  1.00  0.12           H  
ATOM     50  HD1 TYR A   3      -7.877   0.536   1.585  1.00  0.09           H  
ATOM     51  HD2 TYR A   3      -8.736  -3.196  -0.259  1.00  0.12           H  
ATOM     52  HE1 TYR A   3      -9.868   1.510   0.535  1.00  0.12           H  
ATOM     53  HE2 TYR A   3     -10.723  -2.221  -1.311  1.00  0.08           H  
ATOM     54  HH  TYR A   3     -11.586  -0.054  -1.957  1.00  0.92           H  
ATOM     55  N   LYS A   4      -5.306  -3.658   3.439  1.00  0.14           N  
ATOM     56  CA  LYS A   4      -4.029  -3.927   4.172  1.00  0.16           C  
ATOM     57  C   LYS A   4      -2.839  -3.831   3.216  1.00  0.15           C  
ATOM     58  O   LYS A   4      -2.783  -4.521   2.230  1.00  0.13           O  
ATOM     59  CB  LYS A   4      -4.092  -5.340   4.749  1.00  0.16           C  
ATOM     60  CG  LYS A   4      -3.282  -5.405   6.047  1.00  0.27           C  
ATOM     61  CD  LYS A   4      -2.752  -6.828   6.238  1.00  0.20           C  
ATOM     62  CE  LYS A   4      -2.576  -7.102   7.733  1.00  0.87           C  
ATOM     63  NZ  LYS A   4      -2.159  -5.862   8.447  1.00  2.22           N  
ATOM     64  H   LYS A   4      -5.672  -4.328   2.826  1.00  0.20           H  
ATOM     65  HA  LYS A   4      -3.912  -3.211   4.969  1.00  0.17           H  
ATOM     66  HB2 LYS A   4      -5.119  -5.604   4.945  1.00  0.19           H  
ATOM     67  HB3 LYS A   4      -3.681  -6.037   4.034  1.00  0.11           H  
ATOM     68  HG2 LYS A   4      -2.454  -4.713   5.996  1.00  0.36           H  
ATOM     69  HG3 LYS A   4      -3.914  -5.141   6.881  1.00  0.52           H  
ATOM     70  HD2 LYS A   4      -3.452  -7.536   5.819  1.00  0.87           H  
ATOM     71  HD3 LYS A   4      -1.801  -6.931   5.736  1.00  0.71           H  
ATOM     72  HE2 LYS A   4      -3.509  -7.451   8.149  1.00  1.48           H  
ATOM     73  HE3 LYS A   4      -1.821  -7.862   7.875  1.00  1.38           H  
ATOM     74  HZ1 LYS A   4      -1.825  -5.161   7.756  1.00  2.77           H  
ATOM     75  HZ2 LYS A   4      -2.970  -5.476   8.971  1.00  2.86           H  
ATOM     76  HZ3 LYS A   4      -1.391  -6.087   9.113  1.00  2.73           H  
ATOM     77  N   LEU A   5      -1.905  -2.988   3.539  1.00  0.21           N  
ATOM     78  CA  LEU A   5      -0.719  -2.843   2.643  1.00  0.21           C  
ATOM     79  C   LEU A   5       0.393  -3.809   3.078  1.00  0.21           C  
ATOM     80  O   LEU A   5       0.487  -4.180   4.231  1.00  0.22           O  
ATOM     81  CB  LEU A   5      -0.216  -1.380   2.729  1.00  0.22           C  
ATOM     82  CG  LEU A   5       1.194  -1.205   2.084  1.00  0.23           C  
ATOM     83  CD1 LEU A   5       1.097  -1.368   0.563  1.00  0.21           C  
ATOM     84  CD2 LEU A   5       1.710   0.207   2.383  1.00  0.26           C  
ATOM     85  H   LEU A   5      -1.977  -2.456   4.357  1.00  0.26           H  
ATOM     86  HA  LEU A   5      -1.021  -3.063   1.630  1.00  0.20           H  
ATOM     87  HB2 LEU A   5      -0.916  -0.739   2.219  1.00  0.20           H  
ATOM     88  HB3 LEU A   5      -0.169  -1.087   3.768  1.00  0.23           H  
ATOM     89  HG  LEU A   5       1.889  -1.919   2.483  1.00  0.24           H  
ATOM     90 HD11 LEU A   5       0.418  -0.631   0.163  1.00  0.95           H  
ATOM     91 HD12 LEU A   5       2.070  -1.227   0.122  1.00  0.90           H  
ATOM     92 HD13 LEU A   5       0.739  -2.354   0.319  1.00  1.05           H  
ATOM     93 HD21 LEU A   5       1.529   0.453   3.419  1.00  1.32           H  
ATOM     94 HD22 LEU A   5       2.771   0.253   2.190  1.00  1.03           H  
ATOM     95 HD23 LEU A   5       1.205   0.919   1.755  1.00  0.91           H  
ATOM     96  N   ILE A   6       1.208  -4.186   2.129  1.00  0.21           N  
ATOM     97  CA  ILE A   6       2.346  -5.086   2.433  1.00  0.21           C  
ATOM     98  C   ILE A   6       3.591  -4.558   1.714  1.00  0.16           C  
ATOM     99  O   ILE A   6       3.731  -4.711   0.516  1.00  0.22           O  
ATOM    100  CB  ILE A   6       2.025  -6.507   1.957  1.00  0.31           C  
ATOM    101  CG1 ILE A   6       0.672  -6.933   2.537  1.00  0.27           C  
ATOM    102  CG2 ILE A   6       3.113  -7.469   2.452  1.00  0.63           C  
ATOM    103  CD1 ILE A   6       0.488  -8.441   2.340  1.00  0.50           C  
ATOM    104  H   ILE A   6       1.073  -3.876   1.222  1.00  0.20           H  
ATOM    105  HA  ILE A   6       2.518  -5.089   3.486  1.00  0.21           H  
ATOM    106  HB  ILE A   6       1.984  -6.531   0.880  1.00  0.34           H  
ATOM    107 HG12 ILE A   6       0.640  -6.699   3.591  1.00  0.65           H  
ATOM    108 HG13 ILE A   6      -0.123  -6.402   2.033  1.00  0.32           H  
ATOM    109 HG21 ILE A   6       4.088  -7.030   2.303  1.00  0.96           H  
ATOM    110 HG22 ILE A   6       2.972  -7.670   3.503  1.00  1.80           H  
ATOM    111 HG23 ILE A   6       3.057  -8.397   1.902  1.00  1.03           H  
ATOM    112 HD11 ILE A   6       0.802  -8.720   1.345  1.00  0.62           H  
ATOM    113 HD12 ILE A   6       1.080  -8.981   3.064  1.00  1.61           H  
ATOM    114 HD13 ILE A   6      -0.550  -8.701   2.471  1.00  1.31           H  
ATOM    115  N   LEU A   7       4.471  -3.950   2.460  1.00  0.09           N  
ATOM    116  CA  LEU A   7       5.700  -3.386   1.829  1.00  0.09           C  
ATOM    117  C   LEU A   7       6.729  -4.480   1.569  1.00  0.12           C  
ATOM    118  O   LEU A   7       7.146  -5.174   2.474  1.00  0.17           O  
ATOM    119  CB  LEU A   7       6.300  -2.329   2.757  1.00  0.11           C  
ATOM    120  CG  LEU A   7       5.323  -1.160   2.888  1.00  0.13           C  
ATOM    121  CD1 LEU A   7       5.215  -0.758   4.360  1.00  0.21           C  
ATOM    122  CD2 LEU A   7       5.845   0.028   2.079  1.00  0.19           C  
ATOM    123  H   LEU A   7       4.326  -3.864   3.424  1.00  0.08           H  
ATOM    124  HA  LEU A   7       5.439  -2.925   0.901  1.00  0.15           H  
ATOM    125  HB2 LEU A   7       6.480  -2.761   3.728  1.00  0.22           H  
ATOM    126  HB3 LEU A   7       7.235  -1.977   2.348  1.00  0.23           H  
ATOM    127  HG  LEU A   7       4.351  -1.454   2.519  1.00  0.19           H  
ATOM    128 HD11 LEU A   7       6.204  -0.683   4.791  1.00  1.14           H  
ATOM    129 HD12 LEU A   7       4.718   0.197   4.443  1.00  0.88           H  
ATOM    130 HD13 LEU A   7       4.648  -1.501   4.901  1.00  1.29           H  
ATOM    131 HD21 LEU A   7       6.062  -0.287   1.068  1.00  0.89           H  
ATOM    132 HD22 LEU A   7       5.100   0.809   2.056  1.00  1.13           H  
ATOM    133 HD23 LEU A   7       6.747   0.411   2.534  1.00  0.81           H  
ATOM    134  N   ASN A   8       7.109  -4.612   0.322  1.00  0.09           N  
ATOM    135  CA  ASN A   8       8.120  -5.643  -0.041  1.00  0.12           C  
ATOM    136  C   ASN A   8       9.457  -4.958  -0.361  1.00  0.13           C  
ATOM    137  O   ASN A   8      10.191  -5.372  -1.236  1.00  0.15           O  
ATOM    138  CB  ASN A   8       7.602  -6.413  -1.258  1.00  0.10           C  
ATOM    139  CG  ASN A   8       7.255  -7.835  -0.850  1.00  0.14           C  
ATOM    140  OD1 ASN A   8       8.036  -8.527  -0.229  1.00  0.20           O  
ATOM    141  ND2 ASN A   8       6.089  -8.308  -1.178  1.00  0.12           N  
ATOM    142  H   ASN A   8       6.721  -4.040  -0.380  1.00  0.04           H  
ATOM    143  HA  ASN A   8       8.257  -6.319   0.783  1.00  0.15           H  
ATOM    144  HB2 ASN A   8       6.713  -5.937  -1.637  1.00  0.09           H  
ATOM    145  HB3 ASN A   8       8.344  -6.435  -2.032  1.00  0.10           H  
ATOM    146 HD21 ASN A   8       5.458  -7.749  -1.680  1.00  0.10           H  
ATOM    147 HD22 ASN A   8       5.843  -9.213  -0.926  1.00  0.14           H  
ATOM    148  N   GLY A   9       9.748  -3.926   0.374  1.00  0.13           N  
ATOM    149  CA  GLY A   9      11.017  -3.192   0.127  1.00  0.15           C  
ATOM    150  C   GLY A   9      12.198  -4.157   0.127  1.00  0.19           C  
ATOM    151  O   GLY A   9      12.269  -5.057   0.940  1.00  0.18           O  
ATOM    152  H   GLY A   9       9.143  -3.646   1.093  1.00  0.12           H  
ATOM    153  HA2 GLY A   9      10.961  -2.703  -0.832  1.00  0.13           H  
ATOM    154  HA3 GLY A   9      11.161  -2.450   0.893  1.00  0.17           H  
ATOM    155  N   LYS A  10      13.103  -3.944  -0.781  1.00  0.25           N  
ATOM    156  CA  LYS A  10      14.289  -4.842  -0.855  1.00  0.29           C  
ATOM    157  C   LYS A  10      15.146  -4.665   0.395  1.00  0.19           C  
ATOM    158  O   LYS A  10      15.943  -5.518   0.733  1.00  0.39           O  
ATOM    159  CB  LYS A  10      15.111  -4.488  -2.094  1.00  0.43           C  
ATOM    160  CG  LYS A  10      16.308  -5.437  -2.196  1.00  1.17           C  
ATOM    161  CD  LYS A  10      16.824  -5.439  -3.635  1.00  1.06           C  
ATOM    162  CE  LYS A  10      17.220  -4.014  -4.026  1.00  1.11           C  
ATOM    163  NZ  LYS A  10      18.020  -3.380  -2.941  1.00  2.59           N  
ATOM    164  H   LYS A  10      13.013  -3.191  -1.399  1.00  0.26           H  
ATOM    165  HA  LYS A  10      13.961  -5.865  -0.923  1.00  0.34           H  
ATOM    166  HB2 LYS A  10      14.495  -4.585  -2.977  1.00  1.24           H  
ATOM    167  HB3 LYS A  10      15.461  -3.469  -2.018  1.00  0.52           H  
ATOM    168  HG2 LYS A  10      17.090  -5.106  -1.529  1.00  1.71           H  
ATOM    169  HG3 LYS A  10      16.004  -6.436  -1.917  1.00  1.87           H  
ATOM    170  HD2 LYS A  10      17.683  -6.090  -3.712  1.00  2.13           H  
ATOM    171  HD3 LYS A  10      16.049  -5.795  -4.298  1.00  1.53           H  
ATOM    172  HE2 LYS A  10      17.810  -4.038  -4.931  1.00  1.65           H  
ATOM    173  HE3 LYS A  10      16.332  -3.426  -4.201  1.00  1.58           H  
ATOM    174  HZ1 LYS A  10      18.824  -3.992  -2.699  1.00  2.90           H  
ATOM    175  HZ2 LYS A  10      18.372  -2.456  -3.265  1.00  3.23           H  
ATOM    176  HZ3 LYS A  10      17.420  -3.246  -2.102  1.00  3.30           H  
ATOM    177  N   THR A  11      14.958  -3.549   1.052  1.00  0.37           N  
ATOM    178  CA  THR A  11      15.735  -3.272   2.288  1.00  0.27           C  
ATOM    179  C   THR A  11      14.789  -2.895   3.431  1.00  0.23           C  
ATOM    180  O   THR A  11      15.224  -2.633   4.535  1.00  0.21           O  
ATOM    181  CB  THR A  11      16.689  -2.111   2.014  1.00  0.26           C  
ATOM    182  OG1 THR A  11      16.030  -1.325   1.026  1.00  0.43           O  
ATOM    183  CG2 THR A  11      17.983  -2.589   1.358  1.00  0.28           C  
ATOM    184  H   THR A  11      14.311  -2.892   0.728  1.00  0.65           H  
ATOM    185  HA  THR A  11      16.303  -4.142   2.565  1.00  0.28           H  
ATOM    186  HB  THR A  11      16.886  -1.539   2.896  1.00  0.30           H  
ATOM    187  HG1 THR A  11      15.535  -0.638   1.476  1.00  0.46           H  
ATOM    188 HG21 THR A  11      17.757  -3.090   0.429  1.00  1.10           H  
ATOM    189 HG22 THR A  11      18.623  -1.742   1.158  1.00  0.66           H  
ATOM    190 HG23 THR A  11      18.495  -3.274   2.017  1.00  1.17           H  
ATOM    191  N   LEU A  12      13.511  -2.873   3.147  1.00  0.25           N  
ATOM    192  CA  LEU A  12      12.537  -2.509   4.225  1.00  0.27           C  
ATOM    193  C   LEU A  12      11.161  -3.135   3.962  1.00  0.35           C  
ATOM    194  O   LEU A  12      10.437  -2.702   3.088  1.00  0.76           O  
ATOM    195  CB  LEU A  12      12.398  -0.988   4.277  1.00  0.22           C  
ATOM    196  CG  LEU A  12      11.733  -0.593   5.597  1.00  0.28           C  
ATOM    197  CD1 LEU A  12      12.815  -0.284   6.634  1.00  0.33           C  
ATOM    198  CD2 LEU A  12      10.877   0.655   5.376  1.00  0.32           C  
ATOM    199  H   LEU A  12      13.195  -3.091   2.236  1.00  0.27           H  
ATOM    200  HA  LEU A  12      12.911  -2.859   5.172  1.00  0.30           H  
ATOM    201  HB2 LEU A  12      13.375  -0.532   4.211  1.00  0.17           H  
ATOM    202  HB3 LEU A  12      11.792  -0.650   3.450  1.00  0.22           H  
ATOM    203  HG  LEU A  12      11.112  -1.403   5.949  1.00  0.29           H  
ATOM    204 HD11 LEU A  12      13.638  -0.972   6.518  1.00  0.84           H  
ATOM    205 HD12 LEU A  12      13.173   0.725   6.497  1.00  1.42           H  
ATOM    206 HD13 LEU A  12      12.406  -0.383   7.629  1.00  1.12           H  
ATOM    207 HD21 LEU A  12      11.434   1.383   4.805  1.00  1.15           H  
ATOM    208 HD22 LEU A  12       9.979   0.391   4.836  1.00  1.12           H  
ATOM    209 HD23 LEU A  12      10.604   1.084   6.329  1.00  1.01           H  
ATOM    210  N   LYS A  13      10.830  -4.138   4.736  1.00  0.16           N  
ATOM    211  CA  LYS A  13       9.503  -4.806   4.559  1.00  0.15           C  
ATOM    212  C   LYS A  13       8.572  -4.444   5.724  1.00  0.12           C  
ATOM    213  O   LYS A  13       8.998  -4.358   6.858  1.00  0.10           O  
ATOM    214  CB  LYS A  13       9.705  -6.319   4.518  1.00  0.17           C  
ATOM    215  CG  LYS A  13      10.535  -6.682   3.284  1.00  0.24           C  
ATOM    216  CD  LYS A  13      11.755  -7.495   3.721  1.00  0.54           C  
ATOM    217  CE  LYS A  13      12.615  -7.811   2.496  1.00  1.12           C  
ATOM    218  NZ  LYS A  13      13.071  -9.229   2.531  1.00  1.04           N  
ATOM    219  H   LYS A  13      11.448  -4.449   5.429  1.00  0.44           H  
ATOM    220  HA  LYS A  13       9.058  -4.483   3.635  1.00  0.15           H  
ATOM    221  HB2 LYS A  13      10.221  -6.641   5.409  1.00  0.15           H  
ATOM    222  HB3 LYS A  13       8.745  -6.812   4.467  1.00  0.18           H  
ATOM    223  HG2 LYS A  13       9.935  -7.267   2.602  1.00  0.75           H  
ATOM    224  HG3 LYS A  13      10.860  -5.780   2.787  1.00  0.71           H  
ATOM    225  HD2 LYS A  13      12.335  -6.926   4.434  1.00  1.37           H  
ATOM    226  HD3 LYS A  13      11.431  -8.416   4.184  1.00  0.94           H  
ATOM    227  HE2 LYS A  13      12.038  -7.648   1.598  1.00  1.72           H  
ATOM    228  HE3 LYS A  13      13.478  -7.162   2.483  1.00  2.10           H  
ATOM    229  HZ1 LYS A  13      12.251  -9.854   2.666  1.00  0.99           H  
ATOM    230  HZ2 LYS A  13      13.543  -9.463   1.635  1.00  1.74           H  
ATOM    231  HZ3 LYS A  13      13.738  -9.359   3.319  1.00  1.62           H  
ATOM    232  N   GLY A  14       7.318  -4.240   5.417  1.00  0.12           N  
ATOM    233  CA  GLY A  14       6.349  -3.880   6.493  1.00  0.10           C  
ATOM    234  C   GLY A  14       4.909  -4.092   6.016  1.00  0.10           C  
ATOM    235  O   GLY A  14       4.675  -4.736   5.012  1.00  0.09           O  
ATOM    236  H   GLY A  14       7.017  -4.323   4.489  1.00  0.13           H  
ATOM    237  HA2 GLY A  14       6.533  -4.498   7.360  1.00  0.11           H  
ATOM    238  HA3 GLY A  14       6.486  -2.842   6.762  1.00  0.09           H  
ATOM    239  N   GLU A  15       3.975  -3.536   6.746  1.00  0.12           N  
ATOM    240  CA  GLU A  15       2.540  -3.696   6.363  1.00  0.12           C  
ATOM    241  C   GLU A  15       1.655  -2.845   7.283  1.00  0.14           C  
ATOM    242  O   GLU A  15       1.808  -2.865   8.488  1.00  0.15           O  
ATOM    243  CB  GLU A  15       2.141  -5.168   6.500  1.00  0.12           C  
ATOM    244  CG  GLU A  15       2.330  -5.606   7.956  1.00  0.27           C  
ATOM    245  CD  GLU A  15       2.894  -7.029   7.986  1.00  0.66           C  
ATOM    246  OE1 GLU A  15       2.155  -7.913   7.586  1.00  1.16           O  
ATOM    247  OE2 GLU A  15       4.033  -7.150   8.409  1.00  1.76           O  
ATOM    248  H   GLU A  15       4.215  -3.010   7.534  1.00  0.14           H  
ATOM    249  HA  GLU A  15       2.404  -3.382   5.342  1.00  0.12           H  
ATOM    250  HB2 GLU A  15       1.106  -5.290   6.218  1.00  0.15           H  
ATOM    251  HB3 GLU A  15       2.756  -5.775   5.856  1.00  0.14           H  
ATOM    252  HG2 GLU A  15       3.017  -4.939   8.453  1.00  0.77           H  
ATOM    253  HG3 GLU A  15       1.380  -5.588   8.469  1.00  0.89           H  
ATOM    254  N   THR A  16       0.747  -2.114   6.695  1.00  0.13           N  
ATOM    255  CA  THR A  16      -0.158  -1.260   7.525  1.00  0.15           C  
ATOM    256  C   THR A  16      -1.518  -1.107   6.835  1.00  0.12           C  
ATOM    257  O   THR A  16      -1.617  -1.223   5.630  1.00  0.09           O  
ATOM    258  CB  THR A  16       0.483   0.118   7.721  1.00  0.18           C  
ATOM    259  OG1 THR A  16      -0.556   0.927   8.261  1.00  0.15           O  
ATOM    260  CG2 THR A  16       0.850   0.766   6.389  1.00  0.22           C  
ATOM    261  H   THR A  16       0.657  -2.126   5.719  1.00  0.12           H  
ATOM    262  HA  THR A  16      -0.299  -1.725   8.486  1.00  0.16           H  
ATOM    263  HB  THR A  16       1.331   0.077   8.381  1.00  0.31           H  
ATOM    264  HG1 THR A  16      -1.321   0.368   8.410  1.00  0.95           H  
ATOM    265 HG21 THR A  16       0.300   0.296   5.591  1.00  0.99           H  
ATOM    266 HG22 THR A  16       0.606   1.818   6.417  1.00  0.97           H  
ATOM    267 HG23 THR A  16       1.909   0.652   6.207  1.00  1.28           H  
ATOM    268  N   THR A  17      -2.536  -0.846   7.617  1.00  0.17           N  
ATOM    269  CA  THR A  17      -3.907  -0.693   7.029  1.00  0.15           C  
ATOM    270  C   THR A  17      -4.337   0.777   7.050  1.00  0.14           C  
ATOM    271  O   THR A  17      -4.042   1.498   7.983  1.00  0.12           O  
ATOM    272  CB  THR A  17      -4.898  -1.521   7.853  1.00  0.15           C  
ATOM    273  OG1 THR A  17      -5.189  -0.712   8.989  1.00  0.15           O  
ATOM    274  CG2 THR A  17      -4.249  -2.783   8.417  1.00  0.17           C  
ATOM    275  H   THR A  17      -2.402  -0.751   8.583  1.00  0.22           H  
ATOM    276  HA  THR A  17      -3.908  -1.051   6.014  1.00  0.14           H  
ATOM    277  HB  THR A  17      -5.789  -1.754   7.299  1.00  0.14           H  
ATOM    278  HG1 THR A  17      -6.133  -0.535   8.993  1.00  0.83           H  
ATOM    279 HG21 THR A  17      -3.406  -3.065   7.805  1.00  0.78           H  
ATOM    280 HG22 THR A  17      -3.909  -2.599   9.425  1.00  0.95           H  
ATOM    281 HG23 THR A  17      -4.967  -3.590   8.426  1.00  1.06           H  
ATOM    282  N   THR A  18      -5.025   1.187   6.015  1.00  0.18           N  
ATOM    283  CA  THR A  18      -5.495   2.606   5.954  1.00  0.19           C  
ATOM    284  C   THR A  18      -6.943   2.665   5.443  1.00  0.08           C  
ATOM    285  O   THR A  18      -7.365   1.831   4.659  1.00  0.02           O  
ATOM    286  CB  THR A  18      -4.585   3.397   5.008  1.00  0.25           C  
ATOM    287  OG1 THR A  18      -4.780   4.760   5.372  1.00  0.29           O  
ATOM    288  CG2 THR A  18      -5.054   3.299   3.558  1.00  0.23           C  
ATOM    289  H   THR A  18      -5.223   0.571   5.279  1.00  0.21           H  
ATOM    290  HA  THR A  18      -5.449   3.042   6.937  1.00  0.25           H  
ATOM    291  HB  THR A  18      -3.554   3.111   5.106  1.00  0.31           H  
ATOM    292  HG1 THR A  18      -4.442   5.308   4.660  1.00  0.81           H  
ATOM    293 HG21 THR A  18      -5.440   2.311   3.364  1.00  1.17           H  
ATOM    294 HG22 THR A  18      -5.833   4.025   3.377  1.00  1.23           H  
ATOM    295 HG23 THR A  18      -4.225   3.494   2.894  1.00  1.29           H  
ATOM    296  N   GLU A  19      -7.671   3.650   5.902  1.00  0.09           N  
ATOM    297  CA  GLU A  19      -9.091   3.787   5.457  1.00  0.07           C  
ATOM    298  C   GLU A  19      -9.156   4.558   4.135  1.00  0.11           C  
ATOM    299  O   GLU A  19      -8.600   5.633   4.014  1.00  0.24           O  
ATOM    300  CB  GLU A  19      -9.877   4.546   6.527  1.00  0.18           C  
ATOM    301  CG  GLU A  19     -10.318   3.568   7.619  1.00  0.79           C  
ATOM    302  CD  GLU A  19     -10.934   4.352   8.780  1.00  1.04           C  
ATOM    303  OE1 GLU A  19     -11.151   5.535   8.580  1.00  0.87           O  
ATOM    304  OE2 GLU A  19     -11.154   3.722   9.802  1.00  2.04           O  
ATOM    305  H   GLU A  19      -7.288   4.293   6.535  1.00  0.15           H  
ATOM    306  HA  GLU A  19      -9.521   2.810   5.324  1.00  0.09           H  
ATOM    307  HB2 GLU A  19      -9.253   5.314   6.959  1.00  0.79           H  
ATOM    308  HB3 GLU A  19     -10.746   5.006   6.080  1.00  0.85           H  
ATOM    309  HG2 GLU A  19     -11.052   2.883   7.222  1.00  1.16           H  
ATOM    310  HG3 GLU A  19      -9.466   3.011   7.978  1.00  1.38           H  
ATOM    311  N   ALA A  20      -9.835   3.992   3.173  1.00  0.08           N  
ATOM    312  CA  ALA A  20      -9.951   4.676   1.849  1.00  0.17           C  
ATOM    313  C   ALA A  20     -11.370   4.508   1.294  1.00  0.19           C  
ATOM    314  O   ALA A  20     -11.922   3.426   1.316  1.00  0.34           O  
ATOM    315  CB  ALA A  20      -8.943   4.060   0.880  1.00  0.22           C  
ATOM    316  H   ALA A  20     -10.264   3.123   3.318  1.00  0.10           H  
ATOM    317  HA  ALA A  20      -9.737   5.725   1.967  1.00  0.26           H  
ATOM    318  HB1 ALA A  20      -8.474   3.202   1.340  1.00  1.11           H  
ATOM    319  HB2 ALA A  20      -9.448   3.750  -0.023  1.00  1.01           H  
ATOM    320  HB3 ALA A  20      -8.184   4.787   0.632  1.00  0.83           H  
ATOM    321  N   VAL A  21     -11.929   5.582   0.807  1.00  0.19           N  
ATOM    322  CA  VAL A  21     -13.314   5.500   0.253  1.00  0.27           C  
ATOM    323  C   VAL A  21     -13.304   4.819  -1.120  1.00  0.25           C  
ATOM    324  O   VAL A  21     -14.328   4.378  -1.602  1.00  0.41           O  
ATOM    325  CB  VAL A  21     -13.885   6.912   0.120  1.00  0.36           C  
ATOM    326  CG1 VAL A  21     -12.891   7.791  -0.642  1.00  0.59           C  
ATOM    327  CG2 VAL A  21     -15.201   6.851  -0.659  1.00  0.58           C  
ATOM    328  H   VAL A  21     -11.445   6.434   0.804  1.00  0.26           H  
ATOM    329  HA  VAL A  21     -13.932   4.932   0.927  1.00  0.29           H  
ATOM    330  HB  VAL A  21     -14.062   7.329   1.101  1.00  0.24           H  
ATOM    331 HG11 VAL A  21     -12.601   7.302  -1.559  1.00  0.67           H  
ATOM    332 HG12 VAL A  21     -13.348   8.741  -0.875  1.00  1.15           H  
ATOM    333 HG13 VAL A  21     -12.014   7.958  -0.035  1.00  1.47           H  
ATOM    334 HG21 VAL A  21     -15.723   5.936  -0.419  1.00  0.40           H  
ATOM    335 HG22 VAL A  21     -15.820   7.694  -0.393  1.00  1.15           H  
ATOM    336 HG23 VAL A  21     -14.999   6.877  -1.719  1.00  1.46           H  
ATOM    337  N   ASP A  22     -12.148   4.748  -1.722  1.00  0.15           N  
ATOM    338  CA  ASP A  22     -12.065   4.097  -3.063  1.00  0.11           C  
ATOM    339  C   ASP A  22     -10.661   3.520  -3.290  1.00  0.10           C  
ATOM    340  O   ASP A  22      -9.794   3.640  -2.448  1.00  0.25           O  
ATOM    341  CB  ASP A  22     -12.382   5.131  -4.143  1.00  0.12           C  
ATOM    342  CG  ASP A  22     -11.095   5.842  -4.560  1.00  0.72           C  
ATOM    343  OD1 ASP A  22     -10.576   6.556  -3.721  1.00  0.51           O  
ATOM    344  OD2 ASP A  22     -10.705   5.630  -5.696  1.00  2.22           O  
ATOM    345  H   ASP A  22     -11.344   5.117  -1.299  1.00  0.24           H  
ATOM    346  HA  ASP A  22     -12.788   3.299  -3.114  1.00  0.11           H  
ATOM    347  HB2 ASP A  22     -12.814   4.642  -5.003  1.00  0.41           H  
ATOM    348  HB3 ASP A  22     -13.081   5.858  -3.758  1.00  0.60           H  
ATOM    349  N   ALA A  23     -10.470   2.905  -4.425  1.00  0.13           N  
ATOM    350  CA  ALA A  23      -9.133   2.306  -4.719  1.00  0.09           C  
ATOM    351  C   ALA A  23      -8.140   3.389  -5.154  1.00  0.11           C  
ATOM    352  O   ALA A  23      -6.982   3.354  -4.790  1.00  0.16           O  
ATOM    353  CB  ALA A  23      -9.283   1.278  -5.839  1.00  0.14           C  
ATOM    354  H   ALA A  23     -11.196   2.837  -5.079  1.00  0.27           H  
ATOM    355  HA  ALA A  23      -8.761   1.816  -3.836  1.00  0.07           H  
ATOM    356  HB1 ALA A  23     -10.174   1.491  -6.412  1.00  1.07           H  
ATOM    357  HB2 ALA A  23      -8.423   1.319  -6.490  1.00  1.09           H  
ATOM    358  HB3 ALA A  23      -9.361   0.287  -5.415  1.00  0.84           H  
ATOM    359  N   ALA A  24      -8.611   4.328  -5.924  1.00  0.20           N  
ATOM    360  CA  ALA A  24      -7.701   5.415  -6.392  1.00  0.25           C  
ATOM    361  C   ALA A  24      -7.099   6.161  -5.197  1.00  0.17           C  
ATOM    362  O   ALA A  24      -5.897   6.286  -5.085  1.00  0.17           O  
ATOM    363  CB  ALA A  24      -8.490   6.393  -7.260  1.00  0.35           C  
ATOM    364  H   ALA A  24      -9.553   4.321  -6.194  1.00  0.28           H  
ATOM    365  HA  ALA A  24      -6.906   4.984  -6.974  1.00  0.29           H  
ATOM    366  HB1 ALA A  24      -9.154   5.846  -7.914  1.00  1.09           H  
ATOM    367  HB2 ALA A  24      -9.073   7.050  -6.631  1.00  0.83           H  
ATOM    368  HB3 ALA A  24      -7.810   6.982  -7.857  1.00  1.43           H  
ATOM    369  N   THR A  25      -7.947   6.640  -4.330  1.00  0.12           N  
ATOM    370  CA  THR A  25      -7.430   7.380  -3.145  1.00  0.05           C  
ATOM    371  C   THR A  25      -6.557   6.458  -2.285  1.00  0.03           C  
ATOM    372  O   THR A  25      -5.629   6.904  -1.641  1.00  0.05           O  
ATOM    373  CB  THR A  25      -8.608   7.904  -2.318  1.00  0.09           C  
ATOM    374  OG1 THR A  25      -8.022   8.804  -1.382  1.00  0.07           O  
ATOM    375  CG2 THR A  25      -9.243   6.804  -1.475  1.00  0.12           C  
ATOM    376  H   THR A  25      -8.909   6.513  -4.455  1.00  0.16           H  
ATOM    377  HA  THR A  25      -6.837   8.214  -3.481  1.00  0.04           H  
ATOM    378  HB  THR A  25      -9.340   8.401  -2.929  1.00  0.16           H  
ATOM    379  HG1 THR A  25      -7.819   9.621  -1.842  1.00  0.98           H  
ATOM    380 HG21 THR A  25      -9.154   5.857  -1.981  1.00  1.17           H  
ATOM    381 HG22 THR A  25      -8.743   6.745  -0.519  1.00  0.96           H  
ATOM    382 HG23 THR A  25     -10.287   7.024  -1.316  1.00  1.03           H  
ATOM    383  N   ALA A  26      -6.871   5.187  -2.294  1.00  0.10           N  
ATOM    384  CA  ALA A  26      -6.057   4.234  -1.484  1.00  0.15           C  
ATOM    385  C   ALA A  26      -4.616   4.223  -1.997  1.00  0.25           C  
ATOM    386  O   ALA A  26      -3.679   4.160  -1.225  1.00  0.34           O  
ATOM    387  CB  ALA A  26      -6.652   2.831  -1.596  1.00  0.09           C  
ATOM    388  H   ALA A  26      -7.630   4.865  -2.825  1.00  0.12           H  
ATOM    389  HA  ALA A  26      -6.067   4.544  -0.453  1.00  0.20           H  
ATOM    390  HB1 ALA A  26      -7.676   2.839  -1.255  1.00  1.17           H  
ATOM    391  HB2 ALA A  26      -6.623   2.503  -2.624  1.00  1.07           H  
ATOM    392  HB3 ALA A  26      -6.082   2.144  -0.988  1.00  1.21           H  
ATOM    393  N   GLU A  27      -4.469   4.283  -3.295  1.00  0.25           N  
ATOM    394  CA  GLU A  27      -3.101   4.289  -3.873  1.00  0.36           C  
ATOM    395  C   GLU A  27      -2.315   5.492  -3.344  1.00  0.43           C  
ATOM    396  O   GLU A  27      -1.234   5.346  -2.812  1.00  0.67           O  
ATOM    397  CB  GLU A  27      -3.208   4.380  -5.393  1.00  0.40           C  
ATOM    398  CG  GLU A  27      -3.742   3.056  -5.939  1.00  0.35           C  
ATOM    399  CD  GLU A  27      -3.711   3.091  -7.469  1.00  0.41           C  
ATOM    400  OE1 GLU A  27      -2.624   2.913  -7.992  1.00  1.10           O  
ATOM    401  OE2 GLU A  27      -4.776   3.293  -8.027  1.00  0.62           O  
ATOM    402  H   GLU A  27      -5.252   4.320  -3.884  1.00  0.21           H  
ATOM    403  HA  GLU A  27      -2.592   3.379  -3.604  1.00  0.38           H  
ATOM    404  HB2 GLU A  27      -3.881   5.181  -5.661  1.00  0.45           H  
ATOM    405  HB3 GLU A  27      -2.238   4.580  -5.812  1.00  0.47           H  
ATOM    406  HG2 GLU A  27      -3.127   2.242  -5.588  1.00  0.37           H  
ATOM    407  HG3 GLU A  27      -4.758   2.906  -5.606  1.00  0.32           H  
ATOM    408  N   LYS A  28      -2.882   6.657  -3.498  1.00  0.26           N  
ATOM    409  CA  LYS A  28      -2.183   7.884  -3.014  1.00  0.32           C  
ATOM    410  C   LYS A  28      -1.995   7.829  -1.495  1.00  0.30           C  
ATOM    411  O   LYS A  28      -0.969   8.226  -0.981  1.00  0.34           O  
ATOM    412  CB  LYS A  28      -3.014   9.115  -3.376  1.00  0.39           C  
ATOM    413  CG  LYS A  28      -3.832   8.823  -4.635  1.00  0.81           C  
ATOM    414  CD  LYS A  28      -4.334  10.142  -5.224  1.00  0.85           C  
ATOM    415  CE  LYS A  28      -5.251   9.845  -6.412  1.00  2.19           C  
ATOM    416  NZ  LYS A  28      -6.630  10.340  -6.143  1.00  2.34           N  
ATOM    417  H   LYS A  28      -3.760   6.725  -3.926  1.00  0.18           H  
ATOM    418  HA  LYS A  28      -1.220   7.954  -3.489  1.00  0.36           H  
ATOM    419  HB2 LYS A  28      -3.678   9.357  -2.560  1.00  1.17           H  
ATOM    420  HB3 LYS A  28      -2.358   9.954  -3.558  1.00  0.95           H  
ATOM    421  HG2 LYS A  28      -3.215   8.312  -5.360  1.00  1.37           H  
ATOM    422  HG3 LYS A  28      -4.675   8.196  -4.383  1.00  1.50           H  
ATOM    423  HD2 LYS A  28      -4.882  10.690  -4.471  1.00  0.52           H  
ATOM    424  HD3 LYS A  28      -3.495  10.735  -5.552  1.00  1.32           H  
ATOM    425  HE2 LYS A  28      -4.866  10.332  -7.296  1.00  2.76           H  
ATOM    426  HE3 LYS A  28      -5.286   8.779  -6.584  1.00  3.09           H  
ATOM    427  HZ1 LYS A  28      -6.579  11.241  -5.626  1.00  1.61           H  
ATOM    428  HZ2 LYS A  28      -7.128  10.485  -7.044  1.00  3.28           H  
ATOM    429  HZ3 LYS A  28      -7.144   9.641  -5.571  1.00  2.84           H  
ATOM    430  N   VAL A  29      -2.991   7.340  -0.808  1.00  0.26           N  
ATOM    431  CA  VAL A  29      -2.880   7.257   0.677  1.00  0.29           C  
ATOM    432  C   VAL A  29      -1.689   6.379   1.067  1.00  0.26           C  
ATOM    433  O   VAL A  29      -0.776   6.826   1.735  1.00  0.28           O  
ATOM    434  CB  VAL A  29      -4.165   6.653   1.244  1.00  0.28           C  
ATOM    435  CG1 VAL A  29      -4.016   6.481   2.757  1.00  0.27           C  
ATOM    436  CG2 VAL A  29      -5.335   7.598   0.959  1.00  0.30           C  
ATOM    437  H   VAL A  29      -3.802   7.030  -1.263  1.00  0.23           H  
ATOM    438  HA  VAL A  29      -2.743   8.246   1.081  1.00  0.36           H  
ATOM    439  HB  VAL A  29      -4.352   5.694   0.785  1.00  0.35           H  
ATOM    440 HG11 VAL A  29      -3.626   7.390   3.191  1.00  0.92           H  
ATOM    441 HG12 VAL A  29      -4.978   6.262   3.196  1.00  1.13           H  
ATOM    442 HG13 VAL A  29      -3.336   5.668   2.966  1.00  0.93           H  
ATOM    443 HG21 VAL A  29      -5.063   8.292   0.178  1.00  0.94           H  
ATOM    444 HG22 VAL A  29      -6.197   7.027   0.643  1.00  1.40           H  
ATOM    445 HG23 VAL A  29      -5.584   8.150   1.853  1.00  1.07           H  
ATOM    446  N   PHE A  30      -1.718   5.147   0.638  1.00  0.22           N  
ATOM    447  CA  PHE A  30      -0.591   4.231   0.979  1.00  0.19           C  
ATOM    448  C   PHE A  30       0.715   4.741   0.355  1.00  0.18           C  
ATOM    449  O   PHE A  30       1.769   4.628   0.946  1.00  0.23           O  
ATOM    450  CB  PHE A  30      -0.893   2.827   0.443  1.00  0.19           C  
ATOM    451  CG  PHE A  30      -1.763   2.047   1.443  1.00  0.18           C  
ATOM    452  CD1 PHE A  30      -1.312   1.790   2.731  1.00  0.20           C  
ATOM    453  CD2 PHE A  30      -3.011   1.583   1.069  1.00  0.16           C  
ATOM    454  CE1 PHE A  30      -2.102   1.085   3.621  1.00  0.19           C  
ATOM    455  CE2 PHE A  30      -3.792   0.877   1.962  1.00  0.15           C  
ATOM    456  CZ  PHE A  30      -3.338   0.627   3.233  1.00  0.17           C  
ATOM    457  H   PHE A  30      -2.471   4.828   0.098  1.00  0.20           H  
ATOM    458  HA  PHE A  30      -0.480   4.192   2.047  1.00  0.20           H  
ATOM    459  HB2 PHE A  30      -1.417   2.905  -0.498  1.00  0.18           H  
ATOM    460  HB3 PHE A  30       0.029   2.293   0.289  1.00  0.21           H  
ATOM    461  HD1 PHE A  30      -0.334   2.126   3.035  1.00  0.22           H  
ATOM    462  HD2 PHE A  30      -3.379   1.773   0.071  1.00  0.14           H  
ATOM    463  HE1 PHE A  30      -1.750   0.899   4.623  1.00  0.21           H  
ATOM    464  HE2 PHE A  30      -4.763   0.527   1.662  1.00  0.14           H  
ATOM    465  HZ  PHE A  30      -3.946   0.051   3.923  1.00  0.18           H  
ATOM    466  N   LYS A  31       0.621   5.287  -0.829  1.00  0.16           N  
ATOM    467  CA  LYS A  31       1.859   5.803  -1.488  1.00  0.15           C  
ATOM    468  C   LYS A  31       2.435   6.958  -0.670  1.00  0.11           C  
ATOM    469  O   LYS A  31       3.635   7.081  -0.526  1.00  0.13           O  
ATOM    470  CB  LYS A  31       1.522   6.283  -2.898  1.00  0.17           C  
ATOM    471  CG  LYS A  31       2.823   6.658  -3.626  1.00  0.24           C  
ATOM    472  CD  LYS A  31       2.744   8.108  -4.125  1.00  1.03           C  
ATOM    473  CE  LYS A  31       1.720   8.202  -5.263  1.00  1.52           C  
ATOM    474  NZ  LYS A  31       0.986   9.497  -5.196  1.00  2.76           N  
ATOM    475  H   LYS A  31      -0.249   5.362  -1.277  1.00  0.18           H  
ATOM    476  HA  LYS A  31       2.586   5.013  -1.544  1.00  0.16           H  
ATOM    477  HB2 LYS A  31       1.021   5.492  -3.439  1.00  0.22           H  
ATOM    478  HB3 LYS A  31       0.870   7.140  -2.843  1.00  0.11           H  
ATOM    479  HG2 LYS A  31       3.657   6.555  -2.948  1.00  1.08           H  
ATOM    480  HG3 LYS A  31       2.969   5.995  -4.466  1.00  0.89           H  
ATOM    481  HD2 LYS A  31       2.450   8.760  -3.316  1.00  2.43           H  
ATOM    482  HD3 LYS A  31       3.712   8.416  -4.489  1.00  1.56           H  
ATOM    483  HE2 LYS A  31       2.229   8.136  -6.213  1.00  1.23           H  
ATOM    484  HE3 LYS A  31       1.013   7.391  -5.186  1.00  2.33           H  
ATOM    485  HZ1 LYS A  31       1.424  10.107  -4.477  1.00  3.07           H  
ATOM    486  HZ2 LYS A  31       1.027   9.967  -6.122  1.00  2.87           H  
ATOM    487  HZ3 LYS A  31      -0.007   9.319  -4.941  1.00  3.60           H  
ATOM    488  N   GLN A  32       1.568   7.781  -0.149  1.00  0.06           N  
ATOM    489  CA  GLN A  32       2.055   8.921   0.676  1.00  0.07           C  
ATOM    490  C   GLN A  32       2.883   8.378   1.840  1.00  0.09           C  
ATOM    491  O   GLN A  32       3.818   9.008   2.293  1.00  0.16           O  
ATOM    492  CB  GLN A  32       0.855   9.700   1.214  1.00  0.08           C  
ATOM    493  CG  GLN A  32       1.346  10.999   1.858  1.00  0.17           C  
ATOM    494  CD  GLN A  32       1.839  11.951   0.765  1.00  2.05           C  
ATOM    495  OE1 GLN A  32       2.871  12.580   0.893  1.00  3.10           O  
ATOM    496  NE2 GLN A  32       1.132  12.085  -0.324  1.00  3.14           N  
ATOM    497  H   GLN A  32       0.609   7.651  -0.298  1.00  0.06           H  
ATOM    498  HA  GLN A  32       2.665   9.569   0.070  1.00  0.14           H  
ATOM    499  HB2 GLN A  32       0.179   9.929   0.403  1.00  0.23           H  
ATOM    500  HB3 GLN A  32       0.336   9.104   1.950  1.00  0.15           H  
ATOM    501  HG2 GLN A  32       0.538  11.467   2.400  1.00  1.49           H  
ATOM    502  HG3 GLN A  32       2.157  10.787   2.539  1.00  1.14           H  
ATOM    503 HE21 GLN A  32       0.299  11.580  -0.433  1.00  3.15           H  
ATOM    504 HE22 GLN A  32       1.435  12.691  -1.033  1.00  4.32           H  
ATOM    505  N   TYR A  33       2.517   7.212   2.298  1.00  0.08           N  
ATOM    506  CA  TYR A  33       3.269   6.592   3.425  1.00  0.17           C  
ATOM    507  C   TYR A  33       4.628   6.091   2.928  1.00  0.22           C  
ATOM    508  O   TYR A  33       5.663   6.590   3.324  1.00  0.39           O  
ATOM    509  CB  TYR A  33       2.463   5.416   3.975  1.00  0.21           C  
ATOM    510  CG  TYR A  33       3.191   4.829   5.183  1.00  0.28           C  
ATOM    511  CD1 TYR A  33       4.185   3.889   5.010  1.00  0.34           C  
ATOM    512  CD2 TYR A  33       2.864   5.230   6.462  1.00  0.32           C  
ATOM    513  CE1 TYR A  33       4.844   3.358   6.098  1.00  0.43           C  
ATOM    514  CE2 TYR A  33       3.523   4.698   7.552  1.00  0.42           C  
ATOM    515  CZ  TYR A  33       4.519   3.758   7.378  1.00  0.47           C  
ATOM    516  OH  TYR A  33       5.178   3.225   8.467  1.00  0.58           O  
ATOM    517  H   TYR A  33       1.747   6.748   1.905  1.00  0.07           H  
ATOM    518  HA  TYR A  33       3.417   7.319   4.202  1.00  0.18           H  
ATOM    519  HB2 TYR A  33       1.481   5.750   4.273  1.00  0.17           H  
ATOM    520  HB3 TYR A  33       2.366   4.655   3.217  1.00  0.28           H  
ATOM    521  HD1 TYR A  33       4.450   3.567   4.014  1.00  0.33           H  
ATOM    522  HD2 TYR A  33       2.087   5.965   6.611  1.00  0.30           H  
ATOM    523  HE1 TYR A  33       5.620   2.624   5.945  1.00  0.48           H  
ATOM    524  HE2 TYR A  33       3.258   5.020   8.549  1.00  0.47           H  
ATOM    525  HH  TYR A  33       5.662   2.451   8.171  1.00  0.74           H  
ATOM    526  N   ALA A  34       4.592   5.112   2.067  1.00  0.13           N  
ATOM    527  CA  ALA A  34       5.867   4.560   1.522  1.00  0.16           C  
ATOM    528  C   ALA A  34       6.803   5.701   1.108  1.00  0.25           C  
ATOM    529  O   ALA A  34       8.009   5.584   1.204  1.00  0.35           O  
ATOM    530  CB  ALA A  34       5.551   3.693   0.304  1.00  0.08           C  
ATOM    531  H   ALA A  34       3.731   4.740   1.782  1.00  0.16           H  
ATOM    532  HA  ALA A  34       6.347   3.957   2.273  1.00  0.27           H  
ATOM    533  HB1 ALA A  34       4.524   3.840   0.009  1.00  0.98           H  
ATOM    534  HB2 ALA A  34       6.199   3.967  -0.515  1.00  1.06           H  
ATOM    535  HB3 ALA A  34       5.706   2.652   0.548  1.00  1.12           H  
ATOM    536  N   ASN A  35       6.226   6.779   0.655  1.00  0.29           N  
ATOM    537  CA  ASN A  35       7.066   7.937   0.229  1.00  0.46           C  
ATOM    538  C   ASN A  35       7.943   8.413   1.392  1.00  0.57           C  
ATOM    539  O   ASN A  35       9.106   8.714   1.212  1.00  0.69           O  
ATOM    540  CB  ASN A  35       6.152   9.077  -0.220  1.00  0.49           C  
ATOM    541  CG  ASN A  35       7.007  10.269  -0.655  1.00  0.55           C  
ATOM    542  OD1 ASN A  35       6.527  11.377  -0.786  1.00  1.69           O  
ATOM    543  ND2 ASN A  35       8.278  10.084  -0.888  1.00  1.11           N  
ATOM    544  H   ASN A  35       5.249   6.829   0.595  1.00  0.23           H  
ATOM    545  HA  ASN A  35       7.693   7.639  -0.594  1.00  0.52           H  
ATOM    546  HB2 ASN A  35       5.543   8.753  -1.050  1.00  0.50           H  
ATOM    547  HB3 ASN A  35       5.513   9.377   0.597  1.00  0.50           H  
ATOM    548 HD21 ASN A  35       8.672   9.193  -0.784  1.00  2.12           H  
ATOM    549 HD22 ASN A  35       8.839  10.838  -1.168  1.00  1.05           H  
ATOM    550  N   ASP A  36       7.367   8.469   2.561  1.00  0.56           N  
ATOM    551  CA  ASP A  36       8.153   8.925   3.745  1.00  0.71           C  
ATOM    552  C   ASP A  36       9.079   7.805   4.233  1.00  0.60           C  
ATOM    553  O   ASP A  36       9.663   7.901   5.294  1.00  0.66           O  
ATOM    554  CB  ASP A  36       7.189   9.312   4.865  1.00  0.88           C  
ATOM    555  CG  ASP A  36       6.917  10.816   4.801  1.00  1.13           C  
ATOM    556  OD1 ASP A  36       6.401  11.229   3.776  1.00  1.68           O  
ATOM    557  OD2 ASP A  36       7.241  11.466   5.781  1.00  1.60           O  
ATOM    558  H   ASP A  36       6.425   8.215   2.661  1.00  0.46           H  
ATOM    559  HA  ASP A  36       8.742   9.783   3.472  1.00  0.83           H  
ATOM    560  HB2 ASP A  36       6.258   8.775   4.750  1.00  1.04           H  
ATOM    561  HB3 ASP A  36       7.624   9.068   5.823  1.00  0.75           H  
ATOM    562  N   ASN A  37       9.188   6.766   3.441  1.00  0.45           N  
ATOM    563  CA  ASN A  37      10.071   5.620   3.831  1.00  0.35           C  
ATOM    564  C   ASN A  37      11.043   5.288   2.694  1.00  0.24           C  
ATOM    565  O   ASN A  37      12.012   4.582   2.889  1.00  0.40           O  
ATOM    566  CB  ASN A  37       9.201   4.401   4.128  1.00  0.38           C  
ATOM    567  CG  ASN A  37       8.726   4.461   5.582  1.00  0.38           C  
ATOM    568  OD1 ASN A  37       9.481   4.216   6.503  1.00  0.76           O  
ATOM    569  ND2 ASN A  37       7.486   4.780   5.831  1.00  0.27           N  
ATOM    570  H   ASN A  37       8.691   6.737   2.597  1.00  0.42           H  
ATOM    571  HA  ASN A  37      10.632   5.878   4.712  1.00  0.40           H  
ATOM    572  HB2 ASN A  37       8.343   4.395   3.472  1.00  0.55           H  
ATOM    573  HB3 ASN A  37       9.773   3.497   3.976  1.00  0.45           H  
ATOM    574 HD21 ASN A  37       6.873   4.979   5.093  1.00  0.42           H  
ATOM    575 HD22 ASN A  37       7.167   4.823   6.756  1.00  0.40           H  
ATOM    576  N   GLY A  38      10.764   5.805   1.529  1.00  0.33           N  
ATOM    577  CA  GLY A  38      11.661   5.529   0.372  1.00  0.21           C  
ATOM    578  C   GLY A  38      11.320   4.177  -0.258  1.00  0.04           C  
ATOM    579  O   GLY A  38      12.149   3.289  -0.310  1.00  0.53           O  
ATOM    580  H   GLY A  38       9.972   6.370   1.416  1.00  0.57           H  
ATOM    581  HA2 GLY A  38      11.540   6.308  -0.367  1.00  0.31           H  
ATOM    582  HA3 GLY A  38      12.686   5.517   0.712  1.00  0.22           H  
ATOM    583  N   VAL A  39      10.105   4.051  -0.722  1.00  0.46           N  
ATOM    584  CA  VAL A  39       9.687   2.764  -1.357  1.00  0.31           C  
ATOM    585  C   VAL A  39       8.827   3.043  -2.595  1.00  0.36           C  
ATOM    586  O   VAL A  39       7.681   2.644  -2.660  1.00  0.73           O  
ATOM    587  CB  VAL A  39       8.880   1.945  -0.348  1.00  0.36           C  
ATOM    588  CG1 VAL A  39       8.719   0.514  -0.869  1.00  0.18           C  
ATOM    589  CG2 VAL A  39       9.629   1.912   0.987  1.00  0.68           C  
ATOM    590  H   VAL A  39       9.471   4.795  -0.654  1.00  0.89           H  
ATOM    591  HA  VAL A  39      10.561   2.208  -1.648  1.00  0.19           H  
ATOM    592  HB  VAL A  39       7.909   2.393  -0.208  1.00  0.54           H  
ATOM    593 HG11 VAL A  39       9.690   0.098  -1.100  1.00  1.21           H  
ATOM    594 HG12 VAL A  39       8.242  -0.097  -0.116  1.00  1.06           H  
ATOM    595 HG13 VAL A  39       8.112   0.516  -1.762  1.00  0.90           H  
ATOM    596 HG21 VAL A  39      10.667   1.667   0.816  1.00  0.89           H  
ATOM    597 HG22 VAL A  39       9.566   2.879   1.463  1.00  1.78           H  
ATOM    598 HG23 VAL A  39       9.190   1.167   1.633  1.00  0.97           H  
ATOM    599  N   ASP A  40       9.404   3.726  -3.552  1.00  0.53           N  
ATOM    600  CA  ASP A  40       8.640   4.045  -4.797  1.00  0.51           C  
ATOM    601  C   ASP A  40       9.072   3.113  -5.936  1.00  0.28           C  
ATOM    602  O   ASP A  40      10.207   3.142  -6.369  1.00  0.30           O  
ATOM    603  CB  ASP A  40       8.918   5.494  -5.194  1.00  0.64           C  
ATOM    604  CG  ASP A  40       8.463   6.424  -4.067  1.00  0.88           C  
ATOM    605  OD1 ASP A  40       8.048   5.884  -3.055  1.00  0.52           O  
ATOM    606  OD2 ASP A  40       8.555   7.621  -4.282  1.00  2.13           O  
ATOM    607  H   ASP A  40      10.330   4.028  -3.451  1.00  0.88           H  
ATOM    608  HA  ASP A  40       7.586   3.922  -4.616  1.00  0.62           H  
ATOM    609  HB2 ASP A  40       9.975   5.631  -5.365  1.00  0.72           H  
ATOM    610  HB3 ASP A  40       8.375   5.737  -6.097  1.00  0.58           H  
ATOM    611  N   GLY A  41       8.155   2.304  -6.394  1.00  0.14           N  
ATOM    612  CA  GLY A  41       8.494   1.366  -7.503  1.00  0.21           C  
ATOM    613  C   GLY A  41       7.216   0.820  -8.145  1.00  0.18           C  
ATOM    614  O   GLY A  41       6.472   1.550  -8.769  1.00  0.31           O  
ATOM    615  H   GLY A  41       7.253   2.314  -6.012  1.00  0.20           H  
ATOM    616  HA2 GLY A  41       9.073   1.888  -8.249  1.00  0.33           H  
ATOM    617  HA3 GLY A  41       9.074   0.544  -7.111  1.00  0.37           H  
ATOM    618  N   GLU A  42       6.987  -0.456  -7.974  1.00  0.06           N  
ATOM    619  CA  GLU A  42       5.760  -1.069  -8.565  1.00  0.12           C  
ATOM    620  C   GLU A  42       4.684  -1.206  -7.491  1.00  0.09           C  
ATOM    621  O   GLU A  42       4.987  -1.476  -6.347  1.00  0.09           O  
ATOM    622  CB  GLU A  42       6.104  -2.449  -9.106  1.00  0.22           C  
ATOM    623  CG  GLU A  42       7.469  -2.396  -9.793  1.00  0.12           C  
ATOM    624  CD  GLU A  42       7.559  -3.521 -10.827  1.00  0.66           C  
ATOM    625  OE1 GLU A  42       6.728  -3.502 -11.721  1.00  1.59           O  
ATOM    626  OE2 GLU A  42       8.452  -4.336 -10.666  1.00  1.21           O  
ATOM    627  H   GLU A  42       7.614  -1.005  -7.457  1.00  0.12           H  
ATOM    628  HA  GLU A  42       5.395  -0.450  -9.366  1.00  0.20           H  
ATOM    629  HB2 GLU A  42       6.131  -3.152  -8.292  1.00  0.39           H  
ATOM    630  HB3 GLU A  42       5.350  -2.758  -9.816  1.00  0.41           H  
ATOM    631  HG2 GLU A  42       7.593  -1.445 -10.290  1.00  0.63           H  
ATOM    632  HG3 GLU A  42       8.253  -2.522  -9.061  1.00  0.70           H  
ATOM    633  N   TRP A  43       3.450  -1.029  -7.889  1.00  0.10           N  
ATOM    634  CA  TRP A  43       2.329  -1.132  -6.903  1.00  0.12           C  
ATOM    635  C   TRP A  43       1.313  -2.183  -7.354  1.00  0.13           C  
ATOM    636  O   TRP A  43       0.904  -2.202  -8.498  1.00  0.15           O  
ATOM    637  CB  TRP A  43       1.653   0.230  -6.799  1.00  0.17           C  
ATOM    638  CG  TRP A  43       2.514   1.134  -5.915  1.00  0.14           C  
ATOM    639  CD1 TRP A  43       3.667   1.657  -6.315  1.00  0.14           C  
ATOM    640  CD2 TRP A  43       2.245   1.482  -4.658  1.00  0.14           C  
ATOM    641  NE1 TRP A  43       4.096   2.345  -5.246  1.00  0.13           N  
ATOM    642  CE2 TRP A  43       3.259   2.286  -4.157  1.00  0.11           C  
ATOM    643  CE3 TRP A  43       1.169   1.161  -3.834  1.00  0.18           C  
ATOM    644  CZ2 TRP A  43       3.200   2.758  -2.861  1.00  0.10           C  
ATOM    645  CZ3 TRP A  43       1.120   1.637  -2.540  1.00  0.18           C  
ATOM    646  CH2 TRP A  43       2.132   2.432  -2.055  1.00  0.14           C  
ATOM    647  H   TRP A  43       3.260  -0.830  -8.829  1.00  0.13           H  
ATOM    648  HA  TRP A  43       2.719  -1.406  -5.938  1.00  0.10           H  
ATOM    649  HB2 TRP A  43       1.575   0.671  -7.780  1.00  0.21           H  
ATOM    650  HB3 TRP A  43       0.671   0.123  -6.380  1.00  0.20           H  
ATOM    651  HD1 TRP A  43       4.175   1.496  -7.256  1.00  0.17           H  
ATOM    652  HE1 TRP A  43       4.937   2.847  -5.242  1.00  0.14           H  
ATOM    653  HE3 TRP A  43       0.372   0.543  -4.198  1.00  0.21           H  
ATOM    654  HZ2 TRP A  43       3.993   3.383  -2.478  1.00  0.08           H  
ATOM    655  HZ3 TRP A  43       0.283   1.383  -1.906  1.00  0.22           H  
ATOM    656  HH2 TRP A  43       2.091   2.793  -1.039  1.00  0.14           H  
ATOM    657  N   THR A  44       0.931  -3.033  -6.434  1.00  0.17           N  
ATOM    658  CA  THR A  44      -0.059  -4.105  -6.769  1.00  0.21           C  
ATOM    659  C   THR A  44      -1.288  -4.014  -5.854  1.00  0.30           C  
ATOM    660  O   THR A  44      -1.177  -3.717  -4.680  1.00  0.70           O  
ATOM    661  CB  THR A  44       0.604  -5.475  -6.593  1.00  0.22           C  
ATOM    662  OG1 THR A  44       1.215  -5.421  -5.308  1.00  0.23           O  
ATOM    663  CG2 THR A  44       1.754  -5.673  -7.577  1.00  0.21           C  
ATOM    664  H   THR A  44       1.298  -2.969  -5.528  1.00  0.20           H  
ATOM    665  HA  THR A  44      -0.375  -3.996  -7.792  1.00  0.20           H  
ATOM    666  HB  THR A  44      -0.107  -6.279  -6.655  1.00  0.27           H  
ATOM    667  HG1 THR A  44       2.091  -5.806  -5.380  1.00  0.97           H  
ATOM    668 HG21 THR A  44       1.547  -5.140  -8.494  1.00  0.78           H  
ATOM    669 HG22 THR A  44       2.671  -5.299  -7.147  1.00  1.05           H  
ATOM    670 HG23 THR A  44       1.869  -6.724  -7.797  1.00  0.90           H  
ATOM    671  N   TYR A  45      -2.433  -4.274  -6.426  1.00  0.09           N  
ATOM    672  CA  TYR A  45      -3.706  -4.225  -5.640  1.00  0.05           C  
ATOM    673  C   TYR A  45      -4.300  -5.636  -5.567  1.00  0.07           C  
ATOM    674  O   TYR A  45      -4.490  -6.282  -6.580  1.00  0.07           O  
ATOM    675  CB  TYR A  45      -4.677  -3.280  -6.371  1.00  0.03           C  
ATOM    676  CG  TYR A  45      -5.814  -2.784  -5.437  1.00  0.05           C  
ATOM    677  CD1 TYR A  45      -6.634  -3.666  -4.741  1.00  0.09           C  
ATOM    678  CD2 TYR A  45      -6.034  -1.430  -5.291  1.00  0.05           C  
ATOM    679  CE1 TYR A  45      -7.637  -3.189  -3.921  1.00  0.12           C  
ATOM    680  CE2 TYR A  45      -7.040  -0.960  -4.474  1.00  0.07           C  
ATOM    681  CZ  TYR A  45      -7.846  -1.835  -3.782  1.00  0.11           C  
ATOM    682  OH  TYR A  45      -8.851  -1.362  -2.964  1.00  0.14           O  
ATOM    683  H   TYR A  45      -2.458  -4.502  -7.378  1.00  0.40           H  
ATOM    684  HA  TYR A  45      -3.514  -3.854  -4.645  1.00  0.05           H  
ATOM    685  HB2 TYR A  45      -4.123  -2.417  -6.729  1.00  0.04           H  
ATOM    686  HB3 TYR A  45      -5.113  -3.793  -7.215  1.00  0.04           H  
ATOM    687  HD1 TYR A  45      -6.511  -4.722  -4.854  1.00  0.11           H  
ATOM    688  HD2 TYR A  45      -5.418  -0.733  -5.825  1.00  0.05           H  
ATOM    689  HE1 TYR A  45      -8.262  -3.884  -3.382  1.00  0.15           H  
ATOM    690  HE2 TYR A  45      -7.205   0.105  -4.387  1.00  0.08           H  
ATOM    691  HH  TYR A  45      -9.343  -2.117  -2.633  1.00  1.14           H  
ATOM    692  N   ASP A  46      -4.583  -6.084  -4.369  1.00  0.12           N  
ATOM    693  CA  ASP A  46      -5.174  -7.451  -4.211  1.00  0.16           C  
ATOM    694  C   ASP A  46      -6.681  -7.342  -3.939  1.00  0.19           C  
ATOM    695  O   ASP A  46      -7.141  -7.609  -2.847  1.00  0.28           O  
ATOM    696  CB  ASP A  46      -4.491  -8.161  -3.042  1.00  0.13           C  
ATOM    697  CG  ASP A  46      -4.659  -9.672  -3.201  1.00  0.21           C  
ATOM    698  OD1 ASP A  46      -5.606 -10.043  -3.875  1.00  0.28           O  
ATOM    699  OD2 ASP A  46      -3.832 -10.372  -2.641  1.00  0.22           O  
ATOM    700  H   ASP A  46      -4.408  -5.528  -3.582  1.00  0.13           H  
ATOM    701  HA  ASP A  46      -5.015  -8.018  -5.111  1.00  0.23           H  
ATOM    702  HB2 ASP A  46      -3.439  -7.918  -3.031  1.00  0.15           H  
ATOM    703  HB3 ASP A  46      -4.937  -7.850  -2.111  1.00  0.06           H  
ATOM    704  N   ASP A  47      -7.417  -6.954  -4.944  1.00  0.24           N  
ATOM    705  CA  ASP A  47      -8.893  -6.820  -4.762  1.00  0.28           C  
ATOM    706  C   ASP A  47      -9.512  -8.185  -4.449  1.00  0.35           C  
ATOM    707  O   ASP A  47     -10.709  -8.303  -4.280  1.00  0.44           O  
ATOM    708  CB  ASP A  47      -9.505  -6.264  -6.046  1.00  0.34           C  
ATOM    709  CG  ASP A  47     -11.014  -6.101  -5.858  1.00  0.36           C  
ATOM    710  OD1 ASP A  47     -11.413  -6.050  -4.706  1.00  0.98           O  
ATOM    711  OD2 ASP A  47     -11.682  -6.036  -6.876  1.00  1.55           O  
ATOM    712  H   ASP A  47      -7.005  -6.753  -5.810  1.00  0.32           H  
ATOM    713  HA  ASP A  47      -9.093  -6.143  -3.950  1.00  0.23           H  
ATOM    714  HB2 ASP A  47      -9.067  -5.303  -6.273  1.00  0.33           H  
ATOM    715  HB3 ASP A  47      -9.318  -6.943  -6.865  1.00  0.39           H  
ATOM    716  N   ALA A  48      -8.681  -9.187  -4.379  1.00  0.33           N  
ATOM    717  CA  ALA A  48      -9.202 -10.552  -4.080  1.00  0.40           C  
ATOM    718  C   ALA A  48      -9.389 -10.731  -2.569  1.00  0.39           C  
ATOM    719  O   ALA A  48     -10.109 -11.606  -2.130  1.00  0.49           O  
ATOM    720  CB  ALA A  48      -8.208 -11.590  -4.596  1.00  0.44           C  
ATOM    721  H   ALA A  48      -7.722  -9.045  -4.522  1.00  0.29           H  
ATOM    722  HA  ALA A  48     -10.148 -10.689  -4.575  1.00  0.43           H  
ATOM    723  HB1 ALA A  48      -7.411 -11.096  -5.131  1.00  1.38           H  
ATOM    724  HB2 ALA A  48      -7.791 -12.140  -3.766  1.00  0.81           H  
ATOM    725  HB3 ALA A  48      -8.710 -12.277  -5.262  1.00  1.10           H  
ATOM    726  N   THR A  49      -8.738  -9.893  -1.803  1.00  0.30           N  
ATOM    727  CA  THR A  49      -8.869 -10.008  -0.319  1.00  0.30           C  
ATOM    728  C   THR A  49      -8.710  -8.632   0.344  1.00  0.24           C  
ATOM    729  O   THR A  49      -8.438  -8.542   1.524  1.00  0.27           O  
ATOM    730  CB  THR A  49      -7.787 -10.955   0.208  1.00  0.32           C  
ATOM    731  OG1 THR A  49      -6.573 -10.473  -0.360  1.00  0.27           O  
ATOM    732  CG2 THR A  49      -7.958 -12.367  -0.345  1.00  0.41           C  
ATOM    733  H   THR A  49      -8.172  -9.198  -2.199  1.00  0.24           H  
ATOM    734  HA  THR A  49      -9.838 -10.409  -0.077  1.00  0.35           H  
ATOM    735  HB  THR A  49      -7.742 -10.958   1.282  1.00  0.31           H  
ATOM    736  HG1 THR A  49      -6.775 -10.103  -1.222  1.00  1.08           H  
ATOM    737 HG21 THR A  49      -9.002 -12.641  -0.325  1.00  0.84           H  
ATOM    738 HG22 THR A  49      -7.598 -12.405  -1.362  1.00  1.33           H  
ATOM    739 HG23 THR A  49      -7.395 -13.065   0.258  1.00  0.87           H  
ATOM    740  N   LYS A  50      -8.873  -7.594  -0.431  1.00  0.18           N  
ATOM    741  CA  LYS A  50      -8.738  -6.221   0.142  1.00  0.14           C  
ATOM    742  C   LYS A  50      -7.380  -6.080   0.833  1.00  0.13           C  
ATOM    743  O   LYS A  50      -7.302  -5.888   2.030  1.00  0.23           O  
ATOM    744  CB  LYS A  50      -9.859  -5.979   1.153  1.00  0.21           C  
ATOM    745  CG  LYS A  50     -11.212  -6.229   0.478  1.00  0.23           C  
ATOM    746  CD  LYS A  50     -12.316  -6.180   1.535  1.00  0.47           C  
ATOM    747  CE  LYS A  50     -13.632  -6.650   0.909  1.00  1.10           C  
ATOM    748  NZ  LYS A  50     -13.883  -5.936  -0.374  1.00  1.89           N  
ATOM    749  H   LYS A  50      -9.071  -7.713  -1.382  1.00  0.18           H  
ATOM    750  HA  LYS A  50      -8.811  -5.498  -0.651  1.00  0.09           H  
ATOM    751  HB2 LYS A  50      -9.744  -6.648   1.992  1.00  0.26           H  
ATOM    752  HB3 LYS A  50      -9.815  -4.959   1.506  1.00  0.21           H  
ATOM    753  HG2 LYS A  50     -11.389  -5.470  -0.269  1.00  0.24           H  
ATOM    754  HG3 LYS A  50     -11.208  -7.199   0.003  1.00  0.54           H  
ATOM    755  HD2 LYS A  50     -12.057  -6.825   2.362  1.00  1.14           H  
ATOM    756  HD3 LYS A  50     -12.429  -5.169   1.896  1.00  0.72           H  
ATOM    757  HE2 LYS A  50     -13.581  -7.712   0.718  1.00  2.11           H  
ATOM    758  HE3 LYS A  50     -14.447  -6.453   1.589  1.00  1.60           H  
ATOM    759  HZ1 LYS A  50     -13.664  -4.926  -0.257  1.00  2.14           H  
ATOM    760  HZ2 LYS A  50     -13.278  -6.337  -1.119  1.00  2.59           H  
ATOM    761  HZ3 LYS A  50     -14.882  -6.046  -0.641  1.00  2.48           H  
ATOM    762  N   THR A  51      -6.339  -6.178   0.056  1.00  0.06           N  
ATOM    763  CA  THR A  51      -4.967  -6.065   0.636  1.00  0.04           C  
ATOM    764  C   THR A  51      -4.021  -5.398  -0.382  1.00  0.00           C  
ATOM    765  O   THR A  51      -3.776  -5.936  -1.440  1.00  0.02           O  
ATOM    766  CB  THR A  51      -4.471  -7.485   0.965  1.00  0.04           C  
ATOM    767  OG1 THR A  51      -5.100  -7.808   2.201  1.00  0.15           O  
ATOM    768  CG2 THR A  51      -2.971  -7.532   1.259  1.00  0.11           C  
ATOM    769  H   THR A  51      -6.459  -6.333  -0.906  1.00  0.11           H  
ATOM    770  HA  THR A  51      -5.001  -5.478   1.543  1.00  0.06           H  
ATOM    771  HB  THR A  51      -4.739  -8.191   0.199  1.00  0.13           H  
ATOM    772  HG1 THR A  51      -4.456  -7.693   2.901  1.00  0.97           H  
ATOM    773 HG21 THR A  51      -2.731  -6.838   2.046  1.00  0.82           H  
ATOM    774 HG22 THR A  51      -2.698  -8.528   1.571  1.00  0.88           H  
ATOM    775 HG23 THR A  51      -2.412  -7.274   0.373  1.00  1.05           H  
ATOM    776  N   PHE A  52      -3.506  -4.241  -0.041  1.00  0.01           N  
ATOM    777  CA  PHE A  52      -2.583  -3.558  -0.987  1.00  0.04           C  
ATOM    778  C   PHE A  52      -1.189  -4.181  -0.880  1.00  0.07           C  
ATOM    779  O   PHE A  52      -0.886  -4.860   0.082  1.00  0.07           O  
ATOM    780  CB  PHE A  52      -2.489  -2.087  -0.628  1.00  0.05           C  
ATOM    781  CG  PHE A  52      -3.169  -1.250  -1.711  1.00  0.06           C  
ATOM    782  CD1 PHE A  52      -2.492  -0.887  -2.865  1.00  0.07           C  
ATOM    783  CD2 PHE A  52      -4.469  -0.846  -1.548  1.00  0.07           C  
ATOM    784  CE1 PHE A  52      -3.123  -0.124  -3.829  1.00  0.08           C  
ATOM    785  CE2 PHE A  52      -5.093  -0.082  -2.501  1.00  0.08           C  
ATOM    786  CZ  PHE A  52      -4.422   0.285  -3.638  1.00  0.08           C  
ATOM    787  H   PHE A  52      -3.710  -3.838   0.829  1.00  0.01           H  
ATOM    788  HA  PHE A  52      -2.961  -3.655  -1.987  1.00  0.06           H  
ATOM    789  HB2 PHE A  52      -2.977  -1.909   0.319  1.00  0.04           H  
ATOM    790  HB3 PHE A  52      -1.455  -1.798  -0.553  1.00  0.06           H  
ATOM    791  HD1 PHE A  52      -1.467  -1.196  -3.007  1.00  0.08           H  
ATOM    792  HD2 PHE A  52      -5.012  -1.168  -0.689  1.00  0.08           H  
ATOM    793  HE1 PHE A  52      -2.613   0.115  -4.751  1.00  0.09           H  
ATOM    794  HE2 PHE A  52      -6.112   0.236  -2.347  1.00  0.09           H  
ATOM    795  HZ  PHE A  52      -4.900   0.925  -4.364  1.00  0.09           H  
ATOM    796  N   THR A  53      -0.369  -3.943  -1.861  1.00  0.09           N  
ATOM    797  CA  THR A  53       1.006  -4.511  -1.808  1.00  0.11           C  
ATOM    798  C   THR A  53       1.927  -3.744  -2.757  1.00  0.12           C  
ATOM    799  O   THR A  53       1.600  -3.554  -3.906  1.00  0.26           O  
ATOM    800  CB  THR A  53       0.953  -5.978  -2.222  1.00  0.13           C  
ATOM    801  OG1 THR A  53       0.220  -6.622  -1.185  1.00  0.15           O  
ATOM    802  CG2 THR A  53       2.338  -6.618  -2.194  1.00  0.12           C  
ATOM    803  H   THR A  53      -0.654  -3.409  -2.629  1.00  0.09           H  
ATOM    804  HA  THR A  53       1.386  -4.437  -0.804  1.00  0.10           H  
ATOM    805  HB  THR A  53       0.480  -6.110  -3.177  1.00  0.14           H  
ATOM    806  HG1 THR A  53      -0.658  -6.232  -1.156  1.00  0.83           H  
ATOM    807 HG21 THR A  53       2.902  -6.231  -1.357  1.00  1.06           H  
ATOM    808 HG22 THR A  53       2.244  -7.689  -2.093  1.00  1.04           H  
ATOM    809 HG23 THR A  53       2.863  -6.393  -3.110  1.00  0.90           H  
ATOM    810  N   VAL A  54       3.058  -3.320  -2.251  1.00  0.14           N  
ATOM    811  CA  VAL A  54       4.020  -2.565  -3.113  1.00  0.12           C  
ATOM    812  C   VAL A  54       5.407  -3.204  -2.995  1.00  0.12           C  
ATOM    813  O   VAL A  54       5.748  -3.763  -1.971  1.00  0.12           O  
ATOM    814  CB  VAL A  54       4.066  -1.097  -2.654  1.00  0.11           C  
ATOM    815  CG1 VAL A  54       4.709  -1.014  -1.277  1.00  0.13           C  
ATOM    816  CG2 VAL A  54       4.891  -0.267  -3.638  1.00  0.09           C  
ATOM    817  H   VAL A  54       3.280  -3.504  -1.312  1.00  0.25           H  
ATOM    818  HA  VAL A  54       3.695  -2.607  -4.141  1.00  0.12           H  
ATOM    819  HB  VAL A  54       3.061  -0.703  -2.606  1.00  0.11           H  
ATOM    820 HG11 VAL A  54       4.234  -1.715  -0.619  1.00  0.96           H  
ATOM    821 HG12 VAL A  54       5.762  -1.242  -1.348  1.00  0.98           H  
ATOM    822 HG13 VAL A  54       4.590  -0.017  -0.882  1.00  1.12           H  
ATOM    823 HG21 VAL A  54       5.819  -0.767  -3.854  1.00  1.00           H  
ATOM    824 HG22 VAL A  54       4.338  -0.134  -4.550  1.00  0.99           H  
ATOM    825 HG23 VAL A  54       5.104   0.700  -3.208  1.00  1.12           H  
ATOM    826  N   THR A  55       6.171  -3.110  -4.042  1.00  0.10           N  
ATOM    827  CA  THR A  55       7.535  -3.716  -4.017  1.00  0.09           C  
ATOM    828  C   THR A  55       8.531  -2.807  -4.745  1.00  0.10           C  
ATOM    829  O   THR A  55       8.381  -2.534  -5.920  1.00  0.12           O  
ATOM    830  CB  THR A  55       7.486  -5.075  -4.719  1.00  0.08           C  
ATOM    831  OG1 THR A  55       6.535  -5.834  -3.980  1.00  0.13           O  
ATOM    832  CG2 THR A  55       8.805  -5.829  -4.575  1.00  0.10           C  
ATOM    833  H   THR A  55       5.856  -2.632  -4.837  1.00  0.11           H  
ATOM    834  HA  THR A  55       7.849  -3.855  -2.994  1.00  0.08           H  
ATOM    835  HB  THR A  55       7.198  -4.986  -5.750  1.00  0.12           H  
ATOM    836  HG1 THR A  55       6.051  -5.231  -3.411  1.00  1.06           H  
ATOM    837 HG21 THR A  55       9.409  -5.368  -3.807  1.00  0.96           H  
ATOM    838 HG22 THR A  55       8.609  -6.856  -4.306  1.00  0.78           H  
ATOM    839 HG23 THR A  55       9.341  -5.802  -5.510  1.00  0.98           H  
ATOM    840  N   GLU A  56       9.529  -2.357  -4.034  1.00  0.08           N  
ATOM    841  CA  GLU A  56      10.540  -1.466  -4.677  1.00  0.09           C  
ATOM    842  C   GLU A  56      11.251  -2.209  -5.815  1.00  0.09           C  
ATOM    843  O   GLU A  56      11.165  -1.708  -6.924  1.00  1.16           O  
ATOM    844  CB  GLU A  56      11.568  -1.037  -3.629  1.00  0.08           C  
ATOM    845  CG  GLU A  56      11.835   0.464  -3.766  1.00  0.14           C  
ATOM    846  CD  GLU A  56      12.393   0.755  -5.161  1.00  0.98           C  
ATOM    847  OE1 GLU A  56      13.126  -0.095  -5.639  1.00  1.68           O  
ATOM    848  OE2 GLU A  56      12.054   1.810  -5.670  1.00  1.84           O  
ATOM    849  OXT GLU A  56      11.838  -3.233  -5.509  1.00  1.00           O  
ATOM    850  H   GLU A  56       9.611  -2.598  -3.087  1.00  0.07           H  
ATOM    851  HA  GLU A  56      10.049  -0.595  -5.073  1.00  0.14           H  
ATOM    852  HB2 GLU A  56      11.190  -1.248  -2.642  1.00  0.11           H  
ATOM    853  HB3 GLU A  56      12.488  -1.584  -3.778  1.00  0.06           H  
ATOM    854  HG2 GLU A  56      10.917   1.014  -3.627  1.00  0.83           H  
ATOM    855  HG3 GLU A  56      12.553   0.778  -3.023  1.00  0.92           H  
TER     856      GLU A  56                                                      
ENDMDL                                                                          
