# Supplementary material for: Comparative Performance of High-Throughput Methods for Protein pKa Predictions
Source: J Chem Inf Model. 2023 Aug 8;63(16):5169–81. doi: 10.1021/acs.jcim.3c00165 (PMC10466379; doi:10.1021/acs.jcim.3c00165)
Supplement: Supplementary file 3 — ci3c00165_si_003.zip [file ci3c00165_si_003.zip › curated_pdbs/2l90_curated_8.pdb]

MODEL        8                                                                  
ATOM      1  N   GLY A  22     -45.620 163.469-203.616  1.00  0.00           N  
ATOM      2  CA  GLY A  22     -44.148 163.455-203.387  1.00  0.00           C  
ATOM      3  C   GLY A  22     -43.721 162.070-202.894  1.00  0.00           C  
ATOM      4  O   GLY A  22     -42.618 161.883-202.419  1.00  0.00           O  
ATOM      5  H1  GLY A  22     -46.194 164.057-203.079  1.00  0.00           H  
ATOM      6  HA2 GLY A  22     -43.638 163.680-204.312  1.00  0.00           H  
ATOM      7  HA3 GLY A  22     -43.891 164.196-202.645  1.00  0.00           H  
ATOM      8  N   ASP A  23     -44.585 161.098-203.003  1.00  0.00           N  
ATOM      9  CA  ASP A  23     -44.226 159.728-202.540  1.00  0.00           C  
ATOM     10  C   ASP A  23     -45.187 158.711-203.160  1.00  0.00           C  
ATOM     11  O   ASP A  23     -46.158 158.309-202.550  1.00  0.00           O  
ATOM     12  CB  ASP A  23     -44.329 159.663-201.014  1.00  0.00           C  
ATOM     13  CG  ASP A  23     -45.640 160.309-200.563  1.00  0.00           C  
ATOM     14  OD1 ASP A  23     -46.473 160.569-201.415  1.00  0.00           O  
ATOM     15  OD2 ASP A  23     -45.788 160.534-199.374  1.00  0.00           O  
ATOM     16  H   ASP A  23     -45.470 161.269-203.389  1.00  0.00           H  
ATOM     17  HA  ASP A  23     -43.216 159.500-202.843  1.00  0.00           H  
ATOM     18  HB2 ASP A  23     -44.309 158.631-200.696  1.00  0.00           H  
ATOM     19  HB3 ASP A  23     -43.497 160.191-200.574  1.00  0.00           H  
ATOM     20  N   SER A  24     -44.924 158.293-204.368  1.00  0.00           N  
ATOM     21  CA  SER A  24     -45.822 157.302-205.024  1.00  0.00           C  
ATOM     22  C   SER A  24     -46.040 156.114-204.084  1.00  0.00           C  
ATOM     23  O   SER A  24     -47.029 155.413-204.173  1.00  0.00           O  
ATOM     24  CB  SER A  24     -45.178 156.813-206.324  1.00  0.00           C  
ATOM     25  OG  SER A  24     -46.106 156.943-207.390  1.00  0.00           O  
ATOM     26  H   SER A  24     -44.135 158.630-204.843  1.00  0.00           H  
ATOM     27  HA  SER A  24     -46.771 157.767-205.245  1.00  0.00           H  
ATOM     28  HB2 SER A  24     -44.301 157.407-206.536  1.00  0.00           H  
ATOM     29  HB3 SER A  24     -44.894 155.777-206.219  1.00  0.00           H  
ATOM     30  HG  SER A  24     -46.097 157.858-207.682  1.00  0.00           H  
ATOM     31  N   ALA A  25     -45.126 155.885-203.183  1.00  0.00           N  
ATOM     32  CA  ALA A  25     -45.279 154.744-202.235  1.00  0.00           C  
ATOM     33  C   ALA A  25     -46.596 154.874-201.518  1.00  0.00           C  
ATOM     34  O   ALA A  25     -47.025 154.027-200.758  1.00  0.00           O  
ATOM     35  CB  ALA A  25     -44.154 154.788-201.220  1.00  0.00           C  
ATOM     36  H   ALA A  25     -44.337 156.465-203.128  1.00  0.00           H  
ATOM     37  HA  ALA A  25     -45.267 153.842-202.776  1.00  0.00           H  
ATOM     38  HB1 ALA A  25     -43.204 154.736-201.727  1.00  0.00           H  
ATOM     39  HB2 ALA A  25     -44.250 153.956-200.538  1.00  0.00           H  
ATOM     40  HB3 ALA A  25     -44.224 155.716-200.674  1.00  0.00           H  
ATOM     41  N   SER A  26     -47.200 155.955-201.760  1.00  0.00           N  
ATOM     42  CA  SER A  26     -48.487 156.283-201.138  1.00  0.00           C  
ATOM     43  C   SER A  26     -49.433 155.083-201.228  1.00  0.00           C  
ATOM     44  O   SER A  26     -50.493 155.070-200.634  1.00  0.00           O  
ATOM     45  CB  SER A  26     -49.112 157.480-201.856  1.00  0.00           C  
ATOM     46  OG  SER A  26     -50.463 157.625-201.444  1.00  0.00           O  
ATOM     47  H   SER A  26     -46.774 156.573-202.341  1.00  0.00           H  
ATOM     48  HA  SER A  26     -48.303 156.537-200.124  1.00  0.00           H  
ATOM     49  HB2 SER A  26     -48.562 158.376-201.608  1.00  0.00           H  
ATOM     50  HB3 SER A  26     -49.076 157.320-202.923  1.00  0.00           H  
ATOM     51  HG  SER A  26     -50.680 158.560-201.463  1.00  0.00           H  
ATOM     52  N   LYS A  27     -49.059 154.073-201.966  1.00  0.00           N  
ATOM     53  CA  LYS A  27     -49.938 152.876-202.091  1.00  0.00           C  
ATOM     54  C   LYS A  27     -49.694 151.980-200.916  1.00  0.00           C  
ATOM     55  O   LYS A  27     -49.868 150.778-200.930  1.00  0.00           O  
ATOM     56  CB  LYS A  27     -49.616 152.166-203.384  1.00  0.00           C  
ATOM     57  CG  LYS A  27     -48.540 151.098-203.161  1.00  0.00           C  
ATOM     58  CD  LYS A  27     -47.774 150.869-204.465  1.00  0.00           C  
ATOM     59  CE  LYS A  27     -46.952 149.583-204.355  1.00  0.00           C  
ATOM     60  NZ  LYS A  27     -45.819 149.798-203.410  1.00  0.00           N  
ATOM     61  H   LYS A  27     -48.200 154.102-202.436  1.00  0.00           H  
ATOM     62  HA  LYS A  27     -50.951 153.190-202.071  1.00  0.00           H  
ATOM     63  HB2 LYS A  27     -50.507 151.711-203.763  1.00  0.00           H  
ATOM     64  HB3 LYS A  27     -49.252 152.895-204.080  1.00  0.00           H  
ATOM     65  HG2 LYS A  27     -47.853 151.428-202.396  1.00  0.00           H  
ATOM     66  HG3 LYS A  27     -49.006 150.173-202.853  1.00  0.00           H  
ATOM     67  HD2 LYS A  27     -48.473 150.780-205.283  1.00  0.00           H  
ATOM     68  HD3 LYS A  27     -47.113 151.704-204.646  1.00  0.00           H  
ATOM     69  HE2 LYS A  27     -47.580 148.785-203.989  1.00  0.00           H  
ATOM     70  HE3 LYS A  27     -46.563 149.319-205.327  1.00  0.00           H  
ATOM     71  HZ1 LYS A  27     -45.465 148.878-203.080  1.00  0.00           H  
ATOM     72  HZ2 LYS A  27     -46.149 150.355-202.596  1.00  0.00           H  
ATOM     73  HZ3 LYS A  27     -45.055 150.308-203.895  1.00  0.00           H  
ATOM     74  N   VAL A  28     -49.254 152.611-199.927  1.00  0.00           N  
ATOM     75  CA  VAL A  28     -48.897 151.968-198.674  1.00  0.00           C  
ATOM     76  C   VAL A  28     -48.794 153.081-197.653  1.00  0.00           C  
ATOM     77  O   VAL A  28     -48.299 152.889-196.571  1.00  0.00           O  
ATOM     78  CB  VAL A  28     -47.549 151.338-198.932  1.00  0.00           C  
ATOM     79  CG1 VAL A  28     -46.428 152.240-198.414  1.00  0.00           C  
ATOM     80  CG2 VAL A  28     -47.471 149.958-198.279  1.00  0.00           C  
ATOM     81  H   VAL A  28     -49.117 153.550-200.031  1.00  0.00           H  
ATOM     82  HA  VAL A  28     -49.628 151.228-198.386  1.00  0.00           H  
ATOM     83  HB  VAL A  28     -47.453 151.254-200.002  1.00  0.00           H  
ATOM     84 HG11 VAL A  28     -45.486 151.920-198.831  1.00  0.00           H  
ATOM     85 HG12 VAL A  28     -46.385 152.184-197.337  1.00  0.00           H  
ATOM     86 HG13 VAL A  28     -46.628 153.260-198.719  1.00  0.00           H  
ATOM     87 HG21 VAL A  28     -47.819 150.024-197.258  1.00  0.00           H  
ATOM     88 HG22 VAL A  28     -46.448 149.612-198.289  1.00  0.00           H  
ATOM     89 HG23 VAL A  28     -48.092 149.265-198.826  1.00  0.00           H  
ATOM     90  N   ILE A  29     -49.304 154.236-198.031  1.00  0.00           N  
ATOM     91  CA  ILE A  29     -49.316 155.425-197.208  1.00  0.00           C  
ATOM     92  C   ILE A  29     -48.370 155.350-196.015  1.00  0.00           C  
ATOM     93  O   ILE A  29     -47.619 154.425-195.820  1.00  0.00           O  
ATOM     94  CB  ILE A  29     -50.735 155.679-196.808  1.00  0.00           C  
ATOM     95  CG1 ILE A  29     -51.078 154.865-195.578  1.00  0.00           C  
ATOM     96  CG2 ILE A  29     -51.683 155.306-197.956  1.00  0.00           C  
ATOM     97  CD1 ILE A  29     -51.075 153.368-195.924  1.00  0.00           C  
ATOM     98  H   ILE A  29     -49.735 154.315-198.883  1.00  0.00           H  
ATOM     99  HA  ILE A  29     -48.997 156.253-197.824  1.00  0.00           H  
ATOM    100  HB  ILE A  29     -50.841 156.707-196.612  1.00  0.00           H  
ATOM    101 HG12 ILE A  29     -50.369 155.060-194.790  1.00  0.00           H  
ATOM    102 HG13 ILE A  29     -52.041 155.155-195.257  1.00  0.00           H  
ATOM    103 HG21 ILE A  29     -52.705 155.488-197.652  1.00  0.00           H  
ATOM    104 HG22 ILE A  29     -51.564 154.260-198.195  1.00  0.00           H  
ATOM    105 HG23 ILE A  29     -51.457 155.903-198.827  1.00  0.00           H  
ATOM    106 HD11 ILE A  29     -51.955 152.901-195.507  1.00  0.00           H  
ATOM    107 HD12 ILE A  29     -50.196 152.906-195.505  1.00  0.00           H  
ATOM    108 HD13 ILE A  29     -51.074 153.235-196.999  1.00  0.00           H  
ATOM    109  N   SER A  30     -48.360 156.373-195.247  1.00  0.00           N  
ATOM    110  CA  SER A  30     -47.445 156.415-194.103  1.00  0.00           C  
ATOM    111  C   SER A  30     -47.879 155.424-193.030  1.00  0.00           C  
ATOM    112  O   SER A  30     -48.962 155.494-192.484  1.00  0.00           O  
ATOM    113  CB  SER A  30     -47.436 157.815-193.543  1.00  0.00           C  
ATOM    114  OG  SER A  30     -48.471 158.579-194.145  1.00  0.00           O  
ATOM    115  H   SER A  30     -48.940 157.128-195.438  1.00  0.00           H  
ATOM    116  HA  SER A  30     -46.450 156.163-194.435  1.00  0.00           H  
ATOM    117  HB2 SER A  30     -47.586 157.774-192.487  1.00  0.00           H  
ATOM    118  HB3 SER A  30     -46.487 158.261-193.757  1.00  0.00           H  
ATOM    119  HG  SER A  30     -48.926 159.061-193.451  1.00  0.00           H  
ATOM    120  N   ALA A  31     -47.018 154.506-192.736  1.00  0.00           N  
ATOM    121  CA  ALA A  31     -47.311 153.477-191.698  1.00  0.00           C  
ATOM    122  C   ALA A  31     -47.584 154.165-190.354  1.00  0.00           C  
ATOM    123  O   ALA A  31     -48.527 153.839-189.662  1.00  0.00           O  
ATOM    124  CB  ALA A  31     -46.103 152.549-191.554  1.00  0.00           C  
ATOM    125  H   ALA A  31     -46.164 154.501-193.204  1.00  0.00           H  
ATOM    126  HA  ALA A  31     -48.174 152.897-191.996  1.00  0.00           H  
ATOM    127  HB1 ALA A  31     -46.408 151.635-191.066  1.00  0.00           H  
ATOM    128  HB2 ALA A  31     -45.342 153.037-190.963  1.00  0.00           H  
ATOM    129  HB3 ALA A  31     -45.707 152.320-192.532  1.00  0.00           H  
ATOM    130  N   GLU A  32     -46.761 155.113-189.976  1.00  0.00           N  
ATOM    131  CA  GLU A  32     -46.980 155.812-188.674  1.00  0.00           C  
ATOM    132  C   GLU A  32     -48.413 156.345-188.630  1.00  0.00           C  
ATOM    133  O   GLU A  32     -48.914 156.732-187.593  1.00  0.00           O  
ATOM    134  CB  GLU A  32     -45.953 156.951-188.518  1.00  0.00           C  
ATOM    135  CG  GLU A  32     -46.597 158.324-188.755  1.00  0.00           C  
ATOM    136  CD  GLU A  32     -47.040 158.445-190.211  1.00  0.00           C  
ATOM    137  OE1 GLU A  32     -46.187 158.690-191.050  1.00  0.00           O  
ATOM    138  OE2 GLU A  32     -48.223 158.298-190.465  1.00  0.00           O  
ATOM    139  H   GLU A  32     -46.004 155.364-190.544  1.00  0.00           H  
ATOM    140  HA  GLU A  32     -46.846 155.101-187.870  1.00  0.00           H  
ATOM    141  HB2 GLU A  32     -45.542 156.922-187.520  1.00  0.00           H  
ATOM    142  HB3 GLU A  32     -45.156 156.807-189.233  1.00  0.00           H  
ATOM    143  HG2 GLU A  32     -47.448 158.448-188.103  1.00  0.00           H  
ATOM    144  HG3 GLU A  32     -45.873 159.096-188.541  1.00  0.00           H  
ATOM    145  N   GLU A  33     -49.079 156.347-189.749  1.00  0.00           N  
ATOM    146  CA  GLU A  33     -50.486 156.827-189.787  1.00  0.00           C  
ATOM    147  C   GLU A  33     -51.389 155.640-190.120  1.00  0.00           C  
ATOM    148  O   GLU A  33     -52.378 155.395-189.457  1.00  0.00           O  
ATOM    149  CB  GLU A  33     -50.635 157.911-190.858  1.00  0.00           C  
ATOM    150  CG  GLU A  33     -52.080 157.935-191.358  1.00  0.00           C  
ATOM    151  CD  GLU A  33     -52.373 159.289-192.008  1.00  0.00           C  
ATOM    152  OE1 GLU A  33     -51.995 160.295-191.431  1.00  0.00           O  
ATOM    153  OE2 GLU A  33     -52.971 159.296-193.071  1.00  0.00           O  
ATOM    154  H   GLU A  33     -48.657 156.018-190.565  1.00  0.00           H  
ATOM    155  HA  GLU A  33     -50.758 157.229-188.822  1.00  0.00           H  
ATOM    156  HB2 GLU A  33     -50.385 158.872-190.433  1.00  0.00           H  
ATOM    157  HB3 GLU A  33     -49.971 157.699-191.682  1.00  0.00           H  
ATOM    158  HG2 GLU A  33     -52.224 157.149-192.084  1.00  0.00           H  
ATOM    159  HG3 GLU A  33     -52.752 157.784-190.525  1.00  0.00           H  
ATOM    160  N   ALA A  34     -51.047 154.885-191.133  1.00  0.00           N  
ATOM    161  CA  ALA A  34     -51.879 153.705-191.487  1.00  0.00           C  
ATOM    162  C   ALA A  34     -52.171 152.908-190.215  1.00  0.00           C  
ATOM    163  O   ALA A  34     -51.538 153.094-189.195  1.00  0.00           O  
ATOM    164  CB  ALA A  34     -51.124 152.822-192.483  1.00  0.00           C  
ATOM    165  H   ALA A  34     -50.242 155.089-191.652  1.00  0.00           H  
ATOM    166  HA  ALA A  34     -52.808 154.037-191.928  1.00  0.00           H  
ATOM    167  HB1 ALA A  34     -50.622 153.446-193.208  1.00  0.00           H  
ATOM    168  HB2 ALA A  34     -51.822 152.172-192.989  1.00  0.00           H  
ATOM    169  HB3 ALA A  34     -50.395 152.227-191.955  1.00  0.00           H  
ATOM    170  N   LEU A  35     -53.135 152.036-190.263  1.00  0.00           N  
ATOM    171  CA  LEU A  35     -53.485 151.239-189.060  1.00  0.00           C  
ATOM    172  C   LEU A  35     -52.582 149.988-188.987  1.00  0.00           C  
ATOM    173  O   LEU A  35     -51.789 149.749-189.876  1.00  0.00           O  
ATOM    174  CB  LEU A  35     -54.961 150.854-189.171  1.00  0.00           C  
ATOM    175  CG  LEU A  35     -55.870 152.113-189.191  1.00  0.00           C  
ATOM    176  CD1 LEU A  35     -55.168 153.330-188.576  1.00  0.00           C  
ATOM    177  CD2 LEU A  35     -56.324 152.462-190.620  1.00  0.00           C  
ATOM    178  H   LEU A  35     -53.643 151.913-191.087  1.00  0.00           H  
ATOM    179  HA  LEU A  35     -53.325 151.835-188.178  1.00  0.00           H  
ATOM    180  HB2 LEU A  35     -55.101 150.292-190.077  1.00  0.00           H  
ATOM    181  HB3 LEU A  35     -55.235 150.242-188.332  1.00  0.00           H  
ATOM    182  HG  LEU A  35     -56.743 151.899-188.608  1.00  0.00           H  
ATOM    183 HD11 LEU A  35     -54.268 153.554-189.126  1.00  0.00           H  
ATOM    184 HD12 LEU A  35     -54.922 153.123-187.544  1.00  0.00           H  
ATOM    185 HD13 LEU A  35     -55.832 154.181-188.618  1.00  0.00           H  
ATOM    186 HD21 LEU A  35     -57.399 152.456-190.647  1.00  0.00           H  
ATOM    187 HD22 LEU A  35     -55.950 151.740-191.321  1.00  0.00           H  
ATOM    188 HD23 LEU A  35     -55.967 153.447-190.897  1.00  0.00           H  
ATOM    189  N   PRO A  36     -52.664 149.219-187.917  1.00  0.00           N  
ATOM    190  CA  PRO A  36     -51.804 148.010-187.709  1.00  0.00           C  
ATOM    191  C   PRO A  36     -52.230 146.766-188.508  1.00  0.00           C  
ATOM    192  O   PRO A  36     -51.491 146.285-189.344  1.00  0.00           O  
ATOM    193  CB  PRO A  36     -51.917 147.724-186.201  1.00  0.00           C  
ATOM    194  CG  PRO A  36     -52.764 148.819-185.623  1.00  0.00           C  
ATOM    195  CD  PRO A  36     -53.571 149.397-186.779  1.00  0.00           C  
ATOM    196  HA  PRO A  36     -50.780 148.251-187.937  1.00  0.00           H  
ATOM    197  HB2 PRO A  36     -52.391 146.767-186.041  1.00  0.00           H  
ATOM    198  HB3 PRO A  36     -50.939 147.734-185.748  1.00  0.00           H  
ATOM    199  HG2 PRO A  36     -53.427 148.417-184.872  1.00  0.00           H  
ATOM    200  HG3 PRO A  36     -52.135 149.583-185.191  1.00  0.00           H  
ATOM    201  HD2 PRO A  36     -54.479 148.831-186.920  1.00  0.00           H  
ATOM    202  HD3 PRO A  36     -53.787 150.439-186.610  1.00  0.00           H  
ATOM    203  N   GLY A  37     -53.393 146.223-188.253  1.00  0.00           N  
ATOM    204  CA  GLY A  37     -53.810 144.996-189.004  1.00  0.00           C  
ATOM    205  C   GLY A  37     -54.038 143.819-188.040  1.00  0.00           C  
ATOM    206  O   GLY A  37     -53.102 143.289-187.475  1.00  0.00           O  
ATOM    207  H   GLY A  37     -53.983 146.614-187.572  1.00  0.00           H  
ATOM    208  HA2 GLY A  37     -54.711 145.191-189.538  1.00  0.00           H  
ATOM    209  HA3 GLY A  37     -53.033 144.731-189.706  1.00  0.00           H  
ATOM    210  N   ARG A  38     -55.270 143.391-187.852  1.00  0.00           N  
ATOM    211  CA  ARG A  38     -55.518 142.241-186.936  1.00  0.00           C  
ATOM    212  C   ARG A  38     -55.867 141.003-187.767  1.00  0.00           C  
ATOM    213  O   ARG A  38     -56.089 141.087-188.958  1.00  0.00           O  
ATOM    214  CB  ARG A  38     -56.681 142.570-185.997  1.00  0.00           C  
ATOM    215  CG  ARG A  38     -56.510 141.800-184.685  1.00  0.00           C  
ATOM    216  CD  ARG A  38     -57.822 141.837-183.895  1.00  0.00           C  
ATOM    217  NE  ARG A  38     -57.627 142.625-182.647  1.00  0.00           N  
ATOM    218  CZ  ARG A  38     -58.640 142.861-181.859  1.00  0.00           C  
ATOM    219  NH1 ARG A  38     -59.824 142.406-182.166  1.00  0.00           N  
ATOM    220  NH2 ARG A  38     -58.469 143.550-180.764  1.00  0.00           N  
ATOM    221  H   ARG A  38     -56.029 143.819-188.317  1.00  0.00           H  
ATOM    222  HA  ARG A  38     -54.629 142.046-186.354  1.00  0.00           H  
ATOM    223  HB2 ARG A  38     -56.691 143.629-185.794  1.00  0.00           H  
ATOM    224  HB3 ARG A  38     -57.612 142.282-186.464  1.00  0.00           H  
ATOM    225  HG2 ARG A  38     -56.250 140.775-184.901  1.00  0.00           H  
ATOM    226  HG3 ARG A  38     -55.726 142.256-184.100  1.00  0.00           H  
ATOM    227  HD2 ARG A  38     -58.592 142.299-184.496  1.00  0.00           H  
ATOM    228  HD3 ARG A  38     -58.118 140.830-183.643  1.00  0.00           H  
ATOM    229  HE  ARG A  38     -56.737 142.966-182.416  1.00  0.00           H  
ATOM    230 HH11 ARG A  38     -59.954 141.878-183.005  1.00  0.00           H  
ATOM    231 HH12 ARG A  38     -60.601 142.587-181.563  1.00  0.00           H  
ATOM    232 HH21 ARG A  38     -57.562 143.899-180.529  1.00  0.00           H  
ATOM    233 HH22 ARG A  38     -59.246 143.730-180.161  1.00  0.00           H  
ATOM    234  N   THR A  39     -55.919 139.853-187.149  1.00  0.00           N  
ATOM    235  CA  THR A  39     -56.253 138.613-187.907  1.00  0.00           C  
ATOM    236  C   THR A  39     -57.770 138.401-187.900  1.00  0.00           C  
ATOM    237  O   THR A  39     -58.249 137.284-187.890  1.00  0.00           O  
ATOM    238  CB  THR A  39     -55.569 137.414-187.245  1.00  0.00           C  
ATOM    239  OG1 THR A  39     -55.994 137.316-185.893  1.00  0.00           O  
ATOM    240  CG2 THR A  39     -54.052 137.597-187.294  1.00  0.00           C  
ATOM    241  H   THR A  39     -55.736 139.806-186.188  1.00  0.00           H  
ATOM    242  HA  THR A  39     -55.905 138.708-188.926  1.00  0.00           H  
ATOM    243  HB  THR A  39     -55.835 136.510-187.773  1.00  0.00           H  
ATOM    244  HG1 THR A  39     -56.862 136.907-185.884  1.00  0.00           H  
ATOM    245 HG21 THR A  39     -53.697 137.921-186.327  1.00  0.00           H  
ATOM    246 HG22 THR A  39     -53.804 138.342-188.037  1.00  0.00           H  
ATOM    247 HG23 THR A  39     -53.584 136.660-187.555  1.00  0.00           H  
ATOM    248  N   GLU A  40     -58.529 139.464-187.900  1.00  0.00           N  
ATOM    249  CA  GLU A  40     -60.014 139.320-187.888  1.00  0.00           C  
ATOM    250  C   GLU A  40     -60.586 139.715-189.259  1.00  0.00           C  
ATOM    251  O   GLU A  40     -60.587 140.875-189.619  1.00  0.00           O  
ATOM    252  CB  GLU A  40     -60.600 140.238-186.813  1.00  0.00           C  
ATOM    253  CG  GLU A  40     -61.578 139.447-185.943  1.00  0.00           C  
ATOM    254  CD  GLU A  40     -62.531 140.415-185.238  1.00  0.00           C  
ATOM    255  OE1 GLU A  40     -63.344 141.018-185.919  1.00  0.00           O  
ATOM    256  OE2 GLU A  40     -62.431 140.538-184.028  1.00  0.00           O  
ATOM    257  H   GLU A  40     -58.123 140.355-187.904  1.00  0.00           H  
ATOM    258  HA  GLU A  40     -60.272 138.297-187.663  1.00  0.00           H  
ATOM    259  HB2 GLU A  40     -59.802 140.625-186.197  1.00  0.00           H  
ATOM    260  HB3 GLU A  40     -61.120 141.059-187.284  1.00  0.00           H  
ATOM    261  HG2 GLU A  40     -62.147 138.771-186.564  1.00  0.00           H  
ATOM    262  HG3 GLU A  40     -61.029 138.882-185.205  1.00  0.00           H  
ATOM    263  N   PRO A  41     -61.071 138.761-190.017  1.00  0.00           N  
ATOM    264  CA  PRO A  41     -61.654 139.023-191.363  1.00  0.00           C  
ATOM    265  C   PRO A  41     -63.098 139.536-191.282  1.00  0.00           C  
ATOM    266  O   PRO A  41     -63.697 139.564-190.226  1.00  0.00           O  
ATOM    267  CB  PRO A  41     -61.612 137.655-192.039  1.00  0.00           C  
ATOM    268  CG  PRO A  41     -61.712 136.663-190.926  1.00  0.00           C  
ATOM    269  CD  PRO A  41     -61.116 137.328-189.680  1.00  0.00           C  
ATOM    270  HA  PRO A  41     -61.039 139.717-191.911  1.00  0.00           H  
ATOM    271  HB2 PRO A  41     -62.447 137.546-192.715  1.00  0.00           H  
ATOM    272  HB3 PRO A  41     -60.680 137.529-192.571  1.00  0.00           H  
ATOM    273  HG2 PRO A  41     -62.746 136.410-190.750  1.00  0.00           H  
ATOM    274  HG3 PRO A  41     -61.151 135.774-191.174  1.00  0.00           H  
ATOM    275  HD2 PRO A  41     -61.752 137.160-188.823  1.00  0.00           H  
ATOM    276  HD3 PRO A  41     -60.121 136.952-189.491  1.00  0.00           H  
ATOM    277  N   ILE A  42     -63.657 139.945-192.390  1.00  0.00           N  
ATOM    278  CA  ILE A  42     -65.058 140.458-192.374  1.00  0.00           C  
ATOM    279  C   ILE A  42     -65.812 139.936-193.606  1.00  0.00           C  
ATOM    280  O   ILE A  42     -65.600 140.402-194.708  1.00  0.00           O  
ATOM    281  CB  ILE A  42     -65.028 141.985-192.410  1.00  0.00           C  
ATOM    282  CG1 ILE A  42     -63.614 142.453-192.767  1.00  0.00           C  
ATOM    283  CG2 ILE A  42     -65.415 142.537-191.036  1.00  0.00           C  
ATOM    284  CD1 ILE A  42     -63.652 143.921-193.196  1.00  0.00           C  
ATOM    285  H   ILE A  42     -63.156 139.918-193.231  1.00  0.00           H  
ATOM    286  HA  ILE A  42     -65.551 140.131-191.473  1.00  0.00           H  
ATOM    287  HB  ILE A  42     -65.727 142.343-193.152  1.00  0.00           H  
ATOM    288 HG12 ILE A  42     -62.972 142.345-191.907  1.00  0.00           H  
ATOM    289 HG13 ILE A  42     -63.233 141.852-193.579  1.00  0.00           H  
ATOM    290 HG21 ILE A  42     -64.931 141.955-190.265  1.00  0.00           H  
ATOM    291 HG22 ILE A  42     -66.486 142.477-190.913  1.00  0.00           H  
ATOM    292 HG23 ILE A  42     -65.101 143.568-190.959  1.00  0.00           H  
ATOM    293 HD11 ILE A  42     -62.973 144.492-192.579  1.00  0.00           H  
ATOM    294 HD12 ILE A  42     -64.654 144.305-193.080  1.00  0.00           H  
ATOM    295 HD13 ILE A  42     -63.352 144.001-194.229  1.00  0.00           H  
ATOM    296  N   PRO A  43     -66.685 138.975-193.423  1.00  0.00           N  
ATOM    297  CA  PRO A  43     -67.479 138.386-194.539  1.00  0.00           C  
ATOM    298  C   PRO A  43     -68.687 139.249-194.921  1.00  0.00           C  
ATOM    299  O   PRO A  43     -68.973 140.248-194.290  1.00  0.00           O  
ATOM    300  CB  PRO A  43     -67.938 137.045-193.975  1.00  0.00           C  
ATOM    301  CG  PRO A  43     -68.025 137.248-192.497  1.00  0.00           C  
ATOM    302  CD  PRO A  43     -67.014 138.342-192.134  1.00  0.00           C  
ATOM    303  HA  PRO A  43     -66.851 138.219-195.399  1.00  0.00           H  
ATOM    304  HB2 PRO A  43     -68.906 136.783-194.373  1.00  0.00           H  
ATOM    305  HB3 PRO A  43     -67.216 136.274-194.206  1.00  0.00           H  
ATOM    306  HG2 PRO A  43     -69.021 137.563-192.226  1.00  0.00           H  
ATOM    307  HG3 PRO A  43     -67.775 136.331-191.983  1.00  0.00           H  
ATOM    308  HD2 PRO A  43     -67.462 139.060-191.463  1.00  0.00           H  
ATOM    309  HD3 PRO A  43     -66.130 137.909-191.690  1.00  0.00           H  
ATOM    310  N   VAL A  44     -69.398 138.873-195.951  1.00  0.00           N  
ATOM    311  CA  VAL A  44     -70.585 139.670-196.372  1.00  0.00           C  
ATOM    312  C   VAL A  44     -71.691 138.729-196.862  1.00  0.00           C  
ATOM    313  O   VAL A  44     -71.642 137.534-196.648  1.00  0.00           O  
ATOM    314  CB  VAL A  44     -70.186 140.620-197.503  1.00  0.00           C  
ATOM    315  CG1 VAL A  44     -69.317 141.748-196.944  1.00  0.00           C  
ATOM    316  CG2 VAL A  44     -69.399 139.846-198.563  1.00  0.00           C  
ATOM    317  H   VAL A  44     -69.151 138.065-196.447  1.00  0.00           H  
ATOM    318  HA  VAL A  44     -70.949 140.245-195.533  1.00  0.00           H  
ATOM    319  HB  VAL A  44     -71.075 141.038-197.951  1.00  0.00           H  
ATOM    320 HG11 VAL A  44     -69.347 142.594-197.615  1.00  0.00           H  
ATOM    321 HG12 VAL A  44     -68.298 141.402-196.846  1.00  0.00           H  
ATOM    322 HG13 VAL A  44     -69.690 142.045-195.975  1.00  0.00           H  
ATOM    323 HG21 VAL A  44     -69.400 140.401-199.489  1.00  0.00           H  
ATOM    324 HG22 VAL A  44     -69.859 138.881-198.720  1.00  0.00           H  
ATOM    325 HG23 VAL A  44     -68.382 139.708-198.227  1.00  0.00           H  
ATOM    326  N   THR A  45     -72.692 139.260-197.516  1.00  0.00           N  
ATOM    327  CA  THR A  45     -73.803 138.397-198.017  1.00  0.00           C  
ATOM    328  C   THR A  45     -73.228 137.194-198.769  1.00  0.00           C  
ATOM    329  O   THR A  45     -72.952 137.260-199.950  1.00  0.00           O  
ATOM    330  CB  THR A  45     -74.694 139.210-198.961  1.00  0.00           C  
ATOM    331  OG1 THR A  45     -75.531 138.327-199.694  1.00  0.00           O  
ATOM    332  CG2 THR A  45     -73.820 140.009-199.929  1.00  0.00           C  
ATOM    333  H   THR A  45     -72.714 140.226-197.675  1.00  0.00           H  
ATOM    334  HA  THR A  45     -74.392 138.049-197.181  1.00  0.00           H  
ATOM    335  HB  THR A  45     -75.302 139.891-198.387  1.00  0.00           H  
ATOM    336  HG1 THR A  45     -75.312 137.429-199.437  1.00  0.00           H  
ATOM    337 HG21 THR A  45     -74.269 139.998-200.912  1.00  0.00           H  
ATOM    338 HG22 THR A  45     -72.837 139.565-199.978  1.00  0.00           H  
ATOM    339 HG23 THR A  45     -73.738 141.028-199.583  1.00  0.00           H  
ATOM    340  N   ALA A  46     -73.029 136.101-198.087  1.00  0.00           N  
ATOM    341  CA  ALA A  46     -72.461 134.907-198.730  1.00  0.00           C  
ATOM    342  C   ALA A  46     -73.282 134.487-199.918  1.00  0.00           C  
ATOM    343  O   ALA A  46     -72.805 134.517-201.033  1.00  0.00           O  
ATOM    344  CB  ALA A  46     -72.374 133.760-197.721  1.00  0.00           C  
ATOM    345  H   ALA A  46     -73.229 136.072-197.149  1.00  0.00           H  
ATOM    346  HA  ALA A  46     -71.500 135.144-199.078  1.00  0.00           H  
ATOM    347  HB1 ALA A  46     -71.472 133.193-197.898  1.00  0.00           H  
ATOM    348  HB2 ALA A  46     -73.233 133.116-197.835  1.00  0.00           H  
ATOM    349  HB3 ALA A  46     -72.355 134.162-196.719  1.00  0.00           H  
ATOM    350  N   LYS A  47     -74.491 134.077-199.744  1.00  0.00           N  
ATOM    351  CA  LYS A  47     -75.202 133.672-200.956  1.00  0.00           C  
ATOM    352  C   LYS A  47     -75.511 134.913-201.769  1.00  0.00           C  
ATOM    353  O   LYS A  47     -76.454 135.635-201.512  1.00  0.00           O  
ATOM    354  CB  LYS A  47     -76.502 132.943-200.625  1.00  0.00           C  
ATOM    355  CG  LYS A  47     -77.179 133.620-199.433  1.00  0.00           C  
ATOM    356  CD  LYS A  47     -76.926 132.800-198.167  1.00  0.00           C  
ATOM    357  CE  LYS A  47     -77.390 133.593-196.943  1.00  0.00           C  
ATOM    358  NZ  LYS A  47     -76.382 134.640-196.617  1.00  0.00           N  
ATOM    359  H   LYS A  47     -74.902 134.027-198.855  1.00  0.00           H  
ATOM    360  HA  LYS A  47     -74.547 133.028-201.528  1.00  0.00           H  
ATOM    361  HB2 LYS A  47     -77.159 132.983-201.488  1.00  0.00           H  
ATOM    362  HB3 LYS A  47     -76.287 131.912-200.383  1.00  0.00           H  
ATOM    363  HG2 LYS A  47     -76.774 134.613-199.305  1.00  0.00           H  
ATOM    364  HG3 LYS A  47     -78.242 133.686-199.612  1.00  0.00           H  
ATOM    365  HD2 LYS A  47     -77.475 131.871-198.223  1.00  0.00           H  
ATOM    366  HD3 LYS A  47     -75.871 132.589-198.080  1.00  0.00           H  
ATOM    367  HE2 LYS A  47     -78.339 134.062-197.158  1.00  0.00           H  
ATOM    368  HE3 LYS A  47     -77.500 132.925-196.102  1.00  0.00           H  
ATOM    369  HZ1 LYS A  47     -76.323 135.322-197.399  1.00  0.00           H  
ATOM    370  HZ2 LYS A  47     -75.452 134.193-196.476  1.00  0.00           H  
ATOM    371  HZ3 LYS A  47     -76.664 135.135-195.748  1.00  0.00           H  
ATOM    372  N   HIS A  48     -74.710 135.147-202.754  1.00  0.00           N  
ATOM    373  CA  HIS A  48     -74.910 136.333-203.636  1.00  0.00           C  
ATOM    374  C   HIS A  48     -76.411 136.622-203.744  1.00  0.00           C  
ATOM    375  O   HIS A  48     -77.193 135.778-204.132  1.00  0.00           O  
ATOM    376  CB  HIS A  48     -74.350 136.012-205.025  1.00  0.00           C  
ATOM    377  CG  HIS A  48     -74.002 137.285-205.748  1.00  0.00           C  
ATOM    378  ND1 HIS A  48     -74.582 137.626-206.961  1.00  0.00           N  
ATOM    379  CD2 HIS A  48     -73.130 138.304-205.451  1.00  0.00           C  
ATOM    380  CE1 HIS A  48     -74.057 138.804-207.347  1.00  0.00           C  
ATOM    381  NE2 HIS A  48     -73.170 139.258-206.461  1.00  0.00           N  
ATOM    382  H   HIS A  48     -73.949 134.543-202.898  1.00  0.00           H  
ATOM    383  HA  HIS A  48     -74.399 137.189-203.223  1.00  0.00           H  
ATOM    384  HB2 HIS A  48     -73.466 135.402-204.922  1.00  0.00           H  
ATOM    385  HB3 HIS A  48     -75.089 135.469-205.591  1.00  0.00           H  
ATOM    386  HD2 HIS A  48     -72.506 138.356-204.574  1.00  0.00           H  
ATOM    387  HE1 HIS A  48     -74.318 139.315-208.261  1.00  0.00           H  
ATOM    388  HE2 HIS A  48     -72.655 140.090-206.511  1.00  0.00           H  
ATOM    389  N   HIS A  49     -76.817 137.808-203.377  1.00  0.00           N  
ATOM    390  CA  HIS A  49     -78.268 138.157-203.426  1.00  0.00           C  
ATOM    391  C   HIS A  49     -78.761 138.221-204.874  1.00  0.00           C  
ATOM    392  O   HIS A  49     -79.907 137.933-205.157  1.00  0.00           O  
ATOM    393  CB  HIS A  49     -78.480 139.518-202.760  1.00  0.00           C  
ATOM    394  CG  HIS A  49     -79.771 139.503-201.989  1.00  0.00           C  
ATOM    395  ND1 HIS A  49     -80.953 139.033-202.536  1.00  0.00           N  
ATOM    396  CD2 HIS A  49     -80.080 139.897-200.711  1.00  0.00           C  
ATOM    397  CE1 HIS A  49     -81.911 139.155-201.599  1.00  0.00           C  
ATOM    398  NE2 HIS A  49     -81.432 139.677-200.467  1.00  0.00           N  
ATOM    399  H   HIS A  49     -76.167 138.466-203.051  1.00  0.00           H  
ATOM    400  HA  HIS A  49     -78.832 137.408-202.891  1.00  0.00           H  
ATOM    401  HB2 HIS A  49     -77.660 139.719-202.086  1.00  0.00           H  
ATOM    402  HB3 HIS A  49     -78.520 140.287-203.517  1.00  0.00           H  
ATOM    403  HD1 HIS A  49     -81.071 138.676-203.442  1.00  0.00           H  
ATOM    404  HD2 HIS A  49     -79.380 140.316-200.003  1.00  0.00           H  
ATOM    405  HE1 HIS A  49     -82.942 138.866-201.745  1.00  0.00           H  
ATOM    406  N   VAL A  50     -77.920 138.602-205.793  1.00  0.00           N  
ATOM    407  CA  VAL A  50     -78.366 138.687-207.212  1.00  0.00           C  
ATOM    408  C   VAL A  50     -78.701 137.288-207.730  1.00  0.00           C  
ATOM    409  O   VAL A  50     -79.700 137.083-208.391  1.00  0.00           O  
ATOM    410  CB  VAL A  50     -77.249 139.290-208.065  1.00  0.00           C  
ATOM    411  CG1 VAL A  50     -77.737 139.450-209.507  1.00  0.00           C  
ATOM    412  CG2 VAL A  50     -76.862 140.659-207.504  1.00  0.00           C  
ATOM    413  H   VAL A  50     -77.000 138.837-205.551  1.00  0.00           H  
ATOM    414  HA  VAL A  50     -79.244 139.313-207.275  1.00  0.00           H  
ATOM    415  HB  VAL A  50     -76.391 138.636-208.047  1.00  0.00           H  
ATOM    416 HG11 VAL A  50     -77.167 140.225-209.996  1.00  0.00           H  
ATOM    417 HG12 VAL A  50     -78.783 139.720-209.505  1.00  0.00           H  
ATOM    418 HG13 VAL A  50     -77.606 138.518-210.037  1.00  0.00           H  
ATOM    419 HG21 VAL A  50     -75.787 140.754-207.496  1.00  0.00           H  
ATOM    420 HG22 VAL A  50     -77.239 140.755-206.496  1.00  0.00           H  
ATOM    421 HG23 VAL A  50     -77.288 141.435-208.123  1.00  0.00           H  
ATOM    422  N   SER A  51     -77.874 136.325-207.438  1.00  0.00           N  
ATOM    423  CA  SER A  51     -78.142 134.941-207.919  1.00  0.00           C  
ATOM    424  C   SER A  51     -78.633 134.069-206.757  1.00  0.00           C  
ATOM    425  O   SER A  51     -79.585 133.326-206.891  1.00  0.00           O  
ATOM    426  CB  SER A  51     -76.859 134.350-208.503  1.00  0.00           C  
ATOM    427  OG  SER A  51     -76.129 135.368-209.167  1.00  0.00           O  
ATOM    428  H   SER A  51     -77.073 136.513-206.908  1.00  0.00           H  
ATOM    429  HA  SER A  51     -78.902 134.972-208.686  1.00  0.00           H  
ATOM    430  HB2 SER A  51     -76.256 133.943-207.708  1.00  0.00           H  
ATOM    431  HB3 SER A  51     -77.107 133.567-209.204  1.00  0.00           H  
ATOM    432  HG  SER A  51     -75.347 135.559-208.643  1.00  0.00           H  
ATOM    433  N   GLY A  52     -77.997 134.147-205.616  1.00  0.00           N  
ATOM    434  CA  GLY A  52     -78.438 133.319-204.464  1.00  0.00           C  
ATOM    435  C   GLY A  52     -77.529 132.097-204.346  1.00  0.00           C  
ATOM    436  O   GLY A  52     -77.725 131.244-203.503  1.00  0.00           O  
ATOM    437  H   GLY A  52     -77.230 134.748-205.516  1.00  0.00           H  
ATOM    438  HA2 GLY A  52     -78.365 133.903-203.556  1.00  0.00           H  
ATOM    439  HA3 GLY A  52     -79.459 133.001-204.611  1.00  0.00           H  
ATOM    440  N   ASN A  53     -76.514 132.024-205.161  1.00  0.00           N  
ATOM    441  CA  ASN A  53     -75.574 130.879-205.065  1.00  0.00           C  
ATOM    442  C   ASN A  53     -74.607 131.218-203.946  1.00  0.00           C  
ATOM    443  O   ASN A  53     -75.016 131.448-202.830  1.00  0.00           O  
ATOM    444  CB  ASN A  53     -74.812 130.717-206.383  1.00  0.00           C  
ATOM    445  CG  ASN A  53     -74.105 132.021-206.729  1.00  0.00           C  
ATOM    446  OD1 ASN A  53     -73.852 132.841-205.868  1.00  0.00           O  
ATOM    447  ND2 ASN A  53     -73.770 132.248-207.966  1.00  0.00           N  
ATOM    448  H   ASN A  53     -76.352 132.739-205.810  1.00  0.00           H  
ATOM    449  HA  ASN A  53     -76.113 129.974-204.829  1.00  0.00           H  
ATOM    450  HB2 ASN A  53     -74.081 129.930-206.285  1.00  0.00           H  
ATOM    451  HB3 ASN A  53     -75.503 130.470-207.173  1.00  0.00           H  
ATOM    452 HD21 ASN A  53     -73.975 131.585-208.658  1.00  0.00           H  
ATOM    453 HD22 ASN A  53     -73.318 133.076-208.203  1.00  0.00           H  
ATOM    454  N   ARG A  54     -73.338 131.269-204.217  1.00  0.00           N  
ATOM    455  CA  ARG A  54     -72.386 131.615-203.190  1.00  0.00           C  
ATOM    456  C   ARG A  54     -71.592 132.814-203.654  1.00  0.00           C  
ATOM    457  O   ARG A  54     -71.603 133.195-204.809  1.00  0.00           O  
ATOM    458  CB  ARG A  54     -71.441 130.470-203.046  1.00  0.00           C  
ATOM    459  CG  ARG A  54     -72.168 129.244-202.490  1.00  0.00           C  
ATOM    460  CD  ARG A  54     -71.870 128.028-203.370  1.00  0.00           C  
ATOM    461  NE  ARG A  54     -72.806 128.014-204.530  1.00  0.00           N  
ATOM    462  CZ  ARG A  54     -74.017 127.550-204.385  1.00  0.00           C  
ATOM    463  NH1 ARG A  54     -74.409 127.103-203.224  1.00  0.00           N  
ATOM    464  NH2 ARG A  54     -74.836 127.535-205.400  1.00  0.00           N  
ATOM    465  H   ARG A  54     -72.996 131.080-205.096  1.00  0.00           H  
ATOM    466  HA  ARG A  54     -72.867 131.826-202.250  1.00  0.00           H  
ATOM    467  HB2 ARG A  54     -71.019 130.253-203.999  1.00  0.00           H  
ATOM    468  HB3 ARG A  54     -70.681 130.761-202.405  1.00  0.00           H  
ATOM    469  HG2 ARG A  54     -71.825 129.051-201.483  1.00  0.00           H  
ATOM    470  HG3 ARG A  54     -73.231 129.429-202.479  1.00  0.00           H  
ATOM    471  HD2 ARG A  54     -70.853 128.083-203.729  1.00  0.00           H  
ATOM    472  HD3 ARG A  54     -72.000 127.125-202.793  1.00  0.00           H  
ATOM    473  HE  ARG A  54     -72.511 128.352-205.402  1.00  0.00           H  
ATOM    474 HH11 ARG A  54     -73.782 127.114-202.445  1.00  0.00           H  
ATOM    475 HH12 ARG A  54     -75.337 126.747-203.113  1.00  0.00           H  
ATOM    476 HH21 ARG A  54     -74.536 127.878-206.291  1.00  0.00           H  
ATOM    477 HH22 ARG A  54     -75.765 127.179-205.289  1.00  0.00           H  
ATOM    478  N   THR A  55     -70.890 133.386-202.756  1.00  0.00           N  
ATOM    479  CA  THR A  55     -70.037 134.568-203.110  1.00  0.00           C  
ATOM    480  C   THR A  55     -68.569 134.331-202.724  1.00  0.00           C  
ATOM    481  O   THR A  55     -67.689 135.028-203.188  1.00  0.00           O  
ATOM    482  CB  THR A  55     -70.531 135.816-202.385  1.00  0.00           C  
ATOM    483  OG1 THR A  55     -70.836 135.490-201.044  1.00  0.00           O  
ATOM    484  CG2 THR A  55     -71.775 136.356-203.083  1.00  0.00           C  
ATOM    485  H   THR A  55     -70.926 133.025-201.849  1.00  0.00           H  
ATOM    486  HA  THR A  55     -70.097 134.736-204.174  1.00  0.00           H  
ATOM    487  HB  THR A  55     -69.761 136.567-202.402  1.00  0.00           H  
ATOM    488  HG1 THR A  55     -71.636 135.960-200.800  1.00  0.00           H  
ATOM    489 HG21 THR A  55     -71.999 137.343-202.706  1.00  0.00           H  
ATOM    490 HG22 THR A  55     -72.602 135.700-202.887  1.00  0.00           H  
ATOM    491 HG23 THR A  55     -71.599 136.405-204.145  1.00  0.00           H  
ATOM    492  N   VAL A  56     -68.285 133.380-201.873  1.00  0.00           N  
ATOM    493  CA  VAL A  56     -66.881 133.150-201.471  1.00  0.00           C  
ATOM    494  C   VAL A  56     -66.692 131.682-201.094  1.00  0.00           C  
ATOM    495  O   VAL A  56     -67.529 130.841-201.353  1.00  0.00           O  
ATOM    496  CB  VAL A  56     -66.555 134.032-200.261  1.00  0.00           C  
ATOM    497  CG1 VAL A  56     -67.251 135.386-200.412  1.00  0.00           C  
ATOM    498  CG2 VAL A  56     -67.050 133.351-198.981  1.00  0.00           C  
ATOM    499  H   VAL A  56     -68.984 132.829-201.491  1.00  0.00           H  
ATOM    500  HA  VAL A  56     -66.223 133.402-202.289  1.00  0.00           H  
ATOM    501  HB  VAL A  56     -65.486 134.181-200.201  1.00  0.00           H  
ATOM    502 HG11 VAL A  56     -67.018 136.008-199.560  1.00  0.00           H  
ATOM    503 HG12 VAL A  56     -68.320 135.237-200.466  1.00  0.00           H  
ATOM    504 HG13 VAL A  56     -66.910 135.870-201.314  1.00  0.00           H  
ATOM    505 HG21 VAL A  56     -67.877 132.699-199.216  1.00  0.00           H  
ATOM    506 HG22 VAL A  56     -67.374 134.104-198.278  1.00  0.00           H  
ATOM    507 HG23 VAL A  56     -66.248 132.775-198.544  1.00  0.00           H  
ATOM    508  N   GLU A  57     -65.584 131.383-200.494  1.00  0.00           N  
ATOM    509  CA  GLU A  57     -65.278 129.991-200.093  1.00  0.00           C  
ATOM    510  C   GLU A  57     -66.575 129.247-199.725  1.00  0.00           C  
ATOM    511  O   GLU A  57     -67.288 129.646-198.826  1.00  0.00           O  
ATOM    512  CB  GLU A  57     -64.354 130.017-198.872  1.00  0.00           C  
ATOM    513  CG  GLU A  57     -62.911 130.241-199.329  1.00  0.00           C  
ATOM    514  CD  GLU A  57     -62.179 131.104-198.298  1.00  0.00           C  
ATOM    515  OE1 GLU A  57     -61.731 130.554-197.307  1.00  0.00           O  
ATOM    516  OE2 GLU A  57     -62.080 132.299-198.520  1.00  0.00           O  
ATOM    517  H   GLU A  57     -64.940 132.079-200.325  1.00  0.00           H  
ATOM    518  HA  GLU A  57     -64.773 129.511-200.904  1.00  0.00           H  
ATOM    519  HB2 GLU A  57     -64.651 130.818-198.213  1.00  0.00           H  
ATOM    520  HB3 GLU A  57     -64.424 129.075-198.349  1.00  0.00           H  
ATOM    521  HG2 GLU A  57     -62.410 129.289-199.421  1.00  0.00           H  
ATOM    522  HG3 GLU A  57     -62.910 130.743-200.285  1.00  0.00           H  
ATOM    523  N   PRO A  58     -66.879 128.173-200.416  1.00  0.00           N  
ATOM    524  CA  PRO A  58     -66.040 127.645-201.525  1.00  0.00           C  
ATOM    525  C   PRO A  58     -66.185 128.476-202.790  1.00  0.00           C  
ATOM    526  O   PRO A  58     -67.025 129.345-202.902  1.00  0.00           O  
ATOM    527  CB  PRO A  58     -66.596 126.256-201.775  1.00  0.00           C  
ATOM    528  CG  PRO A  58     -68.025 126.380-201.420  1.00  0.00           C  
ATOM    529  CD  PRO A  58     -68.078 127.338-200.224  1.00  0.00           C  
ATOM    530  HA  PRO A  58     -65.008 127.560-201.228  1.00  0.00           H  
ATOM    531  HB2 PRO A  58     -66.486 125.990-202.815  1.00  0.00           H  
ATOM    532  HB3 PRO A  58     -66.101 125.536-201.148  1.00  0.00           H  
ATOM    533  HG2 PRO A  58     -68.560 126.799-202.258  1.00  0.00           H  
ATOM    534  HG3 PRO A  58     -68.430 125.418-201.155  1.00  0.00           H  
ATOM    535  HD2 PRO A  58     -68.972 127.941-200.257  1.00  0.00           H  
ATOM    536  HD3 PRO A  58     -68.018 126.791-199.294  1.00  0.00           H  
ATOM    537  N   PHE A  59     -65.380 128.178-203.740  1.00  0.00           N  
ATOM    538  CA  PHE A  59     -65.433 128.893-205.048  1.00  0.00           C  
ATOM    539  C   PHE A  59     -65.801 127.880-206.141  1.00  0.00           C  
ATOM    540  O   PHE A  59     -65.197 126.829-206.236  1.00  0.00           O  
ATOM    541  CB  PHE A  59     -64.064 129.501-205.360  1.00  0.00           C  
ATOM    542  CG  PHE A  59     -63.976 130.883-204.757  1.00  0.00           C  
ATOM    543  CD1 PHE A  59     -64.708 131.942-205.312  1.00  0.00           C  
ATOM    544  CD2 PHE A  59     -63.159 131.105-203.644  1.00  0.00           C  
ATOM    545  CE1 PHE A  59     -64.623 133.222-204.748  1.00  0.00           C  
ATOM    546  CE2 PHE A  59     -63.075 132.384-203.080  1.00  0.00           C  
ATOM    547  CZ  PHE A  59     -63.809 133.442-203.633  1.00  0.00           C  
ATOM    548  H   PHE A  59     -64.746 127.461-203.594  1.00  0.00           H  
ATOM    549  HA  PHE A  59     -66.173 129.675-204.999  1.00  0.00           H  
ATOM    550  HB2 PHE A  59     -63.288 128.876-204.941  1.00  0.00           H  
ATOM    551  HB3 PHE A  59     -63.935 129.566-206.429  1.00  0.00           H  
ATOM    552  HD1 PHE A  59     -65.338 131.770-206.172  1.00  0.00           H  
ATOM    553  HD2 PHE A  59     -62.597 130.287-203.217  1.00  0.00           H  
ATOM    554  HE1 PHE A  59     -65.185 134.043-205.176  1.00  0.00           H  
ATOM    555  HE2 PHE A  59     -62.440 132.556-202.224  1.00  0.00           H  
ATOM    556  HZ  PHE A  59     -63.749 134.428-203.196  1.00  0.00           H  
ATOM    557  N   PRO A  60     -66.779 128.178-206.962  1.00  0.00           N  
ATOM    558  CA  PRO A  60     -67.207 127.254-208.052  1.00  0.00           C  
ATOM    559  C   PRO A  60     -66.025 126.757-208.892  1.00  0.00           C  
ATOM    560  O   PRO A  60     -65.110 127.497-209.195  1.00  0.00           O  
ATOM    561  CB  PRO A  60     -68.142 128.099-208.917  1.00  0.00           C  
ATOM    562  CG  PRO A  60     -68.625 129.208-208.043  1.00  0.00           C  
ATOM    563  CD  PRO A  60     -67.583 129.411-206.940  1.00  0.00           C  
ATOM    564  HA  PRO A  60     -67.751 126.419-207.643  1.00  0.00           H  
ATOM    565  HB2 PRO A  60     -67.606 128.500-209.764  1.00  0.00           H  
ATOM    566  HB3 PRO A  60     -68.976 127.502-209.255  1.00  0.00           H  
ATOM    567  HG2 PRO A  60     -68.726 130.113-208.622  1.00  0.00           H  
ATOM    568  HG3 PRO A  60     -69.575 128.942-207.605  1.00  0.00           H  
ATOM    569  HD2 PRO A  60     -66.964 130.270-207.159  1.00  0.00           H  
ATOM    570  HD3 PRO A  60     -68.072 129.528-205.986  1.00  0.00           H  
ATOM    571  N   GLU A  61     -66.038 125.507-209.268  1.00  0.00           N  
ATOM    572  CA  GLU A  61     -64.920 124.960-210.088  1.00  0.00           C  
ATOM    573  C   GLU A  61     -65.114 125.363-211.552  1.00  0.00           C  
ATOM    574  O   GLU A  61     -66.214 125.627-211.994  1.00  0.00           O  
ATOM    575  CB  GLU A  61     -64.907 123.435-209.976  1.00  0.00           C  
ATOM    576  CG  GLU A  61     -66.081 122.854-210.768  1.00  0.00           C  
ATOM    577  CD  GLU A  61     -66.555 121.561-210.101  1.00  0.00           C  
ATOM    578  OE1 GLU A  61     -66.004 120.519-210.414  1.00  0.00           O  
ATOM    579  OE2 GLU A  61     -67.463 121.636-209.288  1.00  0.00           O  
ATOM    580  H   GLU A  61     -66.786 124.928-209.011  1.00  0.00           H  
ATOM    581  HA  GLU A  61     -63.982 125.356-209.726  1.00  0.00           H  
ATOM    582  HB2 GLU A  61     -63.979 123.053-210.376  1.00  0.00           H  
ATOM    583  HB3 GLU A  61     -64.996 123.149-208.938  1.00  0.00           H  
ATOM    584  HG2 GLU A  61     -66.890 123.568-210.787  1.00  0.00           H  
ATOM    585  HG3 GLU A  61     -65.763 122.642-211.778  1.00  0.00           H  
ATOM    586  N   GLY A  62     -64.052 125.407-212.311  1.00  0.00           N  
ATOM    587  CA  GLY A  62     -64.176 125.787-213.748  1.00  0.00           C  
ATOM    588  C   GLY A  62     -64.343 127.303-213.871  1.00  0.00           C  
ATOM    589  O   GLY A  62     -64.287 127.856-214.952  1.00  0.00           O  
ATOM    590  H   GLY A  62     -63.173 125.187-211.937  1.00  0.00           H  
ATOM    591  HA2 GLY A  62     -63.287 125.478-214.278  1.00  0.00           H  
ATOM    592  HA3 GLY A  62     -65.037 125.295-214.176  1.00  0.00           H  
ATOM    593  N   THR A  63     -64.547 127.981-212.776  1.00  0.00           N  
ATOM    594  CA  THR A  63     -64.717 129.460-212.837  1.00  0.00           C  
ATOM    595  C   THR A  63     -63.386 130.147-212.560  1.00  0.00           C  
ATOM    596  O   THR A  63     -62.667 129.799-211.644  1.00  0.00           O  
ATOM    597  CB  THR A  63     -65.732 129.907-211.787  1.00  0.00           C  
ATOM    598  OG1 THR A  63     -65.674 129.032-210.672  1.00  0.00           O  
ATOM    599  CG2 THR A  63     -67.136 129.882-212.390  1.00  0.00           C  
ATOM    600  H   THR A  63     -64.589 127.517-211.914  1.00  0.00           H  
ATOM    601  HA  THR A  63     -65.068 129.750-213.817  1.00  0.00           H  
ATOM    602  HB  THR A  63     -65.500 130.912-211.471  1.00  0.00           H  
ATOM    603  HG1 THR A  63     -66.264 128.294-210.842  1.00  0.00           H  
ATOM    604 HG21 THR A  63     -67.868 130.010-211.605  1.00  0.00           H  
ATOM    605 HG22 THR A  63     -67.300 128.935-212.883  1.00  0.00           H  
ATOM    606 HG23 THR A  63     -67.232 130.683-213.108  1.00  0.00           H  
ATOM    607  N   GLN A  64     -63.070 131.140-213.334  1.00  0.00           N  
ATOM    608  CA  GLN A  64     -61.804 131.888-213.116  1.00  0.00           C  
ATOM    609  C   GLN A  64     -62.174 133.262-212.564  1.00  0.00           C  
ATOM    610  O   GLN A  64     -63.328 133.644-212.583  1.00  0.00           O  
ATOM    611  CB  GLN A  64     -61.043 132.038-214.438  1.00  0.00           C  
ATOM    612  CG  GLN A  64     -60.381 130.704-214.804  1.00  0.00           C  
ATOM    613  CD  GLN A  64     -58.935 130.972-215.308  1.00  0.00           C  
ATOM    614  OE1 GLN A  64     -58.547 132.117-215.424  1.00  0.00           O  
ATOM    615  NE2 GLN A  64     -58.101 129.989-215.623  1.00  0.00           N  
ATOM    616  H   GLN A  64     -63.684 131.411-214.048  1.00  0.00           H  
ATOM    617  HA  GLN A  64     -61.190 131.365-212.397  1.00  0.00           H  
ATOM    618  HB2 GLN A  64     -61.730 132.321-215.221  1.00  0.00           H  
ATOM    619  HB3 GLN A  64     -60.288 132.801-214.331  1.00  0.00           H  
ATOM    620  HG2 GLN A  64     -60.364 130.071-213.924  1.00  0.00           H  
ATOM    621  HG3 GLN A  64     -60.966 130.229-215.583  1.00  0.00           H  
ATOM    622 HE21 GLN A  64     -58.369 129.031-215.551  1.00  0.00           H  
ATOM    623 HE22 GLN A  64     -57.189 130.220-215.935  1.00  0.00           H  
ATOM    624  N   MET A  65     -61.237 134.007-212.056  1.00  0.00           N  
ATOM    625  CA  MET A  65     -61.613 135.333-211.499  1.00  0.00           C  
ATOM    626  C   MET A  65     -60.479 136.337-211.643  1.00  0.00           C  
ATOM    627  O   MET A  65     -59.319 135.987-211.726  1.00  0.00           O  
ATOM    628  CB  MET A  65     -61.953 135.182-210.016  1.00  0.00           C  
ATOM    629  CG  MET A  65     -60.874 134.345-209.327  1.00  0.00           C  
ATOM    630  SD  MET A  65     -61.027 132.618-209.845  1.00  0.00           S  
ATOM    631  CE  MET A  65     -61.545 131.946-208.246  1.00  0.00           C  
ATOM    632  H   MET A  65     -60.308 133.694-212.026  1.00  0.00           H  
ATOM    633  HA  MET A  65     -62.475 135.704-212.025  1.00  0.00           H  
ATOM    634  HB2 MET A  65     -62.000 136.157-209.557  1.00  0.00           H  
ATOM    635  HB3 MET A  65     -62.906 134.692-209.914  1.00  0.00           H  
ATOM    636  HG2 MET A  65     -59.898 134.719-209.600  1.00  0.00           H  
ATOM    637  HG3 MET A  65     -60.997 134.411-208.255  1.00  0.00           H  
ATOM    638  HE1 MET A  65     -60.713 131.979-207.556  1.00  0.00           H  
ATOM    639  HE2 MET A  65     -61.867 130.925-208.370  1.00  0.00           H  
ATOM    640  HE3 MET A  65     -62.364 132.535-207.857  1.00  0.00           H  
ATOM    641  N   ALA A  66     -60.823 137.593-211.644  1.00  0.00           N  
ATOM    642  CA  ALA A  66     -59.783 138.652-211.750  1.00  0.00           C  
ATOM    643  C   ALA A  66     -60.189 139.820-210.820  1.00  0.00           C  
ATOM    644  O   ALA A  66     -61.167 139.709-210.107  1.00  0.00           O  
ATOM    645  CB  ALA A  66     -59.692 139.145-213.197  1.00  0.00           C  
ATOM    646  H   ALA A  66     -61.775 137.836-211.555  1.00  0.00           H  
ATOM    647  HA  ALA A  66     -58.833 138.221-211.442  1.00  0.00           H  
ATOM    648  HB1 ALA A  66     -58.772 139.693-213.334  1.00  0.00           H  
ATOM    649  HB2 ALA A  66     -60.531 139.790-213.411  1.00  0.00           H  
ATOM    650  HB3 ALA A  66     -59.709 138.297-213.867  1.00  0.00           H  
ATOM    651  N   VAL A  67     -59.486 140.944-210.804  1.00  0.00           N  
ATOM    652  CA  VAL A  67     -59.914 142.047-209.905  1.00  0.00           C  
ATOM    653  C   VAL A  67     -59.645 143.393-210.578  1.00  0.00           C  
ATOM    654  O   VAL A  67     -58.532 143.678-210.973  1.00  0.00           O  
ATOM    655  CB  VAL A  67     -59.129 141.995-208.586  1.00  0.00           C  
ATOM    656  CG1 VAL A  67     -59.898 142.765-207.516  1.00  0.00           C  
ATOM    657  CG2 VAL A  67     -58.926 140.549-208.127  1.00  0.00           C  
ATOM    658  H   VAL A  67     -58.705 141.076-211.384  1.00  0.00           H  
ATOM    659  HA  VAL A  67     -60.970 141.952-209.699  1.00  0.00           H  
ATOM    660  HB  VAL A  67     -58.167 142.456-208.725  1.00  0.00           H  
ATOM    661 HG11 VAL A  67     -60.259 142.079-206.766  1.00  0.00           H  
ATOM    662 HG12 VAL A  67     -60.734 143.274-207.970  1.00  0.00           H  
ATOM    663 HG13 VAL A  67     -59.242 143.488-207.057  1.00  0.00           H  
ATOM    664 HG21 VAL A  67     -58.841 140.525-207.051  1.00  0.00           H  
ATOM    665 HG22 VAL A  67     -58.020 140.157-208.566  1.00  0.00           H  
ATOM    666 HG23 VAL A  67     -59.767 139.948-208.432  1.00  0.00           H  
ATOM    667  N   PHE A  68     -60.625 144.249-210.673  1.00  0.00           N  
ATOM    668  CA  PHE A  68     -60.356 145.586-211.277  1.00  0.00           C  
ATOM    669  C   PHE A  68     -61.396 146.595-210.789  1.00  0.00           C  
ATOM    670  O   PHE A  68     -62.489 146.237-210.402  1.00  0.00           O  
ATOM    671  CB  PHE A  68     -60.314 145.528-212.812  1.00  0.00           C  
ATOM    672  CG  PHE A  68     -61.375 144.619-213.371  1.00  0.00           C  
ATOM    673  CD1 PHE A  68     -62.719 144.867-213.104  1.00  0.00           C  
ATOM    674  CD2 PHE A  68     -61.003 143.549-214.189  1.00  0.00           C  
ATOM    675  CE1 PHE A  68     -63.706 144.030-213.658  1.00  0.00           C  
ATOM    676  CE2 PHE A  68     -61.978 142.718-214.748  1.00  0.00           C  
ATOM    677  CZ  PHE A  68     -63.334 142.952-214.486  1.00  0.00           C  
ATOM    678  H   PHE A  68     -61.517 144.029-210.313  1.00  0.00           H  
ATOM    679  HA  PHE A  68     -59.393 145.909-210.929  1.00  0.00           H  
ATOM    680  HB2 PHE A  68     -60.460 146.523-213.207  1.00  0.00           H  
ATOM    681  HB3 PHE A  68     -59.346 145.166-213.121  1.00  0.00           H  
ATOM    682  HD1 PHE A  68     -62.993 145.701-212.467  1.00  0.00           H  
ATOM    683  HD2 PHE A  68     -59.958 143.364-214.391  1.00  0.00           H  
ATOM    684  HE1 PHE A  68     -64.748 144.216-213.448  1.00  0.00           H  
ATOM    685  HE2 PHE A  68     -61.681 141.895-215.379  1.00  0.00           H  
ATOM    686  HZ  PHE A  68     -64.094 142.306-214.931  1.00  0.00           H  
ATOM    687  N   GLY A  69     -61.049 147.857-210.769  1.00  0.00           N  
ATOM    688  CA  GLY A  69     -62.020 148.876-210.263  1.00  0.00           C  
ATOM    689  C   GLY A  69     -61.678 150.301-210.708  1.00  0.00           C  
ATOM    690  O   GLY A  69     -60.830 150.522-211.548  1.00  0.00           O  
ATOM    691  H   GLY A  69     -60.159 148.118-211.062  1.00  0.00           H  
ATOM    692  HA2 GLY A  69     -62.983 148.634-210.634  1.00  0.00           H  
ATOM    693  HA3 GLY A  69     -62.039 148.842-209.188  1.00  0.00           H  
ATOM    694  N   MET A  70     -62.365 151.276-210.140  1.00  0.00           N  
ATOM    695  CA  MET A  70     -62.115 152.697-210.519  1.00  0.00           C  
ATOM    696  C   MET A  70     -62.002 153.569-209.264  1.00  0.00           C  
ATOM    697  O   MET A  70     -60.948 153.730-208.689  1.00  0.00           O  
ATOM    698  CB  MET A  70     -63.264 153.246-211.382  1.00  0.00           C  
ATOM    699  CG  MET A  70     -64.488 152.330-211.348  1.00  0.00           C  
ATOM    700  SD  MET A  70     -65.497 152.691-212.808  1.00  0.00           S  
ATOM    701  CE  MET A  70     -66.907 151.651-212.381  1.00  0.00           C  
ATOM    702  H   MET A  70     -63.048 151.066-209.468  1.00  0.00           H  
ATOM    703  HA  MET A  70     -61.201 152.754-211.079  1.00  0.00           H  
ATOM    704  HB2 MET A  70     -63.549 154.221-211.022  1.00  0.00           H  
ATOM    705  HB3 MET A  70     -62.930 153.338-212.391  1.00  0.00           H  
ATOM    706  HG2 MET A  70     -64.182 151.297-211.366  1.00  0.00           H  
ATOM    707  HG3 MET A  70     -65.061 152.524-210.453  1.00  0.00           H  
ATOM    708  HE1 MET A  70     -66.661 150.615-212.574  1.00  0.00           H  
ATOM    709  HE2 MET A  70     -67.759 151.932-212.980  1.00  0.00           H  
ATOM    710  HE3 MET A  70     -67.146 151.781-211.335  1.00  0.00           H  
ATOM    711  N   GLY A  71     -63.097 154.142-208.856  1.00  0.00           N  
ATOM    712  CA  GLY A  71     -63.091 155.024-207.645  1.00  0.00           C  
ATOM    713  C   GLY A  71     -64.250 154.626-206.756  1.00  0.00           C  
ATOM    714  O   GLY A  71     -65.171 155.385-206.554  1.00  0.00           O  
ATOM    715  H   GLY A  71     -63.931 153.991-209.353  1.00  0.00           H  
ATOM    716  HA2 GLY A  71     -62.162 154.897-207.110  1.00  0.00           H  
ATOM    717  HA3 GLY A  71     -63.207 156.057-207.929  1.00  0.00           H  
ATOM    718  N   CYS A  72     -64.162 153.427-206.249  1.00  0.00           N  
ATOM    719  CA  CYS A  72     -65.182 152.823-205.354  1.00  0.00           C  
ATOM    720  C   CYS A  72     -65.721 151.541-205.987  1.00  0.00           C  
ATOM    721  O   CYS A  72     -65.436 151.233-207.127  1.00  0.00           O  
ATOM    722  CB  CYS A  72     -66.296 153.793-205.185  1.00  0.00           C  
ATOM    723  SG  CYS A  72     -67.594 153.084-204.143  1.00  0.00           S  
ATOM    724  H   CYS A  72     -63.408 152.921-206.470  1.00  0.00           H  
ATOM    725  HA  CYS A  72     -64.743 152.601-204.394  1.00  0.00           H  
ATOM    726  HB2 CYS A  72     -65.897 154.678-204.733  1.00  0.00           H  
ATOM    727  HB3 CYS A  72     -66.681 154.017-206.160  1.00  0.00           H  
ATOM    728  HG  CYS A  72     -68.443 153.326-204.520  1.00  0.00           H  
ATOM    729  N   PHE A  73     -66.487 150.784-205.254  1.00  0.00           N  
ATOM    730  CA  PHE A  73     -67.029 149.511-205.822  1.00  0.00           C  
ATOM    731  C   PHE A  73     -68.564 149.506-205.817  1.00  0.00           C  
ATOM    732  O   PHE A  73     -69.176 148.461-205.719  1.00  0.00           O  
ATOM    733  CB  PHE A  73     -66.535 148.330-204.991  1.00  0.00           C  
ATOM    734  CG  PHE A  73     -66.187 148.801-203.605  1.00  0.00           C  
ATOM    735  CD1 PHE A  73     -67.136 149.489-202.840  1.00  0.00           C  
ATOM    736  CD2 PHE A  73     -64.915 148.551-203.083  1.00  0.00           C  
ATOM    737  CE1 PHE A  73     -66.810 149.929-201.554  1.00  0.00           C  
ATOM    738  CE2 PHE A  73     -64.588 148.990-201.798  1.00  0.00           C  
ATOM    739  CZ  PHE A  73     -65.536 149.680-201.032  1.00  0.00           C  
ATOM    740  H   PHE A  73     -66.692 151.048-204.330  1.00  0.00           H  
ATOM    741  HA  PHE A  73     -66.675 149.396-206.838  1.00  0.00           H  
ATOM    742  HB2 PHE A  73     -67.312 147.584-204.930  1.00  0.00           H  
ATOM    743  HB3 PHE A  73     -65.661 147.904-205.457  1.00  0.00           H  
ATOM    744  HD1 PHE A  73     -68.120 149.680-203.243  1.00  0.00           H  
ATOM    745  HD2 PHE A  73     -64.184 148.019-203.675  1.00  0.00           H  
ATOM    746  HE1 PHE A  73     -67.540 150.462-200.965  1.00  0.00           H  
ATOM    747  HE2 PHE A  73     -63.606 148.796-201.396  1.00  0.00           H  
ATOM    748  HZ  PHE A  73     -65.286 150.019-200.040  1.00  0.00           H  
ATOM    749  N   TRP A  74     -69.205 150.640-205.934  1.00  0.00           N  
ATOM    750  CA  TRP A  74     -70.699 150.624-205.943  1.00  0.00           C  
ATOM    751  C   TRP A  74     -71.188 150.445-207.386  1.00  0.00           C  
ATOM    752  O   TRP A  74     -71.421 149.341-207.835  1.00  0.00           O  
ATOM    753  CB  TRP A  74     -71.270 151.929-205.361  1.00  0.00           C  
ATOM    754  CG  TRP A  74     -71.302 151.881-203.861  1.00  0.00           C  
ATOM    755  CD1 TRP A  74     -71.637 150.804-203.101  1.00  0.00           C  
ATOM    756  CD2 TRP A  74     -71.010 152.959-202.927  1.00  0.00           C  
ATOM    757  NE1 TRP A  74     -71.553 151.160-201.766  1.00  0.00           N  
ATOM    758  CE2 TRP A  74     -71.172 152.476-201.608  1.00  0.00           C  
ATOM    759  CE3 TRP A  74     -70.619 154.300-203.100  1.00  0.00           C  
ATOM    760  CZ2 TRP A  74     -70.953 153.294-200.498  1.00  0.00           C  
ATOM    761  CZ3 TRP A  74     -70.399 155.125-201.985  1.00  0.00           C  
ATOM    762  CH2 TRP A  74     -70.565 154.622-200.686  1.00  0.00           C  
ATOM    763  H   TRP A  74     -68.715 151.481-206.024  1.00  0.00           H  
ATOM    764  HA  TRP A  74     -71.040 149.788-205.359  1.00  0.00           H  
ATOM    765  HB2 TRP A  74     -70.660 152.763-205.672  1.00  0.00           H  
ATOM    766  HB3 TRP A  74     -72.274 152.072-205.728  1.00  0.00           H  
ATOM    767  HD1 TRP A  74     -71.922 149.829-203.467  1.00  0.00           H  
ATOM    768  HE1 TRP A  74     -71.738 150.564-201.009  1.00  0.00           H  
ATOM    769  HE3 TRP A  74     -70.492 154.696-204.096  1.00  0.00           H  
ATOM    770  HZ2 TRP A  74     -71.083 152.901-199.500  1.00  0.00           H  
ATOM    771  HZ3 TRP A  74     -70.099 156.153-202.128  1.00  0.00           H  
ATOM    772  HH2 TRP A  74     -70.394 155.262-199.834  1.00  0.00           H  
ATOM    773  N   GLY A  75     -71.346 151.515-208.117  1.00  0.00           N  
ATOM    774  CA  GLY A  75     -71.821 151.386-209.523  1.00  0.00           C  
ATOM    775  C   GLY A  75     -70.772 150.639-210.349  1.00  0.00           C  
ATOM    776  O   GLY A  75     -70.995 150.306-211.496  1.00  0.00           O  
ATOM    777  H   GLY A  75     -71.153 152.399-207.746  1.00  0.00           H  
ATOM    778  HA2 GLY A  75     -72.751 150.837-209.540  1.00  0.00           H  
ATOM    779  HA3 GLY A  75     -71.975 152.370-209.941  1.00  0.00           H  
ATOM    780  N   ALA A  76     -69.626 150.380-209.780  1.00  0.00           N  
ATOM    781  CA  ALA A  76     -68.565 149.663-210.541  1.00  0.00           C  
ATOM    782  C   ALA A  76     -68.895 148.171-210.634  1.00  0.00           C  
ATOM    783  O   ALA A  76     -68.813 147.577-211.689  1.00  0.00           O  
ATOM    784  CB  ALA A  76     -67.217 149.847-209.835  1.00  0.00           C  
ATOM    785  H   ALA A  76     -69.461 150.664-208.856  1.00  0.00           H  
ATOM    786  HA  ALA A  76     -68.508 150.071-211.535  1.00  0.00           H  
ATOM    787  HB1 ALA A  76     -66.416 149.781-210.559  1.00  0.00           H  
ATOM    788  HB2 ALA A  76     -67.091 149.075-209.092  1.00  0.00           H  
ATOM    789  HB3 ALA A  76     -67.189 150.815-209.357  1.00  0.00           H  
ATOM    790  N   GLU A  77     -69.254 147.556-209.544  1.00  0.00           N  
ATOM    791  CA  GLU A  77     -69.569 146.100-209.585  1.00  0.00           C  
ATOM    792  C   GLU A  77     -70.975 145.879-210.152  1.00  0.00           C  
ATOM    793  O   GLU A  77     -71.265 144.851-210.730  1.00  0.00           O  
ATOM    794  CB  GLU A  77     -69.488 145.528-208.172  1.00  0.00           C  
ATOM    795  CG  GLU A  77     -70.251 144.206-208.114  1.00  0.00           C  
ATOM    796  CD  GLU A  77     -69.913 143.375-209.351  1.00  0.00           C  
ATOM    797  OE1 GLU A  77     -68.766 143.406-209.767  1.00  0.00           O  
ATOM    798  OE2 GLU A  77     -70.808 142.721-209.862  1.00  0.00           O  
ATOM    799  H   GLU A  77     -69.307 148.048-208.697  1.00  0.00           H  
ATOM    800  HA  GLU A  77     -68.848 145.599-210.213  1.00  0.00           H  
ATOM    801  HB2 GLU A  77     -68.454 145.356-207.917  1.00  0.00           H  
ATOM    802  HB3 GLU A  77     -69.922 146.227-207.473  1.00  0.00           H  
ATOM    803  HG2 GLU A  77     -69.967 143.663-207.225  1.00  0.00           H  
ATOM    804  HG3 GLU A  77     -71.313 144.403-208.091  1.00  0.00           H  
ATOM    805  N   ARG A  78     -71.852 146.826-209.991  1.00  0.00           N  
ATOM    806  CA  ARG A  78     -73.233 146.652-210.518  1.00  0.00           C  
ATOM    807  C   ARG A  78     -73.185 146.354-212.018  1.00  0.00           C  
ATOM    808  O   ARG A  78     -73.995 145.612-212.536  1.00  0.00           O  
ATOM    809  CB  ARG A  78     -74.033 147.933-210.282  1.00  0.00           C  
ATOM    810  CG  ARG A  78     -75.187 148.008-211.283  1.00  0.00           C  
ATOM    811  CD  ARG A  78     -76.197 149.058-210.818  1.00  0.00           C  
ATOM    812  NE  ARG A  78     -77.235 149.250-211.871  1.00  0.00           N  
ATOM    813  CZ  ARG A  78     -76.946 149.912-212.958  1.00  0.00           C  
ATOM    814  NH1 ARG A  78     -75.749 150.403-213.125  1.00  0.00           N  
ATOM    815  NH2 ARG A  78     -77.855 150.080-213.879  1.00  0.00           N  
ATOM    816  H   ARG A  78     -71.608 147.646-209.519  1.00  0.00           H  
ATOM    817  HA  ARG A  78     -73.709 145.832-210.005  1.00  0.00           H  
ATOM    818  HB2 ARG A  78     -74.428 147.929-209.277  1.00  0.00           H  
ATOM    819  HB3 ARG A  78     -73.387 148.789-210.411  1.00  0.00           H  
ATOM    820  HG2 ARG A  78     -74.803 148.283-212.254  1.00  0.00           H  
ATOM    821  HG3 ARG A  78     -75.672 147.046-211.346  1.00  0.00           H  
ATOM    822  HD2 ARG A  78     -76.669 148.726-209.906  1.00  0.00           H  
ATOM    823  HD3 ARG A  78     -75.688 149.994-210.640  1.00  0.00           H  
ATOM    824  HE  ARG A  78     -78.133 148.880-211.746  1.00  0.00           H  
ATOM    825 HH11 ARG A  78     -75.051 150.272-212.420  1.00  0.00           H  
ATOM    826 HH12 ARG A  78     -75.528 150.910-213.958  1.00  0.00           H  
ATOM    827 HH21 ARG A  78     -78.772 149.704-213.751  1.00  0.00           H  
ATOM    828 HH22 ARG A  78     -77.634 150.588-214.712  1.00  0.00           H  
ATOM    829  N   LYS A  79     -72.250 146.927-212.721  1.00  0.00           N  
ATOM    830  CA  LYS A  79     -72.163 146.675-214.185  1.00  0.00           C  
ATOM    831  C   LYS A  79     -71.572 145.287-214.451  1.00  0.00           C  
ATOM    832  O   LYS A  79     -71.112 145.000-215.537  1.00  0.00           O  
ATOM    833  CB  LYS A  79     -71.267 147.736-214.818  1.00  0.00           C  
ATOM    834  CG  LYS A  79     -71.908 149.110-214.633  1.00  0.00           C  
ATOM    835  CD  LYS A  79     -70.982 150.187-215.201  1.00  0.00           C  
ATOM    836  CE  LYS A  79     -70.015 150.656-214.112  1.00  0.00           C  
ATOM    837  NZ  LYS A  79     -70.557 151.882-213.460  1.00  0.00           N  
ATOM    838  H   LYS A  79     -71.609 147.529-212.289  1.00  0.00           H  
ATOM    839  HA  LYS A  79     -73.150 146.735-214.620  1.00  0.00           H  
ATOM    840  HB2 LYS A  79     -70.299 147.722-214.340  1.00  0.00           H  
ATOM    841  HB3 LYS A  79     -71.154 147.528-215.867  1.00  0.00           H  
ATOM    842  HG2 LYS A  79     -72.855 149.139-215.152  1.00  0.00           H  
ATOM    843  HG3 LYS A  79     -72.070 149.289-213.580  1.00  0.00           H  
ATOM    844  HD2 LYS A  79     -70.422 149.780-216.030  1.00  0.00           H  
ATOM    845  HD3 LYS A  79     -71.572 151.025-215.543  1.00  0.00           H  
ATOM    846  HE2 LYS A  79     -69.899 149.876-213.374  1.00  0.00           H  
ATOM    847  HE3 LYS A  79     -69.055 150.878-214.555  1.00  0.00           H  
ATOM    848  HZ1 LYS A  79     -70.569 151.750-212.429  1.00  0.00           H  
ATOM    849  HZ2 LYS A  79     -71.525 152.055-213.800  1.00  0.00           H  
ATOM    850  HZ3 LYS A  79     -69.954 152.695-213.696  1.00  0.00           H  
ATOM    851  N   PHE A  80     -71.573 144.426-213.471  1.00  0.00           N  
ATOM    852  CA  PHE A  80     -71.001 143.065-213.682  1.00  0.00           C  
ATOM    853  C   PHE A  80     -72.012 141.983-213.294  1.00  0.00           C  
ATOM    854  O   PHE A  80     -72.135 140.980-213.969  1.00  0.00           O  
ATOM    855  CB  PHE A  80     -69.739 142.903-212.837  1.00  0.00           C  
ATOM    856  CG  PHE A  80     -68.650 143.761-213.417  1.00  0.00           C  
ATOM    857  CD1 PHE A  80     -68.564 145.107-213.056  1.00  0.00           C  
ATOM    858  CD2 PHE A  80     -67.732 143.213-214.314  1.00  0.00           C  
ATOM    859  CE1 PHE A  80     -67.552 145.911-213.596  1.00  0.00           C  
ATOM    860  CE2 PHE A  80     -66.722 144.012-214.854  1.00  0.00           C  
ATOM    861  CZ  PHE A  80     -66.630 145.362-214.496  1.00  0.00           C  
ATOM    862  H   PHE A  80     -71.939 144.676-212.603  1.00  0.00           H  
ATOM    863  HA  PHE A  80     -70.743 142.949-214.724  1.00  0.00           H  
ATOM    864  HB2 PHE A  80     -69.936 143.212-211.823  1.00  0.00           H  
ATOM    865  HB3 PHE A  80     -69.427 141.869-212.846  1.00  0.00           H  
ATOM    866  HD1 PHE A  80     -69.281 145.525-212.363  1.00  0.00           H  
ATOM    867  HD2 PHE A  80     -67.805 142.171-214.591  1.00  0.00           H  
ATOM    868  HE1 PHE A  80     -67.481 146.952-213.319  1.00  0.00           H  
ATOM    869  HE2 PHE A  80     -66.014 143.588-215.547  1.00  0.00           H  
ATOM    870  HZ  PHE A  80     -65.849 145.980-214.913  1.00  0.00           H  
ATOM    871  N   TRP A  81     -72.732 142.151-212.215  1.00  0.00           N  
ATOM    872  CA  TRP A  81     -73.705 141.088-211.831  1.00  0.00           C  
ATOM    873  C   TRP A  81     -74.919 141.137-212.760  1.00  0.00           C  
ATOM    874  O   TRP A  81     -75.910 140.472-212.537  1.00  0.00           O  
ATOM    875  CB  TRP A  81     -74.137 141.234-210.355  1.00  0.00           C  
ATOM    876  CG  TRP A  81     -74.855 142.530-210.084  1.00  0.00           C  
ATOM    877  CD1 TRP A  81     -75.890 143.040-210.803  1.00  0.00           C  
ATOM    878  CD2 TRP A  81     -74.633 143.471-208.983  1.00  0.00           C  
ATOM    879  NE1 TRP A  81     -76.291 144.230-210.231  1.00  0.00           N  
ATOM    880  CE2 TRP A  81     -75.552 144.538-209.111  1.00  0.00           C  
ATOM    881  CE3 TRP A  81     -73.725 143.508-207.901  1.00  0.00           C  
ATOM    882  CZ2 TRP A  81     -75.577 145.597-208.206  1.00  0.00           C  
ATOM    883  CZ3 TRP A  81     -73.753 144.580-206.984  1.00  0.00           C  
ATOM    884  CH2 TRP A  81     -74.674 145.614-207.139  1.00  0.00           C  
ATOM    885  H   TRP A  81     -72.626 142.958-211.665  1.00  0.00           H  
ATOM    886  HA  TRP A  81     -73.223 140.128-211.955  1.00  0.00           H  
ATOM    887  HB2 TRP A  81     -74.794 140.414-210.103  1.00  0.00           H  
ATOM    888  HB3 TRP A  81     -73.259 141.184-209.729  1.00  0.00           H  
ATOM    889  HD1 TRP A  81     -76.330 142.600-211.679  1.00  0.00           H  
ATOM    890  HE1 TRP A  81     -77.015 144.802-210.566  1.00  0.00           H  
ATOM    891  HE3 TRP A  81     -73.008 142.711-207.774  1.00  0.00           H  
ATOM    892  HZ2 TRP A  81     -76.292 146.395-208.328  1.00  0.00           H  
ATOM    893  HZ3 TRP A  81     -73.067 144.603-206.145  1.00  0.00           H  
ATOM    894  HH2 TRP A  81     -74.686 146.425-206.430  1.00  0.00           H  
ATOM    895  N   VAL A  82     -74.851 141.924-213.800  1.00  0.00           N  
ATOM    896  CA  VAL A  82     -76.004 142.023-214.742  1.00  0.00           C  
ATOM    897  C   VAL A  82     -75.635 141.355-216.067  1.00  0.00           C  
ATOM    898  O   VAL A  82     -76.287 141.549-217.074  1.00  0.00           O  
ATOM    899  CB  VAL A  82     -76.337 143.495-215.000  1.00  0.00           C  
ATOM    900  CG1 VAL A  82     -76.220 144.284-213.696  1.00  0.00           C  
ATOM    901  CG2 VAL A  82     -75.360 144.065-216.029  1.00  0.00           C  
ATOM    902  H   VAL A  82     -74.043 142.456-213.958  1.00  0.00           H  
ATOM    903  HA  VAL A  82     -76.863 141.528-214.315  1.00  0.00           H  
ATOM    904  HB  VAL A  82     -77.345 143.574-215.379  1.00  0.00           H  
ATOM    905 HG11 VAL A  82     -75.331 143.977-213.167  1.00  0.00           H  
ATOM    906 HG12 VAL A  82     -77.088 144.096-213.083  1.00  0.00           H  
ATOM    907 HG13 VAL A  82     -76.159 145.339-213.919  1.00  0.00           H  
ATOM    908 HG21 VAL A  82     -75.696 143.812-217.024  1.00  0.00           H  
ATOM    909 HG22 VAL A  82     -74.378 143.647-215.864  1.00  0.00           H  
ATOM    910 HG23 VAL A  82     -75.316 145.139-215.926  1.00  0.00           H  
ATOM    911  N   LEU A  83     -74.597 140.571-216.072  1.00  0.00           N  
ATOM    912  CA  LEU A  83     -74.183 139.893-217.319  1.00  0.00           C  
ATOM    913  C   LEU A  83     -74.353 138.387-217.146  1.00  0.00           C  
ATOM    914  O   LEU A  83     -74.365 137.866-216.049  1.00  0.00           O  
ATOM    915  CB  LEU A  83     -72.717 140.211-217.613  1.00  0.00           C  
ATOM    916  CG  LEU A  83     -72.521 141.728-217.637  1.00  0.00           C  
ATOM    917  CD1 LEU A  83     -71.027 142.047-217.702  1.00  0.00           C  
ATOM    918  CD2 LEU A  83     -73.224 142.312-218.865  1.00  0.00           C  
ATOM    919  H   LEU A  83     -74.091 140.426-215.259  1.00  0.00           H  
ATOM    920  HA  LEU A  83     -74.798 140.234-218.138  1.00  0.00           H  
ATOM    921  HB2 LEU A  83     -72.093 139.780-216.843  1.00  0.00           H  
ATOM    922  HB3 LEU A  83     -72.442 139.797-218.571  1.00  0.00           H  
ATOM    923  HG  LEU A  83     -72.942 142.160-216.741  1.00  0.00           H  
ATOM    924 HD11 LEU A  83     -70.533 141.328-218.341  1.00  0.00           H  
ATOM    925 HD12 LEU A  83     -70.605 141.997-216.710  1.00  0.00           H  
ATOM    926 HD13 LEU A  83     -70.888 143.040-218.104  1.00  0.00           H  
ATOM    927 HD21 LEU A  83     -72.636 143.127-219.261  1.00  0.00           H  
ATOM    928 HD22 LEU A  83     -74.200 142.675-218.580  1.00  0.00           H  
ATOM    929 HD23 LEU A  83     -73.330 141.545-219.618  1.00  0.00           H  
ATOM    930  N   LYS A  84     -74.487 137.697-218.230  1.00  0.00           N  
ATOM    931  CA  LYS A  84     -74.664 136.218-218.170  1.00  0.00           C  
ATOM    932  C   LYS A  84     -73.296 135.535-218.215  1.00  0.00           C  
ATOM    933  O   LYS A  84     -72.410 135.943-218.938  1.00  0.00           O  
ATOM    934  CB  LYS A  84     -75.499 135.757-219.367  1.00  0.00           C  
ATOM    935  CG  LYS A  84     -76.957 135.584-218.936  1.00  0.00           C  
ATOM    936  CD  LYS A  84     -77.876 135.874-220.125  1.00  0.00           C  
ATOM    937  CE  LYS A  84     -79.324 135.968-219.638  1.00  0.00           C  
ATOM    938  NZ  LYS A  84     -80.004 134.658-219.846  1.00  0.00           N  
ATOM    939  H   LYS A  84     -74.474 138.156-219.087  1.00  0.00           H  
ATOM    940  HA  LYS A  84     -75.170 135.952-217.255  1.00  0.00           H  
ATOM    941  HB2 LYS A  84     -75.441 136.495-220.153  1.00  0.00           H  
ATOM    942  HB3 LYS A  84     -75.117 134.813-219.730  1.00  0.00           H  
ATOM    943  HG2 LYS A  84     -77.114 134.570-218.598  1.00  0.00           H  
ATOM    944  HG3 LYS A  84     -77.179 136.270-218.133  1.00  0.00           H  
ATOM    945  HD2 LYS A  84     -77.588 136.809-220.582  1.00  0.00           H  
ATOM    946  HD3 LYS A  84     -77.791 135.077-220.848  1.00  0.00           H  
ATOM    947  HE2 LYS A  84     -79.335 136.216-218.587  1.00  0.00           H  
ATOM    948  HE3 LYS A  84     -79.841 136.735-220.195  1.00  0.00           H  
ATOM    949  HZ1 LYS A  84     -80.414 134.628-220.800  1.00  0.00           H  
ATOM    950  HZ2 LYS A  84     -80.760 134.545-219.140  1.00  0.00           H  
ATOM    951  HZ3 LYS A  84     -79.313 133.888-219.743  1.00  0.00           H  
ATOM    952  N   GLY A  85     -73.119 134.498-217.443  1.00  0.00           N  
ATOM    953  CA  GLY A  85     -71.812 133.785-217.434  1.00  0.00           C  
ATOM    954  C   GLY A  85     -71.141 133.994-216.079  1.00  0.00           C  
ATOM    955  O   GLY A  85     -70.393 133.161-215.608  1.00  0.00           O  
ATOM    956  H   GLY A  85     -73.846 134.189-216.866  1.00  0.00           H  
ATOM    957  HA2 GLY A  85     -71.975 132.731-217.597  1.00  0.00           H  
ATOM    958  HA3 GLY A  85     -71.180 134.180-218.217  1.00  0.00           H  
ATOM    959  N   VAL A  86     -71.408 135.101-215.447  1.00  0.00           N  
ATOM    960  CA  VAL A  86     -70.792 135.368-214.121  1.00  0.00           C  
ATOM    961  C   VAL A  86     -71.527 134.556-213.048  1.00  0.00           C  
ATOM    962  O   VAL A  86     -72.725 134.666-212.882  1.00  0.00           O  
ATOM    963  CB  VAL A  86     -70.884 136.874-213.821  1.00  0.00           C  
ATOM    964  CG1 VAL A  86     -71.533 137.111-212.454  1.00  0.00           C  
ATOM    965  CG2 VAL A  86     -69.479 137.479-213.824  1.00  0.00           C  
ATOM    966  H   VAL A  86     -72.015 135.760-215.845  1.00  0.00           H  
ATOM    967  HA  VAL A  86     -69.754 135.070-214.145  1.00  0.00           H  
ATOM    968  HB  VAL A  86     -71.480 137.352-214.585  1.00  0.00           H  
ATOM    969 HG11 VAL A  86     -71.455 138.157-212.196  1.00  0.00           H  
ATOM    970 HG12 VAL A  86     -71.026 136.518-211.707  1.00  0.00           H  
ATOM    971 HG13 VAL A  86     -72.574 136.827-212.496  1.00  0.00           H  
ATOM    972 HG21 VAL A  86     -68.997 137.277-212.879  1.00  0.00           H  
ATOM    973 HG22 VAL A  86     -69.547 138.546-213.972  1.00  0.00           H  
ATOM    974 HG23 VAL A  86     -68.900 137.041-214.624  1.00  0.00           H  
ATOM    975  N   TYR A  87     -70.814 133.746-212.319  1.00  0.00           N  
ATOM    976  CA  TYR A  87     -71.450 132.933-211.254  1.00  0.00           C  
ATOM    977  C   TYR A  87     -71.925 133.859-210.140  1.00  0.00           C  
ATOM    978  O   TYR A  87     -73.015 133.724-209.620  1.00  0.00           O  
ATOM    979  CB  TYR A  87     -70.400 131.952-210.740  1.00  0.00           C  
ATOM    980  CG  TYR A  87     -70.316 131.938-209.229  1.00  0.00           C  
ATOM    981  CD1 TYR A  87     -69.496 132.863-208.578  1.00  0.00           C  
ATOM    982  CD2 TYR A  87     -71.007 130.972-208.486  1.00  0.00           C  
ATOM    983  CE1 TYR A  87     -69.361 132.825-207.187  1.00  0.00           C  
ATOM    984  CE2 TYR A  87     -70.881 130.941-207.092  1.00  0.00           C  
ATOM    985  CZ  TYR A  87     -70.053 131.866-206.444  1.00  0.00           C  
ATOM    986  OH  TYR A  87     -69.906 131.821-205.075  1.00  0.00           O  
ATOM    987  H   TYR A  87     -69.847 133.674-212.467  1.00  0.00           H  
ATOM    988  HA  TYR A  87     -72.289 132.388-211.660  1.00  0.00           H  
ATOM    989  HB2 TYR A  87     -70.645 130.975-211.091  1.00  0.00           H  
ATOM    990  HB3 TYR A  87     -69.437 132.234-211.140  1.00  0.00           H  
ATOM    991  HD1 TYR A  87     -68.972 133.609-209.150  1.00  0.00           H  
ATOM    992  HD2 TYR A  87     -71.647 130.261-208.984  1.00  0.00           H  
ATOM    993  HE1 TYR A  87     -68.725 133.541-206.686  1.00  0.00           H  
ATOM    994  HE2 TYR A  87     -71.417 130.201-206.517  1.00  0.00           H  
ATOM    995  HH  TYR A  87     -69.340 131.075-204.861  1.00  0.00           H  
ATOM    996  N   SER A  88     -71.114 134.806-209.787  1.00  0.00           N  
ATOM    997  CA  SER A  88     -71.506 135.767-208.717  1.00  0.00           C  
ATOM    998  C   SER A  88     -70.680 137.048-208.850  1.00  0.00           C  
ATOM    999  O   SER A  88     -70.092 137.316-209.878  1.00  0.00           O  
ATOM   1000  CB  SER A  88     -71.257 135.141-207.344  1.00  0.00           C  
ATOM   1001  OG  SER A  88     -69.912 135.371-206.955  1.00  0.00           O  
ATOM   1002  H   SER A  88     -70.246 134.887-210.235  1.00  0.00           H  
ATOM   1003  HA  SER A  88     -72.554 136.004-208.817  1.00  0.00           H  
ATOM   1004  HB2 SER A  88     -71.922 135.587-206.620  1.00  0.00           H  
ATOM   1005  HB3 SER A  88     -71.442 134.078-207.395  1.00  0.00           H  
ATOM   1006  HG  SER A  88     -69.339 135.014-207.638  1.00  0.00           H  
ATOM   1007  N   THR A  89     -70.629 137.837-207.814  1.00  0.00           N  
ATOM   1008  CA  THR A  89     -69.840 139.099-207.869  1.00  0.00           C  
ATOM   1009  C   THR A  89     -69.561 139.567-206.445  1.00  0.00           C  
ATOM   1010  O   THR A  89     -70.458 139.674-205.632  1.00  0.00           O  
ATOM   1011  CB  THR A  89     -70.628 140.185-208.601  1.00  0.00           C  
ATOM   1012  OG1 THR A  89     -71.898 140.345-207.984  1.00  0.00           O  
ATOM   1013  CG2 THR A  89     -70.817 139.799-210.068  1.00  0.00           C  
ATOM   1014  H   THR A  89     -71.105 137.595-206.991  1.00  0.00           H  
ATOM   1015  HA  THR A  89     -68.906 138.921-208.381  1.00  0.00           H  
ATOM   1016  HB  THR A  89     -70.081 141.112-208.544  1.00  0.00           H  
ATOM   1017  HG1 THR A  89     -71.769 140.820-207.160  1.00  0.00           H  
ATOM   1018 HG21 THR A  89     -71.131 140.667-210.631  1.00  0.00           H  
ATOM   1019 HG22 THR A  89     -71.569 139.029-210.144  1.00  0.00           H  
ATOM   1020 HG23 THR A  89     -69.884 139.431-210.467  1.00  0.00           H  
ATOM   1021  N   GLN A  90     -68.331 139.839-206.128  1.00  0.00           N  
ATOM   1022  CA  GLN A  90     -68.012 140.282-204.748  1.00  0.00           C  
ATOM   1023  C   GLN A  90     -67.143 141.536-204.779  1.00  0.00           C  
ATOM   1024  O   GLN A  90     -66.298 141.697-205.637  1.00  0.00           O  
ATOM   1025  CB  GLN A  90     -67.250 139.169-204.034  1.00  0.00           C  
ATOM   1026  CG  GLN A  90     -68.226 138.074-203.608  1.00  0.00           C  
ATOM   1027  CD  GLN A  90     -68.838 137.431-204.811  1.00  0.00           C  
ATOM   1028  OE1 GLN A  90     -70.012 137.594-205.070  1.00  0.00           O  
ATOM   1029  NE2 GLN A  90     -68.118 136.705-205.558  1.00  0.00           N  
ATOM   1030  H   GLN A  90     -67.617 139.742-206.793  1.00  0.00           H  
ATOM   1031  HA  GLN A  90     -68.928 140.489-204.213  1.00  0.00           H  
ATOM   1032  HB2 GLN A  90     -66.512 138.753-204.704  1.00  0.00           H  
ATOM   1033  HB3 GLN A  90     -66.757 139.574-203.165  1.00  0.00           H  
ATOM   1034  HG2 GLN A  90     -67.714 137.332-203.014  1.00  0.00           H  
ATOM   1035  HG3 GLN A  90     -69.015 138.489-203.062  1.00  0.00           H  
ATOM   1036 HE21 GLN A  90     -67.163 136.562-205.355  1.00  0.00           H  
ATOM   1037 HE22 GLN A  90     -68.528 136.299-206.315  1.00  0.00           H  
ATOM   1038  N   VAL A  91     -67.321 142.412-203.828  1.00  0.00           N  
ATOM   1039  CA  VAL A  91     -66.480 143.633-203.783  1.00  0.00           C  
ATOM   1040  C   VAL A  91     -65.855 143.728-202.401  1.00  0.00           C  
ATOM   1041  O   VAL A  91     -66.356 143.169-201.447  1.00  0.00           O  
ATOM   1042  CB  VAL A  91     -67.312 144.884-204.055  1.00  0.00           C  
ATOM   1043  CG1 VAL A  91     -67.466 145.076-205.558  1.00  0.00           C  
ATOM   1044  CG2 VAL A  91     -68.692 144.755-203.420  1.00  0.00           C  
ATOM   1045  H   VAL A  91     -67.990 142.250-203.127  1.00  0.00           H  
ATOM   1046  HA  VAL A  91     -65.696 143.557-204.517  1.00  0.00           H  
ATOM   1047  HB  VAL A  91     -66.808 145.743-203.637  1.00  0.00           H  
ATOM   1048 HG11 VAL A  91     -68.437 145.501-205.763  1.00  0.00           H  
ATOM   1049 HG12 VAL A  91     -67.375 144.123-206.055  1.00  0.00           H  
ATOM   1050 HG13 VAL A  91     -66.699 145.745-205.913  1.00  0.00           H  
ATOM   1051 HG21 VAL A  91     -68.590 144.704-202.346  1.00  0.00           H  
ATOM   1052 HG22 VAL A  91     -69.194 143.863-203.782  1.00  0.00           H  
ATOM   1053 HG23 VAL A  91     -69.276 145.622-203.683  1.00  0.00           H  
ATOM   1054  N   GLY A  92     -64.765 144.413-202.280  1.00  0.00           N  
ATOM   1055  CA  GLY A  92     -64.123 144.514-200.947  1.00  0.00           C  
ATOM   1056  C   GLY A  92     -62.977 145.514-200.988  1.00  0.00           C  
ATOM   1057  O   GLY A  92     -63.121 146.636-201.434  1.00  0.00           O  
ATOM   1058  H   GLY A  92     -64.365 144.853-203.061  1.00  0.00           H  
ATOM   1059  HA2 GLY A  92     -64.851 144.829-200.223  1.00  0.00           H  
ATOM   1060  HA3 GLY A  92     -63.738 143.546-200.665  1.00  0.00           H  
ATOM   1061  N   PHE A  93     -61.840 145.104-200.521  1.00  0.00           N  
ATOM   1062  CA  PHE A  93     -60.657 146.007-200.514  1.00  0.00           C  
ATOM   1063  C   PHE A  93     -59.396 145.195-200.817  1.00  0.00           C  
ATOM   1064  O   PHE A  93     -59.368 143.988-200.673  1.00  0.00           O  
ATOM   1065  CB  PHE A  93     -60.505 146.655-199.135  1.00  0.00           C  
ATOM   1066  CG  PHE A  93     -61.715 147.497-198.811  1.00  0.00           C  
ATOM   1067  CD1 PHE A  93     -61.913 148.721-199.462  1.00  0.00           C  
ATOM   1068  CD2 PHE A  93     -62.631 147.062-197.847  1.00  0.00           C  
ATOM   1069  CE1 PHE A  93     -63.026 149.508-199.148  1.00  0.00           C  
ATOM   1070  CE2 PHE A  93     -63.745 147.848-197.533  1.00  0.00           C  
ATOM   1071  CZ  PHE A  93     -63.943 149.072-198.183  1.00  0.00           C  
ATOM   1072  H   PHE A  93     -61.766 144.194-200.171  1.00  0.00           H  
ATOM   1073  HA  PHE A  93     -60.783 146.774-201.263  1.00  0.00           H  
ATOM   1074  HB2 PHE A  93     -60.397 145.885-198.388  1.00  0.00           H  
ATOM   1075  HB3 PHE A  93     -59.625 147.281-199.132  1.00  0.00           H  
ATOM   1076  HD1 PHE A  93     -61.206 149.057-200.207  1.00  0.00           H  
ATOM   1077  HD2 PHE A  93     -62.479 146.118-197.345  1.00  0.00           H  
ATOM   1078  HE1 PHE A  93     -63.178 150.452-199.649  1.00  0.00           H  
ATOM   1079  HE2 PHE A  93     -64.452 147.512-196.789  1.00  0.00           H  
ATOM   1080  HZ  PHE A  93     -64.802 149.679-197.939  1.00  0.00           H  
ATOM   1081  N   ALA A  94     -58.352 145.855-201.228  1.00  0.00           N  
ATOM   1082  CA  ALA A  94     -57.080 145.141-201.535  1.00  0.00           C  
ATOM   1083  C   ALA A  94     -55.955 146.164-201.719  1.00  0.00           C  
ATOM   1084  O   ALA A  94     -56.177 147.267-202.176  1.00  0.00           O  
ATOM   1085  CB  ALA A  94     -57.245 144.330-202.821  1.00  0.00           C  
ATOM   1086  H   ALA A  94     -58.405 146.823-201.329  1.00  0.00           H  
ATOM   1087  HA  ALA A  94     -56.833 144.477-200.719  1.00  0.00           H  
ATOM   1088  HB1 ALA A  94     -57.624 144.971-203.603  1.00  0.00           H  
ATOM   1089  HB2 ALA A  94     -57.938 143.521-202.649  1.00  0.00           H  
ATOM   1090  HB3 ALA A  94     -56.287 143.927-203.116  1.00  0.00           H  
ATOM   1091  N   GLY A  95     -54.747 145.808-201.374  1.00  0.00           N  
ATOM   1092  CA  GLY A  95     -53.612 146.762-201.538  1.00  0.00           C  
ATOM   1093  C   GLY A  95     -53.485 147.647-200.291  1.00  0.00           C  
ATOM   1094  O   GLY A  95     -53.062 148.783-200.369  1.00  0.00           O  
ATOM   1095  H   GLY A  95     -54.585 144.910-201.013  1.00  0.00           H  
ATOM   1096  HA2 GLY A  95     -52.695 146.208-201.678  1.00  0.00           H  
ATOM   1097  HA3 GLY A  95     -53.791 147.385-202.401  1.00  0.00           H  
ATOM   1098  N   GLY A  96     -53.841 147.137-199.142  1.00  0.00           N  
ATOM   1099  CA  GLY A  96     -53.733 147.956-197.897  1.00  0.00           C  
ATOM   1100  C   GLY A  96     -53.296 147.061-196.731  1.00  0.00           C  
ATOM   1101  O   GLY A  96     -53.211 145.857-196.860  1.00  0.00           O  
ATOM   1102  H   GLY A  96     -54.179 146.219-199.100  1.00  0.00           H  
ATOM   1103  HA2 GLY A  96     -53.005 148.739-198.042  1.00  0.00           H  
ATOM   1104  HA3 GLY A  96     -54.692 148.396-197.670  1.00  0.00           H  
ATOM   1105  N   HIS A  97     -53.021 147.641-195.590  1.00  0.00           N  
ATOM   1106  CA  HIS A  97     -52.593 146.819-194.425  1.00  0.00           C  
ATOM   1107  C   HIS A  97     -53.319 147.283-193.152  1.00  0.00           C  
ATOM   1108  O   HIS A  97     -52.812 148.068-192.380  1.00  0.00           O  
ATOM   1109  CB  HIS A  97     -51.066 146.914-194.247  1.00  0.00           C  
ATOM   1110  CG  HIS A  97     -50.648 148.259-193.694  1.00  0.00           C  
ATOM   1111  ND1 HIS A  97     -50.253 149.312-194.512  1.00  0.00           N  
ATOM   1112  CD2 HIS A  97     -50.496 148.715-192.405  1.00  0.00           C  
ATOM   1113  CE1 HIS A  97     -49.881 150.333-193.711  1.00  0.00           C  
ATOM   1114  NE2 HIS A  97     -50.013 150.020-192.420  1.00  0.00           N  
ATOM   1115  H   HIS A  97     -53.096 148.607-195.504  1.00  0.00           H  
ATOM   1116  HA  HIS A  97     -52.857 145.788-194.615  1.00  0.00           H  
ATOM   1117  HB2 HIS A  97     -50.741 146.138-193.570  1.00  0.00           H  
ATOM   1118  HB3 HIS A  97     -50.590 146.765-195.206  1.00  0.00           H  
ATOM   1119  HD1 HIS A  97     -50.245 149.311-195.492  1.00  0.00           H  
ATOM   1120  HD2 HIS A  97     -50.718 148.144-191.516  1.00  0.00           H  
ATOM   1121  HE1 HIS A  97     -49.502 151.285-194.068  1.00  0.00           H  
ATOM   1122  N   THR A  98     -54.504 146.779-192.921  1.00  0.00           N  
ATOM   1123  CA  THR A  98     -55.264 147.153-191.704  1.00  0.00           C  
ATOM   1124  C   THR A  98     -56.148 145.971-191.305  1.00  0.00           C  
ATOM   1125  O   THR A  98     -56.356 145.044-192.062  1.00  0.00           O  
ATOM   1126  CB  THR A  98     -56.119 148.392-191.966  1.00  0.00           C  
ATOM   1127  OG1 THR A  98     -55.269 149.472-192.326  1.00  0.00           O  
ATOM   1128  CG2 THR A  98     -56.899 148.758-190.699  1.00  0.00           C  
ATOM   1129  H   THR A  98     -54.890 146.138-193.541  1.00  0.00           H  
ATOM   1130  HA  THR A  98     -54.568 147.360-190.903  1.00  0.00           H  
ATOM   1131  HB  THR A  98     -56.814 148.191-192.767  1.00  0.00           H  
ATOM   1132  HG1 THR A  98     -55.442 150.198-191.724  1.00  0.00           H  
ATOM   1133 HG21 THR A  98     -57.806 148.176-190.652  1.00  0.00           H  
ATOM   1134 HG22 THR A  98     -57.148 149.809-190.721  1.00  0.00           H  
ATOM   1135 HG23 THR A  98     -56.291 148.553-189.826  1.00  0.00           H  
ATOM   1136  N   ARG A  99     -56.625 145.987-190.102  1.00  0.00           N  
ATOM   1137  CA  ARG A  99     -57.455 144.862-189.587  1.00  0.00           C  
ATOM   1138  C   ARG A  99     -58.768 144.749-190.344  1.00  0.00           C  
ATOM   1139  O   ARG A  99     -58.968 143.859-191.147  1.00  0.00           O  
ATOM   1140  CB  ARG A  99     -57.780 145.100-188.106  1.00  0.00           C  
ATOM   1141  CG  ARG A  99     -56.703 145.981-187.460  1.00  0.00           C  
ATOM   1142  CD  ARG A  99     -56.963 146.087-185.955  1.00  0.00           C  
ATOM   1143  NE  ARG A  99     -57.196 147.513-185.593  1.00  0.00           N  
ATOM   1144  CZ  ARG A  99     -57.468 147.838-184.359  1.00  0.00           C  
ATOM   1145  NH1 ARG A  99     -57.533 146.913-183.440  1.00  0.00           N  
ATOM   1146  NH2 ARG A  99     -57.675 149.087-184.042  1.00  0.00           N  
ATOM   1147  H   ARG A  99     -56.403 146.727-189.520  1.00  0.00           H  
ATOM   1148  HA  ARG A  99     -56.908 143.939-189.686  1.00  0.00           H  
ATOM   1149  HB2 ARG A  99     -58.731 145.601-188.025  1.00  0.00           H  
ATOM   1150  HB3 ARG A  99     -57.837 144.149-187.594  1.00  0.00           H  
ATOM   1151  HG2 ARG A  99     -55.732 145.548-187.626  1.00  0.00           H  
ATOM   1152  HG3 ARG A  99     -56.736 146.966-187.898  1.00  0.00           H  
ATOM   1153  HD2 ARG A  99     -57.834 145.504-185.696  1.00  0.00           H  
ATOM   1154  HD3 ARG A  99     -56.106 145.715-185.414  1.00  0.00           H  
ATOM   1155  HE  ARG A  99     -57.145 148.208-186.282  1.00  0.00           H  
ATOM   1156 HH11 ARG A  99     -57.374 145.956-183.682  1.00  0.00           H  
ATOM   1157 HH12 ARG A  99     -57.742 147.162-182.495  1.00  0.00           H  
ATOM   1158 HH21 ARG A  99     -57.624 149.796-184.747  1.00  0.00           H  
ATOM   1159 HH22 ARG A  99     -57.883 149.335-183.096  1.00  0.00           H  
ATOM   1160  N   ASN A 100     -59.684 145.612-190.040  1.00  0.00           N  
ATOM   1161  CA  ASN A 100     -61.017 145.539-190.672  1.00  0.00           C  
ATOM   1162  C   ASN A 100     -61.321 146.843-191.408  1.00  0.00           C  
ATOM   1163  O   ASN A 100     -61.979 147.725-190.892  1.00  0.00           O  
ATOM   1164  CB  ASN A 100     -62.014 145.308-189.547  1.00  0.00           C  
ATOM   1165  CG  ASN A 100     -62.229 143.813-189.363  1.00  0.00           C  
ATOM   1166  OD1 ASN A 100     -63.160 143.245-189.899  1.00  0.00           O  
ATOM   1167  ND2 ASN A 100     -61.396 143.149-188.616  1.00  0.00           N  
ATOM   1168  H   ASN A 100     -59.506 146.290-189.356  1.00  0.00           H  
ATOM   1169  HA  ASN A 100     -61.052 144.711-191.363  1.00  0.00           H  
ATOM   1170  HB2 ASN A 100     -61.599 145.717-188.633  1.00  0.00           H  
ATOM   1171  HB3 ASN A 100     -62.951 145.786-189.775  1.00  0.00           H  
ATOM   1172 HD21 ASN A 100     -60.647 143.616-188.183  1.00  0.00           H  
ATOM   1173 HD22 ASN A 100     -61.517 142.189-188.487  1.00  0.00           H  
ATOM   1174  N   PRO A 101     -60.832 146.953-192.609  1.00  0.00           N  
ATOM   1175  CA  PRO A 101     -61.027 148.159-193.467  1.00  0.00           C  
ATOM   1176  C   PRO A 101     -62.494 148.410-193.822  1.00  0.00           C  
ATOM   1177  O   PRO A 101     -63.107 147.611-194.502  1.00  0.00           O  
ATOM   1178  CB  PRO A 101     -60.238 147.841-194.745  1.00  0.00           C  
ATOM   1179  CG  PRO A 101     -59.332 146.706-194.397  1.00  0.00           C  
ATOM   1180  CD  PRO A 101     -60.028 145.928-193.287  1.00  0.00           C  
ATOM   1181  HA  PRO A 101     -60.603 149.016-192.997  1.00  0.00           H  
ATOM   1182  HB2 PRO A 101     -60.913 147.548-195.535  1.00  0.00           H  
ATOM   1183  HB3 PRO A 101     -59.659 148.699-195.050  1.00  0.00           H  
ATOM   1184  HG2 PRO A 101     -59.184 146.071-195.258  1.00  0.00           H  
ATOM   1185  HG3 PRO A 101     -58.383 147.083-194.046  1.00  0.00           H  
ATOM   1186  HD2 PRO A 101     -60.663 145.159-193.701  1.00  0.00           H  
ATOM   1187  HD3 PRO A 101     -59.304 145.502-192.609  1.00  0.00           H  
ATOM   1188  N   THR A 102     -63.070 149.519-193.410  1.00  0.00           N  
ATOM   1189  CA  THR A 102     -64.481 149.767-193.796  1.00  0.00           C  
ATOM   1190  C   THR A 102     -64.488 150.894-194.810  1.00  0.00           C  
ATOM   1191  O   THR A 102     -63.632 151.753-194.795  1.00  0.00           O  
ATOM   1192  CB  THR A 102     -65.317 150.134-192.572  1.00  0.00           C  
ATOM   1193  OG1 THR A 102     -64.586 151.007-191.727  1.00  0.00           O  
ATOM   1194  CG2 THR A 102     -65.652 148.855-191.821  1.00  0.00           C  
ATOM   1195  H   THR A 102     -62.575 150.197-192.878  1.00  0.00           H  
ATOM   1196  HA  THR A 102     -64.886 148.876-194.255  1.00  0.00           H  
ATOM   1197  HB  THR A 102     -66.232 150.608-192.882  1.00  0.00           H  
ATOM   1198  HG1 THR A 102     -64.069 150.472-191.122  1.00  0.00           H  
ATOM   1199 HG21 THR A 102     -66.242 149.091-190.948  1.00  0.00           H  
ATOM   1200 HG22 THR A 102     -64.734 148.371-191.521  1.00  0.00           H  
ATOM   1201 HG23 THR A 102     -66.212 148.200-192.473  1.00  0.00           H  
ATOM   1202  N   TYR A 103     -65.428 150.899-195.702  1.00  0.00           N  
ATOM   1203  CA  TYR A 103     -65.444 151.975-196.729  1.00  0.00           C  
ATOM   1204  C   TYR A 103     -65.253 153.312-196.027  1.00  0.00           C  
ATOM   1205  O   TYR A 103     -64.632 154.220-196.544  1.00  0.00           O  
ATOM   1206  CB  TYR A 103     -66.787 151.961-197.463  1.00  0.00           C  
ATOM   1207  CG  TYR A 103     -66.958 153.245-198.238  1.00  0.00           C  
ATOM   1208  CD1 TYR A 103     -67.263 154.436-197.566  1.00  0.00           C  
ATOM   1209  CD2 TYR A 103     -66.815 153.245-199.630  1.00  0.00           C  
ATOM   1210  CE1 TYR A 103     -67.426 155.625-198.287  1.00  0.00           C  
ATOM   1211  CE2 TYR A 103     -66.977 154.433-200.351  1.00  0.00           C  
ATOM   1212  CZ  TYR A 103     -67.282 155.623-199.680  1.00  0.00           C  
ATOM   1213  OH  TYR A 103     -67.442 156.795-200.391  1.00  0.00           O  
ATOM   1214  H   TYR A 103     -66.107 150.189-195.707  1.00  0.00           H  
ATOM   1215  HA  TYR A 103     -64.640 151.817-197.432  1.00  0.00           H  
ATOM   1216  HB2 TYR A 103     -66.816 151.124-198.144  1.00  0.00           H  
ATOM   1217  HB3 TYR A 103     -67.588 151.867-196.744  1.00  0.00           H  
ATOM   1218  HD1 TYR A 103     -67.374 154.436-196.492  1.00  0.00           H  
ATOM   1219  HD2 TYR A 103     -66.579 152.327-200.148  1.00  0.00           H  
ATOM   1220  HE1 TYR A 103     -67.661 156.543-197.769  1.00  0.00           H  
ATOM   1221  HE2 TYR A 103     -66.866 154.432-201.425  1.00  0.00           H  
ATOM   1222  HH  TYR A 103     -66.650 156.933-200.916  1.00  0.00           H  
ATOM   1223  N   LYS A 104     -65.776 153.434-194.846  1.00  0.00           N  
ATOM   1224  CA  LYS A 104     -65.634 154.684-194.086  1.00  0.00           C  
ATOM   1225  C   LYS A 104     -64.202 154.829-193.556  1.00  0.00           C  
ATOM   1226  O   LYS A 104     -63.739 155.925-193.317  1.00  0.00           O  
ATOM   1227  CB  LYS A 104     -66.624 154.630-192.923  1.00  0.00           C  
ATOM   1228  CG  LYS A 104     -65.923 154.154-191.648  1.00  0.00           C  
ATOM   1229  CD  LYS A 104     -66.959 153.969-190.536  1.00  0.00           C  
ATOM   1230  CE  LYS A 104     -66.862 155.134-189.550  1.00  0.00           C  
ATOM   1231  NZ  LYS A 104     -65.794 154.852-188.550  1.00  0.00           N  
ATOM   1232  H   LYS A 104     -66.268 152.694-194.450  1.00  0.00           H  
ATOM   1233  HA  LYS A 104     -65.873 155.523-194.720  1.00  0.00           H  
ATOM   1234  HB2 LYS A 104     -67.038 155.605-192.767  1.00  0.00           H  
ATOM   1235  HB3 LYS A 104     -67.417 153.940-193.168  1.00  0.00           H  
ATOM   1236  HG2 LYS A 104     -65.428 153.214-191.839  1.00  0.00           H  
ATOM   1237  HG3 LYS A 104     -65.197 154.888-191.343  1.00  0.00           H  
ATOM   1238  HD2 LYS A 104     -67.949 153.943-190.967  1.00  0.00           H  
ATOM   1239  HD3 LYS A 104     -66.767 153.041-190.017  1.00  0.00           H  
ATOM   1240  HE2 LYS A 104     -66.623 156.041-190.086  1.00  0.00           H  
ATOM   1241  HE3 LYS A 104     -67.808 155.255-189.041  1.00  0.00           H  
ATOM   1242  HZ1 LYS A 104     -64.866 154.867-189.020  1.00  0.00           H  
ATOM   1243  HZ2 LYS A 104     -65.954 153.915-188.127  1.00  0.00           H  
ATOM   1244  HZ3 LYS A 104     -65.814 155.577-187.806  1.00  0.00           H  
ATOM   1245  N   GLU A 105     -63.493 153.743-193.343  1.00  0.00           N  
ATOM   1246  CA  GLU A 105     -62.133 153.864-192.812  1.00  0.00           C  
ATOM   1247  C   GLU A 105     -61.145 154.143-193.950  1.00  0.00           C  
ATOM   1248  O   GLU A 105     -60.417 155.113-193.933  1.00  0.00           O  
ATOM   1249  CB  GLU A 105     -61.801 152.592-192.017  1.00  0.00           C  
ATOM   1250  CG  GLU A 105     -60.837 151.676-192.750  1.00  0.00           C  
ATOM   1251  CD  GLU A 105     -60.042 150.888-191.708  1.00  0.00           C  
ATOM   1252  OE1 GLU A 105     -60.635 150.051-191.047  1.00  0.00           O  
ATOM   1253  OE2 GLU A 105     -58.856 151.134-191.586  1.00  0.00           O  
ATOM   1254  H   GLU A 105     -63.853 152.857-193.523  1.00  0.00           H  
ATOM   1255  HA  GLU A 105     -62.114 154.680-192.135  1.00  0.00           H  
ATOM   1256  HB2 GLU A 105     -61.358 152.878-191.084  1.00  0.00           H  
ATOM   1257  HB3 GLU A 105     -62.712 152.054-191.822  1.00  0.00           H  
ATOM   1258  HG2 GLU A 105     -61.380 151.004-193.389  1.00  0.00           H  
ATOM   1259  HG3 GLU A 105     -60.174 152.251-193.333  1.00  0.00           H  
ATOM   1260  N   VAL A 106     -61.102 153.277-194.923  1.00  0.00           N  
ATOM   1261  CA  VAL A 106     -60.165 153.431-196.046  1.00  0.00           C  
ATOM   1262  C   VAL A 106     -60.427 154.711-196.832  1.00  0.00           C  
ATOM   1263  O   VAL A 106     -59.577 155.188-197.558  1.00  0.00           O  
ATOM   1264  CB  VAL A 106     -60.311 152.234-196.959  1.00  0.00           C  
ATOM   1265  CG1 VAL A 106     -59.708 151.005-196.282  1.00  0.00           C  
ATOM   1266  CG2 VAL A 106     -61.765 151.946-197.312  1.00  0.00           C  
ATOM   1267  H   VAL A 106     -61.676 152.494-194.904  1.00  0.00           H  
ATOM   1268  HA  VAL A 106     -59.156 153.453-195.663  1.00  0.00           H  
ATOM   1269  HB  VAL A 106     -59.796 152.450-197.842  1.00  0.00           H  
ATOM   1270 HG11 VAL A 106     -59.750 150.165-196.957  1.00  0.00           H  
ATOM   1271 HG12 VAL A 106     -60.272 150.777-195.387  1.00  0.00           H  
ATOM   1272 HG13 VAL A 106     -58.685 151.211-196.021  1.00  0.00           H  
ATOM   1273 HG21 VAL A 106     -61.868 150.894-197.528  1.00  0.00           H  
ATOM   1274 HG22 VAL A 106     -62.042 152.518-198.185  1.00  0.00           H  
ATOM   1275 HG23 VAL A 106     -62.402 152.206-196.492  1.00  0.00           H  
ATOM   1276  N   CYS A 107     -61.597 155.246-196.723  1.00  0.00           N  
ATOM   1277  CA  CYS A 107     -61.935 156.473-197.492  1.00  0.00           C  
ATOM   1278  C   CYS A 107     -60.692 157.353-197.629  1.00  0.00           C  
ATOM   1279  O   CYS A 107     -60.464 157.946-198.665  1.00  0.00           O  
ATOM   1280  CB  CYS A 107     -63.028 157.250-196.755  1.00  0.00           C  
ATOM   1281  SG  CYS A 107     -62.538 157.490-195.030  1.00  0.00           S  
ATOM   1282  H   CYS A 107     -62.263 154.824-196.158  1.00  0.00           H  
ATOM   1283  HA  CYS A 107     -62.290 156.198-198.472  1.00  0.00           H  
ATOM   1284  HB2 CYS A 107     -63.167 158.211-197.227  1.00  0.00           H  
ATOM   1285  HB3 CYS A 107     -63.953 156.694-196.793  1.00  0.00           H  
ATOM   1286  HG  CYS A 107     -62.318 156.631-194.661  1.00  0.00           H  
ATOM   1287  N   SER A 108     -59.868 157.436-196.619  1.00  0.00           N  
ATOM   1288  CA  SER A 108     -58.648 158.272-196.763  1.00  0.00           C  
ATOM   1289  C   SER A 108     -57.430 157.377-196.970  1.00  0.00           C  
ATOM   1290  O   SER A 108     -57.307 156.682-197.959  1.00  0.00           O  
ATOM   1291  CB  SER A 108     -58.453 159.111-195.500  1.00  0.00           C  
ATOM   1292  OG  SER A 108     -57.186 159.752-195.547  1.00  0.00           O  
ATOM   1293  H   SER A 108     -60.041 156.945-195.789  1.00  0.00           H  
ATOM   1294  HA  SER A 108     -58.751 158.917-197.606  1.00  0.00           H  
ATOM   1295  HB2 SER A 108     -59.232 159.859-195.441  1.00  0.00           H  
ATOM   1296  HB3 SER A 108     -58.501 158.472-194.631  1.00  0.00           H  
ATOM   1297  HG  SER A 108     -56.822 159.755-194.659  1.00  0.00           H  
ATOM   1298  N   GLU A 109     -56.531 157.406-196.041  1.00  0.00           N  
ATOM   1299  CA  GLU A 109     -55.295 156.578-196.150  1.00  0.00           C  
ATOM   1300  C   GLU A 109     -55.199 155.613-194.968  1.00  0.00           C  
ATOM   1301  O   GLU A 109     -54.182 154.989-194.743  1.00  0.00           O  
ATOM   1302  CB  GLU A 109     -54.104 157.508-196.132  1.00  0.00           C  
ATOM   1303  CG  GLU A 109     -54.072 158.310-197.438  1.00  0.00           C  
ATOM   1304  CD  GLU A 109     -54.399 159.775-197.143  1.00  0.00           C  
ATOM   1305  OE1 GLU A 109     -53.742 160.349-196.290  1.00  0.00           O  
ATOM   1306  OE2 GLU A 109     -55.301 160.299-197.777  1.00  0.00           O  
ATOM   1307  H   GLU A 109     -56.654 158.008-195.273  1.00  0.00           H  
ATOM   1308  HA  GLU A 109     -55.308 156.021-197.075  1.00  0.00           H  
ATOM   1309  HB2 GLU A 109     -54.212 158.172-195.289  1.00  0.00           H  
ATOM   1310  HB3 GLU A 109     -53.195 156.934-196.031  1.00  0.00           H  
ATOM   1311  HG2 GLU A 109     -53.088 158.243-197.876  1.00  0.00           H  
ATOM   1312  HG3 GLU A 109     -54.803 157.908-198.130  1.00  0.00           H  
ATOM   1313  N   LYS A 110     -56.238 155.512-194.202  1.00  0.00           N  
ATOM   1314  CA  LYS A 110     -56.225 154.632-193.022  1.00  0.00           C  
ATOM   1315  C   LYS A 110     -55.563 153.296-193.374  1.00  0.00           C  
ATOM   1316  O   LYS A 110     -54.663 152.851-192.691  1.00  0.00           O  
ATOM   1317  CB  LYS A 110     -57.679 154.406-192.603  1.00  0.00           C  
ATOM   1318  CG  LYS A 110     -57.985 155.194-191.322  1.00  0.00           C  
ATOM   1319  CD  LYS A 110     -59.470 155.560-191.295  1.00  0.00           C  
ATOM   1320  CE  LYS A 110     -59.788 156.309-190.000  1.00  0.00           C  
ATOM   1321  NZ  LYS A 110     -60.650 157.487-190.305  1.00  0.00           N  
ATOM   1322  H   LYS A 110     -57.031 156.031-194.389  1.00  0.00           H  
ATOM   1323  HA  LYS A 110     -55.683 155.110-192.221  1.00  0.00           H  
ATOM   1324  HB2 LYS A 110     -58.326 154.754-193.393  1.00  0.00           H  
ATOM   1325  HB3 LYS A 110     -57.853 153.358-192.444  1.00  0.00           H  
ATOM   1326  HG2 LYS A 110     -57.752 154.592-190.459  1.00  0.00           H  
ATOM   1327  HG3 LYS A 110     -57.394 156.097-191.302  1.00  0.00           H  
ATOM   1328  HD2 LYS A 110     -59.701 156.191-192.141  1.00  0.00           H  
ATOM   1329  HD3 LYS A 110     -60.064 154.659-191.344  1.00  0.00           H  
ATOM   1330  HE2 LYS A 110     -60.306 155.650-189.319  1.00  0.00           H  
ATOM   1331  HE3 LYS A 110     -58.868 156.646-189.544  1.00  0.00           H  
ATOM   1332  HZ1 LYS A 110     -61.033 157.396-191.267  1.00  0.00           H  
ATOM   1333  HZ2 LYS A 110     -60.084 158.358-190.236  1.00  0.00           H  
ATOM   1334  HZ3 LYS A 110     -61.435 157.528-189.625  1.00  0.00           H  
ATOM   1335  N   THR A 111     -55.980 152.652-194.432  1.00  0.00           N  
ATOM   1336  CA  THR A 111     -55.338 151.353-194.790  1.00  0.00           C  
ATOM   1337  C   THR A 111     -54.762 151.412-196.206  1.00  0.00           C  
ATOM   1338  O   THR A 111     -54.429 150.397-196.784  1.00  0.00           O  
ATOM   1339  CB  THR A 111     -56.364 150.219-194.732  1.00  0.00           C  
ATOM   1340  OG1 THR A 111     -56.896 150.002-196.028  1.00  0.00           O  
ATOM   1341  CG2 THR A 111     -57.489 150.582-193.763  1.00  0.00           C  
ATOM   1342  H   THR A 111     -56.700 153.020-194.986  1.00  0.00           H  
ATOM   1343  HA  THR A 111     -54.546 151.151-194.087  1.00  0.00           H  
ATOM   1344  HB  THR A 111     -55.882 149.317-194.395  1.00  0.00           H  
ATOM   1345  HG1 THR A 111     -56.175 149.742-196.604  1.00  0.00           H  
ATOM   1346 HG21 THR A 111     -57.890 151.552-194.017  1.00  0.00           H  
ATOM   1347 HG22 THR A 111     -57.100 150.607-192.760  1.00  0.00           H  
ATOM   1348 HG23 THR A 111     -58.271 149.843-193.825  1.00  0.00           H  
ATOM   1349  N   GLY A 112     -54.640 152.577-196.775  1.00  0.00           N  
ATOM   1350  CA  GLY A 112     -54.088 152.663-198.153  1.00  0.00           C  
ATOM   1351  C   GLY A 112     -54.587 151.473-198.978  1.00  0.00           C  
ATOM   1352  O   GLY A 112     -53.877 150.951-199.815  1.00  0.00           O  
ATOM   1353  H   GLY A 112     -54.911 153.390-196.303  1.00  0.00           H  
ATOM   1354  HA2 GLY A 112     -54.411 153.584-198.616  1.00  0.00           H  
ATOM   1355  HA3 GLY A 112     -53.011 152.640-198.109  1.00  0.00           H  
ATOM   1356  N   HIS A 113     -55.796 151.031-198.749  1.00  0.00           N  
ATOM   1357  CA  HIS A 113     -56.322 149.874-199.520  1.00  0.00           C  
ATOM   1358  C   HIS A 113     -56.755 150.333-200.911  1.00  0.00           C  
ATOM   1359  O   HIS A 113     -56.853 151.510-201.188  1.00  0.00           O  
ATOM   1360  CB  HIS A 113     -57.537 149.313-198.785  1.00  0.00           C  
ATOM   1361  CG  HIS A 113     -57.256 147.993-198.225  1.00  0.00           C  
ATOM   1362  ND1 HIS A 113     -56.247 147.169-198.697  1.00  0.00           N  
ATOM   1363  CD2 HIS A 113     -57.967 147.276-197.341  1.00  0.00           C  
ATOM   1364  CE1 HIS A 113     -56.409 145.989-198.088  1.00  0.00           C  
ATOM   1365  NE2 HIS A 113     -57.454 146.018-197.263  1.00  0.00           N  
ATOM   1366  H   HIS A 113     -56.362 151.455-198.064  1.00  0.00           H  
ATOM   1367  HA  HIS A 113     -55.563 149.113-199.604  1.00  0.00           H  
ATOM   1368  HB2 HIS A 113     -57.831 149.989-197.998  1.00  0.00           H  
ATOM   1369  HB3 HIS A 113     -58.353 149.167-199.455  1.00  0.00           H  
ATOM   1370  HD2 HIS A 113     -58.806 147.647-196.775  1.00  0.00           H  
ATOM   1371  HE1 HIS A 113     -55.779 145.127-198.247  1.00  0.00           H  
ATOM   1372  HE2 HIS A 113     -57.836 145.295-196.797  1.00  0.00           H  
ATOM   1373  N   ALA A 114     -57.029 149.402-201.778  1.00  0.00           N  
ATOM   1374  CA  ALA A 114     -57.487 149.762-203.153  1.00  0.00           C  
ATOM   1375  C   ALA A 114     -58.885 149.177-203.364  1.00  0.00           C  
ATOM   1376  O   ALA A 114     -59.070 147.975-203.384  1.00  0.00           O  
ATOM   1377  CB  ALA A 114     -56.528 149.177-204.189  1.00  0.00           C  
ATOM   1378  H   ALA A 114     -56.946 148.458-201.517  1.00  0.00           H  
ATOM   1379  HA  ALA A 114     -57.526 150.843-203.261  1.00  0.00           H  
ATOM   1380  HB1 ALA A 114     -56.794 149.546-205.169  1.00  0.00           H  
ATOM   1381  HB2 ALA A 114     -56.599 148.100-204.179  1.00  0.00           H  
ATOM   1382  HB3 ALA A 114     -55.518 149.476-203.954  1.00  0.00           H  
ATOM   1383  N   GLU A 115     -59.871 150.015-203.508  1.00  0.00           N  
ATOM   1384  CA  GLU A 115     -61.264 149.514-203.702  1.00  0.00           C  
ATOM   1385  C   GLU A 115     -61.417 148.933-205.107  1.00  0.00           C  
ATOM   1386  O   GLU A 115     -61.060 149.556-206.087  1.00  0.00           O  
ATOM   1387  CB  GLU A 115     -62.242 150.673-203.539  1.00  0.00           C  
ATOM   1388  CG  GLU A 115     -62.210 151.529-204.804  1.00  0.00           C  
ATOM   1389  CD  GLU A 115     -63.111 150.900-205.868  1.00  0.00           C  
ATOM   1390  OE1 GLU A 115     -63.815 149.959-205.539  1.00  0.00           O  
ATOM   1391  OE2 GLU A 115     -63.080 151.369-206.994  1.00  0.00           O  
ATOM   1392  H   GLU A 115     -59.698 150.979-203.480  1.00  0.00           H  
ATOM   1393  HA  GLU A 115     -61.482 148.752-202.969  1.00  0.00           H  
ATOM   1394  HB2 GLU A 115     -63.237 150.288-203.389  1.00  0.00           H  
ATOM   1395  HB3 GLU A 115     -61.954 151.271-202.688  1.00  0.00           H  
ATOM   1396  HG2 GLU A 115     -62.561 152.519-204.574  1.00  0.00           H  
ATOM   1397  HG3 GLU A 115     -61.197 151.584-205.176  1.00  0.00           H  
ATOM   1398  N   VAL A 116     -61.945 147.744-205.218  1.00  0.00           N  
ATOM   1399  CA  VAL A 116     -62.112 147.140-206.568  1.00  0.00           C  
ATOM   1400  C   VAL A 116     -63.266 146.142-206.568  1.00  0.00           C  
ATOM   1401  O   VAL A 116     -63.930 145.939-205.572  1.00  0.00           O  
ATOM   1402  CB  VAL A 116     -60.818 146.440-206.964  1.00  0.00           C  
ATOM   1403  CG1 VAL A 116     -59.974 147.374-207.846  1.00  0.00           C  
ATOM   1404  CG2 VAL A 116     -60.037 146.082-205.692  1.00  0.00           C  
ATOM   1405  H   VAL A 116     -62.229 147.253-204.419  1.00  0.00           H  
ATOM   1406  HA  VAL A 116     -62.334 147.913-207.279  1.00  0.00           H  
ATOM   1407  HB  VAL A 116     -61.048 145.538-207.511  1.00  0.00           H  
ATOM   1408 HG11 VAL A 116     -59.978 147.009-208.861  1.00  0.00           H  
ATOM   1409 HG12 VAL A 116     -58.963 147.392-207.478  1.00  0.00           H  
ATOM   1410 HG13 VAL A 116     -60.381 148.379-207.826  1.00  0.00           H  
ATOM   1411 HG21 VAL A 116     -60.710 145.651-204.960  1.00  0.00           H  
ATOM   1412 HG22 VAL A 116     -59.589 146.974-205.282  1.00  0.00           H  
ATOM   1413 HG23 VAL A 116     -59.263 145.369-205.932  1.00  0.00           H  
ATOM   1414  N   VAL A 117     -63.514 145.528-207.692  1.00  0.00           N  
ATOM   1415  CA  VAL A 117     -64.632 144.553-207.772  1.00  0.00           C  
ATOM   1416  C   VAL A 117     -64.092 143.154-208.063  1.00  0.00           C  
ATOM   1417  O   VAL A 117     -63.505 142.896-209.095  1.00  0.00           O  
ATOM   1418  CB  VAL A 117     -65.596 144.973-208.885  1.00  0.00           C  
ATOM   1419  CG1 VAL A 117     -65.700 146.498-208.917  1.00  0.00           C  
ATOM   1420  CG2 VAL A 117     -65.078 144.472-210.236  1.00  0.00           C  
ATOM   1421  H   VAL A 117     -62.970 145.716-208.485  1.00  0.00           H  
ATOM   1422  HA  VAL A 117     -65.158 144.539-206.833  1.00  0.00           H  
ATOM   1423  HB  VAL A 117     -66.571 144.549-208.696  1.00  0.00           H  
ATOM   1424 HG11 VAL A 117     -65.987 146.861-207.941  1.00  0.00           H  
ATOM   1425 HG12 VAL A 117     -66.443 146.794-209.643  1.00  0.00           H  
ATOM   1426 HG13 VAL A 117     -64.743 146.919-209.190  1.00  0.00           H  
ATOM   1427 HG21 VAL A 117     -65.264 143.411-210.321  1.00  0.00           H  
ATOM   1428 HG22 VAL A 117     -64.018 144.659-210.306  1.00  0.00           H  
ATOM   1429 HG23 VAL A 117     -65.589 144.992-211.031  1.00  0.00           H  
ATOM   1430  N   ARG A 118     -64.308 142.245-207.158  1.00  0.00           N  
ATOM   1431  CA  ARG A 118     -63.845 140.857-207.360  1.00  0.00           C  
ATOM   1432  C   ARG A 118     -65.021 140.035-207.864  1.00  0.00           C  
ATOM   1433  O   ARG A 118     -65.889 139.639-207.113  1.00  0.00           O  
ATOM   1434  CB  ARG A 118     -63.327 140.270-206.038  1.00  0.00           C  
ATOM   1435  CG  ARG A 118     -61.917 139.735-206.230  1.00  0.00           C  
ATOM   1436  CD  ARG A 118     -61.919 138.225-206.518  1.00  0.00           C  
ATOM   1437  NE  ARG A 118     -63.317 137.732-206.597  1.00  0.00           N  
ATOM   1438  CZ  ARG A 118     -63.927 137.633-207.742  1.00  0.00           C  
ATOM   1439  NH1 ARG A 118     -63.289 137.870-208.856  1.00  0.00           N  
ATOM   1440  NH2 ARG A 118     -65.187 137.301-207.767  1.00  0.00           N  
ATOM   1441  H   ARG A 118     -64.793 142.475-206.353  1.00  0.00           H  
ATOM   1442  HA  ARG A 118     -63.067 140.839-208.100  1.00  0.00           H  
ATOM   1443  HB2 ARG A 118     -63.281 141.027-205.272  1.00  0.00           H  
ATOM   1444  HB3 ARG A 118     -63.987 139.490-205.707  1.00  0.00           H  
ATOM   1445  HG2 ARG A 118     -61.428 140.251-207.038  1.00  0.00           H  
ATOM   1446  HG3 ARG A 118     -61.392 139.931-205.330  1.00  0.00           H  
ATOM   1447  HD2 ARG A 118     -61.417 138.037-207.455  1.00  0.00           H  
ATOM   1448  HD3 ARG A 118     -61.402 137.708-205.724  1.00  0.00           H  
ATOM   1449  HE  ARG A 118     -63.801 137.530-205.777  1.00  0.00           H  
ATOM   1450 HH11 ARG A 118     -62.326 138.131-208.836  1.00  0.00           H  
ATOM   1451 HH12 ARG A 118     -63.768 137.790-209.731  1.00  0.00           H  
ATOM   1452 HH21 ARG A 118     -65.675 137.124-206.912  1.00  0.00           H  
ATOM   1453 HH22 ARG A 118     -65.667 137.230-208.637  1.00  0.00           H  
ATOM   1454  N   VAL A 119     -65.055 139.777-209.138  1.00  0.00           N  
ATOM   1455  CA  VAL A 119     -66.174 138.981-209.702  1.00  0.00           C  
ATOM   1456  C   VAL A 119     -65.601 137.812-210.493  1.00  0.00           C  
ATOM   1457  O   VAL A 119     -64.828 137.995-211.411  1.00  0.00           O  
ATOM   1458  CB  VAL A 119     -67.009 139.863-210.631  1.00  0.00           C  
ATOM   1459  CG1 VAL A 119     -67.634 141.004-209.826  1.00  0.00           C  
ATOM   1460  CG2 VAL A 119     -66.111 140.443-211.725  1.00  0.00           C  
ATOM   1461  H   VAL A 119     -64.338 140.108-209.728  1.00  0.00           H  
ATOM   1462  HA  VAL A 119     -66.794 138.609-208.900  1.00  0.00           H  
ATOM   1463  HB  VAL A 119     -67.789 139.270-211.083  1.00  0.00           H  
ATOM   1464 HG11 VAL A 119     -67.702 140.717-208.787  1.00  0.00           H  
ATOM   1465 HG12 VAL A 119     -68.622 141.214-210.207  1.00  0.00           H  
ATOM   1466 HG13 VAL A 119     -67.018 141.886-209.915  1.00  0.00           H  
ATOM   1467 HG21 VAL A 119     -65.169 140.746-211.294  1.00  0.00           H  
ATOM   1468 HG22 VAL A 119     -66.595 141.299-212.171  1.00  0.00           H  
ATOM   1469 HG23 VAL A 119     -65.937 139.694-212.483  1.00  0.00           H  
ATOM   1470  N   VAL A 120     -65.977 136.610-210.160  1.00  0.00           N  
ATOM   1471  CA  VAL A 120     -65.445 135.459-210.923  1.00  0.00           C  
ATOM   1472  C   VAL A 120     -66.220 135.381-212.231  1.00  0.00           C  
ATOM   1473  O   VAL A 120     -67.199 136.076-212.416  1.00  0.00           O  
ATOM   1474  CB  VAL A 120     -65.581 134.139-210.134  1.00  0.00           C  
ATOM   1475  CG1 VAL A 120     -65.634 134.398-208.620  1.00  0.00           C  
ATOM   1476  CG2 VAL A 120     -66.841 133.393-210.575  1.00  0.00           C  
ATOM   1477  H   VAL A 120     -66.610 136.476-209.430  1.00  0.00           H  
ATOM   1478  HA  VAL A 120     -64.410 135.639-211.144  1.00  0.00           H  
ATOM   1479  HB  VAL A 120     -64.723 133.524-210.347  1.00  0.00           H  
ATOM   1480 HG11 VAL A 120     -66.637 134.679-208.326  1.00  0.00           H  
ATOM   1481 HG12 VAL A 120     -64.943 135.187-208.359  1.00  0.00           H  
ATOM   1482 HG13 VAL A 120     -65.352 133.496-208.095  1.00  0.00           H  
ATOM   1483 HG21 VAL A 120     -67.128 132.689-209.809  1.00  0.00           H  
ATOM   1484 HG22 VAL A 120     -66.639 132.861-211.493  1.00  0.00           H  
ATOM   1485 HG23 VAL A 120     -67.640 134.100-210.739  1.00  0.00           H  
ATOM   1486  N   TYR A 121     -65.816 134.549-213.137  1.00  0.00           N  
ATOM   1487  CA  TYR A 121     -66.578 134.467-214.410  1.00  0.00           C  
ATOM   1488  C   TYR A 121     -66.334 133.140-215.104  1.00  0.00           C  
ATOM   1489  O   TYR A 121     -65.335 132.480-214.902  1.00  0.00           O  
ATOM   1490  CB  TYR A 121     -66.230 135.646-215.335  1.00  0.00           C  
ATOM   1491  CG  TYR A 121     -64.947 135.412-216.116  1.00  0.00           C  
ATOM   1492  CD1 TYR A 121     -63.778 134.977-215.473  1.00  0.00           C  
ATOM   1493  CD2 TYR A 121     -64.930 135.638-217.504  1.00  0.00           C  
ATOM   1494  CE1 TYR A 121     -62.608 134.761-216.212  1.00  0.00           C  
ATOM   1495  CE2 TYR A 121     -63.759 135.421-218.237  1.00  0.00           C  
ATOM   1496  CZ  TYR A 121     -62.600 134.979-217.591  1.00  0.00           C  
ATOM   1497  OH  TYR A 121     -61.446 134.761-218.314  1.00  0.00           O  
ATOM   1498  H   TYR A 121     -65.034 133.974-212.976  1.00  0.00           H  
ATOM   1499  HA  TYR A 121     -67.630 134.527-214.167  1.00  0.00           H  
ATOM   1500  HB2 TYR A 121     -67.041 135.789-216.031  1.00  0.00           H  
ATOM   1501  HB3 TYR A 121     -66.130 136.528-214.740  1.00  0.00           H  
ATOM   1502  HD1 TYR A 121     -63.774 134.810-214.415  1.00  0.00           H  
ATOM   1503  HD2 TYR A 121     -65.817 135.998-218.007  1.00  0.00           H  
ATOM   1504  HE1 TYR A 121     -61.709 134.431-215.713  1.00  0.00           H  
ATOM   1505  HE2 TYR A 121     -63.753 135.587-219.304  1.00  0.00           H  
ATOM   1506  HH  TYR A 121     -60.753 134.512-217.699  1.00  0.00           H  
ATOM   1507  N   ARG A 122     -67.268 132.753-215.912  1.00  0.00           N  
ATOM   1508  CA  ARG A 122     -67.155 131.457-216.642  1.00  0.00           C  
ATOM   1509  C   ARG A 122     -66.765 131.715-218.102  1.00  0.00           C  
ATOM   1510  O   ARG A 122     -67.590 132.092-218.911  1.00  0.00           O  
ATOM   1511  CB  ARG A 122     -68.504 130.738-216.603  1.00  0.00           C  
ATOM   1512  CG  ARG A 122     -68.742 130.163-215.206  1.00  0.00           C  
ATOM   1513  CD  ARG A 122     -69.978 129.262-215.230  1.00  0.00           C  
ATOM   1514  NE  ARG A 122     -70.028 128.451-213.980  1.00  0.00           N  
ATOM   1515  CZ  ARG A 122     -71.158 127.931-213.584  1.00  0.00           C  
ATOM   1516  NH1 ARG A 122     -72.246 128.124-214.281  1.00  0.00           N  
ATOM   1517  NH2 ARG A 122     -71.202 127.220-212.491  1.00  0.00           N  
ATOM   1518  H   ARG A 122     -68.061 133.320-216.029  1.00  0.00           H  
ATOM   1519  HA  ARG A 122     -66.407 130.840-216.167  1.00  0.00           H  
ATOM   1520  HB2 ARG A 122     -69.291 131.438-216.840  1.00  0.00           H  
ATOM   1521  HB3 ARG A 122     -68.506 129.936-217.327  1.00  0.00           H  
ATOM   1522  HG2 ARG A 122     -67.880 129.585-214.904  1.00  0.00           H  
ATOM   1523  HG3 ARG A 122     -68.897 130.970-214.507  1.00  0.00           H  
ATOM   1524  HD2 ARG A 122     -70.867 129.872-215.299  1.00  0.00           H  
ATOM   1525  HD3 ARG A 122     -69.928 128.603-216.084  1.00  0.00           H  
ATOM   1526  HE  ARG A 122     -69.213 128.308-213.456  1.00  0.00           H  
ATOM   1527 HH11 ARG A 122     -72.212 128.670-215.118  1.00  0.00           H  
ATOM   1528 HH12 ARG A 122     -73.111 127.726-213.977  1.00  0.00           H  
ATOM   1529 HH21 ARG A 122     -70.370 127.073-211.957  1.00  0.00           H  
ATOM   1530 HH22 ARG A 122     -72.068 126.823-212.188  1.00  0.00           H  
ATOM   1531  N   PRO A 123     -65.518 131.504-218.442  1.00  0.00           N  
ATOM   1532  CA  PRO A 123     -65.010 131.709-219.826  1.00  0.00           C  
ATOM   1533  C   PRO A 123     -65.952 131.154-220.888  1.00  0.00           C  
ATOM   1534  O   PRO A 123     -66.502 131.872-221.699  1.00  0.00           O  
ATOM   1535  CB  PRO A 123     -63.688 130.937-219.806  1.00  0.00           C  
ATOM   1536  CG  PRO A 123     -63.187 131.144-218.425  1.00  0.00           C  
ATOM   1537  CD  PRO A 123     -64.436 131.052-217.545  1.00  0.00           C  
ATOM   1538  HA  PRO A 123     -64.812 132.752-220.005  1.00  0.00           H  
ATOM   1539  HB2 PRO A 123     -63.821 129.892-219.982  1.00  0.00           H  
ATOM   1540  HB3 PRO A 123     -63.032 131.331-220.530  1.00  0.00           H  
ATOM   1541  HG2 PRO A 123     -62.481 130.371-218.160  1.00  0.00           H  
ATOM   1542  HG3 PRO A 123     -62.732 132.120-218.331  1.00  0.00           H  
ATOM   1543  HD2 PRO A 123     -64.606 130.033-217.229  1.00  0.00           H  
ATOM   1544  HD3 PRO A 123     -64.353 131.702-216.700  1.00  0.00           H  
ATOM   1545  N   GLU A 124     -66.127 129.879-220.878  1.00  0.00           N  
ATOM   1546  CA  GLU A 124     -67.026 129.225-221.879  1.00  0.00           C  
ATOM   1547  C   GLU A 124     -68.322 130.028-222.015  1.00  0.00           C  
ATOM   1548  O   GLU A 124     -68.941 130.048-223.060  1.00  0.00           O  
ATOM   1549  CB  GLU A 124     -67.365 127.796-221.436  1.00  0.00           C  
ATOM   1550  CG  GLU A 124     -68.385 127.195-222.405  1.00  0.00           C  
ATOM   1551  CD  GLU A 124     -68.649 125.736-222.029  1.00  0.00           C  
ATOM   1552  OE1 GLU A 124     -67.910 125.213-221.210  1.00  0.00           O  
ATOM   1553  OE2 GLU A 124     -69.583 125.165-222.567  1.00  0.00           O  
ATOM   1554  H   GLU A 124     -65.656 129.352-220.210  1.00  0.00           H  
ATOM   1555  HA  GLU A 124     -66.527 129.192-222.836  1.00  0.00           H  
ATOM   1556  HB2 GLU A 124     -66.470 127.190-221.441  1.00  0.00           H  
ATOM   1557  HB3 GLU A 124     -67.786 127.812-220.440  1.00  0.00           H  
ATOM   1558  HG2 GLU A 124     -69.308 127.753-222.348  1.00  0.00           H  
ATOM   1559  HG3 GLU A 124     -67.996 127.243-223.412  1.00  0.00           H  
ATOM   1560  N   HIS A 125     -68.743 130.687-220.970  1.00  0.00           N  
ATOM   1561  CA  HIS A 125     -70.004 131.478-221.054  1.00  0.00           C  
ATOM   1562  C   HIS A 125     -69.683 132.925-221.437  1.00  0.00           C  
ATOM   1563  O   HIS A 125     -70.306 133.495-222.310  1.00  0.00           O  
ATOM   1564  CB  HIS A 125     -70.722 131.453-219.703  1.00  0.00           C  
ATOM   1565  CG  HIS A 125     -71.436 130.139-219.542  1.00  0.00           C  
ATOM   1566  ND1 HIS A 125     -71.479 129.465-218.332  1.00  0.00           N  
ATOM   1567  CD2 HIS A 125     -72.139 129.362-220.429  1.00  0.00           C  
ATOM   1568  CE1 HIS A 125     -72.186 128.336-218.522  1.00  0.00           C  
ATOM   1569  NE2 HIS A 125     -72.613 128.224-219.783  1.00  0.00           N  
ATOM   1570  H   HIS A 125     -68.235 130.659-220.133  1.00  0.00           H  
ATOM   1571  HA  HIS A 125     -70.647 131.046-221.807  1.00  0.00           H  
ATOM   1572  HB2 HIS A 125     -70.001 131.569-218.908  1.00  0.00           H  
ATOM   1573  HB3 HIS A 125     -71.438 132.259-219.663  1.00  0.00           H  
ATOM   1574  HD1 HIS A 125     -71.069 129.757-217.492  1.00  0.00           H  
ATOM   1575  HD2 HIS A 125     -72.301 129.598-221.471  1.00  0.00           H  
ATOM   1576  HE1 HIS A 125     -72.386 127.608-217.749  1.00  0.00           H  
ATOM   1577  N   ILE A 126     -68.708 133.522-220.806  1.00  0.00           N  
ATOM   1578  CA  ILE A 126     -68.349 134.915-221.150  1.00  0.00           C  
ATOM   1579  C   ILE A 126     -66.852 134.959-221.473  1.00  0.00           C  
ATOM   1580  O   ILE A 126     -66.136 134.010-221.229  1.00  0.00           O  
ATOM   1581  CB  ILE A 126     -68.687 135.844-219.976  1.00  0.00           C  
ATOM   1582  CG1 ILE A 126     -67.964 137.152-220.161  1.00  0.00           C  
ATOM   1583  CG2 ILE A 126     -68.228 135.252-218.645  1.00  0.00           C  
ATOM   1584  CD1 ILE A 126     -68.548 138.187-219.194  1.00  0.00           C  
ATOM   1585  H   ILE A 126     -68.205 133.054-220.115  1.00  0.00           H  
ATOM   1586  HA  ILE A 126     -68.909 135.221-222.021  1.00  0.00           H  
ATOM   1587  HB  ILE A 126     -69.752 136.021-219.948  1.00  0.00           H  
ATOM   1588 HG12 ILE A 126     -66.922 136.988-219.946  1.00  0.00           H  
ATOM   1589 HG13 ILE A 126     -68.081 137.490-221.176  1.00  0.00           H  
ATOM   1590 HG21 ILE A 126     -69.018 134.646-218.224  1.00  0.00           H  
ATOM   1591 HG22 ILE A 126     -67.994 136.066-217.967  1.00  0.00           H  
ATOM   1592 HG23 ILE A 126     -67.345 134.653-218.797  1.00  0.00           H  
ATOM   1593 HD11 ILE A 126     -69.208 138.850-219.732  1.00  0.00           H  
ATOM   1594 HD12 ILE A 126     -67.751 138.757-218.746  1.00  0.00           H  
ATOM   1595 HD13 ILE A 126     -69.105 137.680-218.419  1.00  0.00           H  
ATOM   1596  N   SER A 127     -66.369 136.027-222.049  1.00  0.00           N  
ATOM   1597  CA  SER A 127     -64.919 136.077-222.408  1.00  0.00           C  
ATOM   1598  C   SER A 127     -64.130 136.872-221.365  1.00  0.00           C  
ATOM   1599  O   SER A 127     -64.674 137.671-220.633  1.00  0.00           O  
ATOM   1600  CB  SER A 127     -64.760 136.746-223.775  1.00  0.00           C  
ATOM   1601  OG  SER A 127     -65.704 136.194-224.684  1.00  0.00           O  
ATOM   1602  H   SER A 127     -66.958 136.783-222.264  1.00  0.00           H  
ATOM   1603  HA  SER A 127     -64.530 135.072-222.458  1.00  0.00           H  
ATOM   1604  HB2 SER A 127     -64.931 137.807-223.679  1.00  0.00           H  
ATOM   1605  HB3 SER A 127     -63.761 136.574-224.146  1.00  0.00           H  
ATOM   1606  HG  SER A 127     -66.448 135.867-224.174  1.00  0.00           H  
ATOM   1607  N   PHE A 128     -62.840 136.663-221.304  1.00  0.00           N  
ATOM   1608  CA  PHE A 128     -62.010 137.416-220.319  1.00  0.00           C  
ATOM   1609  C   PHE A 128     -62.016 138.889-220.707  1.00  0.00           C  
ATOM   1610  O   PHE A 128     -61.874 139.764-219.877  1.00  0.00           O  
ATOM   1611  CB  PHE A 128     -60.571 136.888-220.335  1.00  0.00           C  
ATOM   1612  CG  PHE A 128     -59.693 137.760-219.463  1.00  0.00           C  
ATOM   1613  CD1 PHE A 128     -60.097 138.108-218.164  1.00  0.00           C  
ATOM   1614  CD2 PHE A 128     -58.465 138.218-219.957  1.00  0.00           C  
ATOM   1615  CE1 PHE A 128     -59.274 138.912-217.367  1.00  0.00           C  
ATOM   1616  CE2 PHE A 128     -57.643 139.022-219.157  1.00  0.00           C  
ATOM   1617  CZ  PHE A 128     -58.048 139.370-217.863  1.00  0.00           C  
ATOM   1618  H   PHE A 128     -62.418 136.018-221.910  1.00  0.00           H  
ATOM   1619  HA  PHE A 128     -62.431 137.301-219.334  1.00  0.00           H  
ATOM   1620  HB2 PHE A 128     -60.554 135.875-219.964  1.00  0.00           H  
ATOM   1621  HB3 PHE A 128     -60.194 136.905-221.347  1.00  0.00           H  
ATOM   1622  HD1 PHE A 128     -61.041 137.758-217.776  1.00  0.00           H  
ATOM   1623  HD2 PHE A 128     -58.151 137.952-220.955  1.00  0.00           H  
ATOM   1624  HE1 PHE A 128     -59.585 139.181-216.368  1.00  0.00           H  
ATOM   1625  HE2 PHE A 128     -56.697 139.376-219.540  1.00  0.00           H  
ATOM   1626  HZ  PHE A 128     -57.413 139.990-217.248  1.00  0.00           H  
ATOM   1627  N   GLU A 129     -62.191 139.168-221.967  1.00  0.00           N  
ATOM   1628  CA  GLU A 129     -62.222 140.577-222.416  1.00  0.00           C  
ATOM   1629  C   GLU A 129     -63.507 141.216-221.891  1.00  0.00           C  
ATOM   1630  O   GLU A 129     -63.643 142.422-221.850  1.00  0.00           O  
ATOM   1631  CB  GLU A 129     -62.180 140.614-223.951  1.00  0.00           C  
ATOM   1632  CG  GLU A 129     -62.926 141.836-224.481  1.00  0.00           C  
ATOM   1633  CD  GLU A 129     -62.259 143.114-223.966  1.00  0.00           C  
ATOM   1634  OE1 GLU A 129     -61.785 143.103-222.842  1.00  0.00           O  
ATOM   1635  OE2 GLU A 129     -62.228 144.082-224.708  1.00  0.00           O  
ATOM   1636  H   GLU A 129     -62.314 138.448-222.618  1.00  0.00           H  
ATOM   1637  HA  GLU A 129     -61.366 141.102-222.016  1.00  0.00           H  
ATOM   1638  HB2 GLU A 129     -61.152 140.656-224.278  1.00  0.00           H  
ATOM   1639  HB3 GLU A 129     -62.643 139.722-224.347  1.00  0.00           H  
ATOM   1640  HG2 GLU A 129     -62.895 141.825-225.557  1.00  0.00           H  
ATOM   1641  HG3 GLU A 129     -63.955 141.804-224.156  1.00  0.00           H  
ATOM   1642  N   GLU A 130     -64.454 140.410-221.483  1.00  0.00           N  
ATOM   1643  CA  GLU A 130     -65.726 140.974-220.956  1.00  0.00           C  
ATOM   1644  C   GLU A 130     -65.473 141.558-219.564  1.00  0.00           C  
ATOM   1645  O   GLU A 130     -65.435 142.763-219.409  1.00  0.00           O  
ATOM   1646  CB  GLU A 130     -66.781 139.877-220.899  1.00  0.00           C  
ATOM   1647  CG  GLU A 130     -67.182 139.498-222.327  1.00  0.00           C  
ATOM   1648  CD  GLU A 130     -68.708 139.470-222.441  1.00  0.00           C  
ATOM   1649  OE1 GLU A 130     -69.342 140.335-221.860  1.00  0.00           O  
ATOM   1650  OE2 GLU A 130     -69.217 138.583-223.108  1.00  0.00           O  
ATOM   1651  H   GLU A 130     -64.324 139.440-221.519  1.00  0.00           H  
ATOM   1652  HA  GLU A 130     -66.065 141.758-221.613  1.00  0.00           H  
ATOM   1653  HB2 GLU A 130     -66.373 139.017-220.398  1.00  0.00           H  
ATOM   1654  HB3 GLU A 130     -67.645 140.234-220.363  1.00  0.00           H  
ATOM   1655  HG2 GLU A 130     -66.786 140.228-223.017  1.00  0.00           H  
ATOM   1656  HG3 GLU A 130     -66.782 138.525-222.567  1.00  0.00           H  
ATOM   1657  N   LEU A 131     -65.273 140.746-218.544  1.00  0.00           N  
ATOM   1658  CA  LEU A 131     -64.996 141.343-217.209  1.00  0.00           C  
ATOM   1659  C   LEU A 131     -64.085 142.561-217.414  1.00  0.00           C  
ATOM   1660  O   LEU A 131     -64.190 143.560-216.732  1.00  0.00           O  
ATOM   1661  CB  LEU A 131     -64.286 140.327-216.299  1.00  0.00           C  
ATOM   1662  CG  LEU A 131     -64.233 138.950-216.957  1.00  0.00           C  
ATOM   1663  CD1 LEU A 131     -63.590 137.958-215.988  1.00  0.00           C  
ATOM   1664  CD2 LEU A 131     -65.654 138.490-217.292  1.00  0.00           C  
ATOM   1665  H   LEU A 131     -65.297 139.764-218.655  1.00  0.00           H  
ATOM   1666  HA  LEU A 131     -65.924 141.657-216.752  1.00  0.00           H  
ATOM   1667  HB2 LEU A 131     -63.280 140.661-216.111  1.00  0.00           H  
ATOM   1668  HB3 LEU A 131     -64.818 140.254-215.362  1.00  0.00           H  
ATOM   1669  HG  LEU A 131     -63.637 138.998-217.857  1.00  0.00           H  
ATOM   1670 HD11 LEU A 131     -62.768 138.436-215.476  1.00  0.00           H  
ATOM   1671 HD12 LEU A 131     -63.223 137.105-216.538  1.00  0.00           H  
ATOM   1672 HD13 LEU A 131     -64.323 137.632-215.265  1.00  0.00           H  
ATOM   1673 HD21 LEU A 131     -65.936 137.685-216.632  1.00  0.00           H  
ATOM   1674 HD22 LEU A 131     -65.689 138.149-218.315  1.00  0.00           H  
ATOM   1675 HD23 LEU A 131     -66.339 139.314-217.163  1.00  0.00           H  
ATOM   1676  N   LEU A 132     -63.189 142.478-218.362  1.00  0.00           N  
ATOM   1677  CA  LEU A 132     -62.264 143.616-218.630  1.00  0.00           C  
ATOM   1678  C   LEU A 132     -62.990 144.735-219.387  1.00  0.00           C  
ATOM   1679  O   LEU A 132     -62.838 145.901-219.079  1.00  0.00           O  
ATOM   1680  CB  LEU A 132     -61.088 143.122-219.473  1.00  0.00           C  
ATOM   1681  CG  LEU A 132     -60.231 142.165-218.644  1.00  0.00           C  
ATOM   1682  CD1 LEU A 132     -59.350 141.331-219.578  1.00  0.00           C  
ATOM   1683  CD2 LEU A 132     -59.345 142.970-217.690  1.00  0.00           C  
ATOM   1684  H   LEU A 132     -63.126 141.661-218.900  1.00  0.00           H  
ATOM   1685  HA  LEU A 132     -61.892 144.002-217.693  1.00  0.00           H  
ATOM   1686  HB2 LEU A 132     -61.462 142.607-220.345  1.00  0.00           H  
ATOM   1687  HB3 LEU A 132     -60.488 143.965-219.783  1.00  0.00           H  
ATOM   1688  HG  LEU A 132     -60.873 141.510-218.073  1.00  0.00           H  
ATOM   1689 HD11 LEU A 132     -59.688 140.305-219.569  1.00  0.00           H  
ATOM   1690 HD12 LEU A 132     -58.325 141.375-219.240  1.00  0.00           H  
ATOM   1691 HD13 LEU A 132     -59.416 141.723-220.582  1.00  0.00           H  
ATOM   1692 HD21 LEU A 132     -58.551 142.341-217.319  1.00  0.00           H  
ATOM   1693 HD22 LEU A 132     -59.939 143.325-216.861  1.00  0.00           H  
ATOM   1694 HD23 LEU A 132     -58.922 143.813-218.217  1.00  0.00           H  
ATOM   1695  N   LYS A 133     -63.758 144.399-220.393  1.00  0.00           N  
ATOM   1696  CA  LYS A 133     -64.462 145.459-221.176  1.00  0.00           C  
ATOM   1697  C   LYS A 133     -65.243 146.378-220.234  1.00  0.00           C  
ATOM   1698  O   LYS A 133     -65.082 147.582-220.261  1.00  0.00           O  
ATOM   1699  CB  LYS A 133     -65.421 144.818-222.183  1.00  0.00           C  
ATOM   1700  CG  LYS A 133     -65.006 145.205-223.604  1.00  0.00           C  
ATOM   1701  CD  LYS A 133     -65.754 144.329-224.611  1.00  0.00           C  
ATOM   1702  CE  LYS A 133     -65.271 144.650-226.027  1.00  0.00           C  
ATOM   1703  NZ  LYS A 133     -65.890 145.924-226.487  1.00  0.00           N  
ATOM   1704  H   LYS A 133     -63.857 143.457-220.642  1.00  0.00           H  
ATOM   1705  HA  LYS A 133     -63.727 146.043-221.710  1.00  0.00           H  
ATOM   1706  HB2 LYS A 133     -65.387 143.747-222.080  1.00  0.00           H  
ATOM   1707  HB3 LYS A 133     -66.427 145.165-221.999  1.00  0.00           H  
ATOM   1708  HG2 LYS A 133     -65.248 146.242-223.780  1.00  0.00           H  
ATOM   1709  HG3 LYS A 133     -63.943 145.058-223.720  1.00  0.00           H  
ATOM   1710  HD2 LYS A 133     -65.565 143.288-224.393  1.00  0.00           H  
ATOM   1711  HD3 LYS A 133     -66.814 144.524-224.539  1.00  0.00           H  
ATOM   1712  HE2 LYS A 133     -64.196 144.752-226.025  1.00  0.00           H  
ATOM   1713  HE3 LYS A 133     -65.555 143.849-226.694  1.00  0.00           H  
ATOM   1714  HZ1 LYS A 133     -65.409 146.727-226.036  1.00  0.00           H  
ATOM   1715  HZ2 LYS A 133     -66.899 145.933-226.227  1.00  0.00           H  
ATOM   1716  HZ3 LYS A 133     -65.798 146.003-227.520  1.00  0.00           H  
ATOM   1717  N   VAL A 134     -66.085 145.834-219.395  1.00  0.00           N  
ATOM   1718  CA  VAL A 134     -66.853 146.707-218.464  1.00  0.00           C  
ATOM   1719  C   VAL A 134     -65.862 147.510-217.627  1.00  0.00           C  
ATOM   1720  O   VAL A 134     -66.136 148.619-217.221  1.00  0.00           O  
ATOM   1721  CB  VAL A 134     -67.746 145.839-217.561  1.00  0.00           C  
ATOM   1722  CG1 VAL A 134     -68.297 146.660-216.388  1.00  0.00           C  
ATOM   1723  CG2 VAL A 134     -68.921 145.322-218.387  1.00  0.00           C  
ATOM   1724  H   VAL A 134     -66.204 144.862-219.372  1.00  0.00           H  
ATOM   1725  HA  VAL A 134     -67.470 147.384-219.037  1.00  0.00           H  
ATOM   1726  HB  VAL A 134     -67.175 145.005-217.182  1.00  0.00           H  
ATOM   1727 HG11 VAL A 134     -67.489 147.166-215.881  1.00  0.00           H  
ATOM   1728 HG12 VAL A 134     -68.799 146.001-215.692  1.00  0.00           H  
ATOM   1729 HG13 VAL A 134     -69.002 147.388-216.759  1.00  0.00           H  
ATOM   1730 HG21 VAL A 134     -68.556 144.659-219.158  1.00  0.00           H  
ATOM   1731 HG22 VAL A 134     -69.432 146.160-218.841  1.00  0.00           H  
ATOM   1732 HG23 VAL A 134     -69.605 144.789-217.744  1.00  0.00           H  
ATOM   1733  N   PHE A 135     -64.707 146.961-217.370  1.00  0.00           N  
ATOM   1734  CA  PHE A 135     -63.699 147.700-216.562  1.00  0.00           C  
ATOM   1735  C   PHE A 135     -63.084 148.843-217.396  1.00  0.00           C  
ATOM   1736  O   PHE A 135     -63.138 149.989-217.003  1.00  0.00           O  
ATOM   1737  CB  PHE A 135     -62.615 146.728-216.075  1.00  0.00           C  
ATOM   1738  CG  PHE A 135     -61.391 147.502-215.652  1.00  0.00           C  
ATOM   1739  CD1 PHE A 135     -61.528 148.656-214.871  1.00  0.00           C  
ATOM   1740  CD2 PHE A 135     -60.120 147.060-216.030  1.00  0.00           C  
ATOM   1741  CE1 PHE A 135     -60.392 149.367-214.470  1.00  0.00           C  
ATOM   1742  CE2 PHE A 135     -58.985 147.772-215.629  1.00  0.00           C  
ATOM   1743  CZ  PHE A 135     -59.119 148.926-214.849  1.00  0.00           C  
ATOM   1744  H   PHE A 135     -64.504 146.064-217.711  1.00  0.00           H  
ATOM   1745  HA  PHE A 135     -64.195 148.128-215.703  1.00  0.00           H  
ATOM   1746  HB2 PHE A 135     -62.993 146.175-215.229  1.00  0.00           H  
ATOM   1747  HB3 PHE A 135     -62.355 146.037-216.860  1.00  0.00           H  
ATOM   1748  HD1 PHE A 135     -62.510 148.997-214.579  1.00  0.00           H  
ATOM   1749  HD2 PHE A 135     -60.014 146.170-216.633  1.00  0.00           H  
ATOM   1750  HE1 PHE A 135     -60.495 150.255-213.867  1.00  0.00           H  
ATOM   1751  HE2 PHE A 135     -58.004 147.431-215.920  1.00  0.00           H  
ATOM   1752  HZ  PHE A 135     -58.242 149.475-214.538  1.00  0.00           H  
ATOM   1753  N   TRP A 136     -62.506 148.560-218.540  1.00  0.00           N  
ATOM   1754  CA  TRP A 136     -61.912 149.669-219.358  1.00  0.00           C  
ATOM   1755  C   TRP A 136     -63.028 150.524-219.973  1.00  0.00           C  
ATOM   1756  O   TRP A 136     -63.051 151.731-219.840  1.00  0.00           O  
ATOM   1757  CB  TRP A 136     -61.044 149.121-220.506  1.00  0.00           C  
ATOM   1758  CG  TRP A 136     -59.893 148.311-219.987  1.00  0.00           C  
ATOM   1759  CD1 TRP A 136     -59.623 147.037-220.357  1.00  0.00           C  
ATOM   1760  CD2 TRP A 136     -58.841 148.694-219.048  1.00  0.00           C  
ATOM   1761  NE1 TRP A 136     -58.478 146.612-219.708  1.00  0.00           N  
ATOM   1762  CE2 TRP A 136     -57.961 147.594-218.888  1.00  0.00           C  
ATOM   1763  CE3 TRP A 136     -58.564 149.870-218.323  1.00  0.00           C  
ATOM   1764  CZ2 TRP A 136     -56.852 147.660-218.045  1.00  0.00           C  
ATOM   1765  CZ3 TRP A 136     -57.447 149.935-217.472  1.00  0.00           C  
ATOM   1766  CH2 TRP A 136     -56.594 148.833-217.334  1.00  0.00           C  
ATOM   1767  H   TRP A 136     -62.469 147.637-218.859  1.00  0.00           H  
ATOM   1768  HA  TRP A 136     -61.306 150.291-218.719  1.00  0.00           H  
ATOM   1769  HB2 TRP A 136     -61.650 148.507-221.157  1.00  0.00           H  
ATOM   1770  HB3 TRP A 136     -60.655 149.953-221.074  1.00  0.00           H  
ATOM   1771  HD1 TRP A 136     -60.206 146.447-221.048  1.00  0.00           H  
ATOM   1772  HE1 TRP A 136     -58.068 145.726-219.803  1.00  0.00           H  
ATOM   1773  HE3 TRP A 136     -59.211 150.727-218.422  1.00  0.00           H  
ATOM   1774  HZ2 TRP A 136     -56.197 146.808-217.940  1.00  0.00           H  
ATOM   1775  HZ3 TRP A 136     -57.245 150.840-216.919  1.00  0.00           H  
ATOM   1776  HH2 TRP A 136     -55.737 148.892-216.678  1.00  0.00           H  
ATOM   1777  N   GLU A 137     -63.934 149.897-220.674  1.00  0.00           N  
ATOM   1778  CA  GLU A 137     -65.041 150.643-221.343  1.00  0.00           C  
ATOM   1779  C   GLU A 137     -65.520 151.810-220.478  1.00  0.00           C  
ATOM   1780  O   GLU A 137     -65.552 152.945-220.913  1.00  0.00           O  
ATOM   1781  CB  GLU A 137     -66.212 149.684-221.590  1.00  0.00           C  
ATOM   1782  CG  GLU A 137     -67.171 150.305-222.604  1.00  0.00           C  
ATOM   1783  CD  GLU A 137     -68.494 149.535-222.594  1.00  0.00           C  
ATOM   1784  OE1 GLU A 137     -69.316 149.820-221.739  1.00  0.00           O  
ATOM   1785  OE2 GLU A 137     -68.661 148.673-223.441  1.00  0.00           O  
ATOM   1786  H   GLU A 137     -63.875 148.927-220.780  1.00  0.00           H  
ATOM   1787  HA  GLU A 137     -64.691 151.022-222.290  1.00  0.00           H  
ATOM   1788  HB2 GLU A 137     -65.834 148.749-221.978  1.00  0.00           H  
ATOM   1789  HB3 GLU A 137     -66.737 149.501-220.661  1.00  0.00           H  
ATOM   1790  HG2 GLU A 137     -67.353 151.336-222.343  1.00  0.00           H  
ATOM   1791  HG3 GLU A 137     -66.733 150.255-223.590  1.00  0.00           H  
ATOM   1792  N   ASN A 138     -65.915 151.544-219.269  1.00  0.00           N  
ATOM   1793  CA  ASN A 138     -66.419 152.634-218.389  1.00  0.00           C  
ATOM   1794  C   ASN A 138     -65.347 153.017-217.366  1.00  0.00           C  
ATOM   1795  O   ASN A 138     -65.540 152.882-216.175  1.00  0.00           O  
ATOM   1796  CB  ASN A 138     -67.664 152.121-217.670  1.00  0.00           C  
ATOM   1797  CG  ASN A 138     -67.392 150.744-217.149  1.00  0.00           C  
ATOM   1798  OD1 ASN A 138     -66.544 150.557-216.299  1.00  0.00           O  
ATOM   1799  ND2 ASN A 138     -68.078 149.763-217.606  1.00  0.00           N  
ATOM   1800  H   ASN A 138     -65.899 150.621-218.943  1.00  0.00           H  
ATOM   1801  HA  ASN A 138     -66.676 153.497-218.984  1.00  0.00           H  
ATOM   1802  HB2 ASN A 138     -67.901 152.735-216.840  1.00  0.00           H  
ATOM   1803  HB3 ASN A 138     -68.498 152.096-218.355  1.00  0.00           H  
ATOM   1804 HD21 ASN A 138     -68.768 149.907-218.287  1.00  0.00           H  
ATOM   1805 HD22 ASN A 138     -67.916 148.894-217.264  1.00  0.00           H  
ATOM   1806  N   HIS A 139     -64.233 153.524-217.822  1.00  0.00           N  
ATOM   1807  CA  HIS A 139     -63.156 153.943-216.864  1.00  0.00           C  
ATOM   1808  C   HIS A 139     -62.229 154.959-217.529  1.00  0.00           C  
ATOM   1809  O   HIS A 139     -62.351 155.284-218.693  1.00  0.00           O  
ATOM   1810  CB  HIS A 139     -62.278 152.754-216.405  1.00  0.00           C  
ATOM   1811  CG  HIS A 139     -62.943 151.965-215.317  1.00  0.00           C  
ATOM   1812  ND1 HIS A 139     -64.144 151.302-215.497  1.00  0.00           N  
ATOM   1813  CD2 HIS A 139     -62.549 151.683-214.037  1.00  0.00           C  
ATOM   1814  CE1 HIS A 139     -64.426 150.655-214.354  1.00  0.00           C  
ATOM   1815  NE2 HIS A 139     -63.484 150.852-213.430  1.00  0.00           N  
ATOM   1816  H   HIS A 139     -64.118 153.659-218.793  1.00  0.00           H  
ATOM   1817  HA  HIS A 139     -63.613 154.398-215.997  1.00  0.00           H  
ATOM   1818  HB2 HIS A 139     -62.065 152.102-217.228  1.00  0.00           H  
ATOM   1819  HB3 HIS A 139     -61.345 153.143-216.026  1.00  0.00           H  
ATOM   1820  HD1 HIS A 139     -64.691 151.308-216.307  1.00  0.00           H  
ATOM   1821  HD2 HIS A 139     -61.657 152.072-213.564  1.00  0.00           H  
ATOM   1822  HE1 HIS A 139     -65.305 150.046-214.203  1.00  0.00           H  
ATOM   1823  N   ASP A 140     -61.290 155.435-216.771  1.00  0.00           N  
ATOM   1824  CA  ASP A 140     -60.295 156.405-217.258  1.00  0.00           C  
ATOM   1825  C   ASP A 140     -58.991 156.074-216.537  1.00  0.00           C  
ATOM   1826  O   ASP A 140     -58.662 156.674-215.534  1.00  0.00           O  
ATOM   1827  CB  ASP A 140     -60.762 157.801-216.887  1.00  0.00           C  
ATOM   1828  CG  ASP A 140     -59.557 158.733-216.753  1.00  0.00           C  
ATOM   1829  OD1 ASP A 140     -58.504 158.385-217.261  1.00  0.00           O  
ATOM   1830  OD2 ASP A 140     -59.706 159.781-216.145  1.00  0.00           O  
ATOM   1831  H   ASP A 140     -61.225 155.134-215.857  1.00  0.00           H  
ATOM   1832  HA  ASP A 140     -60.178 156.321-218.325  1.00  0.00           H  
ATOM   1833  HB2 ASP A 140     -61.417 158.159-217.652  1.00  0.00           H  
ATOM   1834  HB3 ASP A 140     -61.299 157.760-215.953  1.00  0.00           H  
ATOM   1835  N   PRO A 141     -58.291 155.079-217.011  1.00  0.00           N  
ATOM   1836  CA  PRO A 141     -57.040 154.605-216.368  1.00  0.00           C  
ATOM   1837  C   PRO A 141     -56.065 155.730-216.024  1.00  0.00           C  
ATOM   1838  O   PRO A 141     -54.921 155.477-215.736  1.00  0.00           O  
ATOM   1839  CB  PRO A 141     -56.404 153.656-217.386  1.00  0.00           C  
ATOM   1840  CG  PRO A 141     -57.427 153.386-218.444  1.00  0.00           C  
ATOM   1841  CD  PRO A 141     -58.625 154.308-218.216  1.00  0.00           C  
ATOM   1842  HA  PRO A 141     -57.279 154.048-215.477  1.00  0.00           H  
ATOM   1843  HB2 PRO A 141     -55.534 154.116-217.825  1.00  0.00           H  
ATOM   1844  HB3 PRO A 141     -56.125 152.732-216.901  1.00  0.00           H  
ATOM   1845  HG2 PRO A 141     -56.999 153.586-219.414  1.00  0.00           H  
ATOM   1846  HG3 PRO A 141     -57.745 152.358-218.393  1.00  0.00           H  
ATOM   1847  HD2 PRO A 141     -58.745 154.963-219.064  1.00  0.00           H  
ATOM   1848  HD3 PRO A 141     -59.521 153.727-218.056  1.00  0.00           H  
ATOM   1849  N   THR A 142     -56.489 156.963-216.055  1.00  0.00           N  
ATOM   1850  CA  THR A 142     -55.536 158.066-215.724  1.00  0.00           C  
ATOM   1851  C   THR A 142     -56.067 158.893-214.549  1.00  0.00           C  
ATOM   1852  O   THR A 142     -56.001 160.107-214.560  1.00  0.00           O  
ATOM   1853  CB  THR A 142     -55.324 158.995-216.929  1.00  0.00           C  
ATOM   1854  OG1 THR A 142     -56.178 160.124-216.806  1.00  0.00           O  
ATOM   1855  CG2 THR A 142     -55.626 158.274-218.246  1.00  0.00           C  
ATOM   1856  H   THR A 142     -57.418 157.164-216.300  1.00  0.00           H  
ATOM   1857  HA  THR A 142     -54.587 157.634-215.444  1.00  0.00           H  
ATOM   1858  HB  THR A 142     -54.294 159.325-216.939  1.00  0.00           H  
ATOM   1859  HG1 THR A 142     -56.050 160.678-217.580  1.00  0.00           H  
ATOM   1860 HG21 THR A 142     -56.136 157.348-218.055  1.00  0.00           H  
ATOM   1861 HG22 THR A 142     -54.700 158.072-218.758  1.00  0.00           H  
ATOM   1862 HG23 THR A 142     -56.246 158.905-218.865  1.00  0.00           H  
ATOM   1863  N   GLN A 143     -56.582 158.260-213.531  1.00  0.00           N  
ATOM   1864  CA  GLN A 143     -57.096 159.037-212.366  1.00  0.00           C  
ATOM   1865  C   GLN A 143     -56.526 158.448-211.073  1.00  0.00           C  
ATOM   1866  O   GLN A 143     -57.182 157.711-210.365  1.00  0.00           O  
ATOM   1867  CB  GLN A 143     -58.622 158.987-212.317  1.00  0.00           C  
ATOM   1868  CG  GLN A 143     -59.210 159.123-213.721  1.00  0.00           C  
ATOM   1869  CD  GLN A 143     -60.523 158.348-213.780  1.00  0.00           C  
ATOM   1870  OE1 GLN A 143     -60.522 157.138-213.889  1.00  0.00           O  
ATOM   1871  NE2 GLN A 143     -61.654 158.995-213.718  1.00  0.00           N  
ATOM   1872  H   GLN A 143     -56.625 157.281-213.527  1.00  0.00           H  
ATOM   1873  HA  GLN A 143     -56.776 160.066-212.458  1.00  0.00           H  
ATOM   1874  HB2 GLN A 143     -58.932 158.049-211.890  1.00  0.00           H  
ATOM   1875  HB3 GLN A 143     -58.985 159.799-211.705  1.00  0.00           H  
ATOM   1876  HG2 GLN A 143     -59.396 160.165-213.936  1.00  0.00           H  
ATOM   1877  HG3 GLN A 143     -58.525 158.722-214.451  1.00  0.00           H  
ATOM   1878 HE21 GLN A 143     -61.655 159.972-213.635  1.00  0.00           H  
ATOM   1879 HE22 GLN A 143     -62.502 158.506-213.756  1.00  0.00           H  
ATOM   1880  N   GLY A 144     -55.302 158.771-210.781  1.00  0.00           N  
ATOM   1881  CA  GLY A 144     -54.623 158.256-209.555  1.00  0.00           C  
ATOM   1882  C   GLY A 144     -55.561 158.210-208.338  1.00  0.00           C  
ATOM   1883  O   GLY A 144     -56.512 157.457-208.289  1.00  0.00           O  
ATOM   1884  H   GLY A 144     -54.806 159.358-211.391  1.00  0.00           H  
ATOM   1885  HA2 GLY A 144     -54.262 157.259-209.748  1.00  0.00           H  
ATOM   1886  HA3 GLY A 144     -53.783 158.896-209.325  1.00  0.00           H  
ATOM   1887  N   MET A 145     -55.244 158.986-207.334  1.00  0.00           N  
ATOM   1888  CA  MET A 145     -56.030 158.995-206.068  1.00  0.00           C  
ATOM   1889  C   MET A 145     -57.409 159.575-206.308  1.00  0.00           C  
ATOM   1890  O   MET A 145     -57.937 160.323-205.510  1.00  0.00           O  
ATOM   1891  CB  MET A 145     -55.298 159.845-205.028  1.00  0.00           C  
ATOM   1892  CG  MET A 145     -54.430 160.884-205.739  1.00  0.00           C  
ATOM   1893  SD  MET A 145     -54.124 162.279-204.627  1.00  0.00           S  
ATOM   1894  CE  MET A 145     -53.212 163.309-205.801  1.00  0.00           C  
ATOM   1895  H   MET A 145     -54.464 159.544-207.407  1.00  0.00           H  
ATOM   1896  HA  MET A 145     -56.127 157.987-205.696  1.00  0.00           H  
ATOM   1897  HB2 MET A 145     -56.020 160.347-204.401  1.00  0.00           H  
ATOM   1898  HB3 MET A 145     -54.673 159.210-204.419  1.00  0.00           H  
ATOM   1899  HG2 MET A 145     -53.489 160.436-206.021  1.00  0.00           H  
ATOM   1900  HG3 MET A 145     -54.941 161.235-206.624  1.00  0.00           H  
ATOM   1901  HE1 MET A 145     -53.644 163.199-206.787  1.00  0.00           H  
ATOM   1902  HE2 MET A 145     -52.180 163.001-205.826  1.00  0.00           H  
ATOM   1903  HE3 MET A 145     -53.269 164.344-205.491  1.00  0.00           H  
ATOM   1904  N   ARG A 146     -58.013 159.193-207.383  1.00  0.00           N  
ATOM   1905  CA  ARG A 146     -59.403 159.686-207.653  1.00  0.00           C  
ATOM   1906  C   ARG A 146     -60.038 158.945-208.861  1.00  0.00           C  
ATOM   1907  O   ARG A 146     -59.383 158.740-209.859  1.00  0.00           O  
ATOM   1908  CB  ARG A 146     -59.415 161.211-207.944  1.00  0.00           C  
ATOM   1909  CG  ARG A 146     -60.849 161.713-207.805  1.00  0.00           C  
ATOM   1910  CD  ARG A 146     -61.574 161.595-209.149  1.00  0.00           C  
ATOM   1911  NE  ARG A 146     -61.743 162.952-209.743  1.00  0.00           N  
ATOM   1912  CZ  ARG A 146     -61.889 163.085-211.033  1.00  0.00           C  
ATOM   1913  NH1 ARG A 146     -61.886 162.031-211.803  1.00  0.00           N  
ATOM   1914  NH2 ARG A 146     -62.037 164.272-211.555  1.00  0.00           N  
ATOM   1915  H   ARG A 146     -57.564 158.553-207.982  1.00  0.00           H  
ATOM   1916  HA  ARG A 146     -59.972 159.504-206.754  1.00  0.00           H  
ATOM   1917  HB2 ARG A 146     -58.784 161.719-207.230  1.00  0.00           H  
ATOM   1918  HB3 ARG A 146     -59.073 161.429-208.952  1.00  0.00           H  
ATOM   1919  HG2 ARG A 146     -61.357 161.113-207.075  1.00  0.00           H  
ATOM   1920  HG3 ARG A 146     -60.845 162.743-207.489  1.00  0.00           H  
ATOM   1921  HD2 ARG A 146     -61.000 160.977-209.822  1.00  0.00           H  
ATOM   1922  HD3 ARG A 146     -62.545 161.149-208.994  1.00  0.00           H  
ATOM   1923  HE  ARG A 146     -61.744 163.743-209.166  1.00  0.00           H  
ATOM   1924 HH11 ARG A 146     -61.771 161.121-211.404  1.00  0.00           H  
ATOM   1925 HH12 ARG A 146     -61.998 162.132-212.791  1.00  0.00           H  
ATOM   1926 HH21 ARG A 146     -62.040 165.080-210.965  1.00  0.00           H  
ATOM   1927 HH22 ARG A 146     -62.150 164.374-212.543  1.00  0.00           H  
ATOM   1928  N   GLN A 147     -61.319 158.583-208.816  1.00  0.00           N  
ATOM   1929  CA  GLN A 147     -61.950 157.930-210.004  1.00  0.00           C  
ATOM   1930  C   GLN A 147     -63.418 158.353-210.065  1.00  0.00           C  
ATOM   1931  O   GLN A 147     -64.279 157.737-209.470  1.00  0.00           O  
ATOM   1932  CB  GLN A 147     -61.879 156.393-209.953  1.00  0.00           C  
ATOM   1933  CG  GLN A 147     -61.200 155.912-211.225  1.00  0.00           C  
ATOM   1934  CD  GLN A 147     -62.182 156.193-212.356  1.00  0.00           C  
ATOM   1935  OE1 GLN A 147     -62.735 157.272-212.429  1.00  0.00           O  
ATOM   1936  NE2 GLN A 147     -62.435 155.288-213.250  1.00  0.00           N  
ATOM   1937  H   GLN A 147     -61.877 158.777-208.031  1.00  0.00           H  
ATOM   1938  HA  GLN A 147     -61.451 158.284-210.896  1.00  0.00           H  
ATOM   1939  HB2 GLN A 147     -61.351 156.044-209.069  1.00  0.00           H  
ATOM   1940  HB3 GLN A 147     -62.882 155.999-209.958  1.00  0.00           H  
ATOM   1941  HG2 GLN A 147     -60.284 156.456-211.384  1.00  0.00           H  
ATOM   1942  HG3 GLN A 147     -60.997 154.860-211.162  1.00  0.00           H  
ATOM   1943 HE21 GLN A 147     -61.980 154.417-213.230  1.00  0.00           H  
ATOM   1944 HE22 GLN A 147     -63.128 155.457-213.903  1.00  0.00           H  
ATOM   1945  N   GLY A 148     -63.703 159.410-210.766  1.00  0.00           N  
ATOM   1946  CA  GLY A 148     -65.086 159.894-210.859  1.00  0.00           C  
ATOM   1947  C   GLY A 148     -65.305 160.900-209.753  1.00  0.00           C  
ATOM   1948  O   GLY A 148     -64.553 161.834-209.559  1.00  0.00           O  
ATOM   1949  H   GLY A 148     -63.009 159.893-211.211  1.00  0.00           H  
ATOM   1950  HA2 GLY A 148     -65.259 160.363-211.807  1.00  0.00           H  
ATOM   1951  HA3 GLY A 148     -65.767 159.067-210.736  1.00  0.00           H  
ATOM   1952  N   ASN A 149     -66.338 160.695-209.046  1.00  0.00           N  
ATOM   1953  CA  ASN A 149     -66.686 161.607-207.916  1.00  0.00           C  
ATOM   1954  C   ASN A 149     -66.134 161.060-206.587  1.00  0.00           C  
ATOM   1955  O   ASN A 149     -66.500 161.524-205.525  1.00  0.00           O  
ATOM   1956  CB  ASN A 149     -68.208 161.729-207.816  1.00  0.00           C  
ATOM   1957  CG  ASN A 149     -68.571 163.065-207.165  1.00  0.00           C  
ATOM   1958  OD1 ASN A 149     -67.717 163.747-206.634  1.00  0.00           O  
ATOM   1959  ND2 ASN A 149     -69.811 163.472-207.184  1.00  0.00           N  
ATOM   1960  H   ASN A 149     -66.894 159.933-209.273  1.00  0.00           H  
ATOM   1961  HA  ASN A 149     -66.263 162.583-208.101  1.00  0.00           H  
ATOM   1962  HB2 ASN A 149     -68.639 161.681-208.805  1.00  0.00           H  
ATOM   1963  HB3 ASN A 149     -68.595 160.920-207.215  1.00  0.00           H  
ATOM   1964 HD21 ASN A 149     -70.500 162.922-207.612  1.00  0.00           H  
ATOM   1965 HD22 ASN A 149     -70.053 164.326-206.770  1.00  0.00           H  
ATOM   1966  N   ASP A 150     -65.260 160.085-206.624  1.00  0.00           N  
ATOM   1967  CA  ASP A 150     -64.705 159.535-205.354  1.00  0.00           C  
ATOM   1968  C   ASP A 150     -63.239 159.953-205.214  1.00  0.00           C  
ATOM   1969  O   ASP A 150     -62.392 159.528-205.974  1.00  0.00           O  
ATOM   1970  CB  ASP A 150     -64.806 158.007-205.375  1.00  0.00           C  
ATOM   1971  CG  ASP A 150     -65.619 157.530-204.170  1.00  0.00           C  
ATOM   1972  OD1 ASP A 150     -65.306 157.947-203.067  1.00  0.00           O  
ATOM   1973  OD2 ASP A 150     -66.543 156.759-204.372  1.00  0.00           O  
ATOM   1974  H   ASP A 150     -64.963 159.718-207.480  1.00  0.00           H  
ATOM   1975  HA  ASP A 150     -65.270 159.921-204.518  1.00  0.00           H  
ATOM   1976  HB2 ASP A 150     -65.293 157.692-206.286  1.00  0.00           H  
ATOM   1977  HB3 ASP A 150     -63.815 157.580-205.333  1.00  0.00           H  
ATOM   1978  N   PHE A 151     -62.928 160.782-204.254  1.00  0.00           N  
ATOM   1979  CA  PHE A 151     -61.513 161.221-204.085  1.00  0.00           C  
ATOM   1980  C   PHE A 151     -60.878 160.501-202.899  1.00  0.00           C  
ATOM   1981  O   PHE A 151     -61.247 160.708-201.760  1.00  0.00           O  
ATOM   1982  CB  PHE A 151     -61.464 162.726-203.838  1.00  0.00           C  
ATOM   1983  CG  PHE A 151     -61.691 163.466-205.135  1.00  0.00           C  
ATOM   1984  CD1 PHE A 151     -62.845 163.223-205.891  1.00  0.00           C  
ATOM   1985  CD2 PHE A 151     -60.746 164.398-205.583  1.00  0.00           C  
ATOM   1986  CE1 PHE A 151     -63.054 163.911-207.092  1.00  0.00           C  
ATOM   1987  CE2 PHE A 151     -60.956 165.086-206.784  1.00  0.00           C  
ATOM   1988  CZ  PHE A 151     -62.109 164.842-207.539  1.00  0.00           C  
ATOM   1989  H   PHE A 151     -63.623 161.117-203.650  1.00  0.00           H  
ATOM   1990  HA  PHE A 151     -60.955 160.988-204.977  1.00  0.00           H  
ATOM   1991  HB2 PHE A 151     -62.228 162.999-203.128  1.00  0.00           H  
ATOM   1992  HB3 PHE A 151     -60.493 162.986-203.441  1.00  0.00           H  
ATOM   1993  HD1 PHE A 151     -63.575 162.505-205.547  1.00  0.00           H  
ATOM   1994  HD2 PHE A 151     -59.856 164.586-205.001  1.00  0.00           H  
ATOM   1995  HE1 PHE A 151     -63.944 163.723-207.674  1.00  0.00           H  
ATOM   1996  HE2 PHE A 151     -60.227 165.805-207.128  1.00  0.00           H  
ATOM   1997  HZ  PHE A 151     -62.271 165.373-208.465  1.00  0.00           H  
ATOM   1998  N   GLY A 152     -59.913 159.662-203.159  1.00  0.00           N  
ATOM   1999  CA  GLY A 152     -59.242 158.935-202.038  1.00  0.00           C  
ATOM   2000  C   GLY A 152     -58.189 157.965-202.584  1.00  0.00           C  
ATOM   2001  O   GLY A 152     -58.320 157.431-203.667  1.00  0.00           O  
ATOM   2002  H   GLY A 152     -59.629 159.519-204.090  1.00  0.00           H  
ATOM   2003  HA2 GLY A 152     -58.761 159.649-201.386  1.00  0.00           H  
ATOM   2004  HA3 GLY A 152     -59.978 158.382-201.475  1.00  0.00           H  
ATOM   2005  N   THR A 153     -57.148 157.732-201.829  1.00  0.00           N  
ATOM   2006  CA  THR A 153     -56.080 156.794-202.281  1.00  0.00           C  
ATOM   2007  C   THR A 153     -56.720 155.493-202.770  1.00  0.00           C  
ATOM   2008  O   THR A 153     -56.364 154.959-203.801  1.00  0.00           O  
ATOM   2009  CB  THR A 153     -55.152 156.476-201.100  1.00  0.00           C  
ATOM   2010  OG1 THR A 153     -55.800 156.831-199.887  1.00  0.00           O  
ATOM   2011  CG2 THR A 153     -53.839 157.258-201.220  1.00  0.00           C  
ATOM   2012  H   THR A 153     -57.068 158.172-200.956  1.00  0.00           H  
ATOM   2013  HA  THR A 153     -55.515 157.246-203.081  1.00  0.00           H  
ATOM   2014  HB  THR A 153     -54.935 155.419-201.092  1.00  0.00           H  
ATOM   2015  HG1 THR A 153     -55.257 156.521-199.159  1.00  0.00           H  
ATOM   2016 HG21 THR A 153     -53.994 158.270-200.881  1.00  0.00           H  
ATOM   2017 HG22 THR A 153     -53.515 157.268-202.249  1.00  0.00           H  
ATOM   2018 HG23 THR A 153     -53.081 156.784-200.608  1.00  0.00           H  
ATOM   2019  N   GLN A 154     -57.649 154.970-202.020  1.00  0.00           N  
ATOM   2020  CA  GLN A 154     -58.301 153.687-202.419  1.00  0.00           C  
ATOM   2021  C   GLN A 154     -59.299 153.905-203.562  1.00  0.00           C  
ATOM   2022  O   GLN A 154     -59.946 152.977-204.005  1.00  0.00           O  
ATOM   2023  CB  GLN A 154     -59.021 153.076-201.204  1.00  0.00           C  
ATOM   2024  CG  GLN A 154     -60.496 153.490-201.177  1.00  0.00           C  
ATOM   2025  CD  GLN A 154     -60.612 155.001-201.102  1.00  0.00           C  
ATOM   2026  OE1 GLN A 154     -59.636 155.702-201.280  1.00  0.00           O  
ATOM   2027  NE2 GLN A 154     -61.764 155.554-200.843  1.00  0.00           N  
ATOM   2028  H   GLN A 154     -57.905 155.414-201.183  1.00  0.00           H  
ATOM   2029  HA  GLN A 154     -57.538 152.999-202.752  1.00  0.00           H  
ATOM   2030  HB2 GLN A 154     -58.961 151.999-201.259  1.00  0.00           H  
ATOM   2031  HB3 GLN A 154     -58.539 153.414-200.298  1.00  0.00           H  
ATOM   2032  HG2 GLN A 154     -60.991 153.132-202.065  1.00  0.00           H  
ATOM   2033  HG3 GLN A 154     -60.964 153.066-200.307  1.00  0.00           H  
ATOM   2034 HE21 GLN A 154     -62.577 155.020-200.694  1.00  0.00           H  
ATOM   2035 HE22 GLN A 154     -61.814 156.502-200.789  1.00  0.00           H  
ATOM   2036  N   TYR A 155     -59.441 155.107-204.056  1.00  0.00           N  
ATOM   2037  CA  TYR A 155     -60.412 155.320-205.171  1.00  0.00           C  
ATOM   2038  C   TYR A 155     -59.664 155.446-206.506  1.00  0.00           C  
ATOM   2039  O   TYR A 155     -60.002 156.267-207.335  1.00  0.00           O  
ATOM   2040  CB  TYR A 155     -61.227 156.603-204.939  1.00  0.00           C  
ATOM   2041  CG  TYR A 155     -62.265 156.420-203.844  1.00  0.00           C  
ATOM   2042  CD1 TYR A 155     -63.144 155.326-203.860  1.00  0.00           C  
ATOM   2043  CD2 TYR A 155     -62.359 157.364-202.816  1.00  0.00           C  
ATOM   2044  CE1 TYR A 155     -64.104 155.177-202.854  1.00  0.00           C  
ATOM   2045  CE2 TYR A 155     -63.321 157.219-201.810  1.00  0.00           C  
ATOM   2046  CZ  TYR A 155     -64.193 156.124-201.827  1.00  0.00           C  
ATOM   2047  OH  TYR A 155     -65.140 155.982-200.835  1.00  0.00           O  
ATOM   2048  H   TYR A 155     -58.918 155.856-203.701  1.00  0.00           H  
ATOM   2049  HA  TYR A 155     -61.076 154.476-205.224  1.00  0.00           H  
ATOM   2050  HB2 TYR A 155     -60.556 157.397-204.660  1.00  0.00           H  
ATOM   2051  HB3 TYR A 155     -61.727 156.872-205.858  1.00  0.00           H  
ATOM   2052  HD1 TYR A 155     -63.084 154.604-204.644  1.00  0.00           H  
ATOM   2053  HD2 TYR A 155     -61.688 158.207-202.801  1.00  0.00           H  
ATOM   2054  HE1 TYR A 155     -64.779 154.327-202.871  1.00  0.00           H  
ATOM   2055  HE2 TYR A 155     -63.390 157.951-201.019  1.00  0.00           H  
ATOM   2056  HH  TYR A 155     -64.901 156.566-200.111  1.00  0.00           H  
ATOM   2057  N   ARG A 156     -58.664 154.636-206.733  1.00  0.00           N  
ATOM   2058  CA  ARG A 156     -57.924 154.715-208.027  1.00  0.00           C  
ATOM   2059  C   ARG A 156     -58.361 153.559-208.919  1.00  0.00           C  
ATOM   2060  O   ARG A 156     -59.060 152.661-208.493  1.00  0.00           O  
ATOM   2061  CB  ARG A 156     -56.408 154.583-207.806  1.00  0.00           C  
ATOM   2062  CG  ARG A 156     -55.960 155.311-206.537  1.00  0.00           C  
ATOM   2063  CD  ARG A 156     -54.953 154.436-205.785  1.00  0.00           C  
ATOM   2064  NE  ARG A 156     -53.879 153.985-206.718  1.00  0.00           N  
ATOM   2065  CZ  ARG A 156     -53.075 154.858-207.260  1.00  0.00           C  
ATOM   2066  NH1 ARG A 156     -53.192 156.125-206.970  1.00  0.00           N  
ATOM   2067  NH2 ARG A 156     -52.144 154.462-208.085  1.00  0.00           N  
ATOM   2068  H   ARG A 156     -58.407 153.972-206.063  1.00  0.00           H  
ATOM   2069  HA  ARG A 156     -58.142 155.651-208.515  1.00  0.00           H  
ATOM   2070  HB2 ARG A 156     -56.153 153.537-207.721  1.00  0.00           H  
ATOM   2071  HB3 ARG A 156     -55.890 155.004-208.655  1.00  0.00           H  
ATOM   2072  HG2 ARG A 156     -55.488 156.240-206.808  1.00  0.00           H  
ATOM   2073  HG3 ARG A 156     -56.810 155.510-205.905  1.00  0.00           H  
ATOM   2074  HD2 ARG A 156     -54.512 155.008-204.984  1.00  0.00           H  
ATOM   2075  HD3 ARG A 156     -55.461 153.575-205.376  1.00  0.00           H  
ATOM   2076  HE  ARG A 156     -53.776 153.030-206.925  1.00  0.00           H  
ATOM   2077 HH11 ARG A 156     -53.897 156.428-206.329  1.00  0.00           H  
ATOM   2078 HH12 ARG A 156     -52.576 156.793-207.387  1.00  0.00           H  
ATOM   2079 HH21 ARG A 156     -52.049 153.490-208.302  1.00  0.00           H  
ATOM   2080 HH22 ARG A 156     -51.528 155.131-208.501  1.00  0.00           H  
ATOM   2081  N   SER A 157     -57.889 153.531-210.130  1.00  0.00           N  
ATOM   2082  CA  SER A 157     -58.219 152.376-211.017  1.00  0.00           C  
ATOM   2083  C   SER A 157     -57.280 151.297-210.563  1.00  0.00           C  
ATOM   2084  O   SER A 157     -56.106 151.552-210.391  1.00  0.00           O  
ATOM   2085  CB  SER A 157     -57.956 152.733-212.482  1.00  0.00           C  
ATOM   2086  OG  SER A 157     -57.296 153.989-212.551  1.00  0.00           O  
ATOM   2087  H   SER A 157     -57.256 154.231-210.430  1.00  0.00           H  
ATOM   2088  HA  SER A 157     -59.248 152.046-210.876  1.00  0.00           H  
ATOM   2089  HB2 SER A 157     -57.332 151.974-212.930  1.00  0.00           H  
ATOM   2090  HB3 SER A 157     -58.894 152.789-213.014  1.00  0.00           H  
ATOM   2091  HG  SER A 157     -56.528 153.953-211.977  1.00  0.00           H  
ATOM   2092  N   ALA A 158     -57.743 150.121-210.283  1.00  0.00           N  
ATOM   2093  CA  ALA A 158     -56.758 149.144-209.757  1.00  0.00           C  
ATOM   2094  C   ALA A 158     -57.021 147.742-210.245  1.00  0.00           C  
ATOM   2095  O   ALA A 158     -58.035 147.153-209.956  1.00  0.00           O  
ATOM   2096  CB  ALA A 158     -56.814 149.186-208.235  1.00  0.00           C  
ATOM   2097  H   ALA A 158     -58.719 149.903-210.362  1.00  0.00           H  
ATOM   2098  HA  ALA A 158     -55.773 149.438-210.076  1.00  0.00           H  
ATOM   2099  HB1 ALA A 158     -56.315 148.320-207.830  1.00  0.00           H  
ATOM   2100  HB2 ALA A 158     -57.844 149.195-207.915  1.00  0.00           H  
ATOM   2101  HB3 ALA A 158     -56.324 150.083-207.892  1.00  0.00           H  
ATOM   2102  N   VAL A 159     -56.085 147.197-210.968  1.00  0.00           N  
ATOM   2103  CA  VAL A 159     -56.264 145.805-211.471  1.00  0.00           C  
ATOM   2104  C   VAL A 159     -55.270 144.863-210.786  1.00  0.00           C  
ATOM   2105  O   VAL A 159     -54.094 145.149-210.685  1.00  0.00           O  
ATOM   2106  CB  VAL A 159     -56.032 145.766-212.978  1.00  0.00           C  
ATOM   2107  CG1 VAL A 159     -56.460 144.403-213.524  1.00  0.00           C  
ATOM   2108  CG2 VAL A 159     -56.850 146.865-213.656  1.00  0.00           C  
ATOM   2109  H   VAL A 159     -55.255 147.709-211.170  1.00  0.00           H  
ATOM   2110  HA  VAL A 159     -57.270 145.475-211.258  1.00  0.00           H  
ATOM   2111  HB  VAL A 159     -54.986 145.918-213.179  1.00  0.00           H  
ATOM   2112 HG11 VAL A 159     -56.845 144.521-214.526  1.00  0.00           H  
ATOM   2113 HG12 VAL A 159     -57.228 143.986-212.890  1.00  0.00           H  
ATOM   2114 HG13 VAL A 159     -55.608 143.737-213.542  1.00  0.00           H  
ATOM   2115 HG21 VAL A 159     -57.802 146.461-213.962  1.00  0.00           H  
ATOM   2116 HG22 VAL A 159     -56.317 147.229-214.522  1.00  0.00           H  
ATOM   2117 HG23 VAL A 159     -57.010 147.678-212.964  1.00  0.00           H  
ATOM   2118  N   TYR A 160     -55.736 143.730-210.336  1.00  0.00           N  
ATOM   2119  CA  TYR A 160     -54.820 142.747-209.677  1.00  0.00           C  
ATOM   2120  C   TYR A 160     -55.037 141.362-210.297  1.00  0.00           C  
ATOM   2121  O   TYR A 160     -55.911 140.624-209.890  1.00  0.00           O  
ATOM   2122  CB  TYR A 160     -55.099 142.668-208.168  1.00  0.00           C  
ATOM   2123  CG  TYR A 160     -55.092 144.052-207.564  1.00  0.00           C  
ATOM   2124  CD1 TYR A 160     -53.877 144.661-207.238  1.00  0.00           C  
ATOM   2125  CD2 TYR A 160     -56.296 144.722-207.324  1.00  0.00           C  
ATOM   2126  CE1 TYR A 160     -53.862 145.939-206.670  1.00  0.00           C  
ATOM   2127  CE2 TYR A 160     -56.282 146.002-206.757  1.00  0.00           C  
ATOM   2128  CZ  TYR A 160     -55.065 146.610-206.430  1.00  0.00           C  
ATOM   2129  OH  TYR A 160     -55.052 147.871-205.871  1.00  0.00           O  
ATOM   2130  H   TYR A 160     -56.687 143.520-210.448  1.00  0.00           H  
ATOM   2131  HA  TYR A 160     -53.797 143.056-209.834  1.00  0.00           H  
ATOM   2132  HB2 TYR A 160     -56.056 142.204-207.997  1.00  0.00           H  
ATOM   2133  HB3 TYR A 160     -54.329 142.074-207.699  1.00  0.00           H  
ATOM   2134  HD1 TYR A 160     -52.951 144.142-207.420  1.00  0.00           H  
ATOM   2135  HD2 TYR A 160     -57.236 144.253-207.577  1.00  0.00           H  
ATOM   2136  HE1 TYR A 160     -52.922 146.408-206.418  1.00  0.00           H  
ATOM   2137  HE2 TYR A 160     -57.209 146.518-206.569  1.00  0.00           H  
ATOM   2138  HH  TYR A 160     -54.162 148.223-205.952  1.00  0.00           H  
ATOM   2139  N   PRO A 161     -54.244 141.014-211.279  1.00  0.00           N  
ATOM   2140  CA  PRO A 161     -54.347 139.695-211.973  1.00  0.00           C  
ATOM   2141  C   PRO A 161     -54.440 138.526-210.980  1.00  0.00           C  
ATOM   2142  O   PRO A 161     -54.258 138.700-209.791  1.00  0.00           O  
ATOM   2143  CB  PRO A 161     -53.049 139.613-212.777  1.00  0.00           C  
ATOM   2144  CG  PRO A 161     -52.646 141.029-213.023  1.00  0.00           C  
ATOM   2145  CD  PRO A 161     -53.160 141.842-211.834  1.00  0.00           C  
ATOM   2146  HA  PRO A 161     -55.193 139.692-212.647  1.00  0.00           H  
ATOM   2147  HB2 PRO A 161     -52.287 139.102-212.207  1.00  0.00           H  
ATOM   2148  HB3 PRO A 161     -53.217 139.108-213.714  1.00  0.00           H  
ATOM   2149  HG2 PRO A 161     -51.569 141.102-213.083  1.00  0.00           H  
ATOM   2150  HG3 PRO A 161     -53.094 141.387-213.937  1.00  0.00           H  
ATOM   2151  HD2 PRO A 161     -52.376 141.979-211.104  1.00  0.00           H  
ATOM   2152  HD3 PRO A 161     -53.543 142.796-212.165  1.00  0.00           H  
ATOM   2153  N   THR A 162     -54.725 137.337-211.451  1.00  0.00           N  
ATOM   2154  CA  THR A 162     -54.829 136.184-210.537  1.00  0.00           C  
ATOM   2155  C   THR A 162     -53.512 135.396-210.549  1.00  0.00           C  
ATOM   2156  O   THR A 162     -53.213 134.659-209.631  1.00  0.00           O  
ATOM   2157  CB  THR A 162     -56.002 135.295-210.983  1.00  0.00           C  
ATOM   2158  OG1 THR A 162     -57.069 135.429-210.055  1.00  0.00           O  
ATOM   2159  CG2 THR A 162     -55.572 133.827-211.052  1.00  0.00           C  
ATOM   2160  H   THR A 162     -54.873 137.204-212.393  1.00  0.00           H  
ATOM   2161  HA  THR A 162     -55.017 136.551-209.555  1.00  0.00           H  
ATOM   2162  HB  THR A 162     -56.337 135.611-211.959  1.00  0.00           H  
ATOM   2163  HG1 THR A 162     -57.373 136.338-210.082  1.00  0.00           H  
ATOM   2164 HG21 THR A 162     -55.066 133.556-210.137  1.00  0.00           H  
ATOM   2165 HG22 THR A 162     -54.903 133.688-211.887  1.00  0.00           H  
ATOM   2166 HG23 THR A 162     -56.443 133.202-211.179  1.00  0.00           H  
ATOM   2167  N   SER A 163     -52.723 135.547-211.580  1.00  0.00           N  
ATOM   2168  CA  SER A 163     -51.430 134.808-211.644  1.00  0.00           C  
ATOM   2169  C   SER A 163     -50.790 135.039-213.011  1.00  0.00           C  
ATOM   2170  O   SER A 163     -51.323 135.750-213.840  1.00  0.00           O  
ATOM   2171  CB  SER A 163     -51.686 133.311-211.445  1.00  0.00           C  
ATOM   2172  OG  SER A 163     -52.846 132.929-212.171  1.00  0.00           O  
ATOM   2173  H   SER A 163     -52.979 136.147-212.314  1.00  0.00           H  
ATOM   2174  HA  SER A 163     -50.770 135.167-210.869  1.00  0.00           H  
ATOM   2175  HB2 SER A 163     -50.835 132.751-211.804  1.00  0.00           H  
ATOM   2176  HB3 SER A 163     -51.835 133.107-210.396  1.00  0.00           H  
ATOM   2177  HG  SER A 163     -52.583 132.279-212.827  1.00  0.00           H  
ATOM   2178  N   ALA A 164     -49.653 134.450-213.262  1.00  0.00           N  
ATOM   2179  CA  ALA A 164     -49.003 134.656-214.584  1.00  0.00           C  
ATOM   2180  C   ALA A 164     -50.045 134.498-215.662  1.00  0.00           C  
ATOM   2181  O   ALA A 164     -49.874 134.866-216.806  1.00  0.00           O  
ATOM   2182  CB  ALA A 164     -47.893 133.630-214.783  1.00  0.00           C  
ATOM   2183  H   ALA A 164     -49.232 133.879-212.587  1.00  0.00           H  
ATOM   2184  HA  ALA A 164     -48.619 135.634-214.627  1.00  0.00           H  
ATOM   2185  HB1 ALA A 164     -48.324 132.639-214.777  1.00  0.00           H  
ATOM   2186  HB2 ALA A 164     -47.173 133.716-213.982  1.00  0.00           H  
ATOM   2187  HB3 ALA A 164     -47.404 133.805-215.729  1.00  0.00           H  
ATOM   2188  N   VAL A 165     -51.117 133.946-215.265  1.00  0.00           N  
ATOM   2189  CA  VAL A 165     -52.242 133.705-216.166  1.00  0.00           C  
ATOM   2190  C   VAL A 165     -52.668 135.019-216.820  1.00  0.00           C  
ATOM   2191  O   VAL A 165     -52.579 135.192-218.019  1.00  0.00           O  
ATOM   2192  CB  VAL A 165     -53.416 133.127-215.366  1.00  0.00           C  
ATOM   2193  CG1 VAL A 165     -54.736 133.399-216.097  1.00  0.00           C  
ATOM   2194  CG2 VAL A 165     -53.226 131.618-215.204  1.00  0.00           C  
ATOM   2195  H   VAL A 165     -51.172 133.676-214.360  1.00  0.00           H  
ATOM   2196  HA  VAL A 165     -51.930 133.005-216.894  1.00  0.00           H  
ATOM   2197  HB  VAL A 165     -53.446 133.590-214.390  1.00  0.00           H  
ATOM   2198 HG11 VAL A 165     -54.549 133.509-217.155  1.00  0.00           H  
ATOM   2199 HG12 VAL A 165     -55.185 134.305-215.713  1.00  0.00           H  
ATOM   2200 HG13 VAL A 165     -55.411 132.570-215.937  1.00  0.00           H  
ATOM   2201 HG21 VAL A 165     -52.267 131.423-214.746  1.00  0.00           H  
ATOM   2202 HG22 VAL A 165     -53.264 131.144-216.175  1.00  0.00           H  
ATOM   2203 HG23 VAL A 165     -54.012 131.221-214.579  1.00  0.00           H  
ATOM   2204  N   GLN A 166     -53.148 135.937-216.030  1.00  0.00           N  
ATOM   2205  CA  GLN A 166     -53.606 137.241-216.576  1.00  0.00           C  
ATOM   2206  C   GLN A 166     -52.418 138.170-216.843  1.00  0.00           C  
ATOM   2207  O   GLN A 166     -52.527 139.131-217.576  1.00  0.00           O  
ATOM   2208  CB  GLN A 166     -54.551 137.888-215.569  1.00  0.00           C  
ATOM   2209  CG  GLN A 166     -55.989 137.561-215.956  1.00  0.00           C  
ATOM   2210  CD  GLN A 166     -56.934 138.052-214.863  1.00  0.00           C  
ATOM   2211  OE1 GLN A 166     -57.052 139.239-214.631  1.00  0.00           O  
ATOM   2212  NE2 GLN A 166     -57.617 137.179-214.176  1.00  0.00           N  
ATOM   2213  H   GLN A 166     -53.212 135.764-215.068  1.00  0.00           H  
ATOM   2214  HA  GLN A 166     -54.139 137.070-217.500  1.00  0.00           H  
ATOM   2215  HB2 GLN A 166     -54.348 137.495-214.585  1.00  0.00           H  
ATOM   2216  HB3 GLN A 166     -54.407 138.958-215.570  1.00  0.00           H  
ATOM   2217  HG2 GLN A 166     -56.231 138.044-216.889  1.00  0.00           H  
ATOM   2218  HG3 GLN A 166     -56.093 136.491-216.064  1.00  0.00           H  
ATOM   2219 HE21 GLN A 166     -57.518 136.226-214.366  1.00  0.00           H  
ATOM   2220 HE22 GLN A 166     -58.225 137.477-213.473  1.00  0.00           H  
ATOM   2221  N   MET A 167     -51.291 137.912-216.242  1.00  0.00           N  
ATOM   2222  CA  MET A 167     -50.120 138.809-216.457  1.00  0.00           C  
ATOM   2223  C   MET A 167     -49.854 139.001-217.956  1.00  0.00           C  
ATOM   2224  O   MET A 167     -49.384 140.039-218.375  1.00  0.00           O  
ATOM   2225  CB  MET A 167     -48.887 138.195-215.795  1.00  0.00           C  
ATOM   2226  CG  MET A 167     -47.864 139.295-215.510  1.00  0.00           C  
ATOM   2227  SD  MET A 167     -46.226 138.755-216.060  1.00  0.00           S  
ATOM   2228  CE  MET A 167     -45.304 140.197-215.475  1.00  0.00           C  
ATOM   2229  H   MET A 167     -51.220 137.145-215.632  1.00  0.00           H  
ATOM   2230  HA  MET A 167     -50.321 139.770-216.006  1.00  0.00           H  
ATOM   2231  HB2 MET A 167     -49.174 137.725-214.867  1.00  0.00           H  
ATOM   2232  HB3 MET A 167     -48.451 137.458-216.454  1.00  0.00           H  
ATOM   2233  HG2 MET A 167     -48.144 140.192-216.039  1.00  0.00           H  
ATOM   2234  HG3 MET A 167     -47.839 139.495-214.449  1.00  0.00           H  
ATOM   2235  HE1 MET A 167     -45.998 140.981-215.202  1.00  0.00           H  
ATOM   2236  HE2 MET A 167     -44.655 140.553-216.259  1.00  0.00           H  
ATOM   2237  HE3 MET A 167     -44.709 139.920-214.617  1.00  0.00           H  
ATOM   2238  N   GLU A 168     -50.143 138.023-218.772  1.00  0.00           N  
ATOM   2239  CA  GLU A 168     -49.893 138.182-220.233  1.00  0.00           C  
ATOM   2240  C   GLU A 168     -50.912 139.157-220.836  1.00  0.00           C  
ATOM   2241  O   GLU A 168     -50.571 140.002-221.640  1.00  0.00           O  
ATOM   2242  CB  GLU A 168     -50.023 136.822-220.922  1.00  0.00           C  
ATOM   2243  CG  GLU A 168     -51.174 136.037-220.288  1.00  0.00           C  
ATOM   2244  CD  GLU A 168     -51.967 135.323-221.383  1.00  0.00           C  
ATOM   2245  OE1 GLU A 168     -52.889 135.926-221.909  1.00  0.00           O  
ATOM   2246  OE2 GLU A 168     -51.641 134.185-221.677  1.00  0.00           O  
ATOM   2247  H   GLU A 168     -50.517 137.186-218.431  1.00  0.00           H  
ATOM   2248  HA  GLU A 168     -48.895 138.566-220.386  1.00  0.00           H  
ATOM   2249  HB2 GLU A 168     -50.223 136.969-221.973  1.00  0.00           H  
ATOM   2250  HB3 GLU A 168     -49.103 136.270-220.805  1.00  0.00           H  
ATOM   2251  HG2 GLU A 168     -50.775 135.309-219.598  1.00  0.00           H  
ATOM   2252  HG3 GLU A 168     -51.824 136.718-219.757  1.00  0.00           H  
ATOM   2253  N   ALA A 169     -52.159 139.042-220.465  1.00  0.00           N  
ATOM   2254  CA  ALA A 169     -53.195 139.958-221.033  1.00  0.00           C  
ATOM   2255  C   ALA A 169     -53.384 141.179-220.126  1.00  0.00           C  
ATOM   2256  O   ALA A 169     -53.500 142.295-220.592  1.00  0.00           O  
ATOM   2257  CB  ALA A 169     -54.521 139.207-221.154  1.00  0.00           C  
ATOM   2258  H   ALA A 169     -52.418 138.349-219.822  1.00  0.00           H  
ATOM   2259  HA  ALA A 169     -52.881 140.285-222.013  1.00  0.00           H  
ATOM   2260  HB1 ALA A 169     -54.723 138.680-220.233  1.00  0.00           H  
ATOM   2261  HB2 ALA A 169     -54.462 138.499-221.967  1.00  0.00           H  
ATOM   2262  HB3 ALA A 169     -55.317 139.911-221.347  1.00  0.00           H  
ATOM   2263  N   ALA A 170     -53.431 140.977-218.839  1.00  0.00           N  
ATOM   2264  CA  ALA A 170     -53.629 142.125-217.907  1.00  0.00           C  
ATOM   2265  C   ALA A 170     -52.605 143.220-218.207  1.00  0.00           C  
ATOM   2266  O   ALA A 170     -52.956 144.347-218.493  1.00  0.00           O  
ATOM   2267  CB  ALA A 170     -53.454 141.647-216.466  1.00  0.00           C  
ATOM   2268  H   ALA A 170     -53.347 140.071-218.484  1.00  0.00           H  
ATOM   2269  HA  ALA A 170     -54.626 142.522-218.035  1.00  0.00           H  
ATOM   2270  HB1 ALA A 170     -54.334 141.102-216.157  1.00  0.00           H  
ATOM   2271  HB2 ALA A 170     -53.315 142.501-215.818  1.00  0.00           H  
ATOM   2272  HB3 ALA A 170     -52.590 141.003-216.402  1.00  0.00           H  
ATOM   2273  N   LEU A 171     -51.341 142.905-218.145  1.00  0.00           N  
ATOM   2274  CA  LEU A 171     -50.308 143.940-218.429  1.00  0.00           C  
ATOM   2275  C   LEU A 171     -50.611 144.590-219.779  1.00  0.00           C  
ATOM   2276  O   LEU A 171     -50.406 145.772-219.972  1.00  0.00           O  
ATOM   2277  CB  LEU A 171     -48.924 143.288-218.471  1.00  0.00           C  
ATOM   2278  CG  LEU A 171     -48.090 143.782-217.287  1.00  0.00           C  
ATOM   2279  CD1 LEU A 171     -48.640 143.184-215.991  1.00  0.00           C  
ATOM   2280  CD2 LEU A 171     -46.634 143.349-217.471  1.00  0.00           C  
ATOM   2281  H   LEU A 171     -51.071 141.992-217.913  1.00  0.00           H  
ATOM   2282  HA  LEU A 171     -50.331 144.693-217.654  1.00  0.00           H  
ATOM   2283  HB2 LEU A 171     -49.030 142.216-218.413  1.00  0.00           H  
ATOM   2284  HB3 LEU A 171     -48.429 143.553-219.394  1.00  0.00           H  
ATOM   2285  HG  LEU A 171     -48.141 144.860-217.235  1.00  0.00           H  
ATOM   2286 HD11 LEU A 171     -49.604 142.737-216.182  1.00  0.00           H  
ATOM   2287 HD12 LEU A 171     -48.745 143.963-215.250  1.00  0.00           H  
ATOM   2288 HD13 LEU A 171     -47.959 142.429-215.626  1.00  0.00           H  
ATOM   2289 HD21 LEU A 171     -46.454 143.128-218.513  1.00  0.00           H  
ATOM   2290 HD22 LEU A 171     -46.443 142.468-216.877  1.00  0.00           H  
ATOM   2291 HD23 LEU A 171     -45.978 144.147-217.155  1.00  0.00           H  
ATOM   2292  N   ARG A 172     -51.103 143.825-220.716  1.00  0.00           N  
ATOM   2293  CA  ARG A 172     -51.425 144.397-222.052  1.00  0.00           C  
ATOM   2294  C   ARG A 172     -52.703 145.233-221.954  1.00  0.00           C  
ATOM   2295  O   ARG A 172     -52.775 146.333-222.464  1.00  0.00           O  
ATOM   2296  CB  ARG A 172     -51.633 143.262-223.057  1.00  0.00           C  
ATOM   2297  CG  ARG A 172     -50.279 142.649-223.426  1.00  0.00           C  
ATOM   2298  CD  ARG A 172     -50.073 142.735-224.940  1.00  0.00           C  
ATOM   2299  NE  ARG A 172     -51.261 142.166-225.636  1.00  0.00           N  
ATOM   2300  CZ  ARG A 172     -51.395 140.873-225.748  1.00  0.00           C  
ATOM   2301  NH1 ARG A 172     -50.491 140.077-225.247  1.00  0.00           N  
ATOM   2302  NH2 ARG A 172     -52.435 140.376-226.360  1.00  0.00           N  
ATOM   2303  H   ARG A 172     -51.264 142.875-220.538  1.00  0.00           H  
ATOM   2304  HA  ARG A 172     -50.609 145.024-222.382  1.00  0.00           H  
ATOM   2305  HB2 ARG A 172     -52.263 142.504-222.617  1.00  0.00           H  
ATOM   2306  HB3 ARG A 172     -52.107 143.651-223.946  1.00  0.00           H  
ATOM   2307  HG2 ARG A 172     -49.489 143.190-222.924  1.00  0.00           H  
ATOM   2308  HG3 ARG A 172     -50.257 141.615-223.118  1.00  0.00           H  
ATOM   2309  HD2 ARG A 172     -49.946 143.767-225.228  1.00  0.00           H  
ATOM   2310  HD3 ARG A 172     -49.192 142.174-225.216  1.00  0.00           H  
ATOM   2311  HE  ARG A 172     -51.941 142.764-226.011  1.00  0.00           H  
ATOM   2312 HH11 ARG A 172     -49.694 140.458-224.777  1.00  0.00           H  
ATOM   2313 HH12 ARG A 172     -50.594 139.086-225.334  1.00  0.00           H  
ATOM   2314 HH21 ARG A 172     -53.129 140.986-226.744  1.00  0.00           H  
ATOM   2315 HH22 ARG A 172     -52.538 139.385-226.447  1.00  0.00           H  
ATOM   2316  N   SER A 173     -53.712 144.722-221.300  1.00  0.00           N  
ATOM   2317  CA  SER A 173     -54.986 145.486-221.171  1.00  0.00           C  
ATOM   2318  C   SER A 173     -54.702 146.850-220.539  1.00  0.00           C  
ATOM   2319  O   SER A 173     -55.373 147.823-220.815  1.00  0.00           O  
ATOM   2320  CB  SER A 173     -55.956 144.702-220.285  1.00  0.00           C  
ATOM   2321  OG  SER A 173     -55.580 143.333-220.266  1.00  0.00           O  
ATOM   2322  H   SER A 173     -53.633 143.834-220.895  1.00  0.00           H  
ATOM   2323  HA  SER A 173     -55.424 145.625-222.146  1.00  0.00           H  
ATOM   2324  HB2 SER A 173     -55.926 145.097-219.281  1.00  0.00           H  
ATOM   2325  HB3 SER A 173     -56.957 144.795-220.679  1.00  0.00           H  
ATOM   2326  HG  SER A 173     -55.811 142.974-219.406  1.00  0.00           H  
ATOM   2327  N   LYS A 174     -53.713 146.928-219.692  1.00  0.00           N  
ATOM   2328  CA  LYS A 174     -53.390 148.230-219.045  1.00  0.00           C  
ATOM   2329  C   LYS A 174     -52.751 149.174-220.068  1.00  0.00           C  
ATOM   2330  O   LYS A 174     -53.173 150.301-220.236  1.00  0.00           O  
ATOM   2331  CB  LYS A 174     -52.412 147.992-217.892  1.00  0.00           C  
ATOM   2332  CG  LYS A 174     -51.689 149.299-217.554  1.00  0.00           C  
ATOM   2333  CD  LYS A 174     -50.863 149.109-216.281  1.00  0.00           C  
ATOM   2334  CE  LYS A 174     -49.469 149.706-216.485  1.00  0.00           C  
ATOM   2335  NZ  LYS A 174     -48.813 149.051-217.651  1.00  0.00           N  
ATOM   2336  H   LYS A 174     -53.185 146.130-219.481  1.00  0.00           H  
ATOM   2337  HA  LYS A 174     -54.295 148.676-218.661  1.00  0.00           H  
ATOM   2338  HB2 LYS A 174     -52.956 147.649-217.026  1.00  0.00           H  
ATOM   2339  HB3 LYS A 174     -51.688 147.246-218.183  1.00  0.00           H  
ATOM   2340  HG2 LYS A 174     -51.036 149.570-218.370  1.00  0.00           H  
ATOM   2341  HG3 LYS A 174     -52.416 150.083-217.400  1.00  0.00           H  
ATOM   2342  HD2 LYS A 174     -51.352 149.607-215.457  1.00  0.00           H  
ATOM   2343  HD3 LYS A 174     -50.775 148.055-216.063  1.00  0.00           H  
ATOM   2344  HE2 LYS A 174     -49.556 150.767-216.669  1.00  0.00           H  
ATOM   2345  HE3 LYS A 174     -48.875 149.543-215.598  1.00  0.00           H  
ATOM   2346  HZ1 LYS A 174     -49.077 149.550-218.524  1.00  0.00           H  
ATOM   2347  HZ2 LYS A 174     -49.123 148.059-217.710  1.00  0.00           H  
ATOM   2348  HZ3 LYS A 174     -47.781 149.086-217.533  1.00  0.00           H  
ATOM   2349  N   GLU A 175     -51.729 148.726-220.745  1.00  0.00           N  
ATOM   2350  CA  GLU A 175     -51.052 149.600-221.748  1.00  0.00           C  
ATOM   2351  C   GLU A 175     -51.930 149.759-222.994  1.00  0.00           C  
ATOM   2352  O   GLU A 175     -51.831 150.736-223.709  1.00  0.00           O  
ATOM   2353  CB  GLU A 175     -49.715 148.973-222.147  1.00  0.00           C  
ATOM   2354  CG  GLU A 175     -48.576 149.709-221.438  1.00  0.00           C  
ATOM   2355  CD  GLU A 175     -48.165 150.929-222.266  1.00  0.00           C  
ATOM   2356  OE1 GLU A 175     -47.602 150.735-223.331  1.00  0.00           O  
ATOM   2357  OE2 GLU A 175     -48.420 152.035-221.820  1.00  0.00           O  
ATOM   2358  H   GLU A 175     -51.399 147.817-220.588  1.00  0.00           H  
ATOM   2359  HA  GLU A 175     -50.874 150.571-221.312  1.00  0.00           H  
ATOM   2360  HB2 GLU A 175     -49.705 147.933-221.859  1.00  0.00           H  
ATOM   2361  HB3 GLU A 175     -49.585 149.052-223.216  1.00  0.00           H  
ATOM   2362  HG2 GLU A 175     -48.908 150.032-220.462  1.00  0.00           H  
ATOM   2363  HG3 GLU A 175     -47.731 149.046-221.331  1.00  0.00           H  
ATOM   2364  N   GLU A 176     -52.781 148.808-223.268  1.00  0.00           N  
ATOM   2365  CA  GLU A 176     -53.649 148.917-224.475  1.00  0.00           C  
ATOM   2366  C   GLU A 176     -54.388 150.256-224.459  1.00  0.00           C  
ATOM   2367  O   GLU A 176     -54.635 150.850-225.490  1.00  0.00           O  
ATOM   2368  CB  GLU A 176     -54.664 147.769-224.490  1.00  0.00           C  
ATOM   2369  CG  GLU A 176     -55.954 148.206-223.790  1.00  0.00           C  
ATOM   2370  CD  GLU A 176     -56.860 146.991-223.582  1.00  0.00           C  
ATOM   2371  OE1 GLU A 176     -56.528 145.934-224.093  1.00  0.00           O  
ATOM   2372  OE2 GLU A 176     -57.871 147.138-222.915  1.00  0.00           O  
ATOM   2373  H   GLU A 176     -52.846 148.024-222.687  1.00  0.00           H  
ATOM   2374  HA  GLU A 176     -53.033 148.861-225.362  1.00  0.00           H  
ATOM   2375  HB2 GLU A 176     -54.885 147.498-225.511  1.00  0.00           H  
ATOM   2376  HB3 GLU A 176     -54.250 146.916-223.975  1.00  0.00           H  
ATOM   2377  HG2 GLU A 176     -55.715 148.644-222.834  1.00  0.00           H  
ATOM   2378  HG3 GLU A 176     -56.466 148.935-224.401  1.00  0.00           H  
ATOM   2379  N   TYR A 177     -54.751 150.736-223.302  1.00  0.00           N  
ATOM   2380  CA  TYR A 177     -55.478 152.032-223.238  1.00  0.00           C  
ATOM   2381  C   TYR A 177     -54.480 153.183-223.372  1.00  0.00           C  
ATOM   2382  O   TYR A 177     -54.807 154.248-223.857  1.00  0.00           O  
ATOM   2383  CB  TYR A 177     -56.223 152.136-221.905  1.00  0.00           C  
ATOM   2384  CG  TYR A 177     -57.712 152.143-222.161  1.00  0.00           C  
ATOM   2385  CD1 TYR A 177     -58.316 151.050-222.792  1.00  0.00           C  
ATOM   2386  CD2 TYR A 177     -58.487 153.243-221.773  1.00  0.00           C  
ATOM   2387  CE1 TYR A 177     -59.695 151.055-223.033  1.00  0.00           C  
ATOM   2388  CE2 TYR A 177     -59.865 153.248-222.014  1.00  0.00           C  
ATOM   2389  CZ  TYR A 177     -60.470 152.155-222.644  1.00  0.00           C  
ATOM   2390  OH  TYR A 177     -61.828 152.159-222.882  1.00  0.00           O  
ATOM   2391  H   TYR A 177     -54.545 150.246-222.475  1.00  0.00           H  
ATOM   2392  HA  TYR A 177     -56.188 152.081-224.052  1.00  0.00           H  
ATOM   2393  HB2 TYR A 177     -55.969 151.289-221.284  1.00  0.00           H  
ATOM   2394  HB3 TYR A 177     -55.937 153.047-221.401  1.00  0.00           H  
ATOM   2395  HD1 TYR A 177     -57.720 150.202-223.092  1.00  0.00           H  
ATOM   2396  HD2 TYR A 177     -58.021 154.087-221.287  1.00  0.00           H  
ATOM   2397  HE1 TYR A 177     -60.162 150.211-223.519  1.00  0.00           H  
ATOM   2398  HE2 TYR A 177     -60.463 154.097-221.714  1.00  0.00           H  
ATOM   2399  HH  TYR A 177     -61.966 152.350-223.813  1.00  0.00           H  
ATOM   2400  N   GLN A 178     -53.264 152.978-222.946  1.00  0.00           N  
ATOM   2401  CA  GLN A 178     -52.248 154.062-223.049  1.00  0.00           C  
ATOM   2402  C   GLN A 178     -51.786 154.205-224.498  1.00  0.00           C  
ATOM   2403  O   GLN A 178     -51.070 155.125-224.840  1.00  0.00           O  
ATOM   2404  CB  GLN A 178     -51.053 153.724-222.154  1.00  0.00           C  
ATOM   2405  CG  GLN A 178     -50.247 154.993-221.870  1.00  0.00           C  
ATOM   2406  CD  GLN A 178     -51.116 155.994-221.106  1.00  0.00           C  
ATOM   2407  OE1 GLN A 178     -52.257 155.723-220.802  1.00  0.00           O  
ATOM   2408  NE2 GLN A 178     -50.615 157.147-220.772  1.00  0.00           N  
ATOM   2409  H   GLN A 178     -53.020 152.113-222.556  1.00  0.00           H  
ATOM   2410  HA  GLN A 178     -52.686 154.992-222.730  1.00  0.00           H  
ATOM   2411  HB2 GLN A 178     -51.408 153.308-221.223  1.00  0.00           H  
ATOM   2412  HB3 GLN A 178     -50.423 153.002-222.653  1.00  0.00           H  
ATOM   2413  HG2 GLN A 178     -49.380 154.743-221.277  1.00  0.00           H  
ATOM   2414  HG3 GLN A 178     -49.930 155.433-222.804  1.00  0.00           H  
ATOM   2415 HE21 GLN A 178     -49.692 157.360-221.006  1.00  0.00           H  
ATOM   2416 HE22 GLN A 178     -51.165 157.802-220.293  1.00  0.00           H  
ATOM   2417  N   LYS A 179     -52.194 153.314-225.358  1.00  0.00           N  
ATOM   2418  CA  LYS A 179     -51.778 153.423-226.783  1.00  0.00           C  
ATOM   2419  C   LYS A 179     -52.584 154.540-227.451  1.00  0.00           C  
ATOM   2420  O   LYS A 179     -52.059 155.328-228.211  1.00  0.00           O  
ATOM   2421  CB  LYS A 179     -52.037 152.095-227.501  1.00  0.00           C  
ATOM   2422  CG  LYS A 179     -50.885 151.804-228.465  1.00  0.00           C  
ATOM   2423  CD  LYS A 179     -49.714 151.193-227.693  1.00  0.00           C  
ATOM   2424  CE  LYS A 179     -48.445 151.280-228.543  1.00  0.00           C  
ATOM   2425  NZ  LYS A 179     -48.250 152.684-229.003  1.00  0.00           N  
ATOM   2426  H   LYS A 179     -52.778 152.582-225.070  1.00  0.00           H  
ATOM   2427  HA  LYS A 179     -50.725 153.660-226.832  1.00  0.00           H  
ATOM   2428  HB2 LYS A 179     -52.107 151.300-226.773  1.00  0.00           H  
ATOM   2429  HB3 LYS A 179     -52.962 152.157-228.056  1.00  0.00           H  
ATOM   2430  HG2 LYS A 179     -51.218 151.110-229.224  1.00  0.00           H  
ATOM   2431  HG3 LYS A 179     -50.567 152.723-228.934  1.00  0.00           H  
ATOM   2432  HD2 LYS A 179     -49.569 151.736-226.771  1.00  0.00           H  
ATOM   2433  HD3 LYS A 179     -49.929 150.158-227.472  1.00  0.00           H  
ATOM   2434  HE2 LYS A 179     -47.594 150.975-227.951  1.00  0.00           H  
ATOM   2435  HE3 LYS A 179     -48.539 150.630-229.399  1.00  0.00           H  
ATOM   2436  HZ1 LYS A 179     -48.424 153.336-228.212  1.00  0.00           H  
ATOM   2437  HZ2 LYS A 179     -48.916 152.890-229.777  1.00  0.00           H  
ATOM   2438  HZ3 LYS A 179     -47.275 152.807-229.342  1.00  0.00           H  
ATOM   2439  N   VAL A 180     -53.857 154.615-227.168  1.00  0.00           N  
ATOM   2440  CA  VAL A 180     -54.697 155.682-227.779  1.00  0.00           C  
ATOM   2441  C   VAL A 180     -54.663 156.937-226.902  1.00  0.00           C  
ATOM   2442  O   VAL A 180     -54.550 158.044-227.389  1.00  0.00           O  
ATOM   2443  CB  VAL A 180     -56.139 155.185-227.906  1.00  0.00           C  
ATOM   2444  CG1 VAL A 180     -57.033 156.329-228.392  1.00  0.00           C  
ATOM   2445  CG2 VAL A 180     -56.195 154.030-228.907  1.00  0.00           C  
ATOM   2446  H   VAL A 180     -54.260 153.973-226.546  1.00  0.00           H  
ATOM   2447  HA  VAL A 180     -54.315 155.921-228.760  1.00  0.00           H  
ATOM   2448  HB  VAL A 180     -56.487 154.842-226.942  1.00  0.00           H  
ATOM   2449 HG11 VAL A 180     -56.419 157.173-228.670  1.00  0.00           H  
ATOM   2450 HG12 VAL A 180     -57.708 156.620-227.602  1.00  0.00           H  
ATOM   2451 HG13 VAL A 180     -57.603 156.001-229.249  1.00  0.00           H  
ATOM   2452 HG21 VAL A 180     -56.296 154.426-229.908  1.00  0.00           H  
ATOM   2453 HG22 VAL A 180     -57.041 153.398-228.683  1.00  0.00           H  
ATOM   2454 HG23 VAL A 180     -55.285 153.452-228.841  1.00  0.00           H  
ATOM   2455  N   LEU A 181     -54.775 156.775-225.611  1.00  0.00           N  
ATOM   2456  CA  LEU A 181     -54.764 157.960-224.704  1.00  0.00           C  
ATOM   2457  C   LEU A 181     -53.485 158.773-224.918  1.00  0.00           C  
ATOM   2458  O   LEU A 181     -53.528 159.977-225.079  1.00  0.00           O  
ATOM   2459  CB  LEU A 181     -54.830 157.492-223.252  1.00  0.00           C  
ATOM   2460  CG  LEU A 181     -56.251 157.025-222.934  1.00  0.00           C  
ATOM   2461  CD1 LEU A 181     -56.229 156.162-221.675  1.00  0.00           C  
ATOM   2462  CD2 LEU A 181     -57.154 158.239-222.704  1.00  0.00           C  
ATOM   2463  H   LEU A 181     -54.875 155.874-225.236  1.00  0.00           H  
ATOM   2464  HA  LEU A 181     -55.621 158.580-224.919  1.00  0.00           H  
ATOM   2465  HB2 LEU A 181     -54.141 156.673-223.105  1.00  0.00           H  
ATOM   2466  HB3 LEU A 181     -54.565 158.308-222.597  1.00  0.00           H  
ATOM   2467  HG  LEU A 181     -56.634 156.444-223.761  1.00  0.00           H  
ATOM   2468 HD11 LEU A 181     -55.539 156.585-220.960  1.00  0.00           H  
ATOM   2469 HD12 LEU A 181     -55.912 155.163-221.931  1.00  0.00           H  
ATOM   2470 HD13 LEU A 181     -57.218 156.128-221.243  1.00  0.00           H  
ATOM   2471 HD21 LEU A 181     -58.050 157.930-222.187  1.00  0.00           H  
ATOM   2472 HD22 LEU A 181     -57.419 158.675-223.657  1.00  0.00           H  
ATOM   2473 HD23 LEU A 181     -56.628 158.970-222.109  1.00  0.00           H  
ATOM   2474  N   SER A 182     -52.348 158.134-224.917  1.00  0.00           N  
ATOM   2475  CA  SER A 182     -51.077 158.886-225.113  1.00  0.00           C  
ATOM   2476  C   SER A 182     -51.157 159.686-226.414  1.00  0.00           C  
ATOM   2477  O   SER A 182     -50.568 160.741-226.540  1.00  0.00           O  
ATOM   2478  CB  SER A 182     -49.908 157.902-225.189  1.00  0.00           C  
ATOM   2479  OG  SER A 182     -48.713 158.610-225.489  1.00  0.00           O  
ATOM   2480  H   SER A 182     -52.328 157.163-224.779  1.00  0.00           H  
ATOM   2481  HA  SER A 182     -50.927 159.561-224.284  1.00  0.00           H  
ATOM   2482  HB2 SER A 182     -49.799 157.398-224.239  1.00  0.00           H  
ATOM   2483  HB3 SER A 182     -50.099 157.173-225.963  1.00  0.00           H  
ATOM   2484  HG  SER A 182     -48.220 158.718-224.672  1.00  0.00           H  
ATOM   2485  N   LYS A 183     -51.886 159.199-227.380  1.00  0.00           N  
ATOM   2486  CA  LYS A 183     -52.005 159.941-228.666  1.00  0.00           C  
ATOM   2487  C   LYS A 183     -53.172 160.930-228.572  1.00  0.00           C  
ATOM   2488  O   LYS A 183     -53.392 161.733-229.457  1.00  0.00           O  
ATOM   2489  CB  LYS A 183     -52.237 158.943-229.813  1.00  0.00           C  
ATOM   2490  CG  LYS A 183     -53.701 158.979-230.267  1.00  0.00           C  
ATOM   2491  CD  LYS A 183     -53.973 157.800-231.203  1.00  0.00           C  
ATOM   2492  CE  LYS A 183     -55.428 157.848-231.674  1.00  0.00           C  
ATOM   2493  NZ  LYS A 183     -55.659 156.776-232.684  1.00  0.00           N  
ATOM   2494  H   LYS A 183     -52.359 158.349-227.258  1.00  0.00           H  
ATOM   2495  HA  LYS A 183     -51.091 160.487-228.847  1.00  0.00           H  
ATOM   2496  HB2 LYS A 183     -51.600 159.202-230.646  1.00  0.00           H  
ATOM   2497  HB3 LYS A 183     -51.994 157.947-229.474  1.00  0.00           H  
ATOM   2498  HG2 LYS A 183     -54.348 158.912-229.405  1.00  0.00           H  
ATOM   2499  HG3 LYS A 183     -53.894 159.905-230.789  1.00  0.00           H  
ATOM   2500  HD2 LYS A 183     -53.316 157.860-232.058  1.00  0.00           H  
ATOM   2501  HD3 LYS A 183     -53.797 156.874-230.676  1.00  0.00           H  
ATOM   2502  HE2 LYS A 183     -56.086 157.696-230.831  1.00  0.00           H  
ATOM   2503  HE3 LYS A 183     -55.632 158.811-232.119  1.00  0.00           H  
ATOM   2504  HZ1 LYS A 183     -56.385 156.119-232.333  1.00  0.00           H  
ATOM   2505  HZ2 LYS A 183     -54.772 156.258-232.847  1.00  0.00           H  
ATOM   2506  HZ3 LYS A 183     -55.982 157.202-233.575  1.00  0.00           H  
ATOM   2507  N   HIS A 184     -53.925 160.875-227.504  1.00  0.00           N  
ATOM   2508  CA  HIS A 184     -55.078 161.808-227.355  1.00  0.00           C  
ATOM   2509  C   HIS A 184     -54.764 162.852-226.279  1.00  0.00           C  
ATOM   2510  O   HIS A 184     -55.650 163.361-225.621  1.00  0.00           O  
ATOM   2511  CB  HIS A 184     -56.323 161.018-226.949  1.00  0.00           C  
ATOM   2512  CG  HIS A 184     -57.102 160.639-228.180  1.00  0.00           C  
ATOM   2513  ND1 HIS A 184     -58.421 160.218-228.119  1.00  0.00           N  
ATOM   2514  CD2 HIS A 184     -56.760 160.612-229.509  1.00  0.00           C  
ATOM   2515  CE1 HIS A 184     -58.822 159.958-229.376  1.00  0.00           C  
ATOM   2516  NE2 HIS A 184     -57.848 160.182-230.263  1.00  0.00           N  
ATOM   2517  H   HIS A 184     -53.732 160.218-226.803  1.00  0.00           H  
ATOM   2518  HA  HIS A 184     -55.261 162.306-228.296  1.00  0.00           H  
ATOM   2519  HB2 HIS A 184     -56.026 160.123-226.422  1.00  0.00           H  
ATOM   2520  HB3 HIS A 184     -56.941 161.626-226.305  1.00  0.00           H  
ATOM   2521  HD1 HIS A 184     -58.963 160.126-227.307  1.00  0.00           H  
ATOM   2522  HD2 HIS A 184     -55.795 160.883-229.909  1.00  0.00           H  
ATOM   2523  HE1 HIS A 184     -59.810 159.610-229.637  1.00  0.00           H  
ATOM   2524  N   ASN A 185     -53.513 163.180-226.101  1.00  0.00           N  
ATOM   2525  CA  ASN A 185     -53.143 164.197-225.075  1.00  0.00           C  
ATOM   2526  C   ASN A 185     -53.370 163.632-223.669  1.00  0.00           C  
ATOM   2527  O   ASN A 185     -54.246 164.067-222.948  1.00  0.00           O  
ATOM   2528  CB  ASN A 185     -54.003 165.448-225.265  1.00  0.00           C  
ATOM   2529  CG  ASN A 185     -53.319 166.644-224.598  1.00  0.00           C  
ATOM   2530  OD1 ASN A 185     -53.828 167.748-224.636  1.00  0.00           O  
ATOM   2531  ND2 ASN A 185     -52.180 166.473-223.984  1.00  0.00           N  
ATOM   2532  H   ASN A 185     -52.816 162.762-226.646  1.00  0.00           H  
ATOM   2533  HA  ASN A 185     -52.102 164.459-225.190  1.00  0.00           H  
ATOM   2534  HB2 ASN A 185     -54.123 165.645-226.320  1.00  0.00           H  
ATOM   2535  HB3 ASN A 185     -54.971 165.291-224.816  1.00  0.00           H  
ATOM   2536 HD21 ASN A 185     -51.767 165.572-223.955  1.00  0.00           H  
ATOM   2537 HD22 ASN A 185     -51.734 167.246-223.551  1.00  0.00           H  
ATOM   2538  N   PHE A 186     -52.580 162.672-223.270  1.00  0.00           N  
ATOM   2539  CA  PHE A 186     -52.744 162.086-221.908  1.00  0.00           C  
ATOM   2540  C   PHE A 186     -51.362 161.897-221.277  1.00  0.00           C  
ATOM   2541  O   PHE A 186     -50.350 162.034-221.934  1.00  0.00           O  
ATOM   2542  CB  PHE A 186     -53.451 160.732-222.015  1.00  0.00           C  
ATOM   2543  CG  PHE A 186     -54.945 160.948-222.032  1.00  0.00           C  
ATOM   2544  CD1 PHE A 186     -55.594 161.260-223.232  1.00  0.00           C  
ATOM   2545  CD2 PHE A 186     -55.681 160.838-220.846  1.00  0.00           C  
ATOM   2546  CE1 PHE A 186     -56.980 161.461-223.247  1.00  0.00           C  
ATOM   2547  CE2 PHE A 186     -57.066 161.039-220.860  1.00  0.00           C  
ATOM   2548  CZ  PHE A 186     -57.716 161.351-222.061  1.00  0.00           C  
ATOM   2549  H   PHE A 186     -51.875 162.339-223.864  1.00  0.00           H  
ATOM   2550  HA  PHE A 186     -53.332 162.753-221.296  1.00  0.00           H  
ATOM   2551  HB2 PHE A 186     -53.148 160.240-222.926  1.00  0.00           H  
ATOM   2552  HB3 PHE A 186     -53.186 160.116-221.170  1.00  0.00           H  
ATOM   2553  HD1 PHE A 186     -55.027 161.345-224.147  1.00  0.00           H  
ATOM   2554  HD2 PHE A 186     -55.180 160.598-219.919  1.00  0.00           H  
ATOM   2555  HE1 PHE A 186     -57.481 161.701-224.172  1.00  0.00           H  
ATOM   2556  HE2 PHE A 186     -57.634 160.955-219.945  1.00  0.00           H  
ATOM   2557  HZ  PHE A 186     -58.785 161.506-222.072  1.00  0.00           H  
ATOM   2558  N   GLY A 187     -51.306 161.582-220.010  1.00  0.00           N  
ATOM   2559  CA  GLY A 187     -49.980 161.389-219.357  1.00  0.00           C  
ATOM   2560  C   GLY A 187     -49.891 159.963-218.817  1.00  0.00           C  
ATOM   2561  O   GLY A 187     -50.625 159.089-219.234  1.00  0.00           O  
ATOM   2562  H   GLY A 187     -52.133 161.472-219.489  1.00  0.00           H  
ATOM   2563  HA2 GLY A 187     -49.195 161.551-220.080  1.00  0.00           H  
ATOM   2564  HA3 GLY A 187     -49.872 162.091-218.543  1.00  0.00           H  
ATOM   2565  N   PRO A 188     -49.007 159.733-217.886  1.00  0.00           N  
ATOM   2566  CA  PRO A 188     -48.833 158.388-217.272  1.00  0.00           C  
ATOM   2567  C   PRO A 188     -50.135 157.913-216.630  1.00  0.00           C  
ATOM   2568  O   PRO A 188     -50.539 158.399-215.590  1.00  0.00           O  
ATOM   2569  CB  PRO A 188     -47.751 158.595-216.206  1.00  0.00           C  
ATOM   2570  CG  PRO A 188     -47.059 159.869-216.571  1.00  0.00           C  
ATOM   2571  CD  PRO A 188     -48.080 160.722-217.322  1.00  0.00           C  
ATOM   2572  HA  PRO A 188     -48.492 157.678-218.007  1.00  0.00           H  
ATOM   2573  HB2 PRO A 188     -48.203 158.682-215.229  1.00  0.00           H  
ATOM   2574  HB3 PRO A 188     -47.051 157.773-216.221  1.00  0.00           H  
ATOM   2575  HG2 PRO A 188     -46.735 160.382-215.677  1.00  0.00           H  
ATOM   2576  HG3 PRO A 188     -46.212 159.661-217.208  1.00  0.00           H  
ATOM   2577  HD2 PRO A 188     -48.598 161.382-216.642  1.00  0.00           H  
ATOM   2578  HD3 PRO A 188     -47.600 161.284-218.109  1.00  0.00           H  
ATOM   2579  N   ILE A 189     -50.808 156.983-217.246  1.00  0.00           N  
ATOM   2580  CA  ILE A 189     -52.093 156.504-216.673  1.00  0.00           C  
ATOM   2581  C   ILE A 189     -51.904 156.128-215.209  1.00  0.00           C  
ATOM   2582  O   ILE A 189     -50.809 156.151-214.681  1.00  0.00           O  
ATOM   2583  CB  ILE A 189     -52.611 155.285-217.441  1.00  0.00           C  
ATOM   2584  CG1 ILE A 189     -51.452 154.479-218.037  1.00  0.00           C  
ATOM   2585  CG2 ILE A 189     -53.530 155.751-218.559  1.00  0.00           C  
ATOM   2586  CD1 ILE A 189     -51.639 153.003-217.677  1.00  0.00           C  
ATOM   2587  H   ILE A 189     -50.476 156.612-218.089  1.00  0.00           H  
ATOM   2588  HA  ILE A 189     -52.823 157.297-216.740  1.00  0.00           H  
ATOM   2589  HB  ILE A 189     -53.176 154.662-216.765  1.00  0.00           H  
ATOM   2590 HG12 ILE A 189     -51.452 154.588-219.110  1.00  0.00           H  
ATOM   2591 HG13 ILE A 189     -50.512 154.834-217.642  1.00  0.00           H  
ATOM   2592 HG21 ILE A 189     -54.491 155.993-218.144  1.00  0.00           H  
ATOM   2593 HG22 ILE A 189     -53.639 154.964-219.289  1.00  0.00           H  
ATOM   2594 HG23 ILE A 189     -53.109 156.627-219.027  1.00  0.00           H  
ATOM   2595 HD11 ILE A 189     -51.964 152.922-216.648  1.00  0.00           H  
ATOM   2596 HD12 ILE A 189     -50.703 152.480-217.803  1.00  0.00           H  
ATOM   2597 HD13 ILE A 189     -52.387 152.567-218.328  1.00  0.00           H  
ATOM   2598  N   THR A 190     -52.972 155.791-214.550  1.00  0.00           N  
ATOM   2599  CA  THR A 190     -52.871 155.420-213.107  1.00  0.00           C  
ATOM   2600  C   THR A 190     -53.734 154.188-212.787  1.00  0.00           C  
ATOM   2601  O   THR A 190     -54.688 154.260-212.038  1.00  0.00           O  
ATOM   2602  CB  THR A 190     -53.324 156.598-212.243  1.00  0.00           C  
ATOM   2603  OG1 THR A 190     -54.743 156.621-212.180  1.00  0.00           O  
ATOM   2604  CG2 THR A 190     -52.814 157.908-212.847  1.00  0.00           C  
ATOM   2605  H   THR A 190     -53.840 155.792-215.007  1.00  0.00           H  
ATOM   2606  HA  THR A 190     -51.841 155.194-212.876  1.00  0.00           H  
ATOM   2607  HB  THR A 190     -52.920 156.486-211.250  1.00  0.00           H  
ATOM   2608  HG1 THR A 190     -55.064 157.168-212.901  1.00  0.00           H  
ATOM   2609 HG21 THR A 190     -53.072 157.948-213.894  1.00  0.00           H  
ATOM   2610 HG22 THR A 190     -51.741 157.960-212.738  1.00  0.00           H  
ATOM   2611 HG23 THR A 190     -53.269 158.742-212.333  1.00  0.00           H  
ATOM   2612  N   THR A 191     -53.362 153.053-213.307  1.00  0.00           N  
ATOM   2613  CA  THR A 191     -54.071 151.799-213.022  1.00  0.00           C  
ATOM   2614  C   THR A 191     -53.234 151.086-211.978  1.00  0.00           C  
ATOM   2615  O   THR A 191     -52.050 150.875-212.152  1.00  0.00           O  
ATOM   2616  CB  THR A 191     -54.170 150.947-214.291  1.00  0.00           C  
ATOM   2617  OG1 THR A 191     -54.756 151.717-215.330  1.00  0.00           O  
ATOM   2618  CG2 THR A 191     -55.033 149.715-214.015  1.00  0.00           C  
ATOM   2619  H   THR A 191     -52.579 153.014-213.843  1.00  0.00           H  
ATOM   2620  HA  THR A 191     -55.056 152.008-212.631  1.00  0.00           H  
ATOM   2621  HB  THR A 191     -53.182 150.630-214.590  1.00  0.00           H  
ATOM   2622  HG1 THR A 191     -55.688 151.490-215.378  1.00  0.00           H  
ATOM   2623 HG21 THR A 191     -54.704 148.897-214.640  1.00  0.00           H  
ATOM   2624 HG22 THR A 191     -56.065 149.943-214.233  1.00  0.00           H  
ATOM   2625 HG23 THR A 191     -54.938 149.435-212.976  1.00  0.00           H  
ATOM   2626  N   ASP A 192     -53.819 150.740-210.896  1.00  0.00           N  
ATOM   2627  CA  ASP A 192     -53.042 150.067-209.825  1.00  0.00           C  
ATOM   2628  C   ASP A 192     -52.803 148.618-210.216  1.00  0.00           C  
ATOM   2629  O   ASP A 192     -53.723 147.829-210.301  1.00  0.00           O  
ATOM   2630  CB  ASP A 192     -53.824 150.111-208.520  1.00  0.00           C  
ATOM   2631  CG  ASP A 192     -52.865 150.164-207.338  1.00  0.00           C  
ATOM   2632  OD1 ASP A 192     -52.195 151.170-207.185  1.00  0.00           O  
ATOM   2633  OD2 ASP A 192     -52.825 149.192-206.601  1.00  0.00           O  
ATOM   2634  H   ASP A 192     -54.764 150.934-210.782  1.00  0.00           H  
ATOM   2635  HA  ASP A 192     -52.094 150.568-209.695  1.00  0.00           H  
ATOM   2636  HB2 ASP A 192     -54.459 150.984-208.511  1.00  0.00           H  
ATOM   2637  HB3 ASP A 192     -54.421 149.223-208.444  1.00  0.00           H  
ATOM   2638  N   ILE A 193     -51.578 148.253-210.452  1.00  0.00           N  
ATOM   2639  CA  ILE A 193     -51.311 146.847-210.830  1.00  0.00           C  
ATOM   2640  C   ILE A 193     -50.169 146.294-209.991  1.00  0.00           C  
ATOM   2641  O   ILE A 193     -49.017 146.642-210.160  1.00  0.00           O  
ATOM   2642  CB  ILE A 193     -50.962 146.749-212.308  1.00  0.00           C  
ATOM   2643  CG1 ILE A 193     -52.020 147.506-213.130  1.00  0.00           C  
ATOM   2644  CG2 ILE A 193     -50.950 145.272-212.698  1.00  0.00           C  
ATOM   2645  CD1 ILE A 193     -52.494 146.646-214.304  1.00  0.00           C  
ATOM   2646  H   ILE A 193     -50.841 148.897-210.374  1.00  0.00           H  
ATOM   2647  HA  ILE A 193     -52.197 146.260-210.640  1.00  0.00           H  
ATOM   2648  HB  ILE A 193     -49.986 147.178-212.479  1.00  0.00           H  
ATOM   2649 HG12 ILE A 193     -52.867 147.737-212.501  1.00  0.00           H  
ATOM   2650 HG13 ILE A 193     -51.592 148.423-213.507  1.00  0.00           H  
ATOM   2651 HG21 ILE A 193     -50.277 144.731-212.050  1.00  0.00           H  
ATOM   2652 HG22 ILE A 193     -50.627 145.171-213.723  1.00  0.00           H  
ATOM   2653 HG23 ILE A 193     -51.951 144.873-212.592  1.00  0.00           H  
ATOM   2654 HD11 ILE A 193     -53.208 147.202-214.893  1.00  0.00           H  
ATOM   2655 HD12 ILE A 193     -52.960 145.749-213.925  1.00  0.00           H  
ATOM   2656 HD13 ILE A 193     -51.647 146.380-214.918  1.00  0.00           H  
ATOM   2657  N   ARG A 194     -50.501 145.424-209.092  1.00  0.00           N  
ATOM   2658  CA  ARG A 194     -49.479 144.802-208.210  1.00  0.00           C  
ATOM   2659  C   ARG A 194     -49.930 143.375-207.895  1.00  0.00           C  
ATOM   2660  O   ARG A 194     -51.106 143.074-207.918  1.00  0.00           O  
ATOM   2661  CB  ARG A 194     -49.356 145.600-206.905  1.00  0.00           C  
ATOM   2662  CG  ARG A 194     -49.596 147.092-207.177  1.00  0.00           C  
ATOM   2663  CD  ARG A 194     -49.045 147.930-206.014  1.00  0.00           C  
ATOM   2664  NE  ARG A 194     -50.172 148.563-205.268  1.00  0.00           N  
ATOM   2665  CZ  ARG A 194     -50.659 149.709-205.658  1.00  0.00           C  
ATOM   2666  NH1 ARG A 194     -50.166 150.313-206.705  1.00  0.00           N  
ATOM   2667  NH2 ARG A 194     -51.645 150.253-205.001  1.00  0.00           N  
ATOM   2668  H   ARG A 194     -51.439 145.170-209.003  1.00  0.00           H  
ATOM   2669  HA  ARG A 194     -48.526 144.780-208.717  1.00  0.00           H  
ATOM   2670  HB2 ARG A 194     -50.090 145.243-206.197  1.00  0.00           H  
ATOM   2671  HB3 ARG A 194     -48.368 145.461-206.499  1.00  0.00           H  
ATOM   2672  HG2 ARG A 194     -49.092 147.376-208.088  1.00  0.00           H  
ATOM   2673  HG3 ARG A 194     -50.655 147.273-207.279  1.00  0.00           H  
ATOM   2674  HD2 ARG A 194     -48.485 147.295-205.343  1.00  0.00           H  
ATOM   2675  HD3 ARG A 194     -48.396 148.700-206.404  1.00  0.00           H  
ATOM   2676  HE  ARG A 194     -50.549 148.119-204.480  1.00  0.00           H  
ATOM   2677 HH11 ARG A 194     -49.410 149.899-207.213  1.00  0.00           H  
ATOM   2678 HH12 ARG A 194     -50.550 151.189-207.003  1.00  0.00           H  
ATOM   2679 HH21 ARG A 194     -52.027 149.791-204.199  1.00  0.00           H  
ATOM   2680 HH22 ARG A 194     -52.021 151.131-205.297  1.00  0.00           H  
ATOM   2681  N   GLU A 195     -49.021 142.489-207.611  1.00  0.00           N  
ATOM   2682  CA  GLU A 195     -49.440 141.091-207.310  1.00  0.00           C  
ATOM   2683  C   GLU A 195     -49.359 140.831-205.808  1.00  0.00           C  
ATOM   2684  O   GLU A 195     -48.739 141.565-205.065  1.00  0.00           O  
ATOM   2685  CB  GLU A 195     -48.529 140.105-208.040  1.00  0.00           C  
ATOM   2686  CG  GLU A 195     -48.272 140.601-209.463  1.00  0.00           C  
ATOM   2687  CD  GLU A 195     -47.898 139.417-210.357  1.00  0.00           C  
ATOM   2688  OE1 GLU A 195     -47.708 138.336-209.825  1.00  0.00           O  
ATOM   2689  OE2 GLU A 195     -47.808 139.612-211.558  1.00  0.00           O  
ATOM   2690  H   GLU A 195     -48.072 142.736-207.602  1.00  0.00           H  
ATOM   2691  HA  GLU A 195     -50.458 140.947-207.642  1.00  0.00           H  
ATOM   2692  HB2 GLU A 195     -47.594 140.022-207.510  1.00  0.00           H  
ATOM   2693  HB3 GLU A 195     -49.006 139.137-208.078  1.00  0.00           H  
ATOM   2694  HG2 GLU A 195     -49.167 141.071-209.845  1.00  0.00           H  
ATOM   2695  HG3 GLU A 195     -47.463 141.316-209.456  1.00  0.00           H  
ATOM   2696  N   GLY A 196     -49.974 139.771-205.366  1.00  0.00           N  
ATOM   2697  CA  GLY A 196     -49.938 139.422-203.919  1.00  0.00           C  
ATOM   2698  C   GLY A 196     -50.678 140.473-203.084  1.00  0.00           C  
ATOM   2699  O   GLY A 196     -50.255 140.810-201.996  1.00  0.00           O  
ATOM   2700  H   GLY A 196     -50.452 139.194-205.997  1.00  0.00           H  
ATOM   2701  HA2 GLY A 196     -50.406 138.459-203.775  1.00  0.00           H  
ATOM   2702  HA3 GLY A 196     -48.910 139.369-203.593  1.00  0.00           H  
ATOM   2703  N   GLN A 197     -51.784 140.987-203.559  1.00  0.00           N  
ATOM   2704  CA  GLN A 197     -52.523 141.997-202.748  1.00  0.00           C  
ATOM   2705  C   GLN A 197     -53.637 141.293-201.972  1.00  0.00           C  
ATOM   2706  O   GLN A 197     -54.742 141.137-202.453  1.00  0.00           O  
ATOM   2707  CB  GLN A 197     -53.122 143.066-203.662  1.00  0.00           C  
ATOM   2708  CG  GLN A 197     -52.043 143.588-204.614  1.00  0.00           C  
ATOM   2709  CD  GLN A 197     -50.912 144.242-203.799  1.00  0.00           C  
ATOM   2710  OE1 GLN A 197     -51.083 145.332-203.291  1.00  0.00           O  
ATOM   2711  NE2 GLN A 197     -49.758 143.635-203.645  1.00  0.00           N  
ATOM   2712  H   GLN A 197     -52.132 140.705-204.436  1.00  0.00           H  
ATOM   2713  HA  GLN A 197     -51.845 142.462-202.047  1.00  0.00           H  
ATOM   2714  HB2 GLN A 197     -53.933 142.641-204.232  1.00  0.00           H  
ATOM   2715  HB3 GLN A 197     -53.495 143.883-203.061  1.00  0.00           H  
ATOM   2716  HG2 GLN A 197     -51.658 142.771-205.205  1.00  0.00           H  
ATOM   2717  HG3 GLN A 197     -52.477 144.327-205.270  1.00  0.00           H  
ATOM   2718 HE21 GLN A 197     -49.601 142.734-204.058  1.00  0.00           H  
ATOM   2719 HE22 GLN A 197     -49.038 144.083-203.109  1.00  0.00           H  
ATOM   2720  N   VAL A 198     -53.345 140.859-200.775  1.00  0.00           N  
ATOM   2721  CA  VAL A 198     -54.371 140.152-199.955  1.00  0.00           C  
ATOM   2722  C   VAL A 198     -55.763 140.702-200.272  1.00  0.00           C  
ATOM   2723  O   VAL A 198     -55.922 141.852-200.629  1.00  0.00           O  
ATOM   2724  CB  VAL A 198     -54.067 140.362-198.470  1.00  0.00           C  
ATOM   2725  CG1 VAL A 198     -53.737 141.835-198.220  1.00  0.00           C  
ATOM   2726  CG2 VAL A 198     -55.287 139.964-197.639  1.00  0.00           C  
ATOM   2727  H   VAL A 198     -52.443 140.992-200.416  1.00  0.00           H  
ATOM   2728  HA  VAL A 198     -54.344 139.097-200.180  1.00  0.00           H  
ATOM   2729  HB  VAL A 198     -53.223 139.750-198.186  1.00  0.00           H  
ATOM   2730 HG11 VAL A 198     -54.632 142.429-198.334  1.00  0.00           H  
ATOM   2731 HG12 VAL A 198     -52.994 142.164-198.931  1.00  0.00           H  
ATOM   2732 HG13 VAL A 198     -53.352 141.952-197.218  1.00  0.00           H  
ATOM   2733 HG21 VAL A 198     -56.093 140.659-197.826  1.00  0.00           H  
ATOM   2734 HG22 VAL A 198     -55.031 139.985-196.590  1.00  0.00           H  
ATOM   2735 HG23 VAL A 198     -55.601 138.968-197.913  1.00  0.00           H  
ATOM   2736  N   PHE A 199     -56.771 139.885-200.139  1.00  0.00           N  
ATOM   2737  CA  PHE A 199     -58.155 140.351-200.428  1.00  0.00           C  
ATOM   2738  C   PHE A 199     -58.828 140.776-199.124  1.00  0.00           C  
ATOM   2739  O   PHE A 199     -58.675 140.143-198.099  1.00  0.00           O  
ATOM   2740  CB  PHE A 199     -58.951 139.210-201.061  1.00  0.00           C  
ATOM   2741  CG  PHE A 199     -60.249 139.741-201.622  1.00  0.00           C  
ATOM   2742  CD1 PHE A 199     -60.231 140.634-202.700  1.00  0.00           C  
ATOM   2743  CD2 PHE A 199     -61.470 139.331-201.074  1.00  0.00           C  
ATOM   2744  CE1 PHE A 199     -61.434 141.115-203.230  1.00  0.00           C  
ATOM   2745  CE2 PHE A 199     -62.672 139.815-201.603  1.00  0.00           C  
ATOM   2746  CZ  PHE A 199     -62.655 140.705-202.681  1.00  0.00           C  
ATOM   2747  H   PHE A 199     -56.617 138.962-199.849  1.00  0.00           H  
ATOM   2748  HA  PHE A 199     -58.122 141.188-201.109  1.00  0.00           H  
ATOM   2749  HB2 PHE A 199     -58.371 138.764-201.855  1.00  0.00           H  
ATOM   2750  HB3 PHE A 199     -59.165 138.462-200.310  1.00  0.00           H  
ATOM   2751  HD1 PHE A 199     -59.290 140.951-203.124  1.00  0.00           H  
ATOM   2752  HD2 PHE A 199     -61.485 138.645-200.240  1.00  0.00           H  
ATOM   2753  HE1 PHE A 199     -61.421 141.806-204.060  1.00  0.00           H  
ATOM   2754  HE2 PHE A 199     -63.613 139.501-201.180  1.00  0.00           H  
ATOM   2755  HZ  PHE A 199     -63.584 141.071-203.095  1.00  0.00           H  
ATOM   2756  N   TYR A 200     -59.576 141.843-199.154  1.00  0.00           N  
ATOM   2757  CA  TYR A 200     -60.261 142.305-197.916  1.00  0.00           C  
ATOM   2758  C   TYR A 200     -61.736 142.571-198.222  1.00  0.00           C  
ATOM   2759  O   TYR A 200     -62.105 143.633-198.680  1.00  0.00           O  
ATOM   2760  CB  TYR A 200     -59.597 143.588-197.415  1.00  0.00           C  
ATOM   2761  CG  TYR A 200     -58.538 143.242-196.395  1.00  0.00           C  
ATOM   2762  CD1 TYR A 200     -57.225 142.986-196.808  1.00  0.00           C  
ATOM   2763  CD2 TYR A 200     -58.869 143.176-195.037  1.00  0.00           C  
ATOM   2764  CE1 TYR A 200     -56.243 142.666-195.863  1.00  0.00           C  
ATOM   2765  CE2 TYR A 200     -57.887 142.855-194.092  1.00  0.00           C  
ATOM   2766  CZ  TYR A 200     -56.574 142.601-194.505  1.00  0.00           C  
ATOM   2767  OH  TYR A 200     -55.607 142.284-193.573  1.00  0.00           O  
ATOM   2768  H   TYR A 200     -59.690 142.339-199.991  1.00  0.00           H  
ATOM   2769  HA  TYR A 200     -60.184 141.540-197.157  1.00  0.00           H  
ATOM   2770  HB2 TYR A 200     -59.139 144.104-198.246  1.00  0.00           H  
ATOM   2771  HB3 TYR A 200     -60.340 144.224-196.960  1.00  0.00           H  
ATOM   2772  HD1 TYR A 200     -56.969 143.037-197.856  1.00  0.00           H  
ATOM   2773  HD2 TYR A 200     -59.883 143.372-194.718  1.00  0.00           H  
ATOM   2774  HE1 TYR A 200     -55.230 142.469-196.182  1.00  0.00           H  
ATOM   2775  HE2 TYR A 200     -58.143 142.804-193.043  1.00  0.00           H  
ATOM   2776  HH  TYR A 200     -55.989 141.668-192.945  1.00  0.00           H  
ATOM   2777  N   TYR A 201     -62.579 141.605-197.980  1.00  0.00           N  
ATOM   2778  CA  TYR A 201     -64.030 141.784-198.262  1.00  0.00           C  
ATOM   2779  C   TYR A 201     -64.559 143.035-197.562  1.00  0.00           C  
ATOM   2780  O   TYR A 201     -64.271 143.281-196.408  1.00  0.00           O  
ATOM   2781  CB  TYR A 201     -64.793 140.577-197.726  1.00  0.00           C  
ATOM   2782  CG  TYR A 201     -64.797 139.485-198.759  1.00  0.00           C  
ATOM   2783  CD1 TYR A 201     -65.824 139.425-199.702  1.00  0.00           C  
ATOM   2784  CD2 TYR A 201     -63.774 138.532-198.769  1.00  0.00           C  
ATOM   2785  CE1 TYR A 201     -65.831 138.403-200.661  1.00  0.00           C  
ATOM   2786  CE2 TYR A 201     -63.778 137.513-199.724  1.00  0.00           C  
ATOM   2787  CZ  TYR A 201     -64.808 137.445-200.671  1.00  0.00           C  
ATOM   2788  OH  TYR A 201     -64.811 136.440-201.616  1.00  0.00           O  
ATOM   2789  H   TYR A 201     -62.254 140.751-197.620  1.00  0.00           H  
ATOM   2790  HA  TYR A 201     -64.188 141.867-199.326  1.00  0.00           H  
ATOM   2791  HB2 TYR A 201     -64.316 140.219-196.827  1.00  0.00           H  
ATOM   2792  HB3 TYR A 201     -65.810 140.863-197.504  1.00  0.00           H  
ATOM   2793  HD1 TYR A 201     -66.609 140.172-199.693  1.00  0.00           H  
ATOM   2794  HD2 TYR A 201     -62.981 138.583-198.038  1.00  0.00           H  
ATOM   2795  HE1 TYR A 201     -66.626 138.349-201.386  1.00  0.00           H  
ATOM   2796  HE2 TYR A 201     -62.987 136.779-199.731  1.00  0.00           H  
ATOM   2797  HH  TYR A 201     -64.024 135.907-201.486  1.00  0.00           H  
ATOM   2798  N   ALA A 202     -65.353 143.815-198.244  1.00  0.00           N  
ATOM   2799  CA  ALA A 202     -65.920 145.024-197.612  1.00  0.00           C  
ATOM   2800  C   ALA A 202     -67.171 144.625-196.842  1.00  0.00           C  
ATOM   2801  O   ALA A 202     -67.516 143.465-196.741  1.00  0.00           O  
ATOM   2802  CB  ALA A 202     -66.302 146.039-198.688  1.00  0.00           C  
ATOM   2803  H   ALA A 202     -65.592 143.600-199.164  1.00  0.00           H  
ATOM   2804  HA  ALA A 202     -65.197 145.458-196.939  1.00  0.00           H  
ATOM   2805  HB1 ALA A 202     -66.981 146.764-198.269  1.00  0.00           H  
ATOM   2806  HB2 ALA A 202     -66.784 145.524-199.510  1.00  0.00           H  
ATOM   2807  HB3 ALA A 202     -65.415 146.541-199.044  1.00  0.00           H  
ATOM   2808  N   GLU A 203     -67.851 145.584-196.309  1.00  0.00           N  
ATOM   2809  CA  GLU A 203     -69.109 145.263-195.539  1.00  0.00           C  
ATOM   2810  C   GLU A 203     -70.215 144.869-196.493  1.00  0.00           C  
ATOM   2811  O   GLU A 203     -70.184 145.152-197.675  1.00  0.00           O  
ATOM   2812  CB  GLU A 203     -69.614 146.411-194.627  1.00  0.00           C  
ATOM   2813  CG  GLU A 203     -68.432 147.001-193.893  1.00  0.00           C  
ATOM   2814  CD  GLU A 203     -68.891 147.567-192.547  1.00  0.00           C  
ATOM   2815  OE1 GLU A 203     -69.414 148.669-192.538  1.00  0.00           O  
ATOM   2816  OE2 GLU A 203     -68.714 146.888-191.549  1.00  0.00           O  
ATOM   2817  H   GLU A 203     -67.533 146.494-196.434  1.00  0.00           H  
ATOM   2818  HA  GLU A 203     -68.898 144.407-194.914  1.00  0.00           H  
ATOM   2819  HB2 GLU A 203     -70.155 147.177-195.182  1.00  0.00           H  
ATOM   2820  HB3 GLU A 203     -70.278 145.994-193.898  1.00  0.00           H  
ATOM   2821  HG2 GLU A 203     -67.727 146.205-193.728  1.00  0.00           H  
ATOM   2822  HG3 GLU A 203     -67.980 147.785-194.480  1.00  0.00           H  
ATOM   2823  N   ASP A 204     -71.198 144.219-195.967  1.00  0.00           N  
ATOM   2824  CA  ASP A 204     -72.344 143.784-196.789  1.00  0.00           C  
ATOM   2825  C   ASP A 204     -72.944 144.994-197.508  1.00  0.00           C  
ATOM   2826  O   ASP A 204     -73.271 144.940-198.677  1.00  0.00           O  
ATOM   2827  CB  ASP A 204     -73.379 143.169-195.855  1.00  0.00           C  
ATOM   2828  CG  ASP A 204     -72.761 142.970-194.469  1.00  0.00           C  
ATOM   2829  OD1 ASP A 204     -72.145 141.938-194.260  1.00  0.00           O  
ATOM   2830  OD2 ASP A 204     -72.916 143.852-193.641  1.00  0.00           O  
ATOM   2831  H   ASP A 204     -71.182 144.019-195.010  1.00  0.00           H  
ATOM   2832  HA  ASP A 204     -72.022 143.048-197.510  1.00  0.00           H  
ATOM   2833  HB2 ASP A 204     -74.225 143.829-195.776  1.00  0.00           H  
ATOM   2834  HB3 ASP A 204     -73.689 142.221-196.245  1.00  0.00           H  
ATOM   2835  N   TYR A 205     -73.087 146.087-196.812  1.00  0.00           N  
ATOM   2836  CA  TYR A 205     -73.658 147.312-197.433  1.00  0.00           C  
ATOM   2837  C   TYR A 205     -72.781 147.769-198.595  1.00  0.00           C  
ATOM   2838  O   TYR A 205     -73.122 148.690-199.311  1.00  0.00           O  
ATOM   2839  CB  TYR A 205     -73.675 148.432-196.391  1.00  0.00           C  
ATOM   2840  CG  TYR A 205     -74.203 147.912-195.078  1.00  0.00           C  
ATOM   2841  CD1 TYR A 205     -75.346 147.105-195.045  1.00  0.00           C  
ATOM   2842  CD2 TYR A 205     -73.543 148.243-193.888  1.00  0.00           C  
ATOM   2843  CE1 TYR A 205     -75.829 146.627-193.821  1.00  0.00           C  
ATOM   2844  CE2 TYR A 205     -74.026 147.765-192.665  1.00  0.00           C  
ATOM   2845  CZ  TYR A 205     -75.169 146.956-192.631  1.00  0.00           C  
ATOM   2846  OH  TYR A 205     -75.645 146.485-191.424  1.00  0.00           O  
ATOM   2847  H   TYR A 205     -72.815 146.105-195.872  1.00  0.00           H  
ATOM   2848  HA  TYR A 205     -74.662 147.120-197.779  1.00  0.00           H  
ATOM   2849  HB2 TYR A 205     -72.669 148.796-196.248  1.00  0.00           H  
ATOM   2850  HB3 TYR A 205     -74.295 149.240-196.738  1.00  0.00           H  
ATOM   2851  HD1 TYR A 205     -75.856 146.851-195.963  1.00  0.00           H  
ATOM   2852  HD2 TYR A 205     -72.661 148.867-193.917  1.00  0.00           H  
ATOM   2853  HE1 TYR A 205     -76.711 146.004-193.795  1.00  0.00           H  
ATOM   2854  HE2 TYR A 205     -73.517 148.019-191.747  1.00  0.00           H  
ATOM   2855  HH  TYR A 205     -75.116 145.725-191.173  1.00  0.00           H  
ATOM   2856  N   HIS A 206     -71.641 147.168-198.774  1.00  0.00           N  
ATOM   2857  CA  HIS A 206     -70.751 147.622-199.872  1.00  0.00           C  
ATOM   2858  C   HIS A 206     -70.798 146.643-201.043  1.00  0.00           C  
ATOM   2859  O   HIS A 206     -70.074 146.779-202.008  1.00  0.00           O  
ATOM   2860  CB  HIS A 206     -69.335 147.763-199.333  1.00  0.00           C  
ATOM   2861  CG  HIS A 206     -69.352 149.057-198.608  1.00  0.00           C  
ATOM   2862  ND1 HIS A 206     -68.928 150.232-199.210  1.00  0.00           N  
ATOM   2863  CD2 HIS A 206     -69.976 149.418-197.457  1.00  0.00           C  
ATOM   2864  CE1 HIS A 206     -69.341 151.240-198.427  1.00  0.00           C  
ATOM   2865  NE2 HIS A 206     -69.995 150.787-197.358  1.00  0.00           N  
ATOM   2866  H   HIS A 206     -71.367 146.434-198.184  1.00  0.00           H  
ATOM   2867  HA  HIS A 206     -71.092 148.608-200.187  1.00  0.00           H  
ATOM   2868  HB2 HIS A 206     -69.109 146.953-198.656  1.00  0.00           H  
ATOM   2869  HB3 HIS A 206     -68.621 147.790-200.144  1.00  0.00           H  
ATOM   2870  HD2 HIS A 206     -70.349 148.737-196.709  1.00  0.00           H  
ATOM   2871  HE1 HIS A 206     -69.165 152.285-198.637  1.00  0.00           H  
ATOM   2872  HE2 HIS A 206     -70.514 151.299-196.733  1.00  0.00           H  
ATOM   2873  N   GLN A 207     -71.631 145.648-200.951  1.00  0.00           N  
ATOM   2874  CA  GLN A 207     -71.720 144.634-202.038  1.00  0.00           C  
ATOM   2875  C   GLN A 207     -73.032 144.774-202.776  1.00  0.00           C  
ATOM   2876  O   GLN A 207     -73.533 145.856-203.003  1.00  0.00           O  
ATOM   2877  CB  GLN A 207     -71.637 143.226-201.427  1.00  0.00           C  
ATOM   2878  CG  GLN A 207     -70.577 143.195-200.316  1.00  0.00           C  
ATOM   2879  CD  GLN A 207     -69.236 142.899-200.870  1.00  0.00           C  
ATOM   2880  OE1 GLN A 207     -69.069 142.581-202.029  1.00  0.00           O  
ATOM   2881  NE2 GLN A 207     -68.264 142.975-200.051  1.00  0.00           N  
ATOM   2882  H   GLN A 207     -72.192 145.555-200.153  1.00  0.00           H  
ATOM   2883  HA  GLN A 207     -70.931 144.758-202.729  1.00  0.00           H  
ATOM   2884  HB2 GLN A 207     -72.597 142.959-201.012  1.00  0.00           H  
ATOM   2885  HB3 GLN A 207     -71.368 142.517-202.197  1.00  0.00           H  
ATOM   2886  HG2 GLN A 207     -70.527 144.139-199.810  1.00  0.00           H  
ATOM   2887  HG3 GLN A 207     -70.788 142.427-199.611  1.00  0.00           H  
ATOM   2888 HE21 GLN A 207     -68.437 143.222-199.100  1.00  0.00           H  
ATOM   2889 HE22 GLN A 207     -67.385 142.785-200.357  1.00  0.00           H  
ATOM   2890  N   GLN A 208     -73.550 143.660-203.164  1.00  0.00           N  
ATOM   2891  CA  GLN A 208     -74.848 143.594-203.920  1.00  0.00           C  
ATOM   2892  C   GLN A 208     -75.846 144.677-203.446  1.00  0.00           C  
ATOM   2893  O   GLN A 208     -76.923 144.809-203.991  1.00  0.00           O  
ATOM   2894  CB  GLN A 208     -75.477 142.216-203.695  1.00  0.00           C  
ATOM   2895  CG  GLN A 208     -74.673 141.147-204.441  1.00  0.00           C  
ATOM   2896  CD  GLN A 208     -73.213 141.509-204.468  1.00  0.00           C  
ATOM   2897  OE1 GLN A 208     -72.816 142.532-204.990  1.00  0.00           O  
ATOM   2898  NE2 GLN A 208     -72.385 140.680-203.917  1.00  0.00           N  
ATOM   2899  H   GLN A 208     -73.042 142.839-202.985  1.00  0.00           H  
ATOM   2900  HA  GLN A 208     -74.661 143.723-204.967  1.00  0.00           H  
ATOM   2901  HB2 GLN A 208     -75.478 141.991-202.639  1.00  0.00           H  
ATOM   2902  HB3 GLN A 208     -76.492 142.221-204.060  1.00  0.00           H  
ATOM   2903  HG2 GLN A 208     -74.749 140.208-203.928  1.00  0.00           H  
ATOM   2904  HG3 GLN A 208     -75.045 141.043-205.449  1.00  0.00           H  
ATOM   2905 HE21 GLN A 208     -72.718 139.850-203.502  1.00  0.00           H  
ATOM   2906 HE22 GLN A 208     -71.449 140.876-203.915  1.00  0.00           H  
ATOM   2907  N   TYR A 209     -75.509 145.438-202.440  1.00  0.00           N  
ATOM   2908  CA  TYR A 209     -76.471 146.501-201.940  1.00  0.00           C  
ATOM   2909  C   TYR A 209     -77.179 147.192-203.106  1.00  0.00           C  
ATOM   2910  O   TYR A 209     -78.360 147.465-203.036  1.00  0.00           O  
ATOM   2911  CB  TYR A 209     -75.742 147.637-201.181  1.00  0.00           C  
ATOM   2912  CG  TYR A 209     -76.755 148.677-200.764  1.00  0.00           C  
ATOM   2913  CD1 TYR A 209     -77.063 149.721-201.644  1.00  0.00           C  
ATOM   2914  CD2 TYR A 209     -77.377 148.609-199.513  1.00  0.00           C  
ATOM   2915  CE1 TYR A 209     -77.990 150.700-201.278  1.00  0.00           C  
ATOM   2916  CE2 TYR A 209     -78.310 149.589-199.144  1.00  0.00           C  
ATOM   2917  CZ  TYR A 209     -78.616 150.635-200.027  1.00  0.00           C  
ATOM   2918  OH  TYR A 209     -79.533 151.600-199.663  1.00  0.00           O  
ATOM   2919  H   TYR A 209     -74.644 145.283-201.996  1.00  0.00           H  
ATOM   2920  HA  TYR A 209     -77.203 146.049-201.289  1.00  0.00           H  
ATOM   2921  HB2 TYR A 209     -75.245 147.249-200.315  1.00  0.00           H  
ATOM   2922  HB3 TYR A 209     -75.022 148.131-201.831  1.00  0.00           H  
ATOM   2923  HD1 TYR A 209     -76.583 149.770-202.608  1.00  0.00           H  
ATOM   2924  HD2 TYR A 209     -77.141 147.803-198.834  1.00  0.00           H  
ATOM   2925  HE1 TYR A 209     -78.221 151.507-201.965  1.00  0.00           H  
ATOM   2926  HE2 TYR A 209     -78.792 149.538-198.179  1.00  0.00           H  
ATOM   2927  HH  TYR A 209     -79.049 152.366-199.347  1.00  0.00           H  
ATOM   2928  N   LEU A 210     -76.489 147.510-204.162  1.00  0.00           N  
ATOM   2929  CA  LEU A 210     -77.188 148.219-205.278  1.00  0.00           C  
ATOM   2930  C   LEU A 210     -78.139 147.255-205.984  1.00  0.00           C  
ATOM   2931  O   LEU A 210     -79.074 147.666-206.642  1.00  0.00           O  
ATOM   2932  CB  LEU A 210     -76.188 148.800-206.286  1.00  0.00           C  
ATOM   2933  CG  LEU A 210     -74.949 149.327-205.558  1.00  0.00           C  
ATOM   2934  CD1 LEU A 210     -73.848 149.620-206.577  1.00  0.00           C  
ATOM   2935  CD2 LEU A 210     -75.311 150.611-204.809  1.00  0.00           C  
ATOM   2936  H   LEU A 210     -75.528 147.301-204.211  1.00  0.00           H  
ATOM   2937  HA  LEU A 210     -77.770 149.028-204.859  1.00  0.00           H  
ATOM   2938  HB2 LEU A 210     -75.901 148.043-206.990  1.00  0.00           H  
ATOM   2939  HB3 LEU A 210     -76.658 149.615-206.818  1.00  0.00           H  
ATOM   2940  HG  LEU A 210     -74.595 148.593-204.857  1.00  0.00           H  
ATOM   2941 HD11 LEU A 210     -74.140 149.242-207.544  1.00  0.00           H  
ATOM   2942 HD12 LEU A 210     -72.935 149.139-206.263  1.00  0.00           H  
ATOM   2943 HD13 LEU A 210     -73.688 150.685-206.640  1.00  0.00           H  
ATOM   2944 HD21 LEU A 210     -76.385 150.731-204.795  1.00  0.00           H  
ATOM   2945 HD22 LEU A 210     -74.861 151.451-205.307  1.00  0.00           H  
ATOM   2946 HD23 LEU A 210     -74.940 150.553-203.797  1.00  0.00           H  
ATOM   2947  N   SER A 211     -77.922 145.978-205.844  1.00  0.00           N  
ATOM   2948  CA  SER A 211     -78.835 145.004-206.501  1.00  0.00           C  
ATOM   2949  C   SER A 211     -80.167 144.982-205.744  1.00  0.00           C  
ATOM   2950  O   SER A 211     -81.227 145.071-206.330  1.00  0.00           O  
ATOM   2951  CB  SER A 211     -78.206 143.608-206.480  1.00  0.00           C  
ATOM   2952  OG  SER A 211     -78.894 142.766-207.392  1.00  0.00           O  
ATOM   2953  H   SER A 211     -77.172 145.662-205.302  1.00  0.00           H  
ATOM   2954  HA  SER A 211     -79.009 145.306-207.523  1.00  0.00           H  
ATOM   2955  HB2 SER A 211     -77.167 143.678-206.768  1.00  0.00           H  
ATOM   2956  HB3 SER A 211     -78.275 143.193-205.486  1.00  0.00           H  
ATOM   2957  HG  SER A 211     -79.746 142.545-207.008  1.00  0.00           H  
ATOM   2958  N   LYS A 212     -80.119 144.859-204.443  1.00  0.00           N  
ATOM   2959  CA  LYS A 212     -81.366 144.824-203.645  1.00  0.00           C  
ATOM   2960  C   LYS A 212     -81.780 146.245-203.244  1.00  0.00           C  
ATOM   2961  O   LYS A 212     -82.771 146.440-202.570  1.00  0.00           O  
ATOM   2962  CB  LYS A 212     -81.114 143.989-202.393  1.00  0.00           C  
ATOM   2963  CG  LYS A 212     -80.158 144.731-201.456  1.00  0.00           C  
ATOM   2964  CD  LYS A 212     -79.859 143.856-200.238  1.00  0.00           C  
ATOM   2965  CE  LYS A 212     -80.592 144.412-199.015  1.00  0.00           C  
ATOM   2966  NZ  LYS A 212     -82.063 144.331-199.237  1.00  0.00           N  
ATOM   2967  H   LYS A 212     -79.260 144.783-203.988  1.00  0.00           H  
ATOM   2968  HA  LYS A 212     -82.153 144.369-204.227  1.00  0.00           H  
ATOM   2969  HB2 LYS A 212     -82.045 143.820-201.890  1.00  0.00           H  
ATOM   2970  HB3 LYS A 212     -80.681 143.041-202.674  1.00  0.00           H  
ATOM   2971  HG2 LYS A 212     -79.237 144.946-201.977  1.00  0.00           H  
ATOM   2972  HG3 LYS A 212     -80.614 145.656-201.134  1.00  0.00           H  
ATOM   2973  HD2 LYS A 212     -80.193 142.847-200.429  1.00  0.00           H  
ATOM   2974  HD3 LYS A 212     -78.795 143.853-200.049  1.00  0.00           H  
ATOM   2975  HE2 LYS A 212     -80.327 143.831-198.143  1.00  0.00           H  
ATOM   2976  HE3 LYS A 212     -80.306 145.442-198.862  1.00  0.00           H  
ATOM   2977  HZ1 LYS A 212     -82.526 143.997-198.369  1.00  0.00           H  
ATOM   2978  HZ2 LYS A 212     -82.260 143.668-200.014  1.00  0.00           H  
ATOM   2979  HZ3 LYS A 212     -82.429 145.272-199.482  1.00  0.00           H  
ATOM   2980  N   ASN A 213     -81.037 147.241-203.649  1.00  0.00           N  
ATOM   2981  CA  ASN A 213     -81.410 148.638-203.275  1.00  0.00           C  
ATOM   2982  C   ASN A 213     -81.348 149.539-204.515  1.00  0.00           C  
ATOM   2983  O   ASN A 213     -80.399 149.494-205.273  1.00  0.00           O  
ATOM   2984  CB  ASN A 213     -80.437 149.161-202.216  1.00  0.00           C  
ATOM   2985  CG  ASN A 213     -80.306 148.132-201.092  1.00  0.00           C  
ATOM   2986  OD1 ASN A 213     -81.252 147.873-200.377  1.00  0.00           O  
ATOM   2987  ND2 ASN A 213     -79.163 147.529-200.905  1.00  0.00           N  
ATOM   2988  H   ASN A 213     -80.239 147.074-204.193  1.00  0.00           H  
ATOM   2989  HA  ASN A 213     -82.409 148.638-202.871  1.00  0.00           H  
ATOM   2990  HB2 ASN A 213     -79.470 149.330-202.667  1.00  0.00           H  
ATOM   2991  HB3 ASN A 213     -80.812 150.090-201.811  1.00  0.00           H  
ATOM   2992 HD21 ASN A 213     -78.397 147.739-201.485  1.00  0.00           H  
ATOM   2993 HD22 ASN A 213     -79.071 146.866-200.186  1.00  0.00           H  
ATOM   2994  N   PRO A 214     -82.358 150.349-204.726  1.00  0.00           N  
ATOM   2995  CA  PRO A 214     -82.422 151.270-205.900  1.00  0.00           C  
ATOM   2996  C   PRO A 214     -81.452 152.454-205.807  1.00  0.00           C  
ATOM   2997  O   PRO A 214     -81.431 153.310-206.670  1.00  0.00           O  
ATOM   2998  CB  PRO A 214     -83.859 151.785-205.884  1.00  0.00           C  
ATOM   2999  CG  PRO A 214     -84.320 151.647-204.471  1.00  0.00           C  
ATOM   3000  CD  PRO A 214     -83.552 150.470-203.871  1.00  0.00           C  
ATOM   3001  HA  PRO A 214     -82.249 150.723-206.811  1.00  0.00           H  
ATOM   3002  HB2 PRO A 214     -83.879 152.822-206.180  1.00  0.00           H  
ATOM   3003  HB3 PRO A 214     -84.477 151.192-206.542  1.00  0.00           H  
ATOM   3004  HG2 PRO A 214     -84.101 152.551-203.922  1.00  0.00           H  
ATOM   3005  HG3 PRO A 214     -85.381 151.447-204.447  1.00  0.00           H  
ATOM   3006  HD2 PRO A 214     -83.271 150.684-202.850  1.00  0.00           H  
ATOM   3007  HD3 PRO A 214     -84.144 149.570-203.920  1.00  0.00           H  
ATOM   3008  N   ASP A 215     -80.659 152.528-204.777  1.00  0.00           N  
ATOM   3009  CA  ASP A 215     -79.719 153.683-204.665  1.00  0.00           C  
ATOM   3010  C   ASP A 215     -78.732 153.664-205.831  1.00  0.00           C  
ATOM   3011  O   ASP A 215     -78.109 154.658-206.148  1.00  0.00           O  
ATOM   3012  CB  ASP A 215     -78.954 153.609-203.342  1.00  0.00           C  
ATOM   3013  CG  ASP A 215     -78.624 155.025-202.865  1.00  0.00           C  
ATOM   3014  OD1 ASP A 215     -78.002 155.754-203.622  1.00  0.00           O  
ATOM   3015  OD2 ASP A 215     -78.998 155.356-201.753  1.00  0.00           O  
ATOM   3016  H   ASP A 215     -80.696 151.844-204.076  1.00  0.00           H  
ATOM   3017  HA  ASP A 215     -80.281 154.592-204.704  1.00  0.00           H  
ATOM   3018  HB2 ASP A 215     -79.562 153.113-202.601  1.00  0.00           H  
ATOM   3019  HB3 ASP A 215     -78.038 153.057-203.489  1.00  0.00           H  
ATOM   3020  N   GLY A 216     -78.613 152.553-206.487  1.00  0.00           N  
ATOM   3021  CA  GLY A 216     -77.709 152.460-207.653  1.00  0.00           C  
ATOM   3022  C   GLY A 216     -76.253 152.675-207.237  1.00  0.00           C  
ATOM   3023  O   GLY A 216     -75.423 151.804-207.394  1.00  0.00           O  
ATOM   3024  H   GLY A 216     -79.143 151.790-206.234  1.00  0.00           H  
ATOM   3025  HA2 GLY A 216     -77.809 151.482-208.102  1.00  0.00           H  
ATOM   3026  HA3 GLY A 216     -77.994 153.206-208.367  1.00  0.00           H  
ATOM   3027  N   TYR A 217     -75.929 153.835-206.729  1.00  0.00           N  
ATOM   3028  CA  TYR A 217     -74.519 154.107-206.325  1.00  0.00           C  
ATOM   3029  C   TYR A 217     -74.364 155.589-205.969  1.00  0.00           C  
ATOM   3030  O   TYR A 217     -75.318 156.260-205.628  1.00  0.00           O  
ATOM   3031  CB  TYR A 217     -73.586 153.756-207.489  1.00  0.00           C  
ATOM   3032  CG  TYR A 217     -74.225 154.177-208.791  1.00  0.00           C  
ATOM   3033  CD1 TYR A 217     -74.330 155.536-209.113  1.00  0.00           C  
ATOM   3034  CD2 TYR A 217     -74.716 153.208-209.675  1.00  0.00           C  
ATOM   3035  CE1 TYR A 217     -74.923 155.925-210.320  1.00  0.00           C  
ATOM   3036  CE2 TYR A 217     -75.309 153.598-210.882  1.00  0.00           C  
ATOM   3037  CZ  TYR A 217     -75.413 154.955-211.204  1.00  0.00           C  
ATOM   3038  OH  TYR A 217     -75.998 155.339-212.394  1.00  0.00           O  
ATOM   3039  H   TYR A 217     -76.612 154.527-206.616  1.00  0.00           H  
ATOM   3040  HA  TYR A 217     -74.265 153.508-205.466  1.00  0.00           H  
ATOM   3041  HB2 TYR A 217     -72.646 154.271-207.368  1.00  0.00           H  
ATOM   3042  HB3 TYR A 217     -73.411 152.691-207.502  1.00  0.00           H  
ATOM   3043  HD1 TYR A 217     -73.952 156.283-208.431  1.00  0.00           H  
ATOM   3044  HD2 TYR A 217     -74.635 152.160-209.426  1.00  0.00           H  
ATOM   3045  HE1 TYR A 217     -75.004 156.972-210.569  1.00  0.00           H  
ATOM   3046  HE2 TYR A 217     -75.687 152.850-211.564  1.00  0.00           H  
ATOM   3047  HH  TYR A 217     -75.849 156.281-212.509  1.00  0.00           H  
ATOM   3048  N   CYS A 218     -73.167 156.104-206.058  1.00  0.00           N  
ATOM   3049  CA  CYS A 218     -72.942 157.541-205.738  1.00  0.00           C  
ATOM   3050  C   CYS A 218     -71.630 157.996-206.383  1.00  0.00           C  
ATOM   3051  O   CYS A 218     -70.608 158.089-205.734  1.00  0.00           O  
ATOM   3052  CB  CYS A 218     -72.857 157.721-204.221  1.00  0.00           C  
ATOM   3053  SG  CYS A 218     -73.338 159.411-203.785  1.00  0.00           S  
ATOM   3054  H   CYS A 218     -72.415 155.545-206.341  1.00  0.00           H  
ATOM   3055  HA  CYS A 218     -73.760 158.130-206.127  1.00  0.00           H  
ATOM   3056  HB2 CYS A 218     -73.522 157.021-203.738  1.00  0.00           H  
ATOM   3057  HB3 CYS A 218     -71.844 157.539-203.893  1.00  0.00           H  
ATOM   3058  HG  CYS A 218     -72.591 159.987-203.965  1.00  0.00           H  
ATOM   3059  N   GLY A 219     -71.652 158.280-207.658  1.00  0.00           N  
ATOM   3060  CA  GLY A 219     -70.406 158.726-208.345  1.00  0.00           C  
ATOM   3061  C   GLY A 219     -70.561 158.545-209.858  1.00  0.00           C  
ATOM   3062  O   GLY A 219     -71.544 158.006-210.330  1.00  0.00           O  
ATOM   3063  H   GLY A 219     -72.486 158.196-208.164  1.00  0.00           H  
ATOM   3064  HA2 GLY A 219     -70.228 159.768-208.125  1.00  0.00           H  
ATOM   3065  HA3 GLY A 219     -69.571 158.137-207.996  1.00  0.00           H  
ATOM   3066  N   LEU A 220     -69.603 158.994-210.622  1.00  0.00           N  
ATOM   3067  CA  LEU A 220     -69.696 158.853-212.100  1.00  0.00           C  
ATOM   3068  C   LEU A 220     -69.013 157.555-212.543  1.00  0.00           C  
ATOM   3069  O   LEU A 220     -68.734 156.685-211.744  1.00  0.00           O  
ATOM   3070  CB  LEU A 220     -69.008 160.044-212.769  1.00  0.00           C  
ATOM   3071  CG  LEU A 220     -69.436 161.339-212.075  1.00  0.00           C  
ATOM   3072  CD1 LEU A 220     -68.529 162.484-212.526  1.00  0.00           C  
ATOM   3073  CD2 LEU A 220     -70.886 161.660-212.448  1.00  0.00           C  
ATOM   3074  H   LEU A 220     -68.825 159.428-210.225  1.00  0.00           H  
ATOM   3075  HA  LEU A 220     -70.731 158.830-212.386  1.00  0.00           H  
ATOM   3076  HB2 LEU A 220     -67.936 159.932-212.691  1.00  0.00           H  
ATOM   3077  HB3 LEU A 220     -69.290 160.084-213.812  1.00  0.00           H  
ATOM   3078  HG  LEU A 220     -69.358 161.216-211.005  1.00  0.00           H  
ATOM   3079 HD11 LEU A 220     -67.600 162.445-211.977  1.00  0.00           H  
ATOM   3080 HD12 LEU A 220     -69.019 163.428-212.339  1.00  0.00           H  
ATOM   3081 HD13 LEU A 220     -68.326 162.389-213.583  1.00  0.00           H  
ATOM   3082 HD21 LEU A 220     -71.536 160.889-212.061  1.00  0.00           H  
ATOM   3083 HD22 LEU A 220     -70.980 161.706-213.522  1.00  0.00           H  
ATOM   3084 HD23 LEU A 220     -71.164 162.613-212.020  1.00  0.00           H  
ATOM   3085  N   GLY A 221     -68.743 157.422-213.815  1.00  0.00           N  
ATOM   3086  CA  GLY A 221     -68.077 156.183-214.312  1.00  0.00           C  
ATOM   3087  C   GLY A 221     -66.672 156.524-214.815  1.00  0.00           C  
ATOM   3088  O   GLY A 221     -65.779 156.808-214.042  1.00  0.00           O  
ATOM   3089  H   GLY A 221     -68.976 158.138-214.442  1.00  0.00           H  
ATOM   3090  HA2 GLY A 221     -68.009 155.465-213.510  1.00  0.00           H  
ATOM   3091  HA3 GLY A 221     -68.658 155.764-215.122  1.00  0.00           H  
ATOM   3092  N   GLY A 222     -66.468 156.504-216.106  1.00  0.00           N  
ATOM   3093  CA  GLY A 222     -65.148 156.823-216.660  1.00  0.00           C  
ATOM   3094  C   GLY A 222     -65.317 157.886-217.720  1.00  0.00           C  
ATOM   3095  O   GLY A 222     -66.353 158.501-217.874  1.00  0.00           O  
ATOM   3096  H   GLY A 222     -67.184 156.280-216.718  1.00  0.00           H  
ATOM   3097  HA2 GLY A 222     -64.489 157.192-215.896  1.00  0.00           H  
ATOM   3098  HA3 GLY A 222     -64.721 155.937-217.106  1.00  0.00           H  
ATOM   3099  N   THR A 223     -64.287 158.085-218.435  1.00  0.00           N  
ATOM   3100  CA  THR A 223     -64.288 159.103-219.523  1.00  0.00           C  
ATOM   3101  C   THR A 223     -63.083 158.876-220.440  1.00  0.00           C  
ATOM   3102  O   THR A 223     -62.952 159.500-221.474  1.00  0.00           O  
ATOM   3103  CB  THR A 223     -64.204 160.504-218.912  1.00  0.00           C  
ATOM   3104  OG1 THR A 223     -64.164 161.471-219.953  1.00  0.00           O  
ATOM   3105  CG2 THR A 223     -62.941 160.616-218.059  1.00  0.00           C  
ATOM   3106  H   THR A 223     -63.501 157.553-218.245  1.00  0.00           H  
ATOM   3107  HA  THR A 223     -65.198 159.015-220.098  1.00  0.00           H  
ATOM   3108  HB  THR A 223     -65.070 160.678-218.291  1.00  0.00           H  
ATOM   3109  HG1 THR A 223     -65.059 161.782-220.103  1.00  0.00           H  
ATOM   3110 HG21 THR A 223     -63.103 160.130-217.108  1.00  0.00           H  
ATOM   3111 HG22 THR A 223     -62.709 161.658-217.894  1.00  0.00           H  
ATOM   3112 HG23 THR A 223     -62.117 160.140-218.570  1.00  0.00           H  
ATOM   3113  N   GLY A 224     -62.201 157.988-220.070  1.00  0.00           N  
ATOM   3114  CA  GLY A 224     -61.019 157.721-220.908  1.00  0.00           C  
ATOM   3115  C   GLY A 224     -61.480 157.065-222.203  1.00  0.00           C  
ATOM   3116  O   GLY A 224     -60.692 156.610-223.007  1.00  0.00           O  
ATOM   3117  H   GLY A 224     -62.317 157.501-219.251  1.00  0.00           H  
ATOM   3118  HA2 GLY A 224     -60.534 158.647-221.113  1.00  0.00           H  
ATOM   3119  HA3 GLY A 224     -60.343 157.062-220.386  1.00  0.00           H  
ATOM   3120  N   VAL A 225     -62.766 157.004-222.391  1.00  0.00           N  
ATOM   3121  CA  VAL A 225     -63.321 156.367-223.611  1.00  0.00           C  
ATOM   3122  C   VAL A 225     -63.964 157.435-224.499  1.00  0.00           C  
ATOM   3123  O   VAL A 225     -64.198 158.549-224.074  1.00  0.00           O  
ATOM   3124  CB  VAL A 225     -64.370 155.344-223.178  1.00  0.00           C  
ATOM   3125  CG1 VAL A 225     -65.435 155.199-224.268  1.00  0.00           C  
ATOM   3126  CG2 VAL A 225     -63.693 153.995-222.938  1.00  0.00           C  
ATOM   3127  H   VAL A 225     -63.374 157.370-221.716  1.00  0.00           H  
ATOM   3128  HA  VAL A 225     -62.532 155.868-224.153  1.00  0.00           H  
ATOM   3129  HB  VAL A 225     -64.833 155.681-222.259  1.00  0.00           H  
ATOM   3130 HG11 VAL A 225     -66.086 154.371-224.026  1.00  0.00           H  
ATOM   3131 HG12 VAL A 225     -64.956 155.014-225.218  1.00  0.00           H  
ATOM   3132 HG13 VAL A 225     -66.015 156.107-224.327  1.00  0.00           H  
ATOM   3133 HG21 VAL A 225     -63.054 153.760-223.776  1.00  0.00           H  
ATOM   3134 HG22 VAL A 225     -64.446 153.228-222.832  1.00  0.00           H  
ATOM   3135 HG23 VAL A 225     -63.100 154.047-222.036  1.00  0.00           H  
ATOM   3136  N   SER A 226     -64.247 157.108-225.730  1.00  0.00           N  
ATOM   3137  CA  SER A 226     -64.864 158.100-226.637  1.00  0.00           C  
ATOM   3138  C   SER A 226     -65.979 158.814-225.909  1.00  0.00           C  
ATOM   3139  O   SER A 226     -67.064 158.307-225.713  1.00  0.00           O  
ATOM   3140  CB  SER A 226     -65.434 157.426-227.864  1.00  0.00           C  
ATOM   3141  OG  SER A 226     -65.761 156.077-227.567  1.00  0.00           O  
ATOM   3142  H   SER A 226     -64.049 156.221-226.054  1.00  0.00           H  
ATOM   3143  HA  SER A 226     -64.116 158.819-226.938  1.00  0.00           H  
ATOM   3144  HB2 SER A 226     -66.319 157.961-228.164  1.00  0.00           H  
ATOM   3145  HB3 SER A 226     -64.704 157.461-228.656  1.00  0.00           H  
ATOM   3146  HG  SER A 226     -66.281 155.730-228.296  1.00  0.00           H  
ATOM   3147  N   CYS A 227     -65.693 159.995-225.526  1.00  0.00           N  
ATOM   3148  CA  CYS A 227     -66.700 160.828-224.803  1.00  0.00           C  
ATOM   3149  C   CYS A 227     -67.761 161.309-225.798  1.00  0.00           C  
ATOM   3150  O   CYS A 227     -68.937 161.063-225.621  1.00  0.00           O  
ATOM   3151  CB  CYS A 227     -66.026 162.012-224.098  1.00  0.00           C  
ATOM   3152  SG  CYS A 227     -64.234 161.942-224.361  1.00  0.00           S  
ATOM   3153  H   CYS A 227     -64.809 160.335-225.742  1.00  0.00           H  
ATOM   3154  HA  CYS A 227     -67.185 160.209-224.060  1.00  0.00           H  
ATOM   3155  HB2 CYS A 227     -66.420 162.940-224.482  1.00  0.00           H  
ATOM   3156  HB3 CYS A 227     -66.228 161.954-223.038  1.00  0.00           H  
ATOM   3157  HG  CYS A 227     -63.813 161.821-223.506  1.00  0.00           H  
ATOM   3158  N   PRO A 228     -67.349 161.973-226.853  1.00  0.00           N  
ATOM   3159  CA  PRO A 228     -68.267 162.470-227.905  1.00  0.00           C  
ATOM   3160  C   PRO A 228     -68.355 161.455-229.035  1.00  0.00           C  
ATOM   3161  O   PRO A 228     -69.384 161.243-229.643  1.00  0.00           O  
ATOM   3162  CB  PRO A 228     -67.548 163.719-228.387  1.00  0.00           C  
ATOM   3163  CG  PRO A 228     -66.099 163.354-228.321  1.00  0.00           C  
ATOM   3164  CD  PRO A 228     -65.954 162.332-227.181  1.00  0.00           C  
ATOM   3165  HA  PRO A 228     -69.237 162.715-227.508  1.00  0.00           H  
ATOM   3166  HB2 PRO A 228     -67.835 163.952-229.402  1.00  0.00           H  
ATOM   3167  HB3 PRO A 228     -67.757 164.546-227.733  1.00  0.00           H  
ATOM   3168  HG2 PRO A 228     -65.785 162.914-229.256  1.00  0.00           H  
ATOM   3169  HG3 PRO A 228     -65.507 164.232-228.107  1.00  0.00           H  
ATOM   3170  HD2 PRO A 228     -65.407 161.464-227.518  1.00  0.00           H  
ATOM   3171  HD3 PRO A 228     -65.462 162.785-226.343  1.00  0.00           H  
ATOM   3172  N   MET A 229     -67.248 160.829-229.297  1.00  0.00           N  
ATOM   3173  CA  MET A 229     -67.173 159.806-230.369  1.00  0.00           C  
ATOM   3174  C   MET A 229     -68.233 158.736-230.142  1.00  0.00           C  
ATOM   3175  O   MET A 229     -68.676 158.498-229.036  1.00  0.00           O  
ATOM   3176  CB  MET A 229     -65.786 159.167-230.329  1.00  0.00           C  
ATOM   3177  CG  MET A 229     -64.955 159.677-231.508  1.00  0.00           C  
ATOM   3178  SD  MET A 229     -63.232 159.164-231.300  1.00  0.00           S  
ATOM   3179  CE  MET A 229     -62.475 160.538-232.200  1.00  0.00           C  
ATOM   3180  H   MET A 229     -66.447 161.040-228.775  1.00  0.00           H  
ATOM   3181  HA  MET A 229     -67.332 160.262-231.334  1.00  0.00           H  
ATOM   3182  HB2 MET A 229     -65.295 159.433-229.397  1.00  0.00           H  
ATOM   3183  HB3 MET A 229     -65.884 158.095-230.394  1.00  0.00           H  
ATOM   3184  HG2 MET A 229     -65.345 159.265-232.428  1.00  0.00           H  
ATOM   3185  HG3 MET A 229     -65.007 160.755-231.546  1.00  0.00           H  
ATOM   3186  HE1 MET A 229     -62.868 161.474-231.825  1.00  0.00           H  
ATOM   3187  HE2 MET A 229     -62.702 160.451-233.251  1.00  0.00           H  
ATOM   3188  HE3 MET A 229     -61.403 160.512-232.062  1.00  0.00           H  
ATOM   3189  N   ALA A 230     -68.638 158.102-231.199  1.00  0.00           N  
ATOM   3190  CA  ALA A 230     -69.677 157.039-231.099  1.00  0.00           C  
ATOM   3191  C   ALA A 230     -69.585 156.345-229.739  1.00  0.00           C  
ATOM   3192  O   ALA A 230     -68.516 155.994-229.280  1.00  0.00           O  
ATOM   3193  CB  ALA A 230     -69.460 156.010-232.211  1.00  0.00           C  
ATOM   3194  H   ALA A 230     -68.256 158.334-232.069  1.00  0.00           H  
ATOM   3195  HA  ALA A 230     -70.653 157.485-231.211  1.00  0.00           H  
ATOM   3196  HB1 ALA A 230     -70.196 156.159-232.988  1.00  0.00           H  
ATOM   3197  HB2 ALA A 230     -69.561 155.015-231.806  1.00  0.00           H  
ATOM   3198  HB3 ALA A 230     -68.470 156.131-232.625  1.00  0.00           H  
ATOM   3199  N   ILE A 231     -70.700 156.142-229.091  1.00  0.00           N  
ATOM   3200  CA  ILE A 231     -70.675 155.468-227.757  1.00  0.00           C  
ATOM   3201  C   ILE A 231     -71.758 154.389-227.715  1.00  0.00           C  
ATOM   3202  O   ILE A 231     -72.938 154.679-227.686  1.00  0.00           O  
ATOM   3203  CB  ILE A 231     -70.940 156.503-226.659  1.00  0.00           C  
ATOM   3204  CG1 ILE A 231     -69.617 157.154-226.245  1.00  0.00           C  
ATOM   3205  CG2 ILE A 231     -71.574 155.819-225.445  1.00  0.00           C  
ATOM   3206  CD1 ILE A 231     -68.833 156.197-225.345  1.00  0.00           C  
ATOM   3207  H   ILE A 231     -71.555 156.435-229.481  1.00  0.00           H  
ATOM   3208  HA  ILE A 231     -69.705 155.009-227.594  1.00  0.00           H  
ATOM   3209  HB  ILE A 231     -71.613 157.260-227.035  1.00  0.00           H  
ATOM   3210 HG12 ILE A 231     -69.035 157.378-227.126  1.00  0.00           H  
ATOM   3211 HG13 ILE A 231     -69.821 158.068-225.707  1.00  0.00           H  
ATOM   3212 HG21 ILE A 231     -71.106 154.858-225.290  1.00  0.00           H  
ATOM   3213 HG22 ILE A 231     -72.631 155.682-225.620  1.00  0.00           H  
ATOM   3214 HG23 ILE A 231     -71.430 156.435-224.570  1.00  0.00           H  
ATOM   3215 HD11 ILE A 231     -69.213 155.193-225.464  1.00  0.00           H  
ATOM   3216 HD12 ILE A 231     -68.940 156.501-224.314  1.00  0.00           H  
ATOM   3217 HD13 ILE A 231     -67.789 156.219-225.619  1.00  0.00           H  
ATOM   3218  N   LYS A 232     -71.365 153.146-227.711  1.00  0.00           N  
ATOM   3219  CA  LYS A 232     -72.369 152.046-227.671  1.00  0.00           C  
ATOM   3220  C   LYS A 232     -73.073 152.048-226.312  1.00  0.00           C  
ATOM   3221  O   LYS A 232     -72.456 151.859-225.282  1.00  0.00           O  
ATOM   3222  CB  LYS A 232     -71.665 150.704-227.878  1.00  0.00           C  
ATOM   3223  CG  LYS A 232     -72.590 149.756-228.647  1.00  0.00           C  
ATOM   3224  CD  LYS A 232     -71.847 148.454-228.951  1.00  0.00           C  
ATOM   3225  CE  LYS A 232     -72.406 147.331-228.076  1.00  0.00           C  
ATOM   3226  NZ  LYS A 232     -71.422 146.214-228.013  1.00  0.00           N  
ATOM   3227  H   LYS A 232     -70.408 152.937-227.734  1.00  0.00           H  
ATOM   3228  HA  LYS A 232     -73.098 152.195-228.453  1.00  0.00           H  
ATOM   3229  HB2 LYS A 232     -70.758 150.857-228.443  1.00  0.00           H  
ATOM   3230  HB3 LYS A 232     -71.424 150.271-226.919  1.00  0.00           H  
ATOM   3231  HG2 LYS A 232     -73.463 149.541-228.048  1.00  0.00           H  
ATOM   3232  HG3 LYS A 232     -72.895 150.223-229.572  1.00  0.00           H  
ATOM   3233  HD2 LYS A 232     -71.980 148.200-229.992  1.00  0.00           H  
ATOM   3234  HD3 LYS A 232     -70.795 148.583-228.744  1.00  0.00           H  
ATOM   3235  HE2 LYS A 232     -72.589 147.707-227.081  1.00  0.00           H  
ATOM   3236  HE3 LYS A 232     -73.333 146.971-228.500  1.00  0.00           H  
ATOM   3237  HZ1 LYS A 232     -71.033 146.040-228.961  1.00  0.00           H  
ATOM   3238  HZ2 LYS A 232     -71.896 145.354-227.668  1.00  0.00           H  
ATOM   3239  HZ3 LYS A 232     -70.650 146.468-227.365  1.00  0.00           H  
ATOM   3240  N   LYS A 233     -74.360 152.262-226.300  1.00  0.00           N  
TER    3241      LYS A 233                                                      
ENDMDL                                                                          
