# Supplementary material for: Comparative Performance of High-Throughput Methods for Protein pKa Predictions
Source: J Chem Inf Model. 2023 Aug 8;63(16):5169–81. doi: 10.1021/acs.jcim.3c00165 (PMC10466379; doi:10.1021/acs.jcim.3c00165)
Supplement: Supplementary file 3 — ci3c00165_si_003.zip [file ci3c00165_si_003.zip › curated_pdbs/1a91_curated_6.pdb]

MODEL        6                                                                  
ATOM      1  N   MET A   1      29.130  -7.936  -3.712  1.00  0.00           N  
ATOM      2  CA  MET A   1      29.465  -6.652  -3.048  1.00  0.00           C  
ATOM      3  C   MET A   1      28.667  -5.548  -3.633  1.00  0.00           C  
ATOM      4  O   MET A   1      27.759  -5.044  -2.982  1.00  0.00           O  
ATOM      5  CB  MET A   1      30.976  -6.343  -3.186  1.00  0.00           C  
ATOM      6  CG  MET A   1      31.858  -7.264  -2.324  1.00  0.00           C  
ATOM      7  SD  MET A   1      33.635  -6.889  -2.440  1.00  0.00           S  
ATOM      8  CE  MET A   1      34.159  -8.175  -1.270  1.00  0.00           C  
ATOM      9  H1  MET A   1      28.111  -8.120  -3.611  1.00  0.00           H  
ATOM     10  H2  MET A   1      29.374  -7.877  -4.720  1.00  0.00           H  
ATOM     11  H3  MET A   1      29.668  -8.706  -3.267  1.00  0.00           H  
ATOM     12  HA  MET A   1      29.144  -6.736  -2.021  1.00  0.00           H  
ATOM     13  HB2 MET A   1      31.288  -6.440  -4.249  1.00  0.00           H  
ATOM     14  HB3 MET A   1      31.162  -5.290  -2.884  1.00  0.00           H  
ATOM     15  HG2 MET A   1      31.525  -7.168  -1.267  1.00  0.00           H  
ATOM     16  HG3 MET A   1      31.679  -8.316  -2.634  1.00  0.00           H  
ATOM     17  HE1 MET A   1      33.858  -9.184  -1.626  1.00  0.00           H  
ATOM     18  HE2 MET A   1      35.262  -8.172  -1.144  1.00  0.00           H  
ATOM     19  HE3 MET A   1      33.700  -8.014  -0.271  1.00  0.00           H  
ATOM     20  N   GLU A   2      28.978  -5.155  -4.888  1.00  0.00           N  
ATOM     21  CA  GLU A   2      28.243  -4.179  -5.647  1.00  0.00           C  
ATOM     22  C   GLU A   2      26.867  -4.702  -5.978  1.00  0.00           C  
ATOM     23  O   GLU A   2      25.892  -3.952  -5.976  1.00  0.00           O  
ATOM     24  CB  GLU A   2      28.951  -3.820  -6.975  1.00  0.00           C  
ATOM     25  CG  GLU A   2      30.354  -3.225  -6.758  1.00  0.00           C  
ATOM     26  CD  GLU A   2      30.984  -2.886  -8.109  1.00  0.00           C  
ATOM     27  OE1 GLU A   2      30.423  -2.012  -8.823  1.00  0.00           O  
ATOM     28  OE2 GLU A   2      32.035  -3.496  -8.444  1.00  0.00           O  
ATOM     29  H   GLU A   2      29.779  -5.517  -5.349  1.00  0.00           H  
ATOM     30  HA  GLU A   2      28.161  -3.300  -5.032  1.00  0.00           H  
ATOM     31  HB2 GLU A   2      29.042  -4.735  -7.601  1.00  0.00           H  
ATOM     32  HB3 GLU A   2      28.330  -3.081  -7.527  1.00  0.00           H  
ATOM     33  HG2 GLU A   2      30.283  -2.302  -6.145  1.00  0.00           H  
ATOM     34  HG3 GLU A   2      30.997  -3.956  -6.224  1.00  0.00           H  
ATOM     35  N   ASN A   3      26.783  -6.025  -6.254  1.00  0.00           N  
ATOM     36  CA  ASN A   3      25.568  -6.699  -6.632  1.00  0.00           C  
ATOM     37  C   ASN A   3      24.849  -7.222  -5.421  1.00  0.00           C  
ATOM     38  O   ASN A   3      23.632  -7.363  -5.455  1.00  0.00           O  
ATOM     39  CB  ASN A   3      25.819  -7.881  -7.590  1.00  0.00           C  
ATOM     40  CG  ASN A   3      26.455  -7.378  -8.894  1.00  0.00           C  
ATOM     41  OD1 ASN A   3      27.625  -7.662  -9.173  1.00  0.00           O  
ATOM     42  ND2 ASN A   3      25.652  -6.615  -9.697  1.00  0.00           N  
ATOM     43  H   ASN A   3      27.593  -6.605  -6.226  1.00  0.00           H  
ATOM     44  HA  ASN A   3      24.921  -5.989  -7.116  1.00  0.00           H  
ATOM     45  HB2 ASN A   3      26.509  -8.597  -7.106  1.00  0.00           H  
ATOM     46  HB3 ASN A   3      24.867  -8.404  -7.828  1.00  0.00           H  
ATOM     47 HD21 ASN A   3      24.711  -6.418  -9.421  1.00  0.00           H  
ATOM     48 HD22 ASN A   3      26.008  -6.251 -10.557  1.00  0.00           H  
ATOM     49  N   LEU A   4      25.577  -7.543  -4.321  1.00  0.00           N  
ATOM     50  CA  LEU A   4      25.045  -7.750  -2.986  1.00  0.00           C  
ATOM     51  C   LEU A   4      24.282  -6.556  -2.493  1.00  0.00           C  
ATOM     52  O   LEU A   4      23.292  -6.690  -1.781  1.00  0.00           O  
ATOM     53  CB  LEU A   4      26.150  -8.163  -1.982  1.00  0.00           C  
ATOM     54  CG  LEU A   4      25.672  -8.654  -0.591  1.00  0.00           C  
ATOM     55  CD1 LEU A   4      26.552  -9.818  -0.090  1.00  0.00           C  
ATOM     56  CD2 LEU A   4      25.627  -7.530   0.464  1.00  0.00           C  
ATOM     57  H   LEU A   4      26.567  -7.445  -4.331  1.00  0.00           H  
ATOM     58  HA  LEU A   4      24.319  -8.548  -3.072  1.00  0.00           H  
ATOM     59  HB2 LEU A   4      26.702  -9.006  -2.458  1.00  0.00           H  
ATOM     60  HB3 LEU A   4      26.874  -7.335  -1.848  1.00  0.00           H  
ATOM     61  HG  LEU A   4      24.640  -9.058  -0.711  1.00  0.00           H  
ATOM     62 HD11 LEU A   4      26.535 -10.655  -0.821  1.00  0.00           H  
ATOM     63 HD12 LEU A   4      27.601  -9.479   0.039  1.00  0.00           H  
ATOM     64 HD13 LEU A   4      26.175 -10.193   0.885  1.00  0.00           H  
ATOM     65 HD21 LEU A   4      24.954  -6.708   0.153  1.00  0.00           H  
ATOM     66 HD22 LEU A   4      25.262  -7.931   1.433  1.00  0.00           H  
ATOM     67 HD23 LEU A   4      26.644  -7.110   0.618  1.00  0.00           H  
ATOM     68  N   ASN A   5      24.759  -5.347  -2.861  1.00  0.00           N  
ATOM     69  CA  ASN A   5      24.210  -4.089  -2.438  1.00  0.00           C  
ATOM     70  C   ASN A   5      22.978  -3.772  -3.229  1.00  0.00           C  
ATOM     71  O   ASN A   5      22.008  -3.244  -2.699  1.00  0.00           O  
ATOM     72  CB  ASN A   5      25.207  -2.914  -2.564  1.00  0.00           C  
ATOM     73  CG  ASN A   5      25.054  -1.962  -1.381  1.00  0.00           C  
ATOM     74  OD1 ASN A   5      24.543  -0.844  -1.511  1.00  0.00           O  
ATOM     75  ND2 ASN A   5      25.525  -2.441  -0.197  1.00  0.00           N  
ATOM     76  H   ASN A   5      25.578  -5.286  -3.412  1.00  0.00           H  
ATOM     77  HA  ASN A   5      23.942  -4.250  -1.417  1.00  0.00           H  
ATOM     78  HB2 ASN A   5      26.242  -3.301  -2.589  1.00  0.00           H  
ATOM     79  HB3 ASN A   5      25.051  -2.327  -3.477  1.00  0.00           H  
ATOM     80 HD21 ASN A   5      25.905  -3.365  -0.140  1.00  0.00           H  
ATOM     81 HD22 ASN A   5      25.480  -1.849   0.595  1.00  0.00           H  
ATOM     82  N   MET A   6      22.984  -4.141  -4.528  1.00  0.00           N  
ATOM     83  CA  MET A   6      21.857  -4.099  -5.416  1.00  0.00           C  
ATOM     84  C   MET A   6      20.796  -5.048  -4.935  1.00  0.00           C  
ATOM     85  O   MET A   6      19.605  -4.776  -5.070  1.00  0.00           O  
ATOM     86  CB  MET A   6      22.307  -4.519  -6.835  1.00  0.00           C  
ATOM     87  CG  MET A   6      21.266  -4.327  -7.947  1.00  0.00           C  
ATOM     88  SD  MET A   6      21.815  -4.885  -9.592  1.00  0.00           S  
ATOM     89  CE  MET A   6      21.828  -6.671  -9.254  1.00  0.00           C  
ATOM     90  H   MET A   6      23.800  -4.514  -4.952  1.00  0.00           H  
ATOM     91  HA  MET A   6      21.465  -3.097  -5.399  1.00  0.00           H  
ATOM     92  HB2 MET A   6      23.204  -3.918  -7.103  1.00  0.00           H  
ATOM     93  HB3 MET A   6      22.622  -5.583  -6.812  1.00  0.00           H  
ATOM     94  HG2 MET A   6      20.327  -4.856  -7.672  1.00  0.00           H  
ATOM     95  HG3 MET A   6      21.039  -3.241  -7.989  1.00  0.00           H  
ATOM     96  HE1 MET A   6      20.849  -7.004  -8.844  1.00  0.00           H  
ATOM     97  HE2 MET A   6      22.022  -7.246 -10.184  1.00  0.00           H  
ATOM     98  HE3 MET A   6      22.618  -6.941  -8.521  1.00  0.00           H  
ATOM     99  N   ASP A   7      21.233  -6.177  -4.322  1.00  0.00           N  
ATOM    100  CA  ASP A   7      20.366  -7.186  -3.757  1.00  0.00           C  
ATOM    101  C   ASP A   7      19.720  -6.667  -2.493  1.00  0.00           C  
ATOM    102  O   ASP A   7      18.567  -6.976  -2.210  1.00  0.00           O  
ATOM    103  CB  ASP A   7      21.104  -8.525  -3.492  1.00  0.00           C  
ATOM    104  CG  ASP A   7      20.139  -9.674  -3.180  1.00  0.00           C  
ATOM    105  OD1 ASP A   7      19.279  -9.979  -4.048  1.00  0.00           O  
ATOM    106  OD2 ASP A   7      20.258 -10.259  -2.071  1.00  0.00           O  
ATOM    107  H   ASP A   7      22.219  -6.319  -4.188  1.00  0.00           H  
ATOM    108  HA  ASP A   7      19.606  -7.380  -4.486  1.00  0.00           H  
ATOM    109  HB2 ASP A   7      21.684  -8.797  -4.398  1.00  0.00           H  
ATOM    110  HB3 ASP A   7      21.814  -8.399  -2.657  1.00  0.00           H  
ATOM    111  N   LEU A   8      20.469  -5.852  -1.715  1.00  0.00           N  
ATOM    112  CA  LEU A   8      20.083  -5.344  -0.421  1.00  0.00           C  
ATOM    113  C   LEU A   8      19.019  -4.297  -0.581  1.00  0.00           C  
ATOM    114  O   LEU A   8      17.993  -4.368   0.090  1.00  0.00           O  
ATOM    115  CB  LEU A   8      21.309  -4.767   0.341  1.00  0.00           C  
ATOM    116  CG  LEU A   8      21.130  -4.402   1.843  1.00  0.00           C  
ATOM    117  CD1 LEU A   8      20.460  -3.033   2.091  1.00  0.00           C  
ATOM    118  CD2 LEU A   8      20.469  -5.525   2.665  1.00  0.00           C  
ATOM    119  H   LEU A   8      21.391  -5.599  -2.001  1.00  0.00           H  
ATOM    120  HA  LEU A   8      19.670  -6.175   0.133  1.00  0.00           H  
ATOM    121  HB2 LEU A   8      22.101  -5.550   0.300  1.00  0.00           H  
ATOM    122  HB3 LEU A   8      21.708  -3.882  -0.196  1.00  0.00           H  
ATOM    123  HG  LEU A   8      22.170  -4.295   2.241  1.00  0.00           H  
ATOM    124 HD11 LEU A   8      20.965  -2.243   1.498  1.00  0.00           H  
ATOM    125 HD12 LEU A   8      19.387  -3.055   1.816  1.00  0.00           H  
ATOM    126 HD13 LEU A   8      20.534  -2.766   3.167  1.00  0.00           H  
ATOM    127 HD21 LEU A   8      21.001  -6.487   2.503  1.00  0.00           H  
ATOM    128 HD22 LEU A   8      20.507  -5.281   3.748  1.00  0.00           H  
ATOM    129 HD23 LEU A   8      19.406  -5.652   2.372  1.00  0.00           H  
ATOM    130  N   LEU A   9      19.235  -3.308  -1.484  1.00  0.00           N  
ATOM    131  CA  LEU A   9      18.338  -2.188  -1.684  1.00  0.00           C  
ATOM    132  C   LEU A   9      17.051  -2.606  -2.352  1.00  0.00           C  
ATOM    133  O   LEU A   9      15.996  -2.053  -2.038  1.00  0.00           O  
ATOM    134  CB  LEU A   9      18.961  -1.031  -2.512  1.00  0.00           C  
ATOM    135  CG  LEU A   9      19.859  -0.035  -1.725  1.00  0.00           C  
ATOM    136  CD1 LEU A   9      19.135   0.598  -0.523  1.00  0.00           C  
ATOM    137  CD2 LEU A   9      21.236  -0.582  -1.317  1.00  0.00           C  
ATOM    138  H   LEU A   9      20.078  -3.287  -2.020  1.00  0.00           H  
ATOM    139  HA  LEU A   9      18.063  -1.822  -0.705  1.00  0.00           H  
ATOM    140  HB2 LEU A   9      19.534  -1.453  -3.364  1.00  0.00           H  
ATOM    141  HB3 LEU A   9      18.141  -0.411  -2.942  1.00  0.00           H  
ATOM    142  HG  LEU A   9      20.067   0.798  -2.436  1.00  0.00           H  
ATOM    143 HD11 LEU A   9      18.166   1.031  -0.851  1.00  0.00           H  
ATOM    144 HD12 LEU A   9      18.944  -0.153   0.271  1.00  0.00           H  
ATOM    145 HD13 LEU A   9      19.752   1.410  -0.088  1.00  0.00           H  
ATOM    146 HD21 LEU A   9      21.135  -1.470  -0.660  1.00  0.00           H  
ATOM    147 HD22 LEU A   9      21.816  -0.858  -2.222  1.00  0.00           H  
ATOM    148 HD23 LEU A   9      21.807   0.197  -0.769  1.00  0.00           H  
ATOM    149  N   TYR A  10      17.092  -3.606  -3.269  1.00  0.00           N  
ATOM    150  CA  TYR A  10      15.889  -4.142  -3.884  1.00  0.00           C  
ATOM    151  C   TYR A  10      15.030  -4.860  -2.872  1.00  0.00           C  
ATOM    152  O   TYR A  10      13.831  -4.598  -2.773  1.00  0.00           O  
ATOM    153  CB  TYR A  10      16.182  -5.156  -5.025  1.00  0.00           C  
ATOM    154  CG  TYR A  10      15.948  -4.555  -6.385  1.00  0.00           C  
ATOM    155  CD1 TYR A  10      14.703  -3.978  -6.697  1.00  0.00           C  
ATOM    156  CD2 TYR A  10      16.923  -4.646  -7.392  1.00  0.00           C  
ATOM    157  CE1 TYR A  10      14.438  -3.496  -7.983  1.00  0.00           C  
ATOM    158  CE2 TYR A  10      16.649  -4.194  -8.690  1.00  0.00           C  
ATOM    159  CZ  TYR A  10      15.410  -3.608  -8.985  1.00  0.00           C  
ATOM    160  OH  TYR A  10      15.140  -3.141 -10.290  1.00  0.00           O  
ATOM    161  H   TYR A  10      17.961  -4.004  -3.567  1.00  0.00           H  
ATOM    162  HA  TYR A  10      15.316  -3.300  -4.243  1.00  0.00           H  
ATOM    163  HB2 TYR A  10      17.226  -5.520  -4.945  1.00  0.00           H  
ATOM    164  HB3 TYR A  10      15.509  -6.040  -4.981  1.00  0.00           H  
ATOM    165  HD1 TYR A  10      13.928  -3.917  -5.947  1.00  0.00           H  
ATOM    166  HD2 TYR A  10      17.884  -5.089  -7.176  1.00  0.00           H  
ATOM    167  HE1 TYR A  10      13.474  -3.058  -8.194  1.00  0.00           H  
ATOM    168  HE2 TYR A  10      17.400  -4.297  -9.459  1.00  0.00           H  
ATOM    169  HH  TYR A  10      15.917  -3.302 -10.829  1.00  0.00           H  
ATOM    170  N   MET A  11      15.640  -5.787  -2.093  1.00  0.00           N  
ATOM    171  CA  MET A  11      14.931  -6.594  -1.125  1.00  0.00           C  
ATOM    172  C   MET A  11      14.515  -5.798   0.085  1.00  0.00           C  
ATOM    173  O   MET A  11      13.678  -6.258   0.856  1.00  0.00           O  
ATOM    174  CB  MET A  11      15.736  -7.821  -0.652  1.00  0.00           C  
ATOM    175  CG  MET A  11      15.931  -8.865  -1.770  1.00  0.00           C  
ATOM    176  SD  MET A  11      16.904 -10.324  -1.277  1.00  0.00           S  
ATOM    177  CE  MET A  11      15.670 -11.093  -0.186  1.00  0.00           C  
ATOM    178  H   MET A  11      16.613  -5.985  -2.190  1.00  0.00           H  
ATOM    179  HA  MET A  11      14.040  -6.968  -1.600  1.00  0.00           H  
ATOM    180  HB2 MET A  11      16.723  -7.480  -0.282  1.00  0.00           H  
ATOM    181  HB3 MET A  11      15.201  -8.318   0.189  1.00  0.00           H  
ATOM    182  HG2 MET A  11      14.926  -9.187  -2.123  1.00  0.00           H  
ATOM    183  HG3 MET A  11      16.431  -8.366  -2.628  1.00  0.00           H  
ATOM    184  HE1 MET A  11      14.708 -11.246  -0.719  1.00  0.00           H  
ATOM    185  HE2 MET A  11      16.025 -12.085   0.170  1.00  0.00           H  
ATOM    186  HE3 MET A  11      15.473 -10.465   0.709  1.00  0.00           H  
ATOM    187  N   ALA A  12      15.061  -4.572   0.268  1.00  0.00           N  
ATOM    188  CA  ALA A  12      14.654  -3.637   1.282  1.00  0.00           C  
ATOM    189  C   ALA A  12      13.243  -3.175   1.022  1.00  0.00           C  
ATOM    190  O   ALA A  12      12.383  -3.337   1.882  1.00  0.00           O  
ATOM    191  CB  ALA A  12      15.588  -2.419   1.396  1.00  0.00           C  
ATOM    192  H   ALA A  12      15.778  -4.228  -0.327  1.00  0.00           H  
ATOM    193  HA  ALA A  12      14.684  -4.174   2.212  1.00  0.00           H  
ATOM    194  HB1 ALA A  12      16.620  -2.752   1.630  1.00  0.00           H  
ATOM    195  HB2 ALA A  12      15.616  -1.843   0.449  1.00  0.00           H  
ATOM    196  HB3 ALA A  12      15.253  -1.744   2.213  1.00  0.00           H  
ATOM    197  N   ALA A  13      12.979  -2.613  -0.189  1.00  0.00           N  
ATOM    198  CA  ALA A  13      11.679  -2.269  -0.717  1.00  0.00           C  
ATOM    199  C   ALA A  13      10.728  -3.431  -0.830  1.00  0.00           C  
ATOM    200  O   ALA A  13       9.522  -3.233  -0.911  1.00  0.00           O  
ATOM    201  CB  ALA A  13      11.809  -1.616  -2.107  1.00  0.00           C  
ATOM    202  H   ALA A  13      13.694  -2.474  -0.868  1.00  0.00           H  
ATOM    203  HA  ALA A  13      11.217  -1.565  -0.036  1.00  0.00           H  
ATOM    204  HB1 ALA A  13      12.488  -0.737  -2.049  1.00  0.00           H  
ATOM    205  HB2 ALA A  13      12.236  -2.331  -2.843  1.00  0.00           H  
ATOM    206  HB3 ALA A  13      10.826  -1.264  -2.480  1.00  0.00           H  
ATOM    207  N   ALA A  14      11.224  -4.686  -0.859  1.00  0.00           N  
ATOM    208  CA  ALA A  14      10.352  -5.819  -1.075  1.00  0.00           C  
ATOM    209  C   ALA A  14       9.865  -6.363   0.234  1.00  0.00           C  
ATOM    210  O   ALA A  14       8.822  -7.004   0.293  1.00  0.00           O  
ATOM    211  CB  ALA A  14      11.050  -6.960  -1.838  1.00  0.00           C  
ATOM    212  H   ALA A  14      12.199  -4.872  -0.731  1.00  0.00           H  
ATOM    213  HA  ALA A  14       9.478  -5.479  -1.614  1.00  0.00           H  
ATOM    214  HB1 ALA A  14      11.436  -6.584  -2.809  1.00  0.00           H  
ATOM    215  HB2 ALA A  14      11.905  -7.361  -1.254  1.00  0.00           H  
ATOM    216  HB3 ALA A  14      10.341  -7.790  -2.043  1.00  0.00           H  
ATOM    217  N   VAL A  15      10.608  -6.095   1.323  1.00  0.00           N  
ATOM    218  CA  VAL A  15      10.254  -6.467   2.668  1.00  0.00           C  
ATOM    219  C   VAL A  15       9.388  -5.364   3.223  1.00  0.00           C  
ATOM    220  O   VAL A  15       8.477  -5.616   4.008  1.00  0.00           O  
ATOM    221  CB  VAL A  15      11.526  -6.662   3.484  1.00  0.00           C  
ATOM    222  CG1 VAL A  15      11.283  -6.612   5.010  1.00  0.00           C  
ATOM    223  CG2 VAL A  15      12.140  -8.020   3.076  1.00  0.00           C  
ATOM    224  H   VAL A  15      11.459  -5.580   1.243  1.00  0.00           H  
ATOM    225  HA  VAL A  15       9.671  -7.379   2.652  1.00  0.00           H  
ATOM    226  HB  VAL A  15      12.243  -5.854   3.202  1.00  0.00           H  
ATOM    227 HG11 VAL A  15      10.507  -7.350   5.302  1.00  0.00           H  
ATOM    228 HG12 VAL A  15      12.223  -6.859   5.548  1.00  0.00           H  
ATOM    229 HG13 VAL A  15      10.962  -5.601   5.333  1.00  0.00           H  
ATOM    230 HG21 VAL A  15      12.310  -8.072   1.981  1.00  0.00           H  
ATOM    231 HG22 VAL A  15      13.112  -8.169   3.591  1.00  0.00           H  
ATOM    232 HG23 VAL A  15      11.458  -8.848   3.364  1.00  0.00           H  
ATOM    233  N   MET A  16       9.656  -4.108   2.802  1.00  0.00           N  
ATOM    234  CA  MET A  16       9.031  -2.919   3.317  1.00  0.00           C  
ATOM    235  C   MET A  16       7.678  -2.750   2.701  1.00  0.00           C  
ATOM    236  O   MET A  16       6.671  -2.770   3.407  1.00  0.00           O  
ATOM    237  CB  MET A  16       9.898  -1.669   3.034  1.00  0.00           C  
ATOM    238  CG  MET A  16       9.364  -0.331   3.580  1.00  0.00           C  
ATOM    239  SD  MET A  16       9.242  -0.238   5.395  1.00  0.00           S  
ATOM    240  CE  MET A  16      11.023  -0.185   5.757  1.00  0.00           C  
ATOM    241  H   MET A  16      10.361  -3.944   2.117  1.00  0.00           H  
ATOM    242  HA  MET A  16       8.905  -3.043   4.376  1.00  0.00           H  
ATOM    243  HB2 MET A  16      10.909  -1.845   3.460  1.00  0.00           H  
ATOM    244  HB3 MET A  16      10.027  -1.577   1.939  1.00  0.00           H  
ATOM    245  HG2 MET A  16      10.039   0.476   3.218  1.00  0.00           H  
ATOM    246  HG3 MET A  16       8.369  -0.139   3.125  1.00  0.00           H  
ATOM    247  HE1 MET A  16      11.516   0.641   5.200  1.00  0.00           H  
ATOM    248  HE2 MET A  16      11.200  -0.019   6.841  1.00  0.00           H  
ATOM    249  HE3 MET A  16      11.521  -1.137   5.475  1.00  0.00           H  
ATOM    250  N   MET A  17       7.628  -2.571   1.360  1.00  0.00           N  
ATOM    251  CA  MET A  17       6.381  -2.326   0.670  1.00  0.00           C  
ATOM    252  C   MET A  17       5.667  -3.618   0.436  1.00  0.00           C  
ATOM    253  O   MET A  17       4.452  -3.625   0.276  1.00  0.00           O  
ATOM    254  CB  MET A  17       6.590  -1.720  -0.741  1.00  0.00           C  
ATOM    255  CG  MET A  17       7.689  -0.649  -0.821  1.00  0.00           C  
ATOM    256  SD  MET A  17       7.794   0.201  -2.430  1.00  0.00           S  
ATOM    257  CE  MET A  17       8.022  -1.221  -3.540  1.00  0.00           C  
ATOM    258  H   MET A  17       8.449  -2.641   0.776  1.00  0.00           H  
ATOM    259  HA  MET A  17       5.733  -1.708   1.319  1.00  0.00           H  
ATOM    260  HB2 MET A  17       6.885  -2.524  -1.453  1.00  0.00           H  
ATOM    261  HB3 MET A  17       5.627  -1.289  -1.094  1.00  0.00           H  
ATOM    262  HG2 MET A  17       7.515   0.076  -0.006  1.00  0.00           H  
ATOM    263  HG3 MET A  17       8.673  -1.099  -0.594  1.00  0.00           H  
ATOM    264  HE1 MET A  17       8.846  -1.878  -3.189  1.00  0.00           H  
ATOM    265  HE2 MET A  17       7.098  -1.834  -3.605  1.00  0.00           H  
ATOM    266  HE3 MET A  17       8.272  -0.881  -4.568  1.00  0.00           H  
ATOM    267  N   GLY A  18       6.388  -4.770   0.407  1.00  0.00           N  
ATOM    268  CA  GLY A  18       5.748  -6.051   0.223  1.00  0.00           C  
ATOM    269  C   GLY A  18       4.837  -6.314   1.375  1.00  0.00           C  
ATOM    270  O   GLY A  18       3.696  -6.721   1.179  1.00  0.00           O  
ATOM    271  H   GLY A  18       7.379  -4.801   0.523  1.00  0.00           H  
ATOM    272  HA2 GLY A  18       5.172  -6.017  -0.690  1.00  0.00           H  
ATOM    273  HA3 GLY A  18       6.508  -6.812   0.222  1.00  0.00           H  
ATOM    274  N   LEU A  19       5.302  -6.000   2.608  1.00  0.00           N  
ATOM    275  CA  LEU A  19       4.514  -6.157   3.800  1.00  0.00           C  
ATOM    276  C   LEU A  19       3.324  -5.235   3.743  1.00  0.00           C  
ATOM    277  O   LEU A  19       2.186  -5.699   3.682  1.00  0.00           O  
ATOM    278  CB  LEU A  19       5.365  -5.910   5.074  1.00  0.00           C  
ATOM    279  CG  LEU A  19       4.763  -6.370   6.428  1.00  0.00           C  
ATOM    280  CD1 LEU A  19       5.888  -6.555   7.467  1.00  0.00           C  
ATOM    281  CD2 LEU A  19       3.671  -5.441   6.997  1.00  0.00           C  
ATOM    282  H   LEU A  19       6.200  -5.578   2.749  1.00  0.00           H  
ATOM    283  HA  LEU A  19       4.160  -7.179   3.819  1.00  0.00           H  
ATOM    284  HB2 LEU A  19       6.295  -6.508   4.933  1.00  0.00           H  
ATOM    285  HB3 LEU A  19       5.679  -4.848   5.143  1.00  0.00           H  
ATOM    286  HG  LEU A  19       4.305  -7.373   6.266  1.00  0.00           H  
ATOM    287 HD11 LEU A  19       6.643  -7.280   7.095  1.00  0.00           H  
ATOM    288 HD12 LEU A  19       6.393  -5.586   7.664  1.00  0.00           H  
ATOM    289 HD13 LEU A  19       5.471  -6.939   8.423  1.00  0.00           H  
ATOM    290 HD21 LEU A  19       4.060  -4.406   7.097  1.00  0.00           H  
ATOM    291 HD22 LEU A  19       2.776  -5.427   6.345  1.00  0.00           H  
ATOM    292 HD23 LEU A  19       3.355  -5.798   8.000  1.00  0.00           H  
ATOM    293  N   ALA A  20       3.570  -3.906   3.816  1.00  0.00           N  
ATOM    294  CA  ALA A  20       2.513  -2.951   4.031  1.00  0.00           C  
ATOM    295  C   ALA A  20       1.696  -2.645   2.826  1.00  0.00           C  
ATOM    296  O   ALA A  20       0.477  -2.771   2.876  1.00  0.00           O  
ATOM    297  CB  ALA A  20       3.025  -1.674   4.690  1.00  0.00           C  
ATOM    298  H   ALA A  20       4.474  -3.511   3.609  1.00  0.00           H  
ATOM    299  HA  ALA A  20       1.800  -3.429   4.692  1.00  0.00           H  
ATOM    300  HB1 ALA A  20       3.864  -1.277   4.089  1.00  0.00           H  
ATOM    301  HB2 ALA A  20       2.232  -0.903   4.782  1.00  0.00           H  
ATOM    302  HB3 ALA A  20       3.417  -1.900   5.706  1.00  0.00           H  
ATOM    303  N   ALA A  21       2.341  -2.181   1.731  1.00  0.00           N  
ATOM    304  CA  ALA A  21       1.692  -1.871   0.476  1.00  0.00           C  
ATOM    305  C   ALA A  21       0.902  -3.009  -0.129  1.00  0.00           C  
ATOM    306  O   ALA A  21      -0.054  -2.738  -0.853  1.00  0.00           O  
ATOM    307  CB  ALA A  21       2.617  -1.260  -0.596  1.00  0.00           C  
ATOM    308  H   ALA A  21       3.330  -2.056   1.735  1.00  0.00           H  
ATOM    309  HA  ALA A  21       0.979  -1.096   0.720  1.00  0.00           H  
ATOM    310  HB1 ALA A  21       3.224  -0.443  -0.150  1.00  0.00           H  
ATOM    311  HB2 ALA A  21       3.301  -2.014  -1.031  1.00  0.00           H  
ATOM    312  HB3 ALA A  21       2.014  -0.829  -1.424  1.00  0.00           H  
ATOM    313  N   ILE A  22       1.251  -4.308   0.124  1.00  0.00           N  
ATOM    314  CA  ILE A  22       0.399  -5.392  -0.322  1.00  0.00           C  
ATOM    315  C   ILE A  22      -0.737  -5.634   0.634  1.00  0.00           C  
ATOM    316  O   ILE A  22      -1.821  -6.014   0.202  1.00  0.00           O  
ATOM    317  CB  ILE A  22       1.159  -6.661  -0.678  1.00  0.00           C  
ATOM    318  CG1 ILE A  22       0.848  -7.109  -2.129  1.00  0.00           C  
ATOM    319  CG2 ILE A  22       1.005  -7.814   0.346  1.00  0.00           C  
ATOM    320  CD1 ILE A  22      -0.619  -7.473  -2.368  1.00  0.00           C  
ATOM    321  H   ILE A  22       2.064  -4.601   0.641  1.00  0.00           H  
ATOM    322  HA  ILE A  22      -0.051  -5.062  -1.247  1.00  0.00           H  
ATOM    323  HB  ILE A  22       2.221  -6.343  -0.675  1.00  0.00           H  
ATOM    324 HG12 ILE A  22       1.132  -6.289  -2.824  1.00  0.00           H  
ATOM    325 HG13 ILE A  22       1.483  -7.991  -2.370  1.00  0.00           H  
ATOM    326 HG21 ILE A  22       1.269  -7.469   1.367  1.00  0.00           H  
ATOM    327 HG22 ILE A  22      -0.031  -8.208   0.363  1.00  0.00           H  
ATOM    328 HG23 ILE A  22       1.686  -8.648   0.075  1.00  0.00           H  
ATOM    329 HD11 ILE A  22      -0.941  -8.272  -1.668  1.00  0.00           H  
ATOM    330 HD12 ILE A  22      -1.272  -6.590  -2.202  1.00  0.00           H  
ATOM    331 HD13 ILE A  22      -0.770  -7.817  -3.409  1.00  0.00           H  
ATOM    332  N   GLY A  23      -0.548  -5.399   1.963  1.00  0.00           N  
ATOM    333  CA  GLY A  23      -1.614  -5.604   2.928  1.00  0.00           C  
ATOM    334  C   GLY A  23      -2.714  -4.605   2.712  1.00  0.00           C  
ATOM    335  O   GLY A  23      -3.899  -4.883   2.910  1.00  0.00           O  
ATOM    336  H   GLY A  23       0.319  -5.052   2.338  1.00  0.00           H  
ATOM    337  HA2 GLY A  23      -2.021  -6.589   2.774  1.00  0.00           H  
ATOM    338  HA3 GLY A  23      -1.191  -5.451   3.910  1.00  0.00           H  
ATOM    339  N   ALA A  24      -2.285  -3.419   2.229  1.00  0.00           N  
ATOM    340  CA  ALA A  24      -3.073  -2.354   1.681  1.00  0.00           C  
ATOM    341  C   ALA A  24      -3.852  -2.883   0.527  1.00  0.00           C  
ATOM    342  O   ALA A  24      -5.048  -3.106   0.666  1.00  0.00           O  
ATOM    343  CB  ALA A  24      -2.193  -1.162   1.271  1.00  0.00           C  
ATOM    344  H   ALA A  24      -1.314  -3.346   2.012  1.00  0.00           H  
ATOM    345  HA  ALA A  24      -3.791  -2.016   2.414  1.00  0.00           H  
ATOM    346  HB1 ALA A  24      -1.574  -0.850   2.138  1.00  0.00           H  
ATOM    347  HB2 ALA A  24      -1.492  -1.414   0.455  1.00  0.00           H  
ATOM    348  HB3 ALA A  24      -2.817  -0.305   0.953  1.00  0.00           H  
ATOM    349  N   ALA A  25      -3.160  -3.139  -0.608  1.00  0.00           N  
ATOM    350  CA  ALA A  25      -3.725  -3.420  -1.914  1.00  0.00           C  
ATOM    351  C   ALA A  25      -4.775  -4.508  -1.963  1.00  0.00           C  
ATOM    352  O   ALA A  25      -5.716  -4.414  -2.751  1.00  0.00           O  
ATOM    353  CB  ALA A  25      -2.633  -3.789  -2.930  1.00  0.00           C  
ATOM    354  H   ALA A  25      -2.162  -3.051  -0.586  1.00  0.00           H  
ATOM    355  HA  ALA A  25      -4.190  -2.502  -2.245  1.00  0.00           H  
ATOM    356  HB1 ALA A  25      -1.879  -2.975  -2.981  1.00  0.00           H  
ATOM    357  HB2 ALA A  25      -2.118  -4.723  -2.625  1.00  0.00           H  
ATOM    358  HB3 ALA A  25      -3.064  -3.929  -3.945  1.00  0.00           H  
ATOM    359  N   ILE A  26      -4.651  -5.553  -1.108  1.00  0.00           N  
ATOM    360  CA  ILE A  26      -5.607  -6.635  -1.002  1.00  0.00           C  
ATOM    361  C   ILE A  26      -6.864  -6.150  -0.366  1.00  0.00           C  
ATOM    362  O   ILE A  26      -7.923  -6.409  -0.919  1.00  0.00           O  
ATOM    363  CB  ILE A  26      -5.075  -7.820  -0.201  1.00  0.00           C  
ATOM    364  CG1 ILE A  26      -3.844  -8.456  -0.889  1.00  0.00           C  
ATOM    365  CG2 ILE A  26      -6.166  -8.887   0.068  1.00  0.00           C  
ATOM    366  CD1 ILE A  26      -4.125  -9.108  -2.250  1.00  0.00           C  
ATOM    367  H   ILE A  26      -3.879  -5.612  -0.481  1.00  0.00           H  
ATOM    368  HA  ILE A  26      -5.895  -6.942  -1.997  1.00  0.00           H  
ATOM    369  HB  ILE A  26      -4.748  -7.417   0.785  1.00  0.00           H  
ATOM    370 HG12 ILE A  26      -3.067  -7.680  -1.030  1.00  0.00           H  
ATOM    371 HG13 ILE A  26      -3.422  -9.228  -0.209  1.00  0.00           H  
ATOM    372 HG21 ILE A  26      -6.651  -9.200  -0.880  1.00  0.00           H  
ATOM    373 HG22 ILE A  26      -5.709  -9.781   0.542  1.00  0.00           H  
ATOM    374 HG23 ILE A  26      -6.947  -8.503   0.756  1.00  0.00           H  
ATOM    375 HD11 ILE A  26      -4.868  -9.926  -2.152  1.00  0.00           H  
ATOM    376 HD12 ILE A  26      -4.509  -8.361  -2.975  1.00  0.00           H  
ATOM    377 HD13 ILE A  26      -3.187  -9.540  -2.660  1.00  0.00           H  
ATOM    378  N   GLY A  27      -6.813  -5.455   0.795  1.00  0.00           N  
ATOM    379  CA  GLY A  27      -8.040  -5.099   1.470  1.00  0.00           C  
ATOM    380  C   GLY A  27      -8.799  -4.030   0.827  1.00  0.00           C  
ATOM    381  O   GLY A  27     -10.008  -4.122   0.759  1.00  0.00           O  
ATOM    382  H   GLY A  27      -5.957  -5.225   1.261  1.00  0.00           H  
ATOM    383  HA2 GLY A  27      -8.672  -5.965   1.490  1.00  0.00           H  
ATOM    384  HA3 GLY A  27      -7.844  -4.687   2.419  1.00  0.00           H  
ATOM    385  N   ILE A  28      -8.141  -2.983   0.317  1.00  0.00           N  
ATOM    386  CA  ILE A  28      -8.847  -1.949  -0.396  1.00  0.00           C  
ATOM    387  C   ILE A  28      -9.224  -2.417  -1.778  1.00  0.00           C  
ATOM    388  O   ILE A  28     -10.022  -1.779  -2.461  1.00  0.00           O  
ATOM    389  CB  ILE A  28      -8.044  -0.683  -0.468  1.00  0.00           C  
ATOM    390  CG1 ILE A  28      -6.556  -0.970  -0.725  1.00  0.00           C  
ATOM    391  CG2 ILE A  28      -8.266   0.036   0.872  1.00  0.00           C  
ATOM    392  CD1 ILE A  28      -5.809   0.107  -1.508  1.00  0.00           C  
ATOM    393  H   ILE A  28      -7.146  -2.893   0.374  1.00  0.00           H  
ATOM    394  HA  ILE A  28      -9.772  -1.736   0.122  1.00  0.00           H  
ATOM    395  HB  ILE A  28      -8.439  -0.052  -1.281  1.00  0.00           H  
ATOM    396 HG12 ILE A  28      -6.066  -1.048   0.271  1.00  0.00           H  
ATOM    397 HG13 ILE A  28      -6.450  -1.957  -1.234  1.00  0.00           H  
ATOM    398 HG21 ILE A  28      -9.353   0.137   1.081  1.00  0.00           H  
ATOM    399 HG22 ILE A  28      -7.798  -0.525   1.709  1.00  0.00           H  
ATOM    400 HG23 ILE A  28      -7.825   1.050   0.828  1.00  0.00           H  
ATOM    401 HD11 ILE A  28      -5.931   1.094  -1.015  1.00  0.00           H  
ATOM    402 HD12 ILE A  28      -4.724  -0.138  -1.535  1.00  0.00           H  
ATOM    403 HD13 ILE A  28      -6.192   0.168  -2.546  1.00  0.00           H  
ATOM    404  N   GLY A  29      -8.706  -3.598  -2.177  1.00  0.00           N  
ATOM    405  CA  GLY A  29      -9.187  -4.332  -3.313  1.00  0.00           C  
ATOM    406  C   GLY A  29     -10.483  -5.003  -2.949  1.00  0.00           C  
ATOM    407  O   GLY A  29     -11.452  -4.904  -3.698  1.00  0.00           O  
ATOM    408  H   GLY A  29      -8.035  -4.069  -1.604  1.00  0.00           H  
ATOM    409  HA2 GLY A  29      -9.355  -3.647  -4.133  1.00  0.00           H  
ATOM    410  HA3 GLY A  29      -8.455  -5.096  -3.528  1.00  0.00           H  
ATOM    411  N   ILE A  30     -10.513  -5.739  -1.803  1.00  0.00           N  
ATOM    412  CA  ILE A  30     -11.701  -6.436  -1.328  1.00  0.00           C  
ATOM    413  C   ILE A  30     -12.806  -5.487  -0.949  1.00  0.00           C  
ATOM    414  O   ILE A  30     -13.825  -5.409  -1.627  1.00  0.00           O  
ATOM    415  CB  ILE A  30     -11.411  -7.470  -0.248  1.00  0.00           C  
ATOM    416  CG1 ILE A  30     -10.491  -8.535  -0.886  1.00  0.00           C  
ATOM    417  CG2 ILE A  30     -12.719  -8.121   0.268  1.00  0.00           C  
ATOM    418  CD1 ILE A  30      -9.936  -9.570   0.097  1.00  0.00           C  
ATOM    419  H   ILE A  30      -9.714  -5.764  -1.175  1.00  0.00           H  
ATOM    420  HA  ILE A  30     -12.072  -6.996  -2.176  1.00  0.00           H  
ATOM    421  HB  ILE A  30     -10.881  -6.989   0.602  1.00  0.00           H  
ATOM    422 HG12 ILE A  30     -11.071  -9.041  -1.690  1.00  0.00           H  
ATOM    423 HG13 ILE A  30      -9.636  -8.030  -1.382  1.00  0.00           H  
ATOM    424 HG21 ILE A  30     -13.274  -8.586  -0.574  1.00  0.00           H  
ATOM    425 HG22 ILE A  30     -12.493  -8.906   1.019  1.00  0.00           H  
ATOM    426 HG23 ILE A  30     -13.380  -7.378   0.758  1.00  0.00           H  
ATOM    427 HD11 ILE A  30      -9.384  -9.061   0.917  1.00  0.00           H  
ATOM    428 HD12 ILE A  30     -10.754 -10.177   0.540  1.00  0.00           H  
ATOM    429 HD13 ILE A  30      -9.236 -10.256  -0.425  1.00  0.00           H  
ATOM    430  N   LEU A  31     -12.602  -4.755   0.167  1.00  0.00           N  
ATOM    431  CA  LEU A  31     -13.480  -3.840   0.824  1.00  0.00           C  
ATOM    432  C   LEU A  31     -13.832  -2.690  -0.059  1.00  0.00           C  
ATOM    433  O   LEU A  31     -15.011  -2.379  -0.146  1.00  0.00           O  
ATOM    434  CB  LEU A  31     -12.829  -3.341   2.138  1.00  0.00           C  
ATOM    435  CG  LEU A  31     -13.252  -4.141   3.392  1.00  0.00           C  
ATOM    436  CD1 LEU A  31     -12.668  -5.568   3.421  1.00  0.00           C  
ATOM    437  CD2 LEU A  31     -12.894  -3.372   4.679  1.00  0.00           C  
ATOM    438  H   LEU A  31     -11.753  -4.816   0.682  1.00  0.00           H  
ATOM    439  HA  LEU A  31     -14.411  -4.343   1.027  1.00  0.00           H  
ATOM    440  HB2 LEU A  31     -11.719  -3.403   2.064  1.00  0.00           H  
ATOM    441  HB3 LEU A  31     -13.078  -2.278   2.302  1.00  0.00           H  
ATOM    442  HG  LEU A  31     -14.361  -4.235   3.356  1.00  0.00           H  
ATOM    443 HD11 LEU A  31     -11.559  -5.530   3.398  1.00  0.00           H  
ATOM    444 HD12 LEU A  31     -12.987  -6.093   4.346  1.00  0.00           H  
ATOM    445 HD13 LEU A  31     -13.024  -6.154   2.550  1.00  0.00           H  
ATOM    446 HD21 LEU A  31     -13.373  -2.370   4.675  1.00  0.00           H  
ATOM    447 HD22 LEU A  31     -13.248  -3.930   5.572  1.00  0.00           H  
ATOM    448 HD23 LEU A  31     -11.795  -3.240   4.755  1.00  0.00           H  
ATOM    449  N   GLY A  32     -12.854  -2.061  -0.755  1.00  0.00           N  
ATOM    450  CA  GLY A  32     -13.100  -0.954  -1.645  1.00  0.00           C  
ATOM    451  C   GLY A  32     -13.743  -1.397  -2.931  1.00  0.00           C  
ATOM    452  O   GLY A  32     -14.352  -0.580  -3.622  1.00  0.00           O  
ATOM    453  H   GLY A  32     -11.897  -2.321  -0.694  1.00  0.00           H  
ATOM    454  HA2 GLY A  32     -13.755  -0.255  -1.146  1.00  0.00           H  
ATOM    455  HA3 GLY A  32     -12.138  -0.523  -1.881  1.00  0.00           H  
ATOM    456  N   GLY A  33     -13.642  -2.710  -3.280  1.00  0.00           N  
ATOM    457  CA  GLY A  33     -14.280  -3.251  -4.459  1.00  0.00           C  
ATOM    458  C   GLY A  33     -15.744  -3.473  -4.208  1.00  0.00           C  
ATOM    459  O   GLY A  33     -16.576  -3.161  -5.057  1.00  0.00           O  
ATOM    460  H   GLY A  33     -13.130  -3.381  -2.736  1.00  0.00           H  
ATOM    461  HA2 GLY A  33     -14.161  -2.553  -5.275  1.00  0.00           H  
ATOM    462  HA3 GLY A  33     -13.824  -4.211  -4.648  1.00  0.00           H  
ATOM    463  N   LYS A  34     -16.074  -4.016  -3.010  1.00  0.00           N  
ATOM    464  CA  LYS A  34     -17.409  -4.350  -2.567  1.00  0.00           C  
ATOM    465  C   LYS A  34     -18.177  -3.108  -2.212  1.00  0.00           C  
ATOM    466  O   LYS A  34     -19.403  -3.086  -2.302  1.00  0.00           O  
ATOM    467  CB  LYS A  34     -17.386  -5.256  -1.314  1.00  0.00           C  
ATOM    468  CG  LYS A  34     -16.887  -6.681  -1.608  1.00  0.00           C  
ATOM    469  CD  LYS A  34     -16.597  -7.512  -0.350  1.00  0.00           C  
ATOM    470  CE  LYS A  34     -17.848  -7.860   0.465  1.00  0.00           C  
ATOM    471  NZ  LYS A  34     -18.775  -8.730  -0.296  1.00  0.00           N  
ATOM    472  H   LYS A  34     -15.360  -4.237  -2.350  1.00  0.00           H  
ATOM    473  HA  LYS A  34     -17.921  -4.858  -3.371  1.00  0.00           H  
ATOM    474  HB2 LYS A  34     -16.726  -4.793  -0.548  1.00  0.00           H  
ATOM    475  HB3 LYS A  34     -18.409  -5.336  -0.886  1.00  0.00           H  
ATOM    476  HG2 LYS A  34     -17.641  -7.211  -2.228  1.00  0.00           H  
ATOM    477  HG3 LYS A  34     -15.942  -6.624  -2.185  1.00  0.00           H  
ATOM    478  HD2 LYS A  34     -16.088  -8.454  -0.651  1.00  0.00           H  
ATOM    479  HD3 LYS A  34     -15.892  -6.942   0.294  1.00  0.00           H  
ATOM    480  HE2 LYS A  34     -17.549  -8.408   1.381  1.00  0.00           H  
ATOM    481  HE3 LYS A  34     -18.398  -6.937   0.740  1.00  0.00           H  
ATOM    482  HZ1 LYS A  34     -18.287  -9.610  -0.558  1.00  0.00           H  
ATOM    483  HZ2 LYS A  34     -19.602  -8.953   0.293  1.00  0.00           H  
ATOM    484  HZ3 LYS A  34     -19.084  -8.236  -1.157  1.00  0.00           H  
ATOM    485  N   PHE A  35     -17.461  -2.034  -1.807  1.00  0.00           N  
ATOM    486  CA  PHE A  35     -18.006  -0.758  -1.453  1.00  0.00           C  
ATOM    487  C   PHE A  35     -18.655  -0.071  -2.631  1.00  0.00           C  
ATOM    488  O   PHE A  35     -19.752   0.471  -2.494  1.00  0.00           O  
ATOM    489  CB  PHE A  35     -16.853   0.110  -0.900  1.00  0.00           C  
ATOM    490  CG  PHE A  35     -17.050   0.431   0.555  1.00  0.00           C  
ATOM    491  CD1 PHE A  35     -17.116  -0.584   1.531  1.00  0.00           C  
ATOM    492  CD2 PHE A  35     -17.139   1.765   0.967  1.00  0.00           C  
ATOM    493  CE1 PHE A  35     -17.253  -0.263   2.888  1.00  0.00           C  
ATOM    494  CE2 PHE A  35     -17.263   2.090   2.318  1.00  0.00           C  
ATOM    495  CZ  PHE A  35     -17.327   1.078   3.280  1.00  0.00           C  
ATOM    496  H   PHE A  35     -16.470  -2.065  -1.660  1.00  0.00           H  
ATOM    497  HA  PHE A  35     -18.771  -0.930  -0.707  1.00  0.00           H  
ATOM    498  HB2 PHE A  35     -15.907  -0.451  -0.971  1.00  0.00           H  
ATOM    499  HB3 PHE A  35     -16.659   1.016  -1.492  1.00  0.00           H  
ATOM    500  HD1 PHE A  35     -17.053  -1.622   1.239  1.00  0.00           H  
ATOM    501  HD2 PHE A  35     -17.112   2.551   0.234  1.00  0.00           H  
ATOM    502  HE1 PHE A  35     -17.293  -1.048   3.628  1.00  0.00           H  
ATOM    503  HE2 PHE A  35     -17.299   3.124   2.625  1.00  0.00           H  
ATOM    504  HZ  PHE A  35     -17.404   1.357   4.320  1.00  0.00           H  
ATOM    505  N   LEU A  36     -18.000  -0.094  -3.824  1.00  0.00           N  
ATOM    506  CA  LEU A  36     -18.546   0.499  -5.029  1.00  0.00           C  
ATOM    507  C   LEU A  36     -19.637  -0.358  -5.644  1.00  0.00           C  
ATOM    508  O   LEU A  36     -20.354   0.096  -6.529  1.00  0.00           O  
ATOM    509  CB  LEU A  36     -17.480   0.867  -6.094  1.00  0.00           C  
ATOM    510  CG  LEU A  36     -17.698   2.245  -6.793  1.00  0.00           C  
ATOM    511  CD1 LEU A  36     -16.394   2.735  -7.448  1.00  0.00           C  
ATOM    512  CD2 LEU A  36     -18.848   2.323  -7.820  1.00  0.00           C  
ATOM    513  H   LEU A  36     -17.113  -0.538  -3.924  1.00  0.00           H  
ATOM    514  HA  LEU A  36     -18.973   1.439  -4.716  1.00  0.00           H  
ATOM    515  HB2 LEU A  36     -16.508   0.943  -5.553  1.00  0.00           H  
ATOM    516  HB3 LEU A  36     -17.363   0.064  -6.850  1.00  0.00           H  
ATOM    517  HG  LEU A  36     -17.944   2.980  -5.992  1.00  0.00           H  
ATOM    518 HD11 LEU A  36     -15.571   2.749  -6.703  1.00  0.00           H  
ATOM    519 HD12 LEU A  36     -16.112   2.062  -8.284  1.00  0.00           H  
ATOM    520 HD13 LEU A  36     -16.534   3.763  -7.841  1.00  0.00           H  
ATOM    521 HD21 LEU A  36     -18.759   1.513  -8.573  1.00  0.00           H  
ATOM    522 HD22 LEU A  36     -19.836   2.247  -7.329  1.00  0.00           H  
ATOM    523 HD23 LEU A  36     -18.825   3.302  -8.343  1.00  0.00           H  
ATOM    524  N   GLU A  37     -19.839  -1.622  -5.186  1.00  0.00           N  
ATOM    525  CA  GLU A  37     -20.932  -2.440  -5.683  1.00  0.00           C  
ATOM    526  C   GLU A  37     -22.247  -1.908  -5.197  1.00  0.00           C  
ATOM    527  O   GLU A  37     -23.228  -1.959  -5.930  1.00  0.00           O  
ATOM    528  CB  GLU A  37     -20.890  -3.929  -5.283  1.00  0.00           C  
ATOM    529  CG  GLU A  37     -19.672  -4.694  -5.820  1.00  0.00           C  
ATOM    530  CD  GLU A  37     -19.619  -4.647  -7.346  1.00  0.00           C  
ATOM    531  OE1 GLU A  37     -20.567  -5.171  -7.989  1.00  0.00           O  
ATOM    532  OE2 GLU A  37     -18.627  -4.089  -7.887  1.00  0.00           O  
ATOM    533  H   GLU A  37     -19.274  -2.025  -4.470  1.00  0.00           H  
ATOM    534  HA  GLU A  37     -20.927  -2.390  -6.758  1.00  0.00           H  
ATOM    535  HB2 GLU A  37     -20.889  -4.001  -4.177  1.00  0.00           H  
ATOM    536  HB3 GLU A  37     -21.807  -4.444  -5.651  1.00  0.00           H  
ATOM    537  HG2 GLU A  37     -18.757  -4.240  -5.396  1.00  0.00           H  
ATOM    538  HG3 GLU A  37     -19.742  -5.752  -5.487  1.00  0.00           H  
ATOM    539  N   GLY A  38     -22.276  -1.357  -3.961  1.00  0.00           N  
ATOM    540  CA  GLY A  38     -23.446  -0.737  -3.393  1.00  0.00           C  
ATOM    541  C   GLY A  38     -23.671   0.615  -4.009  1.00  0.00           C  
ATOM    542  O   GLY A  38     -24.813   1.022  -4.209  1.00  0.00           O  
ATOM    543  H   GLY A  38     -21.460  -1.329  -3.388  1.00  0.00           H  
ATOM    544  HA2 GLY A  38     -24.304  -1.364  -3.593  1.00  0.00           H  
ATOM    545  HA3 GLY A  38     -23.249  -0.601  -2.341  1.00  0.00           H  
ATOM    546  N   ALA A  39     -22.565   1.332  -4.330  1.00  0.00           N  
ATOM    547  CA  ALA A  39     -22.557   2.674  -4.851  1.00  0.00           C  
ATOM    548  C   ALA A  39     -23.050   2.776  -6.269  1.00  0.00           C  
ATOM    549  O   ALA A  39     -23.474   3.848  -6.697  1.00  0.00           O  
ATOM    550  CB  ALA A  39     -21.156   3.304  -4.794  1.00  0.00           C  
ATOM    551  H   ALA A  39     -21.655   0.971  -4.158  1.00  0.00           H  
ATOM    552  HA  ALA A  39     -23.187   3.258  -4.220  1.00  0.00           H  
ATOM    553  HB1 ALA A  39     -20.770   3.269  -3.753  1.00  0.00           H  
ATOM    554  HB2 ALA A  39     -20.454   2.747  -5.441  1.00  0.00           H  
ATOM    555  HB3 ALA A  39     -21.180   4.364  -5.124  1.00  0.00           H  
ATOM    556  N   ALA A  40     -22.977   1.660  -7.030  1.00  0.00           N  
ATOM    557  CA  ALA A  40     -23.194   1.607  -8.451  1.00  0.00           C  
ATOM    558  C   ALA A  40     -24.632   1.789  -8.847  1.00  0.00           C  
ATOM    559  O   ALA A  40     -24.933   2.570  -9.748  1.00  0.00           O  
ATOM    560  CB  ALA A  40     -22.700   0.276  -9.052  1.00  0.00           C  
ATOM    561  H   ALA A  40     -22.675   0.799  -6.640  1.00  0.00           H  
ATOM    562  HA  ALA A  40     -22.621   2.417  -8.862  1.00  0.00           H  
ATOM    563  HB1 ALA A  40     -21.618   0.146  -8.842  1.00  0.00           H  
ATOM    564  HB2 ALA A  40     -23.244  -0.585  -8.611  1.00  0.00           H  
ATOM    565  HB3 ALA A  40     -22.840   0.262 -10.155  1.00  0.00           H  
ATOM    566  N   ARG A  41     -25.550   1.046  -8.185  1.00  0.00           N  
ATOM    567  CA  ARG A  41     -26.954   0.980  -8.541  1.00  0.00           C  
ATOM    568  C   ARG A  41     -27.680   2.243  -8.147  1.00  0.00           C  
ATOM    569  O   ARG A  41     -28.543   2.721  -8.881  1.00  0.00           O  
ATOM    570  CB  ARG A  41     -27.690  -0.258  -7.957  1.00  0.00           C  
ATOM    571  CG  ARG A  41     -27.384  -0.609  -6.489  1.00  0.00           C  
ATOM    572  CD  ARG A  41     -26.243  -1.623  -6.330  1.00  0.00           C  
ATOM    573  NE  ARG A  41     -26.669  -2.969  -6.845  1.00  0.00           N  
ATOM    574  CZ  ARG A  41     -27.258  -3.925  -6.062  1.00  0.00           C  
ATOM    575  NH1 ARG A  41     -27.501  -3.709  -4.736  1.00  0.00           N  
ATOM    576  NH2 ARG A  41     -27.609  -5.120  -6.622  1.00  0.00           N  
ATOM    577  H   ARG A  41     -25.264   0.456  -7.432  1.00  0.00           H  
ATOM    578  HA  ARG A  41     -27.011   0.905  -9.619  1.00  0.00           H  
ATOM    579  HB2 ARG A  41     -28.784  -0.117  -8.045  1.00  0.00           H  
ATOM    580  HB3 ARG A  41     -27.435  -1.139  -8.587  1.00  0.00           H  
ATOM    581  HG2 ARG A  41     -27.133   0.320  -5.932  1.00  0.00           H  
ATOM    582  HG3 ARG A  41     -28.301  -1.033  -6.023  1.00  0.00           H  
ATOM    583  HD2 ARG A  41     -25.371  -1.304  -6.938  1.00  0.00           H  
ATOM    584  HD3 ARG A  41     -25.928  -1.712  -5.271  1.00  0.00           H  
ATOM    585  HE  ARG A  41     -26.514  -3.174  -7.811  1.00  0.00           H  
ATOM    586 HH11 ARG A  41     -27.248  -2.837  -4.320  1.00  0.00           H  
ATOM    587 HH12 ARG A  41     -27.933  -4.422  -4.185  1.00  0.00           H  
ATOM    588 HH21 ARG A  41     -27.436  -5.287  -7.593  1.00  0.00           H  
ATOM    589 HH22 ARG A  41     -28.041  -5.828  -6.062  1.00  0.00           H  
ATOM    590  N   GLN A  42     -27.310   2.828  -6.984  1.00  0.00           N  
ATOM    591  CA  GLN A  42     -27.763   4.123  -6.523  1.00  0.00           C  
ATOM    592  C   GLN A  42     -26.849   5.147  -7.182  1.00  0.00           C  
ATOM    593  O   GLN A  42     -25.929   4.710  -7.871  1.00  0.00           O  
ATOM    594  CB  GLN A  42     -27.806   4.134  -4.975  1.00  0.00           C  
ATOM    595  CG  GLN A  42     -26.429   4.106  -4.311  1.00  0.00           C  
ATOM    596  CD  GLN A  42     -26.599   4.105  -2.787  1.00  0.00           C  
ATOM    597  OE1 GLN A  42     -27.128   5.068  -2.217  1.00  0.00           O  
ATOM    598  NE2 GLN A  42     -26.129   3.006  -2.123  1.00  0.00           N  
ATOM    599  H   GLN A  42     -26.580   2.421  -6.439  1.00  0.00           H  
ATOM    600  HA  GLN A  42     -28.767   4.324  -6.862  1.00  0.00           H  
ATOM    601  HB2 GLN A  42     -28.381   5.012  -4.619  1.00  0.00           H  
ATOM    602  HB3 GLN A  42     -28.377   3.234  -4.650  1.00  0.00           H  
ATOM    603  HG2 GLN A  42     -25.856   3.221  -4.651  1.00  0.00           H  
ATOM    604  HG3 GLN A  42     -25.870   5.018  -4.607  1.00  0.00           H  
ATOM    605 HE21 GLN A  42     -25.707   2.257  -2.634  1.00  0.00           H  
ATOM    606 HE22 GLN A  42     -26.206   2.952  -1.128  1.00  0.00           H  
ATOM    607  N   PRO A  43     -26.987   6.473  -7.102  1.00  0.00           N  
ATOM    608  CA  PRO A  43     -26.096   7.387  -7.797  1.00  0.00           C  
ATOM    609  C   PRO A  43     -24.756   7.376  -7.123  1.00  0.00           C  
ATOM    610  O   PRO A  43     -24.684   7.060  -5.938  1.00  0.00           O  
ATOM    611  CB  PRO A  43     -26.774   8.757  -7.663  1.00  0.00           C  
ATOM    612  CG  PRO A  43     -27.589   8.663  -6.371  1.00  0.00           C  
ATOM    613  CD  PRO A  43     -27.989   7.185  -6.314  1.00  0.00           C  
ATOM    614  HA  PRO A  43     -25.962   7.097  -8.826  1.00  0.00           H  
ATOM    615  HB2 PRO A  43     -26.059   9.604  -7.652  1.00  0.00           H  
ATOM    616  HB3 PRO A  43     -27.476   8.893  -8.516  1.00  0.00           H  
ATOM    617  HG2 PRO A  43     -26.932   8.901  -5.505  1.00  0.00           H  
ATOM    618  HG3 PRO A  43     -28.464   9.341  -6.370  1.00  0.00           H  
ATOM    619  HD2 PRO A  43     -27.949   6.839  -5.264  1.00  0.00           H  
ATOM    620  HD3 PRO A  43     -28.992   7.015  -6.760  1.00  0.00           H  
ATOM    621  N   ASP A  44     -23.684   7.692  -7.883  1.00  0.00           N  
ATOM    622  CA  ASP A  44     -22.340   7.815  -7.374  1.00  0.00           C  
ATOM    623  C   ASP A  44     -22.140   9.229  -6.882  1.00  0.00           C  
ATOM    624  O   ASP A  44     -21.118   9.858  -7.148  1.00  0.00           O  
ATOM    625  CB  ASP A  44     -21.284   7.474  -8.457  1.00  0.00           C  
ATOM    626  CG  ASP A  44     -21.393   5.995  -8.832  1.00  0.00           C  
ATOM    627  OD1 ASP A  44     -21.048   5.143  -7.970  1.00  0.00           O  
ATOM    628  OD2 ASP A  44     -21.816   5.699  -9.981  1.00  0.00           O  
ATOM    629  H   ASP A  44     -23.787   7.903  -8.852  1.00  0.00           H  
ATOM    630  HA  ASP A  44     -22.219   7.150  -6.527  1.00  0.00           H  
ATOM    631  HB2 ASP A  44     -21.448   8.105  -9.357  1.00  0.00           H  
ATOM    632  HB3 ASP A  44     -20.257   7.655  -8.078  1.00  0.00           H  
ATOM    633  N   LEU A  45     -23.143   9.757  -6.143  1.00  0.00           N  
ATOM    634  CA  LEU A  45     -23.113  11.059  -5.533  1.00  0.00           C  
ATOM    635  C   LEU A  45     -22.621  10.907  -4.127  1.00  0.00           C  
ATOM    636  O   LEU A  45     -21.472  11.226  -3.825  1.00  0.00           O  
ATOM    637  CB  LEU A  45     -24.483  11.770  -5.645  1.00  0.00           C  
ATOM    638  CG  LEU A  45     -24.466  13.318  -5.530  1.00  0.00           C  
ATOM    639  CD1 LEU A  45     -25.816  13.902  -5.995  1.00  0.00           C  
ATOM    640  CD2 LEU A  45     -24.106  13.858  -4.132  1.00  0.00           C  
ATOM    641  H   LEU A  45     -23.985   9.235  -6.010  1.00  0.00           H  
ATOM    642  HA  LEU A  45     -22.394  11.660  -6.037  1.00  0.00           H  
ATOM    643  HB2 LEU A  45     -24.872  11.541  -6.665  1.00  0.00           H  
ATOM    644  HB3 LEU A  45     -25.207  11.340  -4.933  1.00  0.00           H  
ATOM    645  HG  LEU A  45     -23.690  13.690  -6.239  1.00  0.00           H  
ATOM    646 HD11 LEU A  45     -26.042  13.573  -7.031  1.00  0.00           H  
ATOM    647 HD12 LEU A  45     -26.633  13.559  -5.327  1.00  0.00           H  
ATOM    648 HD13 LEU A  45     -25.782  15.012  -5.976  1.00  0.00           H  
ATOM    649 HD21 LEU A  45     -24.830  13.483  -3.378  1.00  0.00           H  
ATOM    650 HD22 LEU A  45     -23.083  13.549  -3.835  1.00  0.00           H  
ATOM    651 HD23 LEU A  45     -24.143  14.968  -4.132  1.00  0.00           H  
ATOM    652  N   ILE A  46     -23.498  10.400  -3.239  1.00  0.00           N  
ATOM    653  CA  ILE A  46     -23.223  10.226  -1.834  1.00  0.00           C  
ATOM    654  C   ILE A  46     -22.330   9.035  -1.599  1.00  0.00           C  
ATOM    655  O   ILE A  46     -21.311   9.251  -0.942  1.00  0.00           O  
ATOM    656  CB  ILE A  46     -24.511  10.130  -1.026  1.00  0.00           C  
ATOM    657  CG1 ILE A  46     -25.347  11.431  -1.141  1.00  0.00           C  
ATOM    658  CG2 ILE A  46     -24.226   9.794   0.457  1.00  0.00           C  
ATOM    659  CD1 ILE A  46     -26.539  11.315  -2.095  1.00  0.00           C  
ATOM    660  H   ILE A  46     -24.404  10.084  -3.534  1.00  0.00           H  
ATOM    661  HA  ILE A  46     -22.648  11.074  -1.482  1.00  0.00           H  
ATOM    662  HB  ILE A  46     -25.109   9.313  -1.481  1.00  0.00           H  
ATOM    663 HG12 ILE A  46     -25.745  11.687  -0.134  1.00  0.00           H  
ATOM    664 HG13 ILE A  46     -24.688  12.269  -1.454  1.00  0.00           H  
ATOM    665 HG21 ILE A  46     -23.549  10.554   0.900  1.00  0.00           H  
ATOM    666 HG22 ILE A  46     -25.177   9.792   1.031  1.00  0.00           H  
ATOM    667 HG23 ILE A  46     -23.766   8.791   0.567  1.00  0.00           H  
ATOM    668 HD11 ILE A  46     -26.203  11.033  -3.114  1.00  0.00           H  
ATOM    669 HD12 ILE A  46     -27.246  10.539  -1.733  1.00  0.00           H  
ATOM    670 HD13 ILE A  46     -27.079  12.284  -2.157  1.00  0.00           H  
ATOM    671  N   PRO A  47     -22.569   7.793  -2.035  1.00  0.00           N  
ATOM    672  CA  PRO A  47     -21.778   6.674  -1.579  1.00  0.00           C  
ATOM    673  C   PRO A  47     -20.465   6.594  -2.311  1.00  0.00           C  
ATOM    674  O   PRO A  47     -19.695   5.703  -1.972  1.00  0.00           O  
ATOM    675  CB  PRO A  47     -22.620   5.446  -1.915  1.00  0.00           C  
ATOM    676  CG  PRO A  47     -23.361   5.888  -3.170  1.00  0.00           C  
ATOM    677  CD  PRO A  47     -23.693   7.342  -2.855  1.00  0.00           C  
ATOM    678  HA  PRO A  47     -21.606   6.783  -0.520  1.00  0.00           H  
ATOM    679  HB2 PRO A  47     -22.032   4.520  -2.065  1.00  0.00           H  
ATOM    680  HB3 PRO A  47     -23.357   5.274  -1.100  1.00  0.00           H  
ATOM    681  HG2 PRO A  47     -22.683   5.841  -4.050  1.00  0.00           H  
ATOM    682  HG3 PRO A  47     -24.251   5.272  -3.356  1.00  0.00           H  
ATOM    683  HD2 PRO A  47     -23.774   7.939  -3.784  1.00  0.00           H  
ATOM    684  HD3 PRO A  47     -24.628   7.403  -2.262  1.00  0.00           H  
ATOM    685  N   LEU A  48     -20.176   7.491  -3.290  1.00  0.00           N  
ATOM    686  CA  LEU A  48     -18.901   7.523  -3.968  1.00  0.00           C  
ATOM    687  C   LEU A  48     -17.893   8.192  -3.076  1.00  0.00           C  
ATOM    688  O   LEU A  48     -16.701   7.911  -3.158  1.00  0.00           O  
ATOM    689  CB  LEU A  48     -18.962   8.303  -5.301  1.00  0.00           C  
ATOM    690  CG  LEU A  48     -17.675   8.268  -6.167  1.00  0.00           C  
ATOM    691  CD1 LEU A  48     -17.334   6.844  -6.657  1.00  0.00           C  
ATOM    692  CD2 LEU A  48     -17.762   9.258  -7.347  1.00  0.00           C  
ATOM    693  H   LEU A  48     -20.824   8.201  -3.564  1.00  0.00           H  
ATOM    694  HA  LEU A  48     -18.593   6.505  -4.155  1.00  0.00           H  
ATOM    695  HB2 LEU A  48     -19.787   7.867  -5.904  1.00  0.00           H  
ATOM    696  HB3 LEU A  48     -19.229   9.362  -5.091  1.00  0.00           H  
ATOM    697  HG  LEU A  48     -16.825   8.618  -5.539  1.00  0.00           H  
ATOM    698 HD11 LEU A  48     -18.168   6.437  -7.266  1.00  0.00           H  
ATOM    699 HD12 LEU A  48     -16.416   6.866  -7.281  1.00  0.00           H  
ATOM    700 HD13 LEU A  48     -17.155   6.165  -5.799  1.00  0.00           H  
ATOM    701 HD21 LEU A  48     -17.967  10.283  -6.973  1.00  0.00           H  
ATOM    702 HD22 LEU A  48     -16.802   9.272  -7.906  1.00  0.00           H  
ATOM    703 HD23 LEU A  48     -18.571   8.967  -8.045  1.00  0.00           H  
ATOM    704  N   LEU A  49     -18.368   9.087  -2.177  1.00  0.00           N  
ATOM    705  CA  LEU A  49     -17.539   9.803  -1.243  1.00  0.00           C  
ATOM    706  C   LEU A  49     -17.070   8.870  -0.162  1.00  0.00           C  
ATOM    707  O   LEU A  49     -15.911   8.908   0.239  1.00  0.00           O  
ATOM    708  CB  LEU A  49     -18.213  11.097  -0.730  1.00  0.00           C  
ATOM    709  CG  LEU A  49     -18.543  11.277   0.772  1.00  0.00           C  
ATOM    710  CD1 LEU A  49     -17.336  11.441   1.720  1.00  0.00           C  
ATOM    711  CD2 LEU A  49     -19.415  12.531   0.885  1.00  0.00           C  
ATOM    712  H   LEU A  49     -19.343   9.292  -2.122  1.00  0.00           H  
ATOM    713  HA  LEU A  49     -16.680  10.140  -1.798  1.00  0.00           H  
ATOM    714  HB2 LEU A  49     -17.579  11.959  -1.040  1.00  0.00           H  
ATOM    715  HB3 LEU A  49     -19.173  11.195  -1.289  1.00  0.00           H  
ATOM    716  HG  LEU A  49     -19.151  10.410   1.112  1.00  0.00           H  
ATOM    717 HD11 LEU A  49     -16.647  12.219   1.331  1.00  0.00           H  
ATOM    718 HD12 LEU A  49     -17.691  11.751   2.726  1.00  0.00           H  
ATOM    719 HD13 LEU A  49     -16.777  10.496   1.848  1.00  0.00           H  
ATOM    720 HD21 LEU A  49     -20.315  12.417   0.246  1.00  0.00           H  
ATOM    721 HD22 LEU A  49     -19.712  12.690   1.940  1.00  0.00           H  
ATOM    722 HD23 LEU A  49     -18.827  13.407   0.530  1.00  0.00           H  
ATOM    723  N   ARG A  50     -17.942   7.974   0.341  1.00  0.00           N  
ATOM    724  CA  ARG A  50     -17.494   6.971   1.291  1.00  0.00           C  
ATOM    725  C   ARG A  50     -16.643   5.883   0.650  1.00  0.00           C  
ATOM    726  O   ARG A  50     -15.777   5.320   1.311  1.00  0.00           O  
ATOM    727  CB  ARG A  50     -18.623   6.441   2.213  1.00  0.00           C  
ATOM    728  CG  ARG A  50     -19.822   5.820   1.492  1.00  0.00           C  
ATOM    729  CD  ARG A  50     -19.698   4.310   1.273  1.00  0.00           C  
ATOM    730  NE  ARG A  50     -20.072   3.590   2.538  1.00  0.00           N  
ATOM    731  CZ  ARG A  50     -21.321   3.084   2.777  1.00  0.00           C  
ATOM    732  NH1 ARG A  50     -22.335   3.236   1.877  1.00  0.00           N  
ATOM    733  NH2 ARG A  50     -21.555   2.412   3.943  1.00  0.00           N  
ATOM    734  H   ARG A  50     -18.912   8.005   0.092  1.00  0.00           H  
ATOM    735  HA  ARG A  50     -16.823   7.476   1.967  1.00  0.00           H  
ATOM    736  HB2 ARG A  50     -18.211   5.730   2.960  1.00  0.00           H  
ATOM    737  HB3 ARG A  50     -19.007   7.322   2.779  1.00  0.00           H  
ATOM    738  HG2 ARG A  50     -20.756   6.041   2.055  1.00  0.00           H  
ATOM    739  HG3 ARG A  50     -19.912   6.317   0.505  1.00  0.00           H  
ATOM    740  HD2 ARG A  50     -20.339   3.963   0.446  1.00  0.00           H  
ATOM    741  HD3 ARG A  50     -18.650   4.057   1.022  1.00  0.00           H  
ATOM    742  HE  ARG A  50     -19.362   3.453   3.229  1.00  0.00           H  
ATOM    743 HH11 ARG A  50     -22.172   3.726   1.020  1.00  0.00           H  
ATOM    744 HH12 ARG A  50     -23.239   2.856   2.070  1.00  0.00           H  
ATOM    745 HH21 ARG A  50     -20.819   2.294   4.609  1.00  0.00           H  
ATOM    746 HH22 ARG A  50     -22.463   2.035   4.129  1.00  0.00           H  
ATOM    747  N   THR A  51     -16.828   5.583  -0.660  1.00  0.00           N  
ATOM    748  CA  THR A  51     -15.991   4.672  -1.431  1.00  0.00           C  
ATOM    749  C   THR A  51     -14.567   5.142  -1.550  1.00  0.00           C  
ATOM    750  O   THR A  51     -13.653   4.336  -1.374  1.00  0.00           O  
ATOM    751  CB  THR A  51     -16.546   4.439  -2.821  1.00  0.00           C  
ATOM    752  OG1 THR A  51     -17.824   3.823  -2.732  1.00  0.00           O  
ATOM    753  CG2 THR A  51     -15.656   3.508  -3.671  1.00  0.00           C  
ATOM    754  H   THR A  51     -17.547   6.032  -1.186  1.00  0.00           H  
ATOM    755  HA  THR A  51     -15.941   3.734  -0.896  1.00  0.00           H  
ATOM    756  HB  THR A  51     -16.645   5.439  -3.301  1.00  0.00           H  
ATOM    757  HG1 THR A  51     -18.214   3.894  -3.606  1.00  0.00           H  
ATOM    758 HG21 THR A  51     -15.506   2.535  -3.157  1.00  0.00           H  
ATOM    759 HG22 THR A  51     -16.150   3.310  -4.644  1.00  0.00           H  
ATOM    760 HG23 THR A  51     -14.668   3.963  -3.885  1.00  0.00           H  
ATOM    761  N   GLN A  52     -14.341   6.455  -1.843  1.00  0.00           N  
ATOM    762  CA  GLN A  52     -13.015   7.039  -1.934  1.00  0.00           C  
ATOM    763  C   GLN A  52     -12.316   6.872  -0.647  1.00  0.00           C  
ATOM    764  O   GLN A  52     -11.256   6.276  -0.634  1.00  0.00           O  
ATOM    765  CB  GLN A  52     -12.935   8.503  -2.428  1.00  0.00           C  
ATOM    766  CG  GLN A  52     -13.884   9.534  -1.811  1.00  0.00           C  
ATOM    767  CD  GLN A  52     -13.507  10.943  -2.288  1.00  0.00           C  
ATOM    768  OE1 GLN A  52     -12.425  11.446  -1.963  1.00  0.00           O  
ATOM    769  NE2 GLN A  52     -14.428  11.583  -3.072  1.00  0.00           N  
ATOM    770  H   GLN A  52     -15.096   7.090  -1.986  1.00  0.00           H  
ATOM    771  HA  GLN A  52     -12.415   6.470  -2.622  1.00  0.00           H  
ATOM    772  HB2 GLN A  52     -11.881   8.851  -2.343  1.00  0.00           H  
ATOM    773  HB3 GLN A  52     -13.200   8.463  -3.497  1.00  0.00           H  
ATOM    774  HG2 GLN A  52     -14.924   9.301  -2.111  1.00  0.00           H  
ATOM    775  HG3 GLN A  52     -13.851   9.507  -0.707  1.00  0.00           H  
ATOM    776 HE21 GLN A  52     -15.289  11.129  -3.302  1.00  0.00           H  
ATOM    777 HE22 GLN A  52     -14.241  12.503  -3.412  1.00  0.00           H  
ATOM    778  N   PHE A  53     -12.960   7.266   0.460  1.00  0.00           N  
ATOM    779  CA  PHE A  53     -12.512   7.158   1.839  1.00  0.00           C  
ATOM    780  C   PHE A  53     -11.859   5.856   2.153  1.00  0.00           C  
ATOM    781  O   PHE A  53     -10.884   5.814   2.900  1.00  0.00           O  
ATOM    782  CB  PHE A  53     -13.722   7.310   2.804  1.00  0.00           C  
ATOM    783  CG  PHE A  53     -13.336   8.078   4.031  1.00  0.00           C  
ATOM    784  CD1 PHE A  53     -13.467   9.474   4.016  1.00  0.00           C  
ATOM    785  CD2 PHE A  53     -12.846   7.443   5.183  1.00  0.00           C  
ATOM    786  CE1 PHE A  53     -13.113  10.233   5.138  1.00  0.00           C  
ATOM    787  CE2 PHE A  53     -12.488   8.200   6.308  1.00  0.00           C  
ATOM    788  CZ  PHE A  53     -12.621   9.594   6.284  1.00  0.00           C  
ATOM    789  H   PHE A  53     -13.864   7.641   0.297  1.00  0.00           H  
ATOM    790  HA  PHE A  53     -11.724   7.887   1.981  1.00  0.00           H  
ATOM    791  HB2 PHE A  53     -14.515   7.894   2.289  1.00  0.00           H  
ATOM    792  HB3 PHE A  53     -14.173   6.333   3.101  1.00  0.00           H  
ATOM    793  HD1 PHE A  53     -13.850   9.944   3.122  1.00  0.00           H  
ATOM    794  HD2 PHE A  53     -12.739   6.368   5.203  1.00  0.00           H  
ATOM    795  HE1 PHE A  53     -13.217  11.308   5.119  1.00  0.00           H  
ATOM    796  HE2 PHE A  53     -12.109   7.708   7.190  1.00  0.00           H  
ATOM    797  HZ  PHE A  53     -12.346  10.178   7.151  1.00  0.00           H  
ATOM    798  N   PHE A  54     -12.398   4.771   1.563  1.00  0.00           N  
ATOM    799  CA  PHE A  54     -11.832   3.456   1.699  1.00  0.00           C  
ATOM    800  C   PHE A  54     -10.616   3.142   0.889  1.00  0.00           C  
ATOM    801  O   PHE A  54      -9.666   2.604   1.448  1.00  0.00           O  
ATOM    802  CB  PHE A  54     -12.872   2.310   1.589  1.00  0.00           C  
ATOM    803  CG  PHE A  54     -13.507   2.097   2.938  1.00  0.00           C  
ATOM    804  CD1 PHE A  54     -14.428   3.030   3.433  1.00  0.00           C  
ATOM    805  CD2 PHE A  54     -13.185   0.982   3.734  1.00  0.00           C  
ATOM    806  CE1 PHE A  54     -15.028   2.866   4.683  1.00  0.00           C  
ATOM    807  CE2 PHE A  54     -13.767   0.819   4.999  1.00  0.00           C  
ATOM    808  CZ  PHE A  54     -14.692   1.760   5.473  1.00  0.00           C  
ATOM    809  H   PHE A  54     -13.202   4.897   0.974  1.00  0.00           H  
ATOM    810  HA  PHE A  54     -11.364   3.518   2.658  1.00  0.00           H  
ATOM    811  HB2 PHE A  54     -13.665   2.581   0.856  1.00  0.00           H  
ATOM    812  HB3 PHE A  54     -12.411   1.352   1.270  1.00  0.00           H  
ATOM    813  HD1 PHE A  54     -14.702   3.870   2.825  1.00  0.00           H  
ATOM    814  HD2 PHE A  54     -12.478   0.250   3.373  1.00  0.00           H  
ATOM    815  HE1 PHE A  54     -15.792   3.567   4.994  1.00  0.00           H  
ATOM    816  HE2 PHE A  54     -13.509  -0.036   5.605  1.00  0.00           H  
ATOM    817  HZ  PHE A  54     -15.158   1.624   6.437  1.00  0.00           H  
ATOM    818  N   ILE A  55     -10.555   3.460  -0.419  1.00  0.00           N  
ATOM    819  CA  ILE A  55      -9.364   3.163  -1.200  1.00  0.00           C  
ATOM    820  C   ILE A  55      -8.212   4.068  -0.798  1.00  0.00           C  
ATOM    821  O   ILE A  55      -7.052   3.734  -1.014  1.00  0.00           O  
ATOM    822  CB  ILE A  55      -9.591   3.197  -2.705  1.00  0.00           C  
ATOM    823  CG1 ILE A  55     -10.169   4.545  -3.200  1.00  0.00           C  
ATOM    824  CG2 ILE A  55     -10.498   1.997  -3.059  1.00  0.00           C  
ATOM    825  CD1 ILE A  55     -10.288   4.649  -4.723  1.00  0.00           C  
ATOM    826  H   ILE A  55     -11.296   3.945  -0.881  1.00  0.00           H  
ATOM    827  HA  ILE A  55      -9.064   2.153  -0.960  1.00  0.00           H  
ATOM    828  HB  ILE A  55      -8.612   3.040  -3.212  1.00  0.00           H  
ATOM    829 HG12 ILE A  55     -11.175   4.689  -2.754  1.00  0.00           H  
ATOM    830 HG13 ILE A  55      -9.516   5.372  -2.848  1.00  0.00           H  
ATOM    831 HG21 ILE A  55     -10.061   1.054  -2.666  1.00  0.00           H  
ATOM    832 HG22 ILE A  55     -11.510   2.126  -2.621  1.00  0.00           H  
ATOM    833 HG23 ILE A  55     -10.602   1.894  -4.159  1.00  0.00           H  
ATOM    834 HD11 ILE A  55      -9.299   4.481  -5.200  1.00  0.00           H  
ATOM    835 HD12 ILE A  55     -11.006   3.900  -5.118  1.00  0.00           H  
ATOM    836 HD13 ILE A  55     -10.649   5.660  -5.010  1.00  0.00           H  
ATOM    837  N   VAL A  56      -8.560   5.220  -0.183  1.00  0.00           N  
ATOM    838  CA  VAL A  56      -7.749   6.267   0.392  1.00  0.00           C  
ATOM    839  C   VAL A  56      -7.156   5.861   1.699  1.00  0.00           C  
ATOM    840  O   VAL A  56      -5.988   6.142   1.962  1.00  0.00           O  
ATOM    841  CB  VAL A  56      -8.616   7.493   0.579  1.00  0.00           C  
ATOM    842  CG1 VAL A  56      -7.954   8.650   1.335  1.00  0.00           C  
ATOM    843  CG2 VAL A  56      -9.043   7.978  -0.809  1.00  0.00           C  
ATOM    844  H   VAL A  56      -9.535   5.400  -0.087  1.00  0.00           H  
ATOM    845  HA  VAL A  56      -6.930   6.445  -0.276  1.00  0.00           H  
ATOM    846  HB  VAL A  56      -9.524   7.186   1.138  1.00  0.00           H  
ATOM    847 HG11 VAL A  56      -7.017   8.941   0.819  1.00  0.00           H  
ATOM    848 HG12 VAL A  56      -8.655   9.515   1.329  1.00  0.00           H  
ATOM    849 HG13 VAL A  56      -7.751   8.366   2.386  1.00  0.00           H  
ATOM    850 HG21 VAL A  56      -9.325   7.131  -1.466  1.00  0.00           H  
ATOM    851 HG22 VAL A  56      -9.941   8.621  -0.678  1.00  0.00           H  
ATOM    852 HG23 VAL A  56      -8.214   8.523  -1.282  1.00  0.00           H  
ATOM    853  N   MET A  57      -7.953   5.160   2.541  1.00  0.00           N  
ATOM    854  CA  MET A  57      -7.483   4.467   3.732  1.00  0.00           C  
ATOM    855  C   MET A  57      -6.341   3.525   3.413  1.00  0.00           C  
ATOM    856  O   MET A  57      -5.441   3.329   4.232  1.00  0.00           O  
ATOM    857  CB  MET A  57      -8.625   3.666   4.417  1.00  0.00           C  
ATOM    858  CG  MET A  57      -8.190   2.689   5.528  1.00  0.00           C  
ATOM    859  SD  MET A  57      -9.574   1.863   6.375  1.00  0.00           S  
ATOM    860  CE  MET A  57      -9.930   0.670   5.050  1.00  0.00           C  
ATOM    861  H   MET A  57      -8.938   5.115   2.352  1.00  0.00           H  
ATOM    862  HA  MET A  57      -7.113   5.214   4.418  1.00  0.00           H  
ATOM    863  HB2 MET A  57      -9.351   4.394   4.837  1.00  0.00           H  
ATOM    864  HB3 MET A  57      -9.162   3.071   3.653  1.00  0.00           H  
ATOM    865  HG2 MET A  57      -7.533   1.910   5.078  1.00  0.00           H  
ATOM    866  HG3 MET A  57      -7.575   3.257   6.257  1.00  0.00           H  
ATOM    867  HE1 MET A  57      -9.032   0.058   4.813  1.00  0.00           H  
ATOM    868  HE2 MET A  57     -10.744  -0.023   5.352  1.00  0.00           H  
ATOM    869  HE3 MET A  57     -10.249   1.184   4.118  1.00  0.00           H  
ATOM    870  N   GLY A  58      -6.341   2.946   2.192  1.00  0.00           N  
ATOM    871  CA  GLY A  58      -5.303   2.045   1.762  1.00  0.00           C  
ATOM    872  C   GLY A  58      -4.294   2.665   0.834  1.00  0.00           C  
ATOM    873  O   GLY A  58      -3.319   2.016   0.464  1.00  0.00           O  
ATOM    874  H   GLY A  58      -7.090   3.117   1.553  1.00  0.00           H  
ATOM    875  HA2 GLY A  58      -4.769   1.689   2.621  1.00  0.00           H  
ATOM    876  HA3 GLY A  58      -5.812   1.255   1.243  1.00  0.00           H  
ATOM    877  N   LEU A  59      -4.486   3.941   0.432  1.00  0.00           N  
ATOM    878  CA  LEU A  59      -3.566   4.664  -0.421  1.00  0.00           C  
ATOM    879  C   LEU A  59      -2.461   5.194   0.447  1.00  0.00           C  
ATOM    880  O   LEU A  59      -1.295   5.190   0.063  1.00  0.00           O  
ATOM    881  CB  LEU A  59      -4.277   5.817  -1.172  1.00  0.00           C  
ATOM    882  CG  LEU A  59      -3.524   6.528  -2.332  1.00  0.00           C  
ATOM    883  CD1 LEU A  59      -2.502   7.592  -1.877  1.00  0.00           C  
ATOM    884  CD2 LEU A  59      -2.919   5.545  -3.355  1.00  0.00           C  
ATOM    885  H   LEU A  59      -5.284   4.460   0.730  1.00  0.00           H  
ATOM    886  HA  LEU A  59      -3.160   3.980  -1.144  1.00  0.00           H  
ATOM    887  HB2 LEU A  59      -5.197   5.380  -1.624  1.00  0.00           H  
ATOM    888  HB3 LEU A  59      -4.610   6.572  -0.436  1.00  0.00           H  
ATOM    889  HG  LEU A  59      -4.313   7.099  -2.880  1.00  0.00           H  
ATOM    890 HD11 LEU A  59      -2.963   8.278  -1.137  1.00  0.00           H  
ATOM    891 HD12 LEU A  59      -1.610   7.120  -1.421  1.00  0.00           H  
ATOM    892 HD13 LEU A  59      -2.164   8.190  -2.749  1.00  0.00           H  
ATOM    893 HD21 LEU A  59      -3.693   4.829  -3.704  1.00  0.00           H  
ATOM    894 HD22 LEU A  59      -2.529   6.099  -4.234  1.00  0.00           H  
ATOM    895 HD23 LEU A  59      -2.082   4.974  -2.901  1.00  0.00           H  
ATOM    896  N   VAL A  60      -2.841   5.636   1.668  1.00  0.00           N  
ATOM    897  CA  VAL A  60      -2.008   6.255   2.672  1.00  0.00           C  
ATOM    898  C   VAL A  60      -1.172   5.218   3.367  1.00  0.00           C  
ATOM    899  O   VAL A  60      -0.139   5.511   3.958  1.00  0.00           O  
ATOM    900  CB  VAL A  60      -2.858   7.033   3.662  1.00  0.00           C  
ATOM    901  CG1 VAL A  60      -3.682   6.134   4.608  1.00  0.00           C  
ATOM    902  CG2 VAL A  60      -1.986   8.052   4.418  1.00  0.00           C  
ATOM    903  H   VAL A  60      -3.786   5.510   1.949  1.00  0.00           H  
ATOM    904  HA  VAL A  60      -1.358   6.948   2.161  1.00  0.00           H  
ATOM    905  HB  VAL A  60      -3.595   7.581   3.040  1.00  0.00           H  
ATOM    906 HG11 VAL A  60      -4.295   5.432   4.012  1.00  0.00           H  
ATOM    907 HG12 VAL A  60      -3.026   5.557   5.293  1.00  0.00           H  
ATOM    908 HG13 VAL A  60      -4.364   6.758   5.224  1.00  0.00           H  
ATOM    909 HG21 VAL A  60      -1.422   8.680   3.696  1.00  0.00           H  
ATOM    910 HG22 VAL A  60      -2.628   8.707   5.042  1.00  0.00           H  
ATOM    911 HG23 VAL A  60      -1.266   7.529   5.080  1.00  0.00           H  
ATOM    912  N   ASP A  61      -1.640   3.960   3.280  1.00  0.00           N  
ATOM    913  CA  ASP A  61      -0.975   2.770   3.767  1.00  0.00           C  
ATOM    914  C   ASP A  61       0.245   2.458   2.925  1.00  0.00           C  
ATOM    915  O   ASP A  61       1.288   2.084   3.458  1.00  0.00           O  
ATOM    916  CB  ASP A  61      -1.932   1.550   3.757  1.00  0.00           C  
ATOM    917  CG  ASP A  61      -1.486   0.438   4.716  1.00  0.00           C  
ATOM    918  OD1 ASP A  61      -0.428  -0.193   4.457  1.00  0.00           O  
ATOM    919  OD2 ASP A  61      -2.212   0.202   5.718  1.00  0.00           O  
ATOM    920  H   ASP A  61      -2.545   3.872   2.872  1.00  0.00           H  
ATOM    921  HA  ASP A  61      -0.659   2.968   4.775  1.00  0.00           H  
ATOM    922  HB2 ASP A  61      -2.948   1.883   4.058  1.00  0.00           H  
ATOM    923  HB3 ASP A  61      -2.016   1.149   2.730  1.00  0.00           H  
ATOM    924  N   ALA A  62       0.113   2.589   1.584  1.00  0.00           N  
ATOM    925  CA  ALA A  62       1.163   2.305   0.626  1.00  0.00           C  
ATOM    926  C   ALA A  62       2.070   3.483   0.391  1.00  0.00           C  
ATOM    927  O   ALA A  62       3.180   3.308  -0.099  1.00  0.00           O  
ATOM    928  CB  ALA A  62       0.573   1.890  -0.735  1.00  0.00           C  
ATOM    929  H   ALA A  62      -0.746   2.930   1.202  1.00  0.00           H  
ATOM    930  HA  ALA A  62       1.801   1.510   1.008  1.00  0.00           H  
ATOM    931  HB1 ALA A  62      -0.068   0.992  -0.606  1.00  0.00           H  
ATOM    932  HB2 ALA A  62      -0.054   2.705  -1.156  1.00  0.00           H  
ATOM    933  HB3 ALA A  62       1.375   1.642  -1.462  1.00  0.00           H  
ATOM    934  N   ILE A  63       1.616   4.717   0.703  1.00  0.00           N  
ATOM    935  CA  ILE A  63       2.363   5.951   0.627  1.00  0.00           C  
ATOM    936  C   ILE A  63       3.730   5.992   1.267  1.00  0.00           C  
ATOM    937  O   ILE A  63       4.657   6.404   0.572  1.00  0.00           O  
ATOM    938  CB  ILE A  63       1.462   7.130   0.980  1.00  0.00           C  
ATOM    939  CG1 ILE A  63       1.235   8.022  -0.263  1.00  0.00           C  
ATOM    940  CG2 ILE A  63       1.854   7.978   2.209  1.00  0.00           C  
ATOM    941  CD1 ILE A  63       2.493   8.783  -0.706  1.00  0.00           C  
ATOM    942  H   ILE A  63       0.718   4.864   1.111  1.00  0.00           H  
ATOM    943  HA  ILE A  63       2.580   6.030  -0.430  1.00  0.00           H  
ATOM    944  HB  ILE A  63       0.504   6.643   1.272  1.00  0.00           H  
ATOM    945 HG12 ILE A  63       0.876   7.387  -1.103  1.00  0.00           H  
ATOM    946 HG13 ILE A  63       0.434   8.757  -0.032  1.00  0.00           H  
ATOM    947 HG21 ILE A  63       2.877   8.388   2.106  1.00  0.00           H  
ATOM    948 HG22 ILE A  63       1.135   8.818   2.309  1.00  0.00           H  
ATOM    949 HG23 ILE A  63       1.788   7.382   3.138  1.00  0.00           H  
ATOM    950 HD11 ILE A  63       2.864   9.442   0.108  1.00  0.00           H  
ATOM    951 HD12 ILE A  63       3.309   8.079  -0.977  1.00  0.00           H  
ATOM    952 HD13 ILE A  63       2.271   9.413  -1.591  1.00  0.00           H  
ATOM    953  N   PRO A  64       3.969   5.630   2.530  1.00  0.00           N  
ATOM    954  CA  PRO A  64       5.233   5.903   3.180  1.00  0.00           C  
ATOM    955  C   PRO A  64       6.177   4.786   2.837  1.00  0.00           C  
ATOM    956  O   PRO A  64       7.340   4.839   3.219  1.00  0.00           O  
ATOM    957  CB  PRO A  64       4.867   5.851   4.668  1.00  0.00           C  
ATOM    958  CG  PRO A  64       3.766   4.782   4.752  1.00  0.00           C  
ATOM    959  CD  PRO A  64       3.046   4.903   3.407  1.00  0.00           C  
ATOM    960  HA  PRO A  64       5.632   6.852   2.838  1.00  0.00           H  
ATOM    961  HB2 PRO A  64       5.730   5.624   5.325  1.00  0.00           H  
ATOM    962  HB3 PRO A  64       4.435   6.832   4.965  1.00  0.00           H  
ATOM    963  HG2 PRO A  64       4.237   3.782   4.831  1.00  0.00           H  
ATOM    964  HG3 PRO A  64       3.088   4.943   5.614  1.00  0.00           H  
ATOM    965  HD2 PRO A  64       2.797   3.911   2.945  1.00  0.00           H  
ATOM    966  HD3 PRO A  64       2.126   5.494   3.528  1.00  0.00           H  
ATOM    967  N   MET A  65       5.656   3.761   2.137  1.00  0.00           N  
ATOM    968  CA  MET A  65       6.311   2.546   1.794  1.00  0.00           C  
ATOM    969  C   MET A  65       6.915   2.765   0.452  1.00  0.00           C  
ATOM    970  O   MET A  65       8.050   2.368   0.222  1.00  0.00           O  
ATOM    971  CB  MET A  65       5.277   1.407   1.763  1.00  0.00           C  
ATOM    972  CG  MET A  65       4.625   1.191   3.137  1.00  0.00           C  
ATOM    973  SD  MET A  65       5.808   0.678   4.426  1.00  0.00           S  
ATOM    974  CE  MET A  65       4.829   1.097   5.899  1.00  0.00           C  
ATOM    975  H   MET A  65       4.699   3.785   1.850  1.00  0.00           H  
ATOM    976  HA  MET A  65       7.085   2.325   2.505  1.00  0.00           H  
ATOM    977  HB2 MET A  65       4.480   1.671   1.045  1.00  0.00           H  
ATOM    978  HB3 MET A  65       5.715   0.457   1.411  1.00  0.00           H  
ATOM    979  HG2 MET A  65       4.117   2.127   3.445  1.00  0.00           H  
ATOM    980  HG3 MET A  65       3.825   0.433   3.010  1.00  0.00           H  
ATOM    981  HE1 MET A  65       3.776   0.762   5.796  1.00  0.00           H  
ATOM    982  HE2 MET A  65       5.257   0.617   6.804  1.00  0.00           H  
ATOM    983  HE3 MET A  65       4.822   2.193   6.073  1.00  0.00           H  
ATOM    984  N   ILE A  66       6.167   3.438  -0.454  1.00  0.00           N  
ATOM    985  CA  ILE A  66       6.566   3.685  -1.816  1.00  0.00           C  
ATOM    986  C   ILE A  66       7.508   4.849  -1.867  1.00  0.00           C  
ATOM    987  O   ILE A  66       8.381   4.874  -2.723  1.00  0.00           O  
ATOM    988  CB  ILE A  66       5.355   3.826  -2.744  1.00  0.00           C  
ATOM    989  CG1 ILE A  66       5.536   3.103  -4.107  1.00  0.00           C  
ATOM    990  CG2 ILE A  66       4.838   5.278  -2.878  1.00  0.00           C  
ATOM    991  CD1 ILE A  66       6.612   3.666  -5.042  1.00  0.00           C  
ATOM    992  H   ILE A  66       5.261   3.777  -0.216  1.00  0.00           H  
ATOM    993  HA  ILE A  66       7.148   2.834  -2.124  1.00  0.00           H  
ATOM    994  HB  ILE A  66       4.534   3.269  -2.234  1.00  0.00           H  
ATOM    995 HG12 ILE A  66       5.760   2.031  -3.911  1.00  0.00           H  
ATOM    996 HG13 ILE A  66       4.559   3.142  -4.641  1.00  0.00           H  
ATOM    997 HG21 ILE A  66       4.635   5.710  -1.877  1.00  0.00           H  
ATOM    998 HG22 ILE A  66       5.573   5.921  -3.405  1.00  0.00           H  
ATOM    999 HG23 ILE A  66       3.890   5.288  -3.457  1.00  0.00           H  
ATOM   1000 HD11 ILE A  66       6.472   4.755  -5.199  1.00  0.00           H  
ATOM   1001 HD12 ILE A  66       7.625   3.486  -4.627  1.00  0.00           H  
ATOM   1002 HD13 ILE A  66       6.556   3.160  -6.030  1.00  0.00           H  
ATOM   1003  N   ALA A  67       7.380   5.810  -0.924  1.00  0.00           N  
ATOM   1004  CA  ALA A  67       8.276   6.941  -0.792  1.00  0.00           C  
ATOM   1005  C   ALA A  67       9.579   6.544  -0.144  1.00  0.00           C  
ATOM   1006  O   ALA A  67      10.617   7.130  -0.447  1.00  0.00           O  
ATOM   1007  CB  ALA A  67       7.648   8.061   0.058  1.00  0.00           C  
ATOM   1008  H   ALA A  67       6.608   5.773  -0.288  1.00  0.00           H  
ATOM   1009  HA  ALA A  67       8.518   7.319  -1.782  1.00  0.00           H  
ATOM   1010  HB1 ALA A  67       6.699   8.399  -0.411  1.00  0.00           H  
ATOM   1011  HB2 ALA A  67       7.416   7.695   1.081  1.00  0.00           H  
ATOM   1012  HB3 ALA A  67       8.329   8.935   0.133  1.00  0.00           H  
ATOM   1013  N   VAL A  68       9.563   5.516   0.742  1.00  0.00           N  
ATOM   1014  CA  VAL A  68      10.767   4.953   1.329  1.00  0.00           C  
ATOM   1015  C   VAL A  68      11.395   4.036   0.323  1.00  0.00           C  
ATOM   1016  O   VAL A  68      12.617   3.949   0.261  1.00  0.00           O  
ATOM   1017  CB  VAL A  68      10.492   4.246   2.655  1.00  0.00           C  
ATOM   1018  CG1 VAL A  68      11.588   3.236   3.065  1.00  0.00           C  
ATOM   1019  CG2 VAL A  68      10.334   5.343   3.731  1.00  0.00           C  
ATOM   1020  H   VAL A  68       8.707   5.059   0.989  1.00  0.00           H  
ATOM   1021  HA  VAL A  68      11.487   5.739   1.497  1.00  0.00           H  
ATOM   1022  HB  VAL A  68       9.537   3.687   2.564  1.00  0.00           H  
ATOM   1023 HG11 VAL A  68      12.586   3.722   3.074  1.00  0.00           H  
ATOM   1024 HG12 VAL A  68      11.377   2.843   4.082  1.00  0.00           H  
ATOM   1025 HG13 VAL A  68      11.612   2.371   2.370  1.00  0.00           H  
ATOM   1026 HG21 VAL A  68       9.556   6.077   3.439  1.00  0.00           H  
ATOM   1027 HG22 VAL A  68      10.044   4.886   4.701  1.00  0.00           H  
ATOM   1028 HG23 VAL A  68      11.294   5.885   3.869  1.00  0.00           H  
ATOM   1029  N   GLY A  69      10.579   3.377  -0.528  1.00  0.00           N  
ATOM   1030  CA  GLY A  69      11.046   2.478  -1.551  1.00  0.00           C  
ATOM   1031  C   GLY A  69      11.636   3.224  -2.701  1.00  0.00           C  
ATOM   1032  O   GLY A  69      12.388   2.640  -3.470  1.00  0.00           O  
ATOM   1033  H   GLY A  69       9.589   3.485  -0.483  1.00  0.00           H  
ATOM   1034  HA2 GLY A  69      11.815   1.854  -1.128  1.00  0.00           H  
ATOM   1035  HA3 GLY A  69      10.191   1.928  -1.907  1.00  0.00           H  
ATOM   1036  N   LEU A  70      11.307   4.532  -2.812  1.00  0.00           N  
ATOM   1037  CA  LEU A  70      11.822   5.500  -3.749  1.00  0.00           C  
ATOM   1038  C   LEU A  70      13.160   5.998  -3.307  1.00  0.00           C  
ATOM   1039  O   LEU A  70      14.045   6.216  -4.128  1.00  0.00           O  
ATOM   1040  CB  LEU A  70      10.859   6.704  -3.878  1.00  0.00           C  
ATOM   1041  CG  LEU A  70      10.531   7.063  -5.339  1.00  0.00           C  
ATOM   1042  CD1 LEU A  70       9.330   8.023  -5.419  1.00  0.00           C  
ATOM   1043  CD2 LEU A  70      11.736   7.600  -6.136  1.00  0.00           C  
ATOM   1044  H   LEU A  70      10.607   4.893  -2.203  1.00  0.00           H  
ATOM   1045  HA  LEU A  70      11.964   5.017  -4.703  1.00  0.00           H  
ATOM   1046  HB2 LEU A  70       9.898   6.415  -3.415  1.00  0.00           H  
ATOM   1047  HB3 LEU A  70      11.180   7.589  -3.300  1.00  0.00           H  
ATOM   1048  HG  LEU A  70      10.220   6.094  -5.792  1.00  0.00           H  
ATOM   1049 HD11 LEU A  70       8.454   7.590  -4.890  1.00  0.00           H  
ATOM   1050 HD12 LEU A  70       9.583   8.997  -4.948  1.00  0.00           H  
ATOM   1051 HD13 LEU A  70       9.050   8.203  -6.479  1.00  0.00           H  
ATOM   1052 HD21 LEU A  70      12.133   8.522  -5.661  1.00  0.00           H  
ATOM   1053 HD22 LEU A  70      12.547   6.844  -6.185  1.00  0.00           H  
ATOM   1054 HD23 LEU A  70      11.427   7.842  -7.175  1.00  0.00           H  
ATOM   1055  N   GLY A  71      13.346   6.163  -1.980  1.00  0.00           N  
ATOM   1056  CA  GLY A  71      14.610   6.543  -1.388  1.00  0.00           C  
ATOM   1057  C   GLY A  71      15.593   5.416  -1.534  1.00  0.00           C  
ATOM   1058  O   GLY A  71      16.766   5.631  -1.829  1.00  0.00           O  
ATOM   1059  H   GLY A  71      12.595   5.990  -1.349  1.00  0.00           H  
ATOM   1060  HA2 GLY A  71      14.985   7.414  -1.908  1.00  0.00           H  
ATOM   1061  HA3 GLY A  71      14.430   6.707  -0.337  1.00  0.00           H  
ATOM   1062  N   LEU A  72      15.088   4.173  -1.365  1.00  0.00           N  
ATOM   1063  CA  LEU A  72      15.814   2.940  -1.552  1.00  0.00           C  
ATOM   1064  C   LEU A  72      16.077   2.661  -3.018  1.00  0.00           C  
ATOM   1065  O   LEU A  72      17.012   1.931  -3.336  1.00  0.00           O  
ATOM   1066  CB  LEU A  72      15.028   1.740  -0.965  1.00  0.00           C  
ATOM   1067  CG  LEU A  72      14.921   1.747   0.582  1.00  0.00           C  
ATOM   1068  CD1 LEU A  72      13.800   0.808   1.065  1.00  0.00           C  
ATOM   1069  CD2 LEU A  72      16.254   1.418   1.279  1.00  0.00           C  
ATOM   1070  H   LEU A  72      14.134   4.066  -1.081  1.00  0.00           H  
ATOM   1071  HA  LEU A  72      16.768   3.033  -1.054  1.00  0.00           H  
ATOM   1072  HB2 LEU A  72      13.998   1.762  -1.387  1.00  0.00           H  
ATOM   1073  HB3 LEU A  72      15.491   0.777  -1.272  1.00  0.00           H  
ATOM   1074  HG  LEU A  72      14.641   2.774   0.903  1.00  0.00           H  
ATOM   1075 HD11 LEU A  72      13.999  -0.228   0.728  1.00  0.00           H  
ATOM   1076 HD12 LEU A  72      13.736   0.818   2.174  1.00  0.00           H  
ATOM   1077 HD13 LEU A  72      12.820   1.127   0.654  1.00  0.00           H  
ATOM   1078 HD21 LEU A  72      17.035   2.157   1.001  1.00  0.00           H  
ATOM   1079 HD22 LEU A  72      16.126   1.444   2.381  1.00  0.00           H  
ATOM   1080 HD23 LEU A  72      16.600   0.404   0.987  1.00  0.00           H  
ATOM   1081  N   TYR A  73      15.264   3.233  -3.944  1.00  0.00           N  
ATOM   1082  CA  TYR A  73      15.383   3.009  -5.372  1.00  0.00           C  
ATOM   1083  C   TYR A  73      16.485   3.855  -5.953  1.00  0.00           C  
ATOM   1084  O   TYR A  73      17.184   3.435  -6.873  1.00  0.00           O  
ATOM   1085  CB  TYR A  73      14.087   3.317  -6.157  1.00  0.00           C  
ATOM   1086  CG  TYR A  73      13.962   2.390  -7.331  1.00  0.00           C  
ATOM   1087  CD1 TYR A  73      13.512   1.070  -7.147  1.00  0.00           C  
ATOM   1088  CD2 TYR A  73      14.320   2.824  -8.615  1.00  0.00           C  
ATOM   1089  CE1 TYR A  73      13.392   0.209  -8.244  1.00  0.00           C  
ATOM   1090  CE2 TYR A  73      14.199   1.964  -9.713  1.00  0.00           C  
ATOM   1091  CZ  TYR A  73      13.729   0.655  -9.529  1.00  0.00           C  
ATOM   1092  OH  TYR A  73      13.613  -0.217 -10.634  1.00  0.00           O  
ATOM   1093  H   TYR A  73      14.519   3.838  -3.670  1.00  0.00           H  
ATOM   1094  HA  TYR A  73      15.634   1.969  -5.504  1.00  0.00           H  
ATOM   1095  HB2 TYR A  73      13.197   3.141  -5.534  1.00  0.00           H  
ATOM   1096  HB3 TYR A  73      14.052   4.369  -6.501  1.00  0.00           H  
ATOM   1097  HD1 TYR A  73      13.263   0.712  -6.154  1.00  0.00           H  
ATOM   1098  HD2 TYR A  73      14.707   3.825  -8.741  1.00  0.00           H  
ATOM   1099  HE1 TYR A  73      13.037  -0.800  -8.092  1.00  0.00           H  
ATOM   1100  HE2 TYR A  73      14.478   2.312 -10.697  1.00  0.00           H  
ATOM   1101  HH  TYR A  73      13.293  -1.063 -10.311  1.00  0.00           H  
ATOM   1102  N   VAL A  74      16.660   5.082  -5.411  1.00  0.00           N  
ATOM   1103  CA  VAL A  74      17.737   5.988  -5.768  1.00  0.00           C  
ATOM   1104  C   VAL A  74      19.060   5.402  -5.323  1.00  0.00           C  
ATOM   1105  O   VAL A  74      20.077   5.567  -5.993  1.00  0.00           O  
ATOM   1106  CB  VAL A  74      17.532   7.377  -5.170  1.00  0.00           C  
ATOM   1107  CG1 VAL A  74      18.767   8.290  -5.348  1.00  0.00           C  
ATOM   1108  CG2 VAL A  74      16.301   8.016  -5.847  1.00  0.00           C  
ATOM   1109  H   VAL A  74      16.010   5.416  -4.727  1.00  0.00           H  
ATOM   1110  HA  VAL A  74      17.754   6.081  -6.842  1.00  0.00           H  
ATOM   1111  HB  VAL A  74      17.333   7.265  -4.083  1.00  0.00           H  
ATOM   1112 HG11 VAL A  74      19.058   8.342  -6.418  1.00  0.00           H  
ATOM   1113 HG12 VAL A  74      18.527   9.318  -4.997  1.00  0.00           H  
ATOM   1114 HG13 VAL A  74      19.629   7.923  -4.755  1.00  0.00           H  
ATOM   1115 HG21 VAL A  74      15.403   7.377  -5.752  1.00  0.00           H  
ATOM   1116 HG22 VAL A  74      16.081   9.001  -5.383  1.00  0.00           H  
ATOM   1117 HG23 VAL A  74      16.501   8.174  -6.928  1.00  0.00           H  
ATOM   1118  N   MET A  75      19.058   4.665  -4.189  1.00  0.00           N  
ATOM   1119  CA  MET A  75      20.240   4.042  -3.637  1.00  0.00           C  
ATOM   1120  C   MET A  75      20.595   2.779  -4.387  1.00  0.00           C  
ATOM   1121  O   MET A  75      21.761   2.390  -4.426  1.00  0.00           O  
ATOM   1122  CB  MET A  75      20.074   3.704  -2.144  1.00  0.00           C  
ATOM   1123  CG  MET A  75      19.989   4.953  -1.247  1.00  0.00           C  
ATOM   1124  SD  MET A  75      19.500   4.599   0.472  1.00  0.00           S  
ATOM   1125  CE  MET A  75      21.071   3.865   1.017  1.00  0.00           C  
ATOM   1126  H   MET A  75      18.205   4.508  -3.695  1.00  0.00           H  
ATOM   1127  HA  MET A  75      21.057   4.735  -3.735  1.00  0.00           H  
ATOM   1128  HB2 MET A  75      19.145   3.109  -2.027  1.00  0.00           H  
ATOM   1129  HB3 MET A  75      20.932   3.087  -1.797  1.00  0.00           H  
ATOM   1130  HG2 MET A  75      20.973   5.470  -1.268  1.00  0.00           H  
ATOM   1131  HG3 MET A  75      19.251   5.652  -1.692  1.00  0.00           H  
ATOM   1132  HE1 MET A  75      21.911   4.580   0.880  1.00  0.00           H  
ATOM   1133  HE2 MET A  75      21.027   3.594   2.094  1.00  0.00           H  
ATOM   1134  HE3 MET A  75      21.310   2.943   0.446  1.00  0.00           H  
ATOM   1135  N   PHE A  76      19.588   2.133  -5.028  1.00  0.00           N  
ATOM   1136  CA  PHE A  76      19.735   0.996  -5.915  1.00  0.00           C  
ATOM   1137  C   PHE A  76      20.426   1.460  -7.182  1.00  0.00           C  
ATOM   1138  O   PHE A  76      21.244   0.733  -7.744  1.00  0.00           O  
ATOM   1139  CB  PHE A  76      18.338   0.327  -6.183  1.00  0.00           C  
ATOM   1140  CG  PHE A  76      18.149  -0.288  -7.553  1.00  0.00           C  
ATOM   1141  CD1 PHE A  76      18.890  -1.415  -7.940  1.00  0.00           C  
ATOM   1142  CD2 PHE A  76      17.315   0.334  -8.500  1.00  0.00           C  
ATOM   1143  CE1 PHE A  76      18.839  -1.880  -9.261  1.00  0.00           C  
ATOM   1144  CE2 PHE A  76      17.246  -0.141  -9.814  1.00  0.00           C  
ATOM   1145  CZ  PHE A  76      18.013  -1.246 -10.197  1.00  0.00           C  
ATOM   1146  H   PHE A  76      18.652   2.465  -4.949  1.00  0.00           H  
ATOM   1147  HA  PHE A  76      20.377   0.270  -5.439  1.00  0.00           H  
ATOM   1148  HB2 PHE A  76      18.159  -0.460  -5.422  1.00  0.00           H  
ATOM   1149  HB3 PHE A  76      17.551   1.094  -6.053  1.00  0.00           H  
ATOM   1150  HD1 PHE A  76      19.541  -1.891  -7.222  1.00  0.00           H  
ATOM   1151  HD2 PHE A  76      16.750   1.210  -8.223  1.00  0.00           H  
ATOM   1152  HE1 PHE A  76      19.423  -2.734  -9.562  1.00  0.00           H  
ATOM   1153  HE2 PHE A  76      16.614   0.353 -10.537  1.00  0.00           H  
ATOM   1154  HZ  PHE A  76      17.967  -1.612 -11.213  1.00  0.00           H  
ATOM   1155  N   ALA A  77      20.107   2.693  -7.644  1.00  0.00           N  
ATOM   1156  CA  ALA A  77      20.584   3.244  -8.891  1.00  0.00           C  
ATOM   1157  C   ALA A  77      22.053   3.567  -8.827  1.00  0.00           C  
ATOM   1158  O   ALA A  77      22.719   3.626  -9.860  1.00  0.00           O  
ATOM   1159  CB  ALA A  77      19.826   4.527  -9.281  1.00  0.00           C  
ATOM   1160  H   ALA A  77      19.485   3.282  -7.132  1.00  0.00           H  
ATOM   1161  HA  ALA A  77      20.426   2.500  -9.660  1.00  0.00           H  
ATOM   1162  HB1 ALA A  77      18.736   4.318  -9.332  1.00  0.00           H  
ATOM   1163  HB2 ALA A  77      19.991   5.331  -8.533  1.00  0.00           H  
ATOM   1164  HB3 ALA A  77      20.157   4.894 -10.275  1.00  0.00           H  
ATOM   1165  N   VAL A  78      22.596   3.746  -7.596  1.00  0.00           N  
ATOM   1166  CA  VAL A  78      24.008   3.936  -7.366  1.00  0.00           C  
ATOM   1167  C   VAL A  78      24.594   2.551  -7.228  1.00  0.00           C  
ATOM   1168  O   VAL A  78      25.074   1.983  -8.208  1.00  0.00           O  
ATOM   1169  CB  VAL A  78      24.314   4.825  -6.166  1.00  0.00           C  
ATOM   1170  CG1 VAL A  78      25.840   5.022  -6.014  1.00  0.00           C  
ATOM   1171  CG2 VAL A  78      23.609   6.185  -6.368  1.00  0.00           C  
ATOM   1172  H   VAL A  78      22.033   3.680  -6.775  1.00  0.00           H  
ATOM   1173  HA  VAL A  78      24.444   4.409  -8.230  1.00  0.00           H  
ATOM   1174  HB  VAL A  78      23.909   4.368  -5.240  1.00  0.00           H  
ATOM   1175 HG11 VAL A  78      26.266   5.451  -6.945  1.00  0.00           H  
ATOM   1176 HG12 VAL A  78      26.049   5.721  -5.177  1.00  0.00           H  
ATOM   1177 HG13 VAL A  78      26.351   4.063  -5.798  1.00  0.00           H  
ATOM   1178 HG21 VAL A  78      23.950   6.658  -7.313  1.00  0.00           H  
ATOM   1179 HG22 VAL A  78      22.510   6.067  -6.406  1.00  0.00           H  
ATOM   1180 HG23 VAL A  78      23.853   6.867  -5.525  1.00  0.00           H  
ATOM   1181  N   ALA A  79      24.560   1.973  -6.004  1.00  0.00           N  
ATOM   1182  CA  ALA A  79      25.113   0.674  -5.719  1.00  0.00           C  
ATOM   1183  C   ALA A  79      24.019  -0.387  -5.901  1.00  0.00           C  
ATOM   1184  O   ALA A  79      24.162  -1.233  -6.823  1.00  0.00           O  
ATOM   1185  CB  ALA A  79      25.666   0.588  -4.286  1.00  0.00           C  
ATOM   1186  OXT ALA A  79      23.030  -0.367  -5.120  1.00  0.00           O  
ATOM   1187  H   ALA A  79      24.154   2.442  -5.223  1.00  0.00           H  
ATOM   1188  HA  ALA A  79      25.925   0.475  -6.407  1.00  0.00           H  
ATOM   1189  HB1 ALA A  79      24.865   0.791  -3.544  1.00  0.00           H  
ATOM   1190  HB2 ALA A  79      26.097  -0.416  -4.091  1.00  0.00           H  
ATOM   1191  HB3 ALA A  79      26.468   1.344  -4.146  1.00  0.00           H  
TER    1192      ALA A  79                                                      
ENDMDL                                                                          
