# Supplementary material for: Comparative Performance of High-Throughput Methods for Protein pKa Predictions
Source: J Chem Inf Model. 2023 Aug 8;63(16):5169–81. doi: 10.1021/acs.jcim.3c00165 (PMC10466379; doi:10.1021/acs.jcim.3c00165)
Supplement: Supplementary file 3 — ci3c00165_si_003.zip [file ci3c00165_si_003.zip › curated_pdbs/1fez_curated_4.pdb]

ATOM   6127  N   LYS C   5      36.466  -2.030 157.319  1.00 39.63           N  
ATOM   6128  CA  LYS C   5      36.797  -1.357 156.025  1.00 39.63           C  
ATOM   6129  C   LYS C   5      37.591  -2.259 155.076  1.00 39.63           C  
ATOM   6130  O   LYS C   5      37.957  -3.377 155.416  1.00 39.63           O  
ATOM   6131  CB  LYS C   5      37.610  -0.078 156.283  1.00  9.78           C  
ATOM   6132  CG  LYS C   5      36.954   0.942 157.215  1.00  9.78           C  
ATOM   6133  CD  LYS C   5      37.750   2.245 157.277  1.00  9.78           C  
ATOM   6134  CE  LYS C   5      37.787   2.942 155.924  1.00  9.78           C  
ATOM   6135  NZ  LYS C   5      38.476   4.260 155.994  1.00  9.78           N  
ATOM   6136  N   ILE C   6      37.869  -1.742 153.887  1.00  9.67           N  
ATOM   6137  CA  ILE C   6      38.632  -2.451 152.859  1.00  9.67           C  
ATOM   6138  C   ILE C   6      37.908  -3.678 152.310  1.00  9.67           C  
ATOM   6139  O   ILE C   6      37.880  -4.740 152.937  1.00  9.67           O  
ATOM   6140  CB  ILE C   6      40.025  -2.892 153.368  1.00 29.57           C  
ATOM   6141  CG1 ILE C   6      40.645  -1.790 154.224  1.00 29.57           C  
ATOM   6142  CG2 ILE C   6      40.942  -3.189 152.168  1.00 29.57           C  
ATOM   6143  CD1 ILE C   6      40.903  -0.528 153.474  1.00 29.57           C  
ATOM   6144  N   GLU C   7      37.338  -3.530 151.122  1.00  5.39           N  
ATOM   6145  CA  GLU C   7      36.619  -4.621 150.506  1.00  5.39           C  
ATOM   6146  C   GLU C   7      37.266  -4.996 149.191  1.00  5.39           C  
ATOM   6147  O   GLU C   7      36.867  -5.975 148.558  1.00  5.39           O  
ATOM   6148  CB  GLU C   7      35.157  -4.213 150.327  1.00 81.75           C  
ATOM   6149  CG  GLU C   7      34.505  -3.892 151.678  1.00 81.75           C  
ATOM   6150  CD  GLU C   7      33.082  -3.360 151.591  1.00 81.75           C  
ATOM   6151  OE1 GLU C   7      32.497  -3.086 152.662  1.00 81.75           O  
ATOM   6152  OE2 GLU C   7      32.550  -3.214 150.467  1.00 81.75           O  
ATOM   6153  N   ALA C   8      38.294  -4.232 148.813  1.00  5.39           N  
ATOM   6154  CA  ALA C   8      39.020  -4.460 147.562  1.00  5.39           C  
ATOM   6155  C   ALA C   8      40.376  -3.743 147.422  1.00  5.39           C  
ATOM   6156  O   ALA C   8      40.557  -2.627 147.899  1.00  5.39           O  
ATOM   6157  CB  ALA C   8      38.121  -4.076 146.391  1.00  5.39           C  
ATOM   6158  N   VAL C   9      41.324  -4.400 146.762  1.00  5.39           N  
ATOM   6159  CA  VAL C   9      42.650  -3.819 146.494  1.00  5.39           C  
ATOM   6160  C   VAL C   9      42.766  -3.683 144.959  1.00  5.39           C  
ATOM   6161  O   VAL C   9      42.228  -4.509 144.218  1.00  5.39           O  
ATOM   6162  CB  VAL C   9      43.819  -4.734 146.979  1.00  5.39           C  
ATOM   6163  CG1 VAL C   9      45.119  -3.955 146.974  1.00  5.39           C  
ATOM   6164  CG2 VAL C   9      43.539  -5.276 148.362  1.00  5.39           C  
ATOM   6165  N   ILE C  10      43.460  -2.650 144.488  1.00  5.39           N  
ATOM   6166  CA  ILE C  10      43.636  -2.412 143.053  1.00  5.39           C  
ATOM   6167  C   ILE C  10      45.127  -2.282 142.698  1.00  5.39           C  
ATOM   6168  O   ILE C  10      45.783  -1.323 143.103  1.00  5.39           O  
ATOM   6169  CB  ILE C  10      42.858  -1.149 142.637  1.00  5.39           C  
ATOM   6170  CG1 ILE C  10      41.364  -1.475 142.596  1.00  5.39           C  
ATOM   6171  CG2 ILE C  10      43.346  -0.626 141.304  1.00  5.39           C  
ATOM   6172  CD1 ILE C  10      40.505  -0.322 142.127  1.00  5.39           C  
ATOM   6173  N   PHE C  11      45.643  -3.248 141.933  1.00 10.09           N  
ATOM   6174  CA  PHE C  11      47.058  -3.299 141.557  1.00 10.09           C  
ATOM   6175  C   PHE C  11      47.534  -2.751 140.210  1.00 10.09           C  
ATOM   6176  O   PHE C  11      46.931  -3.015 139.174  1.00 10.09           O  
ATOM   6177  CB  PHE C  11      47.560  -4.745 141.616  1.00  8.81           C  
ATOM   6178  CG  PHE C  11      47.592  -5.324 142.983  1.00  8.81           C  
ATOM   6179  CD1 PHE C  11      46.523  -6.059 143.464  1.00  8.81           C  
ATOM   6180  CD2 PHE C  11      48.690  -5.121 143.809  1.00  8.81           C  
ATOM   6181  CE1 PHE C  11      46.546  -6.583 144.759  1.00  8.81           C  
ATOM   6182  CE2 PHE C  11      48.723  -5.642 145.101  1.00  8.81           C  
ATOM   6183  CZ  PHE C  11      47.650  -6.373 145.578  1.00  8.81           C  
ATOM   6184  N   ASP C  12      48.645  -2.019 140.239  1.00  6.07           N  
ATOM   6185  CA  ASP C  12      49.299  -1.500 139.027  1.00  6.07           C  
ATOM   6186  C   ASP C  12      49.797  -2.817 138.414  1.00  6.07           C  
ATOM   6187  O   ASP C  12      49.708  -3.859 139.066  1.00  6.07           O  
ATOM   6188  CB  ASP C  12      50.476  -0.566 139.453  1.00 27.57           C  
ATOM   6189  CG  ASP C  12      51.619  -0.448 138.404  1.00 27.57           C  
ATOM   6190  OD1 ASP C  12      52.252  -1.470 138.066  1.00 27.57           O  
ATOM   6191  OD2 ASP C  12      51.916   0.686 137.945  1.00 27.57           O  
ATOM   6192  N   TRP C  13      50.280  -2.817 137.179  1.00  5.39           N  
ATOM   6193  CA  TRP C  13      50.781  -4.078 136.653  1.00  5.39           C  
ATOM   6194  C   TRP C  13      52.306  -4.105 136.628  1.00  5.39           C  
ATOM   6195  O   TRP C  13      52.945  -4.488 137.610  1.00  5.39           O  
ATOM   6196  CB  TRP C  13      50.223  -4.363 135.259  1.00 36.12           C  
ATOM   6197  CG  TRP C  13      48.879  -5.029 135.280  1.00 36.12           C  
ATOM   6198  CD1 TRP C  13      47.661  -4.424 135.426  1.00 36.12           C  
ATOM   6199  CD2 TRP C  13      48.618  -6.431 135.168  1.00 36.12           C  
ATOM   6200  NE1 TRP C  13      46.658  -5.365 135.410  1.00 36.12           N  
ATOM   6201  CE2 TRP C  13      47.216  -6.604 135.254  1.00 36.12           C  
ATOM   6202  CE3 TRP C  13      49.429  -7.557 135.004  1.00 36.12           C  
ATOM   6203  CZ2 TRP C  13      46.612  -7.853 135.182  1.00 36.12           C  
ATOM   6204  CZ3 TRP C  13      48.829  -8.803 134.933  1.00 36.12           C  
ATOM   6205  CH2 TRP C  13      47.431  -8.939 135.024  1.00 36.12           C  
ATOM   6206  N   ALA C  14      52.881  -3.681 135.507  1.00 12.87           N  
ATOM   6207  CA  ALA C  14      54.332  -3.668 135.317  1.00 12.87           C  
ATOM   6208  C   ALA C  14      55.080  -2.798 136.322  1.00 12.87           C  
ATOM   6209  O   ALA C  14      55.301  -1.620 136.067  1.00 12.87           O  
ATOM   6210  CB  ALA C  14      54.665  -3.210 133.892  1.00  5.39           C  
ATOM   6211  N   GLY C  15      55.478  -3.393 137.449  1.00 15.16           N  
ATOM   6212  CA  GLY C  15      56.204  -2.666 138.477  1.00 15.16           C  
ATOM   6213  C   GLY C  15      55.710  -2.987 139.876  1.00 15.16           C  
ATOM   6214  O   GLY C  15      56.460  -2.903 140.847  1.00 15.16           O  
ATOM   6215  N   THR C  16      54.438  -3.351 139.982  1.00 29.44           N  
ATOM   6216  CA  THR C  16      53.844  -3.692 141.264  1.00 29.44           C  
ATOM   6217  C   THR C  16      53.678  -5.201 141.398  1.00 29.44           C  
ATOM   6218  O   THR C  16      53.987  -5.772 142.449  1.00 29.44           O  
ATOM   6219  CB  THR C  16      52.460  -3.022 141.439  1.00  5.39           C  
ATOM   6220  OG1 THR C  16      52.624  -1.613 141.667  1.00  5.39           O  
ATOM   6221  CG2 THR C  16      51.713  -3.636 142.609  1.00  5.39           C  
ATOM   6222  N   THR C  17      53.196  -5.847 140.341  1.00  5.39           N  
ATOM   6223  CA  THR C  17      52.989  -7.288 140.376  1.00  5.39           C  
ATOM   6224  C   THR C  17      53.822  -8.038 139.366  1.00  5.39           C  
ATOM   6225  O   THR C  17      54.246  -9.159 139.625  1.00  5.39           O  
ATOM   6226  CB  THR C  17      51.543  -7.655 140.106  1.00 20.55           C  
ATOM   6227  OG1 THR C  17      51.181  -7.179 138.808  1.00 20.55           O  
ATOM   6228  CG2 THR C  17      50.636  -7.042 141.144  1.00 20.55           C  
ATOM   6229  N   VAL C  18      54.037  -7.443 138.203  1.00 36.79           N  
ATOM   6230  CA  VAL C  18      54.832  -8.090 137.162  1.00 36.79           C  
ATOM   6231  C   VAL C  18      56.009  -7.210 136.725  1.00 36.79           C  
ATOM   6232  O   VAL C  18      55.990  -6.006 136.941  1.00 36.79           O  
ATOM   6233  CB  VAL C  18      53.945  -8.447 135.939  1.00 27.03           C  
ATOM   6234  CG1 VAL C  18      53.066  -9.625 136.266  1.00 27.03           C  
ATOM   6235  CG2 VAL C  18      53.070  -7.278 135.568  1.00 27.03           C  
ATOM   6236  N   ASP C  19      57.036  -7.809 136.133  1.00 43.05           N  
ATOM   6237  CA  ASP C  19      58.208  -7.058 135.669  1.00 43.05           C  
ATOM   6238  C   ASP C  19      58.854  -6.204 136.765  1.00 43.05           C  
ATOM   6239  O   ASP C  19      58.488  -5.039 136.961  1.00 43.05           O  
ATOM   6240  CB  ASP C  19      57.837  -6.153 134.484  1.00 62.34           C  
ATOM   6241  CG  ASP C  19      59.062  -5.487 133.839  1.00 62.34           C  
ATOM   6242  OD1 ASP C  19      58.884  -4.678 132.891  1.00 62.34           O  
ATOM   6243  OD2 ASP C  19      60.206  -5.777 134.277  1.00 62.34           O  
ATOM   6244  N   TYR C  20      59.824  -6.792 137.465  1.00  7.63           N  
ATOM   6245  CA  TYR C  20      60.540  -6.119 138.543  1.00  7.63           C  
ATOM   6246  C   TYR C  20      61.412  -5.022 137.963  1.00  7.63           C  
ATOM   6247  O   TYR C  20      62.220  -5.263 137.072  1.00  7.63           O  
ATOM   6248  CB  TYR C  20      61.401  -7.136 139.286  1.00 49.30           C  
ATOM   6249  CG  TYR C  20      62.030  -6.663 140.582  1.00 49.30           C  
ATOM   6250  CD1 TYR C  20      63.026  -5.684 140.596  1.00 49.30           C  
ATOM   6251  CD2 TYR C  20      61.677  -7.255 141.792  1.00 49.30           C  
ATOM   6252  CE1 TYR C  20      63.662  -5.316 141.789  1.00 49.30           C  
ATOM   6253  CE2 TYR C  20      62.301  -6.895 142.987  1.00 49.30           C  
ATOM   6254  CZ  TYR C  20      63.293  -5.926 142.984  1.00 49.30           C  
ATOM   6255  OH  TYR C  20      63.897  -5.584 144.178  1.00 49.30           O  
ATOM   6256  N   GLY C  21      61.246  -3.811 138.471  1.00  5.39           N  
ATOM   6257  CA  GLY C  21      62.027  -2.697 137.971  1.00  5.39           C  
ATOM   6258  C   GLY C  21      61.304  -1.980 136.849  1.00  5.39           C  
ATOM   6259  O   GLY C  21      61.638  -0.842 136.503  1.00  5.39           O  
ATOM   6260  N   CYS C  22      60.299  -2.645 136.289  1.00 47.29           N  
ATOM   6261  CA  CYS C  22      59.534  -2.069 135.195  1.00 47.29           C  
ATOM   6262  C   CYS C  22      60.506  -1.789 134.046  1.00 47.29           C  
ATOM   6263  O   CYS C  22      60.759  -0.632 133.696  1.00 47.29           O  
ATOM   6264  CB  CYS C  22      58.872  -0.781 135.664  1.00  5.39           C  
ATOM   6265  SG  CYS C  22      57.980   0.061 134.373  1.00  5.39           S  
ATOM   6266  N   PHE C  23      61.041  -2.862 133.459  1.00  8.32           N  
ATOM   6267  CA  PHE C  23      62.026  -2.751 132.384  1.00  8.32           C  
ATOM   6268  C   PHE C  23      61.584  -2.904 130.932  1.00  8.32           C  
ATOM   6269  O   PHE C  23      62.301  -2.473 130.020  1.00  8.32           O  
ATOM   6270  CB  PHE C  23      63.177  -3.725 132.633  1.00 18.02           C  
ATOM   6271  CG  PHE C  23      64.256  -3.172 133.511  1.00 18.02           C  
ATOM   6272  CD1 PHE C  23      64.117  -3.177 134.897  1.00 18.02           C  
ATOM   6273  CD2 PHE C  23      65.406  -2.633 132.953  1.00 18.02           C  
ATOM   6274  CE1 PHE C  23      65.109  -2.653 135.712  1.00 18.02           C  
ATOM   6275  CE2 PHE C  23      66.404  -2.104 133.757  1.00 18.02           C  
ATOM   6276  CZ  PHE C  23      66.256  -2.114 135.142  1.00 18.02           C  
ATOM   6277  N   ALA C  24      60.427  -3.516 130.704  1.00 10.42           N  
ATOM   6278  CA  ALA C  24      59.961  -3.707 129.334  1.00 10.42           C  
ATOM   6279  C   ALA C  24      60.074  -2.452 128.455  1.00 10.42           C  
ATOM   6280  O   ALA C  24      60.853  -2.432 127.493  1.00 10.42           O  
ATOM   6281  CB  ALA C  24      58.521  -4.230 129.338  1.00  5.39           C  
ATOM   6282  N   PRO C  25      59.324  -1.382 128.786  1.00  5.39           N  
ATOM   6283  CA  PRO C  25      59.313  -0.114 128.040  1.00  5.39           C  
ATOM   6284  C   PRO C  25      60.601   0.710 128.037  1.00  5.39           C  
ATOM   6285  O   PRO C  25      60.828   1.498 127.125  1.00  5.39           O  
ATOM   6286  CB  PRO C  25      58.183   0.671 128.703  1.00 23.48           C  
ATOM   6287  CG  PRO C  25      57.364  -0.373 129.399  1.00 23.48           C  
ATOM   6288  CD  PRO C  25      58.402  -1.299 129.927  1.00 23.48           C  
ATOM   6289  N   LEU C  26      61.440   0.524 129.049  1.00 38.98           N  
ATOM   6290  CA  LEU C  26      62.659   1.317 129.201  1.00 38.98           C  
ATOM   6291  C   LEU C  26      63.564   1.593 128.008  1.00 38.98           C  
ATOM   6292  O   LEU C  26      63.537   2.693 127.462  1.00 38.98           O  
ATOM   6293  CB  LEU C  26      63.512   0.778 130.352  1.00  6.19           C  
ATOM   6294  CG  LEU C  26      64.591   1.780 130.791  1.00  6.19           C  
ATOM   6295  CD1 LEU C  26      63.932   3.106 131.125  1.00  6.19           C  
ATOM   6296  CD2 LEU C  26      65.358   1.251 131.994  1.00  6.19           C  
ATOM   6297  N   GLU C  27      64.377   0.630 127.593  1.00  5.39           N  
ATOM   6298  CA  GLU C  27      65.275   0.920 126.488  1.00  5.39           C  
ATOM   6299  C   GLU C  27      64.547   1.456 125.265  1.00  5.39           C  
ATOM   6300  O   GLU C  27      65.048   2.354 124.589  1.00  5.39           O  
ATOM   6301  CB  GLU C  27      66.106  -0.306 126.102  1.00 17.25           C  
ATOM   6302  CG  GLU C  27      67.547   0.069 125.710  1.00 17.25           C  
ATOM   6303  CD  GLU C  27      68.159  -0.854 124.655  1.00 17.25           C  
ATOM   6304  OE1 GLU C  27      68.303  -2.079 124.912  1.00 17.25           O  
ATOM   6305  OE2 GLU C  27      68.493  -0.336 123.561  1.00 17.25           O  
ATOM   6306  N   VAL C  28      63.362   0.917 124.996  1.00  9.49           N  
ATOM   6307  CA  VAL C  28      62.572   1.335 123.844  1.00  9.49           C  
ATOM   6308  C   VAL C  28      62.351   2.848 123.814  1.00  9.49           C  
ATOM   6309  O   VAL C  28      62.626   3.493 122.802  1.00  9.49           O  
ATOM   6310  CB  VAL C  28      61.214   0.625 123.822  1.00 22.79           C  
ATOM   6311  CG1 VAL C  28      60.501   0.910 122.506  1.00 22.79           C  
ATOM   6312  CG2 VAL C  28      61.416  -0.874 124.021  1.00 22.79           C  
ATOM   6313  N   PHE C  29      61.845   3.412 124.909  1.00 10.93           N  
ATOM   6314  CA  PHE C  29      61.646   4.858 124.976  1.00 10.93           C  
ATOM   6315  C   PHE C  29      62.951   5.547 124.604  1.00 10.93           C  
ATOM   6316  O   PHE C  29      62.952   6.589 123.949  1.00 10.93           O  
ATOM   6317  CB  PHE C  29      61.255   5.312 126.378  1.00  5.39           C  
ATOM   6318  CG  PHE C  29      59.827   5.075 126.708  1.00  5.39           C  
ATOM   6319  CD1 PHE C  29      59.469   4.140 127.675  1.00  5.39           C  
ATOM   6320  CD2 PHE C  29      58.833   5.778 126.051  1.00  5.39           C  
ATOM   6321  CE1 PHE C  29      58.132   3.909 127.986  1.00  5.39           C  
ATOM   6322  CE2 PHE C  29      57.494   5.555 126.353  1.00  5.39           C  
ATOM   6323  CZ  PHE C  29      57.141   4.617 127.322  1.00  5.39           C  
ATOM   6324  N   MET C  30      64.067   4.973 125.042  1.00  5.39           N  
ATOM   6325  CA  MET C  30      65.359   5.550 124.735  1.00  5.39           C  
ATOM   6326  C   MET C  30      65.704   5.323 123.269  1.00  5.39           C  
ATOM   6327  O   MET C  30      66.217   6.221 122.605  1.00  5.39           O  
ATOM   6328  CB  MET C  30      66.437   4.945 125.632  1.00 34.73           C  
ATOM   6329  CG  MET C  30      66.317   5.362 127.085  1.00 34.73           C  
ATOM   6330  SD  MET C  30      67.777   4.981 128.089  1.00 34.73           S  
ATOM   6331  CE  MET C  30      67.578   3.177 128.289  1.00 34.73           C  
ATOM   6332  N   GLU C  31      65.398   4.134 122.754  1.00  5.39           N  
ATOM   6333  CA  GLU C  31      65.709   3.813 121.365  1.00  5.39           C  
ATOM   6334  C   GLU C  31      65.155   4.783 120.320  1.00  5.39           C  
ATOM   6335  O   GLU C  31      65.904   5.357 119.531  1.00  5.39           O  
ATOM   6336  CB  GLU C  31      65.229   2.406 121.022  1.00 56.43           C  
ATOM   6337  CG  GLU C  31      65.320   2.099 119.531  1.00 56.43           C  
ATOM   6338  CD  GLU C  31      66.736   2.229 118.995  1.00 56.43           C  
ATOM   6339  OE1 GLU C  31      67.392   3.255 119.275  1.00 56.43           O  
ATOM   6340  OE2 GLU C  31      67.194   1.304 118.286  1.00 56.43           O  
ATOM   6341  N   ILE C  32      63.839   4.943 120.307  1.00 41.24           N  
ATOM   6342  CA  ILE C  32      63.196   5.829 119.353  1.00 41.24           C  
ATOM   6343  C   ILE C  32      63.818   7.231 119.350  1.00 41.24           C  
ATOM   6344  O   ILE C  32      64.039   7.819 118.285  1.00 41.24           O  
ATOM   6345  CB  ILE C  32      61.681   5.928 119.642  1.00 15.47           C  
ATOM   6346  CG1 ILE C  32      61.444   6.567 121.012  1.00 15.47           C  
ATOM   6347  CG2 ILE C  32      61.063   4.537 119.590  1.00 15.47           C  
ATOM   6348  CD1 ILE C  32      59.988   6.642 121.426  1.00 15.47           C  
ATOM   6349  N   PHE C  33      64.104   7.763 120.536  1.00 15.65           N  
ATOM   6350  CA  PHE C  33      64.708   9.085 120.652  1.00 15.65           C  
ATOM   6351  C   PHE C  33      66.165   9.098 120.155  1.00 15.65           C  
ATOM   6352  O   PHE C  33      66.653  10.108 119.637  1.00 15.65           O  
ATOM   6353  CB  PHE C  33      64.671   9.564 122.113  1.00  5.78           C  
ATOM   6354  CG  PHE C  33      63.400  10.255 122.502  1.00  5.78           C  
ATOM   6355  CD1 PHE C  33      62.227   9.550 122.664  1.00  5.78           C  
ATOM   6356  CD2 PHE C  33      63.381  11.631 122.709  1.00  5.78           C  
ATOM   6357  CE1 PHE C  33      61.049  10.205 123.027  1.00  5.78           C  
ATOM   6358  CE2 PHE C  33      62.204  12.295 123.069  1.00  5.78           C  
ATOM   6359  CZ  PHE C  33      61.042  11.581 123.227  1.00  5.78           C  
ATOM   6360  N   HIS C  34      66.859   7.977 120.301  1.00 33.47           N  
ATOM   6361  CA  HIS C  34      68.255   7.910 119.893  1.00 33.47           C  
ATOM   6362  C   HIS C  34      68.424   7.839 118.377  1.00 33.47           C  
ATOM   6363  O   HIS C  34      69.463   8.235 117.844  1.00 33.47           O  
ATOM   6364  CB  HIS C  34      68.924   6.711 120.567  1.00 30.86           C  
ATOM   6365  CG  HIS C  34      70.407   6.660 120.390  1.00 30.86           C  
ATOM   6366  ND1 HIS C  34      71.008   6.480 119.161  1.00 30.86           N  
ATOM   6367  CD2 HIS C  34      71.415   6.734 121.293  1.00 30.86           C  
ATOM   6368  CE1 HIS C  34      72.320   6.441 119.315  1.00 30.86           C  
ATOM   6369  NE2 HIS C  34      72.593   6.591 120.599  1.00 30.86           N  
ATOM   6370  N   LYS C  35      67.409   7.334 117.684  1.00  5.39           N  
ATOM   6371  CA  LYS C  35      67.466   7.233 116.231  1.00  5.39           C  
ATOM   6372  C   LYS C  35      67.344   8.620 115.612  1.00  5.39           C  
ATOM   6373  O   LYS C  35      67.704   8.827 114.452  1.00  5.39           O  
ATOM   6374  CB  LYS C  35      66.332   6.351 115.699  1.00  5.39           C  
ATOM   6375  CG  LYS C  35      66.408   4.892 116.103  1.00  5.39           C  
ATOM   6376  CD  LYS C  35      65.149   4.164 115.669  1.00  5.39           C  
ATOM   6377  CE  LYS C  35      65.169   2.711 116.099  1.00  5.39           C  
ATOM   6378  NZ  LYS C  35      63.848   2.069 115.860  1.00  5.39           N  
ATOM   6379  N   ARG C  36      66.822   9.566 116.388  1.00 26.58           N  
ATOM   6380  CA  ARG C  36      66.652  10.932 115.909  1.00 26.58           C  
ATOM   6381  C   ARG C  36      67.880  11.741 116.263  1.00 26.58           C  
ATOM   6382  O   ARG C  36      68.086  12.839 115.746  1.00 26.58           O  
ATOM   6383  CB  ARG C  36      65.420  11.559 116.545  1.00 26.78           C  
ATOM   6384  CG  ARG C  36      64.259  10.596 116.641  1.00 26.78           C  
ATOM   6385  CD  ARG C  36      64.135   9.775 115.386  1.00 26.78           C  
ATOM   6386  NE  ARG C  36      62.958   8.927 115.422  1.00 26.78           N  
ATOM   6387  CZ  ARG C  36      61.715   9.392 115.459  1.00 26.78           C  
ATOM   6388  NH1 ARG C  36      61.495  10.706 115.466  1.00 26.78           N  
ATOM   6389  NH2 ARG C  36      60.694   8.542 115.485  1.00 26.78           N  
ATOM   6390  N   GLY C  37      68.696  11.175 117.147  1.00 59.12           N  
ATOM   6391  CA  GLY C  37      69.917  11.832 117.572  1.00 59.12           C  
ATOM   6392  C   GLY C  37      69.723  12.674 118.816  1.00 59.12           C  
ATOM   6393  O   GLY C  37      70.524  13.569 119.082  1.00 59.12           O  
ATOM   6394  N   VAL C  38      68.673  12.392 119.582  1.00 77.75           N  
ATOM   6395  CA  VAL C  38      68.401  13.154 120.789  1.00 77.75           C  
ATOM   6396  C   VAL C  38      69.177  12.634 121.992  1.00 77.75           C  
ATOM   6397  O   VAL C  38      70.015  13.352 122.553  1.00 77.75           O  
ATOM   6398  CB  VAL C  38      66.905  13.157 121.127  1.00 30.75           C  
ATOM   6399  CG1 VAL C  38      66.654  13.998 122.375  1.00 30.75           C  
ATOM   6400  CG2 VAL C  38      66.118  13.706 119.945  1.00 30.75           C  
ATOM   6401  N   ALA C  39      68.907  11.398 122.395  1.00  7.43           N  
ATOM   6402  CA  ALA C  39      69.602  10.815 123.549  1.00  7.43           C  
ATOM   6403  C   ALA C  39      69.120  11.424 124.864  1.00  7.43           C  
ATOM   6404  O   ALA C  39      69.325  12.609 125.136  1.00  7.43           O  
ATOM   6405  CB  ALA C  39      71.134  11.005 123.421  1.00 21.17           C  
ATOM   6406  N   ILE C  40      68.479  10.595 125.679  1.00 40.57           N  
ATOM   6407  CA  ILE C  40      67.960  11.029 126.968  1.00 40.57           C  
ATOM   6408  C   ILE C  40      68.438  10.012 127.992  1.00 40.57           C  
ATOM   6409  O   ILE C  40      68.854   8.922 127.616  1.00 40.57           O  
ATOM   6410  CB  ILE C  40      66.402  11.079 126.949  1.00  5.39           C  
ATOM   6411  CG1 ILE C  40      65.818   9.673 126.810  1.00  5.39           C  
ATOM   6412  CG2 ILE C  40      65.914  11.909 125.766  1.00  5.39           C  
ATOM   6413  CD1 ILE C  40      64.298   9.656 126.824  1.00  5.39           C  
ATOM   6414  N   THR C  41      68.395  10.358 129.276  1.00  5.39           N  
ATOM   6415  CA  THR C  41      68.837   9.416 130.309  1.00  5.39           C  
ATOM   6416  C   THR C  41      67.750   8.414 130.724  1.00  5.39           C  
ATOM   6417  O   THR C  41      66.541   8.676 130.604  1.00  5.39           O  
ATOM   6418  CB  THR C  41      69.387  10.136 131.602  1.00  5.39           C  
ATOM   6419  OG1 THR C  41      68.374  10.962 132.189  1.00  5.39           O  
ATOM   6420  CG2 THR C  41      70.587  10.989 131.268  1.00  5.39           C  
ATOM   6421  N   ALA C  42      68.203   7.258 131.202  1.00  7.36           N  
ATOM   6422  CA  ALA C  42      67.316   6.205 131.652  1.00  7.36           C  
ATOM   6423  C   ALA C  42      66.452   6.771 132.760  1.00  7.36           C  
ATOM   6424  O   ALA C  42      65.495   6.144 133.212  1.00  7.36           O  
ATOM   6425  CB  ALA C  42      68.124   5.043 132.166  1.00 21.44           C  
ATOM   6426  N   GLU C  43      66.809   7.970 133.196  1.00  5.79           N  
ATOM   6427  CA  GLU C  43      66.086   8.636 134.252  1.00  5.79           C  
ATOM   6428  C   GLU C  43      64.854   9.339 133.697  1.00  5.79           C  
ATOM   6429  O   GLU C  43      63.729   9.012 134.058  1.00  5.79           O  
ATOM   6430  CB  GLU C  43      67.005   9.639 134.941  1.00 57.36           C  
ATOM   6431  CG  GLU C  43      66.716   9.799 136.417  1.00 57.36           C  
ATOM   6432  CD  GLU C  43      66.654   8.460 137.127  1.00 57.36           C  
ATOM   6433  OE1 GLU C  43      67.612   7.663 136.983  1.00 57.36           O  
ATOM   6434  OE2 GLU C  43      65.648   8.205 137.827  1.00 57.36           O  
ATOM   6435  N   GLU C  44      65.078  10.303 132.812  1.00 32.63           N  
ATOM   6436  CA  GLU C  44      63.997  11.074 132.201  1.00 32.63           C  
ATOM   6437  C   GLU C  44      62.991  10.147 131.571  1.00 32.63           C  
ATOM   6438  O   GLU C  44      61.788  10.306 131.746  1.00 32.63           O  
ATOM   6439  CB  GLU C  44      64.542  11.979 131.107  1.00 21.51           C  
ATOM   6440  CG  GLU C  44      65.633  12.908 131.554  1.00 21.51           C  
ATOM   6441  CD  GLU C  44      66.218  13.676 130.394  1.00 21.51           C  
ATOM   6442  OE1 GLU C  44      66.837  13.026 129.518  1.00 21.51           O  
ATOM   6443  OE2 GLU C  44      66.050  14.918 130.366  1.00 21.51           O  
ATOM   6444  N   ALA C  45      63.511   9.176 130.827  1.00 14.26           N  
ATOM   6445  CA  ALA C  45      62.694   8.205 130.122  1.00 14.26           C  
ATOM   6446  C   ALA C  45      61.945   7.280 131.070  1.00 14.26           C  
ATOM   6447  O   ALA C  45      61.424   6.252 130.660  1.00 14.26           O  
ATOM   6448  CB  ALA C  45      63.575   7.393 129.187  1.00 36.47           C  
ATOM   6449  N   ARG C  46      61.876   7.654 132.336  1.00  5.39           N  
ATOM   6450  CA  ARG C  46      61.202   6.830 133.325  1.00  5.39           C  
ATOM   6451  C   ARG C  46      60.424   7.717 134.293  1.00  5.39           C  
ATOM   6452  O   ARG C  46      59.853   7.240 135.275  1.00  5.39           O  
ATOM   6453  CB  ARG C  46      62.255   6.003 134.072  1.00  5.39           C  
ATOM   6454  CG  ARG C  46      61.719   5.069 135.140  1.00  5.39           C  
ATOM   6455  CD  ARG C  46      62.856   4.395 135.877  1.00  5.39           C  
ATOM   6456  NE  ARG C  46      63.407   3.250 135.162  1.00  5.39           N  
ATOM   6457  CZ  ARG C  46      62.807   2.064 135.074  1.00  5.39           C  
ATOM   6458  NH1 ARG C  46      61.629   1.866 135.651  1.00  5.39           N  
ATOM   6459  NH2 ARG C  46      63.395   1.060 134.430  1.00  5.39           N  
ATOM   6460  N   LYS C  47      60.394   9.013 134.006  1.00 23.38           N  
ATOM   6461  CA  LYS C  47      59.701   9.956 134.872  1.00 23.38           C  
ATOM   6462  C   LYS C  47      58.177   9.778 134.828  1.00 23.38           C  
ATOM   6463  O   LYS C  47      57.553   9.522 135.860  1.00 23.38           O  
ATOM   6464  CB  LYS C  47      60.108  11.389 134.506  1.00  5.39           C  
ATOM   6465  CG  LYS C  47      59.714  12.432 135.533  1.00  5.39           C  
ATOM   6466  CD  LYS C  47      60.234  13.812 135.158  1.00  5.39           C  
ATOM   6467  CE  LYS C  47      59.736  14.874 136.131  1.00  5.39           C  
ATOM   6468  NZ  LYS C  47      60.016  16.258 135.655  1.00  5.39           N  
ATOM   6469  N   PRO C  48      57.559   9.900 133.634  1.00  6.92           N  
ATOM   6470  CA  PRO C  48      56.112   9.743 133.482  1.00  6.92           C  
ATOM   6471  C   PRO C  48      55.637   8.297 133.313  1.00  6.92           C  
ATOM   6472  O   PRO C  48      54.581   8.059 132.733  1.00  6.92           O  
ATOM   6473  CB  PRO C  48      55.821  10.565 132.249  1.00  5.39           C  
ATOM   6474  CG  PRO C  48      56.996  10.293 131.426  1.00  5.39           C  
ATOM   6475  CD  PRO C  48      58.125  10.461 132.396  1.00  5.39           C  
ATOM   6476  N   MET C  49      56.418   7.336 133.798  1.00  8.78           N  
ATOM   6477  CA  MET C  49      56.035   5.928 133.710  1.00  8.78           C  
ATOM   6478  C   MET C  49      54.694   5.808 134.421  1.00  8.78           C  
ATOM   6479  O   MET C  49      54.545   6.282 135.547  1.00  8.78           O  
ATOM   6480  CB  MET C  49      57.065   5.053 134.433  1.00  9.22           C  
ATOM   6481  CG  MET C  49      56.867   3.547 134.293  1.00  9.22           C  
ATOM   6482  SD  MET C  49      57.191   2.982 132.605  1.00  9.22           S  
ATOM   6483  CE  MET C  49      58.966   3.209 132.466  1.00  9.22           C  
ATOM   6484  N   GLY C  50      53.719   5.185 133.776  1.00  5.39           N  
ATOM   6485  CA  GLY C  50      52.417   5.031 134.393  1.00  5.39           C  
ATOM   6486  C   GLY C  50      51.337   5.425 133.420  1.00  5.39           C  
ATOM   6487  O   GLY C  50      50.282   4.805 133.353  1.00  5.39           O  
ATOM   6488  N   LEU C  51      51.631   6.454 132.640  1.00 63.72           N  
ATOM   6489  CA  LEU C  51      50.713   6.983 131.638  1.00 63.72           C  
ATOM   6490  C   LEU C  51      50.512   6.082 130.428  1.00 63.72           C  
ATOM   6491  O   LEU C  51      51.307   5.183 130.151  1.00 63.72           O  
ATOM   6492  CB  LEU C  51      51.215   8.334 131.138  1.00  5.39           C  
ATOM   6493  CG  LEU C  51      51.495   9.354 132.223  1.00  5.39           C  
ATOM   6494  CD1 LEU C  51      52.032  10.620 131.599  1.00  5.39           C  
ATOM   6495  CD2 LEU C  51      50.215   9.603 132.987  1.00  5.39           C  
ATOM   6496  N   LEU C  52      49.438   6.354 129.699  1.00 25.68           N  
ATOM   6497  CA  LEU C  52      49.128   5.617 128.499  1.00 25.68           C  
ATOM   6498  C   LEU C  52      50.329   5.816 127.591  1.00 25.68           C  
ATOM   6499  O   LEU C  52      50.714   6.950 127.297  1.00 25.68           O  
ATOM   6500  CB  LEU C  52      47.882   6.193 127.839  1.00  8.53           C  
ATOM   6501  CG  LEU C  52      47.435   5.452 126.589  1.00  8.53           C  
ATOM   6502  CD1 LEU C  52      47.040   4.029 126.963  1.00  8.53           C  
ATOM   6503  CD2 LEU C  52      46.283   6.191 125.952  1.00  8.53           C  
ATOM   6504  N   LYS C  53      50.910   4.702 127.167  1.00  6.98           N  
ATOM   6505  CA  LYS C  53      52.084   4.680 126.304  1.00  6.98           C  
ATOM   6506  C   LYS C  53      52.302   5.882 125.396  1.00  6.98           C  
ATOM   6507  O   LYS C  53      53.377   6.484 125.397  1.00  6.98           O  
ATOM   6508  CB  LYS C  53      52.065   3.404 125.467  1.00  5.39           C  
ATOM   6509  CG  LYS C  53      52.161   2.145 126.302  1.00  5.39           C  
ATOM   6510  CD  LYS C  53      53.391   2.181 127.163  1.00  5.39           C  
ATOM   6511  CE  LYS C  53      53.475   0.923 127.966  1.00  5.39           C  
ATOM   6512  NZ  LYS C  53      54.586   0.973 128.956  1.00  5.39           N  
ATOM   6513  N   ILE C  54      51.295   6.228 124.609  1.00  5.39           N  
ATOM   6514  CA  ILE C  54      51.421   7.363 123.705  1.00  5.39           C  
ATOM   6515  C   ILE C  54      51.619   8.687 124.468  1.00  5.39           C  
ATOM   6516  O   ILE C  54      52.362   9.562 124.022  1.00  5.39           O  
ATOM   6517  CB  ILE C  54      50.179   7.457 122.776  1.00  5.61           C  
ATOM   6518  CG1 ILE C  54      50.373   8.572 121.757  1.00  5.61           C  
ATOM   6519  CG2 ILE C  54      48.918   7.699 123.601  1.00  5.61           C  
ATOM   6520  CD1 ILE C  54      51.639   8.436 120.960  1.00  5.61           C  
ATOM   6521  N   ASP C  55      50.956   8.819 125.619  1.00  5.39           N  
ATOM   6522  CA  ASP C  55      51.053  10.014 126.449  1.00  5.39           C  
ATOM   6523  C   ASP C  55      52.445  10.120 127.019  1.00  5.39           C  
ATOM   6524  O   ASP C  55      53.003  11.208 127.155  1.00  5.39           O  
ATOM   6525  CB  ASP C  55      50.050   9.944 127.594  1.00 64.42           C  
ATOM   6526  CG  ASP C  55      48.617   9.881 127.105  1.00 64.42           C  
ATOM   6527  OD1 ASP C  55      48.346  10.408 125.997  1.00 64.42           O  
ATOM   6528  OD2 ASP C  55      47.763   9.319 127.834  1.00 64.42           O  
ATOM   6529  N   HIS C  56      52.979   8.958 127.368  1.00  5.49           N  
ATOM   6530  CA  HIS C  56      54.321   8.815 127.909  1.00  5.49           C  
ATOM   6531  C   HIS C  56      55.276   9.347 126.856  1.00  5.49           C  
ATOM   6532  O   HIS C  56      56.181  10.110 127.177  1.00  5.49           O  
ATOM   6533  CB  HIS C  56      54.614   7.336 128.195  1.00  5.39           C  
ATOM   6534  CG  HIS C  56      55.812   7.106 129.062  1.00  5.39           C  
ATOM   6535  ND1 HIS C  56      55.889   6.062 129.959  1.00  5.39           N  
ATOM   6536  CD2 HIS C  56      56.976   7.788 129.176  1.00  5.39           C  
ATOM   6537  CE1 HIS C  56      57.049   6.116 130.592  1.00  5.39           C  
ATOM   6538  NE2 HIS C  56      57.726   7.153 130.136  1.00  5.39           N  
ATOM   6539  N   VAL C  57      55.077   8.955 125.596  1.00  5.39           N  
ATOM   6540  CA  VAL C  57      55.941   9.449 124.525  1.00  5.39           C  
ATOM   6541  C   VAL C  57      55.804  10.957 124.451  1.00  5.39           C  
ATOM   6542  O   VAL C  57      56.790  11.682 124.495  1.00  5.39           O  
ATOM   6543  CB  VAL C  57      55.565   8.889 123.137  1.00  5.39           C  
ATOM   6544  CG1 VAL C  57      56.320   9.654 122.059  1.00  5.39           C  
ATOM   6545  CG2 VAL C  57      55.911   7.419 123.046  1.00  5.39           C  
ATOM   6546  N   ARG C  58      54.561  11.413 124.357  1.00  5.39           N  
ATOM   6547  CA  ARG C  58      54.273  12.833 124.255  1.00  5.39           C  
ATOM   6548  C   ARG C  58      54.924  13.640 125.370  1.00  5.39           C  
ATOM   6549  O   ARG C  58      55.442  14.730 125.122  1.00  5.39           O  
ATOM   6550  CB  ARG C  58      52.760  13.080 124.233  1.00  5.39           C  
ATOM   6551  CG  ARG C  58      52.436  14.525 123.880  1.00  5.39           C  
ATOM   6552  CD  ARG C  58      50.951  14.827 123.678  1.00  5.39           C  
ATOM   6553  NE  ARG C  58      50.487  14.603 122.306  1.00  5.39           N  
ATOM   6554  CZ  ARG C  58      50.238  13.402 121.809  1.00  5.39           C  
ATOM   6555  NH1 ARG C  58      50.408  12.329 122.577  1.00  5.39           N  
ATOM   6556  NH2 ARG C  58      49.815  13.269 120.560  1.00  5.39           N  
ATOM   6557  N   ALA C  59      54.904  13.107 126.587  1.00  6.69           N  
ATOM   6558  CA  ALA C  59      55.502  13.794 127.733  1.00  6.69           C  
ATOM   6559  C   ALA C  59      57.013  13.950 127.594  1.00  6.69           C  
ATOM   6560  O   ALA C  59      57.573  14.962 128.022  1.00  6.69           O  
ATOM   6561  CB  ALA C  59      55.184  13.053 129.011  1.00  5.39           C  
ATOM   6562  N   LEU C  60      57.668  12.947 127.004  1.00  5.39           N  
ATOM   6563  CA  LEU C  60      59.116  12.973 126.803  1.00  5.39           C  
ATOM   6564  C   LEU C  60      59.532  14.110 125.882  1.00  5.39           C  
ATOM   6565  O   LEU C  60      60.548  14.766 126.107  1.00  5.39           O  
ATOM   6566  CB  LEU C  60      59.595  11.643 126.225  1.00  5.39           C  
ATOM   6567  CG  LEU C  60      59.539  10.456 127.196  1.00  5.39           C  
ATOM   6568  CD1 LEU C  60      59.975   9.158 126.514  1.00  5.39           C  
ATOM   6569  CD2 LEU C  60      60.435  10.758 128.381  1.00  5.39           C  
ATOM   6570  N   THR C  61      58.747  14.349 124.841  1.00 33.17           N  
ATOM   6571  CA  THR C  61      59.041  15.431 123.905  1.00 33.17           C  
ATOM   6572  C   THR C  61      58.766  16.793 124.543  1.00 33.17           C  
ATOM   6573  O   THR C  61      59.140  17.832 124.002  1.00 33.17           O  
ATOM   6574  CB  THR C  61      58.174  15.323 122.630  1.00 23.79           C  
ATOM   6575  OG1 THR C  61      56.802  15.145 123.004  1.00 23.79           O  
ATOM   6576  CG2 THR C  61      58.618  14.154 121.768  1.00 23.79           C  
ATOM   6577  N   GLU C  62      58.116  16.784 125.701  1.00 22.01           N  
ATOM   6578  CA  GLU C  62      57.765  18.021 126.377  1.00 22.01           C  
ATOM   6579  C   GLU C  62      58.693  18.492 127.482  1.00 22.01           C  
ATOM   6580  O   GLU C  62      58.646  19.660 127.858  1.00 22.01           O  
ATOM   6581  CB  GLU C  62      56.336  17.926 126.906  1.00 70.13           C  
ATOM   6582  CG  GLU C  62      55.308  18.611 125.999  1.00 70.13           C  
ATOM   6583  CD  GLU C  62      55.358  18.142 124.540  1.00 70.13           C  
ATOM   6584  OE1 GLU C  62      54.607  18.703 123.710  1.00 70.13           O  
ATOM   6585  OE2 GLU C  62      56.137  17.220 124.221  1.00 70.13           O  
ATOM   6586  N   MET C  63      59.525  17.602 128.011  1.00 47.73           N  
ATOM   6587  CA  MET C  63      60.455  18.009 129.060  1.00 47.73           C  
ATOM   6588  C   MET C  63      61.366  19.024 128.385  1.00 47.73           C  
ATOM   6589  O   MET C  63      61.722  18.856 127.222  1.00 47.73           O  
ATOM   6590  CB  MET C  63      61.287  16.830 129.548  1.00 11.38           C  
ATOM   6591  CG  MET C  63      60.510  15.553 129.683  1.00 11.38           C  
ATOM   6592  SD  MET C  63      61.497  14.260 130.424  1.00 11.38           S  
ATOM   6593  CE  MET C  63      60.469  13.856 131.836  1.00 11.38           C  
ATOM   6594  N   PRO C  64      61.752  20.090 129.106  1.00 31.93           N  
ATOM   6595  CA  PRO C  64      62.618  21.136 128.562  1.00 31.93           C  
ATOM   6596  C   PRO C  64      63.877  20.621 127.884  1.00 31.93           C  
ATOM   6597  O   PRO C  64      64.071  20.832 126.689  1.00 31.93           O  
ATOM   6598  CB  PRO C  64      62.924  21.988 129.779  1.00 34.31           C  
ATOM   6599  CG  PRO C  64      61.689  21.846 130.587  1.00 34.31           C  
ATOM   6600  CD  PRO C  64      61.438  20.373 130.515  1.00 34.31           C  
ATOM   6601  N   ARG C  65      64.735  19.938 128.633  1.00 16.07           N  
ATOM   6602  CA  ARG C  65      65.966  19.449 128.035  1.00 16.07           C  
ATOM   6603  C   ARG C  65      65.651  18.749 126.716  1.00 16.07           C  
ATOM   6604  O   ARG C  65      65.969  19.257 125.645  1.00 16.07           O  
ATOM   6605  CB  ARG C  65      66.697  18.501 128.982  1.00  5.39           C  
ATOM   6606  CG  ARG C  65      68.176  18.383 128.649  1.00  5.39           C  
ATOM   6607  CD  ARG C  65      68.854  17.299 129.453  1.00  5.39           C  
ATOM   6608  NE  ARG C  65      68.359  15.956 129.140  1.00  5.39           N  
ATOM   6609  CZ  ARG C  65      68.298  15.433 127.916  1.00  5.39           C  
ATOM   6610  NH1 ARG C  65      68.689  16.145 126.864  1.00  5.39           N  
ATOM   6611  NH2 ARG C  65      67.876  14.183 127.745  1.00  5.39           N  
ATOM   6612  N   ILE C  66      65.010  17.592 126.797  1.00  5.39           N  
ATOM   6613  CA  ILE C  66      64.644  16.844 125.599  1.00  5.39           C  
ATOM   6614  C   ILE C  66      64.046  17.767 124.538  1.00  5.39           C  
ATOM   6615  O   ILE C  66      64.565  17.894 123.430  1.00  5.39           O  
ATOM   6616  CB  ILE C  66      63.624  15.746 125.952  1.00 14.90           C  
ATOM   6617  CG1 ILE C  66      64.239  14.811 127.000  1.00 14.90           C  
ATOM   6618  CG2 ILE C  66      63.238  14.977 124.706  1.00 14.90           C  
ATOM   6619  CD1 ILE C  66      63.260  13.922 127.726  1.00 14.90           C  
ATOM   6620  N   ALA C  67      62.950  18.419 124.899  1.00  7.76           N  
ATOM   6621  CA  ALA C  67      62.260  19.336 124.009  1.00  7.76           C  
ATOM   6622  C   ALA C  67      63.194  20.406 123.474  1.00  7.76           C  
ATOM   6623  O   ALA C  67      62.981  20.945 122.391  1.00  7.76           O  
ATOM   6624  CB  ALA C  67      61.091  19.979 124.731  1.00  5.39           C  
ATOM   6625  N   SER C  68      64.229  20.725 124.228  1.00  7.72           N  
ATOM   6626  CA  SER C  68      65.163  21.730 123.760  1.00  7.72           C  
ATOM   6627  C   SER C  68      66.163  21.046 122.842  1.00  7.72           C  
ATOM   6628  O   SER C  68      66.270  21.378 121.659  1.00  7.72           O  
ATOM   6629  CB  SER C  68      65.865  22.371 124.947  1.00  5.39           C  
ATOM   6630  OG  SER C  68      64.904  22.910 125.833  1.00  5.39           O  
ATOM   6631  N   GLU C  69      66.878  20.077 123.401  1.00 24.85           N  
ATOM   6632  CA  GLU C  69      67.865  19.306 122.669  1.00 24.85           C  
ATOM   6633  C   GLU C  69      67.302  19.065 121.285  1.00 24.85           C  
ATOM   6634  O   GLU C  69      67.976  19.273 120.276  1.00 24.85           O  
ATOM   6635  CB  GLU C  69      68.111  17.970 123.384  1.00 32.12           C  
ATOM   6636  CG  GLU C  69      69.051  17.002 122.660  1.00 32.12           C  
ATOM   6637  CD  GLU C  69      70.425  17.597 122.381  1.00 32.12           C  
ATOM   6638  OE1 GLU C  69      71.101  18.025 123.341  1.00 32.12           O  
ATOM   6639  OE2 GLU C  69      70.831  17.634 121.200  1.00 32.12           O  
ATOM   6640  N   TRP C  70      66.047  18.643 121.243  1.00  5.71           N  
ATOM   6641  CA  TRP C  70      65.392  18.367 119.971  1.00  5.71           C  
ATOM   6642  C   TRP C  70      65.557  19.560 119.045  1.00  5.71           C  
ATOM   6643  O   TRP C  70      66.135  19.446 117.959  1.00  5.71           O  
ATOM   6644  CB  TRP C  70      63.896  18.081 120.189  1.00 23.45           C  
ATOM   6645  CG  TRP C  70      63.184  17.570 118.969  1.00 23.45           C  
ATOM   6646  CD1 TRP C  70      62.838  18.278 117.857  1.00 23.45           C  
ATOM   6647  CD2 TRP C  70      62.764  16.225 118.736  1.00 23.45           C  
ATOM   6648  NE1 TRP C  70      62.227  17.458 116.940  1.00 23.45           N  
ATOM   6649  CE2 TRP C  70      62.169  16.191 117.454  1.00 23.45           C  
ATOM   6650  CE3 TRP C  70      62.836  15.040 119.483  1.00 23.45           C  
ATOM   6651  CZ2 TRP C  70      61.647  15.016 116.901  1.00 23.45           C  
ATOM   6652  CZ3 TRP C  70      62.317  13.868 118.933  1.00 23.45           C  
ATOM   6653  CH2 TRP C  70      61.729  13.865 117.653  1.00 23.45           C  
ATOM   6654  N   ASN C  71      65.057  20.704 119.499  1.00  5.43           N  
ATOM   6655  CA  ASN C  71      65.117  21.917 118.717  1.00  5.43           C  
ATOM   6656  C   ASN C  71      66.506  22.160 118.176  1.00  5.43           C  
ATOM   6657  O   ASN C  71      66.669  22.625 117.060  1.00  5.43           O  
ATOM   6658  CB  ASN C  71      64.693  23.113 119.561  1.00 28.38           C  
ATOM   6659  CG  ASN C  71      64.661  24.401 118.759  1.00 28.38           C  
ATOM   6660  OD1 ASN C  71      63.737  24.638 117.976  1.00 28.38           O  
ATOM   6661  ND2 ASN C  71      65.682  25.234 118.934  1.00 28.38           N  
ATOM   6662  N   ARG C  72      67.514  21.829 118.966  1.00  6.49           N  
ATOM   6663  CA  ARG C  72      68.882  22.060 118.540  1.00  6.49           C  
ATOM   6664  C   ARG C  72      69.310  21.217 117.350  1.00  6.49           C  
ATOM   6665  O   ARG C  72      70.296  21.517 116.685  1.00  6.49           O  
ATOM   6666  CB  ARG C  72      69.846  21.836 119.709  1.00 91.97           C  
ATOM   6667  CG  ARG C  72      71.147  22.603 119.547  1.00 91.97           C  
ATOM   6668  CD  ARG C  72      72.028  22.525 120.773  1.00 91.97           C  
ATOM   6669  NE  ARG C  72      72.541  21.181 120.994  1.00 91.97           N  
ATOM   6670  CZ  ARG C  72      72.072  20.338 121.909  1.00 91.97           C  
ATOM   6671  NH1 ARG C  72      71.067  20.697 122.698  1.00 91.97           N  
ATOM   6672  NH2 ARG C  72      72.629  19.143 122.040  1.00 91.97           N  
ATOM   6673  N   VAL C  73      68.564  20.172 117.052  1.00 74.97           N  
ATOM   6674  CA  VAL C  73      68.955  19.331 115.944  1.00 74.97           C  
ATOM   6675  C   VAL C  73      68.051  19.475 114.731  1.00 74.97           C  
ATOM   6676  O   VAL C  73      68.498  19.371 113.593  1.00 74.97           O  
ATOM   6677  CB  VAL C  73      68.976  17.863 116.378  1.00 48.19           C  
ATOM   6678  CG1 VAL C  73      69.670  17.016 115.321  1.00 48.19           C  
ATOM   6679  CG2 VAL C  73      69.662  17.738 117.737  1.00 48.19           C  
ATOM   6680  N   PHE C  74      66.773  19.715 114.972  1.00 11.88           N  
ATOM   6681  CA  PHE C  74      65.833  19.851 113.877  1.00 11.88           C  
ATOM   6682  C   PHE C  74      65.444  21.316 113.684  1.00 11.88           C  
ATOM   6683  O   PHE C  74      64.684  21.655 112.781  1.00 11.88           O  
ATOM   6684  CB  PHE C  74      64.596  18.991 114.156  1.00  5.84           C  
ATOM   6685  CG  PHE C  74      64.915  17.547 114.479  1.00  5.84           C  
ATOM   6686  CD1 PHE C  74      65.255  17.165 115.774  1.00  5.84           C  
ATOM   6687  CD2 PHE C  74      64.875  16.569 113.486  1.00  5.84           C  
ATOM   6688  CE1 PHE C  74      65.551  15.833 116.076  1.00  5.84           C  
ATOM   6689  CE2 PHE C  74      65.168  15.235 113.776  1.00  5.84           C  
ATOM   6690  CZ  PHE C  74      65.506  14.867 115.076  1.00  5.84           C  
ATOM   6691  N   ARG C  75      65.983  22.180 114.537  1.00 23.31           N  
ATOM   6692  CA  ARG C  75      65.706  23.610 114.482  1.00 23.31           C  
ATOM   6693  C   ARG C  75      64.206  23.865 114.626  1.00 23.31           C  
ATOM   6694  O   ARG C  75      63.635  24.654 113.876  1.00 23.31           O  
ATOM   6695  CB  ARG C  75      66.183  24.193 113.154  1.00 72.23           C  
ATOM   6696  CG  ARG C  75      67.435  23.561 112.575  1.00 72.23           C  
ATOM   6697  CD  ARG C  75      68.679  23.813 113.413  1.00 72.23           C  
ATOM   6698  NE  ARG C  75      69.897  23.598 112.629  1.00 72.23           N  
ATOM   6699  CZ  ARG C  75      71.125  23.534 113.137  1.00 72.23           C  
ATOM   6700  NH1 ARG C  75      71.312  23.663 114.444  1.00 72.23           N  
ATOM   6701  NH2 ARG C  75      72.169  23.353 112.336  1.00 72.23           N  
ATOM   6702  N   GLN C  76      63.572  23.190 115.581  1.00 51.05           N  
ATOM   6703  CA  GLN C  76      62.133  23.337 115.822  1.00 51.05           C  
ATOM   6704  C   GLN C  76      61.660  22.274 116.792  1.00 51.05           C  
ATOM   6705  O   GLN C  76      62.159  21.155 116.772  1.00 51.05           O  
ATOM   6706  CB  GLN C  76      61.349  23.185 114.525  1.00 28.59           C  
ATOM   6707  CG  GLN C  76      61.585  21.863 113.841  1.00 28.59           C  
ATOM   6708  CD  GLN C  76      60.790  21.738 112.573  1.00 28.59           C  
ATOM   6709  OE1 GLN C  76      59.554  21.724 112.604  1.00 28.59           O  
ATOM   6710  NE2 GLN C  76      61.485  21.657 111.439  1.00 28.59           N  
ATOM   6711  N   LEU C  77      60.688  22.616 117.630  1.00  6.93           N  
ATOM   6712  CA  LEU C  77      60.169  21.668 118.600  1.00  6.93           C  
ATOM   6713  C   LEU C  77      59.438  20.519 117.897  1.00  6.93           C  
ATOM   6714  O   LEU C  77      59.039  20.630 116.731  1.00  6.93           O  
ATOM   6715  CB  LEU C  77      59.242  22.379 119.578  1.00 46.19           C  
ATOM   6716  CG  LEU C  77      59.778  23.711 120.102  1.00 46.19           C  
ATOM   6717  CD1 LEU C  77      58.764  24.271 121.068  1.00 46.19           C  
ATOM   6718  CD2 LEU C  77      61.134  23.534 120.784  1.00 46.19           C  
ATOM   6719  N   PRO C  78      59.256  19.394 118.604  1.00  6.10           N  
ATOM   6720  CA  PRO C  78      58.591  18.191 118.093  1.00  6.10           C  
ATOM   6721  C   PRO C  78      57.111  18.328 117.682  1.00  6.10           C  
ATOM   6722  O   PRO C  78      56.301  18.879 118.424  1.00  6.10           O  
ATOM   6723  CB  PRO C  78      58.789  17.182 119.229  1.00  5.39           C  
ATOM   6724  CG  PRO C  78      60.040  17.681 119.933  1.00  5.39           C  
ATOM   6725  CD  PRO C  78      59.798  19.162 119.955  1.00  5.39           C  
ATOM   6726  N   THR C  79      56.785  17.787 116.503  1.00 39.77           N  
ATOM   6727  CA  THR C  79      55.434  17.807 115.913  1.00 39.77           C  
ATOM   6728  C   THR C  79      54.635  16.562 116.241  1.00 39.77           C  
ATOM   6729  O   THR C  79      55.200  15.551 116.639  1.00 39.77           O  
ATOM   6730  CB  THR C  79      55.485  17.827 114.380  1.00  5.39           C  
ATOM   6731  OG1 THR C  79      56.477  18.760 113.957  1.00  5.39           O  
ATOM   6732  CG2 THR C  79      54.121  18.209 113.797  1.00  5.39           C  
ATOM   6733  N   GLU C  80      53.321  16.627 116.043  1.00 24.44           N  
ATOM   6734  CA  GLU C  80      52.483  15.461 116.271  1.00 24.44           C  
ATOM   6735  C   GLU C  80      53.004  14.395 115.323  1.00 24.44           C  
ATOM   6736  O   GLU C  80      53.150  13.235 115.692  1.00 24.44           O  
ATOM   6737  CB  GLU C  80      51.022  15.765 115.954  1.00 11.81           C  
ATOM   6738  CG  GLU C  80      50.205  16.202 117.156  1.00 11.81           C  
ATOM   6739  CD  GLU C  80      50.089  15.118 118.209  1.00 11.81           C  
ATOM   6740  OE1 GLU C  80      49.597  14.017 117.877  1.00 11.81           O  
ATOM   6741  OE2 GLU C  80      50.489  15.370 119.370  1.00 11.81           O  
ATOM   6742  N   ALA C  81      53.302  14.807 114.098  1.00 17.87           N  
ATOM   6743  CA  ALA C  81      53.820  13.882 113.106  1.00 17.87           C  
ATOM   6744  C   ALA C  81      54.926  13.062 113.746  1.00 17.87           C  
ATOM   6745  O   ALA C  81      54.862  11.834 113.779  1.00 17.87           O  
ATOM   6746  CB  ALA C  81      54.359  14.650 111.909  1.00  5.39           C  
ATOM   6747  N   ASP C  82      55.927  13.763 114.270  1.00 25.86           N  
ATOM   6748  CA  ASP C  82      57.073  13.130 114.923  1.00 25.86           C  
ATOM   6749  C   ASP C  82      56.660  12.139 116.002  1.00 25.86           C  
ATOM   6750  O   ASP C  82      56.859  10.937 115.869  1.00 25.86           O  
ATOM   6751  CB  ASP C  82      57.981  14.184 115.567  1.00 36.93           C  
ATOM   6752  CG  ASP C  82      58.542  15.164 114.566  1.00 36.93           C  
ATOM   6753  OD1 ASP C  82      58.971  14.733 113.473  1.00 36.93           O  
ATOM   6754  OD2 ASP C  82      58.570  16.369 114.881  1.00 36.93           O  
ATOM   6755  N   ILE C  83      56.100  12.666 117.078  1.00  5.39           N  
ATOM   6756  CA  ILE C  83      55.666  11.841 118.188  1.00  5.39           C  
ATOM   6757  C   ILE C  83      54.766  10.730 117.694  1.00  5.39           C  
ATOM   6758  O   ILE C  83      54.889   9.582 118.134  1.00  5.39           O  
ATOM   6759  CB  ILE C  83      54.946  12.698 119.299  1.00 16.37           C  
ATOM   6760  CG1 ILE C  83      53.747  11.954 119.865  1.00 16.37           C  
ATOM   6761  CG2 ILE C  83      54.489  14.016 118.756  1.00 16.37           C  
ATOM   6762  CD1 ILE C  83      53.027  12.758 120.878  1.00 16.37           C  
ATOM   6763  N   GLN C  84      53.877  11.066 116.766  1.00  5.39           N  
ATOM   6764  CA  GLN C  84      52.956  10.081 116.226  1.00  5.39           C  
ATOM   6765  C   GLN C  84      53.778   9.001 115.536  1.00  5.39           C  
ATOM   6766  O   GLN C  84      53.453   7.812 115.610  1.00  5.39           O  
ATOM   6767  CB  GLN C  84      51.988  10.739 115.239  1.00  5.39           C  
ATOM   6768  CG  GLN C  84      50.690   9.967 115.054  1.00  5.39           C  
ATOM   6769  CD  GLN C  84      49.865   9.882 116.330  1.00  5.39           C  
ATOM   6770  OE1 GLN C  84      49.114   8.925 116.534  1.00  5.39           O  
ATOM   6771  NE2 GLN C  84      49.993  10.889 117.188  1.00  5.39           N  
ATOM   6772  N   GLU C  85      54.855   9.422 114.878  1.00 27.15           N  
ATOM   6773  CA  GLU C  85      55.738   8.491 114.195  1.00 27.15           C  
ATOM   6774  C   GLU C  85      56.533   7.716 115.218  1.00 27.15           C  
ATOM   6775  O   GLU C  85      56.671   6.509 115.101  1.00 27.15           O  
ATOM   6776  CB  GLU C  85      56.699   9.227 113.287  1.00 22.00           C  
ATOM   6777  CG  GLU C  85      57.819   8.363 112.785  1.00 22.00           C  
ATOM   6778  CD  GLU C  85      58.783   9.151 111.935  1.00 22.00           C  
ATOM   6779  OE1 GLU C  85      59.267  10.207 112.407  1.00 22.00           O  
ATOM   6780  OE2 GLU C  85      59.061   8.722 110.793  1.00 22.00           O  
ATOM   6781  N   MET C  86      57.061   8.412 116.219  1.00 26.41           N  
ATOM   6782  CA  MET C  86      57.832   7.765 117.277  1.00 26.41           C  
ATOM   6783  C   MET C  86      57.014   6.682 117.966  1.00 26.41           C  
ATOM   6784  O   MET C  86      57.532   5.633 118.309  1.00 26.41           O  
ATOM   6785  CB  MET C  86      58.284   8.776 118.339  1.00 23.69           C  
ATOM   6786  CG  MET C  86      59.530   9.579 117.990  1.00 23.69           C  
ATOM   6787  SD  MET C  86      60.339  10.307 119.447  1.00 23.69           S  
ATOM   6788  CE  MET C  86      59.568  11.907 119.516  1.00 23.69           C  
ATOM   6789  N   TYR C  87      55.730   6.934 118.173  1.00  6.22           N  
ATOM   6790  CA  TYR C  87      54.908   5.946 118.841  1.00  6.22           C  
ATOM   6791  C   TYR C  87      54.726   4.702 117.997  1.00  6.22           C  
ATOM   6792  O   TYR C  87      54.617   3.597 118.523  1.00  6.22           O  
ATOM   6793  CB  TYR C  87      53.530   6.520 119.179  1.00  5.39           C  
ATOM   6794  CG  TYR C  87      52.688   5.576 120.021  1.00  5.39           C  
ATOM   6795  CD1 TYR C  87      53.117   5.182 121.286  1.00  5.39           C  
ATOM   6796  CD2 TYR C  87      51.474   5.082 119.555  1.00  5.39           C  
ATOM   6797  CE1 TYR C  87      52.360   4.323 122.069  1.00  5.39           C  
ATOM   6798  CE2 TYR C  87      50.708   4.221 120.329  1.00  5.39           C  
ATOM   6799  CZ  TYR C  87      51.158   3.846 121.591  1.00  5.39           C  
ATOM   6800  OH  TYR C  87      50.405   3.016 122.391  1.00  5.39           O  
ATOM   6801  N   GLU C  88      54.673   4.891 116.687  1.00 14.67           N  
ATOM   6802  CA  GLU C  88      54.490   3.776 115.770  1.00 14.67           C  
ATOM   6803  C   GLU C  88      55.695   2.852 115.831  1.00 14.67           C  
ATOM   6804  O   GLU C  88      55.559   1.651 115.657  1.00 14.67           O  
ATOM   6805  CB  GLU C  88      54.280   4.304 114.346  1.00 86.64           C  
ATOM   6806  CG  GLU C  88      53.876   3.262 113.314  1.00 86.64           C  
ATOM   6807  CD  GLU C  88      53.179   3.887 112.110  1.00 86.64           C  
ATOM   6808  OE1 GLU C  88      53.749   4.824 111.505  1.00 86.64           O  
ATOM   6809  OE2 GLU C  88      52.056   3.446 111.767  1.00 86.64           O  
ATOM   6810  N   GLU C  89      56.873   3.410 116.087  1.00  5.39           N  
ATOM   6811  CA  GLU C  89      58.082   2.605 116.177  1.00  5.39           C  
ATOM   6812  C   GLU C  89      58.074   1.858 117.501  1.00  5.39           C  
ATOM   6813  O   GLU C  89      58.377   0.665 117.549  1.00  5.39           O  
ATOM   6814  CB  GLU C  89      59.332   3.491 116.096  1.00 91.57           C  
ATOM   6815  CG  GLU C  89      60.245   3.200 114.900  1.00 91.57           C  
ATOM   6816  CD  GLU C  89      60.800   1.773 114.895  1.00 91.57           C  
ATOM   6817  OE1 GLU C  89      61.436   1.384 113.889  1.00 91.57           O  
ATOM   6818  OE2 GLU C  89      60.603   1.042 115.893  1.00 91.57           O  
ATOM   6819  N   PHE C  90      57.729   2.581 118.565  1.00  5.57           N  
ATOM   6820  CA  PHE C  90      57.649   2.038 119.921  1.00  5.57           C  
ATOM   6821  C   PHE C  90      56.698   0.851 119.915  1.00  5.57           C  
ATOM   6822  O   PHE C  90      57.033  -0.241 120.385  1.00  5.57           O  
ATOM   6823  CB  PHE C  90      57.118   3.114 120.883  1.00  7.22           C  
ATOM   6824  CG  PHE C  90      56.771   2.597 122.261  1.00  7.22           C  
ATOM   6825  CD1 PHE C  90      57.744   2.476 123.246  1.00  7.22           C  
ATOM   6826  CD2 PHE C  90      55.475   2.211 122.568  1.00  7.22           C  
ATOM   6827  CE1 PHE C  90      57.425   1.980 124.505  1.00  7.22           C  
ATOM   6828  CE2 PHE C  90      55.159   1.714 123.827  1.00  7.22           C  
ATOM   6829  CZ  PHE C  90      56.135   1.601 124.790  1.00  7.22           C  
ATOM   6830  N   GLU C  91      55.512   1.093 119.363  1.00  5.39           N  
ATOM   6831  CA  GLU C  91      54.441   0.108 119.268  1.00  5.39           C  
ATOM   6832  C   GLU C  91      54.825  -1.266 118.747  1.00  5.39           C  
ATOM   6833  O   GLU C  91      54.290  -2.265 119.216  1.00  5.39           O  
ATOM   6834  CB  GLU C  91      53.298   0.663 118.409  1.00 20.80           C  
ATOM   6835  CG  GLU C  91      52.268   1.511 119.170  1.00 20.80           C  
ATOM   6836  CD  GLU C  91      51.125   0.678 119.753  1.00 20.80           C  
ATOM   6837  OE1 GLU C  91      50.213   1.257 120.383  1.00 20.80           O  
ATOM   6838  OE2 GLU C  91      51.133  -0.559 119.577  1.00 20.80           O  
ATOM   6839  N   GLU C  92      55.744  -1.336 117.793  1.00  5.39           N  
ATOM   6840  CA  GLU C  92      56.107  -2.635 117.249  1.00  5.39           C  
ATOM   6841  C   GLU C  92      57.298  -3.284 117.917  1.00  5.39           C  
ATOM   6842  O   GLU C  92      57.370  -4.511 117.997  1.00  5.39           O  
ATOM   6843  CB  GLU C  92      56.347  -2.543 115.747  1.00 97.58           C  
ATOM   6844  CG  GLU C  92      57.645  -1.902 115.343  1.00 97.58           C  
ATOM   6845  CD  GLU C  92      57.775  -1.851 113.838  1.00 97.58           C  
ATOM   6846  OE1 GLU C  92      58.807  -1.349 113.342  1.00 97.58           O  
ATOM   6847  OE2 GLU C  92      56.833  -2.317 113.154  1.00 97.58           O  
ATOM   6848  N   ILE C  93      58.237  -2.474 118.390  1.00  6.81           N  
ATOM   6849  CA  ILE C  93      59.389  -3.035 119.082  1.00  6.81           C  
ATOM   6850  C   ILE C  93      58.863  -3.587 120.416  1.00  6.81           C  
ATOM   6851  O   ILE C  93      58.825  -4.803 120.616  1.00  6.81           O  
ATOM   6852  CB  ILE C  93      60.493  -1.964 119.304  1.00 12.09           C  
ATOM   6853  CG1 ILE C  93      60.903  -1.385 117.948  1.00 12.09           C  
ATOM   6854  CG2 ILE C  93      61.726  -2.586 119.955  1.00 12.09           C  
ATOM   6855  CD1 ILE C  93      61.996  -0.355 118.023  1.00 12.09           C  
ATOM   6856  N   LEU C  94      58.418  -2.707 121.305  1.00 65.63           N  
ATOM   6857  CA  LEU C  94      57.887  -3.148 122.592  1.00 65.63           C  
ATOM   6858  C   LEU C  94      56.977  -4.369 122.403  1.00 65.63           C  
ATOM   6859  O   LEU C  94      57.052  -5.335 123.169  1.00 65.63           O  
ATOM   6860  CB  LEU C  94      57.094  -2.013 123.255  1.00  5.58           C  
ATOM   6861  CG  LEU C  94      56.637  -2.098 124.722  1.00  5.58           C  
ATOM   6862  CD1 LEU C  94      55.758  -3.300 124.935  1.00  5.58           C  
ATOM   6863  CD2 LEU C  94      57.834  -2.164 125.631  1.00  5.58           C  
ATOM   6864  N   PHE C  95      56.129  -4.327 121.375  1.00 15.30           N  
ATOM   6865  CA  PHE C  95      55.184  -5.411 121.097  1.00 15.30           C  
ATOM   6866  C   PHE C  95      55.837  -6.755 120.838  1.00 15.30           C  
ATOM   6867  O   PHE C  95      55.228  -7.802 121.089  1.00 15.30           O  
ATOM   6868  CB  PHE C  95      54.306  -5.054 119.899  1.00 16.07           C  
ATOM   6869  CG  PHE C  95      52.851  -4.887 120.238  1.00 16.07           C  
ATOM   6870  CD1 PHE C  95      52.031  -4.081 119.453  1.00 16.07           C  
ATOM   6871  CD2 PHE C  95      52.296  -5.532 121.337  1.00 16.07           C  
ATOM   6872  CE1 PHE C  95      50.679  -3.919 119.758  1.00 16.07           C  
ATOM   6873  CE2 PHE C  95      50.942  -5.375 121.651  1.00 16.07           C  
ATOM   6874  CZ  PHE C  95      50.134  -4.565 120.859  1.00 16.07           C  
ATOM   6875  N   ALA C  96      57.070  -6.720 120.335  1.00  5.75           N  
ATOM   6876  CA  ALA C  96      57.812  -7.937 120.017  1.00  5.75           C  
ATOM   6877  C   ALA C  96      58.454  -8.605 121.223  1.00  5.75           C  
ATOM   6878  O   ALA C  96      58.373  -9.818 121.372  1.00  5.75           O  
ATOM   6879  CB  ALA C  96      58.867  -7.636 118.981  1.00 13.12           C  
ATOM   6880  N   ILE C  97      59.093  -7.822 122.086  1.00  6.29           N  
ATOM   6881  CA  ILE C  97      59.746  -8.383 123.266  1.00  6.29           C  
ATOM   6882  C   ILE C  97      58.862  -8.403 124.516  1.00  6.29           C  
ATOM   6883  O   ILE C  97      59.258  -8.961 125.544  1.00  6.29           O  
ATOM   6884  CB  ILE C  97      61.032  -7.607 123.619  1.00  6.67           C  
ATOM   6885  CG1 ILE C  97      60.683  -6.308 124.335  1.00  6.67           C  
ATOM   6886  CG2 ILE C  97      61.798  -7.273 122.359  1.00  6.67           C  
ATOM   6887  CD1 ILE C  97      61.890  -5.602 124.865  1.00  6.67           C  
ATOM   6888  N   LEU C  98      57.669  -7.810 124.419  1.00  5.39           N  
ATOM   6889  CA  LEU C  98      56.733  -7.732 125.549  1.00  5.39           C  
ATOM   6890  C   LEU C  98      56.454  -9.057 126.284  1.00  5.39           C  
ATOM   6891  O   LEU C  98      56.139  -9.063 127.476  1.00  5.39           O  
ATOM   6892  CB  LEU C  98      55.413  -7.079 125.091  1.00  5.39           C  
ATOM   6893  CG  LEU C  98      54.412  -6.585 126.154  1.00  5.39           C  
ATOM   6894  CD1 LEU C  98      55.117  -5.757 127.216  1.00  5.39           C  
ATOM   6895  CD2 LEU C  98      53.328  -5.751 125.494  1.00  5.39           C  
ATOM   6896  N   PRO C  99      56.566 -10.197 125.592  1.00 43.25           N  
ATOM   6897  CA  PRO C  99      56.305 -11.455 126.294  1.00 43.25           C  
ATOM   6898  C   PRO C  99      57.240 -11.759 127.469  1.00 43.25           C  
ATOM   6899  O   PRO C  99      56.789 -12.229 128.516  1.00 43.25           O  
ATOM   6900  CB  PRO C  99      56.412 -12.497 125.182  1.00 22.24           C  
ATOM   6901  CG  PRO C  99      57.314 -11.835 124.172  1.00 22.24           C  
ATOM   6902  CD  PRO C  99      56.770 -10.443 124.158  1.00 22.24           C  
ATOM   6903  N   ARG C 100      58.535 -11.502 127.303  1.00  7.96           N  
ATOM   6904  CA  ARG C 100      59.492 -11.767 128.376  1.00  7.96           C  
ATOM   6905  C   ARG C 100      59.114 -11.054 129.667  1.00  7.96           C  
ATOM   6906  O   ARG C 100      58.503 -11.650 130.560  1.00  7.96           O  
ATOM   6907  CB  ARG C 100      60.891 -11.351 127.941  1.00 46.94           C  
ATOM   6908  CG  ARG C 100      61.435 -12.224 126.854  1.00 46.94           C  
ATOM   6909  CD  ARG C 100      62.677 -11.644 126.216  1.00 46.94           C  
ATOM   6910  NE  ARG C 100      63.126 -12.497 125.119  1.00 46.94           N  
ATOM   6911  CZ  ARG C 100      62.382 -12.804 124.059  1.00 46.94           C  
ATOM   6912  NH1 ARG C 100      61.145 -12.321 123.946  1.00 46.94           N  
ATOM   6913  NH2 ARG C 100      62.863 -13.614 123.119  1.00 46.94           N  
ATOM   6914  N   TYR C 101      59.487  -9.780 129.763  1.00 82.15           N  
ATOM   6915  CA  TYR C 101      59.182  -8.971 130.938  1.00 82.15           C  
ATOM   6916  C   TYR C 101      57.698  -9.146 131.168  1.00 82.15           C  
ATOM   6917  O   TYR C 101      56.907  -8.343 130.680  1.00 82.15           O  
ATOM   6918  CB  TYR C 101      59.450  -7.490 130.666  1.00 11.71           C  
ATOM   6919  CG  TYR C 101      60.709  -7.189 129.887  1.00 11.71           C  
ATOM   6920  CD1 TYR C 101      60.746  -7.327 128.494  1.00 11.71           C  
ATOM   6921  CD2 TYR C 101      61.863  -6.744 130.541  1.00 11.71           C  
ATOM   6922  CE1 TYR C 101      61.903  -7.027 127.776  1.00 11.71           C  
ATOM   6923  CE2 TYR C 101      63.026  -6.442 129.834  1.00 11.71           C  
ATOM   6924  CZ  TYR C 101      63.042  -6.585 128.456  1.00 11.71           C  
ATOM   6925  OH  TYR C 101      64.204  -6.293 127.768  1.00 11.71           O  
ATOM   6926  N   ALA C 102      57.314 -10.181 131.905  1.00  6.60           N  
ATOM   6927  CA  ALA C 102      55.895 -10.427 132.129  1.00  6.60           C  
ATOM   6928  C   ALA C 102      55.638 -11.320 133.328  1.00  6.60           C  
ATOM   6929  O   ALA C 102      54.519 -11.366 133.852  1.00  6.60           O  
ATOM   6930  CB  ALA C 102      55.312 -11.048 130.901  1.00  5.39           C  
ATOM   6931  N   SER C 103      56.675 -12.040 133.741  1.00 37.23           N  
ATOM   6932  CA  SER C 103      56.591 -12.920 134.889  1.00 37.23           C  
ATOM   6933  C   SER C 103      56.390 -12.058 136.134  1.00 37.23           C  
ATOM   6934  O   SER C 103      56.969 -10.978 136.247  1.00 37.23           O  
ATOM   6935  CB  SER C 103      57.876 -13.730 134.998  1.00  5.39           C  
ATOM   6936  OG  SER C 103      58.995 -12.907 134.732  1.00  5.39           O  
ATOM   6937  N   PRO C 104      55.554 -12.522 137.077  1.00 10.76           N  
ATOM   6938  CA  PRO C 104      55.236 -11.829 138.332  1.00 10.76           C  
ATOM   6939  C   PRO C 104      56.448 -11.595 139.204  1.00 10.76           C  
ATOM   6940  O   PRO C 104      57.348 -12.420 139.245  1.00 10.76           O  
ATOM   6941  CB  PRO C 104      54.239 -12.766 139.002  1.00 17.55           C  
ATOM   6942  CG  PRO C 104      53.571 -13.435 137.844  1.00 17.55           C  
ATOM   6943  CD  PRO C 104      54.743 -13.743 136.951  1.00 17.55           C  
ATOM   6944  N   ILE C 105      56.462 -10.472 139.914  1.00 68.20           N  
ATOM   6945  CA  ILE C 105      57.579 -10.149 140.793  1.00 68.20           C  
ATOM   6946  C   ILE C 105      57.568 -11.021 142.024  1.00 68.20           C  
ATOM   6947  O   ILE C 105      56.530 -11.271 142.633  1.00 68.20           O  
ATOM   6948  CB  ILE C 105      57.555  -8.691 141.269  1.00 58.40           C  
ATOM   6949  CG1 ILE C 105      57.620  -7.742 140.070  1.00 58.40           C  
ATOM   6950  CG2 ILE C 105      58.730  -8.449 142.212  1.00 58.40           C  
ATOM   6951  CD1 ILE C 105      57.464  -6.287 140.441  1.00 58.40           C  
ATOM   6952  N   ASN C 106      58.758 -11.465 142.387  1.00 67.95           N  
ATOM   6953  CA  ASN C 106      58.959 -12.319 143.538  1.00 67.95           C  
ATOM   6954  C   ASN C 106      58.323 -11.780 144.822  1.00 67.95           C  
ATOM   6955  O   ASN C 106      58.875 -10.876 145.458  1.00 67.95           O  
ATOM   6956  CB  ASN C 106      60.464 -12.533 143.722  1.00 59.96           C  
ATOM   6957  CG  ASN C 106      61.300 -11.441 143.050  1.00 59.96           C  
ATOM   6958  OD1 ASN C 106      61.378 -10.307 143.536  1.00 59.96           O  
ATOM   6959  ND2 ASN C 106      61.913 -11.777 141.915  1.00 59.96           N  
ATOM   6960  N   ALA C 107      57.157 -12.338 145.170  1.00 49.39           N  
ATOM   6961  CA  ALA C 107      56.402 -11.986 146.385  1.00 49.39           C  
ATOM   6962  C   ALA C 107      54.879 -11.962 146.235  1.00 49.39           C  
ATOM   6963  O   ALA C 107      54.167 -12.757 146.842  1.00 49.39           O  
ATOM   6964  CB  ALA C 107      56.867 -10.643 146.940  1.00 27.48           C  
ATOM   6965  N   VAL C 108      54.388 -11.032 145.433  1.00 55.30           N  
ATOM   6966  CA  VAL C 108      52.955 -10.868 145.221  1.00 55.30           C  
ATOM   6967  C   VAL C 108      52.073 -12.097 145.430  1.00 55.30           C  
ATOM   6968  O   VAL C 108      51.388 -12.196 146.440  1.00 55.30           O  
ATOM   6969  CB  VAL C 108      52.669 -10.274 143.819  1.00 30.33           C  
ATOM   6970  CG1 VAL C 108      52.720  -8.761 143.884  1.00 30.33           C  
ATOM   6971  CG2 VAL C 108      53.701 -10.773 142.820  1.00 30.33           C  
ATOM   6972  N   LYS C 109      52.100 -13.032 144.485  1.00 11.63           N  
ATOM   6973  CA  LYS C 109      51.266 -14.229 144.556  1.00 11.63           C  
ATOM   6974  C   LYS C 109      50.785 -14.688 145.941  1.00 11.63           C  
ATOM   6975  O   LYS C 109      49.579 -14.870 146.146  1.00 11.63           O  
ATOM   6976  CB  LYS C 109      51.941 -15.394 143.824  1.00 15.54           C  
ATOM   6977  CG  LYS C 109      51.779 -15.311 142.321  1.00 15.54           C  
ATOM   6978  CD  LYS C 109      51.852 -16.672 141.633  1.00 15.54           C  
ATOM   6979  CE  LYS C 109      53.277 -17.126 141.360  1.00 15.54           C  
ATOM   6980  NZ  LYS C 109      53.274 -18.390 140.578  1.00 15.54           N  
ATOM   6981  N   GLU C 110      51.702 -14.875 146.885  1.00 11.30           N  
ATOM   6982  CA  GLU C 110      51.303 -15.320 148.212  1.00 11.30           C  
ATOM   6983  C   GLU C 110      50.353 -14.264 148.789  1.00 11.30           C  
ATOM   6984  O   GLU C 110      49.280 -14.594 149.307  1.00 11.30           O  
ATOM   6985  CB  GLU C 110      52.533 -15.518 149.120  1.00 33.35           C  
ATOM   6986  CG  GLU C 110      53.936 -15.533 148.426  1.00 33.35           C  
ATOM   6987  CD  GLU C 110      54.218 -16.724 147.478  1.00 33.35           C  
ATOM   6988  OE1 GLU C 110      53.372 -17.637 147.373  1.00 33.35           O  
ATOM   6989  OE2 GLU C 110      55.300 -16.739 146.834  1.00 33.35           O  
ATOM   6990  N   VAL C 111      50.739 -12.995 148.667  1.00  5.39           N  
ATOM   6991  CA  VAL C 111      49.933 -11.869 149.151  1.00  5.39           C  
ATOM   6992  C   VAL C 111      48.527 -11.864 148.559  1.00  5.39           C  
ATOM   6993  O   VAL C 111      47.554 -11.645 149.275  1.00  5.39           O  
ATOM   6994  CB  VAL C 111      50.606 -10.498 148.842  1.00 15.21           C  
ATOM   6995  CG1 VAL C 111      49.594  -9.359 148.951  1.00 15.21           C  
ATOM   6996  CG2 VAL C 111      51.729 -10.248 149.820  1.00 15.21           C  
ATOM   6997  N   ILE C 112      48.404 -12.082 147.256  1.00 40.24           N  
ATOM   6998  CA  ILE C 112      47.072 -12.100 146.685  1.00 40.24           C  
ATOM   6999  C   ILE C 112      46.371 -13.295 147.316  1.00 40.24           C  
ATOM   7000  O   ILE C 112      45.232 -13.184 147.797  1.00 40.24           O  
ATOM   7001  CB  ILE C 112      47.086 -12.283 145.165  1.00 33.52           C  
ATOM   7002  CG1 ILE C 112      47.917 -11.185 144.511  1.00 33.52           C  
ATOM   7003  CG2 ILE C 112      45.660 -12.222 144.632  1.00 33.52           C  
ATOM   7004  CD1 ILE C 112      47.355  -9.797 144.680  1.00 33.52           C  
ATOM   7005  N   ALA C 113      47.078 -14.431 147.325  1.00  8.36           N  
ATOM   7006  CA  ALA C 113      46.567 -15.681 147.895  1.00  8.36           C  
ATOM   7007  C   ALA C 113      45.970 -15.396 149.264  1.00  8.36           C  
ATOM   7008  O   ALA C 113      44.862 -15.826 149.571  1.00  8.36           O  
ATOM   7009  CB  ALA C 113      47.684 -16.702 148.012  1.00 41.57           C  
ATOM   7010  N   SER C 114      46.717 -14.658 150.073  1.00  6.17           N  
ATOM   7011  CA  SER C 114      46.250 -14.282 151.396  1.00  6.17           C  
ATOM   7012  C   SER C 114      45.027 -13.362 151.297  1.00  6.17           C  
ATOM   7013  O   SER C 114      44.002 -13.613 151.937  1.00  6.17           O  
ATOM   7014  CB  SER C 114      47.364 -13.568 152.164  1.00 56.50           C  
ATOM   7015  OG  SER C 114      46.857 -12.929 153.324  1.00 56.50           O  
ATOM   7016  N   LEU C 115      45.146 -12.300 150.501  1.00 10.92           N  
ATOM   7017  CA  LEU C 115      44.063 -11.333 150.325  1.00 10.92           C  
ATOM   7018  C   LEU C 115      42.753 -11.971 149.901  1.00 10.92           C  
ATOM   7019  O   LEU C 115      41.692 -11.571 150.372  1.00 10.92           O  
ATOM   7020  CB  LEU C 115      44.439 -10.266 149.292  1.00  5.69           C  
ATOM   7021  CG  LEU C 115      45.173  -9.003 149.738  1.00  5.69           C  
ATOM   7022  CD1 LEU C 115      45.547  -8.195 148.519  1.00  5.69           C  
ATOM   7023  CD2 LEU C 115      44.288  -8.184 150.646  1.00  5.69           C  
ATOM   7024  N   ARG C 116      42.807 -12.947 149.003  1.00  6.03           N  
ATOM   7025  CA  ARG C 116      41.564 -13.560 148.579  1.00  6.03           C  
ATOM   7026  C   ARG C 116      40.960 -14.409 149.681  1.00  6.03           C  
ATOM   7027  O   ARG C 116      39.764 -14.693 149.651  1.00  6.03           O  
ATOM   7028  CB  ARG C 116      41.759 -14.396 147.313  1.00  5.39           C  
ATOM   7029  CG  ARG C 116      41.821 -13.569 146.046  1.00  5.39           C  
ATOM   7030  CD  ARG C 116      41.882 -14.424 144.799  1.00  5.39           C  
ATOM   7031  NE  ARG C 116      42.312 -13.629 143.651  1.00  5.39           N  
ATOM   7032  CZ  ARG C 116      42.468 -14.109 142.421  1.00  5.39           C  
ATOM   7033  NH1 ARG C 116      42.225 -15.388 142.169  1.00  5.39           N  
ATOM   7034  NH2 ARG C 116      42.884 -13.314 141.445  1.00  5.39           N  
ATOM   7035  N   GLU C 117      41.780 -14.809 150.654  1.00 90.42           N  
ATOM   7036  CA  GLU C 117      41.292 -15.617 151.765  1.00 90.42           C  
ATOM   7037  C   GLU C 117      40.360 -14.826 152.676  1.00 90.42           C  
ATOM   7038  O   GLU C 117      39.352 -15.352 153.135  1.00 90.42           O  
ATOM   7039  CB  GLU C 117      42.453 -16.203 152.577  1.00 65.70           C  
ATOM   7040  CG  GLU C 117      42.734 -17.665 152.237  1.00 65.70           C  
ATOM   7041  CD  GLU C 117      43.479 -18.417 153.342  1.00 65.70           C  
ATOM   7042  OE1 GLU C 117      43.102 -18.277 154.526  1.00 65.70           O  
ATOM   7043  OE2 GLU C 117      44.431 -19.164 153.025  1.00 65.70           O  
ATOM   7044  N   ARG C 118      40.684 -13.562 152.934  1.00 44.46           N  
ATOM   7045  CA  ARG C 118      39.833 -12.724 153.779  1.00 44.46           C  
ATOM   7046  C   ARG C 118      38.739 -12.101 152.910  1.00 44.46           C  
ATOM   7047  O   ARG C 118      38.228 -11.022 153.209  1.00 44.46           O  
ATOM   7048  CB  ARG C 118      40.658 -11.620 154.445  1.00 56.81           C  
ATOM   7049  CG  ARG C 118      41.945 -12.114 155.057  1.00 56.81           C  
ATOM   7050  CD  ARG C 118      42.886 -10.971 155.392  1.00 56.81           C  
ATOM   7051  NE  ARG C 118      44.256 -11.451 155.562  1.00 56.81           N  
ATOM   7052  CZ  ARG C 118      44.633 -12.341 156.478  1.00 56.81           C  
ATOM   7053  NH1 ARG C 118      43.747 -12.854 157.319  1.00 56.81           N  
ATOM   7054  NH2 ARG C 118      45.896 -12.733 156.544  1.00 56.81           N  
ATOM   7055  N   GLY C 119      38.399 -12.791 151.825  1.00  5.70           N  
ATOM   7056  CA  GLY C 119      37.369 -12.326 150.910  1.00  5.70           C  
ATOM   7057  C   GLY C 119      37.554 -10.959 150.272  1.00  5.70           C  
ATOM   7058  O   GLY C 119      36.576 -10.223 150.099  1.00  5.70           O  
ATOM   7059  N   ILE C 120      38.786 -10.611 149.908  1.00 10.15           N  
ATOM   7060  CA  ILE C 120      39.053  -9.312 149.292  1.00 10.15           C  
ATOM   7061  C   ILE C 120      39.238  -9.376 147.778  1.00 10.15           C  
ATOM   7062  O   ILE C 120      40.030 -10.174 147.283  1.00 10.15           O  
ATOM   7063  CB  ILE C 120      40.298  -8.677 149.886  1.00  5.39           C  
ATOM   7064  CG1 ILE C 120      40.102  -8.492 151.384  1.00  5.39           C  
ATOM   7065  CG2 ILE C 120      40.576  -7.350 149.201  1.00  5.39           C  
ATOM   7066  CD1 ILE C 120      41.197  -7.696 152.039  1.00  5.39           C  
ATOM   7067  N   LYS C 121      38.524  -8.521 147.048  1.00 10.77           N  
ATOM   7068  CA  LYS C 121      38.608  -8.497 145.587  1.00 10.77           C  
ATOM   7069  C   LYS C 121      39.874  -7.845 145.046  1.00 10.77           C  
ATOM   7070  O   LYS C 121      40.404  -6.912 145.635  1.00 10.77           O  
ATOM   7071  CB  LYS C 121      37.394  -7.783 145.009  1.00 24.21           C  
ATOM   7072  CG  LYS C 121      36.094  -8.402 145.453  1.00 24.21           C  
ATOM   7073  CD  LYS C 121      34.896  -7.627 144.938  1.00 24.21           C  
ATOM   7074  CE  LYS C 121      33.647  -8.165 145.586  1.00 24.21           C  
ATOM   7075  NZ  LYS C 121      33.883  -8.181 147.054  1.00 24.21           N  
ATOM   7076  N   ILE C 122      40.348  -8.342 143.910  1.00  6.57           N  
ATOM   7077  CA  ILE C 122      41.550  -7.813 143.291  1.00  6.57           C  
ATOM   7078  C   ILE C 122      41.242  -7.199 141.941  1.00  6.57           C  
ATOM   7079  O   ILE C 122      40.775  -7.894 141.044  1.00  6.57           O  
ATOM   7080  CB  ILE C 122      42.578  -8.907 143.053  1.00  5.39           C  
ATOM   7081  CG1 ILE C 122      42.773  -9.724 144.323  1.00  5.39           C  
ATOM   7082  CG2 ILE C 122      43.898  -8.280 142.633  1.00  5.39           C  
ATOM   7083  CD1 ILE C 122      43.397  -8.944 145.453  1.00  5.39           C  
ATOM   7084  N   GLY C 123      41.502  -5.900 141.807  1.00  5.39           N  
ATOM   7085  CA  GLY C 123      41.279  -5.204 140.552  1.00  5.39           C  
ATOM   7086  C   GLY C 123      42.621  -4.967 139.882  1.00  5.39           C  
ATOM   7087  O   GLY C 123      43.609  -5.564 140.297  1.00  5.39           O  
ATOM   7088  N   SER C 124      42.671  -4.123 138.851  1.00  5.86           N  
ATOM   7089  CA  SER C 124      43.941  -3.845 138.172  1.00  5.86           C  
ATOM   7090  C   SER C 124      43.911  -2.739 137.121  1.00  5.86           C  
ATOM   7091  O   SER C 124      43.306  -2.886 136.063  1.00  5.86           O  
ATOM   7092  CB  SER C 124      44.491  -5.116 137.520  1.00  5.39           C  
ATOM   7093  OG  SER C 124      43.819  -5.400 136.316  1.00  5.39           O  
ATOM   7094  N   THR C 125      44.592  -1.641 137.420  1.00 13.13           N  
ATOM   7095  CA  THR C 125      44.695  -0.495 136.528  1.00 13.13           C  
ATOM   7096  C   THR C 125      46.062  -0.600 135.828  1.00 13.13           C  
ATOM   7097  O   THR C 125      46.997  -1.167 136.379  1.00 13.13           O  
ATOM   7098  CB  THR C 125      44.591   0.795 137.358  1.00  5.48           C  
ATOM   7099  OG1 THR C 125      43.454   0.695 138.221  1.00  5.48           O  
ATOM   7100  CG2 THR C 125      44.416   2.007 136.472  1.00  5.48           C  
ATOM   7101  N   THR C 126      46.197  -0.067 134.618  1.00 47.99           N  
ATOM   7102  CA  THR C 126      47.471  -0.189 133.920  1.00 47.99           C  
ATOM   7103  C   THR C 126      47.784   0.879 132.885  1.00 47.99           C  
ATOM   7104  O   THR C 126      46.915   1.638 132.462  1.00 47.99           O  
ATOM   7105  CB  THR C 126      47.570  -1.552 133.220  1.00  5.39           C  
ATOM   7106  OG1 THR C 126      48.689  -1.541 132.330  1.00  5.39           O  
ATOM   7107  CG2 THR C 126      46.300  -1.853 132.434  1.00  5.39           C  
ATOM   7108  N   GLY C 127      49.048   0.919 132.470  1.00 22.95           N  
ATOM   7109  CA  GLY C 127      49.489   1.887 131.481  1.00 22.95           C  
ATOM   7110  C   GLY C 127      49.462   1.351 130.059  1.00 22.95           C  
ATOM   7111  O   GLY C 127      49.283   2.131 129.122  1.00 22.95           O  
ATOM   7112  N   TYR C 128      49.644   0.039 129.892  1.00 76.55           N  
ATOM   7113  CA  TYR C 128      49.618  -0.586 128.565  1.00 76.55           C  
ATOM   7114  C   TYR C 128      48.248  -0.455 127.903  1.00 76.55           C  
ATOM   7115  O   TYR C 128      47.229  -0.235 128.566  1.00 76.55           O  
ATOM   7116  CB  TYR C 128      49.931  -2.086 128.638  1.00  6.68           C  
ATOM   7117  CG  TYR C 128      51.294  -2.456 129.146  1.00  6.68           C  
ATOM   7118  CD1 TYR C 128      51.447  -3.039 130.406  1.00  6.68           C  
ATOM   7119  CD2 TYR C 128      52.434  -2.250 128.362  1.00  6.68           C  
ATOM   7120  CE1 TYR C 128      52.703  -3.417 130.875  1.00  6.68           C  
ATOM   7121  CE2 TYR C 128      53.700  -2.622 128.819  1.00  6.68           C  
ATOM   7122  CZ  TYR C 128      53.822  -3.205 130.075  1.00  6.68           C  
ATOM   7123  OH  TYR C 128      55.054  -3.583 130.531  1.00  6.68           O  
ATOM   7124  N   THR C 129      48.240  -0.632 126.584  1.00 50.54           N  
ATOM   7125  CA  THR C 129      47.019  -0.556 125.790  1.00 50.54           C  
ATOM   7126  C   THR C 129      46.236  -1.860 125.943  1.00 50.54           C  
ATOM   7127  O   THR C 129      46.680  -2.774 126.639  1.00 50.54           O  
ATOM   7128  CB  THR C 129      47.362  -0.347 124.314  1.00  5.50           C  
ATOM   7129  OG1 THR C 129      47.951  -1.543 123.781  1.00  5.50           O  
ATOM   7130  CG2 THR C 129      48.355   0.790 124.172  1.00  5.50           C  
ATOM   7131  N   ARG C 130      45.075  -1.955 125.307  1.00 10.69           N  
ATOM   7132  CA  ARG C 130      44.287  -3.172 125.426  1.00 10.69           C  
ATOM   7133  C   ARG C 130      45.004  -4.222 124.617  1.00 10.69           C  
ATOM   7134  O   ARG C 130      45.174  -5.358 125.056  1.00 10.69           O  
ATOM   7135  CB  ARG C 130      42.866  -2.987 124.882  1.00 44.36           C  
ATOM   7136  CG  ARG C 130      41.856  -3.983 125.483  1.00 44.36           C  
ATOM   7137  CD  ARG C 130      40.509  -3.970 124.766  1.00 44.36           C  
ATOM   7138  NE  ARG C 130      39.877  -2.655 124.794  1.00 44.36           N  
ATOM   7139  CZ  ARG C 130      38.800  -2.317 124.088  1.00 44.36           C  
ATOM   7140  NH1 ARG C 130      38.213  -3.202 123.283  1.00 44.36           N  
ATOM   7141  NH2 ARG C 130      38.315  -1.081 124.179  1.00 44.36           N  
ATOM   7142  N   GLU C 131      45.442  -3.831 123.430  1.00 27.67           N  
ATOM   7143  CA  GLU C 131      46.145  -4.755 122.559  1.00 27.67           C  
ATOM   7144  C   GLU C 131      47.361  -5.334 123.285  1.00 27.67           C  
ATOM   7145  O   GLU C 131      47.655  -6.530 123.182  1.00 27.67           O  
ATOM   7146  CB  GLU C 131      46.566  -4.038 121.271  1.00 81.79           C  
ATOM   7147  CG  GLU C 131      46.545  -4.930 120.037  1.00 81.79           C  
ATOM   7148  CD  GLU C 131      45.291  -5.811 119.951  1.00 81.79           C  
ATOM   7149  OE1 GLU C 131      45.168  -6.772 120.751  1.00 81.79           O  
ATOM   7150  OE2 GLU C 131      44.427  -5.547 119.083  1.00 81.79           O  
ATOM   7151  N   MET C 132      48.055  -4.489 124.039  1.00 13.41           N  
ATOM   7152  CA  MET C 132      49.222  -4.949 124.767  1.00 13.41           C  
ATOM   7153  C   MET C 132      48.860  -5.941 125.884  1.00 13.41           C  
ATOM   7154  O   MET C 132      49.342  -7.078 125.875  1.00 13.41           O  
ATOM   7155  CB  MET C 132      49.997  -3.749 125.323  1.00  5.39           C  
ATOM   7156  CG  MET C 132      50.516  -2.807 124.242  1.00  5.39           C  
ATOM   7157  SD  MET C 132      51.359  -1.299 124.831  1.00  5.39           S  
ATOM   7158  CE  MET C 132      52.582  -1.048 123.515  1.00  5.39           C  
ATOM   7159  N   MET C 133      48.009  -5.525 126.828  1.00 40.73           N  
ATOM   7160  CA  MET C 133      47.607  -6.387 127.952  1.00 40.73           C  
ATOM   7161  C   MET C 133      47.235  -7.805 127.546  1.00 40.73           C  
ATOM   7162  O   MET C 133      47.605  -8.760 128.230  1.00 40.73           O  
ATOM   7163  CB  MET C 133      46.423  -5.785 128.720  1.00  5.39           C  
ATOM   7164  CG  MET C 133      46.776  -4.684 129.713  1.00  5.39           C  
ATOM   7165  SD  MET C 133      48.029  -5.131 130.944  1.00  5.39           S  
ATOM   7166  CE  MET C 133      47.140  -6.200 132.006  1.00  5.39           C  
ATOM   7167  N   ASP C 134      46.487  -7.929 126.447  1.00 56.33           N  
ATOM   7168  CA  ASP C 134      46.068  -9.232 125.931  1.00 56.33           C  
ATOM   7169  C   ASP C 134      47.219 -10.200 126.157  1.00 56.33           C  
ATOM   7170  O   ASP C 134      47.049 -11.284 126.709  1.00 56.33           O  
ATOM   7171  CB  ASP C 134      45.780  -9.152 124.423  1.00 51.87           C  
ATOM   7172  CG  ASP C 134      44.428  -8.520 124.098  1.00 51.87           C  
ATOM   7173  OD1 ASP C 134      43.756  -8.030 125.034  1.00 51.87           O  
ATOM   7174  OD2 ASP C 134      44.040  -8.516 122.901  1.00 51.87           O  
ATOM   7175  N   ILE C 135      48.396  -9.765 125.721  1.00  5.74           N  
ATOM   7176  CA  ILE C 135      49.632 -10.523 125.837  1.00  5.74           C  
ATOM   7177  C   ILE C 135      50.040 -10.693 127.282  1.00  5.74           C  
ATOM   7178  O   ILE C 135      49.952 -11.777 127.852  1.00  5.74           O  
ATOM   7179  CB  ILE C 135      50.785  -9.803 125.124  1.00  6.98           C  
ATOM   7180  CG1 ILE C 135      50.514  -9.753 123.617  1.00  6.98           C  
ATOM   7181  CG2 ILE C 135      52.102 -10.485 125.459  1.00  6.98           C  
ATOM   7182  CD1 ILE C 135      51.626  -9.108 122.808  1.00  6.98           C  
ATOM   7183  N   VAL C 136      50.498  -9.599 127.865  1.00 22.74           N  
ATOM   7184  CA  VAL C 136      50.945  -9.599 129.242  1.00 22.74           C  
ATOM   7185  C   VAL C 136      50.027 -10.374 130.197  1.00 22.74           C  
ATOM   7186  O   VAL C 136      50.494 -10.971 131.159  1.00 22.74           O  
ATOM   7187  CB  VAL C 136      51.118  -8.161 129.751  1.00 20.90           C  
ATOM   7188  CG1 VAL C 136      51.871  -8.163 131.064  1.00 20.90           C  
ATOM   7189  CG2 VAL C 136      51.849  -7.332 128.703  1.00 20.90           C  
ATOM   7190  N   ALA C 137      48.728 -10.391 129.937  1.00 28.25           N  
ATOM   7191  CA  ALA C 137      47.825 -11.097 130.831  1.00 28.25           C  
ATOM   7192  C   ALA C 137      47.895 -12.616 130.672  1.00 28.25           C  
ATOM   7193  O   ALA C 137      47.971 -13.348 131.657  1.00 28.25           O  
ATOM   7194  CB  ALA C 137      46.412 -10.611 130.612  1.00 10.32           C  
ATOM   7195  N   LYS C 138      47.870 -13.088 129.432  1.00  5.39           N  
ATOM   7196  CA  LYS C 138      47.907 -14.519 129.163  1.00  5.39           C  
ATOM   7197  C   LYS C 138      49.078 -15.152 129.893  1.00  5.39           C  
ATOM   7198  O   LYS C 138      48.897 -16.005 130.755  1.00  5.39           O  
ATOM   7199  CB  LYS C 138      48.032 -14.765 127.658  1.00  7.44           C  
ATOM   7200  CG  LYS C 138      47.874 -16.210 127.224  1.00  7.44           C  
ATOM   7201  CD  LYS C 138      48.058 -16.359 125.704  1.00  7.44           C  
ATOM   7202  CE  LYS C 138      47.719 -17.782 125.199  1.00  7.44           C  
ATOM   7203  NZ  LYS C 138      48.529 -18.902 125.804  1.00  7.44           N  
ATOM   7204  N   GLU C 139      50.279 -14.714 129.547  1.00 35.71           N  
ATOM   7205  CA  GLU C 139      51.492 -15.235 130.159  1.00 35.71           C  
ATOM   7206  C   GLU C 139      51.541 -14.994 131.662  1.00 35.71           C  
ATOM   7207  O   GLU C 139      51.990 -15.856 132.419  1.00 35.71           O  
ATOM   7208  CB  GLU C 139      52.706 -14.618 129.473  1.00 86.65           C  
ATOM   7209  CG  GLU C 139      52.424 -13.240 128.901  1.00 86.65           C  
ATOM   7210  CD  GLU C 139      52.774 -12.120 129.861  1.00 86.65           C  
ATOM   7211  OE1 GLU C 139      52.637 -12.316 131.092  1.00 86.65           O  
ATOM   7212  OE2 GLU C 139      53.183 -11.035 129.385  1.00 86.65           O  
ATOM   7213  N   ALA C 140      51.072 -13.828 132.094  1.00  6.73           N  
ATOM   7214  CA  ALA C 140      51.069 -13.502 133.515  1.00  6.73           C  
ATOM   7215  C   ALA C 140      50.117 -14.453 134.218  1.00  6.73           C  
ATOM   7216  O   ALA C 140      50.294 -14.772 135.395  1.00  6.73           O  
ATOM   7217  CB  ALA C 140      50.628 -12.066 133.736  1.00 27.38           C  
ATOM   7218  N   ALA C 141      49.097 -14.900 133.495  1.00 49.01           N  
ATOM   7219  CA  ALA C 141      48.137 -15.826 134.063  1.00 49.01           C  
ATOM   7220  C   ALA C 141      48.804 -17.189 134.069  1.00 49.01           C  
ATOM   7221  O   ALA C 141      48.738 -17.931 135.053  1.00 49.01           O  
ATOM   7222  CB  ALA C 141      46.872 -15.856 133.224  1.00  5.39           C  
ATOM   7223  N   LEU C 142      49.472 -17.501 132.963  1.00  5.39           N  
ATOM   7224  CA  LEU C 142      50.158 -18.772 132.824  1.00  5.39           C  
ATOM   7225  C   LEU C 142      51.181 -18.972 133.917  1.00  5.39           C  
ATOM   7226  O   LEU C 142      51.552 -20.103 134.205  1.00  5.39           O  
ATOM   7227  CB  LEU C 142      50.850 -18.864 131.464  1.00 31.44           C  
ATOM   7228  CG  LEU C 142      49.928 -18.981 130.250  1.00 31.44           C  
ATOM   7229  CD1 LEU C 142      50.764 -19.153 128.985  1.00 31.44           C  
ATOM   7230  CD2 LEU C 142      48.989 -20.166 130.441  1.00 31.44           C  
ATOM   7231  N   GLN C 143      51.644 -17.880 134.521  1.00  5.39           N  
ATOM   7232  CA  GLN C 143      52.628 -17.979 135.594  1.00  5.39           C  
ATOM   7233  C   GLN C 143      51.979 -17.731 136.934  1.00  5.39           C  
ATOM   7234  O   GLN C 143      52.661 -17.464 137.922  1.00  5.39           O  
ATOM   7235  CB  GLN C 143      53.749 -16.979 135.403  1.00  5.39           C  
ATOM   7236  CG  GLN C 143      54.285 -16.932 134.008  1.00  5.39           C  
ATOM   7237  CD  GLN C 143      55.640 -16.289 133.969  1.00  5.39           C  
ATOM   7238  OE1 GLN C 143      56.106 -15.858 132.916  1.00  5.39           O  
ATOM   7239  NE2 GLN C 143      56.297 -16.230 135.127  1.00  5.39           N  
ATOM   7240  N   GLY C 144      50.651 -17.806 136.949  1.00 43.85           N  
ATOM   7241  CA  GLY C 144      49.905 -17.619 138.178  1.00 43.85           C  
ATOM   7242  C   GLY C 144      49.764 -16.188 138.649  1.00 43.85           C  
ATOM   7243  O   GLY C 144      50.677 -15.628 139.260  1.00 43.85           O  
ATOM   7244  N   TYR C 145      48.604 -15.608 138.361  1.00  5.39           N  
ATOM   7245  CA  TYR C 145      48.255 -14.242 138.735  1.00  5.39           C  
ATOM   7246  C   TYR C 145      47.178 -13.797 137.765  1.00  5.39           C  
ATOM   7247  O   TYR C 145      47.458 -13.494 136.607  1.00  5.39           O  
ATOM   7248  CB  TYR C 145      49.449 -13.280 138.647  1.00  9.53           C  
ATOM   7249  CG  TYR C 145      49.031 -11.863 138.962  1.00  9.53           C  
ATOM   7250  CD1 TYR C 145      48.417 -11.554 140.179  1.00  9.53           C  
ATOM   7251  CD2 TYR C 145      49.127 -10.853 138.002  1.00  9.53           C  
ATOM   7252  CE1 TYR C 145      47.893 -10.282 140.425  1.00  9.53           C  
ATOM   7253  CE2 TYR C 145      48.606  -9.573 138.242  1.00  9.53           C  
ATOM   7254  CZ  TYR C 145      47.986  -9.301 139.451  1.00  9.53           C  
ATOM   7255  OH  TYR C 145      47.420  -8.066 139.664  1.00  9.53           O  
ATOM   7256  N   LYS C 146      45.942 -13.782 138.240  1.00 20.75           N  
ATOM   7257  CA  LYS C 146      44.815 -13.382 137.405  1.00 20.75           C  
ATOM   7258  C   LYS C 146      43.873 -12.521 138.249  1.00 20.75           C  
ATOM   7259  O   LYS C 146      42.889 -13.021 138.805  1.00 20.75           O  
ATOM   7260  CB  LYS C 146      44.079 -14.632 136.897  1.00 12.20           C  
ATOM   7261  CG  LYS C 146      42.958 -14.386 135.887  1.00 12.20           C  
ATOM   7262  CD  LYS C 146      43.503 -14.008 134.520  1.00 12.20           C  
ATOM   7263  CE  LYS C 146      42.466 -14.230 133.429  1.00 12.20           C  
ATOM   7264  NZ  LYS C 146      41.225 -13.446 133.653  1.00 12.20           N  
ATOM   7265  N   PRO C 147      44.163 -11.212 138.355  1.00 24.61           N  
ATOM   7266  CA  PRO C 147      43.292 -10.356 139.152  1.00 24.61           C  
ATOM   7267  C   PRO C 147      41.850 -10.531 138.705  1.00 24.61           C  
ATOM   7268  O   PRO C 147      41.590 -10.936 137.572  1.00 24.61           O  
ATOM   7269  CB  PRO C 147      43.847  -8.962 138.883  1.00  5.39           C  
ATOM   7270  CG  PRO C 147      44.371  -9.074 137.507  1.00  5.39           C  
ATOM   7271  CD  PRO C 147      45.082 -10.399 137.544  1.00  5.39           C  
ATOM   7272  N   ASP C 148      40.927 -10.245 139.621  1.00 29.16           N  
ATOM   7273  CA  ASP C 148      39.489 -10.371 139.389  1.00 29.16           C  
ATOM   7274  C   ASP C 148      38.938  -9.473 138.291  1.00 29.16           C  
ATOM   7275  O   ASP C 148      37.795  -9.634 137.867  1.00 29.16           O  
ATOM   7276  CB  ASP C 148      38.736 -10.076 140.684  1.00  5.66           C  
ATOM   7277  CG  ASP C 148      39.025 -11.087 141.758  1.00  5.66           C  
ATOM   7278  OD1 ASP C 148      38.723 -10.804 142.935  1.00  5.66           O  
ATOM   7279  OD2 ASP C 148      39.550 -12.173 141.422  1.00  5.66           O  
ATOM   7280  N   PHE C 149      39.739  -8.522 137.836  1.00  5.39           N  
ATOM   7281  CA  PHE C 149      39.274  -7.629 136.800  1.00  5.39           C  
ATOM   7282  C   PHE C 149      40.417  -6.776 136.283  1.00  5.39           C  
ATOM   7283  O   PHE C 149      41.368  -6.494 137.008  1.00  5.39           O  
ATOM   7284  CB  PHE C 149      38.165  -6.739 137.344  1.00 55.80           C  
ATOM   7285  CG  PHE C 149      37.317  -6.123 136.281  1.00 55.80           C  
ATOM   7286  CD1 PHE C 149      36.560  -6.923 135.439  1.00 55.80           C  
ATOM   7287  CD2 PHE C 149      37.275  -4.744 136.116  1.00 55.80           C  
ATOM   7288  CE1 PHE C 149      35.772  -6.357 134.447  1.00 55.80           C  
ATOM   7289  CE2 PHE C 149      36.492  -4.171 135.134  1.00 55.80           C  
ATOM   7290  CZ  PHE C 149      35.736  -4.982 134.295  1.00 55.80           C  
ATOM   7291  N   LEU C 150      40.317  -6.357 135.029  1.00  6.16           N  
ATOM   7292  CA  LEU C 150      41.359  -5.552 134.431  1.00  6.16           C  
ATOM   7293  C   LEU C 150      40.808  -4.383 133.626  1.00  6.16           C  
ATOM   7294  O   LEU C 150      39.895  -4.553 132.825  1.00  6.16           O  
ATOM   7295  CB  LEU C 150      42.216  -6.439 133.549  1.00  5.39           C  
ATOM   7296  CG  LEU C 150      43.187  -5.712 132.642  1.00  5.39           C  
ATOM   7297  CD1 LEU C 150      44.002  -4.678 133.414  1.00  5.39           C  
ATOM   7298  CD2 LEU C 150      44.061  -6.755 132.003  1.00  5.39           C  
ATOM   7299  N   VAL C 151      41.368  -3.197 133.853  1.00  5.39           N  
ATOM   7300  CA  VAL C 151      40.950  -1.984 133.161  1.00  5.39           C  
ATOM   7301  C   VAL C 151      42.123  -1.445 132.343  1.00  5.39           C  
ATOM   7302  O   VAL C 151      43.281  -1.726 132.637  1.00  5.39           O  
ATOM   7303  CB  VAL C 151      40.462  -0.891 134.184  1.00  5.39           C  
ATOM   7304  CG1 VAL C 151      40.338   0.464 133.513  1.00  5.39           C  
ATOM   7305  CG2 VAL C 151      39.105  -1.274 134.759  1.00  5.39           C  
ATOM   7306  N   THR C 152      41.811  -0.682 131.303  1.00  5.39           N  
ATOM   7307  CA  THR C 152      42.834  -0.098 130.446  1.00  5.39           C  
ATOM   7308  C   THR C 152      42.378   1.272 129.967  1.00  5.39           C  
ATOM   7309  O   THR C 152      41.189   1.557 129.905  1.00  5.39           O  
ATOM   7310  CB  THR C 152      43.107  -0.979 129.212  1.00  5.84           C  
ATOM   7311  OG1 THR C 152      42.364  -2.206 129.325  1.00  5.84           O  
ATOM   7312  CG2 THR C 152      44.609  -1.278 129.096  1.00  5.84           C  
ATOM   7313  N   PRO C 153      43.327   2.142 129.610  1.00 40.08           N  
ATOM   7314  CA  PRO C 153      42.940   3.470 129.149  1.00 40.08           C  
ATOM   7315  C   PRO C 153      41.985   3.460 127.972  1.00 40.08           C  
ATOM   7316  O   PRO C 153      41.583   4.514 127.510  1.00 40.08           O  
ATOM   7317  CB  PRO C 153      44.277   4.106 128.796  1.00 22.43           C  
ATOM   7318  CG  PRO C 153      45.209   3.471 129.783  1.00 22.43           C  
ATOM   7319  CD  PRO C 153      44.791   2.026 129.714  1.00 22.43           C  
ATOM   7320  N   ASP C 154      41.616   2.282 127.477  1.00 13.97           N  
ATOM   7321  CA  ASP C 154      40.697   2.192 126.338  1.00 13.97           C  
ATOM   7322  C   ASP C 154      39.268   2.166 126.841  1.00 13.97           C  
ATOM   7323  O   ASP C 154      38.367   2.754 126.249  1.00 13.97           O  
ATOM   7324  CB  ASP C 154      40.941   0.912 125.544  1.00  5.97           C  
ATOM   7325  CG  ASP C 154      42.412   0.608 125.365  1.00  5.97           C  
ATOM   7326  OD1 ASP C 154      43.063   1.230 124.497  1.00  5.97           O  
ATOM   7327  OD2 ASP C 154      42.919  -0.255 126.114  1.00  5.97           O  
ATOM   7328  N   ASP C 155      39.082   1.465 127.949  1.00 13.90           N  
ATOM   7329  CA  ASP C 155      37.778   1.303 128.566  1.00 13.90           C  
ATOM   7330  C   ASP C 155      37.215   2.631 129.061  1.00 13.90           C  
ATOM   7331  O   ASP C 155      36.004   2.798 129.169  1.00 13.90           O  
ATOM   7332  CB  ASP C 155      37.880   0.325 129.742  1.00 83.35           C  
ATOM   7333  CG  ASP C 155      38.873  -0.813 129.493  1.00 83.35           C  
ATOM   7334  OD1 ASP C 155      39.052  -1.658 130.401  1.00 83.35           O  
ATOM   7335  OD2 ASP C 155      39.478  -0.864 128.402  1.00 83.35           O  
ATOM   7336  N   VAL C 156      38.093   3.578 129.369  1.00 42.76           N  
ATOM   7337  CA  VAL C 156      37.652   4.877 129.873  1.00 42.76           C  
ATOM   7338  C   VAL C 156      38.041   6.058 128.991  1.00 42.76           C  
ATOM   7339  O   VAL C 156      38.884   5.938 128.100  1.00 42.76           O  
ATOM   7340  CB  VAL C 156      38.168   5.122 131.300  1.00  5.39           C  
ATOM   7341  CG1 VAL C 156      37.291   4.381 132.290  1.00  5.39           C  
ATOM   7342  CG2 VAL C 156      39.598   4.656 131.413  1.00  5.39           C  
ATOM   7343  N   PRO C 157      37.435   7.229 129.236  1.00  5.39           N  
ATOM   7344  CA  PRO C 157      37.754   8.394 128.419  1.00  5.39           C  
ATOM   7345  C   PRO C 157      39.166   8.909 128.536  1.00  5.39           C  
ATOM   7346  O   PRO C 157      39.704   9.439 127.569  1.00  5.39           O  
ATOM   7347  CB  PRO C 157      36.726   9.421 128.872  1.00  5.63           C  
ATOM   7348  CG  PRO C 157      36.545   9.091 130.301  1.00  5.63           C  
ATOM   7349  CD  PRO C 157      36.462   7.585 130.285  1.00  5.63           C  
ATOM   7350  N   ALA C 158      39.793   8.741 129.694  1.00 15.84           N  
ATOM   7351  CA  ALA C 158      41.134   9.282 129.840  1.00 15.84           C  
ATOM   7352  C   ALA C 158      42.201   8.378 130.419  1.00 15.84           C  
ATOM   7353  O   ALA C 158      41.918   7.347 131.017  1.00 15.84           O  
ATOM   7354  CB  ALA C 158      41.070  10.579 130.640  1.00 31.32           C  
ATOM   7355  N   GLY C 159      43.443   8.809 130.229  1.00 61.86           N  
ATOM   7356  CA  GLY C 159      44.600   8.078 130.706  1.00 61.86           C  
ATOM   7357  C   GLY C 159      44.578   7.641 132.165  1.00 61.86           C  
ATOM   7358  O   GLY C 159      43.560   7.144 132.649  1.00 61.86           O  
ATOM   7359  N   ARG C 160      45.700   7.845 132.866  1.00 77.31           N  
ATOM   7360  CA  ARG C 160      45.811   7.408 134.253  1.00 77.31           C  
ATOM   7361  C   ARG C 160      45.793   8.442 135.357  1.00 77.31           C  
ATOM   7362  O   ARG C 160      45.216   8.177 136.405  1.00 77.31           O  
ATOM   7363  CB  ARG C 160      47.060   6.535 134.445  1.00  5.79           C  
ATOM   7364  CG  ARG C 160      47.079   5.726 135.746  1.00  5.79           C  
ATOM   7365  CD  ARG C 160      48.427   5.044 135.928  1.00  5.79           C  
ATOM   7366  NE  ARG C 160      48.315   3.695 136.471  1.00  5.79           N  
ATOM   7367  CZ  ARG C 160      49.210   2.717 136.281  1.00  5.79           C  
ATOM   7368  NH1 ARG C 160      50.311   2.917 135.560  1.00  5.79           N  
ATOM   7369  NH2 ARG C 160      48.979   1.510 136.782  1.00  5.79           N  
ATOM   7370  N   PRO C 161      46.417   9.619 135.175  1.00  5.39           N  
ATOM   7371  CA  PRO C 161      46.330  10.531 136.327  1.00  5.39           C  
ATOM   7372  C   PRO C 161      44.899  10.649 136.854  1.00  5.39           C  
ATOM   7373  O   PRO C 161      44.700  10.922 138.039  1.00  5.39           O  
ATOM   7374  CB  PRO C 161      46.869  11.839 135.777  1.00  6.28           C  
ATOM   7375  CG  PRO C 161      47.859  11.379 134.780  1.00  6.28           C  
ATOM   7376  CD  PRO C 161      47.137  10.247 134.063  1.00  6.28           C  
ATOM   7377  N   TYR C 162      43.916  10.408 135.974  1.00  5.39           N  
ATOM   7378  CA  TYR C 162      42.491  10.470 136.311  1.00  5.39           C  
ATOM   7379  C   TYR C 162      42.057   9.189 136.997  1.00  5.39           C  
ATOM   7380  O   TYR C 162      42.578   8.122 136.701  1.00  5.39           O  
ATOM   7381  CB  TYR C 162      41.653  10.644 135.052  1.00 27.69           C  
ATOM   7382  CG  TYR C 162      41.833  11.968 134.347  1.00 27.69           C  
ATOM   7383  CD1 TYR C 162      43.068  12.354 133.833  1.00 27.69           C  
ATOM   7384  CD2 TYR C 162      40.755  12.835 134.181  1.00 27.69           C  
ATOM   7385  CE1 TYR C 162      43.225  13.574 133.169  1.00 27.69           C  
ATOM   7386  CE2 TYR C 162      40.903  14.049 133.520  1.00 27.69           C  
ATOM   7387  CZ  TYR C 162      42.138  14.411 133.021  1.00 27.69           C  
ATOM   7388  OH  TYR C 162      42.268  15.617 132.381  1.00 27.69           O  
ATOM   7389  N   PRO C 163      41.075   9.267 137.906  1.00 15.01           N  
ATOM   7390  CA  PRO C 163      40.605   8.076 138.614  1.00 15.01           C  
ATOM   7391  C   PRO C 163      39.841   7.103 137.743  1.00 15.01           C  
ATOM   7392  O   PRO C 163      39.780   5.911 138.050  1.00 15.01           O  
ATOM   7393  CB  PRO C 163      39.729   8.658 139.703  1.00  5.39           C  
ATOM   7394  CG  PRO C 163      39.134   9.799 139.031  1.00  5.39           C  
ATOM   7395  CD  PRO C 163      40.298  10.441 138.325  1.00  5.39           C  
ATOM   7396  N   TRP C 164      39.275   7.631 136.655  1.00  5.39           N  
ATOM   7397  CA  TRP C 164      38.464   6.882 135.686  1.00  5.39           C  
ATOM   7398  C   TRP C 164      38.693   5.367 135.643  1.00  5.39           C  
ATOM   7399  O   TRP C 164      37.763   4.588 135.798  1.00  5.39           O  
ATOM   7400  CB  TRP C 164      38.655   7.462 134.290  1.00  5.39           C  
ATOM   7401  CG  TRP C 164      38.359   8.939 134.134  1.00  5.39           C  
ATOM   7402  CD1 TRP C 164      38.657   9.694 133.050  1.00  5.39           C  
ATOM   7403  CD2 TRP C 164      37.797   9.843 135.098  1.00  5.39           C  
ATOM   7404  NE1 TRP C 164      38.334  11.002 133.268  1.00  5.39           N  
ATOM   7405  CE2 TRP C 164      37.806  11.124 134.524  1.00  5.39           C  
ATOM   7406  CE3 TRP C 164      37.295   9.697 136.395  1.00  5.39           C  
ATOM   7407  CZ2 TRP C 164      37.336  12.258 135.197  1.00  5.39           C  
ATOM   7408  CZ3 TRP C 164      36.828  10.835 137.065  1.00  5.39           C  
ATOM   7409  CH2 TRP C 164      36.857  12.093 136.462  1.00  5.39           C  
ATOM   7410  N   MET C 165      39.913   4.925 135.422  1.00 36.60           N  
ATOM   7411  CA  MET C 165      40.112   3.489 135.411  1.00 36.60           C  
ATOM   7412  C   MET C 165      39.694   2.872 136.753  1.00 36.60           C  
ATOM   7413  O   MET C 165      39.063   1.818 136.792  1.00 36.60           O  
ATOM   7414  CB  MET C 165      41.568   3.164 135.119  1.00  5.39           C  
ATOM   7415  CG  MET C 165      41.955   3.414 133.698  1.00  5.39           C  
ATOM   7416  SD  MET C 165      43.587   2.807 133.436  1.00  5.39           S  
ATOM   7417  CE  MET C 165      44.563   4.172 133.996  1.00  5.39           C  
ATOM   7418  N   CYS C 166      40.045   3.530 137.854  1.00  5.39           N  
ATOM   7419  CA  CYS C 166      39.690   3.020 139.167  1.00  5.39           C  
ATOM   7420  C   CYS C 166      38.179   2.884 139.323  1.00  5.39           C  
ATOM   7421  O   CYS C 166      37.691   1.860 139.769  1.00  5.39           O  
ATOM   7422  CB  CYS C 166      40.273   3.925 140.254  1.00  5.39           C  
ATOM   7423  SG  CYS C 166      42.098   3.932 140.316  1.00  5.39           S  
ATOM   7424  N   TYR C 167      37.425   3.904 138.947  1.00  5.39           N  
ATOM   7425  CA  TYR C 167      35.975   3.822 139.061  1.00  5.39           C  
ATOM   7426  C   TYR C 167      35.415   2.568 138.410  1.00  5.39           C  
ATOM   7427  O   TYR C 167      34.554   1.908 138.986  1.00  5.39           O  
ATOM   7428  CB  TYR C 167      35.318   5.046 138.439  1.00  5.53           C  
ATOM   7429  CG  TYR C 167      35.507   6.293 139.251  1.00  5.53           C  
ATOM   7430  CD1 TYR C 167      35.116   7.528 138.756  1.00  5.53           C  
ATOM   7431  CD2 TYR C 167      36.071   6.245 140.520  1.00  5.53           C  
ATOM   7432  CE1 TYR C 167      35.281   8.682 139.501  1.00  5.53           C  
ATOM   7433  CE2 TYR C 167      36.243   7.392 141.273  1.00  5.53           C  
ATOM   7434  CZ  TYR C 167      35.842   8.610 140.760  1.00  5.53           C  
ATOM   7435  OH  TYR C 167      35.988   9.762 141.506  1.00  5.53           O  
ATOM   7436  N   LYS C 168      35.895   2.239 137.213  1.00  5.48           N  
ATOM   7437  CA  LYS C 168      35.414   1.056 136.514  1.00  5.48           C  
ATOM   7438  C   LYS C 168      35.729  -0.212 137.292  1.00  5.48           C  
ATOM   7439  O   LYS C 168      35.019  -1.195 137.160  1.00  5.48           O  
ATOM   7440  CB  LYS C 168      36.015   0.966 135.108  1.00 27.95           C  
ATOM   7441  CG  LYS C 168      35.448   1.966 134.106  1.00 27.95           C  
ATOM   7442  CD  LYS C 168      34.001   1.652 133.715  1.00 27.95           C  
ATOM   7443  CE  LYS C 168      33.444   2.719 132.745  1.00 27.95           C  
ATOM   7444  NZ  LYS C 168      31.988   2.567 132.389  1.00 27.95           N  
ATOM   7445  N   ASN C 169      36.783  -0.204 138.100  1.00  5.39           N  
ATOM   7446  CA  ASN C 169      37.119  -1.395 138.882  1.00  5.39           C  
ATOM   7447  C   ASN C 169      36.087  -1.515 139.972  1.00  5.39           C  
ATOM   7448  O   ASN C 169      35.514  -2.571 140.182  1.00  5.39           O  
ATOM   7449  CB  ASN C 169      38.506  -1.280 139.525  1.00  5.39           C  
ATOM   7450  CG  ASN C 169      39.636  -1.681 138.585  1.00  5.39           C  
ATOM   7451  OD1 ASN C 169      39.874  -2.867 138.353  1.00  5.39           O  
ATOM   7452  ND2 ASN C 169      40.337  -0.690 138.040  1.00  5.39           N  
ATOM   7453  N   ALA C 170      35.859  -0.409 140.666  1.00  5.39           N  
ATOM   7454  CA  ALA C 170      34.896  -0.360 141.758  1.00  5.39           C  
ATOM   7455  C   ALA C 170      33.500  -0.755 141.273  1.00  5.39           C  
ATOM   7456  O   ALA C 170      32.776  -1.519 141.919  1.00  5.39           O  
ATOM   7457  CB  ALA C 170      34.865   1.046 142.341  1.00  5.39           C  
ATOM   7458  N   MET C 171      33.133  -0.215 140.125  1.00  6.53           N  
ATOM   7459  CA  MET C 171      31.850  -0.492 139.533  1.00  6.53           C  
ATOM   7460  C   MET C 171      31.774  -1.975 139.265  1.00  6.53           C  
ATOM   7461  O   MET C 171      30.771  -2.602 139.555  1.00  6.53           O  
ATOM   7462  CB  MET C 171      31.723   0.283 138.232  1.00  5.39           C  
ATOM   7463  CG  MET C 171      30.336   0.362 137.664  1.00  5.39           C  
ATOM   7464  SD  MET C 171      30.373   1.350 136.150  1.00  5.39           S  
ATOM   7465  CE  MET C 171      30.652   3.037 136.820  1.00  5.39           C  
ATOM   7466  N   GLU C 172      32.847  -2.545 138.741  1.00  5.39           N  
ATOM   7467  CA  GLU C 172      32.857  -3.967 138.421  1.00  5.39           C  
ATOM   7468  C   GLU C 172      32.953  -4.925 139.603  1.00  5.39           C  
ATOM   7469  O   GLU C 172      32.254  -5.938 139.635  1.00  5.39           O  
ATOM   7470  CB  GLU C 172      33.983  -4.287 137.452  1.00 97.86           C  
ATOM   7471  CG  GLU C 172      33.780  -5.609 136.776  1.00 97.86           C  
ATOM   7472  CD  GLU C 172      32.556  -5.596 135.876  1.00 97.86           C  
ATOM   7473  OE1 GLU C 172      32.259  -6.647 135.263  1.00 97.86           O  
ATOM   7474  OE2 GLU C 172      31.892  -4.535 135.779  1.00 97.86           O  
ATOM   7475  N   LEU C 173      33.833  -4.631 140.556  1.00  8.33           N  
ATOM   7476  CA  LEU C 173      33.983  -5.482 141.735  1.00  8.33           C  
ATOM   7477  C   LEU C 173      32.710  -5.405 142.589  1.00  8.33           C  
ATOM   7478  O   LEU C 173      32.310  -6.389 143.227  1.00  8.33           O  
ATOM   7479  CB  LEU C 173      35.174  -5.026 142.569  1.00  5.39           C  
ATOM   7480  CG  LEU C 173      36.531  -4.989 141.883  1.00  5.39           C  
ATOM   7481  CD1 LEU C 173      37.497  -4.246 142.783  1.00  5.39           C  
ATOM   7482  CD2 LEU C 173      37.022  -6.396 141.588  1.00  5.39           C  
ATOM   7483  N   GLY C 174      32.097  -4.217 142.605  1.00  5.39           N  
ATOM   7484  CA  GLY C 174      30.871  -4.016 143.350  1.00  5.39           C  
ATOM   7485  C   GLY C 174      31.028  -3.400 144.722  1.00  5.39           C  
ATOM   7486  O   GLY C 174      30.181  -3.614 145.584  1.00  5.39           O  
ATOM   7487  N   VAL C 175      32.095  -2.635 144.926  1.00  5.39           N  
ATOM   7488  CA  VAL C 175      32.361  -1.976 146.204  1.00  5.39           C  
ATOM   7489  C   VAL C 175      31.876  -0.518 146.170  1.00  5.39           C  
ATOM   7490  O   VAL C 175      32.352   0.248 145.345  1.00  5.39           O  
ATOM   7491  CB  VAL C 175      33.864  -2.006 146.477  1.00  9.25           C  
ATOM   7492  CG1 VAL C 175      34.192  -1.224 147.725  1.00  9.25           C  
ATOM   7493  CG2 VAL C 175      34.319  -3.438 146.613  1.00  9.25           C  
ATOM   7494  N   TYR C 176      30.961  -0.121 147.060  1.00 40.37           N  
ATOM   7495  CA  TYR C 176      30.455   1.257 147.020  1.00 40.37           C  
ATOM   7496  C   TYR C 176      31.436   2.350 147.411  1.00 40.37           C  
ATOM   7497  O   TYR C 176      32.156   2.890 146.561  1.00 40.37           O  
ATOM   7498  CB  TYR C 176      29.244   1.523 147.931  1.00 12.21           C  
ATOM   7499  CG  TYR C 176      27.987   0.747 147.757  1.00 12.21           C  
ATOM   7500  CD1 TYR C 176      27.940  -0.392 146.968  1.00 12.21           C  
ATOM   7501  CD2 TYR C 176      26.849   1.112 148.482  1.00 12.21           C  
ATOM   7502  CE1 TYR C 176      26.791  -1.164 146.909  1.00 12.21           C  
ATOM   7503  CE2 TYR C 176      25.695   0.356 148.436  1.00 12.21           C  
ATOM   7504  CZ  TYR C 176      25.668  -0.786 147.648  1.00 12.21           C  
ATOM   7505  OH  TYR C 176      24.525  -1.558 147.596  1.00 12.21           O  
ATOM   7506  N   PRO C 177      31.500   2.665 148.729  1.00 10.76           N  
ATOM   7507  CA  PRO C 177      32.356   3.716 149.295  1.00 10.76           C  
ATOM   7508  C   PRO C 177      33.758   3.710 148.749  1.00 10.76           C  
ATOM   7509  O   PRO C 177      34.511   2.760 148.941  1.00 10.76           O  
ATOM   7510  CB  PRO C 177      32.311   3.444 150.797  1.00  5.39           C  
ATOM   7511  CG  PRO C 177      31.185   2.423 150.970  1.00  5.39           C  
ATOM   7512  CD  PRO C 177      31.317   1.608 149.745  1.00  5.39           C  
ATOM   7513  N   MET C 178      34.113   4.780 148.061  1.00  6.79           N  
ATOM   7514  CA  MET C 178      35.435   4.847 147.491  1.00  6.79           C  
ATOM   7515  C   MET C 178      36.533   4.620 148.523  1.00  6.79           C  
ATOM   7516  O   MET C 178      37.554   4.007 148.219  1.00  6.79           O  
ATOM   7517  CB  MET C 178      35.614   6.174 146.757  1.00 28.59           C  
ATOM   7518  CG  MET C 178      35.034   6.146 145.349  1.00 28.59           C  
ATOM   7519  SD  MET C 178      35.628   4.690 144.395  1.00 28.59           S  
ATOM   7520  CE  MET C 178      37.385   5.007 144.393  1.00 28.59           C  
ATOM   7521  N   ASN C 179      36.313   5.085 149.752  1.00 19.14           N  
ATOM   7522  CA  ASN C 179      37.297   4.917 150.821  1.00 19.14           C  
ATOM   7523  C   ASN C 179      37.336   3.507 151.421  1.00 19.14           C  
ATOM   7524  O   ASN C 179      37.805   3.324 152.540  1.00 19.14           O  
ATOM   7525  CB  ASN C 179      37.063   5.944 151.943  1.00 26.75           C  
ATOM   7526  CG  ASN C 179      35.668   5.872 152.524  1.00 26.75           C  
ATOM   7527  OD1 ASN C 179      35.294   4.891 153.174  1.00 26.75           O  
ATOM   7528  ND2 ASN C 179      34.883   6.913 152.285  1.00 26.75           N  
ATOM   7529  N   HIS C 180      36.825   2.520 150.692  1.00  5.39           N  
ATOM   7530  CA  HIS C 180      36.872   1.142 151.160  1.00  5.39           C  
ATOM   7531  C   HIS C 180      37.773   0.423 150.178  1.00  5.39           C  
ATOM   7532  O   HIS C 180      37.619  -0.785 149.950  1.00  5.39           O  
ATOM   7533  CB  HIS C 180      35.507   0.456 151.117  1.00  8.12           C  
ATOM   7534  CG  HIS C 180      34.558   0.905 152.181  1.00  8.12           C  
ATOM   7535  ND1 HIS C 180      33.388   0.231 152.456  1.00  8.12           N  
ATOM   7536  CD2 HIS C 180      34.575   1.988 152.996  1.00  8.12           C  
ATOM   7537  CE1 HIS C 180      32.724   0.882 153.393  1.00  8.12           C  
ATOM   7538  NE2 HIS C 180      33.419   1.953 153.737  1.00  8.12           N  
ATOM   7539  N   MET C 181      38.704   1.164 149.583  1.00 24.70           N  
ATOM   7540  CA  MET C 181      39.606   0.569 148.602  1.00 24.70           C  
ATOM   7541  C   MET C 181      41.052   1.004 148.746  1.00 24.70           C  
ATOM   7542  O   MET C 181      41.345   2.168 148.954  1.00 24.70           O  
ATOM   7543  CB  MET C 181      39.100   0.872 147.189  1.00  5.39           C  
ATOM   7544  CG  MET C 181      37.725   0.282 146.917  1.00  5.39           C  
ATOM   7545  SD  MET C 181      37.248   0.352 145.201  1.00  5.39           S  
ATOM   7546  CE  MET C 181      36.434   1.897 145.164  1.00  5.39           C  
ATOM   7547  N   ILE C 182      41.947   0.032 148.646  1.00 32.53           N  
ATOM   7548  CA  ILE C 182      43.380   0.282 148.751  1.00 32.53           C  
ATOM   7549  C   ILE C 182      43.921   0.282 147.333  1.00 32.53           C  
ATOM   7550  O   ILE C 182      43.536  -0.559 146.521  1.00 32.53           O  
ATOM   7551  CB  ILE C 182      44.100  -0.844 149.536  1.00 51.82           C  
ATOM   7552  CG1 ILE C 182      43.521  -0.965 150.945  1.00 51.82           C  
ATOM   7553  CG2 ILE C 182      45.586  -0.559 149.593  1.00 51.82           C  
ATOM   7554  CD1 ILE C 182      43.689   0.276 151.780  1.00 51.82           C  
ATOM   7555  N   LYS C 183      44.815   1.214 147.038  1.00  5.39           N  
ATOM   7556  CA  LYS C 183      45.391   1.302 145.709  1.00  5.39           C  
ATOM   7557  C   LYS C 183      46.888   1.087 145.855  1.00  5.39           C  
ATOM   7558  O   LYS C 183      47.584   1.952 146.367  1.00  5.39           O  
ATOM   7559  CB  LYS C 183      45.118   2.691 145.139  1.00  5.70           C  
ATOM   7560  CG  LYS C 183      45.142   2.803 143.632  1.00  5.70           C  
ATOM   7561  CD  LYS C 183      46.424   2.279 143.018  1.00  5.70           C  
ATOM   7562  CE  LYS C 183      46.500   2.675 141.552  1.00  5.70           C  
ATOM   7563  NZ  LYS C 183      45.164   2.566 140.884  1.00  5.70           N  
ATOM   7564  N   VAL C 184      47.390  -0.065 145.431  1.00  5.39           N  
ATOM   7565  CA  VAL C 184      48.827  -0.330 145.528  1.00  5.39           C  
ATOM   7566  C   VAL C 184      49.495  -0.061 144.193  1.00  5.39           C  
ATOM   7567  O   VAL C 184      49.077  -0.603 143.167  1.00  5.39           O  
ATOM   7568  CB  VAL C 184      49.136  -1.785 145.921  1.00  6.37           C  
ATOM   7569  CG1 VAL C 184      50.625  -2.036 145.779  1.00  6.37           C  
ATOM   7570  CG2 VAL C 184      48.702  -2.046 147.351  1.00  6.37           C  
ATOM   7571  N   GLY C 185      50.538   0.759 144.208  1.00  5.46           N  
ATOM   7572  CA  GLY C 185      51.230   1.085 142.969  1.00  5.46           C  
ATOM   7573  C   GLY C 185      52.699   1.400 143.146  1.00  5.46           C  
ATOM   7574  O   GLY C 185      53.149   1.602 144.272  1.00  5.46           O  
ATOM   7575  N   ASP C 186      53.450   1.457 142.047  1.00  7.12           N  
ATOM   7576  CA  ASP C 186      54.874   1.737 142.154  1.00  7.12           C  
ATOM   7577  C   ASP C 186      55.392   2.981 141.452  1.00  7.12           C  
ATOM   7578  O   ASP C 186      56.596   3.100 141.252  1.00  7.12           O  
ATOM   7579  CB  ASP C 186      55.680   0.543 141.669  1.00  5.39           C  
ATOM   7580  CG  ASP C 186      55.594   0.368 140.186  1.00  5.39           C  
ATOM   7581  OD1 ASP C 186      54.459   0.265 139.675  1.00  5.39           O  
ATOM   7582  OD2 ASP C 186      56.657   0.334 139.537  1.00  5.39           O  
ATOM   7583  N   THR C 187      54.514   3.903 141.069  1.00  7.71           N  
ATOM   7584  CA  THR C 187      54.974   5.138 140.425  1.00  7.71           C  
ATOM   7585  C   THR C 187      54.265   6.356 140.983  1.00  7.71           C  
ATOM   7586  O   THR C 187      53.300   6.246 141.725  1.00  7.71           O  
ATOM   7587  CB  THR C 187      54.733   5.150 138.907  1.00  5.93           C  
ATOM   7588  OG1 THR C 187      53.328   5.238 138.649  1.00  5.93           O  
ATOM   7589  CG2 THR C 187      55.286   3.898 138.272  1.00  5.93           C  
ATOM   7590  N   VAL C 188      54.758   7.527 140.613  1.00  8.74           N  
ATOM   7591  CA  VAL C 188      54.156   8.774 141.044  1.00  8.74           C  
ATOM   7592  C   VAL C 188      52.730   8.820 140.471  1.00  8.74           C  
ATOM   7593  O   VAL C 188      51.768   9.141 141.170  1.00  8.74           O  
ATOM   7594  CB  VAL C 188      54.978   9.979 140.516  1.00  5.39           C  
ATOM   7595  CG1 VAL C 188      54.320  11.297 140.908  1.00  5.39           C  
ATOM   7596  CG2 VAL C 188      56.395   9.904 141.049  1.00  5.39           C  
ATOM   7597  N   SER C 189      52.603   8.483 139.194  1.00 16.08           N  
ATOM   7598  CA  SER C 189      51.309   8.474 138.515  1.00 16.08           C  
ATOM   7599  C   SER C 189      50.234   7.792 139.345  1.00 16.08           C  
ATOM   7600  O   SER C 189      49.140   8.327 139.520  1.00 16.08           O  
ATOM   7601  CB  SER C 189      51.425   7.734 137.192  1.00 14.78           C  
ATOM   7602  OG  SER C 189      52.608   8.113 136.520  1.00 14.78           O  
ATOM   7603  N   ASP C 190      50.553   6.599 139.836  1.00  5.39           N  
ATOM   7604  CA  ASP C 190      49.620   5.822 140.641  1.00  5.39           C  
ATOM   7605  C   ASP C 190      49.190   6.542 141.907  1.00  5.39           C  
ATOM   7606  O   ASP C 190      48.011   6.552 142.263  1.00  5.39           O  
ATOM   7607  CB  ASP C 190      50.242   4.469 140.982  1.00 64.32           C  
ATOM   7608  CG  ASP C 190      50.199   3.504 139.809  1.00 64.32           C  
ATOM   7609  OD1 ASP C 190      49.071   3.160 139.367  1.00 64.32           O  
ATOM   7610  OD2 ASP C 190      51.286   3.101 139.328  1.00 64.32           O  
ATOM   7611  N   MET C 191      50.152   7.147 142.589  1.00 14.64           N  
ATOM   7612  CA  MET C 191      49.866   7.887 143.802  1.00 14.64           C  
ATOM   7613  C   MET C 191      48.689   8.808 143.545  1.00 14.64           C  
ATOM   7614  O   MET C 191      47.661   8.716 144.203  1.00 14.64           O  
ATOM   7615  CB  MET C 191      51.086   8.699 144.194  1.00 12.39           C  
ATOM   7616  CG  MET C 191      52.294   7.850 144.434  1.00 12.39           C  
ATOM   7617  SD  MET C 191      51.857   6.625 145.630  1.00 12.39           S  
ATOM   7618  CE  MET C 191      51.712   5.131 144.628  1.00 12.39           C  
ATOM   7619  N   LYS C 192      48.851   9.693 142.569  1.00  5.39           N  
ATOM   7620  CA  LYS C 192      47.804  10.633 142.203  1.00  5.39           C  
ATOM   7621  C   LYS C 192      46.506   9.891 141.890  1.00  5.39           C  
ATOM   7622  O   LYS C 192      45.461  10.160 142.491  1.00  5.39           O  
ATOM   7623  CB  LYS C 192      48.240  11.436 140.980  1.00 34.12           C  
ATOM   7624  CG  LYS C 192      49.593  12.091 141.134  1.00 34.12           C  
ATOM   7625  CD  LYS C 192      49.962  12.849 139.884  1.00 34.12           C  
ATOM   7626  CE  LYS C 192      51.352  13.429 140.001  1.00 34.12           C  
ATOM   7627  NZ  LYS C 192      51.733  14.101 138.732  1.00 34.12           N  
ATOM   7628  N   GLU C 193      46.585   8.955 140.944  1.00 23.05           N  
ATOM   7629  CA  GLU C 193      45.432   8.161 140.537  1.00 23.05           C  
ATOM   7630  C   GLU C 193      44.698   7.647 141.769  1.00 23.05           C  
ATOM   7631  O   GLU C 193      43.473   7.661 141.814  1.00 23.05           O  
ATOM   7632  CB  GLU C 193      45.877   6.987 139.653  1.00 15.85           C  
ATOM   7633  CG  GLU C 193      44.799   5.908 139.449  1.00 15.85           C  
ATOM   7634  CD  GLU C 193      45.172   4.864 138.397  1.00 15.85           C  
ATOM   7635  OE1 GLU C 193      46.284   4.286 138.486  1.00 15.85           O  
ATOM   7636  OE2 GLU C 193      44.344   4.623 137.483  1.00 15.85           O  
ATOM   7637  N   GLY C 194      45.454   7.202 142.769  1.00  5.39           N  
ATOM   7638  CA  GLY C 194      44.839   6.697 143.984  1.00  5.39           C  
ATOM   7639  C   GLY C 194      44.186   7.806 144.791  1.00  5.39           C  
ATOM   7640  O   GLY C 194      43.044   7.688 145.253  1.00  5.39           O  
ATOM   7641  N   ARG C 195      44.914   8.900 144.955  1.00  5.39           N  
ATOM   7642  CA  ARG C 195      44.406  10.027 145.711  1.00  5.39           C  
ATOM   7643  C   ARG C 195      43.209  10.688 145.019  1.00  5.39           C  
ATOM   7644  O   ARG C 195      42.200  11.003 145.670  1.00  5.39           O  
ATOM   7645  CB  ARG C 195      45.532  11.037 145.946  1.00 10.61           C  
ATOM   7646  CG  ARG C 195      46.703  10.486 146.783  1.00 10.61           C  
ATOM   7647  CD  ARG C 195      46.229   9.892 148.113  1.00 10.61           C  
ATOM   7648  NE  ARG C 195      45.386  10.831 148.846  1.00 10.61           N  
ATOM   7649  CZ  ARG C 195      45.829  11.677 149.770  1.00 10.61           C  
ATOM   7650  NH1 ARG C 195      47.119  11.699 150.091  1.00 10.61           N  
ATOM   7651  NH2 ARG C 195      44.981  12.501 150.372  1.00 10.61           N  
ATOM   7652  N   ASN C 196      43.319  10.889 143.707  1.00  8.80           N  
ATOM   7653  CA  ASN C 196      42.246  11.493 142.929  1.00  8.80           C  
ATOM   7654  C   ASN C 196      41.008  10.615 142.975  1.00  8.80           C  
ATOM   7655  O   ASN C 196      39.882  11.101 142.866  1.00  8.80           O  
ATOM   7656  CB  ASN C 196      42.678  11.665 141.478  1.00 10.25           C  
ATOM   7657  CG  ASN C 196      43.690  12.776 141.297  1.00 10.25           C  
ATOM   7658  OD1 ASN C 196      43.484  13.900 141.755  1.00 10.25           O  
ATOM   7659  ND2 ASN C 196      44.788  12.472 140.607  1.00 10.25           N  
ATOM   7660  N   ALA C 197      41.225   9.313 143.130  1.00 18.16           N  
ATOM   7661  CA  ALA C 197      40.135   8.342 143.179  1.00 18.16           C  
ATOM   7662  C   ALA C 197      39.478   8.358 144.539  1.00 18.16           C  
ATOM   7663  O   ALA C 197      38.351   7.887 144.694  1.00 18.16           O  
ATOM   7664  CB  ALA C 197      40.663   6.941 142.877  1.00 13.29           C  
ATOM   7665  N   GLY C 198      40.186   8.903 145.523  1.00  5.39           N  
ATOM   7666  CA  GLY C 198      39.645   8.963 146.869  1.00  5.39           C  
ATOM   7667  C   GLY C 198      39.839   7.646 147.603  1.00  5.39           C  
ATOM   7668  O   GLY C 198      39.020   7.253 148.438  1.00  5.39           O  
ATOM   7669  N   MET C 199      40.940   6.969 147.297  1.00  5.39           N  
ATOM   7670  CA  MET C 199      41.249   5.693 147.918  1.00  5.39           C  
ATOM   7671  C   MET C 199      42.505   5.777 148.789  1.00  5.39           C  
ATOM   7672  O   MET C 199      43.254   6.751 148.748  1.00  5.39           O  
ATOM   7673  CB  MET C 199      41.488   4.637 146.834  1.00  5.39           C  
ATOM   7674  CG  MET C 199      40.513   4.649 145.662  1.00  5.39           C  
ATOM   7675  SD  MET C 199      41.157   3.752 144.200  1.00  5.39           S  
ATOM   7676  CE  MET C 199      41.257   2.100 144.835  1.00  5.39           C  
ATOM   7677  N   TRP C 200      42.728   4.731 149.573  1.00 56.46           N  
ATOM   7678  CA  TRP C 200      43.909   4.643 150.416  1.00 56.46           C  
ATOM   7679  C   TRP C 200      45.061   4.280 149.484  1.00 56.46           C  
ATOM   7680  O   TRP C 200      45.068   3.212 148.865  1.00 56.46           O  
ATOM   7681  CB  TRP C 200      43.712   3.560 151.483  1.00  5.39           C  
ATOM   7682  CG  TRP C 200      42.677   3.928 152.477  1.00  5.39           C  
ATOM   7683  CD1 TRP C 200      41.395   3.486 152.528  1.00  5.39           C  
ATOM   7684  CD2 TRP C 200      42.808   4.906 153.505  1.00  5.39           C  
ATOM   7685  NE1 TRP C 200      40.710   4.136 153.522  1.00  5.39           N  
ATOM   7686  CE2 TRP C 200      41.559   5.015 154.138  1.00  5.39           C  
ATOM   7687  CE3 TRP C 200      43.867   5.707 153.952  1.00  5.39           C  
ATOM   7688  CZ2 TRP C 200      41.332   5.896 155.196  1.00  5.39           C  
ATOM   7689  CZ3 TRP C 200      43.643   6.584 155.003  1.00  5.39           C  
ATOM   7690  CH2 TRP C 200      42.386   6.671 155.612  1.00  5.39           C  
ATOM   7691  N   THR C 201      46.040   5.165 149.395  1.00  7.01           N  
ATOM   7692  CA  THR C 201      47.153   4.951 148.490  1.00  7.01           C  
ATOM   7693  C   THR C 201      48.455   4.398 149.085  1.00  7.01           C  
ATOM   7694  O   THR C 201      49.206   5.108 149.755  1.00  7.01           O  
ATOM   7695  CB  THR C 201      47.446   6.262 147.736  1.00  5.42           C  
ATOM   7696  OG1 THR C 201      46.223   6.761 147.171  1.00  5.42           O  
ATOM   7697  CG2 THR C 201      48.445   6.033 146.616  1.00  5.42           C  
ATOM   7698  N   VAL C 202      48.716   3.125 148.817  1.00  5.39           N  
ATOM   7699  CA  VAL C 202      49.926   2.465 149.281  1.00  5.39           C  
ATOM   7700  C   VAL C 202      50.902   2.434 148.112  1.00  5.39           C  
ATOM   7701  O   VAL C 202      50.481   2.265 146.973  1.00  5.39           O  
ATOM   7702  CB  VAL C 202      49.633   1.027 149.697  1.00 11.73           C  
ATOM   7703  CG1 VAL C 202      50.888   0.375 150.244  1.00 11.73           C  
ATOM   7704  CG2 VAL C 202      48.528   1.011 150.715  1.00 11.73           C  
ATOM   7705  N   GLY C 203      52.196   2.577 148.373  1.00  5.39           N  
ATOM   7706  CA  GLY C 203      53.143   2.565 147.272  1.00  5.39           C  
ATOM   7707  C   GLY C 203      54.403   1.737 147.456  1.00  5.39           C  
ATOM   7708  O   GLY C 203      55.337   2.188 148.112  1.00  5.39           O  
ATOM   7709  N   VAL C 204      54.437   0.545 146.859  1.00 20.42           N  
ATOM   7710  CA  VAL C 204      55.590  -0.364 146.952  1.00 20.42           C  
ATOM   7711  C   VAL C 204      56.870   0.289 146.435  1.00 20.42           C  
ATOM   7712  O   VAL C 204      56.813   1.101 145.515  1.00 20.42           O  
ATOM   7713  CB  VAL C 204      55.371  -1.630 146.122  1.00  5.39           C  
ATOM   7714  CG1 VAL C 204      56.375  -2.680 146.531  1.00  5.39           C  
ATOM   7715  CG2 VAL C 204      53.950  -2.127 146.275  1.00  5.39           C  
ATOM   7716  N   ILE C 205      58.016  -0.091 146.999  1.00 14.17           N  
ATOM   7717  CA  ILE C 205      59.299   0.487 146.586  1.00 14.17           C  
ATOM   7718  C   ILE C 205      60.282  -0.452 145.872  1.00 14.17           C  
ATOM   7719  O   ILE C 205      60.766  -0.132 144.784  1.00 14.17           O  
ATOM   7720  CB  ILE C 205      60.055   1.089 147.777  1.00  8.27           C  
ATOM   7721  CG1 ILE C 205      59.167   2.089 148.517  1.00  8.27           C  
ATOM   7722  CG2 ILE C 205      61.298   1.794 147.284  1.00  8.27           C  
ATOM   7723  CD1 ILE C 205      59.833   2.729 149.729  1.00  8.27           C  
ATOM   7724  N   LEU C 206      60.603  -1.590 146.481  1.00 11.12           N  
ATOM   7725  CA  LEU C 206      61.543  -2.516 145.859  1.00 11.12           C  
ATOM   7726  C   LEU C 206      60.910  -3.299 144.724  1.00 11.12           C  
ATOM   7727  O   LEU C 206      60.094  -4.183 144.943  1.00 11.12           O  
ATOM   7728  CB  LEU C 206      62.110  -3.488 146.893  1.00 33.37           C  
ATOM   7729  CG  LEU C 206      63.138  -2.953 147.893  1.00 33.37           C  
ATOM   7730  CD1 LEU C 206      63.334  -3.980 148.994  1.00 33.37           C  
ATOM   7731  CD2 LEU C 206      64.455  -2.660 147.194  1.00 33.37           C  
ATOM   7732  N   GLY C 207      61.317  -2.978 143.504  1.00  5.39           N  
ATOM   7733  CA  GLY C 207      60.777  -3.631 142.330  1.00  5.39           C  
ATOM   7734  C   GLY C 207      60.103  -2.537 141.535  1.00  5.39           C  
ATOM   7735  O   GLY C 207      59.860  -2.666 140.337  1.00  5.39           O  
ATOM   7736  N   SER C 208      59.815  -1.434 142.223  1.00 19.30           N  
ATOM   7737  CA  SER C 208      59.154  -0.287 141.616  1.00 19.30           C  
ATOM   7738  C   SER C 208      59.945   0.220 140.432  1.00 19.30           C  
ATOM   7739  O   SER C 208      61.002  -0.309 140.097  1.00 19.30           O  
ATOM   7740  CB  SER C 208      59.009   0.856 142.632  1.00  5.39           C  
ATOM   7741  OG  SER C 208      60.205   1.623 142.742  1.00  5.39           O  
ATOM   7742  N   SER C 209      59.416   1.261 139.808  1.00  5.93           N  
ATOM   7743  CA  SER C 209      60.056   1.901 138.677  1.00  5.93           C  
ATOM   7744  C   SER C 209      60.889   3.016 139.299  1.00  5.93           C  
ATOM   7745  O   SER C 209      62.012   3.301 138.875  1.00  5.93           O  
ATOM   7746  CB  SER C 209      58.986   2.503 137.774  1.00 10.00           C  
ATOM   7747  OG  SER C 209      57.803   1.728 137.846  1.00 10.00           O  
ATOM   7748  N   GLU C 210      60.309   3.632 140.327  1.00 25.84           N  
ATOM   7749  CA  GLU C 210      60.929   4.722 141.067  1.00 25.84           C  
ATOM   7750  C   GLU C 210      62.363   4.391 141.403  1.00 25.84           C  
ATOM   7751  O   GLU C 210      63.282   5.073 140.964  1.00 25.84           O  
ATOM   7752  CB  GLU C 210      60.154   4.969 142.351  1.00 76.74           C  
ATOM   7753  CG  GLU C 210      58.702   5.327 142.132  1.00 76.74           C  
ATOM   7754  CD  GLU C 210      58.522   6.724 141.574  1.00 76.74           C  
ATOM   7755  OE1 GLU C 210      57.355   7.163 141.437  1.00 76.74           O  
ATOM   7756  OE2 GLU C 210      59.547   7.379 141.275  1.00 76.74           O  
ATOM   7757  N   LEU C 211      62.540   3.340 142.197  1.00 20.14           N  
ATOM   7758  CA  LEU C 211      63.870   2.905 142.587  1.00 20.14           C  
ATOM   7759  C   LEU C 211      64.568   2.544 141.285  1.00 20.14           C  
ATOM   7760  O   LEU C 211      65.718   2.914 141.052  1.00 20.14           O  
ATOM   7761  CB  LEU C 211      63.789   1.663 143.489  1.00 19.02           C  
ATOM   7762  CG  LEU C 211      64.872   1.391 144.555  1.00 19.02           C  
ATOM   7763  CD1 LEU C 211      64.970  -0.113 144.809  1.00 19.02           C  
ATOM   7764  CD2 LEU C 211      66.228   1.926 144.106  1.00 19.02           C  
ATOM   7765  N   GLY C 212      63.852   1.817 140.434  1.00  6.57           N  
ATOM   7766  CA  GLY C 212      64.409   1.410 139.153  1.00  6.57           C  
ATOM   7767  C   GLY C 212      65.643   0.525 139.237  1.00  6.57           C  
ATOM   7768  O   GLY C 212      66.729   0.899 138.801  1.00  6.57           O  
ATOM   7769  N   LEU C 213      65.484  -0.664 139.791  1.00 24.84           N  
ATOM   7770  CA  LEU C 213      66.611  -1.557 139.903  1.00 24.84           C  
ATOM   7771  C   LEU C 213      66.166  -2.993 139.696  1.00 24.84           C  
ATOM   7772  O   LEU C 213      65.024  -3.352 139.999  1.00 24.84           O  
ATOM   7773  CB  LEU C 213      67.271  -1.406 141.275  1.00  5.39           C  
ATOM   7774  CG  LEU C 213      68.014  -0.110 141.614  1.00  5.39           C  
ATOM   7775  CD1 LEU C 213      68.382  -0.132 143.093  1.00  5.39           C  
ATOM   7776  CD2 LEU C 213      69.259   0.037 140.742  1.00  5.39           C  
ATOM   7777  N   THR C 214      67.086  -3.799 139.172  1.00  6.80           N  
ATOM   7778  CA  THR C 214      66.861  -5.213 138.891  1.00  6.80           C  
ATOM   7779  C   THR C 214      67.034  -6.020 140.166  1.00  6.80           C  
ATOM   7780  O   THR C 214      66.298  -5.839 141.144  1.00  6.80           O  
ATOM   7781  CB  THR C 214      67.844  -5.718 137.810  1.00 97.78           C  
ATOM   7782  OG1 THR C 214      69.177  -5.646 138.295  1.00 97.78           O  
ATOM   7783  CG2 THR C 214      67.784  -4.901 136.519  1.00 97.78           C  
ATOM   7784  N   GLU C 215      68.005  -6.901 140.137  1.00 40.70           N  
ATOM   7785  CA  GLU C 215      68.285  -7.746 141.293  1.00 40.70           C  
ATOM   7786  C   GLU C 215      69.778  -7.932 141.488  1.00 40.70           C  
ATOM   7787  O   GLU C 215      70.359  -7.528 142.495  1.00 40.70           O  
ATOM   7788  CB  GLU C 215      67.644  -9.118 141.126  1.00 54.14           C  
ATOM   7789  CG  GLU C 215      67.668  -9.940 142.419  1.00 54.14           C  
ATOM   7790  CD  GLU C 215      67.441  -9.099 143.681  1.00 54.14           C  
ATOM   7791  OE1 GLU C 215      68.242  -8.129 143.969  1.00 54.14           O  
ATOM   7792  OE2 GLU C 215      66.445  -9.362 144.460  1.00 54.14           O  
ATOM   7793  N   GLU C 216      70.416  -8.546 140.535  0.08  8.45           N  
ATOM   7794  CA  GLU C 216      71.839  -8.793 140.679  0.08  8.45           C  
ATOM   7795  C   GLU C 216      72.572  -7.449 141.047  0.08  8.45           C  
ATOM   7796  O   GLU C 216      73.810  -7.359 140.961  0.08  8.45           O  
ATOM   7797  CB  GLU C 216      72.362  -9.495 139.410  0.08 82.39           C  
ATOM   7798  CG  GLU C 216      72.127  -8.723 138.117  1.00 82.39           C  
ATOM   7799  CD  GLU C 216      73.445  -8.315 137.482  1.00 82.39           C  
ATOM   7800  OE1 GLU C 216      74.375  -7.831 138.233  1.00 82.39           O  
ATOM   7801  OE2 GLU C 216      73.633  -8.455 136.218  1.00 82.39           O  
ATOM   7802  N   GLU C 217      71.768  -6.420 141.490  0.08  5.39           N  
ATOM   7803  CA  GLU C 217      72.265  -5.036 141.923  0.08  5.39           C  
ATOM   7804  C   GLU C 217      71.344  -4.364 143.011  0.08  5.39           C  
ATOM   7805  O   GLU C 217      71.366  -3.126 143.216  0.08  5.39           O  
ATOM   7806  CB  GLU C 217      72.314  -4.053 140.731  0.08100.00           C  
ATOM   7807  CG  GLU C 217      70.920  -3.596 140.272  1.00100.00           C  
ATOM   7808  CD  GLU C 217      70.931  -2.518 139.172  1.00100.00           C  
ATOM   7809  OE1 GLU C 217      70.113  -2.603 138.174  1.00100.00           O  
ATOM   7810  OE2 GLU C 217      71.747  -1.520 139.243  1.00100.00           O  
ATOM   7811  N   VAL C 218      70.557  -5.207 143.678  0.08  5.39           N  
ATOM   7812  CA  VAL C 218      69.615  -4.801 144.750  0.08  5.39           C  
ATOM   7813  C   VAL C 218      69.863  -5.659 145.992  0.08  5.39           C  
ATOM   7814  O   VAL C 218      69.860  -5.185 147.129  0.08  5.39           O  
ATOM   7815  CB  VAL C 218      68.174  -4.957 144.273  0.08 16.74           C  
ATOM   7816  CG1 VAL C 218      67.179  -5.167 145.415  1.00 16.74           C  
ATOM   7817  CG2 VAL C 218      67.674  -3.728 143.508  1.00 16.74           C  
ATOM   7818  N   GLU C 219      70.059  -6.935 145.783  0.08  5.39           N  
ATOM   7819  CA  GLU C 219      70.453  -7.789 146.893  0.08  5.39           C  
ATOM   7820  C   GLU C 219      71.674  -8.557 146.410  0.08  5.39           C  
ATOM   7821  O   GLU C 219      71.665  -9.810 146.400  0.08  5.39           O  
ATOM   7822  CB  GLU C 219      69.260  -8.542 147.458  0.08 89.46           C  
ATOM   7823  CG  GLU C 219      69.140  -8.282 148.981  1.00 89.46           C  
ATOM   7824  CD  GLU C 219      68.084  -7.230 149.389  1.00 89.46           C  
ATOM   7825  OE1 GLU C 219      68.279  -5.967 149.188  1.00 89.46           O  
ATOM   7826  OE2 GLU C 219      66.988  -7.618 149.956  1.00 89.46           O  
ATOM   7827  N   ASN C 220      72.541  -7.614 146.076  0.08  5.39           N  
ATOM   7828  CA  ASN C 220      73.924  -7.689 145.589  0.08  5.39           C  
ATOM   7829  C   ASN C 220      74.402  -6.210 145.480  0.08  5.39           C  
ATOM   7830  O   ASN C 220      75.095  -5.825 144.527  0.08  5.39           O  
ATOM   7831  CB  ASN C 220      74.005  -8.393 144.220  0.08100.00           C  
ATOM   7832  CG  ASN C 220      75.306  -9.198 144.035  1.00100.00           C  
ATOM   7833  OD1 ASN C 220      75.651 -10.015 144.890  1.00100.00           O  
ATOM   7834  ND2 ASN C 220      76.059  -9.020 142.962  1.00100.00           N  
ATOM   7835  N   MET C 221      73.976  -5.419 146.494  0.08  5.39           N  
ATOM   7836  CA  MET C 221      74.252  -3.948 146.601  0.08  5.39           C  
ATOM   7837  C   MET C 221      74.499  -3.521 148.076  0.08  5.39           C  
ATOM   7838  O   MET C 221      73.766  -3.932 148.992  0.08  5.39           O  
ATOM   7839  CB  MET C 221      73.043  -3.166 146.061  0.08 69.16           C  
ATOM   7840  CG  MET C 221      73.183  -1.643 146.163  1.00 69.16           C  
ATOM   7841  SD  MET C 221      71.861  -0.775 145.336  1.00 69.16           S  
ATOM   7842  CE  MET C 221      72.169   0.977 145.348  1.00 69.16           C  
ATOM   7843  N   ASP C 222      75.532  -2.687 148.242  1.00100.00           N  
ATOM   7844  CA  ASP C 222      75.988  -2.169 149.561  1.00100.00           C  
ATOM   7845  C   ASP C 222      74.821  -1.530 150.325  1.00100.00           C  
ATOM   7846  O   ASP C 222      74.338  -0.445 149.962  1.00100.00           O  
ATOM   7847  CB  ASP C 222      77.136  -1.166 149.363  1.00100.00           C  
ATOM   7848  CG  ASP C 222      76.726   0.301 149.511  1.00100.00           C  
ATOM   7849  OD1 ASP C 222      76.030   0.870 148.587  1.00100.00           O  
ATOM   7850  OD2 ASP C 222      77.085   0.972 150.554  1.00100.00           O  
ATOM   7851  N   SER C 223      74.458  -2.265 151.357  1.00 62.70           N  
ATOM   7852  CA  SER C 223      73.340  -1.975 152.266  1.00 62.70           C  
ATOM   7853  C   SER C 223      73.190  -0.493 152.594  1.00 62.70           C  
ATOM   7854  O   SER C 223      72.118   0.097 152.433  1.00 62.70           O  
ATOM   7855  CB  SER C 223      73.546  -2.695 153.597  1.00  8.12           C  
ATOM   7856  OG  SER C 223      73.340  -4.087 153.426  1.00  8.12           O  
ATOM   7857  N   VAL C 224      74.250   0.103 153.067  1.00100.00           N  
ATOM   7858  CA  VAL C 224      74.182   1.497 153.495  1.00100.00           C  
ATOM   7859  C   VAL C 224      73.926   2.423 152.326  1.00100.00           C  
ATOM   7860  O   VAL C 224      73.995   3.649 152.447  1.00100.00           O  
ATOM   7861  CB  VAL C 224      75.467   1.909 154.173  1.00 56.96           C  
ATOM   7862  CG1 VAL C 224      75.620   3.426 154.267  1.00 56.96           C  
ATOM   7863  CG2 VAL C 224      75.553   1.384 155.604  1.00 56.96           C  
ATOM   7864  N   GLU C 225      73.623   1.842 151.214  1.00 34.11           N  
ATOM   7865  CA  GLU C 225      73.365   2.631 150.034  1.00 34.11           C  
ATOM   7866  C   GLU C 225      71.921   2.467 149.624  1.00 34.11           C  
ATOM   7867  O   GLU C 225      71.153   3.437 149.585  1.00 34.11           O  
ATOM   7868  CB  GLU C 225      74.285   2.177 148.921  1.00 85.86           C  
ATOM   7869  CG  GLU C 225      74.202   3.076 147.698  1.00 85.86           C  
ATOM   7870  CD  GLU C 225      73.566   4.436 147.993  1.00 85.86           C  
ATOM   7871  OE1 GLU C 225      72.850   5.018 147.093  1.00 85.86           O  
ATOM   7872  OE2 GLU C 225      73.752   5.002 149.137  1.00 85.86           O  
ATOM   7873  N   LEU C 226      71.602   1.235 149.330  1.00  8.93           N  
ATOM   7874  CA  LEU C 226      70.262   0.866 148.902  1.00  8.93           C  
ATOM   7875  C   LEU C 226      69.231   1.464 149.865  1.00  8.93           C  
ATOM   7876  O   LEU C 226      68.173   1.951 149.442  1.00  8.93           O  
ATOM   7877  CB  LEU C 226      70.132  -0.650 148.868  1.00 47.15           C  
ATOM   7878  CG  LEU C 226      68.856  -1.108 148.173  1.00 47.15           C  
ATOM   7879  CD1 LEU C 226      69.103  -2.196 147.129  1.00 47.15           C  
ATOM   7880  CD2 LEU C 226      67.831  -1.683 149.148  1.00 47.15           C  
ATOM   7881  N   ARG C 227      69.573   1.410 151.142  1.00 53.47           N  
ATOM   7882  CA  ARG C 227      68.721   1.948 152.222  1.00 53.47           C  
ATOM   7883  C   ARG C 227      68.520   3.453 152.004  1.00 53.47           C  
ATOM   7884  O   ARG C 227      67.437   3.995 152.245  1.00 53.47           O  
ATOM   7885  CB  ARG C 227      69.387   1.714 153.580  1.00100.00           C  
ATOM   7886  CG  ARG C 227      68.381   1.522 154.718  1.00100.00           C  
ATOM   7887  CD  ARG C 227      67.534   0.256 154.563  1.00100.00           C  
ATOM   7888  NE  ARG C 227      67.221  -0.387 155.848  1.00100.00           N  
ATOM   7889  CZ  ARG C 227      66.218  -1.260 156.025  1.00100.00           C  
ATOM   7890  NH1 ARG C 227      65.416  -1.607 155.008  1.00100.00           N  
ATOM   7891  NH2 ARG C 227      65.933  -1.846 157.196  1.00100.00           N  
ATOM   7892  N   GLU C 228      69.576   4.107 151.534  1.00  5.58           N  
ATOM   7893  CA  GLU C 228      69.575   5.540 151.267  1.00  5.58           C  
ATOM   7894  C   GLU C 228      68.729   5.837 150.046  1.00  5.58           C  
ATOM   7895  O   GLU C 228      68.172   6.924 149.919  1.00  5.58           O  
ATOM   7896  CB  GLU C 228      71.006   6.011 151.019  1.00 64.07           C  
ATOM   7897  CG  GLU C 228      71.174   7.469 150.610  1.00 64.07           C  
ATOM   7898  CD  GLU C 228      72.503   7.715 149.893  1.00 64.07           C  
ATOM   7899  OE1 GLU C 228      72.621   7.320 148.711  1.00 64.07           O  
ATOM   7900  OE2 GLU C 228      73.432   8.286 150.511  1.00 64.07           O  
ATOM   7901  N   LYS C 229      68.648   4.866 149.141  1.00 23.02           N  
ATOM   7902  CA  LYS C 229      67.861   5.017 147.918  1.00 23.02           C  
ATOM   7903  C   LYS C 229      66.390   4.765 148.215  1.00 23.02           C  
ATOM   7904  O   LYS C 229      65.531   5.543 147.803  1.00 23.02           O  
ATOM   7905  CB  LYS C 229      68.363   4.055 146.833  1.00 16.98           C  
ATOM   7906  CG  LYS C 229      69.803   4.334 146.428  1.00 16.98           C  
ATOM   7907  CD  LYS C 229      70.189   3.658 145.131  1.00 16.98           C  
ATOM   7908  CE  LYS C 229      71.502   4.236 144.617  1.00 16.98           C  
ATOM   7909  NZ  LYS C 229      71.855   3.744 143.259  1.00 16.98           N  
ATOM   7910  N   ILE C 230      66.105   3.677 148.926  1.00  5.39           N  
ATOM   7911  CA  ILE C 230      64.734   3.359 149.297  1.00  5.39           C  
ATOM   7912  C   ILE C 230      64.155   4.628 149.887  1.00  5.39           C  
ATOM   7913  O   ILE C 230      63.036   5.028 149.583  1.00  5.39           O  
ATOM   7914  CB  ILE C 230      64.675   2.281 150.389  1.00  5.40           C  
ATOM   7915  CG1 ILE C 230      65.216   0.958 149.852  1.00  5.40           C  
ATOM   7916  CG2 ILE C 230      63.245   2.128 150.872  1.00  5.40           C  
ATOM   7917  CD1 ILE C 230      64.931  -0.240 150.747  1.00  5.40           C  
ATOM   7918  N   GLU C 231      64.962   5.253 150.737  1.00 33.69           N  
ATOM   7919  CA  GLU C 231      64.611   6.484 151.421  1.00 33.69           C  
ATOM   7920  C   GLU C 231      64.331   7.645 150.472  1.00 33.69           C  
ATOM   7921  O   GLU C 231      63.730   8.644 150.864  1.00 33.69           O  
ATOM   7922  CB  GLU C 231      65.742   6.867 152.374  1.00 58.38           C  
ATOM   7923  CG  GLU C 231      65.544   8.202 153.058  1.00 58.38           C  
ATOM   7924  CD  GLU C 231      64.574   8.116 154.207  1.00 58.38           C  
ATOM   7925  OE1 GLU C 231      63.728   7.193 154.201  1.00 58.38           O  
ATOM   7926  OE2 GLU C 231      64.661   8.977 155.106  1.00 58.38           O  
ATOM   7927  N   VAL C 232      64.777   7.535 149.230  1.00  8.99           N  
ATOM   7928  CA  VAL C 232      64.541   8.610 148.277  1.00  8.99           C  
ATOM   7929  C   VAL C 232      63.248   8.352 147.535  1.00  8.99           C  
ATOM   7930  O   VAL C 232      62.526   9.285 147.194  1.00  8.99           O  
ATOM   7931  CB  VAL C 232      65.664   8.721 147.250  1.00  5.39           C  
ATOM   7932  CG1 VAL C 232      65.456   9.965 146.406  1.00  5.39           C  
ATOM   7933  CG2 VAL C 232      67.005   8.755 147.954  1.00  5.39           C  
ATOM   7934  N   VAL C 233      62.974   7.073 147.288  1.00 26.22           N  
ATOM   7935  CA  VAL C 233      61.767   6.633 146.594  1.00 26.22           C  
ATOM   7936  C   VAL C 233      60.547   6.804 147.496  1.00 26.22           C  
ATOM   7937  O   VAL C 233      59.455   7.149 147.026  1.00 26.22           O  
ATOM   7938  CB  VAL C 233      61.870   5.144 146.223  1.00  5.39           C  
ATOM   7939  CG1 VAL C 233      60.557   4.656 145.646  1.00  5.39           C  
ATOM   7940  CG2 VAL C 233      63.015   4.929 145.254  1.00  5.39           C  
ATOM   7941  N   ARG C 234      60.764   6.545 148.789  1.00 10.19           N  
ATOM   7942  CA  ARG C 234      59.745   6.622 149.845  1.00 10.19           C  
ATOM   7943  C   ARG C 234      59.172   8.025 149.970  1.00 10.19           C  
ATOM   7944  O   ARG C 234      57.956   8.206 150.028  1.00 10.19           O  
ATOM   7945  CB  ARG C 234      60.369   6.191 151.188  1.00 67.39           C  
ATOM   7946  CG  ARG C 234      59.406   5.657 152.249  1.00 67.39           C  
ATOM   7947  CD  ARG C 234      58.809   6.746 153.120  1.00 67.39           C  
ATOM   7948  NE  ARG C 234      57.723   6.218 153.945  1.00 67.39           N  
ATOM   7949  CZ  ARG C 234      56.950   6.948 154.743  1.00 67.39           C  
ATOM   7950  NH1 ARG C 234      57.131   8.261 154.845  1.00 67.39           N  
ATOM   7951  NH2 ARG C 234      55.980   6.361 155.435  1.00 67.39           N  
ATOM   7952  N   ASN C 235      60.054   9.017 150.010  1.00 60.93           N  
ATOM   7953  CA  ASN C 235      59.622  10.394 150.132  1.00 60.93           C  
ATOM   7954  C   ASN C 235      58.812  10.804 148.907  1.00 60.93           C  
ATOM   7955  O   ASN C 235      57.735  11.383 149.041  1.00 60.93           O  
ATOM   7956  CB  ASN C 235      60.828  11.322 150.298  1.00100.00           C  
ATOM   7957  CG  ASN C 235      60.434  12.716 150.777  1.00100.00           C  
ATOM   7958  OD1 ASN C 235      59.785  13.483 150.058  1.00100.00           O  
ATOM   7959  ND2 ASN C 235      60.823  13.045 152.004  1.00100.00           N  
ATOM   7960  N   ARG C 236      59.316  10.492 147.718  1.00 28.27           N  
ATOM   7961  CA  ARG C 236      58.617  10.851 146.483  1.00 28.27           C  
ATOM   7962  C   ARG C 236      57.155  10.407 146.529  1.00 28.27           C  
ATOM   7963  O   ARG C 236      56.247  11.162 146.184  1.00 28.27           O  
ATOM   7964  CB  ARG C 236      59.297  10.208 145.279  1.00 28.41           C  
ATOM   7965  CG  ARG C 236      59.338  11.092 144.039  1.00 28.41           C  
ATOM   7966  CD  ARG C 236      59.731  10.265 142.829  1.00 28.41           C  
ATOM   7967  NE  ARG C 236      60.836   9.361 143.143  1.00 28.41           N  
ATOM   7968  CZ  ARG C 236      62.118   9.695 143.082  1.00 28.41           C  
ATOM   7969  NH1 ARG C 236      62.470  10.917 142.705  1.00 28.41           N  
ATOM   7970  NH2 ARG C 236      63.045   8.812 143.421  1.00 28.41           N  
ATOM   7971  N   PHE C 237      56.938   9.171 146.955  1.00 18.26           N  
ATOM   7972  CA  PHE C 237      55.594   8.637 147.054  1.00 18.26           C  
ATOM   7973  C   PHE C 237      54.754   9.400 148.051  1.00 18.26           C  
ATOM   7974  O   PHE C 237      53.604   9.714 147.779  1.00 18.26           O  
ATOM   7975  CB  PHE C 237      55.629   7.174 147.474  1.00 21.22           C  
ATOM   7976  CG  PHE C 237      56.010   6.239 146.377  1.00 21.22           C  
ATOM   7977  CD1 PHE C 237      55.682   6.526 145.057  1.00 21.22           C  
ATOM   7978  CD2 PHE C 237      56.617   5.030 146.671  1.00 21.22           C  
ATOM   7979  CE1 PHE C 237      55.942   5.620 144.048  1.00 21.22           C  
ATOM   7980  CE2 PHE C 237      56.885   4.111 145.670  1.00 21.22           C  
ATOM   7981  CZ  PHE C 237      56.546   4.402 144.354  1.00 21.22           C  
ATOM   7982  N   VAL C 238      55.333   9.694 149.208  1.00  5.56           N  
ATOM   7983  CA  VAL C 238      54.611  10.402 150.255  1.00  5.56           C  
ATOM   7984  C   VAL C 238      54.288  11.821 149.859  1.00  5.56           C  
ATOM   7985  O   VAL C 238      53.173  12.295 150.056  1.00  5.56           O  
ATOM   7986  CB  VAL C 238      55.410  10.443 151.546  1.00 11.44           C  
ATOM   7987  CG1 VAL C 238      54.623  11.179 152.597  1.00 11.44           C  
ATOM   7988  CG2 VAL C 238      55.728   9.021 152.010  1.00 11.44           C  
ATOM   7989  N   GLU C 239      55.287  12.499 149.321  1.00  5.39           N  
ATOM   7990  CA  GLU C 239      55.142  13.872 148.866  1.00  5.39           C  
ATOM   7991  C   GLU C 239      54.727  13.781 147.400  1.00  5.39           C  
ATOM   7992  O   GLU C 239      55.463  14.153 146.491  1.00  5.39           O  
ATOM   7993  CB  GLU C 239      56.479  14.612 149.058  1.00 79.99           C  
ATOM   7994  CG  GLU C 239      56.645  15.917 148.303  1.00 79.99           C  
ATOM   7995  CD  GLU C 239      57.560  15.757 147.099  1.00 79.99           C  
ATOM   7996  OE1 GLU C 239      58.729  15.352 147.296  1.00 79.99           O  
ATOM   7997  OE2 GLU C 239      57.113  16.027 145.960  1.00 79.99           O  
ATOM   7998  N   ASN C 240      53.526  13.246 147.199  1.00 85.39           N  
ATOM   7999  CA  ASN C 240      52.925  13.047 145.880  1.00 85.39           C  
ATOM   8000  C   ASN C 240      51.612  12.304 146.088  1.00 85.39           C  
ATOM   8001  O   ASN C 240      51.038  11.754 145.147  1.00 85.39           O  
ATOM   8002  CB  ASN C 240      53.830  12.195 144.992  1.00 33.79           C  
ATOM   8003  CG  ASN C 240      54.661  13.020 144.039  1.00 33.79           C  
ATOM   8004  OD1 ASN C 240      55.604  12.512 143.438  1.00 33.79           O  
ATOM   8005  ND2 ASN C 240      54.312  14.293 143.885  1.00 33.79           N  
ATOM   8006  N   GLY C 241      51.139  12.300 147.332  1.00 20.79           N  
ATOM   8007  CA  GLY C 241      49.915  11.599 147.649  1.00 20.79           C  
ATOM   8008  C   GLY C 241      50.303  10.150 147.804  1.00 20.79           C  
ATOM   8009  O   GLY C 241      50.744   9.509 146.852  1.00 20.79           O  
ATOM   8010  N   ALA C 242      50.171   9.637 149.015  1.00  7.53           N  
ATOM   8011  CA  ALA C 242      50.509   8.250 149.322  1.00  7.53           C  
ATOM   8012  C   ALA C 242      50.384   8.278 150.814  1.00  7.53           C  
ATOM   8013  O   ALA C 242      50.954   9.141 151.476  1.00  7.53           O  
ATOM   8014  CB  ALA C 242      51.928   7.915 148.908  1.00  5.39           C  
ATOM   8015  N   HIS C 243      49.615   7.346 151.341  1.00 16.78           N  
ATOM   8016  CA  HIS C 243      49.364   7.318 152.759  1.00 16.78           C  
ATOM   8017  C   HIS C 243      50.280   6.333 153.439  1.00 16.78           C  
ATOM   8018  O   HIS C 243      50.390   6.318 154.667  1.00 16.78           O  
ATOM   8019  CB  HIS C 243      47.889   6.958 153.000  1.00  5.99           C  
ATOM   8020  CG  HIS C 243      46.921   7.872 152.308  1.00  5.99           C  
ATOM   8021  ND1 HIS C 243      45.556   7.681 152.351  1.00  5.99           N  
ATOM   8022  CD2 HIS C 243      47.118   8.977 151.551  1.00  5.99           C  
ATOM   8023  CE1 HIS C 243      44.955   8.625 151.655  1.00  5.99           C  
ATOM   8024  NE2 HIS C 243      45.881   9.424 151.155  1.00  5.99           N  
ATOM   8025  N   PHE C 244      50.940   5.502 152.648  1.00  6.09           N  
ATOM   8026  CA  PHE C 244      51.829   4.516 153.224  1.00  6.09           C  
ATOM   8027  C   PHE C 244      52.812   4.013 152.210  1.00  6.09           C  
ATOM   8028  O   PHE C 244      52.473   3.837 151.049  1.00  6.09           O  
ATOM   8029  CB  PHE C 244      51.033   3.327 153.763  1.00  5.39           C  
ATOM   8030  CG  PHE C 244      49.925   3.711 154.692  1.00  5.39           C  
ATOM   8031  CD1 PHE C 244      48.646   3.925 154.211  1.00  5.39           C  
ATOM   8032  CD2 PHE C 244      50.176   3.911 156.037  1.00  5.39           C  
ATOM   8033  CE1 PHE C 244      47.636   4.334 155.053  1.00  5.39           C  
ATOM   8034  CE2 PHE C 244      49.170   4.322 156.887  1.00  5.39           C  
ATOM   8035  CZ  PHE C 244      47.900   4.536 156.396  1.00  5.39           C  
ATOM   8036  N   THR C 245      54.041   3.787 152.645  1.00 54.33           N  
ATOM   8037  CA  THR C 245      55.043   3.252 151.746  1.00 54.33           C  
ATOM   8038  C   THR C 245      55.310   1.829 152.217  1.00 54.33           C  
ATOM   8039  O   THR C 245      55.051   1.486 153.369  1.00 54.33           O  
ATOM   8040  CB  THR C 245      56.339   4.051 151.801  1.00 40.21           C  
ATOM   8041  OG1 THR C 245      56.965   3.847 153.075  1.00 40.21           O  
ATOM   8042  CG2 THR C 245      56.052   5.529 151.591  1.00 40.21           C  
ATOM   8043  N   ILE C 246      55.809   0.993 151.321  1.00 16.44           N  
ATOM   8044  CA  ILE C 246      56.102  -0.384 151.664  1.00 16.44           C  
ATOM   8045  C   ILE C 246      57.370  -0.803 150.929  1.00 16.44           C  
ATOM   8046  O   ILE C 246      57.711  -0.241 149.888  1.00 16.44           O  
ATOM   8047  CB  ILE C 246      54.927  -1.304 151.260  1.00  9.88           C  
ATOM   8048  CG1 ILE C 246      53.714  -1.012 152.139  1.00  9.88           C  
ATOM   8049  CG2 ILE C 246      55.317  -2.761 151.402  1.00  9.88           C  
ATOM   8050  CD1 ILE C 246      52.524  -1.897 151.839  1.00  9.88           C  
ATOM   8051  N   GLU C 247      58.091  -1.770 151.476  1.00 33.89           N  
ATOM   8052  CA  GLU C 247      59.295  -2.206 150.807  1.00 33.89           C  
ATOM   8053  C   GLU C 247      58.995  -3.449 149.973  1.00 33.89           C  
ATOM   8054  O   GLU C 247      59.838  -3.919 149.211  1.00 33.89           O  
ATOM   8055  CB  GLU C 247      60.409  -2.444 151.834  1.00 72.47           C  
ATOM   8056  CG  GLU C 247      60.919  -1.147 152.485  1.00 72.47           C  
ATOM   8057  CD  GLU C 247      61.996  -1.384 153.542  1.00 72.47           C  
ATOM   8058  OE1 GLU C 247      61.718  -2.074 154.550  1.00 72.47           O  
ATOM   8059  OE2 GLU C 247      63.125  -0.873 153.366  1.00 72.47           O  
ATOM   8060  N   THR C 248      57.772  -3.956 150.115  1.00  6.23           N  
ATOM   8061  CA  THR C 248      57.297  -5.128 149.376  1.00  6.23           C  
ATOM   8062  C   THR C 248      55.942  -5.623 149.856  1.00  6.23           C  
ATOM   8063  O   THR C 248      55.582  -5.486 151.025  1.00  6.23           O  
ATOM   8064  CB  THR C 248      58.255  -6.314 149.458  1.00 25.53           C  
ATOM   8065  OG1 THR C 248      58.878  -6.319 150.746  1.00 25.53           O  
ATOM   8066  CG2 THR C 248      59.287  -6.262 148.331  1.00 25.53           C  
ATOM   8067  N   MET C 249      55.218  -6.242 148.931  1.00  5.87           N  
ATOM   8068  CA  MET C 249      53.884  -6.756 149.185  1.00  5.87           C  
ATOM   8069  C   MET C 249      53.668  -7.496 150.494  1.00  5.87           C  
ATOM   8070  O   MET C 249      52.546  -7.551 150.982  1.00  5.87           O  
ATOM   8071  CB  MET C 249      53.450  -7.634 148.019  1.00  5.39           C  
ATOM   8072  CG  MET C 249      52.068  -7.289 147.504  1.00  5.39           C  
ATOM   8073  SD  MET C 249      51.936  -5.522 147.140  1.00  5.39           S  
ATOM   8074  CE  MET C 249      52.379  -5.494 145.394  1.00  5.39           C  
ATOM   8075  N   GLN C 250      54.721  -8.065 151.070  1.00 19.97           N  
ATOM   8076  CA  GLN C 250      54.555  -8.785 152.327  1.00 19.97           C  
ATOM   8077  C   GLN C 250      54.024  -7.864 153.411  1.00 19.97           C  
ATOM   8078  O   GLN C 250      53.241  -8.281 154.258  1.00 19.97           O  
ATOM   8079  CB  GLN C 250      55.878  -9.372 152.817  1.00 33.86           C  
ATOM   8080  CG  GLN C 250      56.541 -10.335 151.863  1.00 33.86           C  
ATOM   8081  CD  GLN C 250      57.426  -9.632 150.858  1.00 33.86           C  
ATOM   8082  OE1 GLN C 250      58.393  -8.964 151.226  1.00 33.86           O  
ATOM   8083  NE2 GLN C 250      57.101  -9.780 149.579  1.00 33.86           N  
ATOM   8084  N   GLU C 251      54.445  -6.607 153.366  1.00 17.90           N  
ATOM   8085  CA  GLU C 251      54.050  -5.622 154.368  1.00 17.90           C  
ATOM   8086  C   GLU C 251      52.692  -4.977 154.114  1.00 17.90           C  
ATOM   8087  O   GLU C 251      52.228  -4.174 154.922  1.00 17.90           O  
ATOM   8088  CB  GLU C 251      55.125  -4.533 154.440  1.00 83.53           C  
ATOM   8089  CG  GLU C 251      56.536  -5.040 154.128  1.00 83.53           C  
ATOM   8090  CD  GLU C 251      57.534  -3.921 153.836  1.00 83.53           C  
ATOM   8091  OE1 GLU C 251      58.551  -4.202 153.169  1.00 83.53           O  
ATOM   8092  OE2 GLU C 251      57.312  -2.769 154.270  1.00 83.53           O  
ATOM   8093  N   LEU C 252      52.050  -5.330 153.006  1.00 40.01           N  
ATOM   8094  CA  LEU C 252      50.758  -4.738 152.654  1.00 40.01           C  
ATOM   8095  C   LEU C 252      49.660  -4.937 153.688  1.00 40.01           C  
ATOM   8096  O   LEU C 252      49.178  -3.960 154.264  1.00 40.01           O  
ATOM   8097  CB  LEU C 252      50.294  -5.256 151.289  1.00  6.03           C  
ATOM   8098  CG  LEU C 252      48.850  -4.991 150.846  1.00  6.03           C  
ATOM   8099  CD1 LEU C 252      48.469  -3.550 151.086  1.00  6.03           C  
ATOM   8100  CD2 LEU C 252      48.714  -5.351 149.387  1.00  6.03           C  
ATOM   8101  N   GLU C 253      49.264  -6.188 153.918  1.00 35.41           N  
ATOM   8102  CA  GLU C 253      48.211  -6.494 154.886  1.00 35.41           C  
ATOM   8103  C   GLU C 253      48.281  -5.570 156.097  1.00 35.41           C  
ATOM   8104  O   GLU C 253      47.345  -4.818 156.381  1.00 35.41           O  
ATOM   8105  CB  GLU C 253      48.321  -7.951 155.346  1.00 92.00           C  
ATOM   8106  CG  GLU C 253      47.476  -8.287 156.578  1.00 92.00           C  
ATOM   8107  CD  GLU C 253      45.975  -8.224 156.322  1.00 92.00           C  
ATOM   8108  OE1 GLU C 253      45.459  -9.075 155.560  1.00 92.00           O  
ATOM   8109  OE2 GLU C 253      45.312  -7.322 156.882  1.00 92.00           O  
ATOM   8110  N   SER C 254      49.406  -5.639 156.800  1.00 10.94           N  
ATOM   8111  CA  SER C 254      49.658  -4.836 157.990  1.00 10.94           C  
ATOM   8112  C   SER C 254      49.186  -3.389 157.815  1.00 10.94           C  
ATOM   8113  O   SER C 254      48.706  -2.764 158.768  1.00 10.94           O  
ATOM   8114  CB  SER C 254      51.156  -4.864 158.300  1.00 26.22           C  
ATOM   8115  OG  SER C 254      51.408  -4.627 159.671  1.00 26.22           O  
ATOM   8116  N   VAL C 255      49.325  -2.853 156.602  1.00  5.39           N  
ATOM   8117  CA  VAL C 255      48.898  -1.489 156.327  1.00  5.39           C  
ATOM   8118  C   VAL C 255      47.388  -1.452 156.396  1.00  5.39           C  
ATOM   8119  O   VAL C 255      46.812  -0.572 157.017  1.00  5.39           O  
ATOM   8120  CB  VAL C 255      49.356  -1.007 154.937  1.00  5.39           C  
ATOM   8121  CG1 VAL C 255      48.823   0.393 154.655  1.00  5.39           C  
ATOM   8122  CG2 VAL C 255      50.865  -0.993 154.881  1.00  5.39           C  
ATOM   8123  N   MET C 256      46.740  -2.411 155.755  1.00 28.21           N  
ATOM   8124  CA  MET C 256      45.290  -2.459 155.798  1.00 28.21           C  
ATOM   8125  C   MET C 256      44.891  -2.473 157.267  1.00 28.21           C  
ATOM   8126  O   MET C 256      44.065  -1.676 157.717  1.00 28.21           O  
ATOM   8127  CB  MET C 256      44.786  -3.721 155.106  1.00 39.81           C  
ATOM   8128  CG  MET C 256      44.868  -3.667 153.595  1.00 39.81           C  
ATOM   8129  SD  MET C 256      44.375  -5.224 152.843  1.00 39.81           S  
ATOM   8130  CE  MET C 256      42.843  -5.585 153.767  1.00 39.81           C  
ATOM   8131  N   GLU C 257      45.512  -3.381 158.010  1.00 22.19           N  
ATOM   8132  CA  GLU C 257      45.265  -3.536 159.433  1.00 22.19           C  
ATOM   8133  C   GLU C 257      45.190  -2.185 160.132  1.00 22.19           C  
ATOM   8134  O   GLU C 257      44.232  -1.880 160.850  1.00 22.19           O  
ATOM   8135  CB  GLU C 257      46.394  -4.352 160.055  1.00 61.67           C  
ATOM   8136  CG  GLU C 257      45.945  -5.141 161.243  1.00 61.67           C  
ATOM   8137  CD  GLU C 257      44.799  -6.042 160.869  1.00 61.67           C  
ATOM   8138  OE1 GLU C 257      45.050  -7.160 160.365  1.00 61.67           O  
ATOM   8139  OE2 GLU C 257      43.641  -5.612 161.057  1.00 61.67           O  
ATOM   8140  N   HIS C 258      46.224  -1.384 159.908  1.00 45.67           N  
ATOM   8141  CA  HIS C 258      46.350  -0.061 160.501  1.00 45.67           C  
ATOM   8142  C   HIS C 258      45.301   0.937 160.047  1.00 45.67           C  
ATOM   8143  O   HIS C 258      45.130   1.971 160.691  1.00 45.67           O  
ATOM   8144  CB  HIS C 258      47.734   0.516 160.202  1.00  5.39           C  
ATOM   8145  CG  HIS C 258      47.894   1.942 160.622  1.00  5.39           C  
ATOM   8146  ND1 HIS C 258      48.166   2.313 161.919  1.00  5.39           N  
ATOM   8147  CD2 HIS C 258      47.792   3.093 159.914  1.00  5.39           C  
ATOM   8148  CE1 HIS C 258      48.231   3.630 161.994  1.00  5.39           C  
ATOM   8149  NE2 HIS C 258      48.008   4.128 160.790  1.00  5.39           N  
ATOM   8150  N   ILE C 259      44.613   0.653 158.941  1.00 11.84           N  
ATOM   8151  CA  ILE C 259      43.584   1.571 158.455  1.00 11.84           C  
ATOM   8152  C   ILE C 259      42.292   1.327 159.238  1.00 11.84           C  
ATOM   8153  O   ILE C 259      41.232   1.049 158.677  1.00 11.84           O  
ATOM   8154  CB  ILE C 259      43.346   1.423 156.921  1.00  8.57           C  
ATOM   8155  CG1 ILE C 259      44.686   1.445 156.189  1.00  8.57           C  
ATOM   8156  CG2 ILE C 259      42.547   2.614 156.386  1.00  8.57           C  
ATOM   8157  CD1 ILE C 259      44.563   1.551 154.688  1.00  8.57           C  
ATOM   8158  N   GLU C 260      42.435   1.429 160.559  1.00 90.17           N  
ATOM   8159  CA  GLU C 260      41.366   1.270 161.552  1.00 90.17           C  
ATOM   8160  C   GLU C 260      41.697   2.188 162.750  1.00 90.17           C  
ATOM   8161  O   GLU C 260      41.218   3.348 162.759  1.00 90.17           O  
ATOM   8162  CB  GLU C 260      41.280  -0.192 162.029  1.00 15.40           C  
ATOM   8163  CG  GLU C 260      40.294  -1.076 161.265  1.00 15.40           C  
ATOM   8164  CD  GLU C 260      40.548  -1.108 159.768  1.00 15.40           C  
ATOM   8165  OE1 GLU C 260      41.692  -1.388 159.352  1.00 15.40           O  
ATOM   8166  OE2 GLU C 260      39.602  -0.855 158.997  1.00 15.40           O  
