# Supplementary material for: Comparative Performance of High-Throughput Methods for Protein pKa Predictions
Source: J Chem Inf Model. 2023 Aug 8;63(16):5169–81. doi: 10.1021/acs.jcim.3c00165 (PMC10466379; doi:10.1021/acs.jcim.3c00165)
Supplement: Supplementary file 3 — ci3c00165_si_003.zip [file ci3c00165_si_003.zip › curated_pdbs/1a91_curated_7.pdb]

MODEL        7                                                                  
ATOM      1  N   MET A   1      29.847  -6.845   2.554  1.00  0.00           N  
ATOM      2  CA  MET A   1      29.600  -5.819   3.598  1.00  0.00           C  
ATOM      3  C   MET A   1      29.150  -4.563   2.952  1.00  0.00           C  
ATOM      4  O   MET A   1      28.008  -4.164   3.142  1.00  0.00           O  
ATOM      5  CB  MET A   1      30.872  -5.559   4.446  1.00  0.00           C  
ATOM      6  CG  MET A   1      31.088  -6.570   5.594  1.00  0.00           C  
ATOM      7  SD  MET A   1      31.383  -8.307   5.117  1.00  0.00           S  
ATOM      8  CE  MET A   1      32.999  -8.080   4.318  1.00  0.00           C  
ATOM      9  H1  MET A   1      28.976  -6.998   2.006  1.00  0.00           H  
ATOM     10  H2  MET A   1      30.603  -6.517   1.920  1.00  0.00           H  
ATOM     11  H3  MET A   1      30.134  -7.736   3.007  1.00  0.00           H  
ATOM     12  HA  MET A   1      28.759  -6.158   4.185  1.00  0.00           H  
ATOM     13  HB2 MET A   1      31.768  -5.527   3.791  1.00  0.00           H  
ATOM     14  HB3 MET A   1      30.790  -4.553   4.917  1.00  0.00           H  
ATOM     15  HG2 MET A   1      31.949  -6.208   6.200  1.00  0.00           H  
ATOM     16  HG3 MET A   1      30.192  -6.520   6.250  1.00  0.00           H  
ATOM     17  HE1 MET A   1      33.720  -7.592   5.009  1.00  0.00           H  
ATOM     18  HE2 MET A   1      33.429  -9.059   4.014  1.00  0.00           H  
ATOM     19  HE3 MET A   1      32.915  -7.451   3.407  1.00  0.00           H  
ATOM     20  N   GLU A   2      30.034  -3.923   2.153  1.00  0.00           N  
ATOM     21  CA  GLU A   2      29.730  -2.779   1.330  1.00  0.00           C  
ATOM     22  C   GLU A   2      28.710  -3.152   0.280  1.00  0.00           C  
ATOM     23  O   GLU A   2      27.771  -2.405   0.010  1.00  0.00           O  
ATOM     24  CB  GLU A   2      31.002  -2.248   0.624  1.00  0.00           C  
ATOM     25  CG  GLU A   2      30.785  -0.960  -0.192  1.00  0.00           C  
ATOM     26  CD  GLU A   2      32.112  -0.508  -0.797  1.00  0.00           C  
ATOM     27  OE1 GLU A   2      32.671  -1.268  -1.633  1.00  0.00           O  
ATOM     28  OE2 GLU A   2      32.583   0.604  -0.436  1.00  0.00           O  
ATOM     29  H   GLU A   2      30.979  -4.224   2.107  1.00  0.00           H  
ATOM     30  HA  GLU A   2      29.330  -2.022   1.980  1.00  0.00           H  
ATOM     31  HB2 GLU A   2      31.763  -2.042   1.410  1.00  0.00           H  
ATOM     32  HB3 GLU A   2      31.413  -3.044  -0.036  1.00  0.00           H  
ATOM     33  HG2 GLU A   2      30.056  -1.136  -1.012  1.00  0.00           H  
ATOM     34  HG3 GLU A   2      30.383  -0.167   0.475  1.00  0.00           H  
ATOM     35  N   ASN A   3      28.886  -4.358  -0.307  1.00  0.00           N  
ATOM     36  CA  ASN A   3      28.054  -4.896  -1.352  1.00  0.00           C  
ATOM     37  C   ASN A   3      26.775  -5.436  -0.784  1.00  0.00           C  
ATOM     38  O   ASN A   3      25.708  -5.200  -1.343  1.00  0.00           O  
ATOM     39  CB  ASN A   3      28.748  -6.046  -2.109  1.00  0.00           C  
ATOM     40  CG  ASN A   3      30.007  -5.509  -2.802  1.00  0.00           C  
ATOM     41  OD1 ASN A   3      29.915  -4.668  -3.706  1.00  0.00           O  
ATOM     42  ND2 ASN A   3      31.202  -6.007  -2.360  1.00  0.00           N  
ATOM     43  H   ASN A   3      29.647  -4.945  -0.039  1.00  0.00           H  
ATOM     44  HA  ASN A   3      27.814  -4.104  -2.036  1.00  0.00           H  
ATOM     45  HB2 ASN A   3      29.008  -6.844  -1.388  1.00  0.00           H  
ATOM     46  HB3 ASN A   3      28.068  -6.468  -2.880  1.00  0.00           H  
ATOM     47 HD21 ASN A   3      31.219  -6.684  -1.623  1.00  0.00           H  
ATOM     48 HD22 ASN A   3      32.058  -5.693  -2.770  1.00  0.00           H  
ATOM     49  N   LEU A   4      26.872  -6.191   0.341  1.00  0.00           N  
ATOM     50  CA  LEU A   4      25.783  -6.707   1.143  1.00  0.00           C  
ATOM     51  C   LEU A   4      24.860  -5.634   1.639  1.00  0.00           C  
ATOM     52  O   LEU A   4      23.707  -5.917   1.950  1.00  0.00           O  
ATOM     53  CB  LEU A   4      26.253  -7.590   2.324  1.00  0.00           C  
ATOM     54  CG  LEU A   4      26.533  -9.078   1.967  1.00  0.00           C  
ATOM     55  CD1 LEU A   4      25.239  -9.840   1.613  1.00  0.00           C  
ATOM     56  CD2 LEU A   4      27.614  -9.282   0.887  1.00  0.00           C  
ATOM     57  H   LEU A   4      27.752  -6.306   0.786  1.00  0.00           H  
ATOM     58  HA  LEU A   4      25.182  -7.309   0.488  1.00  0.00           H  
ATOM     59  HB2 LEU A   4      27.167  -7.139   2.760  1.00  0.00           H  
ATOM     60  HB3 LEU A   4      25.478  -7.603   3.123  1.00  0.00           H  
ATOM     61  HG  LEU A   4      26.928  -9.545   2.901  1.00  0.00           H  
ATOM     62 HD11 LEU A   4      24.488  -9.721   2.422  1.00  0.00           H  
ATOM     63 HD12 LEU A   4      24.803  -9.457   0.666  1.00  0.00           H  
ATOM     64 HD13 LEU A   4      25.455 -10.922   1.487  1.00  0.00           H  
ATOM     65 HD21 LEU A   4      28.548  -8.753   1.165  1.00  0.00           H  
ATOM     66 HD22 LEU A   4      27.842 -10.364   0.776  1.00  0.00           H  
ATOM     67 HD23 LEU A   4      27.265  -8.898  -0.095  1.00  0.00           H  
ATOM     68  N   ASN A   5      25.359  -4.382   1.734  1.00  0.00           N  
ATOM     69  CA  ASN A   5      24.615  -3.249   2.201  1.00  0.00           C  
ATOM     70  C   ASN A   5      23.665  -2.768   1.157  1.00  0.00           C  
ATOM     71  O   ASN A   5      22.511  -2.487   1.457  1.00  0.00           O  
ATOM     72  CB  ASN A   5      25.494  -2.056   2.648  1.00  0.00           C  
ATOM     73  CG  ASN A   5      24.847  -1.329   3.823  1.00  0.00           C  
ATOM     74  OD1 ASN A   5      24.467  -0.155   3.730  1.00  0.00           O  
ATOM     75  ND2 ASN A   5      24.717  -2.080   4.951  1.00  0.00           N  
ATOM     76  H   ASN A   5      26.315  -4.217   1.535  1.00  0.00           H  
ATOM     77  HA  ASN A   5      24.044  -3.638   3.012  1.00  0.00           H  
ATOM     78  HB2 ASN A   5      26.499  -2.406   2.947  1.00  0.00           H  
ATOM     79  HB3 ASN A   5      25.624  -1.315   1.851  1.00  0.00           H  
ATOM     80 HD21 ASN A   5      25.014  -3.035   4.953  1.00  0.00           H  
ATOM     81 HD22 ASN A   5      24.277  -1.670   5.736  1.00  0.00           H  
ATOM     82  N   MET A   6      24.133  -2.688  -0.107  1.00  0.00           N  
ATOM     83  CA  MET A   6      23.343  -2.345  -1.254  1.00  0.00           C  
ATOM     84  C   MET A   6      22.376  -3.451  -1.568  1.00  0.00           C  
ATOM     85  O   MET A   6      21.300  -3.200  -2.105  1.00  0.00           O  
ATOM     86  CB  MET A   6      24.229  -2.069  -2.488  1.00  0.00           C  
ATOM     87  CG  MET A   6      25.135  -0.838  -2.283  1.00  0.00           C  
ATOM     88  SD  MET A   6      26.151  -0.376  -3.724  1.00  0.00           S  
ATOM     89  CE  MET A   6      27.341  -1.746  -3.639  1.00  0.00           C  
ATOM     90  H   MET A   6      25.083  -2.870  -0.324  1.00  0.00           H  
ATOM     91  HA  MET A   6      22.782  -1.464  -1.003  1.00  0.00           H  
ATOM     92  HB2 MET A   6      24.860  -2.961  -2.694  1.00  0.00           H  
ATOM     93  HB3 MET A   6      23.586  -1.889  -3.377  1.00  0.00           H  
ATOM     94  HG2 MET A   6      24.476   0.019  -2.017  1.00  0.00           H  
ATOM     95  HG3 MET A   6      25.796  -1.021  -1.410  1.00  0.00           H  
ATOM     96  HE1 MET A   6      27.860  -1.762  -2.657  1.00  0.00           H  
ATOM     97  HE2 MET A   6      26.840  -2.728  -3.781  1.00  0.00           H  
ATOM     98  HE3 MET A   6      28.115  -1.645  -4.430  1.00  0.00           H  
ATOM     99  N   ASP A   7      22.733  -4.703  -1.193  1.00  0.00           N  
ATOM    100  CA  ASP A   7      21.874  -5.858  -1.333  1.00  0.00           C  
ATOM    101  C   ASP A   7      20.749  -5.793  -0.330  1.00  0.00           C  
ATOM    102  O   ASP A   7      19.627  -6.172  -0.650  1.00  0.00           O  
ATOM    103  CB  ASP A   7      22.661  -7.185  -1.187  1.00  0.00           C  
ATOM    104  CG  ASP A   7      21.829  -8.410  -1.583  1.00  0.00           C  
ATOM    105  OD1 ASP A   7      21.393  -8.474  -2.763  1.00  0.00           O  
ATOM    106  OD2 ASP A   7      21.619  -9.291  -0.707  1.00  0.00           O  
ATOM    107  H   ASP A   7      23.606  -4.861  -0.724  1.00  0.00           H  
ATOM    108  HA  ASP A   7      21.436  -5.825  -2.315  1.00  0.00           H  
ATOM    109  HB2 ASP A   7      23.558  -7.147  -1.843  1.00  0.00           H  
ATOM    110  HB3 ASP A   7      23.005  -7.286  -0.142  1.00  0.00           H  
ATOM    111  N   LEU A   8      21.035  -5.295   0.896  1.00  0.00           N  
ATOM    112  CA  LEU A   8      20.106  -5.210   1.998  1.00  0.00           C  
ATOM    113  C   LEU A   8      19.175  -4.043   1.802  1.00  0.00           C  
ATOM    114  O   LEU A   8      18.019  -4.101   2.206  1.00  0.00           O  
ATOM    115  CB  LEU A   8      20.846  -5.048   3.350  1.00  0.00           C  
ATOM    116  CG  LEU A   8      19.960  -5.046   4.621  1.00  0.00           C  
ATOM    117  CD1 LEU A   8      19.126  -6.334   4.773  1.00  0.00           C  
ATOM    118  CD2 LEU A   8      20.818  -4.792   5.876  1.00  0.00           C  
ATOM    119  H   LEU A   8      21.955  -4.973   1.107  1.00  0.00           H  
ATOM    120  HA  LEU A   8      19.526  -6.122   2.008  1.00  0.00           H  
ATOM    121  HB2 LEU A   8      21.567  -5.890   3.446  1.00  0.00           H  
ATOM    122  HB3 LEU A   8      21.440  -4.108   3.329  1.00  0.00           H  
ATOM    123  HG  LEU A   8      19.247  -4.193   4.544  1.00  0.00           H  
ATOM    124 HD11 LEU A   8      19.792  -7.221   4.818  1.00  0.00           H  
ATOM    125 HD12 LEU A   8      18.527  -6.294   5.707  1.00  0.00           H  
ATOM    126 HD13 LEU A   8      18.426  -6.457   3.919  1.00  0.00           H  
ATOM    127 HD21 LEU A   8      21.372  -3.835   5.776  1.00  0.00           H  
ATOM    128 HD22 LEU A   8      20.174  -4.737   6.779  1.00  0.00           H  
ATOM    129 HD23 LEU A   8      21.552  -5.615   6.014  1.00  0.00           H  
ATOM    130  N   LEU A   9      19.663  -2.960   1.152  1.00  0.00           N  
ATOM    131  CA  LEU A   9      18.897  -1.780   0.801  1.00  0.00           C  
ATOM    132  C   LEU A   9      17.833  -2.102  -0.221  1.00  0.00           C  
ATOM    133  O   LEU A   9      16.688  -1.674  -0.079  1.00  0.00           O  
ATOM    134  CB  LEU A   9      19.803  -0.658   0.234  1.00  0.00           C  
ATOM    135  CG  LEU A   9      20.130   0.482   1.229  1.00  0.00           C  
ATOM    136  CD1 LEU A   9      20.699   0.030   2.589  1.00  0.00           C  
ATOM    137  CD2 LEU A   9      21.073   1.492   0.559  1.00  0.00           C  
ATOM    138  H   LEU A   9      20.635  -2.931   0.912  1.00  0.00           H  
ATOM    139  HA  LEU A   9      18.395  -1.427   1.691  1.00  0.00           H  
ATOM    140  HB2 LEU A   9      20.752  -1.116  -0.120  1.00  0.00           H  
ATOM    141  HB3 LEU A   9      19.332  -0.173  -0.651  1.00  0.00           H  
ATOM    142  HG  LEU A   9      19.170   1.009   1.441  1.00  0.00           H  
ATOM    143 HD11 LEU A   9      20.025  -0.693   3.092  1.00  0.00           H  
ATOM    144 HD12 LEU A   9      21.696  -0.436   2.459  1.00  0.00           H  
ATOM    145 HD13 LEU A   9      20.819   0.911   3.256  1.00  0.00           H  
ATOM    146 HD21 LEU A   9      20.614   1.879  -0.374  1.00  0.00           H  
ATOM    147 HD22 LEU A   9      21.264   2.343   1.241  1.00  0.00           H  
ATOM    148 HD23 LEU A   9      22.043   1.012   0.308  1.00  0.00           H  
ATOM    149  N   TYR A  10      18.191  -2.875  -1.272  1.00  0.00           N  
ATOM    150  CA  TYR A  10      17.259  -3.324  -2.289  1.00  0.00           C  
ATOM    151  C   TYR A  10      16.284  -4.334  -1.742  1.00  0.00           C  
ATOM    152  O   TYR A  10      15.092  -4.268  -2.040  1.00  0.00           O  
ATOM    153  CB  TYR A  10      17.973  -3.967  -3.504  1.00  0.00           C  
ATOM    154  CG  TYR A  10      18.182  -2.930  -4.568  1.00  0.00           C  
ATOM    155  CD1 TYR A  10      17.067  -2.452  -5.275  1.00  0.00           C  
ATOM    156  CD2 TYR A  10      19.454  -2.429  -4.886  1.00  0.00           C  
ATOM    157  CE1 TYR A  10      17.215  -1.494  -6.282  1.00  0.00           C  
ATOM    158  CE2 TYR A  10      19.607  -1.480  -5.902  1.00  0.00           C  
ATOM    159  CZ  TYR A  10      18.489  -1.006  -6.601  1.00  0.00           C  
ATOM    160  OH  TYR A  10      18.648  -0.043  -7.623  1.00  0.00           O  
ATOM    161  H   TYR A  10      19.140  -3.169  -1.387  1.00  0.00           H  
ATOM    162  HA  TYR A  10      16.673  -2.466  -2.594  1.00  0.00           H  
ATOM    163  HB2 TYR A  10      18.949  -4.400  -3.195  1.00  0.00           H  
ATOM    164  HB3 TYR A  10      17.358  -4.768  -3.968  1.00  0.00           H  
ATOM    165  HD1 TYR A  10      16.079  -2.825  -5.041  1.00  0.00           H  
ATOM    166  HD2 TYR A  10      20.329  -2.772  -4.356  1.00  0.00           H  
ATOM    167  HE1 TYR A  10      16.338  -1.148  -6.804  1.00  0.00           H  
ATOM    168  HE2 TYR A  10      20.596  -1.124  -6.140  1.00  0.00           H  
ATOM    169  HH  TYR A  10      19.582   0.170  -7.685  1.00  0.00           H  
ATOM    170  N   MET A  11      16.782  -5.279  -0.908  1.00  0.00           N  
ATOM    171  CA  MET A  11      16.000  -6.310  -0.255  1.00  0.00           C  
ATOM    172  C   MET A  11      14.972  -5.710   0.667  1.00  0.00           C  
ATOM    173  O   MET A  11      13.878  -6.250   0.809  1.00  0.00           O  
ATOM    174  CB  MET A  11      16.902  -7.264   0.558  1.00  0.00           C  
ATOM    175  CG  MET A  11      16.209  -8.493   1.178  1.00  0.00           C  
ATOM    176  SD  MET A  11      17.296  -9.495   2.249  1.00  0.00           S  
ATOM    177  CE  MET A  11      18.519 -10.014   1.008  1.00  0.00           C  
ATOM    178  H   MET A  11      17.763  -5.313  -0.718  1.00  0.00           H  
ATOM    179  HA  MET A  11      15.496  -6.879  -1.016  1.00  0.00           H  
ATOM    180  HB2 MET A  11      17.693  -7.636  -0.130  1.00  0.00           H  
ATOM    181  HB3 MET A  11      17.397  -6.679   1.358  1.00  0.00           H  
ATOM    182  HG2 MET A  11      15.346  -8.147   1.786  1.00  0.00           H  
ATOM    183  HG3 MET A  11      15.802  -9.119   0.354  1.00  0.00           H  
ATOM    184  HE1 MET A  11      18.023 -10.480   0.129  1.00  0.00           H  
ATOM    185  HE2 MET A  11      19.122  -9.151   0.649  1.00  0.00           H  
ATOM    186  HE3 MET A  11      19.224 -10.758   1.437  1.00  0.00           H  
ATOM    187  N   ALA A  12      15.300  -4.549   1.287  1.00  0.00           N  
ATOM    188  CA  ALA A  12      14.457  -3.833   2.203  1.00  0.00           C  
ATOM    189  C   ALA A  12      13.201  -3.374   1.523  1.00  0.00           C  
ATOM    190  O   ALA A  12      12.132  -3.796   1.936  1.00  0.00           O  
ATOM    191  CB  ALA A  12      15.151  -2.630   2.867  1.00  0.00           C  
ATOM    192  H   ALA A  12      16.195  -4.134   1.152  1.00  0.00           H  
ATOM    193  HA  ALA A  12      14.193  -4.534   2.978  1.00  0.00           H  
ATOM    194  HB1 ALA A  12      15.509  -1.905   2.110  1.00  0.00           H  
ATOM    195  HB2 ALA A  12      14.458  -2.108   3.562  1.00  0.00           H  
ATOM    196  HB3 ALA A  12      16.028  -2.975   3.454  1.00  0.00           H  
ATOM    197  N   ALA A  13      13.291  -2.537   0.457  1.00  0.00           N  
ATOM    198  CA  ALA A  13      12.181  -2.050  -0.329  1.00  0.00           C  
ATOM    199  C   ALA A  13      11.356  -3.130  -0.977  1.00  0.00           C  
ATOM    200  O   ALA A  13      10.205  -2.902  -1.326  1.00  0.00           O  
ATOM    201  CB  ALA A  13      12.685  -1.109  -1.443  1.00  0.00           C  
ATOM    202  H   ALA A  13      14.161  -2.237   0.074  1.00  0.00           H  
ATOM    203  HA  ALA A  13      11.518  -1.516   0.344  1.00  0.00           H  
ATOM    204  HB1 ALA A  13      13.284  -0.284  -1.001  1.00  0.00           H  
ATOM    205  HB2 ALA A  13      13.336  -1.657  -2.159  1.00  0.00           H  
ATOM    206  HB3 ALA A  13      11.841  -0.658  -2.005  1.00  0.00           H  
ATOM    207  N   ALA A  14      11.903  -4.345  -1.178  1.00  0.00           N  
ATOM    208  CA  ALA A  14      11.187  -5.353  -1.930  1.00  0.00           C  
ATOM    209  C   ALA A  14      10.306  -6.152  -1.020  1.00  0.00           C  
ATOM    210  O   ALA A  14       9.217  -6.575  -1.403  1.00  0.00           O  
ATOM    211  CB  ALA A  14      12.144  -6.318  -2.656  1.00  0.00           C  
ATOM    212  H   ALA A  14      12.804  -4.581  -0.815  1.00  0.00           H  
ATOM    213  HA  ALA A  14      10.530  -4.852  -2.628  1.00  0.00           H  
ATOM    214  HB1 ALA A  14      12.803  -6.840  -1.931  1.00  0.00           H  
ATOM    215  HB2 ALA A  14      11.578  -7.076  -3.238  1.00  0.00           H  
ATOM    216  HB3 ALA A  14      12.787  -5.748  -3.360  1.00  0.00           H  
ATOM    217  N   VAL A  15      10.770  -6.343   0.228  1.00  0.00           N  
ATOM    218  CA  VAL A  15      10.070  -7.032   1.279  1.00  0.00           C  
ATOM    219  C   VAL A  15       9.078  -6.077   1.896  1.00  0.00           C  
ATOM    220  O   VAL A  15       7.999  -6.488   2.315  1.00  0.00           O  
ATOM    221  CB  VAL A  15      11.088  -7.518   2.304  1.00  0.00           C  
ATOM    222  CG1 VAL A  15      10.437  -7.970   3.630  1.00  0.00           C  
ATOM    223  CG2 VAL A  15      11.890  -8.676   1.668  1.00  0.00           C  
ATOM    224  H   VAL A  15      11.666  -5.990   0.489  1.00  0.00           H  
ATOM    225  HA  VAL A  15       9.521  -7.864   0.860  1.00  0.00           H  
ATOM    226  HB  VAL A  15      11.798  -6.680   2.509  1.00  0.00           H  
ATOM    227 HG11 VAL A  15       9.663  -8.743   3.436  1.00  0.00           H  
ATOM    228 HG12 VAL A  15      11.209  -8.405   4.300  1.00  0.00           H  
ATOM    229 HG13 VAL A  15       9.969  -7.115   4.160  1.00  0.00           H  
ATOM    230 HG21 VAL A  15      12.385  -8.360   0.729  1.00  0.00           H  
ATOM    231 HG22 VAL A  15      12.674  -9.027   2.372  1.00  0.00           H  
ATOM    232 HG23 VAL A  15      11.215  -9.529   1.440  1.00  0.00           H  
ATOM    233  N   MET A  16       9.426  -4.773   1.955  1.00  0.00           N  
ATOM    234  CA  MET A  16       8.692  -3.764   2.670  1.00  0.00           C  
ATOM    235  C   MET A  16       7.547  -3.275   1.837  1.00  0.00           C  
ATOM    236  O   MET A  16       6.408  -3.288   2.300  1.00  0.00           O  
ATOM    237  CB  MET A  16       9.575  -2.564   3.068  1.00  0.00           C  
ATOM    238  CG  MET A  16       8.962  -1.652   4.140  1.00  0.00           C  
ATOM    239  SD  MET A  16       9.793  -0.041   4.295  1.00  0.00           S  
ATOM    240  CE  MET A  16      11.462  -0.632   4.706  1.00  0.00           C  
ATOM    241  H   MET A  16      10.273  -4.457   1.537  1.00  0.00           H  
ATOM    242  HA  MET A  16       8.311  -4.200   3.577  1.00  0.00           H  
ATOM    243  HB2 MET A  16      10.519  -2.965   3.498  1.00  0.00           H  
ATOM    244  HB3 MET A  16       9.847  -1.981   2.165  1.00  0.00           H  
ATOM    245  HG2 MET A  16       7.894  -1.485   3.895  1.00  0.00           H  
ATOM    246  HG3 MET A  16       8.985  -2.192   5.112  1.00  0.00           H  
ATOM    247  HE1 MET A  16      11.437  -1.337   5.565  1.00  0.00           H  
ATOM    248  HE2 MET A  16      11.932  -1.153   3.844  1.00  0.00           H  
ATOM    249  HE3 MET A  16      12.123   0.218   4.983  1.00  0.00           H  
ATOM    250  N   MET A  17       7.818  -2.839   0.578  1.00  0.00           N  
ATOM    251  CA  MET A  17       6.776  -2.274  -0.261  1.00  0.00           C  
ATOM    252  C   MET A  17       5.973  -3.366  -0.888  1.00  0.00           C  
ATOM    253  O   MET A  17       4.819  -3.151  -1.249  1.00  0.00           O  
ATOM    254  CB  MET A  17       7.329  -1.463  -1.457  1.00  0.00           C  
ATOM    255  CG  MET A  17       8.379  -0.413  -1.074  1.00  0.00           C  
ATOM    256  SD  MET A  17       8.944   0.621  -2.463  1.00  0.00           S  
ATOM    257  CE  MET A  17       9.407  -0.607  -3.722  1.00  0.00           C  
ATOM    258  H   MET A  17       8.744  -2.877   0.171  1.00  0.00           H  
ATOM    259  HA  MET A  17       6.091  -1.687   0.359  1.00  0.00           H  
ATOM    260  HB2 MET A  17       7.806  -2.162  -2.181  1.00  0.00           H  
ATOM    261  HB3 MET A  17       6.486  -0.955  -1.975  1.00  0.00           H  
ATOM    262  HG2 MET A  17       7.940   0.220  -0.281  1.00  0.00           H  
ATOM    263  HG3 MET A  17       9.253  -0.901  -0.601  1.00  0.00           H  
ATOM    264  HE1 MET A  17      10.153  -1.329  -3.328  1.00  0.00           H  
ATOM    265  HE2 MET A  17       8.523  -1.179  -4.075  1.00  0.00           H  
ATOM    266  HE3 MET A  17       9.857  -0.107  -4.606  1.00  0.00           H  
ATOM    267  N   GLY A  18       6.566  -4.577  -1.018  1.00  0.00           N  
ATOM    268  CA  GLY A  18       5.890  -5.738  -1.535  1.00  0.00           C  
ATOM    269  C   GLY A  18       4.789  -6.124  -0.600  1.00  0.00           C  
ATOM    270  O   GLY A  18       3.666  -6.362  -1.034  1.00  0.00           O  
ATOM    271  H   GLY A  18       7.510  -4.727  -0.730  1.00  0.00           H  
ATOM    272  HA2 GLY A  18       5.472  -5.491  -2.500  1.00  0.00           H  
ATOM    273  HA3 GLY A  18       6.611  -6.542  -1.565  1.00  0.00           H  
ATOM    274  N   LEU A  19       5.102  -6.149   0.718  1.00  0.00           N  
ATOM    275  CA  LEU A  19       4.181  -6.474   1.781  1.00  0.00           C  
ATOM    276  C   LEU A  19       3.064  -5.473   1.894  1.00  0.00           C  
ATOM    277  O   LEU A  19       1.902  -5.867   1.973  1.00  0.00           O  
ATOM    278  CB  LEU A  19       4.914  -6.614   3.140  1.00  0.00           C  
ATOM    279  CG  LEU A  19       4.085  -7.168   4.330  1.00  0.00           C  
ATOM    280  CD1 LEU A  19       4.979  -8.014   5.259  1.00  0.00           C  
ATOM    281  CD2 LEU A  19       3.362  -6.076   5.148  1.00  0.00           C  
ATOM    282  H   LEU A  19       6.021  -5.907   1.026  1.00  0.00           H  
ATOM    283  HA  LEU A  19       3.747  -7.433   1.534  1.00  0.00           H  
ATOM    284  HB2 LEU A  19       5.738  -7.342   2.964  1.00  0.00           H  
ATOM    285  HB3 LEU A  19       5.387  -5.653   3.431  1.00  0.00           H  
ATOM    286  HG  LEU A  19       3.313  -7.855   3.912  1.00  0.00           H  
ATOM    287 HD11 LEU A  19       5.450  -8.844   4.692  1.00  0.00           H  
ATOM    288 HD12 LEU A  19       5.780  -7.385   5.699  1.00  0.00           H  
ATOM    289 HD13 LEU A  19       4.374  -8.448   6.084  1.00  0.00           H  
ATOM    290 HD21 LEU A  19       4.100  -5.351   5.552  1.00  0.00           H  
ATOM    291 HD22 LEU A  19       2.627  -5.526   4.529  1.00  0.00           H  
ATOM    292 HD23 LEU A  19       2.819  -6.537   5.999  1.00  0.00           H  
ATOM    293  N   ALA A  20       3.381  -4.155   1.974  1.00  0.00           N  
ATOM    294  CA  ALA A  20       2.364  -3.176   2.294  1.00  0.00           C  
ATOM    295  C   ALA A  20       1.466  -2.849   1.157  1.00  0.00           C  
ATOM    296  O   ALA A  20       0.258  -2.820   1.338  1.00  0.00           O  
ATOM    297  CB  ALA A  20       2.898  -1.857   2.849  1.00  0.00           C  
ATOM    298  H   ALA A  20       4.301  -3.798   1.782  1.00  0.00           H  
ATOM    299  HA  ALA A  20       1.722  -3.628   3.040  1.00  0.00           H  
ATOM    300  HB1 ALA A  20       3.617  -2.057   3.672  1.00  0.00           H  
ATOM    301  HB2 ALA A  20       3.409  -1.280   2.051  1.00  0.00           H  
ATOM    302  HB3 ALA A  20       2.071  -1.232   3.253  1.00  0.00           H  
ATOM    303  N   ALA A  21       2.037  -2.530  -0.027  1.00  0.00           N  
ATOM    304  CA  ALA A  21       1.293  -2.244  -1.232  1.00  0.00           C  
ATOM    305  C   ALA A  21       0.346  -3.344  -1.664  1.00  0.00           C  
ATOM    306  O   ALA A  21      -0.663  -3.051  -2.303  1.00  0.00           O  
ATOM    307  CB  ALA A  21       2.185  -1.838  -2.422  1.00  0.00           C  
ATOM    308  H   ALA A  21       3.027  -2.518  -0.132  1.00  0.00           H  
ATOM    309  HA  ALA A  21       0.678  -1.385  -0.970  1.00  0.00           H  
ATOM    310  HB1 ALA A  21       2.868  -1.016  -2.118  1.00  0.00           H  
ATOM    311  HB2 ALA A  21       2.798  -2.694  -2.774  1.00  0.00           H  
ATOM    312  HB3 ALA A  21       1.568  -1.470  -3.271  1.00  0.00           H  
ATOM    313  N   ILE A  22       0.634  -4.636  -1.335  1.00  0.00           N  
ATOM    314  CA  ILE A  22      -0.327  -5.699  -1.577  1.00  0.00           C  
ATOM    315  C   ILE A  22      -1.359  -5.778  -0.493  1.00  0.00           C  
ATOM    316  O   ILE A  22      -2.498  -6.139  -0.759  1.00  0.00           O  
ATOM    317  CB  ILE A  22       0.219  -7.089  -1.840  1.00  0.00           C  
ATOM    318  CG1 ILE A  22       0.968  -7.757  -0.669  1.00  0.00           C  
ATOM    319  CG2 ILE A  22       1.056  -7.034  -3.136  1.00  0.00           C  
ATOM    320  CD1 ILE A  22       0.079  -8.625   0.227  1.00  0.00           C  
ATOM    321  H   ILE A  22       1.480  -4.897  -0.866  1.00  0.00           H  
ATOM    322  HA  ILE A  22      -0.859  -5.458  -2.482  1.00  0.00           H  
ATOM    323  HB  ILE A  22      -0.665  -7.732  -2.022  1.00  0.00           H  
ATOM    324 HG12 ILE A  22       1.756  -8.411  -1.102  1.00  0.00           H  
ATOM    325 HG13 ILE A  22       1.465  -6.970  -0.074  1.00  0.00           H  
ATOM    326 HG21 ILE A  22       0.448  -6.624  -3.970  1.00  0.00           H  
ATOM    327 HG22 ILE A  22       1.950  -6.391  -3.001  1.00  0.00           H  
ATOM    328 HG23 ILE A  22       1.395  -8.054  -3.416  1.00  0.00           H  
ATOM    329 HD11 ILE A  22      -0.438  -9.393  -0.385  1.00  0.00           H  
ATOM    330 HD12 ILE A  22       0.691  -9.121   1.006  1.00  0.00           H  
ATOM    331 HD13 ILE A  22      -0.697  -8.020   0.736  1.00  0.00           H  
ATOM    332  N   GLY A  23      -0.986  -5.455   0.764  1.00  0.00           N  
ATOM    333  CA  GLY A  23      -1.882  -5.463   1.906  1.00  0.00           C  
ATOM    334  C   GLY A  23      -2.944  -4.412   1.762  1.00  0.00           C  
ATOM    335  O   GLY A  23      -4.101  -4.610   2.128  1.00  0.00           O  
ATOM    336  H   GLY A  23      -0.023  -5.264   0.937  1.00  0.00           H  
ATOM    337  HA2 GLY A  23      -2.362  -6.427   1.945  1.00  0.00           H  
ATOM    338  HA3 GLY A  23      -1.286  -5.235   2.777  1.00  0.00           H  
ATOM    339  N   ALA A  24      -2.532  -3.273   1.170  1.00  0.00           N  
ATOM    340  CA  ALA A  24      -3.322  -2.205   0.632  1.00  0.00           C  
ATOM    341  C   ALA A  24      -4.253  -2.710  -0.413  1.00  0.00           C  
ATOM    342  O   ALA A  24      -5.451  -2.484  -0.319  1.00  0.00           O  
ATOM    343  CB  ALA A  24      -2.408  -1.156  -0.019  1.00  0.00           C  
ATOM    344  H   ALA A  24      -1.562  -3.169   0.965  1.00  0.00           H  
ATOM    345  HA  ALA A  24      -3.922  -1.772   1.420  1.00  0.00           H  
ATOM    346  HB1 ALA A  24      -1.630  -0.828   0.703  1.00  0.00           H  
ATOM    347  HB2 ALA A  24      -1.869  -1.561  -0.895  1.00  0.00           H  
ATOM    348  HB3 ALA A  24      -2.998  -0.281  -0.343  1.00  0.00           H  
ATOM    349  N   ALA A  25      -3.708  -3.431  -1.421  1.00  0.00           N  
ATOM    350  CA  ALA A  25      -4.459  -3.917  -2.571  1.00  0.00           C  
ATOM    351  C   ALA A  25      -5.619  -4.808  -2.191  1.00  0.00           C  
ATOM    352  O   ALA A  25      -6.710  -4.699  -2.750  1.00  0.00           O  
ATOM    353  CB  ALA A  25      -3.597  -4.697  -3.577  1.00  0.00           C  
ATOM    354  H   ALA A  25      -2.718  -3.609  -1.395  1.00  0.00           H  
ATOM    355  HA  ALA A  25      -4.847  -3.051  -3.081  1.00  0.00           H  
ATOM    356  HB1 ALA A  25      -2.740  -4.071  -3.901  1.00  0.00           H  
ATOM    357  HB2 ALA A  25      -3.206  -5.633  -3.129  1.00  0.00           H  
ATOM    358  HB3 ALA A  25      -4.196  -4.960  -4.476  1.00  0.00           H  
ATOM    359  N   ILE A  26      -5.391  -5.691  -1.191  1.00  0.00           N  
ATOM    360  CA  ILE A  26      -6.352  -6.613  -0.632  1.00  0.00           C  
ATOM    361  C   ILE A  26      -7.396  -5.866   0.126  1.00  0.00           C  
ATOM    362  O   ILE A  26      -8.546  -6.271   0.075  1.00  0.00           O  
ATOM    363  CB  ILE A  26      -5.690  -7.610   0.315  1.00  0.00           C  
ATOM    364  CG1 ILE A  26      -4.693  -8.511  -0.451  1.00  0.00           C  
ATOM    365  CG2 ILE A  26      -6.720  -8.482   1.078  1.00  0.00           C  
ATOM    366  CD1 ILE A  26      -3.700  -9.199   0.488  1.00  0.00           C  
ATOM    367  H   ILE A  26      -4.484  -5.740  -0.777  1.00  0.00           H  
ATOM    368  HA  ILE A  26      -6.863  -7.124  -1.436  1.00  0.00           H  
ATOM    369  HB  ILE A  26      -5.121  -7.014   1.063  1.00  0.00           H  
ATOM    370 HG12 ILE A  26      -5.259  -9.276  -1.024  1.00  0.00           H  
ATOM    371 HG13 ILE A  26      -4.117  -7.912  -1.185  1.00  0.00           H  
ATOM    372 HG21 ILE A  26      -7.388  -9.003   0.362  1.00  0.00           H  
ATOM    373 HG22 ILE A  26      -6.207  -9.246   1.697  1.00  0.00           H  
ATOM    374 HG23 ILE A  26      -7.337  -7.870   1.767  1.00  0.00           H  
ATOM    375 HD11 ILE A  26      -3.161  -8.435   1.090  1.00  0.00           H  
ATOM    376 HD12 ILE A  26      -4.227  -9.885   1.184  1.00  0.00           H  
ATOM    377 HD13 ILE A  26      -2.961  -9.783  -0.097  1.00  0.00           H  
ATOM    378  N   GLY A  27      -7.053  -4.781   0.851  1.00  0.00           N  
ATOM    379  CA  GLY A  27      -8.005  -4.134   1.721  1.00  0.00           C  
ATOM    380  C   GLY A  27      -8.941  -3.235   1.013  1.00  0.00           C  
ATOM    381  O   GLY A  27     -10.099  -3.129   1.384  1.00  0.00           O  
ATOM    382  H   GLY A  27      -6.122  -4.423   0.868  1.00  0.00           H  
ATOM    383  HA2 GLY A  27      -8.555  -4.901   2.236  1.00  0.00           H  
ATOM    384  HA3 GLY A  27      -7.482  -3.489   2.367  1.00  0.00           H  
ATOM    385  N   ILE A  28      -8.479  -2.572  -0.062  1.00  0.00           N  
ATOM    386  CA  ILE A  28      -9.331  -1.835  -0.978  1.00  0.00           C  
ATOM    387  C   ILE A  28     -10.275  -2.804  -1.623  1.00  0.00           C  
ATOM    388  O   ILE A  28     -11.408  -2.478  -1.972  1.00  0.00           O  
ATOM    389  CB  ILE A  28      -8.522  -1.256  -2.117  1.00  0.00           C  
ATOM    390  CG1 ILE A  28      -7.387  -0.372  -1.624  1.00  0.00           C  
ATOM    391  CG2 ILE A  28      -9.408  -0.540  -3.163  1.00  0.00           C  
ATOM    392  CD1 ILE A  28      -6.288  -0.398  -2.693  1.00  0.00           C  
ATOM    393  H   ILE A  28      -7.506  -2.594  -0.294  1.00  0.00           H  
ATOM    394  HA  ILE A  28      -9.883  -1.084  -0.425  1.00  0.00           H  
ATOM    395  HB  ILE A  28      -7.970  -2.084  -2.609  1.00  0.00           H  
ATOM    396 HG12 ILE A  28      -7.752   0.654  -1.425  1.00  0.00           H  
ATOM    397 HG13 ILE A  28      -6.980  -0.768  -0.667  1.00  0.00           H  
ATOM    398 HG21 ILE A  28     -10.101   0.154  -2.645  1.00  0.00           H  
ATOM    399 HG22 ILE A  28      -8.790   0.042  -3.877  1.00  0.00           H  
ATOM    400 HG23 ILE A  28     -10.005  -1.264  -3.752  1.00  0.00           H  
ATOM    401 HD11 ILE A  28      -6.078  -1.453  -2.969  1.00  0.00           H  
ATOM    402 HD12 ILE A  28      -6.627   0.126  -3.610  1.00  0.00           H  
ATOM    403 HD13 ILE A  28      -5.347   0.048  -2.326  1.00  0.00           H  
ATOM    404  N   GLY A  29      -9.794  -4.054  -1.770  1.00  0.00           N  
ATOM    405  CA  GLY A  29     -10.531  -5.094  -2.397  1.00  0.00           C  
ATOM    406  C   GLY A  29     -11.623  -5.549  -1.464  1.00  0.00           C  
ATOM    407  O   GLY A  29     -12.778  -5.644  -1.873  1.00  0.00           O  
ATOM    408  H   GLY A  29      -8.907  -4.323  -1.388  1.00  0.00           H  
ATOM    409  HA2 GLY A  29     -10.942  -4.689  -3.311  1.00  0.00           H  
ATOM    410  HA3 GLY A  29      -9.815  -5.887  -2.552  1.00  0.00           H  
ATOM    411  N   ILE A  30     -11.266  -5.877  -0.191  1.00  0.00           N  
ATOM    412  CA  ILE A  30     -12.210  -6.306   0.828  1.00  0.00           C  
ATOM    413  C   ILE A  30     -13.165  -5.219   1.221  1.00  0.00           C  
ATOM    414  O   ILE A  30     -14.350  -5.272   0.902  1.00  0.00           O  
ATOM    415  CB  ILE A  30     -11.575  -7.007   2.022  1.00  0.00           C  
ATOM    416  CG1 ILE A  30     -10.851  -8.255   1.470  1.00  0.00           C  
ATOM    417  CG2 ILE A  30     -12.655  -7.420   3.055  1.00  0.00           C  
ATOM    418  CD1 ILE A  30     -10.078  -9.062   2.515  1.00  0.00           C  
ATOM    419  H   ILE A  30     -10.326  -5.694   0.148  1.00  0.00           H  
ATOM    420  HA  ILE A  30     -12.818  -7.063   0.353  1.00  0.00           H  
ATOM    421  HB  ILE A  30     -10.836  -6.335   2.511  1.00  0.00           H  
ATOM    422 HG12 ILE A  30     -11.620  -8.896   0.984  1.00  0.00           H  
ATOM    423 HG13 ILE A  30     -10.146  -7.940   0.674  1.00  0.00           H  
ATOM    424 HG21 ILE A  30     -13.396  -8.097   2.581  1.00  0.00           H  
ATOM    425 HG22 ILE A  30     -12.190  -7.949   3.911  1.00  0.00           H  
ATOM    426 HG23 ILE A  30     -13.192  -6.541   3.464  1.00  0.00           H  
ATOM    427 HD11 ILE A  30      -9.347  -8.411   3.040  1.00  0.00           H  
ATOM    428 HD12 ILE A  30     -10.765  -9.503   3.266  1.00  0.00           H  
ATOM    429 HD13 ILE A  30      -9.524  -9.889   2.024  1.00  0.00           H  
ATOM    430  N   LEU A  31     -12.635  -4.232   1.979  1.00  0.00           N  
ATOM    431  CA  LEU A  31     -13.321  -3.166   2.640  1.00  0.00           C  
ATOM    432  C   LEU A  31     -13.949  -2.238   1.662  1.00  0.00           C  
ATOM    433  O   LEU A  31     -15.108  -1.886   1.845  1.00  0.00           O  
ATOM    434  CB  LEU A  31     -12.350  -2.405   3.572  1.00  0.00           C  
ATOM    435  CG  LEU A  31     -12.341  -2.912   5.031  1.00  0.00           C  
ATOM    436  CD1 LEU A  31     -11.603  -4.255   5.193  1.00  0.00           C  
ATOM    437  CD2 LEU A  31     -11.753  -1.851   5.980  1.00  0.00           C  
ATOM    438  H   LEU A  31     -11.653  -4.162   2.142  1.00  0.00           H  
ATOM    439  HA  LEU A  31     -14.142  -3.578   3.205  1.00  0.00           H  
ATOM    440  HB2 LEU A  31     -11.315  -2.476   3.186  1.00  0.00           H  
ATOM    441  HB3 LEU A  31     -12.597  -1.333   3.562  1.00  0.00           H  
ATOM    442  HG  LEU A  31     -13.402  -3.075   5.321  1.00  0.00           H  
ATOM    443 HD11 LEU A  31     -10.545  -4.155   4.871  1.00  0.00           H  
ATOM    444 HD12 LEU A  31     -11.621  -4.575   6.257  1.00  0.00           H  
ATOM    445 HD13 LEU A  31     -12.086  -5.043   4.585  1.00  0.00           H  
ATOM    446 HD21 LEU A  31     -12.327  -0.904   5.907  1.00  0.00           H  
ATOM    447 HD22 LEU A  31     -11.795  -2.208   7.031  1.00  0.00           H  
ATOM    448 HD23 LEU A  31     -10.695  -1.646   5.716  1.00  0.00           H  
ATOM    449  N   GLY A  32     -13.212  -1.839   0.598  1.00  0.00           N  
ATOM    450  CA  GLY A  32     -13.706  -0.951  -0.423  1.00  0.00           C  
ATOM    451  C   GLY A  32     -14.635  -1.662  -1.366  1.00  0.00           C  
ATOM    452  O   GLY A  32     -15.395  -1.005  -2.077  1.00  0.00           O  
ATOM    453  H   GLY A  32     -12.275  -2.143   0.467  1.00  0.00           H  
ATOM    454  HA2 GLY A  32     -14.241  -0.142   0.052  1.00  0.00           H  
ATOM    455  HA3 GLY A  32     -12.849  -0.610  -0.982  1.00  0.00           H  
ATOM    456  N   GLY A  33     -14.618  -3.025  -1.386  1.00  0.00           N  
ATOM    457  CA  GLY A  33     -15.555  -3.793  -2.171  1.00  0.00           C  
ATOM    458  C   GLY A  33     -16.886  -3.855  -1.480  1.00  0.00           C  
ATOM    459  O   GLY A  33     -17.926  -3.812  -2.134  1.00  0.00           O  
ATOM    460  H   GLY A  33     -13.975  -3.575  -0.842  1.00  0.00           H  
ATOM    461  HA2 GLY A  33     -15.677  -3.322  -3.137  1.00  0.00           H  
ATOM    462  HA3 GLY A  33     -15.165  -4.796  -2.233  1.00  0.00           H  
ATOM    463  N   LYS A  34     -16.863  -3.944  -0.127  1.00  0.00           N  
ATOM    464  CA  LYS A  34     -18.009  -4.051   0.748  1.00  0.00           C  
ATOM    465  C   LYS A  34     -18.677  -2.708   0.841  1.00  0.00           C  
ATOM    466  O   LYS A  34     -19.899  -2.605   0.906  1.00  0.00           O  
ATOM    467  CB  LYS A  34     -17.569  -4.511   2.164  1.00  0.00           C  
ATOM    468  CG  LYS A  34     -18.595  -5.331   2.972  1.00  0.00           C  
ATOM    469  CD  LYS A  34     -19.819  -4.559   3.490  1.00  0.00           C  
ATOM    470  CE  LYS A  34     -20.689  -5.394   4.440  1.00  0.00           C  
ATOM    471  NZ  LYS A  34     -21.865  -4.620   4.899  1.00  0.00           N  
ATOM    472  H   LYS A  34     -15.988  -3.956   0.352  1.00  0.00           H  
ATOM    473  HA  LYS A  34     -18.698  -4.764   0.317  1.00  0.00           H  
ATOM    474  HB2 LYS A  34     -16.696  -5.185   2.023  1.00  0.00           H  
ATOM    475  HB3 LYS A  34     -17.207  -3.653   2.769  1.00  0.00           H  
ATOM    476  HG2 LYS A  34     -18.938  -6.191   2.356  1.00  0.00           H  
ATOM    477  HG3 LYS A  34     -18.061  -5.745   3.859  1.00  0.00           H  
ATOM    478  HD2 LYS A  34     -19.469  -3.645   4.019  1.00  0.00           H  
ATOM    479  HD3 LYS A  34     -20.442  -4.248   2.624  1.00  0.00           H  
ATOM    480  HE2 LYS A  34     -21.064  -6.302   3.923  1.00  0.00           H  
ATOM    481  HE3 LYS A  34     -20.108  -5.694   5.338  1.00  0.00           H  
ATOM    482  HZ1 LYS A  34     -22.438  -4.340   4.078  1.00  0.00           H  
ATOM    483  HZ2 LYS A  34     -22.438  -5.207   5.540  1.00  0.00           H  
ATOM    484  HZ3 LYS A  34     -21.544  -3.769   5.405  1.00  0.00           H  
ATOM    485  N   PHE A  35     -17.867  -1.627   0.819  1.00  0.00           N  
ATOM    486  CA  PHE A  35     -18.320  -0.268   0.866  1.00  0.00           C  
ATOM    487  C   PHE A  35     -19.054   0.109  -0.403  1.00  0.00           C  
ATOM    488  O   PHE A  35     -20.022   0.865  -0.345  1.00  0.00           O  
ATOM    489  CB  PHE A  35     -17.085   0.645   1.085  1.00  0.00           C  
ATOM    490  CG  PHE A  35     -17.067   1.380   2.407  1.00  0.00           C  
ATOM    491  CD1 PHE A  35     -17.663   0.879   3.586  1.00  0.00           C  
ATOM    492  CD2 PHE A  35     -16.351   2.585   2.487  1.00  0.00           C  
ATOM    493  CE1 PHE A  35     -17.588   1.598   4.787  1.00  0.00           C  
ATOM    494  CE2 PHE A  35     -16.264   3.300   3.688  1.00  0.00           C  
ATOM    495  CZ  PHE A  35     -16.895   2.812   4.837  1.00  0.00           C  
ATOM    496  H   PHE A  35     -16.868  -1.700   0.813  1.00  0.00           H  
ATOM    497  HA  PHE A  35     -19.031  -0.198   1.674  1.00  0.00           H  
ATOM    498  HB2 PHE A  35     -16.172   0.023   1.083  1.00  0.00           H  
ATOM    499  HB3 PHE A  35     -16.944   1.347   0.247  1.00  0.00           H  
ATOM    500  HD1 PHE A  35     -18.178  -0.068   3.592  1.00  0.00           H  
ATOM    501  HD2 PHE A  35     -15.850   2.958   1.607  1.00  0.00           H  
ATOM    502  HE1 PHE A  35     -18.057   1.207   5.677  1.00  0.00           H  
ATOM    503  HE2 PHE A  35     -15.708   4.225   3.730  1.00  0.00           H  
ATOM    504  HZ  PHE A  35     -16.831   3.361   5.764  1.00  0.00           H  
ATOM    505  N   LEU A  36     -18.627  -0.435  -1.574  1.00  0.00           N  
ATOM    506  CA  LEU A  36     -19.314  -0.230  -2.834  1.00  0.00           C  
ATOM    507  C   LEU A  36     -20.576  -1.068  -2.941  1.00  0.00           C  
ATOM    508  O   LEU A  36     -21.414  -0.818  -3.801  1.00  0.00           O  
ATOM    509  CB  LEU A  36     -18.420  -0.426  -4.084  1.00  0.00           C  
ATOM    510  CG  LEU A  36     -18.669   0.598  -5.234  1.00  0.00           C  
ATOM    511  CD1 LEU A  36     -17.428   0.697  -6.138  1.00  0.00           C  
ATOM    512  CD2 LEU A  36     -19.929   0.375  -6.097  1.00  0.00           C  
ATOM    513  H   LEU A  36     -17.834  -1.039  -1.610  1.00  0.00           H  
ATOM    514  HA  LEU A  36     -19.584   0.815  -2.842  1.00  0.00           H  
ATOM    515  HB2 LEU A  36     -17.371  -0.261  -3.745  1.00  0.00           H  
ATOM    516  HB3 LEU A  36     -18.473  -1.465  -4.467  1.00  0.00           H  
ATOM    517  HG  LEU A  36     -18.797   1.599  -4.760  1.00  0.00           H  
ATOM    518 HD11 LEU A  36     -16.530   0.935  -5.531  1.00  0.00           H  
ATOM    519 HD12 LEU A  36     -17.264  -0.263  -6.668  1.00  0.00           H  
ATOM    520 HD13 LEU A  36     -17.572   1.507  -6.887  1.00  0.00           H  
ATOM    521 HD21 LEU A  36     -19.992  -0.678  -6.440  1.00  0.00           H  
ATOM    522 HD22 LEU A  36     -20.849   0.629  -5.536  1.00  0.00           H  
ATOM    523 HD23 LEU A  36     -19.904   1.042  -6.985  1.00  0.00           H  
ATOM    524  N   GLU A  37     -20.793  -2.078  -2.056  1.00  0.00           N  
ATOM    525  CA  GLU A  37     -22.038  -2.831  -2.041  1.00  0.00           C  
ATOM    526  C   GLU A  37     -23.163  -1.944  -1.597  1.00  0.00           C  
ATOM    527  O   GLU A  37     -24.245  -1.998  -2.174  1.00  0.00           O  
ATOM    528  CB  GLU A  37     -22.045  -4.087  -1.143  1.00  0.00           C  
ATOM    529  CG  GLU A  37     -21.084  -5.187  -1.620  1.00  0.00           C  
ATOM    530  CD  GLU A  37     -21.233  -6.422  -0.732  1.00  0.00           C  
ATOM    531  OE1 GLU A  37     -20.990  -6.300   0.499  1.00  0.00           O  
ATOM    532  OE2 GLU A  37     -21.591  -7.502  -1.271  1.00  0.00           O  
ATOM    533  H   GLU A  37     -20.128  -2.314  -1.351  1.00  0.00           H  
ATOM    534  HA  GLU A  37     -22.259  -3.153  -3.044  1.00  0.00           H  
ATOM    535  HB2 GLU A  37     -21.790  -3.791  -0.107  1.00  0.00           H  
ATOM    536  HB3 GLU A  37     -23.072  -4.519  -1.131  1.00  0.00           H  
ATOM    537  HG2 GLU A  37     -21.315  -5.451  -2.675  1.00  0.00           H  
ATOM    538  HG3 GLU A  37     -20.039  -4.825  -1.566  1.00  0.00           H  
ATOM    539  N   GLY A  38     -22.910  -1.069  -0.597  1.00  0.00           N  
ATOM    540  CA  GLY A  38     -23.874  -0.105  -0.128  1.00  0.00           C  
ATOM    541  C   GLY A  38     -24.027   1.042  -1.094  1.00  0.00           C  
ATOM    542  O   GLY A  38     -25.085   1.664  -1.149  1.00  0.00           O  
ATOM    543  H   GLY A  38     -22.018  -1.043  -0.148  1.00  0.00           H  
ATOM    544  HA2 GLY A  38     -24.829  -0.599  -0.019  1.00  0.00           H  
ATOM    545  HA3 GLY A  38     -23.492   0.281   0.802  1.00  0.00           H  
ATOM    546  N   ALA A  39     -22.967   1.340  -1.888  1.00  0.00           N  
ATOM    547  CA  ALA A  39     -22.940   2.398  -2.864  1.00  0.00           C  
ATOM    548  C   ALA A  39     -23.730   2.074  -4.102  1.00  0.00           C  
ATOM    549  O   ALA A  39     -24.110   2.974  -4.850  1.00  0.00           O  
ATOM    550  CB  ALA A  39     -21.515   2.759  -3.304  1.00  0.00           C  
ATOM    551  H   ALA A  39     -22.109   0.849  -1.815  1.00  0.00           H  
ATOM    552  HA  ALA A  39     -23.346   3.262  -2.398  1.00  0.00           H  
ATOM    553  HB1 ALA A  39     -20.889   2.970  -2.411  1.00  0.00           H  
ATOM    554  HB2 ALA A  39     -21.057   1.921  -3.864  1.00  0.00           H  
ATOM    555  HB3 ALA A  39     -21.518   3.660  -3.954  1.00  0.00           H  
ATOM    556  N   ALA A  40     -23.972   0.766  -4.344  1.00  0.00           N  
ATOM    557  CA  ALA A  40     -24.551   0.233  -5.545  1.00  0.00           C  
ATOM    558  C   ALA A  40     -26.019   0.560  -5.647  1.00  0.00           C  
ATOM    559  O   ALA A  40     -26.463   1.136  -6.639  1.00  0.00           O  
ATOM    560  CB  ALA A  40     -24.394  -1.298  -5.629  1.00  0.00           C  
ATOM    561  H   ALA A  40     -23.674   0.072  -3.701  1.00  0.00           H  
ATOM    562  HA  ALA A  40     -24.011   0.683  -6.363  1.00  0.00           H  
ATOM    563  HB1 ALA A  40     -23.316  -1.567  -5.594  1.00  0.00           H  
ATOM    564  HB2 ALA A  40     -24.901  -1.801  -4.780  1.00  0.00           H  
ATOM    565  HB3 ALA A  40     -24.816  -1.688  -6.579  1.00  0.00           H  
ATOM    566  N   ARG A  41     -26.798   0.184  -4.604  1.00  0.00           N  
ATOM    567  CA  ARG A  41     -28.245   0.303  -4.584  1.00  0.00           C  
ATOM    568  C   ARG A  41     -28.672   1.725  -4.315  1.00  0.00           C  
ATOM    569  O   ARG A  41     -29.721   2.162  -4.788  1.00  0.00           O  
ATOM    570  CB  ARG A  41     -28.943  -0.640  -3.565  1.00  0.00           C  
ATOM    571  CG  ARG A  41     -28.412  -0.600  -2.120  1.00  0.00           C  
ATOM    572  CD  ARG A  41     -27.352  -1.668  -1.827  1.00  0.00           C  
ATOM    573  NE  ARG A  41     -28.009  -3.016  -1.760  1.00  0.00           N  
ATOM    574  CZ  ARG A  41     -27.393  -4.117  -1.230  1.00  0.00           C  
ATOM    575  NH1 ARG A  41     -26.129  -4.045  -0.721  1.00  0.00           N  
ATOM    576  NH2 ARG A  41     -28.059  -5.309  -1.206  1.00  0.00           N  
ATOM    577  H   ARG A  41     -26.386  -0.238  -3.799  1.00  0.00           H  
ATOM    578  HA  ARG A  41     -28.607   0.038  -5.568  1.00  0.00           H  
ATOM    579  HB2 ARG A  41     -30.024  -0.397  -3.528  1.00  0.00           H  
ATOM    580  HB3 ARG A  41     -28.865  -1.683  -3.942  1.00  0.00           H  
ATOM    581  HG2 ARG A  41     -27.982   0.402  -1.911  1.00  0.00           H  
ATOM    582  HG3 ARG A  41     -29.265  -0.740  -1.418  1.00  0.00           H  
ATOM    583  HD2 ARG A  41     -26.601  -1.689  -2.644  1.00  0.00           H  
ATOM    584  HD3 ARG A  41     -26.859  -1.457  -0.856  1.00  0.00           H  
ATOM    585  HE  ARG A  41     -28.937  -3.111  -2.120  1.00  0.00           H  
ATOM    586 HH11 ARG A  41     -25.634  -3.176  -0.736  1.00  0.00           H  
ATOM    587 HH12 ARG A  41     -25.697  -4.861  -0.337  1.00  0.00           H  
ATOM    588 HH21 ARG A  41     -28.987  -5.371  -1.574  1.00  0.00           H  
ATOM    589 HH22 ARG A  41     -27.620  -6.120  -0.819  1.00  0.00           H  
ATOM    590  N   GLN A  42     -27.842   2.484  -3.565  1.00  0.00           N  
ATOM    591  CA  GLN A  42     -28.045   3.876  -3.252  1.00  0.00           C  
ATOM    592  C   GLN A  42     -27.508   4.681  -4.415  1.00  0.00           C  
ATOM    593  O   GLN A  42     -26.830   4.087  -5.255  1.00  0.00           O  
ATOM    594  CB  GLN A  42     -27.294   4.215  -1.944  1.00  0.00           C  
ATOM    595  CG  GLN A  42     -27.829   3.479  -0.700  1.00  0.00           C  
ATOM    596  CD  GLN A  42     -29.288   3.872  -0.443  1.00  0.00           C  
ATOM    597  OE1 GLN A  42     -29.585   5.042  -0.173  1.00  0.00           O  
ATOM    598  NE2 GLN A  42     -30.211   2.865  -0.533  1.00  0.00           N  
ATOM    599  H   GLN A  42     -27.002   2.095  -3.195  1.00  0.00           H  
ATOM    600  HA  GLN A  42     -29.096   4.072  -3.137  1.00  0.00           H  
ATOM    601  HB2 GLN A  42     -26.238   3.914  -2.088  1.00  0.00           H  
ATOM    602  HB3 GLN A  42     -27.303   5.303  -1.737  1.00  0.00           H  
ATOM    603  HG2 GLN A  42     -27.735   2.383  -0.835  1.00  0.00           H  
ATOM    604  HG3 GLN A  42     -27.221   3.770   0.183  1.00  0.00           H  
ATOM    605 HE21 GLN A  42     -29.916   1.937  -0.757  1.00  0.00           H  
ATOM    606 HE22 GLN A  42     -31.180   3.058  -0.377  1.00  0.00           H  
ATOM    607  N   PRO A  43     -27.745   5.991  -4.582  1.00  0.00           N  
ATOM    608  CA  PRO A  43     -27.142   6.763  -5.657  1.00  0.00           C  
ATOM    609  C   PRO A  43     -25.687   6.924  -5.359  1.00  0.00           C  
ATOM    610  O   PRO A  43     -25.315   6.816  -4.196  1.00  0.00           O  
ATOM    611  CB  PRO A  43     -27.879   8.108  -5.636  1.00  0.00           C  
ATOM    612  CG  PRO A  43     -28.347   8.271  -4.189  1.00  0.00           C  
ATOM    613  CD  PRO A  43     -28.593   6.830  -3.725  1.00  0.00           C  
ATOM    614  HA  PRO A  43     -27.226   6.263  -6.603  1.00  0.00           H  
ATOM    615  HB2 PRO A  43     -27.254   8.957  -5.977  1.00  0.00           H  
ATOM    616  HB3 PRO A  43     -28.775   8.034  -6.293  1.00  0.00           H  
ATOM    617  HG2 PRO A  43     -27.524   8.716  -3.586  1.00  0.00           H  
ATOM    618  HG3 PRO A  43     -29.252   8.905  -4.103  1.00  0.00           H  
ATOM    619  HD2 PRO A  43     -28.295   6.756  -2.658  1.00  0.00           H  
ATOM    620  HD3 PRO A  43     -29.654   6.535  -3.867  1.00  0.00           H  
ATOM    621  N   ASP A  44     -24.850   7.132  -6.397  1.00  0.00           N  
ATOM    622  CA  ASP A  44     -23.422   7.272  -6.248  1.00  0.00           C  
ATOM    623  C   ASP A  44     -23.069   8.714  -5.967  1.00  0.00           C  
ATOM    624  O   ASP A  44     -22.095   9.250  -6.492  1.00  0.00           O  
ATOM    625  CB  ASP A  44     -22.627   6.699  -7.463  1.00  0.00           C  
ATOM    626  CG  ASP A  44     -22.990   7.345  -8.808  1.00  0.00           C  
ATOM    627  OD1 ASP A  44     -24.132   7.127  -9.292  1.00  0.00           O  
ATOM    628  OD2 ASP A  44     -22.115   8.054  -9.375  1.00  0.00           O  
ATOM    629  H   ASP A  44     -25.190   7.198  -7.332  1.00  0.00           H  
ATOM    630  HA  ASP A  44     -23.128   6.710  -5.368  1.00  0.00           H  
ATOM    631  HB2 ASP A  44     -21.538   6.814  -7.281  1.00  0.00           H  
ATOM    632  HB3 ASP A  44     -22.835   5.610  -7.536  1.00  0.00           H  
ATOM    633  N   LEU A  45     -23.873   9.366  -5.096  1.00  0.00           N  
ATOM    634  CA  LEU A  45     -23.637  10.709  -4.633  1.00  0.00           C  
ATOM    635  C   LEU A  45     -22.867  10.646  -3.345  1.00  0.00           C  
ATOM    636  O   LEU A  45     -21.652  10.844  -3.324  1.00  0.00           O  
ATOM    637  CB  LEU A  45     -24.954  11.520  -4.531  1.00  0.00           C  
ATOM    638  CG  LEU A  45     -24.812  13.057  -4.685  1.00  0.00           C  
ATOM    639  CD1 LEU A  45     -26.197  13.707  -4.873  1.00  0.00           C  
ATOM    640  CD2 LEU A  45     -24.047  13.748  -3.539  1.00  0.00           C  
ATOM    641  H   LEU A  45     -24.703   8.910  -4.769  1.00  0.00           H  
ATOM    642  HA  LEU A  45     -23.007  11.208  -5.336  1.00  0.00           H  
ATOM    643  HB2 LEU A  45     -25.598  11.182  -5.375  1.00  0.00           H  
ATOM    644  HB3 LEU A  45     -25.503  11.278  -3.604  1.00  0.00           H  
ATOM    645  HG  LEU A  45     -24.238  13.241  -5.623  1.00  0.00           H  
ATOM    646 HD11 LEU A  45     -26.719  13.257  -5.744  1.00  0.00           H  
ATOM    647 HD12 LEU A  45     -26.820  13.554  -3.966  1.00  0.00           H  
ATOM    648 HD13 LEU A  45     -26.091  14.798  -5.050  1.00  0.00           H  
ATOM    649 HD21 LEU A  45     -24.562  13.567  -2.573  1.00  0.00           H  
ATOM    650 HD22 LEU A  45     -23.007  13.370  -3.468  1.00  0.00           H  
ATOM    651 HD23 LEU A  45     -24.004  14.843  -3.716  1.00  0.00           H  
ATOM    652  N   ILE A  46     -23.578  10.364  -2.237  1.00  0.00           N  
ATOM    653  CA  ILE A  46     -23.058  10.325  -0.894  1.00  0.00           C  
ATOM    654  C   ILE A  46     -22.255   9.075  -0.639  1.00  0.00           C  
ATOM    655  O   ILE A  46     -21.132   9.251  -0.170  1.00  0.00           O  
ATOM    656  CB  ILE A  46     -24.190  10.452   0.118  1.00  0.00           C  
ATOM    657  CG1 ILE A  46     -24.972  11.783  -0.055  1.00  0.00           C  
ATOM    658  CG2 ILE A  46     -23.693  10.271   1.572  1.00  0.00           C  
ATOM    659  CD1 ILE A  46     -24.160  13.053   0.230  1.00  0.00           C  
ATOM    660  H   ILE A  46     -24.554  10.156  -2.305  1.00  0.00           H  
ATOM    661  HA  ILE A  46     -22.358  11.140  -0.771  1.00  0.00           H  
ATOM    662  HB  ILE A  46     -24.903   9.631  -0.119  1.00  0.00           H  
ATOM    663 HG12 ILE A  46     -25.384  11.841  -1.084  1.00  0.00           H  
ATOM    664 HG13 ILE A  46     -25.840  11.762   0.641  1.00  0.00           H  
ATOM    665 HG21 ILE A  46     -22.868  10.980   1.794  1.00  0.00           H  
ATOM    666 HG22 ILE A  46     -24.526  10.463   2.281  1.00  0.00           H  
ATOM    667 HG23 ILE A  46     -23.331   9.237   1.748  1.00  0.00           H  
ATOM    668 HD11 ILE A  46     -23.781  13.056   1.274  1.00  0.00           H  
ATOM    669 HD12 ILE A  46     -23.297  13.136  -0.463  1.00  0.00           H  
ATOM    670 HD13 ILE A  46     -24.801  13.949   0.092  1.00  0.00           H  
ATOM    671  N   PRO A  47     -22.671   7.824  -0.863  1.00  0.00           N  
ATOM    672  CA  PRO A  47     -21.895   6.682  -0.439  1.00  0.00           C  
ATOM    673  C   PRO A  47     -20.798   6.380  -1.430  1.00  0.00           C  
ATOM    674  O   PRO A  47     -20.085   5.408  -1.213  1.00  0.00           O  
ATOM    675  CB  PRO A  47     -22.904   5.535  -0.430  1.00  0.00           C  
ATOM    676  CG  PRO A  47     -23.805   5.887  -1.604  1.00  0.00           C  
ATOM    677  CD  PRO A  47     -23.932   7.402  -1.469  1.00  0.00           C  
ATOM    678  HA  PRO A  47     -21.473   6.896   0.530  1.00  0.00           H  
ATOM    679  HB2 PRO A  47     -22.443   4.532  -0.530  1.00  0.00           H  
ATOM    680  HB3 PRO A  47     -23.494   5.570   0.512  1.00  0.00           H  
ATOM    681  HG2 PRO A  47     -23.265   5.639  -2.546  1.00  0.00           H  
ATOM    682  HG3 PRO A  47     -24.779   5.369  -1.570  1.00  0.00           H  
ATOM    683  HD2 PRO A  47     -24.068   7.894  -2.450  1.00  0.00           H  
ATOM    684  HD3 PRO A  47     -24.775   7.654  -0.800  1.00  0.00           H  
ATOM    685  N   LEU A  48     -20.633   7.193  -2.504  1.00  0.00           N  
ATOM    686  CA  LEU A  48     -19.517   7.086  -3.412  1.00  0.00           C  
ATOM    687  C   LEU A  48     -18.356   7.794  -2.777  1.00  0.00           C  
ATOM    688  O   LEU A  48     -17.206   7.444  -3.017  1.00  0.00           O  
ATOM    689  CB  LEU A  48     -19.858   7.720  -4.781  1.00  0.00           C  
ATOM    690  CG  LEU A  48     -18.846   7.571  -5.952  1.00  0.00           C  
ATOM    691  CD1 LEU A  48     -17.756   8.665  -5.993  1.00  0.00           C  
ATOM    692  CD2 LEU A  48     -18.262   6.150  -6.085  1.00  0.00           C  
ATOM    693  H   LEU A  48     -21.252   7.957  -2.690  1.00  0.00           H  
ATOM    694  HA  LEU A  48     -19.274   6.041  -3.538  1.00  0.00           H  
ATOM    695  HB2 LEU A  48     -20.792   7.214  -5.112  1.00  0.00           H  
ATOM    696  HB3 LEU A  48     -20.105   8.796  -4.647  1.00  0.00           H  
ATOM    697  HG  LEU A  48     -19.453   7.742  -6.876  1.00  0.00           H  
ATOM    698 HD11 LEU A  48     -18.221   9.671  -5.922  1.00  0.00           H  
ATOM    699 HD12 LEU A  48     -17.031   8.550  -5.165  1.00  0.00           H  
ATOM    700 HD13 LEU A  48     -17.196   8.603  -6.950  1.00  0.00           H  
ATOM    701 HD21 LEU A  48     -19.081   5.399  -6.114  1.00  0.00           H  
ATOM    702 HD22 LEU A  48     -17.673   6.065  -7.022  1.00  0.00           H  
ATOM    703 HD23 LEU A  48     -17.595   5.916  -5.231  1.00  0.00           H  
ATOM    704  N   LEU A  49     -18.645   8.794  -1.908  1.00  0.00           N  
ATOM    705  CA  LEU A  49     -17.647   9.572  -1.222  1.00  0.00           C  
ATOM    706  C   LEU A  49     -16.972   8.755  -0.155  1.00  0.00           C  
ATOM    707  O   LEU A  49     -15.769   8.882   0.064  1.00  0.00           O  
ATOM    708  CB  LEU A  49     -18.176  10.936  -0.731  1.00  0.00           C  
ATOM    709  CG  LEU A  49     -18.430  11.183   0.774  1.00  0.00           C  
ATOM    710  CD1 LEU A  49     -17.172  11.422   1.638  1.00  0.00           C  
ATOM    711  CD2 LEU A  49     -19.320  12.425   0.859  1.00  0.00           C  
ATOM    712  H   LEU A  49     -19.589   9.046  -1.709  1.00  0.00           H  
ATOM    713  HA  LEU A  49     -16.921   9.833  -1.971  1.00  0.00           H  
ATOM    714  HB2 LEU A  49     -17.486  11.732  -1.090  1.00  0.00           H  
ATOM    715  HB3 LEU A  49     -19.148  11.087  -1.257  1.00  0.00           H  
ATOM    716  HG  LEU A  49     -18.998  10.325   1.194  1.00  0.00           H  
ATOM    717 HD11 LEU A  49     -16.543  12.219   1.187  1.00  0.00           H  
ATOM    718 HD12 LEU A  49     -17.473  11.744   2.657  1.00  0.00           H  
ATOM    719 HD13 LEU A  49     -16.563  10.506   1.747  1.00  0.00           H  
ATOM    720 HD21 LEU A  49     -20.252  12.251   0.282  1.00  0.00           H  
ATOM    721 HD22 LEU A  49     -19.559  12.645   1.917  1.00  0.00           H  
ATOM    722 HD23 LEU A  49     -18.772  13.285   0.412  1.00  0.00           H  
ATOM    723  N   ARG A  50     -17.720   7.866   0.538  1.00  0.00           N  
ATOM    724  CA  ARG A  50     -17.107   6.957   1.488  1.00  0.00           C  
ATOM    725  C   ARG A  50     -16.315   5.866   0.803  1.00  0.00           C  
ATOM    726  O   ARG A  50     -15.287   5.438   1.322  1.00  0.00           O  
ATOM    727  CB  ARG A  50     -18.072   6.429   2.581  1.00  0.00           C  
ATOM    728  CG  ARG A  50     -19.333   5.694   2.101  1.00  0.00           C  
ATOM    729  CD  ARG A  50     -19.173   4.179   1.917  1.00  0.00           C  
ATOM    730  NE  ARG A  50     -20.467   3.600   1.425  1.00  0.00           N  
ATOM    731  CZ  ARG A  50     -21.423   3.082   2.255  1.00  0.00           C  
ATOM    732  NH1 ARG A  50     -21.226   2.991   3.602  1.00  0.00           N  
ATOM    733  NH2 ARG A  50     -22.604   2.652   1.723  1.00  0.00           N  
ATOM    734  H   ARG A  50     -18.712   7.820   0.413  1.00  0.00           H  
ATOM    735  HA  ARG A  50     -16.373   7.534   2.024  1.00  0.00           H  
ATOM    736  HB2 ARG A  50     -17.523   5.796   3.309  1.00  0.00           H  
ATOM    737  HB3 ARG A  50     -18.427   7.327   3.140  1.00  0.00           H  
ATOM    738  HG2 ARG A  50     -20.130   5.860   2.862  1.00  0.00           H  
ATOM    739  HG3 ARG A  50     -19.665   6.163   1.156  1.00  0.00           H  
ATOM    740  HD2 ARG A  50     -18.393   3.938   1.167  1.00  0.00           H  
ATOM    741  HD3 ARG A  50     -18.893   3.705   2.880  1.00  0.00           H  
ATOM    742  HE  ARG A  50     -20.659   3.643   0.445  1.00  0.00           H  
ATOM    743 HH11 ARG A  50     -20.364   3.305   4.001  1.00  0.00           H  
ATOM    744 HH12 ARG A  50     -21.941   2.610   4.188  1.00  0.00           H  
ATOM    745 HH21 ARG A  50     -22.760   2.713   0.737  1.00  0.00           H  
ATOM    746 HH22 ARG A  50     -23.312   2.272   2.318  1.00  0.00           H  
ATOM    747  N   THR A  51     -16.753   5.422  -0.400  1.00  0.00           N  
ATOM    748  CA  THR A  51     -16.068   4.442  -1.224  1.00  0.00           C  
ATOM    749  C   THR A  51     -14.700   4.906  -1.688  1.00  0.00           C  
ATOM    750  O   THR A  51     -13.754   4.121  -1.660  1.00  0.00           O  
ATOM    751  CB  THR A  51     -16.911   4.076  -2.427  1.00  0.00           C  
ATOM    752  OG1 THR A  51     -18.152   3.534  -1.994  1.00  0.00           O  
ATOM    753  CG2 THR A  51     -16.242   3.023  -3.331  1.00  0.00           C  
ATOM    754  H   THR A  51     -17.608   5.765  -0.791  1.00  0.00           H  
ATOM    755  HA  THR A  51     -15.921   3.563  -0.610  1.00  0.00           H  
ATOM    756  HB  THR A  51     -17.103   5.017  -2.989  1.00  0.00           H  
ATOM    757  HG1 THR A  51     -18.721   3.524  -2.768  1.00  0.00           H  
ATOM    758 HG21 THR A  51     -16.030   2.095  -2.757  1.00  0.00           H  
ATOM    759 HG22 THR A  51     -16.924   2.766  -4.168  1.00  0.00           H  
ATOM    760 HG23 THR A  51     -15.298   3.399  -3.772  1.00  0.00           H  
ATOM    761  N   GLN A  52     -14.562   6.191  -2.120  1.00  0.00           N  
ATOM    762  CA  GLN A  52     -13.307   6.784  -2.561  1.00  0.00           C  
ATOM    763  C   GLN A  52     -12.338   6.839  -1.465  1.00  0.00           C  
ATOM    764  O   GLN A  52     -11.212   6.415  -1.652  1.00  0.00           O  
ATOM    765  CB  GLN A  52     -13.416   8.176  -3.222  1.00  0.00           C  
ATOM    766  CG  GLN A  52     -14.268   9.246  -2.525  1.00  0.00           C  
ATOM    767  CD  GLN A  52     -14.142  10.594  -3.249  1.00  0.00           C  
ATOM    768  OE1 GLN A  52     -13.498  10.705  -4.299  1.00  0.00           O  
ATOM    769  NE2 GLN A  52     -14.792  11.642  -2.656  1.00  0.00           N  
ATOM    770  H   GLN A  52     -15.347   6.807  -2.132  1.00  0.00           H  
ATOM    771  HA  GLN A  52     -12.802   6.140  -3.258  1.00  0.00           H  
ATOM    772  HB2 GLN A  52     -12.390   8.567  -3.399  1.00  0.00           H  
ATOM    773  HB3 GLN A  52     -13.901   7.995  -4.194  1.00  0.00           H  
ATOM    774  HG2 GLN A  52     -15.329   8.932  -2.561  1.00  0.00           H  
ATOM    775  HG3 GLN A  52     -13.998   9.370  -1.459  1.00  0.00           H  
ATOM    776 HE21 GLN A  52     -15.303  11.498  -1.808  1.00  0.00           H  
ATOM    777 HE22 GLN A  52     -14.757  12.551  -3.071  1.00  0.00           H  
ATOM    778  N   PHE A  53     -12.775   7.268  -0.282  1.00  0.00           N  
ATOM    779  CA  PHE A  53     -11.991   7.282   0.935  1.00  0.00           C  
ATOM    780  C   PHE A  53     -11.380   5.938   1.237  1.00  0.00           C  
ATOM    781  O   PHE A  53     -10.306   5.895   1.829  1.00  0.00           O  
ATOM    782  CB  PHE A  53     -12.849   7.779   2.133  1.00  0.00           C  
ATOM    783  CG  PHE A  53     -12.041   7.973   3.391  1.00  0.00           C  
ATOM    784  CD1 PHE A  53     -11.078   8.994   3.470  1.00  0.00           C  
ATOM    785  CD2 PHE A  53     -12.211   7.109   4.488  1.00  0.00           C  
ATOM    786  CE1 PHE A  53     -10.298   9.150   4.623  1.00  0.00           C  
ATOM    787  CE2 PHE A  53     -11.431   7.261   5.642  1.00  0.00           C  
ATOM    788  CZ  PHE A  53     -10.475   8.282   5.710  1.00  0.00           C  
ATOM    789  H   PHE A  53     -13.716   7.587  -0.273  1.00  0.00           H  
ATOM    790  HA  PHE A  53     -11.139   7.926   0.766  1.00  0.00           H  
ATOM    791  HB2 PHE A  53     -13.302   8.760   1.875  1.00  0.00           H  
ATOM    792  HB3 PHE A  53     -13.672   7.060   2.335  1.00  0.00           H  
ATOM    793  HD1 PHE A  53     -10.930   9.661   2.633  1.00  0.00           H  
ATOM    794  HD2 PHE A  53     -12.939   6.314   4.437  1.00  0.00           H  
ATOM    795  HE1 PHE A  53      -9.559   9.935   4.674  1.00  0.00           H  
ATOM    796  HE2 PHE A  53     -11.566   6.590   6.477  1.00  0.00           H  
ATOM    797  HZ  PHE A  53      -9.873   8.401   6.598  1.00  0.00           H  
ATOM    798  N   PHE A  54     -12.042   4.824   0.842  1.00  0.00           N  
ATOM    799  CA  PHE A  54     -11.454   3.498   0.867  1.00  0.00           C  
ATOM    800  C   PHE A  54     -10.487   3.047  -0.201  1.00  0.00           C  
ATOM    801  O   PHE A  54      -9.627   2.216   0.092  1.00  0.00           O  
ATOM    802  CB  PHE A  54     -12.445   2.361   1.227  1.00  0.00           C  
ATOM    803  CG  PHE A  54     -12.781   2.273   2.706  1.00  0.00           C  
ATOM    804  CD1 PHE A  54     -12.347   3.173   3.707  1.00  0.00           C  
ATOM    805  CD2 PHE A  54     -13.576   1.185   3.100  1.00  0.00           C  
ATOM    806  CE1 PHE A  54     -12.704   2.981   5.048  1.00  0.00           C  
ATOM    807  CE2 PHE A  54     -13.944   0.997   4.435  1.00  0.00           C  
ATOM    808  CZ  PHE A  54     -13.502   1.892   5.413  1.00  0.00           C  
ATOM    809  H   PHE A  54     -12.933   4.916   0.398  1.00  0.00           H  
ATOM    810  HA  PHE A  54     -10.729   3.612   1.643  1.00  0.00           H  
ATOM    811  HB2 PHE A  54     -13.392   2.497   0.661  1.00  0.00           H  
ATOM    812  HB3 PHE A  54     -12.017   1.370   0.956  1.00  0.00           H  
ATOM    813  HD1 PHE A  54     -11.732   4.027   3.477  1.00  0.00           H  
ATOM    814  HD2 PHE A  54     -13.931   0.495   2.352  1.00  0.00           H  
ATOM    815  HE1 PHE A  54     -12.363   3.678   5.800  1.00  0.00           H  
ATOM    816  HE2 PHE A  54     -14.592   0.175   4.698  1.00  0.00           H  
ATOM    817  HZ  PHE A  54     -13.786   1.750   6.446  1.00  0.00           H  
ATOM    818  N   ILE A  55     -10.545   3.548  -1.459  1.00  0.00           N  
ATOM    819  CA  ILE A  55      -9.523   3.193  -2.438  1.00  0.00           C  
ATOM    820  C   ILE A  55      -8.246   3.930  -2.092  1.00  0.00           C  
ATOM    821  O   ILE A  55      -7.140   3.458  -2.341  1.00  0.00           O  
ATOM    822  CB  ILE A  55      -9.920   3.390  -3.904  1.00  0.00           C  
ATOM    823  CG1 ILE A  55      -9.995   4.861  -4.383  1.00  0.00           C  
ATOM    824  CG2 ILE A  55     -11.251   2.638  -4.137  1.00  0.00           C  
ATOM    825  CD1 ILE A  55     -10.302   5.016  -5.877  1.00  0.00           C  
ATOM    826  H   ILE A  55     -11.235   4.208  -1.748  1.00  0.00           H  
ATOM    827  HA  ILE A  55      -9.323   2.139  -2.325  1.00  0.00           H  
ATOM    828  HB  ILE A  55      -9.132   2.896  -4.517  1.00  0.00           H  
ATOM    829 HG12 ILE A  55     -10.777   5.392  -3.805  1.00  0.00           H  
ATOM    830 HG13 ILE A  55      -9.020   5.360  -4.190  1.00  0.00           H  
ATOM    831 HG21 ILE A  55     -11.198   1.608  -3.736  1.00  0.00           H  
ATOM    832 HG22 ILE A  55     -12.090   3.168  -3.639  1.00  0.00           H  
ATOM    833 HG23 ILE A  55     -11.477   2.572  -5.222  1.00  0.00           H  
ATOM    834 HD11 ILE A  55      -9.555   4.463  -6.485  1.00  0.00           H  
ATOM    835 HD12 ILE A  55     -11.315   4.630  -6.117  1.00  0.00           H  
ATOM    836 HD13 ILE A  55     -10.264   6.090  -6.163  1.00  0.00           H  
ATOM    837  N   VAL A  56      -8.454   5.105  -1.469  1.00  0.00           N  
ATOM    838  CA  VAL A  56      -7.560   6.094  -0.932  1.00  0.00           C  
ATOM    839  C   VAL A  56      -6.942   5.644   0.358  1.00  0.00           C  
ATOM    840  O   VAL A  56      -5.775   5.930   0.610  1.00  0.00           O  
ATOM    841  CB  VAL A  56      -8.410   7.329  -0.746  1.00  0.00           C  
ATOM    842  CG1 VAL A  56      -7.806   8.458   0.082  1.00  0.00           C  
ATOM    843  CG2 VAL A  56      -8.795   7.850  -2.137  1.00  0.00           C  
ATOM    844  H   VAL A  56      -9.406   5.369  -1.349  1.00  0.00           H  
ATOM    845  HA  VAL A  56      -6.758   6.238  -1.637  1.00  0.00           H  
ATOM    846  HB  VAL A  56      -9.336   7.015  -0.226  1.00  0.00           H  
ATOM    847 HG11 VAL A  56      -6.859   8.792  -0.383  1.00  0.00           H  
ATOM    848 HG12 VAL A  56      -8.539   9.298   0.079  1.00  0.00           H  
ATOM    849 HG13 VAL A  56      -7.657   8.124   1.126  1.00  0.00           H  
ATOM    850 HG21 VAL A  56      -9.231   7.043  -2.757  1.00  0.00           H  
ATOM    851 HG22 VAL A  56      -9.569   8.635  -2.009  1.00  0.00           H  
ATOM    852 HG23 VAL A  56      -7.898   8.247  -2.643  1.00  0.00           H  
ATOM    853  N   MET A  57      -7.702   4.891   1.192  1.00  0.00           N  
ATOM    854  CA  MET A  57      -7.183   4.102   2.305  1.00  0.00           C  
ATOM    855  C   MET A  57      -6.111   3.143   1.834  1.00  0.00           C  
ATOM    856  O   MET A  57      -5.147   2.863   2.544  1.00  0.00           O  
ATOM    857  CB  MET A  57      -8.293   3.290   3.024  1.00  0.00           C  
ATOM    858  CG  MET A  57      -7.838   2.080   3.863  1.00  0.00           C  
ATOM    859  SD  MET A  57      -9.168   1.330   4.852  1.00  0.00           S  
ATOM    860  CE  MET A  57      -8.135  -0.020   5.494  1.00  0.00           C  
ATOM    861  H   MET A  57      -8.696   4.872   1.052  1.00  0.00           H  
ATOM    862  HA  MET A  57      -6.737   4.785   3.013  1.00  0.00           H  
ATOM    863  HB2 MET A  57      -8.884   3.989   3.655  1.00  0.00           H  
ATOM    864  HB3 MET A  57      -8.975   2.877   2.258  1.00  0.00           H  
ATOM    865  HG2 MET A  57      -7.431   1.314   3.162  1.00  0.00           H  
ATOM    866  HG3 MET A  57      -7.001   2.404   4.518  1.00  0.00           H  
ATOM    867  HE1 MET A  57      -7.249   0.379   6.032  1.00  0.00           H  
ATOM    868  HE2 MET A  57      -8.708  -0.655   6.205  1.00  0.00           H  
ATOM    869  HE3 MET A  57      -7.773  -0.670   4.668  1.00  0.00           H  
ATOM    870  N   GLY A  58      -6.251   2.639   0.595  1.00  0.00           N  
ATOM    871  CA  GLY A  58      -5.265   1.804  -0.025  1.00  0.00           C  
ATOM    872  C   GLY A  58      -4.065   2.549  -0.534  1.00  0.00           C  
ATOM    873  O   GLY A  58      -2.940   2.065  -0.447  1.00  0.00           O  
ATOM    874  H   GLY A  58      -7.064   2.834   0.047  1.00  0.00           H  
ATOM    875  HA2 GLY A  58      -4.965   1.035   0.664  1.00  0.00           H  
ATOM    876  HA3 GLY A  58      -5.775   1.414  -0.873  1.00  0.00           H  
ATOM    877  N   LEU A  59      -4.275   3.759  -1.098  1.00  0.00           N  
ATOM    878  CA  LEU A  59      -3.231   4.567  -1.687  1.00  0.00           C  
ATOM    879  C   LEU A  59      -2.287   5.081  -0.630  1.00  0.00           C  
ATOM    880  O   LEU A  59      -1.088   5.199  -0.869  1.00  0.00           O  
ATOM    881  CB  LEU A  59      -3.807   5.785  -2.448  1.00  0.00           C  
ATOM    882  CG  LEU A  59      -4.593   5.434  -3.736  1.00  0.00           C  
ATOM    883  CD1 LEU A  59      -5.292   6.682  -4.312  1.00  0.00           C  
ATOM    884  CD2 LEU A  59      -3.720   4.753  -4.808  1.00  0.00           C  
ATOM    885  H   LEU A  59      -5.192   4.147  -1.152  1.00  0.00           H  
ATOM    886  HA  LEU A  59      -2.669   3.955  -2.369  1.00  0.00           H  
ATOM    887  HB2 LEU A  59      -4.486   6.321  -1.756  1.00  0.00           H  
ATOM    888  HB3 LEU A  59      -2.999   6.489  -2.727  1.00  0.00           H  
ATOM    889  HG  LEU A  59      -5.394   4.715  -3.458  1.00  0.00           H  
ATOM    890 HD11 LEU A  59      -5.953   7.141  -3.549  1.00  0.00           H  
ATOM    891 HD12 LEU A  59      -4.538   7.435  -4.625  1.00  0.00           H  
ATOM    892 HD13 LEU A  59      -5.907   6.406  -5.193  1.00  0.00           H  
ATOM    893 HD21 LEU A  59      -2.874   5.414  -5.093  1.00  0.00           H  
ATOM    894 HD22 LEU A  59      -3.312   3.790  -4.437  1.00  0.00           H  
ATOM    895 HD23 LEU A  59      -4.325   4.544  -5.715  1.00  0.00           H  
ATOM    896  N   VAL A  60      -2.838   5.389   0.567  1.00  0.00           N  
ATOM    897  CA  VAL A  60      -2.142   5.909   1.718  1.00  0.00           C  
ATOM    898  C   VAL A  60      -1.383   4.825   2.419  1.00  0.00           C  
ATOM    899  O   VAL A  60      -0.401   5.080   3.106  1.00  0.00           O  
ATOM    900  CB  VAL A  60      -3.062   6.654   2.670  1.00  0.00           C  
ATOM    901  CG1 VAL A  60      -3.917   5.751   3.577  1.00  0.00           C  
ATOM    902  CG2 VAL A  60      -2.229   7.658   3.483  1.00  0.00           C  
ATOM    903  H   VAL A  60      -3.793   5.171   0.728  1.00  0.00           H  
ATOM    904  HA  VAL A  60      -1.431   6.627   1.336  1.00  0.00           H  
ATOM    905  HB  VAL A  60      -3.769   7.206   2.019  1.00  0.00           H  
ATOM    906 HG11 VAL A  60      -4.523   5.079   2.949  1.00  0.00           H  
ATOM    907 HG12 VAL A  60      -3.289   5.147   4.266  1.00  0.00           H  
ATOM    908 HG13 VAL A  60      -4.606   6.371   4.187  1.00  0.00           H  
ATOM    909 HG21 VAL A  60      -1.637   8.302   2.800  1.00  0.00           H  
ATOM    910 HG22 VAL A  60      -2.902   8.291   4.096  1.00  0.00           H  
ATOM    911 HG23 VAL A  60      -1.536   7.116   4.160  1.00  0.00           H  
ATOM    912  N   ASP A  61      -1.856   3.575   2.258  1.00  0.00           N  
ATOM    913  CA  ASP A  61      -1.239   2.400   2.846  1.00  0.00           C  
ATOM    914  C   ASP A  61       0.077   2.056   2.165  1.00  0.00           C  
ATOM    915  O   ASP A  61       1.010   1.602   2.825  1.00  0.00           O  
ATOM    916  CB  ASP A  61      -2.163   1.154   2.810  1.00  0.00           C  
ATOM    917  CG  ASP A  61      -1.691   0.067   3.783  1.00  0.00           C  
ATOM    918  OD1 ASP A  61      -1.710   0.332   5.015  1.00  0.00           O  
ATOM    919  OD2 ASP A  61      -1.305  -1.035   3.310  1.00  0.00           O  
ATOM    920  H   ASP A  61      -2.729   3.490   1.773  1.00  0.00           H  
ATOM    921  HA  ASP A  61      -1.041   2.636   3.878  1.00  0.00           H  
ATOM    922  HB2 ASP A  61      -3.197   1.435   3.093  1.00  0.00           H  
ATOM    923  HB3 ASP A  61      -2.202   0.764   1.778  1.00  0.00           H  
ATOM    924  N   ALA A  62       0.155   2.243   0.824  1.00  0.00           N  
ATOM    925  CA  ALA A  62       1.346   1.988   0.023  1.00  0.00           C  
ATOM    926  C   ALA A  62       2.279   3.164  -0.027  1.00  0.00           C  
ATOM    927  O   ALA A  62       3.459   2.998  -0.324  1.00  0.00           O  
ATOM    928  CB  ALA A  62       0.969   1.635  -1.428  1.00  0.00           C  
ATOM    929  H   ALA A  62      -0.627   2.637   0.336  1.00  0.00           H  
ATOM    930  HA  ALA A  62       1.932   1.183   0.474  1.00  0.00           H  
ATOM    931  HB1 ALA A  62       0.290   0.756  -1.438  1.00  0.00           H  
ATOM    932  HB2 ALA A  62       0.438   2.482  -1.914  1.00  0.00           H  
ATOM    933  HB3 ALA A  62       1.870   1.385  -2.027  1.00  0.00           H  
ATOM    934  N   ILE A  63       1.766   4.383   0.259  1.00  0.00           N  
ATOM    935  CA  ILE A  63       2.494   5.626   0.367  1.00  0.00           C  
ATOM    936  C   ILE A  63       3.737   5.657   1.228  1.00  0.00           C  
ATOM    937  O   ILE A  63       4.722   6.231   0.766  1.00  0.00           O  
ATOM    938  CB  ILE A  63       1.530   6.766   0.681  1.00  0.00           C  
ATOM    939  CG1 ILE A  63       1.458   7.752  -0.508  1.00  0.00           C  
ATOM    940  CG2 ILE A  63       1.732   7.514   2.018  1.00  0.00           C  
ATOM    941  CD1 ILE A  63       2.753   8.552  -0.717  1.00  0.00           C  
ATOM    942  H   ILE A  63       0.811   4.500   0.519  1.00  0.00           H  
ATOM    943  HA  ILE A  63       2.855   5.773  -0.641  1.00  0.00           H  
ATOM    944  HB  ILE A  63       0.554   6.248   0.806  1.00  0.00           H  
ATOM    945 HG12 ILE A  63       1.223   7.187  -1.435  1.00  0.00           H  
ATOM    946 HG13 ILE A  63       0.623   8.465  -0.326  1.00  0.00           H  
ATOM    947 HG21 ILE A  63       2.735   7.979   2.075  1.00  0.00           H  
ATOM    948 HG22 ILE A  63       0.960   8.306   2.104  1.00  0.00           H  
ATOM    949 HG23 ILE A  63       1.597   6.830   2.876  1.00  0.00           H  
ATOM    950 HD11 ILE A  63       3.009   9.135   0.194  1.00  0.00           H  
ATOM    951 HD12 ILE A  63       3.604   7.875  -0.941  1.00  0.00           H  
ATOM    952 HD13 ILE A  63       2.639   9.258  -1.563  1.00  0.00           H  
ATOM    953  N   PRO A  64       3.814   5.133   2.453  1.00  0.00           N  
ATOM    954  CA  PRO A  64       4.943   5.401   3.318  1.00  0.00           C  
ATOM    955  C   PRO A  64       6.004   4.402   2.987  1.00  0.00           C  
ATOM    956  O   PRO A  64       7.109   4.505   3.506  1.00  0.00           O  
ATOM    957  CB  PRO A  64       4.374   5.147   4.720  1.00  0.00           C  
ATOM    958  CG  PRO A  64       3.324   4.042   4.519  1.00  0.00           C  
ATOM    959  CD  PRO A  64       2.801   4.300   3.105  1.00  0.00           C  
ATOM    960  HA  PRO A  64       5.324   6.402   3.147  1.00  0.00           H  
ATOM    961  HB2 PRO A  64       5.147   4.866   5.464  1.00  0.00           H  
ATOM    962  HB3 PRO A  64       3.857   6.068   5.068  1.00  0.00           H  
ATOM    963  HG2 PRO A  64       3.820   3.053   4.558  1.00  0.00           H  
ATOM    964  HG3 PRO A  64       2.522   4.082   5.281  1.00  0.00           H  
ATOM    965  HD2 PRO A  64       2.631   3.366   2.502  1.00  0.00           H  
ATOM    966  HD3 PRO A  64       1.865   4.876   3.157  1.00  0.00           H  
ATOM    967  N   MET A  65       5.657   3.423   2.131  1.00  0.00           N  
ATOM    968  CA  MET A  65       6.488   2.342   1.732  1.00  0.00           C  
ATOM    969  C   MET A  65       7.215   2.758   0.502  1.00  0.00           C  
ATOM    970  O   MET A  65       8.398   2.469   0.380  1.00  0.00           O  
ATOM    971  CB  MET A  65       5.630   1.088   1.486  1.00  0.00           C  
ATOM    972  CG  MET A  65       5.759   0.098   2.653  1.00  0.00           C  
ATOM    973  SD  MET A  65       4.919   0.576   4.199  1.00  0.00           S  
ATOM    974  CE  MET A  65       6.331   1.172   5.174  1.00  0.00           C  
ATOM    975  H   MET A  65       4.737   3.386   1.744  1.00  0.00           H  
ATOM    976  HA  MET A  65       7.224   2.144   2.498  1.00  0.00           H  
ATOM    977  HB2 MET A  65       4.563   1.375   1.364  1.00  0.00           H  
ATOM    978  HB3 MET A  65       5.922   0.566   0.552  1.00  0.00           H  
ATOM    979  HG2 MET A  65       5.370  -0.881   2.307  1.00  0.00           H  
ATOM    980  HG3 MET A  65       6.838  -0.048   2.826  1.00  0.00           H  
ATOM    981  HE1 MET A  65       6.881   1.979   4.647  1.00  0.00           H  
ATOM    982  HE2 MET A  65       5.990   1.579   6.150  1.00  0.00           H  
ATOM    983  HE3 MET A  65       7.043   0.347   5.383  1.00  0.00           H  
ATOM    984  N   ILE A  66       6.533   3.462  -0.431  1.00  0.00           N  
ATOM    985  CA  ILE A  66       7.092   3.845  -1.707  1.00  0.00           C  
ATOM    986  C   ILE A  66       8.002   5.013  -1.558  1.00  0.00           C  
ATOM    987  O   ILE A  66       8.986   5.126  -2.280  1.00  0.00           O  
ATOM    988  CB  ILE A  66       5.999   4.096  -2.746  1.00  0.00           C  
ATOM    989  CG1 ILE A  66       6.487   4.125  -4.216  1.00  0.00           C  
ATOM    990  CG2 ILE A  66       5.158   5.355  -2.443  1.00  0.00           C  
ATOM    991  CD1 ILE A  66       7.453   3.012  -4.624  1.00  0.00           C  
ATOM    992  H   ILE A  66       5.579   3.716  -0.292  1.00  0.00           H  
ATOM    993  HA  ILE A  66       7.734   3.034  -2.002  1.00  0.00           H  
ATOM    994  HB  ILE A  66       5.295   3.247  -2.618  1.00  0.00           H  
ATOM    995 HG12 ILE A  66       5.583   4.052  -4.863  1.00  0.00           H  
ATOM    996 HG13 ILE A  66       6.974   5.105  -4.414  1.00  0.00           H  
ATOM    997 HG21 ILE A  66       4.753   5.294  -1.419  1.00  0.00           H  
ATOM    998 HG22 ILE A  66       5.766   6.278  -2.543  1.00  0.00           H  
ATOM    999 HG23 ILE A  66       4.306   5.421  -3.151  1.00  0.00           H  
ATOM   1000 HD11 ILE A  66       7.024   2.018  -4.379  1.00  0.00           H  
ATOM   1001 HD12 ILE A  66       7.649   3.062  -5.716  1.00  0.00           H  
ATOM   1002 HD13 ILE A  66       8.425   3.127  -4.098  1.00  0.00           H  
ATOM   1003  N   ALA A  67       7.699   5.871  -0.569  1.00  0.00           N  
ATOM   1004  CA  ALA A  67       8.516   7.001  -0.198  1.00  0.00           C  
ATOM   1005  C   ALA A  67       9.721   6.568   0.600  1.00  0.00           C  
ATOM   1006  O   ALA A  67      10.773   7.197   0.501  1.00  0.00           O  
ATOM   1007  CB  ALA A  67       7.727   8.023   0.640  1.00  0.00           C  
ATOM   1008  H   ALA A  67       6.834   5.726  -0.089  1.00  0.00           H  
ATOM   1009  HA  ALA A  67       8.881   7.460  -1.113  1.00  0.00           H  
ATOM   1010  HB1 ALA A  67       6.847   8.381   0.065  1.00  0.00           H  
ATOM   1011  HB2 ALA A  67       7.359   7.560   1.581  1.00  0.00           H  
ATOM   1012  HB3 ALA A  67       8.358   8.901   0.894  1.00  0.00           H  
ATOM   1013  N   VAL A  68       9.608   5.470   1.393  1.00  0.00           N  
ATOM   1014  CA  VAL A  68      10.739   4.895   2.107  1.00  0.00           C  
ATOM   1015  C   VAL A  68      11.586   4.089   1.162  1.00  0.00           C  
ATOM   1016  O   VAL A  68      12.795   4.003   1.357  1.00  0.00           O  
ATOM   1017  CB  VAL A  68      10.313   4.074   3.325  1.00  0.00           C  
ATOM   1018  CG1 VAL A  68      11.387   3.073   3.809  1.00  0.00           C  
ATOM   1019  CG2 VAL A  68       9.964   5.075   4.447  1.00  0.00           C  
ATOM   1020  H   VAL A  68       8.732   4.995   1.497  1.00  0.00           H  
ATOM   1021  HA  VAL A  68      11.372   5.697   2.455  1.00  0.00           H  
ATOM   1022  HB  VAL A  68       9.405   3.491   3.059  1.00  0.00           H  
ATOM   1023 HG11 VAL A  68      12.356   3.584   3.982  1.00  0.00           H  
ATOM   1024 HG12 VAL A  68      11.063   2.601   4.760  1.00  0.00           H  
ATOM   1025 HG13 VAL A  68      11.536   2.260   3.066  1.00  0.00           H  
ATOM   1026 HG21 VAL A  68       9.207   5.810   4.104  1.00  0.00           H  
ATOM   1027 HG22 VAL A  68       9.558   4.534   5.327  1.00  0.00           H  
ATOM   1028 HG23 VAL A  68      10.873   5.630   4.762  1.00  0.00           H  
ATOM   1029  N   GLY A  69      10.999   3.510   0.088  1.00  0.00           N  
ATOM   1030  CA  GLY A  69      11.732   2.724  -0.871  1.00  0.00           C  
ATOM   1031  C   GLY A  69      12.485   3.607  -1.807  1.00  0.00           C  
ATOM   1032  O   GLY A  69      13.469   3.171  -2.393  1.00  0.00           O  
ATOM   1033  H   GLY A  69      10.020   3.597  -0.092  1.00  0.00           H  
ATOM   1034  HA2 GLY A  69      12.447   2.118  -0.343  1.00  0.00           H  
ATOM   1035  HA3 GLY A  69      11.021   2.152  -1.438  1.00  0.00           H  
ATOM   1036  N   LEU A  70      12.030   4.874  -1.924  1.00  0.00           N  
ATOM   1037  CA  LEU A  70      12.666   5.978  -2.597  1.00  0.00           C  
ATOM   1038  C   LEU A  70      13.815   6.495  -1.785  1.00  0.00           C  
ATOM   1039  O   LEU A  70      14.836   6.903  -2.328  1.00  0.00           O  
ATOM   1040  CB  LEU A  70      11.653   7.126  -2.819  1.00  0.00           C  
ATOM   1041  CG  LEU A  70      11.667   7.681  -4.254  1.00  0.00           C  
ATOM   1042  CD1 LEU A  70      10.442   8.578  -4.515  1.00  0.00           C  
ATOM   1043  CD2 LEU A  70      12.977   8.395  -4.639  1.00  0.00           C  
ATOM   1044  H   LEU A  70      11.159   5.103  -1.500  1.00  0.00           H  
ATOM   1045  HA  LEU A  70      13.058   5.630  -3.540  1.00  0.00           H  
ATOM   1046  HB2 LEU A  70      10.638   6.706  -2.668  1.00  0.00           H  
ATOM   1047  HB3 LEU A  70      11.743   7.935  -2.070  1.00  0.00           H  
ATOM   1048  HG  LEU A  70      11.567   6.775  -4.892  1.00  0.00           H  
ATOM   1049 HD11 LEU A  70       9.505   8.026  -4.291  1.00  0.00           H  
ATOM   1050 HD12 LEU A  70      10.483   9.482  -3.871  1.00  0.00           H  
ATOM   1051 HD13 LEU A  70      10.418   8.899  -5.577  1.00  0.00           H  
ATOM   1052 HD21 LEU A  70      13.166   9.249  -3.957  1.00  0.00           H  
ATOM   1053 HD22 LEU A  70      13.837   7.697  -4.588  1.00  0.00           H  
ATOM   1054 HD23 LEU A  70      12.910   8.781  -5.679  1.00  0.00           H  
ATOM   1055  N   GLY A  71      13.674   6.463  -0.444  1.00  0.00           N  
ATOM   1056  CA  GLY A  71      14.695   6.879   0.491  1.00  0.00           C  
ATOM   1057  C   GLY A  71      15.823   5.885   0.507  1.00  0.00           C  
ATOM   1058  O   GLY A  71      16.985   6.262   0.630  1.00  0.00           O  
ATOM   1059  H   GLY A  71      12.826   6.121  -0.052  1.00  0.00           H  
ATOM   1060  HA2 GLY A  71      15.075   7.841   0.178  1.00  0.00           H  
ATOM   1061  HA3 GLY A  71      14.237   6.890   1.469  1.00  0.00           H  
ATOM   1062  N   LEU A  72      15.474   4.587   0.351  1.00  0.00           N  
ATOM   1063  CA  LEU A  72      16.376   3.463   0.250  1.00  0.00           C  
ATOM   1064  C   LEU A  72      17.059   3.440  -1.098  1.00  0.00           C  
ATOM   1065  O   LEU A  72      18.157   2.902  -1.225  1.00  0.00           O  
ATOM   1066  CB  LEU A  72      15.603   2.127   0.426  1.00  0.00           C  
ATOM   1067  CG  LEU A  72      15.236   1.810   1.895  1.00  0.00           C  
ATOM   1068  CD1 LEU A  72      14.093   0.780   1.971  1.00  0.00           C  
ATOM   1069  CD2 LEU A  72      16.457   1.338   2.709  1.00  0.00           C  
ATOM   1070  H   LEU A  72      14.506   4.348   0.298  1.00  0.00           H  
ATOM   1071  HA  LEU A  72      17.137   3.561   1.010  1.00  0.00           H  
ATOM   1072  HB2 LEU A  72      14.657   2.183  -0.162  1.00  0.00           H  
ATOM   1073  HB3 LEU A  72      16.186   1.270   0.029  1.00  0.00           H  
ATOM   1074  HG  LEU A  72      14.860   2.747   2.367  1.00  0.00           H  
ATOM   1075 HD11 LEU A  72      14.385  -0.152   1.446  1.00  0.00           H  
ATOM   1076 HD12 LEU A  72      13.858   0.539   3.028  1.00  0.00           H  
ATOM   1077 HD13 LEU A  72      13.176   1.181   1.491  1.00  0.00           H  
ATOM   1078 HD21 LEU A  72      17.253   2.112   2.710  1.00  0.00           H  
ATOM   1079 HD22 LEU A  72      16.163   1.138   3.760  1.00  0.00           H  
ATOM   1080 HD23 LEU A  72      16.870   0.404   2.273  1.00  0.00           H  
ATOM   1081  N   TYR A  73      16.414   4.031  -2.133  1.00  0.00           N  
ATOM   1082  CA  TYR A  73      16.877   4.025  -3.500  1.00  0.00           C  
ATOM   1083  C   TYR A  73      17.944   5.063  -3.707  1.00  0.00           C  
ATOM   1084  O   TYR A  73      18.922   4.839  -4.418  1.00  0.00           O  
ATOM   1085  CB  TYR A  73      15.723   4.346  -4.475  1.00  0.00           C  
ATOM   1086  CG  TYR A  73      15.737   3.399  -5.628  1.00  0.00           C  
ATOM   1087  CD1 TYR A  73      15.108   2.142  -5.542  1.00  0.00           C  
ATOM   1088  CD2 TYR A  73      16.391   3.772  -6.810  1.00  0.00           C  
ATOM   1089  CE1 TYR A  73      15.078   1.302  -6.661  1.00  0.00           C  
ATOM   1090  CE2 TYR A  73      16.378   2.922  -7.922  1.00  0.00           C  
ATOM   1091  CZ  TYR A  73      15.710   1.690  -7.853  1.00  0.00           C  
ATOM   1092  OH  TYR A  73      15.683   0.834  -8.977  1.00  0.00           O  
ATOM   1093  H   TYR A  73      15.538   4.488  -1.992  1.00  0.00           H  
ATOM   1094  HA  TYR A  73      17.293   3.048  -3.701  1.00  0.00           H  
ATOM   1095  HB2 TYR A  73      14.749   4.225  -3.972  1.00  0.00           H  
ATOM   1096  HB3 TYR A  73      15.756   5.387  -4.854  1.00  0.00           H  
ATOM   1097  HD1 TYR A  73      14.640   1.815  -4.617  1.00  0.00           H  
ATOM   1098  HD2 TYR A  73      16.900   4.727  -6.845  1.00  0.00           H  
ATOM   1099  HE1 TYR A  73      14.572   0.350  -6.597  1.00  0.00           H  
ATOM   1100  HE2 TYR A  73      16.878   3.223  -8.831  1.00  0.00           H  
ATOM   1101  HH  TYR A  73      15.193   0.046  -8.737  1.00  0.00           H  
ATOM   1102  N   VAL A  74      17.751   6.245  -3.080  1.00  0.00           N  
ATOM   1103  CA  VAL A  74      18.660   7.369  -3.135  1.00  0.00           C  
ATOM   1104  C   VAL A  74      19.868   7.076  -2.273  1.00  0.00           C  
ATOM   1105  O   VAL A  74      20.962   7.578  -2.527  1.00  0.00           O  
ATOM   1106  CB  VAL A  74      17.964   8.647  -2.678  1.00  0.00           C  
ATOM   1107  CG1 VAL A  74      18.936   9.834  -2.486  1.00  0.00           C  
ATOM   1108  CG2 VAL A  74      16.891   9.011  -3.727  1.00  0.00           C  
ATOM   1109  H   VAL A  74      16.910   6.397  -2.561  1.00  0.00           H  
ATOM   1110  HA  VAL A  74      18.977   7.485  -4.160  1.00  0.00           H  
ATOM   1111  HB  VAL A  74      17.472   8.433  -1.705  1.00  0.00           H  
ATOM   1112 HG11 VAL A  74      19.527  10.003  -3.411  1.00  0.00           H  
ATOM   1113 HG12 VAL A  74      18.361  10.757  -2.262  1.00  0.00           H  
ATOM   1114 HG13 VAL A  74      19.631   9.654  -1.640  1.00  0.00           H  
ATOM   1115 HG21 VAL A  74      16.191   8.173  -3.910  1.00  0.00           H  
ATOM   1116 HG22 VAL A  74      16.304   9.888  -3.382  1.00  0.00           H  
ATOM   1117 HG23 VAL A  74      17.377   9.271  -4.691  1.00  0.00           H  
ATOM   1118  N   MET A  75      19.698   6.210  -1.243  1.00  0.00           N  
ATOM   1119  CA  MET A  75      20.762   5.816  -0.343  1.00  0.00           C  
ATOM   1120  C   MET A  75      21.666   4.823  -1.040  1.00  0.00           C  
ATOM   1121  O   MET A  75      22.864   4.762  -0.777  1.00  0.00           O  
ATOM   1122  CB  MET A  75      20.231   5.245   0.993  1.00  0.00           C  
ATOM   1123  CG  MET A  75      21.128   5.492   2.228  1.00  0.00           C  
ATOM   1124  SD  MET A  75      22.662   4.517   2.348  1.00  0.00           S  
ATOM   1125  CE  MET A  75      23.218   5.245   3.915  1.00  0.00           C  
ATOM   1126  H   MET A  75      18.807   5.791  -1.087  1.00  0.00           H  
ATOM   1127  HA  MET A  75      21.325   6.704  -0.112  1.00  0.00           H  
ATOM   1128  HB2 MET A  75      19.281   5.778   1.219  1.00  0.00           H  
ATOM   1129  HB3 MET A  75      19.981   4.173   0.887  1.00  0.00           H  
ATOM   1130  HG2 MET A  75      21.371   6.577   2.258  1.00  0.00           H  
ATOM   1131  HG3 MET A  75      20.505   5.277   3.125  1.00  0.00           H  
ATOM   1132  HE1 MET A  75      22.475   5.067   4.722  1.00  0.00           H  
ATOM   1133  HE2 MET A  75      24.185   4.803   4.236  1.00  0.00           H  
ATOM   1134  HE3 MET A  75      23.360   6.343   3.815  1.00  0.00           H  
ATOM   1135  N   PHE A  76      21.104   4.053  -2.003  1.00  0.00           N  
ATOM   1136  CA  PHE A  76      21.833   3.163  -2.877  1.00  0.00           C  
ATOM   1137  C   PHE A  76      22.629   3.978  -3.876  1.00  0.00           C  
ATOM   1138  O   PHE A  76      23.721   3.572  -4.271  1.00  0.00           O  
ATOM   1139  CB  PHE A  76      20.863   2.156  -3.574  1.00  0.00           C  
ATOM   1140  CG  PHE A  76      21.442   1.492  -4.801  1.00  0.00           C  
ATOM   1141  CD1 PHE A  76      22.447   0.522  -4.682  1.00  0.00           C  
ATOM   1142  CD2 PHE A  76      21.063   1.935  -6.080  1.00  0.00           C  
ATOM   1143  CE1 PHE A  76      23.075   0.006  -5.823  1.00  0.00           C  
ATOM   1144  CE2 PHE A  76      21.689   1.422  -7.223  1.00  0.00           C  
ATOM   1145  CZ  PHE A  76      22.698   0.458  -7.094  1.00  0.00           C  
ATOM   1146  H   PHE A  76      20.126   4.112  -2.192  1.00  0.00           H  
ATOM   1147  HA  PHE A  76      22.532   2.601  -2.284  1.00  0.00           H  
ATOM   1148  HB2 PHE A  76      20.570   1.364  -2.852  1.00  0.00           H  
ATOM   1149  HB3 PHE A  76      19.946   2.694  -3.874  1.00  0.00           H  
ATOM   1150  HD1 PHE A  76      22.754   0.199  -3.701  1.00  0.00           H  
ATOM   1151  HD2 PHE A  76      20.310   2.704  -6.175  1.00  0.00           H  
ATOM   1152  HE1 PHE A  76      23.850  -0.739  -5.724  1.00  0.00           H  
ATOM   1153  HE2 PHE A  76      21.398   1.773  -8.202  1.00  0.00           H  
ATOM   1154  HZ  PHE A  76      23.181   0.061  -7.974  1.00  0.00           H  
ATOM   1155  N   ALA A  77      22.094   5.147  -4.302  1.00  0.00           N  
ATOM   1156  CA  ALA A  77      22.676   5.964  -5.342  1.00  0.00           C  
ATOM   1157  C   ALA A  77      23.939   6.647  -4.882  1.00  0.00           C  
ATOM   1158  O   ALA A  77      24.785   6.991  -5.707  1.00  0.00           O  
ATOM   1159  CB  ALA A  77      21.699   7.050  -5.833  1.00  0.00           C  
ATOM   1160  H   ALA A  77      21.231   5.482  -3.930  1.00  0.00           H  
ATOM   1161  HA  ALA A  77      22.916   5.315  -6.173  1.00  0.00           H  
ATOM   1162  HB1 ALA A  77      20.753   6.578  -6.173  1.00  0.00           H  
ATOM   1163  HB2 ALA A  77      21.458   7.767  -5.021  1.00  0.00           H  
ATOM   1164  HB3 ALA A  77      22.133   7.613  -6.686  1.00  0.00           H  
ATOM   1165  N   VAL A  78      24.099   6.839  -3.549  1.00  0.00           N  
ATOM   1166  CA  VAL A  78      25.272   7.461  -2.976  1.00  0.00           C  
ATOM   1167  C   VAL A  78      26.253   6.386  -2.586  1.00  0.00           C  
ATOM   1168  O   VAL A  78      27.460   6.562  -2.735  1.00  0.00           O  
ATOM   1169  CB  VAL A  78      24.985   8.385  -1.795  1.00  0.00           C  
ATOM   1170  CG1 VAL A  78      24.297   9.654  -2.342  1.00  0.00           C  
ATOM   1171  CG2 VAL A  78      24.137   7.715  -0.696  1.00  0.00           C  
ATOM   1172  H   VAL A  78      23.422   6.496  -2.899  1.00  0.00           H  
ATOM   1173  HA  VAL A  78      25.753   8.064  -3.734  1.00  0.00           H  
ATOM   1174  HB  VAL A  78      25.953   8.689  -1.338  1.00  0.00           H  
ATOM   1175 HG11 VAL A  78      24.934  10.139  -3.110  1.00  0.00           H  
ATOM   1176 HG12 VAL A  78      23.317   9.400  -2.799  1.00  0.00           H  
ATOM   1177 HG13 VAL A  78      24.123  10.379  -1.518  1.00  0.00           H  
ATOM   1178 HG21 VAL A  78      23.159   7.395  -1.105  1.00  0.00           H  
ATOM   1179 HG22 VAL A  78      24.658   6.835  -0.265  1.00  0.00           H  
ATOM   1180 HG23 VAL A  78      23.947   8.437   0.128  1.00  0.00           H  
ATOM   1181  N   ALA A  79      25.740   5.234  -2.098  1.00  0.00           N  
ATOM   1182  CA  ALA A  79      26.537   4.104  -1.678  1.00  0.00           C  
ATOM   1183  C   ALA A  79      27.104   3.323  -2.878  1.00  0.00           C  
ATOM   1184  O   ALA A  79      27.961   2.432  -2.631  1.00  0.00           O  
ATOM   1185  CB  ALA A  79      25.721   3.115  -0.821  1.00  0.00           C  
ATOM   1186  OXT ALA A  79      26.701   3.596  -4.039  1.00  0.00           O  
ATOM   1187  H   ALA A  79      24.756   5.146  -1.970  1.00  0.00           H  
ATOM   1188  HA  ALA A  79      27.360   4.484  -1.087  1.00  0.00           H  
ATOM   1189  HB1 ALA A  79      25.310   3.637   0.069  1.00  0.00           H  
ATOM   1190  HB2 ALA A  79      24.873   2.699  -1.405  1.00  0.00           H  
ATOM   1191  HB3 ALA A  79      26.358   2.276  -0.468  1.00  0.00           H  
TER    1192      ALA A  79                                                      
ENDMDL                                                                          
