# Supplementary material for: Comparative Performance of High-Throughput Methods for Protein pKa Predictions
Source: J Chem Inf Model. 2023 Aug 8;63(16):5169–81. doi: 10.1021/acs.jcim.3c00165 (PMC10466379; doi:10.1021/acs.jcim.3c00165)
Supplement: Supplementary file 3 — ci3c00165_si_003.zip [file ci3c00165_si_003.zip › curated_pdbs/2l90_curated_9.pdb]

MODEL        9                                                                  
ATOM      1  N   GLY A  22     -47.889 165.594-203.805  1.00  0.00           N  
ATOM      2  CA  GLY A  22     -47.429 166.371-202.619  1.00  0.00           C  
ATOM      3  C   GLY A  22     -48.645 166.877-201.838  1.00  0.00           C  
ATOM      4  O   GLY A  22     -49.776 166.631-202.206  1.00  0.00           O  
ATOM      5  H1  GLY A  22     -48.655 165.908-204.329  1.00  0.00           H  
ATOM      6  HA2 GLY A  22     -46.831 165.736-201.982  1.00  0.00           H  
ATOM      7  HA3 GLY A  22     -46.837 167.212-202.947  1.00  0.00           H  
ATOM      8  N   ASP A  23     -48.421 167.585-200.764  1.00  0.00           N  
ATOM      9  CA  ASP A  23     -49.565 168.105-199.963  1.00  0.00           C  
ATOM     10  C   ASP A  23     -50.698 167.077-199.969  1.00  0.00           C  
ATOM     11  O   ASP A  23     -50.773 166.216-199.115  1.00  0.00           O  
ATOM     12  CB  ASP A  23     -50.062 169.416-200.575  1.00  0.00           C  
ATOM     13  CG  ASP A  23     -48.904 170.412-200.656  1.00  0.00           C  
ATOM     14  OD1 ASP A  23     -48.003 170.310-199.840  1.00  0.00           O  
ATOM     15  OD2 ASP A  23     -48.938 171.261-201.532  1.00  0.00           O  
ATOM     16  H   ASP A  23     -47.501 167.773-200.483  1.00  0.00           H  
ATOM     17  HA  ASP A  23     -49.245 168.281-198.947  1.00  0.00           H  
ATOM     18  HB2 ASP A  23     -50.444 169.229-201.568  1.00  0.00           H  
ATOM     19  HB3 ASP A  23     -50.848 169.827-199.959  1.00  0.00           H  
ATOM     20  N   SER A  24     -51.580 167.158-200.929  1.00  0.00           N  
ATOM     21  CA  SER A  24     -52.703 166.182-200.992  1.00  0.00           C  
ATOM     22  C   SER A  24     -52.143 164.763-200.895  1.00  0.00           C  
ATOM     23  O   SER A  24     -52.850 163.823-200.589  1.00  0.00           O  
ATOM     24  CB  SER A  24     -53.451 166.348-202.315  1.00  0.00           C  
ATOM     25  OG  SER A  24     -53.765 165.068-202.845  1.00  0.00           O  
ATOM     26  H   SER A  24     -51.500 167.858-201.609  1.00  0.00           H  
ATOM     27  HA  SER A  24     -53.380 166.359-200.169  1.00  0.00           H  
ATOM     28  HB2 SER A  24     -54.364 166.900-202.146  1.00  0.00           H  
ATOM     29  HB3 SER A  24     -52.830 166.885-203.016  1.00  0.00           H  
ATOM     30  HG  SER A  24     -53.725 164.431-202.128  1.00  0.00           H  
ATOM     31  N   ALA A  25     -50.874 164.600-201.159  1.00  0.00           N  
ATOM     32  CA  ALA A  25     -50.260 163.243-201.088  1.00  0.00           C  
ATOM     33  C   ALA A  25     -50.611 162.597-199.773  1.00  0.00           C  
ATOM     34  O   ALA A  25     -50.344 161.442-199.511  1.00  0.00           O  
ATOM     35  CB  ALA A  25     -48.752 163.369-201.193  1.00  0.00           C  
ATOM     36  H   ALA A  25     -50.324 165.372-201.405  1.00  0.00           H  
ATOM     37  HA  ALA A  25     -50.643 162.654-201.869  1.00  0.00           H  
ATOM     38  HB1 ALA A  25     -48.495 163.878-202.109  1.00  0.00           H  
ATOM     39  HB2 ALA A  25     -48.306 162.387-201.181  1.00  0.00           H  
ATOM     40  HB3 ALA A  25     -48.399 163.942-200.349  1.00  0.00           H  
ATOM     41  N   SER A  26     -51.190 163.370-198.963  1.00  0.00           N  
ATOM     42  CA  SER A  26     -51.591 162.925-197.624  1.00  0.00           C  
ATOM     43  C   SER A  26     -52.291 161.568-197.727  1.00  0.00           C  
ATOM     44  O   SER A  26     -52.285 160.784-196.803  1.00  0.00           O  
ATOM     45  CB  SER A  26     -52.546 163.948-197.007  1.00  0.00           C  
ATOM     46  OG  SER A  26     -52.806 163.599-195.656  1.00  0.00           O  
ATOM     47  H   SER A  26     -51.335 164.264-199.237  1.00  0.00           H  
ATOM     48  HA  SER A  26     -50.716 162.851-197.029  1.00  0.00           H  
ATOM     49  HB2 SER A  26     -52.095 164.929-197.045  1.00  0.00           H  
ATOM     50  HB3 SER A  26     -53.473 163.956-197.561  1.00  0.00           H  
ATOM     51  HG  SER A  26     -52.020 163.173-195.303  1.00  0.00           H  
ATOM     52  N   LYS A  27     -52.898 161.294-198.847  1.00  0.00           N  
ATOM     53  CA  LYS A  27     -53.605 159.999-199.032  1.00  0.00           C  
ATOM     54  C   LYS A  27     -52.707 159.021-199.766  1.00  0.00           C  
ATOM     55  O   LYS A  27     -53.088 158.331-200.690  1.00  0.00           O  
ATOM     56  CB  LYS A  27     -54.829 160.242-199.842  1.00  0.00           C  
ATOM     57  CG  LYS A  27     -54.448 160.641-201.268  1.00  0.00           C  
ATOM     58  CD  LYS A  27     -55.374 161.763-201.747  1.00  0.00           C  
ATOM     59  CE  LYS A  27     -55.563 161.659-203.262  1.00  0.00           C  
ATOM     60  NZ  LYS A  27     -55.558 163.024-203.858  1.00  0.00           N  
ATOM     61  H   LYS A  27     -52.897 161.946-199.569  1.00  0.00           H  
ATOM     62  HA  LYS A  27     -53.877 159.593-198.070  1.00  0.00           H  
ATOM     63  HB2 LYS A  27     -55.393 159.347-199.855  1.00  0.00           H  
ATOM     64  HB3 LYS A  27     -55.387 161.026-199.381  1.00  0.00           H  
ATOM     65  HG2 LYS A  27     -53.425 160.987-201.285  1.00  0.00           H  
ATOM     66  HG3 LYS A  27     -54.550 159.787-201.920  1.00  0.00           H  
ATOM     67  HD2 LYS A  27     -56.332 161.671-201.259  1.00  0.00           H  
ATOM     68  HD3 LYS A  27     -54.935 162.720-201.504  1.00  0.00           H  
ATOM     69  HE2 LYS A  27     -54.757 161.078-203.685  1.00  0.00           H  
ATOM     70  HE3 LYS A  27     -56.505 161.176-203.474  1.00  0.00           H  
ATOM     71  HZ1 LYS A  27     -55.328 163.723-203.124  1.00  0.00           H  
ATOM     72  HZ2 LYS A  27     -56.498 163.233-204.254  1.00  0.00           H  
ATOM     73  HZ3 LYS A  27     -54.846 163.071-204.613  1.00  0.00           H  
ATOM     74  N   VAL A  28     -51.523 159.000-199.326  1.00  0.00           N  
ATOM     75  CA  VAL A  28     -50.459 158.146-199.868  1.00  0.00           C  
ATOM     76  C   VAL A  28     -49.538 157.917-198.700  1.00  0.00           C  
ATOM     77  O   VAL A  28     -48.350 157.711-198.839  1.00  0.00           O  
ATOM     78  CB  VAL A  28     -49.722 158.923-200.930  1.00  0.00           C  
ATOM     79  CG1 VAL A  28     -48.664 158.040-201.590  1.00  0.00           C  
ATOM     80  CG2 VAL A  28     -50.722 159.410-201.965  1.00  0.00           C  
ATOM     81  H   VAL A  28     -51.317 159.579-198.599  1.00  0.00           H  
ATOM     82  HA  VAL A  28     -50.852 157.217-200.253  1.00  0.00           H  
ATOM     83  HB  VAL A  28     -49.259 159.773-200.456  1.00  0.00           H  
ATOM     84 HG11 VAL A  28     -48.497 157.165-200.981  1.00  0.00           H  
ATOM     85 HG12 VAL A  28     -47.742 158.594-201.685  1.00  0.00           H  
ATOM     86 HG13 VAL A  28     -49.006 157.739-202.569  1.00  0.00           H  
ATOM     87 HG21 VAL A  28     -51.260 158.567-202.371  1.00  0.00           H  
ATOM     88 HG22 VAL A  28     -50.202 159.927-202.756  1.00  0.00           H  
ATOM     89 HG23 VAL A  28     -51.413 160.079-201.483  1.00  0.00           H  
ATOM     90  N   ILE A  29     -50.116 158.016-197.540  1.00  0.00           N  
ATOM     91  CA  ILE A  29     -49.390 157.870-196.291  1.00  0.00           C  
ATOM     92  C   ILE A  29     -48.274 156.859-196.432  1.00  0.00           C  
ATOM     93  O   ILE A  29     -48.093 156.204-197.438  1.00  0.00           O  
ATOM     94  CB  ILE A  29     -50.352 157.409-195.196  1.00  0.00           C  
ATOM     95  CG1 ILE A  29     -50.424 155.885-195.187  1.00  0.00           C  
ATOM     96  CG2 ILE A  29     -51.768 157.978-195.392  1.00  0.00           C  
ATOM     97  CD1 ILE A  29     -50.999 155.409-196.530  1.00  0.00           C  
ATOM     98  H   ILE A  29     -51.055 158.217-197.493  1.00  0.00           H  
ATOM     99  HA  ILE A  29     -48.973 158.823-196.010  1.00  0.00           H  
ATOM    100  HB  ILE A  29     -49.982 157.751-194.266  1.00  0.00           H  
ATOM    101 HG12 ILE A  29     -49.444 155.462-195.038  1.00  0.00           H  
ATOM    102 HG13 ILE A  29     -51.053 155.576-194.384  1.00  0.00           H  
ATOM    103 HG21 ILE A  29     -51.707 158.982-195.776  1.00  0.00           H  
ATOM    104 HG22 ILE A  29     -52.276 157.998-194.438  1.00  0.00           H  
ATOM    105 HG23 ILE A  29     -52.331 157.355-196.076  1.00  0.00           H  
ATOM    106 HD11 ILE A  29     -51.383 156.263-197.087  1.00  0.00           H  
ATOM    107 HD12 ILE A  29     -51.799 154.708-196.350  1.00  0.00           H  
ATOM    108 HD13 ILE A  29     -50.221 154.929-197.104  1.00  0.00           H  
ATOM    109  N   SER A  30     -47.549 156.716-195.389  1.00  0.00           N  
ATOM    110  CA  SER A  30     -46.440 155.751-195.375  1.00  0.00           C  
ATOM    111  C   SER A  30     -46.861 154.526-194.577  1.00  0.00           C  
ATOM    112  O   SER A  30     -47.199 154.606-193.412  1.00  0.00           O  
ATOM    113  CB  SER A  30     -45.234 156.381-194.713  1.00  0.00           C  
ATOM    114  OG  SER A  30     -45.375 157.794-194.705  1.00  0.00           O  
ATOM    115  H   SER A  30     -47.762 157.234-194.594  1.00  0.00           H  
ATOM    116  HA  SER A  30     -46.192 155.462-196.386  1.00  0.00           H  
ATOM    117  HB2 SER A  30     -45.175 156.019-193.706  1.00  0.00           H  
ATOM    118  HB3 SER A  30     -44.341 156.107-195.251  1.00  0.00           H  
ATOM    119  HG  SER A  30     -45.990 158.035-195.402  1.00  0.00           H  
ATOM    120  N   ALA A  31     -46.835 153.404-195.200  1.00  0.00           N  
ATOM    121  CA  ALA A  31     -47.224 152.147-194.504  1.00  0.00           C  
ATOM    122  C   ALA A  31     -46.484 152.055-193.167  1.00  0.00           C  
ATOM    123  O   ALA A  31     -46.835 151.273-192.305  1.00  0.00           O  
ATOM    124  CB  ALA A  31     -46.856 150.944-195.375  1.00  0.00           C  
ATOM    125  H   ALA A  31     -46.557 153.389-196.132  1.00  0.00           H  
ATOM    126  HA  ALA A  31     -48.288 152.152-194.326  1.00  0.00           H  
ATOM    127  HB1 ALA A  31     -47.259 150.044-194.936  1.00  0.00           H  
ATOM    128  HB2 ALA A  31     -45.781 150.862-195.440  1.00  0.00           H  
ATOM    129  HB3 ALA A  31     -47.268 151.077-196.365  1.00  0.00           H  
ATOM    130  N   GLU A  32     -45.460 152.844-192.991  1.00  0.00           N  
ATOM    131  CA  GLU A  32     -44.693 152.800-191.713  1.00  0.00           C  
ATOM    132  C   GLU A  32     -45.606 153.192-190.546  1.00  0.00           C  
ATOM    133  O   GLU A  32     -45.852 152.410-189.650  1.00  0.00           O  
ATOM    134  CB  GLU A  32     -43.519 153.778-191.790  1.00  0.00           C  
ATOM    135  CG  GLU A  32     -42.246 153.018-192.168  1.00  0.00           C  
ATOM    136  CD  GLU A  32     -41.915 152.001-191.073  1.00  0.00           C  
ATOM    137  OE1 GLU A  32     -41.995 152.365-189.911  1.00  0.00           O  
ATOM    138  OE2 GLU A  32     -41.589 150.877-191.415  1.00  0.00           O  
ATOM    139  H   GLU A  32     -45.193 153.464-193.700  1.00  0.00           H  
ATOM    140  HA  GLU A  32     -44.317 151.800-191.554  1.00  0.00           H  
ATOM    141  HB2 GLU A  32     -43.724 154.529-192.538  1.00  0.00           H  
ATOM    142  HB3 GLU A  32     -43.383 154.254-190.830  1.00  0.00           H  
ATOM    143  HG2 GLU A  32     -42.399 152.501-193.104  1.00  0.00           H  
ATOM    144  HG3 GLU A  32     -41.428 153.714-192.271  1.00  0.00           H  
ATOM    145  N   GLU A  33     -46.103 154.399-190.547  1.00  0.00           N  
ATOM    146  CA  GLU A  33     -46.993 154.838-189.434  1.00  0.00           C  
ATOM    147  C   GLU A  33     -48.375 154.202-189.597  1.00  0.00           C  
ATOM    148  O   GLU A  33     -49.081 153.980-188.635  1.00  0.00           O  
ATOM    149  CB  GLU A  33     -47.127 156.362-189.459  1.00  0.00           C  
ATOM    150  CG  GLU A  33     -48.012 156.816-188.298  1.00  0.00           C  
ATOM    151  CD  GLU A  33     -47.876 158.329-188.113  1.00  0.00           C  
ATOM    152  OE1 GLU A  33     -46.767 158.780-187.882  1.00  0.00           O  
ATOM    153  OE2 GLU A  33     -48.884 159.010-188.206  1.00  0.00           O  
ATOM    154  H   GLU A  33     -45.890 155.017-191.277  1.00  0.00           H  
ATOM    155  HA  GLU A  33     -46.566 154.531-188.491  1.00  0.00           H  
ATOM    156  HB2 GLU A  33     -46.149 156.811-189.364  1.00  0.00           H  
ATOM    157  HB3 GLU A  33     -47.574 156.668-190.394  1.00  0.00           H  
ATOM    158  HG2 GLU A  33     -49.042 156.571-188.512  1.00  0.00           H  
ATOM    159  HG3 GLU A  33     -47.704 156.314-187.392  1.00  0.00           H  
ATOM    160  N   ALA A  34     -48.765 153.913-190.810  1.00  0.00           N  
ATOM    161  CA  ALA A  34     -50.102 153.295-191.046  1.00  0.00           C  
ATOM    162  C   ALA A  34     -50.498 152.419-189.853  1.00  0.00           C  
ATOM    163  O   ALA A  34     -49.661 151.885-189.152  1.00  0.00           O  
ATOM    164  CB  ALA A  34     -50.044 152.432-192.308  1.00  0.00           C  
ATOM    165  H   ALA A  34     -48.178 154.108-191.571  1.00  0.00           H  
ATOM    166  HA  ALA A  34     -50.838 154.073-191.179  1.00  0.00           H  
ATOM    167  HB1 ALA A  34     -50.885 151.756-192.322  1.00  0.00           H  
ATOM    168  HB2 ALA A  34     -49.125 151.865-192.312  1.00  0.00           H  
ATOM    169  HB3 ALA A  34     -50.078 153.068-193.180  1.00  0.00           H  
ATOM    170  N   LEU A  35     -51.773 152.273-189.625  1.00  0.00           N  
ATOM    171  CA  LEU A  35     -52.253 151.436-188.487  1.00  0.00           C  
ATOM    172  C   LEU A  35     -51.546 150.063-188.539  1.00  0.00           C  
ATOM    173  O   LEU A  35     -50.796 149.791-189.457  1.00  0.00           O  
ATOM    174  CB  LEU A  35     -53.781 151.294-188.599  1.00  0.00           C  
ATOM    175  CG  LEU A  35     -54.522 152.623-188.263  1.00  0.00           C  
ATOM    176  CD1 LEU A  35     -53.581 153.680-187.665  1.00  0.00           C  
ATOM    177  CD2 LEU A  35     -55.177 153.217-189.520  1.00  0.00           C  
ATOM    178  H   LEU A  35     -52.422 152.715-190.209  1.00  0.00           H  
ATOM    179  HA  LEU A  35     -51.992 151.913-187.559  1.00  0.00           H  
ATOM    180  HB2 LEU A  35     -54.023 150.995-189.602  1.00  0.00           H  
ATOM    181  HB3 LEU A  35     -54.118 150.532-187.923  1.00  0.00           H  
ATOM    182  HG  LEU A  35     -55.297 152.410-187.542  1.00  0.00           H  
ATOM    183 HD11 LEU A  35     -52.721 153.809-188.303  1.00  0.00           H  
ATOM    184 HD12 LEU A  35     -53.264 153.369-186.681  1.00  0.00           H  
ATOM    185 HD13 LEU A  35     -54.109 154.618-187.586  1.00  0.00           H  
ATOM    186 HD21 LEU A  35     -56.214 152.929-189.554  1.00  0.00           H  
ATOM    187 HD22 LEU A  35     -54.675 152.862-190.407  1.00  0.00           H  
ATOM    188 HD23 LEU A  35     -55.113 154.295-189.482  1.00  0.00           H  
ATOM    189  N   PRO A  36     -51.729 149.225-187.535  1.00  0.00           N  
ATOM    190  CA  PRO A  36     -51.040 147.894-187.441  1.00  0.00           C  
ATOM    191  C   PRO A  36     -51.504 146.829-188.450  1.00  0.00           C  
ATOM    192  O   PRO A  36     -50.691 146.090-188.968  1.00  0.00           O  
ATOM    193  CB  PRO A  36     -51.335 147.422-186.008  1.00  0.00           C  
ATOM    194  CG  PRO A  36     -51.907 148.607-185.298  1.00  0.00           C  
ATOM    195  CD  PRO A  36     -52.601 149.432-186.371  1.00  0.00           C  
ATOM    196  HA  PRO A  36     -49.977 148.037-187.539  1.00  0.00           H  
ATOM    197  HB2 PRO A  36     -52.052 146.614-186.021  1.00  0.00           H  
ATOM    198  HB3 PRO A  36     -50.423 147.104-185.525  1.00  0.00           H  
ATOM    199  HG2 PRO A  36     -52.622 148.287-184.553  1.00  0.00           H  
ATOM    200  HG3 PRO A  36     -51.119 149.181-184.836  1.00  0.00           H  
ATOM    201  HD2 PRO A  36     -53.588 149.040-186.556  1.00  0.00           H  
ATOM    202  HD3 PRO A  36     -52.641 150.470-186.092  1.00  0.00           H  
ATOM    203  N   GLY A  37     -52.774 146.707-188.734  1.00  0.00           N  
ATOM    204  CA  GLY A  37     -53.182 145.638-189.705  1.00  0.00           C  
ATOM    205  C   GLY A  37     -53.559 144.354-188.956  1.00  0.00           C  
ATOM    206  O   GLY A  37     -52.709 143.545-188.645  1.00  0.00           O  
ATOM    207  H   GLY A  37     -53.448 147.296-188.315  1.00  0.00           H  
ATOM    208  HA2 GLY A  37     -54.014 145.962-190.291  1.00  0.00           H  
ATOM    209  HA3 GLY A  37     -52.351 145.428-190.363  1.00  0.00           H  
ATOM    210  N   ARG A  38     -54.823 144.143-188.668  1.00  0.00           N  
ATOM    211  CA  ARG A  38     -55.206 142.890-187.952  1.00  0.00           C  
ATOM    212  C   ARG A  38     -55.662 141.843-188.971  1.00  0.00           C  
ATOM    213  O   ARG A  38     -55.545 142.033-190.166  1.00  0.00           O  
ATOM    214  CB  ARG A  38     -56.343 143.175-186.972  1.00  0.00           C  
ATOM    215  CG  ARG A  38     -55.760 143.525-185.601  1.00  0.00           C  
ATOM    216  CD  ARG A  38     -55.369 142.238-184.869  1.00  0.00           C  
ATOM    217  NE  ARG A  38     -54.262 142.528-183.915  1.00  0.00           N  
ATOM    218  CZ  ARG A  38     -54.521 143.103-182.772  1.00  0.00           C  
ATOM    219  NH1 ARG A  38     -55.748 143.421-182.465  1.00  0.00           N  
ATOM    220  NH2 ARG A  38     -53.551 143.360-181.937  1.00  0.00           N  
ATOM    221  H   ARG A  38     -55.517 144.799-188.926  1.00  0.00           H  
ATOM    222  HA  ARG A  38     -54.351 142.514-187.410  1.00  0.00           H  
ATOM    223  HB2 ARG A  38     -56.929 144.002-187.336  1.00  0.00           H  
ATOM    224  HB3 ARG A  38     -56.971 142.300-186.885  1.00  0.00           H  
ATOM    225  HG2 ARG A  38     -54.887 144.146-185.728  1.00  0.00           H  
ATOM    226  HG3 ARG A  38     -56.500 144.056-185.021  1.00  0.00           H  
ATOM    227  HD2 ARG A  38     -56.221 141.859-184.327  1.00  0.00           H  
ATOM    228  HD3 ARG A  38     -55.041 141.501-185.587  1.00  0.00           H  
ATOM    229  HE  ARG A  38     -53.340 142.288-184.145  1.00  0.00           H  
ATOM    230 HH11 ARG A  38     -56.491 143.224-183.104  1.00  0.00           H  
ATOM    231 HH12 ARG A  38     -55.946 143.862-181.589  1.00  0.00           H  
ATOM    232 HH21 ARG A  38     -52.610 143.117-182.173  1.00  0.00           H  
ATOM    233 HH22 ARG A  38     -53.749 143.802-181.062  1.00  0.00           H  
ATOM    234  N   THR A  39     -56.174 140.734-188.509  1.00  0.00           N  
ATOM    235  CA  THR A  39     -56.631 139.672-189.452  1.00  0.00           C  
ATOM    236  C   THR A  39     -58.100 139.326-189.177  1.00  0.00           C  
ATOM    237  O   THR A  39     -58.496 138.181-189.260  1.00  0.00           O  
ATOM    238  CB  THR A  39     -55.773 138.421-189.252  1.00  0.00           C  
ATOM    239  OG1 THR A  39     -55.661 138.142-187.863  1.00  0.00           O  
ATOM    240  CG2 THR A  39     -54.381 138.653-189.843  1.00  0.00           C  
ATOM    241  H   THR A  39     -56.256 140.598-187.542  1.00  0.00           H  
ATOM    242  HA  THR A  39     -56.522 140.019-190.471  1.00  0.00           H  
ATOM    243  HB  THR A  39     -56.235 137.583-189.751  1.00  0.00           H  
ATOM    244  HG1 THR A  39     -56.312 137.473-187.641  1.00  0.00           H  
ATOM    245 HG21 THR A  39     -54.469 138.860-190.899  1.00  0.00           H  
ATOM    246 HG22 THR A  39     -53.776 137.770-189.697  1.00  0.00           H  
ATOM    247 HG23 THR A  39     -53.917 139.493-189.348  1.00  0.00           H  
ATOM    248  N   GLU A  40     -58.914 140.297-188.843  1.00  0.00           N  
ATOM    249  CA  GLU A  40     -60.348 139.996-188.564  1.00  0.00           C  
ATOM    250  C   GLU A  40     -61.233 140.606-189.658  1.00  0.00           C  
ATOM    251  O   GLU A  40     -61.632 141.750-189.576  1.00  0.00           O  
ATOM    252  CB  GLU A  40     -60.736 140.591-187.209  1.00  0.00           C  
ATOM    253  CG  GLU A  40     -61.671 139.627-186.477  1.00  0.00           C  
ATOM    254  CD  GLU A  40     -62.528 140.408-185.477  1.00  0.00           C  
ATOM    255  OE1 GLU A  40     -61.996 140.803-184.453  1.00  0.00           O  
ATOM    256  OE2 GLU A  40     -63.702 140.596-185.754  1.00  0.00           O  
ATOM    257  H   GLU A  40     -58.584 141.218-188.771  1.00  0.00           H  
ATOM    258  HA  GLU A  40     -60.492 138.926-188.539  1.00  0.00           H  
ATOM    259  HB2 GLU A  40     -59.846 140.748-186.617  1.00  0.00           H  
ATOM    260  HB3 GLU A  40     -61.240 141.534-187.361  1.00  0.00           H  
ATOM    261  HG2 GLU A  40     -62.312 139.133-187.192  1.00  0.00           H  
ATOM    262  HG3 GLU A  40     -61.086 138.888-185.949  1.00  0.00           H  
ATOM    263  N   PRO A  41     -61.540 139.840-190.673  1.00  0.00           N  
ATOM    264  CA  PRO A  41     -62.394 140.298-191.804  1.00  0.00           C  
ATOM    265  C   PRO A  41     -63.889 140.188-191.483  1.00  0.00           C  
ATOM    266  O   PRO A  41     -64.272 139.798-190.398  1.00  0.00           O  
ATOM    267  CB  PRO A  41     -62.018 139.341-192.932  1.00  0.00           C  
ATOM    268  CG  PRO A  41     -61.623 138.070-192.251  1.00  0.00           C  
ATOM    269  CD  PRO A  41     -61.101 138.447-190.858  1.00  0.00           C  
ATOM    270  HA  PRO A  41     -62.141 141.306-192.085  1.00  0.00           H  
ATOM    271  HB2 PRO A  41     -62.866 139.171-193.578  1.00  0.00           H  
ATOM    272  HB3 PRO A  41     -61.188 139.736-193.497  1.00  0.00           H  
ATOM    273  HG2 PRO A  41     -62.480 137.419-192.159  1.00  0.00           H  
ATOM    274  HG3 PRO A  41     -60.844 137.577-192.815  1.00  0.00           H  
ATOM    275  HD2 PRO A  41     -61.540 137.809-190.106  1.00  0.00           H  
ATOM    276  HD3 PRO A  41     -60.024 138.384-190.830  1.00  0.00           H  
ATOM    277  N   ILE A  42     -64.738 140.527-192.418  1.00  0.00           N  
ATOM    278  CA  ILE A  42     -66.204 140.438-192.159  1.00  0.00           C  
ATOM    279  C   ILE A  42     -66.906 139.847-193.390  1.00  0.00           C  
ATOM    280  O   ILE A  42     -66.646 140.247-194.507  1.00  0.00           O  
ATOM    281  CB  ILE A  42     -66.756 141.838-191.885  1.00  0.00           C  
ATOM    282  CG1 ILE A  42     -65.797 142.885-192.456  1.00  0.00           C  
ATOM    283  CG2 ILE A  42     -66.895 142.045-190.375  1.00  0.00           C  
ATOM    284  CD1 ILE A  42     -66.564 144.176-192.743  1.00  0.00           C  
ATOM    285  H   ILE A  42     -64.410 140.839-193.287  1.00  0.00           H  
ATOM    286  HA  ILE A  42     -66.374 139.810-191.300  1.00  0.00           H  
ATOM    287  HB  ILE A  42     -67.724 141.940-192.352  1.00  0.00           H  
ATOM    288 HG12 ILE A  42     -65.013 143.083-191.739  1.00  0.00           H  
ATOM    289 HG13 ILE A  42     -65.361 142.513-193.371  1.00  0.00           H  
ATOM    290 HG21 ILE A  42     -66.047 141.606-189.872  1.00  0.00           H  
ATOM    291 HG22 ILE A  42     -67.803 141.572-190.029  1.00  0.00           H  
ATOM    292 HG23 ILE A  42     -66.934 143.102-190.159  1.00  0.00           H  
ATOM    293 HD11 ILE A  42     -67.259 144.009-193.554  1.00  0.00           H  
ATOM    294 HD12 ILE A  42     -65.869 144.955-193.020  1.00  0.00           H  
ATOM    295 HD13 ILE A  42     -67.109 144.476-191.860  1.00  0.00           H  
ATOM    296  N   PRO A  43     -67.794 138.901-193.189  1.00  0.00           N  
ATOM    297  CA  PRO A  43     -68.544 138.252-194.304  1.00  0.00           C  
ATOM    298  C   PRO A  43     -69.680 139.136-194.834  1.00  0.00           C  
ATOM    299  O   PRO A  43     -69.950 140.197-194.308  1.00  0.00           O  
ATOM    300  CB  PRO A  43     -69.112 136.988-193.661  1.00  0.00           C  
ATOM    301  CG  PRO A  43     -69.273 137.326-192.216  1.00  0.00           C  
ATOM    302  CD  PRO A  43     -68.180 138.344-191.880  1.00  0.00           C  
ATOM    303  HA  PRO A  43     -67.873 137.982-195.102  1.00  0.00           H  
ATOM    304  HB2 PRO A  43     -70.068 136.741-194.097  1.00  0.00           H  
ATOM    305  HB3 PRO A  43     -68.422 136.165-193.779  1.00  0.00           H  
ATOM    306  HG2 PRO A  43     -70.248 137.759-192.045  1.00  0.00           H  
ATOM    307  HG3 PRO A  43     -69.151 136.438-191.613  1.00  0.00           H  
ATOM    308  HD2 PRO A  43     -68.570 139.120-191.237  1.00  0.00           H  
ATOM    309  HD3 PRO A  43     -67.338 137.852-191.415  1.00  0.00           H  
ATOM    310  N   VAL A  44     -70.347 138.705-195.872  1.00  0.00           N  
ATOM    311  CA  VAL A  44     -71.465 139.518-196.431  1.00  0.00           C  
ATOM    312  C   VAL A  44     -72.539 138.587-197.004  1.00  0.00           C  
ATOM    313  O   VAL A  44     -72.527 137.394-196.772  1.00  0.00           O  
ATOM    314  CB  VAL A  44     -70.932 140.433-197.538  1.00  0.00           C  
ATOM    315  CG1 VAL A  44     -70.356 141.708-196.915  1.00  0.00           C  
ATOM    316  CG2 VAL A  44     -69.834 139.707-198.320  1.00  0.00           C  
ATOM    317  H   VAL A  44     -70.115 137.845-196.281  1.00  0.00           H  
ATOM    318  HA  VAL A  44     -71.896 140.121-195.645  1.00  0.00           H  
ATOM    319  HB  VAL A  44     -71.737 140.693-198.208  1.00  0.00           H  
ATOM    320 HG11 VAL A  44     -69.503 141.457-196.302  1.00  0.00           H  
ATOM    321 HG12 VAL A  44     -71.110 142.184-196.307  1.00  0.00           H  
ATOM    322 HG13 VAL A  44     -70.047 142.385-197.700  1.00  0.00           H  
ATOM    323 HG21 VAL A  44     -69.566 140.289-199.189  1.00  0.00           H  
ATOM    324 HG22 VAL A  44     -70.196 138.739-198.633  1.00  0.00           H  
ATOM    325 HG23 VAL A  44     -68.966 139.581-197.689  1.00  0.00           H  
ATOM    326  N   THR A  45     -73.471 139.123-197.745  1.00  0.00           N  
ATOM    327  CA  THR A  45     -74.550 138.273-198.330  1.00  0.00           C  
ATOM    328  C   THR A  45     -73.930 137.054-199.017  1.00  0.00           C  
ATOM    329  O   THR A  45     -73.528 137.112-200.161  1.00  0.00           O  
ATOM    330  CB  THR A  45     -75.342 139.087-199.355  1.00  0.00           C  
ATOM    331  OG1 THR A  45     -76.468 138.336-199.785  1.00  0.00           O  
ATOM    332  CG2 THR A  45     -74.450 139.407-200.556  1.00  0.00           C  
ATOM    333  H   THR A  45     -73.463 140.087-197.915  1.00  0.00           H  
ATOM    334  HA  THR A  45     -75.213 137.943-197.542  1.00  0.00           H  
ATOM    335  HB  THR A  45     -75.675 140.009-198.903  1.00  0.00           H  
ATOM    336  HG1 THR A  45     -76.212 137.412-199.825  1.00  0.00           H  
ATOM    337 HG21 THR A  45     -74.659 138.711-201.354  1.00  0.00           H  
ATOM    338 HG22 THR A  45     -73.413 139.321-200.266  1.00  0.00           H  
ATOM    339 HG23 THR A  45     -74.648 140.413-200.893  1.00  0.00           H  
ATOM    340  N   ALA A  46     -73.833 135.954-198.322  1.00  0.00           N  
ATOM    341  CA  ALA A  46     -73.228 134.750-198.909  1.00  0.00           C  
ATOM    342  C   ALA A  46     -73.933 134.354-200.177  1.00  0.00           C  
ATOM    343  O   ALA A  46     -73.297 134.136-201.189  1.00  0.00           O  
ATOM    344  CB  ALA A  46     -73.263 133.597-197.906  1.00  0.00           C  
ATOM    345  H   ALA A  46     -74.132 135.927-197.409  1.00  0.00           H  
ATOM    346  HA  ALA A  46     -72.237 134.972-199.157  1.00  0.00           H  
ATOM    347  HB1 ALA A  46     -73.324 132.659-198.438  1.00  0.00           H  
ATOM    348  HB2 ALA A  46     -74.125 133.705-197.264  1.00  0.00           H  
ATOM    349  HB3 ALA A  46     -72.364 133.614-197.308  1.00  0.00           H  
ATOM    350  N   LYS A  47     -75.216 134.248-200.186  1.00  0.00           N  
ATOM    351  CA  LYS A  47     -75.810 133.866-201.467  1.00  0.00           C  
ATOM    352  C   LYS A  47     -75.987 135.117-202.305  1.00  0.00           C  
ATOM    353  O   LYS A  47     -76.931 135.865-202.152  1.00  0.00           O  
ATOM    354  CB  LYS A  47     -77.163 133.186-201.272  1.00  0.00           C  
ATOM    355  CG  LYS A  47     -76.955 131.774-200.718  1.00  0.00           C  
ATOM    356  CD  LYS A  47     -78.252 131.282-200.071  1.00  0.00           C  
ATOM    357  CE  LYS A  47     -77.939 130.131-199.113  1.00  0.00           C  
ATOM    358  NZ  LYS A  47     -76.950 129.213-199.745  1.00  0.00           N  
ATOM    359  H   LYS A  47     -75.760 134.419-199.389  1.00  0.00           H  
ATOM    360  HA  LYS A  47     -75.123 133.194-201.973  1.00  0.00           H  
ATOM    361  HB2 LYS A  47     -77.757 133.762-200.578  1.00  0.00           H  
ATOM    362  HB3 LYS A  47     -77.674 133.132-202.228  1.00  0.00           H  
ATOM    363  HG2 LYS A  47     -76.682 131.109-201.524  1.00  0.00           H  
ATOM    364  HG3 LYS A  47     -76.168 131.790-199.980  1.00  0.00           H  
ATOM    365  HD2 LYS A  47     -78.712 132.091-199.523  1.00  0.00           H  
ATOM    366  HD3 LYS A  47     -78.930 130.937-200.839  1.00  0.00           H  
ATOM    367  HE2 LYS A  47     -77.527 130.528-198.197  1.00  0.00           H  
ATOM    368  HE3 LYS A  47     -78.846 129.587-198.894  1.00  0.00           H  
ATOM    369  HZ1 LYS A  47     -77.452 128.472-200.273  1.00  0.00           H  
ATOM    370  HZ2 LYS A  47     -76.362 128.776-199.006  1.00  0.00           H  
ATOM    371  HZ3 LYS A  47     -76.344 129.750-200.397  1.00  0.00           H  
ATOM    372  N   HIS A  48     -75.074 135.328-203.194  1.00  0.00           N  
ATOM    373  CA  HIS A  48     -75.144 136.522-204.089  1.00  0.00           C  
ATOM    374  C   HIS A  48     -76.616 136.858-204.352  1.00  0.00           C  
ATOM    375  O   HIS A  48     -77.358 136.067-204.899  1.00  0.00           O  
ATOM    376  CB  HIS A  48     -74.461 136.188-205.418  1.00  0.00           C  
ATOM    377  CG  HIS A  48     -74.011 137.450-206.101  1.00  0.00           C  
ATOM    378  ND1 HIS A  48     -74.441 137.791-207.375  1.00  0.00           N  
ATOM    379  CD2 HIS A  48     -73.150 138.450-205.718  1.00  0.00           C  
ATOM    380  CE1 HIS A  48     -73.844 138.948-207.710  1.00  0.00           C  
ATOM    381  NE2 HIS A  48     -73.049 139.390-206.736  1.00  0.00           N  
ATOM    382  H   HIS A  48     -74.316 134.700-203.254  1.00  0.00           H  
ATOM    383  HA  HIS A  48     -74.651 137.362-203.623  1.00  0.00           H  
ATOM    384  HB2 HIS A  48     -73.609 135.552-205.237  1.00  0.00           H  
ATOM    385  HB3 HIS A  48     -75.158 135.668-206.055  1.00  0.00           H  
ATOM    386  HD2 HIS A  48     -72.626 138.495-204.778  1.00  0.00           H  
ATOM    387  HE1 HIS A  48     -73.986 139.451-208.654  1.00  0.00           H  
ATOM    388  HE2 HIS A  48     -72.508 140.207-206.738  1.00  0.00           H  
ATOM    389  N   HIS A  49     -77.046 138.023-203.945  1.00  0.00           N  
ATOM    390  CA  HIS A  49     -78.474 138.412-204.144  1.00  0.00           C  
ATOM    391  C   HIS A  49     -78.801 138.524-205.637  1.00  0.00           C  
ATOM    392  O   HIS A  49     -79.911 138.257-206.054  1.00  0.00           O  
ATOM    393  CB  HIS A  49     -78.727 139.762-203.470  1.00  0.00           C  
ATOM    394  CG  HIS A  49     -80.115 139.781-202.893  1.00  0.00           C  
ATOM    395  ND1 HIS A  49     -80.392 140.335-201.653  1.00  0.00           N  
ATOM    396  CD2 HIS A  49     -81.315 139.318-203.373  1.00  0.00           C  
ATOM    397  CE1 HIS A  49     -81.711 140.192-201.431  1.00  0.00           C  
ATOM    398  NE2 HIS A  49     -82.322 139.578-202.448  1.00  0.00           N  
ATOM    399  H   HIS A  49     -76.432 138.638-203.492  1.00  0.00           H  
ATOM    400  HA  HIS A  49     -79.112 137.667-203.694  1.00  0.00           H  
ATOM    401  HB2 HIS A  49     -78.006 139.911-202.680  1.00  0.00           H  
ATOM    402  HB3 HIS A  49     -78.630 140.553-204.200  1.00  0.00           H  
ATOM    403  HD1 HIS A  49     -79.745 140.754-201.048  1.00  0.00           H  
ATOM    404  HD2 HIS A  49     -81.456 138.825-204.323  1.00  0.00           H  
ATOM    405  HE1 HIS A  49     -82.216 140.533-200.539  1.00  0.00           H  
ATOM    406  N   VAL A  50     -77.859 138.921-206.445  1.00  0.00           N  
ATOM    407  CA  VAL A  50     -78.145 139.050-207.904  1.00  0.00           C  
ATOM    408  C   VAL A  50     -78.486 137.676-208.477  1.00  0.00           C  
ATOM    409  O   VAL A  50     -79.414 137.525-209.247  1.00  0.00           O  
ATOM    410  CB  VAL A  50     -76.916 139.609-208.622  1.00  0.00           C  
ATOM    411  CG1 VAL A  50     -77.267 139.894-210.085  1.00  0.00           C  
ATOM    412  CG2 VAL A  50     -76.472 140.904-207.943  1.00  0.00           C  
ATOM    413  H   VAL A  50     -76.969 139.136-206.098  1.00  0.00           H  
ATOM    414  HA  VAL A  50     -78.981 139.717-208.048  1.00  0.00           H  
ATOM    415  HB  VAL A  50     -76.117 138.886-208.581  1.00  0.00           H  
ATOM    416 HG11 VAL A  50     -77.344 138.963-210.625  1.00  0.00           H  
ATOM    417 HG12 VAL A  50     -76.495 140.506-210.528  1.00  0.00           H  
ATOM    418 HG13 VAL A  50     -78.212 140.417-210.132  1.00  0.00           H  
ATOM    419 HG21 VAL A  50     -75.394 140.932-207.886  1.00  0.00           H  
ATOM    420 HG22 VAL A  50     -76.886 140.947-206.946  1.00  0.00           H  
ATOM    421 HG23 VAL A  50     -76.822 141.750-208.516  1.00  0.00           H  
ATOM    422  N   SER A  51     -77.737 136.674-208.113  1.00  0.00           N  
ATOM    423  CA  SER A  51     -78.012 135.310-208.639  1.00  0.00           C  
ATOM    424  C   SER A  51     -78.639 134.442-207.542  1.00  0.00           C  
ATOM    425  O   SER A  51     -79.600 133.737-207.774  1.00  0.00           O  
ATOM    426  CB  SER A  51     -76.702 134.678-209.111  1.00  0.00           C  
ATOM    427  OG  SER A  51     -75.882 135.674-209.699  1.00  0.00           O  
ATOM    428  H   SER A  51     -76.992 136.820-207.495  1.00  0.00           H  
ATOM    429  HA  SER A  51     -78.696 135.379-209.473  1.00  0.00           H  
ATOM    430  HB2 SER A  51     -76.188 134.248-208.270  1.00  0.00           H  
ATOM    431  HB3 SER A  51     -76.913 133.908-209.839  1.00  0.00           H  
ATOM    432  HG  SER A  51     -75.150 135.839-209.100  1.00  0.00           H  
ATOM    433  N   GLY A  52     -78.105 134.481-206.347  1.00  0.00           N  
ATOM    434  CA  GLY A  52     -78.678 133.654-205.253  1.00  0.00           C  
ATOM    435  C   GLY A  52     -77.826 132.401-205.072  1.00  0.00           C  
ATOM    436  O   GLY A  52     -78.126 131.547-204.262  1.00  0.00           O  
ATOM    437  H   GLY A  52     -77.330 135.051-206.168  1.00  0.00           H  
ATOM    438  HA2 GLY A  52     -78.670 134.225-204.334  1.00  0.00           H  
ATOM    439  HA3 GLY A  52     -79.691 133.375-205.500  1.00  0.00           H  
ATOM    440  N   ASN A  53     -76.743 132.302-205.792  1.00  0.00           N  
ATOM    441  CA  ASN A  53     -75.854 131.125-205.626  1.00  0.00           C  
ATOM    442  C   ASN A  53     -74.986 131.413-204.427  1.00  0.00           C  
ATOM    443  O   ASN A  53     -75.463 131.507-203.316  1.00  0.00           O  
ATOM    444  CB  ASN A  53     -74.960 130.953-206.850  1.00  0.00           C  
ATOM    445  CG  ASN A  53     -74.253 132.267-207.157  1.00  0.00           C  
ATOM    446  OD1 ASN A  53     -74.090 133.104-206.291  1.00  0.00           O  
ATOM    447  ND2 ASN A  53     -73.823 132.481-208.364  1.00  0.00           N  
ATOM    448  H   ASN A  53     -76.498 133.017-206.413  1.00  0.00           H  
ATOM    449  HA  ASN A  53     -76.440 130.233-205.459  1.00  0.00           H  
ATOM    450  HB2 ASN A  53     -74.225 130.190-206.656  1.00  0.00           H  
ATOM    451  HB3 ASN A  53     -75.553 130.669-207.692  1.00  0.00           H  
ATOM    452 HD21 ASN A  53     -73.957 131.804-209.061  1.00  0.00           H  
ATOM    453 HD22 ASN A  53     -73.369 133.315-208.578  1.00  0.00           H  
ATOM    454  N   ARG A  54     -73.718 131.591-204.634  1.00  0.00           N  
ATOM    455  CA  ARG A  54     -72.860 131.915-203.484  1.00  0.00           C  
ATOM    456  C   ARG A  54     -72.006 133.115-203.788  1.00  0.00           C  
ATOM    457  O   ARG A  54     -71.946 133.639-204.883  1.00  0.00           O  
ATOM    458  CB  ARG A  54     -71.942 130.757-203.161  1.00  0.00           C  
ATOM    459  CG  ARG A  54     -72.277 130.191-201.780  1.00  0.00           C  
ATOM    460  CD  ARG A  54     -71.305 129.059-201.443  1.00  0.00           C  
ATOM    461  NE  ARG A  54     -71.927 128.157-200.431  1.00  0.00           N  
ATOM    462  CZ  ARG A  54     -71.624 126.886-200.415  1.00  0.00           C  
ATOM    463  NH1 ARG A  54     -70.778 126.405-201.284  1.00  0.00           N  
ATOM    464  NH2 ARG A  54     -72.167 126.098-199.528  1.00  0.00           N  
ATOM    465  H   ARG A  54     -73.335 131.527-205.543  1.00  0.00           H  
ATOM    466  HA  ARG A  54     -73.464 132.129-202.625  1.00  0.00           H  
ATOM    467  HB2 ARG A  54     -72.070 130.018-203.883  1.00  0.00           H  
ATOM    468  HB3 ARG A  54     -70.925 131.088-203.185  1.00  0.00           H  
ATOM    469  HG2 ARG A  54     -72.194 130.972-201.040  1.00  0.00           H  
ATOM    470  HG3 ARG A  54     -73.287 129.810-201.787  1.00  0.00           H  
ATOM    471  HD2 ARG A  54     -71.083 128.497-202.338  1.00  0.00           H  
ATOM    472  HD3 ARG A  54     -70.393 129.474-201.042  1.00  0.00           H  
ATOM    473  HE  ARG A  54     -72.561 128.517-199.778  1.00  0.00           H  
ATOM    474 HH11 ARG A  54     -70.361 127.010-201.963  1.00  0.00           H  
ATOM    475 HH12 ARG A  54     -70.546 125.433-201.271  1.00  0.00           H  
ATOM    476 HH21 ARG A  54     -72.815 126.466-198.862  1.00  0.00           H  
ATOM    477 HH22 ARG A  54     -71.934 125.125-199.516  1.00  0.00           H  
ATOM    478  N   THR A  55     -71.332 133.503-202.789  1.00  0.00           N  
ATOM    479  CA  THR A  55     -70.393 134.663-202.885  1.00  0.00           C  
ATOM    480  C   THR A  55     -69.081 134.369-202.141  1.00  0.00           C  
ATOM    481  O   THR A  55     -68.255 135.243-201.974  1.00  0.00           O  
ATOM    482  CB  THR A  55     -71.024 135.904-202.264  1.00  0.00           C  
ATOM    483  OG1 THR A  55     -71.653 135.554-201.053  1.00  0.00           O  
ATOM    484  CG2 THR A  55     -72.051 136.503-203.214  1.00  0.00           C  
ATOM    485  H   THR A  55     -71.451 132.999-201.961  1.00  0.00           H  
ATOM    486  HA  THR A  55     -70.177 134.858-203.925  1.00  0.00           H  
ATOM    487  HB  THR A  55     -70.258 136.627-202.067  1.00  0.00           H  
ATOM    488  HG1 THR A  55     -72.602 135.627-201.179  1.00  0.00           H  
ATOM    489 HG21 THR A  55     -72.316 137.494-202.877  1.00  0.00           H  
ATOM    490 HG22 THR A  55     -72.928 135.880-203.221  1.00  0.00           H  
ATOM    491 HG23 THR A  55     -71.636 136.557-204.210  1.00  0.00           H  
ATOM    492  N   VAL A  56     -68.874 133.162-201.690  1.00  0.00           N  
ATOM    493  CA  VAL A  56     -67.612 132.857-200.962  1.00  0.00           C  
ATOM    494  C   VAL A  56     -67.168 131.430-201.285  1.00  0.00           C  
ATOM    495  O   VAL A  56     -67.949 130.501-201.258  1.00  0.00           O  
ATOM    496  CB  VAL A  56     -67.849 132.989-199.458  1.00  0.00           C  
ATOM    497  CG1 VAL A  56     -68.480 134.350-199.158  1.00  0.00           C  
ATOM    498  CG2 VAL A  56     -68.788 131.876-198.989  1.00  0.00           C  
ATOM    499  H   VAL A  56     -69.536 132.463-201.824  1.00  0.00           H  
ATOM    500  HA  VAL A  56     -66.844 133.551-201.268  1.00  0.00           H  
ATOM    501  HB  VAL A  56     -66.905 132.907-198.937  1.00  0.00           H  
ATOM    502 HG11 VAL A  56     -67.850 135.133-199.552  1.00  0.00           H  
ATOM    503 HG12 VAL A  56     -68.581 134.473-198.089  1.00  0.00           H  
ATOM    504 HG13 VAL A  56     -69.455 134.404-199.620  1.00  0.00           H  
ATOM    505 HG21 VAL A  56     -69.334 131.487-199.836  1.00  0.00           H  
ATOM    506 HG22 VAL A  56     -69.483 132.272-198.264  1.00  0.00           H  
ATOM    507 HG23 VAL A  56     -68.210 131.083-198.538  1.00  0.00           H  
ATOM    508  N   GLU A  57     -65.917 131.259-201.605  1.00  0.00           N  
ATOM    509  CA  GLU A  57     -65.403 129.923-201.949  1.00  0.00           C  
ATOM    510  C   GLU A  57     -66.136 128.832-201.150  1.00  0.00           C  
ATOM    511  O   GLU A  57     -66.610 129.051-200.053  1.00  0.00           O  
ATOM    512  CB  GLU A  57     -63.908 129.862-201.633  1.00  0.00           C  
ATOM    513  CG  GLU A  57     -63.616 130.692-200.381  1.00  0.00           C  
ATOM    514  CD  GLU A  57     -63.542 132.173-200.757  1.00  0.00           C  
ATOM    515  OE1 GLU A  57     -62.891 132.482-201.743  1.00  0.00           O  
ATOM    516  OE2 GLU A  57     -64.135 132.973-200.055  1.00  0.00           O  
ATOM    517  H   GLU A  57     -65.319 132.018-201.647  1.00  0.00           H  
ATOM    518  HA  GLU A  57     -65.546 129.774-203.002  1.00  0.00           H  
ATOM    519  HB2 GLU A  57     -63.618 128.836-201.458  1.00  0.00           H  
ATOM    520  HB3 GLU A  57     -63.346 130.257-202.466  1.00  0.00           H  
ATOM    521  HG2 GLU A  57     -64.406 130.544-199.659  1.00  0.00           H  
ATOM    522  HG3 GLU A  57     -62.674 130.382-199.954  1.00  0.00           H  
ATOM    523  N   PRO A  58     -66.208 127.665-201.725  1.00  0.00           N  
ATOM    524  CA  PRO A  58     -65.627 127.418-203.057  1.00  0.00           C  
ATOM    525  C   PRO A  58     -66.516 127.945-204.162  1.00  0.00           C  
ATOM    526  O   PRO A  58     -67.670 128.274-203.977  1.00  0.00           O  
ATOM    527  CB  PRO A  58     -65.542 125.918-203.156  1.00  0.00           C  
ATOM    528  CG  PRO A  58     -66.709 125.462-202.370  1.00  0.00           C  
ATOM    529  CD  PRO A  58     -66.843 126.447-201.196  1.00  0.00           C  
ATOM    530  HA  PRO A  58     -64.638 127.839-203.127  1.00  0.00           H  
ATOM    531  HB2 PRO A  58     -65.632 125.601-204.185  1.00  0.00           H  
ATOM    532  HB3 PRO A  58     -64.620 125.569-202.734  1.00  0.00           H  
ATOM    533  HG2 PRO A  58     -67.584 125.509-202.997  1.00  0.00           H  
ATOM    534  HG3 PRO A  58     -66.551 124.460-202.012  1.00  0.00           H  
ATOM    535  HD2 PRO A  58     -67.883 126.628-200.965  1.00  0.00           H  
ATOM    536  HD3 PRO A  58     -66.313 126.085-200.328  1.00  0.00           H  
ATOM    537  N   PHE A  59     -65.956 128.011-205.299  1.00  0.00           N  
ATOM    538  CA  PHE A  59     -66.698 128.505-206.492  1.00  0.00           C  
ATOM    539  C   PHE A  59     -66.945 127.333-207.451  1.00  0.00           C  
ATOM    540  O   PHE A  59     -66.210 126.366-207.454  1.00  0.00           O  
ATOM    541  CB  PHE A  59     -65.872 129.581-207.205  1.00  0.00           C  
ATOM    542  CG  PHE A  59     -65.939 130.879-206.430  1.00  0.00           C  
ATOM    543  CD1 PHE A  59     -67.176 131.481-206.170  1.00  0.00           C  
ATOM    544  CD2 PHE A  59     -64.758 131.481-205.973  1.00  0.00           C  
ATOM    545  CE1 PHE A  59     -67.233 132.685-205.455  1.00  0.00           C  
ATOM    546  CE2 PHE A  59     -64.817 132.684-205.258  1.00  0.00           C  
ATOM    547  CZ  PHE A  59     -66.053 133.285-205.000  1.00  0.00           C  
ATOM    548  H   PHE A  59     -65.033 127.726-205.361  1.00  0.00           H  
ATOM    549  HA  PHE A  59     -67.638 128.920-206.176  1.00  0.00           H  
ATOM    550  HB2 PHE A  59     -64.844 129.257-207.273  1.00  0.00           H  
ATOM    551  HB3 PHE A  59     -66.266 129.736-208.198  1.00  0.00           H  
ATOM    552  HD1 PHE A  59     -68.087 131.022-206.522  1.00  0.00           H  
ATOM    553  HD2 PHE A  59     -63.804 131.017-206.173  1.00  0.00           H  
ATOM    554  HE1 PHE A  59     -68.186 133.149-205.254  1.00  0.00           H  
ATOM    555  HE2 PHE A  59     -63.906 133.149-204.907  1.00  0.00           H  
ATOM    556  HZ  PHE A  59     -66.098 134.212-204.448  1.00  0.00           H  
ATOM    557  N   PRO A  60     -67.969 127.418-208.263  1.00  0.00           N  
ATOM    558  CA  PRO A  60     -68.302 126.343-209.240  1.00  0.00           C  
ATOM    559  C   PRO A  60     -67.087 125.925-210.073  1.00  0.00           C  
ATOM    560  O   PRO A  60     -66.369 126.753-210.600  1.00  0.00           O  
ATOM    561  CB  PRO A  60     -69.362 126.972-210.145  1.00  0.00           C  
ATOM    562  CG  PRO A  60     -69.968 128.084-209.355  1.00  0.00           C  
ATOM    563  CD  PRO A  60     -68.920 128.541-208.337  1.00  0.00           C  
ATOM    564  HA  PRO A  60     -68.720 125.489-208.732  1.00  0.00           H  
ATOM    565  HB2 PRO A  60     -68.902 127.360-211.042  1.00  0.00           H  
ATOM    566  HB3 PRO A  60     -70.116 126.242-210.399  1.00  0.00           H  
ATOM    567  HG2 PRO A  60     -70.226 128.903-210.010  1.00  0.00           H  
ATOM    568  HG3 PRO A  60     -70.851 127.732-208.841  1.00  0.00           H  
ATOM    569  HD2 PRO A  60     -68.424 129.437-208.680  1.00  0.00           H  
ATOM    570  HD3 PRO A  60     -69.387 128.709-207.378  1.00  0.00           H  
ATOM    571  N   GLU A  61     -66.850 124.648-210.200  1.00  0.00           N  
ATOM    572  CA  GLU A  61     -65.683 124.184-211.001  1.00  0.00           C  
ATOM    573  C   GLU A  61     -65.675 124.905-212.350  1.00  0.00           C  
ATOM    574  O   GLU A  61     -66.711 125.218-212.902  1.00  0.00           O  
ATOM    575  CB  GLU A  61     -65.787 122.675-211.229  1.00  0.00           C  
ATOM    576  CG  GLU A  61     -67.119 122.353-211.910  1.00  0.00           C  
ATOM    577  CD  GLU A  61     -67.400 120.853-211.796  1.00  0.00           C  
ATOM    578  OE1 GLU A  61     -67.921 120.445-210.771  1.00  0.00           O  
ATOM    579  OE2 GLU A  61     -67.089 120.139-212.735  1.00  0.00           O  
ATOM    580  H   GLU A  61     -67.440 123.995-209.769  1.00  0.00           H  
ATOM    581  HA  GLU A  61     -64.769 124.406-210.469  1.00  0.00           H  
ATOM    582  HB2 GLU A  61     -64.973 122.349-211.859  1.00  0.00           H  
ATOM    583  HB3 GLU A  61     -65.735 122.163-210.280  1.00  0.00           H  
ATOM    584  HG2 GLU A  61     -67.912 122.905-211.427  1.00  0.00           H  
ATOM    585  HG3 GLU A  61     -67.068 122.632-212.951  1.00  0.00           H  
ATOM    586  N   GLY A  62     -64.516 125.174-212.885  1.00  0.00           N  
ATOM    587  CA  GLY A  62     -64.447 125.876-214.197  1.00  0.00           C  
ATOM    588  C   GLY A  62     -64.806 127.351-214.004  1.00  0.00           C  
ATOM    589  O   GLY A  62     -65.586 127.913-214.747  1.00  0.00           O  
ATOM    590  H   GLY A  62     -63.692 124.915-212.423  1.00  0.00           H  
ATOM    591  HA2 GLY A  62     -63.445 125.799-214.595  1.00  0.00           H  
ATOM    592  HA3 GLY A  62     -65.144 125.422-214.886  1.00  0.00           H  
ATOM    593  N   THR A  63     -64.243 127.981-213.011  1.00  0.00           N  
ATOM    594  CA  THR A  63     -64.551 129.418-212.767  1.00  0.00           C  
ATOM    595  C   THR A  63     -63.251 130.208-212.641  1.00  0.00           C  
ATOM    596  O   THR A  63     -62.312 129.784-211.999  1.00  0.00           O  
ATOM    597  CB  THR A  63     -65.350 129.560-211.471  1.00  0.00           C  
ATOM    598  OG1 THR A  63     -65.007 128.503-210.586  1.00  0.00           O  
ATOM    599  CG2 THR A  63     -66.845 129.507-211.780  1.00  0.00           C  
ATOM    600  H   THR A  63     -63.616 127.509-212.422  1.00  0.00           H  
ATOM    601  HA  THR A  63     -65.131 129.812-213.589  1.00  0.00           H  
ATOM    602  HB  THR A  63     -65.117 130.507-211.008  1.00  0.00           H  
ATOM    603  HG1 THR A  63     -64.220 128.764-210.103  1.00  0.00           H  
ATOM    604 HG21 THR A  63     -67.030 128.752-212.530  1.00  0.00           H  
ATOM    605 HG22 THR A  63     -67.169 130.468-212.150  1.00  0.00           H  
ATOM    606 HG23 THR A  63     -67.391 129.263-210.881  1.00  0.00           H  
ATOM    607  N   GLN A  64     -63.198 131.363-213.240  1.00  0.00           N  
ATOM    608  CA  GLN A  64     -61.969 132.194-213.145  1.00  0.00           C  
ATOM    609  C   GLN A  64     -62.233 133.343-212.179  1.00  0.00           C  
ATOM    610  O   GLN A  64     -63.346 133.809-212.050  1.00  0.00           O  
ATOM    611  CB  GLN A  64     -61.614 132.755-214.522  1.00  0.00           C  
ATOM    612  CG  GLN A  64     -61.093 131.622-215.414  1.00  0.00           C  
ATOM    613  CD  GLN A  64     -59.853 132.124-216.202  1.00  0.00           C  
ATOM    614  OE1 GLN A  64     -59.504 133.282-216.094  1.00  0.00           O  
ATOM    615  NE2 GLN A  64     -59.154 131.327-217.004  1.00  0.00           N  
ATOM    616  H   GLN A  64     -63.974 131.689-213.741  1.00  0.00           H  
ATOM    617  HA  GLN A  64     -61.151 131.592-212.777  1.00  0.00           H  
ATOM    618  HB2 GLN A  64     -62.494 133.190-214.969  1.00  0.00           H  
ATOM    619  HB3 GLN A  64     -60.853 133.513-214.413  1.00  0.00           H  
ATOM    620  HG2 GLN A  64     -60.828 130.782-214.783  1.00  0.00           H  
ATOM    621  HG3 GLN A  64     -61.881 131.331-216.099  1.00  0.00           H  
ATOM    622 HE21 GLN A  64     -59.398 130.369-217.135  1.00  0.00           H  
ATOM    623 HE22 GLN A  64     -58.368 131.701-217.479  1.00  0.00           H  
ATOM    624  N   MET A  65     -61.228 133.804-211.496  1.00  0.00           N  
ATOM    625  CA  MET A  65     -61.444 134.923-210.540  1.00  0.00           C  
ATOM    626  C   MET A  65     -60.289 135.914-210.635  1.00  0.00           C  
ATOM    627  O   MET A  65     -59.166 135.613-210.283  1.00  0.00           O  
ATOM    628  CB  MET A  65     -61.529 134.378-209.113  1.00  0.00           C  
ATOM    629  CG  MET A  65     -60.817 133.025-209.030  1.00  0.00           C  
ATOM    630  SD  MET A  65     -59.254 133.106-209.940  1.00  0.00           S  
ATOM    631  CE  MET A  65     -58.554 131.554-209.327  1.00  0.00           C  
ATOM    632  H   MET A  65     -60.336 133.417-211.613  1.00  0.00           H  
ATOM    633  HA  MET A  65     -62.366 135.428-210.784  1.00  0.00           H  
ATOM    634  HB2 MET A  65     -61.058 135.076-208.437  1.00  0.00           H  
ATOM    635  HB3 MET A  65     -62.566 134.255-208.837  1.00  0.00           H  
ATOM    636  HG2 MET A  65     -60.618 132.788-207.996  1.00  0.00           H  
ATOM    637  HG3 MET A  65     -61.446 132.260-209.460  1.00  0.00           H  
ATOM    638  HE1 MET A  65     -57.973 131.087-210.111  1.00  0.00           H  
ATOM    639  HE2 MET A  65     -59.351 130.891-209.030  1.00  0.00           H  
ATOM    640  HE3 MET A  65     -57.921 131.757-208.475  1.00  0.00           H  
ATOM    641  N   ALA A  66     -60.558 137.098-211.103  1.00  0.00           N  
ATOM    642  CA  ALA A  66     -59.474 138.110-211.211  1.00  0.00           C  
ATOM    643  C   ALA A  66     -59.757 139.238-210.196  1.00  0.00           C  
ATOM    644  O   ALA A  66     -60.607 139.089-209.341  1.00  0.00           O  
ATOM    645  CB  ALA A  66     -59.454 138.670-212.638  1.00  0.00           C  
ATOM    646  H   ALA A  66     -61.474 137.323-211.375  1.00  0.00           H  
ATOM    647  HA  ALA A  66     -58.527 137.626-210.988  1.00  0.00           H  
ATOM    648  HB1 ALA A  66     -58.450 138.980-212.894  1.00  0.00           H  
ATOM    649  HB2 ALA A  66     -60.121 139.517-212.705  1.00  0.00           H  
ATOM    650  HB3 ALA A  66     -59.778 137.905-213.327  1.00  0.00           H  
ATOM    651  N   VAL A  67     -59.079 140.367-210.264  1.00  0.00           N  
ATOM    652  CA  VAL A  67     -59.364 141.449-209.286  1.00  0.00           C  
ATOM    653  C   VAL A  67     -59.279 142.798-209.998  1.00  0.00           C  
ATOM    654  O   VAL A  67     -58.338 143.070-210.718  1.00  0.00           O  
ATOM    655  CB  VAL A  67     -58.341 141.397-208.153  1.00  0.00           C  
ATOM    656  CG1 VAL A  67     -58.292 142.751-207.443  1.00  0.00           C  
ATOM    657  CG2 VAL A  67     -58.743 140.311-207.152  1.00  0.00           C  
ATOM    658  H   VAL A  67     -58.394 140.512-210.952  1.00  0.00           H  
ATOM    659  HA  VAL A  67     -60.358 141.317-208.883  1.00  0.00           H  
ATOM    660  HB  VAL A  67     -57.368 141.167-208.560  1.00  0.00           H  
ATOM    661 HG11 VAL A  67     -59.226 143.273-207.598  1.00  0.00           H  
ATOM    662 HG12 VAL A  67     -57.481 143.340-207.844  1.00  0.00           H  
ATOM    663 HG13 VAL A  67     -58.139 142.598-206.386  1.00  0.00           H  
ATOM    664 HG21 VAL A  67     -59.734 140.518-206.776  1.00  0.00           H  
ATOM    665 HG22 VAL A  67     -58.041 140.302-206.331  1.00  0.00           H  
ATOM    666 HG23 VAL A  67     -58.737 139.349-207.642  1.00  0.00           H  
ATOM    667  N   PHE A  68     -60.249 143.646-209.810  1.00  0.00           N  
ATOM    668  CA  PHE A  68     -60.210 144.971-210.484  1.00  0.00           C  
ATOM    669  C   PHE A  68     -60.293 146.071-209.432  1.00  0.00           C  
ATOM    670  O   PHE A  68     -60.808 145.865-208.351  1.00  0.00           O  
ATOM    671  CB  PHE A  68     -61.405 145.096-211.426  1.00  0.00           C  
ATOM    672  CG  PHE A  68     -61.291 144.094-212.549  1.00  0.00           C  
ATOM    673  CD1 PHE A  68     -61.752 142.786-212.370  1.00  0.00           C  
ATOM    674  CD2 PHE A  68     -60.747 144.483-213.778  1.00  0.00           C  
ATOM    675  CE1 PHE A  68     -61.666 141.862-213.418  1.00  0.00           C  
ATOM    676  CE2 PHE A  68     -60.667 143.562-214.832  1.00  0.00           C  
ATOM    677  CZ  PHE A  68     -61.126 142.250-214.654  1.00  0.00           C  
ATOM    678  H   PHE A  68     -61.005 143.413-209.227  1.00  0.00           H  
ATOM    679  HA  PHE A  68     -59.293 145.069-211.045  1.00  0.00           H  
ATOM    680  HB2 PHE A  68     -62.316 144.913-210.875  1.00  0.00           H  
ATOM    681  HB3 PHE A  68     -61.431 146.092-211.838  1.00  0.00           H  
ATOM    682  HD1 PHE A  68     -62.167 142.486-211.419  1.00  0.00           H  
ATOM    683  HD2 PHE A  68     -60.387 145.494-213.910  1.00  0.00           H  
ATOM    684  HE1 PHE A  68     -62.017 140.851-213.273  1.00  0.00           H  
ATOM    685  HE2 PHE A  68     -60.248 143.863-215.782  1.00  0.00           H  
ATOM    686  HZ  PHE A  68     -61.074 141.538-215.474  1.00  0.00           H  
ATOM    687  N   GLY A  69     -59.813 147.247-209.733  1.00  0.00           N  
ATOM    688  CA  GLY A  69     -59.895 148.342-208.745  1.00  0.00           C  
ATOM    689  C   GLY A  69     -60.232 149.614-209.491  1.00  0.00           C  
ATOM    690  O   GLY A  69     -59.466 150.078-210.300  1.00  0.00           O  
ATOM    691  H   GLY A  69     -59.411 147.419-210.618  1.00  0.00           H  
ATOM    692  HA2 GLY A  69     -60.672 148.128-208.033  1.00  0.00           H  
ATOM    693  HA3 GLY A  69     -58.952 148.452-208.235  1.00  0.00           H  
ATOM    694  N   MET A  70     -61.376 150.171-209.245  1.00  0.00           N  
ATOM    695  CA  MET A  70     -61.753 151.415-209.968  1.00  0.00           C  
ATOM    696  C   MET A  70     -62.109 152.498-208.956  1.00  0.00           C  
ATOM    697  O   MET A  70     -61.298 153.337-208.616  1.00  0.00           O  
ATOM    698  CB  MET A  70     -62.955 151.137-210.871  1.00  0.00           C  
ATOM    699  CG  MET A  70     -62.850 149.722-211.441  1.00  0.00           C  
ATOM    700  SD  MET A  70     -63.279 149.751-213.199  1.00  0.00           S  
ATOM    701  CE  MET A  70     -65.072 149.859-212.995  1.00  0.00           C  
ATOM    702  H   MET A  70     -61.993 149.766-208.596  1.00  0.00           H  
ATOM    703  HA  MET A  70     -60.919 151.745-210.568  1.00  0.00           H  
ATOM    704  HB2 MET A  70     -63.866 151.229-210.302  1.00  0.00           H  
ATOM    705  HB3 MET A  70     -62.964 151.848-211.681  1.00  0.00           H  
ATOM    706  HG2 MET A  70     -61.840 149.359-211.322  1.00  0.00           H  
ATOM    707  HG3 MET A  70     -63.531 149.070-210.914  1.00  0.00           H  
ATOM    708  HE1 MET A  70     -65.455 148.903-212.667  1.00  0.00           H  
ATOM    709  HE2 MET A  70     -65.526 150.122-213.936  1.00  0.00           H  
ATOM    710  HE3 MET A  70     -65.304 150.618-212.261  1.00  0.00           H  
ATOM    711  N   GLY A  71     -63.312 152.483-208.466  1.00  0.00           N  
ATOM    712  CA  GLY A  71     -63.717 153.506-207.470  1.00  0.00           C  
ATOM    713  C   GLY A  71     -64.822 152.928-206.600  1.00  0.00           C  
ATOM    714  O   GLY A  71     -65.031 151.732-206.576  1.00  0.00           O  
ATOM    715  H   GLY A  71     -63.949 151.795-208.747  1.00  0.00           H  
ATOM    716  HA2 GLY A  71     -62.875 153.758-206.859  1.00  0.00           H  
ATOM    717  HA3 GLY A  71     -64.076 154.386-207.976  1.00  0.00           H  
ATOM    718  N   CYS A  72     -65.534 153.763-205.891  1.00  0.00           N  
ATOM    719  CA  CYS A  72     -66.637 153.251-205.027  1.00  0.00           C  
ATOM    720  C   CYS A  72     -67.202 151.976-205.661  1.00  0.00           C  
ATOM    721  O   CYS A  72     -67.900 152.024-206.655  1.00  0.00           O  
ATOM    722  CB  CYS A  72     -67.736 154.309-204.925  1.00  0.00           C  
ATOM    723  SG  CYS A  72     -67.158 155.852-205.675  1.00  0.00           S  
ATOM    724  H   CYS A  72     -65.342 154.728-205.929  1.00  0.00           H  
ATOM    725  HA  CYS A  72     -66.254 153.027-204.043  1.00  0.00           H  
ATOM    726  HB2 CYS A  72     -68.616 153.965-205.445  1.00  0.00           H  
ATOM    727  HB3 CYS A  72     -67.973 154.480-203.887  1.00  0.00           H  
ATOM    728  HG  CYS A  72     -67.024 156.490-204.971  1.00  0.00           H  
ATOM    729  N   PHE A  73     -66.872 150.837-205.115  1.00  0.00           N  
ATOM    730  CA  PHE A  73     -67.353 149.550-205.704  1.00  0.00           C  
ATOM    731  C   PHE A  73     -68.864 149.583-205.962  1.00  0.00           C  
ATOM    732  O   PHE A  73     -69.451 148.584-206.328  1.00  0.00           O  
ATOM    733  CB  PHE A  73     -67.037 148.395-204.752  1.00  0.00           C  
ATOM    734  CG  PHE A  73     -66.684 148.939-203.394  1.00  0.00           C  
ATOM    735  CD1 PHE A  73     -67.442 149.975-202.836  1.00  0.00           C  
ATOM    736  CD2 PHE A  73     -65.597 148.409-202.692  1.00  0.00           C  
ATOM    737  CE1 PHE A  73     -67.111 150.481-201.576  1.00  0.00           C  
ATOM    738  CE2 PHE A  73     -65.265 148.914-201.432  1.00  0.00           C  
ATOM    739  CZ  PHE A  73     -66.023 149.952-200.872  1.00  0.00           C  
ATOM    740  H   PHE A  73     -66.281 150.827-204.332  1.00  0.00           H  
ATOM    741  HA  PHE A  73     -66.841 149.381-206.639  1.00  0.00           H  
ATOM    742  HB2 PHE A  73     -67.901 147.752-204.667  1.00  0.00           H  
ATOM    743  HB3 PHE A  73     -66.204 147.827-205.139  1.00  0.00           H  
ATOM    744  HD1 PHE A  73     -68.285 150.383-203.378  1.00  0.00           H  
ATOM    745  HD2 PHE A  73     -65.014 147.609-203.124  1.00  0.00           H  
ATOM    746  HE1 PHE A  73     -67.694 151.282-201.148  1.00  0.00           H  
ATOM    747  HE2 PHE A  73     -64.427 148.502-200.891  1.00  0.00           H  
ATOM    748  HZ  PHE A  73     -65.766 150.343-199.900  1.00  0.00           H  
ATOM    749  N   TRP A  74     -69.506 150.705-205.790  1.00  0.00           N  
ATOM    750  CA  TRP A  74     -70.970 150.749-206.051  1.00  0.00           C  
ATOM    751  C   TRP A  74     -71.204 150.672-207.560  1.00  0.00           C  
ATOM    752  O   TRP A  74     -72.016 149.904-208.035  1.00  0.00           O  
ATOM    753  CB  TRP A  74     -71.560 152.051-205.503  1.00  0.00           C  
ATOM    754  CG  TRP A  74     -71.342 152.123-204.025  1.00  0.00           C  
ATOM    755  CD1 TRP A  74     -71.495 151.091-203.161  1.00  0.00           C  
ATOM    756  CD2 TRP A  74     -70.939 153.271-203.224  1.00  0.00           C  
ATOM    757  NE1 TRP A  74     -71.205 151.533-201.882  1.00  0.00           N  
ATOM    758  CE2 TRP A  74     -70.858 152.870-201.870  1.00  0.00           C  
ATOM    759  CE3 TRP A  74     -70.636 154.607-203.541  1.00  0.00           C  
ATOM    760  CZ2 TRP A  74     -70.489 153.764-200.864  1.00  0.00           C  
ATOM    761  CZ3 TRP A  74     -70.266 155.510-202.531  1.00  0.00           C  
ATOM    762  CH2 TRP A  74     -70.192 155.089-201.195  1.00  0.00           C  
ATOM    763  H   TRP A  74     -69.031 151.509-205.502  1.00  0.00           H  
ATOM    764  HA  TRP A  74     -71.443 149.907-205.571  1.00  0.00           H  
ATOM    765  HB2 TRP A  74     -71.077 152.892-205.978  1.00  0.00           H  
ATOM    766  HB3 TRP A  74     -72.620 152.080-205.712  1.00  0.00           H  
ATOM    767  HD1 TRP A  74     -71.792 150.085-203.424  1.00  0.00           H  
ATOM    768  HE1 TRP A  74     -71.237 150.983-201.073  1.00  0.00           H  
ATOM    769  HE3 TRP A  74     -70.692 154.941-204.566  1.00  0.00           H  
ATOM    770  HZ2 TRP A  74     -70.434 153.435-199.837  1.00  0.00           H  
ATOM    771  HZ3 TRP A  74     -70.036 156.534-202.784  1.00  0.00           H  
ATOM    772  HH2 TRP A  74     -69.907 155.788-200.423  1.00  0.00           H  
ATOM    773  N   GLY A  75     -70.490 151.457-208.319  1.00  0.00           N  
ATOM    774  CA  GLY A  75     -70.663 151.422-209.797  1.00  0.00           C  
ATOM    775  C   GLY A  75     -69.657 150.437-210.401  1.00  0.00           C  
ATOM    776  O   GLY A  75     -69.849 149.927-211.486  1.00  0.00           O  
ATOM    777  H   GLY A  75     -69.836 152.066-207.915  1.00  0.00           H  
ATOM    778  HA2 GLY A  75     -71.667 151.104-210.035  1.00  0.00           H  
ATOM    779  HA3 GLY A  75     -70.491 152.407-210.204  1.00  0.00           H  
ATOM    780  N   ALA A  76     -68.584 150.170-209.706  1.00  0.00           N  
ATOM    781  CA  ALA A  76     -67.565 149.221-210.238  1.00  0.00           C  
ATOM    782  C   ALA A  76     -68.066 147.780-210.082  1.00  0.00           C  
ATOM    783  O   ALA A  76     -67.678 146.900-210.820  1.00  0.00           O  
ATOM    784  CB  ALA A  76     -66.251 149.392-209.462  1.00  0.00           C  
ATOM    785  H   ALA A  76     -68.448 150.593-208.833  1.00  0.00           H  
ATOM    786  HA  ALA A  76     -67.394 149.429-211.284  1.00  0.00           H  
ATOM    787  HB1 ALA A  76     -66.390 150.116-208.674  1.00  0.00           H  
ATOM    788  HB2 ALA A  76     -65.476 149.737-210.133  1.00  0.00           H  
ATOM    789  HB3 ALA A  76     -65.957 148.447-209.033  1.00  0.00           H  
ATOM    790  N   GLU A  77     -68.914 147.528-209.119  1.00  0.00           N  
ATOM    791  CA  GLU A  77     -69.422 146.139-208.916  1.00  0.00           C  
ATOM    792  C   GLU A  77     -70.619 145.860-209.834  1.00  0.00           C  
ATOM    793  O   GLU A  77     -70.790 144.762-210.326  1.00  0.00           O  
ATOM    794  CB  GLU A  77     -69.846 145.960-207.455  1.00  0.00           C  
ATOM    795  CG  GLU A  77     -70.244 144.503-207.214  1.00  0.00           C  
ATOM    796  CD  GLU A  77     -69.084 143.586-207.607  1.00  0.00           C  
ATOM    797  OE1 GLU A  77     -68.987 143.253-208.777  1.00  0.00           O  
ATOM    798  OE2 GLU A  77     -68.314 143.231-206.731  1.00  0.00           O  
ATOM    799  H   GLU A  77     -69.211 148.249-208.527  1.00  0.00           H  
ATOM    800  HA  GLU A  77     -68.634 145.438-209.142  1.00  0.00           H  
ATOM    801  HB2 GLU A  77     -69.023 146.220-206.809  1.00  0.00           H  
ATOM    802  HB3 GLU A  77     -70.687 146.601-207.238  1.00  0.00           H  
ATOM    803  HG2 GLU A  77     -70.477 144.362-206.169  1.00  0.00           H  
ATOM    804  HG3 GLU A  77     -71.111 144.263-207.811  1.00  0.00           H  
ATOM    805  N   ARG A  78     -71.460 146.835-210.054  1.00  0.00           N  
ATOM    806  CA  ARG A  78     -72.655 146.614-210.920  1.00  0.00           C  
ATOM    807  C   ARG A  78     -72.229 146.179-212.326  1.00  0.00           C  
ATOM    808  O   ARG A  78     -72.607 145.126-212.800  1.00  0.00           O  
ATOM    809  CB  ARG A  78     -73.456 147.913-211.014  1.00  0.00           C  
ATOM    810  CG  ARG A  78     -74.530 147.773-212.094  1.00  0.00           C  
ATOM    811  CD  ARG A  78     -75.686 148.727-211.787  1.00  0.00           C  
ATOM    812  NE  ARG A  78     -76.225 149.280-213.061  1.00  0.00           N  
ATOM    813  CZ  ARG A  78     -76.886 148.508-213.880  1.00  0.00           C  
ATOM    814  NH1 ARG A  78     -77.074 147.251-213.583  1.00  0.00           N  
ATOM    815  NH2 ARG A  78     -77.357 148.992-214.996  1.00  0.00           N  
ATOM    816  H   ARG A  78     -71.316 147.709-209.638  1.00  0.00           H  
ATOM    817  HA  ARG A  78     -73.274 145.845-210.482  1.00  0.00           H  
ATOM    818  HB2 ARG A  78     -73.926 148.116-210.063  1.00  0.00           H  
ATOM    819  HB3 ARG A  78     -72.793 148.727-211.269  1.00  0.00           H  
ATOM    820  HG2 ARG A  78     -74.108 148.018-213.057  1.00  0.00           H  
ATOM    821  HG3 ARG A  78     -74.896 146.757-212.109  1.00  0.00           H  
ATOM    822  HD2 ARG A  78     -76.468 148.190-211.269  1.00  0.00           H  
ATOM    823  HD3 ARG A  78     -75.332 149.534-211.165  1.00  0.00           H  
ATOM    824  HE  ARG A  78     -76.085 150.224-213.284  1.00  0.00           H  
ATOM    825 HH11 ARG A  78     -76.713 146.880-212.727  1.00  0.00           H  
ATOM    826 HH12 ARG A  78     -77.580 146.659-214.210  1.00  0.00           H  
ATOM    827 HH21 ARG A  78     -77.212 149.956-215.224  1.00  0.00           H  
ATOM    828 HH22 ARG A  78     -77.863 148.401-215.624  1.00  0.00           H  
ATOM    829  N   LYS A  79     -71.462 146.987-213.003  1.00  0.00           N  
ATOM    830  CA  LYS A  79     -71.030 146.632-214.388  1.00  0.00           C  
ATOM    831  C   LYS A  79     -70.312 145.276-214.408  1.00  0.00           C  
ATOM    832  O   LYS A  79     -69.624 144.950-215.353  1.00  0.00           O  
ATOM    833  CB  LYS A  79     -70.083 147.713-214.913  1.00  0.00           C  
ATOM    834  CG  LYS A  79     -70.894 148.936-215.345  1.00  0.00           C  
ATOM    835  CD  LYS A  79     -71.424 148.723-216.765  1.00  0.00           C  
ATOM    836  CE  LYS A  79     -72.117 150.000-217.248  1.00  0.00           C  
ATOM    837  NZ  LYS A  79     -72.879 150.610-216.122  1.00  0.00           N  
ATOM    838  H   LYS A  79     -71.180 147.838-212.607  1.00  0.00           H  
ATOM    839  HA  LYS A  79     -71.899 146.581-215.028  1.00  0.00           H  
ATOM    840  HB2 LYS A  79     -69.393 147.996-214.134  1.00  0.00           H  
ATOM    841  HB3 LYS A  79     -69.533 147.329-215.760  1.00  0.00           H  
ATOM    842  HG2 LYS A  79     -71.725 149.074-214.668  1.00  0.00           H  
ATOM    843  HG3 LYS A  79     -70.263 149.811-215.323  1.00  0.00           H  
ATOM    844  HD2 LYS A  79     -70.601 148.490-217.424  1.00  0.00           H  
ATOM    845  HD3 LYS A  79     -72.131 147.908-216.767  1.00  0.00           H  
ATOM    846  HE2 LYS A  79     -71.375 150.700-217.602  1.00  0.00           H  
ATOM    847  HE3 LYS A  79     -72.796 149.758-218.053  1.00  0.00           H  
ATOM    848  HZ1 LYS A  79     -73.085 151.604-216.341  1.00  0.00           H  
ATOM    849  HZ2 LYS A  79     -72.310 150.556-215.251  1.00  0.00           H  
ATOM    850  HZ3 LYS A  79     -73.770 150.094-215.987  1.00  0.00           H  
ATOM    851  N   PHE A  80     -70.456 144.484-213.381  1.00  0.00           N  
ATOM    852  CA  PHE A  80     -69.767 143.161-213.370  1.00  0.00           C  
ATOM    853  C   PHE A  80     -70.792 142.028-213.238  1.00  0.00           C  
ATOM    854  O   PHE A  80     -70.672 141.005-213.883  1.00  0.00           O  
ATOM    855  CB  PHE A  80     -68.783 143.105-212.199  1.00  0.00           C  
ATOM    856  CG  PHE A  80     -67.595 143.983-212.510  1.00  0.00           C  
ATOM    857  CD1 PHE A  80     -67.775 145.357-212.693  1.00  0.00           C  
ATOM    858  CD2 PHE A  80     -66.317 143.424-212.621  1.00  0.00           C  
ATOM    859  CE1 PHE A  80     -66.677 146.175-212.983  1.00  0.00           C  
ATOM    860  CE2 PHE A  80     -65.218 144.242-212.913  1.00  0.00           C  
ATOM    861  CZ  PHE A  80     -65.398 145.617-213.093  1.00  0.00           C  
ATOM    862  H   PHE A  80     -71.006 144.755-212.624  1.00  0.00           H  
ATOM    863  HA  PHE A  80     -69.223 143.039-214.294  1.00  0.00           H  
ATOM    864  HB2 PHE A  80     -69.266 143.458-211.301  1.00  0.00           H  
ATOM    865  HB3 PHE A  80     -68.451 142.087-212.055  1.00  0.00           H  
ATOM    866  HD1 PHE A  80     -68.761 145.788-212.605  1.00  0.00           H  
ATOM    867  HD2 PHE A  80     -66.179 142.364-212.480  1.00  0.00           H  
ATOM    868  HE1 PHE A  80     -66.816 147.237-213.124  1.00  0.00           H  
ATOM    869  HE2 PHE A  80     -64.231 143.810-212.997  1.00  0.00           H  
ATOM    870  HZ  PHE A  80     -64.551 146.248-213.318  1.00  0.00           H  
ATOM    871  N   TRP A  81     -71.795 142.187-212.413  1.00  0.00           N  
ATOM    872  CA  TRP A  81     -72.798 141.094-212.269  1.00  0.00           C  
ATOM    873  C   TRP A  81     -73.904 141.259-213.312  1.00  0.00           C  
ATOM    874  O   TRP A  81     -74.865 140.515-213.329  1.00  0.00           O  
ATOM    875  CB  TRP A  81     -73.390 141.085-210.841  1.00  0.00           C  
ATOM    876  CG  TRP A  81     -74.269 142.280-210.561  1.00  0.00           C  
ATOM    877  CD1 TRP A  81     -75.340 142.678-211.300  1.00  0.00           C  
ATOM    878  CD2 TRP A  81     -74.200 143.212-209.428  1.00  0.00           C  
ATOM    879  NE1 TRP A  81     -75.905 143.793-210.712  1.00  0.00           N  
ATOM    880  CE2 TRP A  81     -75.244 144.159-209.561  1.00  0.00           C  
ATOM    881  CE3 TRP A  81     -73.337 143.334-208.315  1.00  0.00           C  
ATOM    882  CZ2 TRP A  81     -75.430 145.181-208.630  1.00  0.00           C  
ATOM    883  CZ3 TRP A  81     -73.531 144.367-207.374  1.00  0.00           C  
ATOM    884  CH2 TRP A  81     -74.572 145.280-207.534  1.00  0.00           C  
ATOM    885  H   TRP A  81     -71.884 143.008-211.896  1.00  0.00           H  
ATOM    886  HA  TRP A  81     -72.303 140.152-212.443  1.00  0.00           H  
ATOM    887  HB2 TRP A  81     -73.975 140.187-210.716  1.00  0.00           H  
ATOM    888  HB3 TRP A  81     -72.578 141.074-210.128  1.00  0.00           H  
ATOM    889  HD1 TRP A  81     -75.697 142.211-212.201  1.00  0.00           H  
ATOM    890  HE1 TRP A  81     -76.684 144.278-211.056  1.00  0.00           H  
ATOM    891  HE3 TRP A  81     -72.530 142.631-208.182  1.00  0.00           H  
ATOM    892  HZ2 TRP A  81     -76.236 145.889-208.753  1.00  0.00           H  
ATOM    893  HZ3 TRP A  81     -72.878 144.460-206.512  1.00  0.00           H  
ATOM    894  HH2 TRP A  81     -74.711 146.056-206.804  1.00  0.00           H  
ATOM    895  N   VAL A  82     -73.783 142.226-214.179  1.00  0.00           N  
ATOM    896  CA  VAL A  82     -74.838 142.434-215.216  1.00  0.00           C  
ATOM    897  C   VAL A  82     -74.440 141.712-216.499  1.00  0.00           C  
ATOM    898  O   VAL A  82     -75.015 141.922-217.548  1.00  0.00           O  
ATOM    899  CB  VAL A  82     -74.990 143.929-215.505  1.00  0.00           C  
ATOM    900  CG1 VAL A  82     -74.957 144.713-214.193  1.00  0.00           C  
ATOM    901  CG2 VAL A  82     -73.843 144.392-216.407  1.00  0.00           C  
ATOM    902  H   VAL A  82     -73.002 142.818-214.149  1.00  0.00           H  
ATOM    903  HA  VAL A  82     -75.778 142.040-214.857  1.00  0.00           H  
ATOM    904  HB  VAL A  82     -75.931 144.104-216.005  1.00  0.00           H  
ATOM    905 HG11 VAL A  82     -74.214 145.492-214.258  1.00  0.00           H  
ATOM    906 HG12 VAL A  82     -74.710 144.047-213.380  1.00  0.00           H  
ATOM    907 HG13 VAL A  82     -75.925 145.154-214.014  1.00  0.00           H  
ATOM    908 HG21 VAL A  82     -74.083 144.171-217.437  1.00  0.00           H  
ATOM    909 HG22 VAL A  82     -72.936 143.875-216.130  1.00  0.00           H  
ATOM    910 HG23 VAL A  82     -73.701 145.456-216.291  1.00  0.00           H  
ATOM    911  N   LEU A  83     -73.461 140.860-216.421  1.00  0.00           N  
ATOM    912  CA  LEU A  83     -73.020 140.120-217.620  1.00  0.00           C  
ATOM    913  C   LEU A  83     -73.483 138.673-217.512  1.00  0.00           C  
ATOM    914  O   LEU A  83     -73.664 138.134-216.438  1.00  0.00           O  
ATOM    915  CB  LEU A  83     -71.496 140.161-217.717  1.00  0.00           C  
ATOM    916  CG  LEU A  83     -71.029 141.614-217.771  1.00  0.00           C  
ATOM    917  CD1 LEU A  83     -69.503 141.654-217.703  1.00  0.00           C  
ATOM    918  CD2 LEU A  83     -71.498 142.256-219.080  1.00  0.00           C  
ATOM    919  H   LEU A  83     -73.019 140.704-215.574  1.00  0.00           H  
ATOM    920  HA  LEU A  83     -73.450 140.572-218.502  1.00  0.00           H  
ATOM    921  HB2 LEU A  83     -71.067 139.677-216.852  1.00  0.00           H  
ATOM    922  HB3 LEU A  83     -71.178 139.647-218.612  1.00  0.00           H  
ATOM    923  HG  LEU A  83     -71.442 142.158-216.934  1.00  0.00           H  
ATOM    924 HD11 LEU A  83     -69.109 140.680-217.951  1.00  0.00           H  
ATOM    925 HD12 LEU A  83     -69.195 141.925-216.704  1.00  0.00           H  
ATOM    926 HD13 LEU A  83     -69.130 142.384-218.406  1.00  0.00           H  
ATOM    927 HD21 LEU A  83     -70.920 143.148-219.271  1.00  0.00           H  
ATOM    928 HD22 LEU A  83     -72.543 142.515-218.999  1.00  0.00           H  
ATOM    929 HD23 LEU A  83     -71.361 141.557-219.892  1.00  0.00           H  
ATOM    930  N   LYS A  84     -73.674 138.054-218.627  1.00  0.00           N  
ATOM    931  CA  LYS A  84     -74.130 136.633-218.641  1.00  0.00           C  
ATOM    932  C   LYS A  84     -72.912 135.705-218.610  1.00  0.00           C  
ATOM    933  O   LYS A  84     -71.874 136.013-219.156  1.00  0.00           O  
ATOM    934  CB  LYS A  84     -74.954 136.372-219.910  1.00  0.00           C  
ATOM    935  CG  LYS A  84     -74.053 135.815-221.016  1.00  0.00           C  
ATOM    936  CD  LYS A  84     -74.701 136.070-222.379  1.00  0.00           C  
ATOM    937  CE  LYS A  84     -73.960 135.270-223.452  1.00  0.00           C  
ATOM    938  NZ  LYS A  84     -72.595 135.838-223.643  1.00  0.00           N  
ATOM    939  H   LYS A  84     -73.517 138.530-219.459  1.00  0.00           H  
ATOM    940  HA  LYS A  84     -74.743 136.446-217.771  1.00  0.00           H  
ATOM    941  HB2 LYS A  84     -75.734 135.659-219.689  1.00  0.00           H  
ATOM    942  HB3 LYS A  84     -75.400 137.298-220.243  1.00  0.00           H  
ATOM    943  HG2 LYS A  84     -73.090 136.303-220.979  1.00  0.00           H  
ATOM    944  HG3 LYS A  84     -73.923 134.752-220.873  1.00  0.00           H  
ATOM    945  HD2 LYS A  84     -75.735 135.761-222.349  1.00  0.00           H  
ATOM    946  HD3 LYS A  84     -74.645 137.123-222.612  1.00  0.00           H  
ATOM    947  HE2 LYS A  84     -73.880 134.239-223.143  1.00  0.00           H  
ATOM    948  HE3 LYS A  84     -74.505 135.325-224.383  1.00  0.00           H  
ATOM    949  HZ1 LYS A  84     -72.282 135.669-224.619  1.00  0.00           H  
ATOM    950  HZ2 LYS A  84     -71.934 135.380-222.982  1.00  0.00           H  
ATOM    951  HZ3 LYS A  84     -72.617 136.861-223.460  1.00  0.00           H  
ATOM    952  N   GLY A  85     -73.031 134.577-217.963  1.00  0.00           N  
ATOM    953  CA  GLY A  85     -71.884 133.632-217.881  1.00  0.00           C  
ATOM    954  C   GLY A  85     -71.236 133.793-216.511  1.00  0.00           C  
ATOM    955  O   GLY A  85     -70.616 132.892-215.987  1.00  0.00           O  
ATOM    956  H   GLY A  85     -73.870 134.357-217.519  1.00  0.00           H  
ATOM    957  HA2 GLY A  85     -72.239 132.619-217.998  1.00  0.00           H  
ATOM    958  HA3 GLY A  85     -71.167 133.858-218.655  1.00  0.00           H  
ATOM    959  N   VAL A  86     -71.392 134.943-215.924  1.00  0.00           N  
ATOM    960  CA  VAL A  86     -70.812 135.192-214.588  1.00  0.00           C  
ATOM    961  C   VAL A  86     -71.630 134.428-213.545  1.00  0.00           C  
ATOM    962  O   VAL A  86     -72.844 134.397-213.593  1.00  0.00           O  
ATOM    963  CB  VAL A  86     -70.859 136.702-214.319  1.00  0.00           C  
ATOM    964  CG1 VAL A  86     -71.929 137.029-213.275  1.00  0.00           C  
ATOM    965  CG2 VAL A  86     -69.492 137.172-213.817  1.00  0.00           C  
ATOM    966  H   VAL A  86     -71.903 135.646-216.363  1.00  0.00           H  
ATOM    967  HA  VAL A  86     -69.788 134.851-214.567  1.00  0.00           H  
ATOM    968  HB  VAL A  86     -71.097 137.212-215.241  1.00  0.00           H  
ATOM    969 HG11 VAL A  86     -71.678 136.545-212.341  1.00  0.00           H  
ATOM    970 HG12 VAL A  86     -72.888 136.670-213.622  1.00  0.00           H  
ATOM    971 HG13 VAL A  86     -71.974 138.100-213.127  1.00  0.00           H  
ATOM    972 HG21 VAL A  86     -69.553 138.209-213.523  1.00  0.00           H  
ATOM    973 HG22 VAL A  86     -68.764 137.063-214.606  1.00  0.00           H  
ATOM    974 HG23 VAL A  86     -69.195 136.573-212.968  1.00  0.00           H  
ATOM    975  N   TYR A  87     -70.975 133.813-212.608  1.00  0.00           N  
ATOM    976  CA  TYR A  87     -71.701 133.051-211.564  1.00  0.00           C  
ATOM    977  C   TYR A  87     -72.189 134.022-210.501  1.00  0.00           C  
ATOM    978  O   TYR A  87     -73.298 133.932-210.016  1.00  0.00           O  
ATOM    979  CB  TYR A  87     -70.726 132.038-210.978  1.00  0.00           C  
ATOM    980  CG  TYR A  87     -70.855 131.926-209.477  1.00  0.00           C  
ATOM    981  CD1 TYR A  87     -70.254 132.884-208.669  1.00  0.00           C  
ATOM    982  CD2 TYR A  87     -71.523 130.839-208.893  1.00  0.00           C  
ATOM    983  CE1 TYR A  87     -70.309 132.766-207.276  1.00  0.00           C  
ATOM    984  CE2 TYR A  87     -71.589 130.725-207.504  1.00  0.00           C  
ATOM    985  CZ  TYR A  87     -70.978 131.684-206.695  1.00  0.00           C  
ATOM    986  OH  TYR A  87     -71.027 131.556-205.326  1.00  0.00           O  
ATOM    987  H   TYR A  87     -69.995 133.850-212.586  1.00  0.00           H  
ATOM    988  HA  TYR A  87     -72.542 132.536-212.005  1.00  0.00           H  
ATOM    989  HB2 TYR A  87     -70.910 131.092-211.424  1.00  0.00           H  
ATOM    990  HB3 TYR A  87     -69.719 132.347-211.217  1.00  0.00           H  
ATOM    991  HD1 TYR A  87     -69.753 133.719-209.123  1.00  0.00           H  
ATOM    992  HD2 TYR A  87     -72.002 130.101-209.510  1.00  0.00           H  
ATOM    993  HE1 TYR A  87     -69.840 133.511-206.650  1.00  0.00           H  
ATOM    994  HE2 TYR A  87     -72.104 129.889-207.055  1.00  0.00           H  
ATOM    995  HH  TYR A  87     -70.126 131.570-204.995  1.00  0.00           H  
ATOM    996  N   SER A  88     -71.369 134.963-210.153  1.00  0.00           N  
ATOM    997  CA  SER A  88     -71.781 135.967-209.133  1.00  0.00           C  
ATOM    998  C   SER A  88     -70.710 137.049-209.022  1.00  0.00           C  
ATOM    999  O   SER A  88     -69.866 137.192-209.883  1.00  0.00           O  
ATOM   1000  CB  SER A  88     -71.959 135.281-207.780  1.00  0.00           C  
ATOM   1001  OG  SER A  88     -70.790 135.465-206.996  1.00  0.00           O  
ATOM   1002  H   SER A  88     -70.483 135.017-210.577  1.00  0.00           H  
ATOM   1003  HA  SER A  88     -72.715 136.418-209.433  1.00  0.00           H  
ATOM   1004  HB2 SER A  88     -72.805 135.713-207.270  1.00  0.00           H  
ATOM   1005  HB3 SER A  88     -72.134 134.229-207.929  1.00  0.00           H  
ATOM   1006  HG  SER A  88     -70.826 134.851-206.259  1.00  0.00           H  
ATOM   1007  N   THR A  89     -70.737 137.813-207.968  1.00  0.00           N  
ATOM   1008  CA  THR A  89     -69.721 138.884-207.803  1.00  0.00           C  
ATOM   1009  C   THR A  89     -69.624 139.267-206.330  1.00  0.00           C  
ATOM   1010  O   THR A  89     -70.417 138.846-205.511  1.00  0.00           O  
ATOM   1011  CB  THR A  89     -70.127 140.111-208.622  1.00  0.00           C  
ATOM   1012  OG1 THR A  89     -71.423 140.535-208.224  1.00  0.00           O  
ATOM   1013  CG2 THR A  89     -70.138 139.756-210.111  1.00  0.00           C  
ATOM   1014  H   THR A  89     -71.425 137.680-207.282  1.00  0.00           H  
ATOM   1015  HA  THR A  89     -68.762 138.525-208.145  1.00  0.00           H  
ATOM   1016  HB  THR A  89     -69.418 140.907-208.451  1.00  0.00           H  
ATOM   1017  HG1 THR A  89     -71.649 141.313-208.737  1.00  0.00           H  
ATOM   1018 HG21 THR A  89     -70.228 140.660-210.695  1.00  0.00           H  
ATOM   1019 HG22 THR A  89     -70.977 139.108-210.319  1.00  0.00           H  
ATOM   1020 HG23 THR A  89     -69.220 139.251-210.368  1.00  0.00           H  
ATOM   1021  N   GLN A  90     -68.652 140.059-205.990  1.00  0.00           N  
ATOM   1022  CA  GLN A  90     -68.484 140.474-204.573  1.00  0.00           C  
ATOM   1023  C   GLN A  90     -67.472 141.619-204.519  1.00  0.00           C  
ATOM   1024  O   GLN A  90     -66.916 142.006-205.526  1.00  0.00           O  
ATOM   1025  CB  GLN A  90     -68.002 139.277-203.739  1.00  0.00           C  
ATOM   1026  CG  GLN A  90     -67.416 138.203-204.643  1.00  0.00           C  
ATOM   1027  CD  GLN A  90     -68.479 137.179-204.885  1.00  0.00           C  
ATOM   1028  OE1 GLN A  90     -69.235 136.840-203.997  1.00  0.00           O  
ATOM   1029  NE2 GLN A  90     -68.579 136.660-206.037  1.00  0.00           N  
ATOM   1030  H   GLN A  90     -68.024 140.380-206.670  1.00  0.00           H  
ATOM   1031  HA  GLN A  90     -69.432 140.820-204.189  1.00  0.00           H  
ATOM   1032  HB2 GLN A  90     -67.261 139.599-203.023  1.00  0.00           H  
ATOM   1033  HB3 GLN A  90     -68.849 138.847-203.223  1.00  0.00           H  
ATOM   1034  HG2 GLN A  90     -67.097 138.629-205.577  1.00  0.00           H  
ATOM   1035  HG3 GLN A  90     -66.596 137.717-204.168  1.00  0.00           H  
ATOM   1036 HE21 GLN A  90     -67.969 136.927-206.765  1.00  0.00           H  
ATOM   1037 HE22 GLN A  90     -69.257 136.007-206.177  1.00  0.00           H  
ATOM   1038  N   VAL A  91     -67.232 142.179-203.366  1.00  0.00           N  
ATOM   1039  CA  VAL A  91     -66.266 143.307-203.290  1.00  0.00           C  
ATOM   1040  C   VAL A  91     -65.630 143.352-201.904  1.00  0.00           C  
ATOM   1041  O   VAL A  91     -66.123 142.765-200.961  1.00  0.00           O  
ATOM   1042  CB  VAL A  91     -66.974 144.642-203.571  1.00  0.00           C  
ATOM   1043  CG1 VAL A  91     -66.700 145.066-205.009  1.00  0.00           C  
ATOM   1044  CG2 VAL A  91     -68.489 144.524-203.377  1.00  0.00           C  
ATOM   1045  H   VAL A  91     -67.688 141.867-202.560  1.00  0.00           H  
ATOM   1046  HA  VAL A  91     -65.493 143.159-204.025  1.00  0.00           H  
ATOM   1047  HB  VAL A  91     -66.589 145.396-202.900  1.00  0.00           H  
ATOM   1048 HG11 VAL A  91     -65.764 145.599-205.057  1.00  0.00           H  
ATOM   1049 HG12 VAL A  91     -67.495 145.708-205.350  1.00  0.00           H  
ATOM   1050 HG13 VAL A  91     -66.651 144.192-205.634  1.00  0.00           H  
ATOM   1051 HG21 VAL A  91     -68.969 145.334-203.904  1.00  0.00           H  
ATOM   1052 HG22 VAL A  91     -68.724 144.593-202.329  1.00  0.00           H  
ATOM   1053 HG23 VAL A  91     -68.853 143.583-203.767  1.00  0.00           H  
ATOM   1054  N   GLY A  92     -64.533 144.046-201.776  1.00  0.00           N  
ATOM   1055  CA  GLY A  92     -63.858 144.133-200.457  1.00  0.00           C  
ATOM   1056  C   GLY A  92     -62.723 145.152-200.538  1.00  0.00           C  
ATOM   1057  O   GLY A  92     -62.381 145.637-201.598  1.00  0.00           O  
ATOM   1058  H   GLY A  92     -64.154 144.510-202.551  1.00  0.00           H  
ATOM   1059  HA2 GLY A  92     -64.570 144.443-199.707  1.00  0.00           H  
ATOM   1060  HA3 GLY A  92     -63.456 143.165-200.194  1.00  0.00           H  
ATOM   1061  N   PHE A  93     -62.141 145.479-199.423  1.00  0.00           N  
ATOM   1062  CA  PHE A  93     -61.026 146.467-199.418  1.00  0.00           C  
ATOM   1063  C   PHE A  93     -59.700 145.742-199.659  1.00  0.00           C  
ATOM   1064  O   PHE A  93     -59.569 144.564-199.397  1.00  0.00           O  
ATOM   1065  CB  PHE A  93     -60.978 147.180-198.064  1.00  0.00           C  
ATOM   1066  CG  PHE A  93     -62.382 147.362-197.539  1.00  0.00           C  
ATOM   1067  CD1 PHE A  93     -63.312 148.106-198.273  1.00  0.00           C  
ATOM   1068  CD2 PHE A  93     -62.754 146.788-196.317  1.00  0.00           C  
ATOM   1069  CE1 PHE A  93     -64.614 148.277-197.787  1.00  0.00           C  
ATOM   1070  CE2 PHE A  93     -64.056 146.957-195.831  1.00  0.00           C  
ATOM   1071  CZ  PHE A  93     -64.987 147.702-196.567  1.00  0.00           C  
ATOM   1072  H   PHE A  93     -62.439 145.072-198.588  1.00  0.00           H  
ATOM   1073  HA  PHE A  93     -61.186 147.194-200.201  1.00  0.00           H  
ATOM   1074  HB2 PHE A  93     -60.407 146.587-197.365  1.00  0.00           H  
ATOM   1075  HB3 PHE A  93     -60.510 148.146-198.182  1.00  0.00           H  
ATOM   1076  HD1 PHE A  93     -63.024 148.550-199.214  1.00  0.00           H  
ATOM   1077  HD2 PHE A  93     -62.036 146.214-195.750  1.00  0.00           H  
ATOM   1078  HE1 PHE A  93     -65.332 148.850-198.354  1.00  0.00           H  
ATOM   1079  HE2 PHE A  93     -64.343 146.514-194.889  1.00  0.00           H  
ATOM   1080  HZ  PHE A  93     -65.990 147.833-196.192  1.00  0.00           H  
ATOM   1081  N   ALA A  94     -58.716 146.438-200.158  1.00  0.00           N  
ATOM   1082  CA  ALA A  94     -57.400 145.788-200.415  1.00  0.00           C  
ATOM   1083  C   ALA A  94     -56.422 146.824-200.972  1.00  0.00           C  
ATOM   1084  O   ALA A  94     -56.818 147.815-201.550  1.00  0.00           O  
ATOM   1085  CB  ALA A  94     -57.580 144.658-201.427  1.00  0.00           C  
ATOM   1086  H   ALA A  94     -58.842 147.387-200.364  1.00  0.00           H  
ATOM   1087  HA  ALA A  94     -57.010 145.385-199.491  1.00  0.00           H  
ATOM   1088  HB1 ALA A  94     -56.672 144.539-202.001  1.00  0.00           H  
ATOM   1089  HB2 ALA A  94     -58.396 144.898-202.090  1.00  0.00           H  
ATOM   1090  HB3 ALA A  94     -57.799 143.739-200.906  1.00  0.00           H  
ATOM   1091  N   GLY A  95     -55.149 146.603-200.803  1.00  0.00           N  
ATOM   1092  CA  GLY A  95     -54.147 147.578-201.322  1.00  0.00           C  
ATOM   1093  C   GLY A  95     -53.686 148.486-200.180  1.00  0.00           C  
ATOM   1094  O   GLY A  95     -53.199 149.578-200.397  1.00  0.00           O  
ATOM   1095  H   GLY A  95     -54.850 145.794-200.335  1.00  0.00           H  
ATOM   1096  HA2 GLY A  95     -53.299 147.044-201.724  1.00  0.00           H  
ATOM   1097  HA3 GLY A  95     -54.598 148.178-202.100  1.00  0.00           H  
ATOM   1098  N   GLY A  96     -53.833 148.039-198.963  1.00  0.00           N  
ATOM   1099  CA  GLY A  96     -53.404 148.865-197.801  1.00  0.00           C  
ATOM   1100  C   GLY A  96     -53.085 147.942-196.625  1.00  0.00           C  
ATOM   1101  O   GLY A  96     -52.694 146.807-196.809  1.00  0.00           O  
ATOM   1102  H   GLY A  96     -54.226 147.155-198.812  1.00  0.00           H  
ATOM   1103  HA2 GLY A  96     -52.522 149.428-198.066  1.00  0.00           H  
ATOM   1104  HA3 GLY A  96     -54.194 149.545-197.523  1.00  0.00           H  
ATOM   1105  N   HIS A  97     -53.243 148.417-195.420  1.00  0.00           N  
ATOM   1106  CA  HIS A  97     -52.941 147.570-194.241  1.00  0.00           C  
ATOM   1107  C   HIS A  97     -53.247 148.347-192.961  1.00  0.00           C  
ATOM   1108  O   HIS A  97     -52.533 149.254-192.582  1.00  0.00           O  
ATOM   1109  CB  HIS A  97     -51.466 147.196-194.272  1.00  0.00           C  
ATOM   1110  CG  HIS A  97     -50.638 148.447-194.290  1.00  0.00           C  
ATOM   1111  ND1 HIS A  97     -50.479 149.205-195.437  1.00  0.00           N  
ATOM   1112  CD2 HIS A  97     -49.919 149.086-193.314  1.00  0.00           C  
ATOM   1113  CE1 HIS A  97     -49.692 150.249-195.127  1.00  0.00           C  
ATOM   1114  NE2 HIS A  97     -49.321 150.223-193.843  1.00  0.00           N  
ATOM   1115  H   HIS A  97     -53.556 149.329-195.292  1.00  0.00           H  
ATOM   1116  HA  HIS A  97     -53.542 146.673-194.274  1.00  0.00           H  
ATOM   1117  HB2 HIS A  97     -51.220 146.606-193.401  1.00  0.00           H  
ATOM   1118  HB3 HIS A  97     -51.269 146.629-195.164  1.00  0.00           H  
ATOM   1119  HD1 HIS A  97     -50.870 149.017-196.316  1.00  0.00           H  
ATOM   1120  HD2 HIS A  97     -49.834 148.757-192.289  1.00  0.00           H  
ATOM   1121  HE1 HIS A  97     -49.397 151.014-195.829  1.00  0.00           H  
ATOM   1122  N   THR A  98     -54.305 147.991-192.294  1.00  0.00           N  
ATOM   1123  CA  THR A  98     -54.681 148.679-191.042  1.00  0.00           C  
ATOM   1124  C   THR A  98     -55.449 147.691-190.180  1.00  0.00           C  
ATOM   1125  O   THR A  98     -56.028 146.749-190.682  1.00  0.00           O  
ATOM   1126  CB  THR A  98     -55.594 149.863-191.357  1.00  0.00           C  
ATOM   1127  OG1 THR A  98     -54.808 151.019-191.612  1.00  0.00           O  
ATOM   1128  CG2 THR A  98     -56.522 150.105-190.162  1.00  0.00           C  
ATOM   1129  H   THR A  98     -54.856 147.258-192.616  1.00  0.00           H  
ATOM   1130  HA  THR A  98     -53.797 149.018-190.523  1.00  0.00           H  
ATOM   1131  HB  THR A  98     -56.190 149.635-192.226  1.00  0.00           H  
ATOM   1132  HG1 THR A  98     -53.915 150.842-191.309  1.00  0.00           H  
ATOM   1133 HG21 THR A  98     -57.275 149.334-190.135  1.00  0.00           H  
ATOM   1134 HG22 THR A  98     -56.999 151.064-190.257  1.00  0.00           H  
ATOM   1135 HG23 THR A  98     -55.947 150.073-189.247  1.00  0.00           H  
ATOM   1136  N   ARG A  99     -55.464 147.893-188.900  1.00  0.00           N  
ATOM   1137  CA  ARG A  99     -56.214 146.973-188.021  1.00  0.00           C  
ATOM   1138  C   ARG A  99     -57.517 146.639-188.741  1.00  0.00           C  
ATOM   1139  O   ARG A  99     -57.838 147.262-189.729  1.00  0.00           O  
ATOM   1140  CB  ARG A  99     -56.495 147.687-186.700  1.00  0.00           C  
ATOM   1141  CG  ARG A  99     -56.926 146.678-185.637  1.00  0.00           C  
ATOM   1142  CD  ARG A  99     -58.033 147.288-184.772  1.00  0.00           C  
ATOM   1143  NE  ARG A  99     -59.106 147.832-185.649  1.00  0.00           N  
ATOM   1144  CZ  ARG A  99     -60.196 148.318-185.121  1.00  0.00           C  
ATOM   1145  NH1 ARG A  99     -60.343 148.330-183.824  1.00  0.00           N  
ATOM   1146  NH2 ARG A  99     -61.138 148.793-185.889  1.00  0.00           N  
ATOM   1147  H   ARG A  99     -54.997 148.651-188.523  1.00  0.00           H  
ATOM   1148  HA  ARG A  99     -55.641 146.074-187.845  1.00  0.00           H  
ATOM   1149  HB2 ARG A  99     -55.599 148.190-186.370  1.00  0.00           H  
ATOM   1150  HB3 ARG A  99     -57.274 148.413-186.853  1.00  0.00           H  
ATOM   1151  HG2 ARG A  99     -57.294 145.786-186.115  1.00  0.00           H  
ATOM   1152  HG3 ARG A  99     -56.080 146.429-185.014  1.00  0.00           H  
ATOM   1153  HD2 ARG A  99     -58.446 146.527-184.127  1.00  0.00           H  
ATOM   1154  HD3 ARG A  99     -57.620 148.085-184.171  1.00  0.00           H  
ATOM   1155  HE  ARG A  99     -58.995 147.825-186.623  1.00  0.00           H  
ATOM   1156 HH11 ARG A  99     -59.620 147.966-183.236  1.00  0.00           H  
ATOM   1157 HH12 ARG A  99     -61.177 148.701-183.419  1.00  0.00           H  
ATOM   1158 HH21 ARG A  99     -61.025 148.784-186.882  1.00  0.00           H  
ATOM   1159 HH22 ARG A  99     -61.973 149.165-185.483  1.00  0.00           H  
ATOM   1160  N   ASN A 100     -58.270 145.685-188.273  1.00  0.00           N  
ATOM   1161  CA  ASN A 100     -59.540 145.339-188.973  1.00  0.00           C  
ATOM   1162  C   ASN A 100     -60.100 146.602-189.636  1.00  0.00           C  
ATOM   1163  O   ASN A 100     -60.839 147.356-189.036  1.00  0.00           O  
ATOM   1164  CB  ASN A 100     -60.529 144.826-187.937  1.00  0.00           C  
ATOM   1165  CG  ASN A 100     -59.769 144.383-186.693  1.00  0.00           C  
ATOM   1166  OD1 ASN A 100     -59.454 143.220-186.539  1.00  0.00           O  
ATOM   1167  ND2 ASN A 100     -59.460 145.269-185.793  1.00  0.00           N  
ATOM   1168  H   ASN A 100     -58.002 145.194-187.473  1.00  0.00           H  
ATOM   1169  HA  ASN A 100     -59.361 144.575-189.715  1.00  0.00           H  
ATOM   1170  HB2 ASN A 100     -61.201 145.620-187.677  1.00  0.00           H  
ATOM   1171  HB3 ASN A 100     -61.081 143.995-188.336  1.00  0.00           H  
ATOM   1172 HD21 ASN A 100     -59.719 146.210-185.921  1.00  0.00           H  
ATOM   1173 HD22 ASN A 100     -58.968 144.996-184.993  1.00  0.00           H  
ATOM   1174  N   PRO A 101     -59.709 146.843-190.868  1.00  0.00           N  
ATOM   1175  CA  PRO A 101     -60.129 148.048-191.631  1.00  0.00           C  
ATOM   1176  C   PRO A 101     -61.553 147.945-192.170  1.00  0.00           C  
ATOM   1177  O   PRO A 101     -61.987 146.904-192.620  1.00  0.00           O  
ATOM   1178  CB  PRO A 101     -59.136 148.138-192.798  1.00  0.00           C  
ATOM   1179  CG  PRO A 101     -58.255 146.927-192.729  1.00  0.00           C  
ATOM   1180  CD  PRO A 101     -58.827 145.984-191.670  1.00  0.00           C  
ATOM   1181  HA  PRO A 101     -60.031 148.927-191.016  1.00  0.00           H  
ATOM   1182  HB2 PRO A 101     -59.672 148.150-193.735  1.00  0.00           H  
ATOM   1183  HB3 PRO A 101     -58.539 149.033-192.703  1.00  0.00           H  
ATOM   1184  HG2 PRO A 101     -58.241 146.432-193.687  1.00  0.00           H  
ATOM   1185  HG3 PRO A 101     -57.253 147.219-192.453  1.00  0.00           H  
ATOM   1186  HD2 PRO A 101     -59.394 145.192-192.136  1.00  0.00           H  
ATOM   1187  HD3 PRO A 101     -58.032 145.575-191.065  1.00  0.00           H  
ATOM   1188  N   THR A 102     -62.274 149.029-192.146  1.00  0.00           N  
ATOM   1189  CA  THR A 102     -63.665 149.005-192.679  1.00  0.00           C  
ATOM   1190  C   THR A 102     -63.805 150.072-193.754  1.00  0.00           C  
ATOM   1191  O   THR A 102     -62.933 150.893-193.938  1.00  0.00           O  
ATOM   1192  CB  THR A 102     -64.675 149.261-191.555  1.00  0.00           C  
ATOM   1193  OG1 THR A 102     -64.301 150.414-190.821  1.00  0.00           O  
ATOM   1194  CG2 THR A 102     -64.704 148.050-190.632  1.00  0.00           C  
ATOM   1195  H   THR A 102     -61.886 149.869-191.801  1.00  0.00           H  
ATOM   1196  HA  THR A 102     -63.858 148.036-193.115  1.00  0.00           H  
ATOM   1197  HB  THR A 102     -65.655 149.406-191.978  1.00  0.00           H  
ATOM   1198  HG1 THR A 102     -64.271 150.177-189.890  1.00  0.00           H  
ATOM   1199 HG21 THR A 102     -63.695 147.797-190.344  1.00  0.00           H  
ATOM   1200 HG22 THR A 102     -65.152 147.218-191.153  1.00  0.00           H  
ATOM   1201 HG23 THR A 102     -65.285 148.281-189.752  1.00  0.00           H  
ATOM   1202  N   TYR A 103     -64.897 150.073-194.460  1.00  0.00           N  
ATOM   1203  CA  TYR A 103     -65.090 151.100-195.520  1.00  0.00           C  
ATOM   1204  C   TYR A 103     -64.973 152.495-194.901  1.00  0.00           C  
ATOM   1205  O   TYR A 103     -64.356 153.383-195.454  1.00  0.00           O  
ATOM   1206  CB  TYR A 103     -66.478 150.934-196.145  1.00  0.00           C  
ATOM   1207  CG  TYR A 103     -66.932 152.254-196.721  1.00  0.00           C  
ATOM   1208  CD1 TYR A 103     -66.069 152.997-197.535  1.00  0.00           C  
ATOM   1209  CD2 TYR A 103     -68.218 152.735-196.440  1.00  0.00           C  
ATOM   1210  CE1 TYR A 103     -66.489 154.221-198.068  1.00  0.00           C  
ATOM   1211  CE2 TYR A 103     -68.638 153.960-196.975  1.00  0.00           C  
ATOM   1212  CZ  TYR A 103     -67.773 154.702-197.789  1.00  0.00           C  
ATOM   1213  OH  TYR A 103     -68.188 155.908-198.315  1.00  0.00           O  
ATOM   1214  H   TYR A 103     -65.592 149.401-194.287  1.00  0.00           H  
ATOM   1215  HA  TYR A 103     -64.334 150.978-196.283  1.00  0.00           H  
ATOM   1216  HB2 TYR A 103     -66.433 150.195-196.931  1.00  0.00           H  
ATOM   1217  HB3 TYR A 103     -67.177 150.612-195.388  1.00  0.00           H  
ATOM   1218  HD1 TYR A 103     -65.078 152.626-197.750  1.00  0.00           H  
ATOM   1219  HD2 TYR A 103     -68.883 152.163-195.813  1.00  0.00           H  
ATOM   1220  HE1 TYR A 103     -65.822 154.793-198.696  1.00  0.00           H  
ATOM   1221  HE2 TYR A 103     -69.629 154.331-196.759  1.00  0.00           H  
ATOM   1222  HH  TYR A 103     -68.460 156.472-197.588  1.00  0.00           H  
ATOM   1223  N   LYS A 104     -65.571 152.696-193.760  1.00  0.00           N  
ATOM   1224  CA  LYS A 104     -65.507 154.031-193.104  1.00  0.00           C  
ATOM   1225  C   LYS A 104     -64.112 154.269-192.514  1.00  0.00           C  
ATOM   1226  O   LYS A 104     -63.679 155.395-192.368  1.00  0.00           O  
ATOM   1227  CB  LYS A 104     -66.548 154.093-191.985  1.00  0.00           C  
ATOM   1228  CG  LYS A 104     -67.748 154.925-192.446  1.00  0.00           C  
ATOM   1229  CD  LYS A 104     -67.491 156.403-192.144  1.00  0.00           C  
ATOM   1230  CE  LYS A 104     -68.777 157.200-192.370  1.00  0.00           C  
ATOM   1231  NZ  LYS A 104     -69.786 156.817-191.342  1.00  0.00           N  
ATOM   1232  H   LYS A 104     -66.071 151.968-193.335  1.00  0.00           H  
ATOM   1233  HA  LYS A 104     -65.721 154.798-193.833  1.00  0.00           H  
ATOM   1234  HB2 LYS A 104     -66.876 153.093-191.743  1.00  0.00           H  
ATOM   1235  HB3 LYS A 104     -66.109 154.549-191.111  1.00  0.00           H  
ATOM   1236  HG2 LYS A 104     -67.891 154.793-193.508  1.00  0.00           H  
ATOM   1237  HG3 LYS A 104     -68.633 154.599-191.921  1.00  0.00           H  
ATOM   1238  HD2 LYS A 104     -67.176 156.511-191.117  1.00  0.00           H  
ATOM   1239  HD3 LYS A 104     -66.717 156.775-192.800  1.00  0.00           H  
ATOM   1240  HE2 LYS A 104     -68.565 158.256-192.290  1.00  0.00           H  
ATOM   1241  HE3 LYS A 104     -69.167 156.984-193.354  1.00  0.00           H  
ATOM   1242  HZ1 LYS A 104     -69.970 155.796-191.399  1.00  0.00           H  
ATOM   1243  HZ2 LYS A 104     -70.671 157.339-191.514  1.00  0.00           H  
ATOM   1244  HZ3 LYS A 104     -69.423 157.049-190.397  1.00  0.00           H  
ATOM   1245  N   GLU A 105     -63.410 153.227-192.151  1.00  0.00           N  
ATOM   1246  CA  GLU A 105     -62.061 153.422-191.553  1.00  0.00           C  
ATOM   1247  C   GLU A 105     -61.015 153.659-192.641  1.00  0.00           C  
ATOM   1248  O   GLU A 105     -60.157 154.507-192.495  1.00  0.00           O  
ATOM   1249  CB  GLU A 105     -61.679 152.205-190.717  1.00  0.00           C  
ATOM   1250  CG  GLU A 105     -61.590 152.606-189.246  1.00  0.00           C  
ATOM   1251  CD  GLU A 105     -60.548 153.713-189.078  1.00  0.00           C  
ATOM   1252  OE1 GLU A 105     -59.404 153.481-189.435  1.00  0.00           O  
ATOM   1253  OE2 GLU A 105     -60.911 154.773-188.596  1.00  0.00           O  
ATOM   1254  H   GLU A 105     -63.772 152.328-192.257  1.00  0.00           H  
ATOM   1255  HA  GLU A 105     -62.092 154.279-190.914  1.00  0.00           H  
ATOM   1256  HB2 GLU A 105     -62.433 151.454-190.826  1.00  0.00           H  
ATOM   1257  HB3 GLU A 105     -60.724 151.821-191.047  1.00  0.00           H  
ATOM   1258  HG2 GLU A 105     -62.555 152.966-188.921  1.00  0.00           H  
ATOM   1259  HG3 GLU A 105     -61.306 151.749-188.654  1.00  0.00           H  
ATOM   1260  N   VAL A 106     -61.061 152.945-193.736  1.00  0.00           N  
ATOM   1261  CA  VAL A 106     -60.066 153.181-194.777  1.00  0.00           C  
ATOM   1262  C   VAL A 106     -60.110 154.654-195.168  1.00  0.00           C  
ATOM   1263  O   VAL A 106     -59.147 155.215-195.650  1.00  0.00           O  
ATOM   1264  CB  VAL A 106     -60.366 152.299-195.978  1.00  0.00           C  
ATOM   1265  CG1 VAL A 106     -59.970 150.853-195.672  1.00  0.00           C  
ATOM   1266  CG2 VAL A 106     -61.836 152.342-196.380  1.00  0.00           C  
ATOM   1267  H   VAL A 106     -61.740 152.269-193.879  1.00  0.00           H  
ATOM   1268  HA  VAL A 106     -59.089 152.942-194.394  1.00  0.00           H  
ATOM   1269  HB  VAL A 106     -59.801 152.659-196.778  1.00  0.00           H  
ATOM   1270 HG11 VAL A 106     -60.655 150.439-194.948  1.00  0.00           H  
ATOM   1271 HG12 VAL A 106     -58.967 150.829-195.274  1.00  0.00           H  
ATOM   1272 HG13 VAL A 106     -60.011 150.270-196.580  1.00  0.00           H  
ATOM   1273 HG21 VAL A 106     -62.031 153.251-196.927  1.00  0.00           H  
ATOM   1274 HG22 VAL A 106     -62.456 152.295-195.507  1.00  0.00           H  
ATOM   1275 HG23 VAL A 106     -62.049 151.495-197.015  1.00  0.00           H  
ATOM   1276  N   CYS A 107     -61.225 155.283-194.940  1.00  0.00           N  
ATOM   1277  CA  CYS A 107     -61.353 156.728-195.270  1.00  0.00           C  
ATOM   1278  C   CYS A 107     -60.296 157.498-194.482  1.00  0.00           C  
ATOM   1279  O   CYS A 107     -59.718 158.451-194.965  1.00  0.00           O  
ATOM   1280  CB  CYS A 107     -62.747 157.224-194.880  1.00  0.00           C  
ATOM   1281  SG  CYS A 107     -63.995 156.081-195.524  1.00  0.00           S  
ATOM   1282  H   CYS A 107     -61.972 154.807-194.535  1.00  0.00           H  
ATOM   1283  HA  CYS A 107     -61.195 156.874-196.328  1.00  0.00           H  
ATOM   1284  HB2 CYS A 107     -62.824 157.272-193.804  1.00  0.00           H  
ATOM   1285  HB3 CYS A 107     -62.909 158.206-195.297  1.00  0.00           H  
ATOM   1286  HG  CYS A 107     -64.755 156.111-194.938  1.00  0.00           H  
ATOM   1287  N   SER A 108     -60.025 157.078-193.274  1.00  0.00           N  
ATOM   1288  CA  SER A 108     -58.990 157.775-192.466  1.00  0.00           C  
ATOM   1289  C   SER A 108     -57.760 157.981-193.347  1.00  0.00           C  
ATOM   1290  O   SER A 108     -56.833 158.683-192.991  1.00  0.00           O  
ATOM   1291  CB  SER A 108     -58.619 156.920-191.253  1.00  0.00           C  
ATOM   1292  OG  SER A 108     -59.618 157.057-190.254  1.00  0.00           O  
ATOM   1293  H   SER A 108     -60.493 156.299-192.908  1.00  0.00           H  
ATOM   1294  HA  SER A 108     -59.367 158.733-192.138  1.00  0.00           H  
ATOM   1295  HB2 SER A 108     -58.547 155.884-191.551  1.00  0.00           H  
ATOM   1296  HB3 SER A 108     -57.668 157.248-190.859  1.00  0.00           H  
ATOM   1297  HG  SER A 108     -59.368 157.786-189.682  1.00  0.00           H  
ATOM   1298  N   GLU A 109     -57.759 157.380-194.505  1.00  0.00           N  
ATOM   1299  CA  GLU A 109     -56.616 157.535-195.432  1.00  0.00           C  
ATOM   1300  C   GLU A 109     -55.361 156.909-194.822  1.00  0.00           C  
ATOM   1301  O   GLU A 109     -54.365 156.723-195.490  1.00  0.00           O  
ATOM   1302  CB  GLU A 109     -56.390 159.021-195.673  1.00  0.00           C  
ATOM   1303  CG  GLU A 109     -56.682 159.356-197.137  1.00  0.00           C  
ATOM   1304  CD  GLU A 109     -56.681 160.874-197.320  1.00  0.00           C  
ATOM   1305  OE1 GLU A 109     -55.701 161.497-196.943  1.00  0.00           O  
ATOM   1306  OE2 GLU A 109     -57.660 161.390-197.833  1.00  0.00           O  
ATOM   1307  H   GLU A 109     -58.517 156.835-194.770  1.00  0.00           H  
ATOM   1308  HA  GLU A 109     -56.843 157.048-196.368  1.00  0.00           H  
ATOM   1309  HB2 GLU A 109     -57.048 159.593-195.037  1.00  0.00           H  
ATOM   1310  HB3 GLU A 109     -55.372 159.261-195.439  1.00  0.00           H  
ATOM   1311  HG2 GLU A 109     -55.926 158.914-197.766  1.00  0.00           H  
ATOM   1312  HG3 GLU A 109     -57.650 158.962-197.409  1.00  0.00           H  
ATOM   1313  N   LYS A 110     -55.396 156.581-193.561  1.00  0.00           N  
ATOM   1314  CA  LYS A 110     -54.206 155.970-192.924  1.00  0.00           C  
ATOM   1315  C   LYS A 110     -54.114 154.495-193.320  1.00  0.00           C  
ATOM   1316  O   LYS A 110     -53.089 153.864-193.151  1.00  0.00           O  
ATOM   1317  CB  LYS A 110     -54.334 156.087-191.409  1.00  0.00           C  
ATOM   1318  CG  LYS A 110     -53.691 157.393-190.940  1.00  0.00           C  
ATOM   1319  CD  LYS A 110     -54.303 157.811-189.602  1.00  0.00           C  
ATOM   1320  CE  LYS A 110     -53.637 159.101-189.118  1.00  0.00           C  
ATOM   1321  NZ  LYS A 110     -53.953 160.208-190.064  1.00  0.00           N  
ATOM   1322  H   LYS A 110     -56.203 156.733-193.031  1.00  0.00           H  
ATOM   1323  HA  LYS A 110     -53.317 156.487-193.250  1.00  0.00           H  
ATOM   1324  HB2 LYS A 110     -55.378 156.080-191.133  1.00  0.00           H  
ATOM   1325  HB3 LYS A 110     -53.835 155.256-190.947  1.00  0.00           H  
ATOM   1326  HG2 LYS A 110     -52.627 157.249-190.821  1.00  0.00           H  
ATOM   1327  HG3 LYS A 110     -53.869 158.166-191.675  1.00  0.00           H  
ATOM   1328  HD2 LYS A 110     -55.362 157.979-189.728  1.00  0.00           H  
ATOM   1329  HD3 LYS A 110     -54.146 157.029-188.875  1.00  0.00           H  
ATOM   1330  HE2 LYS A 110     -54.008 159.350-188.135  1.00  0.00           H  
ATOM   1331  HE3 LYS A 110     -52.567 158.959-189.074  1.00  0.00           H  
ATOM   1332  HZ1 LYS A 110     -53.091 160.485-190.574  1.00  0.00           H  
ATOM   1333  HZ2 LYS A 110     -54.318 161.024-189.532  1.00  0.00           H  
ATOM   1334  HZ3 LYS A 110     -54.669 159.889-190.745  1.00  0.00           H  
ATOM   1335  N   THR A 111     -55.169 153.937-193.851  1.00  0.00           N  
ATOM   1336  CA  THR A 111     -55.113 152.505-194.254  1.00  0.00           C  
ATOM   1337  C   THR A 111     -54.667 152.398-195.713  1.00  0.00           C  
ATOM   1338  O   THR A 111     -54.446 151.318-196.224  1.00  0.00           O  
ATOM   1339  CB  THR A 111     -56.491 151.847-194.138  1.00  0.00           C  
ATOM   1340  OG1 THR A 111     -57.251 152.176-195.291  1.00  0.00           O  
ATOM   1341  CG2 THR A 111     -57.226 152.335-192.883  1.00  0.00           C  
ATOM   1342  H   THR A 111     -55.989 154.457-193.987  1.00  0.00           H  
ATOM   1343  HA  THR A 111     -54.413 151.986-193.620  1.00  0.00           H  
ATOM   1344  HB  THR A 111     -56.363 150.774-194.089  1.00  0.00           H  
ATOM   1345  HG1 THR A 111     -57.427 151.365-195.772  1.00  0.00           H  
ATOM   1346 HG21 THR A 111     -57.490 153.374-192.999  1.00  0.00           H  
ATOM   1347 HG22 THR A 111     -56.582 152.227-192.027  1.00  0.00           H  
ATOM   1348 HG23 THR A 111     -58.129 151.746-192.736  1.00  0.00           H  
ATOM   1349  N   GLY A 112     -54.542 153.503-196.396  1.00  0.00           N  
ATOM   1350  CA  GLY A 112     -54.124 153.442-197.822  1.00  0.00           C  
ATOM   1351  C   GLY A 112     -54.736 152.207-198.499  1.00  0.00           C  
ATOM   1352  O   GLY A 112     -54.104 151.575-199.323  1.00  0.00           O  
ATOM   1353  H   GLY A 112     -54.725 154.373-195.975  1.00  0.00           H  
ATOM   1354  HA2 GLY A 112     -54.457 154.334-198.331  1.00  0.00           H  
ATOM   1355  HA3 GLY A 112     -53.047 153.379-197.873  1.00  0.00           H  
ATOM   1356  N   HIS A 113     -55.955 151.845-198.170  1.00  0.00           N  
ATOM   1357  CA  HIS A 113     -56.567 150.649-198.812  1.00  0.00           C  
ATOM   1358  C   HIS A 113     -57.139 151.025-200.177  1.00  0.00           C  
ATOM   1359  O   HIS A 113     -57.434 152.174-200.446  1.00  0.00           O  
ATOM   1360  CB  HIS A 113     -57.690 150.136-197.920  1.00  0.00           C  
ATOM   1361  CG  HIS A 113     -57.233 149.016-197.101  1.00  0.00           C  
ATOM   1362  ND1 HIS A 113     -56.062 148.321-197.348  1.00  0.00           N  
ATOM   1363  CD2 HIS A 113     -57.876 148.362-196.122  1.00  0.00           C  
ATOM   1364  CE1 HIS A 113     -56.061 147.271-196.522  1.00  0.00           C  
ATOM   1365  NE2 HIS A 113     -57.158 147.261-195.765  1.00  0.00           N  
ATOM   1366  H   HIS A 113     -56.470 152.351-197.498  1.00  0.00           H  
ATOM   1367  HA  HIS A 113     -55.821 149.880-198.935  1.00  0.00           H  
ATOM   1368  HB2 HIS A 113     -58.045 150.933-197.287  1.00  0.00           H  
ATOM   1369  HB3 HIS A 113     -58.495 149.753-198.505  1.00  0.00           H  
ATOM   1370  HD2 HIS A 113     -58.803 148.678-195.677  1.00  0.00           H  
ATOM   1371  HE1 HIS A 113     -55.278 146.529-196.475  1.00  0.00           H  
ATOM   1372  HE2 HIS A 113     -57.444 146.583-195.175  1.00  0.00           H  
ATOM   1373  N   ALA A 114     -57.307 150.061-201.037  1.00  0.00           N  
ATOM   1374  CA  ALA A 114     -57.873 150.355-202.387  1.00  0.00           C  
ATOM   1375  C   ALA A 114     -59.153 149.547-202.579  1.00  0.00           C  
ATOM   1376  O   ALA A 114     -59.129 148.335-202.667  1.00  0.00           O  
ATOM   1377  CB  ALA A 114     -56.865 149.968-203.467  1.00  0.00           C  
ATOM   1378  H   ALA A 114     -57.067 149.137-200.790  1.00  0.00           H  
ATOM   1379  HA  ALA A 114     -58.099 151.412-202.470  1.00  0.00           H  
ATOM   1380  HB1 ALA A 114     -55.916 150.438-203.259  1.00  0.00           H  
ATOM   1381  HB2 ALA A 114     -57.231 150.299-204.427  1.00  0.00           H  
ATOM   1382  HB3 ALA A 114     -56.744 148.895-203.478  1.00  0.00           H  
ATOM   1383  N   GLU A 115     -60.273 150.208-202.648  1.00  0.00           N  
ATOM   1384  CA  GLU A 115     -61.555 149.476-202.839  1.00  0.00           C  
ATOM   1385  C   GLU A 115     -61.499 148.733-204.171  1.00  0.00           C  
ATOM   1386  O   GLU A 115     -61.379 149.335-205.221  1.00  0.00           O  
ATOM   1387  CB  GLU A 115     -62.718 150.470-202.851  1.00  0.00           C  
ATOM   1388  CG  GLU A 115     -62.902 151.055-201.449  1.00  0.00           C  
ATOM   1389  CD  GLU A 115     -64.199 151.864-201.400  1.00  0.00           C  
ATOM   1390  OE1 GLU A 115     -65.013 151.697-202.294  1.00  0.00           O  
ATOM   1391  OE2 GLU A 115     -64.358 152.637-200.470  1.00  0.00           O  
ATOM   1392  H   GLU A 115     -60.267 151.184-202.580  1.00  0.00           H  
ATOM   1393  HA  GLU A 115     -61.690 148.768-202.035  1.00  0.00           H  
ATOM   1394  HB2 GLU A 115     -62.504 151.267-203.549  1.00  0.00           H  
ATOM   1395  HB3 GLU A 115     -63.623 149.962-203.151  1.00  0.00           H  
ATOM   1396  HG2 GLU A 115     -62.951 150.252-200.728  1.00  0.00           H  
ATOM   1397  HG3 GLU A 115     -62.067 151.699-201.215  1.00  0.00           H  
ATOM   1398  N   VAL A 116     -61.570 147.432-204.146  1.00  0.00           N  
ATOM   1399  CA  VAL A 116     -61.502 146.673-205.422  1.00  0.00           C  
ATOM   1400  C   VAL A 116     -62.707 145.755-205.563  1.00  0.00           C  
ATOM   1401  O   VAL A 116     -63.613 145.770-204.756  1.00  0.00           O  
ATOM   1402  CB  VAL A 116     -60.219 145.849-205.466  1.00  0.00           C  
ATOM   1403  CG1 VAL A 116     -59.115 146.675-206.135  1.00  0.00           C  
ATOM   1404  CG2 VAL A 116     -59.801 145.476-204.040  1.00  0.00           C  
ATOM   1405  H   VAL A 116     -61.656 146.958-203.292  1.00  0.00           H  
ATOM   1406  HA  VAL A 116     -61.504 147.368-206.242  1.00  0.00           H  
ATOM   1407  HB  VAL A 116     -60.389 144.948-206.037  1.00  0.00           H  
ATOM   1408 HG11 VAL A 116     -59.020 146.379-207.170  1.00  0.00           H  
ATOM   1409 HG12 VAL A 116     -58.180 146.507-205.625  1.00  0.00           H  
ATOM   1410 HG13 VAL A 116     -59.368 147.726-206.086  1.00  0.00           H  
ATOM   1411 HG21 VAL A 116     -59.174 146.256-203.632  1.00  0.00           H  
ATOM   1412 HG22 VAL A 116     -59.253 144.547-204.060  1.00  0.00           H  
ATOM   1413 HG23 VAL A 116     -60.682 145.361-203.420  1.00  0.00           H  
ATOM   1414  N   VAL A 117     -62.732 144.971-206.606  1.00  0.00           N  
ATOM   1415  CA  VAL A 117     -63.891 144.071-206.830  1.00  0.00           C  
ATOM   1416  C   VAL A 117     -63.421 142.658-207.166  1.00  0.00           C  
ATOM   1417  O   VAL A 117     -62.757 142.436-208.159  1.00  0.00           O  
ATOM   1418  CB  VAL A 117     -64.703 144.607-208.011  1.00  0.00           C  
ATOM   1419  CG1 VAL A 117     -66.067 143.918-208.063  1.00  0.00           C  
ATOM   1420  CG2 VAL A 117     -64.890 146.116-207.856  1.00  0.00           C  
ATOM   1421  H   VAL A 117     -61.996 144.993-207.254  1.00  0.00           H  
ATOM   1422  HA  VAL A 117     -64.508 144.047-205.948  1.00  0.00           H  
ATOM   1423  HB  VAL A 117     -64.169 144.408-208.929  1.00  0.00           H  
ATOM   1424 HG11 VAL A 117     -66.835 144.613-207.758  1.00  0.00           H  
ATOM   1425 HG12 VAL A 117     -66.067 143.064-207.403  1.00  0.00           H  
ATOM   1426 HG13 VAL A 117     -66.264 143.588-209.074  1.00  0.00           H  
ATOM   1427 HG21 VAL A 117     -64.735 146.395-206.826  1.00  0.00           H  
ATOM   1428 HG22 VAL A 117     -65.891 146.387-208.157  1.00  0.00           H  
ATOM   1429 HG23 VAL A 117     -64.174 146.631-208.481  1.00  0.00           H  
ATOM   1430  N   ARG A 118     -63.803 141.690-206.380  1.00  0.00           N  
ATOM   1431  CA  ARG A 118     -63.420 140.296-206.705  1.00  0.00           C  
ATOM   1432  C   ARG A 118     -64.614 139.672-207.414  1.00  0.00           C  
ATOM   1433  O   ARG A 118     -65.712 139.646-206.901  1.00  0.00           O  
ATOM   1434  CB  ARG A 118     -63.043 139.506-205.431  1.00  0.00           C  
ATOM   1435  CG  ARG A 118     -64.285 138.971-204.690  1.00  0.00           C  
ATOM   1436  CD  ARG A 118     -63.854 137.923-203.665  1.00  0.00           C  
ATOM   1437  NE  ARG A 118     -63.271 136.781-204.398  1.00  0.00           N  
ATOM   1438  CZ  ARG A 118     -62.881 135.713-203.759  1.00  0.00           C  
ATOM   1439  NH1 ARG A 118     -63.018 135.642-202.462  1.00  0.00           N  
ATOM   1440  NH2 ARG A 118     -62.354 134.715-204.414  1.00  0.00           N  
ATOM   1441  H   ARG A 118     -64.372 141.876-205.607  1.00  0.00           H  
ATOM   1442  HA  ARG A 118     -62.577 140.310-207.382  1.00  0.00           H  
ATOM   1443  HB2 ARG A 118     -62.418 138.672-205.710  1.00  0.00           H  
ATOM   1444  HB3 ARG A 118     -62.489 140.153-204.772  1.00  0.00           H  
ATOM   1445  HG2 ARG A 118     -64.798 139.783-204.195  1.00  0.00           H  
ATOM   1446  HG3 ARG A 118     -64.946 138.497-205.386  1.00  0.00           H  
ATOM   1447  HD2 ARG A 118     -63.118 138.330-203.003  1.00  0.00           H  
ATOM   1448  HD3 ARG A 118     -64.709 137.592-203.097  1.00  0.00           H  
ATOM   1449  HE  ARG A 118     -63.173 136.838-205.367  1.00  0.00           H  
ATOM   1450 HH11 ARG A 118     -63.421 136.407-201.959  1.00  0.00           H  
ATOM   1451 HH12 ARG A 118     -62.720 134.823-201.972  1.00  0.00           H  
ATOM   1452 HH21 ARG A 118     -62.250 134.768-205.407  1.00  0.00           H  
ATOM   1453 HH22 ARG A 118     -62.055 133.896-203.924  1.00  0.00           H  
ATOM   1454  N   VAL A 119     -64.434 139.220-208.608  1.00  0.00           N  
ATOM   1455  CA  VAL A 119     -65.584 138.638-209.335  1.00  0.00           C  
ATOM   1456  C   VAL A 119     -65.169 137.324-209.981  1.00  0.00           C  
ATOM   1457  O   VAL A 119     -64.175 137.251-210.674  1.00  0.00           O  
ATOM   1458  CB  VAL A 119     -66.053 139.623-210.405  1.00  0.00           C  
ATOM   1459  CG1 VAL A 119     -66.069 141.037-209.821  1.00  0.00           C  
ATOM   1460  CG2 VAL A 119     -65.095 139.578-211.599  1.00  0.00           C  
ATOM   1461  H   VAL A 119     -63.553 139.283-209.037  1.00  0.00           H  
ATOM   1462  HA  VAL A 119     -66.391 138.457-208.640  1.00  0.00           H  
ATOM   1463  HB  VAL A 119     -67.048 139.356-210.725  1.00  0.00           H  
ATOM   1464 HG11 VAL A 119     -66.761 141.650-210.380  1.00  0.00           H  
ATOM   1465 HG12 VAL A 119     -65.080 141.463-209.882  1.00  0.00           H  
ATOM   1466 HG13 VAL A 119     -66.381 140.996-208.787  1.00  0.00           H  
ATOM   1467 HG21 VAL A 119     -65.150 138.610-212.069  1.00  0.00           H  
ATOM   1468 HG22 VAL A 119     -64.086 139.756-211.257  1.00  0.00           H  
ATOM   1469 HG23 VAL A 119     -65.373 140.339-212.312  1.00  0.00           H  
ATOM   1470  N   VAL A 120     -65.925 136.281-209.784  1.00  0.00           N  
ATOM   1471  CA  VAL A 120     -65.561 135.006-210.422  1.00  0.00           C  
ATOM   1472  C   VAL A 120     -66.292 134.951-211.754  1.00  0.00           C  
ATOM   1473  O   VAL A 120     -67.393 135.446-211.890  1.00  0.00           O  
ATOM   1474  CB  VAL A 120     -65.952 133.844-209.522  1.00  0.00           C  
ATOM   1475  CG1 VAL A 120     -65.907 134.308-208.067  1.00  0.00           C  
ATOM   1476  CG2 VAL A 120     -67.354 133.360-209.874  1.00  0.00           C  
ATOM   1477  H   VAL A 120     -66.736 136.343-209.240  1.00  0.00           H  
ATOM   1478  HA  VAL A 120     -64.496 134.987-210.598  1.00  0.00           H  
ATOM   1479  HB  VAL A 120     -65.253 133.042-209.659  1.00  0.00           H  
ATOM   1480 HG11 VAL A 120     -65.131 135.054-207.953  1.00  0.00           H  
ATOM   1481 HG12 VAL A 120     -65.693 133.465-207.429  1.00  0.00           H  
ATOM   1482 HG13 VAL A 120     -66.861 134.734-207.795  1.00  0.00           H  
ATOM   1483 HG21 VAL A 120     -67.300 132.670-210.703  1.00  0.00           H  
ATOM   1484 HG22 VAL A 120     -67.963 134.207-210.150  1.00  0.00           H  
ATOM   1485 HG23 VAL A 120     -67.785 132.862-209.018  1.00  0.00           H  
ATOM   1486  N   TYR A 121     -65.689 134.376-212.739  1.00  0.00           N  
ATOM   1487  CA  TYR A 121     -66.362 134.317-214.088  1.00  0.00           C  
ATOM   1488  C   TYR A 121     -66.340 132.878-214.597  1.00  0.00           C  
ATOM   1489  O   TYR A 121     -65.580 132.051-214.134  1.00  0.00           O  
ATOM   1490  CB  TYR A 121     -65.703 135.260-215.156  1.00  0.00           C  
ATOM   1491  CG  TYR A 121     -66.305 136.661-215.090  1.00  0.00           C  
ATOM   1492  CD1 TYR A 121     -66.446 137.317-213.863  1.00  0.00           C  
ATOM   1493  CD2 TYR A 121     -66.749 137.299-216.262  1.00  0.00           C  
ATOM   1494  CE1 TYR A 121     -67.026 138.586-213.804  1.00  0.00           C  
ATOM   1495  CE2 TYR A 121     -67.323 138.573-216.200  1.00  0.00           C  
ATOM   1496  CZ  TYR A 121     -67.466 139.214-214.969  1.00  0.00           C  
ATOM   1497  OH  TYR A 121     -68.040 140.468-214.905  1.00  0.00           O  
ATOM   1498  H   TYR A 121     -64.808 133.974-212.583  1.00  0.00           H  
ATOM   1499  HA  TYR A 121     -67.396 134.612-213.960  1.00  0.00           H  
ATOM   1500  HB2 TYR A 121     -64.643 135.325-215.028  1.00  0.00           H  
ATOM   1501  HB3 TYR A 121     -65.894 134.850-216.129  1.00  0.00           H  
ATOM   1502  HD1 TYR A 121     -66.098 136.854-212.965  1.00  0.00           H  
ATOM   1503  HD2 TYR A 121     -66.624 136.825-217.215  1.00  0.00           H  
ATOM   1504  HE1 TYR A 121     -67.131 139.079-212.855  1.00  0.00           H  
ATOM   1505  HE2 TYR A 121     -67.662 139.056-217.103  1.00  0.00           H  
ATOM   1506  HH  TYR A 121     -67.475 141.078-215.385  1.00  0.00           H  
ATOM   1507  N   ARG A 122     -67.186 132.575-215.539  1.00  0.00           N  
ATOM   1508  CA  ARG A 122     -67.243 131.181-216.080  1.00  0.00           C  
ATOM   1509  C   ARG A 122     -66.977 131.183-217.594  1.00  0.00           C  
ATOM   1510  O   ARG A 122     -67.829 131.551-218.378  1.00  0.00           O  
ATOM   1511  CB  ARG A 122     -68.631 130.587-215.826  1.00  0.00           C  
ATOM   1512  CG  ARG A 122     -68.951 130.635-214.330  1.00  0.00           C  
ATOM   1513  CD  ARG A 122     -70.459 130.471-214.126  1.00  0.00           C  
ATOM   1514  NE  ARG A 122     -71.071 129.918-215.367  1.00  0.00           N  
ATOM   1515  CZ  ARG A 122     -72.340 129.614-215.390  1.00  0.00           C  
ATOM   1516  NH1 ARG A 122     -73.074 129.797-214.326  1.00  0.00           N  
ATOM   1517  NH2 ARG A 122     -72.876 129.130-216.477  1.00  0.00           N  
ATOM   1518  H   ARG A 122     -67.790 133.265-215.879  1.00  0.00           H  
ATOM   1519  HA  ARG A 122     -66.505 130.575-215.580  1.00  0.00           H  
ATOM   1520  HB2 ARG A 122     -69.369 131.152-216.372  1.00  0.00           H  
ATOM   1521  HB3 ARG A 122     -68.647 129.561-216.162  1.00  0.00           H  
ATOM   1522  HG2 ARG A 122     -68.432 129.835-213.828  1.00  0.00           H  
ATOM   1523  HG3 ARG A 122     -68.634 131.581-213.920  1.00  0.00           H  
ATOM   1524  HD2 ARG A 122     -70.639 129.795-213.303  1.00  0.00           H  
ATOM   1525  HD3 ARG A 122     -70.899 131.432-213.905  1.00  0.00           H  
ATOM   1526  HE  ARG A 122     -70.520 129.781-216.166  1.00  0.00           H  
ATOM   1527 HH11 ARG A 122     -72.665 130.169-213.494  1.00  0.00           H  
ATOM   1528 HH12 ARG A 122     -74.047 129.565-214.345  1.00  0.00           H  
ATOM   1529 HH21 ARG A 122     -72.314 128.990-217.292  1.00  0.00           H  
ATOM   1530 HH22 ARG A 122     -73.848 128.898-216.494  1.00  0.00           H  
ATOM   1531  N   PRO A 123     -65.806 130.761-217.997  1.00  0.00           N  
ATOM   1532  CA  PRO A 123     -65.403 130.691-219.436  1.00  0.00           C  
ATOM   1533  C   PRO A 123     -66.480 130.122-220.363  1.00  0.00           C  
ATOM   1534  O   PRO A 123     -66.932 130.756-221.294  1.00  0.00           O  
ATOM   1535  CB  PRO A 123     -64.204 129.744-219.381  1.00  0.00           C  
ATOM   1536  CG  PRO A 123     -63.545 130.096-218.101  1.00  0.00           C  
ATOM   1537  CD  PRO A 123     -64.705 130.304-217.124  1.00  0.00           C  
ATOM   1538  HA  PRO A 123     -65.076 131.653-219.780  1.00  0.00           H  
ATOM   1539  HB2 PRO A 123     -64.498 128.717-219.359  1.00  0.00           H  
ATOM   1540  HB3 PRO A 123     -63.578 129.911-220.210  1.00  0.00           H  
ATOM   1541  HG2 PRO A 123     -62.911 129.287-217.769  1.00  0.00           H  
ATOM   1542  HG3 PRO A 123     -62.972 131.006-218.208  1.00  0.00           H  
ATOM   1543  HD2 PRO A 123     -64.964 129.375-216.638  1.00  0.00           H  
ATOM   1544  HD3 PRO A 123     -64.461 131.058-216.401  1.00  0.00           H  
ATOM   1545  N   GLU A 124     -66.847 128.914-220.115  1.00  0.00           N  
ATOM   1546  CA  GLU A 124     -67.865 128.209-220.959  1.00  0.00           C  
ATOM   1547  C   GLU A 124     -68.824 129.203-221.624  1.00  0.00           C  
ATOM   1548  O   GLU A 124     -69.035 129.164-222.820  1.00  0.00           O  
ATOM   1549  CB  GLU A 124     -68.680 127.240-220.091  1.00  0.00           C  
ATOM   1550  CG  GLU A 124     -69.759 126.569-220.948  1.00  0.00           C  
ATOM   1551  CD  GLU A 124     -71.140 126.868-220.360  1.00  0.00           C  
ATOM   1552  OE1 GLU A 124     -71.299 127.931-219.782  1.00  0.00           O  
ATOM   1553  OE2 GLU A 124     -72.015 126.030-220.500  1.00  0.00           O  
ATOM   1554  H   GLU A 124     -66.427 128.456-219.372  1.00  0.00           H  
ATOM   1555  HA  GLU A 124     -67.356 127.646-221.727  1.00  0.00           H  
ATOM   1556  HB2 GLU A 124     -68.028 126.481-219.683  1.00  0.00           H  
ATOM   1557  HB3 GLU A 124     -69.150 127.785-219.283  1.00  0.00           H  
ATOM   1558  HG2 GLU A 124     -69.707 126.949-221.957  1.00  0.00           H  
ATOM   1559  HG3 GLU A 124     -69.596 125.501-220.957  1.00  0.00           H  
ATOM   1560  N   HIS A 125     -69.427 130.071-220.864  1.00  0.00           N  
ATOM   1561  CA  HIS A 125     -70.395 131.037-221.461  1.00  0.00           C  
ATOM   1562  C   HIS A 125     -69.870 132.458-221.300  1.00  0.00           C  
ATOM   1563  O   HIS A 125     -70.615 133.415-221.340  1.00  0.00           O  
ATOM   1564  CB  HIS A 125     -71.727 130.906-220.717  1.00  0.00           C  
ATOM   1565  CG  HIS A 125     -72.828 130.596-221.694  1.00  0.00           C  
ATOM   1566  ND1 HIS A 125     -73.966 131.380-221.800  1.00  0.00           N  
ATOM   1567  CD2 HIS A 125     -72.979 129.590-222.617  1.00  0.00           C  
ATOM   1568  CE1 HIS A 125     -74.744 130.840-222.755  1.00  0.00           C  
ATOM   1569  NE2 HIS A 125     -74.190 129.746-223.286  1.00  0.00           N  
ATOM   1570  H   HIS A 125     -69.261 130.078-219.898  1.00  0.00           H  
ATOM   1571  HA  HIS A 125     -70.539 130.814-222.508  1.00  0.00           H  
ATOM   1572  HB2 HIS A 125     -71.649 130.104-219.995  1.00  0.00           H  
ATOM   1573  HB3 HIS A 125     -71.952 131.832-220.200  1.00  0.00           H  
ATOM   1574  HD1 HIS A 125     -74.166 132.184-221.275  1.00  0.00           H  
ATOM   1575  HD2 HIS A 125     -72.268 128.798-222.797  1.00  0.00           H  
ATOM   1576  HE1 HIS A 125     -75.700 131.242-223.056  1.00  0.00           H  
ATOM   1577  N   ILE A 126     -68.595 132.604-221.103  1.00  0.00           N  
ATOM   1578  CA  ILE A 126     -68.033 133.968-220.922  1.00  0.00           C  
ATOM   1579  C   ILE A 126     -66.533 133.958-221.263  1.00  0.00           C  
ATOM   1580  O   ILE A 126     -65.912 132.918-221.314  1.00  0.00           O  
ATOM   1581  CB  ILE A 126     -68.300 134.407-219.466  1.00  0.00           C  
ATOM   1582  CG1 ILE A 126     -69.372 135.506-219.467  1.00  0.00           C  
ATOM   1583  CG2 ILE A 126     -67.028 134.871-218.771  1.00  0.00           C  
ATOM   1584  CD1 ILE A 126     -68.806 136.884-219.836  1.00  0.00           C  
ATOM   1585  H   ILE A 126     -68.009 131.816-221.080  1.00  0.00           H  
ATOM   1586  HA  ILE A 126     -68.538 134.646-221.594  1.00  0.00           H  
ATOM   1587  HB  ILE A 126     -68.691 133.571-218.902  1.00  0.00           H  
ATOM   1588 HG12 ILE A 126     -70.122 135.232-220.191  1.00  0.00           H  
ATOM   1589 HG13 ILE A 126     -69.823 135.562-218.487  1.00  0.00           H  
ATOM   1590 HG21 ILE A 126     -66.720 135.831-219.160  1.00  0.00           H  
ATOM   1591 HG22 ILE A 126     -66.244 134.145-218.918  1.00  0.00           H  
ATOM   1592 HG23 ILE A 126     -67.238 134.956-217.725  1.00  0.00           H  
ATOM   1593 HD11 ILE A 126     -68.763 136.976-220.910  1.00  0.00           H  
ATOM   1594 HD12 ILE A 126     -67.821 137.008-219.418  1.00  0.00           H  
ATOM   1595 HD13 ILE A 126     -69.458 137.650-219.442  1.00  0.00           H  
ATOM   1596  N   SER A 127     -65.947 135.102-221.501  1.00  0.00           N  
ATOM   1597  CA  SER A 127     -64.492 135.145-221.834  1.00  0.00           C  
ATOM   1598  C   SER A 127     -63.784 136.162-220.926  1.00  0.00           C  
ATOM   1599  O   SER A 127     -64.358 137.154-220.526  1.00  0.00           O  
ATOM   1600  CB  SER A 127     -64.316 135.558-223.296  1.00  0.00           C  
ATOM   1601  OG  SER A 127     -65.518 135.304-224.008  1.00  0.00           O  
ATOM   1602  H   SER A 127     -66.461 135.929-221.466  1.00  0.00           H  
ATOM   1603  HA  SER A 127     -64.060 134.166-221.682  1.00  0.00           H  
ATOM   1604  HB2 SER A 127     -64.085 136.612-223.347  1.00  0.00           H  
ATOM   1605  HB3 SER A 127     -63.510 134.991-223.736  1.00  0.00           H  
ATOM   1606  HG  SER A 127     -65.424 134.461-224.457  1.00  0.00           H  
ATOM   1607  N   PHE A 128     -62.540 135.921-220.601  1.00  0.00           N  
ATOM   1608  CA  PHE A 128     -61.790 136.871-219.720  1.00  0.00           C  
ATOM   1609  C   PHE A 128     -61.849 138.278-220.315  1.00  0.00           C  
ATOM   1610  O   PHE A 128     -61.987 139.253-219.603  1.00  0.00           O  
ATOM   1611  CB  PHE A 128     -60.332 136.411-219.608  1.00  0.00           C  
ATOM   1612  CG  PHE A 128     -59.560 137.348-218.705  1.00  0.00           C  
ATOM   1613  CD1 PHE A 128     -59.839 137.398-217.331  1.00  0.00           C  
ATOM   1614  CD2 PHE A 128     -58.560 138.166-219.243  1.00  0.00           C  
ATOM   1615  CE1 PHE A 128     -59.119 138.265-216.502  1.00  0.00           C  
ATOM   1616  CE2 PHE A 128     -57.840 139.034-218.412  1.00  0.00           C  
ATOM   1617  CZ  PHE A 128     -58.122 139.084-217.042  1.00  0.00           C  
ATOM   1618  H   PHE A 128     -62.095 135.114-220.935  1.00  0.00           H  
ATOM   1619  HA  PHE A 128     -62.239 136.888-218.740  1.00  0.00           H  
ATOM   1620  HB2 PHE A 128     -60.302 135.413-219.196  1.00  0.00           H  
ATOM   1621  HB3 PHE A 128     -59.880 136.407-220.589  1.00  0.00           H  
ATOM   1622  HD1 PHE A 128     -60.606 136.766-216.911  1.00  0.00           H  
ATOM   1623  HD2 PHE A 128     -58.344 138.129-220.301  1.00  0.00           H  
ATOM   1624  HE1 PHE A 128     -59.336 138.305-215.444  1.00  0.00           H  
ATOM   1625  HE2 PHE A 128     -57.066 139.662-218.827  1.00  0.00           H  
ATOM   1626  HZ  PHE A 128     -57.567 139.753-216.402  1.00  0.00           H  
ATOM   1627  N   GLU A 129     -61.757 138.398-221.609  1.00  0.00           N  
ATOM   1628  CA  GLU A 129     -61.822 139.750-222.227  1.00  0.00           C  
ATOM   1629  C   GLU A 129     -63.059 140.477-221.696  1.00  0.00           C  
ATOM   1630  O   GLU A 129     -63.204 141.674-221.845  1.00  0.00           O  
ATOM   1631  CB  GLU A 129     -61.921 139.616-223.747  1.00  0.00           C  
ATOM   1632  CG  GLU A 129     -60.527 139.374-224.330  1.00  0.00           C  
ATOM   1633  CD  GLU A 129     -60.603 139.386-225.858  1.00  0.00           C  
ATOM   1634  OE1 GLU A 129     -61.293 138.542-226.403  1.00  0.00           O  
ATOM   1635  OE2 GLU A 129     -59.970 140.241-226.456  1.00  0.00           O  
ATOM   1636  H   GLU A 129     -61.655 137.602-222.172  1.00  0.00           H  
ATOM   1637  HA  GLU A 129     -60.935 140.309-221.968  1.00  0.00           H  
ATOM   1638  HB2 GLU A 129     -62.563 138.784-223.995  1.00  0.00           H  
ATOM   1639  HB3 GLU A 129     -62.331 140.524-224.162  1.00  0.00           H  
ATOM   1640  HG2 GLU A 129     -59.858 140.154-223.996  1.00  0.00           H  
ATOM   1641  HG3 GLU A 129     -60.158 138.416-223.995  1.00  0.00           H  
ATOM   1642  N   GLU A 130     -63.956 139.755-221.079  1.00  0.00           N  
ATOM   1643  CA  GLU A 130     -65.189 140.393-220.537  1.00  0.00           C  
ATOM   1644  C   GLU A 130     -64.849 141.199-219.281  1.00  0.00           C  
ATOM   1645  O   GLU A 130     -65.014 142.402-219.249  1.00  0.00           O  
ATOM   1646  CB  GLU A 130     -66.215 139.314-220.196  1.00  0.00           C  
ATOM   1647  CG  GLU A 130     -66.709 138.663-221.489  1.00  0.00           C  
ATOM   1648  CD  GLU A 130     -68.122 139.159-221.802  1.00  0.00           C  
ATOM   1649  OE1 GLU A 130     -68.485 140.209-221.298  1.00  0.00           O  
ATOM   1650  OE2 GLU A 130     -68.817 138.480-222.540  1.00  0.00           O  
ATOM   1651  H   GLU A 130     -63.819 138.790-220.973  1.00  0.00           H  
ATOM   1652  HA  GLU A 130     -65.604 141.056-221.283  1.00  0.00           H  
ATOM   1653  HB2 GLU A 130     -65.756 138.566-219.567  1.00  0.00           H  
ATOM   1654  HB3 GLU A 130     -67.050 139.760-219.675  1.00  0.00           H  
ATOM   1655  HG2 GLU A 130     -66.047 138.929-222.301  1.00  0.00           H  
ATOM   1656  HG3 GLU A 130     -66.719 137.592-221.371  1.00  0.00           H  
ATOM   1657  N   LEU A 131     -64.367 140.558-218.248  1.00  0.00           N  
ATOM   1658  CA  LEU A 131     -64.019 141.313-217.022  1.00  0.00           C  
ATOM   1659  C   LEU A 131     -63.114 142.474-217.419  1.00  0.00           C  
ATOM   1660  O   LEU A 131     -63.155 143.542-216.840  1.00  0.00           O  
ATOM   1661  CB  LEU A 131     -63.279 140.397-216.048  1.00  0.00           C  
ATOM   1662  CG  LEU A 131     -64.105 139.139-215.777  1.00  0.00           C  
ATOM   1663  CD1 LEU A 131     -64.018 138.192-216.977  1.00  0.00           C  
ATOM   1664  CD2 LEU A 131     -63.557 138.433-214.536  1.00  0.00           C  
ATOM   1665  H   LEU A 131     -64.226 139.591-218.279  1.00  0.00           H  
ATOM   1666  HA  LEU A 131     -64.918 141.693-216.559  1.00  0.00           H  
ATOM   1667  HB2 LEU A 131     -62.327 140.116-216.471  1.00  0.00           H  
ATOM   1668  HB3 LEU A 131     -63.124 140.921-215.122  1.00  0.00           H  
ATOM   1669  HG  LEU A 131     -65.130 139.416-215.609  1.00  0.00           H  
ATOM   1670 HD11 LEU A 131     -63.888 137.179-216.627  1.00  0.00           H  
ATOM   1671 HD12 LEU A 131     -63.179 138.470-217.595  1.00  0.00           H  
ATOM   1672 HD13 LEU A 131     -64.927 138.259-217.555  1.00  0.00           H  
ATOM   1673 HD21 LEU A 131     -63.715 139.055-213.668  1.00  0.00           H  
ATOM   1674 HD22 LEU A 131     -62.499 138.254-214.662  1.00  0.00           H  
ATOM   1675 HD23 LEU A 131     -64.067 137.491-214.402  1.00  0.00           H  
ATOM   1676  N   LEU A 132     -62.291 142.266-218.409  1.00  0.00           N  
ATOM   1677  CA  LEU A 132     -61.368 143.347-218.859  1.00  0.00           C  
ATOM   1678  C   LEU A 132     -62.163 144.486-219.516  1.00  0.00           C  
ATOM   1679  O   LEU A 132     -61.978 145.645-219.202  1.00  0.00           O  
ATOM   1680  CB  LEU A 132     -60.386 142.779-219.886  1.00  0.00           C  
ATOM   1681  CG  LEU A 132     -59.384 141.848-219.199  1.00  0.00           C  
ATOM   1682  CD1 LEU A 132     -58.347 141.380-220.224  1.00  0.00           C  
ATOM   1683  CD2 LEU A 132     -58.676 142.594-218.065  1.00  0.00           C  
ATOM   1684  H   LEU A 132     -62.277 141.386-218.857  1.00  0.00           H  
ATOM   1685  HA  LEU A 132     -60.822 143.732-218.013  1.00  0.00           H  
ATOM   1686  HB2 LEU A 132     -60.934 142.224-220.635  1.00  0.00           H  
ATOM   1687  HB3 LEU A 132     -59.855 143.589-220.362  1.00  0.00           H  
ATOM   1688  HG  LEU A 132     -59.905 140.992-218.797  1.00  0.00           H  
ATOM   1689 HD11 LEU A 132     -58.490 141.914-221.153  1.00  0.00           H  
ATOM   1690 HD12 LEU A 132     -58.465 140.321-220.398  1.00  0.00           H  
ATOM   1691 HD13 LEU A 132     -57.354 141.574-219.849  1.00  0.00           H  
ATOM   1692 HD21 LEU A 132     -57.671 142.217-217.958  1.00  0.00           H  
ATOM   1693 HD22 LEU A 132     -59.219 142.444-217.143  1.00  0.00           H  
ATOM   1694 HD23 LEU A 132     -58.642 143.649-218.295  1.00  0.00           H  
ATOM   1695  N   LYS A 133     -63.024 144.165-220.442  1.00  0.00           N  
ATOM   1696  CA  LYS A 133     -63.809 145.225-221.146  1.00  0.00           C  
ATOM   1697  C   LYS A 133     -64.702 145.993-220.165  1.00  0.00           C  
ATOM   1698  O   LYS A 133     -64.997 147.154-220.367  1.00  0.00           O  
ATOM   1699  CB  LYS A 133     -64.684 144.573-222.218  1.00  0.00           C  
ATOM   1700  CG  LYS A 133     -63.967 144.635-223.568  1.00  0.00           C  
ATOM   1701  CD  LYS A 133     -64.320 145.947-224.272  1.00  0.00           C  
ATOM   1702  CE  LYS A 133     -63.534 146.050-225.581  1.00  0.00           C  
ATOM   1703  NZ  LYS A 133     -64.109 145.107-226.582  1.00  0.00           N  
ATOM   1704  H   LYS A 133     -63.141 143.226-220.693  1.00  0.00           H  
ATOM   1705  HA  LYS A 133     -63.126 145.916-221.619  1.00  0.00           H  
ATOM   1706  HB2 LYS A 133     -64.867 143.542-221.955  1.00  0.00           H  
ATOM   1707  HB3 LYS A 133     -65.624 145.100-222.285  1.00  0.00           H  
ATOM   1708  HG2 LYS A 133     -62.899 144.586-223.412  1.00  0.00           H  
ATOM   1709  HG3 LYS A 133     -64.280 143.802-224.180  1.00  0.00           H  
ATOM   1710  HD2 LYS A 133     -65.379 145.966-224.487  1.00  0.00           H  
ATOM   1711  HD3 LYS A 133     -64.066 146.778-223.633  1.00  0.00           H  
ATOM   1712  HE2 LYS A 133     -63.596 147.060-225.959  1.00  0.00           H  
ATOM   1713  HE3 LYS A 133     -62.499 145.795-225.400  1.00  0.00           H  
ATOM   1714  HZ1 LYS A 133     -64.730 144.427-226.101  1.00  0.00           H  
ATOM   1715  HZ2 LYS A 133     -63.338 144.596-227.058  1.00  0.00           H  
ATOM   1716  HZ3 LYS A 133     -64.659 145.641-227.283  1.00  0.00           H  
ATOM   1717  N   VAL A 134     -65.149 145.362-219.116  1.00  0.00           N  
ATOM   1718  CA  VAL A 134     -66.032 146.067-218.147  1.00  0.00           C  
ATOM   1719  C   VAL A 134     -65.203 147.045-217.314  1.00  0.00           C  
ATOM   1720  O   VAL A 134     -65.627 148.141-217.007  1.00  0.00           O  
ATOM   1721  CB  VAL A 134     -66.695 145.017-217.241  1.00  0.00           C  
ATOM   1722  CG1 VAL A 134     -66.495 145.360-215.763  1.00  0.00           C  
ATOM   1723  CG2 VAL A 134     -68.186 144.971-217.543  1.00  0.00           C  
ATOM   1724  H   VAL A 134     -64.912 144.423-218.966  1.00  0.00           H  
ATOM   1725  HA  VAL A 134     -66.794 146.611-218.686  1.00  0.00           H  
ATOM   1726  HB  VAL A 134     -66.262 144.048-217.444  1.00  0.00           H  
ATOM   1727 HG11 VAL A 134     -67.103 144.704-215.155  1.00  0.00           H  
ATOM   1728 HG12 VAL A 134     -66.786 146.385-215.587  1.00  0.00           H  
ATOM   1729 HG13 VAL A 134     -65.457 145.229-215.504  1.00  0.00           H  
ATOM   1730 HG21 VAL A 134     -68.612 144.081-217.108  1.00  0.00           H  
ATOM   1731 HG22 VAL A 134     -68.331 144.958-218.612  1.00  0.00           H  
ATOM   1732 HG23 VAL A 134     -68.660 145.843-217.123  1.00  0.00           H  
ATOM   1733  N   PHE A 135     -64.032 146.638-216.934  1.00  0.00           N  
ATOM   1734  CA  PHE A 135     -63.161 147.513-216.098  1.00  0.00           C  
ATOM   1735  C   PHE A 135     -62.655 148.720-216.907  1.00  0.00           C  
ATOM   1736  O   PHE A 135     -62.640 149.831-216.419  1.00  0.00           O  
ATOM   1737  CB  PHE A 135     -61.979 146.681-215.581  1.00  0.00           C  
ATOM   1738  CG  PHE A 135     -60.869 147.585-215.096  1.00  0.00           C  
ATOM   1739  CD1 PHE A 135     -60.895 148.080-213.788  1.00  0.00           C  
ATOM   1740  CD2 PHE A 135     -59.810 147.920-215.949  1.00  0.00           C  
ATOM   1741  CE1 PHE A 135     -59.866 148.911-213.332  1.00  0.00           C  
ATOM   1742  CE2 PHE A 135     -58.780 148.751-215.492  1.00  0.00           C  
ATOM   1743  CZ  PHE A 135     -58.808 149.246-214.185  1.00  0.00           C  
ATOM   1744  H   PHE A 135     -63.733 145.741-217.185  1.00  0.00           H  
ATOM   1745  HA  PHE A 135     -63.731 147.871-215.254  1.00  0.00           H  
ATOM   1746  HB2 PHE A 135     -62.317 146.064-214.763  1.00  0.00           H  
ATOM   1747  HB3 PHE A 135     -61.607 146.048-216.372  1.00  0.00           H  
ATOM   1748  HD1 PHE A 135     -61.709 147.820-213.131  1.00  0.00           H  
ATOM   1749  HD2 PHE A 135     -59.785 147.537-216.957  1.00  0.00           H  
ATOM   1750  HE1 PHE A 135     -59.886 149.292-212.322  1.00  0.00           H  
ATOM   1751  HE2 PHE A 135     -57.964 149.009-216.149  1.00  0.00           H  
ATOM   1752  HZ  PHE A 135     -58.013 149.887-213.833  1.00  0.00           H  
ATOM   1753  N   TRP A 136     -62.234 148.522-218.128  1.00  0.00           N  
ATOM   1754  CA  TRP A 136     -61.725 149.681-218.938  1.00  0.00           C  
ATOM   1755  C   TRP A 136     -62.875 150.605-219.359  1.00  0.00           C  
ATOM   1756  O   TRP A 136     -62.731 151.811-219.404  1.00  0.00           O  
ATOM   1757  CB  TRP A 136     -61.017 149.188-220.211  1.00  0.00           C  
ATOM   1758  CG  TRP A 136     -59.836 148.344-219.853  1.00  0.00           C  
ATOM   1759  CD1 TRP A 136     -59.715 147.022-220.117  1.00  0.00           C  
ATOM   1760  CD2 TRP A 136     -58.602 148.740-219.186  1.00  0.00           C  
ATOM   1761  NE1 TRP A 136     -58.487 146.584-219.654  1.00  0.00           N  
ATOM   1762  CE2 TRP A 136     -57.766 147.605-219.069  1.00  0.00           C  
ATOM   1763  CE3 TRP A 136     -58.134 149.964-218.674  1.00  0.00           C  
ATOM   1764  CZ2 TRP A 136     -56.509 147.682-218.464  1.00  0.00           C  
ATOM   1765  CZ3 TRP A 136     -56.869 150.042-218.066  1.00  0.00           C  
ATOM   1766  CH2 TRP A 136     -56.061 148.904-217.961  1.00  0.00           C  
ATOM   1767  H   TRP A 136     -62.250 147.620-218.510  1.00  0.00           H  
ATOM   1768  HA  TRP A 136     -61.023 150.244-218.341  1.00  0.00           H  
ATOM   1769  HB2 TRP A 136     -61.704 148.615-220.818  1.00  0.00           H  
ATOM   1770  HB3 TRP A 136     -60.680 150.043-220.777  1.00  0.00           H  
ATOM   1771  HD1 TRP A 136     -60.455 146.410-220.612  1.00  0.00           H  
ATOM   1772  HE1 TRP A 136     -58.153 145.665-219.725  1.00  0.00           H  
ATOM   1773  HE3 TRP A 136     -58.750 150.847-218.750  1.00  0.00           H  
ATOM   1774  HZ2 TRP A 136     -55.888 146.803-218.383  1.00  0.00           H  
ATOM   1775  HZ3 TRP A 136     -56.520 150.984-217.676  1.00  0.00           H  
ATOM   1776  HH2 TRP A 136     -55.091 148.973-217.492  1.00  0.00           H  
ATOM   1777  N   GLU A 137     -63.992 150.044-219.722  1.00  0.00           N  
ATOM   1778  CA  GLU A 137     -65.136 150.872-220.208  1.00  0.00           C  
ATOM   1779  C   GLU A 137     -65.876 151.595-219.071  1.00  0.00           C  
ATOM   1780  O   GLU A 137     -66.367 152.691-219.252  1.00  0.00           O  
ATOM   1781  CB  GLU A 137     -66.127 149.953-220.921  1.00  0.00           C  
ATOM   1782  CG  GLU A 137     -66.910 150.755-221.963  1.00  0.00           C  
ATOM   1783  CD  GLU A 137     -68.277 150.107-222.186  1.00  0.00           C  
ATOM   1784  OE1 GLU A 137     -68.368 149.244-223.043  1.00  0.00           O  
ATOM   1785  OE2 GLU A 137     -69.210 150.485-221.497  1.00  0.00           O  
ATOM   1786  H   GLU A 137     -64.068 149.068-219.717  1.00  0.00           H  
ATOM   1787  HA  GLU A 137     -64.770 151.602-220.915  1.00  0.00           H  
ATOM   1788  HB2 GLU A 137     -65.590 149.155-221.412  1.00  0.00           H  
ATOM   1789  HB3 GLU A 137     -66.813 149.533-220.197  1.00  0.00           H  
ATOM   1790  HG2 GLU A 137     -67.044 151.767-221.610  1.00  0.00           H  
ATOM   1791  HG3 GLU A 137     -66.361 150.769-222.892  1.00  0.00           H  
ATOM   1792  N   ASN A 138     -66.026 150.980-217.932  1.00  0.00           N  
ATOM   1793  CA  ASN A 138     -66.813 151.636-216.842  1.00  0.00           C  
ATOM   1794  C   ASN A 138     -65.934 152.355-215.807  1.00  0.00           C  
ATOM   1795  O   ASN A 138     -66.264 152.382-214.638  1.00  0.00           O  
ATOM   1796  CB  ASN A 138     -67.635 150.557-216.148  1.00  0.00           C  
ATOM   1797  CG  ASN A 138     -68.330 149.725-217.190  1.00  0.00           C  
ATOM   1798  OD1 ASN A 138     -69.242 150.184-217.851  1.00  0.00           O  
ATOM   1799  ND2 ASN A 138     -67.943 148.519-217.374  1.00  0.00           N  
ATOM   1800  H   ASN A 138     -65.675 150.072-217.809  1.00  0.00           H  
ATOM   1801  HA  ASN A 138     -67.489 152.353-217.281  1.00  0.00           H  
ATOM   1802  HB2 ASN A 138     -66.989 149.929-215.554  1.00  0.00           H  
ATOM   1803  HB3 ASN A 138     -68.380 150.993-215.530  1.00  0.00           H  
ATOM   1804 HD21 ASN A 138     -67.203 148.150-216.851  1.00  0.00           H  
ATOM   1805 HD22 ASN A 138     -68.396 147.979-218.018  1.00  0.00           H  
ATOM   1806  N   HIS A 139     -64.851 152.971-216.207  1.00  0.00           N  
ATOM   1807  CA  HIS A 139     -64.017 153.706-215.205  1.00  0.00           C  
ATOM   1808  C   HIS A 139     -62.777 154.309-215.870  1.00  0.00           C  
ATOM   1809  O   HIS A 139     -62.044 153.643-216.573  1.00  0.00           O  
ATOM   1810  CB  HIS A 139     -63.595 152.761-214.068  1.00  0.00           C  
ATOM   1811  CG  HIS A 139     -62.174 152.300-214.262  1.00  0.00           C  
ATOM   1812  ND1 HIS A 139     -61.759 151.664-215.419  1.00  0.00           N  
ATOM   1813  CD2 HIS A 139     -61.060 152.374-213.455  1.00  0.00           C  
ATOM   1814  CE1 HIS A 139     -60.451 151.382-215.283  1.00  0.00           C  
ATOM   1815  NE2 HIS A 139     -59.975 151.793-214.104  1.00  0.00           N  
ATOM   1816  H   HIS A 139     -64.604 152.976-217.153  1.00  0.00           H  
ATOM   1817  HA  HIS A 139     -64.608 154.508-214.787  1.00  0.00           H  
ATOM   1818  HB2 HIS A 139     -63.676 153.285-213.129  1.00  0.00           H  
ATOM   1819  HB3 HIS A 139     -64.245 151.902-214.056  1.00  0.00           H  
ATOM   1820  HD1 HIS A 139     -62.320 151.451-216.194  1.00  0.00           H  
ATOM   1821  HD2 HIS A 139     -61.032 152.810-212.464  1.00  0.00           H  
ATOM   1822  HE1 HIS A 139     -59.857 150.883-216.035  1.00  0.00           H  
ATOM   1823  N   ASP A 140     -62.537 155.571-215.633  1.00  0.00           N  
ATOM   1824  CA  ASP A 140     -61.339 156.235-216.225  1.00  0.00           C  
ATOM   1825  C   ASP A 140     -60.077 155.540-215.703  1.00  0.00           C  
ATOM   1826  O   ASP A 140     -59.764 155.626-214.534  1.00  0.00           O  
ATOM   1827  CB  ASP A 140     -61.312 157.705-215.797  1.00  0.00           C  
ATOM   1828  CG  ASP A 140     -61.793 158.588-216.949  1.00  0.00           C  
ATOM   1829  OD1 ASP A 140     -60.979 158.920-217.796  1.00  0.00           O  
ATOM   1830  OD2 ASP A 140     -62.967 158.921-216.965  1.00  0.00           O  
ATOM   1831  H   ASP A 140     -63.142 156.079-215.054  1.00  0.00           H  
ATOM   1832  HA  ASP A 140     -61.384 156.171-217.298  1.00  0.00           H  
ATOM   1833  HB2 ASP A 140     -61.959 157.846-214.944  1.00  0.00           H  
ATOM   1834  HB3 ASP A 140     -60.302 157.982-215.530  1.00  0.00           H  
ATOM   1835  N   PRO A 141     -59.355 154.852-216.551  1.00  0.00           N  
ATOM   1836  CA  PRO A 141     -58.117 154.133-216.138  1.00  0.00           C  
ATOM   1837  C   PRO A 141     -56.939 155.081-215.899  1.00  0.00           C  
ATOM   1838  O   PRO A 141     -55.918 154.693-215.366  1.00  0.00           O  
ATOM   1839  CB  PRO A 141     -57.822 153.204-217.309  1.00  0.00           C  
ATOM   1840  CG  PRO A 141     -58.466 153.834-218.501  1.00  0.00           C  
ATOM   1841  CD  PRO A 141     -59.632 154.683-217.988  1.00  0.00           C  
ATOM   1842  HA  PRO A 141     -58.307 153.546-215.254  1.00  0.00           H  
ATOM   1843  HB2 PRO A 141     -56.757 153.127-217.459  1.00  0.00           H  
ATOM   1844  HB3 PRO A 141     -58.247 152.228-217.127  1.00  0.00           H  
ATOM   1845  HG2 PRO A 141     -57.753 154.461-219.016  1.00  0.00           H  
ATOM   1846  HG3 PRO A 141     -58.833 153.070-219.169  1.00  0.00           H  
ATOM   1847  HD2 PRO A 141     -59.643 155.642-218.486  1.00  0.00           H  
ATOM   1848  HD3 PRO A 141     -60.569 154.168-218.136  1.00  0.00           H  
ATOM   1849  N   THR A 142     -57.073 156.319-216.283  1.00  0.00           N  
ATOM   1850  CA  THR A 142     -55.960 157.285-216.072  1.00  0.00           C  
ATOM   1851  C   THR A 142     -56.273 158.145-214.853  1.00  0.00           C  
ATOM   1852  O   THR A 142     -56.149 159.354-214.882  1.00  0.00           O  
ATOM   1853  CB  THR A 142     -55.809 158.177-217.305  1.00  0.00           C  
ATOM   1854  OG1 THR A 142     -56.985 158.957-217.469  1.00  0.00           O  
ATOM   1855  CG2 THR A 142     -55.595 157.305-218.543  1.00  0.00           C  
ATOM   1856  H   THR A 142     -57.905 156.614-216.705  1.00  0.00           H  
ATOM   1857  HA  THR A 142     -55.042 156.745-215.902  1.00  0.00           H  
ATOM   1858  HB  THR A 142     -54.958 158.827-217.177  1.00  0.00           H  
ATOM   1859  HG1 THR A 142     -57.738 158.361-217.479  1.00  0.00           H  
ATOM   1860 HG21 THR A 142     -55.644 157.921-219.429  1.00  0.00           H  
ATOM   1861 HG22 THR A 142     -56.364 156.549-218.588  1.00  0.00           H  
ATOM   1862 HG23 THR A 142     -54.627 156.832-218.487  1.00  0.00           H  
ATOM   1863  N   GLN A 143     -56.690 157.529-213.783  1.00  0.00           N  
ATOM   1864  CA  GLN A 143     -57.027 158.312-212.564  1.00  0.00           C  
ATOM   1865  C   GLN A 143     -56.052 157.985-211.428  1.00  0.00           C  
ATOM   1866  O   GLN A 143     -56.088 156.925-210.840  1.00  0.00           O  
ATOM   1867  CB  GLN A 143     -58.450 157.979-212.133  1.00  0.00           C  
ATOM   1868  CG  GLN A 143     -58.493 156.546-211.593  1.00  0.00           C  
ATOM   1869  CD  GLN A 143     -59.809 155.872-211.993  1.00  0.00           C  
ATOM   1870  OE1 GLN A 143     -59.807 154.775-212.514  1.00  0.00           O  
ATOM   1871  NE2 GLN A 143     -60.940 156.474-211.756  1.00  0.00           N  
ATOM   1872  H   GLN A 143     -56.793 156.556-213.788  1.00  0.00           H  
ATOM   1873  HA  GLN A 143     -56.965 159.366-212.792  1.00  0.00           H  
ATOM   1874  HB2 GLN A 143     -58.756 158.670-211.359  1.00  0.00           H  
ATOM   1875  HB3 GLN A 143     -59.108 158.069-212.984  1.00  0.00           H  
ATOM   1876  HG2 GLN A 143     -57.668 155.987-212.006  1.00  0.00           H  
ATOM   1877  HG3 GLN A 143     -58.411 156.565-210.517  1.00  0.00           H  
ATOM   1878 HE21 GLN A 143     -60.949 157.349-211.328  1.00  0.00           H  
ATOM   1879 HE22 GLN A 143     -61.784 156.045-211.994  1.00  0.00           H  
ATOM   1880  N   GLY A 144     -55.180 158.905-211.135  1.00  0.00           N  
ATOM   1881  CA  GLY A 144     -54.167 158.718-210.052  1.00  0.00           C  
ATOM   1882  C   GLY A 144     -54.751 157.991-208.832  1.00  0.00           C  
ATOM   1883  O   GLY A 144     -55.132 156.840-208.902  1.00  0.00           O  
ATOM   1884  H   GLY A 144     -55.179 159.733-211.652  1.00  0.00           H  
ATOM   1885  HA2 GLY A 144     -53.342 158.143-210.438  1.00  0.00           H  
ATOM   1886  HA3 GLY A 144     -53.804 159.687-209.741  1.00  0.00           H  
ATOM   1887  N   MET A 145     -54.762 158.637-207.696  1.00  0.00           N  
ATOM   1888  CA  MET A 145     -55.256 157.968-206.457  1.00  0.00           C  
ATOM   1889  C   MET A 145     -56.702 158.364-206.133  1.00  0.00           C  
ATOM   1890  O   MET A 145     -57.040 158.626-204.996  1.00  0.00           O  
ATOM   1891  CB  MET A 145     -54.348 158.356-205.287  1.00  0.00           C  
ATOM   1892  CG  MET A 145     -53.625 159.664-205.616  1.00  0.00           C  
ATOM   1893  SD  MET A 145     -52.505 160.092-204.261  1.00  0.00           S  
ATOM   1894  CE  MET A 145     -52.174 161.797-204.770  1.00  0.00           C  
ATOM   1895  H   MET A 145     -54.411 159.549-207.650  1.00  0.00           H  
ATOM   1896  HA  MET A 145     -55.207 156.900-206.595  1.00  0.00           H  
ATOM   1897  HB2 MET A 145     -54.942 158.489-204.395  1.00  0.00           H  
ATOM   1898  HB3 MET A 145     -53.621 157.575-205.121  1.00  0.00           H  
ATOM   1899  HG2 MET A 145     -53.057 159.541-206.526  1.00  0.00           H  
ATOM   1900  HG3 MET A 145     -54.349 160.452-205.749  1.00  0.00           H  
ATOM   1901  HE1 MET A 145     -51.115 161.918-204.948  1.00  0.00           H  
ATOM   1902  HE2 MET A 145     -52.485 162.473-203.990  1.00  0.00           H  
ATOM   1903  HE3 MET A 145     -52.725 162.015-205.674  1.00  0.00           H  
ATOM   1904  N   ARG A 146     -57.568 158.383-207.105  1.00  0.00           N  
ATOM   1905  CA  ARG A 146     -58.996 158.732-206.809  1.00  0.00           C  
ATOM   1906  C   ARG A 146     -59.842 158.546-208.085  1.00  0.00           C  
ATOM   1907  O   ARG A 146     -59.309 158.530-209.177  1.00  0.00           O  
ATOM   1908  CB  ARG A 146     -59.086 160.183-206.288  1.00  0.00           C  
ATOM   1909  CG  ARG A 146     -58.869 161.183-207.411  1.00  0.00           C  
ATOM   1910  CD  ARG A 146     -57.377 161.287-207.740  1.00  0.00           C  
ATOM   1911  NE  ARG A 146     -56.912 162.681-207.499  1.00  0.00           N  
ATOM   1912  CZ  ARG A 146     -55.897 163.155-208.170  1.00  0.00           C  
ATOM   1913  NH1 ARG A 146     -55.293 162.409-209.053  1.00  0.00           N  
ATOM   1914  NH2 ARG A 146     -55.488 164.376-207.956  1.00  0.00           N  
ATOM   1915  H   ARG A 146     -57.288 158.147-208.021  1.00  0.00           H  
ATOM   1916  HA  ARG A 146     -59.354 158.059-206.041  1.00  0.00           H  
ATOM   1917  HB2 ARG A 146     -60.057 160.367-205.866  1.00  0.00           H  
ATOM   1918  HB3 ARG A 146     -58.338 160.341-205.523  1.00  0.00           H  
ATOM   1919  HG2 ARG A 146     -59.418 160.886-208.291  1.00  0.00           H  
ATOM   1920  HG3 ARG A 146     -59.233 162.132-207.074  1.00  0.00           H  
ATOM   1921  HD2 ARG A 146     -56.821 160.608-207.110  1.00  0.00           H  
ATOM   1922  HD3 ARG A 146     -57.219 161.027-208.776  1.00  0.00           H  
ATOM   1923  HE  ARG A 146     -57.367 163.242-206.837  1.00  0.00           H  
ATOM   1924 HH11 ARG A 146     -55.607 161.474-209.216  1.00  0.00           H  
ATOM   1925 HH12 ARG A 146     -54.516 162.773-209.567  1.00  0.00           H  
ATOM   1926 HH21 ARG A 146     -55.952 164.949-207.280  1.00  0.00           H  
ATOM   1927 HH22 ARG A 146     -54.711 164.740-208.471  1.00  0.00           H  
ATOM   1928  N   GLN A 147     -61.149 158.399-207.977  1.00  0.00           N  
ATOM   1929  CA  GLN A 147     -61.966 158.211-209.215  1.00  0.00           C  
ATOM   1930  C   GLN A 147     -63.044 159.290-209.315  1.00  0.00           C  
ATOM   1931  O   GLN A 147     -63.608 159.723-208.333  1.00  0.00           O  
ATOM   1932  CB  GLN A 147     -62.601 156.798-209.228  1.00  0.00           C  
ATOM   1933  CG  GLN A 147     -64.117 156.834-209.461  1.00  0.00           C  
ATOM   1934  CD  GLN A 147     -64.493 155.522-210.075  1.00  0.00           C  
ATOM   1935  OE1 GLN A 147     -65.455 154.889-209.687  1.00  0.00           O  
ATOM   1936  NE2 GLN A 147     -63.756 155.083-211.035  1.00  0.00           N  
ATOM   1937  H   GLN A 147     -61.585 158.407-207.102  1.00  0.00           H  
ATOM   1938  HA  GLN A 147     -61.313 158.305-210.069  1.00  0.00           H  
ATOM   1939  HB2 GLN A 147     -62.149 156.224-210.011  1.00  0.00           H  
ATOM   1940  HB3 GLN A 147     -62.414 156.294-208.305  1.00  0.00           H  
ATOM   1941  HG2 GLN A 147     -64.637 156.964-208.528  1.00  0.00           H  
ATOM   1942  HG3 GLN A 147     -64.386 157.605-210.149  1.00  0.00           H  
ATOM   1943 HE21 GLN A 147     -62.985 155.603-211.349  1.00  0.00           H  
ATOM   1944 HE22 GLN A 147     -63.952 154.251-211.425  1.00  0.00           H  
ATOM   1945  N   GLY A 148     -63.335 159.707-210.519  1.00  0.00           N  
ATOM   1946  CA  GLY A 148     -64.362 160.725-210.750  1.00  0.00           C  
ATOM   1947  C   GLY A 148     -63.922 162.044-210.153  1.00  0.00           C  
ATOM   1948  O   GLY A 148     -62.878 162.588-210.455  1.00  0.00           O  
ATOM   1949  H   GLY A 148     -62.878 159.341-211.275  1.00  0.00           H  
ATOM   1950  HA2 GLY A 148     -64.516 160.844-211.807  1.00  0.00           H  
ATOM   1951  HA3 GLY A 148     -65.285 160.413-210.286  1.00  0.00           H  
ATOM   1952  N   ASN A 149     -64.745 162.542-209.318  1.00  0.00           N  
ATOM   1953  CA  ASN A 149     -64.472 163.850-208.645  1.00  0.00           C  
ATOM   1954  C   ASN A 149     -64.213 163.647-207.147  1.00  0.00           C  
ATOM   1955  O   ASN A 149     -64.437 164.535-206.349  1.00  0.00           O  
ATOM   1956  CB  ASN A 149     -65.679 164.772-208.828  1.00  0.00           C  
ATOM   1957  CG  ASN A 149     -65.196 166.206-209.057  1.00  0.00           C  
ATOM   1958  OD1 ASN A 149     -64.039 166.510-208.844  1.00  0.00           O  
ATOM   1959  ND2 ASN A 149     -66.038 167.104-209.487  1.00  0.00           N  
ATOM   1960  H   ASN A 149     -65.560 162.045-209.140  1.00  0.00           H  
ATOM   1961  HA  ASN A 149     -63.605 164.307-209.099  1.00  0.00           H  
ATOM   1962  HB2 ASN A 149     -66.256 164.446-209.681  1.00  0.00           H  
ATOM   1963  HB3 ASN A 149     -66.296 164.738-207.942  1.00  0.00           H  
ATOM   1964 HD21 ASN A 149     -66.971 166.859-209.660  1.00  0.00           H  
ATOM   1965 HD22 ASN A 149     -65.738 168.026-209.637  1.00  0.00           H  
ATOM   1966  N   ASP A 150     -63.739 162.497-206.754  1.00  0.00           N  
ATOM   1967  CA  ASP A 150     -63.465 162.260-205.309  1.00  0.00           C  
ATOM   1968  C   ASP A 150     -61.945 162.244-205.100  1.00  0.00           C  
ATOM   1969  O   ASP A 150     -61.193 162.186-206.051  1.00  0.00           O  
ATOM   1970  CB  ASP A 150     -64.074 160.913-204.891  1.00  0.00           C  
ATOM   1971  CG  ASP A 150     -65.235 160.560-205.826  1.00  0.00           C  
ATOM   1972  OD1 ASP A 150     -65.076 160.710-207.025  1.00  0.00           O  
ATOM   1973  OD2 ASP A 150     -66.266 160.146-205.324  1.00  0.00           O  
ATOM   1974  H   ASP A 150     -63.553 161.791-207.407  1.00  0.00           H  
ATOM   1975  HA  ASP A 150     -63.901 163.055-204.722  1.00  0.00           H  
ATOM   1976  HB2 ASP A 150     -63.319 160.142-204.948  1.00  0.00           H  
ATOM   1977  HB3 ASP A 150     -64.448 160.979-203.880  1.00  0.00           H  
ATOM   1978  N   PHE A 151     -61.478 162.306-203.878  1.00  0.00           N  
ATOM   1979  CA  PHE A 151     -60.005 162.294-203.651  1.00  0.00           C  
ATOM   1980  C   PHE A 151     -59.655 161.286-202.555  1.00  0.00           C  
ATOM   1981  O   PHE A 151     -59.970 161.478-201.397  1.00  0.00           O  
ATOM   1982  CB  PHE A 151     -59.536 163.681-203.220  1.00  0.00           C  
ATOM   1983  CG  PHE A 151     -60.019 164.711-204.213  1.00  0.00           C  
ATOM   1984  CD1 PHE A 151     -61.341 165.170-204.157  1.00  0.00           C  
ATOM   1985  CD2 PHE A 151     -59.146 165.207-205.189  1.00  0.00           C  
ATOM   1986  CE1 PHE A 151     -61.789 166.125-205.078  1.00  0.00           C  
ATOM   1987  CE2 PHE A 151     -59.595 166.162-206.108  1.00  0.00           C  
ATOM   1988  CZ  PHE A 151     -60.915 166.621-206.053  1.00  0.00           C  
ATOM   1989  H   PHE A 151     -62.088 162.365-203.116  1.00  0.00           H  
ATOM   1990  HA  PHE A 151     -59.503 162.018-204.565  1.00  0.00           H  
ATOM   1991  HB2 PHE A 151     -59.933 163.907-202.243  1.00  0.00           H  
ATOM   1992  HB3 PHE A 151     -58.457 163.693-203.183  1.00  0.00           H  
ATOM   1993  HD1 PHE A 151     -62.014 164.787-203.405  1.00  0.00           H  
ATOM   1994  HD2 PHE A 151     -58.127 164.853-205.230  1.00  0.00           H  
ATOM   1995  HE1 PHE A 151     -62.808 166.479-205.035  1.00  0.00           H  
ATOM   1996  HE2 PHE A 151     -58.921 166.545-206.861  1.00  0.00           H  
ATOM   1997  HZ  PHE A 151     -61.261 167.358-206.763  1.00  0.00           H  
ATOM   1998  N   GLY A 152     -58.998 160.218-202.911  1.00  0.00           N  
ATOM   1999  CA  GLY A 152     -58.618 159.200-201.890  1.00  0.00           C  
ATOM   2000  C   GLY A 152     -58.031 157.970-202.586  1.00  0.00           C  
ATOM   2001  O   GLY A 152     -58.467 157.585-203.652  1.00  0.00           O  
ATOM   2002  H   GLY A 152     -58.751 160.088-203.852  1.00  0.00           H  
ATOM   2003  HA2 GLY A 152     -57.883 159.619-201.220  1.00  0.00           H  
ATOM   2004  HA3 GLY A 152     -59.493 158.910-201.327  1.00  0.00           H  
ATOM   2005  N   THR A 153     -57.045 157.347-201.994  1.00  0.00           N  
ATOM   2006  CA  THR A 153     -56.445 156.144-202.634  1.00  0.00           C  
ATOM   2007  C   THR A 153     -57.401 154.963-202.476  1.00  0.00           C  
ATOM   2008  O   THR A 153     -57.088 153.845-202.830  1.00  0.00           O  
ATOM   2009  CB  THR A 153     -55.106 155.807-201.971  1.00  0.00           C  
ATOM   2010  OG1 THR A 153     -54.893 154.406-202.041  1.00  0.00           O  
ATOM   2011  CG2 THR A 153     -55.126 156.244-200.507  1.00  0.00           C  
ATOM   2012  H   THR A 153     -56.705 157.666-201.133  1.00  0.00           H  
ATOM   2013  HA  THR A 153     -56.289 156.343-203.684  1.00  0.00           H  
ATOM   2014  HB  THR A 153     -54.308 156.320-202.485  1.00  0.00           H  
ATOM   2015  HG1 THR A 153     -55.627 153.976-201.597  1.00  0.00           H  
ATOM   2016 HG21 THR A 153     -55.029 157.314-200.451  1.00  0.00           H  
ATOM   2017 HG22 THR A 153     -54.304 155.780-199.981  1.00  0.00           H  
ATOM   2018 HG23 THR A 153     -56.059 155.942-200.053  1.00  0.00           H  
ATOM   2019  N   GLN A 154     -58.571 155.208-201.957  1.00  0.00           N  
ATOM   2020  CA  GLN A 154     -59.554 154.105-201.787  1.00  0.00           C  
ATOM   2021  C   GLN A 154     -60.384 153.997-203.064  1.00  0.00           C  
ATOM   2022  O   GLN A 154     -61.236 153.142-203.199  1.00  0.00           O  
ATOM   2023  CB  GLN A 154     -60.464 154.380-200.583  1.00  0.00           C  
ATOM   2024  CG  GLN A 154     -61.040 155.794-200.668  1.00  0.00           C  
ATOM   2025  CD  GLN A 154     -62.316 155.869-199.847  1.00  0.00           C  
ATOM   2026  OE1 GLN A 154     -62.840 154.853-199.435  1.00  0.00           O  
ATOM   2027  NE2 GLN A 154     -62.855 157.028-199.580  1.00  0.00           N  
ATOM   2028  H   GLN A 154     -58.803 156.118-201.691  1.00  0.00           H  
ATOM   2029  HA  GLN A 154     -59.023 153.179-201.628  1.00  0.00           H  
ATOM   2030  HB2 GLN A 154     -61.274 153.665-200.577  1.00  0.00           H  
ATOM   2031  HB3 GLN A 154     -59.893 154.281-199.672  1.00  0.00           H  
ATOM   2032  HG2 GLN A 154     -60.330 156.497-200.271  1.00  0.00           H  
ATOM   2033  HG3 GLN A 154     -61.263 156.032-201.693  1.00  0.00           H  
ATOM   2034 HE21 GLN A 154     -62.459 157.870-199.900  1.00  0.00           H  
ATOM   2035 HE22 GLN A 154     -63.647 157.054-199.058  1.00  0.00           H  
ATOM   2036  N   TYR A 155     -60.120 154.855-204.013  1.00  0.00           N  
ATOM   2037  CA  TYR A 155     -60.865 154.808-205.299  1.00  0.00           C  
ATOM   2038  C   TYR A 155     -59.872 154.996-206.453  1.00  0.00           C  
ATOM   2039  O   TYR A 155     -59.943 155.958-207.191  1.00  0.00           O  
ATOM   2040  CB  TYR A 155     -61.899 155.933-205.358  1.00  0.00           C  
ATOM   2041  CG  TYR A 155     -62.723 155.963-204.096  1.00  0.00           C  
ATOM   2042  CD1 TYR A 155     -63.500 154.855-203.739  1.00  0.00           C  
ATOM   2043  CD2 TYR A 155     -62.720 157.108-203.290  1.00  0.00           C  
ATOM   2044  CE1 TYR A 155     -64.274 154.889-202.574  1.00  0.00           C  
ATOM   2045  CE2 TYR A 155     -63.496 157.144-202.124  1.00  0.00           C  
ATOM   2046  CZ  TYR A 155     -64.272 156.033-201.766  1.00  0.00           C  
ATOM   2047  OH  TYR A 155     -65.036 156.068-200.617  1.00  0.00           O  
ATOM   2048  H   TYR A 155     -59.416 155.525-203.882  1.00  0.00           H  
ATOM   2049  HA  TYR A 155     -61.359 153.853-205.390  1.00  0.00           H  
ATOM   2050  HB2 TYR A 155     -61.394 156.872-205.475  1.00  0.00           H  
ATOM   2051  HB3 TYR A 155     -62.547 155.775-206.200  1.00  0.00           H  
ATOM   2052  HD1 TYR A 155     -63.501 153.973-204.362  1.00  0.00           H  
ATOM   2053  HD2 TYR A 155     -62.116 157.964-203.566  1.00  0.00           H  
ATOM   2054  HE1 TYR A 155     -64.874 154.033-202.299  1.00  0.00           H  
ATOM   2055  HE2 TYR A 155     -63.495 158.026-201.502  1.00  0.00           H  
ATOM   2056  HH  TYR A 155     -65.081 156.979-200.319  1.00  0.00           H  
ATOM   2057  N   ARG A 156     -58.940 154.097-206.604  1.00  0.00           N  
ATOM   2058  CA  ARG A 156     -57.936 154.239-207.700  1.00  0.00           C  
ATOM   2059  C   ARG A 156     -58.198 153.210-208.801  1.00  0.00           C  
ATOM   2060  O   ARG A 156     -59.010 152.318-208.659  1.00  0.00           O  
ATOM   2061  CB  ARG A 156     -56.519 154.005-207.151  1.00  0.00           C  
ATOM   2062  CG  ARG A 156     -56.384 154.557-205.727  1.00  0.00           C  
ATOM   2063  CD  ARG A 156     -54.919 154.461-205.292  1.00  0.00           C  
ATOM   2064  NE  ARG A 156     -54.502 153.029-205.262  1.00  0.00           N  
ATOM   2065  CZ  ARG A 156     -54.020 152.469-206.335  1.00  0.00           C  
ATOM   2066  NH1 ARG A 156     -53.900 153.162-207.434  1.00  0.00           N  
ATOM   2067  NH2 ARG A 156     -53.656 151.217-206.308  1.00  0.00           N  
ATOM   2068  H   ARG A 156     -58.895 153.338-205.995  1.00  0.00           H  
ATOM   2069  HA  ARG A 156     -57.998 155.230-208.116  1.00  0.00           H  
ATOM   2070  HB2 ARG A 156     -56.313 152.945-207.143  1.00  0.00           H  
ATOM   2071  HB3 ARG A 156     -55.805 154.500-207.793  1.00  0.00           H  
ATOM   2072  HG2 ARG A 156     -56.703 155.588-205.706  1.00  0.00           H  
ATOM   2073  HG3 ARG A 156     -56.992 153.978-205.051  1.00  0.00           H  
ATOM   2074  HD2 ARG A 156     -54.298 155.000-205.992  1.00  0.00           H  
ATOM   2075  HD3 ARG A 156     -54.804 154.887-204.307  1.00  0.00           H  
ATOM   2076  HE  ARG A 156     -54.591 152.509-204.435  1.00  0.00           H  
ATOM   2077 HH11 ARG A 156     -54.179 154.122-207.454  1.00  0.00           H  
ATOM   2078 HH12 ARG A 156     -53.529 152.733-208.258  1.00  0.00           H  
ATOM   2079 HH21 ARG A 156     -53.747 150.687-205.464  1.00  0.00           H  
ATOM   2080 HH22 ARG A 156     -53.285 150.786-207.131  1.00  0.00           H  
ATOM   2081  N   SER A 157     -57.453 153.295-209.873  1.00  0.00           N  
ATOM   2082  CA  SER A 157     -57.582 152.281-210.966  1.00  0.00           C  
ATOM   2083  C   SER A 157     -56.539 151.252-210.633  1.00  0.00           C  
ATOM   2084  O   SER A 157     -55.360 151.515-210.715  1.00  0.00           O  
ATOM   2085  CB  SER A 157     -57.322 152.898-212.352  1.00  0.00           C  
ATOM   2086  OG  SER A 157     -57.848 152.037-213.349  1.00  0.00           O  
ATOM   2087  H   SER A 157     -56.746 153.983-209.915  1.00  0.00           H  
ATOM   2088  HA  SER A 157     -58.566 151.807-210.942  1.00  0.00           H  
ATOM   2089  HB2 SER A 157     -57.810 153.858-212.416  1.00  0.00           H  
ATOM   2090  HB3 SER A 157     -56.263 153.021-212.522  1.00  0.00           H  
ATOM   2091  HG  SER A 157     -57.211 151.333-213.495  1.00  0.00           H  
ATOM   2092  N   ALA A 158     -56.941 150.117-210.180  1.00  0.00           N  
ATOM   2093  CA  ALA A 158     -55.922 149.130-209.767  1.00  0.00           C  
ATOM   2094  C   ALA A 158     -56.291 147.731-210.216  1.00  0.00           C  
ATOM   2095  O   ALA A 158     -57.330 147.201-209.875  1.00  0.00           O  
ATOM   2096  CB  ALA A 158     -55.811 149.159-208.246  1.00  0.00           C  
ATOM   2097  H   ALA A 158     -57.901 149.941-210.064  1.00  0.00           H  
ATOM   2098  HA  ALA A 158     -54.970 149.401-210.194  1.00  0.00           H  
ATOM   2099  HB1 ALA A 158     -55.384 150.102-207.940  1.00  0.00           H  
ATOM   2100  HB2 ALA A 158     -55.179 148.352-207.915  1.00  0.00           H  
ATOM   2101  HB3 ALA A 158     -56.793 149.049-207.811  1.00  0.00           H  
ATOM   2102  N   VAL A 159     -55.423 147.117-210.959  1.00  0.00           N  
ATOM   2103  CA  VAL A 159     -55.705 145.724-211.410  1.00  0.00           C  
ATOM   2104  C   VAL A 159     -54.726 144.766-210.730  1.00  0.00           C  
ATOM   2105  O   VAL A 159     -53.526 144.944-210.784  1.00  0.00           O  
ATOM   2106  CB  VAL A 159     -55.548 145.599-212.921  1.00  0.00           C  
ATOM   2107  CG1 VAL A 159     -56.128 144.260-213.385  1.00  0.00           C  
ATOM   2108  CG2 VAL A 159     -56.289 146.741-213.624  1.00  0.00           C  
ATOM   2109  H   VAL A 159     -54.576 147.574-211.203  1.00  0.00           H  
ATOM   2110  HA  VAL A 159     -56.715 145.458-211.130  1.00  0.00           H  
ATOM   2111  HB  VAL A 159     -54.503 145.636-213.167  1.00  0.00           H  
ATOM   2112 HG11 VAL A 159     -55.321 143.595-213.657  1.00  0.00           H  
ATOM   2113 HG12 VAL A 159     -56.766 144.421-214.241  1.00  0.00           H  
ATOM   2114 HG13 VAL A 159     -56.703 143.819-212.585  1.00  0.00           H  
ATOM   2115 HG21 VAL A 159     -55.769 146.999-214.534  1.00  0.00           H  
ATOM   2116 HG22 VAL A 159     -56.330 147.603-212.976  1.00  0.00           H  
ATOM   2117 HG23 VAL A 159     -57.294 146.424-213.862  1.00  0.00           H  
ATOM   2118  N   TYR A 160     -55.236 143.744-210.108  1.00  0.00           N  
ATOM   2119  CA  TYR A 160     -54.348 142.751-209.432  1.00  0.00           C  
ATOM   2120  C   TYR A 160     -54.576 141.370-210.060  1.00  0.00           C  
ATOM   2121  O   TYR A 160     -55.410 140.607-209.616  1.00  0.00           O  
ATOM   2122  CB  TYR A 160     -54.662 142.677-207.926  1.00  0.00           C  
ATOM   2123  CG  TYR A 160     -54.723 144.062-207.303  1.00  0.00           C  
ATOM   2124  CD1 TYR A 160     -53.915 145.102-207.781  1.00  0.00           C  
ATOM   2125  CD2 TYR A 160     -55.586 144.295-206.222  1.00  0.00           C  
ATOM   2126  CE1 TYR A 160     -53.971 146.368-207.185  1.00  0.00           C  
ATOM   2127  CE2 TYR A 160     -55.640 145.562-205.624  1.00  0.00           C  
ATOM   2128  CZ  TYR A 160     -54.833 146.597-206.107  1.00  0.00           C  
ATOM   2129  OH  TYR A 160     -54.887 147.844-205.519  1.00  0.00           O  
ATOM   2130  H   TYR A 160     -56.203 143.621-210.102  1.00  0.00           H  
ATOM   2131  HA  TYR A 160     -53.319 143.034-209.572  1.00  0.00           H  
ATOM   2132  HB2 TYR A 160     -55.609 142.183-207.782  1.00  0.00           H  
ATOM   2133  HB3 TYR A 160     -53.889 142.106-207.434  1.00  0.00           H  
ATOM   2134  HD1 TYR A 160     -53.252 144.934-208.608  1.00  0.00           H  
ATOM   2135  HD2 TYR A 160     -56.210 143.497-205.849  1.00  0.00           H  
ATOM   2136  HE1 TYR A 160     -53.346 147.168-207.555  1.00  0.00           H  
ATOM   2137  HE2 TYR A 160     -56.304 145.740-204.788  1.00  0.00           H  
ATOM   2138  HH  TYR A 160     -55.734 147.927-205.076  1.00  0.00           H  
ATOM   2139  N   PRO A 161     -53.836 141.061-211.094  1.00  0.00           N  
ATOM   2140  CA  PRO A 161     -53.942 139.757-211.817  1.00  0.00           C  
ATOM   2141  C   PRO A 161     -53.975 138.554-210.863  1.00  0.00           C  
ATOM   2142  O   PRO A 161     -53.809 138.695-209.668  1.00  0.00           O  
ATOM   2143  CB  PRO A 161     -52.672 139.722-212.666  1.00  0.00           C  
ATOM   2144  CG  PRO A 161     -52.338 141.153-212.922  1.00  0.00           C  
ATOM   2145  CD  PRO A 161     -52.806 141.930-211.691  1.00  0.00           C  
ATOM   2146  HA  PRO A 161     -54.810 139.751-212.462  1.00  0.00           H  
ATOM   2147  HB2 PRO A 161     -51.872 139.242-212.122  1.00  0.00           H  
ATOM   2148  HB3 PRO A 161     -52.854 139.209-213.595  1.00  0.00           H  
ATOM   2149  HG2 PRO A 161     -51.272 141.267-213.049  1.00  0.00           H  
ATOM   2150  HG3 PRO A 161     -52.857 141.504-213.801  1.00  0.00           H  
ATOM   2151  HD2 PRO A 161     -51.985 142.074-211.003  1.00  0.00           H  
ATOM   2152  HD3 PRO A 161     -53.231 142.880-211.980  1.00  0.00           H  
ATOM   2153  N   THR A 162     -54.187 137.372-211.384  1.00  0.00           N  
ATOM   2154  CA  THR A 162     -54.228 136.176-210.522  1.00  0.00           C  
ATOM   2155  C   THR A 162     -52.859 135.498-210.526  1.00  0.00           C  
ATOM   2156  O   THR A 162     -52.432 134.930-209.540  1.00  0.00           O  
ATOM   2157  CB  THR A 162     -55.286 135.202-211.045  1.00  0.00           C  
ATOM   2158  OG1 THR A 162     -55.627 135.549-212.380  1.00  0.00           O  
ATOM   2159  CG2 THR A 162     -56.533 135.278-210.163  1.00  0.00           C  
ATOM   2160  H   THR A 162     -54.319 137.273-212.333  1.00  0.00           H  
ATOM   2161  HA  THR A 162     -54.480 136.479-209.533  1.00  0.00           H  
ATOM   2162  HB  THR A 162     -54.894 134.198-211.022  1.00  0.00           H  
ATOM   2163  HG1 THR A 162     -54.895 136.046-212.753  1.00  0.00           H  
ATOM   2164 HG21 THR A 162     -56.971 136.262-210.243  1.00  0.00           H  
ATOM   2165 HG22 THR A 162     -56.258 135.089-209.136  1.00  0.00           H  
ATOM   2166 HG23 THR A 162     -57.248 134.537-210.487  1.00  0.00           H  
ATOM   2167  N   SER A 163     -52.169 135.551-211.631  1.00  0.00           N  
ATOM   2168  CA  SER A 163     -50.826 134.910-211.705  1.00  0.00           C  
ATOM   2169  C   SER A 163     -50.212 135.195-213.075  1.00  0.00           C  
ATOM   2170  O   SER A 163     -50.641 136.086-213.780  1.00  0.00           O  
ATOM   2171  CB  SER A 163     -50.968 133.397-211.514  1.00  0.00           C  
ATOM   2172  OG  SER A 163     -49.762 132.756-211.899  1.00  0.00           O  
ATOM   2173  H   SER A 163     -52.535 136.016-212.416  1.00  0.00           H  
ATOM   2174  HA  SER A 163     -50.189 135.314-210.933  1.00  0.00           H  
ATOM   2175  HB2 SER A 163     -51.175 133.185-210.475  1.00  0.00           H  
ATOM   2176  HB3 SER A 163     -51.781 133.033-212.125  1.00  0.00           H  
ATOM   2177  HG  SER A 163     -49.669 131.959-211.372  1.00  0.00           H  
ATOM   2178  N   ALA A 164     -49.214 134.450-213.465  1.00  0.00           N  
ATOM   2179  CA  ALA A 164     -48.597 134.700-214.795  1.00  0.00           C  
ATOM   2180  C   ALA A 164     -49.669 134.596-215.850  1.00  0.00           C  
ATOM   2181  O   ALA A 164     -49.525 135.011-216.982  1.00  0.00           O  
ATOM   2182  CB  ALA A 164     -47.502 133.674-215.064  1.00  0.00           C  
ATOM   2183  H   ALA A 164     -48.877 133.731-212.891  1.00  0.00           H  
ATOM   2184  HA  ALA A 164     -48.206 135.676-214.810  1.00  0.00           H  
ATOM   2185  HB1 ALA A 164     -47.942 132.688-215.093  1.00  0.00           H  
ATOM   2186  HB2 ALA A 164     -46.765 133.718-214.275  1.00  0.00           H  
ATOM   2187  HB3 ALA A 164     -47.031 133.886-216.012  1.00  0.00           H  
ATOM   2188  N   VAL A 165     -50.734 134.034-215.449  1.00  0.00           N  
ATOM   2189  CA  VAL A 165     -51.882 133.841-216.331  1.00  0.00           C  
ATOM   2190  C   VAL A 165     -52.317 135.185-216.914  1.00  0.00           C  
ATOM   2191  O   VAL A 165     -52.258 135.410-218.108  1.00  0.00           O  
ATOM   2192  CB  VAL A 165     -53.039 133.232-215.531  1.00  0.00           C  
ATOM   2193  CG1 VAL A 165     -54.372 133.542-216.221  1.00  0.00           C  
ATOM   2194  CG2 VAL A 165     -52.853 131.718-215.441  1.00  0.00           C  
ATOM   2195  H   VAL A 165     -50.767 133.726-214.556  1.00  0.00           H  
ATOM   2196  HA  VAL A 165     -51.593 133.174-217.098  1.00  0.00           H  
ATOM   2197  HB  VAL A 165     -53.046 133.652-214.536  1.00  0.00           H  
ATOM   2198 HG11 VAL A 165     -54.207 133.690-217.278  1.00  0.00           H  
ATOM   2199 HG12 VAL A 165     -54.802 134.438-215.795  1.00  0.00           H  
ATOM   2200 HG13 VAL A 165     -55.052 132.716-216.077  1.00  0.00           H  
ATOM   2201 HG21 VAL A 165     -53.632 131.295-214.824  1.00  0.00           H  
ATOM   2202 HG22 VAL A 165     -51.889 131.498-215.005  1.00  0.00           H  
ATOM   2203 HG23 VAL A 165     -52.907 131.289-216.431  1.00  0.00           H  
ATOM   2204  N   GLN A 166     -52.770 136.072-216.073  1.00  0.00           N  
ATOM   2205  CA  GLN A 166     -53.233 137.401-216.553  1.00  0.00           C  
ATOM   2206  C   GLN A 166     -52.050 138.332-216.818  1.00  0.00           C  
ATOM   2207  O   GLN A 166     -52.184 139.334-217.490  1.00  0.00           O  
ATOM   2208  CB  GLN A 166     -54.145 138.011-215.496  1.00  0.00           C  
ATOM   2209  CG  GLN A 166     -55.594 137.730-215.876  1.00  0.00           C  
ATOM   2210  CD  GLN A 166     -56.517 138.165-214.740  1.00  0.00           C  
ATOM   2211  OE1 GLN A 166     -56.635 139.339-214.447  1.00  0.00           O  
ATOM   2212  NE2 GLN A 166     -57.179 137.258-214.083  1.00  0.00           N  
ATOM   2213  H   GLN A 166     -52.812 135.861-215.118  1.00  0.00           H  
ATOM   2214  HA  GLN A 166     -53.792 137.270-217.467  1.00  0.00           H  
ATOM   2215  HB2 GLN A 166     -53.932 137.565-214.535  1.00  0.00           H  
ATOM   2216  HB3 GLN A 166     -53.982 139.075-215.446  1.00  0.00           H  
ATOM   2217  HG2 GLN A 166     -55.837 138.275-216.772  1.00  0.00           H  
ATOM   2218  HG3 GLN A 166     -55.718 136.672-216.053  1.00  0.00           H  
ATOM   2219 HE21 GLN A 166     -57.078 136.316-214.319  1.00  0.00           H  
ATOM   2220 HE22 GLN A 166     -57.779 137.516-213.357  1.00  0.00           H  
ATOM   2221  N   MET A 167     -50.897 138.033-216.290  1.00  0.00           N  
ATOM   2222  CA  MET A 167     -49.732 138.934-216.513  1.00  0.00           C  
ATOM   2223  C   MET A 167     -49.546 139.199-218.013  1.00  0.00           C  
ATOM   2224  O   MET A 167     -49.211 140.296-218.414  1.00  0.00           O  
ATOM   2225  CB  MET A 167     -48.473 138.280-215.948  1.00  0.00           C  
ATOM   2226  CG  MET A 167     -47.424 139.354-215.674  1.00  0.00           C  
ATOM   2227  SD  MET A 167     -45.807 138.783-216.254  1.00  0.00           S  
ATOM   2228  CE  MET A 167     -45.832 137.168-215.439  1.00  0.00           C  
ATOM   2229  H   MET A 167     -50.802 137.231-215.731  1.00  0.00           H  
ATOM   2230  HA  MET A 167     -49.904 139.871-216.005  1.00  0.00           H  
ATOM   2231  HB2 MET A 167     -48.717 137.773-215.027  1.00  0.00           H  
ATOM   2232  HB3 MET A 167     -48.084 137.566-216.660  1.00  0.00           H  
ATOM   2233  HG2 MET A 167     -47.695 140.260-216.195  1.00  0.00           H  
ATOM   2234  HG3 MET A 167     -47.379 139.548-214.614  1.00  0.00           H  
ATOM   2235  HE1 MET A 167     -46.472 137.214-214.569  1.00  0.00           H  
ATOM   2236  HE2 MET A 167     -44.833 136.901-215.134  1.00  0.00           H  
ATOM   2237  HE3 MET A 167     -46.205 136.423-216.129  1.00  0.00           H  
ATOM   2238  N   GLU A 168     -49.758 138.217-218.847  1.00  0.00           N  
ATOM   2239  CA  GLU A 168     -49.588 138.441-220.311  1.00  0.00           C  
ATOM   2240  C   GLU A 168     -50.779 139.239-220.853  1.00  0.00           C  
ATOM   2241  O   GLU A 168     -50.686 139.892-221.872  1.00  0.00           O  
ATOM   2242  CB  GLU A 168     -49.503 137.093-221.035  1.00  0.00           C  
ATOM   2243  CG  GLU A 168     -50.529 136.121-220.446  1.00  0.00           C  
ATOM   2244  CD  GLU A 168     -51.932 136.717-220.573  1.00  0.00           C  
ATOM   2245  OE1 GLU A 168     -52.422 136.796-221.687  1.00  0.00           O  
ATOM   2246  OE2 GLU A 168     -52.492 137.085-219.553  1.00  0.00           O  
ATOM   2247  H   GLU A 168     -50.027 137.337-218.516  1.00  0.00           H  
ATOM   2248  HA  GLU A 168     -48.678 138.997-220.484  1.00  0.00           H  
ATOM   2249  HB2 GLU A 168     -49.707 137.236-222.085  1.00  0.00           H  
ATOM   2250  HB3 GLU A 168     -48.511 136.684-220.915  1.00  0.00           H  
ATOM   2251  HG2 GLU A 168     -50.487 135.186-220.984  1.00  0.00           H  
ATOM   2252  HG3 GLU A 168     -50.304 135.946-219.404  1.00  0.00           H  
ATOM   2253  N   ALA A 169     -51.898 139.190-220.182  1.00  0.00           N  
ATOM   2254  CA  ALA A 169     -53.092 139.943-220.664  1.00  0.00           C  
ATOM   2255  C   ALA A 169     -53.133 141.325-220.005  1.00  0.00           C  
ATOM   2256  O   ALA A 169     -53.428 142.317-220.641  1.00  0.00           O  
ATOM   2257  CB  ALA A 169     -54.362 139.169-220.303  1.00  0.00           C  
ATOM   2258  H   ALA A 169     -51.954 138.655-219.362  1.00  0.00           H  
ATOM   2259  HA  ALA A 169     -53.034 140.058-221.736  1.00  0.00           H  
ATOM   2260  HB1 ALA A 169     -55.219 139.661-220.738  1.00  0.00           H  
ATOM   2261  HB2 ALA A 169     -54.471 139.138-219.229  1.00  0.00           H  
ATOM   2262  HB3 ALA A 169     -54.290 138.162-220.686  1.00  0.00           H  
ATOM   2263  N   ALA A 170     -52.848 141.395-218.734  1.00  0.00           N  
ATOM   2264  CA  ALA A 170     -52.877 142.709-218.031  1.00  0.00           C  
ATOM   2265  C   ALA A 170     -52.018 143.719-218.792  1.00  0.00           C  
ATOM   2266  O   ALA A 170     -52.477 144.781-219.164  1.00  0.00           O  
ATOM   2267  CB  ALA A 170     -52.329 142.540-216.612  1.00  0.00           C  
ATOM   2268  H   ALA A 170     -52.620 140.583-218.240  1.00  0.00           H  
ATOM   2269  HA  ALA A 170     -53.894 143.068-217.983  1.00  0.00           H  
ATOM   2270  HB1 ALA A 170     -52.686 141.609-216.197  1.00  0.00           H  
ATOM   2271  HB2 ALA A 170     -52.666 143.362-215.997  1.00  0.00           H  
ATOM   2272  HB3 ALA A 170     -51.251 142.532-216.642  1.00  0.00           H  
ATOM   2273  N   LEU A 171     -50.774 143.402-219.031  1.00  0.00           N  
ATOM   2274  CA  LEU A 171     -49.900 144.355-219.770  1.00  0.00           C  
ATOM   2275  C   LEU A 171     -50.590 144.756-221.076  1.00  0.00           C  
ATOM   2276  O   LEU A 171     -50.495 145.883-221.520  1.00  0.00           O  
ATOM   2277  CB  LEU A 171     -48.551 143.694-220.073  1.00  0.00           C  
ATOM   2278  CG  LEU A 171     -48.713 142.675-221.203  1.00  0.00           C  
ATOM   2279  CD1 LEU A 171     -48.388 143.340-222.542  1.00  0.00           C  
ATOM   2280  CD2 LEU A 171     -47.755 141.504-220.972  1.00  0.00           C  
ATOM   2281  H   LEU A 171     -50.417 142.543-218.725  1.00  0.00           H  
ATOM   2282  HA  LEU A 171     -49.740 145.237-219.166  1.00  0.00           H  
ATOM   2283  HB2 LEU A 171     -47.840 144.450-220.372  1.00  0.00           H  
ATOM   2284  HB3 LEU A 171     -48.191 143.193-219.187  1.00  0.00           H  
ATOM   2285  HG  LEU A 171     -49.728 142.309-221.217  1.00  0.00           H  
ATOM   2286 HD11 LEU A 171     -47.338 143.216-222.760  1.00  0.00           H  
ATOM   2287 HD12 LEU A 171     -48.622 144.393-222.487  1.00  0.00           H  
ATOM   2288 HD13 LEU A 171     -48.974 142.882-223.324  1.00  0.00           H  
ATOM   2289 HD21 LEU A 171     -47.872 141.136-219.963  1.00  0.00           H  
ATOM   2290 HD22 LEU A 171     -46.738 141.837-221.116  1.00  0.00           H  
ATOM   2291 HD23 LEU A 171     -47.978 140.713-221.671  1.00  0.00           H  
ATOM   2292  N   ARG A 172     -51.297 143.845-221.688  1.00  0.00           N  
ATOM   2293  CA  ARG A 172     -52.007 144.178-222.954  1.00  0.00           C  
ATOM   2294  C   ARG A 172     -53.236 145.025-222.624  1.00  0.00           C  
ATOM   2295  O   ARG A 172     -53.494 146.037-223.245  1.00  0.00           O  
ATOM   2296  CB  ARG A 172     -52.445 142.886-223.649  1.00  0.00           C  
ATOM   2297  CG  ARG A 172     -51.699 142.740-224.977  1.00  0.00           C  
ATOM   2298  CD  ARG A 172     -52.057 141.397-225.618  1.00  0.00           C  
ATOM   2299  NE  ARG A 172     -51.054 140.371-225.216  1.00  0.00           N  
ATOM   2300  CZ  ARG A 172     -51.331 139.103-225.346  1.00  0.00           C  
ATOM   2301  NH1 ARG A 172     -52.485 138.732-225.829  1.00  0.00           N  
ATOM   2302  NH2 ARG A 172     -50.452 138.204-224.994  1.00  0.00           N  
ATOM   2303  H   ARG A 172     -51.370 142.945-221.306  1.00  0.00           H  
ATOM   2304  HA  ARG A 172     -51.347 144.734-223.603  1.00  0.00           H  
ATOM   2305  HB2 ARG A 172     -52.220 142.041-223.015  1.00  0.00           H  
ATOM   2306  HB3 ARG A 172     -53.509 142.920-223.836  1.00  0.00           H  
ATOM   2307  HG2 ARG A 172     -51.983 143.543-225.639  1.00  0.00           H  
ATOM   2308  HG3 ARG A 172     -50.634 142.780-224.798  1.00  0.00           H  
ATOM   2309  HD2 ARG A 172     -53.038 141.091-225.288  1.00  0.00           H  
ATOM   2310  HD3 ARG A 172     -52.055 141.501-226.693  1.00  0.00           H  
ATOM   2311  HE  ARG A 172     -50.187 140.649-224.853  1.00  0.00           H  
ATOM   2312 HH11 ARG A 172     -53.159 139.421-226.098  1.00  0.00           H  
ATOM   2313 HH12 ARG A 172     -52.697 137.759-225.929  1.00  0.00           H  
ATOM   2314 HH21 ARG A 172     -49.568 138.487-224.624  1.00  0.00           H  
ATOM   2315 HH22 ARG A 172     -50.664 137.232-225.095  1.00  0.00           H  
ATOM   2316  N   SER A 173     -53.993 144.617-221.642  1.00  0.00           N  
ATOM   2317  CA  SER A 173     -55.202 145.381-221.253  1.00  0.00           C  
ATOM   2318  C   SER A 173     -54.811 146.821-220.916  1.00  0.00           C  
ATOM   2319  O   SER A 173     -55.494 147.760-221.275  1.00  0.00           O  
ATOM   2320  CB  SER A 173     -55.818 144.711-220.026  1.00  0.00           C  
ATOM   2321  OG  SER A 173     -56.217 143.391-220.360  1.00  0.00           O  
ATOM   2322  H   SER A 173     -53.765 143.802-221.154  1.00  0.00           H  
ATOM   2323  HA  SER A 173     -55.914 145.376-222.065  1.00  0.00           H  
ATOM   2324  HB2 SER A 173     -55.090 144.674-219.230  1.00  0.00           H  
ATOM   2325  HB3 SER A 173     -56.672 145.271-219.703  1.00  0.00           H  
ATOM   2326  HG  SER A 173     -55.499 142.797-220.126  1.00  0.00           H  
ATOM   2327  N   LYS A 174     -53.718 147.004-220.228  1.00  0.00           N  
ATOM   2328  CA  LYS A 174     -53.285 148.384-219.868  1.00  0.00           C  
ATOM   2329  C   LYS A 174     -52.762 149.104-221.114  1.00  0.00           C  
ATOM   2330  O   LYS A 174     -53.153 150.214-221.412  1.00  0.00           O  
ATOM   2331  CB  LYS A 174     -52.173 148.312-218.818  1.00  0.00           C  
ATOM   2332  CG  LYS A 174     -51.682 149.725-218.499  1.00  0.00           C  
ATOM   2333  CD  LYS A 174     -50.896 149.706-217.186  1.00  0.00           C  
ATOM   2334  CE  LYS A 174     -49.483 149.178-217.445  1.00  0.00           C  
ATOM   2335  NZ  LYS A 174     -48.654 150.254-218.055  1.00  0.00           N  
ATOM   2336  H   LYS A 174     -53.180 146.234-219.948  1.00  0.00           H  
ATOM   2337  HA  LYS A 174     -54.124 148.931-219.465  1.00  0.00           H  
ATOM   2338  HB2 LYS A 174     -52.557 147.852-217.920  1.00  0.00           H  
ATOM   2339  HB3 LYS A 174     -51.353 147.724-219.203  1.00  0.00           H  
ATOM   2340  HG2 LYS A 174     -51.042 150.074-219.296  1.00  0.00           H  
ATOM   2341  HG3 LYS A 174     -52.529 150.388-218.401  1.00  0.00           H  
ATOM   2342  HD2 LYS A 174     -50.838 150.709-216.787  1.00  0.00           H  
ATOM   2343  HD3 LYS A 174     -51.396 149.064-216.476  1.00  0.00           H  
ATOM   2344  HE2 LYS A 174     -49.039 148.866-216.511  1.00  0.00           H  
ATOM   2345  HE3 LYS A 174     -49.532 148.335-218.119  1.00  0.00           H  
ATOM   2346  HZ1 LYS A 174     -48.222 150.827-217.303  1.00  0.00           H  
ATOM   2347  HZ2 LYS A 174     -49.255 150.860-218.651  1.00  0.00           H  
ATOM   2348  HZ3 LYS A 174     -47.905 149.828-218.637  1.00  0.00           H  
ATOM   2349  N   GLU A 175     -51.878 148.480-221.843  1.00  0.00           N  
ATOM   2350  CA  GLU A 175     -51.326 149.129-223.067  1.00  0.00           C  
ATOM   2351  C   GLU A 175     -52.445 149.349-224.088  1.00  0.00           C  
ATOM   2352  O   GLU A 175     -52.370 150.225-224.926  1.00  0.00           O  
ATOM   2353  CB  GLU A 175     -50.250 148.229-223.678  1.00  0.00           C  
ATOM   2354  CG  GLU A 175     -50.101 148.550-225.166  1.00  0.00           C  
ATOM   2355  CD  GLU A 175     -48.747 148.041-225.665  1.00  0.00           C  
ATOM   2356  OE1 GLU A 175     -47.740 148.568-225.223  1.00  0.00           O  
ATOM   2357  OE2 GLU A 175     -48.741 147.134-226.480  1.00  0.00           O  
ATOM   2358  H   GLU A 175     -51.573 147.585-221.584  1.00  0.00           H  
ATOM   2359  HA  GLU A 175     -50.890 150.080-222.802  1.00  0.00           H  
ATOM   2360  HB2 GLU A 175     -49.309 148.403-223.177  1.00  0.00           H  
ATOM   2361  HB3 GLU A 175     -50.535 147.194-223.559  1.00  0.00           H  
ATOM   2362  HG2 GLU A 175     -50.893 148.067-225.720  1.00  0.00           H  
ATOM   2363  HG3 GLU A 175     -50.160 149.619-225.312  1.00  0.00           H  
ATOM   2364  N   GLU A 176     -53.482 148.558-224.028  1.00  0.00           N  
ATOM   2365  CA  GLU A 176     -54.600 148.721-224.999  1.00  0.00           C  
ATOM   2366  C   GLU A 176     -55.279 150.076-224.788  1.00  0.00           C  
ATOM   2367  O   GLU A 176     -55.435 150.853-225.709  1.00  0.00           O  
ATOM   2368  CB  GLU A 176     -55.621 147.601-224.789  1.00  0.00           C  
ATOM   2369  CG  GLU A 176     -55.347 146.468-225.779  1.00  0.00           C  
ATOM   2370  CD  GLU A 176     -53.882 146.039-225.673  1.00  0.00           C  
ATOM   2371  OE1 GLU A 176     -53.029 146.805-226.089  1.00  0.00           O  
ATOM   2372  OE2 GLU A 176     -53.638 144.951-225.178  1.00  0.00           O  
ATOM   2373  H   GLU A 176     -53.523 147.855-223.348  1.00  0.00           H  
ATOM   2374  HA  GLU A 176     -54.213 148.668-226.006  1.00  0.00           H  
ATOM   2375  HB2 GLU A 176     -55.540 147.225-223.780  1.00  0.00           H  
ATOM   2376  HB3 GLU A 176     -56.617 147.987-224.951  1.00  0.00           H  
ATOM   2377  HG2 GLU A 176     -55.985 145.628-225.549  1.00  0.00           H  
ATOM   2378  HG3 GLU A 176     -55.550 146.810-226.783  1.00  0.00           H  
ATOM   2379  N   TYR A 177     -55.692 150.365-223.583  1.00  0.00           N  
ATOM   2380  CA  TYR A 177     -56.367 151.667-223.319  1.00  0.00           C  
ATOM   2381  C   TYR A 177     -55.320 152.779-223.207  1.00  0.00           C  
ATOM   2382  O   TYR A 177     -55.620 153.944-223.375  1.00  0.00           O  
ATOM   2383  CB  TYR A 177     -57.154 151.573-222.010  1.00  0.00           C  
ATOM   2384  CG  TYR A 177     -58.634 151.574-222.308  1.00  0.00           C  
ATOM   2385  CD1 TYR A 177     -59.227 150.459-222.915  1.00  0.00           C  
ATOM   2386  CD2 TYR A 177     -59.415 152.687-221.977  1.00  0.00           C  
ATOM   2387  CE1 TYR A 177     -60.598 150.459-223.191  1.00  0.00           C  
ATOM   2388  CE2 TYR A 177     -60.787 152.688-222.254  1.00  0.00           C  
ATOM   2389  CZ  TYR A 177     -61.379 151.573-222.860  1.00  0.00           C  
ATOM   2390  OH  TYR A 177     -62.732 151.574-223.134  1.00  0.00           O  
ATOM   2391  H   TYR A 177     -55.562 149.725-222.854  1.00  0.00           H  
ATOM   2392  HA  TYR A 177     -57.043 151.892-224.130  1.00  0.00           H  
ATOM   2393  HB2 TYR A 177     -56.891 150.659-221.497  1.00  0.00           H  
ATOM   2394  HB3 TYR A 177     -56.912 152.419-221.383  1.00  0.00           H  
ATOM   2395  HD1 TYR A 177     -58.624 149.600-223.169  1.00  0.00           H  
ATOM   2396  HD2 TYR A 177     -58.959 153.547-221.510  1.00  0.00           H  
ATOM   2397  HE1 TYR A 177     -61.055 149.599-223.659  1.00  0.00           H  
ATOM   2398  HE2 TYR A 177     -61.389 153.547-222.000  1.00  0.00           H  
ATOM   2399  HH  TYR A 177     -63.120 152.342-222.710  1.00  0.00           H  
ATOM   2400  N   GLN A 178     -54.095 152.431-222.922  1.00  0.00           N  
ATOM   2401  CA  GLN A 178     -53.036 153.473-222.799  1.00  0.00           C  
ATOM   2402  C   GLN A 178     -52.868 154.196-224.136  1.00  0.00           C  
ATOM   2403  O   GLN A 178     -52.706 155.400-224.185  1.00  0.00           O  
ATOM   2404  CB  GLN A 178     -51.713 152.810-222.410  1.00  0.00           C  
ATOM   2405  CG  GLN A 178     -50.667 153.889-222.124  1.00  0.00           C  
ATOM   2406  CD  GLN A 178     -51.161 154.791-220.990  1.00  0.00           C  
ATOM   2407  OE1 GLN A 178     -51.075 154.433-219.832  1.00  0.00           O  
ATOM   2408  NE2 GLN A 178     -51.679 155.954-221.277  1.00  0.00           N  
ATOM   2409  H   GLN A 178     -53.873 151.486-222.788  1.00  0.00           H  
ATOM   2410  HA  GLN A 178     -53.319 154.184-222.037  1.00  0.00           H  
ATOM   2411  HB2 GLN A 178     -51.858 152.206-221.526  1.00  0.00           H  
ATOM   2412  HB3 GLN A 178     -51.372 152.185-223.221  1.00  0.00           H  
ATOM   2413  HG2 GLN A 178     -49.738 153.422-221.832  1.00  0.00           H  
ATOM   2414  HG3 GLN A 178     -50.508 154.482-223.012  1.00  0.00           H  
ATOM   2415 HE21 GLN A 178     -51.748 156.243-222.210  1.00  0.00           H  
ATOM   2416 HE22 GLN A 178     -51.999 156.538-220.558  1.00  0.00           H  
ATOM   2417  N   LYS A 179     -52.902 153.474-225.222  1.00  0.00           N  
ATOM   2418  CA  LYS A 179     -52.740 154.122-226.555  1.00  0.00           C  
ATOM   2419  C   LYS A 179     -54.049 154.807-226.956  1.00  0.00           C  
ATOM   2420  O   LYS A 179     -54.079 155.628-227.851  1.00  0.00           O  
ATOM   2421  CB  LYS A 179     -52.377 153.059-227.596  1.00  0.00           C  
ATOM   2422  CG  LYS A 179     -51.059 153.437-228.276  1.00  0.00           C  
ATOM   2423  CD  LYS A 179     -49.931 153.421-227.244  1.00  0.00           C  
ATOM   2424  CE  LYS A 179     -48.623 153.013-227.925  1.00  0.00           C  
ATOM   2425  NZ  LYS A 179     -48.739 151.613-228.424  1.00  0.00           N  
ATOM   2426  H   LYS A 179     -53.031 152.504-225.161  1.00  0.00           H  
ATOM   2427  HA  LYS A 179     -51.951 154.858-226.501  1.00  0.00           H  
ATOM   2428  HB2 LYS A 179     -52.269 152.101-227.110  1.00  0.00           H  
ATOM   2429  HB3 LYS A 179     -53.161 152.999-228.338  1.00  0.00           H  
ATOM   2430  HG2 LYS A 179     -50.842 152.727-229.059  1.00  0.00           H  
ATOM   2431  HG3 LYS A 179     -51.145 154.426-228.701  1.00  0.00           H  
ATOM   2432  HD2 LYS A 179     -49.821 154.406-226.815  1.00  0.00           H  
ATOM   2433  HD3 LYS A 179     -50.167 152.713-226.463  1.00  0.00           H  
ATOM   2434  HE2 LYS A 179     -48.426 153.676-228.754  1.00  0.00           H  
ATOM   2435  HE3 LYS A 179     -47.812 153.076-227.213  1.00  0.00           H  
ATOM   2436  HZ1 LYS A 179     -49.351 151.595-229.263  1.00  0.00           H  
ATOM   2437  HZ2 LYS A 179     -49.150 151.013-227.679  1.00  0.00           H  
ATOM   2438  HZ3 LYS A 179     -47.796 151.256-228.677  1.00  0.00           H  
ATOM   2439  N   VAL A 180     -55.130 154.476-226.308  1.00  0.00           N  
ATOM   2440  CA  VAL A 180     -56.432 155.110-226.661  1.00  0.00           C  
ATOM   2441  C   VAL A 180     -56.535 156.481-225.987  1.00  0.00           C  
ATOM   2442  O   VAL A 180     -56.760 157.484-226.633  1.00  0.00           O  
ATOM   2443  CB  VAL A 180     -57.580 154.220-226.183  1.00  0.00           C  
ATOM   2444  CG1 VAL A 180     -58.915 154.840-226.599  1.00  0.00           C  
ATOM   2445  CG2 VAL A 180     -57.444 152.831-226.811  1.00  0.00           C  
ATOM   2446  H   VAL A 180     -55.088 153.810-225.590  1.00  0.00           H  
ATOM   2447  HA  VAL A 180     -56.494 155.231-227.732  1.00  0.00           H  
ATOM   2448  HB  VAL A 180     -57.544 154.133-225.107  1.00  0.00           H  
ATOM   2449 HG11 VAL A 180     -59.698 154.102-226.512  1.00  0.00           H  
ATOM   2450 HG12 VAL A 180     -58.851 155.177-227.623  1.00  0.00           H  
ATOM   2451 HG13 VAL A 180     -59.137 155.679-225.957  1.00  0.00           H  
ATOM   2452 HG21 VAL A 180     -57.939 152.103-226.185  1.00  0.00           H  
ATOM   2453 HG22 VAL A 180     -56.399 152.577-226.901  1.00  0.00           H  
ATOM   2454 HG23 VAL A 180     -57.900 152.834-227.790  1.00  0.00           H  
ATOM   2455  N   LEU A 181     -56.372 156.530-224.694  1.00  0.00           N  
ATOM   2456  CA  LEU A 181     -56.462 157.835-223.981  1.00  0.00           C  
ATOM   2457  C   LEU A 181     -55.184 158.642-224.225  1.00  0.00           C  
ATOM   2458  O   LEU A 181     -55.202 159.856-224.255  1.00  0.00           O  
ATOM   2459  CB  LEU A 181     -56.631 157.585-222.481  1.00  0.00           C  
ATOM   2460  CG  LEU A 181     -58.003 156.958-222.223  1.00  0.00           C  
ATOM   2461  CD1 LEU A 181     -57.996 156.258-220.863  1.00  0.00           C  
ATOM   2462  CD2 LEU A 181     -59.073 158.051-222.230  1.00  0.00           C  
ATOM   2463  H   LEU A 181     -56.192 155.709-224.190  1.00  0.00           H  
ATOM   2464  HA  LEU A 181     -57.312 158.389-224.351  1.00  0.00           H  
ATOM   2465  HB2 LEU A 181     -55.857 156.914-222.138  1.00  0.00           H  
ATOM   2466  HB3 LEU A 181     -56.557 158.522-221.949  1.00  0.00           H  
ATOM   2467  HG  LEU A 181     -58.220 156.237-222.997  1.00  0.00           H  
ATOM   2468 HD11 LEU A 181     -57.149 155.590-220.806  1.00  0.00           H  
ATOM   2469 HD12 LEU A 181     -58.909 155.694-220.744  1.00  0.00           H  
ATOM   2470 HD13 LEU A 181     -57.924 156.997-220.078  1.00  0.00           H  
ATOM   2471 HD21 LEU A 181     -59.433 158.210-221.224  1.00  0.00           H  
ATOM   2472 HD22 LEU A 181     -59.894 157.747-222.862  1.00  0.00           H  
ATOM   2473 HD23 LEU A 181     -58.647 158.969-222.609  1.00  0.00           H  
ATOM   2474  N   SER A 182     -54.076 157.976-224.399  1.00  0.00           N  
ATOM   2475  CA  SER A 182     -52.799 158.705-224.640  1.00  0.00           C  
ATOM   2476  C   SER A 182     -52.948 159.610-225.864  1.00  0.00           C  
ATOM   2477  O   SER A 182     -52.436 160.712-225.899  1.00  0.00           O  
ATOM   2478  CB  SER A 182     -51.674 157.696-224.884  1.00  0.00           C  
ATOM   2479  OG  SER A 182     -50.531 158.374-225.386  1.00  0.00           O  
ATOM   2480  H   SER A 182     -54.083 156.996-224.370  1.00  0.00           H  
ATOM   2481  HA  SER A 182     -52.559 159.306-223.775  1.00  0.00           H  
ATOM   2482  HB2 SER A 182     -51.423 157.204-223.957  1.00  0.00           H  
ATOM   2483  HB3 SER A 182     -52.001 156.961-225.605  1.00  0.00           H  
ATOM   2484  HG  SER A 182     -50.388 159.154-224.844  1.00  0.00           H  
ATOM   2485  N   LYS A 183     -53.644 159.155-226.869  1.00  0.00           N  
ATOM   2486  CA  LYS A 183     -53.824 159.991-228.090  1.00  0.00           C  
ATOM   2487  C   LYS A 183     -54.915 161.034-227.838  1.00  0.00           C  
ATOM   2488  O   LYS A 183     -55.245 161.821-228.703  1.00  0.00           O  
ATOM   2489  CB  LYS A 183     -54.232 159.099-229.262  1.00  0.00           C  
ATOM   2490  CG  LYS A 183     -52.984 158.686-230.046  1.00  0.00           C  
ATOM   2491  CD  LYS A 183     -53.374 157.682-231.131  1.00  0.00           C  
ATOM   2492  CE  LYS A 183     -52.153 157.372-232.001  1.00  0.00           C  
ATOM   2493  NZ  LYS A 183     -51.041 156.878-231.140  1.00  0.00           N  
ATOM   2494  H   LYS A 183     -54.049 158.263-226.821  1.00  0.00           H  
ATOM   2495  HA  LYS A 183     -52.895 160.491-228.323  1.00  0.00           H  
ATOM   2496  HB2 LYS A 183     -54.729 158.217-228.888  1.00  0.00           H  
ATOM   2497  HB3 LYS A 183     -54.902 159.642-229.912  1.00  0.00           H  
ATOM   2498  HG2 LYS A 183     -52.543 159.559-230.506  1.00  0.00           H  
ATOM   2499  HG3 LYS A 183     -52.271 158.233-229.375  1.00  0.00           H  
ATOM   2500  HD2 LYS A 183     -53.727 156.771-230.669  1.00  0.00           H  
ATOM   2501  HD3 LYS A 183     -54.157 158.099-231.747  1.00  0.00           H  
ATOM   2502  HE2 LYS A 183     -52.410 156.614-232.726  1.00  0.00           H  
ATOM   2503  HE3 LYS A 183     -51.840 158.270-232.514  1.00  0.00           H  
ATOM   2504  HZ1 LYS A 183     -51.305 155.961-230.726  1.00  0.00           H  
ATOM   2505  HZ2 LYS A 183     -50.863 157.564-230.377  1.00  0.00           H  
ATOM   2506  HZ3 LYS A 183     -50.182 156.764-231.712  1.00  0.00           H  
ATOM   2507  N   HIS A 184     -55.478 161.046-226.661  1.00  0.00           N  
ATOM   2508  CA  HIS A 184     -56.547 162.038-226.356  1.00  0.00           C  
ATOM   2509  C   HIS A 184     -56.002 163.094-225.392  1.00  0.00           C  
ATOM   2510  O   HIS A 184     -56.745 163.731-224.674  1.00  0.00           O  
ATOM   2511  CB  HIS A 184     -57.734 161.323-225.709  1.00  0.00           C  
ATOM   2512  CG  HIS A 184     -58.831 161.151-226.723  1.00  0.00           C  
ATOM   2513  ND1 HIS A 184     -60.169 161.314-226.400  1.00  0.00           N  
ATOM   2514  CD2 HIS A 184     -58.803 160.831-228.057  1.00  0.00           C  
ATOM   2515  CE1 HIS A 184     -60.885 161.092-227.517  1.00  0.00           C  
ATOM   2516  NE2 HIS A 184     -60.102 160.794-228.557  1.00  0.00           N  
ATOM   2517  H   HIS A 184     -55.197 160.402-225.977  1.00  0.00           H  
ATOM   2518  HA  HIS A 184     -56.868 162.515-227.270  1.00  0.00           H  
ATOM   2519  HB2 HIS A 184     -57.419 160.354-225.351  1.00  0.00           H  
ATOM   2520  HB3 HIS A 184     -58.099 161.911-224.880  1.00  0.00           H  
ATOM   2521  HD1 HIS A 184     -60.527 161.547-225.518  1.00  0.00           H  
ATOM   2522  HD2 HIS A 184     -57.910 160.637-228.633  1.00  0.00           H  
ATOM   2523  HE1 HIS A 184     -61.962 161.147-227.566  1.00  0.00           H  
ATOM   2524  N   ASN A 185     -54.710 163.280-225.370  1.00  0.00           N  
ATOM   2525  CA  ASN A 185     -54.114 164.291-224.452  1.00  0.00           C  
ATOM   2526  C   ASN A 185     -54.235 163.807-223.006  1.00  0.00           C  
ATOM   2527  O   ASN A 185     -54.887 164.423-222.186  1.00  0.00           O  
ATOM   2528  CB  ASN A 185     -54.851 165.623-224.609  1.00  0.00           C  
ATOM   2529  CG  ASN A 185     -53.969 166.760-224.089  1.00  0.00           C  
ATOM   2530  OD1 ASN A 185     -54.356 167.911-224.128  1.00  0.00           O  
ATOM   2531  ND2 ASN A 185     -52.790 166.485-223.597  1.00  0.00           N  
ATOM   2532  H   ASN A 185     -54.132 162.754-225.955  1.00  0.00           H  
ATOM   2533  HA  ASN A 185     -53.072 164.427-224.698  1.00  0.00           H  
ATOM   2534  HB2 ASN A 185     -55.074 165.789-225.652  1.00  0.00           H  
ATOM   2535  HB3 ASN A 185     -55.770 165.593-224.045  1.00  0.00           H  
ATOM   2536 HD21 ASN A 185     -52.476 165.546-223.566  1.00  0.00           H  
ATOM   2537 HD22 ASN A 185     -52.216 167.219-223.259  1.00  0.00           H  
ATOM   2538  N   PHE A 186     -53.611 162.706-222.684  1.00  0.00           N  
ATOM   2539  CA  PHE A 186     -53.687 162.183-221.290  1.00  0.00           C  
ATOM   2540  C   PHE A 186     -52.289 161.766-220.828  1.00  0.00           C  
ATOM   2541  O   PHE A 186     -51.367 161.672-221.613  1.00  0.00           O  
ATOM   2542  CB  PHE A 186     -54.619 160.970-221.244  1.00  0.00           C  
ATOM   2543  CG  PHE A 186     -56.050 161.434-221.126  1.00  0.00           C  
ATOM   2544  CD1 PHE A 186     -56.681 162.036-222.219  1.00  0.00           C  
ATOM   2545  CD2 PHE A 186     -56.745 161.263-219.922  1.00  0.00           C  
ATOM   2546  CE1 PHE A 186     -58.009 162.466-222.111  1.00  0.00           C  
ATOM   2547  CE2 PHE A 186     -58.073 161.694-219.815  1.00  0.00           C  
ATOM   2548  CZ  PHE A 186     -58.705 162.295-220.910  1.00  0.00           C  
ATOM   2549  H   PHE A 186     -53.088 162.225-223.360  1.00  0.00           H  
ATOM   2550  HA  PHE A 186     -54.067 162.955-220.636  1.00  0.00           H  
ATOM   2551  HB2 PHE A 186     -54.501 160.390-222.148  1.00  0.00           H  
ATOM   2552  HB3 PHE A 186     -54.369 160.356-220.391  1.00  0.00           H  
ATOM   2553  HD1 PHE A 186     -56.145 162.166-223.146  1.00  0.00           H  
ATOM   2554  HD2 PHE A 186     -56.257 160.799-219.079  1.00  0.00           H  
ATOM   2555  HE1 PHE A 186     -58.496 162.931-222.957  1.00  0.00           H  
ATOM   2556  HE2 PHE A 186     -58.610 161.562-218.887  1.00  0.00           H  
ATOM   2557  HZ  PHE A 186     -59.729 162.628-220.826  1.00  0.00           H  
ATOM   2558  N   GLY A 187     -52.127 161.510-219.559  1.00  0.00           N  
ATOM   2559  CA  GLY A 187     -50.791 161.096-219.046  1.00  0.00           C  
ATOM   2560  C   GLY A 187     -50.722 159.568-218.995  1.00  0.00           C  
ATOM   2561  O   GLY A 187     -51.359 158.885-219.772  1.00  0.00           O  
ATOM   2562  H   GLY A 187     -52.885 161.590-218.944  1.00  0.00           H  
ATOM   2563  HA2 GLY A 187     -50.021 161.470-219.705  1.00  0.00           H  
ATOM   2564  HA3 GLY A 187     -50.646 161.499-218.056  1.00  0.00           H  
ATOM   2565  N   PRO A 188     -49.952 159.036-218.084  1.00  0.00           N  
ATOM   2566  CA  PRO A 188     -49.792 157.566-217.924  1.00  0.00           C  
ATOM   2567  C   PRO A 188     -50.958 156.940-217.153  1.00  0.00           C  
ATOM   2568  O   PRO A 188     -51.413 157.469-216.158  1.00  0.00           O  
ATOM   2569  CB  PRO A 188     -48.492 157.433-217.134  1.00  0.00           C  
ATOM   2570  CG  PRO A 188     -48.377 158.696-216.340  1.00  0.00           C  
ATOM   2571  CD  PRO A 188     -49.146 159.782-217.103  1.00  0.00           C  
ATOM   2572  HA  PRO A 188     -49.681 157.094-218.885  1.00  0.00           H  
ATOM   2573  HB2 PRO A 188     -48.541 156.580-216.474  1.00  0.00           H  
ATOM   2574  HB3 PRO A 188     -47.654 157.338-217.808  1.00  0.00           H  
ATOM   2575  HG2 PRO A 188     -48.811 158.555-215.361  1.00  0.00           H  
ATOM   2576  HG3 PRO A 188     -47.338 158.977-216.246  1.00  0.00           H  
ATOM   2577  HD2 PRO A 188     -49.784 160.332-216.428  1.00  0.00           H  
ATOM   2578  HD3 PRO A 188     -48.460 160.448-217.604  1.00  0.00           H  
ATOM   2579  N   ILE A 189     -51.447 155.818-217.606  1.00  0.00           N  
ATOM   2580  CA  ILE A 189     -52.550 155.153-216.949  1.00  0.00           C  
ATOM   2581  C   ILE A 189     -52.185 154.813-215.504  1.00  0.00           C  
ATOM   2582  O   ILE A 189     -51.205 154.143-215.244  1.00  0.00           O  
ATOM   2583  CB  ILE A 189     -52.778 153.899-217.756  1.00  0.00           C  
ATOM   2584  CG1 ILE A 189     -53.422 154.278-219.087  1.00  0.00           C  
ATOM   2585  CG2 ILE A 189     -53.658 153.002-216.974  1.00  0.00           C  
ATOM   2586  CD1 ILE A 189     -54.945 154.264-218.945  1.00  0.00           C  
ATOM   2587  H   ILE A 189     -51.092 155.395-218.397  1.00  0.00           H  
ATOM   2588  HA  ILE A 189     -53.431 155.770-216.979  1.00  0.00           H  
ATOM   2589  HB  ILE A 189     -51.840 153.391-217.932  1.00  0.00           H  
ATOM   2590 HG12 ILE A 189     -53.100 155.268-219.370  1.00  0.00           H  
ATOM   2591 HG13 ILE A 189     -53.116 153.576-219.843  1.00  0.00           H  
ATOM   2592 HG21 ILE A 189     -53.093 152.633-216.144  1.00  0.00           H  
ATOM   2593 HG22 ILE A 189     -53.978 152.192-217.599  1.00  0.00           H  
ATOM   2594 HG23 ILE A 189     -54.497 153.565-216.624  1.00  0.00           H  
ATOM   2595 HD11 ILE A 189     -55.310 153.259-219.090  1.00  0.00           H  
ATOM   2596 HD12 ILE A 189     -55.380 154.917-219.687  1.00  0.00           H  
ATOM   2597 HD13 ILE A 189     -55.215 154.609-217.955  1.00  0.00           H  
ATOM   2598  N   THR A 190     -52.956 155.277-214.557  1.00  0.00           N  
ATOM   2599  CA  THR A 190     -52.630 154.984-213.135  1.00  0.00           C  
ATOM   2600  C   THR A 190     -53.082 153.565-212.754  1.00  0.00           C  
ATOM   2601  O   THR A 190     -52.967 153.157-211.616  1.00  0.00           O  
ATOM   2602  CB  THR A 190     -53.315 156.022-212.250  1.00  0.00           C  
ATOM   2603  OG1 THR A 190     -54.724 155.873-212.348  1.00  0.00           O  
ATOM   2604  CG2 THR A 190     -52.905 157.416-212.729  1.00  0.00           C  
ATOM   2605  H   THR A 190     -53.742 155.834-214.778  1.00  0.00           H  
ATOM   2606  HA  THR A 190     -51.560 155.059-212.998  1.00  0.00           H  
ATOM   2607  HB  THR A 190     -53.004 155.890-211.225  1.00  0.00           H  
ATOM   2608  HG1 THR A 190     -55.098 156.729-212.572  1.00  0.00           H  
ATOM   2609 HG21 THR A 190     -53.729 158.098-212.604  1.00  0.00           H  
ATOM   2610 HG22 THR A 190     -52.633 157.371-213.773  1.00  0.00           H  
ATOM   2611 HG23 THR A 190     -52.059 157.761-212.153  1.00  0.00           H  
ATOM   2612  N   THR A 191     -53.569 152.800-213.697  1.00  0.00           N  
ATOM   2613  CA  THR A 191     -53.991 151.422-213.392  1.00  0.00           C  
ATOM   2614  C   THR A 191     -52.932 150.810-212.517  1.00  0.00           C  
ATOM   2615  O   THR A 191     -51.814 150.566-212.924  1.00  0.00           O  
ATOM   2616  CB  THR A 191     -54.133 150.601-214.669  1.00  0.00           C  
ATOM   2617  OG1 THR A 191     -54.984 151.283-215.580  1.00  0.00           O  
ATOM   2618  CG2 THR A 191     -54.741 149.245-214.309  1.00  0.00           C  
ATOM   2619  H   THR A 191     -53.642 153.122-214.585  1.00  0.00           H  
ATOM   2620  HA  THR A 191     -54.928 151.432-212.864  1.00  0.00           H  
ATOM   2621  HB  THR A 191     -53.163 150.450-215.117  1.00  0.00           H  
ATOM   2622  HG1 THR A 191     -55.846 151.375-215.169  1.00  0.00           H  
ATOM   2623 HG21 THR A 191     -54.136 148.456-214.729  1.00  0.00           H  
ATOM   2624 HG22 THR A 191     -55.743 149.183-214.707  1.00  0.00           H  
ATOM   2625 HG23 THR A 191     -54.774 149.141-213.230  1.00  0.00           H  
ATOM   2626  N   ASP A 192     -53.282 150.589-211.309  1.00  0.00           N  
ATOM   2627  CA  ASP A 192     -52.304 150.016-210.350  1.00  0.00           C  
ATOM   2628  C   ASP A 192     -52.148 148.518-210.598  1.00  0.00           C  
ATOM   2629  O   ASP A 192     -53.083 147.753-210.461  1.00  0.00           O  
ATOM   2630  CB  ASP A 192     -52.794 150.254-208.930  1.00  0.00           C  
ATOM   2631  CG  ASP A 192     -51.594 150.333-207.984  1.00  0.00           C  
ATOM   2632  OD1 ASP A 192     -50.818 149.392-207.963  1.00  0.00           O  
ATOM   2633  OD2 ASP A 192     -51.472 151.334-207.298  1.00  0.00           O  
ATOM   2634  H   ASP A 192     -54.197 150.821-211.030  1.00  0.00           H  
ATOM   2635  HA  ASP A 192     -51.348 150.501-210.482  1.00  0.00           H  
ATOM   2636  HB2 ASP A 192     -53.348 151.179-208.889  1.00  0.00           H  
ATOM   2637  HB3 ASP A 192     -53.431 149.440-208.639  1.00  0.00           H  
ATOM   2638  N   ILE A 193     -50.968 148.092-210.955  1.00  0.00           N  
ATOM   2639  CA  ILE A 193     -50.745 146.642-211.203  1.00  0.00           C  
ATOM   2640  C   ILE A 193     -49.722 146.124-210.191  1.00  0.00           C  
ATOM   2641  O   ILE A 193     -48.626 146.638-210.080  1.00  0.00           O  
ATOM   2642  CB  ILE A 193     -50.229 146.420-212.628  1.00  0.00           C  
ATOM   2643  CG1 ILE A 193     -50.976 147.350-213.608  1.00  0.00           C  
ATOM   2644  CG2 ILE A 193     -50.456 144.955-213.015  1.00  0.00           C  
ATOM   2645  CD1 ILE A 193     -51.771 146.532-214.632  1.00  0.00           C  
ATOM   2646  H   ILE A 193     -50.228 148.726-211.051  1.00  0.00           H  
ATOM   2647  HA  ILE A 193     -51.677 146.111-211.071  1.00  0.00           H  
ATOM   2648  HB  ILE A 193     -49.170 146.637-212.661  1.00  0.00           H  
ATOM   2649 HG12 ILE A 193     -51.657 147.981-213.057  1.00  0.00           H  
ATOM   2650 HG13 ILE A 193     -50.260 147.970-214.127  1.00  0.00           H  
ATOM   2651 HG21 ILE A 193     -49.879 144.317-212.362  1.00  0.00           H  
ATOM   2652 HG22 ILE A 193     -50.145 144.800-214.038  1.00  0.00           H  
ATOM   2653 HG23 ILE A 193     -51.505 144.719-212.916  1.00  0.00           H  
ATOM   2654 HD11 ILE A 193     -52.292 147.201-215.301  1.00  0.00           H  
ATOM   2655 HD12 ILE A 193     -52.485 145.907-214.118  1.00  0.00           H  
ATOM   2656 HD13 ILE A 193     -51.093 145.912-215.201  1.00  0.00           H  
ATOM   2657  N   ARG A 194     -50.080 145.121-209.440  1.00  0.00           N  
ATOM   2658  CA  ARG A 194     -49.149 144.574-208.419  1.00  0.00           C  
ATOM   2659  C   ARG A 194     -49.638 143.191-207.986  1.00  0.00           C  
ATOM   2660  O   ARG A 194     -50.806 142.875-208.095  1.00  0.00           O  
ATOM   2661  CB  ARG A 194     -49.139 145.506-207.206  1.00  0.00           C  
ATOM   2662  CG  ARG A 194     -50.344 146.450-207.282  1.00  0.00           C  
ATOM   2663  CD  ARG A 194     -50.665 147.007-205.891  1.00  0.00           C  
ATOM   2664  NE  ARG A 194     -50.510 148.488-205.907  1.00  0.00           N  
ATOM   2665  CZ  ARG A 194     -51.294 149.243-205.182  1.00  0.00           C  
ATOM   2666  NH1 ARG A 194     -52.228 148.707-204.444  1.00  0.00           N  
ATOM   2667  NH2 ARG A 194     -51.145 150.539-205.200  1.00  0.00           N  
ATOM   2668  H   ARG A 194     -50.967 144.734-209.540  1.00  0.00           H  
ATOM   2669  HA  ARG A 194     -48.154 144.500-208.830  1.00  0.00           H  
ATOM   2670  HB2 ARG A 194     -49.203 144.917-206.306  1.00  0.00           H  
ATOM   2671  HB3 ARG A 194     -48.226 146.081-207.199  1.00  0.00           H  
ATOM   2672  HG2 ARG A 194     -50.117 147.268-207.951  1.00  0.00           H  
ATOM   2673  HG3 ARG A 194     -51.202 145.910-207.656  1.00  0.00           H  
ATOM   2674  HD2 ARG A 194     -51.680 146.752-205.628  1.00  0.00           H  
ATOM   2675  HD3 ARG A 194     -49.987 146.584-205.164  1.00  0.00           H  
ATOM   2676  HE  ARG A 194     -49.817 148.897-206.463  1.00  0.00           H  
ATOM   2677 HH11 ARG A 194     -52.345 147.714-204.427  1.00  0.00           H  
ATOM   2678 HH12 ARG A 194     -52.827 149.290-203.895  1.00  0.00           H  
ATOM   2679 HH21 ARG A 194     -50.432 150.952-205.766  1.00  0.00           H  
ATOM   2680 HH22 ARG A 194     -51.743 151.119-204.647  1.00  0.00           H  
ATOM   2681  N   GLU A 195     -48.759 142.363-207.491  1.00  0.00           N  
ATOM   2682  CA  GLU A 195     -49.188 141.007-207.050  1.00  0.00           C  
ATOM   2683  C   GLU A 195     -49.220 140.950-205.522  1.00  0.00           C  
ATOM   2684  O   GLU A 195     -48.709 141.819-204.845  1.00  0.00           O  
ATOM   2685  CB  GLU A 195     -48.205 139.960-207.575  1.00  0.00           C  
ATOM   2686  CG  GLU A 195     -47.866 140.265-209.034  1.00  0.00           C  
ATOM   2687  CD  GLU A 195     -47.304 139.009-209.701  1.00  0.00           C  
ATOM   2688  OE1 GLU A 195     -47.998 138.005-209.708  1.00  0.00           O  
ATOM   2689  OE2 GLU A 195     -46.189 139.071-210.194  1.00  0.00           O  
ATOM   2690  H   GLU A 195     -47.821 142.634-207.409  1.00  0.00           H  
ATOM   2691  HA  GLU A 195     -50.175 140.799-207.438  1.00  0.00           H  
ATOM   2692  HB2 GLU A 195     -47.304 139.985-206.981  1.00  0.00           H  
ATOM   2693  HB3 GLU A 195     -48.653 138.980-207.507  1.00  0.00           H  
ATOM   2694  HG2 GLU A 195     -48.760 140.579-209.552  1.00  0.00           H  
ATOM   2695  HG3 GLU A 195     -47.130 141.055-209.074  1.00  0.00           H  
ATOM   2696  N   GLY A 196     -49.813 139.925-204.976  1.00  0.00           N  
ATOM   2697  CA  GLY A 196     -49.878 139.797-203.492  1.00  0.00           C  
ATOM   2698  C   GLY A 196     -50.676 140.961-202.896  1.00  0.00           C  
ATOM   2699  O   GLY A 196     -50.142 141.788-202.184  1.00  0.00           O  
ATOM   2700  H   GLY A 196     -50.213 139.234-205.545  1.00  0.00           H  
ATOM   2701  HA2 GLY A 196     -50.359 138.864-203.234  1.00  0.00           H  
ATOM   2702  HA3 GLY A 196     -48.876 139.807-203.088  1.00  0.00           H  
ATOM   2703  N   GLN A 197     -51.950 141.031-203.175  1.00  0.00           N  
ATOM   2704  CA  GLN A 197     -52.774 142.142-202.615  1.00  0.00           C  
ATOM   2705  C   GLN A 197     -53.757 141.578-201.585  1.00  0.00           C  
ATOM   2706  O   GLN A 197     -54.765 140.995-201.928  1.00  0.00           O  
ATOM   2707  CB  GLN A 197     -53.548 142.826-203.742  1.00  0.00           C  
ATOM   2708  CG  GLN A 197     -52.563 143.435-204.745  1.00  0.00           C  
ATOM   2709  CD  GLN A 197     -51.569 144.344-204.000  1.00  0.00           C  
ATOM   2710  OE1 GLN A 197     -51.948 145.399-203.529  1.00  0.00           O  
ATOM   2711  NE2 GLN A 197     -50.309 143.997-203.863  1.00  0.00           N  
ATOM   2712  H   GLN A 197     -52.367 140.354-203.750  1.00  0.00           H  
ATOM   2713  HA  GLN A 197     -52.129 142.861-202.133  1.00  0.00           H  
ATOM   2714  HB2 GLN A 197     -54.168 142.100-204.244  1.00  0.00           H  
ATOM   2715  HB3 GLN A 197     -54.169 143.606-203.329  1.00  0.00           H  
ATOM   2716  HG2 GLN A 197     -52.040 142.644-205.259  1.00  0.00           H  
ATOM   2717  HG3 GLN A 197     -53.111 144.025-205.465  1.00  0.00           H  
ATOM   2718 HE21 GLN A 197     -49.978 143.130-204.246  1.00  0.00           H  
ATOM   2719 HE22 GLN A 197     -49.684 144.609-203.372  1.00  0.00           H  
ATOM   2720  N   VAL A 198     -53.467 141.752-200.324  1.00  0.00           N  
ATOM   2721  CA  VAL A 198     -54.378 141.230-199.266  1.00  0.00           C  
ATOM   2722  C   VAL A 198     -55.832 141.493-199.662  1.00  0.00           C  
ATOM   2723  O   VAL A 198     -56.125 142.395-200.421  1.00  0.00           O  
ATOM   2724  CB  VAL A 198     -54.070 141.938-197.944  1.00  0.00           C  
ATOM   2725  CG1 VAL A 198     -54.975 141.385-196.840  1.00  0.00           C  
ATOM   2726  CG2 VAL A 198     -52.606 141.701-197.570  1.00  0.00           C  
ATOM   2727  H   VAL A 198     -52.647 142.226-200.072  1.00  0.00           H  
ATOM   2728  HA  VAL A 198     -54.222 140.167-199.148  1.00  0.00           H  
ATOM   2729  HB  VAL A 198     -54.245 142.999-198.055  1.00  0.00           H  
ATOM   2730 HG11 VAL A 198     -54.922 140.307-196.838  1.00  0.00           H  
ATOM   2731 HG12 VAL A 198     -55.993 141.697-197.019  1.00  0.00           H  
ATOM   2732 HG13 VAL A 198     -54.646 141.762-195.883  1.00  0.00           H  
ATOM   2733 HG21 VAL A 198     -52.069 141.338-198.433  1.00  0.00           H  
ATOM   2734 HG22 VAL A 198     -52.553 140.968-196.778  1.00  0.00           H  
ATOM   2735 HG23 VAL A 198     -52.165 142.627-197.233  1.00  0.00           H  
ATOM   2736  N   PHE A 199     -56.745 140.708-199.156  1.00  0.00           N  
ATOM   2737  CA  PHE A 199     -58.183 140.906-199.501  1.00  0.00           C  
ATOM   2738  C   PHE A 199     -58.970 141.248-198.234  1.00  0.00           C  
ATOM   2739  O   PHE A 199     -58.612 140.850-197.145  1.00  0.00           O  
ATOM   2740  CB  PHE A 199     -58.735 139.618-200.109  1.00  0.00           C  
ATOM   2741  CG  PHE A 199     -60.014 139.907-200.860  1.00  0.00           C  
ATOM   2742  CD1 PHE A 199     -59.978 140.640-202.053  1.00  0.00           C  
ATOM   2743  CD2 PHE A 199     -61.234 139.423-200.374  1.00  0.00           C  
ATOM   2744  CE1 PHE A 199     -61.163 140.891-202.758  1.00  0.00           C  
ATOM   2745  CE2 PHE A 199     -62.416 139.667-201.083  1.00  0.00           C  
ATOM   2746  CZ  PHE A 199     -62.382 140.402-202.272  1.00  0.00           C  
ATOM   2747  H   PHE A 199     -56.485 139.985-198.549  1.00  0.00           H  
ATOM   2748  HA  PHE A 199     -58.276 141.712-200.215  1.00  0.00           H  
ATOM   2749  HB2 PHE A 199     -58.007 139.201-200.789  1.00  0.00           H  
ATOM   2750  HB3 PHE A 199     -58.935 138.908-199.320  1.00  0.00           H  
ATOM   2751  HD1 PHE A 199     -59.037 141.017-202.427  1.00  0.00           H  
ATOM   2752  HD2 PHE A 199     -61.263 138.858-199.453  1.00  0.00           H  
ATOM   2753  HE1 PHE A 199     -61.135 141.463-203.674  1.00  0.00           H  
ATOM   2754  HE2 PHE A 199     -63.357 139.294-200.708  1.00  0.00           H  
ATOM   2755  HZ  PHE A 199     -63.299 140.569-202.828  1.00  0.00           H  
ATOM   2756  N   TYR A 200     -60.040 141.982-198.369  1.00  0.00           N  
ATOM   2757  CA  TYR A 200     -60.848 142.346-197.172  1.00  0.00           C  
ATOM   2758  C   TYR A 200     -62.305 142.559-197.588  1.00  0.00           C  
ATOM   2759  O   TYR A 200     -62.673 143.606-198.082  1.00  0.00           O  
ATOM   2760  CB  TYR A 200     -60.296 143.636-196.564  1.00  0.00           C  
ATOM   2761  CG  TYR A 200     -59.605 143.325-195.258  1.00  0.00           C  
ATOM   2762  CD1 TYR A 200     -60.362 143.079-194.107  1.00  0.00           C  
ATOM   2763  CD2 TYR A 200     -58.207 143.283-195.199  1.00  0.00           C  
ATOM   2764  CE1 TYR A 200     -59.721 142.790-192.896  1.00  0.00           C  
ATOM   2765  CE2 TYR A 200     -57.566 142.995-193.988  1.00  0.00           C  
ATOM   2766  CZ  TYR A 200     -58.324 142.748-192.837  1.00  0.00           C  
ATOM   2767  OH  TYR A 200     -57.693 142.463-191.644  1.00  0.00           O  
ATOM   2768  H   TYR A 200     -60.312 142.295-199.256  1.00  0.00           H  
ATOM   2769  HA  TYR A 200     -60.793 141.551-196.445  1.00  0.00           H  
ATOM   2770  HB2 TYR A 200     -59.588 144.083-197.246  1.00  0.00           H  
ATOM   2771  HB3 TYR A 200     -61.108 144.326-196.386  1.00  0.00           H  
ATOM   2772  HD1 TYR A 200     -61.441 143.111-194.154  1.00  0.00           H  
ATOM   2773  HD2 TYR A 200     -57.623 143.474-196.088  1.00  0.00           H  
ATOM   2774  HE1 TYR A 200     -60.306 142.600-192.009  1.00  0.00           H  
ATOM   2775  HE2 TYR A 200     -56.488 142.963-193.943  1.00  0.00           H  
ATOM   2776  HH  TYR A 200     -56.794 142.189-191.841  1.00  0.00           H  
ATOM   2777  N   TYR A 201     -63.138 141.571-197.403  1.00  0.00           N  
ATOM   2778  CA  TYR A 201     -64.568 141.717-197.797  1.00  0.00           C  
ATOM   2779  C   TYR A 201     -65.178 142.959-197.151  1.00  0.00           C  
ATOM   2780  O   TYR A 201     -64.995 143.221-195.979  1.00  0.00           O  
ATOM   2781  CB  TYR A 201     -65.350 140.495-197.325  1.00  0.00           C  
ATOM   2782  CG  TYR A 201     -65.262 139.417-198.368  1.00  0.00           C  
ATOM   2783  CD1 TYR A 201     -66.214 139.351-199.391  1.00  0.00           C  
ATOM   2784  CD2 TYR A 201     -64.223 138.484-198.310  1.00  0.00           C  
ATOM   2785  CE1 TYR A 201     -66.125 138.344-200.359  1.00  0.00           C  
ATOM   2786  CE2 TYR A 201     -64.133 137.480-199.274  1.00  0.00           C  
ATOM   2787  CZ  TYR A 201     -65.083 137.406-200.301  1.00  0.00           C  
ATOM   2788  OH  TYR A 201     -64.995 136.413-201.254  1.00  0.00           O  
ATOM   2789  H   TYR A 201     -62.821 140.726-197.015  1.00  0.00           H  
ATOM   2790  HA  TYR A 201     -64.639 141.796-198.871  1.00  0.00           H  
ATOM   2791  HB2 TYR A 201     -64.934 140.135-196.397  1.00  0.00           H  
ATOM   2792  HB3 TYR A 201     -66.386 140.766-197.176  1.00  0.00           H  
ATOM   2793  HD1 TYR A 201     -67.016 140.080-199.432  1.00  0.00           H  
ATOM   2794  HD2 TYR A 201     -63.491 138.540-197.517  1.00  0.00           H  
ATOM   2795  HE1 TYR A 201     -66.857 138.289-201.150  1.00  0.00           H  
ATOM   2796  HE2 TYR A 201     -63.330 136.763-199.227  1.00  0.00           H  
ATOM   2797  HH  TYR A 201     -65.749 136.498-201.842  1.00  0.00           H  
ATOM   2798  N   ALA A 202     -65.926 143.710-197.910  1.00  0.00           N  
ATOM   2799  CA  ALA A 202     -66.580 144.908-197.373  1.00  0.00           C  
ATOM   2800  C   ALA A 202     -67.921 144.487-196.781  1.00  0.00           C  
ATOM   2801  O   ALA A 202     -68.274 143.324-196.776  1.00  0.00           O  
ATOM   2802  CB  ALA A 202     -66.804 145.888-198.519  1.00  0.00           C  
ATOM   2803  H   ALA A 202     -66.076 143.476-198.836  1.00  0.00           H  
ATOM   2804  HA  ALA A 202     -65.962 145.361-196.613  1.00  0.00           H  
ATOM   2805  HB1 ALA A 202     -67.486 145.446-199.235  1.00  0.00           H  
ATOM   2806  HB2 ALA A 202     -65.861 146.094-199.004  1.00  0.00           H  
ATOM   2807  HB3 ALA A 202     -67.220 146.805-198.136  1.00  0.00           H  
ATOM   2808  N   GLU A 203     -68.668 145.418-196.291  1.00  0.00           N  
ATOM   2809  CA  GLU A 203     -69.996 145.083-195.703  1.00  0.00           C  
ATOM   2810  C   GLU A 203     -70.993 144.792-196.827  1.00  0.00           C  
ATOM   2811  O   GLU A 203     -70.690 144.960-197.992  1.00  0.00           O  
ATOM   2812  CB  GLU A 203     -70.488 146.255-194.850  1.00  0.00           C  
ATOM   2813  CG  GLU A 203     -71.371 147.174-195.693  1.00  0.00           C  
ATOM   2814  CD  GLU A 203     -71.391 148.572-195.073  1.00  0.00           C  
ATOM   2815  OE1 GLU A 203     -70.336 149.179-194.995  1.00  0.00           O  
ATOM   2816  OE2 GLU A 203     -72.461 149.012-194.686  1.00  0.00           O  
ATOM   2817  H   GLU A 203     -68.364 146.342-196.329  1.00  0.00           H  
ATOM   2818  HA  GLU A 203     -69.897 144.205-195.082  1.00  0.00           H  
ATOM   2819  HB2 GLU A 203     -71.059 145.876-194.015  1.00  0.00           H  
ATOM   2820  HB3 GLU A 203     -69.640 146.812-194.481  1.00  0.00           H  
ATOM   2821  HG2 GLU A 203     -70.977 147.227-196.696  1.00  0.00           H  
ATOM   2822  HG3 GLU A 203     -72.372 146.779-195.722  1.00  0.00           H  
ATOM   2823  N   ASP A 204     -72.189 144.393-196.492  1.00  0.00           N  
ATOM   2824  CA  ASP A 204     -73.203 144.136-197.549  1.00  0.00           C  
ATOM   2825  C   ASP A 204     -73.421 145.441-198.319  1.00  0.00           C  
ATOM   2826  O   ASP A 204     -73.335 145.488-199.529  1.00  0.00           O  
ATOM   2827  CB  ASP A 204     -74.512 143.678-196.890  1.00  0.00           C  
ATOM   2828  CG  ASP A 204     -75.710 144.391-197.526  1.00  0.00           C  
ATOM   2829  OD1 ASP A 204     -75.862 144.289-198.732  1.00  0.00           O  
ATOM   2830  OD2 ASP A 204     -76.453 145.026-196.795  1.00  0.00           O  
ATOM   2831  H   ASP A 204     -72.428 144.286-195.548  1.00  0.00           H  
ATOM   2832  HA  ASP A 204     -72.842 143.370-198.222  1.00  0.00           H  
ATOM   2833  HB2 ASP A 204     -74.623 142.617-197.018  1.00  0.00           H  
ATOM   2834  HB3 ASP A 204     -74.478 143.902-195.837  1.00  0.00           H  
ATOM   2835  N   TYR A 205     -73.693 146.503-197.611  1.00  0.00           N  
ATOM   2836  CA  TYR A 205     -73.909 147.820-198.268  1.00  0.00           C  
ATOM   2837  C   TYR A 205     -72.787 148.090-199.274  1.00  0.00           C  
ATOM   2838  O   TYR A 205     -72.914 148.925-200.147  1.00  0.00           O  
ATOM   2839  CB  TYR A 205     -73.889 148.912-197.198  1.00  0.00           C  
ATOM   2840  CG  TYR A 205     -75.059 149.838-197.398  1.00  0.00           C  
ATOM   2841  CD1 TYR A 205     -76.361 149.351-197.254  1.00  0.00           C  
ATOM   2842  CD2 TYR A 205     -74.842 151.182-197.722  1.00  0.00           C  
ATOM   2843  CE1 TYR A 205     -77.451 150.208-197.437  1.00  0.00           C  
ATOM   2844  CE2 TYR A 205     -75.932 152.041-197.906  1.00  0.00           C  
ATOM   2845  CZ  TYR A 205     -77.238 151.554-197.762  1.00  0.00           C  
ATOM   2846  OH  TYR A 205     -78.314 152.399-197.942  1.00  0.00           O  
ATOM   2847  H   TYR A 205     -73.752 146.435-196.636  1.00  0.00           H  
ATOM   2848  HA  TYR A 205     -74.862 147.825-198.774  1.00  0.00           H  
ATOM   2849  HB2 TYR A 205     -73.954 148.457-196.220  1.00  0.00           H  
ATOM   2850  HB3 TYR A 205     -72.970 149.474-197.271  1.00  0.00           H  
ATOM   2851  HD1 TYR A 205     -76.521 148.312-197.003  1.00  0.00           H  
ATOM   2852  HD2 TYR A 205     -73.831 151.555-197.831  1.00  0.00           H  
ATOM   2853  HE1 TYR A 205     -78.458 149.833-197.326  1.00  0.00           H  
ATOM   2854  HE2 TYR A 205     -75.767 153.078-198.157  1.00  0.00           H  
ATOM   2855  HH  TYR A 205     -78.102 153.000-198.660  1.00  0.00           H  
ATOM   2856  N   HIS A 206     -71.681 147.410-199.147  1.00  0.00           N  
ATOM   2857  CA  HIS A 206     -70.552 147.658-200.086  1.00  0.00           C  
ATOM   2858  C   HIS A 206     -70.566 146.630-201.216  1.00  0.00           C  
ATOM   2859  O   HIS A 206     -69.640 146.545-201.996  1.00  0.00           O  
ATOM   2860  CB  HIS A 206     -69.237 147.545-199.329  1.00  0.00           C  
ATOM   2861  CG  HIS A 206     -68.966 148.898-198.793  1.00  0.00           C  
ATOM   2862  ND1 HIS A 206     -68.032 149.748-199.361  1.00  0.00           N  
ATOM   2863  CD2 HIS A 206     -69.641 149.624-197.872  1.00  0.00           C  
ATOM   2864  CE1 HIS A 206     -68.200 150.949-198.786  1.00  0.00           C  
ATOM   2865  NE2 HIS A 206     -69.179 150.920-197.882  1.00  0.00           N  
ATOM   2866  H   HIS A 206     -71.586 146.752-198.427  1.00  0.00           H  
ATOM   2867  HA  HIS A 206     -70.639 148.671-200.479  1.00  0.00           H  
ATOM   2868  HB2 HIS A 206     -69.336 146.835-198.522  1.00  0.00           H  
ATOM   2869  HB3 HIS A 206     -68.446 147.245-200.000  1.00  0.00           H  
ATOM   2870  HD2 HIS A 206     -70.390 149.232-197.204  1.00  0.00           H  
ATOM   2871  HE1 HIS A 206     -67.618 151.827-199.026  1.00  0.00           H  
ATOM   2872  HE2 HIS A 206     -69.573 151.667-197.425  1.00  0.00           H  
ATOM   2873  N   GLN A 207     -71.591 145.830-201.294  1.00  0.00           N  
ATOM   2874  CA  GLN A 207     -71.638 144.783-202.355  1.00  0.00           C  
ATOM   2875  C   GLN A 207     -72.931 144.880-203.139  1.00  0.00           C  
ATOM   2876  O   GLN A 207     -73.425 145.945-203.446  1.00  0.00           O  
ATOM   2877  CB  GLN A 207     -71.560 143.384-201.713  1.00  0.00           C  
ATOM   2878  CG  GLN A 207     -70.633 143.385-200.484  1.00  0.00           C  
ATOM   2879  CD  GLN A 207     -69.294 142.853-200.827  1.00  0.00           C  
ATOM   2880  OE1 GLN A 207     -69.040 142.390-201.921  1.00  0.00           O  
ATOM   2881  NE2 GLN A 207     -68.417 142.904-199.903  1.00  0.00           N  
ATOM   2882  H   GLN A 207     -72.321 145.902-200.644  1.00  0.00           H  
ATOM   2883  HA  GLN A 207     -70.830 144.900-203.030  1.00  0.00           H  
ATOM   2884  HB2 GLN A 207     -72.550 143.078-201.410  1.00  0.00           H  
ATOM   2885  HB3 GLN A 207     -71.180 142.682-202.442  1.00  0.00           H  
ATOM   2886  HG2 GLN A 207     -70.491 144.374-200.108  1.00  0.00           H  
ATOM   2887  HG3 GLN A 207     -71.031 142.764-199.711  1.00  0.00           H  
ATOM   2888 HE21 GLN A 207     -68.659 143.278-199.007  1.00  0.00           H  
ATOM   2889 HE22 GLN A 207     -67.533 142.608-200.086  1.00  0.00           H  
ATOM   2890  N   GLN A 208     -73.433 143.741-203.473  1.00  0.00           N  
ATOM   2891  CA  GLN A 208     -74.704 143.609-204.266  1.00  0.00           C  
ATOM   2892  C   GLN A 208     -75.732 144.700-203.911  1.00  0.00           C  
ATOM   2893  O   GLN A 208     -76.795 144.762-204.494  1.00  0.00           O  
ATOM   2894  CB  GLN A 208     -75.327 142.243-203.974  1.00  0.00           C  
ATOM   2895  CG  GLN A 208     -74.558 141.158-204.730  1.00  0.00           C  
ATOM   2896  CD  GLN A 208     -73.086 141.462-204.705  1.00  0.00           C  
ATOM   2897  OE1 GLN A 208     -72.631 142.453-205.239  1.00  0.00           O  
ATOM   2898  NE2 GLN A 208     -72.319 140.624-204.090  1.00  0.00           N  
ATOM   2899  H   GLN A 208     -72.924 142.939-203.226  1.00  0.00           H  
ATOM   2900  HA  GLN A 208     -74.480 143.667-205.312  1.00  0.00           H  
ATOM   2901  HB2 GLN A 208     -75.279 142.046-202.913  1.00  0.00           H  
ATOM   2902  HB3 GLN A 208     -76.358 142.241-204.294  1.00  0.00           H  
ATOM   2903  HG2 GLN A 208     -74.689 140.211-204.243  1.00  0.00           H  
ATOM   2904  HG3 GLN A 208     -74.906 141.099-205.750  1.00  0.00           H  
ATOM   2905 HE21 GLN A 208     -72.702 139.824-203.659  1.00  0.00           H  
ATOM   2906 HE22 GLN A 208     -71.376 140.781-204.055  1.00  0.00           H  
ATOM   2907  N   TYR A 209     -75.450 145.546-202.961  1.00  0.00           N  
ATOM   2908  CA  TYR A 209     -76.464 146.609-202.594  1.00  0.00           C  
ATOM   2909  C   TYR A 209     -77.116 147.184-203.855  1.00  0.00           C  
ATOM   2910  O   TYR A 209     -78.311 147.398-203.888  1.00  0.00           O  
ATOM   2911  CB  TYR A 209     -75.828 147.813-201.860  1.00  0.00           C  
ATOM   2912  CG  TYR A 209     -76.921 148.784-201.489  1.00  0.00           C  
ATOM   2913  CD1 TYR A 209     -77.752 148.527-200.393  1.00  0.00           C  
ATOM   2914  CD2 TYR A 209     -77.102 149.946-202.249  1.00  0.00           C  
ATOM   2915  CE1 TYR A 209     -78.766 149.433-200.057  1.00  0.00           C  
ATOM   2916  CE2 TYR A 209     -78.115 150.852-201.915  1.00  0.00           C  
ATOM   2917  CZ  TYR A 209     -78.947 150.596-200.818  1.00  0.00           C  
ATOM   2918  OH  TYR A 209     -79.947 151.488-200.487  1.00  0.00           O  
ATOM   2919  H   TYR A 209     -74.597 145.459-202.479  1.00  0.00           H  
ATOM   2920  HA  TYR A 209     -77.226 146.173-201.966  1.00  0.00           H  
ATOM   2921  HB2 TYR A 209     -75.324 147.490-200.969  1.00  0.00           H  
ATOM   2922  HB3 TYR A 209     -75.128 148.326-202.514  1.00  0.00           H  
ATOM   2923  HD1 TYR A 209     -77.613 147.631-199.807  1.00  0.00           H  
ATOM   2924  HD2 TYR A 209     -76.459 150.142-203.096  1.00  0.00           H  
ATOM   2925  HE1 TYR A 209     -79.410 149.236-199.213  1.00  0.00           H  
ATOM   2926  HE2 TYR A 209     -78.253 151.749-202.503  1.00  0.00           H  
ATOM   2927  HH  TYR A 209     -79.654 152.368-200.739  1.00  0.00           H  
ATOM   2928  N   LEU A 210     -76.364 147.466-204.887  1.00  0.00           N  
ATOM   2929  CA  LEU A 210     -77.008 148.053-206.100  1.00  0.00           C  
ATOM   2930  C   LEU A 210     -77.759 146.970-206.871  1.00  0.00           C  
ATOM   2931  O   LEU A 210     -78.566 147.261-207.732  1.00  0.00           O  
ATOM   2932  CB  LEU A 210     -75.962 148.714-206.998  1.00  0.00           C  
ATOM   2933  CG  LEU A 210     -75.295 149.849-206.229  1.00  0.00           C  
ATOM   2934  CD1 LEU A 210     -73.973 149.366-205.636  1.00  0.00           C  
ATOM   2935  CD2 LEU A 210     -75.033 151.014-207.183  1.00  0.00           C  
ATOM   2936  H   LEU A 210     -75.391 147.309-204.858  1.00  0.00           H  
ATOM   2937  HA  LEU A 210     -77.718 148.804-205.782  1.00  0.00           H  
ATOM   2938  HB2 LEU A 210     -75.221 147.998-207.294  1.00  0.00           H  
ATOM   2939  HB3 LEU A 210     -76.446 149.113-207.878  1.00  0.00           H  
ATOM   2940  HG  LEU A 210     -75.948 150.172-205.432  1.00  0.00           H  
ATOM   2941 HD11 LEU A 210     -73.296 149.100-206.433  1.00  0.00           H  
ATOM   2942 HD12 LEU A 210     -74.153 148.501-205.015  1.00  0.00           H  
ATOM   2943 HD13 LEU A 210     -73.539 150.153-205.039  1.00  0.00           H  
ATOM   2944 HD21 LEU A 210     -74.616 151.843-206.631  1.00  0.00           H  
ATOM   2945 HD22 LEU A 210     -75.963 151.315-207.644  1.00  0.00           H  
ATOM   2946 HD23 LEU A 210     -74.337 150.702-207.947  1.00  0.00           H  
ATOM   2947  N   SER A 211     -77.526 145.728-206.560  1.00  0.00           N  
ATOM   2948  CA  SER A 211     -78.258 144.647-207.271  1.00  0.00           C  
ATOM   2949  C   SER A 211     -79.756 144.873-207.073  1.00  0.00           C  
ATOM   2950  O   SER A 211     -80.540 144.772-207.995  1.00  0.00           O  
ATOM   2951  CB  SER A 211     -77.867 143.289-206.688  1.00  0.00           C  
ATOM   2952  OG  SER A 211     -78.196 143.253-205.307  1.00  0.00           O  
ATOM   2953  H   SER A 211     -76.886 145.507-205.852  1.00  0.00           H  
ATOM   2954  HA  SER A 211     -78.020 144.676-208.324  1.00  0.00           H  
ATOM   2955  HB2 SER A 211     -78.404 142.509-207.205  1.00  0.00           H  
ATOM   2956  HB3 SER A 211     -76.804 143.137-206.809  1.00  0.00           H  
ATOM   2957  HG  SER A 211     -78.851 142.563-205.176  1.00  0.00           H  
ATOM   2958  N   LYS A 212     -80.154 145.185-205.869  1.00  0.00           N  
ATOM   2959  CA  LYS A 212     -81.586 145.426-205.588  1.00  0.00           C  
ATOM   2960  C   LYS A 212     -81.915 146.900-205.839  1.00  0.00           C  
ATOM   2961  O   LYS A 212     -83.063 147.299-205.830  1.00  0.00           O  
ATOM   2962  CB  LYS A 212     -81.857 145.083-204.127  1.00  0.00           C  
ATOM   2963  CG  LYS A 212     -81.335 143.677-203.826  1.00  0.00           C  
ATOM   2964  CD  LYS A 212     -82.369 142.643-204.277  1.00  0.00           C  
ATOM   2965  CE  LYS A 212     -83.619 142.756-203.401  1.00  0.00           C  
ATOM   2966  NZ  LYS A 212     -84.672 143.514-204.135  1.00  0.00           N  
ATOM   2967  H   LYS A 212     -79.506 145.261-205.142  1.00  0.00           H  
ATOM   2968  HA  LYS A 212     -82.194 144.801-206.225  1.00  0.00           H  
ATOM   2969  HB2 LYS A 212     -81.354 145.798-203.491  1.00  0.00           H  
ATOM   2970  HB3 LYS A 212     -82.911 145.122-203.943  1.00  0.00           H  
ATOM   2971  HG2 LYS A 212     -80.409 143.515-204.357  1.00  0.00           H  
ATOM   2972  HG3 LYS A 212     -81.163 143.575-202.765  1.00  0.00           H  
ATOM   2973  HD2 LYS A 212     -82.634 142.825-205.308  1.00  0.00           H  
ATOM   2974  HD3 LYS A 212     -81.952 141.651-204.181  1.00  0.00           H  
ATOM   2975  HE2 LYS A 212     -83.984 141.768-203.165  1.00  0.00           H  
ATOM   2976  HE3 LYS A 212     -83.372 143.277-202.487  1.00  0.00           H  
ATOM   2977  HZ1 LYS A 212     -85.067 144.248-203.515  1.00  0.00           H  
ATOM   2978  HZ2 LYS A 212     -85.429 142.860-204.426  1.00  0.00           H  
ATOM   2979  HZ3 LYS A 212     -84.256 143.960-204.976  1.00  0.00           H  
ATOM   2980  N   ASN A 213     -80.916 147.715-206.063  1.00  0.00           N  
ATOM   2981  CA  ASN A 213     -81.177 149.161-206.311  1.00  0.00           C  
ATOM   2982  C   ASN A 213     -80.301 149.653-207.466  1.00  0.00           C  
ATOM   2983  O   ASN A 213     -79.413 150.461-207.280  1.00  0.00           O  
ATOM   2984  CB  ASN A 213     -80.847 149.956-205.049  1.00  0.00           C  
ATOM   2985  CG  ASN A 213     -81.406 149.229-203.825  1.00  0.00           C  
ATOM   2986  OD1 ASN A 213     -80.662 148.673-203.042  1.00  0.00           O  
ATOM   2987  ND2 ASN A 213     -82.696 149.209-203.626  1.00  0.00           N  
ATOM   2988  H   ASN A 213     -79.996 147.379-206.064  1.00  0.00           H  
ATOM   2989  HA  ASN A 213     -82.218 149.300-206.563  1.00  0.00           H  
ATOM   2990  HB2 ASN A 213     -79.776 150.052-204.953  1.00  0.00           H  
ATOM   2991  HB3 ASN A 213     -81.291 150.936-205.118  1.00  0.00           H  
ATOM   2992 HD21 ASN A 213     -83.297 149.658-204.259  1.00  0.00           H  
ATOM   2993 HD22 ASN A 213     -83.063 148.743-202.841  1.00  0.00           H  
ATOM   2994  N   PRO A 214     -80.553 149.166-208.651  1.00  0.00           N  
ATOM   2995  CA  PRO A 214     -79.784 149.553-209.869  1.00  0.00           C  
ATOM   2996  C   PRO A 214     -80.018 151.014-210.262  1.00  0.00           C  
ATOM   2997  O   PRO A 214     -79.631 151.447-211.329  1.00  0.00           O  
ATOM   2998  CB  PRO A 214     -80.313 148.621-210.969  1.00  0.00           C  
ATOM   2999  CG  PRO A 214     -81.135 147.580-210.281  1.00  0.00           C  
ATOM   3000  CD  PRO A 214     -81.600 148.188-208.961  1.00  0.00           C  
ATOM   3001  HA  PRO A 214     -78.733 149.372-209.720  1.00  0.00           H  
ATOM   3002  HB2 PRO A 214     -80.924 149.178-211.664  1.00  0.00           H  
ATOM   3003  HB3 PRO A 214     -79.487 148.158-211.490  1.00  0.00           H  
ATOM   3004  HG2 PRO A 214     -81.989 147.322-210.889  1.00  0.00           H  
ATOM   3005  HG3 PRO A 214     -80.536 146.701-210.092  1.00  0.00           H  
ATOM   3006  HD2 PRO A 214     -82.555 148.679-209.083  1.00  0.00           H  
ATOM   3007  HD3 PRO A 214     -81.655 147.432-208.195  1.00  0.00           H  
ATOM   3008  N   ASP A 215     -80.669 151.773-209.421  1.00  0.00           N  
ATOM   3009  CA  ASP A 215     -80.942 153.196-209.774  1.00  0.00           C  
ATOM   3010  C   ASP A 215     -79.634 153.971-209.926  1.00  0.00           C  
ATOM   3011  O   ASP A 215     -79.585 155.008-210.557  1.00  0.00           O  
ATOM   3012  CB  ASP A 215     -81.797 153.842-208.682  1.00  0.00           C  
ATOM   3013  CG  ASP A 215     -80.910 154.216-207.493  1.00  0.00           C  
ATOM   3014  OD1 ASP A 215     -79.996 155.001-207.684  1.00  0.00           O  
ATOM   3015  OD2 ASP A 215     -81.158 153.708-206.411  1.00  0.00           O  
ATOM   3016  H   ASP A 215     -80.996 151.403-208.573  1.00  0.00           H  
ATOM   3017  HA  ASP A 215     -81.467 153.227-210.702  1.00  0.00           H  
ATOM   3018  HB2 ASP A 215     -82.268 154.732-209.073  1.00  0.00           H  
ATOM   3019  HB3 ASP A 215     -82.556 153.145-208.360  1.00  0.00           H  
ATOM   3020  N   GLY A 216     -78.572 153.462-209.390  1.00  0.00           N  
ATOM   3021  CA  GLY A 216     -77.255 154.159-209.548  1.00  0.00           C  
ATOM   3022  C   GLY A 216     -77.289 155.569-208.910  1.00  0.00           C  
ATOM   3023  O   GLY A 216     -77.545 156.536-209.600  1.00  0.00           O  
ATOM   3024  H   GLY A 216     -78.635 152.601-208.928  1.00  0.00           H  
ATOM   3025  HA2 GLY A 216     -76.479 153.568-209.083  1.00  0.00           H  
ATOM   3026  HA3 GLY A 216     -77.035 154.258-210.600  1.00  0.00           H  
ATOM   3027  N   TYR A 217     -77.041 155.724-207.623  1.00  0.00           N  
ATOM   3028  CA  TYR A 217     -77.072 157.098-207.033  1.00  0.00           C  
ATOM   3029  C   TYR A 217     -76.234 158.039-207.910  1.00  0.00           C  
ATOM   3030  O   TYR A 217     -75.792 157.673-208.981  1.00  0.00           O  
ATOM   3031  CB  TYR A 217     -76.493 157.060-205.614  1.00  0.00           C  
ATOM   3032  CG  TYR A 217     -76.458 158.458-205.043  1.00  0.00           C  
ATOM   3033  CD1 TYR A 217     -77.647 159.082-204.647  1.00  0.00           C  
ATOM   3034  CD2 TYR A 217     -75.237 159.129-204.911  1.00  0.00           C  
ATOM   3035  CE1 TYR A 217     -77.614 160.378-204.118  1.00  0.00           C  
ATOM   3036  CE2 TYR A 217     -75.203 160.425-204.382  1.00  0.00           C  
ATOM   3037  CZ  TYR A 217     -76.392 161.050-203.986  1.00  0.00           C  
ATOM   3038  OH  TYR A 217     -76.360 162.327-203.466  1.00  0.00           O  
ATOM   3039  H   TYR A 217     -76.824 154.959-207.049  1.00  0.00           H  
ATOM   3040  HA  TYR A 217     -78.093 157.453-207.000  1.00  0.00           H  
ATOM   3041  HB2 TYR A 217     -77.114 156.436-204.987  1.00  0.00           H  
ATOM   3042  HB3 TYR A 217     -75.492 156.658-205.644  1.00  0.00           H  
ATOM   3043  HD1 TYR A 217     -78.589 158.565-204.749  1.00  0.00           H  
ATOM   3044  HD2 TYR A 217     -74.320 158.647-205.216  1.00  0.00           H  
ATOM   3045  HE1 TYR A 217     -78.530 160.860-203.813  1.00  0.00           H  
ATOM   3046  HE2 TYR A 217     -74.261 160.943-204.281  1.00  0.00           H  
ATOM   3047  HH  TYR A 217     -77.091 162.821-203.846  1.00  0.00           H  
ATOM   3048  N   CYS A 218     -76.005 159.249-207.473  1.00  0.00           N  
ATOM   3049  CA  CYS A 218     -75.200 160.189-208.292  1.00  0.00           C  
ATOM   3050  C   CYS A 218     -73.742 159.752-208.252  1.00  0.00           C  
ATOM   3051  O   CYS A 218     -72.917 160.328-207.571  1.00  0.00           O  
ATOM   3052  CB  CYS A 218     -75.328 161.604-207.725  1.00  0.00           C  
ATOM   3053  SG  CYS A 218     -76.850 162.366-208.338  1.00  0.00           S  
ATOM   3054  H   CYS A 218     -76.356 159.533-206.617  1.00  0.00           H  
ATOM   3055  HA  CYS A 218     -75.555 160.174-209.313  1.00  0.00           H  
ATOM   3056  HB2 CYS A 218     -75.357 161.557-206.646  1.00  0.00           H  
ATOM   3057  HB3 CYS A 218     -74.478 162.195-208.036  1.00  0.00           H  
ATOM   3058  HG  CYS A 218     -77.476 162.406-207.611  1.00  0.00           H  
ATOM   3059  N   GLY A 219     -73.430 158.732-208.990  1.00  0.00           N  
ATOM   3060  CA  GLY A 219     -72.029 158.223-209.028  1.00  0.00           C  
ATOM   3061  C   GLY A 219     -71.522 158.247-210.473  1.00  0.00           C  
ATOM   3062  O   GLY A 219     -72.294 158.250-211.412  1.00  0.00           O  
ATOM   3063  H   GLY A 219     -74.128 158.296-209.519  1.00  0.00           H  
ATOM   3064  HA2 GLY A 219     -71.401 158.852-208.415  1.00  0.00           H  
ATOM   3065  HA3 GLY A 219     -72.002 157.211-208.654  1.00  0.00           H  
ATOM   3066  N   LEU A 220     -70.230 158.267-210.661  1.00  0.00           N  
ATOM   3067  CA  LEU A 220     -69.676 158.296-212.043  1.00  0.00           C  
ATOM   3068  C   LEU A 220     -69.575 156.869-212.591  1.00  0.00           C  
ATOM   3069  O   LEU A 220     -69.961 155.916-211.943  1.00  0.00           O  
ATOM   3070  CB  LEU A 220     -68.286 158.934-212.023  1.00  0.00           C  
ATOM   3071  CG  LEU A 220     -68.384 160.381-212.510  1.00  0.00           C  
ATOM   3072  CD1 LEU A 220     -69.192 161.204-211.504  1.00  0.00           C  
ATOM   3073  CD2 LEU A 220     -66.979 160.973-212.640  1.00  0.00           C  
ATOM   3074  H   LEU A 220     -69.624 158.269-209.895  1.00  0.00           H  
ATOM   3075  HA  LEU A 220     -70.329 158.878-212.674  1.00  0.00           H  
ATOM   3076  HB2 LEU A 220     -67.897 158.919-211.016  1.00  0.00           H  
ATOM   3077  HB3 LEU A 220     -67.625 158.379-212.673  1.00  0.00           H  
ATOM   3078  HG  LEU A 220     -68.875 160.406-213.472  1.00  0.00           H  
ATOM   3079 HD11 LEU A 220     -68.527 161.853-210.954  1.00  0.00           H  
ATOM   3080 HD12 LEU A 220     -69.697 160.540-210.820  1.00  0.00           H  
ATOM   3081 HD13 LEU A 220     -69.922 161.800-212.032  1.00  0.00           H  
ATOM   3082 HD21 LEU A 220     -66.672 161.381-211.689  1.00  0.00           H  
ATOM   3083 HD22 LEU A 220     -66.985 161.756-213.383  1.00  0.00           H  
ATOM   3084 HD23 LEU A 220     -66.288 160.198-212.938  1.00  0.00           H  
ATOM   3085  N   GLY A 221     -69.059 156.716-213.781  1.00  0.00           N  
ATOM   3086  CA  GLY A 221     -68.931 155.353-214.372  1.00  0.00           C  
ATOM   3087  C   GLY A 221     -68.710 155.471-215.884  1.00  0.00           C  
ATOM   3088  O   GLY A 221     -69.647 155.502-216.657  1.00  0.00           O  
ATOM   3089  H   GLY A 221     -68.754 157.499-214.286  1.00  0.00           H  
ATOM   3090  HA2 GLY A 221     -68.091 154.844-213.925  1.00  0.00           H  
ATOM   3091  HA3 GLY A 221     -69.835 154.793-214.183  1.00  0.00           H  
ATOM   3092  N   GLY A 222     -67.479 155.539-216.310  1.00  0.00           N  
ATOM   3093  CA  GLY A 222     -67.183 155.656-217.742  1.00  0.00           C  
ATOM   3094  C   GLY A 222     -65.964 156.540-217.898  1.00  0.00           C  
ATOM   3095  O   GLY A 222     -65.482 157.157-216.970  1.00  0.00           O  
ATOM   3096  H   GLY A 222     -66.737 155.517-215.688  1.00  0.00           H  
ATOM   3097  HA2 GLY A 222     -66.975 154.679-218.150  1.00  0.00           H  
ATOM   3098  HA3 GLY A 222     -68.010 156.099-218.268  1.00  0.00           H  
ATOM   3099  N   THR A 223     -65.486 156.590-219.074  1.00  0.00           N  
ATOM   3100  CA  THR A 223     -64.287 157.420-219.384  1.00  0.00           C  
ATOM   3101  C   THR A 223     -64.433 158.038-220.776  1.00  0.00           C  
ATOM   3102  O   THR A 223     -63.512 158.633-221.300  1.00  0.00           O  
ATOM   3103  CB  THR A 223     -63.032 156.546-219.339  1.00  0.00           C  
ATOM   3104  OG1 THR A 223     -61.901 157.362-219.075  1.00  0.00           O  
ATOM   3105  CG2 THR A 223     -62.843 155.836-220.680  1.00  0.00           C  
ATOM   3106  H   THR A 223     -65.927 156.072-219.760  1.00  0.00           H  
ATOM   3107  HA  THR A 223     -64.200 158.208-218.651  1.00  0.00           H  
ATOM   3108  HB  THR A 223     -63.135 155.808-218.558  1.00  0.00           H  
ATOM   3109  HG1 THR A 223     -61.112 156.843-219.253  1.00  0.00           H  
ATOM   3110 HG21 THR A 223     -62.594 156.563-221.438  1.00  0.00           H  
ATOM   3111 HG22 THR A 223     -63.758 155.331-220.952  1.00  0.00           H  
ATOM   3112 HG23 THR A 223     -62.044 155.115-220.595  1.00  0.00           H  
ATOM   3113  N   GLY A 224     -65.581 157.904-221.377  1.00  0.00           N  
ATOM   3114  CA  GLY A 224     -65.792 158.476-222.716  1.00  0.00           C  
ATOM   3115  C   GLY A 224     -65.916 159.991-222.588  1.00  0.00           C  
ATOM   3116  O   GLY A 224     -66.513 160.652-223.414  1.00  0.00           O  
ATOM   3117  H   GLY A 224     -66.299 157.433-220.951  1.00  0.00           H  
ATOM   3118  HA2 GLY A 224     -64.958 158.223-223.323  1.00  0.00           H  
ATOM   3119  HA3 GLY A 224     -66.695 158.071-223.148  1.00  0.00           H  
ATOM   3120  N   VAL A 225     -65.372 160.536-221.539  1.00  0.00           N  
ATOM   3121  CA  VAL A 225     -65.467 162.002-221.322  1.00  0.00           C  
ATOM   3122  C   VAL A 225     -64.086 162.644-221.479  1.00  0.00           C  
ATOM   3123  O   VAL A 225     -63.071 161.977-221.440  1.00  0.00           O  
ATOM   3124  CB  VAL A 225     -65.995 162.246-219.909  1.00  0.00           C  
ATOM   3125  CG1 VAL A 225     -64.862 162.053-218.901  1.00  0.00           C  
ATOM   3126  CG2 VAL A 225     -66.540 163.673-219.803  1.00  0.00           C  
ATOM   3127  H   VAL A 225     -64.912 159.975-220.881  1.00  0.00           H  
ATOM   3128  HA  VAL A 225     -66.149 162.431-222.040  1.00  0.00           H  
ATOM   3129  HB  VAL A 225     -66.786 161.538-219.699  1.00  0.00           H  
ATOM   3130 HG11 VAL A 225     -65.258 162.106-217.898  1.00  0.00           H  
ATOM   3131 HG12 VAL A 225     -64.121 162.826-219.038  1.00  0.00           H  
ATOM   3132 HG13 VAL A 225     -64.406 161.085-219.056  1.00  0.00           H  
ATOM   3133 HG21 VAL A 225     -67.175 163.880-220.651  1.00  0.00           H  
ATOM   3134 HG22 VAL A 225     -65.717 164.372-219.791  1.00  0.00           H  
ATOM   3135 HG23 VAL A 225     -67.111 163.773-218.893  1.00  0.00           H  
ATOM   3136  N   SER A 226     -64.041 163.939-221.644  1.00  0.00           N  
ATOM   3137  CA  SER A 226     -62.742 164.630-221.791  1.00  0.00           C  
ATOM   3138  C   SER A 226     -62.355 165.245-220.460  1.00  0.00           C  
ATOM   3139  O   SER A 226     -62.941 166.204-219.995  1.00  0.00           O  
ATOM   3140  CB  SER A 226     -62.836 165.726-222.838  1.00  0.00           C  
ATOM   3141  OG  SER A 226     -64.199 166.038-223.087  1.00  0.00           O  
ATOM   3142  H   SER A 226     -64.860 164.455-221.657  1.00  0.00           H  
ATOM   3143  HA  SER A 226     -61.988 163.915-222.087  1.00  0.00           H  
ATOM   3144  HB2 SER A 226     -62.322 166.600-222.472  1.00  0.00           H  
ATOM   3145  HB3 SER A 226     -62.367 165.387-223.747  1.00  0.00           H  
ATOM   3146  HG  SER A 226     -64.499 166.628-222.393  1.00  0.00           H  
ATOM   3147  N   CYS A 227     -61.365 164.698-219.863  1.00  0.00           N  
ATOM   3148  CA  CYS A 227     -60.885 165.223-218.551  1.00  0.00           C  
ATOM   3149  C   CYS A 227     -60.169 166.560-218.785  1.00  0.00           C  
ATOM   3150  O   CYS A 227     -60.705 167.607-218.480  1.00  0.00           O  
ATOM   3151  CB  CYS A 227     -59.961 164.205-217.877  1.00  0.00           C  
ATOM   3152  SG  CYS A 227     -60.931 163.187-216.737  1.00  0.00           S  
ATOM   3153  H   CYS A 227     -60.929 163.948-220.296  1.00  0.00           H  
ATOM   3154  HA  CYS A 227     -61.742 165.397-217.915  1.00  0.00           H  
ATOM   3155  HB2 CYS A 227     -59.512 163.570-218.625  1.00  0.00           H  
ATOM   3156  HB3 CYS A 227     -59.194 164.724-217.323  1.00  0.00           H  
ATOM   3157  HG  CYS A 227     -60.757 163.493-215.845  1.00  0.00           H  
ATOM   3158  N   PRO A 228     -58.987 166.542-219.360  1.00  0.00           N  
ATOM   3159  CA  PRO A 228     -58.235 167.793-219.671  1.00  0.00           C  
ATOM   3160  C   PRO A 228     -58.864 168.489-220.869  1.00  0.00           C  
ATOM   3161  O   PRO A 228     -59.008 169.693-220.921  1.00  0.00           O  
ATOM   3162  CB  PRO A 228     -56.845 167.290-220.043  1.00  0.00           C  
ATOM   3163  CG  PRO A 228     -57.084 165.933-220.608  1.00  0.00           C  
ATOM   3164  CD  PRO A 228     -58.227 165.346-219.783  1.00  0.00           C  
ATOM   3165  HA  PRO A 228     -58.186 168.446-218.815  1.00  0.00           H  
ATOM   3166  HB2 PRO A 228     -56.395 167.935-220.783  1.00  0.00           H  
ATOM   3167  HB3 PRO A 228     -56.223 167.226-219.168  1.00  0.00           H  
ATOM   3168  HG2 PRO A 228     -57.372 166.005-221.646  1.00  0.00           H  
ATOM   3169  HG3 PRO A 228     -56.198 165.323-220.506  1.00  0.00           H  
ATOM   3170  HD2 PRO A 228     -58.841 164.693-220.386  1.00  0.00           H  
ATOM   3171  HD3 PRO A 228     -57.827 164.823-218.931  1.00  0.00           H  
ATOM   3172  N   MET A 229     -59.242 167.700-221.829  1.00  0.00           N  
ATOM   3173  CA  MET A 229     -59.879 168.233-223.058  1.00  0.00           C  
ATOM   3174  C   MET A 229     -61.086 169.084-222.688  1.00  0.00           C  
ATOM   3175  O   MET A 229     -61.707 168.899-221.659  1.00  0.00           O  
ATOM   3176  CB  MET A 229     -60.334 167.057-223.921  1.00  0.00           C  
ATOM   3177  CG  MET A 229     -59.351 166.864-225.078  1.00  0.00           C  
ATOM   3178  SD  MET A 229     -59.685 168.094-226.364  1.00  0.00           S  
ATOM   3179  CE  MET A 229     -59.438 167.006-227.788  1.00  0.00           C  
ATOM   3180  H   MET A 229     -59.104 166.734-221.735  1.00  0.00           H  
ATOM   3181  HA  MET A 229     -59.177 168.836-223.611  1.00  0.00           H  
ATOM   3182  HB2 MET A 229     -60.361 166.156-223.315  1.00  0.00           H  
ATOM   3183  HB3 MET A 229     -61.318 167.261-224.314  1.00  0.00           H  
ATOM   3184  HG2 MET A 229     -58.341 166.985-224.717  1.00  0.00           H  
ATOM   3185  HG3 MET A 229     -59.470 165.872-225.489  1.00  0.00           H  
ATOM   3186  HE1 MET A 229     -59.818 167.488-228.679  1.00  0.00           H  
ATOM   3187  HE2 MET A 229     -59.967 166.079-227.630  1.00  0.00           H  
ATOM   3188  HE3 MET A 229     -58.383 166.801-227.905  1.00  0.00           H  
ATOM   3189  N   ALA A 230     -61.410 170.019-223.529  1.00  0.00           N  
ATOM   3190  CA  ALA A 230     -62.571 170.915-223.264  1.00  0.00           C  
ATOM   3191  C   ALA A 230     -63.631 170.164-222.455  1.00  0.00           C  
ATOM   3192  O   ALA A 230     -63.918 169.011-222.707  1.00  0.00           O  
ATOM   3193  CB  ALA A 230     -63.174 171.372-224.594  1.00  0.00           C  
ATOM   3194  H   ALA A 230     -60.877 170.136-224.341  1.00  0.00           H  
ATOM   3195  HA  ALA A 230     -62.236 171.775-222.709  1.00  0.00           H  
ATOM   3196  HB1 ALA A 230     -62.421 171.325-225.366  1.00  0.00           H  
ATOM   3197  HB2 ALA A 230     -63.529 172.387-224.498  1.00  0.00           H  
ATOM   3198  HB3 ALA A 230     -63.998 170.725-224.856  1.00  0.00           H  
ATOM   3199  N   ILE A 231     -64.215 170.811-221.483  1.00  0.00           N  
ATOM   3200  CA  ILE A 231     -65.261 170.127-220.656  1.00  0.00           C  
ATOM   3201  C   ILE A 231     -66.273 171.164-220.161  1.00  0.00           C  
ATOM   3202  O   ILE A 231     -65.937 172.088-219.448  1.00  0.00           O  
ATOM   3203  CB  ILE A 231     -64.591 169.422-219.463  1.00  0.00           C  
ATOM   3204  CG1 ILE A 231     -65.300 168.091-219.203  1.00  0.00           C  
ATOM   3205  CG2 ILE A 231     -64.670 170.291-218.201  1.00  0.00           C  
ATOM   3206  CD1 ILE A 231     -66.789 168.347-218.961  1.00  0.00           C  
ATOM   3207  H   ILE A 231     -63.965 171.749-221.296  1.00  0.00           H  
ATOM   3208  HA  ILE A 231     -65.780 169.384-221.260  1.00  0.00           H  
ATOM   3209  HB  ILE A 231     -63.554 169.233-219.700  1.00  0.00           H  
ATOM   3210 HG12 ILE A 231     -65.179 167.445-220.060  1.00  0.00           H  
ATOM   3211 HG13 ILE A 231     -64.870 167.618-218.333  1.00  0.00           H  
ATOM   3212 HG21 ILE A 231     -64.147 169.796-217.395  1.00  0.00           H  
ATOM   3213 HG22 ILE A 231     -65.704 170.432-217.922  1.00  0.00           H  
ATOM   3214 HG23 ILE A 231     -64.211 171.249-218.390  1.00  0.00           H  
ATOM   3215 HD11 ILE A 231     -67.213 167.514-218.419  1.00  0.00           H  
ATOM   3216 HD12 ILE A 231     -67.294 168.454-219.909  1.00  0.00           H  
ATOM   3217 HD13 ILE A 231     -66.910 169.251-218.384  1.00  0.00           H  
ATOM   3218  N   LYS A 232     -67.513 171.018-220.537  1.00  0.00           N  
ATOM   3219  CA  LYS A 232     -68.548 171.993-220.093  1.00  0.00           C  
ATOM   3220  C   LYS A 232     -68.784 171.837-218.589  1.00  0.00           C  
ATOM   3221  O   LYS A 232     -69.906 171.858-218.121  1.00  0.00           O  
ATOM   3222  CB  LYS A 232     -69.854 171.728-220.844  1.00  0.00           C  
ATOM   3223  CG  LYS A 232     -70.695 173.006-220.872  1.00  0.00           C  
ATOM   3224  CD  LYS A 232     -72.173 172.641-221.023  1.00  0.00           C  
ATOM   3225  CE  LYS A 232     -72.817 173.546-222.075  1.00  0.00           C  
ATOM   3226  NZ  LYS A 232     -72.381 174.954-221.853  1.00  0.00           N  
ATOM   3227  H   LYS A 232     -67.762 170.267-221.115  1.00  0.00           H  
ATOM   3228  HA  LYS A 232     -68.209 172.997-220.301  1.00  0.00           H  
ATOM   3229  HB2 LYS A 232     -69.632 171.421-221.855  1.00  0.00           H  
ATOM   3230  HB3 LYS A 232     -70.405 170.946-220.343  1.00  0.00           H  
ATOM   3231  HG2 LYS A 232     -70.551 173.552-219.951  1.00  0.00           H  
ATOM   3232  HG3 LYS A 232     -70.389 173.621-221.706  1.00  0.00           H  
ATOM   3233  HD2 LYS A 232     -72.260 171.610-221.332  1.00  0.00           H  
ATOM   3234  HD3 LYS A 232     -72.676 172.775-220.076  1.00  0.00           H  
ATOM   3235  HE2 LYS A 232     -72.512 173.226-223.060  1.00  0.00           H  
ATOM   3236  HE3 LYS A 232     -73.892 173.485-221.993  1.00  0.00           H  
ATOM   3237  HZ1 LYS A 232     -71.454 175.104-222.297  1.00  0.00           H  
ATOM   3238  HZ2 LYS A 232     -72.312 175.137-220.830  1.00  0.00           H  
ATOM   3239  HZ3 LYS A 232     -73.074 175.602-222.276  1.00  0.00           H  
ATOM   3240  N   LYS A 233     -67.736 171.680-217.827  1.00  0.00           N  
TER    3241      LYS A 233                                                      
ENDMDL                                                                          
