# Supplementary material for: Comparative Performance of High-Throughput Methods for Protein pKa Predictions
Source: J Chem Inf Model. 2023 Aug 8;63(16):5169–81. doi: 10.1021/acs.jcim.3c00165 (PMC10466379; doi:10.1021/acs.jcim.3c00165)
Supplement: Supplementary file 3 — ci3c00165_si_003.zip [file ci3c00165_si_003.zip › curated_pdbs/1pga_curated_73.pdb]

MODEL       38                                                                  
ATOM      1  N   MET A   1     -14.102   1.789   4.070  1.00  1.24           N  
ATOM      2  CA  MET A   1     -13.369   0.539   3.719  1.00  0.43           C  
ATOM      3  C   MET A   1     -11.882   0.712   4.042  1.00  0.37           C  
ATOM      4  O   MET A   1     -11.346   1.798   3.941  1.00  0.49           O  
ATOM      5  CB  MET A   1     -13.529   0.220   2.233  1.00  0.64           C  
ATOM      6  CG  MET A   1     -14.894  -0.431   2.005  1.00  0.86           C  
ATOM      7  SD  MET A   1     -15.431  -0.659   0.292  1.00  2.37           S  
ATOM      8  CE  MET A   1     -14.535  -2.201  -0.024  1.00  3.75           C  
ATOM      9  H1  MET A   1     -13.603   2.280   4.839  1.00  1.86           H  
ATOM     10  H2  MET A   1     -14.150   2.409   3.237  1.00  2.04           H  
ATOM     11  H3  MET A   1     -15.066   1.551   4.381  1.00  1.24           H  
ATOM     12  HA  MET A   1     -13.763  -0.278   4.303  1.00  0.59           H  
ATOM     13  HB2 MET A   1     -13.459   1.131   1.657  1.00  1.03           H  
ATOM     14  HB3 MET A   1     -12.747  -0.457   1.921  1.00  1.00           H  
ATOM     15  HG2 MET A   1     -14.888  -1.401   2.478  1.00  1.43           H  
ATOM     16  HG3 MET A   1     -15.641   0.171   2.504  1.00  0.58           H  
ATOM     17  HE1 MET A   1     -13.654  -2.239   0.600  1.00  4.04           H  
ATOM     18  HE2 MET A   1     -15.174  -3.041   0.204  1.00  3.84           H  
ATOM     19  HE3 MET A   1     -14.243  -2.241  -1.063  1.00  4.72           H  
ATOM     20  N   THR A   2     -11.249  -0.368   4.426  1.00  0.24           N  
ATOM     21  CA  THR A   2      -9.793  -0.294   4.765  1.00  0.18           C  
ATOM     22  C   THR A   2      -9.048  -1.484   4.153  1.00  0.15           C  
ATOM     23  O   THR A   2      -9.476  -2.614   4.280  1.00  0.32           O  
ATOM     24  CB  THR A   2      -9.633  -0.331   6.287  1.00  0.17           C  
ATOM     25  OG1 THR A   2     -10.591   0.603   6.777  1.00  0.19           O  
ATOM     26  CG2 THR A   2      -8.278   0.214   6.721  1.00  0.13           C  
ATOM     27  H   THR A   2     -11.726  -1.221   4.494  1.00  0.29           H  
ATOM     28  HA  THR A   2      -9.378   0.622   4.385  1.00  0.17           H  
ATOM     29  HB  THR A   2      -9.805  -1.313   6.686  1.00  0.17           H  
ATOM     30  HG1 THR A   2     -11.220   0.779   6.073  1.00  1.11           H  
ATOM     31 HG21 THR A   2      -7.539   0.001   5.964  1.00  1.17           H  
ATOM     32 HG22 THR A   2      -8.344   1.280   6.865  1.00  1.20           H  
ATOM     33 HG23 THR A   2      -7.978  -0.251   7.649  1.00  1.00           H  
ATOM     34  N   TYR A   3      -7.944  -1.199   3.506  1.00  0.10           N  
ATOM     35  CA  TYR A   3      -7.144  -2.302   2.882  1.00  0.07           C  
ATOM     36  C   TYR A   3      -5.824  -2.474   3.638  1.00  0.07           C  
ATOM     37  O   TYR A   3      -5.434  -1.615   4.405  1.00  0.09           O  
ATOM     38  CB  TYR A   3      -6.860  -1.962   1.421  1.00  0.05           C  
ATOM     39  CG  TYR A   3      -8.127  -1.381   0.787  1.00  0.06           C  
ATOM     40  CD1 TYR A   3      -8.513  -0.083   1.053  1.00  0.06           C  
ATOM     41  CD2 TYR A   3      -8.898  -2.149  -0.058  1.00  0.06           C  
ATOM     42  CE1 TYR A   3      -9.657   0.438   0.481  1.00  0.07           C  
ATOM     43  CE2 TYR A   3     -10.040  -1.628  -0.631  1.00  0.07           C  
ATOM     44  CZ  TYR A   3     -10.429  -0.331  -0.366  1.00  0.08           C  
ATOM     45  OH  TYR A   3     -11.570   0.190  -0.940  1.00  0.09           O  
ATOM     46  H   TYR A   3      -7.640  -0.265   3.435  1.00  0.23           H  
ATOM     47  HA  TYR A   3      -7.700  -3.222   2.928  1.00  0.09           H  
ATOM     48  HB2 TYR A   3      -6.065  -1.242   1.359  1.00  0.04           H  
ATOM     49  HB3 TYR A   3      -6.572  -2.857   0.888  1.00  0.07           H  
ATOM     50  HD1 TYR A   3      -7.918   0.529   1.715  1.00  0.06           H  
ATOM     51  HD2 TYR A   3      -8.608  -3.165  -0.269  1.00  0.07           H  
ATOM     52  HE1 TYR A   3      -9.950   1.454   0.699  1.00  0.08           H  
ATOM     53  HE2 TYR A   3     -10.635  -2.241  -1.293  1.00  0.08           H  
ATOM     54  HH  TYR A   3     -12.317  -0.047  -0.385  1.00  0.90           H  
ATOM     55  N   LYS A   4      -5.165  -3.580   3.400  1.00  0.05           N  
ATOM     56  CA  LYS A   4      -3.872  -3.840   4.109  1.00  0.05           C  
ATOM     57  C   LYS A   4      -2.698  -3.761   3.127  1.00  0.04           C  
ATOM     58  O   LYS A   4      -2.632  -4.507   2.181  1.00  0.03           O  
ATOM     59  CB  LYS A   4      -3.925  -5.247   4.711  1.00  0.06           C  
ATOM     60  CG  LYS A   4      -3.088  -5.301   5.997  1.00  0.11           C  
ATOM     61  CD  LYS A   4      -2.478  -6.699   6.140  1.00  0.26           C  
ATOM     62  CE  LYS A   4      -1.730  -6.799   7.477  1.00  1.19           C  
ATOM     63  NZ  LYS A   4      -1.837  -5.523   8.241  1.00  2.49           N  
ATOM     64  H   LYS A   4      -5.518  -4.234   2.763  1.00  0.05           H  
ATOM     65  HA  LYS A   4      -3.738  -3.113   4.894  1.00  0.06           H  
ATOM     66  HB2 LYS A   4      -4.949  -5.506   4.931  1.00  0.07           H  
ATOM     67  HB3 LYS A   4      -3.531  -5.957   3.997  1.00  0.15           H  
ATOM     68  HG2 LYS A   4      -2.299  -4.565   5.956  1.00  0.38           H  
ATOM     69  HG3 LYS A   4      -3.725  -5.094   6.846  1.00  0.34           H  
ATOM     70  HD2 LYS A   4      -3.261  -7.441   6.107  1.00  0.63           H  
ATOM     71  HD3 LYS A   4      -1.788  -6.877   5.328  1.00  1.01           H  
ATOM     72  HE2 LYS A   4      -2.153  -7.599   8.068  1.00  1.18           H  
ATOM     73  HE3 LYS A   4      -0.687  -7.013   7.293  1.00  2.00           H  
ATOM     74  HZ1 LYS A   4      -1.455  -4.744   7.670  1.00  3.25           H  
ATOM     75  HZ2 LYS A   4      -2.835  -5.334   8.461  1.00  2.62           H  
ATOM     76  HZ3 LYS A   4      -1.295  -5.604   9.126  1.00  3.15           H  
ATOM     77  N   LEU A   5      -1.793  -2.865   3.380  1.00  0.04           N  
ATOM     78  CA  LEU A   5      -0.619  -2.733   2.465  1.00  0.04           C  
ATOM     79  C   LEU A   5       0.492  -3.714   2.875  1.00  0.05           C  
ATOM     80  O   LEU A   5       0.584  -4.112   4.021  1.00  0.06           O  
ATOM     81  CB  LEU A   5      -0.094  -1.276   2.557  1.00  0.04           C  
ATOM     82  CG  LEU A   5       1.282  -1.102   1.850  1.00  0.04           C  
ATOM     83  CD1 LEU A   5       1.116  -1.253   0.336  1.00  0.05           C  
ATOM     84  CD2 LEU A   5       1.812   0.304   2.139  1.00  0.04           C  
ATOM     85  H   LEU A   5      -1.885  -2.278   4.154  1.00  0.04           H  
ATOM     86  HA  LEU A   5      -0.940  -2.941   1.454  1.00  0.04           H  
ATOM     87  HB2 LEU A   5      -0.810  -0.617   2.096  1.00  0.05           H  
ATOM     88  HB3 LEU A   5       0.008  -1.006   3.601  1.00  0.07           H  
ATOM     89  HG  LEU A   5       1.992  -1.821   2.214  1.00  0.07           H  
ATOM     90 HD11 LEU A   5       0.378  -0.550  -0.021  1.00  1.33           H  
ATOM     91 HD12 LEU A   5       2.056  -1.052  -0.153  1.00  1.28           H  
ATOM     92 HD13 LEU A   5       0.801  -2.255   0.096  1.00  1.24           H  
ATOM     93 HD21 LEU A   5       1.720   0.522   3.193  1.00  1.03           H  
ATOM     94 HD22 LEU A   5       2.851   0.367   1.853  1.00  1.08           H  
ATOM     95 HD23 LEU A   5       1.246   1.028   1.576  1.00  1.05           H  
ATOM     96  N   ILE A   6       1.307  -4.078   1.918  1.00  0.08           N  
ATOM     97  CA  ILE A   6       2.445  -4.987   2.207  1.00  0.09           C  
ATOM     98  C   ILE A   6       3.707  -4.429   1.538  1.00  0.09           C  
ATOM     99  O   ILE A   6       3.878  -4.537   0.339  1.00  0.07           O  
ATOM    100  CB  ILE A   6       2.143  -6.389   1.664  1.00  0.08           C  
ATOM    101  CG1 ILE A   6       0.778  -6.843   2.192  1.00  0.27           C  
ATOM    102  CG2 ILE A   6       3.225  -7.366   2.146  1.00  0.29           C  
ATOM    103  CD1 ILE A   6       0.610  -8.343   1.936  1.00  0.14           C  
ATOM    104  H   ILE A   6       1.168  -3.757   1.016  1.00  0.10           H  
ATOM    105  HA  ILE A   6       2.595  -5.035   3.262  1.00  0.11           H  
ATOM    106  HB  ILE A   6       2.130  -6.368   0.586  1.00  0.28           H  
ATOM    107 HG12 ILE A   6       0.716  -6.647   3.253  1.00  0.60           H  
ATOM    108 HG13 ILE A   6      -0.005  -6.300   1.686  1.00  0.60           H  
ATOM    109 HG21 ILE A   6       4.200  -6.918   2.038  1.00  1.02           H  
ATOM    110 HG22 ILE A   6       3.061  -7.608   3.185  1.00  1.47           H  
ATOM    111 HG23 ILE A   6       3.186  -8.272   1.560  1.00  0.97           H  
ATOM    112 HD11 ILE A   6       0.949  -8.584   0.939  1.00  0.89           H  
ATOM    113 HD12 ILE A   6       1.188  -8.905   2.654  1.00  1.20           H  
ATOM    114 HD13 ILE A   6      -0.428  -8.613   2.031  1.00  0.87           H  
ATOM    115  N   LEU A   7       4.563  -3.843   2.329  1.00  0.12           N  
ATOM    116  CA  LEU A   7       5.809  -3.254   1.754  1.00  0.13           C  
ATOM    117  C   LEU A   7       6.852  -4.339   1.495  1.00  0.12           C  
ATOM    118  O   LEU A   7       7.284  -5.019   2.403  1.00  0.12           O  
ATOM    119  CB  LEU A   7       6.371  -2.225   2.734  1.00  0.16           C  
ATOM    120  CG  LEU A   7       5.463  -0.992   2.744  1.00  0.15           C  
ATOM    121  CD1 LEU A   7       5.365  -0.453   4.172  1.00  0.22           C  
ATOM    122  CD2 LEU A   7       6.063   0.087   1.839  1.00  0.19           C  
ATOM    123  H   LEU A   7       4.390  -3.792   3.291  1.00  0.13           H  
ATOM    124  HA  LEU A   7       5.577  -2.766   0.832  1.00  0.12           H  
ATOM    125  HB2 LEU A   7       6.412  -2.650   3.722  1.00  0.17           H  
ATOM    126  HB3 LEU A   7       7.368  -1.941   2.429  1.00  0.18           H  
ATOM    127  HG  LEU A   7       4.480  -1.261   2.388  1.00  0.09           H  
ATOM    128 HD11 LEU A   7       6.355  -0.321   4.582  1.00  1.12           H  
ATOM    129 HD12 LEU A   7       4.854   0.499   4.168  1.00  1.01           H  
ATOM    130 HD13 LEU A   7       4.815  -1.148   4.789  1.00  0.73           H  
ATOM    131 HD21 LEU A   7       6.158  -0.293   0.833  1.00  1.08           H  
ATOM    132 HD22 LEU A   7       5.420   0.954   1.832  1.00  0.91           H  
ATOM    133 HD23 LEU A   7       7.038   0.371   2.206  1.00  0.86           H  
ATOM    134  N   ASN A   8       7.225  -4.479   0.246  1.00  0.14           N  
ATOM    135  CA  ASN A   8       8.247  -5.504  -0.114  1.00  0.14           C  
ATOM    136  C   ASN A   8       9.587  -4.813  -0.433  1.00  0.12           C  
ATOM    137  O   ASN A   8      10.284  -5.172  -1.362  1.00  0.14           O  
ATOM    138  CB  ASN A   8       7.732  -6.281  -1.333  1.00  0.17           C  
ATOM    139  CG  ASN A   8       7.431  -7.716  -0.933  1.00  0.23           C  
ATOM    140  OD1 ASN A   8       8.210  -8.367  -0.265  1.00  0.25           O  
ATOM    141  ND2 ASN A   8       6.310  -8.246  -1.323  1.00  0.27           N  
ATOM    142  H   ASN A   8       6.824  -3.919  -0.458  1.00  0.15           H  
ATOM    143  HA  ASN A   8       8.385  -6.181   0.712  1.00  0.13           H  
ATOM    144  HB2 ASN A   8       6.823  -5.828  -1.693  1.00  0.12           H  
ATOM    145  HB3 ASN A   8       8.462  -6.276  -2.119  1.00  0.21           H  
ATOM    146 HD21 ASN A   8       5.683  -7.721  -1.864  1.00  0.25           H  
ATOM    147 HD22 ASN A   8       6.093  -9.161  -1.076  1.00  0.32           H  
ATOM    148  N   GLY A   9       9.926  -3.839   0.363  1.00  0.14           N  
ATOM    149  CA  GLY A   9      11.202  -3.112   0.119  1.00  0.18           C  
ATOM    150  C   GLY A   9      12.361  -4.096  -0.007  1.00  0.21           C  
ATOM    151  O   GLY A   9      12.425  -5.079   0.703  1.00  0.28           O  
ATOM    152  H   GLY A   9       9.351  -3.595   1.119  1.00  0.16           H  
ATOM    153  HA2 GLY A   9      11.117  -2.548  -0.794  1.00  0.18           H  
ATOM    154  HA3 GLY A   9      11.394  -2.437   0.935  1.00  0.29           H  
ATOM    155  N   LYS A  10      13.258  -3.807  -0.905  1.00  0.19           N  
ATOM    156  CA  LYS A  10      14.421  -4.720  -1.097  1.00  0.30           C  
ATOM    157  C   LYS A  10      15.107  -4.970   0.246  1.00  0.53           C  
ATOM    158  O   LYS A  10      15.566  -6.063   0.517  1.00  0.74           O  
ATOM    159  CB  LYS A  10      15.414  -4.072  -2.070  1.00  0.18           C  
ATOM    160  CG  LYS A  10      15.336  -4.767  -3.440  1.00  0.87           C  
ATOM    161  CD  LYS A  10      13.963  -4.504  -4.071  1.00  2.24           C  
ATOM    162  CE  LYS A  10      13.365  -5.829  -4.549  1.00  3.38           C  
ATOM    163  NZ  LYS A  10      12.989  -6.682  -3.386  1.00  4.31           N  
ATOM    164  H   LYS A  10      13.174  -2.991  -1.440  1.00  0.14           H  
ATOM    165  HA  LYS A  10      14.077  -5.654  -1.501  1.00  0.49           H  
ATOM    166  HB2 LYS A  10      15.176  -3.025  -2.183  1.00  0.69           H  
ATOM    167  HB3 LYS A  10      16.416  -4.164  -1.677  1.00  0.73           H  
ATOM    168  HG2 LYS A  10      16.107  -4.374  -4.085  1.00  1.72           H  
ATOM    169  HG3 LYS A  10      15.486  -5.831  -3.322  1.00  1.24           H  
ATOM    170  HD2 LYS A  10      13.307  -4.051  -3.343  1.00  2.90           H  
ATOM    171  HD3 LYS A  10      14.073  -3.834  -4.911  1.00  2.54           H  
ATOM    172  HE2 LYS A  10      12.483  -5.635  -5.142  1.00  4.33           H  
ATOM    173  HE3 LYS A  10      14.088  -6.356  -5.153  1.00  3.10           H  
ATOM    174  HZ1 LYS A  10      12.514  -6.099  -2.668  1.00  4.92           H  
ATOM    175  HZ2 LYS A  10      12.345  -7.436  -3.703  1.00  5.23           H  
ATOM    176  HZ3 LYS A  10      13.846  -7.107  -2.977  1.00  3.91           H  
ATOM    177  N   THR A  11      15.161  -3.945   1.056  1.00  0.63           N  
ATOM    178  CA  THR A  11      15.799  -4.084   2.391  1.00  0.96           C  
ATOM    179  C   THR A  11      14.897  -3.481   3.470  1.00  0.62           C  
ATOM    180  O   THR A  11      15.296  -3.351   4.610  1.00  0.73           O  
ATOM    181  CB  THR A  11      17.135  -3.347   2.377  1.00  1.39           C  
ATOM    182  OG1 THR A  11      16.955  -2.289   1.440  1.00  1.37           O  
ATOM    183  CG2 THR A  11      18.251  -4.214   1.802  1.00  1.93           C  
ATOM    184  H   THR A  11      14.792  -3.082   0.783  1.00  0.55           H  
ATOM    185  HA  THR A  11      15.968  -5.124   2.607  1.00  1.25           H  
ATOM    186  HB  THR A  11      17.391  -2.968   3.343  1.00  1.45           H  
ATOM    187  HG1 THR A  11      16.588  -1.535   1.911  1.00  1.15           H  
ATOM    188 HG21 THR A  11      17.991  -4.526   0.801  1.00  2.10           H  
ATOM    189 HG22 THR A  11      19.171  -3.651   1.772  1.00  1.63           H  
ATOM    190 HG23 THR A  11      18.389  -5.088   2.423  1.00  2.99           H  
ATOM    191  N   LEU A  12      13.696  -3.122   3.085  1.00  0.22           N  
ATOM    192  CA  LEU A  12      12.755  -2.519   4.083  1.00  0.16           C  
ATOM    193  C   LEU A  12      11.338  -3.069   3.888  1.00  0.28           C  
ATOM    194  O   LEU A  12      10.568  -2.551   3.103  1.00  0.81           O  
ATOM    195  CB  LEU A  12      12.749  -1.000   3.903  1.00  0.46           C  
ATOM    196  CG  LEU A  12      12.058  -0.347   5.106  1.00  0.73           C  
ATOM    197  CD1 LEU A  12      13.078  -0.133   6.230  1.00  0.67           C  
ATOM    198  CD2 LEU A  12      11.490   1.008   4.681  1.00  1.10           C  
ATOM    199  H   LEU A  12      13.414  -3.248   2.148  1.00  0.15           H  
ATOM    200  HA  LEU A  12      13.089  -2.757   5.076  1.00  0.27           H  
ATOM    201  HB2 LEU A  12      13.764  -0.639   3.828  1.00  0.50           H  
ATOM    202  HB3 LEU A  12      12.215  -0.745   2.999  1.00  0.56           H  
ATOM    203  HG  LEU A  12      11.258  -0.983   5.457  1.00  0.78           H  
ATOM    204 HD11 LEU A  12      13.871  -0.860   6.152  1.00  1.02           H  
ATOM    205 HD12 LEU A  12      13.498   0.858   6.155  1.00  1.60           H  
ATOM    206 HD13 LEU A  12      12.591  -0.240   7.189  1.00  0.66           H  
ATOM    207 HD21 LEU A  12      12.269   1.604   4.229  1.00  1.95           H  
ATOM    208 HD22 LEU A  12      10.694   0.863   3.967  1.00  1.50           H  
ATOM    209 HD23 LEU A  12      11.102   1.528   5.545  1.00  0.83           H  
ATOM    210  N   LYS A  13      11.022  -4.101   4.622  1.00  0.23           N  
ATOM    211  CA  LYS A  13       9.662  -4.707   4.497  1.00  0.11           C  
ATOM    212  C   LYS A  13       8.769  -4.247   5.655  1.00  0.18           C  
ATOM    213  O   LYS A  13       9.216  -4.130   6.779  1.00  0.24           O  
ATOM    214  CB  LYS A  13       9.789  -6.230   4.520  1.00  0.06           C  
ATOM    215  CG  LYS A  13      10.394  -6.702   3.188  1.00  0.40           C  
ATOM    216  CD  LYS A  13      11.463  -7.777   3.446  1.00  0.21           C  
ATOM    217  CE  LYS A  13      10.791  -9.043   3.991  1.00  1.54           C  
ATOM    218  NZ  LYS A  13       9.936  -9.671   2.945  1.00  2.47           N  
ATOM    219  H   LYS A  13      11.672  -4.472   5.255  1.00  0.63           H  
ATOM    220  HA  LYS A  13       9.221  -4.404   3.565  1.00  0.10           H  
ATOM    221  HB2 LYS A  13      10.423  -6.524   5.338  1.00  0.19           H  
ATOM    222  HB3 LYS A  13       8.814  -6.673   4.653  1.00  0.22           H  
ATOM    223  HG2 LYS A  13       9.614  -7.114   2.565  1.00  0.85           H  
ATOM    224  HG3 LYS A  13      10.844  -5.864   2.679  1.00  0.77           H  
ATOM    225  HD2 LYS A  13      11.968  -8.010   2.520  1.00  1.29           H  
ATOM    226  HD3 LYS A  13      12.188  -7.413   4.158  1.00  1.38           H  
ATOM    227  HE2 LYS A  13      11.549  -9.749   4.298  1.00  1.83           H  
ATOM    228  HE3 LYS A  13      10.179  -8.792   4.843  1.00  2.45           H  
ATOM    229  HZ1 LYS A  13       9.778  -8.992   2.173  1.00  2.66           H  
ATOM    230  HZ2 LYS A  13      10.412 -10.516   2.569  1.00  2.55           H  
ATOM    231  HZ3 LYS A  13       9.023  -9.943   3.361  1.00  3.47           H  
ATOM    232  N   GLY A  14       7.524  -3.996   5.354  1.00  0.21           N  
ATOM    233  CA  GLY A  14       6.587  -3.539   6.421  1.00  0.32           C  
ATOM    234  C   GLY A  14       5.141  -3.892   6.055  1.00  0.23           C  
ATOM    235  O   GLY A  14       4.899  -4.660   5.145  1.00  0.21           O  
ATOM    236  H   GLY A  14       7.207  -4.108   4.434  1.00  0.16           H  
ATOM    237  HA2 GLY A  14       6.846  -4.019   7.352  1.00  0.47           H  
ATOM    238  HA3 GLY A  14       6.674  -2.469   6.536  1.00  0.38           H  
ATOM    239  N   GLU A  15       4.213  -3.309   6.770  1.00  0.24           N  
ATOM    240  CA  GLU A  15       2.772  -3.596   6.501  1.00  0.26           C  
ATOM    241  C   GLU A  15       1.893  -2.686   7.371  1.00  0.25           C  
ATOM    242  O   GLU A  15       2.268  -2.326   8.469  1.00  0.59           O  
ATOM    243  CB  GLU A  15       2.471  -5.070   6.825  1.00  0.45           C  
ATOM    244  CG  GLU A  15       2.394  -5.270   8.348  1.00  0.66           C  
ATOM    245  CD  GLU A  15       3.587  -4.586   9.020  1.00  2.56           C  
ATOM    246  OE1 GLU A  15       4.689  -4.853   8.571  1.00  3.18           O  
ATOM    247  OE2 GLU A  15       3.328  -3.836   9.948  1.00  3.82           O  
ATOM    248  H   GLU A  15       4.460  -2.675   7.471  1.00  0.30           H  
ATOM    249  HA  GLU A  15       2.560  -3.410   5.461  1.00  0.22           H  
ATOM    250  HB2 GLU A  15       1.528  -5.350   6.378  1.00  0.34           H  
ATOM    251  HB3 GLU A  15       3.249  -5.698   6.420  1.00  0.83           H  
ATOM    252  HG2 GLU A  15       1.477  -4.848   8.729  1.00  2.02           H  
ATOM    253  HG3 GLU A  15       2.419  -6.325   8.575  1.00  1.13           H  
ATOM    254  N   THR A  16       0.745  -2.335   6.864  1.00  0.39           N  
ATOM    255  CA  THR A  16      -0.167  -1.452   7.653  1.00  0.36           C  
ATOM    256  C   THR A  16      -1.512  -1.318   6.935  1.00  0.32           C  
ATOM    257  O   THR A  16      -1.646  -1.731   5.806  1.00  0.54           O  
ATOM    258  CB  THR A  16       0.474  -0.069   7.804  1.00  0.36           C  
ATOM    259  OG1 THR A  16      -0.365   0.621   8.725  1.00  0.59           O  
ATOM    260  CG2 THR A  16       0.394   0.733   6.509  1.00  0.45           C  
ATOM    261  H   THR A  16       0.482  -2.649   5.974  1.00  0.70           H  
ATOM    262  HA  THR A  16      -0.324  -1.880   8.629  1.00  0.36           H  
ATOM    263  HB  THR A  16       1.484  -0.128   8.165  1.00  0.31           H  
ATOM    264  HG1 THR A  16      -0.137   1.554   8.693  1.00  0.77           H  
ATOM    265 HG21 THR A  16       0.313   0.060   5.668  1.00  1.16           H  
ATOM    266 HG22 THR A  16      -0.472   1.378   6.532  1.00  1.47           H  
ATOM    267 HG23 THR A  16       1.283   1.335   6.397  1.00  0.80           H  
ATOM    268  N   THR A  17      -2.477  -0.743   7.609  1.00  0.10           N  
ATOM    269  CA  THR A  17      -3.829  -0.580   6.978  1.00  0.06           C  
ATOM    270  C   THR A  17      -4.250   0.894   6.999  1.00  0.08           C  
ATOM    271  O   THR A  17      -4.000   1.598   7.959  1.00  0.09           O  
ATOM    272  CB  THR A  17      -4.850  -1.410   7.761  1.00  0.07           C  
ATOM    273  OG1 THR A  17      -5.181  -0.608   8.891  1.00  0.11           O  
ATOM    274  CG2 THR A  17      -4.221  -2.675   8.339  1.00  0.09           C  
ATOM    275  H   THR A  17      -2.318  -0.421   8.522  1.00  0.19           H  
ATOM    276  HA  THR A  17      -3.800  -0.926   5.959  1.00  0.08           H  
ATOM    277  HB  THR A  17      -5.720  -1.640   7.172  1.00  0.08           H  
ATOM    278  HG1 THR A  17      -4.536  -0.784   9.579  1.00  0.90           H  
ATOM    279 HG21 THR A  17      -3.372  -2.968   7.740  1.00  1.03           H  
ATOM    280 HG22 THR A  17      -3.892  -2.489   9.351  1.00  1.12           H  
ATOM    281 HG23 THR A  17      -4.947  -3.475   8.342  1.00  1.17           H  
ATOM    282  N   THR A  18      -4.878   1.327   5.932  1.00  0.10           N  
ATOM    283  CA  THR A  18      -5.332   2.752   5.860  1.00  0.13           C  
ATOM    284  C   THR A  18      -6.804   2.819   5.439  1.00  0.16           C  
ATOM    285  O   THR A  18      -7.284   1.972   4.706  1.00  0.16           O  
ATOM    286  CB  THR A  18      -4.477   3.501   4.832  1.00  0.15           C  
ATOM    287  OG1 THR A  18      -4.631   4.876   5.167  1.00  0.18           O  
ATOM    288  CG2 THR A  18      -5.048   3.366   3.421  1.00  0.16           C  
ATOM    289  H   THR A  18      -5.048   0.718   5.183  1.00  0.10           H  
ATOM    290  HA  THR A  18      -5.217   3.219   6.823  1.00  0.14           H  
ATOM    291  HB  THR A  18      -3.446   3.202   4.867  1.00  0.13           H  
ATOM    292  HG1 THR A  18      -3.841   5.341   4.881  1.00  1.19           H  
ATOM    293 HG21 THR A  18      -5.431   2.367   3.277  1.00  0.67           H  
ATOM    294 HG22 THR A  18      -5.848   4.077   3.283  1.00  0.83           H  
ATOM    295 HG23 THR A  18      -4.272   3.558   2.695  1.00  0.88           H  
ATOM    296  N   GLU A  19      -7.488   3.826   5.912  1.00  0.19           N  
ATOM    297  CA  GLU A  19      -8.930   3.968   5.552  1.00  0.22           C  
ATOM    298  C   GLU A  19      -9.069   4.695   4.211  1.00  0.17           C  
ATOM    299  O   GLU A  19      -8.537   5.772   4.028  1.00  0.27           O  
ATOM    300  CB  GLU A  19      -9.642   4.770   6.642  1.00  0.34           C  
ATOM    301  CG  GLU A  19      -9.136   4.320   8.014  1.00  1.73           C  
ATOM    302  CD  GLU A  19      -8.011   5.248   8.470  1.00  3.18           C  
ATOM    303  OE1 GLU A  19      -8.342   6.367   8.825  1.00  3.45           O  
ATOM    304  OE2 GLU A  19      -6.882   4.788   8.440  1.00  4.22           O  
ATOM    305  H   GLU A  19      -7.059   4.484   6.497  1.00  0.19           H  
ATOM    306  HA  GLU A  19      -9.378   2.992   5.478  1.00  0.24           H  
ATOM    307  HB2 GLU A  19      -9.438   5.823   6.508  1.00  1.41           H  
ATOM    308  HB3 GLU A  19     -10.707   4.606   6.575  1.00  0.79           H  
ATOM    309  HG2 GLU A  19      -9.943   4.357   8.732  1.00  2.24           H  
ATOM    310  HG3 GLU A  19      -8.761   3.310   7.951  1.00  1.87           H  
ATOM    311  N   ALA A  20      -9.784   4.087   3.301  1.00  0.11           N  
ATOM    312  CA  ALA A  20      -9.974   4.724   1.964  1.00  0.09           C  
ATOM    313  C   ALA A  20     -11.412   4.509   1.480  1.00  0.08           C  
ATOM    314  O   ALA A  20     -12.004   3.477   1.725  1.00  0.10           O  
ATOM    315  CB  ALA A  20      -9.001   4.093   0.968  1.00  0.16           C  
ATOM    316  H   ALA A  20     -10.192   3.218   3.496  1.00  0.17           H  
ATOM    317  HA  ALA A  20      -9.775   5.779   2.036  1.00  0.18           H  
ATOM    318  HB1 ALA A  20      -8.563   3.206   1.400  1.00  1.30           H  
ATOM    319  HB2 ALA A  20      -9.527   3.827   0.063  1.00  1.13           H  
ATOM    320  HB3 ALA A  20      -8.217   4.797   0.729  1.00  1.00           H  
ATOM    321  N   VAL A  21     -11.942   5.490   0.801  1.00  0.11           N  
ATOM    322  CA  VAL A  21     -13.341   5.356   0.297  1.00  0.14           C  
ATOM    323  C   VAL A  21     -13.350   4.634  -1.055  1.00  0.09           C  
ATOM    324  O   VAL A  21     -14.367   4.128  -1.483  1.00  0.18           O  
ATOM    325  CB  VAL A  21     -13.949   6.748   0.137  1.00  0.19           C  
ATOM    326  CG1 VAL A  21     -12.986   7.629  -0.662  1.00  0.43           C  
ATOM    327  CG2 VAL A  21     -15.273   6.636  -0.620  1.00  0.38           C  
ATOM    328  H   VAL A  21     -11.428   6.305   0.625  1.00  0.14           H  
ATOM    329  HA  VAL A  21     -13.924   4.793   1.006  1.00  0.18           H  
ATOM    330  HB  VAL A  21     -14.121   7.185   1.110  1.00  0.10           H  
ATOM    331 HG11 VAL A  21     -12.686   7.117  -1.564  1.00  0.88           H  
ATOM    332 HG12 VAL A  21     -13.473   8.557  -0.924  1.00  0.80           H  
ATOM    333 HG13 VAL A  21     -12.110   7.844  -0.066  1.00  1.38           H  
ATOM    334 HG21 VAL A  21     -15.830   5.784  -0.257  1.00  0.66           H  
ATOM    335 HG22 VAL A  21     -15.857   7.532  -0.468  1.00  1.22           H  
ATOM    336 HG23 VAL A  21     -15.081   6.511  -1.675  1.00  1.41           H  
ATOM    337  N   ASP A  22     -12.214   4.603  -1.697  1.00  0.15           N  
ATOM    338  CA  ASP A  22     -12.141   3.919  -3.022  1.00  0.19           C  
ATOM    339  C   ASP A  22     -10.731   3.367  -3.258  1.00  0.21           C  
ATOM    340  O   ASP A  22      -9.840   3.566  -2.456  1.00  0.31           O  
ATOM    341  CB  ASP A  22     -12.489   4.922  -4.121  1.00  0.21           C  
ATOM    342  CG  ASP A  22     -11.305   5.869  -4.336  1.00  0.47           C  
ATOM    343  OD1 ASP A  22     -11.149   6.739  -3.497  1.00  0.83           O  
ATOM    344  OD2 ASP A  22     -10.625   5.666  -5.328  1.00  1.98           O  
ATOM    345  H   ASP A  22     -11.416   5.024  -1.313  1.00  0.24           H  
ATOM    346  HA  ASP A  22     -12.850   3.109  -3.044  1.00  0.22           H  
ATOM    347  HB2 ASP A  22     -12.698   4.398  -5.042  1.00  0.40           H  
ATOM    348  HB3 ASP A  22     -13.356   5.496  -3.831  1.00  0.24           H  
ATOM    349  N   ALA A  23     -10.560   2.685  -4.357  1.00  0.13           N  
ATOM    350  CA  ALA A  23      -9.215   2.115  -4.661  1.00  0.14           C  
ATOM    351  C   ALA A  23      -8.274   3.217  -5.159  1.00  0.15           C  
ATOM    352  O   ALA A  23      -7.096   3.208  -4.872  1.00  0.13           O  
ATOM    353  CB  ALA A  23      -9.359   1.044  -5.741  1.00  0.15           C  
ATOM    354  H   ALA A  23     -11.307   2.548  -4.975  1.00  0.06           H  
ATOM    355  HA  ALA A  23      -8.805   1.670  -3.771  1.00  0.15           H  
ATOM    356  HB1 ALA A  23     -10.248   1.233  -6.325  1.00  1.06           H  
ATOM    357  HB2 ALA A  23      -8.496   1.062  -6.390  1.00  0.96           H  
ATOM    358  HB3 ALA A  23      -9.437   0.071  -5.280  1.00  1.15           H  
ATOM    359  N   ALA A  24      -8.819   4.147  -5.894  1.00  0.19           N  
ATOM    360  CA  ALA A  24      -7.969   5.255  -6.422  1.00  0.20           C  
ATOM    361  C   ALA A  24      -7.316   6.022  -5.268  1.00  0.18           C  
ATOM    362  O   ALA A  24      -6.108   6.132  -5.199  1.00  0.16           O  
ATOM    363  CB  ALA A  24      -8.839   6.207  -7.239  1.00  0.24           C  
ATOM    364  H   ALA A  24      -9.777   4.119  -6.098  1.00  0.23           H  
ATOM    365  HA  ALA A  24      -7.201   4.843  -7.054  1.00  0.20           H  
ATOM    366  HB1 ALA A  24      -9.748   5.705  -7.539  1.00  1.26           H  
ATOM    367  HB2 ALA A  24      -9.091   7.073  -6.645  1.00  0.83           H  
ATOM    368  HB3 ALA A  24      -8.303   6.526  -8.121  1.00  1.16           H  
ATOM    369  N   THR A  25      -8.128   6.537  -4.385  1.00  0.19           N  
ATOM    370  CA  THR A  25      -7.561   7.300  -3.236  1.00  0.18           C  
ATOM    371  C   THR A  25      -6.642   6.400  -2.402  1.00  0.13           C  
ATOM    372  O   THR A  25      -5.716   6.872  -1.773  1.00  0.16           O  
ATOM    373  CB  THR A  25      -8.706   7.823  -2.363  1.00  0.21           C  
ATOM    374  OG1 THR A  25      -8.086   8.738  -1.465  1.00  0.17           O  
ATOM    375  CG2 THR A  25      -9.289   6.726  -1.480  1.00  0.20           C  
ATOM    376  H   THR A  25      -9.097   6.422  -4.476  1.00  0.20           H  
ATOM    377  HA  THR A  25      -6.994   8.135  -3.611  1.00  0.19           H  
ATOM    378  HB  THR A  25      -9.470   8.306  -2.945  1.00  0.27           H  
ATOM    379  HG1 THR A  25      -7.250   8.359  -1.185  1.00  0.81           H  
ATOM    380 HG21 THR A  25      -9.193   5.772  -1.974  1.00  1.22           H  
ATOM    381 HG22 THR A  25      -8.759   6.694  -0.540  1.00  0.94           H  
ATOM    382 HG23 THR A  25     -10.334   6.925  -1.293  1.00  1.03           H  
ATOM    383  N   ALA A  26      -6.916   5.121  -2.412  1.00  0.10           N  
ATOM    384  CA  ALA A  26      -6.054   4.188  -1.629  1.00  0.05           C  
ATOM    385  C   ALA A  26      -4.648   4.150  -2.234  1.00  0.04           C  
ATOM    386  O   ALA A  26      -3.665   4.068  -1.524  1.00  0.06           O  
ATOM    387  CB  ALA A  26      -6.664   2.786  -1.660  1.00  0.05           C  
ATOM    388  H   ALA A  26      -7.677   4.778  -2.928  1.00  0.13           H  
ATOM    389  HA  ALA A  26      -5.995   4.529  -0.609  1.00  0.05           H  
ATOM    390  HB1 ALA A  26      -7.657   2.811  -1.236  1.00  1.16           H  
ATOM    391  HB2 ALA A  26      -6.722   2.437  -2.680  1.00  1.12           H  
ATOM    392  HB3 ALA A  26      -6.050   2.108  -1.086  1.00  1.19           H  
ATOM    393  N   GLU A  27      -4.584   4.214  -3.538  1.00  0.06           N  
ATOM    394  CA  GLU A  27      -3.256   4.190  -4.208  1.00  0.05           C  
ATOM    395  C   GLU A  27      -2.425   5.401  -3.770  1.00  0.06           C  
ATOM    396  O   GLU A  27      -1.242   5.289  -3.532  1.00  0.08           O  
ATOM    397  CB  GLU A  27      -3.465   4.240  -5.721  1.00  0.06           C  
ATOM    398  CG  GLU A  27      -4.003   2.892  -6.206  1.00  0.15           C  
ATOM    399  CD  GLU A  27      -4.055   2.890  -7.735  1.00  0.11           C  
ATOM    400  OE1 GLU A  27      -3.108   3.404  -8.310  1.00  0.65           O  
ATOM    401  OE2 GLU A  27      -5.037   2.374  -8.242  1.00  0.85           O  
ATOM    402  H   GLU A  27      -5.403   4.275  -4.072  1.00  0.09           H  
ATOM    403  HA  GLU A  27      -2.738   3.284  -3.948  1.00  0.03           H  
ATOM    404  HB2 GLU A  27      -4.171   5.021  -5.963  1.00  0.02           H  
ATOM    405  HB3 GLU A  27      -2.528   4.451  -6.206  1.00  0.12           H  
ATOM    406  HG2 GLU A  27      -3.356   2.097  -5.870  1.00  0.24           H  
ATOM    407  HG3 GLU A  27      -4.996   2.735  -5.817  1.00  0.20           H  
ATOM    408  N   LYS A  28      -3.070   6.531  -3.672  1.00  0.13           N  
ATOM    409  CA  LYS A  28      -2.334   7.763  -3.258  1.00  0.15           C  
ATOM    410  C   LYS A  28      -2.107   7.771  -1.742  1.00  0.13           C  
ATOM    411  O   LYS A  28      -1.053   8.150  -1.271  1.00  0.12           O  
ATOM    412  CB  LYS A  28      -3.152   8.992  -3.654  1.00  0.20           C  
ATOM    413  CG  LYS A  28      -4.018   8.653  -4.869  1.00  1.15           C  
ATOM    414  CD  LYS A  28      -4.564   9.950  -5.471  1.00  1.16           C  
ATOM    415  CE  LYS A  28      -5.578   9.608  -6.563  1.00  2.48           C  
ATOM    416  NZ  LYS A  28      -6.785   8.966  -5.972  1.00  3.17           N  
ATOM    417  H   LYS A  28      -4.029   6.571  -3.866  1.00  0.17           H  
ATOM    418  HA  LYS A  28      -1.382   7.795  -3.760  1.00  0.15           H  
ATOM    419  HB2 LYS A  28      -3.784   9.287  -2.829  1.00  1.00           H  
ATOM    420  HB3 LYS A  28      -2.487   9.807  -3.898  1.00  0.66           H  
ATOM    421  HG2 LYS A  28      -3.424   8.132  -5.604  1.00  1.67           H  
ATOM    422  HG3 LYS A  28      -4.839   8.021  -4.565  1.00  1.78           H  
ATOM    423  HD2 LYS A  28      -5.044  10.533  -4.699  1.00  0.75           H  
ATOM    424  HD3 LYS A  28      -3.752  10.522  -5.894  1.00  1.41           H  
ATOM    425  HE2 LYS A  28      -5.874  10.511  -7.076  1.00  2.62           H  
ATOM    426  HE3 LYS A  28      -5.130   8.930  -7.274  1.00  3.56           H  
ATOM    427  HZ1 LYS A  28      -6.967   9.371  -5.031  1.00  2.79           H  
ATOM    428  HZ2 LYS A  28      -7.606   9.138  -6.587  1.00  3.78           H  
ATOM    429  HZ3 LYS A  28      -6.627   7.942  -5.884  1.00  3.97           H  
ATOM    430  N   VAL A  29      -3.103   7.352  -1.010  1.00  0.13           N  
ATOM    431  CA  VAL A  29      -2.960   7.334   0.475  1.00  0.13           C  
ATOM    432  C   VAL A  29      -1.751   6.489   0.882  1.00  0.09           C  
ATOM    433  O   VAL A  29      -0.847   6.969   1.539  1.00  0.09           O  
ATOM    434  CB  VAL A  29      -4.225   6.740   1.092  1.00  0.14           C  
ATOM    435  CG1 VAL A  29      -4.030   6.599   2.603  1.00  0.14           C  
ATOM    436  CG2 VAL A  29      -5.404   7.678   0.822  1.00  0.25           C  
ATOM    437  H   VAL A  29      -3.932   7.049  -1.430  1.00  0.14           H  
ATOM    438  HA  VAL A  29      -2.829   8.341   0.833  1.00  0.16           H  
ATOM    439  HB  VAL A  29      -4.423   5.772   0.657  1.00  0.19           H  
ATOM    440 HG11 VAL A  29      -3.556   7.487   2.994  1.00  1.01           H  
ATOM    441 HG12 VAL A  29      -4.988   6.466   3.083  1.00  1.15           H  
ATOM    442 HG13 VAL A  29      -3.406   5.742   2.811  1.00  0.89           H  
ATOM    443 HG21 VAL A  29      -5.166   8.334  -0.002  1.00  1.07           H  
ATOM    444 HG22 VAL A  29      -6.281   7.098   0.574  1.00  1.40           H  
ATOM    445 HG23 VAL A  29      -5.606   8.271   1.701  1.00  0.95           H  
ATOM    446  N   PHE A  30      -1.758   5.249   0.482  1.00  0.06           N  
ATOM    447  CA  PHE A  30      -0.617   4.361   0.844  1.00  0.03           C  
ATOM    448  C   PHE A  30       0.682   4.897   0.230  1.00  0.05           C  
ATOM    449  O   PHE A  30       1.725   4.859   0.852  1.00  0.05           O  
ATOM    450  CB  PHE A  30      -0.885   2.949   0.317  1.00  0.02           C  
ATOM    451  CG  PHE A  30      -1.718   2.157   1.336  1.00  0.02           C  
ATOM    452  CD1 PHE A  30      -1.231   1.905   2.611  1.00  0.01           C  
ATOM    453  CD2 PHE A  30      -2.972   1.680   0.994  1.00  0.03           C  
ATOM    454  CE1 PHE A  30      -1.988   1.188   3.521  1.00  0.02           C  
ATOM    455  CE2 PHE A  30      -3.721   0.965   1.905  1.00  0.04           C  
ATOM    456  CZ  PHE A  30      -3.229   0.718   3.165  1.00  0.03           C  
ATOM    457  H   PHE A  30      -2.505   4.905  -0.051  1.00  0.06           H  
ATOM    458  HA  PHE A  30      -0.517   4.332   1.913  1.00  0.01           H  
ATOM    459  HB2 PHE A  30      -1.424   3.006  -0.617  1.00  0.03           H  
ATOM    460  HB3 PHE A  30       0.050   2.438   0.154  1.00  0.02           H  
ATOM    461  HD1 PHE A  30      -0.250   2.257   2.889  1.00  0.01           H  
ATOM    462  HD2 PHE A  30      -3.368   1.869   0.007  1.00  0.04           H  
ATOM    463  HE1 PHE A  30      -1.603   1.000   4.512  1.00  0.03           H  
ATOM    464  HE2 PHE A  30      -4.696   0.604   1.631  1.00  0.05           H  
ATOM    465  HZ  PHE A  30      -3.813   0.137   3.870  1.00  0.04           H  
ATOM    466  N   LYS A  31       0.598   5.383  -0.979  1.00  0.08           N  
ATOM    467  CA  LYS A  31       1.826   5.924  -1.630  1.00  0.10           C  
ATOM    468  C   LYS A  31       2.386   7.077  -0.795  1.00  0.14           C  
ATOM    469  O   LYS A  31       3.584   7.233  -0.670  1.00  0.15           O  
ATOM    470  CB  LYS A  31       1.483   6.419  -3.033  1.00  0.10           C  
ATOM    471  CG  LYS A  31       2.753   6.950  -3.702  1.00  0.13           C  
ATOM    472  CD  LYS A  31       2.479   7.189  -5.189  1.00  0.45           C  
ATOM    473  CE  LYS A  31       3.792   7.535  -5.893  1.00  0.79           C  
ATOM    474  NZ  LYS A  31       3.592   8.664  -6.844  1.00  1.11           N  
ATOM    475  H   LYS A  31      -0.261   5.394  -1.452  1.00  0.08           H  
ATOM    476  HA  LYS A  31       2.565   5.146  -1.697  1.00  0.09           H  
ATOM    477  HB2 LYS A  31       1.081   5.602  -3.615  1.00  0.07           H  
ATOM    478  HB3 LYS A  31       0.748   7.206  -2.972  1.00  0.15           H  
ATOM    479  HG2 LYS A  31       3.049   7.878  -3.234  1.00  0.42           H  
ATOM    480  HG3 LYS A  31       3.550   6.229  -3.591  1.00  0.20           H  
ATOM    481  HD2 LYS A  31       2.056   6.297  -5.629  1.00  1.10           H  
ATOM    482  HD3 LYS A  31       1.780   8.004  -5.303  1.00  0.83           H  
ATOM    483  HE2 LYS A  31       4.532   7.819  -5.158  1.00  1.33           H  
ATOM    484  HE3 LYS A  31       4.149   6.673  -6.437  1.00  1.62           H  
ATOM    485  HZ1 LYS A  31       2.818   8.432  -7.499  1.00  1.39           H  
ATOM    486  HZ2 LYS A  31       3.352   9.526  -6.315  1.00  1.40           H  
ATOM    487  HZ3 LYS A  31       4.467   8.821  -7.385  1.00  1.98           H  
ATOM    488  N   GLN A  32       1.504   7.863  -0.241  1.00  0.17           N  
ATOM    489  CA  GLN A  32       1.971   8.999   0.601  1.00  0.20           C  
ATOM    490  C   GLN A  32       2.742   8.452   1.805  1.00  0.21           C  
ATOM    491  O   GLN A  32       3.628   9.099   2.329  1.00  0.25           O  
ATOM    492  CB  GLN A  32       0.760   9.798   1.084  1.00  0.21           C  
ATOM    493  CG  GLN A  32       1.239  11.113   1.706  1.00  0.39           C  
ATOM    494  CD  GLN A  32       0.284  11.517   2.832  1.00  0.61           C  
ATOM    495  OE1 GLN A  32       0.541  11.278   3.995  1.00  1.43           O  
ATOM    496  NE2 GLN A  32      -0.827  12.132   2.530  1.00  1.42           N  
ATOM    497  H   GLN A  32       0.546   7.709  -0.379  1.00  0.16           H  
ATOM    498  HA  GLN A  32       2.616   9.637   0.020  1.00  0.23           H  
ATOM    499  HB2 GLN A  32       0.108  10.008   0.249  1.00  0.28           H  
ATOM    500  HB3 GLN A  32       0.216   9.225   1.821  1.00  0.13           H  
ATOM    501  HG2 GLN A  32       2.233  10.990   2.108  1.00  0.57           H  
ATOM    502  HG3 GLN A  32       1.252  11.890   0.955  1.00  1.01           H  
ATOM    503 HE21 GLN A  32      -1.040  12.328   1.593  1.00  2.18           H  
ATOM    504 HE22 GLN A  32      -1.448  12.397   3.240  1.00  1.61           H  
ATOM    505  N   TYR A  33       2.385   7.264   2.215  1.00  0.17           N  
ATOM    506  CA  TYR A  33       3.086   6.646   3.377  1.00  0.18           C  
ATOM    507  C   TYR A  33       4.441   6.087   2.933  1.00  0.18           C  
ATOM    508  O   TYR A  33       5.477   6.508   3.407  1.00  0.25           O  
ATOM    509  CB  TYR A  33       2.228   5.512   3.935  1.00  0.17           C  
ATOM    510  CG  TYR A  33       2.951   4.869   5.118  1.00  0.22           C  
ATOM    511  CD1 TYR A  33       3.870   3.862   4.910  1.00  0.18           C  
ATOM    512  CD2 TYR A  33       2.695   5.285   6.409  1.00  0.32           C  
ATOM    513  CE1 TYR A  33       4.526   3.280   5.975  1.00  0.23           C  
ATOM    514  CE2 TYR A  33       3.350   4.702   7.475  1.00  0.37           C  
ATOM    515  CZ  TYR A  33       4.270   3.696   7.266  1.00  0.32           C  
ATOM    516  OH  TYR A  33       4.927   3.115   8.332  1.00  0.38           O  
ATOM    517  H   TYR A  33       1.659   6.784   1.764  1.00  0.14           H  
ATOM    518  HA  TYR A  33       3.238   7.387   4.138  1.00  0.21           H  
ATOM    519  HB2 TYR A  33       1.275   5.899   4.264  1.00  0.17           H  
ATOM    520  HB3 TYR A  33       2.064   4.766   3.173  1.00  0.12           H  
ATOM    521  HD1 TYR A  33       4.079   3.527   3.906  1.00  0.14           H  
ATOM    522  HD2 TYR A  33       1.977   6.072   6.586  1.00  0.37           H  
ATOM    523  HE1 TYR A  33       5.243   2.494   5.797  1.00  0.21           H  
ATOM    524  HE2 TYR A  33       3.140   5.038   8.480  1.00  0.46           H  
ATOM    525  HH  TYR A  33       5.406   3.804   8.797  1.00  1.25           H  
ATOM    526  N   ALA A  34       4.400   5.146   2.030  1.00  0.12           N  
ATOM    527  CA  ALA A  34       5.672   4.544   1.536  1.00  0.11           C  
ATOM    528  C   ALA A  34       6.707   5.639   1.261  1.00  0.11           C  
ATOM    529  O   ALA A  34       7.885   5.457   1.497  1.00  0.10           O  
ATOM    530  CB  ALA A  34       5.390   3.778   0.247  1.00  0.12           C  
ATOM    531  H   ALA A  34       3.539   4.837   1.682  1.00  0.09           H  
ATOM    532  HA  ALA A  34       6.059   3.864   2.275  1.00  0.11           H  
ATOM    533  HB1 ALA A  34       4.699   4.337  -0.366  1.00  1.15           H  
ATOM    534  HB2 ALA A  34       6.309   3.632  -0.297  1.00  0.97           H  
ATOM    535  HB3 ALA A  34       4.959   2.816   0.481  1.00  1.00           H  
ATOM    536  N   ASN A  35       6.243   6.752   0.763  1.00  0.18           N  
ATOM    537  CA  ASN A  35       7.186   7.871   0.466  1.00  0.19           C  
ATOM    538  C   ASN A  35       7.984   8.232   1.723  1.00  0.20           C  
ATOM    539  O   ASN A  35       9.168   8.498   1.655  1.00  0.21           O  
ATOM    540  CB  ASN A  35       6.386   9.087   0.003  1.00  0.20           C  
ATOM    541  CG  ASN A  35       7.348  10.161  -0.509  1.00  0.27           C  
ATOM    542  OD1 ASN A  35       8.532   9.931  -0.656  1.00  0.85           O  
ATOM    543  ND2 ASN A  35       6.881  11.347  -0.789  1.00  0.98           N  
ATOM    544  H   ASN A  35       5.285   6.853   0.584  1.00  0.23           H  
ATOM    545  HA  ASN A  35       7.864   7.571  -0.315  1.00  0.20           H  
ATOM    546  HB2 ASN A  35       5.713   8.801  -0.792  1.00  0.20           H  
ATOM    547  HB3 ASN A  35       5.813   9.484   0.828  1.00  0.18           H  
ATOM    548 HD21 ASN A  35       5.927  11.538  -0.672  1.00  1.62           H  
ATOM    549 HD22 ASN A  35       7.484  12.046  -1.117  1.00  0.99           H  
ATOM    550  N   ASP A  36       7.318   8.236   2.844  1.00  0.20           N  
ATOM    551  CA  ASP A  36       8.021   8.576   4.115  1.00  0.21           C  
ATOM    552  C   ASP A  36       8.833   7.373   4.607  1.00  0.20           C  
ATOM    553  O   ASP A  36       9.302   7.359   5.728  1.00  0.29           O  
ATOM    554  CB  ASP A  36       6.986   8.959   5.171  1.00  0.39           C  
ATOM    555  CG  ASP A  36       6.416  10.341   4.842  1.00  0.60           C  
ATOM    556  OD1 ASP A  36       7.224  11.199   4.526  1.00  1.49           O  
ATOM    557  OD2 ASP A  36       5.205  10.461   4.928  1.00  0.97           O  
ATOM    558  H   ASP A  36       6.362   8.017   2.852  1.00  0.20           H  
ATOM    559  HA  ASP A  36       8.681   9.408   3.944  1.00  0.28           H  
ATOM    560  HB2 ASP A  36       6.185   8.235   5.179  1.00  0.37           H  
ATOM    561  HB3 ASP A  36       7.452   8.989   6.146  1.00  0.48           H  
ATOM    562  N   ASN A  37       8.976   6.390   3.753  1.00  0.26           N  
ATOM    563  CA  ASN A  37       9.754   5.172   4.143  1.00  0.46           C  
ATOM    564  C   ASN A  37      10.781   4.827   3.057  1.00  0.56           C  
ATOM    565  O   ASN A  37      11.619   3.968   3.244  1.00  1.08           O  
ATOM    566  CB  ASN A  37       8.790   4.000   4.318  1.00  0.60           C  
ATOM    567  CG  ASN A  37       8.242   4.006   5.747  1.00  0.44           C  
ATOM    568  OD1 ASN A  37       8.876   3.531   6.668  1.00  0.24           O  
ATOM    569  ND2 ASN A  37       7.070   4.533   5.974  1.00  0.59           N  
ATOM    570  H   ASN A  37       8.572   6.451   2.863  1.00  0.20           H  
ATOM    571  HA  ASN A  37      10.267   5.351   5.071  1.00  0.50           H  
ATOM    572  HB2 ASN A  37       7.970   4.093   3.621  1.00  0.76           H  
ATOM    573  HB3 ASN A  37       9.308   3.069   4.139  1.00  0.76           H  
ATOM    574 HD21 ASN A  37       6.554   4.917   5.234  1.00  0.77           H  
ATOM    575 HD22 ASN A  37       6.706   4.545   6.883  1.00  0.57           H  
ATOM    576  N   GLY A  38      10.693   5.507   1.946  1.00  0.21           N  
ATOM    577  CA  GLY A  38      11.656   5.233   0.843  1.00  0.35           C  
ATOM    578  C   GLY A  38      11.302   3.922   0.135  1.00  0.46           C  
ATOM    579  O   GLY A  38      12.116   3.026   0.042  1.00  0.97           O  
ATOM    580  H   GLY A  38      10.001   6.192   1.838  1.00  0.42           H  
ATOM    581  HA2 GLY A  38      11.623   6.043   0.131  1.00  0.35           H  
ATOM    582  HA3 GLY A  38      12.653   5.158   1.252  1.00  0.43           H  
ATOM    583  N   VAL A  39      10.092   3.838  -0.350  1.00  0.03           N  
ATOM    584  CA  VAL A  39       9.672   2.592  -1.057  1.00  0.05           C  
ATOM    585  C   VAL A  39       8.722   2.931  -2.210  1.00  0.09           C  
ATOM    586  O   VAL A  39       7.525   2.756  -2.099  1.00  0.34           O  
ATOM    587  CB  VAL A  39       8.962   1.670  -0.067  1.00  0.09           C  
ATOM    588  CG1 VAL A  39       8.697   0.321  -0.738  1.00  0.22           C  
ATOM    589  CG2 VAL A  39       9.856   1.459   1.156  1.00  0.24           C  
ATOM    590  H   VAL A  39       9.466   4.585  -0.248  1.00  0.43           H  
ATOM    591  HA  VAL A  39      10.542   2.091  -1.445  1.00  0.06           H  
ATOM    592  HB  VAL A  39       8.026   2.115   0.238  1.00  0.06           H  
ATOM    593 HG11 VAL A  39       9.606  -0.047  -1.190  1.00  1.05           H  
ATOM    594 HG12 VAL A  39       8.352  -0.391  -0.003  1.00  1.14           H  
ATOM    595 HG13 VAL A  39       7.942   0.436  -1.502  1.00  0.70           H  
ATOM    596 HG21 VAL A  39      10.847   1.169   0.837  1.00  0.87           H  
ATOM    597 HG22 VAL A  39       9.918   2.375   1.724  1.00  1.29           H  
ATOM    598 HG23 VAL A  39       9.442   0.681   1.780  1.00  1.00           H  
ATOM    599  N   ASP A  40       9.283   3.404  -3.296  1.00  0.20           N  
ATOM    600  CA  ASP A  40       8.433   3.769  -4.475  1.00  0.19           C  
ATOM    601  C   ASP A  40       8.934   3.056  -5.735  1.00  0.20           C  
ATOM    602  O   ASP A  40      10.095   3.140  -6.079  1.00  0.22           O  
ATOM    603  CB  ASP A  40       8.502   5.280  -4.689  1.00  0.22           C  
ATOM    604  CG  ASP A  40       8.200   5.990  -3.368  1.00  0.44           C  
ATOM    605  OD1 ASP A  40       7.432   5.420  -2.610  1.00  0.89           O  
ATOM    606  OD2 ASP A  40       8.753   7.062  -3.190  1.00  1.35           O  
ATOM    607  H   ASP A  40      10.255   3.517  -3.338  1.00  0.39           H  
ATOM    608  HA  ASP A  40       7.412   3.485  -4.289  1.00  0.16           H  
ATOM    609  HB2 ASP A  40       9.490   5.558  -5.024  1.00  0.31           H  
ATOM    610  HB3 ASP A  40       7.776   5.580  -5.430  1.00  0.50           H  
ATOM    611  N   GLY A  41       8.043   2.369  -6.393  1.00  0.18           N  
ATOM    612  CA  GLY A  41       8.443   1.644  -7.633  1.00  0.19           C  
ATOM    613  C   GLY A  41       7.220   0.993  -8.281  1.00  0.19           C  
ATOM    614  O   GLY A  41       6.476   1.636  -8.995  1.00  0.21           O  
ATOM    615  H   GLY A  41       7.116   2.327  -6.075  1.00  0.17           H  
ATOM    616  HA2 GLY A  41       8.887   2.342  -8.327  1.00  0.21           H  
ATOM    617  HA3 GLY A  41       9.164   0.881  -7.383  1.00  0.19           H  
ATOM    618  N   GLU A  42       7.040  -0.273  -8.016  1.00  0.16           N  
ATOM    619  CA  GLU A  42       5.869  -0.989  -8.601  1.00  0.16           C  
ATOM    620  C   GLU A  42       4.769  -1.103  -7.551  1.00  0.15           C  
ATOM    621  O   GLU A  42       5.048  -1.325  -6.392  1.00  0.23           O  
ATOM    622  CB  GLU A  42       6.302  -2.384  -9.029  1.00  0.17           C  
ATOM    623  CG  GLU A  42       7.100  -2.291 -10.333  1.00  0.62           C  
ATOM    624  CD  GLU A  42       8.262  -1.313 -10.151  1.00  1.81           C  
ATOM    625  OE1 GLU A  42       8.918  -1.437  -9.129  1.00  2.51           O  
ATOM    626  OE2 GLU A  42       8.430  -0.498 -11.043  1.00  2.89           O  
ATOM    627  H   GLU A  42       7.666  -0.750  -7.431  1.00  0.15           H  
ATOM    628  HA  GLU A  42       5.500  -0.449  -9.456  1.00  0.17           H  
ATOM    629  HB2 GLU A  42       6.915  -2.816  -8.258  1.00  0.53           H  
ATOM    630  HB3 GLU A  42       5.431  -3.005  -9.179  1.00  0.35           H  
ATOM    631  HG2 GLU A  42       7.490  -3.263 -10.593  1.00  1.24           H  
ATOM    632  HG3 GLU A  42       6.460  -1.938 -11.129  1.00  2.15           H  
ATOM    633  N   TRP A  43       3.543  -0.957  -7.981  1.00  0.06           N  
ATOM    634  CA  TRP A  43       2.404  -1.032  -7.014  1.00  0.05           C  
ATOM    635  C   TRP A  43       1.382  -2.075  -7.461  1.00  0.04           C  
ATOM    636  O   TRP A  43       1.062  -2.173  -8.630  1.00  0.08           O  
ATOM    637  CB  TRP A  43       1.748   0.339  -6.950  1.00  0.05           C  
ATOM    638  CG  TRP A  43       2.586   1.234  -6.036  1.00  0.07           C  
ATOM    639  CD1 TRP A  43       3.767   1.730  -6.389  1.00  0.08           C  
ATOM    640  CD2 TRP A  43       2.268   1.595  -4.796  1.00  0.08           C  
ATOM    641  NE1 TRP A  43       4.161   2.417  -5.307  1.00  0.10           N  
ATOM    642  CE2 TRP A  43       3.275   2.384  -4.257  1.00  0.10           C  
ATOM    643  CE3 TRP A  43       1.153   1.298  -4.016  1.00  0.08           C  
ATOM    644  CZ2 TRP A  43       3.171   2.864  -2.968  1.00  0.11           C  
ATOM    645  CZ3 TRP A  43       1.058   1.782  -2.729  1.00  0.09           C  
ATOM    646  CH2 TRP A  43       2.064   2.563  -2.206  1.00  0.11           C  
ATOM    647  H   TRP A  43       3.371  -0.801  -8.933  1.00  0.05           H  
ATOM    648  HA  TRP A  43       2.773  -1.292  -6.037  1.00  0.06           H  
ATOM    649  HB2 TRP A  43       1.720   0.773  -7.937  1.00  0.05           H  
ATOM    650  HB3 TRP A  43       0.747   0.253  -6.573  1.00  0.06           H  
ATOM    651  HD1 TRP A  43       4.320   1.543  -7.301  1.00  0.07           H  
ATOM    652  HE1 TRP A  43       5.011   2.903  -5.268  1.00  0.11           H  
ATOM    653  HE3 TRP A  43       0.362   0.688  -4.410  1.00  0.07           H  
ATOM    654  HZ2 TRP A  43       3.961   3.473  -2.555  1.00  0.12           H  
ATOM    655  HZ3 TRP A  43       0.191   1.546  -2.128  1.00  0.09           H  
ATOM    656  HH2 TRP A  43       1.987   2.935  -1.196  1.00  0.12           H  
ATOM    657  N   THR A  44       0.896  -2.834  -6.509  1.00  0.05           N  
ATOM    658  CA  THR A  44      -0.114  -3.891  -6.842  1.00  0.04           C  
ATOM    659  C   THR A  44      -1.377  -3.725  -5.983  1.00  0.04           C  
ATOM    660  O   THR A  44      -1.393  -2.977  -5.025  1.00  0.14           O  
ATOM    661  CB  THR A  44       0.503  -5.266  -6.581  1.00  0.07           C  
ATOM    662  OG1 THR A  44       1.253  -5.108  -5.380  1.00  0.18           O  
ATOM    663  CG2 THR A  44       1.527  -5.633  -7.652  1.00  0.05           C  
ATOM    664  H   THR A  44       1.199  -2.716  -5.582  1.00  0.09           H  
ATOM    665  HA  THR A  44      -0.382  -3.818  -7.881  1.00  0.03           H  
ATOM    666  HB  THR A  44      -0.245  -6.032  -6.477  1.00  0.14           H  
ATOM    667  HG1 THR A  44       1.839  -4.356  -5.494  1.00  1.03           H  
ATOM    668 HG21 THR A  44       1.079  -5.543  -8.631  1.00  1.20           H  
ATOM    669 HG22 THR A  44       2.375  -4.968  -7.588  1.00  1.06           H  
ATOM    670 HG23 THR A  44       1.861  -6.650  -7.505  1.00  1.11           H  
ATOM    671  N   TYR A  45      -2.406  -4.434  -6.357  1.00  0.10           N  
ATOM    672  CA  TYR A  45      -3.693  -4.353  -5.600  1.00  0.10           C  
ATOM    673  C   TYR A  45      -4.307  -5.757  -5.513  1.00  0.12           C  
ATOM    674  O   TYR A  45      -4.476  -6.422  -6.516  1.00  0.12           O  
ATOM    675  CB  TYR A  45      -4.637  -3.408  -6.367  1.00  0.11           C  
ATOM    676  CG  TYR A  45      -5.796  -2.891  -5.471  1.00  0.11           C  
ATOM    677  CD1 TYR A  45      -6.644  -3.755  -4.785  1.00  0.11           C  
ATOM    678  CD2 TYR A  45      -6.007  -1.533  -5.347  1.00  0.10           C  
ATOM    679  CE1 TYR A  45      -7.663  -3.257  -3.997  1.00  0.11           C  
ATOM    680  CE2 TYR A  45      -7.029  -1.043  -4.562  1.00  0.10           C  
ATOM    681  CZ  TYR A  45      -7.863  -1.900  -3.881  1.00  0.10           C  
ATOM    682  OH  TYR A  45      -8.884  -1.408  -3.094  1.00  0.10           O  
ATOM    683  H   TYR A  45      -2.336  -5.022  -7.138  1.00  0.19           H  
ATOM    684  HA  TYR A  45      -3.514  -3.968  -4.612  1.00  0.09           H  
ATOM    685  HB2 TYR A  45      -4.064  -2.552  -6.719  1.00  0.11           H  
ATOM    686  HB3 TYR A  45      -5.052  -3.925  -7.219  1.00  0.12           H  
ATOM    687  HD1 TYR A  45      -6.532  -4.814  -4.884  1.00  0.12           H  
ATOM    688  HD2 TYR A  45      -5.369  -0.848  -5.872  1.00  0.10           H  
ATOM    689  HE1 TYR A  45      -8.307  -3.939  -3.464  1.00  0.11           H  
ATOM    690  HE2 TYR A  45      -7.186   0.025  -4.492  1.00  0.10           H  
ATOM    691  HH  TYR A  45      -8.505  -0.776  -2.479  1.00  0.84           H  
ATOM    692  N   ASP A  46      -4.627  -6.174  -4.312  1.00  0.13           N  
ATOM    693  CA  ASP A  46      -5.237  -7.531  -4.136  1.00  0.15           C  
ATOM    694  C   ASP A  46      -6.735  -7.401  -3.834  1.00  0.15           C  
ATOM    695  O   ASP A  46      -7.160  -7.537  -2.703  1.00  0.15           O  
ATOM    696  CB  ASP A  46      -4.544  -8.245  -2.976  1.00  0.13           C  
ATOM    697  CG  ASP A  46      -4.786  -9.751  -3.095  1.00  0.16           C  
ATOM    698  OD1 ASP A  46      -5.751 -10.094  -3.756  1.00  0.16           O  
ATOM    699  OD2 ASP A  46      -3.991 -10.474  -2.516  1.00  0.21           O  
ATOM    700  H   ASP A  46      -4.468  -5.600  -3.534  1.00  0.12           H  
ATOM    701  HA  ASP A  46      -5.104  -8.106  -5.036  1.00  0.19           H  
ATOM    702  HB2 ASP A  46      -3.483  -8.050  -3.008  1.00  0.14           H  
ATOM    703  HB3 ASP A  46      -4.944  -7.892  -2.039  1.00  0.09           H  
ATOM    704  N   ASP A  47      -7.503  -7.140  -4.853  1.00  0.18           N  
ATOM    705  CA  ASP A  47      -8.974  -6.997  -4.644  1.00  0.21           C  
ATOM    706  C   ASP A  47      -9.583  -8.342  -4.226  1.00  0.21           C  
ATOM    707  O   ASP A  47     -10.759  -8.430  -3.935  1.00  0.22           O  
ATOM    708  CB  ASP A  47      -9.616  -6.525  -5.948  1.00  0.28           C  
ATOM    709  CG  ASP A  47     -11.134  -6.685  -5.854  1.00  0.62           C  
ATOM    710  OD1 ASP A  47     -11.744  -5.762  -5.341  1.00  0.47           O  
ATOM    711  OD2 ASP A  47     -11.597  -7.721  -6.300  1.00  1.96           O  
ATOM    712  H   ASP A  47      -7.120  -7.039  -5.750  1.00  0.19           H  
ATOM    713  HA  ASP A  47      -9.155  -6.268  -3.874  1.00  0.19           H  
ATOM    714  HB2 ASP A  47      -9.377  -5.486  -6.118  1.00  0.12           H  
ATOM    715  HB3 ASP A  47      -9.246  -7.116  -6.773  1.00  0.42           H  
ATOM    716  N   ALA A  48      -8.765  -9.358  -4.199  1.00  0.22           N  
ATOM    717  CA  ALA A  48      -9.280 -10.703  -3.807  1.00  0.23           C  
ATOM    718  C   ALA A  48      -9.391 -10.813  -2.281  1.00  0.26           C  
ATOM    719  O   ALA A  48     -10.025 -11.713  -1.767  1.00  0.45           O  
ATOM    720  CB  ALA A  48      -8.321 -11.774  -4.324  1.00  0.23           C  
ATOM    721  H   ALA A  48      -7.821  -9.240  -4.438  1.00  0.22           H  
ATOM    722  HA  ALA A  48     -10.250 -10.856  -4.246  1.00  0.22           H  
ATOM    723  HB1 ALA A  48      -8.062 -11.566  -5.352  1.00  1.05           H  
ATOM    724  HB2 ALA A  48      -7.422 -11.780  -3.725  1.00  1.05           H  
ATOM    725  HB3 ALA A  48      -8.792 -12.744  -4.266  1.00  1.03           H  
ATOM    726  N   THR A  49      -8.774  -9.895  -1.587  1.00  0.10           N  
ATOM    727  CA  THR A  49      -8.839  -9.944  -0.097  1.00  0.11           C  
ATOM    728  C   THR A  49      -8.681  -8.537   0.493  1.00  0.08           C  
ATOM    729  O   THR A  49      -8.379  -8.384   1.660  1.00  0.09           O  
ATOM    730  CB  THR A  49      -7.713 -10.843   0.421  1.00  0.15           C  
ATOM    731  OG1 THR A  49      -6.574 -10.479  -0.351  1.00  0.26           O  
ATOM    732  CG2 THR A  49      -7.972 -12.312   0.093  1.00  0.11           C  
ATOM    733  H   THR A  49      -8.272  -9.184  -2.040  1.00  0.11           H  
ATOM    734  HA  THR A  49      -9.787 -10.353   0.206  1.00  0.13           H  
ATOM    735  HB  THR A  49      -7.534 -10.704   1.472  1.00  0.24           H  
ATOM    736  HG1 THR A  49      -6.663  -9.555  -0.595  1.00  0.96           H  
ATOM    737 HG21 THR A  49      -8.997 -12.562   0.324  1.00  0.94           H  
ATOM    738 HG22 THR A  49      -7.793 -12.487  -0.958  1.00  0.90           H  
ATOM    739 HG23 THR A  49      -7.312 -12.937   0.675  1.00  1.08           H  
ATOM    740  N   LYS A  50      -8.889  -7.540  -0.324  1.00  0.06           N  
ATOM    741  CA  LYS A  50      -8.753  -6.141   0.179  1.00  0.07           C  
ATOM    742  C   LYS A  50      -7.390  -5.968   0.852  1.00  0.06           C  
ATOM    743  O   LYS A  50      -7.303  -5.660   2.023  1.00  0.07           O  
ATOM    744  CB  LYS A  50      -9.863  -5.851   1.192  1.00  0.09           C  
ATOM    745  CG  LYS A  50     -11.228  -6.043   0.521  1.00  0.11           C  
ATOM    746  CD  LYS A  50     -12.274  -6.380   1.586  1.00  0.65           C  
ATOM    747  CE  LYS A  50     -13.626  -6.592   0.905  1.00  1.06           C  
ATOM    748  NZ  LYS A  50     -14.561  -7.313   1.813  1.00  1.70           N  
ATOM    749  H   LYS A  50      -9.122  -7.708  -1.259  1.00  0.06           H  
ATOM    750  HA  LYS A  50      -8.834  -5.456  -0.647  1.00  0.07           H  
ATOM    751  HB2 LYS A  50      -9.773  -6.523   2.032  1.00  0.15           H  
ATOM    752  HB3 LYS A  50      -9.774  -4.833   1.544  1.00  0.07           H  
ATOM    753  HG2 LYS A  50     -11.512  -5.134   0.012  1.00  0.51           H  
ATOM    754  HG3 LYS A  50     -11.172  -6.846  -0.197  1.00  0.58           H  
ATOM    755  HD2 LYS A  50     -11.985  -7.281   2.107  1.00  1.42           H  
ATOM    756  HD3 LYS A  50     -12.346  -5.568   2.294  1.00  0.94           H  
ATOM    757  HE2 LYS A  50     -14.055  -5.636   0.645  1.00  1.13           H  
ATOM    758  HE3 LYS A  50     -13.491  -7.174   0.005  1.00  1.81           H  
ATOM    759  HZ1 LYS A  50     -14.075  -7.539   2.704  1.00  1.93           H  
ATOM    760  HZ2 LYS A  50     -15.385  -6.710   2.012  1.00  1.86           H  
ATOM    761  HZ3 LYS A  50     -14.878  -8.193   1.358  1.00  2.46           H  
ATOM    762  N   THR A  51      -6.357  -6.175   0.088  1.00  0.04           N  
ATOM    763  CA  THR A  51      -4.978  -6.047   0.651  1.00  0.05           C  
ATOM    764  C   THR A  51      -4.052  -5.384  -0.385  1.00  0.03           C  
ATOM    765  O   THR A  51      -3.844  -5.912  -1.457  1.00  0.05           O  
ATOM    766  CB  THR A  51      -4.477  -7.463   0.994  1.00  0.07           C  
ATOM    767  OG1 THR A  51      -5.034  -7.738   2.275  1.00  0.26           O  
ATOM    768  CG2 THR A  51      -2.966  -7.524   1.202  1.00  0.17           C  
ATOM    769  H   THR A  51      -6.484  -6.419  -0.854  1.00  0.03           H  
ATOM    770  HA  THR A  51      -5.008  -5.451   1.548  1.00  0.08           H  
ATOM    771  HB  THR A  51      -4.801  -8.190   0.272  1.00  0.22           H  
ATOM    772  HG1 THR A  51      -4.340  -8.105   2.828  1.00  1.00           H  
ATOM    773 HG21 THR A  51      -2.670  -6.813   1.952  1.00  0.91           H  
ATOM    774 HG22 THR A  51      -2.690  -8.515   1.527  1.00  0.89           H  
ATOM    775 HG23 THR A  51      -2.456  -7.303   0.276  1.00  1.21           H  
ATOM    776  N   PHE A  52      -3.511  -4.238  -0.044  1.00  0.00           N  
ATOM    777  CA  PHE A  52      -2.613  -3.551  -1.007  1.00  0.01           C  
ATOM    778  C   PHE A  52      -1.208  -4.153  -0.927  1.00  0.01           C  
ATOM    779  O   PHE A  52      -0.881  -4.842   0.019  1.00  0.01           O  
ATOM    780  CB  PHE A  52      -2.533  -2.077  -0.657  1.00  0.01           C  
ATOM    781  CG  PHE A  52      -3.226  -1.256  -1.742  1.00  0.03           C  
ATOM    782  CD1 PHE A  52      -2.552  -0.877  -2.890  1.00  0.04           C  
ATOM    783  CD2 PHE A  52      -4.538  -0.883  -1.586  1.00  0.03           C  
ATOM    784  CE1 PHE A  52      -3.194  -0.130  -3.859  1.00  0.06           C  
ATOM    785  CE2 PHE A  52      -5.175  -0.132  -2.543  1.00  0.05           C  
ATOM    786  CZ  PHE A  52      -4.504   0.248  -3.677  1.00  0.06           C  
ATOM    787  H   PHE A  52      -3.679  -3.846   0.839  1.00  0.02           H  
ATOM    788  HA  PHE A  52      -3.006  -3.656  -2.000  1.00  0.02           H  
ATOM    789  HB2 PHE A  52      -3.019  -1.899   0.291  1.00  0.01           H  
ATOM    790  HB3 PHE A  52      -1.503  -1.776  -0.589  1.00  0.01           H  
ATOM    791  HD1 PHE A  52      -1.516  -1.155  -3.023  1.00  0.03           H  
ATOM    792  HD2 PHE A  52      -5.080  -1.218  -0.730  1.00  0.02           H  
ATOM    793  HE1 PHE A  52      -2.686   0.115  -4.781  1.00  0.07           H  
ATOM    794  HE2 PHE A  52      -6.201   0.165  -2.396  1.00  0.05           H  
ATOM    795  HZ  PHE A  52      -4.996   0.868  -4.410  1.00  0.08           H  
ATOM    796  N   THR A  53      -0.406  -3.882  -1.916  1.00  0.02           N  
ATOM    797  CA  THR A  53       0.979  -4.423  -1.894  1.00  0.04           C  
ATOM    798  C   THR A  53       1.875  -3.598  -2.815  1.00  0.07           C  
ATOM    799  O   THR A  53       1.467  -3.206  -3.888  1.00  0.13           O  
ATOM    800  CB  THR A  53       0.955  -5.875  -2.366  1.00  0.07           C  
ATOM    801  OG1 THR A  53       0.221  -6.572  -1.365  1.00  0.07           O  
ATOM    802  CG2 THR A  53       2.351  -6.491  -2.347  1.00  0.10           C  
ATOM    803  H   THR A  53      -0.712  -3.336  -2.669  1.00  0.03           H  
ATOM    804  HA  THR A  53       1.364  -4.382  -0.889  1.00  0.03           H  
ATOM    805  HB  THR A  53       0.494  -5.976  -3.330  1.00  0.08           H  
ATOM    806  HG1 THR A  53       0.496  -7.491  -1.382  1.00  0.92           H  
ATOM    807 HG21 THR A  53       3.061  -5.772  -1.966  1.00  1.15           H  
ATOM    808 HG22 THR A  53       2.354  -7.364  -1.711  1.00  0.98           H  
ATOM    809 HG23 THR A  53       2.637  -6.779  -3.348  1.00  1.14           H  
ATOM    810  N   VAL A  54       3.078  -3.348  -2.375  1.00  0.05           N  
ATOM    811  CA  VAL A  54       4.018  -2.551  -3.213  1.00  0.08           C  
ATOM    812  C   VAL A  54       5.425  -3.148  -3.086  1.00  0.12           C  
ATOM    813  O   VAL A  54       5.762  -3.727  -2.072  1.00  0.11           O  
ATOM    814  CB  VAL A  54       4.012  -1.097  -2.719  1.00  0.09           C  
ATOM    815  CG1 VAL A  54       4.631  -1.038  -1.332  1.00  0.11           C  
ATOM    816  CG2 VAL A  54       4.829  -0.214  -3.662  1.00  0.14           C  
ATOM    817  H   VAL A  54       3.365  -3.687  -1.499  1.00  0.05           H  
ATOM    818  HA  VAL A  54       3.699  -2.584  -4.246  1.00  0.08           H  
ATOM    819  HB  VAL A  54       2.995  -0.734  -2.675  1.00  0.08           H  
ATOM    820 HG11 VAL A  54       4.197  -1.805  -0.716  1.00  0.94           H  
ATOM    821 HG12 VAL A  54       5.699  -1.194  -1.400  1.00  0.85           H  
ATOM    822 HG13 VAL A  54       4.439  -0.074  -0.889  1.00  1.04           H  
ATOM    823 HG21 VAL A  54       5.775  -0.679  -3.873  1.00  0.91           H  
ATOM    824 HG22 VAL A  54       4.290  -0.072  -4.581  1.00  1.05           H  
ATOM    825 HG23 VAL A  54       5.002   0.746  -3.200  1.00  1.17           H  
ATOM    826  N   THR A  55       6.211  -2.997  -4.111  1.00  0.17           N  
ATOM    827  CA  THR A  55       7.595  -3.559  -4.061  1.00  0.22           C  
ATOM    828  C   THR A  55       8.580  -2.614  -4.758  1.00  0.26           C  
ATOM    829  O   THR A  55       8.378  -2.234  -5.895  1.00  0.40           O  
ATOM    830  CB  THR A  55       7.606  -4.913  -4.773  1.00  0.24           C  
ATOM    831  OG1 THR A  55       6.690  -5.718  -4.040  1.00  0.24           O  
ATOM    832  CG2 THR A  55       8.957  -5.607  -4.635  1.00  0.38           C  
ATOM    833  H   THR A  55       5.902  -2.511  -4.901  1.00  0.17           H  
ATOM    834  HA  THR A  55       7.893  -3.698  -3.033  1.00  0.20           H  
ATOM    835  HB  THR A  55       7.313  -4.829  -5.805  1.00  0.23           H  
ATOM    836  HG1 THR A  55       6.230  -5.151  -3.415  1.00  1.12           H  
ATOM    837 HG21 THR A  55       9.530  -5.140  -3.847  1.00  1.35           H  
ATOM    838 HG22 THR A  55       8.808  -6.650  -4.398  1.00  0.67           H  
ATOM    839 HG23 THR A  55       9.502  -5.529  -5.562  1.00  1.32           H  
ATOM    840  N   GLU A  56       9.624  -2.253  -4.064  1.00  0.18           N  
ATOM    841  CA  GLU A  56      10.632  -1.339  -4.681  1.00  0.20           C  
ATOM    842  C   GLU A  56      11.403  -2.077  -5.780  1.00  0.23           C  
ATOM    843  O   GLU A  56      11.617  -1.451  -6.805  1.00  1.23           O  
ATOM    844  CB  GLU A  56      11.607  -0.863  -3.604  1.00  0.20           C  
ATOM    845  CG  GLU A  56      11.773   0.655  -3.706  1.00  0.24           C  
ATOM    846  CD  GLU A  56      12.327   1.013  -5.086  1.00  0.95           C  
ATOM    847  OE1 GLU A  56      13.543   1.039  -5.191  1.00  1.03           O  
ATOM    848  OE2 GLU A  56      11.505   1.240  -5.958  1.00  2.18           O  
ATOM    849  OXT GLU A  56      11.734  -3.224  -5.532  1.00  0.96           O  
ATOM    850  H   GLU A  56       9.744  -2.575  -3.145  1.00  0.16           H  
ATOM    851  HA  GLU A  56      10.128  -0.488  -5.108  1.00  0.21           H  
ATOM    852  HB2 GLU A  56      11.226  -1.120  -2.630  1.00  0.15           H  
ATOM    853  HB3 GLU A  56      12.565  -1.343  -3.745  1.00  0.23           H  
ATOM    854  HG2 GLU A  56      10.816   1.138  -3.571  1.00  0.96           H  
ATOM    855  HG3 GLU A  56      12.458   1.001  -2.947  1.00  0.85           H  
TER     856      GLU A  56                                                      
ENDMDL                                                                          
