# Supplementary material for: Comparative Performance of High-Throughput Methods for Protein pKa Predictions
Source: J Chem Inf Model. 2023 Aug 8;63(16):5169–81. doi: 10.1021/acs.jcim.3c00165 (PMC10466379; doi:10.1021/acs.jcim.3c00165)
Supplement: Supplementary file 3 — ci3c00165_si_003.zip [file ci3c00165_si_003.zip › curated_pdbs/1pga_curated_67.pdb]

MODEL       32                                                                  
ATOM      1  N   MET A   1     -13.523   0.982   2.154  1.00  2.09           N  
ATOM      2  CA  MET A   1     -13.145   0.041   3.249  1.00  0.49           C  
ATOM      3  C   MET A   1     -11.648   0.181   3.549  1.00  0.53           C  
ATOM      4  O   MET A   1     -10.927   0.844   2.830  1.00  1.11           O  
ATOM      5  CB  MET A   1     -13.445  -1.403   2.847  1.00  1.68           C  
ATOM      6  CG  MET A   1     -14.034  -2.148   4.046  1.00  2.78           C  
ATOM      7  SD  MET A   1     -14.270  -3.936   3.880  1.00  4.60           S  
ATOM      8  CE  MET A   1     -14.060  -4.358   5.628  1.00  6.09           C  
ATOM      9  H1  MET A   1     -12.816   0.929   1.392  1.00  3.18           H  
ATOM     10  H2  MET A   1     -14.457   0.720   1.779  1.00  2.49           H  
ATOM     11  H3  MET A   1     -13.558   1.952   2.528  1.00  2.21           H  
ATOM     12  HA  MET A   1     -13.706   0.286   4.135  1.00  0.85           H  
ATOM     13  HB2 MET A   1     -14.152  -1.412   2.030  1.00  2.30           H  
ATOM     14  HB3 MET A   1     -12.533  -1.888   2.530  1.00  2.01           H  
ATOM     15  HG2 MET A   1     -13.390  -1.980   4.896  1.00  3.42           H  
ATOM     16  HG3 MET A   1     -14.996  -1.711   4.273  1.00  2.37           H  
ATOM     17  HE1 MET A   1     -14.504  -3.587   6.240  1.00  5.89           H  
ATOM     18  HE2 MET A   1     -14.546  -5.302   5.830  1.00  6.84           H  
ATOM     19  HE3 MET A   1     -13.008  -4.438   5.855  1.00  6.80           H  
ATOM     20  N   THR A   2     -11.214  -0.449   4.607  1.00  0.15           N  
ATOM     21  CA  THR A   2      -9.767  -0.364   4.970  1.00  0.13           C  
ATOM     22  C   THR A   2      -9.000  -1.541   4.360  1.00  0.12           C  
ATOM     23  O   THR A   2      -9.315  -2.687   4.614  1.00  0.13           O  
ATOM     24  CB  THR A   2      -9.630  -0.407   6.494  1.00  0.12           C  
ATOM     25  OG1 THR A   2     -10.632   0.483   6.976  1.00  0.11           O  
ATOM     26  CG2 THR A   2      -8.302   0.190   6.955  1.00  0.15           C  
ATOM     27  H   THR A   2     -11.833  -0.971   5.160  1.00  0.59           H  
ATOM     28  HA  THR A   2      -9.359   0.560   4.601  1.00  0.15           H  
ATOM     29  HB  THR A   2      -9.766  -1.399   6.885  1.00  0.09           H  
ATOM     30  HG1 THR A   2     -11.376  -0.042   7.276  1.00  0.64           H  
ATOM     31 HG21 THR A   2      -7.533  -0.026   6.228  1.00  0.98           H  
ATOM     32 HG22 THR A   2      -8.401   1.259   7.062  1.00  1.22           H  
ATOM     33 HG23 THR A   2      -8.021  -0.237   7.906  1.00  1.20           H  
ATOM     34  N   TYR A   3      -8.005  -1.230   3.571  1.00  0.11           N  
ATOM     35  CA  TYR A   3      -7.200  -2.320   2.940  1.00  0.11           C  
ATOM     36  C   TYR A   3      -5.905  -2.526   3.725  1.00  0.12           C  
ATOM     37  O   TYR A   3      -5.601  -1.766   4.623  1.00  0.27           O  
ATOM     38  CB  TYR A   3      -6.876  -1.938   1.495  1.00  0.11           C  
ATOM     39  CG  TYR A   3      -8.123  -1.331   0.845  1.00  0.10           C  
ATOM     40  CD1 TYR A   3      -8.508  -0.037   1.131  1.00  0.13           C  
ATOM     41  CD2 TYR A   3      -8.880  -2.071  -0.038  1.00  0.08           C  
ATOM     42  CE1 TYR A   3      -9.635   0.505   0.544  1.00  0.12           C  
ATOM     43  CE2 TYR A   3     -10.004  -1.529  -0.625  1.00  0.08           C  
ATOM     44  CZ  TYR A   3     -10.390  -0.237  -0.339  1.00  0.09           C  
ATOM     45  OH  TYR A   3     -11.517   0.304  -0.924  1.00  0.09           O  
ATOM     46  H   TYR A   3      -7.784  -0.290   3.401  1.00  0.10           H  
ATOM     47  HA  TYR A   3      -7.769  -3.234   2.945  1.00  0.11           H  
ATOM     48  HB2 TYR A   3      -6.075  -1.220   1.474  1.00  0.12           H  
ATOM     49  HB3 TYR A   3      -6.579  -2.820   0.943  1.00  0.11           H  
ATOM     50  HD1 TYR A   3      -7.924   0.557   1.818  1.00  0.16           H  
ATOM     51  HD2 TYR A   3      -8.590  -3.083  -0.271  1.00  0.08           H  
ATOM     52  HE1 TYR A   3      -9.929   1.516   0.780  1.00  0.14           H  
ATOM     53  HE2 TYR A   3     -10.587  -2.122  -1.315  1.00  0.09           H  
ATOM     54  HH  TYR A   3     -11.992   0.798  -0.253  1.00  1.06           H  
ATOM     55  N   LYS A   4      -5.171  -3.549   3.368  1.00  0.05           N  
ATOM     56  CA  LYS A   4      -3.889  -3.836   4.090  1.00  0.03           C  
ATOM     57  C   LYS A   4      -2.709  -3.769   3.116  1.00  0.03           C  
ATOM     58  O   LYS A   4      -2.629  -4.538   2.189  1.00  0.04           O  
ATOM     59  CB  LYS A   4      -3.972  -5.246   4.683  1.00  0.01           C  
ATOM     60  CG  LYS A   4      -3.064  -5.352   5.928  1.00  0.03           C  
ATOM     61  CD  LYS A   4      -2.377  -6.729   5.967  1.00  0.44           C  
ATOM     62  CE  LYS A   4      -3.420  -7.819   6.249  1.00  1.15           C  
ATOM     63  NZ  LYS A   4      -3.093  -9.060   5.493  1.00  2.27           N  
ATOM     64  H   LYS A   4      -5.460  -4.128   2.631  1.00  0.15           H  
ATOM     65  HA  LYS A   4      -3.749  -3.117   4.876  1.00  0.05           H  
ATOM     66  HB2 LYS A   4      -4.994  -5.453   4.960  1.00  0.03           H  
ATOM     67  HB3 LYS A   4      -3.663  -5.963   3.942  1.00  0.01           H  
ATOM     68  HG2 LYS A   4      -2.310  -4.580   5.898  1.00  0.34           H  
ATOM     69  HG3 LYS A   4      -3.661  -5.225   6.818  1.00  0.35           H  
ATOM     70  HD2 LYS A   4      -1.890  -6.926   5.024  1.00  1.44           H  
ATOM     71  HD3 LYS A   4      -1.634  -6.735   6.752  1.00  0.91           H  
ATOM     72  HE2 LYS A   4      -3.431  -8.043   7.305  1.00  1.09           H  
ATOM     73  HE3 LYS A   4      -4.397  -7.475   5.953  1.00  2.05           H  
ATOM     74  HZ1 LYS A   4      -2.364  -8.850   4.780  1.00  2.70           H  
ATOM     75  HZ2 LYS A   4      -2.736  -9.782   6.151  1.00  2.40           H  
ATOM     76  HZ3 LYS A   4      -3.949  -9.414   5.020  1.00  3.09           H  
ATOM     77  N   LEU A   5      -1.813  -2.855   3.352  1.00  0.04           N  
ATOM     78  CA  LEU A   5      -0.640  -2.735   2.434  1.00  0.05           C  
ATOM     79  C   LEU A   5       0.454  -3.734   2.839  1.00  0.06           C  
ATOM     80  O   LEU A   5       0.568  -4.102   3.993  1.00  0.07           O  
ATOM     81  CB  LEU A   5      -0.091  -1.286   2.519  1.00  0.06           C  
ATOM     82  CG  LEU A   5       1.295  -1.148   1.823  1.00  0.07           C  
ATOM     83  CD1 LEU A   5       1.140  -1.301   0.308  1.00  0.06           C  
ATOM     84  CD2 LEU A   5       1.855   0.247   2.114  1.00  0.09           C  
ATOM     85  H   LEU A   5      -1.907  -2.254   4.121  1.00  0.06           H  
ATOM     86  HA  LEU A   5      -0.968  -2.940   1.426  1.00  0.05           H  
ATOM     87  HB2 LEU A   5      -0.791  -0.616   2.046  1.00  0.06           H  
ATOM     88  HB3 LEU A   5       0.007  -1.008   3.559  1.00  0.07           H  
ATOM     89  HG  LEU A   5       1.984  -1.883   2.195  1.00  0.09           H  
ATOM     90 HD11 LEU A   5       0.436  -0.571  -0.061  1.00  0.88           H  
ATOM     91 HD12 LEU A   5       2.095  -1.144  -0.172  1.00  0.89           H  
ATOM     92 HD13 LEU A   5       0.786  -2.290   0.071  1.00  0.86           H  
ATOM     93 HD21 LEU A   5       1.803   0.448   3.174  1.00  0.85           H  
ATOM     94 HD22 LEU A   5       2.884   0.300   1.793  1.00  0.97           H  
ATOM     95 HD23 LEU A   5       1.279   0.987   1.584  1.00  0.82           H  
ATOM     96  N   ILE A   6       1.232  -4.142   1.866  1.00  0.07           N  
ATOM     97  CA  ILE A   6       2.347  -5.082   2.139  1.00  0.10           C  
ATOM     98  C   ILE A   6       3.639  -4.514   1.544  1.00  0.06           C  
ATOM     99  O   ILE A   6       3.855  -4.570   0.350  1.00  0.05           O  
ATOM    100  CB  ILE A   6       2.036  -6.439   1.508  1.00  0.15           C  
ATOM    101  CG1 ILE A   6       1.069  -7.199   2.433  1.00  0.27           C  
ATOM    102  CG2 ILE A   6       3.343  -7.229   1.357  1.00  0.52           C  
ATOM    103  CD1 ILE A   6       0.604  -8.500   1.760  1.00  0.19           C  
ATOM    104  H   ILE A   6       1.079  -3.832   0.964  1.00  0.07           H  
ATOM    105  HA  ILE A   6       2.461  -5.195   3.194  1.00  0.14           H  
ATOM    106  HB  ILE A   6       1.585  -6.292   0.539  1.00  0.29           H  
ATOM    107 HG12 ILE A   6       1.569  -7.431   3.359  1.00  0.57           H  
ATOM    108 HG13 ILE A   6       0.211  -6.578   2.644  1.00  0.44           H  
ATOM    109 HG21 ILE A   6       3.980  -7.045   2.210  1.00  0.84           H  
ATOM    110 HG22 ILE A   6       3.133  -8.284   1.294  1.00  1.10           H  
ATOM    111 HG23 ILE A   6       3.855  -6.918   0.460  1.00  1.71           H  
ATOM    112 HD11 ILE A   6       0.706  -8.422   0.689  1.00  1.19           H  
ATOM    113 HD12 ILE A   6       1.204  -9.326   2.115  1.00  1.18           H  
ATOM    114 HD13 ILE A   6      -0.429  -8.685   2.005  1.00  0.99           H  
ATOM    115  N   LEU A   7       4.468  -3.972   2.391  1.00  0.08           N  
ATOM    116  CA  LEU A   7       5.743  -3.375   1.894  1.00  0.09           C  
ATOM    117  C   LEU A   7       6.792  -4.458   1.638  1.00  0.09           C  
ATOM    118  O   LEU A   7       7.243  -5.115   2.554  1.00  0.10           O  
ATOM    119  CB  LEU A   7       6.269  -2.392   2.938  1.00  0.14           C  
ATOM    120  CG  LEU A   7       5.497  -1.075   2.821  1.00  0.13           C  
ATOM    121  CD1 LEU A   7       5.459  -0.392   4.190  1.00  0.32           C  
ATOM    122  CD2 LEU A   7       6.208  -0.161   1.821  1.00  0.34           C  
ATOM    123  H   LEU A   7       4.255  -3.956   3.347  1.00  0.11           H  
ATOM    124  HA  LEU A   7       5.554  -2.848   0.983  1.00  0.08           H  
ATOM    125  HB2 LEU A   7       6.134  -2.803   3.924  1.00  0.21           H  
ATOM    126  HB3 LEU A   7       7.321  -2.212   2.769  1.00  0.29           H  
ATOM    127  HG  LEU A   7       4.490  -1.272   2.483  1.00  0.09           H  
ATOM    128 HD11 LEU A   7       6.466  -0.246   4.553  1.00  1.25           H  
ATOM    129 HD12 LEU A   7       4.969   0.567   4.105  1.00  1.07           H  
ATOM    130 HD13 LEU A   7       4.914  -1.008   4.890  1.00  0.60           H  
ATOM    131 HD21 LEU A   7       6.672  -0.755   1.048  1.00  1.31           H  
ATOM    132 HD22 LEU A   7       5.494   0.511   1.372  1.00  0.76           H  
ATOM    133 HD23 LEU A   7       6.967   0.415   2.330  1.00  0.85           H  
ATOM    134  N   ASN A   8       7.150  -4.622   0.387  1.00  0.09           N  
ATOM    135  CA  ASN A   8       8.178  -5.638   0.038  1.00  0.10           C  
ATOM    136  C   ASN A   8       9.497  -4.929  -0.314  1.00  0.10           C  
ATOM    137  O   ASN A   8      10.211  -5.319  -1.217  1.00  0.11           O  
ATOM    138  CB  ASN A   8       7.665  -6.451  -1.157  1.00  0.10           C  
ATOM    139  CG  ASN A   8       7.298  -7.854  -0.700  1.00  0.10           C  
ATOM    140  OD1 ASN A   8       8.043  -8.512  -0.002  1.00  0.11           O  
ATOM    141  ND2 ASN A   8       6.153  -8.349  -1.073  1.00  0.09           N  
ATOM    142  H   ASN A   8       6.736  -4.081  -0.325  1.00  0.09           H  
ATOM    143  HA  ASN A   8       8.339  -6.292   0.876  1.00  0.10           H  
ATOM    144  HB2 ASN A   8       6.786  -5.982  -1.564  1.00  0.09           H  
ATOM    145  HB3 ASN A   8       8.414  -6.510  -1.920  1.00  0.10           H  
ATOM    146 HD21 ASN A   8       5.550  -7.819  -1.636  1.00  0.09           H  
ATOM    147 HD22 ASN A   8       5.895  -9.242  -0.791  1.00  0.09           H  
ATOM    148  N   GLY A   9       9.797  -3.901   0.427  1.00  0.10           N  
ATOM    149  CA  GLY A   9      11.046  -3.143   0.148  1.00  0.11           C  
ATOM    150  C   GLY A   9      12.258  -4.067   0.209  1.00  0.14           C  
ATOM    151  O   GLY A   9      12.370  -4.894   1.093  1.00  0.22           O  
ATOM    152  H   GLY A   9       9.212  -3.637   1.169  1.00  0.10           H  
ATOM    153  HA2 GLY A   9      10.982  -2.711  -0.834  1.00  0.14           H  
ATOM    154  HA3 GLY A   9      11.161  -2.356   0.874  1.00  0.07           H  
ATOM    155  N   LYS A  10      13.143  -3.906  -0.732  1.00  0.21           N  
ATOM    156  CA  LYS A  10      14.358  -4.767  -0.748  1.00  0.22           C  
ATOM    157  C   LYS A  10      15.237  -4.423   0.450  1.00  0.11           C  
ATOM    158  O   LYS A  10      16.097  -5.190   0.837  1.00  0.55           O  
ATOM    159  CB  LYS A  10      15.131  -4.519  -2.043  1.00  0.44           C  
ATOM    160  CG  LYS A  10      16.402  -5.373  -2.041  1.00  1.25           C  
ATOM    161  CD  LYS A  10      16.776  -5.722  -3.483  1.00  1.27           C  
ATOM    162  CE  LYS A  10      16.042  -6.999  -3.898  1.00  2.15           C  
ATOM    163  NZ  LYS A  10      15.822  -7.019  -5.372  1.00  2.34           N  
ATOM    164  H   LYS A  10      13.015  -3.215  -1.413  1.00  0.28           H  
ATOM    165  HA  LYS A  10      14.067  -5.802  -0.696  1.00  0.40           H  
ATOM    166  HB2 LYS A  10      14.516  -4.785  -2.889  1.00  1.35           H  
ATOM    167  HB3 LYS A  10      15.397  -3.474  -2.113  1.00  0.59           H  
ATOM    168  HG2 LYS A  10      17.208  -4.821  -1.580  1.00  1.74           H  
ATOM    169  HG3 LYS A  10      16.229  -6.280  -1.480  1.00  2.03           H  
ATOM    170  HD2 LYS A  10      16.495  -4.911  -4.139  1.00  0.58           H  
ATOM    171  HD3 LYS A  10      17.843  -5.879  -3.553  1.00  2.19           H  
ATOM    172  HE2 LYS A  10      16.628  -7.861  -3.617  1.00  2.97           H  
ATOM    173  HE3 LYS A  10      15.086  -7.045  -3.399  1.00  2.70           H  
ATOM    174  HZ1 LYS A  10      15.486  -6.086  -5.685  1.00  2.06           H  
ATOM    175  HZ2 LYS A  10      16.717  -7.245  -5.852  1.00  2.61           H  
ATOM    176  HZ3 LYS A  10      15.111  -7.740  -5.607  1.00  3.19           H  
ATOM    177  N   THR A  11      14.993  -3.265   1.008  1.00  0.27           N  
ATOM    178  CA  THR A  11      15.780  -2.822   2.187  1.00  0.39           C  
ATOM    179  C   THR A  11      14.837  -2.463   3.339  1.00  0.46           C  
ATOM    180  O   THR A  11      15.276  -2.143   4.425  1.00  0.53           O  
ATOM    181  CB  THR A  11      16.595  -1.592   1.795  1.00  0.60           C  
ATOM    182  OG1 THR A  11      15.818  -0.949   0.788  1.00  0.71           O  
ATOM    183  CG2 THR A  11      17.903  -1.978   1.112  1.00  0.47           C  
ATOM    184  H   THR A  11      14.295  -2.685   0.645  1.00  0.58           H  
ATOM    185  HA  THR A  11      16.446  -3.608   2.499  1.00  0.43           H  
ATOM    186  HB  THR A  11      16.763  -0.941   2.627  1.00  0.84           H  
ATOM    187  HG1 THR A  11      14.914  -1.262   0.866  1.00  1.33           H  
ATOM    188 HG21 THR A  11      17.822  -2.974   0.705  1.00  0.85           H  
ATOM    189 HG22 THR A  11      18.116  -1.283   0.313  1.00  1.42           H  
ATOM    190 HG23 THR A  11      18.711  -1.951   1.830  1.00  0.93           H  
ATOM    191  N   LEU A  12      13.554  -2.522   3.077  1.00  0.44           N  
ATOM    192  CA  LEU A  12      12.578  -2.178   4.159  1.00  0.51           C  
ATOM    193  C   LEU A  12      11.225  -2.865   3.917  1.00  0.51           C  
ATOM    194  O   LEU A  12      10.448  -2.438   3.086  1.00  0.96           O  
ATOM    195  CB  LEU A  12      12.380  -0.664   4.183  1.00  0.52           C  
ATOM    196  CG  LEU A  12      11.773  -0.259   5.527  1.00  0.59           C  
ATOM    197  CD1 LEU A  12      12.898   0.023   6.526  1.00  0.64           C  
ATOM    198  CD2 LEU A  12      10.939   1.010   5.339  1.00  0.63           C  
ATOM    199  H   LEU A  12      13.237  -2.788   2.181  1.00  0.39           H  
ATOM    200  HA  LEU A  12      12.973  -2.497   5.107  1.00  0.55           H  
ATOM    201  HB2 LEU A  12      13.333  -0.172   4.052  1.00  0.53           H  
ATOM    202  HB3 LEU A  12      11.717  -0.371   3.383  1.00  0.51           H  
ATOM    203  HG  LEU A  12      11.145  -1.055   5.899  1.00  0.59           H  
ATOM    204 HD11 LEU A  12      13.723  -0.649   6.344  1.00  0.88           H  
ATOM    205 HD12 LEU A  12      13.237   1.042   6.416  1.00  1.74           H  
ATOM    206 HD13 LEU A  12      12.536  -0.124   7.533  1.00  1.05           H  
ATOM    207 HD21 LEU A  12      11.437   1.674   4.648  1.00  1.27           H  
ATOM    208 HD22 LEU A  12       9.966   0.752   4.947  1.00  0.92           H  
ATOM    209 HD23 LEU A  12      10.818   1.511   6.288  1.00  1.06           H  
ATOM    210  N   LYS A  13      10.976  -3.912   4.659  1.00  0.18           N  
ATOM    211  CA  LYS A  13       9.678  -4.639   4.497  1.00  0.13           C  
ATOM    212  C   LYS A  13       8.724  -4.264   5.637  1.00  0.15           C  
ATOM    213  O   LYS A  13       9.149  -4.020   6.749  1.00  0.29           O  
ATOM    214  CB  LYS A  13       9.941  -6.145   4.526  1.00  0.13           C  
ATOM    215  CG  LYS A  13      10.976  -6.499   3.456  1.00  0.27           C  
ATOM    216  CD  LYS A  13      11.381  -7.965   3.617  1.00  0.34           C  
ATOM    217  CE  LYS A  13      11.259  -8.669   2.264  1.00  1.15           C  
ATOM    218  NZ  LYS A  13      12.135  -8.012   1.254  1.00  1.80           N  
ATOM    219  H   LYS A  13      11.633  -4.218   5.318  1.00  0.43           H  
ATOM    220  HA  LYS A  13       9.233  -4.374   3.555  1.00  0.12           H  
ATOM    221  HB2 LYS A  13      10.313  -6.429   5.498  1.00  0.10           H  
ATOM    222  HB3 LYS A  13       9.021  -6.676   4.332  1.00  0.18           H  
ATOM    223  HG2 LYS A  13      10.551  -6.343   2.476  1.00  0.40           H  
ATOM    224  HG3 LYS A  13      11.845  -5.868   3.568  1.00  0.59           H  
ATOM    225  HD2 LYS A  13      12.401  -8.023   3.965  1.00  0.90           H  
ATOM    226  HD3 LYS A  13      10.733  -8.444   4.335  1.00  1.02           H  
ATOM    227  HE2 LYS A  13      11.552  -9.703   2.367  1.00  1.58           H  
ATOM    228  HE3 LYS A  13      10.234  -8.624   1.924  1.00  2.10           H  
ATOM    229  HZ1 LYS A  13      12.945  -7.569   1.734  1.00  1.84           H  
ATOM    230  HZ2 LYS A  13      12.479  -8.723   0.578  1.00  2.20           H  
ATOM    231  HZ3 LYS A  13      11.594  -7.285   0.747  1.00  2.71           H  
ATOM    232  N   GLY A  14       7.452  -4.225   5.339  1.00  0.11           N  
ATOM    233  CA  GLY A  14       6.468  -3.863   6.399  1.00  0.10           C  
ATOM    234  C   GLY A  14       5.032  -4.083   5.910  1.00  0.10           C  
ATOM    235  O   GLY A  14       4.802  -4.757   4.926  1.00  0.10           O  
ATOM    236  H   GLY A  14       7.149  -4.432   4.430  1.00  0.21           H  
ATOM    237  HA2 GLY A  14       6.643  -4.474   7.272  1.00  0.10           H  
ATOM    238  HA3 GLY A  14       6.597  -2.823   6.663  1.00  0.11           H  
ATOM    239  N   GLU A  15       4.097  -3.503   6.614  1.00  0.10           N  
ATOM    240  CA  GLU A  15       2.667  -3.659   6.224  1.00  0.09           C  
ATOM    241  C   GLU A  15       1.788  -2.798   7.139  1.00  0.09           C  
ATOM    242  O   GLU A  15       1.973  -2.781   8.339  1.00  0.11           O  
ATOM    243  CB  GLU A  15       2.266  -5.129   6.362  1.00  0.10           C  
ATOM    244  CG  GLU A  15       2.843  -5.688   7.665  1.00  0.35           C  
ATOM    245  CD  GLU A  15       2.293  -7.097   7.897  1.00  0.51           C  
ATOM    246  OE1 GLU A  15       1.132  -7.171   8.265  1.00  1.15           O  
ATOM    247  OE2 GLU A  15       3.064  -8.019   7.694  1.00  1.38           O  
ATOM    248  H   GLU A  15       4.334  -2.958   7.391  1.00  0.10           H  
ATOM    249  HA  GLU A  15       2.537  -3.347   5.201  1.00  0.09           H  
ATOM    250  HB2 GLU A  15       1.189  -5.211   6.377  1.00  0.09           H  
ATOM    251  HB3 GLU A  15       2.652  -5.690   5.524  1.00  0.26           H  
ATOM    252  HG2 GLU A  15       3.919  -5.731   7.601  1.00  0.81           H  
ATOM    253  HG3 GLU A  15       2.560  -5.055   8.493  1.00  0.45           H  
ATOM    254  N   THR A  16       0.853  -2.101   6.558  1.00  0.08           N  
ATOM    255  CA  THR A  16      -0.035  -1.238   7.395  1.00  0.08           C  
ATOM    256  C   THR A  16      -1.408  -1.091   6.737  1.00  0.05           C  
ATOM    257  O   THR A  16      -1.531  -1.171   5.531  1.00  0.10           O  
ATOM    258  CB  THR A  16       0.610   0.142   7.559  1.00  0.09           C  
ATOM    259  OG1 THR A  16      -0.414   0.956   8.121  1.00  0.13           O  
ATOM    260  CG2 THR A  16       0.936   0.779   6.211  1.00  0.23           C  
ATOM    261  H   THR A  16       0.733  -2.142   5.587  1.00  0.07           H  
ATOM    262  HA  THR A  16      -0.154  -1.689   8.366  1.00  0.09           H  
ATOM    263  HB  THR A  16       1.475   0.109   8.195  1.00  0.11           H  
ATOM    264  HG1 THR A  16      -0.002   1.576   8.726  1.00  0.88           H  
ATOM    265 HG21 THR A  16       0.932   0.027   5.440  1.00  1.10           H  
ATOM    266 HG22 THR A  16       0.200   1.533   5.977  1.00  0.70           H  
ATOM    267 HG23 THR A  16       1.914   1.238   6.253  1.00  1.14           H  
ATOM    268  N   THR A  17      -2.410  -0.874   7.550  1.00  0.14           N  
ATOM    269  CA  THR A  17      -3.792  -0.729   7.000  1.00  0.13           C  
ATOM    270  C   THR A  17      -4.235   0.736   7.051  1.00  0.16           C  
ATOM    271  O   THR A  17      -4.020   1.418   8.033  1.00  0.20           O  
ATOM    272  CB  THR A  17      -4.752  -1.581   7.834  1.00  0.15           C  
ATOM    273  OG1 THR A  17      -5.025  -0.795   8.991  1.00  0.18           O  
ATOM    274  CG2 THR A  17      -4.071  -2.841   8.361  1.00  0.16           C  
ATOM    275  H   THR A  17      -2.255  -0.808   8.516  1.00  0.22           H  
ATOM    276  HA  THR A  17      -3.813  -1.068   5.983  1.00  0.11           H  
ATOM    277  HB  THR A  17      -5.653  -1.818   7.298  1.00  0.15           H  
ATOM    278  HG1 THR A  17      -4.241  -0.798   9.545  1.00  1.16           H  
ATOM    279 HG21 THR A  17      -3.251  -3.112   7.713  1.00  0.95           H  
ATOM    280 HG22 THR A  17      -3.691  -2.663   9.357  1.00  0.91           H  
ATOM    281 HG23 THR A  17      -4.782  -3.654   8.392  1.00  0.94           H  
ATOM    282  N   THR A  18      -4.846   1.181   5.982  1.00  0.15           N  
ATOM    283  CA  THR A  18      -5.324   2.597   5.931  1.00  0.17           C  
ATOM    284  C   THR A  18      -6.801   2.636   5.522  1.00  0.17           C  
ATOM    285  O   THR A  18      -7.264   1.803   4.765  1.00  0.14           O  
ATOM    286  CB  THR A  18      -4.488   3.369   4.904  1.00  0.18           C  
ATOM    287  OG1 THR A  18      -4.703   4.742   5.221  1.00  0.16           O  
ATOM    288  CG2 THR A  18      -5.029   3.190   3.487  1.00  0.19           C  
ATOM    289  H   THR A  18      -4.984   0.588   5.213  1.00  0.13           H  
ATOM    290  HA  THR A  18      -5.211   3.054   6.897  1.00  0.19           H  
ATOM    291  HB  THR A  18      -3.445   3.115   4.960  1.00  0.19           H  
ATOM    292  HG1 THR A  18      -4.921   5.202   4.407  1.00  0.86           H  
ATOM    293 HG21 THR A  18      -5.412   2.189   3.366  1.00  1.27           H  
ATOM    294 HG22 THR A  18      -5.823   3.900   3.308  1.00  1.10           H  
ATOM    295 HG23 THR A  18      -4.237   3.355   2.772  1.00  1.29           H  
ATOM    296  N   GLU A  19      -7.512   3.603   6.035  1.00  0.21           N  
ATOM    297  CA  GLU A  19      -8.958   3.712   5.686  1.00  0.21           C  
ATOM    298  C   GLU A  19      -9.134   4.568   4.429  1.00  0.22           C  
ATOM    299  O   GLU A  19      -8.655   5.682   4.362  1.00  0.25           O  
ATOM    300  CB  GLU A  19      -9.706   4.356   6.852  1.00  0.24           C  
ATOM    301  CG  GLU A  19     -11.209   4.321   6.564  1.00  0.86           C  
ATOM    302  CD  GLU A  19     -11.768   5.744   6.621  1.00  1.76           C  
ATOM    303  OE1 GLU A  19     -11.760   6.285   7.715  1.00  1.71           O  
ATOM    304  OE2 GLU A  19     -12.169   6.211   5.568  1.00  2.89           O  
ATOM    305  H   GLU A  19      -7.099   4.252   6.642  1.00  0.24           H  
ATOM    306  HA  GLU A  19      -9.357   2.729   5.507  1.00  0.18           H  
ATOM    307  HB2 GLU A  19      -9.498   3.811   7.761  1.00  0.96           H  
ATOM    308  HB3 GLU A  19      -9.383   5.379   6.970  1.00  0.85           H  
ATOM    309  HG2 GLU A  19     -11.385   3.907   5.582  1.00  1.27           H  
ATOM    310  HG3 GLU A  19     -11.710   3.711   7.303  1.00  1.27           H  
ATOM    311  N   ALA A  20      -9.818   4.023   3.460  1.00  0.21           N  
ATOM    312  CA  ALA A  20     -10.042   4.783   2.194  1.00  0.23           C  
ATOM    313  C   ALA A  20     -11.476   4.562   1.697  1.00  0.27           C  
ATOM    314  O   ALA A  20     -12.078   3.541   1.965  1.00  0.35           O  
ATOM    315  CB  ALA A  20      -9.048   4.295   1.142  1.00  0.20           C  
ATOM    316  H   ALA A  20     -10.182   3.119   3.562  1.00  0.20           H  
ATOM    317  HA  ALA A  20      -9.884   5.833   2.374  1.00  0.26           H  
ATOM    318  HB1 ALA A  20      -8.639   3.343   1.440  1.00  1.21           H  
ATOM    319  HB2 ALA A  20      -9.548   4.186   0.190  1.00  1.03           H  
ATOM    320  HB3 ALA A  20      -8.245   5.010   1.042  1.00  1.20           H  
ATOM    321  N   VAL A  21     -11.994   5.526   0.983  1.00  0.22           N  
ATOM    322  CA  VAL A  21     -13.390   5.388   0.470  1.00  0.26           C  
ATOM    323  C   VAL A  21     -13.392   4.767  -0.933  1.00  0.27           C  
ATOM    324  O   VAL A  21     -14.436   4.558  -1.518  1.00  0.60           O  
ATOM    325  CB  VAL A  21     -14.045   6.769   0.421  1.00  0.34           C  
ATOM    326  CG1 VAL A  21     -13.160   7.721  -0.388  1.00  0.56           C  
ATOM    327  CG2 VAL A  21     -15.413   6.656  -0.254  1.00  0.25           C  
ATOM    328  H   VAL A  21     -11.472   6.331   0.786  1.00  0.17           H  
ATOM    329  HA  VAL A  21     -13.952   4.756   1.137  1.00  0.24           H  
ATOM    330  HB  VAL A  21     -14.165   7.150   1.425  1.00  0.37           H  
ATOM    331 HG11 VAL A  21     -12.984   7.309  -1.371  1.00  0.37           H  
ATOM    332 HG12 VAL A  21     -13.651   8.678  -0.487  1.00  1.32           H  
ATOM    333 HG13 VAL A  21     -12.215   7.857   0.116  1.00  1.43           H  
ATOM    334 HG21 VAL A  21     -15.856   5.698  -0.021  1.00  0.71           H  
ATOM    335 HG22 VAL A  21     -16.061   7.443   0.102  1.00  1.09           H  
ATOM    336 HG23 VAL A  21     -15.301   6.744  -1.324  1.00  0.95           H  
ATOM    337  N   ASP A  22     -12.226   4.486  -1.443  1.00  0.41           N  
ATOM    338  CA  ASP A  22     -12.153   3.876  -2.805  1.00  0.39           C  
ATOM    339  C   ASP A  22     -10.726   3.394  -3.100  1.00  0.30           C  
ATOM    340  O   ASP A  22      -9.870   3.409  -2.237  1.00  0.56           O  
ATOM    341  CB  ASP A  22     -12.574   4.917  -3.843  1.00  0.42           C  
ATOM    342  CG  ASP A  22     -11.402   5.851  -4.133  1.00  0.40           C  
ATOM    343  OD1 ASP A  22     -10.556   5.432  -4.904  1.00  1.95           O  
ATOM    344  OD2 ASP A  22     -11.421   6.931  -3.570  1.00  1.02           O  
ATOM    345  H   ASP A  22     -11.405   4.670  -0.939  1.00  0.72           H  
ATOM    346  HA  ASP A  22     -12.826   3.038  -2.852  1.00  0.42           H  
ATOM    347  HB2 ASP A  22     -12.871   4.422  -4.756  1.00  0.64           H  
ATOM    348  HB3 ASP A  22     -13.405   5.494  -3.465  1.00  0.59           H  
ATOM    349  N   ALA A  23     -10.501   2.976  -4.315  1.00  0.19           N  
ATOM    350  CA  ALA A  23      -9.140   2.481  -4.679  1.00  0.23           C  
ATOM    351  C   ALA A  23      -8.218   3.651  -5.034  1.00  0.31           C  
ATOM    352  O   ALA A  23      -7.166   3.811  -4.451  1.00  0.68           O  
ATOM    353  CB  ALA A  23      -9.255   1.542  -5.878  1.00  0.39           C  
ATOM    354  H   ALA A  23     -11.218   2.987  -4.983  1.00  0.39           H  
ATOM    355  HA  ALA A  23      -8.726   1.942  -3.845  1.00  0.16           H  
ATOM    356  HB1 ALA A  23      -9.797   2.030  -6.673  1.00  1.39           H  
ATOM    357  HB2 ALA A  23      -8.269   1.278  -6.229  1.00  1.14           H  
ATOM    358  HB3 ALA A  23      -9.781   0.644  -5.588  1.00  0.68           H  
ATOM    359  N   ALA A  24      -8.632   4.442  -5.984  1.00  0.25           N  
ATOM    360  CA  ALA A  24      -7.784   5.600  -6.391  1.00  0.23           C  
ATOM    361  C   ALA A  24      -7.275   6.341  -5.152  1.00  0.18           C  
ATOM    362  O   ALA A  24      -6.097   6.609  -5.028  1.00  0.36           O  
ATOM    363  CB  ALA A  24      -8.614   6.550  -7.250  1.00  0.27           C  
ATOM    364  H   ALA A  24      -9.492   4.283  -6.420  1.00  0.50           H  
ATOM    365  HA  ALA A  24      -6.945   5.243  -6.964  1.00  0.32           H  
ATOM    366  HB1 ALA A  24      -9.663   6.430  -7.018  1.00  0.72           H  
ATOM    367  HB2 ALA A  24      -8.322   7.571  -7.051  1.00  1.15           H  
ATOM    368  HB3 ALA A  24      -8.454   6.332  -8.295  1.00  1.18           H  
ATOM    369  N   THR A  25      -8.175   6.655  -4.260  1.00  0.12           N  
ATOM    370  CA  THR A  25      -7.755   7.383  -3.025  1.00  0.30           C  
ATOM    371  C   THR A  25      -6.860   6.490  -2.162  1.00  0.32           C  
ATOM    372  O   THR A  25      -5.988   6.968  -1.468  1.00  0.36           O  
ATOM    373  CB  THR A  25      -8.997   7.793  -2.228  1.00  0.43           C  
ATOM    374  OG1 THR A  25      -8.495   8.590  -1.160  1.00  0.58           O  
ATOM    375  CG2 THR A  25      -9.657   6.592  -1.557  1.00  0.56           C  
ATOM    376  H   THR A  25      -9.114   6.412  -4.399  1.00  0.19           H  
ATOM    377  HA  THR A  25      -7.208   8.267  -3.304  1.00  0.38           H  
ATOM    378  HB  THR A  25      -9.699   8.342  -2.827  1.00  0.40           H  
ATOM    379  HG1 THR A  25      -8.058   8.007  -0.535  1.00  1.14           H  
ATOM    380 HG21 THR A  25      -9.616   5.740  -2.217  1.00  1.47           H  
ATOM    381 HG22 THR A  25      -9.140   6.358  -0.641  1.00  0.74           H  
ATOM    382 HG23 THR A  25     -10.689   6.820  -1.335  1.00  1.34           H  
ATOM    383  N   ALA A  26      -7.096   5.207  -2.216  1.00  0.30           N  
ATOM    384  CA  ALA A  26      -6.253   4.279  -1.408  1.00  0.33           C  
ATOM    385  C   ALA A  26      -4.847   4.184  -2.013  1.00  0.33           C  
ATOM    386  O   ALA A  26      -3.874   4.008  -1.306  1.00  0.33           O  
ATOM    387  CB  ALA A  26      -6.902   2.895  -1.395  1.00  0.39           C  
ATOM    388  H   ALA A  26      -7.825   4.859  -2.775  1.00  0.29           H  
ATOM    389  HA  ALA A  26      -6.183   4.649  -0.401  1.00  0.34           H  
ATOM    390  HB1 ALA A  26      -7.908   2.968  -1.010  1.00  1.27           H  
ATOM    391  HB2 ALA A  26      -6.933   2.500  -2.399  1.00  0.62           H  
ATOM    392  HB3 ALA A  26      -6.327   2.229  -0.768  1.00  0.94           H  
ATOM    393  N   GLU A  27      -4.773   4.305  -3.312  1.00  0.33           N  
ATOM    394  CA  GLU A  27      -3.446   4.229  -3.985  1.00  0.32           C  
ATOM    395  C   GLU A  27      -2.539   5.372  -3.514  1.00  0.31           C  
ATOM    396  O   GLU A  27      -1.477   5.141  -2.972  1.00  0.58           O  
ATOM    397  CB  GLU A  27      -3.653   4.343  -5.495  1.00  0.33           C  
ATOM    398  CG  GLU A  27      -4.298   3.058  -6.018  1.00  0.50           C  
ATOM    399  CD  GLU A  27      -4.408   3.132  -7.542  1.00  0.51           C  
ATOM    400  OE1 GLU A  27      -5.361   3.750  -7.987  1.00  1.35           O  
ATOM    401  OE2 GLU A  27      -3.532   2.565  -8.175  1.00  0.55           O  
ATOM    402  H   GLU A  27      -5.581   4.439  -3.842  1.00  0.33           H  
ATOM    403  HA  GLU A  27      -2.982   3.285  -3.760  1.00  0.34           H  
ATOM    404  HB2 GLU A  27      -4.295   5.184  -5.710  1.00  0.32           H  
ATOM    405  HB3 GLU A  27      -2.704   4.492  -5.977  1.00  0.30           H  
ATOM    406  HG2 GLU A  27      -3.692   2.207  -5.745  1.00  0.58           H  
ATOM    407  HG3 GLU A  27      -5.286   2.945  -5.594  1.00  0.59           H  
ATOM    408  N   LYS A  28      -2.980   6.582  -3.732  1.00  0.04           N  
ATOM    409  CA  LYS A  28      -2.151   7.753  -3.312  1.00  0.05           C  
ATOM    410  C   LYS A  28      -1.964   7.770  -1.789  1.00  0.04           C  
ATOM    411  O   LYS A  28      -0.923   8.158  -1.298  1.00  0.04           O  
ATOM    412  CB  LYS A  28      -2.837   9.047  -3.755  1.00  0.14           C  
ATOM    413  CG  LYS A  28      -4.353   8.853  -3.720  1.00  0.98           C  
ATOM    414  CD  LYS A  28      -5.027  10.201  -3.460  1.00  1.17           C  
ATOM    415  CE  LYS A  28      -5.127  10.426  -1.951  1.00  2.51           C  
ATOM    416  NZ  LYS A  28      -5.242  11.880  -1.647  1.00  2.97           N  
ATOM    417  H   LYS A  28      -3.847   6.722  -4.167  1.00  0.24           H  
ATOM    418  HA  LYS A  28      -1.187   7.689  -3.785  1.00  0.09           H  
ATOM    419  HB2 LYS A  28      -2.560   9.851  -3.091  1.00  0.92           H  
ATOM    420  HB3 LYS A  28      -2.528   9.295  -4.760  1.00  0.88           H  
ATOM    421  HG2 LYS A  28      -4.689   8.456  -4.665  1.00  1.53           H  
ATOM    422  HG3 LYS A  28      -4.611   8.162  -2.935  1.00  1.64           H  
ATOM    423  HD2 LYS A  28      -4.443  10.992  -3.907  1.00  0.58           H  
ATOM    424  HD3 LYS A  28      -6.016  10.203  -3.893  1.00  1.78           H  
ATOM    425  HE2 LYS A  28      -5.998   9.916  -1.565  1.00  3.20           H  
ATOM    426  HE3 LYS A  28      -4.245  10.034  -1.466  1.00  3.03           H  
ATOM    427  HZ1 LYS A  28      -5.479  12.398  -2.518  1.00  2.26           H  
ATOM    428  HZ2 LYS A  28      -5.991  12.029  -0.941  1.00  3.71           H  
ATOM    429  HZ3 LYS A  28      -4.337  12.229  -1.273  1.00  3.65           H  
ATOM    430  N   VAL A  29      -2.973   7.352  -1.071  1.00  0.04           N  
ATOM    431  CA  VAL A  29      -2.849   7.349   0.417  1.00  0.04           C  
ATOM    432  C   VAL A  29      -1.652   6.493   0.840  1.00  0.03           C  
ATOM    433  O   VAL A  29      -0.754   6.966   1.508  1.00  0.02           O  
ATOM    434  CB  VAL A  29      -4.126   6.782   1.032  1.00  0.06           C  
ATOM    435  CG1 VAL A  29      -3.871   6.441   2.500  1.00  0.14           C  
ATOM    436  CG2 VAL A  29      -5.237   7.833   0.947  1.00  0.08           C  
ATOM    437  H   VAL A  29      -3.798   7.039  -1.502  1.00  0.04           H  
ATOM    438  HA  VAL A  29      -2.705   8.358   0.764  1.00  0.04           H  
ATOM    439  HB  VAL A  29      -4.424   5.892   0.498  1.00  0.06           H  
ATOM    440 HG11 VAL A  29      -3.280   7.222   2.958  1.00  0.85           H  
ATOM    441 HG12 VAL A  29      -4.811   6.356   3.024  1.00  0.92           H  
ATOM    442 HG13 VAL A  29      -3.338   5.506   2.571  1.00  1.10           H  
ATOM    443 HG21 VAL A  29      -5.070   8.471   0.092  1.00  0.80           H  
ATOM    444 HG22 VAL A  29      -6.194   7.344   0.845  1.00  0.90           H  
ATOM    445 HG23 VAL A  29      -5.239   8.433   1.844  1.00  0.94           H  
ATOM    446  N   PHE A  30      -1.665   5.249   0.444  1.00  0.06           N  
ATOM    447  CA  PHE A  30      -0.528   4.356   0.813  1.00  0.07           C  
ATOM    448  C   PHE A  30       0.768   4.872   0.173  1.00  0.09           C  
ATOM    449  O   PHE A  30       1.801   4.916   0.807  1.00  0.12           O  
ATOM    450  CB  PHE A  30      -0.805   2.938   0.303  1.00  0.07           C  
ATOM    451  CG  PHE A  30      -1.646   2.153   1.323  1.00  0.06           C  
ATOM    452  CD1 PHE A  30      -1.166   1.909   2.601  1.00  0.07           C  
ATOM    453  CD2 PHE A  30      -2.898   1.672   0.976  1.00  0.06           C  
ATOM    454  CE1 PHE A  30      -1.927   1.197   3.511  1.00  0.07           C  
ATOM    455  CE2 PHE A  30      -3.653   0.961   1.887  1.00  0.06           C  
ATOM    456  CZ  PHE A  30      -3.167   0.722   3.152  1.00  0.07           C  
ATOM    457  H   PHE A  30      -2.412   4.907  -0.091  1.00  0.06           H  
ATOM    458  HA  PHE A  30      -0.417   4.342   1.884  1.00  0.10           H  
ATOM    459  HB2 PHE A  30      -1.339   2.988  -0.633  1.00  0.07           H  
ATOM    460  HB3 PHE A  30       0.129   2.422   0.149  1.00  0.07           H  
ATOM    461  HD1 PHE A  30      -0.189   2.267   2.885  1.00  0.07           H  
ATOM    462  HD2 PHE A  30      -3.287   1.853  -0.015  1.00  0.06           H  
ATOM    463  HE1 PHE A  30      -1.549   1.015   4.506  1.00  0.08           H  
ATOM    464  HE2 PHE A  30      -4.625   0.593   1.608  1.00  0.06           H  
ATOM    465  HZ  PHE A  30      -3.753   0.146   3.858  1.00  0.07           H  
ATOM    466  N   LYS A  31       0.685   5.247  -1.074  1.00  0.16           N  
ATOM    467  CA  LYS A  31       1.907   5.761  -1.761  1.00  0.20           C  
ATOM    468  C   LYS A  31       2.508   6.916  -0.959  1.00  0.23           C  
ATOM    469  O   LYS A  31       3.712   7.032  -0.839  1.00  0.24           O  
ATOM    470  CB  LYS A  31       1.532   6.247  -3.160  1.00  0.24           C  
ATOM    471  CG  LYS A  31       2.817   6.462  -3.977  1.00  0.53           C  
ATOM    472  CD  LYS A  31       2.745   7.799  -4.733  1.00  0.44           C  
ATOM    473  CE  LYS A  31       1.669   7.713  -5.822  1.00  1.52           C  
ATOM    474  NZ  LYS A  31       2.125   6.831  -6.933  1.00  1.92           N  
ATOM    475  H   LYS A  31      -0.168   5.191  -1.555  1.00  0.21           H  
ATOM    476  HA  LYS A  31       2.632   4.970  -1.842  1.00  0.20           H  
ATOM    477  HB2 LYS A  31       0.914   5.505  -3.646  1.00  0.26           H  
ATOM    478  HB3 LYS A  31       0.981   7.170  -3.084  1.00  0.20           H  
ATOM    479  HG2 LYS A  31       3.669   6.471  -3.313  1.00  1.13           H  
ATOM    480  HG3 LYS A  31       2.932   5.655  -4.685  1.00  1.21           H  
ATOM    481  HD2 LYS A  31       2.505   8.598  -4.046  1.00  1.81           H  
ATOM    482  HD3 LYS A  31       3.701   8.005  -5.189  1.00  1.36           H  
ATOM    483  HE2 LYS A  31       0.758   7.311  -5.406  1.00  2.61           H  
ATOM    484  HE3 LYS A  31       1.472   8.699  -6.214  1.00  2.21           H  
ATOM    485  HZ1 LYS A  31       2.821   6.148  -6.572  1.00  2.07           H  
ATOM    486  HZ2 LYS A  31       1.310   6.320  -7.327  1.00  2.91           H  
ATOM    487  HZ3 LYS A  31       2.563   7.411  -7.678  1.00  2.03           H  
ATOM    488  N   GLN A  32       1.657   7.749  -0.427  1.00  0.27           N  
ATOM    489  CA  GLN A  32       2.166   8.895   0.378  1.00  0.32           C  
ATOM    490  C   GLN A  32       2.911   8.369   1.607  1.00  0.30           C  
ATOM    491  O   GLN A  32       3.835   8.992   2.092  1.00  0.34           O  
ATOM    492  CB  GLN A  32       0.986   9.759   0.824  1.00  0.37           C  
ATOM    493  CG  GLN A  32       1.509  10.940   1.645  1.00  0.35           C  
ATOM    494  CD  GLN A  32       1.205  10.702   3.125  1.00  1.13           C  
ATOM    495  OE1 GLN A  32       1.946  10.039   3.824  1.00  2.48           O  
ATOM    496  NE2 GLN A  32       0.126  11.223   3.643  1.00  1.24           N  
ATOM    497  H   GLN A  32       0.693   7.623  -0.555  1.00  0.27           H  
ATOM    498  HA  GLN A  32       2.835   9.486  -0.223  1.00  0.36           H  
ATOM    499  HB2 GLN A  32       0.457  10.126  -0.042  1.00  0.41           H  
ATOM    500  HB3 GLN A  32       0.313   9.168   1.426  1.00  0.38           H  
ATOM    501  HG2 GLN A  32       2.576  11.037   1.512  1.00  1.25           H  
ATOM    502  HG3 GLN A  32       1.026  11.852   1.325  1.00  0.94           H  
ATOM    503 HE21 GLN A  32      -0.475  11.758   3.084  1.00  1.37           H  
ATOM    504 HE22 GLN A  32      -0.083  11.079   4.588  1.00  2.00           H  
ATOM    505  N   TYR A  33       2.491   7.227   2.084  1.00  0.24           N  
ATOM    506  CA  TYR A  33       3.166   6.636   3.274  1.00  0.24           C  
ATOM    507  C   TYR A  33       4.509   6.025   2.866  1.00  0.19           C  
ATOM    508  O   TYR A  33       5.546   6.386   3.387  1.00  0.19           O  
ATOM    509  CB  TYR A  33       2.275   5.546   3.871  1.00  0.22           C  
ATOM    510  CG  TYR A  33       3.011   4.871   5.028  1.00  0.24           C  
ATOM    511  CD1 TYR A  33       3.897   3.843   4.784  1.00  0.18           C  
ATOM    512  CD2 TYR A  33       2.803   5.282   6.328  1.00  0.36           C  
ATOM    513  CE1 TYR A  33       4.565   3.232   5.824  1.00  0.19           C  
ATOM    514  CE2 TYR A  33       3.471   4.671   7.370  1.00  0.39           C  
ATOM    515  CZ  TYR A  33       4.357   3.641   7.126  1.00  0.29           C  
ATOM    516  OH  TYR A  33       5.026   3.030   8.167  1.00  0.32           O  
ATOM    517  H   TYR A  33       1.738   6.763   1.662  1.00  0.21           H  
ATOM    518  HA  TYR A  33       3.332   7.402   4.008  1.00  0.31           H  
ATOM    519  HB2 TYR A  33       1.354   5.979   4.234  1.00  0.25           H  
ATOM    520  HB3 TYR A  33       2.047   4.807   3.121  1.00  0.18           H  
ATOM    521  HD1 TYR A  33       4.069   3.512   3.770  1.00  0.16           H  
ATOM    522  HD2 TYR A  33       2.112   6.086   6.532  1.00  0.43           H  
ATOM    523  HE1 TYR A  33       5.256   2.428   5.617  1.00  0.16           H  
ATOM    524  HE2 TYR A  33       3.300   5.002   8.383  1.00  0.49           H  
ATOM    525  HH  TYR A  33       4.436   2.378   8.555  1.00  0.66           H  
ATOM    526  N   ALA A  34       4.457   5.111   1.939  1.00  0.15           N  
ATOM    527  CA  ALA A  34       5.718   4.461   1.475  1.00  0.11           C  
ATOM    528  C   ALA A  34       6.783   5.521   1.179  1.00  0.16           C  
ATOM    529  O   ALA A  34       7.956   5.309   1.410  1.00  0.10           O  
ATOM    530  CB  ALA A  34       5.428   3.664   0.206  1.00  0.11           C  
ATOM    531  H   ALA A  34       3.597   4.852   1.549  1.00  0.15           H  
ATOM    532  HA  ALA A  34       6.080   3.793   2.240  1.00  0.10           H  
ATOM    533  HB1 ALA A  34       4.385   3.759  -0.054  1.00  0.97           H  
ATOM    534  HB2 ALA A  34       6.032   4.039  -0.606  1.00  0.90           H  
ATOM    535  HB3 ALA A  34       5.659   2.622   0.368  1.00  0.93           H  
ATOM    536  N   ASN A  35       6.348   6.642   0.672  1.00  0.28           N  
ATOM    537  CA  ASN A  35       7.320   7.728   0.353  1.00  0.34           C  
ATOM    538  C   ASN A  35       8.050   8.175   1.623  1.00  0.30           C  
ATOM    539  O   ASN A  35       9.220   8.503   1.587  1.00  0.28           O  
ATOM    540  CB  ASN A  35       6.564   8.913  -0.245  1.00  0.49           C  
ATOM    541  CG  ASN A  35       7.559   9.854  -0.930  1.00  0.78           C  
ATOM    542  OD1 ASN A  35       8.599  10.172  -0.391  1.00  0.76           O  
ATOM    543  ND2 ASN A  35       7.278  10.318  -2.116  1.00  1.80           N  
ATOM    544  H   ASN A  35       5.391   6.770   0.503  1.00  0.32           H  
ATOM    545  HA  ASN A  35       8.037   7.366  -0.363  1.00  0.34           H  
ATOM    546  HB2 ASN A  35       5.848   8.561  -0.973  1.00  0.44           H  
ATOM    547  HB3 ASN A  35       6.046   9.449   0.536  1.00  0.52           H  
ATOM    548 HD21 ASN A  35       6.439  10.065  -2.556  1.00  2.47           H  
ATOM    549 HD22 ASN A  35       7.905  10.922  -2.567  1.00  1.98           H  
ATOM    550  N   ASP A  36       7.343   8.180   2.720  1.00  0.31           N  
ATOM    551  CA  ASP A  36       7.980   8.604   4.000  1.00  0.33           C  
ATOM    552  C   ASP A  36       8.828   7.465   4.575  1.00  0.23           C  
ATOM    553  O   ASP A  36       9.292   7.540   5.695  1.00  0.32           O  
ATOM    554  CB  ASP A  36       6.889   8.981   5.000  1.00  0.54           C  
ATOM    555  CG  ASP A  36       6.140  10.213   4.487  1.00  0.89           C  
ATOM    556  OD1 ASP A  36       6.647  10.804   3.549  1.00  1.80           O  
ATOM    557  OD2 ASP A  36       5.102  10.492   5.064  1.00  1.01           O  
ATOM    558  H   ASP A  36       6.403   7.909   2.702  1.00  0.33           H  
ATOM    559  HA  ASP A  36       8.607   9.459   3.820  1.00  0.38           H  
ATOM    560  HB2 ASP A  36       6.194   8.161   5.111  1.00  0.34           H  
ATOM    561  HB3 ASP A  36       7.332   9.206   5.959  1.00  0.77           H  
ATOM    562  N   ASN A  37       9.009   6.432   3.789  1.00  0.21           N  
ATOM    563  CA  ASN A  37       9.825   5.268   4.261  1.00  0.41           C  
ATOM    564  C   ASN A  37      10.919   4.939   3.239  1.00  0.50           C  
ATOM    565  O   ASN A  37      11.897   4.294   3.560  1.00  0.80           O  
ATOM    566  CB  ASN A  37       8.911   4.055   4.432  1.00  0.51           C  
ATOM    567  CG  ASN A  37       8.267   4.099   5.821  1.00  0.45           C  
ATOM    568  OD1 ASN A  37       8.915   3.875   6.824  1.00  0.43           O  
ATOM    569  ND2 ASN A  37       6.997   4.379   5.921  1.00  0.67           N  
ATOM    570  H   ASN A  37       8.607   6.420   2.895  1.00  0.18           H  
ATOM    571  HA  ASN A  37      10.281   5.504   5.205  1.00  0.49           H  
ATOM    572  HB2 ASN A  37       8.137   4.071   3.680  1.00  0.63           H  
ATOM    573  HB3 ASN A  37       9.486   3.146   4.334  1.00  0.58           H  
ATOM    574 HD21 ASN A  37       6.469   4.559   5.115  1.00  0.92           H  
ATOM    575 HD22 ASN A  37       6.571   4.411   6.803  1.00  0.65           H  
ATOM    576  N   GLY A  38      10.731   5.393   2.028  1.00  0.33           N  
ATOM    577  CA  GLY A  38      11.751   5.115   0.976  1.00  0.54           C  
ATOM    578  C   GLY A  38      11.354   3.881   0.162  1.00  0.51           C  
ATOM    579  O   GLY A  38      12.114   2.939   0.048  1.00  1.02           O  
ATOM    580  H   GLY A  38       9.928   5.910   1.813  1.00  0.20           H  
ATOM    581  HA2 GLY A  38      11.826   5.967   0.318  1.00  0.61           H  
ATOM    582  HA3 GLY A  38      12.709   4.941   1.444  1.00  0.72           H  
ATOM    583  N   VAL A  39      10.172   3.913  -0.389  1.00  0.13           N  
ATOM    584  CA  VAL A  39       9.708   2.748  -1.199  1.00  0.18           C  
ATOM    585  C   VAL A  39       8.850   3.230  -2.374  1.00  0.28           C  
ATOM    586  O   VAL A  39       7.714   3.619  -2.197  1.00  0.56           O  
ATOM    587  CB  VAL A  39       8.879   1.824  -0.308  1.00  0.25           C  
ATOM    588  CG1 VAL A  39       8.615   0.513  -1.050  1.00  0.18           C  
ATOM    589  CG2 VAL A  39       9.658   1.529   0.975  1.00  0.33           C  
ATOM    590  H   VAL A  39       9.593   4.695  -0.271  1.00  0.53           H  
ATOM    591  HA  VAL A  39      10.561   2.210  -1.574  1.00  0.13           H  
ATOM    592  HB  VAL A  39       7.942   2.301  -0.064  1.00  0.37           H  
ATOM    593 HG11 VAL A  39       8.892   0.619  -2.089  1.00  1.15           H  
ATOM    594 HG12 VAL A  39       9.198  -0.281  -0.607  1.00  0.90           H  
ATOM    595 HG13 VAL A  39       7.567   0.262  -0.987  1.00  0.91           H  
ATOM    596 HG21 VAL A  39      10.660   1.213   0.730  1.00  0.75           H  
ATOM    597 HG22 VAL A  39       9.705   2.420   1.585  1.00  1.30           H  
ATOM    598 HG23 VAL A  39       9.163   0.745   1.529  1.00  1.05           H  
ATOM    599  N   ASP A  40       9.412   3.192  -3.552  1.00  0.19           N  
ATOM    600  CA  ASP A  40       8.638   3.649  -4.744  1.00  0.23           C  
ATOM    601  C   ASP A  40       9.063   2.861  -5.989  1.00  0.20           C  
ATOM    602  O   ASP A  40      10.170   3.004  -6.471  1.00  0.31           O  
ATOM    603  CB  ASP A  40       8.903   5.136  -4.969  1.00  0.35           C  
ATOM    604  CG  ASP A  40       8.571   5.907  -3.690  1.00  0.63           C  
ATOM    605  OD1 ASP A  40       9.362   5.790  -2.767  1.00  1.75           O  
ATOM    606  OD2 ASP A  40       7.546   6.569  -3.707  1.00  0.56           O  
ATOM    607  H   ASP A  40      10.331   2.870  -3.652  1.00  0.34           H  
ATOM    608  HA  ASP A  40       7.587   3.498  -4.569  1.00  0.26           H  
ATOM    609  HB2 ASP A  40       9.942   5.290  -5.219  1.00  0.55           H  
ATOM    610  HB3 ASP A  40       8.284   5.500  -5.775  1.00  0.18           H  
ATOM    611  N   GLY A  41       8.173   2.044  -6.483  1.00  0.18           N  
ATOM    612  CA  GLY A  41       8.507   1.242  -7.694  1.00  0.22           C  
ATOM    613  C   GLY A  41       7.238   0.635  -8.295  1.00  0.18           C  
ATOM    614  O   GLY A  41       6.483   1.310  -8.967  1.00  0.16           O  
ATOM    615  H   GLY A  41       7.293   1.958  -6.060  1.00  0.26           H  
ATOM    616  HA2 GLY A  41       8.979   1.880  -8.427  1.00  0.27           H  
ATOM    617  HA3 GLY A  41       9.187   0.449  -7.421  1.00  0.25           H  
ATOM    618  N   GLU A  42       7.031  -0.628  -8.042  1.00  0.19           N  
ATOM    619  CA  GLU A  42       5.815  -1.299  -8.586  1.00  0.15           C  
ATOM    620  C   GLU A  42       4.738  -1.374  -7.506  1.00  0.13           C  
ATOM    621  O   GLU A  42       5.037  -1.582  -6.349  1.00  0.06           O  
ATOM    622  CB  GLU A  42       6.181  -2.709  -9.029  1.00  0.19           C  
ATOM    623  CG  GLU A  42       7.432  -2.654  -9.909  1.00  0.18           C  
ATOM    624  CD  GLU A  42       8.676  -2.791  -9.030  1.00  1.71           C  
ATOM    625  OE1 GLU A  42       9.045  -3.929  -8.790  1.00  2.36           O  
ATOM    626  OE2 GLU A  42       9.188  -1.752  -8.649  1.00  2.87           O  
ATOM    627  H   GLU A  42       7.669  -1.132  -7.492  1.00  0.25           H  
ATOM    628  HA  GLU A  42       5.443  -0.744  -9.430  1.00  0.14           H  
ATOM    629  HB2 GLU A  42       6.373  -3.316  -8.161  1.00  0.24           H  
ATOM    630  HB3 GLU A  42       5.362  -3.137  -9.588  1.00  0.19           H  
ATOM    631  HG2 GLU A  42       7.411  -3.461 -10.626  1.00  1.44           H  
ATOM    632  HG3 GLU A  42       7.469  -1.711 -10.435  1.00  1.16           H  
ATOM    633  N   TRP A  43       3.505  -1.212  -7.914  1.00  0.21           N  
ATOM    634  CA  TRP A  43       2.382  -1.261  -6.926  1.00  0.20           C  
ATOM    635  C   TRP A  43       1.336  -2.286  -7.367  1.00  0.21           C  
ATOM    636  O   TRP A  43       0.924  -2.299  -8.510  1.00  0.19           O  
ATOM    637  CB  TRP A  43       1.749   0.124  -6.848  1.00  0.20           C  
ATOM    638  CG  TRP A  43       2.633   1.016  -5.972  1.00  0.18           C  
ATOM    639  CD1 TRP A  43       3.804   1.496  -6.371  1.00  0.17           C  
ATOM    640  CD2 TRP A  43       2.364   1.395  -4.725  1.00  0.17           C  
ATOM    641  NE1 TRP A  43       4.245   2.190  -5.312  1.00  0.16           N  
ATOM    642  CE2 TRP A  43       3.398   2.177  -4.229  1.00  0.16           C  
ATOM    643  CE3 TRP A  43       1.273   1.123  -3.903  1.00  0.18           C  
ATOM    644  CZ2 TRP A  43       3.344   2.676  -2.944  1.00  0.16           C  
ATOM    645  CZ3 TRP A  43       1.228   1.626  -2.619  1.00  0.17           C  
ATOM    646  CH2 TRP A  43       2.260   2.399  -2.141  1.00  0.16           C  
ATOM    647  H   TRP A  43       3.318  -1.060  -8.863  1.00  0.27           H  
ATOM    648  HA  TRP A  43       2.762  -1.532  -5.958  1.00  0.19           H  
ATOM    649  HB2 TRP A  43       1.692   0.551  -7.837  1.00  0.21           H  
ATOM    650  HB3 TRP A  43       0.761   0.055  -6.434  1.00  0.20           H  
ATOM    651  HD1 TRP A  43       4.314   1.307  -7.307  1.00  0.18           H  
ATOM    652  HE1 TRP A  43       5.101   2.667  -5.310  1.00  0.17           H  
ATOM    653  HE3 TRP A  43       0.460   0.519  -4.262  1.00  0.19           H  
ATOM    654  HZ2 TRP A  43       4.153   3.284  -2.567  1.00  0.16           H  
ATOM    655  HZ3 TRP A  43       0.379   1.411  -1.986  1.00  0.19           H  
ATOM    656  HH2 TRP A  43       2.223   2.784  -1.133  1.00  0.17           H  
ATOM    657  N   THR A  44       0.931  -3.125  -6.443  1.00  0.25           N  
ATOM    658  CA  THR A  44      -0.085  -4.173  -6.783  1.00  0.26           C  
ATOM    659  C   THR A  44      -1.311  -4.079  -5.859  1.00  0.35           C  
ATOM    660  O   THR A  44      -1.187  -3.956  -4.657  1.00  0.92           O  
ATOM    661  CB  THR A  44       0.558  -5.553  -6.632  1.00  0.26           C  
ATOM    662  OG1 THR A  44       1.368  -5.450  -5.466  1.00  0.35           O  
ATOM    663  CG2 THR A  44       1.529  -5.844  -7.772  1.00  0.28           C  
ATOM    664  H   THR A  44       1.298  -3.069  -5.535  1.00  0.29           H  
ATOM    665  HA  THR A  44      -0.405  -4.047  -7.801  1.00  0.23           H  
ATOM    666  HB  THR A  44      -0.174  -6.333  -6.532  1.00  0.29           H  
ATOM    667  HG1 THR A  44       0.920  -4.875  -4.842  1.00  0.66           H  
ATOM    668 HG21 THR A  44       1.822  -4.920  -8.247  1.00  0.99           H  
ATOM    669 HG22 THR A  44       2.407  -6.339  -7.384  1.00  1.12           H  
ATOM    670 HG23 THR A  44       1.054  -6.484  -8.501  1.00  1.40           H  
ATOM    671  N   TYR A  45      -2.468  -4.143  -6.462  1.00  0.23           N  
ATOM    672  CA  TYR A  45      -3.739  -4.079  -5.674  1.00  0.19           C  
ATOM    673  C   TYR A  45      -4.359  -5.481  -5.624  1.00  0.20           C  
ATOM    674  O   TYR A  45      -4.509  -6.126  -6.643  1.00  0.22           O  
ATOM    675  CB  TYR A  45      -4.694  -3.105  -6.391  1.00  0.20           C  
ATOM    676  CG  TYR A  45      -5.846  -2.631  -5.463  1.00  0.16           C  
ATOM    677  CD1 TYR A  45      -6.700  -3.527  -4.826  1.00  0.13           C  
ATOM    678  CD2 TYR A  45      -6.045  -1.283  -5.261  1.00  0.17           C  
ATOM    679  CE1 TYR A  45      -7.712  -3.067  -4.007  1.00  0.09           C  
ATOM    680  CE2 TYR A  45      -7.061  -0.831  -4.448  1.00  0.15           C  
ATOM    681  CZ  TYR A  45      -7.900  -1.718  -3.814  1.00  0.11           C  
ATOM    682  OH  TYR A  45      -8.914  -1.261  -2.997  1.00  0.10           O  
ATOM    683  H   TYR A  45      -2.504  -4.231  -7.438  1.00  0.68           H  
ATOM    684  HA  TYR A  45      -3.538  -3.727  -4.673  1.00  0.17           H  
ATOM    685  HB2 TYR A  45      -4.128  -2.233  -6.712  1.00  0.22           H  
ATOM    686  HB3 TYR A  45      -5.118  -3.588  -7.259  1.00  0.23           H  
ATOM    687  HD1 TYR A  45      -6.603  -4.577  -4.995  1.00  0.15           H  
ATOM    688  HD2 TYR A  45      -5.404  -0.575  -5.748  1.00  0.20           H  
ATOM    689  HE1 TYR A  45      -8.355  -3.773  -3.504  1.00  0.07           H  
ATOM    690  HE2 TYR A  45      -7.211   0.228  -4.320  1.00  0.18           H  
ATOM    691  HH  TYR A  45      -9.369  -0.552  -3.458  1.00  0.74           H  
ATOM    692  N   ASP A  46      -4.707  -5.919  -4.438  1.00  0.18           N  
ATOM    693  CA  ASP A  46      -5.329  -7.277  -4.301  1.00  0.19           C  
ATOM    694  C   ASP A  46      -6.820  -7.144  -3.961  1.00  0.18           C  
ATOM    695  O   ASP A  46      -7.205  -7.187  -2.808  1.00  0.24           O  
ATOM    696  CB  ASP A  46      -4.622  -8.041  -3.184  1.00  0.18           C  
ATOM    697  CG  ASP A  46      -4.877  -9.540  -3.356  1.00  0.20           C  
ATOM    698  OD1 ASP A  46      -5.910  -9.851  -3.926  1.00  0.20           O  
ATOM    699  OD2 ASP A  46      -4.025 -10.289  -2.907  1.00  0.23           O  
ATOM    700  H   ASP A  46      -4.561  -5.362  -3.646  1.00  0.16           H  
ATOM    701  HA  ASP A  46      -5.222  -7.819  -5.224  1.00  0.21           H  
ATOM    702  HB2 ASP A  46      -3.559  -7.853  -3.226  1.00  0.17           H  
ATOM    703  HB3 ASP A  46      -5.002  -7.724  -2.228  1.00  0.17           H  
ATOM    704  N   ASP A  47      -7.628  -6.984  -4.972  1.00  0.16           N  
ATOM    705  CA  ASP A  47      -9.094  -6.852  -4.724  1.00  0.17           C  
ATOM    706  C   ASP A  47      -9.687  -8.213  -4.346  1.00  0.20           C  
ATOM    707  O   ASP A  47     -10.885  -8.352  -4.193  1.00  0.34           O  
ATOM    708  CB  ASP A  47      -9.771  -6.334  -5.992  1.00  0.18           C  
ATOM    709  CG  ASP A  47     -11.286  -6.279  -5.773  1.00  0.26           C  
ATOM    710  OD1 ASP A  47     -11.724  -5.255  -5.275  1.00  0.95           O  
ATOM    711  OD2 ASP A  47     -11.919  -7.264  -6.117  1.00  1.49           O  
ATOM    712  H   ASP A  47      -7.277  -6.952  -5.887  1.00  0.17           H  
ATOM    713  HA  ASP A  47      -9.260  -6.154  -3.921  1.00  0.17           H  
ATOM    714  HB2 ASP A  47      -9.408  -5.342  -6.221  1.00  0.15           H  
ATOM    715  HB3 ASP A  47      -9.555  -6.994  -6.819  1.00  0.21           H  
ATOM    716  N   ALA A  48      -8.832  -9.188  -4.206  1.00  0.10           N  
ATOM    717  CA  ALA A  48      -9.325 -10.548  -3.841  1.00  0.14           C  
ATOM    718  C   ALA A  48      -9.500 -10.664  -2.324  1.00  0.12           C  
ATOM    719  O   ALA A  48     -10.219 -11.516  -1.844  1.00  0.20           O  
ATOM    720  CB  ALA A  48      -8.313 -11.591  -4.316  1.00  0.18           C  
ATOM    721  H   ALA A  48      -7.874  -9.028  -4.337  1.00  0.12           H  
ATOM    722  HA  ALA A  48     -10.270 -10.727  -4.324  1.00  0.17           H  
ATOM    723  HB1 ALA A  48      -7.787 -11.219  -5.184  1.00  1.13           H  
ATOM    724  HB2 ALA A  48      -7.603 -11.794  -3.529  1.00  1.04           H  
ATOM    725  HB3 ALA A  48      -8.826 -12.504  -4.577  1.00  0.87           H  
ATOM    726  N   THR A  49      -8.837  -9.803  -1.600  1.00  0.09           N  
ATOM    727  CA  THR A  49      -8.961  -9.857  -0.113  1.00  0.09           C  
ATOM    728  C   THR A  49      -8.753  -8.465   0.492  1.00  0.07           C  
ATOM    729  O   THR A  49      -8.453  -8.334   1.661  1.00  0.06           O  
ATOM    730  CB  THR A  49      -7.904 -10.816   0.442  1.00  0.08           C  
ATOM    731  OG1 THR A  49      -6.808 -10.711  -0.460  1.00  0.47           O  
ATOM    732  CG2 THR A  49      -8.361 -12.271   0.353  1.00  0.45           C  
ATOM    733  H   THR A  49      -8.263  -9.130  -2.027  1.00  0.14           H  
ATOM    734  HA  THR A  49      -9.940 -10.217   0.150  1.00  0.13           H  
ATOM    735  HB  THR A  49      -7.611 -10.559   1.445  1.00  0.29           H  
ATOM    736  HG1 THR A  49      -6.503 -11.599  -0.661  1.00  1.26           H  
ATOM    737 HG21 THR A  49      -9.332 -12.379   0.813  1.00  1.46           H  
ATOM    738 HG22 THR A  49      -8.423 -12.571  -0.682  1.00  0.58           H  
ATOM    739 HG23 THR A  49      -7.654 -12.907   0.866  1.00  1.07           H  
ATOM    740  N   LYS A  50      -8.914  -7.454  -0.318  1.00  0.07           N  
ATOM    741  CA  LYS A  50      -8.732  -6.067   0.198  1.00  0.05           C  
ATOM    742  C   LYS A  50      -7.363  -5.941   0.868  1.00  0.04           C  
ATOM    743  O   LYS A  50      -7.261  -5.669   2.048  1.00  0.02           O  
ATOM    744  CB  LYS A  50      -9.836  -5.757   1.207  1.00  0.05           C  
ATOM    745  CG  LYS A  50     -11.197  -5.965   0.538  1.00  0.11           C  
ATOM    746  CD  LYS A  50     -12.051  -4.714   0.746  1.00  1.24           C  
ATOM    747  CE  LYS A  50     -13.412  -4.917   0.076  1.00  1.53           C  
ATOM    748  NZ  LYS A  50     -13.327  -4.616  -1.381  1.00  3.18           N  
ATOM    749  H   LYS A  50      -9.140  -7.605  -1.259  1.00  0.09           H  
ATOM    750  HA  LYS A  50      -8.793  -5.375  -0.622  1.00  0.06           H  
ATOM    751  HB2 LYS A  50      -9.747  -6.413   2.061  1.00  0.06           H  
ATOM    752  HB3 LYS A  50      -9.748  -4.733   1.539  1.00  0.03           H  
ATOM    753  HG2 LYS A  50     -11.058  -6.138  -0.519  1.00  0.75           H  
ATOM    754  HG3 LYS A  50     -11.689  -6.820   0.976  1.00  0.74           H  
ATOM    755  HD2 LYS A  50     -12.191  -4.541   1.804  1.00  1.45           H  
ATOM    756  HD3 LYS A  50     -11.557  -3.859   0.310  1.00  2.06           H  
ATOM    757  HE2 LYS A  50     -13.731  -5.942   0.206  1.00  1.25           H  
ATOM    758  HE3 LYS A  50     -14.141  -4.262   0.530  1.00  1.88           H  
ATOM    759  HZ1 LYS A  50     -12.337  -4.694  -1.694  1.00  3.65           H  
ATOM    760  HZ2 LYS A  50     -13.913  -5.293  -1.910  1.00  3.53           H  
ATOM    761  HZ3 LYS A  50     -13.670  -3.650  -1.556  1.00  3.92           H  
ATOM    762  N   THR A  51      -6.342  -6.145   0.089  1.00  0.05           N  
ATOM    763  CA  THR A  51      -4.954  -6.058   0.635  1.00  0.03           C  
ATOM    764  C   THR A  51      -4.045  -5.353  -0.387  1.00  0.05           C  
ATOM    765  O   THR A  51      -3.825  -5.857  -1.468  1.00  0.08           O  
ATOM    766  CB  THR A  51      -4.455  -7.496   0.888  1.00  0.07           C  
ATOM    767  OG1 THR A  51      -5.264  -7.971   1.958  1.00  0.20           O  
ATOM    768  CG2 THR A  51      -3.019  -7.549   1.424  1.00  0.06           C  
ATOM    769  H   THR A  51      -6.485  -6.359  -0.858  1.00  0.06           H  
ATOM    770  HA  THR A  51      -4.959  -5.507   1.565  1.00  0.02           H  
ATOM    771  HB  THR A  51      -4.566  -8.116   0.019  1.00  0.16           H  
ATOM    772  HG1 THR A  51      -5.873  -8.623   1.602  1.00  1.21           H  
ATOM    773 HG21 THR A  51      -2.500  -6.636   1.196  1.00  0.83           H  
ATOM    774 HG22 THR A  51      -3.035  -7.691   2.494  1.00  0.96           H  
ATOM    775 HG23 THR A  51      -2.496  -8.375   0.967  1.00  0.82           H  
ATOM    776  N   PHE A  52      -3.534  -4.202  -0.030  1.00  0.05           N  
ATOM    777  CA  PHE A  52      -2.646  -3.490  -0.983  1.00  0.07           C  
ATOM    778  C   PHE A  52      -1.254  -4.112  -0.924  1.00  0.06           C  
ATOM    779  O   PHE A  52      -0.935  -4.824   0.007  1.00  0.04           O  
ATOM    780  CB  PHE A  52      -2.550  -2.028  -0.593  1.00  0.07           C  
ATOM    781  CG  PHE A  52      -3.250  -1.166  -1.644  1.00  0.11           C  
ATOM    782  CD1 PHE A  52      -2.584  -0.743  -2.785  1.00  0.14           C  
ATOM    783  CD2 PHE A  52      -4.561  -0.798  -1.464  1.00  0.12           C  
ATOM    784  CE1 PHE A  52      -3.236   0.044  -3.718  1.00  0.18           C  
ATOM    785  CE2 PHE A  52      -5.203  -0.011  -2.384  1.00  0.16           C  
ATOM    786  CZ  PHE A  52      -4.542   0.416  -3.507  1.00  0.19           C  
ATOM    787  H   PHE A  52      -3.712  -3.824   0.857  1.00  0.04           H  
ATOM    788  HA  PHE A  52      -3.049  -3.569  -1.976  1.00  0.09           H  
ATOM    789  HB2 PHE A  52      -3.025  -1.874   0.366  1.00  0.07           H  
ATOM    790  HB3 PHE A  52      -1.516  -1.737  -0.527  1.00  0.07           H  
ATOM    791  HD1 PHE A  52      -1.553  -1.027  -2.945  1.00  0.12           H  
ATOM    792  HD2 PHE A  52      -5.098  -1.173  -0.624  1.00  0.10           H  
ATOM    793  HE1 PHE A  52      -2.736   0.330  -4.632  1.00  0.20           H  
ATOM    794  HE2 PHE A  52      -6.229   0.277  -2.218  1.00  0.17           H  
ATOM    795  HZ  PHE A  52      -5.037   1.069  -4.206  1.00  0.22           H  
ATOM    796  N   THR A  53      -0.451  -3.839  -1.905  1.00  0.07           N  
ATOM    797  CA  THR A  53       0.916  -4.413  -1.885  1.00  0.06           C  
ATOM    798  C   THR A  53       1.845  -3.587  -2.771  1.00  0.10           C  
ATOM    799  O   THR A  53       1.430  -3.042  -3.770  1.00  0.33           O  
ATOM    800  CB  THR A  53       0.857  -5.851  -2.396  1.00  0.11           C  
ATOM    801  OG1 THR A  53       0.074  -6.547  -1.429  1.00  0.14           O  
ATOM    802  CG2 THR A  53       2.231  -6.515  -2.356  1.00  0.10           C  
ATOM    803  H   THR A  53      -0.744  -3.276  -2.650  1.00  0.10           H  
ATOM    804  HA  THR A  53       1.290  -4.411  -0.875  1.00  0.06           H  
ATOM    805  HB  THR A  53       0.419  -5.914  -3.372  1.00  0.15           H  
ATOM    806  HG1 THR A  53      -0.850  -6.346  -1.597  1.00  0.87           H  
ATOM    807 HG21 THR A  53       2.920  -5.893  -1.801  1.00  0.94           H  
ATOM    808 HG22 THR A  53       2.156  -7.479  -1.873  1.00  0.94           H  
ATOM    809 HG23 THR A  53       2.602  -6.648  -3.361  1.00  1.03           H  
ATOM    810  N   VAL A  54       3.083  -3.506  -2.380  1.00  0.12           N  
ATOM    811  CA  VAL A  54       4.056  -2.725  -3.187  1.00  0.11           C  
ATOM    812  C   VAL A  54       5.443  -3.351  -3.044  1.00  0.11           C  
ATOM    813  O   VAL A  54       5.763  -3.919  -2.020  1.00  0.11           O  
ATOM    814  CB  VAL A  54       4.077  -1.276  -2.681  1.00  0.12           C  
ATOM    815  CG1 VAL A  54       4.681  -1.245  -1.284  1.00  0.15           C  
ATOM    816  CG2 VAL A  54       4.927  -0.408  -3.610  1.00  0.13           C  
ATOM    817  H   VAL A  54       3.375  -3.958  -1.557  1.00  0.29           H  
ATOM    818  HA  VAL A  54       3.755  -2.741  -4.223  1.00  0.10           H  
ATOM    819  HB  VAL A  54       3.069  -0.890  -2.647  1.00  0.12           H  
ATOM    820 HG11 VAL A  54       4.217  -2.005  -0.679  1.00  1.09           H  
ATOM    821 HG12 VAL A  54       5.744  -1.429  -1.339  1.00  0.93           H  
ATOM    822 HG13 VAL A  54       4.510  -0.279  -0.836  1.00  0.84           H  
ATOM    823 HG21 VAL A  54       5.867  -0.894  -3.812  1.00  1.13           H  
ATOM    824 HG22 VAL A  54       4.404  -0.247  -4.535  1.00  0.96           H  
ATOM    825 HG23 VAL A  54       5.119   0.546  -3.140  1.00  1.08           H  
ATOM    826  N   THR A  55       6.233  -3.232  -4.065  1.00  0.11           N  
ATOM    827  CA  THR A  55       7.603  -3.825  -4.003  1.00  0.12           C  
ATOM    828  C   THR A  55       8.602  -2.927  -4.741  1.00  0.12           C  
ATOM    829  O   THR A  55       8.486  -2.716  -5.932  1.00  0.14           O  
ATOM    830  CB  THR A  55       7.576  -5.205  -4.661  1.00  0.16           C  
ATOM    831  OG1 THR A  55       6.618  -5.946  -3.913  1.00  0.25           O  
ATOM    832  CG2 THR A  55       8.898  -5.944  -4.471  1.00  0.16           C  
ATOM    833  H   THR A  55       5.937  -2.748  -4.863  1.00  0.11           H  
ATOM    834  HA  THR A  55       7.904  -3.930  -2.970  1.00  0.12           H  
ATOM    835  HB  THR A  55       7.304  -5.153  -5.700  1.00  0.16           H  
ATOM    836  HG1 THR A  55       6.330  -6.687  -4.450  1.00  0.81           H  
ATOM    837 HG21 THR A  55       9.482  -5.461  -3.701  1.00  1.16           H  
ATOM    838 HG22 THR A  55       8.704  -6.966  -4.183  1.00  1.02           H  
ATOM    839 HG23 THR A  55       9.454  -5.935  -5.393  1.00  1.04           H  
ATOM    840  N   GLU A  56       9.563  -2.416  -4.020  1.00  0.10           N  
ATOM    841  CA  GLU A  56      10.575  -1.532  -4.672  1.00  0.09           C  
ATOM    842  C   GLU A  56      11.324  -2.305  -5.762  1.00  0.08           C  
ATOM    843  O   GLU A  56      11.777  -1.641  -6.680  1.00  1.02           O  
ATOM    844  CB  GLU A  56      11.570  -1.044  -3.619  1.00  0.09           C  
ATOM    845  CG  GLU A  56      11.761   0.467  -3.765  1.00  0.11           C  
ATOM    846  CD  GLU A  56      12.311   0.775  -5.157  1.00  1.00           C  
ATOM    847  OE1 GLU A  56      13.520   0.673  -5.297  1.00  1.20           O  
ATOM    848  OE2 GLU A  56      11.493   1.096  -6.005  1.00  2.24           O  
ATOM    849  OXT GLU A  56      11.400  -3.513  -5.616  1.00  1.12           O  
ATOM    850  H   GLU A  56       9.619  -2.610  -3.061  1.00  0.10           H  
ATOM    851  HA  GLU A  56      10.078  -0.685  -5.112  1.00  0.09           H  
ATOM    852  HB2 GLU A  56      11.193  -1.267  -2.635  1.00  0.12           H  
ATOM    853  HB3 GLU A  56      12.519  -1.545  -3.755  1.00  0.07           H  
ATOM    854  HG2 GLU A  56      10.813   0.971  -3.635  1.00  0.88           H  
ATOM    855  HG3 GLU A  56      12.457   0.821  -3.020  1.00  0.83           H  
TER     856      GLU A  56                                                      
ENDMDL                                                                          
