# Supplementary material for: Comparative Performance of High-Throughput Methods for Protein pKa Predictions
Source: J Chem Inf Model. 2023 Aug 8;63(16):5169–81. doi: 10.1021/acs.jcim.3c00165 (PMC10466379; doi:10.1021/acs.jcim.3c00165)
Supplement: Supplementary file 3 — ci3c00165_si_003.zip [file ci3c00165_si_003.zip › curated_pdbs/1fmh_curated_10.pdb]

MODEL       10                                                                  
ATOM      7  N   GLU A   1     -19.598  -1.264  -4.711  1.00  0.00           N  
ATOM      8  CA  GLU A   1     -20.299  -2.052  -3.710  1.00  0.00           C  
ATOM      9  C   GLU A   1     -19.374  -2.364  -2.544  1.00  0.00           C  
ATOM     10  O   GLU A   1     -18.152  -2.391  -2.707  1.00  0.00           O  
ATOM     11  CB  GLU A   1     -20.844  -3.351  -4.318  1.00  0.00           C  
ATOM     12  CG  GLU A   1     -21.734  -4.152  -3.373  1.00  0.00           C  
ATOM     13  CD  GLU A   1     -22.916  -3.360  -2.839  1.00  0.00           C  
ATOM     14  OE1 GLU A   1     -23.076  -2.178  -3.206  1.00  0.00           O  
ATOM     15  OE2 GLU A   1     -23.689  -3.919  -2.035  1.00  0.00           O  
ATOM     16  H   GLU A   1     -19.300  -1.697  -5.546  1.00  0.00           H  
ATOM     17  HA  GLU A   1     -21.125  -1.462  -3.348  1.00  0.00           H  
ATOM     18  HB2 GLU A   1     -21.417  -3.112  -5.199  1.00  0.00           H  
ATOM     19  HB3 GLU A   1     -20.011  -3.976  -4.602  1.00  0.00           H  
ATOM     20  HG2 GLU A   1     -22.112  -5.014  -3.901  1.00  0.00           H  
ATOM     21  HG3 GLU A   1     -21.136  -4.480  -2.537  1.00  0.00           H  
ATOM     22  N   VAL A   2     -19.963  -2.595  -1.372  1.00  0.00           N  
ATOM     23  CA  VAL A   2     -19.206  -2.905  -0.166  1.00  0.00           C  
ATOM     24  C   VAL A   2     -18.187  -4.009  -0.427  1.00  0.00           C  
ATOM     25  O   VAL A   2     -16.993  -3.809  -0.234  1.00  0.00           O  
ATOM     26  CB  VAL A   2     -20.129  -3.347   0.990  1.00  0.00           C  
ATOM     27  CG1 VAL A   2     -19.329  -3.535   2.269  1.00  0.00           C  
ATOM     28  CG2 VAL A   2     -21.250  -2.341   1.208  1.00  0.00           C  
ATOM     29  H   VAL A   2     -20.940  -2.555  -1.320  1.00  0.00           H  
ATOM     30  HA  VAL A   2     -18.683  -2.010   0.141  1.00  0.00           H  
ATOM     31  HB  VAL A   2     -20.569  -4.295   0.729  1.00  0.00           H  
ATOM     32 HG11 VAL A   2     -18.403  -4.043   2.041  1.00  0.00           H  
ATOM     33 HG12 VAL A   2     -19.113  -2.569   2.702  1.00  0.00           H  
ATOM     34 HG13 VAL A   2     -19.901  -4.124   2.968  1.00  0.00           H  
ATOM     35 HG21 VAL A   2     -21.297  -1.667   0.367  1.00  0.00           H  
ATOM     36 HG22 VAL A   2     -22.190  -2.864   1.302  1.00  0.00           H  
ATOM     37 HG23 VAL A   2     -21.059  -1.776   2.110  1.00  0.00           H  
ATOM     38  N   ALA A   3     -18.677  -5.164  -0.875  1.00  0.00           N  
ATOM     39  CA  ALA A   3     -17.826  -6.317  -1.169  1.00  0.00           C  
ATOM     40  C   ALA A   3     -16.655  -5.943  -2.066  1.00  0.00           C  
ATOM     41  O   ALA A   3     -15.514  -6.319  -1.803  1.00  0.00           O  
ATOM     42  CB  ALA A   3     -18.649  -7.414  -1.818  1.00  0.00           C  
ATOM     43  H   ALA A   3     -19.643  -5.244  -1.008  1.00  0.00           H  
ATOM     44  HA  ALA A   3     -17.443  -6.696  -0.233  1.00  0.00           H  
ATOM     45  HB1 ALA A   3     -19.681  -7.100  -1.875  1.00  0.00           H  
ATOM     46  HB2 ALA A   3     -18.273  -7.602  -2.811  1.00  0.00           H  
ATOM     47  HB3 ALA A   3     -18.578  -8.313  -1.227  1.00  0.00           H  
ATOM     48  N   GLN A   4     -16.949  -5.195  -3.116  1.00  0.00           N  
ATOM     49  CA  GLN A   4     -15.934  -4.752  -4.063  1.00  0.00           C  
ATOM     50  C   GLN A   4     -14.871  -3.922  -3.364  1.00  0.00           C  
ATOM     51  O   GLN A   4     -13.675  -4.076  -3.604  1.00  0.00           O  
ATOM     52  CB  GLN A   4     -16.578  -3.898  -5.145  1.00  0.00           C  
ATOM     53  CG  GLN A   4     -17.737  -4.576  -5.862  1.00  0.00           C  
ATOM     54  CD  GLN A   4     -17.324  -5.846  -6.584  1.00  0.00           C  
ATOM     55  OE1 GLN A   4     -16.971  -6.848  -5.959  1.00  0.00           O  
ATOM     56  NE2 GLN A   4     -17.348  -5.809  -7.905  1.00  0.00           N  
ATOM     57  H   GLN A   4     -17.878  -4.927  -3.261  1.00  0.00           H  
ATOM     58  HA  GLN A   4     -15.479  -5.620  -4.513  1.00  0.00           H  
ATOM     59  HB2 GLN A   4     -16.946  -2.993  -4.680  1.00  0.00           H  
ATOM     60  HB3 GLN A   4     -15.830  -3.639  -5.878  1.00  0.00           H  
ATOM     61  HG2 GLN A   4     -18.494  -4.825  -5.133  1.00  0.00           H  
ATOM     62  HG3 GLN A   4     -18.150  -3.885  -6.583  1.00  0.00           H  
ATOM     63 HE21 GLN A   4     -17.630  -4.973  -8.341  1.00  0.00           H  
ATOM     64 HE22 GLN A   4     -17.080  -6.613  -8.395  1.00  0.00           H  
ATOM     65  N   LEU A   5     -15.332  -3.037  -2.498  1.00  0.00           N  
ATOM     66  CA  LEU A   5     -14.456  -2.162  -1.756  1.00  0.00           C  
ATOM     67  C   LEU A   5     -13.619  -2.953  -0.766  1.00  0.00           C  
ATOM     68  O   LEU A   5     -12.456  -2.635  -0.552  1.00  0.00           O  
ATOM     69  CB  LEU A   5     -15.285  -1.101  -1.048  1.00  0.00           C  
ATOM     70  CG  LEU A   5     -15.963  -0.096  -1.976  1.00  0.00           C  
ATOM     71  CD1 LEU A   5     -16.876   0.821  -1.187  1.00  0.00           C  
ATOM     72  CD2 LEU A   5     -14.926   0.711  -2.742  1.00  0.00           C  
ATOM     73  H   LEU A   5     -16.299  -2.971  -2.354  1.00  0.00           H  
ATOM     74  HA  LEU A   5     -13.796  -1.679  -2.459  1.00  0.00           H  
ATOM     75  HB2 LEU A   5     -16.054  -1.605  -0.482  1.00  0.00           H  
ATOM     76  HB3 LEU A   5     -14.645  -0.562  -0.365  1.00  0.00           H  
ATOM     77  HG  LEU A   5     -16.568  -0.635  -2.692  1.00  0.00           H  
ATOM     78 HD11 LEU A   5     -16.739   0.644  -0.129  1.00  0.00           H  
ATOM     79 HD12 LEU A   5     -16.636   1.850  -1.413  1.00  0.00           H  
ATOM     80 HD13 LEU A   5     -17.904   0.625  -1.454  1.00  0.00           H  
ATOM     81 HD21 LEU A   5     -13.936   0.342  -2.504  1.00  0.00           H  
ATOM     82 HD22 LEU A   5     -15.103   0.611  -3.803  1.00  0.00           H  
ATOM     83 HD23 LEU A   5     -15.002   1.750  -2.465  1.00  0.00           H  
ATOM     84  N   GLU A   6     -14.199  -3.995  -0.184  1.00  0.00           N  
ATOM     85  CA  GLU A   6     -13.468  -4.831   0.761  1.00  0.00           C  
ATOM     86  C   GLU A   6     -12.286  -5.474   0.053  1.00  0.00           C  
ATOM     87  O   GLU A   6     -11.190  -5.565   0.603  1.00  0.00           O  
ATOM     88  CB  GLU A   6     -14.360  -5.923   1.349  1.00  0.00           C  
ATOM     89  CG  GLU A   6     -15.724  -5.435   1.791  1.00  0.00           C  
ATOM     90  CD  GLU A   6     -16.410  -6.407   2.722  1.00  0.00           C  
ATOM     91  OE1 GLU A   6     -15.844  -6.706   3.794  1.00  0.00           O  
ATOM     92  OE2 GLU A   6     -17.513  -6.882   2.387  1.00  0.00           O  
ATOM     93  H   GLU A   6     -15.136  -4.213  -0.403  1.00  0.00           H  
ATOM     94  HA  GLU A   6     -13.099  -4.198   1.557  1.00  0.00           H  
ATOM     95  HB2 GLU A   6     -14.502  -6.694   0.605  1.00  0.00           H  
ATOM     96  HB3 GLU A   6     -13.862  -6.354   2.207  1.00  0.00           H  
ATOM     97  HG2 GLU A   6     -15.613  -4.485   2.288  1.00  0.00           H  
ATOM     98  HG3 GLU A   6     -16.343  -5.307   0.915  1.00  0.00           H  
ATOM     99  N   LYS A   7     -12.522  -5.901  -1.184  1.00  0.00           N  
ATOM    100  CA  LYS A   7     -11.485  -6.523  -1.999  1.00  0.00           C  
ATOM    101  C   LYS A   7     -10.430  -5.492  -2.373  1.00  0.00           C  
ATOM    102  O   LYS A   7      -9.242  -5.798  -2.471  1.00  0.00           O  
ATOM    103  CB  LYS A   7     -12.102  -7.120  -3.264  1.00  0.00           C  
ATOM    104  CG  LYS A   7     -13.254  -8.067  -2.987  1.00  0.00           C  
ATOM    105  CD  LYS A   7     -13.999  -8.428  -4.260  1.00  0.00           C  
ATOM    106  CE  LYS A   7     -15.263  -9.210  -3.950  1.00  0.00           C  
ATOM    107  NZ  LYS A   7     -16.009  -9.575  -5.182  1.00  0.00           N  
ATOM    108  H   LYS A   7     -13.426  -5.783  -1.565  1.00  0.00           H  
ATOM    109  HA  LYS A   7     -11.026  -7.310  -1.417  1.00  0.00           H  
ATOM    110  HB2 LYS A   7     -12.466  -6.316  -3.887  1.00  0.00           H  
ATOM    111  HB3 LYS A   7     -11.340  -7.663  -3.801  1.00  0.00           H  
ATOM    112  HG2 LYS A   7     -12.866  -8.971  -2.541  1.00  0.00           H  
ATOM    113  HG3 LYS A   7     -13.939  -7.591  -2.302  1.00  0.00           H  
ATOM    114  HD2 LYS A   7     -14.266  -7.520  -4.780  1.00  0.00           H  
ATOM    115  HD3 LYS A   7     -13.356  -9.031  -4.886  1.00  0.00           H  
ATOM    116  HE2 LYS A   7     -14.993 -10.114  -3.423  1.00  0.00           H  
ATOM    117  HE3 LYS A   7     -15.897  -8.605  -3.320  1.00  0.00           H  
ATOM    118  HZ1 LYS A   7     -15.525  -9.194  -6.024  1.00  0.00           H  
ATOM    119  HZ2 LYS A   7     -16.070 -10.612  -5.268  1.00  0.00           H  
ATOM    120  HZ3 LYS A   7     -16.975  -9.182  -5.144  1.00  0.00           H  
ATOM    121  N   GLU A   8     -10.883  -4.264  -2.577  1.00  0.00           N  
ATOM    122  CA  GLU A   8     -10.008  -3.159  -2.936  1.00  0.00           C  
ATOM    123  C   GLU A   8      -9.169  -2.740  -1.729  1.00  0.00           C  
ATOM    124  O   GLU A   8      -7.959  -2.530  -1.836  1.00  0.00           O  
ATOM    125  CB  GLU A   8     -10.859  -1.994  -3.434  1.00  0.00           C  
ATOM    126  CG  GLU A   8     -10.064  -0.850  -4.023  1.00  0.00           C  
ATOM    127  CD  GLU A   8      -9.277  -1.253  -5.254  1.00  0.00           C  
ATOM    128  OE1 GLU A   8      -9.885  -1.770  -6.211  1.00  0.00           O  
ATOM    129  OE2 GLU A   8      -8.045  -1.043  -5.277  1.00  0.00           O  
ATOM    130  H   GLU A   8     -11.845  -4.091  -2.482  1.00  0.00           H  
ATOM    131  HA  GLU A   8      -9.352  -3.491  -3.728  1.00  0.00           H  
ATOM    132  HB2 GLU A   8     -11.536  -2.358  -4.194  1.00  0.00           H  
ATOM    133  HB3 GLU A   8     -11.438  -1.610  -2.606  1.00  0.00           H  
ATOM    134  HG2 GLU A   8     -10.752  -0.067  -4.290  1.00  0.00           H  
ATOM    135  HG3 GLU A   8      -9.375  -0.485  -3.274  1.00  0.00           H  
ATOM    136  N   VAL A   9      -9.817  -2.649  -0.573  1.00  0.00           N  
ATOM    137  CA  VAL A   9      -9.139  -2.291   0.663  1.00  0.00           C  
ATOM    138  C   VAL A   9      -8.113  -3.367   0.998  1.00  0.00           C  
ATOM    139  O   VAL A   9      -6.973  -3.067   1.350  1.00  0.00           O  
ATOM    140  CB  VAL A   9     -10.133  -2.120   1.840  1.00  0.00           C  
ATOM    141  CG1 VAL A   9      -9.397  -1.968   3.161  1.00  0.00           C  
ATOM    142  CG2 VAL A   9     -11.033  -0.915   1.612  1.00  0.00           C  
ATOM    143  H   VAL A   9     -10.781  -2.845  -0.551  1.00  0.00           H  
ATOM    144  HA  VAL A   9      -8.625  -1.353   0.506  1.00  0.00           H  
ATOM    145  HB  VAL A   9     -10.757  -3.002   1.895  1.00  0.00           H  
ATOM    146 HG11 VAL A   9      -8.678  -2.764   3.267  1.00  0.00           H  
ATOM    147 HG12 VAL A   9      -8.885  -1.017   3.180  1.00  0.00           H  
ATOM    148 HG13 VAL A   9     -10.105  -2.009   3.977  1.00  0.00           H  
ATOM    149 HG21 VAL A   9     -10.494  -0.163   1.057  1.00  0.00           H  
ATOM    150 HG22 VAL A   9     -11.907  -1.217   1.054  1.00  0.00           H  
ATOM    151 HG23 VAL A   9     -11.340  -0.508   2.567  1.00  0.00           H  
ATOM    152  N   ALA A  10      -8.522  -4.622   0.845  1.00  0.00           N  
ATOM    153  CA  ALA A  10      -7.643  -5.753   1.100  1.00  0.00           C  
ATOM    154  C   ALA A  10      -6.506  -5.781   0.086  1.00  0.00           C  
ATOM    155  O   ALA A  10      -5.423  -6.287   0.368  1.00  0.00           O  
ATOM    156  CB  ALA A  10      -8.422  -7.059   1.058  1.00  0.00           C  
ATOM    157  H   ALA A  10      -9.441  -4.790   0.536  1.00  0.00           H  
ATOM    158  HA  ALA A  10      -7.229  -5.636   2.089  1.00  0.00           H  
ATOM    159  HB1 ALA A  10      -9.425  -6.872   0.699  1.00  0.00           H  
ATOM    160  HB2 ALA A  10      -7.926  -7.754   0.395  1.00  0.00           H  
ATOM    161  HB3 ALA A  10      -8.470  -7.480   2.051  1.00  0.00           H  
ATOM    162  N   GLN A  11      -6.758  -5.215  -1.089  1.00  0.00           N  
ATOM    163  CA  GLN A  11      -5.759  -5.151  -2.144  1.00  0.00           C  
ATOM    164  C   GLN A  11      -4.650  -4.213  -1.714  1.00  0.00           C  
ATOM    165  O   GLN A  11      -3.465  -4.549  -1.761  1.00  0.00           O  
ATOM    166  CB  GLN A  11      -6.393  -4.644  -3.443  1.00  0.00           C  
ATOM    167  CG  GLN A  11      -5.509  -4.813  -4.669  1.00  0.00           C  
ATOM    168  CD  GLN A  11      -5.345  -6.261  -5.102  1.00  0.00           C  
ATOM    169  OE1 GLN A  11      -4.623  -6.551  -6.055  1.00  0.00           O  
ATOM    170  NE2 GLN A  11      -6.014  -7.178  -4.416  1.00  0.00           N  
ATOM    171  H   GLN A  11      -7.638  -4.816  -1.247  1.00  0.00           H  
ATOM    172  HA  GLN A  11      -5.357  -6.141  -2.298  1.00  0.00           H  
ATOM    173  HB2 GLN A  11      -7.316  -5.175  -3.611  1.00  0.00           H  
ATOM    174  HB3 GLN A  11      -6.613  -3.593  -3.331  1.00  0.00           H  
ATOM    175  HG2 GLN A  11      -5.945  -4.259  -5.487  1.00  0.00           H  
ATOM    176  HG3 GLN A  11      -4.533  -4.409  -4.445  1.00  0.00           H  
ATOM    177 HE21 GLN A  11      -6.576  -6.882  -3.672  1.00  0.00           H  
ATOM    178 HE22 GLN A  11      -5.921  -8.124  -4.687  1.00  0.00           H  
ATOM    179  N   ALA A  12      -5.057  -3.035  -1.268  1.00  0.00           N  
ATOM    180  CA  ALA A  12      -4.123  -2.032  -0.798  1.00  0.00           C  
ATOM    181  C   ALA A  12      -3.437  -2.502   0.473  1.00  0.00           C  
ATOM    182  O   ALA A  12      -2.230  -2.341   0.619  1.00  0.00           O  
ATOM    183  CB  ALA A  12      -4.829  -0.712  -0.571  1.00  0.00           C  
ATOM    184  H   ALA A  12      -6.022  -2.843  -1.244  1.00  0.00           H  
ATOM    185  HA  ALA A  12      -3.379  -1.890  -1.561  1.00  0.00           H  
ATOM    186  HB1 ALA A  12      -5.731  -0.682  -1.164  1.00  0.00           H  
ATOM    187  HB2 ALA A  12      -5.079  -0.614   0.475  1.00  0.00           H  
ATOM    188  HB3 ALA A  12      -4.177   0.098  -0.864  1.00  0.00           H  
ATOM    189  N   GLU A  13      -4.213  -3.104   1.373  1.00  0.00           N  
ATOM    190  CA  GLU A  13      -3.683  -3.627   2.628  1.00  0.00           C  
ATOM    191  C   GLU A  13      -2.615  -4.683   2.358  1.00  0.00           C  
ATOM    192  O   GLU A  13      -1.579  -4.705   3.015  1.00  0.00           O  
ATOM    193  CB  GLU A  13      -4.812  -4.224   3.476  1.00  0.00           C  
ATOM    194  CG  GLU A  13      -5.427  -3.250   4.470  1.00  0.00           C  
ATOM    195  CD  GLU A  13      -4.521  -2.960   5.654  1.00  0.00           C  
ATOM    196  OE1 GLU A  13      -3.392  -3.487   5.698  1.00  0.00           O  
ATOM    197  OE2 GLU A  13      -4.943  -2.213   6.561  1.00  0.00           O  
ATOM    198  H   GLU A  13      -5.171  -3.212   1.181  1.00  0.00           H  
ATOM    199  HA  GLU A  13      -3.235  -2.805   3.166  1.00  0.00           H  
ATOM    200  HB2 GLU A  13      -5.596  -4.564   2.816  1.00  0.00           H  
ATOM    201  HB3 GLU A  13      -4.425  -5.071   4.026  1.00  0.00           H  
ATOM    202  HG2 GLU A  13      -5.633  -2.322   3.960  1.00  0.00           H  
ATOM    203  HG3 GLU A  13      -6.353  -3.670   4.838  1.00  0.00           H  
ATOM    204  N   ALA A  14      -2.870  -5.542   1.374  1.00  0.00           N  
ATOM    205  CA  ALA A  14      -1.924  -6.588   1.002  1.00  0.00           C  
ATOM    206  C   ALA A  14      -0.596  -5.975   0.579  1.00  0.00           C  
ATOM    207  O   ALA A  14       0.463  -6.352   1.086  1.00  0.00           O  
ATOM    208  CB  ALA A  14      -2.489  -7.447  -0.117  1.00  0.00           C  
ATOM    209  H   ALA A  14      -3.714  -5.463   0.876  1.00  0.00           H  
ATOM    210  HA  ALA A  14      -1.761  -7.217   1.866  1.00  0.00           H  
ATOM    211  HB1 ALA A  14      -3.494  -7.123  -0.346  1.00  0.00           H  
ATOM    212  HB2 ALA A  14      -1.870  -7.349  -0.996  1.00  0.00           H  
ATOM    213  HB3 ALA A  14      -2.508  -8.480   0.197  1.00  0.00           H  
ATOM    214  N   GLU A  15      -0.668  -5.010  -0.331  1.00  0.00           N  
ATOM    215  CA  GLU A  15       0.520  -4.319  -0.805  1.00  0.00           C  
ATOM    216  C   GLU A  15       1.170  -3.555   0.337  1.00  0.00           C  
ATOM    217  O   GLU A  15       2.365  -3.677   0.568  1.00  0.00           O  
ATOM    218  CB  GLU A  15       0.180  -3.344  -1.932  1.00  0.00           C  
ATOM    219  CG  GLU A  15      -0.031  -3.999  -3.284  1.00  0.00           C  
ATOM    220  CD  GLU A  15      -0.350  -2.989  -4.370  1.00  0.00           C  
ATOM    221  OE1 GLU A  15      -0.566  -1.802  -4.044  1.00  0.00           O  
ATOM    222  OE2 GLU A  15      -0.383  -3.374  -5.558  1.00  0.00           O  
ATOM    223  H   GLU A  15      -1.548  -4.746  -0.679  1.00  0.00           H  
ATOM    224  HA  GLU A  15       1.214  -5.058  -1.174  1.00  0.00           H  
ATOM    225  HB2 GLU A  15      -0.724  -2.813  -1.671  1.00  0.00           H  
ATOM    226  HB3 GLU A  15       0.986  -2.630  -2.024  1.00  0.00           H  
ATOM    227  HG2 GLU A  15       0.870  -4.527  -3.557  1.00  0.00           H  
ATOM    228  HG3 GLU A  15      -0.848  -4.696  -3.208  1.00  0.00           H  
ATOM    229  N   ASN A  16       0.357  -2.775   1.045  1.00  0.00           N  
ATOM    230  CA  ASN A  16       0.811  -1.966   2.178  1.00  0.00           C  
ATOM    231  C   ASN A  16       1.580  -2.825   3.177  1.00  0.00           C  
ATOM    232  O   ASN A  16       2.650  -2.442   3.655  1.00  0.00           O  
ATOM    233  CB  ASN A  16      -0.411  -1.327   2.853  1.00  0.00           C  
ATOM    234  CG  ASN A  16      -0.085  -0.124   3.721  1.00  0.00           C  
ATOM    235  OD1 ASN A  16       0.608  -0.230   4.730  1.00  0.00           O  
ATOM    236  ND2 ASN A  16      -0.608   1.035   3.339  1.00  0.00           N  
ATOM    237  H   ASN A  16      -0.596  -2.740   0.796  1.00  0.00           H  
ATOM    238  HA  ASN A  16       1.461  -1.193   1.799  1.00  0.00           H  
ATOM    239  HB2 ASN A  16      -1.100  -1.008   2.088  1.00  0.00           H  
ATOM    240  HB3 ASN A  16      -0.894  -2.070   3.471  1.00  0.00           H  
ATOM    241 HD21 ASN A  16      -1.167   1.049   2.521  1.00  0.00           H  
ATOM    242 HD22 ASN A  16      -0.420   1.825   3.880  1.00  0.00           H  
ATOM    243  N   TYR A  17       1.028  -3.995   3.467  1.00  0.00           N  
ATOM    244  CA  TYR A  17       1.636  -4.939   4.393  1.00  0.00           C  
ATOM    245  C   TYR A  17       3.021  -5.361   3.903  1.00  0.00           C  
ATOM    246  O   TYR A  17       3.956  -5.507   4.691  1.00  0.00           O  
ATOM    247  CB  TYR A  17       0.731  -6.166   4.533  1.00  0.00           C  
ATOM    248  CG  TYR A  17       1.144  -7.124   5.624  1.00  0.00           C  
ATOM    249  CD1 TYR A  17       1.239  -6.704   6.943  1.00  0.00           C  
ATOM    250  CD2 TYR A  17       1.431  -8.451   5.334  1.00  0.00           C  
ATOM    251  CE1 TYR A  17       1.610  -7.580   7.945  1.00  0.00           C  
ATOM    252  CE2 TYR A  17       1.803  -9.332   6.329  1.00  0.00           C  
ATOM    253  CZ  TYR A  17       1.891  -8.894   7.633  1.00  0.00           C  
ATOM    254  OH  TYR A  17       2.265  -9.771   8.629  1.00  0.00           O  
ATOM    255  H   TYR A  17       0.174  -4.236   3.037  1.00  0.00           H  
ATOM    256  HA  TYR A  17       1.732  -4.456   5.354  1.00  0.00           H  
ATOM    257  HB2 TYR A  17      -0.276  -5.838   4.745  1.00  0.00           H  
ATOM    258  HB3 TYR A  17       0.733  -6.708   3.597  1.00  0.00           H  
ATOM    259  HD1 TYR A  17       1.022  -5.675   7.183  1.00  0.00           H  
ATOM    260  HD2 TYR A  17       1.361  -8.790   4.311  1.00  0.00           H  
ATOM    261  HE1 TYR A  17       1.678  -7.235   8.966  1.00  0.00           H  
ATOM    262  HE2 TYR A  17       2.022 -10.359   6.083  1.00  0.00           H  
ATOM    263  HH  TYR A  17       1.523  -9.901   9.240  1.00  0.00           H  
ATOM    264  N   GLN A  18       3.143  -5.553   2.597  1.00  0.00           N  
ATOM    265  CA  GLN A  18       4.408  -5.959   2.001  1.00  0.00           C  
ATOM    266  C   GLN A  18       5.370  -4.782   1.876  1.00  0.00           C  
ATOM    267  O   GLN A  18       6.579  -4.945   2.038  1.00  0.00           O  
ATOM    268  CB  GLN A  18       4.182  -6.585   0.626  1.00  0.00           C  
ATOM    269  CG  GLN A  18       3.440  -7.911   0.670  1.00  0.00           C  
ATOM    270  CD  GLN A  18       3.332  -8.550  -0.697  1.00  0.00           C  
ATOM    271  OE1 GLN A  18       2.717  -7.995  -1.609  1.00  0.00           O  
ATOM    272  NE2 GLN A  18       3.939  -9.712  -0.853  1.00  0.00           N  
ATOM    273  H   GLN A  18       2.361  -5.414   2.017  1.00  0.00           H  
ATOM    274  HA  GLN A  18       4.852  -6.698   2.650  1.00  0.00           H  
ATOM    275  HB2 GLN A  18       3.611  -5.898   0.022  1.00  0.00           H  
ATOM    276  HB3 GLN A  18       5.141  -6.751   0.159  1.00  0.00           H  
ATOM    277  HG2 GLN A  18       3.972  -8.583   1.326  1.00  0.00           H  
ATOM    278  HG3 GLN A  18       2.445  -7.742   1.053  1.00  0.00           H  
ATOM    279 HE21 GLN A  18       4.421 -10.093  -0.080  1.00  0.00           H  
ATOM    280 HE22 GLN A  18       3.900 -10.145  -1.733  1.00  0.00           H  
ATOM    281  N   LEU A  19       4.830  -3.602   1.584  1.00  0.00           N  
ATOM    282  CA  LEU A  19       5.646  -2.402   1.433  1.00  0.00           C  
ATOM    283  C   LEU A  19       6.424  -2.131   2.710  1.00  0.00           C  
ATOM    284  O   LEU A  19       7.617  -1.846   2.665  1.00  0.00           O  
ATOM    285  CB  LEU A  19       4.788  -1.185   1.081  1.00  0.00           C  
ATOM    286  CG  LEU A  19       3.877  -1.347  -0.138  1.00  0.00           C  
ATOM    287  CD1 LEU A  19       3.245  -0.020  -0.499  1.00  0.00           C  
ATOM    288  CD2 LEU A  19       4.635  -1.914  -1.327  1.00  0.00           C  
ATOM    289  H   LEU A  19       3.855  -3.538   1.460  1.00  0.00           H  
ATOM    290  HA  LEU A  19       6.348  -2.578   0.631  1.00  0.00           H  
ATOM    291  HB2 LEU A  19       4.173  -0.947   1.937  1.00  0.00           H  
ATOM    292  HB3 LEU A  19       5.448  -0.351   0.895  1.00  0.00           H  
ATOM    293  HG  LEU A  19       3.081  -2.034   0.109  1.00  0.00           H  
ATOM    294 HD11 LEU A  19       2.923   0.481   0.400  1.00  0.00           H  
ATOM    295 HD12 LEU A  19       3.970   0.594  -1.013  1.00  0.00           H  
ATOM    296 HD13 LEU A  19       2.397  -0.191  -1.144  1.00  0.00           H  
ATOM    297 HD21 LEU A  19       5.645  -1.537  -1.326  1.00  0.00           H  
ATOM    298 HD22 LEU A  19       4.652  -2.993  -1.259  1.00  0.00           H  
ATOM    299 HD23 LEU A  19       4.140  -1.620  -2.241  1.00  0.00           H  
ATOM    300  N   GLU A  20       5.747  -2.241   3.847  1.00  0.00           N  
ATOM    301  CA  GLU A  20       6.385  -2.023   5.138  1.00  0.00           C  
ATOM    302  C   GLU A  20       7.521  -3.019   5.344  1.00  0.00           C  
ATOM    303  O   GLU A  20       8.609  -2.651   5.793  1.00  0.00           O  
ATOM    304  CB  GLU A  20       5.359  -2.148   6.265  1.00  0.00           C  
ATOM    305  CG  GLU A  20       4.349  -1.011   6.304  1.00  0.00           C  
ATOM    306  CD  GLU A  20       4.985   0.314   6.664  1.00  0.00           C  
ATOM    307  OE1 GLU A  20       5.671   0.382   7.708  1.00  0.00           O  
ATOM    308  OE2 GLU A  20       4.799   1.295   5.921  1.00  0.00           O  
ATOM    309  H   GLU A  20       4.794  -2.484   3.818  1.00  0.00           H  
ATOM    310  HA  GLU A  20       6.794  -1.025   5.135  1.00  0.00           H  
ATOM    311  HB2 GLU A  20       4.819  -3.075   6.140  1.00  0.00           H  
ATOM    312  HB3 GLU A  20       5.879  -2.170   7.214  1.00  0.00           H  
ATOM    313  HG2 GLU A  20       3.891  -0.921   5.329  1.00  0.00           H  
ATOM    314  HG3 GLU A  20       3.590  -1.244   7.037  1.00  0.00           H  
ATOM    315  N   GLN A  21       7.267  -4.276   4.991  1.00  0.00           N  
ATOM    316  CA  GLN A  21       8.269  -5.331   5.113  1.00  0.00           C  
ATOM    317  C   GLN A  21       9.454  -5.046   4.197  1.00  0.00           C  
ATOM    318  O   GLN A  21      10.611  -5.220   4.587  1.00  0.00           O  
ATOM    319  CB  GLN A  21       7.662  -6.690   4.762  1.00  0.00           C  
ATOM    320  CG  GLN A  21       6.570  -7.140   5.722  1.00  0.00           C  
ATOM    321  CD  GLN A  21       5.864  -8.408   5.269  1.00  0.00           C  
ATOM    322  OE1 GLN A  21       5.002  -8.932   5.970  1.00  0.00           O  
ATOM    323  NE2 GLN A  21       6.217  -8.903   4.092  1.00  0.00           N  
ATOM    324  H   GLN A  21       6.385  -4.495   4.624  1.00  0.00           H  
ATOM    325  HA  GLN A  21       8.612  -5.349   6.136  1.00  0.00           H  
ATOM    326  HB2 GLN A  21       7.238  -6.638   3.770  1.00  0.00           H  
ATOM    327  HB3 GLN A  21       8.445  -7.434   4.770  1.00  0.00           H  
ATOM    328  HG2 GLN A  21       7.014  -7.323   6.688  1.00  0.00           H  
ATOM    329  HG3 GLN A  21       5.837  -6.350   5.809  1.00  0.00           H  
ATOM    330 HE21 GLN A  21       6.906  -8.433   3.580  1.00  0.00           H  
ATOM    331 HE22 GLN A  21       5.774  -9.722   3.781  1.00  0.00           H  
ATOM    332  N   GLU A  22       9.151  -4.607   2.981  1.00  0.00           N  
ATOM    333  CA  GLU A  22      10.170  -4.289   1.997  1.00  0.00           C  
ATOM    334  C   GLU A  22      10.996  -3.092   2.461  1.00  0.00           C  
ATOM    335  O   GLU A  22      12.225  -3.108   2.393  1.00  0.00           O  
ATOM    336  CB  GLU A  22       9.514  -3.983   0.654  1.00  0.00           C  
ATOM    337  CG  GLU A  22      10.473  -4.036  -0.517  1.00  0.00           C  
ATOM    338  CD  GLU A  22      10.869  -5.451  -0.881  1.00  0.00           C  
ATOM    339  OE1 GLU A  22       9.987  -6.225  -1.303  1.00  0.00           O  
ATOM    340  OE2 GLU A  22      12.062  -5.793  -0.765  1.00  0.00           O  
ATOM    341  H   GLU A  22       8.205  -4.492   2.735  1.00  0.00           H  
ATOM    342  HA  GLU A  22      10.817  -5.145   1.892  1.00  0.00           H  
ATOM    343  HB2 GLU A  22       8.728  -4.701   0.478  1.00  0.00           H  
ATOM    344  HB3 GLU A  22       9.084  -2.993   0.693  1.00  0.00           H  
ATOM    345  HG2 GLU A  22       9.998  -3.583  -1.371  1.00  0.00           H  
ATOM    346  HG3 GLU A  22      11.365  -3.482  -0.263  1.00  0.00           H  
ATOM    347  N   VAL A  23      10.308  -2.059   2.948  1.00  0.00           N  
ATOM    348  CA  VAL A  23      10.972  -0.861   3.437  1.00  0.00           C  
ATOM    349  C   VAL A  23      11.872  -1.199   4.616  1.00  0.00           C  
ATOM    350  O   VAL A  23      13.023  -0.774   4.659  1.00  0.00           O  
ATOM    351  CB  VAL A  23       9.952   0.232   3.834  1.00  0.00           C  
ATOM    352  CG1 VAL A  23      10.604   1.319   4.678  1.00  0.00           C  
ATOM    353  CG2 VAL A  23       9.327   0.841   2.587  1.00  0.00           C  
ATOM    354  H   VAL A  23       9.322  -2.111   2.987  1.00  0.00           H  
ATOM    355  HA  VAL A  23      11.585  -0.475   2.634  1.00  0.00           H  
ATOM    356  HB  VAL A  23       9.169  -0.226   4.417  1.00  0.00           H  
ATOM    357 HG11 VAL A  23      11.091   0.870   5.532  1.00  0.00           H  
ATOM    358 HG12 VAL A  23      11.336   1.848   4.085  1.00  0.00           H  
ATOM    359 HG13 VAL A  23       9.849   2.013   5.019  1.00  0.00           H  
ATOM    360 HG21 VAL A  23       9.448   0.160   1.755  1.00  0.00           H  
ATOM    361 HG22 VAL A  23       8.276   1.016   2.756  1.00  0.00           H  
ATOM    362 HG23 VAL A  23       9.816   1.775   2.357  1.00  0.00           H  
ATOM    363  N   ALA A  24      11.356  -1.984   5.558  1.00  0.00           N  
ATOM    364  CA  ALA A  24      12.140  -2.390   6.718  1.00  0.00           C  
ATOM    365  C   ALA A  24      13.399  -3.113   6.276  1.00  0.00           C  
ATOM    366  O   ALA A  24      14.482  -2.878   6.809  1.00  0.00           O  
ATOM    367  CB  ALA A  24      11.330  -3.285   7.642  1.00  0.00           C  
ATOM    368  H   ALA A  24      10.433  -2.310   5.461  1.00  0.00           H  
ATOM    369  HA  ALA A  24      12.415  -1.498   7.264  1.00  0.00           H  
ATOM    370  HB1 ALA A  24      10.916  -4.104   7.076  1.00  0.00           H  
ATOM    371  HB2 ALA A  24      11.974  -3.677   8.417  1.00  0.00           H  
ATOM    372  HB3 ALA A  24      10.532  -2.716   8.092  1.00  0.00           H  
ATOM    373  N   GLN A  25      13.248  -3.984   5.284  1.00  0.00           N  
ATOM    374  CA  GLN A  25      14.369  -4.739   4.752  1.00  0.00           C  
ATOM    375  C   GLN A  25      15.407  -3.795   4.164  1.00  0.00           C  
ATOM    376  O   GLN A  25      16.577  -3.873   4.504  1.00  0.00           O  
ATOM    377  CB  GLN A  25      13.897  -5.734   3.686  1.00  0.00           C  
ATOM    378  CG  GLN A  25      14.988  -6.680   3.206  1.00  0.00           C  
ATOM    379  CD  GLN A  25      15.462  -7.625   4.295  1.00  0.00           C  
ATOM    380  OE1 GLN A  25      15.892  -7.199   5.369  1.00  0.00           O  
ATOM    381  NE2 GLN A  25      15.407  -8.918   4.020  1.00  0.00           N  
ATOM    382  H   GLN A  25      12.356  -4.116   4.896  1.00  0.00           H  
ATOM    383  HA  GLN A  25      14.822  -5.283   5.566  1.00  0.00           H  
ATOM    384  HB2 GLN A  25      13.090  -6.326   4.096  1.00  0.00           H  
ATOM    385  HB3 GLN A  25      13.530  -5.183   2.834  1.00  0.00           H  
ATOM    386  HG2 GLN A  25      14.605  -7.268   2.386  1.00  0.00           H  
ATOM    387  HG3 GLN A  25      15.831  -6.097   2.864  1.00  0.00           H  
ATOM    388 HE21 GLN A  25      15.070  -9.192   3.140  1.00  0.00           H  
ATOM    389 HE22 GLN A  25      15.702  -9.553   4.710  1.00  0.00           H  
ATOM    390  N   LEU A  26      14.969  -2.899   3.290  1.00  0.00           N  
ATOM    391  CA  LEU A  26      15.870  -1.941   2.659  1.00  0.00           C  
ATOM    392  C   LEU A  26      16.527  -1.023   3.685  1.00  0.00           C  
ATOM    393  O   LEU A  26      17.729  -0.783   3.623  1.00  0.00           O  
ATOM    394  CB  LEU A  26      15.126  -1.123   1.610  1.00  0.00           C  
ATOM    395  CG  LEU A  26      14.620  -1.936   0.421  1.00  0.00           C  
ATOM    396  CD1 LEU A  26      13.818  -1.066  -0.530  1.00  0.00           C  
ATOM    397  CD2 LEU A  26      15.793  -2.571  -0.304  1.00  0.00           C  
ATOM    398  H   LEU A  26      14.011  -2.879   3.062  1.00  0.00           H  
ATOM    399  HA  LEU A  26      16.645  -2.508   2.165  1.00  0.00           H  
ATOM    400  HB2 LEU A  26      14.285  -0.638   2.086  1.00  0.00           H  
ATOM    401  HB3 LEU A  26      15.795  -0.360   1.238  1.00  0.00           H  
ATOM    402  HG  LEU A  26      13.976  -2.726   0.777  1.00  0.00           H  
ATOM    403 HD11 LEU A  26      14.434  -0.249  -0.878  1.00  0.00           H  
ATOM    404 HD12 LEU A  26      13.495  -1.656  -1.374  1.00  0.00           H  
ATOM    405 HD13 LEU A  26      12.954  -0.671  -0.017  1.00  0.00           H  
ATOM    406 HD21 LEU A  26      16.465  -1.798  -0.648  1.00  0.00           H  
ATOM    407 HD22 LEU A  26      16.318  -3.231   0.369  1.00  0.00           H  
ATOM    408 HD23 LEU A  26      15.429  -3.135  -1.150  1.00  0.00           H  
ATOM    409  N   GLU A  27      15.742  -0.529   4.636  1.00  0.00           N  
ATOM    410  CA  GLU A  27      16.261   0.347   5.687  1.00  0.00           C  
ATOM    411  C   GLU A  27      17.317  -0.385   6.507  1.00  0.00           C  
ATOM    412  O   GLU A  27      18.368   0.170   6.826  1.00  0.00           O  
ATOM    413  CB  GLU A  27      15.126   0.812   6.604  1.00  0.00           C  
ATOM    414  CG  GLU A  27      14.190   1.817   5.956  1.00  0.00           C  
ATOM    415  CD  GLU A  27      14.645   3.249   6.143  1.00  0.00           C  
ATOM    416  OE1 GLU A  27      15.803   3.565   5.794  1.00  0.00           O  
ATOM    417  OE2 GLU A  27      13.843   4.069   6.643  1.00  0.00           O  
ATOM    418  H   GLU A  27      14.787  -0.768   4.640  1.00  0.00           H  
ATOM    419  HA  GLU A  27      16.713   1.208   5.215  1.00  0.00           H  
ATOM    420  HB2 GLU A  27      14.546  -0.047   6.907  1.00  0.00           H  
ATOM    421  HB3 GLU A  27      15.554   1.270   7.483  1.00  0.00           H  
ATOM    422  HG2 GLU A  27      14.137   1.609   4.899  1.00  0.00           H  
ATOM    423  HG3 GLU A  27      13.207   1.708   6.391  1.00  0.00           H  
ATOM    424  N   HIS A  28      17.022  -1.635   6.832  1.00  0.00           N  
ATOM    425  CA  HIS A  28      17.924  -2.474   7.612  1.00  0.00           C  
ATOM    426  C   HIS A  28      19.141  -2.879   6.776  1.00  0.00           C  
ATOM    427  O   HIS A  28      20.257  -2.960   7.287  1.00  0.00           O  
ATOM    428  CB  HIS A  28      17.158  -3.703   8.108  1.00  0.00           C  
ATOM    429  CG  HIS A  28      17.926  -4.600   9.023  1.00  0.00           C  
ATOM    430  ND1 HIS A  28      18.556  -4.187  10.176  1.00  0.00           N  
ATOM    431  CD2 HIS A  28      18.126  -5.936   8.944  1.00  0.00           C  
ATOM    432  CE1 HIS A  28      19.110  -5.263  10.749  1.00  0.00           C  
ATOM    433  NE2 HIS A  28      18.879  -6.355  10.037  1.00  0.00           N  
ATOM    434  H   HIS A  28      16.164  -2.012   6.536  1.00  0.00           H  
ATOM    435  HA  HIS A  28      18.259  -1.901   8.463  1.00  0.00           H  
ATOM    436  HB2 HIS A  28      16.278  -3.376   8.641  1.00  0.00           H  
ATOM    437  HB3 HIS A  28      16.852  -4.289   7.254  1.00  0.00           H  
ATOM    438  HD1 HIS A  28      18.587  -3.268  10.521  1.00  0.00           H  
ATOM    439  HD2 HIS A  28      17.739  -6.584   8.171  1.00  0.00           H  
ATOM    440  HE1 HIS A  28      19.665  -5.247  11.674  1.00  0.00           H  
ATOM    441  N   GLU A  29      18.913  -3.115   5.488  1.00  0.00           N  
ATOM    442  CA  GLU A  29      19.982  -3.492   4.571  1.00  0.00           C  
ATOM    443  C   GLU A  29      20.912  -2.314   4.321  1.00  0.00           C  
ATOM    444  O   GLU A  29      22.115  -2.487   4.120  1.00  0.00           O  
ATOM    445  CB  GLU A  29      19.403  -3.975   3.237  1.00  0.00           C  
ATOM    446  CG  GLU A  29      18.933  -5.418   3.254  1.00  0.00           C  
ATOM    447  CD  GLU A  29      20.088  -6.393   3.337  1.00  0.00           C  
ATOM    448  OE1 GLU A  29      20.976  -6.342   2.461  1.00  0.00           O  
ATOM    449  OE2 GLU A  29      20.113  -7.219   4.274  1.00  0.00           O  
ATOM    450  H   GLU A  29      17.996  -3.025   5.141  1.00  0.00           H  
ATOM    451  HA  GLU A  29      20.544  -4.291   5.022  1.00  0.00           H  
ATOM    452  HB2 GLU A  29      18.562  -3.350   2.977  1.00  0.00           H  
ATOM    453  HB3 GLU A  29      20.160  -3.876   2.473  1.00  0.00           H  
ATOM    454  HG2 GLU A  29      18.290  -5.565   4.112  1.00  0.00           H  
ATOM    455  HG3 GLU A  29      18.377  -5.615   2.349  1.00  0.00           H  
ATOM    456  N   CYS A  30      20.341  -1.123   4.325  1.00  0.00           N  
ATOM    457  CA  CYS A  30      21.102   0.090   4.090  1.00  0.00           C  
ATOM    458  C   CYS A  30      21.922   0.449   5.323  1.00  0.00           C  
ATOM    459  O   CYS A  30      23.112   0.751   5.220  1.00  0.00           O  
ATOM    460  CB  CYS A  30      20.168   1.245   3.713  1.00  0.00           C  
ATOM    461  SG  CYS A  30      21.023   2.717   3.059  1.00  0.00           S  
ATOM    462  H   CYS A  30      19.372  -1.062   4.483  1.00  0.00           H  
ATOM    463  HA  CYS A  30      21.777  -0.099   3.270  1.00  0.00           H  
ATOM    464  HB2 CYS A  30      19.477   0.906   2.957  1.00  0.00           H  
ATOM    465  HB3 CYS A  30      19.615   1.550   4.589  1.00  0.00           H  
ATOM    466  N   GLY A  31      21.286   0.406   6.486  1.00  0.00           N  
ATOM    467  CA  GLY A  31      21.981   0.720   7.716  1.00  0.00           C  
ATOM    468  C   GLY A  31      21.098   0.532   8.932  1.00  0.00           C  
ATOM    469  O   GLY A  31      20.002   1.088   9.005  1.00  0.00           O  
ATOM    470  H   GLY A  31      20.334   0.154   6.513  1.00  0.00           H  
ATOM    471  HA2 GLY A  31      22.840   0.073   7.804  1.00  0.00           H  
ATOM    472  HA3 GLY A  31      22.316   1.747   7.681  1.00  0.00           H  
TER     476      NH2 A  32                                                      
ATOM    483  N   GLU B   1     -18.953   0.310   5.780  1.00  0.00           N  
ATOM    484  CA  GLU B   1     -19.712   1.275   4.998  1.00  0.00           C  
ATOM    485  C   GLU B   1     -19.010   1.562   3.676  1.00  0.00           C  
ATOM    486  O   GLU B   1     -17.785   1.622   3.620  1.00  0.00           O  
ATOM    487  CB  GLU B   1     -19.890   2.571   5.791  1.00  0.00           C  
ATOM    488  CG  GLU B   1     -20.740   3.616   5.083  1.00  0.00           C  
ATOM    489  CD  GLU B   1     -20.742   4.957   5.789  1.00  0.00           C  
ATOM    490  OE1 GLU B   1     -19.989   5.127   6.770  1.00  0.00           O  
ATOM    491  OE2 GLU B   1     -21.495   5.853   5.358  1.00  0.00           O  
ATOM    492  H   GLU B   1     -18.332   0.639   6.470  1.00  0.00           H  
ATOM    493  HA  GLU B   1     -20.680   0.851   4.796  1.00  0.00           H  
ATOM    494  HB2 GLU B   1     -20.358   2.339   6.735  1.00  0.00           H  
ATOM    495  HB3 GLU B   1     -18.917   2.999   5.979  1.00  0.00           H  
ATOM    496  HG2 GLU B   1     -20.355   3.755   4.085  1.00  0.00           H  
ATOM    497  HG3 GLU B   1     -21.758   3.254   5.026  1.00  0.00           H  
ATOM    498  N   VAL B   2     -19.793   1.751   2.620  1.00  0.00           N  
ATOM    499  CA  VAL B   2     -19.248   2.051   1.298  1.00  0.00           C  
ATOM    500  C   VAL B   2     -18.408   3.319   1.356  1.00  0.00           C  
ATOM    501  O   VAL B   2     -17.236   3.324   0.985  1.00  0.00           O  
ATOM    502  CB  VAL B   2     -20.368   2.234   0.251  1.00  0.00           C  
ATOM    503  CG1 VAL B   2     -19.818   2.821  -1.042  1.00  0.00           C  
ATOM    504  CG2 VAL B   2     -21.063   0.910  -0.018  1.00  0.00           C  
ATOM    505  H   VAL B   2     -20.770   1.700   2.736  1.00  0.00           H  
ATOM    506  HA  VAL B   2     -18.624   1.223   0.994  1.00  0.00           H  
ATOM    507  HB  VAL B   2     -21.098   2.923   0.651  1.00  0.00           H  
ATOM    508 HG11 VAL B   2     -19.076   3.573  -0.807  1.00  0.00           H  
ATOM    509 HG12 VAL B   2     -19.361   2.037  -1.627  1.00  0.00           H  
ATOM    510 HG13 VAL B   2     -20.622   3.272  -1.606  1.00  0.00           H  
ATOM    511 HG21 VAL B   2     -21.083   0.323   0.888  1.00  0.00           H  
ATOM    512 HG22 VAL B   2     -22.076   1.094  -0.349  1.00  0.00           H  
ATOM    513 HG23 VAL B   2     -20.524   0.372  -0.785  1.00  0.00           H  
ATOM    514  N   GLN B   3     -19.026   4.381   1.849  1.00  0.00           N  
ATOM    515  CA  GLN B   3     -18.371   5.673   1.996  1.00  0.00           C  
ATOM    516  C   GLN B   3     -17.097   5.528   2.821  1.00  0.00           C  
ATOM    517  O   GLN B   3     -16.060   6.111   2.504  1.00  0.00           O  
ATOM    518  CB  GLN B   3     -19.344   6.639   2.671  1.00  0.00           C  
ATOM    519  CG  GLN B   3     -18.720   7.941   3.134  1.00  0.00           C  
ATOM    520  CD  GLN B   3     -19.728   8.845   3.815  1.00  0.00           C  
ATOM    521  OE1 GLN B   3     -20.608   9.414   3.169  1.00  0.00           O  
ATOM    522  NE2 GLN B   3     -19.628   8.954   5.129  1.00  0.00           N  
ATOM    523  H   GLN B   3     -19.958   4.289   2.136  1.00  0.00           H  
ATOM    524  HA  GLN B   3     -18.122   6.043   1.014  1.00  0.00           H  
ATOM    525  HB2 GLN B   3     -20.133   6.876   1.973  1.00  0.00           H  
ATOM    526  HB3 GLN B   3     -19.775   6.149   3.530  1.00  0.00           H  
ATOM    527  HG2 GLN B   3     -17.925   7.718   3.829  1.00  0.00           H  
ATOM    528  HG3 GLN B   3     -18.316   8.455   2.275  1.00  0.00           H  
ATOM    529 HE21 GLN B   3     -18.918   8.445   5.587  1.00  0.00           H  
ATOM    530 HE22 GLN B   3     -20.269   9.529   5.600  1.00  0.00           H  
ATOM    531  N   ALA B   4     -17.191   4.728   3.868  1.00  0.00           N  
ATOM    532  CA  ALA B   4     -16.071   4.470   4.754  1.00  0.00           C  
ATOM    533  C   ALA B   4     -14.941   3.739   4.031  1.00  0.00           C  
ATOM    534  O   ALA B   4     -13.772   4.116   4.144  1.00  0.00           O  
ATOM    535  CB  ALA B   4     -16.545   3.652   5.945  1.00  0.00           C  
ATOM    536  H   ALA B   4     -18.046   4.288   4.046  1.00  0.00           H  
ATOM    537  HA  ALA B   4     -15.703   5.416   5.120  1.00  0.00           H  
ATOM    538  HB1 ALA B   4     -16.977   2.723   5.593  1.00  0.00           H  
ATOM    539  HB2 ALA B   4     -15.710   3.437   6.592  1.00  0.00           H  
ATOM    540  HB3 ALA B   4     -17.293   4.209   6.491  1.00  0.00           H  
ATOM    541  N   LEU B   5     -15.293   2.688   3.306  1.00  0.00           N  
ATOM    542  CA  LEU B   5     -14.317   1.887   2.588  1.00  0.00           C  
ATOM    543  C   LEU B   5     -13.667   2.664   1.454  1.00  0.00           C  
ATOM    544  O   LEU B   5     -12.477   2.497   1.198  1.00  0.00           O  
ATOM    545  CB  LEU B   5     -14.960   0.606   2.055  1.00  0.00           C  
ATOM    546  CG  LEU B   5     -15.417  -0.387   3.129  1.00  0.00           C  
ATOM    547  CD1 LEU B   5     -16.081  -1.597   2.493  1.00  0.00           C  
ATOM    548  CD2 LEU B   5     -14.243  -0.820   3.994  1.00  0.00           C  
ATOM    549  H   LEU B   5     -16.242   2.432   3.264  1.00  0.00           H  
ATOM    550  HA  LEU B   5     -13.546   1.618   3.292  1.00  0.00           H  
ATOM    551  HB2 LEU B   5     -15.818   0.881   1.460  1.00  0.00           H  
ATOM    552  HB3 LEU B   5     -14.245   0.109   1.418  1.00  0.00           H  
ATOM    553  HG  LEU B   5     -16.144   0.091   3.768  1.00  0.00           H  
ATOM    554 HD11 LEU B   5     -16.330  -1.374   1.466  1.00  0.00           H  
ATOM    555 HD12 LEU B   5     -15.408  -2.439   2.525  1.00  0.00           H  
ATOM    556 HD13 LEU B   5     -16.983  -1.837   3.037  1.00  0.00           H  
ATOM    557 HD21 LEU B   5     -13.359  -0.281   3.693  1.00  0.00           H  
ATOM    558 HD22 LEU B   5     -14.460  -0.604   5.030  1.00  0.00           H  
ATOM    559 HD23 LEU B   5     -14.077  -1.881   3.874  1.00  0.00           H  
ATOM    560  N   LYS B   6     -14.428   3.516   0.778  1.00  0.00           N  
ATOM    561  CA  LYS B   6     -13.873   4.300  -0.313  1.00  0.00           C  
ATOM    562  C   LYS B   6     -12.778   5.223   0.203  1.00  0.00           C  
ATOM    563  O   LYS B   6     -11.722   5.363  -0.418  1.00  0.00           O  
ATOM    564  CB  LYS B   6     -14.966   5.098  -1.010  1.00  0.00           C  
ATOM    565  CG  LYS B   6     -15.994   4.221  -1.696  1.00  0.00           C  
ATOM    566  CD  LYS B   6     -17.032   5.042  -2.427  1.00  0.00           C  
ATOM    567  CE  LYS B   6     -16.441   5.742  -3.641  1.00  0.00           C  
ATOM    568  NZ  LYS B   6     -17.487   6.407  -4.458  1.00  0.00           N  
ATOM    569  H   LYS B   6     -15.379   3.622   1.015  1.00  0.00           H  
ATOM    570  HA  LYS B   6     -13.437   3.609  -1.020  1.00  0.00           H  
ATOM    571  HB2 LYS B   6     -15.472   5.710  -0.279  1.00  0.00           H  
ATOM    572  HB3 LYS B   6     -14.514   5.736  -1.753  1.00  0.00           H  
ATOM    573  HG2 LYS B   6     -15.492   3.579  -2.406  1.00  0.00           H  
ATOM    574  HG3 LYS B   6     -16.488   3.615  -0.950  1.00  0.00           H  
ATOM    575  HD2 LYS B   6     -17.827   4.390  -2.750  1.00  0.00           H  
ATOM    576  HD3 LYS B   6     -17.425   5.784  -1.748  1.00  0.00           H  
ATOM    577  HE2 LYS B   6     -15.734   6.486  -3.306  1.00  0.00           H  
ATOM    578  HE3 LYS B   6     -15.932   5.010  -4.250  1.00  0.00           H  
ATOM    579  HZ1 LYS B   6     -18.022   7.084  -3.875  1.00  0.00           H  
ATOM    580  HZ2 LYS B   6     -17.050   6.922  -5.258  1.00  0.00           H  
ATOM    581  HZ3 LYS B   6     -18.155   5.697  -4.836  1.00  0.00           H  
ATOM    582  N   LYS B   7     -13.022   5.821   1.362  1.00  0.00           N  
ATOM    583  CA  LYS B   7     -12.042   6.700   1.986  1.00  0.00           C  
ATOM    584  C   LYS B   7     -10.834   5.888   2.437  1.00  0.00           C  
ATOM    585  O   LYS B   7      -9.702   6.373   2.424  1.00  0.00           O  
ATOM    586  CB  LYS B   7     -12.658   7.456   3.166  1.00  0.00           C  
ATOM    587  CG  LYS B   7     -13.292   8.782   2.772  1.00  0.00           C  
ATOM    588  CD  LYS B   7     -14.454   8.601   1.807  1.00  0.00           C  
ATOM    589  CE  LYS B   7     -14.934   9.938   1.272  1.00  0.00           C  
ATOM    590  NZ  LYS B   7     -16.064   9.792   0.317  1.00  0.00           N  
ATOM    591  H   LYS B   7     -13.873   5.649   1.819  1.00  0.00           H  
ATOM    592  HA  LYS B   7     -11.718   7.413   1.240  1.00  0.00           H  
ATOM    593  HB2 LYS B   7     -13.419   6.837   3.618  1.00  0.00           H  
ATOM    594  HB3 LYS B   7     -11.886   7.655   3.896  1.00  0.00           H  
ATOM    595  HG2 LYS B   7     -13.653   9.273   3.664  1.00  0.00           H  
ATOM    596  HG3 LYS B   7     -12.540   9.399   2.303  1.00  0.00           H  
ATOM    597  HD2 LYS B   7     -14.134   7.983   0.981  1.00  0.00           H  
ATOM    598  HD3 LYS B   7     -15.269   8.118   2.326  1.00  0.00           H  
ATOM    599  HE2 LYS B   7     -15.256  10.546   2.103  1.00  0.00           H  
ATOM    600  HE3 LYS B   7     -14.110  10.424   0.770  1.00  0.00           H  
ATOM    601  HZ1 LYS B   7     -16.158   8.802   0.011  1.00  0.00           H  
ATOM    602  HZ2 LYS B   7     -16.957  10.089   0.767  1.00  0.00           H  
ATOM    603  HZ3 LYS B   7     -15.901  10.389  -0.525  1.00  0.00           H  
ATOM    604  N   ARG B   8     -11.081   4.630   2.797  1.00  0.00           N  
ATOM    605  CA  ARG B   8     -10.015   3.732   3.211  1.00  0.00           C  
ATOM    606  C   ARG B   8      -9.112   3.454   2.016  1.00  0.00           C  
ATOM    607  O   ARG B   8      -7.888   3.511   2.117  1.00  0.00           O  
ATOM    608  CB  ARG B   8     -10.585   2.413   3.738  1.00  0.00           C  
ATOM    609  CG  ARG B   8      -9.533   1.517   4.366  1.00  0.00           C  
ATOM    610  CD  ARG B   8      -9.154   2.004   5.756  1.00  0.00           C  
ATOM    611  NE  ARG B   8      -7.795   1.619   6.134  1.00  0.00           N  
ATOM    612  CZ  ARG B   8      -7.376   0.362   6.282  1.00  0.00           C  
ATOM    613  NH1 ARG B   8      -8.239  -0.649   6.202  1.00  0.00           N  
ATOM    614  NH2 ARG B   8      -6.102   0.128   6.558  1.00  0.00           N  
ATOM    615  H   ARG B   8     -12.001   4.295   2.758  1.00  0.00           H  
ATOM    616  HA  ARG B   8      -9.441   4.214   3.989  1.00  0.00           H  
ATOM    617  HB2 ARG B   8     -11.337   2.629   4.482  1.00  0.00           H  
ATOM    618  HB3 ARG B   8     -11.041   1.879   2.919  1.00  0.00           H  
ATOM    619  HG2 ARG B   8      -9.927   0.514   4.441  1.00  0.00           H  
ATOM    620  HG3 ARG B   8      -8.654   1.515   3.740  1.00  0.00           H  
ATOM    621  HD2 ARG B   8      -9.229   3.081   5.778  1.00  0.00           H  
ATOM    622  HD3 ARG B   8      -9.849   1.582   6.465  1.00  0.00           H  
ATOM    623  HE  ARG B   8      -7.142   2.356   6.266  1.00  0.00           H  
ATOM    624 HH11 ARG B   8      -9.215  -0.468   6.039  1.00  0.00           H  
ATOM    625 HH12 ARG B   8      -7.924  -1.602   6.305  1.00  0.00           H  
ATOM    626 HH21 ARG B   8      -5.456   0.898   6.668  1.00  0.00           H  
ATOM    627 HH22 ARG B   8      -5.763  -0.822   6.648  1.00  0.00           H  
ATOM    628  N   VAL B   9      -9.746   3.177   0.881  1.00  0.00           N  
ATOM    629  CA  VAL B   9      -9.044   2.904  -0.366  1.00  0.00           C  
ATOM    630  C   VAL B   9      -8.142   4.074  -0.746  1.00  0.00           C  
ATOM    631  O   VAL B   9      -6.967   3.887  -1.061  1.00  0.00           O  
ATOM    632  CB  VAL B   9     -10.047   2.631  -1.515  1.00  0.00           C  
ATOM    633  CG1 VAL B   9      -9.337   2.539  -2.858  1.00  0.00           C  
ATOM    634  CG2 VAL B   9     -10.831   1.358  -1.241  1.00  0.00           C  
ATOM    635  H   VAL B   9     -10.730   3.166   0.881  1.00  0.00           H  
ATOM    636  HA  VAL B   9      -8.437   2.021  -0.225  1.00  0.00           H  
ATOM    637  HB  VAL B   9     -10.745   3.453  -1.560  1.00  0.00           H  
ATOM    638 HG11 VAL B   9      -8.391   2.034  -2.732  1.00  0.00           H  
ATOM    639 HG12 VAL B   9      -9.950   1.986  -3.553  1.00  0.00           H  
ATOM    640 HG13 VAL B   9      -9.166   3.534  -3.243  1.00  0.00           H  
ATOM    641 HG21 VAL B   9     -11.209   1.382  -0.230  1.00  0.00           H  
ATOM    642 HG22 VAL B   9     -11.657   1.284  -1.932  1.00  0.00           H  
ATOM    643 HG23 VAL B   9     -10.183   0.503  -1.362  1.00  0.00           H  
ATOM    644  N   GLN B  10      -8.702   5.276  -0.708  1.00  0.00           N  
ATOM    645  CA  GLN B  10      -7.955   6.481  -1.051  1.00  0.00           C  
ATOM    646  C   GLN B  10      -6.789   6.705  -0.092  1.00  0.00           C  
ATOM    647  O   GLN B  10      -5.700   7.100  -0.514  1.00  0.00           O  
ATOM    648  CB  GLN B  10      -8.881   7.699  -1.048  1.00  0.00           C  
ATOM    649  CG  GLN B  10     -10.029   7.606  -2.042  1.00  0.00           C  
ATOM    650  CD  GLN B  10      -9.561   7.516  -3.485  1.00  0.00           C  
ATOM    651  OE1 GLN B  10      -8.974   6.516  -3.906  1.00  0.00           O  
ATOM    652  NE2 GLN B  10      -9.806   8.566  -4.251  1.00  0.00           N  
ATOM    653  H   GLN B  10      -9.645   5.357  -0.443  1.00  0.00           H  
ATOM    654  HA  GLN B  10      -7.561   6.347  -2.047  1.00  0.00           H  
ATOM    655  HB2 GLN B  10      -9.299   7.815  -0.060  1.00  0.00           H  
ATOM    656  HB3 GLN B  10      -8.298   8.578  -1.286  1.00  0.00           H  
ATOM    657  HG2 GLN B  10     -10.612   6.727  -1.815  1.00  0.00           H  
ATOM    658  HG3 GLN B  10     -10.649   8.485  -1.935  1.00  0.00           H  
ATOM    659 HE21 GLN B  10     -10.269   9.334  -3.852  1.00  0.00           H  
ATOM    660 HE22 GLN B  10      -9.509   8.537  -5.188  1.00  0.00           H  
ATOM    661  N   ALA B  11      -7.019   6.442   1.190  1.00  0.00           N  
ATOM    662  CA  ALA B  11      -5.984   6.610   2.201  1.00  0.00           C  
ATOM    663  C   ALA B  11      -4.875   5.584   2.011  1.00  0.00           C  
ATOM    664  O   ALA B  11      -3.691   5.922   2.037  1.00  0.00           O  
ATOM    665  CB  ALA B  11      -6.581   6.497   3.593  1.00  0.00           C  
ATOM    666  H   ALA B  11      -7.906   6.121   1.465  1.00  0.00           H  
ATOM    667  HA  ALA B  11      -5.567   7.602   2.093  1.00  0.00           H  
ATOM    668  HB1 ALA B  11      -7.632   6.754   3.557  1.00  0.00           H  
ATOM    669  HB2 ALA B  11      -6.472   5.484   3.951  1.00  0.00           H  
ATOM    670  HB3 ALA B  11      -6.068   7.172   4.259  1.00  0.00           H  
ATOM    671  N   LEU B  12      -5.266   4.332   1.809  1.00  0.00           N  
ATOM    672  CA  LEU B  12      -4.308   3.255   1.601  1.00  0.00           C  
ATOM    673  C   LEU B  12      -3.474   3.503   0.356  1.00  0.00           C  
ATOM    674  O   LEU B  12      -2.261   3.446   0.415  1.00  0.00           O  
ATOM    675  CB  LEU B  12      -5.018   1.909   1.483  1.00  0.00           C  
ATOM    676  CG  LEU B  12      -5.511   1.311   2.795  1.00  0.00           C  
ATOM    677  CD1 LEU B  12      -6.562   0.248   2.529  1.00  0.00           C  
ATOM    678  CD2 LEU B  12      -4.346   0.704   3.563  1.00  0.00           C  
ATOM    679  H   LEU B  12      -6.229   4.128   1.793  1.00  0.00           H  
ATOM    680  HA  LEU B  12      -3.648   3.231   2.456  1.00  0.00           H  
ATOM    681  HB2 LEU B  12      -5.864   2.029   0.828  1.00  0.00           H  
ATOM    682  HB3 LEU B  12      -4.334   1.206   1.031  1.00  0.00           H  
ATOM    683  HG  LEU B  12      -5.956   2.091   3.398  1.00  0.00           H  
ATOM    684 HD11 LEU B  12      -7.312   0.641   1.860  1.00  0.00           H  
ATOM    685 HD12 LEU B  12      -6.094  -0.615   2.077  1.00  0.00           H  
ATOM    686 HD13 LEU B  12      -7.025  -0.041   3.460  1.00  0.00           H  
ATOM    687 HD21 LEU B  12      -3.526   0.524   2.883  1.00  0.00           H  
ATOM    688 HD22 LEU B  12      -4.030   1.385   4.339  1.00  0.00           H  
ATOM    689 HD23 LEU B  12      -4.657  -0.231   4.005  1.00  0.00           H  
ATOM    690  N   LYS B  13      -4.129   3.790  -0.763  1.00  0.00           N  
ATOM    691  CA  LYS B  13      -3.422   4.051  -2.020  1.00  0.00           C  
ATOM    692  C   LYS B  13      -2.447   5.213  -1.865  1.00  0.00           C  
ATOM    693  O   LYS B  13      -1.369   5.201  -2.451  1.00  0.00           O  
ATOM    694  CB  LYS B  13      -4.416   4.340  -3.149  1.00  0.00           C  
ATOM    695  CG  LYS B  13      -4.931   3.097  -3.880  1.00  0.00           C  
ATOM    696  CD  LYS B  13      -5.391   2.003  -2.924  1.00  0.00           C  
ATOM    697  CE  LYS B  13      -6.267   0.963  -3.616  1.00  0.00           C  
ATOM    698  NZ  LYS B  13      -5.576   0.282  -4.742  1.00  0.00           N  
ATOM    699  H   LYS B  13      -5.112   3.830  -0.747  1.00  0.00           H  
ATOM    700  HA  LYS B  13      -2.855   3.163  -2.270  1.00  0.00           H  
ATOM    701  HB2 LYS B  13      -5.263   4.861  -2.731  1.00  0.00           H  
ATOM    702  HB3 LYS B  13      -3.936   4.981  -3.873  1.00  0.00           H  
ATOM    703  HG2 LYS B  13      -5.766   3.382  -4.501  1.00  0.00           H  
ATOM    704  HG3 LYS B  13      -4.138   2.706  -4.503  1.00  0.00           H  
ATOM    705  HD2 LYS B  13      -4.522   1.509  -2.518  1.00  0.00           H  
ATOM    706  HD3 LYS B  13      -5.955   2.457  -2.122  1.00  0.00           H  
ATOM    707  HE2 LYS B  13      -6.559   0.222  -2.889  1.00  0.00           H  
ATOM    708  HE3 LYS B  13      -7.151   1.456  -3.995  1.00  0.00           H  
ATOM    709  HZ1 LYS B  13      -4.672  -0.128  -4.421  1.00  0.00           H  
ATOM    710  HZ2 LYS B  13      -6.179  -0.486  -5.115  1.00  0.00           H  
ATOM    711  HZ3 LYS B  13      -5.383   0.961  -5.514  1.00  0.00           H  
ATOM    712  N   ALA B  14      -2.814   6.200  -1.059  1.00  0.00           N  
ATOM    713  CA  ALA B  14      -1.943   7.345  -0.816  1.00  0.00           C  
ATOM    714  C   ALA B  14      -0.719   6.906  -0.021  1.00  0.00           C  
ATOM    715  O   ALA B  14       0.407   7.324  -0.297  1.00  0.00           O  
ATOM    716  CB  ALA B  14      -2.693   8.440  -0.076  1.00  0.00           C  
ATOM    717  H   ALA B  14      -3.682   6.149  -0.602  1.00  0.00           H  
ATOM    718  HA  ALA B  14      -1.624   7.736  -1.772  1.00  0.00           H  
ATOM    719  HB1 ALA B  14      -3.632   8.630  -0.572  1.00  0.00           H  
ATOM    720  HB2 ALA B  14      -2.880   8.122   0.939  1.00  0.00           H  
ATOM    721  HB3 ALA B  14      -2.099   9.341  -0.069  1.00  0.00           H  
ATOM    722  N   ARG B  15      -0.953   6.040   0.956  1.00  0.00           N  
ATOM    723  CA  ARG B  15       0.107   5.506   1.794  1.00  0.00           C  
ATOM    724  C   ARG B  15       0.978   4.574   0.966  1.00  0.00           C  
ATOM    725  O   ARG B  15       2.205   4.644   0.994  1.00  0.00           O  
ATOM    726  CB  ARG B  15      -0.520   4.735   2.954  1.00  0.00           C  
ATOM    727  CG  ARG B  15       0.151   4.964   4.292  1.00  0.00           C  
ATOM    728  CD  ARG B  15       1.612   4.557   4.265  1.00  0.00           C  
ATOM    729  NE  ARG B  15       2.263   4.791   5.553  1.00  0.00           N  
ATOM    730  CZ  ARG B  15       2.126   4.007   6.625  1.00  0.00           C  
ATOM    731  NH1 ARG B  15       1.542   2.815   6.525  1.00  0.00           N  
ATOM    732  NH2 ARG B  15       2.620   4.408   7.788  1.00  0.00           N  
ATOM    733  H   ARG B  15      -1.873   5.735   1.114  1.00  0.00           H  
ATOM    734  HA  ARG B  15       0.702   6.323   2.171  1.00  0.00           H  
ATOM    735  HB2 ARG B  15      -1.556   5.028   3.045  1.00  0.00           H  
ATOM    736  HB3 ARG B  15      -0.476   3.678   2.731  1.00  0.00           H  
ATOM    737  HG2 ARG B  15       0.087   6.011   4.535  1.00  0.00           H  
ATOM    738  HG3 ARG B  15      -0.363   4.384   5.044  1.00  0.00           H  
ATOM    739  HD2 ARG B  15       1.673   3.509   4.023  1.00  0.00           H  
ATOM    740  HD3 ARG B  15       2.116   5.133   3.504  1.00  0.00           H  
ATOM    741  HE  ARG B  15       2.788   5.623   5.642  1.00  0.00           H  
ATOM    742 HH11 ARG B  15       1.203   2.493   5.643  1.00  0.00           H  
ATOM    743 HH12 ARG B  15       1.443   2.226   7.340  1.00  0.00           H  
ATOM    744 HH21 ARG B  15       3.093   5.297   7.854  1.00  0.00           H  
ATOM    745 HH22 ARG B  15       2.513   3.840   8.610  1.00  0.00           H  
ATOM    746  N   ASN B  16       0.302   3.714   0.223  1.00  0.00           N  
ATOM    747  CA  ASN B  16       0.928   2.747  -0.655  1.00  0.00           C  
ATOM    748  C   ASN B  16       1.809   3.456  -1.662  1.00  0.00           C  
ATOM    749  O   ASN B  16       2.926   3.028  -1.935  1.00  0.00           O  
ATOM    750  CB  ASN B  16      -0.157   1.933  -1.377  1.00  0.00           C  
ATOM    751  CG  ASN B  16      -0.688   0.783  -0.539  1.00  0.00           C  
ATOM    752  OD1 ASN B  16      -1.089   0.964   0.608  1.00  0.00           O  
ATOM    753  ND2 ASN B  16      -0.720  -0.406  -1.114  1.00  0.00           N  
ATOM    754  H   ASN B  16      -0.679   3.743   0.260  1.00  0.00           H  
ATOM    755  HA  ASN B  16       1.534   2.083  -0.056  1.00  0.00           H  
ATOM    756  HB2 ASN B  16      -0.984   2.588  -1.609  1.00  0.00           H  
ATOM    757  HB3 ASN B  16       0.242   1.537  -2.291  1.00  0.00           H  
ATOM    758 HD21 ASN B  16      -0.407  -0.486  -2.040  1.00  0.00           H  
ATOM    759 HD22 ASN B  16      -1.060  -1.162  -0.592  1.00  0.00           H  
ATOM    760  N   TYR B  17       1.297   4.554  -2.197  1.00  0.00           N  
ATOM    761  CA  TYR B  17       2.021   5.354  -3.170  1.00  0.00           C  
ATOM    762  C   TYR B  17       3.348   5.826  -2.581  1.00  0.00           C  
ATOM    763  O   TYR B  17       4.399   5.647  -3.192  1.00  0.00           O  
ATOM    764  CB  TYR B  17       1.168   6.554  -3.595  1.00  0.00           C  
ATOM    765  CG  TYR B  17       1.518   7.118  -4.956  1.00  0.00           C  
ATOM    766  CD1 TYR B  17       2.763   7.680  -5.214  1.00  0.00           C  
ATOM    767  CD2 TYR B  17       0.591   7.079  -5.993  1.00  0.00           C  
ATOM    768  CE1 TYR B  17       3.074   8.183  -6.465  1.00  0.00           C  
ATOM    769  CE2 TYR B  17       0.894   7.582  -7.244  1.00  0.00           C  
ATOM    770  CZ  TYR B  17       2.138   8.132  -7.474  1.00  0.00           C  
ATOM    771  OH  TYR B  17       2.448   8.631  -8.722  1.00  0.00           O  
ATOM    772  H   TYR B  17       0.395   4.841  -1.923  1.00  0.00           H  
ATOM    773  HA  TYR B  17       2.218   4.736  -4.031  1.00  0.00           H  
ATOM    774  HB2 TYR B  17       0.131   6.251  -3.623  1.00  0.00           H  
ATOM    775  HB3 TYR B  17       1.283   7.341  -2.865  1.00  0.00           H  
ATOM    776  HD1 TYR B  17       3.497   7.721  -4.423  1.00  0.00           H  
ATOM    777  HD2 TYR B  17      -0.382   6.649  -5.808  1.00  0.00           H  
ATOM    778  HE1 TYR B  17       4.047   8.615  -6.645  1.00  0.00           H  
ATOM    779  HE2 TYR B  17       0.160   7.541  -8.035  1.00  0.00           H  
ATOM    780  HH  TYR B  17       1.981   8.112  -9.395  1.00  0.00           H  
ATOM    781  N   ALA B  18       3.292   6.415  -1.388  1.00  0.00           N  
ATOM    782  CA  ALA B  18       4.495   6.902  -0.722  1.00  0.00           C  
ATOM    783  C   ALA B  18       5.430   5.758  -0.369  1.00  0.00           C  
ATOM    784  O   ALA B  18       6.636   5.843  -0.591  1.00  0.00           O  
ATOM    785  CB  ALA B  18       4.142   7.678   0.536  1.00  0.00           C  
ATOM    786  H   ALA B  18       2.420   6.519  -0.942  1.00  0.00           H  
ATOM    787  HA  ALA B  18       5.003   7.574  -1.399  1.00  0.00           H  
ATOM    788  HB1 ALA B  18       3.075   7.658   0.686  1.00  0.00           H  
ATOM    789  HB2 ALA B  18       4.633   7.227   1.383  1.00  0.00           H  
ATOM    790  HB3 ALA B  18       4.471   8.701   0.433  1.00  0.00           H  
ATOM    791  N   ALA B  19       4.866   4.690   0.182  1.00  0.00           N  
ATOM    792  CA  ALA B  19       5.650   3.528   0.571  1.00  0.00           C  
ATOM    793  C   ALA B  19       6.363   2.929  -0.635  1.00  0.00           C  
ATOM    794  O   ALA B  19       7.519   2.532  -0.539  1.00  0.00           O  
ATOM    795  CB  ALA B  19       4.769   2.494   1.248  1.00  0.00           C  
ATOM    796  H   ALA B  19       3.895   4.686   0.336  1.00  0.00           H  
ATOM    797  HA  ALA B  19       6.390   3.856   1.286  1.00  0.00           H  
ATOM    798  HB1 ALA B  19       3.925   2.271   0.613  1.00  0.00           H  
ATOM    799  HB2 ALA B  19       5.340   1.592   1.417  1.00  0.00           H  
ATOM    800  HB3 ALA B  19       4.419   2.882   2.191  1.00  0.00           H  
ATOM    801  N   LYS B  20       5.677   2.890  -1.775  1.00  0.00           N  
ATOM    802  CA  LYS B  20       6.269   2.364  -3.001  1.00  0.00           C  
ATOM    803  C   LYS B  20       7.423   3.255  -3.447  1.00  0.00           C  
ATOM    804  O   LYS B  20       8.458   2.758  -3.888  1.00  0.00           O  
ATOM    805  CB  LYS B  20       5.222   2.235  -4.111  1.00  0.00           C  
ATOM    806  CG  LYS B  20       4.252   1.093  -3.876  1.00  0.00           C  
ATOM    807  CD  LYS B  20       3.133   1.072  -4.901  1.00  0.00           C  
ATOM    808  CE  LYS B  20       2.175  -0.075  -4.636  1.00  0.00           C  
ATOM    809  NZ  LYS B  20       1.019  -0.069  -5.566  1.00  0.00           N  
ATOM    810  H   LYS B  20       4.757   3.238  -1.794  1.00  0.00           H  
ATOM    811  HA  LYS B  20       6.662   1.381  -2.776  1.00  0.00           H  
ATOM    812  HB2 LYS B  20       4.657   3.154  -4.171  1.00  0.00           H  
ATOM    813  HB3 LYS B  20       5.724   2.065  -5.052  1.00  0.00           H  
ATOM    814  HG2 LYS B  20       4.791   0.160  -3.930  1.00  0.00           H  
ATOM    815  HG3 LYS B  20       3.821   1.204  -2.892  1.00  0.00           H  
ATOM    816  HD2 LYS B  20       2.588   2.002  -4.847  1.00  0.00           H  
ATOM    817  HD3 LYS B  20       3.559   0.957  -5.888  1.00  0.00           H  
ATOM    818  HE2 LYS B  20       2.710  -1.007  -4.750  1.00  0.00           H  
ATOM    819  HE3 LYS B  20       1.812   0.008  -3.622  1.00  0.00           H  
ATOM    820  HZ1 LYS B  20       1.336   0.157  -6.537  1.00  0.00           H  
ATOM    821  HZ2 LYS B  20       0.556  -1.001  -5.568  1.00  0.00           H  
ATOM    822  HZ3 LYS B  20       0.323   0.648  -5.264  1.00  0.00           H  
ATOM    823  N   GLN B  21       7.259   4.572  -3.291  1.00  0.00           N  
ATOM    824  CA  GLN B  21       8.321   5.510  -3.645  1.00  0.00           C  
ATOM    825  C   GLN B  21       9.489   5.287  -2.707  1.00  0.00           C  
ATOM    826  O   GLN B  21      10.646   5.331  -3.112  1.00  0.00           O  
ATOM    827  CB  GLN B  21       7.856   6.969  -3.556  1.00  0.00           C  
ATOM    828  CG  GLN B  21       6.601   7.265  -4.358  1.00  0.00           C  
ATOM    829  CD  GLN B  21       6.600   6.606  -5.718  1.00  0.00           C  
ATOM    830  OE1 GLN B  21       7.446   6.894  -6.568  1.00  0.00           O  
ATOM    831  NE2 GLN B  21       5.656   5.705  -5.922  1.00  0.00           N  
ATOM    832  H   GLN B  21       6.423   4.913  -2.904  1.00  0.00           H  
ATOM    833  HA  GLN B  21       8.638   5.295  -4.657  1.00  0.00           H  
ATOM    834  HB2 GLN B  21       7.656   7.209  -2.521  1.00  0.00           H  
ATOM    835  HB3 GLN B  21       8.647   7.610  -3.916  1.00  0.00           H  
ATOM    836  HG2 GLN B  21       5.744   6.910  -3.802  1.00  0.00           H  
ATOM    837  HG3 GLN B  21       6.523   8.334  -4.494  1.00  0.00           H  
ATOM    838 HE21 GLN B  21       5.024   5.527  -5.192  1.00  0.00           H  
ATOM    839 HE22 GLN B  21       5.632   5.238  -6.791  1.00  0.00           H  
ATOM    840  N   LYS B  22       9.157   5.012  -1.450  1.00  0.00           N  
ATOM    841  CA  LYS B  22      10.149   4.736  -0.426  1.00  0.00           C  
ATOM    842  C   LYS B  22      10.950   3.497  -0.807  1.00  0.00           C  
ATOM    843  O   LYS B  22      12.173   3.501  -0.736  1.00  0.00           O  
ATOM    844  CB  LYS B  22       9.465   4.534   0.930  1.00  0.00           C  
ATOM    845  CG  LYS B  22       9.740   5.641   1.936  1.00  0.00           C  
ATOM    846  CD  LYS B  22      11.187   5.605   2.402  1.00  0.00           C  
ATOM    847  CE  LYS B  22      11.429   6.533   3.583  1.00  0.00           C  
ATOM    848  NZ  LYS B  22      11.275   7.965   3.219  1.00  0.00           N  
ATOM    849  H   LYS B  22       8.205   4.973  -1.210  1.00  0.00           H  
ATOM    850  HA  LYS B  22      10.818   5.583  -0.367  1.00  0.00           H  
ATOM    851  HB2 LYS B  22       8.396   4.478   0.774  1.00  0.00           H  
ATOM    852  HB3 LYS B  22       9.804   3.601   1.354  1.00  0.00           H  
ATOM    853  HG2 LYS B  22       9.541   6.596   1.471  1.00  0.00           H  
ATOM    854  HG3 LYS B  22       9.088   5.511   2.788  1.00  0.00           H  
ATOM    855  HD2 LYS B  22      11.432   4.595   2.697  1.00  0.00           H  
ATOM    856  HD3 LYS B  22      11.822   5.906   1.584  1.00  0.00           H  
ATOM    857  HE2 LYS B  22      10.723   6.292   4.363  1.00  0.00           H  
ATOM    858  HE3 LYS B  22      12.433   6.370   3.948  1.00  0.00           H  
ATOM    859  HZ1 LYS B  22      10.521   8.085   2.509  1.00  0.00           H  
ATOM    860  HZ2 LYS B  22      11.028   8.528   4.063  1.00  0.00           H  
ATOM    861  HZ3 LYS B  22      12.168   8.332   2.826  1.00  0.00           H  
ATOM    862  N   VAL B  23      10.249   2.449  -1.239  1.00  0.00           N  
ATOM    863  CA  VAL B  23      10.895   1.208  -1.658  1.00  0.00           C  
ATOM    864  C   VAL B  23      11.881   1.474  -2.790  1.00  0.00           C  
ATOM    865  O   VAL B  23      13.026   1.023  -2.756  1.00  0.00           O  
ATOM    866  CB  VAL B  23       9.865   0.153  -2.132  1.00  0.00           C  
ATOM    867  CG1 VAL B  23      10.571  -1.103  -2.627  1.00  0.00           C  
ATOM    868  CG2 VAL B  23       8.875  -0.189  -1.024  1.00  0.00           C  
ATOM    869  H   VAL B  23       9.269   2.519  -1.290  1.00  0.00           H  
ATOM    870  HA  VAL B  23      11.431   0.804  -0.811  1.00  0.00           H  
ATOM    871  HB  VAL B  23       9.312   0.571  -2.960  1.00  0.00           H  
ATOM    872 HG11 VAL B  23      11.374  -0.823  -3.292  1.00  0.00           H  
ATOM    873 HG12 VAL B  23      10.976  -1.645  -1.784  1.00  0.00           H  
ATOM    874 HG13 VAL B  23       9.868  -1.728  -3.155  1.00  0.00           H  
ATOM    875 HG21 VAL B  23       9.371  -0.136  -0.067  1.00  0.00           H  
ATOM    876 HG22 VAL B  23       8.056   0.518  -1.043  1.00  0.00           H  
ATOM    877 HG23 VAL B  23       8.489  -1.188  -1.177  1.00  0.00           H  
ATOM    878  N   GLN B  24      11.427   2.211  -3.792  1.00  0.00           N  
ATOM    879  CA  GLN B  24      12.260   2.542  -4.941  1.00  0.00           C  
ATOM    880  C   GLN B  24      13.420   3.446  -4.532  1.00  0.00           C  
ATOM    881  O   GLN B  24      14.542   3.289  -5.021  1.00  0.00           O  
ATOM    882  CB  GLN B  24      11.422   3.225  -6.022  1.00  0.00           C  
ATOM    883  CG  GLN B  24      10.274   2.369  -6.531  1.00  0.00           C  
ATOM    884  CD  GLN B  24       9.383   3.090  -7.529  1.00  0.00           C  
ATOM    885  OE1 GLN B  24       8.462   2.498  -8.098  1.00  0.00           O  
ATOM    886  NE2 GLN B  24       9.639   4.372  -7.746  1.00  0.00           N  
ATOM    887  H   GLN B  24      10.502   2.541  -3.762  1.00  0.00           H  
ATOM    888  HA  GLN B  24      12.660   1.617  -5.332  1.00  0.00           H  
ATOM    889  HB2 GLN B  24      11.013   4.140  -5.620  1.00  0.00           H  
ATOM    890  HB3 GLN B  24      12.063   3.465  -6.858  1.00  0.00           H  
ATOM    891  HG2 GLN B  24      10.683   1.493  -7.010  1.00  0.00           H  
ATOM    892  HG3 GLN B  24       9.671   2.064  -5.688  1.00  0.00           H  
ATOM    893 HE21 GLN B  24      10.385   4.786  -7.260  1.00  0.00           H  
ATOM    894 HE22 GLN B  24       9.071   4.856  -8.380  1.00  0.00           H  
ATOM    895  N   ALA B  25      13.148   4.386  -3.633  1.00  0.00           N  
ATOM    896  CA  ALA B  25      14.172   5.310  -3.154  1.00  0.00           C  
ATOM    897  C   ALA B  25      15.229   4.547  -2.375  1.00  0.00           C  
ATOM    898  O   ALA B  25      16.432   4.726  -2.580  1.00  0.00           O  
ATOM    899  CB  ALA B  25      13.558   6.400  -2.287  1.00  0.00           C  
ATOM    900  H   ALA B  25      12.231   4.457  -3.275  1.00  0.00           H  
ATOM    901  HA  ALA B  25      14.632   5.775  -4.015  1.00  0.00           H  
ATOM    902  HB1 ALA B  25      12.747   5.985  -1.707  1.00  0.00           H  
ATOM    903  HB2 ALA B  25      14.311   6.795  -1.621  1.00  0.00           H  
ATOM    904  HB3 ALA B  25      13.183   7.193  -2.917  1.00  0.00           H  
ATOM    905  N   LEU B  26      14.764   3.671  -1.493  1.00  0.00           N  
ATOM    906  CA  LEU B  26      15.650   2.851  -0.687  1.00  0.00           C  
ATOM    907  C   LEU B  26      16.452   1.927  -1.586  1.00  0.00           C  
ATOM    908  O   LEU B  26      17.621   1.678  -1.334  1.00  0.00           O  
ATOM    909  CB  LEU B  26      14.853   2.031   0.326  1.00  0.00           C  
ATOM    910  CG  LEU B  26      14.116   2.833   1.398  1.00  0.00           C  
ATOM    911  CD1 LEU B  26      13.268   1.912   2.252  1.00  0.00           C  
ATOM    912  CD2 LEU B  26      15.103   3.599   2.264  1.00  0.00           C  
ATOM    913  H   LEU B  26      13.791   3.565  -1.391  1.00  0.00           H  
ATOM    914  HA  LEU B  26      16.329   3.507  -0.161  1.00  0.00           H  
ATOM    915  HB2 LEU B  26      14.123   1.446  -0.216  1.00  0.00           H  
ATOM    916  HB3 LEU B  26      15.531   1.356   0.821  1.00  0.00           H  
ATOM    917  HG  LEU B  26      13.457   3.544   0.924  1.00  0.00           H  
ATOM    918 HD11 LEU B  26      12.794   1.174   1.622  1.00  0.00           H  
ATOM    919 HD12 LEU B  26      13.893   1.417   2.978  1.00  0.00           H  
ATOM    920 HD13 LEU B  26      12.512   2.490   2.762  1.00  0.00           H  
ATOM    921 HD21 LEU B  26      15.813   2.909   2.693  1.00  0.00           H  
ATOM    922 HD22 LEU B  26      15.625   4.324   1.659  1.00  0.00           H  
ATOM    923 HD23 LEU B  26      14.567   4.103   3.057  1.00  0.00           H  
ATOM    924  N   ARG B  27      15.816   1.432  -2.645  1.00  0.00           N  
ATOM    925  CA  ARG B  27      16.484   0.543  -3.591  1.00  0.00           C  
ATOM    926  C   ARG B  27      17.618   1.279  -4.294  1.00  0.00           C  
ATOM    927  O   ARG B  27      18.680   0.714  -4.552  1.00  0.00           O  
ATOM    928  CB  ARG B  27      15.499   0.030  -4.646  1.00  0.00           C  
ATOM    929  CG  ARG B  27      15.591  -1.463  -4.885  1.00  0.00           C  
ATOM    930  CD  ARG B  27      14.772  -2.215  -3.859  1.00  0.00           C  
ATOM    931  NE  ARG B  27      15.168  -3.619  -3.762  1.00  0.00           N  
ATOM    932  CZ  ARG B  27      14.596  -4.499  -2.939  1.00  0.00           C  
ATOM    933  NH1 ARG B  27      13.512  -4.162  -2.253  1.00  0.00           N  
ATOM    934  NH2 ARG B  27      15.100  -5.722  -2.817  1.00  0.00           N  
ATOM    935  H   ARG B  27      14.875   1.673  -2.796  1.00  0.00           H  
ATOM    936  HA  ARG B  27      16.889  -0.293  -3.038  1.00  0.00           H  
ATOM    937  HB2 ARG B  27      14.494   0.259  -4.326  1.00  0.00           H  
ATOM    938  HB3 ARG B  27      15.693   0.535  -5.583  1.00  0.00           H  
ATOM    939  HG2 ARG B  27      15.214  -1.689  -5.870  1.00  0.00           H  
ATOM    940  HG3 ARG B  27      16.624  -1.771  -4.808  1.00  0.00           H  
ATOM    941  HD2 ARG B  27      14.910  -1.745  -2.897  1.00  0.00           H  
ATOM    942  HD3 ARG B  27      13.729  -2.155  -4.141  1.00  0.00           H  
ATOM    943  HE  ARG B  27      15.932  -3.911  -4.310  1.00  0.00           H  
ATOM    944 HH11 ARG B  27      13.116  -3.250  -2.353  1.00  0.00           H  
ATOM    945 HH12 ARG B  27      13.077  -4.830  -1.623  1.00  0.00           H  
ATOM    946 HH21 ARG B  27      15.914  -5.991  -3.351  1.00  0.00           H  
ATOM    947 HH22 ARG B  27      14.692  -6.379  -2.174  1.00  0.00           H  
ATOM    948  N   HIS B  28      17.371   2.543  -4.609  1.00  0.00           N  
ATOM    949  CA  HIS B  28      18.347   3.381  -5.289  1.00  0.00           C  
ATOM    950  C   HIS B  28      19.536   3.661  -4.376  1.00  0.00           C  
ATOM    951  O   HIS B  28      20.693   3.584  -4.793  1.00  0.00           O  
ATOM    952  CB  HIS B  28      17.680   4.696  -5.709  1.00  0.00           C  
ATOM    953  CG  HIS B  28      18.522   5.589  -6.579  1.00  0.00           C  
ATOM    954  ND1 HIS B  28      18.121   6.837  -7.007  1.00  0.00           N  
ATOM    955  CD2 HIS B  28      19.760   5.397  -7.104  1.00  0.00           C  
ATOM    956  CE1 HIS B  28      19.099   7.349  -7.762  1.00  0.00           C  
ATOM    957  NE2 HIS B  28      20.117   6.515  -7.853  1.00  0.00           N  
ATOM    958  H   HIS B  28      16.496   2.927  -4.378  1.00  0.00           H  
ATOM    959  HA  HIS B  28      18.688   2.857  -6.167  1.00  0.00           H  
ATOM    960  HB2 HIS B  28      16.773   4.471  -6.249  1.00  0.00           H  
ATOM    961  HB3 HIS B  28      17.428   5.247  -4.815  1.00  0.00           H  
ATOM    962  HD1 HIS B  28      17.269   7.280  -6.791  1.00  0.00           H  
ATOM    963  HD2 HIS B  28      20.380   4.523  -6.963  1.00  0.00           H  
ATOM    964  HE1 HIS B  28      19.061   8.318  -8.237  1.00  0.00           H  
ATOM    965  N   LYS B  29      19.233   3.997  -3.135  1.00  0.00           N  
ATOM    966  CA  LYS B  29      20.256   4.307  -2.150  1.00  0.00           C  
ATOM    967  C   LYS B  29      20.972   3.046  -1.672  1.00  0.00           C  
ATOM    968  O   LYS B  29      22.200   3.001  -1.607  1.00  0.00           O  
ATOM    969  CB  LYS B  29      19.618   5.024  -0.955  1.00  0.00           C  
ATOM    970  CG  LYS B  29      20.612   5.462   0.111  1.00  0.00           C  
ATOM    971  CD  LYS B  29      19.903   6.097   1.293  1.00  0.00           C  
ATOM    972  CE  LYS B  29      20.880   6.476   2.390  1.00  0.00           C  
ATOM    973  NZ  LYS B  29      20.187   7.077   3.558  1.00  0.00           N  
ATOM    974  H   LYS B  29      18.287   4.049  -2.874  1.00  0.00           H  
ATOM    975  HA  LYS B  29      20.974   4.964  -2.611  1.00  0.00           H  
ATOM    976  HB2 LYS B  29      19.097   5.898  -1.310  1.00  0.00           H  
ATOM    977  HB3 LYS B  29      18.905   4.356  -0.494  1.00  0.00           H  
ATOM    978  HG2 LYS B  29      21.162   4.599   0.456  1.00  0.00           H  
ATOM    979  HG3 LYS B  29      21.296   6.181  -0.318  1.00  0.00           H  
ATOM    980  HD2 LYS B  29      19.392   6.986   0.958  1.00  0.00           H  
ATOM    981  HD3 LYS B  29      19.184   5.394   1.689  1.00  0.00           H  
ATOM    982  HE2 LYS B  29      21.407   5.589   2.709  1.00  0.00           H  
ATOM    983  HE3 LYS B  29      21.587   7.192   1.995  1.00  0.00           H  
ATOM    984  HZ1 LYS B  29      19.154   6.970   3.453  1.00  0.00           H  
ATOM    985  HZ2 LYS B  29      20.484   6.604   4.440  1.00  0.00           H  
ATOM    986  HZ3 LYS B  29      20.408   8.094   3.624  1.00  0.00           H  
ATOM    987  N   CYS B  30      20.195   2.033  -1.330  1.00  0.00           N  
ATOM    988  CA  CYS B  30      20.732   0.771  -0.831  1.00  0.00           C  
ATOM    989  C   CYS B  30      19.869  -0.407  -1.271  1.00  0.00           C  
ATOM    990  O   CYS B  30      18.944  -0.815  -0.564  1.00  0.00           O  
ATOM    991  CB  CYS B  30      20.805   0.798   0.696  1.00  0.00           C  
ATOM    992  SG  CYS B  30      21.953   2.043   1.382  1.00  0.00           S  
ATOM    993  H   CYS B  30      19.220   2.134  -1.407  1.00  0.00           H  
ATOM    994  HA  CYS B  30      21.726   0.648  -1.231  1.00  0.00           H  
ATOM    995  HB2 CYS B  30      19.822   1.011   1.088  1.00  0.00           H  
ATOM    996  HB3 CYS B  30      21.119  -0.173   1.046  1.00  0.00           H  
ATOM    997  N   GLY B  31      20.176  -0.954  -2.434  1.00  0.00           N  
ATOM    998  CA  GLY B  31      19.425  -2.084  -2.944  1.00  0.00           C  
ATOM    999  C   GLY B  31      19.862  -3.393  -2.315  1.00  0.00           C  
ATOM   1000  O   GLY B  31      20.688  -4.114  -2.875  1.00  0.00           O  
ATOM   1001  H   GLY B  31      20.925  -0.590  -2.951  1.00  0.00           H  
ATOM   1002  HA2 GLY B  31      18.376  -1.929  -2.736  1.00  0.00           H  
ATOM   1003  HA3 GLY B  31      19.565  -2.144  -4.012  1.00  0.00           H  
TER    1007      NH2 B  32                                                      
ENDMDL                                                                          
