# Supplementary material for: Comparative Performance of High-Throughput Methods for Protein pKa Predictions
Source: J Chem Inf Model. 2023 Aug 8;63(16):5169–81. doi: 10.1021/acs.jcim.3c00165 (PMC10466379; doi:10.1021/acs.jcim.3c00165)
Supplement: Supplementary file 3 — ci3c00165_si_003.zip [file ci3c00165_si_003.zip › curated_pdbs/1fmh_curated_2.pdb]

MODEL        2                                                                  
ATOM      7  N   GLU A   1     -19.856  -0.940  -5.202  1.00  0.00           N  
ATOM      8  CA  GLU A   1     -20.448  -1.855  -4.239  1.00  0.00           C  
ATOM      9  C   GLU A   1     -19.459  -2.171  -3.121  1.00  0.00           C  
ATOM     10  O   GLU A   1     -18.241  -2.096  -3.318  1.00  0.00           O  
ATOM     11  CB  GLU A   1     -20.900  -3.140  -4.941  1.00  0.00           C  
ATOM     12  CG  GLU A   1     -21.645  -4.110  -4.038  1.00  0.00           C  
ATOM     13  CD  GLU A   1     -22.873  -3.501  -3.381  1.00  0.00           C  
ATOM     14  OE1 GLU A   1     -23.252  -2.363  -3.726  1.00  0.00           O  
ATOM     15  OE2 GLU A   1     -23.459  -4.160  -2.500  1.00  0.00           O  
ATOM     16  H   GLU A   1     -19.347  -1.303  -5.959  1.00  0.00           H  
ATOM     17  HA  GLU A   1     -21.312  -1.369  -3.808  1.00  0.00           H  
ATOM     18  HB2 GLU A   1     -21.550  -2.879  -5.762  1.00  0.00           H  
ATOM     19  HB3 GLU A   1     -20.029  -3.648  -5.331  1.00  0.00           H  
ATOM     20  HG2 GLU A   1     -21.960  -4.956  -4.626  1.00  0.00           H  
ATOM     21  HG3 GLU A   1     -20.969  -4.444  -3.262  1.00  0.00           H  
ATOM     22  N   VAL A   2     -19.992  -2.525  -1.955  1.00  0.00           N  
ATOM     23  CA  VAL A   2     -19.178  -2.854  -0.789  1.00  0.00           C  
ATOM     24  C   VAL A   2     -18.163  -3.943  -1.122  1.00  0.00           C  
ATOM     25  O   VAL A   2     -16.966  -3.778  -0.892  1.00  0.00           O  
ATOM     26  CB  VAL A   2     -20.054  -3.336   0.391  1.00  0.00           C  
ATOM     27  CG1 VAL A   2     -19.228  -3.457   1.663  1.00  0.00           C  
ATOM     28  CG2 VAL A   2     -21.240  -2.406   0.607  1.00  0.00           C  
ATOM     29  H   VAL A   2     -20.967  -2.563  -1.875  1.00  0.00           H  
ATOM     30  HA  VAL A   2     -18.651  -1.964  -0.484  1.00  0.00           H  
ATOM     31  HB  VAL A   2     -20.437  -4.316   0.148  1.00  0.00           H  
ATOM     32 HG11 VAL A   2     -18.194  -3.241   1.443  1.00  0.00           H  
ATOM     33 HG12 VAL A   2     -19.593  -2.752   2.397  1.00  0.00           H  
ATOM     34 HG13 VAL A   2     -19.311  -4.461   2.051  1.00  0.00           H  
ATOM     35 HG21 VAL A   2     -20.949  -1.394   0.377  1.00  0.00           H  
ATOM     36 HG22 VAL A   2     -22.054  -2.703  -0.039  1.00  0.00           H  
ATOM     37 HG23 VAL A   2     -21.560  -2.463   1.639  1.00  0.00           H  
ATOM     38  N   ALA A   3     -18.653  -5.052  -1.666  1.00  0.00           N  
ATOM     39  CA  ALA A   3     -17.805  -6.180  -2.034  1.00  0.00           C  
ATOM     40  C   ALA A   3     -16.671  -5.758  -2.962  1.00  0.00           C  
ATOM     41  O   ALA A   3     -15.546  -6.243  -2.845  1.00  0.00           O  
ATOM     42  CB  ALA A   3     -18.640  -7.263  -2.690  1.00  0.00           C  
ATOM     43  H   ALA A   3     -19.622  -5.115  -1.819  1.00  0.00           H  
ATOM     44  HA  ALA A   3     -17.383  -6.588  -1.128  1.00  0.00           H  
ATOM     45  HB1 ALA A   3     -19.523  -7.446  -2.097  1.00  0.00           H  
ATOM     46  HB2 ALA A   3     -18.931  -6.942  -3.679  1.00  0.00           H  
ATOM     47  HB3 ALA A   3     -18.061  -8.171  -2.761  1.00  0.00           H  
ATOM     48  N   GLN A   4     -16.971  -4.844  -3.875  1.00  0.00           N  
ATOM     49  CA  GLN A   4     -15.979  -4.341  -4.819  1.00  0.00           C  
ATOM     50  C   GLN A   4     -14.871  -3.603  -4.079  1.00  0.00           C  
ATOM     51  O   GLN A   4     -13.684  -3.835  -4.313  1.00  0.00           O  
ATOM     52  CB  GLN A   4     -16.641  -3.392  -5.814  1.00  0.00           C  
ATOM     53  CG  GLN A   4     -17.817  -4.011  -6.560  1.00  0.00           C  
ATOM     54  CD  GLN A   4     -17.406  -5.112  -7.524  1.00  0.00           C  
ATOM     55  OE1 GLN A   4     -18.223  -5.948  -7.908  1.00  0.00           O  
ATOM     56  NE2 GLN A   4     -16.156  -5.101  -7.956  1.00  0.00           N  
ATOM     57  H   GLN A   4     -17.883  -4.489  -3.909  1.00  0.00           H  
ATOM     58  HA  GLN A   4     -15.558  -5.179  -5.349  1.00  0.00           H  
ATOM     59  HB2 GLN A   4     -16.995  -2.527  -5.271  1.00  0.00           H  
ATOM     60  HB3 GLN A   4     -15.906  -3.075  -6.539  1.00  0.00           H  
ATOM     61  HG2 GLN A   4     -18.501  -4.430  -5.837  1.00  0.00           H  
ATOM     62  HG3 GLN A   4     -18.320  -3.235  -7.119  1.00  0.00           H  
ATOM     63 HE21 GLN A   4     -15.560  -4.387  -7.641  1.00  0.00           H  
ATOM     64 HE22 GLN A   4     -15.874  -5.809  -8.578  1.00  0.00           H  
ATOM     65  N   LEU A   5     -15.278  -2.715  -3.183  1.00  0.00           N  
ATOM     66  CA  LEU A   5     -14.350  -1.932  -2.391  1.00  0.00           C  
ATOM     67  C   LEU A   5     -13.548  -2.833  -1.463  1.00  0.00           C  
ATOM     68  O   LEU A   5     -12.365  -2.608  -1.246  1.00  0.00           O  
ATOM     69  CB  LEU A   5     -15.117  -0.884  -1.598  1.00  0.00           C  
ATOM     70  CG  LEU A   5     -15.730   0.233  -2.440  1.00  0.00           C  
ATOM     71  CD1 LEU A   5     -16.626   1.100  -1.581  1.00  0.00           C  
ATOM     72  CD2 LEU A   5     -14.642   1.073  -3.089  1.00  0.00           C  
ATOM     73  H   LEU A   5     -16.239  -2.584  -3.045  1.00  0.00           H  
ATOM     74  HA  LEU A   5     -13.672  -1.436  -3.066  1.00  0.00           H  
ATOM     75  HB2 LEU A   5     -15.918  -1.385  -1.070  1.00  0.00           H  
ATOM     76  HB3 LEU A   5     -14.448  -0.441  -0.875  1.00  0.00           H  
ATOM     77  HG  LEU A   5     -16.335  -0.202  -3.225  1.00  0.00           H  
ATOM     78 HD11 LEU A   5     -16.268   1.087  -0.562  1.00  0.00           H  
ATOM     79 HD12 LEU A   5     -16.614   2.115  -1.954  1.00  0.00           H  
ATOM     80 HD13 LEU A   5     -17.634   0.716  -1.613  1.00  0.00           H  
ATOM     81 HD21 LEU A   5     -13.754   1.047  -2.476  1.00  0.00           H  
ATOM     82 HD22 LEU A   5     -14.415   0.677  -4.067  1.00  0.00           H  
ATOM     83 HD23 LEU A   5     -14.982   2.094  -3.185  1.00  0.00           H  
ATOM     84  N   GLU A   6     -14.197  -3.867  -0.944  1.00  0.00           N  
ATOM     85  CA  GLU A   6     -13.543  -4.825  -0.065  1.00  0.00           C  
ATOM     86  C   GLU A   6     -12.379  -5.492  -0.786  1.00  0.00           C  
ATOM     87  O   GLU A   6     -11.298  -5.658  -0.222  1.00  0.00           O  
ATOM     88  CB  GLU A   6     -14.551  -5.879   0.397  1.00  0.00           C  
ATOM     89  CG  GLU A   6     -15.480  -5.394   1.492  1.00  0.00           C  
ATOM     90  CD  GLU A   6     -14.960  -5.747   2.869  1.00  0.00           C  
ATOM     91  OE1 GLU A   6     -14.922  -6.952   3.196  1.00  0.00           O  
ATOM     92  OE2 GLU A   6     -14.569  -4.835   3.629  1.00  0.00           O  
ATOM     93  H   GLU A   6     -15.146  -3.997  -1.171  1.00  0.00           H  
ATOM     94  HA  GLU A   6     -13.165  -4.291   0.797  1.00  0.00           H  
ATOM     95  HB2 GLU A   6     -15.153  -6.180  -0.450  1.00  0.00           H  
ATOM     96  HB3 GLU A   6     -14.011  -6.738   0.765  1.00  0.00           H  
ATOM     97  HG2 GLU A   6     -15.578  -4.320   1.417  1.00  0.00           H  
ATOM     98  HG3 GLU A   6     -16.449  -5.852   1.359  1.00  0.00           H  
ATOM     99  N   LYS A   7     -12.603  -5.844  -2.050  1.00  0.00           N  
ATOM    100  CA  LYS A   7     -11.569  -6.469  -2.865  1.00  0.00           C  
ATOM    101  C   LYS A   7     -10.444  -5.475  -3.127  1.00  0.00           C  
ATOM    102  O   LYS A   7      -9.275  -5.841  -3.213  1.00  0.00           O  
ATOM    103  CB  LYS A   7     -12.157  -6.945  -4.194  1.00  0.00           C  
ATOM    104  CG  LYS A   7     -13.220  -8.019  -4.043  1.00  0.00           C  
ATOM    105  CD  LYS A   7     -13.965  -8.246  -5.346  1.00  0.00           C  
ATOM    106  CE  LYS A   7     -14.957  -9.388  -5.232  1.00  0.00           C  
ATOM    107  NZ  LYS A   7     -14.276 -10.695  -5.029  1.00  0.00           N  
ATOM    108  H   LYS A   7     -13.486  -5.661  -2.450  1.00  0.00           H  
ATOM    109  HA  LYS A   7     -11.174  -7.316  -2.323  1.00  0.00           H  
ATOM    110  HB2 LYS A   7     -12.599  -6.101  -4.701  1.00  0.00           H  
ATOM    111  HB3 LYS A   7     -11.361  -7.342  -4.804  1.00  0.00           H  
ATOM    112  HG2 LYS A   7     -12.748  -8.942  -3.744  1.00  0.00           H  
ATOM    113  HG3 LYS A   7     -13.924  -7.710  -3.285  1.00  0.00           H  
ATOM    114  HD2 LYS A   7     -14.499  -7.345  -5.606  1.00  0.00           H  
ATOM    115  HD3 LYS A   7     -13.250  -8.479  -6.119  1.00  0.00           H  
ATOM    116  HE2 LYS A   7     -15.611  -9.198  -4.395  1.00  0.00           H  
ATOM    117  HE3 LYS A   7     -15.538  -9.434  -6.141  1.00  0.00           H  
ATOM    118  HZ1 LYS A   7     -13.330 -10.681  -5.471  1.00  0.00           H  
ATOM    119  HZ2 LYS A   7     -14.170 -10.897  -4.010  1.00  0.00           H  
ATOM    120  HZ3 LYS A   7     -14.837 -11.459  -5.461  1.00  0.00           H  
ATOM    121  N   GLU A   8     -10.820  -4.212  -3.247  1.00  0.00           N  
ATOM    122  CA  GLU A   8      -9.875  -3.138  -3.497  1.00  0.00           C  
ATOM    123  C   GLU A   8      -9.067  -2.825  -2.237  1.00  0.00           C  
ATOM    124  O   GLU A   8      -7.851  -2.636  -2.297  1.00  0.00           O  
ATOM    125  CB  GLU A   8     -10.647  -1.905  -3.955  1.00  0.00           C  
ATOM    126  CG  GLU A   8      -9.776  -0.760  -4.416  1.00  0.00           C  
ATOM    127  CD  GLU A   8      -9.040  -1.072  -5.701  1.00  0.00           C  
ATOM    128  OE1 GLU A   8      -9.705  -1.295  -6.731  1.00  0.00           O  
ATOM    129  OE2 GLU A   8      -7.794  -1.091  -5.692  1.00  0.00           O  
ATOM    130  H   GLU A   8     -11.772  -3.992  -3.164  1.00  0.00           H  
ATOM    131  HA  GLU A   8      -9.201  -3.457  -4.281  1.00  0.00           H  
ATOM    132  HB2 GLU A   8     -11.293  -2.186  -4.774  1.00  0.00           H  
ATOM    133  HB3 GLU A   8     -11.258  -1.556  -3.135  1.00  0.00           H  
ATOM    134  HG2 GLU A   8     -10.409   0.098  -4.577  1.00  0.00           H  
ATOM    135  HG3 GLU A   8      -9.053  -0.537  -3.646  1.00  0.00           H  
ATOM    136  N   VAL A   9      -9.746  -2.788  -1.097  1.00  0.00           N  
ATOM    137  CA  VAL A   9      -9.091  -2.521   0.172  1.00  0.00           C  
ATOM    138  C   VAL A   9      -8.102  -3.638   0.473  1.00  0.00           C  
ATOM    139  O   VAL A   9      -6.961  -3.385   0.852  1.00  0.00           O  
ATOM    140  CB  VAL A   9     -10.113  -2.380   1.328  1.00  0.00           C  
ATOM    141  CG1 VAL A   9      -9.414  -2.329   2.678  1.00  0.00           C  
ATOM    142  CG2 VAL A   9     -10.960  -1.130   1.141  1.00  0.00           C  
ATOM    143  H   VAL A   9     -10.714  -2.957  -1.109  1.00  0.00           H  
ATOM    144  HA  VAL A   9      -8.549  -1.591   0.079  1.00  0.00           H  
ATOM    145  HB  VAL A   9     -10.771  -3.239   1.312  1.00  0.00           H  
ATOM    146 HG11 VAL A   9      -8.370  -2.566   2.552  1.00  0.00           H  
ATOM    147 HG12 VAL A   9      -9.509  -1.338   3.097  1.00  0.00           H  
ATOM    148 HG13 VAL A   9      -9.869  -3.047   3.346  1.00  0.00           H  
ATOM    149 HG21 VAL A   9     -10.324  -0.302   0.861  1.00  0.00           H  
ATOM    150 HG22 VAL A   9     -11.691  -1.302   0.366  1.00  0.00           H  
ATOM    151 HG23 VAL A   9     -11.466  -0.896   2.068  1.00  0.00           H  
ATOM    152  N   ALA A  10      -8.540  -4.873   0.255  1.00  0.00           N  
ATOM    153  CA  ALA A  10      -7.688  -6.035   0.468  1.00  0.00           C  
ATOM    154  C   ALA A  10      -6.521  -6.032  -0.518  1.00  0.00           C  
ATOM    155  O   ALA A  10      -5.434  -6.521  -0.212  1.00  0.00           O  
ATOM    156  CB  ALA A  10      -8.493  -7.321   0.335  1.00  0.00           C  
ATOM    157  H   ALA A  10      -9.455  -5.003  -0.078  1.00  0.00           H  
ATOM    158  HA  ALA A  10      -7.298  -5.981   1.474  1.00  0.00           H  
ATOM    159  HB1 ALA A  10      -9.039  -7.313  -0.597  1.00  0.00           H  
ATOM    160  HB2 ALA A  10      -7.824  -8.167   0.353  1.00  0.00           H  
ATOM    161  HB3 ALA A  10      -9.189  -7.397   1.158  1.00  0.00           H  
ATOM    162  N   GLN A  11      -6.759  -5.450  -1.690  1.00  0.00           N  
ATOM    163  CA  GLN A  11      -5.746  -5.346  -2.727  1.00  0.00           C  
ATOM    164  C   GLN A  11      -4.634  -4.436  -2.245  1.00  0.00           C  
ATOM    165  O   GLN A  11      -3.455  -4.795  -2.254  1.00  0.00           O  
ATOM    166  CB  GLN A  11      -6.364  -4.759  -4.002  1.00  0.00           C  
ATOM    167  CG  GLN A  11      -5.414  -4.721  -5.194  1.00  0.00           C  
ATOM    168  CD  GLN A  11      -4.893  -6.091  -5.583  1.00  0.00           C  
ATOM    169  OE1 GLN A  11      -5.666  -7.007  -5.863  1.00  0.00           O  
ATOM    170  NE2 GLN A  11      -3.578  -6.236  -5.626  1.00  0.00           N  
ATOM    171  H   GLN A  11      -7.638  -5.060  -1.856  1.00  0.00           H  
ATOM    172  HA  GLN A  11      -5.352  -6.329  -2.929  1.00  0.00           H  
ATOM    173  HB2 GLN A  11      -7.234  -5.336  -4.269  1.00  0.00           H  
ATOM    174  HB3 GLN A  11      -6.675  -3.745  -3.795  1.00  0.00           H  
ATOM    175  HG2 GLN A  11      -5.936  -4.300  -6.039  1.00  0.00           H  
ATOM    176  HG3 GLN A  11      -4.572  -4.091  -4.945  1.00  0.00           H  
ATOM    177 HE21 GLN A  11      -3.013  -5.454  -5.408  1.00  0.00           H  
ATOM    178 HE22 GLN A  11      -3.215  -7.112  -5.872  1.00  0.00           H  
ATOM    179  N   ALA A  12      -5.035  -3.247  -1.827  1.00  0.00           N  
ATOM    180  CA  ALA A  12      -4.104  -2.251  -1.339  1.00  0.00           C  
ATOM    181  C   ALA A  12      -3.415  -2.703  -0.060  1.00  0.00           C  
ATOM    182  O   ALA A  12      -2.208  -2.540   0.077  1.00  0.00           O  
ATOM    183  CB  ALA A  12      -4.818  -0.933  -1.125  1.00  0.00           C  
ATOM    184  H   ALA A  12      -5.994  -3.035  -1.851  1.00  0.00           H  
ATOM    185  HA  ALA A  12      -3.359  -2.104  -2.100  1.00  0.00           H  
ATOM    186  HB1 ALA A  12      -5.833  -1.011  -1.483  1.00  0.00           H  
ATOM    187  HB2 ALA A  12      -4.823  -0.698  -0.070  1.00  0.00           H  
ATOM    188  HB3 ALA A  12      -4.301  -0.154  -1.665  1.00  0.00           H  
ATOM    189  N   GLU A  13      -4.182  -3.272   0.865  1.00  0.00           N  
ATOM    190  CA  GLU A  13      -3.639  -3.753   2.134  1.00  0.00           C  
ATOM    191  C   GLU A  13      -2.533  -4.778   1.914  1.00  0.00           C  
ATOM    192  O   GLU A  13      -1.467  -4.688   2.527  1.00  0.00           O  
ATOM    193  CB  GLU A  13      -4.749  -4.373   2.988  1.00  0.00           C  
ATOM    194  CG  GLU A  13      -5.537  -3.372   3.821  1.00  0.00           C  
ATOM    195  CD  GLU A  13      -4.748  -2.829   5.001  1.00  0.00           C  
ATOM    196  OE1 GLU A  13      -3.554  -3.172   5.140  1.00  0.00           O  
ATOM    197  OE2 GLU A  13      -5.326  -2.061   5.802  1.00  0.00           O  
ATOM    198  H   GLU A  13      -5.145  -3.376   0.692  1.00  0.00           H  
ATOM    199  HA  GLU A  13      -3.227  -2.905   2.658  1.00  0.00           H  
ATOM    200  HB2 GLU A  13      -5.442  -4.880   2.332  1.00  0.00           H  
ATOM    201  HB3 GLU A  13      -4.307  -5.096   3.654  1.00  0.00           H  
ATOM    202  HG2 GLU A  13      -5.822  -2.545   3.190  1.00  0.00           H  
ATOM    203  HG3 GLU A  13      -6.426  -3.860   4.196  1.00  0.00           H  
ATOM    204  N   ALA A  14      -2.788  -5.751   1.042  1.00  0.00           N  
ATOM    205  CA  ALA A  14      -1.808  -6.791   0.750  1.00  0.00           C  
ATOM    206  C   ALA A  14      -0.536  -6.188   0.172  1.00  0.00           C  
ATOM    207  O   ALA A  14       0.571  -6.535   0.590  1.00  0.00           O  
ATOM    208  CB  ALA A  14      -2.391  -7.823  -0.208  1.00  0.00           C  
ATOM    209  H   ALA A  14      -3.659  -5.769   0.582  1.00  0.00           H  
ATOM    210  HA  ALA A  14      -1.566  -7.288   1.678  1.00  0.00           H  
ATOM    211  HB1 ALA A  14      -2.995  -7.323  -0.952  1.00  0.00           H  
ATOM    212  HB2 ALA A  14      -1.588  -8.357  -0.696  1.00  0.00           H  
ATOM    213  HB3 ALA A  14      -3.004  -8.520   0.344  1.00  0.00           H  
ATOM    214  N   GLU A  15      -0.701  -5.271  -0.777  1.00  0.00           N  
ATOM    215  CA  GLU A  15       0.433  -4.605  -1.399  1.00  0.00           C  
ATOM    216  C   GLU A  15       1.162  -3.750  -0.376  1.00  0.00           C  
ATOM    217  O   GLU A  15       2.377  -3.838  -0.241  1.00  0.00           O  
ATOM    218  CB  GLU A  15      -0.023  -3.720  -2.555  1.00  0.00           C  
ATOM    219  CG  GLU A  15      -0.574  -4.487  -3.740  1.00  0.00           C  
ATOM    220  CD  GLU A  15      -1.287  -3.589  -4.731  1.00  0.00           C  
ATOM    221  OE1 GLU A  15      -1.325  -2.357  -4.513  1.00  0.00           O  
ATOM    222  OE2 GLU A  15      -1.808  -4.106  -5.739  1.00  0.00           O  
ATOM    223  H   GLU A  15      -1.609  -5.030  -1.056  1.00  0.00           H  
ATOM    224  HA  GLU A  15       1.105  -5.362  -1.774  1.00  0.00           H  
ATOM    225  HB2 GLU A  15      -0.793  -3.052  -2.199  1.00  0.00           H  
ATOM    226  HB3 GLU A  15       0.818  -3.134  -2.895  1.00  0.00           H  
ATOM    227  HG2 GLU A  15       0.246  -4.977  -4.245  1.00  0.00           H  
ATOM    228  HG3 GLU A  15      -1.264  -5.227  -3.380  1.00  0.00           H  
ATOM    229  N   ASN A  16       0.400  -2.932   0.343  1.00  0.00           N  
ATOM    230  CA  ASN A  16       0.941  -2.044   1.369  1.00  0.00           C  
ATOM    231  C   ASN A  16       1.802  -2.830   2.351  1.00  0.00           C  
ATOM    232  O   ASN A  16       2.913  -2.423   2.693  1.00  0.00           O  
ATOM    233  CB  ASN A  16      -0.216  -1.363   2.113  1.00  0.00           C  
ATOM    234  CG  ASN A  16       0.204  -0.144   2.914  1.00  0.00           C  
ATOM    235  OD1 ASN A  16       1.063  -0.220   3.784  1.00  0.00           O  
ATOM    236  ND2 ASN A  16      -0.424   0.993   2.641  1.00  0.00           N  
ATOM    237  H   ASN A  16      -0.574  -2.925   0.184  1.00  0.00           H  
ATOM    238  HA  ASN A  16       1.549  -1.296   0.880  1.00  0.00           H  
ATOM    239  HB2 ASN A  16      -0.959  -1.053   1.396  1.00  0.00           H  
ATOM    240  HB3 ASN A  16      -0.663  -2.078   2.790  1.00  0.00           H  
ATOM    241 HD21 ASN A  16      -1.116   0.984   1.937  1.00  0.00           H  
ATOM    242 HD22 ASN A  16      -0.180   1.796   3.155  1.00  0.00           H  
ATOM    243  N   TYR A  17       1.280  -3.974   2.778  1.00  0.00           N  
ATOM    244  CA  TYR A  17       1.985  -4.849   3.705  1.00  0.00           C  
ATOM    245  C   TYR A  17       3.332  -5.276   3.129  1.00  0.00           C  
ATOM    246  O   TYR A  17       4.335  -5.324   3.841  1.00  0.00           O  
ATOM    247  CB  TYR A  17       1.129  -6.083   4.006  1.00  0.00           C  
ATOM    248  CG  TYR A  17       1.742  -7.034   5.009  1.00  0.00           C  
ATOM    249  CD1 TYR A  17       2.125  -6.601   6.272  1.00  0.00           C  
ATOM    250  CD2 TYR A  17       1.932  -8.369   4.690  1.00  0.00           C  
ATOM    251  CE1 TYR A  17       2.678  -7.477   7.187  1.00  0.00           C  
ATOM    252  CE2 TYR A  17       2.484  -9.247   5.597  1.00  0.00           C  
ATOM    253  CZ  TYR A  17       2.856  -8.798   6.842  1.00  0.00           C  
ATOM    254  OH  TYR A  17       3.402  -9.678   7.747  1.00  0.00           O  
ATOM    255  H   TYR A  17       0.394  -4.245   2.448  1.00  0.00           H  
ATOM    256  HA  TYR A  17       2.151  -4.302   4.621  1.00  0.00           H  
ATOM    257  HB2 TYR A  17       0.172  -5.765   4.392  1.00  0.00           H  
ATOM    258  HB3 TYR A  17       0.972  -6.630   3.088  1.00  0.00           H  
ATOM    259  HD1 TYR A  17       1.985  -5.565   6.536  1.00  0.00           H  
ATOM    260  HD2 TYR A  17       1.643  -8.721   3.712  1.00  0.00           H  
ATOM    261  HE1 TYR A  17       2.970  -7.124   8.164  1.00  0.00           H  
ATOM    262  HE2 TYR A  17       2.625 -10.282   5.328  1.00  0.00           H  
ATOM    263  HH  TYR A  17       3.067  -9.474   8.633  1.00  0.00           H  
ATOM    264  N   GLN A  18       3.349  -5.576   1.835  1.00  0.00           N  
ATOM    265  CA  GLN A  18       4.574  -5.993   1.165  1.00  0.00           C  
ATOM    266  C   GLN A  18       5.521  -4.818   0.962  1.00  0.00           C  
ATOM    267  O   GLN A  18       6.734  -4.960   1.113  1.00  0.00           O  
ATOM    268  CB  GLN A  18       4.263  -6.641  -0.182  1.00  0.00           C  
ATOM    269  CG  GLN A  18       3.541  -7.971  -0.065  1.00  0.00           C  
ATOM    270  CD  GLN A  18       3.362  -8.649  -1.405  1.00  0.00           C  
ATOM    271  OE1 GLN A  18       2.670  -8.141  -2.287  1.00  0.00           O  
ATOM    272  NE2 GLN A  18       3.998  -9.797  -1.572  1.00  0.00           N  
ATOM    273  H   GLN A  18       2.516  -5.508   1.317  1.00  0.00           H  
ATOM    274  HA  GLN A  18       5.059  -6.721   1.796  1.00  0.00           H  
ATOM    275  HB2 GLN A  18       3.642  -5.970  -0.756  1.00  0.00           H  
ATOM    276  HB3 GLN A  18       5.190  -6.805  -0.712  1.00  0.00           H  
ATOM    277  HG2 GLN A  18       4.119  -8.622   0.578  1.00  0.00           H  
ATOM    278  HG3 GLN A  18       2.568  -7.804   0.369  1.00  0.00           H  
ATOM    279 HE21 GLN A  18       4.540 -10.139  -0.826  1.00  0.00           H  
ATOM    280 HE22 GLN A  18       3.918 -10.251  -2.438  1.00  0.00           H  
ATOM    281  N   LEU A  19       4.967  -3.665   0.614  1.00  0.00           N  
ATOM    282  CA  LEU A  19       5.775  -2.472   0.386  1.00  0.00           C  
ATOM    283  C   LEU A  19       6.485  -2.075   1.666  1.00  0.00           C  
ATOM    284  O   LEU A  19       7.689  -1.843   1.662  1.00  0.00           O  
ATOM    285  CB  LEU A  19       4.913  -1.303  -0.108  1.00  0.00           C  
ATOM    286  CG  LEU A  19       3.887  -1.627  -1.197  1.00  0.00           C  
ATOM    287  CD1 LEU A  19       3.262  -0.351  -1.727  1.00  0.00           C  
ATOM    288  CD2 LEU A  19       4.508  -2.421  -2.333  1.00  0.00           C  
ATOM    289  H   LEU A  19       3.990  -3.615   0.503  1.00  0.00           H  
ATOM    290  HA  LEU A  19       6.525  -2.706  -0.362  1.00  0.00           H  
ATOM    291  HB2 LEU A  19       4.381  -0.900   0.740  1.00  0.00           H  
ATOM    292  HB3 LEU A  19       5.572  -0.536  -0.487  1.00  0.00           H  
ATOM    293  HG  LEU A  19       3.098  -2.224  -0.764  1.00  0.00           H  
ATOM    294 HD11 LEU A  19       3.779   0.501  -1.311  1.00  0.00           H  
ATOM    295 HD12 LEU A  19       3.344  -0.331  -2.802  1.00  0.00           H  
ATOM    296 HD13 LEU A  19       2.219  -0.316  -1.443  1.00  0.00           H  
ATOM    297 HD21 LEU A  19       5.212  -3.133  -1.933  1.00  0.00           H  
ATOM    298 HD22 LEU A  19       3.730  -2.950  -2.867  1.00  0.00           H  
ATOM    299 HD23 LEU A  19       5.016  -1.750  -3.009  1.00  0.00           H  
ATOM    300  N   GLU A  20       5.740  -2.016   2.767  1.00  0.00           N  
ATOM    301  CA  GLU A  20       6.320  -1.659   4.053  1.00  0.00           C  
ATOM    302  C   GLU A  20       7.362  -2.692   4.467  1.00  0.00           C  
ATOM    303  O   GLU A  20       8.401  -2.346   5.033  1.00  0.00           O  
ATOM    304  CB  GLU A  20       5.244  -1.540   5.132  1.00  0.00           C  
ATOM    305  CG  GLU A  20       4.279  -0.385   4.912  1.00  0.00           C  
ATOM    306  CD  GLU A  20       3.767   0.176   6.218  1.00  0.00           C  
ATOM    307  OE1 GLU A  20       4.586   0.691   7.005  1.00  0.00           O  
ATOM    308  OE2 GLU A  20       2.553   0.086   6.486  1.00  0.00           O  
ATOM    309  H   GLU A  20       4.777  -2.223   2.712  1.00  0.00           H  
ATOM    310  HA  GLU A  20       6.809  -0.704   3.940  1.00  0.00           H  
ATOM    311  HB2 GLU A  20       4.673  -2.457   5.157  1.00  0.00           H  
ATOM    312  HB3 GLU A  20       5.725  -1.401   6.089  1.00  0.00           H  
ATOM    313  HG2 GLU A  20       4.790   0.399   4.374  1.00  0.00           H  
ATOM    314  HG3 GLU A  20       3.438  -0.735   4.331  1.00  0.00           H  
ATOM    315  N   GLN A  21       7.084  -3.955   4.161  1.00  0.00           N  
ATOM    316  CA  GLN A  21       7.999  -5.041   4.479  1.00  0.00           C  
ATOM    317  C   GLN A  21       9.307  -4.838   3.720  1.00  0.00           C  
ATOM    318  O   GLN A  21      10.395  -4.953   4.288  1.00  0.00           O  
ATOM    319  CB  GLN A  21       7.363  -6.387   4.120  1.00  0.00           C  
ATOM    320  CG  GLN A  21       8.158  -7.591   4.594  1.00  0.00           C  
ATOM    321  CD  GLN A  21       7.473  -8.903   4.269  1.00  0.00           C  
ATOM    322  OE1 GLN A  21       7.272  -9.246   3.104  1.00  0.00           O  
ATOM    323  NE2 GLN A  21       7.104  -9.646   5.301  1.00  0.00           N  
ATOM    324  H   GLN A  21       6.242  -4.162   3.698  1.00  0.00           H  
ATOM    325  HA  GLN A  21       8.197  -5.011   5.540  1.00  0.00           H  
ATOM    326  HB2 GLN A  21       6.381  -6.436   4.568  1.00  0.00           H  
ATOM    327  HB3 GLN A  21       7.261  -6.449   3.046  1.00  0.00           H  
ATOM    328  HG2 GLN A  21       9.126  -7.580   4.114  1.00  0.00           H  
ATOM    329  HG3 GLN A  21       8.286  -7.524   5.664  1.00  0.00           H  
ATOM    330 HE21 GLN A  21       7.294  -9.311   6.203  1.00  0.00           H  
ATOM    331 HE22 GLN A  21       6.656 -10.496   5.122  1.00  0.00           H  
ATOM    332  N   GLU A  22       9.179  -4.504   2.440  1.00  0.00           N  
ATOM    333  CA  GLU A  22      10.332  -4.249   1.591  1.00  0.00           C  
ATOM    334  C   GLU A  22      11.060  -2.986   2.048  1.00  0.00           C  
ATOM    335  O   GLU A  22      12.286  -2.977   2.162  1.00  0.00           O  
ATOM    336  CB  GLU A  22       9.894  -4.127   0.129  1.00  0.00           C  
ATOM    337  CG  GLU A  22      11.010  -3.701  -0.806  1.00  0.00           C  
ATOM    338  CD  GLU A  22      11.019  -4.472  -2.109  1.00  0.00           C  
ATOM    339  OE1 GLU A  22      10.166  -5.371  -2.278  1.00  0.00           O  
ATOM    340  OE2 GLU A  22      11.882  -4.185  -2.967  1.00  0.00           O  
ATOM    341  H   GLU A  22       8.278  -4.412   2.059  1.00  0.00           H  
ATOM    342  HA  GLU A  22      11.006  -5.090   1.685  1.00  0.00           H  
ATOM    343  HB2 GLU A  22       9.519  -5.083  -0.205  1.00  0.00           H  
ATOM    344  HB3 GLU A  22       9.102  -3.396   0.063  1.00  0.00           H  
ATOM    345  HG2 GLU A  22      10.892  -2.652  -1.030  1.00  0.00           H  
ATOM    346  HG3 GLU A  22      11.948  -3.855  -0.305  1.00  0.00           H  
ATOM    347  N   VAL A  23      10.297  -1.928   2.328  1.00  0.00           N  
ATOM    348  CA  VAL A  23      10.871  -0.670   2.794  1.00  0.00           C  
ATOM    349  C   VAL A  23      11.698  -0.901   4.054  1.00  0.00           C  
ATOM    350  O   VAL A  23      12.812  -0.394   4.174  1.00  0.00           O  
ATOM    351  CB  VAL A  23       9.776   0.394   3.071  1.00  0.00           C  
ATOM    352  CG1 VAL A  23      10.331   1.559   3.882  1.00  0.00           C  
ATOM    353  CG2 VAL A  23       9.186   0.899   1.760  1.00  0.00           C  
ATOM    354  H   VAL A  23       9.319  -2.001   2.231  1.00  0.00           H  
ATOM    355  HA  VAL A  23      11.521  -0.293   2.016  1.00  0.00           H  
ATOM    356  HB  VAL A  23       8.986  -0.070   3.643  1.00  0.00           H  
ATOM    357 HG11 VAL A  23      11.315   1.307   4.250  1.00  0.00           H  
ATOM    358 HG12 VAL A  23      10.395   2.438   3.255  1.00  0.00           H  
ATOM    359 HG13 VAL A  23       9.675   1.759   4.716  1.00  0.00           H  
ATOM    360 HG21 VAL A  23       9.261   0.127   1.010  1.00  0.00           H  
ATOM    361 HG22 VAL A  23       8.146   1.159   1.907  1.00  0.00           H  
ATOM    362 HG23 VAL A  23       9.730   1.774   1.433  1.00  0.00           H  
ATOM    363  N   ALA A  24      11.155  -1.685   4.978  1.00  0.00           N  
ATOM    364  CA  ALA A  24      11.851  -1.992   6.220  1.00  0.00           C  
ATOM    365  C   ALA A  24      13.169  -2.696   5.937  1.00  0.00           C  
ATOM    366  O   ALA A  24      14.193  -2.358   6.516  1.00  0.00           O  
ATOM    367  CB  ALA A  24      10.980  -2.845   7.128  1.00  0.00           C  
ATOM    368  H   ALA A  24      10.267  -2.074   4.814  1.00  0.00           H  
ATOM    369  HA  ALA A  24      12.055  -1.059   6.725  1.00  0.00           H  
ATOM    370  HB1 ALA A  24      10.178  -3.282   6.551  1.00  0.00           H  
ATOM    371  HB2 ALA A  24      11.577  -3.632   7.567  1.00  0.00           H  
ATOM    372  HB3 ALA A  24      10.565  -2.230   7.911  1.00  0.00           H  
ATOM    373  N   GLN A  25      13.130  -3.665   5.030  1.00  0.00           N  
ATOM    374  CA  GLN A  25      14.321  -4.419   4.652  1.00  0.00           C  
ATOM    375  C   GLN A  25      15.375  -3.499   4.058  1.00  0.00           C  
ATOM    376  O   GLN A  25      16.530  -3.524   4.470  1.00  0.00           O  
ATOM    377  CB  GLN A  25      13.953  -5.507   3.641  1.00  0.00           C  
ATOM    378  CG  GLN A  25      15.099  -6.449   3.305  1.00  0.00           C  
ATOM    379  CD  GLN A  25      14.724  -7.455   2.235  1.00  0.00           C  
ATOM    380  OE1 GLN A  25      14.515  -7.101   1.078  1.00  0.00           O  
ATOM    381  NE2 GLN A  25      14.631  -8.717   2.617  1.00  0.00           N  
ATOM    382  H   GLN A  25      12.274  -3.875   4.596  1.00  0.00           H  
ATOM    383  HA  GLN A  25      14.729  -4.881   5.537  1.00  0.00           H  
ATOM    384  HB2 GLN A  25      13.139  -6.094   4.038  1.00  0.00           H  
ATOM    385  HB3 GLN A  25      13.629  -5.033   2.727  1.00  0.00           H  
ATOM    386  HG2 GLN A  25      15.933  -5.864   2.948  1.00  0.00           H  
ATOM    387  HG3 GLN A  25      15.390  -6.982   4.199  1.00  0.00           H  
ATOM    388 HE21 GLN A  25      14.807  -8.930   3.565  1.00  0.00           H  
ATOM    389 HE22 GLN A  25      14.391  -9.390   1.943  1.00  0.00           H  
ATOM    390  N   LEU A  26      14.971  -2.690   3.090  1.00  0.00           N  
ATOM    391  CA  LEU A  26      15.886  -1.767   2.434  1.00  0.00           C  
ATOM    392  C   LEU A  26      16.451  -0.740   3.416  1.00  0.00           C  
ATOM    393  O   LEU A  26      17.658  -0.520   3.451  1.00  0.00           O  
ATOM    394  CB  LEU A  26      15.188  -1.082   1.258  1.00  0.00           C  
ATOM    395  CG  LEU A  26      14.653  -2.037   0.187  1.00  0.00           C  
ATOM    396  CD1 LEU A  26      13.811  -1.288  -0.837  1.00  0.00           C  
ATOM    397  CD2 LEU A  26      15.806  -2.761  -0.497  1.00  0.00           C  
ATOM    398  H   LEU A  26      14.028  -2.717   2.802  1.00  0.00           H  
ATOM    399  HA  LEU A  26      16.711  -2.349   2.053  1.00  0.00           H  
ATOM    400  HB2 LEU A  26      14.362  -0.499   1.640  1.00  0.00           H  
ATOM    401  HB3 LEU A  26      15.891  -0.414   0.789  1.00  0.00           H  
ATOM    402  HG  LEU A  26      14.024  -2.777   0.657  1.00  0.00           H  
ATOM    403 HD11 LEU A  26      13.246  -0.512  -0.344  1.00  0.00           H  
ATOM    404 HD12 LEU A  26      14.457  -0.843  -1.581  1.00  0.00           H  
ATOM    405 HD13 LEU A  26      13.132  -1.978  -1.318  1.00  0.00           H  
ATOM    406 HD21 LEU A  26      16.742  -2.318  -0.190  1.00  0.00           H  
ATOM    407 HD22 LEU A  26      15.794  -3.804  -0.217  1.00  0.00           H  
ATOM    408 HD23 LEU A  26      15.702  -2.675  -1.569  1.00  0.00           H  
ATOM    409  N   GLU A  27      15.590  -0.132   4.229  1.00  0.00           N  
ATOM    410  CA  GLU A  27      16.043   0.850   5.217  1.00  0.00           C  
ATOM    411  C   GLU A  27      16.970   0.192   6.233  1.00  0.00           C  
ATOM    412  O   GLU A  27      17.983   0.768   6.633  1.00  0.00           O  
ATOM    413  CB  GLU A  27      14.851   1.488   5.935  1.00  0.00           C  
ATOM    414  CG  GLU A  27      14.053   2.445   5.062  1.00  0.00           C  
ATOM    415  CD  GLU A  27      14.748   3.780   4.842  1.00  0.00           C  
ATOM    416  OE1 GLU A  27      15.969   3.795   4.562  1.00  0.00           O  
ATOM    417  OE2 GLU A  27      14.065   4.826   4.919  1.00  0.00           O  
ATOM    418  H   GLU A  27      14.631  -0.357   4.175  1.00  0.00           H  
ATOM    419  HA  GLU A  27      16.594   1.619   4.694  1.00  0.00           H  
ATOM    420  HB2 GLU A  27      14.190   0.701   6.270  1.00  0.00           H  
ATOM    421  HB3 GLU A  27      15.210   2.031   6.795  1.00  0.00           H  
ATOM    422  HG2 GLU A  27      13.893   1.981   4.100  1.00  0.00           H  
ATOM    423  HG3 GLU A  27      13.100   2.627   5.533  1.00  0.00           H  
ATOM    424  N   HIS A  28      16.624  -1.025   6.634  1.00  0.00           N  
ATOM    425  CA  HIS A  28      17.422  -1.787   7.589  1.00  0.00           C  
ATOM    426  C   HIS A  28      18.784  -2.125   6.975  1.00  0.00           C  
ATOM    427  O   HIS A  28      19.814  -2.078   7.651  1.00  0.00           O  
ATOM    428  CB  HIS A  28      16.662  -3.052   8.004  1.00  0.00           C  
ATOM    429  CG  HIS A  28      17.394  -3.949   8.958  1.00  0.00           C  
ATOM    430  ND1 HIS A  28      17.910  -3.541  10.172  1.00  0.00           N  
ATOM    431  CD2 HIS A  28      17.668  -5.271   8.862  1.00  0.00           C  
ATOM    432  CE1 HIS A  28      18.469  -4.606  10.760  1.00  0.00           C  
ATOM    433  NE2 HIS A  28      18.349  -5.683  10.004  1.00  0.00           N  
ATOM    434  H   HIS A  28      15.805  -1.429   6.269  1.00  0.00           H  
ATOM    435  HA  HIS A  28      17.578  -1.165   8.459  1.00  0.00           H  
ATOM    436  HB2 HIS A  28      15.736  -2.761   8.478  1.00  0.00           H  
ATOM    437  HB3 HIS A  28      16.433  -3.625   7.117  1.00  0.00           H  
ATOM    438  HD1 HIS A  28      17.883  -2.624  10.541  1.00  0.00           H  
ATOM    439  HD2 HIS A  28      17.392  -5.916   8.040  1.00  0.00           H  
ATOM    440  HE1 HIS A  28      18.947  -4.590  11.727  1.00  0.00           H  
ATOM    441  N   GLU A  29      18.785  -2.429   5.680  1.00  0.00           N  
ATOM    442  CA  GLU A  29      20.018  -2.733   4.961  1.00  0.00           C  
ATOM    443  C   GLU A  29      20.862  -1.468   4.845  1.00  0.00           C  
ATOM    444  O   GLU A  29      22.092  -1.512   4.916  1.00  0.00           O  
ATOM    445  CB  GLU A  29      19.706  -3.291   3.568  1.00  0.00           C  
ATOM    446  CG  GLU A  29      19.161  -4.714   3.579  1.00  0.00           C  
ATOM    447  CD  GLU A  29      20.213  -5.740   3.955  1.00  0.00           C  
ATOM    448  OE1 GLU A  29      21.380  -5.357   4.174  1.00  0.00           O  
ATOM    449  OE2 GLU A  29      19.884  -6.942   4.023  1.00  0.00           O  
ATOM    450  H   GLU A  29      17.933  -2.429   5.186  1.00  0.00           H  
ATOM    451  HA  GLU A  29      20.565  -3.468   5.527  1.00  0.00           H  
ATOM    452  HB2 GLU A  29      18.976  -2.652   3.092  1.00  0.00           H  
ATOM    453  HB3 GLU A  29      20.612  -3.282   2.980  1.00  0.00           H  
ATOM    454  HG2 GLU A  29      18.345  -4.771   4.293  1.00  0.00           H  
ATOM    455  HG3 GLU A  29      18.788  -4.948   2.593  1.00  0.00           H  
ATOM    456  N   CYS A  30      20.179  -0.346   4.686  1.00  0.00           N  
ATOM    457  CA  CYS A  30      20.831   0.954   4.578  1.00  0.00           C  
ATOM    458  C   CYS A  30      21.418   1.385   5.923  1.00  0.00           C  
ATOM    459  O   CYS A  30      22.569   1.819   5.999  1.00  0.00           O  
ATOM    460  CB  CYS A  30      19.832   2.009   4.092  1.00  0.00           C  
ATOM    461  SG  CYS A  30      19.327   1.828   2.350  1.00  0.00           S  
ATOM    462  H   CYS A  30      19.197  -0.394   4.644  1.00  0.00           H  
ATOM    463  HA  CYS A  30      21.631   0.867   3.859  1.00  0.00           H  
ATOM    464  HB2 CYS A  30      18.940   1.945   4.694  1.00  0.00           H  
ATOM    465  HB3 CYS A  30      20.267   2.989   4.213  1.00  0.00           H  
ATOM    466  N   GLY A  31      20.623   1.264   6.977  1.00  0.00           N  
ATOM    467  CA  GLY A  31      21.076   1.645   8.299  1.00  0.00           C  
ATOM    468  C   GLY A  31      20.126   2.618   8.972  1.00  0.00           C  
ATOM    469  O   GLY A  31      18.962   2.291   9.223  1.00  0.00           O  
ATOM    470  H   GLY A  31      19.711   0.912   6.858  1.00  0.00           H  
ATOM    471  HA2 GLY A  31      21.161   0.759   8.909  1.00  0.00           H  
ATOM    472  HA3 GLY A  31      22.047   2.108   8.215  1.00  0.00           H  
TER     476      NH2 A  32                                                      
ATOM    483  N   GLU B   1     -19.438   0.493   5.466  1.00  0.00           N  
ATOM    484  CA  GLU B   1     -20.123   1.434   4.593  1.00  0.00           C  
ATOM    485  C   GLU B   1     -19.295   1.669   3.334  1.00  0.00           C  
ATOM    486  O   GLU B   1     -18.067   1.739   3.396  1.00  0.00           O  
ATOM    487  CB  GLU B   1     -20.363   2.760   5.331  1.00  0.00           C  
ATOM    488  CG  GLU B   1     -21.779   3.315   5.191  1.00  0.00           C  
ATOM    489  CD  GLU B   1     -22.063   3.940   3.838  1.00  0.00           C  
ATOM    490  OE1 GLU B   1     -21.105   4.259   3.111  1.00  0.00           O  
ATOM    491  OE2 GLU B   1     -23.250   4.156   3.516  1.00  0.00           O  
ATOM    492  H   GLU B   1     -18.858   0.837   6.175  1.00  0.00           H  
ATOM    493  HA  GLU B   1     -21.069   1.004   4.317  1.00  0.00           H  
ATOM    494  HB2 GLU B   1     -20.164   2.611   6.382  1.00  0.00           H  
ATOM    495  HB3 GLU B   1     -19.673   3.497   4.948  1.00  0.00           H  
ATOM    496  HG2 GLU B   1     -22.484   2.514   5.353  1.00  0.00           H  
ATOM    497  HG3 GLU B   1     -21.920   4.072   5.949  1.00  0.00           H  
ATOM    498  N   VAL B   2     -19.972   1.791   2.202  1.00  0.00           N  
ATOM    499  CA  VAL B   2     -19.310   2.030   0.923  1.00  0.00           C  
ATOM    500  C   VAL B   2     -18.437   3.279   0.994  1.00  0.00           C  
ATOM    501  O   VAL B   2     -17.261   3.247   0.634  1.00  0.00           O  
ATOM    502  CB  VAL B   2     -20.337   2.196  -0.221  1.00  0.00           C  
ATOM    503  CG1 VAL B   2     -19.666   2.688  -1.499  1.00  0.00           C  
ATOM    504  CG2 VAL B   2     -21.066   0.888  -0.474  1.00  0.00           C  
ATOM    505  H   VAL B   2     -20.951   1.723   2.230  1.00  0.00           H  
ATOM    506  HA  VAL B   2     -18.686   1.176   0.702  1.00  0.00           H  
ATOM    507  HB  VAL B   2     -21.065   2.935   0.082  1.00  0.00           H  
ATOM    508 HG11 VAL B   2     -18.778   3.250  -1.247  1.00  0.00           H  
ATOM    509 HG12 VAL B   2     -19.396   1.843  -2.114  1.00  0.00           H  
ATOM    510 HG13 VAL B   2     -20.349   3.323  -2.042  1.00  0.00           H  
ATOM    511 HG21 VAL B   2     -21.559   0.572   0.435  1.00  0.00           H  
ATOM    512 HG22 VAL B   2     -21.803   1.031  -1.250  1.00  0.00           H  
ATOM    513 HG23 VAL B   2     -20.361   0.132  -0.783  1.00  0.00           H  
ATOM    514  N   GLN B   3     -19.018   4.368   1.475  1.00  0.00           N  
ATOM    515  CA  GLN B   3     -18.304   5.626   1.607  1.00  0.00           C  
ATOM    516  C   GLN B   3     -17.137   5.460   2.577  1.00  0.00           C  
ATOM    517  O   GLN B   3     -16.055   6.009   2.365  1.00  0.00           O  
ATOM    518  CB  GLN B   3     -19.277   6.720   2.075  1.00  0.00           C  
ATOM    519  CG  GLN B   3     -18.763   8.141   1.887  1.00  0.00           C  
ATOM    520  CD  GLN B   3     -17.816   8.588   2.981  1.00  0.00           C  
ATOM    521  OE1 GLN B   3     -16.918   9.392   2.741  1.00  0.00           O  
ATOM    522  NE2 GLN B   3     -18.031   8.102   4.194  1.00  0.00           N  
ATOM    523  H   GLN B   3     -19.961   4.318   1.766  1.00  0.00           H  
ATOM    524  HA  GLN B   3     -17.912   5.892   0.636  1.00  0.00           H  
ATOM    525  HB2 GLN B   3     -20.199   6.621   1.519  1.00  0.00           H  
ATOM    526  HB3 GLN B   3     -19.490   6.570   3.128  1.00  0.00           H  
ATOM    527  HG2 GLN B   3     -18.243   8.196   0.942  1.00  0.00           H  
ATOM    528  HG3 GLN B   3     -19.609   8.813   1.867  1.00  0.00           H  
ATOM    529 HE21 GLN B   3     -18.788   7.486   4.323  1.00  0.00           H  
ATOM    530 HE22 GLN B   3     -17.423   8.377   4.920  1.00  0.00           H  
ATOM    531  N   ALA B   4     -17.360   4.673   3.622  1.00  0.00           N  
ATOM    532  CA  ALA B   4     -16.332   4.399   4.617  1.00  0.00           C  
ATOM    533  C   ALA B   4     -15.150   3.671   3.985  1.00  0.00           C  
ATOM    534  O   ALA B   4     -13.990   3.992   4.252  1.00  0.00           O  
ATOM    535  CB  ALA B   4     -16.917   3.574   5.751  1.00  0.00           C  
ATOM    536  H   ALA B   4     -18.238   4.247   3.716  1.00  0.00           H  
ATOM    537  HA  ALA B   4     -15.991   5.342   5.022  1.00  0.00           H  
ATOM    538  HB1 ALA B   4     -17.893   3.961   6.012  1.00  0.00           H  
ATOM    539  HB2 ALA B   4     -17.016   2.547   5.431  1.00  0.00           H  
ATOM    540  HB3 ALA B   4     -16.268   3.624   6.609  1.00  0.00           H  
ATOM    541  N   LEU B   5     -15.457   2.693   3.144  1.00  0.00           N  
ATOM    542  CA  LEU B   5     -14.435   1.910   2.465  1.00  0.00           C  
ATOM    543  C   LEU B   5     -13.707   2.742   1.421  1.00  0.00           C  
ATOM    544  O   LEU B   5     -12.520   2.537   1.184  1.00  0.00           O  
ATOM    545  CB  LEU B   5     -15.048   0.671   1.816  1.00  0.00           C  
ATOM    546  CG  LEU B   5     -15.573  -0.372   2.799  1.00  0.00           C  
ATOM    547  CD1 LEU B   5     -16.196  -1.538   2.053  1.00  0.00           C  
ATOM    548  CD2 LEU B   5     -14.446  -0.858   3.701  1.00  0.00           C  
ATOM    549  H   LEU B   5     -16.403   2.490   2.974  1.00  0.00           H  
ATOM    550  HA  LEU B   5     -13.718   1.594   3.208  1.00  0.00           H  
ATOM    551  HB2 LEU B   5     -15.865   0.986   1.182  1.00  0.00           H  
ATOM    552  HB3 LEU B   5     -14.296   0.204   1.198  1.00  0.00           H  
ATOM    553  HG  LEU B   5     -16.332   0.077   3.422  1.00  0.00           H  
ATOM    554 HD11 LEU B   5     -16.117  -1.367   0.989  1.00  0.00           H  
ATOM    555 HD12 LEU B   5     -15.675  -2.448   2.311  1.00  0.00           H  
ATOM    556 HD13 LEU B   5     -17.237  -1.627   2.327  1.00  0.00           H  
ATOM    557 HD21 LEU B   5     -13.767  -0.042   3.897  1.00  0.00           H  
ATOM    558 HD22 LEU B   5     -14.858  -1.218   4.631  1.00  0.00           H  
ATOM    559 HD23 LEU B   5     -13.912  -1.659   3.209  1.00  0.00           H  
ATOM    560  N   LYS B   6     -14.408   3.693   0.809  1.00  0.00           N  
ATOM    561  CA  LYS B   6     -13.795   4.550  -0.191  1.00  0.00           C  
ATOM    562  C   LYS B   6     -12.661   5.342   0.437  1.00  0.00           C  
ATOM    563  O   LYS B   6     -11.604   5.521  -0.166  1.00  0.00           O  
ATOM    564  CB  LYS B   6     -14.830   5.487  -0.805  1.00  0.00           C  
ATOM    565  CG  LYS B   6     -15.882   4.760  -1.624  1.00  0.00           C  
ATOM    566  CD  LYS B   6     -16.920   5.712  -2.186  1.00  0.00           C  
ATOM    567  CE  LYS B   6     -16.326   6.628  -3.243  1.00  0.00           C  
ATOM    568  NZ  LYS B   6     -17.338   7.553  -3.813  1.00  0.00           N  
ATOM    569  H   LYS B   6     -15.355   3.824   1.040  1.00  0.00           H  
ATOM    570  HA  LYS B   6     -13.387   3.916  -0.963  1.00  0.00           H  
ATOM    571  HB2 LYS B   6     -15.328   6.025  -0.012  1.00  0.00           H  
ATOM    572  HB3 LYS B   6     -14.328   6.190  -1.445  1.00  0.00           H  
ATOM    573  HG2 LYS B   6     -15.398   4.253  -2.444  1.00  0.00           H  
ATOM    574  HG3 LYS B   6     -16.377   4.036  -0.993  1.00  0.00           H  
ATOM    575  HD2 LYS B   6     -17.714   5.134  -2.627  1.00  0.00           H  
ATOM    576  HD3 LYS B   6     -17.313   6.315  -1.380  1.00  0.00           H  
ATOM    577  HE2 LYS B   6     -15.535   7.210  -2.793  1.00  0.00           H  
ATOM    578  HE3 LYS B   6     -15.918   6.022  -4.037  1.00  0.00           H  
ATOM    579  HZ1 LYS B   6     -18.133   7.018  -4.221  1.00  0.00           H  
ATOM    580  HZ2 LYS B   6     -17.706   8.186  -3.070  1.00  0.00           H  
ATOM    581  HZ3 LYS B   6     -16.906   8.132  -4.566  1.00  0.00           H  
ATOM    582  N   LYS B   7     -12.877   5.790   1.665  1.00  0.00           N  
ATOM    583  CA  LYS B   7     -11.859   6.538   2.383  1.00  0.00           C  
ATOM    584  C   LYS B   7     -10.676   5.626   2.683  1.00  0.00           C  
ATOM    585  O   LYS B   7      -9.524   6.053   2.643  1.00  0.00           O  
ATOM    586  CB  LYS B   7     -12.412   7.135   3.687  1.00  0.00           C  
ATOM    587  CG  LYS B   7     -13.742   7.868   3.533  1.00  0.00           C  
ATOM    588  CD  LYS B   7     -13.799   8.706   2.262  1.00  0.00           C  
ATOM    589  CE  LYS B   7     -12.733   9.792   2.237  1.00  0.00           C  
ATOM    590  NZ  LYS B   7     -12.678  10.471   0.917  1.00  0.00           N  
ATOM    591  H   LYS B   7     -13.737   5.600   2.101  1.00  0.00           H  
ATOM    592  HA  LYS B   7     -11.522   7.339   1.739  1.00  0.00           H  
ATOM    593  HB2 LYS B   7     -12.550   6.337   4.401  1.00  0.00           H  
ATOM    594  HB3 LYS B   7     -11.687   7.834   4.083  1.00  0.00           H  
ATOM    595  HG2 LYS B   7     -14.538   7.141   3.505  1.00  0.00           H  
ATOM    596  HG3 LYS B   7     -13.879   8.518   4.385  1.00  0.00           H  
ATOM    597  HD2 LYS B   7     -13.653   8.051   1.413  1.00  0.00           H  
ATOM    598  HD3 LYS B   7     -14.775   9.169   2.194  1.00  0.00           H  
ATOM    599  HE2 LYS B   7     -12.959  10.523   3.000  1.00  0.00           H  
ATOM    600  HE3 LYS B   7     -11.772   9.344   2.442  1.00  0.00           H  
ATOM    601  HZ1 LYS B   7     -12.817   9.777   0.149  1.00  0.00           H  
ATOM    602  HZ2 LYS B   7     -13.423  11.198   0.847  1.00  0.00           H  
ATOM    603  HZ3 LYS B   7     -11.748  10.928   0.787  1.00  0.00           H  
ATOM    604  N   ARG B   8     -10.972   4.355   2.950  1.00  0.00           N  
ATOM    605  CA  ARG B   8      -9.935   3.374   3.222  1.00  0.00           C  
ATOM    606  C   ARG B   8      -9.081   3.189   1.975  1.00  0.00           C  
ATOM    607  O   ARG B   8      -7.855   3.195   2.042  1.00  0.00           O  
ATOM    608  CB  ARG B   8     -10.549   2.037   3.636  1.00  0.00           C  
ATOM    609  CG  ARG B   8      -9.520   1.025   4.109  1.00  0.00           C  
ATOM    610  CD  ARG B   8      -9.111   1.272   5.550  1.00  0.00           C  
ATOM    611  NE  ARG B   8      -7.842   0.624   5.874  1.00  0.00           N  
ATOM    612  CZ  ARG B   8      -6.689   1.276   6.021  1.00  0.00           C  
ATOM    613  NH1 ARG B   8      -6.667   2.604   6.010  1.00  0.00           N  
ATOM    614  NH2 ARG B   8      -5.563   0.602   6.213  1.00  0.00           N  
ATOM    615  H   ARG B   8     -11.910   4.070   2.940  1.00  0.00           H  
ATOM    616  HA  ARG B   8      -9.315   3.747   4.023  1.00  0.00           H  
ATOM    617  HB2 ARG B   8     -11.250   2.210   4.441  1.00  0.00           H  
ATOM    618  HB3 ARG B   8     -11.075   1.619   2.793  1.00  0.00           H  
ATOM    619  HG2 ARG B   8      -9.943   0.036   4.032  1.00  0.00           H  
ATOM    620  HG3 ARG B   8      -8.645   1.096   3.478  1.00  0.00           H  
ATOM    621  HD2 ARG B   8      -9.011   2.336   5.707  1.00  0.00           H  
ATOM    622  HD3 ARG B   8      -9.879   0.882   6.197  1.00  0.00           H  
ATOM    623  HE  ARG B   8      -7.847  -0.367   5.947  1.00  0.00           H  
ATOM    624 HH11 ARG B   8      -7.522   3.126   5.894  1.00  0.00           H  
ATOM    625 HH12 ARG B   8      -5.791   3.096   6.117  1.00  0.00           H  
ATOM    626 HH21 ARG B   8      -5.572  -0.410   6.246  1.00  0.00           H  
ATOM    627 HH22 ARG B   8      -4.695   1.092   6.312  1.00  0.00           H  
ATOM    628  N   VAL B   9      -9.754   3.047   0.838  1.00  0.00           N  
ATOM    629  CA  VAL B   9      -9.088   2.881  -0.446  1.00  0.00           C  
ATOM    630  C   VAL B   9      -8.152   4.058  -0.724  1.00  0.00           C  
ATOM    631  O   VAL B   9      -6.983   3.863  -1.056  1.00  0.00           O  
ATOM    632  CB  VAL B   9     -10.116   2.760  -1.598  1.00  0.00           C  
ATOM    633  CG1 VAL B   9      -9.419   2.698  -2.951  1.00  0.00           C  
ATOM    634  CG2 VAL B   9     -10.999   1.539  -1.397  1.00  0.00           C  
ATOM    635  H   VAL B   9     -10.738   3.063   0.864  1.00  0.00           H  
ATOM    636  HA  VAL B   9      -8.509   1.969  -0.406  1.00  0.00           H  
ATOM    637  HB  VAL B   9     -10.745   3.638  -1.585  1.00  0.00           H  
ATOM    638 HG11 VAL B   9      -8.687   1.902  -2.944  1.00  0.00           H  
ATOM    639 HG12 VAL B   9     -10.149   2.508  -3.726  1.00  0.00           H  
ATOM    640 HG13 VAL B   9      -8.925   3.639  -3.146  1.00  0.00           H  
ATOM    641 HG21 VAL B   9     -11.447   1.576  -0.414  1.00  0.00           H  
ATOM    642 HG22 VAL B   9     -11.778   1.527  -2.145  1.00  0.00           H  
ATOM    643 HG23 VAL B   9     -10.403   0.643  -1.487  1.00  0.00           H  
ATOM    644  N   GLN B  10      -8.676   5.272  -0.580  1.00  0.00           N  
ATOM    645  CA  GLN B  10      -7.898   6.485  -0.814  1.00  0.00           C  
ATOM    646  C   GLN B  10      -6.691   6.560   0.116  1.00  0.00           C  
ATOM    647  O   GLN B  10      -5.600   6.954  -0.303  1.00  0.00           O  
ATOM    648  CB  GLN B  10      -8.775   7.725  -0.630  1.00  0.00           C  
ATOM    649  CG  GLN B  10      -9.917   7.832  -1.632  1.00  0.00           C  
ATOM    650  CD  GLN B  10      -9.443   8.054  -3.057  1.00  0.00           C  
ATOM    651  OE1 GLN B  10      -8.680   7.261  -3.605  1.00  0.00           O  
ATOM    652  NE2 GLN B  10      -9.894   9.138  -3.670  1.00  0.00           N  
ATOM    653  H   GLN B  10      -9.618   5.355  -0.309  1.00  0.00           H  
ATOM    654  HA  GLN B  10      -7.546   6.456  -1.835  1.00  0.00           H  
ATOM    655  HB2 GLN B  10      -9.200   7.702   0.362  1.00  0.00           H  
ATOM    656  HB3 GLN B  10      -8.158   8.606  -0.724  1.00  0.00           H  
ATOM    657  HG2 GLN B  10     -10.488   6.916  -1.602  1.00  0.00           H  
ATOM    658  HG3 GLN B  10     -10.551   8.658  -1.346  1.00  0.00           H  
ATOM    659 HE21 GLN B  10     -10.498   9.732  -3.176  1.00  0.00           H  
ATOM    660 HE22 GLN B  10      -9.610   9.300  -4.595  1.00  0.00           H  
ATOM    661  N   ALA B  11      -6.888   6.183   1.374  1.00  0.00           N  
ATOM    662  CA  ALA B  11      -5.815   6.212   2.359  1.00  0.00           C  
ATOM    663  C   ALA B  11      -4.743   5.183   2.025  1.00  0.00           C  
ATOM    664  O   ALA B  11      -3.547   5.477   2.064  1.00  0.00           O  
ATOM    665  CB  ALA B  11      -6.371   5.965   3.754  1.00  0.00           C  
ATOM    666  H   ALA B  11      -7.783   5.877   1.649  1.00  0.00           H  
ATOM    667  HA  ALA B  11      -5.373   7.197   2.342  1.00  0.00           H  
ATOM    668  HB1 ALA B  11      -7.384   6.339   3.812  1.00  0.00           H  
ATOM    669  HB2 ALA B  11      -6.367   4.904   3.961  1.00  0.00           H  
ATOM    670  HB3 ALA B  11      -5.756   6.476   4.481  1.00  0.00           H  
ATOM    671  N   LEU B  12      -5.183   3.978   1.686  1.00  0.00           N  
ATOM    672  CA  LEU B  12      -4.276   2.894   1.337  1.00  0.00           C  
ATOM    673  C   LEU B  12      -3.476   3.226   0.092  1.00  0.00           C  
ATOM    674  O   LEU B  12      -2.255   3.148   0.108  1.00  0.00           O  
ATOM    675  CB  LEU B  12      -5.052   1.601   1.119  1.00  0.00           C  
ATOM    676  CG  LEU B  12      -5.508   0.899   2.393  1.00  0.00           C  
ATOM    677  CD1 LEU B  12      -6.543  -0.166   2.072  1.00  0.00           C  
ATOM    678  CD2 LEU B  12      -4.311   0.277   3.094  1.00  0.00           C  
ATOM    679  H   LEU B  12      -6.152   3.812   1.669  1.00  0.00           H  
ATOM    680  HA  LEU B  12      -3.594   2.756   2.159  1.00  0.00           H  
ATOM    681  HB2 LEU B  12      -5.920   1.826   0.524  1.00  0.00           H  
ATOM    682  HB3 LEU B  12      -4.424   0.920   0.565  1.00  0.00           H  
ATOM    683  HG  LEU B  12      -5.957   1.621   3.062  1.00  0.00           H  
ATOM    684 HD11 LEU B  12      -6.655  -0.247   1.002  1.00  0.00           H  
ATOM    685 HD12 LEU B  12      -6.219  -1.115   2.472  1.00  0.00           H  
ATOM    686 HD13 LEU B  12      -7.489   0.106   2.514  1.00  0.00           H  
ATOM    687 HD21 LEU B  12      -3.407   0.541   2.563  1.00  0.00           H  
ATOM    688 HD22 LEU B  12      -4.255   0.646   4.108  1.00  0.00           H  
ATOM    689 HD23 LEU B  12      -4.418  -0.799   3.105  1.00  0.00           H  
ATOM    690  N   LYS B  13      -4.163   3.605  -0.978  1.00  0.00           N  
ATOM    691  CA  LYS B  13      -3.498   3.956  -2.233  1.00  0.00           C  
ATOM    692  C   LYS B  13      -2.491   5.077  -2.010  1.00  0.00           C  
ATOM    693  O   LYS B  13      -1.422   5.078  -2.607  1.00  0.00           O  
ATOM    694  CB  LYS B  13      -4.521   4.364  -3.295  1.00  0.00           C  
ATOM    695  CG  LYS B  13      -5.096   3.197  -4.095  1.00  0.00           C  
ATOM    696  CD  LYS B  13      -5.631   2.091  -3.196  1.00  0.00           C  
ATOM    697  CE  LYS B  13      -6.475   1.088  -3.963  1.00  0.00           C  
ATOM    698  NZ  LYS B  13      -5.703   0.359  -5.005  1.00  0.00           N  
ATOM    699  H   LYS B  13      -5.146   3.656  -0.924  1.00  0.00           H  
ATOM    700  HA  LYS B  13      -2.962   3.079  -2.578  1.00  0.00           H  
ATOM    701  HB2 LYS B  13      -5.340   4.870  -2.806  1.00  0.00           H  
ATOM    702  HB3 LYS B  13      -4.048   5.047  -3.985  1.00  0.00           H  
ATOM    703  HG2 LYS B  13      -5.903   3.562  -4.711  1.00  0.00           H  
ATOM    704  HG3 LYS B  13      -4.319   2.790  -4.724  1.00  0.00           H  
ATOM    705  HD2 LYS B  13      -4.797   1.573  -2.747  1.00  0.00           H  
ATOM    706  HD3 LYS B  13      -6.237   2.538  -2.421  1.00  0.00           H  
ATOM    707  HE2 LYS B  13      -6.878   0.370  -3.265  1.00  0.00           H  
ATOM    708  HE3 LYS B  13      -7.289   1.616  -4.438  1.00  0.00           H  
ATOM    709  HZ1 LYS B  13      -4.821  -0.026  -4.602  1.00  0.00           H  
ATOM    710  HZ2 LYS B  13      -6.277  -0.431  -5.379  1.00  0.00           H  
ATOM    711  HZ3 LYS B  13      -5.463   0.997  -5.793  1.00  0.00           H  
ATOM    712  N   ALA B  14      -2.822   6.013  -1.127  1.00  0.00           N  
ATOM    713  CA  ALA B  14      -1.917   7.113  -0.814  1.00  0.00           C  
ATOM    714  C   ALA B  14      -0.631   6.564  -0.202  1.00  0.00           C  
ATOM    715  O   ALA B  14       0.476   6.981  -0.557  1.00  0.00           O  
ATOM    716  CB  ALA B  14      -2.578   8.096   0.135  1.00  0.00           C  
ATOM    717  H   ALA B  14      -3.685   5.950  -0.659  1.00  0.00           H  
ATOM    718  HA  ALA B  14      -1.685   7.629  -1.735  1.00  0.00           H  
ATOM    719  HB1 ALA B  14      -3.648   7.938   0.130  1.00  0.00           H  
ATOM    720  HB2 ALA B  14      -2.197   7.942   1.134  1.00  0.00           H  
ATOM    721  HB3 ALA B  14      -2.362   9.104  -0.182  1.00  0.00           H  
ATOM    722  N   ARG B  15      -0.793   5.604   0.699  1.00  0.00           N  
ATOM    723  CA  ARG B  15       0.340   4.958   1.348  1.00  0.00           C  
ATOM    724  C   ARG B  15       1.086   4.092   0.345  1.00  0.00           C  
ATOM    725  O   ARG B  15       2.310   4.136   0.260  1.00  0.00           O  
ATOM    726  CB  ARG B  15      -0.131   4.086   2.511  1.00  0.00           C  
ATOM    727  CG  ARG B  15      -0.728   4.858   3.670  1.00  0.00           C  
ATOM    728  CD  ARG B  15       0.334   5.582   4.477  1.00  0.00           C  
ATOM    729  NE  ARG B  15       1.270   4.662   5.131  1.00  0.00           N  
ATOM    730  CZ  ARG B  15       2.540   4.475   4.759  1.00  0.00           C  
ATOM    731  NH1 ARG B  15       3.039   5.142   3.720  1.00  0.00           N  
ATOM    732  NH2 ARG B  15       3.303   3.620   5.429  1.00  0.00           N  
ATOM    733  H   ARG B  15      -1.707   5.306   0.919  1.00  0.00           H  
ATOM    734  HA  ARG B  15       1.003   5.726   1.719  1.00  0.00           H  
ATOM    735  HB2 ARG B  15      -0.878   3.398   2.144  1.00  0.00           H  
ATOM    736  HB3 ARG B  15       0.713   3.522   2.879  1.00  0.00           H  
ATOM    737  HG2 ARG B  15      -1.425   5.585   3.282  1.00  0.00           H  
ATOM    738  HG3 ARG B  15      -1.250   4.169   4.319  1.00  0.00           H  
ATOM    739  HD2 ARG B  15       0.886   6.235   3.818  1.00  0.00           H  
ATOM    740  HD3 ARG B  15      -0.159   6.169   5.230  1.00  0.00           H  
ATOM    741  HE  ARG B  15       0.928   4.157   5.909  1.00  0.00           H  
ATOM    742 HH11 ARG B  15       2.465   5.785   3.218  1.00  0.00           H  
ATOM    743 HH12 ARG B  15       4.000   5.017   3.451  1.00  0.00           H  
ATOM    744 HH21 ARG B  15       2.927   3.122   6.214  1.00  0.00           H  
ATOM    745 HH22 ARG B  15       4.266   3.472   5.165  1.00  0.00           H  
ATOM    746  N   ASN B  16       0.327   3.316  -0.412  1.00  0.00           N  
ATOM    747  CA  ASN B  16       0.867   2.427  -1.426  1.00  0.00           C  
ATOM    748  C   ASN B  16       1.692   3.204  -2.444  1.00  0.00           C  
ATOM    749  O   ASN B  16       2.793   2.795  -2.810  1.00  0.00           O  
ATOM    750  CB  ASN B  16      -0.286   1.696  -2.122  1.00  0.00           C  
ATOM    751  CG  ASN B  16      -0.793   0.502  -1.332  1.00  0.00           C  
ATOM    752  OD1 ASN B  16      -1.172   0.623  -0.170  1.00  0.00           O  
ATOM    753  ND2 ASN B  16      -0.821  -0.660  -1.964  1.00  0.00           N  
ATOM    754  H   ASN B  16      -0.649   3.341  -0.286  1.00  0.00           H  
ATOM    755  HA  ASN B  16       1.498   1.702  -0.934  1.00  0.00           H  
ATOM    756  HB2 ASN B  16      -1.108   2.384  -2.252  1.00  0.00           H  
ATOM    757  HB3 ASN B  16       0.040   1.357  -3.085  1.00  0.00           H  
ATOM    758 HD21 ASN B  16      -0.522  -0.693  -2.896  1.00  0.00           H  
ATOM    759 HD22 ASN B  16      -1.140  -1.445  -1.471  1.00  0.00           H  
ATOM    760  N   TYR B  17       1.151   4.327  -2.886  1.00  0.00           N  
ATOM    761  CA  TYR B  17       1.809   5.188  -3.858  1.00  0.00           C  
ATOM    762  C   TYR B  17       3.149   5.688  -3.322  1.00  0.00           C  
ATOM    763  O   TYR B  17       4.151   5.698  -4.035  1.00  0.00           O  
ATOM    764  CB  TYR B  17       0.900   6.377  -4.170  1.00  0.00           C  
ATOM    765  CG  TYR B  17       1.238   7.103  -5.448  1.00  0.00           C  
ATOM    766  CD1 TYR B  17       1.192   6.449  -6.672  1.00  0.00           C  
ATOM    767  CD2 TYR B  17       1.591   8.445  -5.432  1.00  0.00           C  
ATOM    768  CE1 TYR B  17       1.487   7.113  -7.844  1.00  0.00           C  
ATOM    769  CE2 TYR B  17       1.890   9.115  -6.599  1.00  0.00           C  
ATOM    770  CZ  TYR B  17       1.836   8.444  -7.801  1.00  0.00           C  
ATOM    771  OH  TYR B  17       2.120   9.112  -8.967  1.00  0.00           O  
ATOM    772  H   TYR B  17       0.264   4.592  -2.546  1.00  0.00           H  
ATOM    773  HA  TYR B  17       1.975   4.621  -4.761  1.00  0.00           H  
ATOM    774  HB2 TYR B  17      -0.115   6.028  -4.247  1.00  0.00           H  
ATOM    775  HB3 TYR B  17       0.966   7.089  -3.359  1.00  0.00           H  
ATOM    776  HD1 TYR B  17       0.918   5.405  -6.700  1.00  0.00           H  
ATOM    777  HD2 TYR B  17       1.634   8.968  -4.486  1.00  0.00           H  
ATOM    778  HE1 TYR B  17       1.446   6.589  -8.788  1.00  0.00           H  
ATOM    779  HE2 TYR B  17       2.164  10.161  -6.567  1.00  0.00           H  
ATOM    780  HH  TYR B  17       1.444   8.891  -9.630  1.00  0.00           H  
ATOM    781  N   ALA B  18       3.154   6.104  -2.061  1.00  0.00           N  
ATOM    782  CA  ALA B  18       4.366   6.610  -1.425  1.00  0.00           C  
ATOM    783  C   ALA B  18       5.350   5.484  -1.129  1.00  0.00           C  
ATOM    784  O   ALA B  18       6.554   5.626  -1.348  1.00  0.00           O  
ATOM    785  CB  ALA B  18       4.018   7.359  -0.148  1.00  0.00           C  
ATOM    786  H   ALA B  18       2.318   6.074  -1.546  1.00  0.00           H  
ATOM    787  HA  ALA B  18       4.831   7.308  -2.104  1.00  0.00           H  
ATOM    788  HB1 ALA B  18       3.301   6.786   0.421  1.00  0.00           H  
ATOM    789  HB2 ALA B  18       4.912   7.502   0.439  1.00  0.00           H  
ATOM    790  HB3 ALA B  18       3.594   8.321  -0.399  1.00  0.00           H  
ATOM    791  N   ALA B  19       4.837   4.369  -0.629  1.00  0.00           N  
ATOM    792  CA  ALA B  19       5.672   3.221  -0.298  1.00  0.00           C  
ATOM    793  C   ALA B  19       6.367   2.671  -1.539  1.00  0.00           C  
ATOM    794  O   ALA B  19       7.534   2.291  -1.479  1.00  0.00           O  
ATOM    795  CB  ALA B  19       4.849   2.143   0.384  1.00  0.00           C  
ATOM    796  H   ALA B  19       3.867   4.315  -0.472  1.00  0.00           H  
ATOM    797  HA  ALA B  19       6.429   3.557   0.400  1.00  0.00           H  
ATOM    798  HB1 ALA B  19       4.401   2.544   1.280  1.00  0.00           H  
ATOM    799  HB2 ALA B  19       4.072   1.806  -0.288  1.00  0.00           H  
ATOM    800  HB3 ALA B  19       5.488   1.310   0.641  1.00  0.00           H  
ATOM    801  N   LYS B  20       5.656   2.647  -2.667  1.00  0.00           N  
ATOM    802  CA  LYS B  20       6.227   2.166  -3.923  1.00  0.00           C  
ATOM    803  C   LYS B  20       7.421   3.024  -4.320  1.00  0.00           C  
ATOM    804  O   LYS B  20       8.425   2.520  -4.827  1.00  0.00           O  
ATOM    805  CB  LYS B  20       5.170   2.172  -5.029  1.00  0.00           C  
ATOM    806  CG  LYS B  20       4.234   0.976  -4.975  1.00  0.00           C  
ATOM    807  CD  LYS B  20       3.137   1.078  -6.018  1.00  0.00           C  
ATOM    808  CE  LYS B  20       2.359  -0.219  -6.134  1.00  0.00           C  
ATOM    809  NZ  LYS B  20       3.205  -1.329  -6.649  1.00  0.00           N  
ATOM    810  H   LYS B  20       4.731   2.976  -2.656  1.00  0.00           H  
ATOM    811  HA  LYS B  20       6.565   1.151  -3.768  1.00  0.00           H  
ATOM    812  HB2 LYS B  20       4.578   3.071  -4.936  1.00  0.00           H  
ATOM    813  HB3 LYS B  20       5.667   2.174  -5.988  1.00  0.00           H  
ATOM    814  HG2 LYS B  20       4.806   0.078  -5.158  1.00  0.00           H  
ATOM    815  HG3 LYS B  20       3.784   0.924  -3.994  1.00  0.00           H  
ATOM    816  HD2 LYS B  20       2.459   1.871  -5.739  1.00  0.00           H  
ATOM    817  HD3 LYS B  20       3.584   1.304  -6.974  1.00  0.00           H  
ATOM    818  HE2 LYS B  20       1.982  -0.488  -5.158  1.00  0.00           H  
ATOM    819  HE3 LYS B  20       1.529  -0.068  -6.808  1.00  0.00           H  
ATOM    820  HZ1 LYS B  20       4.160  -0.976  -6.890  1.00  0.00           H  
ATOM    821  HZ2 LYS B  20       3.298  -2.081  -5.932  1.00  0.00           H  
ATOM    822  HZ3 LYS B  20       2.775  -1.743  -7.506  1.00  0.00           H  
ATOM    823  N   GLN B  21       7.320   4.319  -4.041  1.00  0.00           N  
ATOM    824  CA  GLN B  21       8.405   5.248  -4.325  1.00  0.00           C  
ATOM    825  C   GLN B  21       9.559   4.962  -3.386  1.00  0.00           C  
ATOM    826  O   GLN B  21      10.716   4.941  -3.800  1.00  0.00           O  
ATOM    827  CB  GLN B  21       7.942   6.699  -4.169  1.00  0.00           C  
ATOM    828  CG  GLN B  21       6.847   7.097  -5.141  1.00  0.00           C  
ATOM    829  CD  GLN B  21       6.241   8.447  -4.823  1.00  0.00           C  
ATOM    830  OE1 GLN B  21       6.929   9.469  -4.809  1.00  0.00           O  
ATOM    831  NE2 GLN B  21       4.945   8.458  -4.557  1.00  0.00           N  
ATOM    832  H   GLN B  21       6.504   4.652  -3.608  1.00  0.00           H  
ATOM    833  HA  GLN B  21       8.737   5.078  -5.339  1.00  0.00           H  
ATOM    834  HB2 GLN B  21       7.570   6.843  -3.165  1.00  0.00           H  
ATOM    835  HB3 GLN B  21       8.787   7.353  -4.328  1.00  0.00           H  
ATOM    836  HG2 GLN B  21       7.263   7.134  -6.138  1.00  0.00           H  
ATOM    837  HG3 GLN B  21       6.065   6.352  -5.107  1.00  0.00           H  
ATOM    838 HE21 GLN B  21       4.462   7.602  -4.583  1.00  0.00           H  
ATOM    839 HE22 GLN B  21       4.518   9.320  -4.343  1.00  0.00           H  
ATOM    840  N   LYS B  22       9.220   4.706  -2.127  1.00  0.00           N  
ATOM    841  CA  LYS B  22      10.211   4.376  -1.117  1.00  0.00           C  
ATOM    842  C   LYS B  22      10.997   3.153  -1.547  1.00  0.00           C  
ATOM    843  O   LYS B  22      12.218   3.159  -1.528  1.00  0.00           O  
ATOM    844  CB  LYS B  22       9.542   4.093   0.231  1.00  0.00           C  
ATOM    845  CG  LYS B  22       9.132   5.329   1.011  1.00  0.00           C  
ATOM    846  CD  LYS B  22      10.342   6.079   1.542  1.00  0.00           C  
ATOM    847  CE  LYS B  22      11.163   5.244   2.521  1.00  0.00           C  
ATOM    848  NZ  LYS B  22      12.287   6.026   3.112  1.00  0.00           N  
ATOM    849  H   LYS B  22       8.269   4.715  -1.878  1.00  0.00           H  
ATOM    850  HA  LYS B  22      10.888   5.211  -1.020  1.00  0.00           H  
ATOM    851  HB2 LYS B  22       8.655   3.499   0.056  1.00  0.00           H  
ATOM    852  HB3 LYS B  22      10.224   3.523   0.840  1.00  0.00           H  
ATOM    853  HG2 LYS B  22       8.571   5.986   0.363  1.00  0.00           H  
ATOM    854  HG3 LYS B  22       8.513   5.027   1.842  1.00  0.00           H  
ATOM    855  HD2 LYS B  22      10.972   6.351   0.709  1.00  0.00           H  
ATOM    856  HD3 LYS B  22      10.000   6.969   2.043  1.00  0.00           H  
ATOM    857  HE2 LYS B  22      10.518   4.902   3.316  1.00  0.00           H  
ATOM    858  HE3 LYS B  22      11.567   4.391   1.996  1.00  0.00           H  
ATOM    859  HZ1 LYS B  22      12.757   6.596   2.377  1.00  0.00           H  
ATOM    860  HZ2 LYS B  22      11.922   6.668   3.851  1.00  0.00           H  
ATOM    861  HZ3 LYS B  22      12.989   5.385   3.546  1.00  0.00           H  
ATOM    862  N   VAL B  23      10.277   2.116  -1.941  1.00  0.00           N  
ATOM    863  CA  VAL B  23      10.889   0.875  -2.389  1.00  0.00           C  
ATOM    864  C   VAL B  23      11.917   1.131  -3.489  1.00  0.00           C  
ATOM    865  O   VAL B  23      13.073   0.718  -3.380  1.00  0.00           O  
ATOM    866  CB  VAL B  23       9.824  -0.111  -2.918  1.00  0.00           C  
ATOM    867  CG1 VAL B  23      10.479  -1.335  -3.532  1.00  0.00           C  
ATOM    868  CG2 VAL B  23       8.861  -0.520  -1.810  1.00  0.00           C  
ATOM    869  H   VAL B  23       9.295   2.188  -1.935  1.00  0.00           H  
ATOM    870  HA  VAL B  23      11.387   0.424  -1.540  1.00  0.00           H  
ATOM    871  HB  VAL B  23       9.255   0.390  -3.691  1.00  0.00           H  
ATOM    872 HG11 VAL B  23      11.549  -1.192  -3.556  1.00  0.00           H  
ATOM    873 HG12 VAL B  23      10.247  -2.205  -2.937  1.00  0.00           H  
ATOM    874 HG13 VAL B  23      10.110  -1.474  -4.539  1.00  0.00           H  
ATOM    875 HG21 VAL B  23       8.727   0.305  -1.127  1.00  0.00           H  
ATOM    876 HG22 VAL B  23       7.908  -0.783  -2.243  1.00  0.00           H  
ATOM    877 HG23 VAL B  23       9.261  -1.368  -1.276  1.00  0.00           H  
ATOM    878  N   GLN B  24      11.495   1.814  -4.543  1.00  0.00           N  
ATOM    879  CA  GLN B  24      12.384   2.111  -5.659  1.00  0.00           C  
ATOM    880  C   GLN B  24      13.533   3.014  -5.225  1.00  0.00           C  
ATOM    881  O   GLN B  24      14.664   2.852  -5.688  1.00  0.00           O  
ATOM    882  CB  GLN B  24      11.608   2.757  -6.804  1.00  0.00           C  
ATOM    883  CG  GLN B  24      10.473   1.892  -7.324  1.00  0.00           C  
ATOM    884  CD  GLN B  24       9.655   2.586  -8.393  1.00  0.00           C  
ATOM    885  OE1 GLN B  24      10.146   2.866  -9.487  1.00  0.00           O  
ATOM    886  NE2 GLN B  24       8.404   2.879  -8.082  1.00  0.00           N  
ATOM    887  H   GLN B  24      10.560   2.123  -4.576  1.00  0.00           H  
ATOM    888  HA  GLN B  24      12.799   1.175  -6.002  1.00  0.00           H  
ATOM    889  HB2 GLN B  24      11.193   3.695  -6.463  1.00  0.00           H  
ATOM    890  HB3 GLN B  24      12.290   2.949  -7.619  1.00  0.00           H  
ATOM    891  HG2 GLN B  24      10.892   0.991  -7.744  1.00  0.00           H  
ATOM    892  HG3 GLN B  24       9.824   1.639  -6.499  1.00  0.00           H  
ATOM    893 HE21 GLN B  24       8.079   2.634  -7.189  1.00  0.00           H  
ATOM    894 HE22 GLN B  24       7.853   3.330  -8.754  1.00  0.00           H  
ATOM    895  N   ALA B  25      13.246   3.953  -4.335  1.00  0.00           N  
ATOM    896  CA  ALA B  25      14.264   4.869  -3.846  1.00  0.00           C  
ATOM    897  C   ALA B  25      15.286   4.141  -2.986  1.00  0.00           C  
ATOM    898  O   ALA B  25      16.485   4.342  -3.134  1.00  0.00           O  
ATOM    899  CB  ALA B  25      13.625   6.004  -3.062  1.00  0.00           C  
ATOM    900  H   ALA B  25      12.322   4.030  -3.990  1.00  0.00           H  
ATOM    901  HA  ALA B  25      14.765   5.294  -4.704  1.00  0.00           H  
ATOM    902  HB1 ALA B  25      12.687   5.669  -2.646  1.00  0.00           H  
ATOM    903  HB2 ALA B  25      14.286   6.307  -2.265  1.00  0.00           H  
ATOM    904  HB3 ALA B  25      13.449   6.840  -3.721  1.00  0.00           H  
ATOM    905  N   LEU B  26      14.799   3.297  -2.086  1.00  0.00           N  
ATOM    906  CA  LEU B  26      15.660   2.537  -1.189  1.00  0.00           C  
ATOM    907  C   LEU B  26      16.492   1.513  -1.947  1.00  0.00           C  
ATOM    908  O   LEU B  26      17.658   1.289  -1.620  1.00  0.00           O  
ATOM    909  CB  LEU B  26      14.828   1.838  -0.126  1.00  0.00           C  
ATOM    910  CG  LEU B  26      13.950   2.748   0.720  1.00  0.00           C  
ATOM    911  CD1 LEU B  26      13.128   1.926   1.692  1.00  0.00           C  
ATOM    912  CD2 LEU B  26      14.796   3.763   1.458  1.00  0.00           C  
ATOM    913  H   LEU B  26      13.823   3.184  -2.019  1.00  0.00           H  
ATOM    914  HA  LEU B  26      16.326   3.235  -0.705  1.00  0.00           H  
ATOM    915  HB2 LEU B  26      14.193   1.114  -0.616  1.00  0.00           H  
ATOM    916  HB3 LEU B  26      15.500   1.311   0.534  1.00  0.00           H  
ATOM    917  HG  LEU B  26      13.270   3.282   0.074  1.00  0.00           H  
ATOM    918 HD11 LEU B  26      13.136   0.892   1.383  1.00  0.00           H  
ATOM    919 HD12 LEU B  26      13.549   2.011   2.683  1.00  0.00           H  
ATOM    920 HD13 LEU B  26      12.110   2.290   1.701  1.00  0.00           H  
ATOM    921 HD21 LEU B  26      15.737   3.888   0.944  1.00  0.00           H  
ATOM    922 HD22 LEU B  26      14.274   4.707   1.492  1.00  0.00           H  
ATOM    923 HD23 LEU B  26      14.975   3.413   2.464  1.00  0.00           H  
ATOM    924  N   ARG B  27      15.904   0.897  -2.967  1.00  0.00           N  
ATOM    925  CA  ARG B  27      16.626  -0.082  -3.764  1.00  0.00           C  
ATOM    926  C   ARG B  27      17.750   0.610  -4.527  1.00  0.00           C  
ATOM    927  O   ARG B  27      18.823   0.045  -4.736  1.00  0.00           O  
ATOM    928  CB  ARG B  27      15.683  -0.821  -4.712  1.00  0.00           C  
ATOM    929  CG  ARG B  27      14.887  -1.902  -4.024  1.00  0.00           C  
ATOM    930  CD  ARG B  27      14.010  -2.640  -5.005  1.00  0.00           C  
ATOM    931  NE  ARG B  27      14.679  -3.816  -5.566  1.00  0.00           N  
ATOM    932  CZ  ARG B  27      14.921  -4.934  -4.877  1.00  0.00           C  
ATOM    933  NH1 ARG B  27      14.373  -5.109  -3.676  1.00  0.00           N  
ATOM    934  NH2 ARG B  27      15.639  -5.908  -5.429  1.00  0.00           N  
ATOM    935  H   ARG B  27      14.969   1.113  -3.191  1.00  0.00           H  
ATOM    936  HA  ARG B  27      17.063  -0.795  -3.079  1.00  0.00           H  
ATOM    937  HB2 ARG B  27      14.979  -0.122  -5.133  1.00  0.00           H  
ATOM    938  HB3 ARG B  27      16.254  -1.269  -5.510  1.00  0.00           H  
ATOM    939  HG2 ARG B  27      15.570  -2.605  -3.568  1.00  0.00           H  
ATOM    940  HG3 ARG B  27      14.266  -1.453  -3.266  1.00  0.00           H  
ATOM    941  HD2 ARG B  27      13.118  -2.943  -4.498  1.00  0.00           H  
ATOM    942  HD3 ARG B  27      13.753  -1.967  -5.803  1.00  0.00           H  
ATOM    943  HE  ARG B  27      15.011  -3.745  -6.492  1.00  0.00           H  
ATOM    944 HH11 ARG B  27      13.757  -4.409  -3.293  1.00  0.00           H  
ATOM    945 HH12 ARG B  27      14.596  -5.924  -3.127  1.00  0.00           H  
ATOM    946 HH21 ARG B  27      16.002  -5.802  -6.368  1.00  0.00           H  
ATOM    947 HH22 ARG B  27      15.831  -6.756  -4.914  1.00  0.00           H  
ATOM    948  N   HIS B  28      17.507   1.861  -4.888  1.00  0.00           N  
ATOM    949  CA  HIS B  28      18.498   2.679  -5.575  1.00  0.00           C  
ATOM    950  C   HIS B  28      19.545   3.128  -4.555  1.00  0.00           C  
ATOM    951  O   HIS B  28      20.751   3.062  -4.794  1.00  0.00           O  
ATOM    952  CB  HIS B  28      17.801   3.896  -6.200  1.00  0.00           C  
ATOM    953  CG  HIS B  28      18.676   4.766  -7.057  1.00  0.00           C  
ATOM    954  ND1 HIS B  28      18.215   5.873  -7.735  1.00  0.00           N  
ATOM    955  CD2 HIS B  28      20.000   4.680  -7.337  1.00  0.00           C  
ATOM    956  CE1 HIS B  28      19.248   6.414  -8.390  1.00  0.00           C  
ATOM    957  NE2 HIS B  28      20.357   5.725  -8.182  1.00  0.00           N  
ATOM    958  H   HIS B  28      16.641   2.261  -4.654  1.00  0.00           H  
ATOM    959  HA  HIS B  28      18.966   2.085  -6.344  1.00  0.00           H  
ATOM    960  HB2 HIS B  28      16.980   3.556  -6.812  1.00  0.00           H  
ATOM    961  HB3 HIS B  28      17.410   4.509  -5.402  1.00  0.00           H  
ATOM    962  HD1 HIS B  28      17.291   6.207  -7.734  1.00  0.00           H  
ATOM    963  HD2 HIS B  28      20.679   3.932  -6.958  1.00  0.00           H  
ATOM    964  HE1 HIS B  28      19.186   7.299  -9.007  1.00  0.00           H  
ATOM    965  N   LYS B  29      19.040   3.574  -3.412  1.00  0.00           N  
ATOM    966  CA  LYS B  29      19.846   4.049  -2.297  1.00  0.00           C  
ATOM    967  C   LYS B  29      20.816   2.969  -1.818  1.00  0.00           C  
ATOM    968  O   LYS B  29      21.991   3.243  -1.567  1.00  0.00           O  
ATOM    969  CB  LYS B  29      18.888   4.473  -1.172  1.00  0.00           C  
ATOM    970  CG  LYS B  29      19.538   4.868   0.143  1.00  0.00           C  
ATOM    971  CD  LYS B  29      18.463   5.197   1.171  1.00  0.00           C  
ATOM    972  CE  LYS B  29      19.033   5.447   2.560  1.00  0.00           C  
ATOM    973  NZ  LYS B  29      17.954   5.712   3.554  1.00  0.00           N  
ATOM    974  H   LYS B  29      18.063   3.588  -3.312  1.00  0.00           H  
ATOM    975  HA  LYS B  29      20.408   4.906  -2.629  1.00  0.00           H  
ATOM    976  HB2 LYS B  29      18.309   5.315  -1.519  1.00  0.00           H  
ATOM    977  HB3 LYS B  29      18.213   3.653  -0.975  1.00  0.00           H  
ATOM    978  HG2 LYS B  29      20.139   4.046   0.503  1.00  0.00           H  
ATOM    979  HG3 LYS B  29      20.158   5.738  -0.015  1.00  0.00           H  
ATOM    980  HD2 LYS B  29      17.934   6.082   0.850  1.00  0.00           H  
ATOM    981  HD3 LYS B  29      17.771   4.368   1.223  1.00  0.00           H  
ATOM    982  HE2 LYS B  29      19.587   4.574   2.870  1.00  0.00           H  
ATOM    983  HE3 LYS B  29      19.696   6.300   2.520  1.00  0.00           H  
ATOM    984  HZ1 LYS B  29      17.268   6.393   3.166  1.00  0.00           H  
ATOM    985  HZ2 LYS B  29      17.448   4.829   3.786  1.00  0.00           H  
ATOM    986  HZ3 LYS B  29      18.362   6.104   4.432  1.00  0.00           H  
ATOM    987  N   CYS B  30      20.322   1.748  -1.692  1.00  0.00           N  
ATOM    988  CA  CYS B  30      21.147   0.635  -1.240  1.00  0.00           C  
ATOM    989  C   CYS B  30      20.890  -0.621  -2.064  1.00  0.00           C  
ATOM    990  O   CYS B  30      21.771  -1.091  -2.785  1.00  0.00           O  
ATOM    991  CB  CYS B  30      20.879   0.336   0.236  1.00  0.00           C  
ATOM    992  SG  CYS B  30      21.084   1.767   1.343  1.00  0.00           S  
ATOM    993  H   CYS B  30      19.376   1.591  -1.909  1.00  0.00           H  
ATOM    994  HA  CYS B  30      22.182   0.921  -1.355  1.00  0.00           H  
ATOM    995  HB2 CYS B  30      19.863  -0.015   0.339  1.00  0.00           H  
ATOM    996  HB3 CYS B  30      21.556  -0.438   0.565  1.00  0.00           H  
ATOM    997  N   GLY B  31      19.689  -1.177  -1.942  1.00  0.00           N  
ATOM    998  CA  GLY B  31      19.359  -2.384  -2.667  1.00  0.00           C  
ATOM    999  C   GLY B  31      19.844  -3.618  -1.934  1.00  0.00           C  
ATOM   1000  O   GLY B  31      19.169  -4.119  -1.036  1.00  0.00           O  
ATOM   1001  H   GLY B  31      19.025  -0.771  -1.347  1.00  0.00           H  
ATOM   1002  HA2 GLY B  31      18.285  -2.445  -2.785  1.00  0.00           H  
ATOM   1003  HA3 GLY B  31      19.822  -2.350  -3.641  1.00  0.00           H  
TER    1007      NH2 B  32                                                      
ENDMDL                                                                          
