# Supplementary material for: Comparative Performance of High-Throughput Methods for Protein pKa Predictions
Source: J Chem Inf Model. 2023 Aug 8;63(16):5169–81. doi: 10.1021/acs.jcim.3c00165 (PMC10466379; doi:10.1021/acs.jcim.3c00165)
Supplement: Supplementary file 3 — ci3c00165_si_003.zip [file ci3c00165_si_003.zip › curated_pdbs/1beo_curated_11.pdb]

MODEL       10                                                                  
ATOM      1  N   THR A   1       2.756  -6.507  -1.053  1.00  0.00           N  
ATOM      2  CA  THR A   1       4.190  -6.079  -0.985  1.00  0.00           C  
ATOM      3  C   THR A   1       4.290  -4.541  -0.976  1.00  0.00           C  
ATOM      4  O   THR A   1       3.601  -3.874  -1.735  1.00  0.00           O  
ATOM      5  CB  THR A   1       5.017  -6.693  -2.133  1.00  0.00           C  
ATOM      6  OG1 THR A   1       4.311  -6.655  -3.369  1.00  0.00           O  
ATOM      7  CG2 THR A   1       5.367  -8.155  -1.836  1.00  0.00           C  
ATOM      8  H1  THR A   1       2.190  -5.944  -0.385  1.00  0.00           H  
ATOM      9  H2  THR A   1       2.401  -6.361  -2.019  1.00  0.00           H  
ATOM     10  H3  THR A   1       2.682  -7.515  -0.813  1.00  0.00           H  
ATOM     11  HA  THR A   1       4.581  -6.433  -0.038  1.00  0.00           H  
ATOM     12  HB  THR A   1       5.947  -6.150  -2.235  1.00  0.00           H  
ATOM     13  HG1 THR A   1       4.935  -6.447  -4.072  1.00  0.00           H  
ATOM     14 HG21 THR A   1       5.702  -8.258  -0.815  1.00  0.00           H  
ATOM     15 HG22 THR A   1       4.498  -8.777  -1.995  1.00  0.00           H  
ATOM     16 HG23 THR A   1       6.155  -8.476  -2.501  1.00  0.00           H  
ATOM     17  N   ALA A   2       5.138  -4.005  -0.122  1.00  0.00           N  
ATOM     18  CA  ALA A   2       5.344  -2.524   0.006  1.00  0.00           C  
ATOM     19  C   ALA A   2       6.404  -1.948  -0.957  1.00  0.00           C  
ATOM     20  O   ALA A   2       6.995  -2.716  -1.707  1.00  0.00           O  
ATOM     21  CB  ALA A   2       5.584  -2.237   1.485  1.00  0.00           C  
ATOM     22  H   ALA A   2       5.662  -4.597   0.461  1.00  0.00           H  
ATOM     23  HA  ALA A   2       4.408  -2.054  -0.270  1.00  0.00           H  
ATOM     24  HB1 ALA A   2       4.787  -2.679   2.066  1.00  0.00           H  
ATOM     25  HB2 ALA A   2       6.530  -2.651   1.795  1.00  0.00           H  
ATOM     26  HB3 ALA A   2       5.585  -1.171   1.639  1.00  0.00           H  
ATOM     27  N   CYS A   3       6.637  -0.639  -0.952  1.00  0.00           N  
ATOM     28  CA  CYS A   3       7.636   0.054  -1.851  1.00  0.00           C  
ATOM     29  C   CYS A   3       7.473  -0.421  -3.320  1.00  0.00           C  
ATOM     30  O   CYS A   3       6.360  -0.739  -3.711  1.00  0.00           O  
ATOM     31  CB  CYS A   3       9.064  -0.127  -1.312  1.00  0.00           C  
ATOM     32  SG  CYS A   3       9.277   0.680   0.294  1.00  0.00           S  
ATOM     33  H   CYS A   3       6.126  -0.072  -0.332  1.00  0.00           H  
ATOM     34  HA  CYS A   3       7.396   1.107  -1.872  1.00  0.00           H  
ATOM     35  HB2 CYS A   3       9.291  -1.168  -1.220  1.00  0.00           H  
ATOM     36  HB3 CYS A   3       9.763   0.299  -2.012  1.00  0.00           H  
ATOM     37  N   THR A   4       8.507  -0.486  -4.138  1.00  0.00           N  
ATOM     38  CA  THR A   4       8.485  -0.930  -5.569  1.00  0.00           C  
ATOM     39  C   THR A   4       9.954  -1.039  -6.028  1.00  0.00           C  
ATOM     40  O   THR A   4      10.592  -0.013  -6.210  1.00  0.00           O  
ATOM     41  CB  THR A   4       7.594   0.021  -6.408  1.00  0.00           C  
ATOM     42  OG1 THR A   4       6.256  -0.465  -6.495  1.00  0.00           O  
ATOM     43  CG2 THR A   4       8.103   0.241  -7.836  1.00  0.00           C  
ATOM     44  H   THR A   4       9.383  -0.231  -3.803  1.00  0.00           H  
ATOM     45  HA  THR A   4       8.082  -1.936  -5.571  1.00  0.00           H  
ATOM     46  HB  THR A   4       7.556   0.981  -5.915  1.00  0.00           H  
ATOM     47  HG1 THR A   4       6.242  -1.410  -6.678  1.00  0.00           H  
ATOM     48 HG21 THR A   4       8.269  -0.716  -8.308  1.00  0.00           H  
ATOM     49 HG22 THR A   4       7.381   0.811  -8.403  1.00  0.00           H  
ATOM     50 HG23 THR A   4       9.036   0.780  -7.782  1.00  0.00           H  
ATOM     51  N   ALA A   5      10.440  -2.256  -6.192  1.00  0.00           N  
ATOM     52  CA  ALA A   5      11.832  -2.638  -6.623  1.00  0.00           C  
ATOM     53  C   ALA A   5      12.958  -1.706  -6.136  1.00  0.00           C  
ATOM     54  O   ALA A   5      13.610  -2.053  -5.160  1.00  0.00           O  
ATOM     55  CB  ALA A   5      11.878  -2.845  -8.144  1.00  0.00           C  
ATOM     56  H   ALA A   5       9.838  -3.010  -6.013  1.00  0.00           H  
ATOM     57  HA  ALA A   5      12.020  -3.600  -6.170  1.00  0.00           H  
ATOM     58  HB1 ALA A   5      11.257  -2.115  -8.642  1.00  0.00           H  
ATOM     59  HB2 ALA A   5      12.896  -2.746  -8.489  1.00  0.00           H  
ATOM     60  HB3 ALA A   5      11.522  -3.835  -8.382  1.00  0.00           H  
ATOM     61  N   THR A   6      13.166  -0.577  -6.790  1.00  0.00           N  
ATOM     62  CA  THR A   6      14.219   0.433  -6.436  1.00  0.00           C  
ATOM     63  C   THR A   6      13.996   0.914  -4.992  1.00  0.00           C  
ATOM     64  O   THR A   6      14.942   0.916  -4.223  1.00  0.00           O  
ATOM     65  CB  THR A   6      14.223   1.631  -7.410  1.00  0.00           C  
ATOM     66  OG1 THR A   6      12.939   2.240  -7.540  1.00  0.00           O  
ATOM     67  CG2 THR A   6      14.784   1.218  -8.780  1.00  0.00           C  
ATOM     68  H   THR A   6      12.588  -0.380  -7.558  1.00  0.00           H  
ATOM     69  HA  THR A   6      15.177  -0.068  -6.468  1.00  0.00           H  
ATOM     70  HB  THR A   6      14.884   2.380  -7.001  1.00  0.00           H  
ATOM     71  HG1 THR A   6      12.429   1.813  -8.233  1.00  0.00           H  
ATOM     72 HG21 THR A   6      15.585   0.504  -8.651  1.00  0.00           H  
ATOM     73 HG22 THR A   6      14.008   0.776  -9.388  1.00  0.00           H  
ATOM     74 HG23 THR A   6      15.171   2.095  -9.278  1.00  0.00           H  
ATOM     75  N   GLN A   7      12.774   1.297  -4.661  1.00  0.00           N  
ATOM     76  CA  GLN A   7      12.383   1.784  -3.298  1.00  0.00           C  
ATOM     77  C   GLN A   7      12.727   0.741  -2.222  1.00  0.00           C  
ATOM     78  O   GLN A   7      13.078   1.138  -1.125  1.00  0.00           O  
ATOM     79  CB  GLN A   7      10.872   2.041  -3.244  1.00  0.00           C  
ATOM     80  CG  GLN A   7      10.467   3.395  -3.833  1.00  0.00           C  
ATOM     81  CD  GLN A   7       9.083   3.270  -4.483  1.00  0.00           C  
ATOM     82  OE1 GLN A   7       8.089   3.119  -3.799  1.00  0.00           O  
ATOM     83  NE2 GLN A   7       8.950   3.319  -5.780  1.00  0.00           N  
ATOM     84  H   GLN A   7      12.073   1.252  -5.352  1.00  0.00           H  
ATOM     85  HA  GLN A   7      12.903   2.704  -3.089  1.00  0.00           H  
ATOM     86  HB2 GLN A   7      10.370   1.268  -3.800  1.00  0.00           H  
ATOM     87  HB3 GLN A   7      10.537   1.984  -2.218  1.00  0.00           H  
ATOM     88  HG2 GLN A   7      10.430   4.119  -3.034  1.00  0.00           H  
ATOM     89  HG3 GLN A   7      11.185   3.705  -4.576  1.00  0.00           H  
ATOM     90 HE21 GLN A   7       9.734   3.438  -6.356  1.00  0.00           H  
ATOM     91 HE22 GLN A   7       8.060   3.236  -6.180  1.00  0.00           H  
ATOM     92  N   GLN A   8      12.618  -0.532  -2.558  1.00  0.00           N  
ATOM     93  CA  GLN A   8      12.912  -1.671  -1.631  1.00  0.00           C  
ATOM     94  C   GLN A   8      14.412  -1.789  -1.367  1.00  0.00           C  
ATOM     95  O   GLN A   8      14.803  -1.621  -0.231  1.00  0.00           O  
ATOM     96  CB  GLN A   8      12.381  -3.001  -2.183  1.00  0.00           C  
ATOM     97  CG  GLN A   8      10.851  -3.066  -2.236  1.00  0.00           C  
ATOM     98  CD  GLN A   8      10.333  -3.642  -0.914  1.00  0.00           C  
ATOM     99  OE1 GLN A   8       9.710  -2.937  -0.151  1.00  0.00           O  
ATOM    100  NE2 GLN A   8      10.537  -4.880  -0.562  1.00  0.00           N  
ATOM    101  H   GLN A   8      12.325  -0.750  -3.470  1.00  0.00           H  
ATOM    102  HA  GLN A   8      12.461  -1.457  -0.681  1.00  0.00           H  
ATOM    103  HB2 GLN A   8      12.761  -3.148  -3.183  1.00  0.00           H  
ATOM    104  HB3 GLN A   8      12.748  -3.806  -1.564  1.00  0.00           H  
ATOM    105  HG2 GLN A   8      10.453  -2.074  -2.399  1.00  0.00           H  
ATOM    106  HG3 GLN A   8      10.548  -3.711  -3.048  1.00  0.00           H  
ATOM    107 HE21 GLN A   8      11.035  -5.502  -1.132  1.00  0.00           H  
ATOM    108 HE22 GLN A   8      10.179  -5.180   0.297  1.00  0.00           H  
ATOM    109  N   THR A   9      15.199  -2.060  -2.379  1.00  0.00           N  
ATOM    110  CA  THR A   9      16.686  -2.191  -2.221  1.00  0.00           C  
ATOM    111  C   THR A   9      17.305  -0.871  -1.707  1.00  0.00           C  
ATOM    112  O   THR A   9      18.379  -0.921  -1.143  1.00  0.00           O  
ATOM    113  CB  THR A   9      17.305  -2.673  -3.536  1.00  0.00           C  
ATOM    114  OG1 THR A   9      18.675  -3.018  -3.358  1.00  0.00           O  
ATOM    115  CG2 THR A   9      17.170  -1.568  -4.576  1.00  0.00           C  
ATOM    116  H   THR A   9      14.781  -2.172  -3.259  1.00  0.00           H  
ATOM    117  HA  THR A   9      16.848  -2.941  -1.458  1.00  0.00           H  
ATOM    118  HB  THR A   9      16.761  -3.535  -3.890  1.00  0.00           H  
ATOM    119  HG1 THR A   9      18.747  -3.957  -3.174  1.00  0.00           H  
ATOM    120 HG21 THR A   9      16.121  -1.345  -4.699  1.00  0.00           H  
ATOM    121 HG22 THR A   9      17.692  -0.697  -4.212  1.00  0.00           H  
ATOM    122 HG23 THR A   9      17.605  -1.907  -5.499  1.00  0.00           H  
ATOM    123  N   ALA A  10      16.660   0.270  -1.880  1.00  0.00           N  
ATOM    124  CA  ALA A  10      17.178   1.592  -1.403  1.00  0.00           C  
ATOM    125  C   ALA A  10      17.015   1.523   0.121  1.00  0.00           C  
ATOM    126  O   ALA A  10      17.958   1.811   0.855  1.00  0.00           O  
ATOM    127  CB  ALA A  10      16.379   2.761  -1.999  1.00  0.00           C  
ATOM    128  H   ALA A  10      15.790   0.259  -2.335  1.00  0.00           H  
ATOM    129  HA  ALA A  10      18.230   1.655  -1.629  1.00  0.00           H  
ATOM    130  HB1 ALA A  10      15.334   2.648  -1.754  1.00  0.00           H  
ATOM    131  HB2 ALA A  10      16.735   3.696  -1.589  1.00  0.00           H  
ATOM    132  HB3 ALA A  10      16.496   2.776  -3.074  1.00  0.00           H  
ATOM    133  N   ALA A  11      15.827   1.114   0.559  1.00  0.00           N  
ATOM    134  CA  ALA A  11      15.507   0.968   2.014  1.00  0.00           C  
ATOM    135  C   ALA A  11      16.549  -0.021   2.551  1.00  0.00           C  
ATOM    136  O   ALA A  11      17.108   0.231   3.592  1.00  0.00           O  
ATOM    137  CB  ALA A  11      14.096   0.406   2.218  1.00  0.00           C  
ATOM    138  H   ALA A  11      15.121   0.880  -0.092  1.00  0.00           H  
ATOM    139  HA  ALA A  11      15.634   1.922   2.499  1.00  0.00           H  
ATOM    140  HB1 ALA A  11      13.988  -0.507   1.655  1.00  0.00           H  
ATOM    141  HB2 ALA A  11      13.936   0.200   3.265  1.00  0.00           H  
ATOM    142  HB3 ALA A  11      13.374   1.130   1.872  1.00  0.00           H  
ATOM    143  N   TYR A  12      16.787  -1.094   1.824  1.00  0.00           N  
ATOM    144  CA  TYR A  12      17.771  -2.168   2.163  1.00  0.00           C  
ATOM    145  C   TYR A  12      19.161  -1.539   2.289  1.00  0.00           C  
ATOM    146  O   TYR A  12      19.860  -1.871   3.221  1.00  0.00           O  
ATOM    147  CB  TYR A  12      17.848  -3.235   1.060  1.00  0.00           C  
ATOM    148  CG  TYR A  12      16.686  -4.205   1.077  1.00  0.00           C  
ATOM    149  CD1 TYR A  12      15.419  -3.832   1.547  1.00  0.00           C  
ATOM    150  CD2 TYR A  12      16.899  -5.506   0.614  1.00  0.00           C  
ATOM    151  CE1 TYR A  12      14.360  -4.739   1.561  1.00  0.00           C  
ATOM    152  CE2 TYR A  12      15.839  -6.421   0.626  1.00  0.00           C  
ATOM    153  CZ  TYR A  12      14.573  -6.042   1.095  1.00  0.00           C  
ATOM    154  OH  TYR A  12      13.541  -6.957   1.100  1.00  0.00           O  
ATOM    155  H   TYR A  12      16.287  -1.197   0.990  1.00  0.00           H  
ATOM    156  HA  TYR A  12      17.484  -2.625   3.098  1.00  0.00           H  
ATOM    157  HB2 TYR A  12      17.867  -2.756   0.095  1.00  0.00           H  
ATOM    158  HB3 TYR A  12      18.770  -3.787   1.184  1.00  0.00           H  
ATOM    159  HD1 TYR A  12      15.270  -2.823   1.898  1.00  0.00           H  
ATOM    160  HD2 TYR A  12      17.877  -5.796   0.248  1.00  0.00           H  
ATOM    161  HE1 TYR A  12      13.392  -4.430   1.928  1.00  0.00           H  
ATOM    162  HE2 TYR A  12      16.000  -7.426   0.268  1.00  0.00           H  
ATOM    163  HH  TYR A  12      13.017  -6.830   0.306  1.00  0.00           H  
ATOM    164  N   LYS A  13      19.553  -0.659   1.390  1.00  0.00           N  
ATOM    165  CA  LYS A  13      20.884   0.022   1.411  1.00  0.00           C  
ATOM    166  C   LYS A  13      21.083   0.626   2.806  1.00  0.00           C  
ATOM    167  O   LYS A  13      22.046   0.238   3.446  1.00  0.00           O  
ATOM    168  CB  LYS A  13      20.962   1.105   0.322  1.00  0.00           C  
ATOM    169  CG  LYS A  13      22.402   1.362  -0.143  1.00  0.00           C  
ATOM    170  CD  LYS A  13      22.760   2.860  -0.141  1.00  0.00           C  
ATOM    171  CE  LYS A  13      22.905   3.463   1.266  1.00  0.00           C  
ATOM    172  NZ  LYS A  13      24.031   2.848   2.034  1.00  0.00           N  
ATOM    173  H   LYS A  13      18.933  -0.435   0.666  1.00  0.00           H  
ATOM    174  HA  LYS A  13      21.638  -0.734   1.241  1.00  0.00           H  
ATOM    175  HB2 LYS A  13      20.384   0.760  -0.522  1.00  0.00           H  
ATOM    176  HB3 LYS A  13      20.527   2.020   0.693  1.00  0.00           H  
ATOM    177  HG2 LYS A  13      23.105   0.829   0.480  1.00  0.00           H  
ATOM    178  HG3 LYS A  13      22.496   0.988  -1.154  1.00  0.00           H  
ATOM    179  HD2 LYS A  13      23.698   2.989  -0.661  1.00  0.00           H  
ATOM    180  HD3 LYS A  13      22.004   3.407  -0.687  1.00  0.00           H  
ATOM    181  HE2 LYS A  13      23.097   4.522   1.164  1.00  0.00           H  
ATOM    182  HE3 LYS A  13      21.979   3.339   1.811  1.00  0.00           H  
ATOM    183  HZ1 LYS A  13      24.856   2.712   1.410  1.00  0.00           H  
ATOM    184  HZ2 LYS A  13      24.310   3.474   2.819  1.00  0.00           H  
ATOM    185  HZ3 LYS A  13      23.745   1.928   2.430  1.00  0.00           H  
ATOM    186  N   THR A  14      20.221   1.518   3.258  1.00  0.00           N  
ATOM    187  CA  THR A  14      20.405   2.113   4.626  1.00  0.00           C  
ATOM    188  C   THR A  14      20.107   1.125   5.773  1.00  0.00           C  
ATOM    189  O   THR A  14      20.949   0.970   6.645  1.00  0.00           O  
ATOM    190  CB  THR A  14      19.696   3.476   4.731  1.00  0.00           C  
ATOM    191  OG1 THR A  14      20.155   4.147   5.893  1.00  0.00           O  
ATOM    192  CG2 THR A  14      18.163   3.415   4.767  1.00  0.00           C  
ATOM    193  H   THR A  14      19.456   1.784   2.688  1.00  0.00           H  
ATOM    194  HA  THR A  14      21.474   2.287   4.700  1.00  0.00           H  
ATOM    195  HB  THR A  14      20.003   4.057   3.873  1.00  0.00           H  
ATOM    196  HG1 THR A  14      20.561   4.974   5.628  1.00  0.00           H  
ATOM    197 HG21 THR A  14      17.813   2.580   4.177  1.00  0.00           H  
ATOM    198 HG22 THR A  14      17.826   3.311   5.787  1.00  0.00           H  
ATOM    199 HG23 THR A  14      17.771   4.333   4.354  1.00  0.00           H  
ATOM    200  N   LEU A  15      18.960   0.478   5.778  1.00  0.00           N  
ATOM    201  CA  LEU A  15      18.513  -0.518   6.814  1.00  0.00           C  
ATOM    202  C   LEU A  15      19.571  -1.622   6.979  1.00  0.00           C  
ATOM    203  O   LEU A  15      20.121  -1.734   8.057  1.00  0.00           O  
ATOM    204  CB  LEU A  15      17.198  -1.199   6.393  1.00  0.00           C  
ATOM    205  CG  LEU A  15      15.879  -0.474   6.712  1.00  0.00           C  
ATOM    206  CD1 LEU A  15      15.869   1.020   6.362  1.00  0.00           C  
ATOM    207  CD2 LEU A  15      14.772  -1.173   5.912  1.00  0.00           C  
ATOM    208  H   LEU A  15      18.345   0.658   5.040  1.00  0.00           H  
ATOM    209  HA  LEU A  15      18.376  -0.016   7.762  1.00  0.00           H  
ATOM    210  HB2 LEU A  15      17.222  -1.352   5.326  1.00  0.00           H  
ATOM    211  HB3 LEU A  15      17.183  -2.179   6.850  1.00  0.00           H  
ATOM    212  HG  LEU A  15      15.645  -0.591   7.759  1.00  0.00           H  
ATOM    213 HD11 LEU A  15      16.856   1.435   6.485  1.00  0.00           H  
ATOM    214 HD12 LEU A  15      15.546   1.155   5.340  1.00  0.00           H  
ATOM    215 HD13 LEU A  15      15.189   1.538   7.021  1.00  0.00           H  
ATOM    216 HD21 LEU A  15      14.746  -2.222   6.168  1.00  0.00           H  
ATOM    217 HD22 LEU A  15      13.816  -0.729   6.141  1.00  0.00           H  
ATOM    218 HD23 LEU A  15      14.969  -1.073   4.854  1.00  0.00           H  
ATOM    219  N   VAL A  16      19.834  -2.393   5.941  1.00  0.00           N  
ATOM    220  CA  VAL A  16      20.834  -3.513   5.928  1.00  0.00           C  
ATOM    221  C   VAL A  16      22.207  -2.961   6.345  1.00  0.00           C  
ATOM    222  O   VAL A  16      22.843  -3.613   7.159  1.00  0.00           O  
ATOM    223  CB  VAL A  16      20.876  -4.223   4.558  1.00  0.00           C  
ATOM    224  CG1 VAL A  16      21.709  -5.501   4.625  1.00  0.00           C  
ATOM    225  CG2 VAL A  16      19.494  -4.692   4.085  1.00  0.00           C  
ATOM    226  H   VAL A  16      19.341  -2.222   5.112  1.00  0.00           H  
ATOM    227  HA  VAL A  16      20.532  -4.211   6.698  1.00  0.00           H  
ATOM    228  HB  VAL A  16      21.298  -3.558   3.819  1.00  0.00           H  
ATOM    229 HG11 VAL A  16      22.717  -5.264   4.922  1.00  0.00           H  
ATOM    230 HG12 VAL A  16      21.249  -6.178   5.332  1.00  0.00           H  
ATOM    231 HG13 VAL A  16      21.707  -5.947   3.641  1.00  0.00           H  
ATOM    232 HG21 VAL A  16      18.753  -3.925   4.250  1.00  0.00           H  
ATOM    233 HG22 VAL A  16      19.546  -4.920   3.031  1.00  0.00           H  
ATOM    234 HG23 VAL A  16      19.210  -5.582   4.628  1.00  0.00           H  
ATOM    235  N   SER A  17      22.639  -1.818   5.831  1.00  0.00           N  
ATOM    236  CA  SER A  17      23.966  -1.222   6.212  1.00  0.00           C  
ATOM    237  C   SER A  17      24.007  -0.973   7.737  1.00  0.00           C  
ATOM    238  O   SER A  17      25.085  -1.023   8.307  1.00  0.00           O  
ATOM    239  CB  SER A  17      24.211   0.120   5.510  1.00  0.00           C  
ATOM    240  OG  SER A  17      24.515  -0.075   4.133  1.00  0.00           O  
ATOM    241  H   SER A  17      22.079  -1.329   5.183  1.00  0.00           H  
ATOM    242  HA  SER A  17      24.748  -1.920   5.948  1.00  0.00           H  
ATOM    243  HB2 SER A  17      23.332   0.738   5.583  1.00  0.00           H  
ATOM    244  HB3 SER A  17      25.020   0.628   6.017  1.00  0.00           H  
ATOM    245  HG  SER A  17      23.672  -0.118   3.655  1.00  0.00           H  
ATOM    246  N   ILE A  18      22.867  -0.719   8.363  1.00  0.00           N  
ATOM    247  CA  ILE A  18      22.741  -0.460   9.832  1.00  0.00           C  
ATOM    248  C   ILE A  18      22.118  -1.684  10.533  1.00  0.00           C  
ATOM    249  O   ILE A  18      21.012  -1.647  11.054  1.00  0.00           O  
ATOM    250  CB  ILE A  18      22.031   0.910  10.000  1.00  0.00           C  
ATOM    251  CG1 ILE A  18      23.106   2.003  10.068  1.00  0.00           C  
ATOM    252  CG2 ILE A  18      21.144   1.072  11.247  1.00  0.00           C  
ATOM    253  CD1 ILE A  18      23.989   1.811  11.313  1.00  0.00           C  
ATOM    254  H   ILE A  18      22.035  -0.697   7.840  1.00  0.00           H  
ATOM    255  HA  ILE A  18      23.753  -0.389  10.208  1.00  0.00           H  
ATOM    256  HB  ILE A  18      21.432   1.107   9.123  1.00  0.00           H  
ATOM    257 HG12 ILE A  18      23.719   1.957   9.180  1.00  0.00           H  
ATOM    258 HG13 ILE A  18      22.622   2.967  10.121  1.00  0.00           H  
ATOM    259 HG21 ILE A  18      21.601   0.550  12.074  1.00  0.00           H  
ATOM    260 HG22 ILE A  18      21.054   2.121  11.490  1.00  0.00           H  
ATOM    261 HG23 ILE A  18      20.165   0.657  11.057  1.00  0.00           H  
ATOM    262 HD11 ILE A  18      23.710   0.892  11.810  1.00  0.00           H  
ATOM    263 HD12 ILE A  18      25.026   1.752  11.016  1.00  0.00           H  
ATOM    264 HD13 ILE A  18      23.841   2.628  12.000  1.00  0.00           H  
ATOM    265  N   LEU A  19      22.850  -2.781  10.538  1.00  0.00           N  
ATOM    266  CA  LEU A  19      22.396  -4.060  11.177  1.00  0.00           C  
ATOM    267  C   LEU A  19      23.580  -4.870  11.721  1.00  0.00           C  
ATOM    268  O   LEU A  19      23.623  -5.101  12.916  1.00  0.00           O  
ATOM    269  CB  LEU A  19      21.602  -4.923  10.185  1.00  0.00           C  
ATOM    270  CG  LEU A  19      20.188  -4.377   9.955  1.00  0.00           C  
ATOM    271  CD1 LEU A  19      19.468  -5.233   8.913  1.00  0.00           C  
ATOM    272  CD2 LEU A  19      19.380  -4.373  11.258  1.00  0.00           C  
ATOM    273  H   LEU A  19      23.732  -2.761  10.105  1.00  0.00           H  
ATOM    274  HA  LEU A  19      21.752  -3.808  12.009  1.00  0.00           H  
ATOM    275  HB2 LEU A  19      22.127  -4.941   9.241  1.00  0.00           H  
ATOM    276  HB3 LEU A  19      21.537  -5.931  10.568  1.00  0.00           H  
ATOM    277  HG  LEU A  19      20.269  -3.371   9.570  1.00  0.00           H  
ATOM    278 HD11 LEU A  19      20.193  -5.731   8.286  1.00  0.00           H  
ATOM    279 HD12 LEU A  19      18.858  -5.971   9.413  1.00  0.00           H  
ATOM    280 HD13 LEU A  19      18.841  -4.600   8.304  1.00  0.00           H  
ATOM    281 HD21 LEU A  19      19.584  -5.274  11.817  1.00  0.00           H  
ATOM    282 HD22 LEU A  19      19.666  -3.513  11.844  1.00  0.00           H  
ATOM    283 HD23 LEU A  19      18.327  -4.313  11.027  1.00  0.00           H  
ATOM    284  N   SER A  20      24.501  -5.278  10.873  1.00  0.00           N  
ATOM    285  CA  SER A  20      25.709  -6.078  11.273  1.00  0.00           C  
ATOM    286  C   SER A  20      26.949  -5.161  11.391  1.00  0.00           C  
ATOM    287  O   SER A  20      28.038  -5.520  10.974  1.00  0.00           O  
ATOM    288  CB  SER A  20      25.844  -7.172  10.202  1.00  0.00           C  
ATOM    289  OG  SER A  20      26.410  -8.346  10.766  1.00  0.00           O  
ATOM    290  H   SER A  20      24.400  -5.050   9.923  1.00  0.00           H  
ATOM    291  HA  SER A  20      25.528  -6.540  12.234  1.00  0.00           H  
ATOM    292  HB2 SER A  20      24.870  -7.420   9.812  1.00  0.00           H  
ATOM    293  HB3 SER A  20      26.446  -6.797   9.386  1.00  0.00           H  
ATOM    294  HG  SER A  20      27.339  -8.367  10.517  1.00  0.00           H  
ATOM    295  N   ASP A  21      26.775  -3.982  11.958  1.00  0.00           N  
ATOM    296  CA  ASP A  21      27.848  -2.952  12.163  1.00  0.00           C  
ATOM    297  C   ASP A  21      28.103  -2.639  13.653  1.00  0.00           C  
ATOM    298  O   ASP A  21      27.273  -2.955  14.499  1.00  0.00           O  
ATOM    299  CB  ASP A  21      27.379  -1.700  11.402  1.00  0.00           C  
ATOM    300  CG  ASP A  21      28.553  -0.815  10.973  1.00  0.00           C  
ATOM    301  OD1 ASP A  21      29.151  -1.094   9.942  1.00  0.00           O  
ATOM    302  OD2 ASP A  21      28.831   0.133  11.689  1.00  0.00           O  
ATOM    303  H   ASP A  21      25.880  -3.744  12.276  1.00  0.00           H  
ATOM    304  HA  ASP A  21      28.764  -3.295  11.703  1.00  0.00           H  
ATOM    305  HB2 ASP A  21      26.848  -2.015  10.514  1.00  0.00           H  
ATOM    306  HB3 ASP A  21      26.708  -1.133  12.029  1.00  0.00           H  
ATOM    307  N   ALA A  22      29.228  -2.021  13.978  1.00  0.00           N  
ATOM    308  CA  ALA A  22      29.586  -1.659  15.397  1.00  0.00           C  
ATOM    309  C   ALA A  22      28.848  -0.425  15.969  1.00  0.00           C  
ATOM    310  O   ALA A  22      29.221   0.041  17.034  1.00  0.00           O  
ATOM    311  CB  ALA A  22      31.113  -1.536  15.532  1.00  0.00           C  
ATOM    312  H   ALA A  22      29.861  -1.784  13.262  1.00  0.00           H  
ATOM    313  HA  ALA A  22      29.280  -2.494  16.013  1.00  0.00           H  
ATOM    314  HB1 ALA A  22      31.549  -1.300  14.574  1.00  0.00           H  
ATOM    315  HB2 ALA A  22      31.356  -0.761  16.244  1.00  0.00           H  
ATOM    316  HB3 ALA A  22      31.510  -2.475  15.886  1.00  0.00           H  
ATOM    317  N   SER A  23      27.827   0.110  15.319  1.00  0.00           N  
ATOM    318  CA  SER A  23      27.040   1.300  15.786  1.00  0.00           C  
ATOM    319  C   SER A  23      25.719   0.807  16.408  1.00  0.00           C  
ATOM    320  O   SER A  23      25.422   1.154  17.543  1.00  0.00           O  
ATOM    321  CB  SER A  23      26.794   2.215  14.579  1.00  0.00           C  
ATOM    322  OG  SER A  23      26.314   3.479  15.015  1.00  0.00           O  
ATOM    323  H   SER A  23      27.547  -0.288  14.471  1.00  0.00           H  
ATOM    324  HA  SER A  23      27.615   1.826  16.537  1.00  0.00           H  
ATOM    325  HB2 SER A  23      27.720   2.368  14.047  1.00  0.00           H  
ATOM    326  HB3 SER A  23      26.092   1.735  13.911  1.00  0.00           H  
ATOM    327  HG  SER A  23      25.567   3.717  14.460  1.00  0.00           H  
ATOM    328  N   PHE A  24      24.966   0.010  15.665  1.00  0.00           N  
ATOM    329  CA  PHE A  24      23.653  -0.577  16.095  1.00  0.00           C  
ATOM    330  C   PHE A  24      23.951  -1.476  17.309  1.00  0.00           C  
ATOM    331  O   PHE A  24      23.256  -1.340  18.304  1.00  0.00           O  
ATOM    332  CB  PHE A  24      23.008  -1.285  14.880  1.00  0.00           C  
ATOM    333  CG  PHE A  24      21.837  -2.190  15.208  1.00  0.00           C  
ATOM    334  CD1 PHE A  24      20.599  -1.637  15.565  1.00  0.00           C  
ATOM    335  CD2 PHE A  24      21.969  -3.586  15.158  1.00  0.00           C  
ATOM    336  CE1 PHE A  24      19.514  -2.467  15.867  1.00  0.00           C  
ATOM    337  CE2 PHE A  24      20.885  -4.418  15.458  1.00  0.00           C  
ATOM    338  CZ  PHE A  24      19.655  -3.859  15.814  1.00  0.00           C  
ATOM    339  H   PHE A  24      25.286  -0.222  14.766  1.00  0.00           H  
ATOM    340  HA  PHE A  24      23.035   0.243  16.438  1.00  0.00           H  
ATOM    341  HB2 PHE A  24      22.641  -0.519  14.213  1.00  0.00           H  
ATOM    342  HB3 PHE A  24      23.763  -1.839  14.340  1.00  0.00           H  
ATOM    343  HD1 PHE A  24      20.475  -0.565  15.610  1.00  0.00           H  
ATOM    344  HD2 PHE A  24      22.911  -4.030  14.884  1.00  0.00           H  
ATOM    345  HE1 PHE A  24      18.566  -2.031  16.141  1.00  0.00           H  
ATOM    346  HE2 PHE A  24      20.995  -5.492  15.418  1.00  0.00           H  
ATOM    347  HZ  PHE A  24      18.820  -4.504  16.046  1.00  0.00           H  
ATOM    348  N   ASN A  25      24.951  -2.341  17.224  1.00  0.00           N  
ATOM    349  CA  ASN A  25      25.343  -3.256  18.348  1.00  0.00           C  
ATOM    350  C   ASN A  25      25.756  -2.402  19.564  1.00  0.00           C  
ATOM    351  O   ASN A  25      25.385  -2.745  20.676  1.00  0.00           O  
ATOM    352  CB  ASN A  25      26.511  -4.180  17.949  1.00  0.00           C  
ATOM    353  CG  ASN A  25      26.047  -5.639  17.814  1.00  0.00           C  
ATOM    354  OD1 ASN A  25      25.701  -6.093  16.739  1.00  0.00           O  
ATOM    355  ND2 ASN A  25      26.017  -6.422  18.860  1.00  0.00           N  
ATOM    356  H   ASN A  25      25.469  -2.382  16.391  1.00  0.00           H  
ATOM    357  HA  ASN A  25      24.479  -3.842  18.619  1.00  0.00           H  
ATOM    358  HB2 ASN A  25      26.938  -3.854  17.012  1.00  0.00           H  
ATOM    359  HB3 ASN A  25      27.283  -4.131  18.703  1.00  0.00           H  
ATOM    360 HD21 ASN A  25      26.288  -6.095  19.745  1.00  0.00           H  
ATOM    361 HD22 ASN A  25      25.718  -7.351  18.757  1.00  0.00           H  
ATOM    362  N   GLN A  26      26.496  -1.329  19.329  1.00  0.00           N  
ATOM    363  CA  GLN A  26      26.993  -0.373  20.378  1.00  0.00           C  
ATOM    364  C   GLN A  26      25.826   0.308  21.103  1.00  0.00           C  
ATOM    365  O   GLN A  26      25.900   0.409  22.314  1.00  0.00           O  
ATOM    366  CB  GLN A  26      27.938   0.669  19.757  1.00  0.00           C  
ATOM    367  CG  GLN A  26      28.707   1.501  20.796  1.00  0.00           C  
ATOM    368  CD  GLN A  26      30.099   0.915  21.067  1.00  0.00           C  
ATOM    369  OE1 GLN A  26      31.047   1.251  20.385  1.00  0.00           O  
ATOM    370  NE2 GLN A  26      30.281   0.053  22.031  1.00  0.00           N  
ATOM    371  H   GLN A  26      26.736  -1.141  18.397  1.00  0.00           H  
ATOM    372  HA  GLN A  26      27.530  -0.942  21.115  1.00  0.00           H  
ATOM    373  HB2 GLN A  26      28.659   0.150  19.148  1.00  0.00           H  
ATOM    374  HB3 GLN A  26      27.363   1.332  19.126  1.00  0.00           H  
ATOM    375  HG2 GLN A  26      28.823   2.505  20.417  1.00  0.00           H  
ATOM    376  HG3 GLN A  26      28.151   1.542  21.721  1.00  0.00           H  
ATOM    377 HE21 GLN A  26      29.535  -0.234  22.595  1.00  0.00           H  
ATOM    378 HE22 GLN A  26      31.178  -0.310  22.187  1.00  0.00           H  
ATOM    379  N   CYS A  27      24.807   0.747  20.391  1.00  0.00           N  
ATOM    380  CA  CYS A  27      23.626   1.419  21.022  1.00  0.00           C  
ATOM    381  C   CYS A  27      22.775   0.367  21.742  1.00  0.00           C  
ATOM    382  O   CYS A  27      22.507   0.564  22.912  1.00  0.00           O  
ATOM    383  CB  CYS A  27      22.731   2.194  20.041  1.00  0.00           C  
ATOM    384  SG  CYS A  27      22.014   3.567  20.982  1.00  0.00           S  
ATOM    385  H   CYS A  27      24.834   0.617  19.420  1.00  0.00           H  
ATOM    386  HA  CYS A  27      24.015   2.095  21.774  1.00  0.00           H  
ATOM    387  HB2 CYS A  27      23.314   2.559  19.212  1.00  0.00           H  
ATOM    388  HB3 CYS A  27      21.932   1.566  19.669  1.00  0.00           H  
ATOM    389  N   SER A  28      22.382  -0.694  21.055  1.00  0.00           N  
ATOM    390  CA  SER A  28      21.546  -1.812  21.618  1.00  0.00           C  
ATOM    391  C   SER A  28      22.040  -2.283  22.998  1.00  0.00           C  
ATOM    392  O   SER A  28      21.200  -2.466  23.861  1.00  0.00           O  
ATOM    393  CB  SER A  28      21.487  -3.000  20.644  1.00  0.00           C  
ATOM    394  OG  SER A  28      20.206  -3.621  20.710  1.00  0.00           O  
ATOM    395  H   SER A  28      22.655  -0.761  20.111  1.00  0.00           H  
ATOM    396  HA  SER A  28      20.545  -1.427  21.745  1.00  0.00           H  
ATOM    397  HB2 SER A  28      21.640  -2.658  19.634  1.00  0.00           H  
ATOM    398  HB3 SER A  28      22.272  -3.705  20.886  1.00  0.00           H  
ATOM    399  HG  SER A  28      20.317  -4.554  20.509  1.00  0.00           H  
ATOM    400  N   THR A  29      23.337  -2.465  23.180  1.00  0.00           N  
ATOM    401  CA  THR A  29      23.967  -2.922  24.471  1.00  0.00           C  
ATOM    402  C   THR A  29      23.551  -2.059  25.680  1.00  0.00           C  
ATOM    403  O   THR A  29      23.050  -2.603  26.651  1.00  0.00           O  
ATOM    404  CB  THR A  29      25.504  -2.958  24.300  1.00  0.00           C  
ATOM    405  OG1 THR A  29      25.877  -4.068  23.489  1.00  0.00           O  
ATOM    406  CG2 THR A  29      26.276  -3.086  25.620  1.00  0.00           C  
ATOM    407  H   THR A  29      23.932  -2.288  22.415  1.00  0.00           H  
ATOM    408  HA  THR A  29      23.626  -3.924  24.670  1.00  0.00           H  
ATOM    409  HB  THR A  29      25.819  -2.047  23.808  1.00  0.00           H  
ATOM    410  HG1 THR A  29      25.457  -3.986  22.627  1.00  0.00           H  
ATOM    411 HG21 THR A  29      25.939  -3.960  26.157  1.00  0.00           H  
ATOM    412 HG22 THR A  29      27.332  -3.180  25.414  1.00  0.00           H  
ATOM    413 HG23 THR A  29      26.111  -2.206  26.227  1.00  0.00           H  
ATOM    414  N   ASP A  30      23.768  -0.764  25.598  1.00  0.00           N  
ATOM    415  CA  ASP A  30      23.438   0.235  26.672  1.00  0.00           C  
ATOM    416  C   ASP A  30      21.942   0.572  26.744  1.00  0.00           C  
ATOM    417  O   ASP A  30      21.328   0.343  27.772  1.00  0.00           O  
ATOM    418  CB  ASP A  30      24.196   1.561  26.457  1.00  0.00           C  
ATOM    419  CG  ASP A  30      25.702   1.375  26.228  1.00  0.00           C  
ATOM    420  OD1 ASP A  30      26.087   1.159  25.091  1.00  0.00           O  
ATOM    421  OD2 ASP A  30      26.461   1.447  27.176  1.00  0.00           O  
ATOM    422  H   ASP A  30      24.182  -0.433  24.773  1.00  0.00           H  
ATOM    423  HA  ASP A  30      23.746  -0.169  27.622  1.00  0.00           H  
ATOM    424  HB2 ASP A  30      23.782   2.051  25.588  1.00  0.00           H  
ATOM    425  HB3 ASP A  30      24.037   2.203  27.312  1.00  0.00           H  
ATOM    426  N   SER A  31      21.413   1.101  25.658  1.00  0.00           N  
ATOM    427  CA  SER A  31      19.990   1.519  25.470  1.00  0.00           C  
ATOM    428  C   SER A  31      19.867   2.058  24.034  1.00  0.00           C  
ATOM    429  O   SER A  31      20.032   3.239  23.759  1.00  0.00           O  
ATOM    430  CB  SER A  31      19.582   2.564  26.526  1.00  0.00           C  
ATOM    431  OG  SER A  31      18.982   1.880  27.618  1.00  0.00           O  
ATOM    432  H   SER A  31      22.017   1.233  24.893  1.00  0.00           H  
ATOM    433  HA  SER A  31      19.375   0.632  25.551  1.00  0.00           H  
ATOM    434  HB2 SER A  31      20.454   3.085  26.889  1.00  0.00           H  
ATOM    435  HB3 SER A  31      18.895   3.275  26.089  1.00  0.00           H  
ATOM    436  HG  SER A  31      18.320   2.442  28.030  1.00  0.00           H  
ATOM    437  N   GLY A  32      19.584   1.146  23.130  1.00  0.00           N  
ATOM    438  CA  GLY A  32      19.427   1.441  21.670  1.00  0.00           C  
ATOM    439  C   GLY A  32      18.219   0.765  21.003  1.00  0.00           C  
ATOM    440  O   GLY A  32      17.880   1.214  19.920  1.00  0.00           O  
ATOM    441  H   GLY A  32      19.472   0.218  23.421  1.00  0.00           H  
ATOM    442  HA2 GLY A  32      19.307   2.506  21.555  1.00  0.00           H  
ATOM    443  HA3 GLY A  32      20.327   1.144  21.157  1.00  0.00           H  
ATOM    444  N   TYR A  33      17.613  -0.244  21.612  1.00  0.00           N  
ATOM    445  CA  TYR A  33      16.427  -1.003  21.100  1.00  0.00           C  
ATOM    446  C   TYR A  33      16.727  -1.959  19.921  1.00  0.00           C  
ATOM    447  O   TYR A  33      17.684  -1.760  19.190  1.00  0.00           O  
ATOM    448  CB  TYR A  33      15.294   0.031  20.955  1.00  0.00           C  
ATOM    449  CG  TYR A  33      14.430  -0.126  19.726  1.00  0.00           C  
ATOM    450  CD1 TYR A  33      13.286  -0.934  19.717  1.00  0.00           C  
ATOM    451  CD2 TYR A  33      14.807   0.571  18.576  1.00  0.00           C  
ATOM    452  CE1 TYR A  33      12.527  -1.042  18.550  1.00  0.00           C  
ATOM    453  CE2 TYR A  33      14.050   0.464  17.413  1.00  0.00           C  
ATOM    454  CZ  TYR A  33      12.911  -0.341  17.397  1.00  0.00           C  
ATOM    455  OH  TYR A  33      12.191  -0.419  16.225  1.00  0.00           O  
ATOM    456  H   TYR A  33      17.954  -0.538  22.481  1.00  0.00           H  
ATOM    457  HA  TYR A  33      16.144  -1.665  21.904  1.00  0.00           H  
ATOM    458  HB2 TYR A  33      14.682  -0.039  21.836  1.00  0.00           H  
ATOM    459  HB3 TYR A  33      15.729   1.023  20.970  1.00  0.00           H  
ATOM    460  HD1 TYR A  33      12.977  -1.480  20.597  1.00  0.00           H  
ATOM    461  HD2 TYR A  33      15.687   1.194  18.580  1.00  0.00           H  
ATOM    462  HE1 TYR A  33      11.647  -1.670  18.558  1.00  0.00           H  
ATOM    463  HE2 TYR A  33      14.355   1.008  16.535  1.00  0.00           H  
ATOM    464  HH  TYR A  33      11.662   0.380  16.168  1.00  0.00           H  
ATOM    465  N   SER A  34      15.909  -2.986  19.755  1.00  0.00           N  
ATOM    466  CA  SER A  34      16.072  -4.004  18.661  1.00  0.00           C  
ATOM    467  C   SER A  34      15.269  -3.627  17.409  1.00  0.00           C  
ATOM    468  O   SER A  34      14.056  -3.636  17.417  1.00  0.00           O  
ATOM    469  CB  SER A  34      15.681  -5.420  19.119  1.00  0.00           C  
ATOM    470  OG  SER A  34      16.427  -5.811  20.267  1.00  0.00           O  
ATOM    471  H   SER A  34      15.156  -3.099  20.374  1.00  0.00           H  
ATOM    472  HA  SER A  34      17.116  -4.012  18.379  1.00  0.00           H  
ATOM    473  HB2 SER A  34      14.634  -5.468  19.371  1.00  0.00           H  
ATOM    474  HB3 SER A  34      15.858  -6.101  18.297  1.00  0.00           H  
ATOM    475  HG  SER A  34      16.759  -6.700  20.118  1.00  0.00           H  
ATOM    476  N   MET A  35      15.954  -3.300  16.338  1.00  0.00           N  
ATOM    477  CA  MET A  35      15.322  -2.912  15.035  1.00  0.00           C  
ATOM    478  C   MET A  35      15.103  -4.157  14.149  1.00  0.00           C  
ATOM    479  O   MET A  35      14.121  -4.211  13.423  1.00  0.00           O  
ATOM    480  CB  MET A  35      16.250  -1.876  14.384  1.00  0.00           C  
ATOM    481  CG  MET A  35      15.543  -1.010  13.339  1.00  0.00           C  
ATOM    482  SD  MET A  35      16.402   0.584  13.272  1.00  0.00           S  
ATOM    483  CE  MET A  35      16.998   0.554  11.564  1.00  0.00           C  
ATOM    484  H   MET A  35      16.930  -3.309  16.387  1.00  0.00           H  
ATOM    485  HA  MET A  35      14.365  -2.458  15.237  1.00  0.00           H  
ATOM    486  HB2 MET A  35      16.628  -1.228  15.161  1.00  0.00           H  
ATOM    487  HB3 MET A  35      17.083  -2.386  13.928  1.00  0.00           H  
ATOM    488  HG2 MET A  35      15.582  -1.499  12.376  1.00  0.00           H  
ATOM    489  HG3 MET A  35      14.514  -0.850  13.630  1.00  0.00           H  
ATOM    490  HE1 MET A  35      17.273  -0.455  11.290  1.00  0.00           H  
ATOM    491  HE2 MET A  35      16.229   0.929  10.904  1.00  0.00           H  
ATOM    492  HE3 MET A  35      17.867   1.186  11.472  1.00  0.00           H  
ATOM    493  N   LEU A  36      15.996  -5.127  14.211  1.00  0.00           N  
ATOM    494  CA  LEU A  36      15.918  -6.392  13.410  1.00  0.00           C  
ATOM    495  C   LEU A  36      15.098  -7.520  14.069  1.00  0.00           C  
ATOM    496  O   LEU A  36      14.789  -8.477  13.378  1.00  0.00           O  
ATOM    497  CB  LEU A  36      17.350  -6.764  12.958  1.00  0.00           C  
ATOM    498  CG  LEU A  36      18.197  -7.710  13.829  1.00  0.00           C  
ATOM    499  CD1 LEU A  36      18.263  -7.285  15.296  1.00  0.00           C  
ATOM    500  CD2 LEU A  36      17.747  -9.173  13.730  1.00  0.00           C  
ATOM    501  H   LEU A  36      16.760  -5.017  14.814  1.00  0.00           H  
ATOM    502  HA  LEU A  36      15.358  -6.130  12.522  1.00  0.00           H  
ATOM    503  HB2 LEU A  36      17.293  -7.214  11.983  1.00  0.00           H  
ATOM    504  HB3 LEU A  36      17.889  -5.832  12.828  1.00  0.00           H  
ATOM    505  HG  LEU A  36      19.208  -7.640  13.446  1.00  0.00           H  
ATOM    506 HD11 LEU A  36      17.267  -7.126  15.680  1.00  0.00           H  
ATOM    507 HD12 LEU A  36      18.755  -8.058  15.869  1.00  0.00           H  
ATOM    508 HD13 LEU A  36      18.831  -6.371  15.371  1.00  0.00           H  
ATOM    509 HD21 LEU A  36      17.261  -9.347  12.781  1.00  0.00           H  
ATOM    510 HD22 LEU A  36      18.616  -9.812  13.800  1.00  0.00           H  
ATOM    511 HD23 LEU A  36      17.067  -9.410  14.535  1.00  0.00           H  
ATOM    512  N   THR A  37      14.747  -7.434  15.340  1.00  0.00           N  
ATOM    513  CA  THR A  37      13.948  -8.487  16.054  1.00  0.00           C  
ATOM    514  C   THR A  37      13.019  -7.910  17.149  1.00  0.00           C  
ATOM    515  O   THR A  37      13.040  -8.326  18.297  1.00  0.00           O  
ATOM    516  CB  THR A  37      14.941  -9.573  16.515  1.00  0.00           C  
ATOM    517  OG1 THR A  37      14.234 -10.691  17.034  1.00  0.00           O  
ATOM    518  CG2 THR A  37      15.953  -9.047  17.545  1.00  0.00           C  
ATOM    519  H   THR A  37      15.014  -6.647  15.855  1.00  0.00           H  
ATOM    520  HA  THR A  37      13.291  -8.929  15.317  1.00  0.00           H  
ATOM    521  HB  THR A  37      15.483  -9.910  15.644  1.00  0.00           H  
ATOM    522  HG1 THR A  37      14.855 -11.404  17.203  1.00  0.00           H  
ATOM    523 HG21 THR A  37      15.485  -8.303  18.171  1.00  0.00           H  
ATOM    524 HG22 THR A  37      16.308  -9.866  18.154  1.00  0.00           H  
ATOM    525 HG23 THR A  37      16.787  -8.605  17.021  1.00  0.00           H  
ATOM    526  N   ALA A  38      12.190  -6.947  16.788  1.00  0.00           N  
ATOM    527  CA  ALA A  38      11.215  -6.282  17.719  1.00  0.00           C  
ATOM    528  C   ALA A  38       9.975  -5.736  16.987  1.00  0.00           C  
ATOM    529  O   ALA A  38       9.956  -5.680  15.767  1.00  0.00           O  
ATOM    530  CB  ALA A  38      11.907  -5.124  18.441  1.00  0.00           C  
ATOM    531  H   ALA A  38      12.202  -6.645  15.855  1.00  0.00           H  
ATOM    532  HA  ALA A  38      10.900  -7.000  18.460  1.00  0.00           H  
ATOM    533  HB1 ALA A  38      12.921  -5.405  18.683  1.00  0.00           H  
ATOM    534  HB2 ALA A  38      11.924  -4.259  17.795  1.00  0.00           H  
ATOM    535  HB3 ALA A  38      11.375  -4.886  19.350  1.00  0.00           H  
ATOM    536  N   LYS A  39       8.944  -5.328  17.708  1.00  0.00           N  
ATOM    537  CA  LYS A  39       7.669  -4.769  17.128  1.00  0.00           C  
ATOM    538  C   LYS A  39       7.868  -3.273  16.771  1.00  0.00           C  
ATOM    539  O   LYS A  39       7.059  -2.424  17.120  1.00  0.00           O  
ATOM    540  CB  LYS A  39       6.538  -4.972  18.158  1.00  0.00           C  
ATOM    541  CG  LYS A  39       5.909  -6.366  18.078  1.00  0.00           C  
ATOM    542  CD  LYS A  39       6.627  -7.348  19.010  1.00  0.00           C  
ATOM    543  CE  LYS A  39       5.825  -8.651  19.098  1.00  0.00           C  
ATOM    544  NZ  LYS A  39       6.728  -9.841  19.067  1.00  0.00           N  
ATOM    545  H   LYS A  39       9.015  -5.389  18.684  1.00  0.00           H  
ATOM    546  HA  LYS A  39       7.435  -5.303  16.218  1.00  0.00           H  
ATOM    547  HB2 LYS A  39       6.927  -4.812  19.151  1.00  0.00           H  
ATOM    548  HB3 LYS A  39       5.771  -4.230  17.987  1.00  0.00           H  
ATOM    549  HG2 LYS A  39       4.873  -6.287  18.379  1.00  0.00           H  
ATOM    550  HG3 LYS A  39       5.953  -6.733  17.063  1.00  0.00           H  
ATOM    551  HD2 LYS A  39       7.618  -7.546  18.630  1.00  0.00           H  
ATOM    552  HD3 LYS A  39       6.704  -6.914  19.997  1.00  0.00           H  
ATOM    553  HE2 LYS A  39       5.263  -8.652  20.021  1.00  0.00           H  
ATOM    554  HE3 LYS A  39       5.128  -8.700  18.273  1.00  0.00           H  
ATOM    555  HZ1 LYS A  39       7.310  -9.829  18.203  1.00  0.00           H  
ATOM    556  HZ2 LYS A  39       7.338  -9.853  19.911  1.00  0.00           H  
ATOM    557  HZ3 LYS A  39       6.152 -10.705  19.064  1.00  0.00           H  
ATOM    558  N   ALA A  40       8.948  -2.957  16.079  1.00  0.00           N  
ATOM    559  CA  ALA A  40       9.369  -1.597  15.619  1.00  0.00           C  
ATOM    560  C   ALA A  40       9.124  -0.493  16.662  1.00  0.00           C  
ATOM    561  O   ALA A  40       9.860  -0.508  17.627  1.00  0.00           O  
ATOM    562  CB  ALA A  40       8.854  -1.266  14.214  1.00  0.00           C  
ATOM    563  H   ALA A  40       9.563  -3.671  15.826  1.00  0.00           H  
ATOM    564  HA  ALA A  40      10.448  -1.674  15.566  1.00  0.00           H  
ATOM    565  HB1 ALA A  40       7.777  -1.314  14.180  1.00  0.00           H  
ATOM    566  HB2 ALA A  40       9.184  -0.271  13.954  1.00  0.00           H  
ATOM    567  HB3 ALA A  40       9.280  -1.968  13.513  1.00  0.00           H  
ATOM    568  N   LEU A  41       8.174   0.411  16.512  1.00  0.00           N  
ATOM    569  CA  LEU A  41       7.885   1.519  17.490  1.00  0.00           C  
ATOM    570  C   LEU A  41       7.925   1.073  18.973  1.00  0.00           C  
ATOM    571  O   LEU A  41       6.968   0.459  19.420  1.00  0.00           O  
ATOM    572  CB  LEU A  41       6.550   2.181  17.097  1.00  0.00           C  
ATOM    573  CG  LEU A  41       6.745   3.046  15.842  1.00  0.00           C  
ATOM    574  CD1 LEU A  41       5.415   3.336  15.140  1.00  0.00           C  
ATOM    575  CD2 LEU A  41       7.418   4.363  16.240  1.00  0.00           C  
ATOM    576  H   LEU A  41       7.615   0.365  15.709  1.00  0.00           H  
ATOM    577  HA  LEU A  41       8.665   2.252  17.355  1.00  0.00           H  
ATOM    578  HB2 LEU A  41       5.822   1.408  16.896  1.00  0.00           H  
ATOM    579  HB3 LEU A  41       6.193   2.799  17.909  1.00  0.00           H  
ATOM    580  HG  LEU A  41       7.384   2.521  15.148  1.00  0.00           H  
ATOM    581 HD11 LEU A  41       4.699   3.724  15.851  1.00  0.00           H  
ATOM    582 HD12 LEU A  41       5.570   4.066  14.358  1.00  0.00           H  
ATOM    583 HD13 LEU A  41       5.027   2.428  14.699  1.00  0.00           H  
ATOM    584 HD21 LEU A  41       6.944   4.762  17.124  1.00  0.00           H  
ATOM    585 HD22 LEU A  41       8.462   4.179  16.444  1.00  0.00           H  
ATOM    586 HD23 LEU A  41       7.334   5.074  15.431  1.00  0.00           H  
ATOM    587  N   PRO A  42       9.004   1.381  19.688  1.00  0.00           N  
ATOM    588  CA  PRO A  42       9.185   1.019  21.128  1.00  0.00           C  
ATOM    589  C   PRO A  42       8.450   1.943  22.124  1.00  0.00           C  
ATOM    590  O   PRO A  42       7.791   2.896  21.734  1.00  0.00           O  
ATOM    591  CB  PRO A  42      10.698   1.049  21.340  1.00  0.00           C  
ATOM    592  CG  PRO A  42      11.277   1.988  20.280  1.00  0.00           C  
ATOM    593  CD  PRO A  42      10.204   2.123  19.192  1.00  0.00           C  
ATOM    594  HA  PRO A  42       8.876  -0.008  21.247  1.00  0.00           H  
ATOM    595  HB2 PRO A  42      10.919   1.414  22.336  1.00  0.00           H  
ATOM    596  HB3 PRO A  42      11.108   0.061  21.205  1.00  0.00           H  
ATOM    597  HG2 PRO A  42      11.512   2.943  20.729  1.00  0.00           H  
ATOM    598  HG3 PRO A  42      12.167   1.549  19.852  1.00  0.00           H  
ATOM    599  HD2 PRO A  42       9.963   3.162  19.040  1.00  0.00           H  
ATOM    600  HD3 PRO A  42      10.543   1.677  18.269  1.00  0.00           H  
ATOM    601  N   THR A  43       8.567   1.661  23.407  1.00  0.00           N  
ATOM    602  CA  THR A  43       7.929   2.442  24.516  1.00  0.00           C  
ATOM    603  C   THR A  43       8.669   3.752  24.841  1.00  0.00           C  
ATOM    604  O   THR A  43       9.884   3.835  24.728  1.00  0.00           O  
ATOM    605  CB  THR A  43       7.842   1.582  25.786  1.00  0.00           C  
ATOM    606  OG1 THR A  43       9.113   1.025  26.106  1.00  0.00           O  
ATOM    607  CG2 THR A  43       6.802   0.467  25.633  1.00  0.00           C  
ATOM    608  H   THR A  43       9.104   0.892  23.691  1.00  0.00           H  
ATOM    609  HA  THR A  43       6.921   2.685  24.209  1.00  0.00           H  
ATOM    610  HB  THR A  43       7.537   2.221  26.594  1.00  0.00           H  
ATOM    611  HG1 THR A  43       9.578   1.646  26.670  1.00  0.00           H  
ATOM    612 HG21 THR A  43       5.879   0.880  25.252  1.00  0.00           H  
ATOM    613 HG22 THR A  43       7.169  -0.285  24.950  1.00  0.00           H  
ATOM    614 HG23 THR A  43       6.617   0.014  26.596  1.00  0.00           H  
ATOM    615  N   THR A  44       7.905   4.749  25.244  1.00  0.00           N  
ATOM    616  CA  THR A  44       8.426   6.108  25.611  1.00  0.00           C  
ATOM    617  C   THR A  44       9.543   6.089  26.670  1.00  0.00           C  
ATOM    618  O   THR A  44      10.457   6.885  26.525  1.00  0.00           O  
ATOM    619  CB  THR A  44       7.259   7.044  25.983  1.00  0.00           C  
ATOM    620  OG1 THR A  44       7.669   8.404  26.111  1.00  0.00           O  
ATOM    621  CG2 THR A  44       6.518   6.620  27.260  1.00  0.00           C  
ATOM    622  H   THR A  44       6.937   4.596  25.310  1.00  0.00           H  
ATOM    623  HA  THR A  44       8.877   6.493  24.710  1.00  0.00           H  
ATOM    624  HB  THR A  44       6.560   6.986  25.162  1.00  0.00           H  
ATOM    625  HG1 THR A  44       8.620   8.471  26.241  1.00  0.00           H  
ATOM    626 HG21 THR A  44       7.200   6.620  28.095  1.00  0.00           H  
ATOM    627 HG22 THR A  44       5.722   7.322  27.458  1.00  0.00           H  
ATOM    628 HG23 THR A  44       6.092   5.635  27.140  1.00  0.00           H  
ATOM    629  N   ALA A  45       9.475   5.230  27.670  1.00  0.00           N  
ATOM    630  CA  ALA A  45      10.521   5.139  28.743  1.00  0.00           C  
ATOM    631  C   ALA A  45      11.854   4.826  28.047  1.00  0.00           C  
ATOM    632  O   ALA A  45      12.742   5.670  28.064  1.00  0.00           O  
ATOM    633  CB  ALA A  45      10.164   4.059  29.776  1.00  0.00           C  
ATOM    634  H   ALA A  45       8.705   4.627  27.700  1.00  0.00           H  
ATOM    635  HA  ALA A  45      10.605   6.109  29.218  1.00  0.00           H  
ATOM    636  HB1 ALA A  45       9.235   3.579  29.507  1.00  0.00           H  
ATOM    637  HB2 ALA A  45      10.943   3.310  29.825  1.00  0.00           H  
ATOM    638  HB3 ALA A  45      10.058   4.520  30.748  1.00  0.00           H  
ATOM    639  N   GLN A  46      11.971   3.653  27.445  1.00  0.00           N  
ATOM    640  CA  GLN A  46      13.215   3.233  26.721  1.00  0.00           C  
ATOM    641  C   GLN A  46      13.590   4.329  25.719  1.00  0.00           C  
ATOM    642  O   GLN A  46      14.767   4.610  25.612  1.00  0.00           O  
ATOM    643  CB  GLN A  46      13.084   1.867  26.030  1.00  0.00           C  
ATOM    644  CG  GLN A  46      13.507   0.779  27.028  1.00  0.00           C  
ATOM    645  CD  GLN A  46      13.205  -0.623  26.490  1.00  0.00           C  
ATOM    646  OE1 GLN A  46      12.198  -1.204  26.838  1.00  0.00           O  
ATOM    647  NE2 GLN A  46      14.016  -1.214  25.656  1.00  0.00           N  
ATOM    648  H   GLN A  46      11.213   3.033  27.462  1.00  0.00           H  
ATOM    649  HA  GLN A  46      14.001   3.206  27.460  1.00  0.00           H  
ATOM    650  HB2 GLN A  46      12.062   1.713  25.712  1.00  0.00           H  
ATOM    651  HB3 GLN A  46      13.737   1.829  25.171  1.00  0.00           H  
ATOM    652  HG2 GLN A  46      14.566   0.860  27.222  1.00  0.00           H  
ATOM    653  HG3 GLN A  46      12.972   0.922  27.956  1.00  0.00           H  
ATOM    654 HE21 GLN A  46      14.837  -0.775  25.354  1.00  0.00           H  
ATOM    655 HE22 GLN A  46      13.800  -2.110  25.326  1.00  0.00           H  
ATOM    656  N   TYR A  47      12.622   4.913  25.039  1.00  0.00           N  
ATOM    657  CA  TYR A  47      12.848   6.007  24.040  1.00  0.00           C  
ATOM    658  C   TYR A  47      13.674   7.138  24.671  1.00  0.00           C  
ATOM    659  O   TYR A  47      14.674   7.504  24.070  1.00  0.00           O  
ATOM    660  CB  TYR A  47      11.522   6.604  23.551  1.00  0.00           C  
ATOM    661  CG  TYR A  47      11.233   6.235  22.118  1.00  0.00           C  
ATOM    662  CD1 TYR A  47      12.118   6.576  21.087  1.00  0.00           C  
ATOM    663  CD2 TYR A  47      10.053   5.543  21.831  1.00  0.00           C  
ATOM    664  CE1 TYR A  47      11.816   6.217  19.768  1.00  0.00           C  
ATOM    665  CE2 TYR A  47       9.748   5.185  20.515  1.00  0.00           C  
ATOM    666  CZ  TYR A  47      10.633   5.522  19.481  1.00  0.00           C  
ATOM    667  OH  TYR A  47      10.338   5.173  18.179  1.00  0.00           O  
ATOM    668  H   TYR A  47      11.695   4.626  25.198  1.00  0.00           H  
ATOM    669  HA  TYR A  47      13.389   5.594  23.203  1.00  0.00           H  
ATOM    670  HB2 TYR A  47      10.719   6.239  24.172  1.00  0.00           H  
ATOM    671  HB3 TYR A  47      11.558   7.680  23.641  1.00  0.00           H  
ATOM    672  HD1 TYR A  47      13.032   7.112  21.314  1.00  0.00           H  
ATOM    673  HD2 TYR A  47       9.382   5.287  22.637  1.00  0.00           H  
ATOM    674  HE1 TYR A  47      12.496   6.478  18.971  1.00  0.00           H  
ATOM    675  HE2 TYR A  47       8.834   4.648  20.303  1.00  0.00           H  
ATOM    676  HH  TYR A  47       9.574   5.680  17.893  1.00  0.00           H  
ATOM    677  N   LYS A  48      13.264   7.649  25.827  1.00  0.00           N  
ATOM    678  CA  LYS A  48      14.016   8.752  26.508  1.00  0.00           C  
ATOM    679  C   LYS A  48      15.449   8.299  26.776  1.00  0.00           C  
ATOM    680  O   LYS A  48      16.351   9.041  26.421  1.00  0.00           O  
ATOM    681  CB  LYS A  48      13.404   9.392  27.765  1.00  0.00           C  
ATOM    682  CG  LYS A  48      12.500   8.497  28.614  1.00  0.00           C  
ATOM    683  CD  LYS A  48      11.824   9.375  29.664  1.00  0.00           C  
ATOM    684  CE  LYS A  48      11.382   8.533  30.870  1.00  0.00           C  
ATOM    685  NZ  LYS A  48       9.902   8.584  31.067  1.00  0.00           N  
ATOM    686  H   LYS A  48      12.449   7.292  26.243  1.00  0.00           H  
ATOM    687  HA  LYS A  48      14.126   9.499  25.742  1.00  0.00           H  
ATOM    688  HB2 LYS A  48      14.209   9.730  28.400  1.00  0.00           H  
ATOM    689  HB3 LYS A  48      12.852  10.266  27.446  1.00  0.00           H  
ATOM    690  HG2 LYS A  48      11.749   8.028  27.997  1.00  0.00           H  
ATOM    691  HG3 LYS A  48      13.098   7.754  29.115  1.00  0.00           H  
ATOM    692  HD2 LYS A  48      12.530  10.135  29.972  1.00  0.00           H  
ATOM    693  HD3 LYS A  48      10.969   9.847  29.207  1.00  0.00           H  
ATOM    694  HE2 LYS A  48      11.674   7.505  30.714  1.00  0.00           H  
ATOM    695  HE3 LYS A  48      11.877   8.904  31.757  1.00  0.00           H  
ATOM    696  HZ1 LYS A  48       9.408   8.550  30.152  1.00  0.00           H  
ATOM    697  HZ2 LYS A  48       9.608   7.768  31.640  1.00  0.00           H  
ATOM    698  HZ3 LYS A  48       9.641   9.463  31.560  1.00  0.00           H  
ATOM    699  N   LEU A  49      15.644   7.132  27.361  1.00  0.00           N  
ATOM    700  CA  LEU A  49      17.020   6.618  27.643  1.00  0.00           C  
ATOM    701  C   LEU A  49      17.823   6.501  26.324  1.00  0.00           C  
ATOM    702  O   LEU A  49      19.005   6.799  26.324  1.00  0.00           O  
ATOM    703  CB  LEU A  49      16.866   5.253  28.306  1.00  0.00           C  
ATOM    704  CG  LEU A  49      16.368   5.348  29.753  1.00  0.00           C  
ATOM    705  CD1 LEU A  49      17.101   6.313  30.688  1.00  0.00           C  
ATOM    706  CD2 LEU A  49      14.865   5.556  29.932  1.00  0.00           C  
ATOM    707  H   LEU A  49      14.885   6.558  27.626  1.00  0.00           H  
ATOM    708  HA  LEU A  49      17.517   7.289  28.326  1.00  0.00           H  
ATOM    709  HB2 LEU A  49      16.162   4.665  27.739  1.00  0.00           H  
ATOM    710  HB3 LEU A  49      17.826   4.754  28.297  1.00  0.00           H  
ATOM    711  HG  LEU A  49      16.581   4.360  30.071  1.00  0.00           H  
ATOM    712 HD11 LEU A  49      18.151   6.343  30.444  1.00  0.00           H  
ATOM    713 HD12 LEU A  49      16.674   7.299  30.588  1.00  0.00           H  
ATOM    714 HD13 LEU A  49      16.977   5.979  31.709  1.00  0.00           H  
ATOM    715 HD21 LEU A  49      14.342   4.830  29.331  1.00  0.00           H  
ATOM    716 HD22 LEU A  49      14.610   5.398  30.971  1.00  0.00           H  
ATOM    717 HD23 LEU A  49      14.587   6.555  29.636  1.00  0.00           H  
ATOM    718  N   MET A  50      17.193   6.085  25.235  1.00  0.00           N  
ATOM    719  CA  MET A  50      17.805   5.916  23.868  1.00  0.00           C  
ATOM    720  C   MET A  50      18.311   7.267  23.339  1.00  0.00           C  
ATOM    721  O   MET A  50      19.437   7.319  22.875  1.00  0.00           O  
ATOM    722  CB  MET A  50      16.769   5.399  22.853  1.00  0.00           C  
ATOM    723  CG  MET A  50      17.046   3.978  22.355  1.00  0.00           C  
ATOM    724  SD  MET A  50      15.700   2.890  22.884  1.00  0.00           S  
ATOM    725  CE  MET A  50      16.512   2.173  24.333  1.00  0.00           C  
ATOM    726  H   MET A  50      16.241   5.871  25.319  1.00  0.00           H  
ATOM    727  HA  MET A  50      18.628   5.221  23.928  1.00  0.00           H  
ATOM    728  HB2 MET A  50      15.795   5.406  23.314  1.00  0.00           H  
ATOM    729  HB3 MET A  50      16.733   6.067  22.004  1.00  0.00           H  
ATOM    730  HG2 MET A  50      17.084   3.988  21.275  1.00  0.00           H  
ATOM    731  HG3 MET A  50      17.982   3.609  22.742  1.00  0.00           H  
ATOM    732  HE1 MET A  50      17.242   2.865  24.724  1.00  0.00           H  
ATOM    733  HE2 MET A  50      15.772   1.981  25.095  1.00  0.00           H  
ATOM    734  HE3 MET A  50      17.008   1.256  24.048  1.00  0.00           H  
ATOM    735  N   CYS A  51      17.500   8.311  23.411  1.00  0.00           N  
ATOM    736  CA  CYS A  51      17.863   9.687  22.931  1.00  0.00           C  
ATOM    737  C   CYS A  51      19.154  10.226  23.580  1.00  0.00           C  
ATOM    738  O   CYS A  51      19.791  11.052  22.944  1.00  0.00           O  
ATOM    739  CB  CYS A  51      16.701  10.670  23.151  1.00  0.00           C  
ATOM    740  SG  CYS A  51      15.646  10.734  21.677  1.00  0.00           S  
ATOM    741  H   CYS A  51      16.606   8.185  23.799  1.00  0.00           H  
ATOM    742  HA  CYS A  51      18.044   9.608  21.869  1.00  0.00           H  
ATOM    743  HB2 CYS A  51      16.108  10.360  23.996  1.00  0.00           H  
ATOM    744  HB3 CYS A  51      17.096  11.655  23.343  1.00  0.00           H  
ATOM    745  N   ALA A  52      19.517   9.787  24.773  1.00  0.00           N  
ATOM    746  CA  ALA A  52      20.752  10.241  25.496  1.00  0.00           C  
ATOM    747  C   ALA A  52      22.056   9.661  24.917  1.00  0.00           C  
ATOM    748  O   ALA A  52      23.056  10.363  24.942  1.00  0.00           O  
ATOM    749  CB  ALA A  52      20.681   9.878  26.986  1.00  0.00           C  
ATOM    750  H   ALA A  52      18.953   9.123  25.223  1.00  0.00           H  
ATOM    751  HA  ALA A  52      20.807  11.312  25.417  1.00  0.00           H  
ATOM    752  HB1 ALA A  52      19.793  10.309  27.425  1.00  0.00           H  
ATOM    753  HB2 ALA A  52      20.651   8.803  27.094  1.00  0.00           H  
ATOM    754  HB3 ALA A  52      21.556  10.262  27.490  1.00  0.00           H  
ATOM    755  N   SER A  53      22.052   8.437  24.423  1.00  0.00           N  
ATOM    756  CA  SER A  53      23.270   7.775  23.841  1.00  0.00           C  
ATOM    757  C   SER A  53      23.593   8.229  22.405  1.00  0.00           C  
ATOM    758  O   SER A  53      22.761   8.092  21.519  1.00  0.00           O  
ATOM    759  CB  SER A  53      23.127   6.249  23.905  1.00  0.00           C  
ATOM    760  OG  SER A  53      24.423   5.659  23.953  1.00  0.00           O  
ATOM    761  H   SER A  53      21.212   7.934  24.442  1.00  0.00           H  
ATOM    762  HA  SER A  53      24.104   8.055  24.469  1.00  0.00           H  
ATOM    763  HB2 SER A  53      22.582   5.974  24.793  1.00  0.00           H  
ATOM    764  HB3 SER A  53      22.571   5.908  23.041  1.00  0.00           H  
ATOM    765  HG  SER A  53      24.517   5.211  24.800  1.00  0.00           H  
ATOM    766  N   THR A  54      24.794   8.749  22.224  1.00  0.00           N  
ATOM    767  CA  THR A  54      25.311   9.247  20.907  1.00  0.00           C  
ATOM    768  C   THR A  54      25.320   8.154  19.819  1.00  0.00           C  
ATOM    769  O   THR A  54      25.233   8.514  18.657  1.00  0.00           O  
ATOM    770  CB  THR A  54      26.687   9.911  21.127  1.00  0.00           C  
ATOM    771  OG1 THR A  54      27.075  10.707  20.013  1.00  0.00           O  
ATOM    772  CG2 THR A  54      27.799   8.908  21.466  1.00  0.00           C  
ATOM    773  H   THR A  54      25.395   8.812  22.998  1.00  0.00           H  
ATOM    774  HA  THR A  54      24.619  10.011  20.576  1.00  0.00           H  
ATOM    775  HB  THR A  54      26.584  10.582  21.969  1.00  0.00           H  
ATOM    776  HG1 THR A  54      27.168  10.156  19.229  1.00  0.00           H  
ATOM    777 HG21 THR A  54      27.895   8.173  20.680  1.00  0.00           H  
ATOM    778 HG22 THR A  54      28.734   9.435  21.576  1.00  0.00           H  
ATOM    779 HG23 THR A  54      27.562   8.413  22.395  1.00  0.00           H  
ATOM    780  N   ALA A  55      25.415   6.880  20.164  1.00  0.00           N  
ATOM    781  CA  ALA A  55      25.426   5.753  19.166  1.00  0.00           C  
ATOM    782  C   ALA A  55      24.101   5.704  18.390  1.00  0.00           C  
ATOM    783  O   ALA A  55      24.100   5.490  17.182  1.00  0.00           O  
ATOM    784  CB  ALA A  55      25.580   4.378  19.826  1.00  0.00           C  
ATOM    785  H   ALA A  55      25.478   6.659  21.117  1.00  0.00           H  
ATOM    786  HA  ALA A  55      26.235   5.907  18.473  1.00  0.00           H  
ATOM    787  HB1 ALA A  55      26.384   4.388  20.543  1.00  0.00           H  
ATOM    788  HB2 ALA A  55      24.660   4.118  20.330  1.00  0.00           H  
ATOM    789  HB3 ALA A  55      25.775   3.644  19.058  1.00  0.00           H  
ATOM    790  N   CYS A  56      23.010   5.903  19.104  1.00  0.00           N  
ATOM    791  CA  CYS A  56      21.642   5.885  18.507  1.00  0.00           C  
ATOM    792  C   CYS A  56      21.458   7.093  17.584  1.00  0.00           C  
ATOM    793  O   CYS A  56      20.901   6.930  16.510  1.00  0.00           O  
ATOM    794  CB  CYS A  56      20.539   5.792  19.567  1.00  0.00           C  
ATOM    795  SG  CYS A  56      20.330   4.044  19.973  1.00  0.00           S  
ATOM    796  H   CYS A  56      23.099   6.070  20.066  1.00  0.00           H  
ATOM    797  HA  CYS A  56      21.650   4.991  17.905  1.00  0.00           H  
ATOM    798  HB2 CYS A  56      20.819   6.347  20.452  1.00  0.00           H  
ATOM    799  HB3 CYS A  56      19.609   6.179  19.178  1.00  0.00           H  
ATOM    800  N   ASN A  57      21.927   8.259  17.995  1.00  0.00           N  
ATOM    801  CA  ASN A  57      21.833   9.529  17.194  1.00  0.00           C  
ATOM    802  C   ASN A  57      22.524   9.250  15.858  1.00  0.00           C  
ATOM    803  O   ASN A  57      21.918   9.528  14.843  1.00  0.00           O  
ATOM    804  CB  ASN A  57      22.516  10.717  17.887  1.00  0.00           C  
ATOM    805  CG  ASN A  57      21.857  11.068  19.227  1.00  0.00           C  
ATOM    806  OD1 ASN A  57      22.417  10.786  20.263  1.00  0.00           O  
ATOM    807  ND2 ASN A  57      20.702  11.672  19.294  1.00  0.00           N  
ATOM    808  H   ASN A  57      22.370   8.299  18.871  1.00  0.00           H  
ATOM    809  HA  ASN A  57      20.808   9.750  16.946  1.00  0.00           H  
ATOM    810  HB2 ASN A  57      23.548  10.460  18.070  1.00  0.00           H  
ATOM    811  HB3 ASN A  57      22.489  11.580  17.239  1.00  0.00           H  
ATOM    812 HD21 ASN A  57      20.214  11.922  18.481  1.00  0.00           H  
ATOM    813 HD22 ASN A  57      20.322  11.877  20.175  1.00  0.00           H  
ATOM    814  N   THR A  58      23.728   8.714  15.879  1.00  0.00           N  
ATOM    815  CA  THR A  58      24.494   8.384  14.633  1.00  0.00           C  
ATOM    816  C   THR A  58      23.613   7.495  13.734  1.00  0.00           C  
ATOM    817  O   THR A  58      23.587   7.760  12.543  1.00  0.00           O  
ATOM    818  CB  THR A  58      25.844   7.725  14.979  1.00  0.00           C  
ATOM    819  OG1 THR A  58      26.683   8.631  15.697  1.00  0.00           O  
ATOM    820  CG2 THR A  58      26.586   7.245  13.722  1.00  0.00           C  
ATOM    821  H   THR A  58      24.135   8.515  16.749  1.00  0.00           H  
ATOM    822  HA  THR A  58      24.648   9.303  14.097  1.00  0.00           H  
ATOM    823  HB  THR A  58      25.648   6.867  15.603  1.00  0.00           H  
ATOM    824  HG1 THR A  58      27.001   9.322  15.106  1.00  0.00           H  
ATOM    825 HG21 THR A  58      26.390   7.917  12.899  1.00  0.00           H  
ATOM    826 HG22 THR A  58      27.646   7.223  13.922  1.00  0.00           H  
ATOM    827 HG23 THR A  58      26.254   6.250  13.461  1.00  0.00           H  
ATOM    828  N   MET A  59      22.933   6.507  14.291  1.00  0.00           N  
ATOM    829  CA  MET A  59      22.044   5.590  13.497  1.00  0.00           C  
ATOM    830  C   MET A  59      20.901   6.330  12.777  1.00  0.00           C  
ATOM    831  O   MET A  59      20.834   6.247  11.563  1.00  0.00           O  
ATOM    832  CB  MET A  59      21.318   4.487  14.289  1.00  0.00           C  
ATOM    833  CG  MET A  59      22.127   3.764  15.371  1.00  0.00           C  
ATOM    834  SD  MET A  59      21.099   2.532  16.222  1.00  0.00           S  
ATOM    835  CE  MET A  59      19.537   3.421  16.472  1.00  0.00           C  
ATOM    836  H   MET A  59      23.023   6.382  15.265  1.00  0.00           H  
ATOM    837  HA  MET A  59      22.645   5.119  12.740  1.00  0.00           H  
ATOM    838  HB2 MET A  59      20.475   4.942  14.781  1.00  0.00           H  
ATOM    839  HB3 MET A  59      20.933   3.764  13.584  1.00  0.00           H  
ATOM    840  HG2 MET A  59      22.970   3.260  14.923  1.00  0.00           H  
ATOM    841  HG3 MET A  59      22.481   4.487  16.088  1.00  0.00           H  
ATOM    842  HE1 MET A  59      19.734   4.433  16.799  1.00  0.00           H  
ATOM    843  HE2 MET A  59      18.989   3.463  15.542  1.00  0.00           H  
ATOM    844  HE3 MET A  59      18.935   2.899  17.204  1.00  0.00           H  
ATOM    845  N   ILE A  60      20.044   7.015  13.508  1.00  0.00           N  
ATOM    846  CA  ILE A  60      18.878   7.776  12.935  1.00  0.00           C  
ATOM    847  C   ILE A  60      19.327   8.936  12.048  1.00  0.00           C  
ATOM    848  O   ILE A  60      18.808   9.039  10.956  1.00  0.00           O  
ATOM    849  CB  ILE A  60      17.886   8.203  14.031  1.00  0.00           C  
ATOM    850  CG1 ILE A  60      17.345   6.977  14.791  1.00  0.00           C  
ATOM    851  CG2 ILE A  60      16.704   8.999  13.453  1.00  0.00           C  
ATOM    852  CD1 ILE A  60      16.489   6.060  13.909  1.00  0.00           C  
ATOM    853  H   ILE A  60      20.197   7.011  14.478  1.00  0.00           H  
ATOM    854  HA  ILE A  60      18.384   7.083  12.271  1.00  0.00           H  
ATOM    855  HB  ILE A  60      18.434   8.834  14.715  1.00  0.00           H  
ATOM    856 HG12 ILE A  60      18.170   6.403  15.167  1.00  0.00           H  
ATOM    857 HG13 ILE A  60      16.762   7.289  15.642  1.00  0.00           H  
ATOM    858 HG21 ILE A  60      16.778   9.059  12.377  1.00  0.00           H  
ATOM    859 HG22 ILE A  60      15.775   8.511  13.704  1.00  0.00           H  
ATOM    860 HG23 ILE A  60      16.706   9.993  13.873  1.00  0.00           H  
ATOM    861 HD11 ILE A  60      16.908   6.012  12.915  1.00  0.00           H  
ATOM    862 HD12 ILE A  60      16.473   5.071  14.341  1.00  0.00           H  
ATOM    863 HD13 ILE A  60      15.479   6.440  13.847  1.00  0.00           H  
ATOM    864  N   LYS A  61      20.251   9.755  12.502  1.00  0.00           N  
ATOM    865  CA  LYS A  61      20.790  10.927  11.728  1.00  0.00           C  
ATOM    866  C   LYS A  61      21.318  10.420  10.372  1.00  0.00           C  
ATOM    867  O   LYS A  61      21.134  11.082   9.368  1.00  0.00           O  
ATOM    868  CB  LYS A  61      21.894  11.607  12.556  1.00  0.00           C  
ATOM    869  CG  LYS A  61      22.692  12.675  11.794  1.00  0.00           C  
ATOM    870  CD  LYS A  61      24.044  12.138  11.306  1.00  0.00           C  
ATOM    871  CE  LYS A  61      24.934  11.679  12.472  1.00  0.00           C  
ATOM    872  NZ  LYS A  61      26.308  12.256  12.375  1.00  0.00           N  
ATOM    873  H   LYS A  61      20.608   9.575  13.399  1.00  0.00           H  
ATOM    874  HA  LYS A  61      19.980  11.612  11.538  1.00  0.00           H  
ATOM    875  HB2 LYS A  61      21.443  12.081  13.413  1.00  0.00           H  
ATOM    876  HB3 LYS A  61      22.573  10.846  12.915  1.00  0.00           H  
ATOM    877  HG2 LYS A  61      22.120  13.012  10.942  1.00  0.00           H  
ATOM    878  HG3 LYS A  61      22.863  13.511  12.454  1.00  0.00           H  
ATOM    879  HD2 LYS A  61      23.876  11.306  10.636  1.00  0.00           H  
ATOM    880  HD3 LYS A  61      24.546  12.923  10.760  1.00  0.00           H  
ATOM    881  HE2 LYS A  61      24.494  11.992  13.409  1.00  0.00           H  
ATOM    882  HE3 LYS A  61      24.994  10.601  12.460  1.00  0.00           H  
ATOM    883  HZ1 LYS A  61      26.260  13.272  12.144  1.00  0.00           H  
ATOM    884  HZ2 LYS A  61      26.797  12.147  13.286  1.00  0.00           H  
ATOM    885  HZ3 LYS A  61      26.853  11.756  11.646  1.00  0.00           H  
ATOM    886  N   LYS A  62      21.952   9.266  10.351  1.00  0.00           N  
ATOM    887  CA  LYS A  62      22.513   8.646   9.102  1.00  0.00           C  
ATOM    888  C   LYS A  62      21.344   8.253   8.184  1.00  0.00           C  
ATOM    889  O   LYS A  62      21.394   8.569   7.009  1.00  0.00           O  
ATOM    890  CB  LYS A  62      23.378   7.414   9.400  1.00  0.00           C  
ATOM    891  CG  LYS A  62      24.867   7.773   9.486  1.00  0.00           C  
ATOM    892  CD  LYS A  62      25.692   6.493   9.296  1.00  0.00           C  
ATOM    893  CE  LYS A  62      27.152   6.779   8.920  1.00  0.00           C  
ATOM    894  NZ  LYS A  62      27.965   5.527   8.986  1.00  0.00           N  
ATOM    895  H   LYS A  62      22.053   8.792  11.205  1.00  0.00           H  
ATOM    896  HA  LYS A  62      23.091   9.400   8.593  1.00  0.00           H  
ATOM    897  HB2 LYS A  62      23.062   6.972  10.334  1.00  0.00           H  
ATOM    898  HB3 LYS A  62      23.234   6.687   8.613  1.00  0.00           H  
ATOM    899  HG2 LYS A  62      25.109   8.495   8.720  1.00  0.00           H  
ATOM    900  HG3 LYS A  62      25.080   8.191  10.460  1.00  0.00           H  
ATOM    901  HD2 LYS A  62      25.675   5.929  10.215  1.00  0.00           H  
ATOM    902  HD3 LYS A  62      25.237   5.896   8.518  1.00  0.00           H  
ATOM    903  HE2 LYS A  62      27.189   7.167   7.912  1.00  0.00           H  
ATOM    904  HE3 LYS A  62      27.563   7.514   9.597  1.00  0.00           H  
ATOM    905  HZ1 LYS A  62      27.453   4.736   8.540  1.00  0.00           H  
ATOM    906  HZ2 LYS A  62      28.862   5.670   8.475  1.00  0.00           H  
ATOM    907  HZ3 LYS A  62      28.178   5.274   9.973  1.00  0.00           H  
ATOM    908  N   ILE A  63      20.338   7.597   8.724  1.00  0.00           N  
ATOM    909  CA  ILE A  63      19.118   7.149   7.970  1.00  0.00           C  
ATOM    910  C   ILE A  63      18.399   8.397   7.403  1.00  0.00           C  
ATOM    911  O   ILE A  63      17.934   8.338   6.277  1.00  0.00           O  
ATOM    912  CB  ILE A  63      18.171   6.364   8.908  1.00  0.00           C  
ATOM    913  CG1 ILE A  63      18.823   5.092   9.491  1.00  0.00           C  
ATOM    914  CG2 ILE A  63      16.830   6.004   8.252  1.00  0.00           C  
ATOM    915  CD1 ILE A  63      18.959   3.902   8.531  1.00  0.00           C  
ATOM    916  H   ILE A  63      20.395   7.398   9.683  1.00  0.00           H  
ATOM    917  HA  ILE A  63      19.428   6.521   7.147  1.00  0.00           H  
ATOM    918  HB  ILE A  63      17.927   7.028   9.726  1.00  0.00           H  
ATOM    919 HG12 ILE A  63      19.817   5.330   9.829  1.00  0.00           H  
ATOM    920 HG13 ILE A  63      18.246   4.783  10.351  1.00  0.00           H  
ATOM    921 HG21 ILE A  63      16.411   6.875   7.771  1.00  0.00           H  
ATOM    922 HG22 ILE A  63      16.975   5.222   7.521  1.00  0.00           H  
ATOM    923 HG23 ILE A  63      16.147   5.656   9.012  1.00  0.00           H  
ATOM    924 HD11 ILE A  63      18.470   4.117   7.593  1.00  0.00           H  
ATOM    925 HD12 ILE A  63      20.007   3.705   8.354  1.00  0.00           H  
ATOM    926 HD13 ILE A  63      18.508   3.029   8.978  1.00  0.00           H  
ATOM    927  N   VAL A  64      18.319   9.478   8.161  1.00  0.00           N  
ATOM    928  CA  VAL A  64      17.663  10.771   7.780  1.00  0.00           C  
ATOM    929  C   VAL A  64      18.467  11.445   6.665  1.00  0.00           C  
ATOM    930  O   VAL A  64      17.899  11.612   5.603  1.00  0.00           O  
ATOM    931  CB  VAL A  64      17.488  11.680   9.012  1.00  0.00           C  
ATOM    932  CG1 VAL A  64      16.746  12.972   8.644  1.00  0.00           C  
ATOM    933  CG2 VAL A  64      16.686  10.995  10.130  1.00  0.00           C  
ATOM    934  H   VAL A  64      18.719   9.452   9.054  1.00  0.00           H  
ATOM    935  HA  VAL A  64      16.704  10.538   7.356  1.00  0.00           H  
ATOM    936  HB  VAL A  64      18.471  11.931   9.381  1.00  0.00           H  
ATOM    937 HG11 VAL A  64      17.224  13.447   7.801  1.00  0.00           H  
ATOM    938 HG12 VAL A  64      15.718  12.753   8.393  1.00  0.00           H  
ATOM    939 HG13 VAL A  64      16.767  13.645   9.488  1.00  0.00           H  
ATOM    940 HG21 VAL A  64      16.823   9.922  10.102  1.00  0.00           H  
ATOM    941 HG22 VAL A  64      17.017  11.358  11.090  1.00  0.00           H  
ATOM    942 HG23 VAL A  64      15.637  11.215  10.017  1.00  0.00           H  
ATOM    943  N   THR A  65      19.711  11.797   6.913  1.00  0.00           N  
ATOM    944  CA  THR A  65      20.640  12.458   5.940  1.00  0.00           C  
ATOM    945  C   THR A  65      20.557  11.726   4.589  1.00  0.00           C  
ATOM    946  O   THR A  65      20.479  12.383   3.565  1.00  0.00           O  
ATOM    947  CB  THR A  65      22.089  12.450   6.458  1.00  0.00           C  
ATOM    948  OG1 THR A  65      22.583  11.153   6.782  1.00  0.00           O  
ATOM    949  CG2 THR A  65      22.323  13.401   7.641  1.00  0.00           C  
ATOM    950  H   THR A  65      20.068  11.614   7.800  1.00  0.00           H  
ATOM    951  HA  THR A  65      20.308  13.473   5.786  1.00  0.00           H  
ATOM    952  HB  THR A  65      22.675  12.813   5.640  1.00  0.00           H  
ATOM    953  HG1 THR A  65      21.885  10.597   7.131  1.00  0.00           H  
ATOM    954 HG21 THR A  65      21.553  13.293   8.391  1.00  0.00           H  
ATOM    955 HG22 THR A  65      23.283  13.181   8.082  1.00  0.00           H  
ATOM    956 HG23 THR A  65      22.333  14.419   7.283  1.00  0.00           H  
ATOM    957  N   LEU A  66      20.563  10.403   4.619  1.00  0.00           N  
ATOM    958  CA  LEU A  66      20.476   9.509   3.413  1.00  0.00           C  
ATOM    959  C   LEU A  66      19.255   9.924   2.567  1.00  0.00           C  
ATOM    960  O   LEU A  66      19.354   9.939   1.354  1.00  0.00           O  
ATOM    961  CB  LEU A  66      20.283   8.045   3.846  1.00  0.00           C  
ATOM    962  CG  LEU A  66      21.493   7.121   3.657  1.00  0.00           C  
ATOM    963  CD1 LEU A  66      21.760   6.778   2.189  1.00  0.00           C  
ATOM    964  CD2 LEU A  66      22.768   7.685   4.294  1.00  0.00           C  
ATOM    965  H   LEU A  66      20.621   9.973   5.499  1.00  0.00           H  
ATOM    966  HA  LEU A  66      21.372   9.609   2.827  1.00  0.00           H  
ATOM    967  HB2 LEU A  66      20.040   8.025   4.895  1.00  0.00           H  
ATOM    968  HB3 LEU A  66      19.439   7.639   3.307  1.00  0.00           H  
ATOM    969  HG  LEU A  66      21.231   6.205   4.162  1.00  0.00           H  
ATOM    970 HD11 LEU A  66      21.811   7.687   1.605  1.00  0.00           H  
ATOM    971 HD12 LEU A  66      22.696   6.244   2.110  1.00  0.00           H  
ATOM    972 HD13 LEU A  66      20.960   6.154   1.820  1.00  0.00           H  
ATOM    973 HD21 LEU A  66      22.528   8.525   4.930  1.00  0.00           H  
ATOM    974 HD22 LEU A  66      23.233   6.915   4.891  1.00  0.00           H  
ATOM    975 HD23 LEU A  66      23.459   8.000   3.525  1.00  0.00           H  
ATOM    976  N   ASN A  67      18.154  10.253   3.216  1.00  0.00           N  
ATOM    977  CA  ASN A  67      16.855  10.693   2.610  1.00  0.00           C  
ATOM    978  C   ASN A  67      16.160   9.567   1.819  1.00  0.00           C  
ATOM    979  O   ASN A  67      16.170   9.589   0.600  1.00  0.00           O  
ATOM    980  CB  ASN A  67      17.126  11.973   1.798  1.00  0.00           C  
ATOM    981  CG  ASN A  67      15.855  12.807   1.609  1.00  0.00           C  
ATOM    982  OD1 ASN A  67      15.612  13.729   2.362  1.00  0.00           O  
ATOM    983  ND2 ASN A  67      15.025  12.530   0.638  1.00  0.00           N  
ATOM    984  H   ASN A  67      18.180  10.211   4.195  1.00  0.00           H  
ATOM    985  HA  ASN A  67      16.197  10.946   3.429  1.00  0.00           H  
ATOM    986  HB2 ASN A  67      17.860  12.571   2.317  1.00  0.00           H  
ATOM    987  HB3 ASN A  67      17.518  11.696   0.830  1.00  0.00           H  
ATOM    988 HD21 ASN A  67      15.203  11.788   0.020  1.00  0.00           H  
ATOM    989 HD22 ASN A  67      14.219  13.073   0.527  1.00  0.00           H  
ATOM    990  N   PRO A  68      15.565   8.613   2.518  1.00  0.00           N  
ATOM    991  CA  PRO A  68      14.847   7.455   1.890  1.00  0.00           C  
ATOM    992  C   PRO A  68      13.489   7.855   1.271  1.00  0.00           C  
ATOM    993  O   PRO A  68      12.907   8.818   1.740  1.00  0.00           O  
ATOM    994  CB  PRO A  68      14.681   6.473   3.054  1.00  0.00           C  
ATOM    995  CG  PRO A  68      14.721   7.302   4.341  1.00  0.00           C  
ATOM    996  CD  PRO A  68      15.531   8.554   4.012  1.00  0.00           C  
ATOM    997  HA  PRO A  68      15.476   6.990   1.148  1.00  0.00           H  
ATOM    998  HB2 PRO A  68      13.738   5.955   2.968  1.00  0.00           H  
ATOM    999  HB3 PRO A  68      15.502   5.770   3.063  1.00  0.00           H  
ATOM   1000  HG2 PRO A  68      13.717   7.575   4.640  1.00  0.00           H  
ATOM   1001  HG3 PRO A  68      15.223   6.757   5.125  1.00  0.00           H  
ATOM   1002  HD2 PRO A  68      15.052   9.431   4.427  1.00  0.00           H  
ATOM   1003  HD3 PRO A  68      16.539   8.457   4.388  1.00  0.00           H  
ATOM   1004  N   PRO A  69      13.007   7.139   0.263  1.00  0.00           N  
ATOM   1005  CA  PRO A  69      11.700   7.419  -0.416  1.00  0.00           C  
ATOM   1006  C   PRO A  69      10.517   6.857   0.395  1.00  0.00           C  
ATOM   1007  O   PRO A  69      10.598   5.762   0.931  1.00  0.00           O  
ATOM   1008  CB  PRO A  69      11.836   6.769  -1.795  1.00  0.00           C  
ATOM   1009  CG  PRO A  69      12.879   5.657  -1.640  1.00  0.00           C  
ATOM   1010  CD  PRO A  69      13.670   5.953  -0.358  1.00  0.00           C  
ATOM   1011  HA  PRO A  69      11.585   8.486  -0.545  1.00  0.00           H  
ATOM   1012  HB2 PRO A  69      10.885   6.356  -2.108  1.00  0.00           H  
ATOM   1013  HB3 PRO A  69      12.187   7.483  -2.522  1.00  0.00           H  
ATOM   1014  HG2 PRO A  69      12.391   4.695  -1.570  1.00  0.00           H  
ATOM   1015  HG3 PRO A  69      13.557   5.672  -2.481  1.00  0.00           H  
ATOM   1016  HD2 PRO A  69      13.628   5.102   0.306  1.00  0.00           H  
ATOM   1017  HD3 PRO A  69      14.695   6.198  -0.597  1.00  0.00           H  
ATOM   1018  N   ASN A  70       9.438   7.611   0.474  1.00  0.00           N  
ATOM   1019  CA  ASN A  70       8.194   7.232   1.220  1.00  0.00           C  
ATOM   1020  C   ASN A  70       7.489   5.985   0.654  1.00  0.00           C  
ATOM   1021  O   ASN A  70       6.968   5.999  -0.451  1.00  0.00           O  
ATOM   1022  CB  ASN A  70       7.219   8.419   1.354  1.00  0.00           C  
ATOM   1023  CG  ASN A  70       6.711   8.968   0.010  1.00  0.00           C  
ATOM   1024  OD1 ASN A  70       7.469   9.217  -0.907  1.00  0.00           O  
ATOM   1025  ND2 ASN A  70       5.438   9.182  -0.172  1.00  0.00           N  
ATOM   1026  H   ASN A  70       9.445   8.480   0.018  1.00  0.00           H  
ATOM   1027  HA  ASN A  70       8.533   6.970   2.213  1.00  0.00           H  
ATOM   1028  HB2 ASN A  70       6.366   8.098   1.934  1.00  0.00           H  
ATOM   1029  HB3 ASN A  70       7.708   9.212   1.903  1.00  0.00           H  
ATOM   1030 HD21 ASN A  70       4.784   9.000   0.534  1.00  0.00           H  
ATOM   1031 HD22 ASN A  70       5.131   9.534  -1.033  1.00  0.00           H  
ATOM   1032  N   CYS A  71       7.496   4.931   1.452  1.00  0.00           N  
ATOM   1033  CA  CYS A  71       6.874   3.597   1.135  1.00  0.00           C  
ATOM   1034  C   CYS A  71       7.060   2.601   2.295  1.00  0.00           C  
ATOM   1035  O   CYS A  71       8.068   2.667   2.975  1.00  0.00           O  
ATOM   1036  CB  CYS A  71       7.390   2.994  -0.180  1.00  0.00           C  
ATOM   1037  SG  CYS A  71       9.167   2.652  -0.120  1.00  0.00           S  
ATOM   1038  H   CYS A  71       7.943   5.024   2.329  1.00  0.00           H  
ATOM   1039  HA  CYS A  71       5.808   3.768   1.049  1.00  0.00           H  
ATOM   1040  HB2 CYS A  71       6.869   2.064  -0.340  1.00  0.00           H  
ATOM   1041  HB3 CYS A  71       7.166   3.658  -1.003  1.00  0.00           H  
ATOM   1042  N   ASP A  72       6.113   1.711   2.524  1.00  0.00           N  
ATOM   1043  CA  ASP A  72       6.187   0.701   3.636  1.00  0.00           C  
ATOM   1044  C   ASP A  72       7.293  -0.370   3.566  1.00  0.00           C  
ATOM   1045  O   ASP A  72       7.748  -0.739   2.500  1.00  0.00           O  
ATOM   1046  CB  ASP A  72       4.824   0.030   3.863  1.00  0.00           C  
ATOM   1047  CG  ASP A  72       3.817   1.017   4.469  1.00  0.00           C  
ATOM   1048  OD1 ASP A  72       3.830   1.177   5.682  1.00  0.00           O  
ATOM   1049  OD2 ASP A  72       3.052   1.599   3.714  1.00  0.00           O  
ATOM   1050  H   ASP A  72       5.318   1.708   1.949  1.00  0.00           H  
ATOM   1051  HA  ASP A  72       6.379   1.280   4.520  1.00  0.00           H  
ATOM   1052  HB2 ASP A  72       4.446  -0.351   2.927  1.00  0.00           H  
ATOM   1053  HB3 ASP A  72       4.958  -0.798   4.544  1.00  0.00           H  
ATOM   1054  N   LEU A  73       7.712  -0.857   4.721  1.00  0.00           N  
ATOM   1055  CA  LEU A  73       8.777  -1.905   4.862  1.00  0.00           C  
ATOM   1056  C   LEU A  73       8.429  -2.838   6.045  1.00  0.00           C  
ATOM   1057  O   LEU A  73       8.733  -2.554   7.195  1.00  0.00           O  
ATOM   1058  CB  LEU A  73      10.143  -1.211   5.015  1.00  0.00           C  
ATOM   1059  CG  LEU A  73      11.311  -1.958   4.345  1.00  0.00           C  
ATOM   1060  CD1 LEU A  73      11.559  -3.338   4.964  1.00  0.00           C  
ATOM   1061  CD2 LEU A  73      11.117  -2.107   2.829  1.00  0.00           C  
ATOM   1062  H   LEU A  73       7.309  -0.519   5.552  1.00  0.00           H  
ATOM   1063  HA  LEU A  73       8.770  -2.501   3.959  1.00  0.00           H  
ATOM   1064  HB2 LEU A  73      10.087  -0.224   4.583  1.00  0.00           H  
ATOM   1065  HB3 LEU A  73      10.356  -1.100   6.069  1.00  0.00           H  
ATOM   1066  HG  LEU A  73      12.199  -1.370   4.525  1.00  0.00           H  
ATOM   1067 HD11 LEU A  73      11.644  -3.244   6.036  1.00  0.00           H  
ATOM   1068 HD12 LEU A  73      10.739  -4.000   4.727  1.00  0.00           H  
ATOM   1069 HD13 LEU A  73      12.478  -3.745   4.567  1.00  0.00           H  
ATOM   1070 HD21 LEU A  73      10.508  -1.297   2.454  1.00  0.00           H  
ATOM   1071 HD22 LEU A  73      12.085  -2.081   2.348  1.00  0.00           H  
ATOM   1072 HD23 LEU A  73      10.636  -3.050   2.613  1.00  0.00           H  
ATOM   1073  N   THR A  74       7.787  -3.948   5.744  1.00  0.00           N  
ATOM   1074  CA  THR A  74       7.361  -4.981   6.759  1.00  0.00           C  
ATOM   1075  C   THR A  74       8.525  -5.896   7.188  1.00  0.00           C  
ATOM   1076  O   THR A  74       9.394  -6.212   6.386  1.00  0.00           O  
ATOM   1077  CB  THR A  74       6.258  -5.918   6.224  1.00  0.00           C  
ATOM   1078  OG1 THR A  74       5.362  -5.250   5.342  1.00  0.00           O  
ATOM   1079  CG2 THR A  74       5.448  -6.557   7.362  1.00  0.00           C  
ATOM   1080  H   THR A  74       7.569  -4.118   4.802  1.00  0.00           H  
ATOM   1081  HA  THR A  74       6.980  -4.471   7.633  1.00  0.00           H  
ATOM   1082  HB  THR A  74       6.751  -6.716   5.693  1.00  0.00           H  
ATOM   1083  HG1 THR A  74       5.689  -5.360   4.447  1.00  0.00           H  
ATOM   1084 HG21 THR A  74       5.288  -5.842   8.154  1.00  0.00           H  
ATOM   1085 HG22 THR A  74       4.489  -6.889   6.989  1.00  0.00           H  
ATOM   1086 HG23 THR A  74       5.985  -7.407   7.758  1.00  0.00           H  
ATOM   1087  N   VAL A  75       8.512  -6.306   8.438  1.00  0.00           N  
ATOM   1088  CA  VAL A  75       9.547  -7.205   9.045  1.00  0.00           C  
ATOM   1089  C   VAL A  75       8.958  -8.632   9.096  1.00  0.00           C  
ATOM   1090  O   VAL A  75       7.895  -8.801   9.676  1.00  0.00           O  
ATOM   1091  CB  VAL A  75       9.949  -6.732  10.459  1.00  0.00           C  
ATOM   1092  CG1 VAL A  75      11.130  -7.556  10.992  1.00  0.00           C  
ATOM   1093  CG2 VAL A  75      10.409  -5.270  10.435  1.00  0.00           C  
ATOM   1094  H   VAL A  75       7.775  -6.011   9.013  1.00  0.00           H  
ATOM   1095  HA  VAL A  75      10.404  -7.201   8.386  1.00  0.00           H  
ATOM   1096  HB  VAL A  75       9.097  -6.832  11.122  1.00  0.00           H  
ATOM   1097 HG11 VAL A  75      11.970  -7.446  10.321  1.00  0.00           H  
ATOM   1098 HG12 VAL A  75      11.408  -7.193  11.971  1.00  0.00           H  
ATOM   1099 HG13 VAL A  75      10.857  -8.599  11.061  1.00  0.00           H  
ATOM   1100 HG21 VAL A  75       9.658  -4.656   9.959  1.00  0.00           H  
ATOM   1101 HG22 VAL A  75      10.579  -4.928  11.446  1.00  0.00           H  
ATOM   1102 HG23 VAL A  75      11.332  -5.208   9.875  1.00  0.00           H  
ATOM   1103  N   PRO A  76       9.621  -9.617   8.510  1.00  0.00           N  
ATOM   1104  CA  PRO A  76       9.155 -11.042   8.490  1.00  0.00           C  
ATOM   1105  C   PRO A  76       9.209 -11.736   9.864  1.00  0.00           C  
ATOM   1106  O   PRO A  76       8.302 -12.492  10.161  1.00  0.00           O  
ATOM   1107  CB  PRO A  76      10.080 -11.728   7.479  1.00  0.00           C  
ATOM   1108  CG  PRO A  76      11.360 -10.888   7.449  1.00  0.00           C  
ATOM   1109  CD  PRO A  76      10.921  -9.462   7.789  1.00  0.00           C  
ATOM   1110  HA  PRO A  76       8.152 -11.096   8.095  1.00  0.00           H  
ATOM   1111  HB2 PRO A  76      10.294 -12.738   7.803  1.00  0.00           H  
ATOM   1112  HB3 PRO A  76       9.639 -11.734   6.495  1.00  0.00           H  
ATOM   1113  HG2 PRO A  76      12.062 -11.265   8.181  1.00  0.00           H  
ATOM   1114  HG3 PRO A  76      11.799 -10.898   6.462  1.00  0.00           H  
ATOM   1115  HD2 PRO A  76      11.658  -8.975   8.413  1.00  0.00           H  
ATOM   1116  HD3 PRO A  76      10.758  -8.898   6.883  1.00  0.00           H  
ATOM   1117  N   THR A  77      10.231 -11.491  10.660  1.00  0.00           N  
ATOM   1118  CA  THR A  77      10.397 -12.110  12.017  1.00  0.00           C  
ATOM   1119  C   THR A  77       9.419 -11.535  13.055  1.00  0.00           C  
ATOM   1120  O   THR A  77       8.755 -12.320  13.709  1.00  0.00           O  
ATOM   1121  CB  THR A  77      11.839 -11.993  12.543  1.00  0.00           C  
ATOM   1122  OG1 THR A  77      12.800 -11.985  11.490  1.00  0.00           O  
ATOM   1123  CG2 THR A  77      12.130 -13.175  13.466  1.00  0.00           C  
ATOM   1124  H   THR A  77      10.927 -10.873  10.352  1.00  0.00           H  
ATOM   1125  HA  THR A  77      10.160 -13.160  11.903  1.00  0.00           H  
ATOM   1126  HB  THR A  77      11.940 -11.094  13.132  1.00  0.00           H  
ATOM   1127  HG1 THR A  77      13.221 -11.121  11.477  1.00  0.00           H  
ATOM   1128 HG21 THR A  77      11.858 -14.091  12.959  1.00  0.00           H  
ATOM   1129 HG22 THR A  77      13.180 -13.187  13.712  1.00  0.00           H  
ATOM   1130 HG23 THR A  77      11.542 -13.072  14.367  1.00  0.00           H  
ATOM   1131  N   SER A  78       9.333 -10.227  13.206  1.00  0.00           N  
ATOM   1132  CA  SER A  78       8.406  -9.578  14.198  1.00  0.00           C  
ATOM   1133  C   SER A  78       6.947  -9.557  13.715  1.00  0.00           C  
ATOM   1134  O   SER A  78       6.063  -9.746  14.537  1.00  0.00           O  
ATOM   1135  CB  SER A  78       8.865  -8.164  14.598  1.00  0.00           C  
ATOM   1136  OG  SER A  78       8.795  -7.239  13.516  1.00  0.00           O  
ATOM   1137  H   SER A  78       9.903  -9.665  12.643  1.00  0.00           H  
ATOM   1138  HA  SER A  78       8.418 -10.204  15.078  1.00  0.00           H  
ATOM   1139  HB2 SER A  78       8.230  -7.786  15.381  1.00  0.00           H  
ATOM   1140  HB3 SER A  78       9.870  -8.218  14.997  1.00  0.00           H  
ATOM   1141  HG  SER A  78       9.361  -6.487  13.724  1.00  0.00           H  
ATOM   1142  N   GLY A  79       6.722  -9.329  12.437  1.00  0.00           N  
ATOM   1143  CA  GLY A  79       5.350  -9.277  11.837  1.00  0.00           C  
ATOM   1144  C   GLY A  79       4.849  -7.831  11.698  1.00  0.00           C  
ATOM   1145  O   GLY A  79       3.937  -7.607  10.917  1.00  0.00           O  
ATOM   1146  H   GLY A  79       7.487  -9.178  11.844  1.00  0.00           H  
ATOM   1147  HA2 GLY A  79       5.364  -9.743  10.864  1.00  0.00           H  
ATOM   1148  HA3 GLY A  79       4.665  -9.818  12.474  1.00  0.00           H  
ATOM   1149  N   LEU A  80       5.423  -6.888  12.424  1.00  0.00           N  
ATOM   1150  CA  LEU A  80       5.003  -5.456  12.353  1.00  0.00           C  
ATOM   1151  C   LEU A  80       5.549  -4.795  11.075  1.00  0.00           C  
ATOM   1152  O   LEU A  80       6.521  -5.239  10.471  1.00  0.00           O  
ATOM   1153  CB  LEU A  80       5.460  -4.712  13.615  1.00  0.00           C  
ATOM   1154  CG  LEU A  80       4.407  -3.694  14.096  1.00  0.00           C  
ATOM   1155  CD1 LEU A  80       4.077  -3.876  15.582  1.00  0.00           C  
ATOM   1156  CD2 LEU A  80       4.930  -2.267  13.904  1.00  0.00           C  
ATOM   1157  H   LEU A  80       6.155  -7.113  13.038  1.00  0.00           H  
ATOM   1158  HA  LEU A  80       3.922  -5.442  12.304  1.00  0.00           H  
ATOM   1159  HB2 LEU A  80       5.636  -5.446  14.386  1.00  0.00           H  
ATOM   1160  HB3 LEU A  80       6.386  -4.206  13.389  1.00  0.00           H  
ATOM   1161  HG  LEU A  80       3.497  -3.813  13.528  1.00  0.00           H  
ATOM   1162 HD11 LEU A  80       4.991  -3.885  16.157  1.00  0.00           H  
ATOM   1163 HD12 LEU A  80       3.458  -3.055  15.913  1.00  0.00           H  
ATOM   1164 HD13 LEU A  80       3.538  -4.800  15.732  1.00  0.00           H  
ATOM   1165 HD21 LEU A  80       5.375  -2.170  12.925  1.00  0.00           H  
ATOM   1166 HD22 LEU A  80       4.114  -1.567  13.999  1.00  0.00           H  
ATOM   1167 HD23 LEU A  80       5.673  -2.052  14.658  1.00  0.00           H  
ATOM   1168  N   VAL A  81       4.888  -3.726  10.695  1.00  0.00           N  
ATOM   1169  CA  VAL A  81       5.233  -2.913   9.483  1.00  0.00           C  
ATOM   1170  C   VAL A  81       5.888  -1.587   9.907  1.00  0.00           C  
ATOM   1171  O   VAL A  81       5.522  -0.996  10.911  1.00  0.00           O  
ATOM   1172  CB  VAL A  81       3.948  -2.658   8.669  1.00  0.00           C  
ATOM   1173  CG1 VAL A  81       4.193  -1.817   7.410  1.00  0.00           C  
ATOM   1174  CG2 VAL A  81       3.304  -3.976   8.220  1.00  0.00           C  
ATOM   1175  H   VAL A  81       4.122  -3.436  11.237  1.00  0.00           H  
ATOM   1176  HA  VAL A  81       5.932  -3.478   8.879  1.00  0.00           H  
ATOM   1177  HB  VAL A  81       3.244  -2.129   9.294  1.00  0.00           H  
ATOM   1178 HG11 VAL A  81       5.006  -2.239   6.837  1.00  0.00           H  
ATOM   1179 HG12 VAL A  81       3.294  -1.821   6.811  1.00  0.00           H  
ATOM   1180 HG13 VAL A  81       4.431  -0.800   7.686  1.00  0.00           H  
ATOM   1181 HG21 VAL A  81       3.288  -4.682   9.036  1.00  0.00           H  
ATOM   1182 HG22 VAL A  81       2.292  -3.782   7.896  1.00  0.00           H  
ATOM   1183 HG23 VAL A  81       3.865  -4.389   7.394  1.00  0.00           H  
ATOM   1184  N   LEU A  82       6.847  -1.139   9.128  1.00  0.00           N  
ATOM   1185  CA  LEU A  82       7.600   0.134   9.368  1.00  0.00           C  
ATOM   1186  C   LEU A  82       7.936   0.757   8.003  1.00  0.00           C  
ATOM   1187  O   LEU A  82       8.720   0.186   7.268  1.00  0.00           O  
ATOM   1188  CB  LEU A  82       8.846  -0.186  10.220  1.00  0.00           C  
ATOM   1189  CG  LEU A  82       9.600   1.073  10.676  1.00  0.00           C  
ATOM   1190  CD1 LEU A  82       8.768   1.889  11.670  1.00  0.00           C  
ATOM   1191  CD2 LEU A  82      10.905   0.690  11.384  1.00  0.00           C  
ATOM   1192  H   LEU A  82       7.089  -1.664   8.334  1.00  0.00           H  
ATOM   1193  HA  LEU A  82       6.951   0.815   9.897  1.00  0.00           H  
ATOM   1194  HB2 LEU A  82       8.534  -0.735  11.097  1.00  0.00           H  
ATOM   1195  HB3 LEU A  82       9.509  -0.814   9.641  1.00  0.00           H  
ATOM   1196  HG  LEU A  82       9.832   1.680   9.814  1.00  0.00           H  
ATOM   1197 HD11 LEU A  82       8.410   1.247  12.463  1.00  0.00           H  
ATOM   1198 HD12 LEU A  82       9.386   2.668  12.089  1.00  0.00           H  
ATOM   1199 HD13 LEU A  82       7.929   2.340  11.160  1.00  0.00           H  
ATOM   1200 HD21 LEU A  82      11.490   0.042  10.751  1.00  0.00           H  
ATOM   1201 HD22 LEU A  82      11.468   1.585  11.602  1.00  0.00           H  
ATOM   1202 HD23 LEU A  82      10.676   0.180  12.309  1.00  0.00           H  
ATOM   1203  N   ASN A  83       7.369   1.895   7.646  1.00  0.00           N  
ATOM   1204  CA  ASN A  83       7.656   2.550   6.329  1.00  0.00           C  
ATOM   1205  C   ASN A  83       9.051   3.176   6.214  1.00  0.00           C  
ATOM   1206  O   ASN A  83       9.427   3.546   5.116  1.00  0.00           O  
ATOM   1207  CB  ASN A  83       6.515   3.505   5.942  1.00  0.00           C  
ATOM   1208  CG  ASN A  83       6.656   4.949   6.458  1.00  0.00           C  
ATOM   1209  OD1 ASN A  83       7.213   5.219   7.509  1.00  0.00           O  
ATOM   1210  ND2 ASN A  83       6.168   5.932   5.751  1.00  0.00           N  
ATOM   1211  H   ASN A  83       6.737   2.353   8.235  1.00  0.00           H  
ATOM   1212  HA  ASN A  83       7.699   1.763   5.603  1.00  0.00           H  
ATOM   1213  HB2 ASN A  83       6.490   3.535   4.872  1.00  0.00           H  
ATOM   1214  HB3 ASN A  83       5.575   3.089   6.274  1.00  0.00           H  
ATOM   1215 HD21 ASN A  83       5.715   5.762   4.899  1.00  0.00           H  
ATOM   1216 HD22 ASN A  83       6.251   6.849   6.081  1.00  0.00           H  
ATOM   1217  N   VAL A  84       9.802   3.299   7.285  1.00  0.00           N  
ATOM   1218  CA  VAL A  84      11.179   3.889   7.319  1.00  0.00           C  
ATOM   1219  C   VAL A  84      11.191   5.415   7.083  1.00  0.00           C  
ATOM   1220  O   VAL A  84      11.917   6.099   7.783  1.00  0.00           O  
ATOM   1221  CB  VAL A  84      12.116   3.063   6.416  1.00  0.00           C  
ATOM   1222  CG1 VAL A  84      13.530   3.650   6.329  1.00  0.00           C  
ATOM   1223  CG2 VAL A  84      12.240   1.639   6.977  1.00  0.00           C  
ATOM   1224  H   VAL A  84       9.442   2.984   8.134  1.00  0.00           H  
ATOM   1225  HA  VAL A  84      11.475   3.742   8.340  1.00  0.00           H  
ATOM   1226  HB  VAL A  84      11.685   3.001   5.428  1.00  0.00           H  
ATOM   1227 HG11 VAL A  84      13.964   3.688   7.317  1.00  0.00           H  
ATOM   1228 HG12 VAL A  84      14.137   3.020   5.693  1.00  0.00           H  
ATOM   1229 HG13 VAL A  84      13.486   4.644   5.912  1.00  0.00           H  
ATOM   1230 HG21 VAL A  84      11.259   1.195   7.083  1.00  0.00           H  
ATOM   1231 HG22 VAL A  84      12.824   1.035   6.300  1.00  0.00           H  
ATOM   1232 HG23 VAL A  84      12.730   1.671   7.940  1.00  0.00           H  
ATOM   1233  N   TYR A  85      10.423   5.938   6.149  1.00  0.00           N  
ATOM   1234  CA  TYR A  85      10.340   7.398   5.829  1.00  0.00           C  
ATOM   1235  C   TYR A  85       9.895   8.157   7.090  1.00  0.00           C  
ATOM   1236  O   TYR A  85      10.640   8.992   7.579  1.00  0.00           O  
ATOM   1237  CB  TYR A  85       9.348   7.614   4.673  1.00  0.00           C  
ATOM   1238  CG  TYR A  85       9.433   9.039   4.170  1.00  0.00           C  
ATOM   1239  CD1 TYR A  85       8.637  10.060   4.710  1.00  0.00           C  
ATOM   1240  CD2 TYR A  85      10.334   9.340   3.145  1.00  0.00           C  
ATOM   1241  CE1 TYR A  85       8.747  11.368   4.222  1.00  0.00           C  
ATOM   1242  CE2 TYR A  85      10.446  10.643   2.653  1.00  0.00           C  
ATOM   1243  CZ  TYR A  85       9.652  11.658   3.194  1.00  0.00           C  
ATOM   1244  OH  TYR A  85       9.759  12.948   2.715  1.00  0.00           O  
ATOM   1245  H   TYR A  85       9.864   5.330   5.627  1.00  0.00           H  
ATOM   1246  HA  TYR A  85      11.323   7.742   5.540  1.00  0.00           H  
ATOM   1247  HB2 TYR A  85       9.617   6.926   3.892  1.00  0.00           H  
ATOM   1248  HB3 TYR A  85       8.336   7.381   4.965  1.00  0.00           H  
ATOM   1249  HD1 TYR A  85       7.938   9.842   5.503  1.00  0.00           H  
ATOM   1250  HD2 TYR A  85      10.946   8.554   2.730  1.00  0.00           H  
ATOM   1251  HE1 TYR A  85       8.134  12.153   4.639  1.00  0.00           H  
ATOM   1252  HE2 TYR A  85      11.146  10.860   1.860  1.00  0.00           H  
ATOM   1253  HH  TYR A  85      10.628  13.283   2.946  1.00  0.00           H  
ATOM   1254  N   SER A  86       8.710   7.855   7.591  1.00  0.00           N  
ATOM   1255  CA  SER A  86       8.150   8.512   8.824  1.00  0.00           C  
ATOM   1256  C   SER A  86       9.083   8.284  10.023  1.00  0.00           C  
ATOM   1257  O   SER A  86       9.168   9.145  10.879  1.00  0.00           O  
ATOM   1258  CB  SER A  86       6.712   8.067   9.134  1.00  0.00           C  
ATOM   1259  OG  SER A  86       5.847   8.415   8.058  1.00  0.00           O  
ATOM   1260  H   SER A  86       8.179   7.165   7.135  1.00  0.00           H  
ATOM   1261  HA  SER A  86       8.181   9.576   8.658  1.00  0.00           H  
ATOM   1262  HB2 SER A  86       6.670   6.998   9.269  1.00  0.00           H  
ATOM   1263  HB3 SER A  86       6.394   8.536  10.054  1.00  0.00           H  
ATOM   1264  HG  SER A  86       5.095   8.903   8.410  1.00  0.00           H  
ATOM   1265  N   TYR A  87       9.763   7.160  10.072  1.00  0.00           N  
ATOM   1266  CA  TYR A  87      10.722   6.779  11.158  1.00  0.00           C  
ATOM   1267  C   TYR A  87      11.858   7.809  11.263  1.00  0.00           C  
ATOM   1268  O   TYR A  87      12.079   8.366  12.320  1.00  0.00           O  
ATOM   1269  CB  TYR A  87      11.338   5.444  10.742  1.00  0.00           C  
ATOM   1270  CG  TYR A  87      12.246   4.892  11.806  1.00  0.00           C  
ATOM   1271  CD1 TYR A  87      11.751   4.624  13.084  1.00  0.00           C  
ATOM   1272  CD2 TYR A  87      13.581   4.659  11.472  1.00  0.00           C  
ATOM   1273  CE1 TYR A  87      12.616   4.112  14.051  1.00  0.00           C  
ATOM   1274  CE2 TYR A  87      14.445   4.143  12.442  1.00  0.00           C  
ATOM   1275  CZ  TYR A  87      13.956   3.872  13.730  1.00  0.00           C  
ATOM   1276  OH  TYR A  87      14.780   3.362  14.707  1.00  0.00           O  
ATOM   1277  H   TYR A  87       9.643   6.517   9.340  1.00  0.00           H  
ATOM   1278  HA  TYR A  87      10.215   6.652  12.101  1.00  0.00           H  
ATOM   1279  HB2 TYR A  87      10.566   4.737  10.508  1.00  0.00           H  
ATOM   1280  HB3 TYR A  87      11.912   5.607   9.845  1.00  0.00           H  
ATOM   1281  HD1 TYR A  87      10.711   4.822  13.304  1.00  0.00           H  
ATOM   1282  HD2 TYR A  87      13.927   4.879  10.470  1.00  0.00           H  
ATOM   1283  HE1 TYR A  87      12.252   3.901  15.042  1.00  0.00           H  
ATOM   1284  HE2 TYR A  87      15.480   3.960  12.195  1.00  0.00           H  
ATOM   1285  HH  TYR A  87      14.817   2.408  14.597  1.00  0.00           H  
ATOM   1286  N   ALA A  88      12.544   8.023  10.162  1.00  0.00           N  
ATOM   1287  CA  ALA A  88      13.686   8.979  10.058  1.00  0.00           C  
ATOM   1288  C   ALA A  88      13.309  10.384  10.552  1.00  0.00           C  
ATOM   1289  O   ALA A  88      13.940  10.888  11.466  1.00  0.00           O  
ATOM   1290  CB  ALA A  88      14.165   8.978   8.602  1.00  0.00           C  
ATOM   1291  H   ALA A  88      12.289   7.518   9.358  1.00  0.00           H  
ATOM   1292  HA  ALA A  88      14.483   8.616  10.680  1.00  0.00           H  
ATOM   1293  HB1 ALA A  88      13.949   8.008   8.169  1.00  0.00           H  
ATOM   1294  HB2 ALA A  88      13.643   9.745   8.046  1.00  0.00           H  
ATOM   1295  HB3 ALA A  88      15.231   9.158   8.577  1.00  0.00           H  
ATOM   1296  N   ASN A  89      12.300  10.974   9.953  1.00  0.00           N  
ATOM   1297  CA  ASN A  89      11.803  12.345  10.318  1.00  0.00           C  
ATOM   1298  C   ASN A  89      11.015  12.356  11.645  1.00  0.00           C  
ATOM   1299  O   ASN A  89      10.913  13.418  12.250  1.00  0.00           O  
ATOM   1300  CB  ASN A  89      11.004  13.050   9.200  1.00  0.00           C  
ATOM   1301  CG  ASN A  89      11.195  12.460   7.790  1.00  0.00           C  
ATOM   1302  OD1 ASN A  89      10.224  12.121   7.142  1.00  0.00           O  
ATOM   1303  ND2 ASN A  89      12.392  12.313   7.279  1.00  0.00           N  
ATOM   1304  H   ASN A  89      11.854  10.481   9.233  1.00  0.00           H  
ATOM   1305  HA  ASN A  89      12.691  12.929  10.521  1.00  0.00           H  
ATOM   1306  HB2 ASN A  89       9.952  13.034   9.435  1.00  0.00           H  
ATOM   1307  HB3 ASN A  89      11.314  14.085   9.184  1.00  0.00           H  
ATOM   1308 HD21 ASN A  89      13.192  12.576   7.784  1.00  0.00           H  
ATOM   1309 HD22 ASN A  89      12.490  11.938   6.379  1.00  0.00           H  
ATOM   1310  N   GLY A  90      10.479  11.228  12.088  1.00  0.00           N  
ATOM   1311  CA  GLY A  90       9.698  11.126  13.366  1.00  0.00           C  
ATOM   1312  C   GLY A  90      10.631  11.064  14.589  1.00  0.00           C  
ATOM   1313  O   GLY A  90      10.373  11.804  15.531  1.00  0.00           O  
ATOM   1314  H   GLY A  90      10.586  10.397  11.568  1.00  0.00           H  
ATOM   1315  HA2 GLY A  90       9.053  11.992  13.433  1.00  0.00           H  
ATOM   1316  HA3 GLY A  90       9.093  10.235  13.329  1.00  0.00           H  
ATOM   1317  N   PHE A  91      11.656  10.219  14.563  1.00  0.00           N  
ATOM   1318  CA  PHE A  91      12.656  10.043  15.681  1.00  0.00           C  
ATOM   1319  C   PHE A  91      13.172  11.404  16.174  1.00  0.00           C  
ATOM   1320  O   PHE A  91      13.096  11.634  17.366  1.00  0.00           O  
ATOM   1321  CB  PHE A  91      13.865   9.184  15.266  1.00  0.00           C  
ATOM   1322  CG  PHE A  91      14.425   8.386  16.426  1.00  0.00           C  
ATOM   1323  CD1 PHE A  91      15.189   9.019  17.418  1.00  0.00           C  
ATOM   1324  CD2 PHE A  91      14.192   7.009  16.531  1.00  0.00           C  
ATOM   1325  CE1 PHE A  91      15.712   8.287  18.497  1.00  0.00           C  
ATOM   1326  CE2 PHE A  91      14.714   6.274  17.608  1.00  0.00           C  
ATOM   1327  CZ  PHE A  91      15.475   6.914  18.592  1.00  0.00           C  
ATOM   1328  H   PHE A  91      11.772   9.665  13.754  1.00  0.00           H  
ATOM   1329  HA  PHE A  91      12.136   9.556  16.495  1.00  0.00           H  
ATOM   1330  HB2 PHE A  91      13.604   8.494  14.488  1.00  0.00           H  
ATOM   1331  HB3 PHE A  91      14.649   9.816  14.886  1.00  0.00           H  
ATOM   1332  HD1 PHE A  91      15.380  10.081  17.357  1.00  0.00           H  
ATOM   1333  HD2 PHE A  91      13.604   6.496  15.783  1.00  0.00           H  
ATOM   1334  HE1 PHE A  91      16.300   8.787  19.256  1.00  0.00           H  
ATOM   1335  HE2 PHE A  91      14.527   5.211  17.681  1.00  0.00           H  
ATOM   1336  HZ  PHE A  91      15.877   6.354  19.423  1.00  0.00           H  
ATOM   1337  N   SER A  92      13.668  12.257  15.302  1.00  0.00           N  
ATOM   1338  CA  SER A  92      14.198  13.623  15.672  1.00  0.00           C  
ATOM   1339  C   SER A  92      13.153  14.515  16.380  1.00  0.00           C  
ATOM   1340  O   SER A  92      13.429  14.986  17.476  1.00  0.00           O  
ATOM   1341  CB  SER A  92      14.740  14.360  14.428  1.00  0.00           C  
ATOM   1342  OG  SER A  92      15.760  13.654  13.733  1.00  0.00           O  
ATOM   1343  H   SER A  92      13.683  11.974  14.358  1.00  0.00           H  
ATOM   1344  HA  SER A  92      15.013  13.484  16.365  1.00  0.00           H  
ATOM   1345  HB2 SER A  92      13.969  14.517  13.688  1.00  0.00           H  
ATOM   1346  HB3 SER A  92      15.108  15.325  14.741  1.00  0.00           H  
ATOM   1347  HG  SER A  92      16.038  14.181  12.977  1.00  0.00           H  
ATOM   1348  N   ASN A  93      12.008  14.721  15.763  1.00  0.00           N  
ATOM   1349  CA  ASN A  93      10.893  15.560  16.317  1.00  0.00           C  
ATOM   1350  C   ASN A  93      10.479  15.064  17.707  1.00  0.00           C  
ATOM   1351  O   ASN A  93      10.444  15.887  18.613  1.00  0.00           O  
ATOM   1352  CB  ASN A  93       9.666  15.590  15.392  1.00  0.00           C  
ATOM   1353  CG  ASN A  93       8.668  16.686  15.801  1.00  0.00           C  
ATOM   1354  OD1 ASN A  93       9.056  17.837  15.884  1.00  0.00           O  
ATOM   1355  ND2 ASN A  93       7.404  16.425  16.050  1.00  0.00           N  
ATOM   1356  H   ASN A  93      11.885  14.291  14.891  1.00  0.00           H  
ATOM   1357  HA  ASN A  93      11.288  16.560  16.426  1.00  0.00           H  
ATOM   1358  HB2 ASN A  93      10.019  15.811  14.396  1.00  0.00           H  
ATOM   1359  HB3 ASN A  93       9.175  14.631  15.374  1.00  0.00           H  
ATOM   1360 HD21 ASN A  93       7.047  15.528  15.986  1.00  0.00           H  
ATOM   1361 HD22 ASN A  93       6.807  17.153  16.309  1.00  0.00           H  
ATOM   1362  N   LYS A  94      10.196  13.782  17.840  1.00  0.00           N  
ATOM   1363  CA  LYS A  94       9.789  13.223  19.167  1.00  0.00           C  
ATOM   1364  C   LYS A  94      10.989  13.210  20.127  1.00  0.00           C  
ATOM   1365  O   LYS A  94      10.737  13.266  21.314  1.00  0.00           O  
ATOM   1366  CB  LYS A  94       9.073  11.872  19.043  1.00  0.00           C  
ATOM   1367  CG  LYS A  94      10.013  10.745  18.604  1.00  0.00           C  
ATOM   1368  CD  LYS A  94      10.481   9.945  19.830  1.00  0.00           C  
ATOM   1369  CE  LYS A  94       9.620   8.689  20.031  1.00  0.00           C  
ATOM   1370  NZ  LYS A  94       8.280   8.989  20.624  1.00  0.00           N  
ATOM   1371  H   LYS A  94      10.261  13.190  17.056  1.00  0.00           H  
ATOM   1372  HA  LYS A  94       9.105  13.960  19.561  1.00  0.00           H  
ATOM   1373  HB2 LYS A  94       8.643  11.620  19.997  1.00  0.00           H  
ATOM   1374  HB3 LYS A  94       8.272  11.961  18.318  1.00  0.00           H  
ATOM   1375  HG2 LYS A  94       9.494  10.108  17.899  1.00  0.00           H  
ATOM   1376  HG3 LYS A  94      10.868  11.186  18.113  1.00  0.00           H  
ATOM   1377  HD2 LYS A  94      11.516   9.664  19.685  1.00  0.00           H  
ATOM   1378  HD3 LYS A  94      10.420  10.569  20.712  1.00  0.00           H  
ATOM   1379  HE2 LYS A  94       9.475   8.186  19.089  1.00  0.00           H  
ATOM   1380  HE3 LYS A  94      10.158   8.029  20.695  1.00  0.00           H  
ATOM   1381  HZ1 LYS A  94       8.388   9.462  21.546  1.00  0.00           H  
ATOM   1382  HZ2 LYS A  94       7.719   9.586  19.987  1.00  0.00           H  
ATOM   1383  HZ3 LYS A  94       7.773   8.093  20.770  1.00  0.00           H  
ATOM   1384  N   CYS A  95      12.223  13.152  19.649  1.00  0.00           N  
ATOM   1385  CA  CYS A  95      13.451  13.148  20.510  1.00  0.00           C  
ATOM   1386  C   CYS A  95      13.555  14.543  21.149  1.00  0.00           C  
ATOM   1387  O   CYS A  95      13.798  14.611  22.341  1.00  0.00           O  
ATOM   1388  CB  CYS A  95      14.718  12.837  19.705  1.00  0.00           C  
ATOM   1389  SG  CYS A  95      16.101  12.510  20.828  1.00  0.00           S  
ATOM   1390  H   CYS A  95      12.359  13.119  18.677  1.00  0.00           H  
ATOM   1391  HA  CYS A  95      13.302  12.417  21.296  1.00  0.00           H  
ATOM   1392  HB2 CYS A  95      14.542  11.965  19.101  1.00  0.00           H  
ATOM   1393  HB3 CYS A  95      14.956  13.675  19.067  1.00  0.00           H  
ATOM   1394  N   SER A  96      13.365  15.604  20.377  1.00  0.00           N  
ATOM   1395  CA  SER A  96      13.427  17.013  20.890  1.00  0.00           C  
ATOM   1396  C   SER A  96      12.342  17.133  21.973  1.00  0.00           C  
ATOM   1397  O   SER A  96      12.606  17.672  23.034  1.00  0.00           O  
ATOM   1398  CB  SER A  96      13.181  18.024  19.757  1.00  0.00           C  
ATOM   1399  OG  SER A  96      13.488  19.342  20.195  1.00  0.00           O  
ATOM   1400  H   SER A  96      13.163  15.476  19.424  1.00  0.00           H  
ATOM   1401  HA  SER A  96      14.397  17.160  21.341  1.00  0.00           H  
ATOM   1402  HB2 SER A  96      13.816  17.796  18.921  1.00  0.00           H  
ATOM   1403  HB3 SER A  96      12.151  17.953  19.437  1.00  0.00           H  
ATOM   1404  HG  SER A  96      12.822  19.931  19.825  1.00  0.00           H  
ATOM   1405  N   SER A  97      11.161  16.622  21.679  1.00  0.00           N  
ATOM   1406  CA  SER A  97       9.975  16.630  22.596  1.00  0.00           C  
ATOM   1407  C   SER A  97      10.266  15.756  23.827  1.00  0.00           C  
ATOM   1408  O   SER A  97       9.806  16.108  24.897  1.00  0.00           O  
ATOM   1409  CB  SER A  97       8.755  16.082  21.840  1.00  0.00           C  
ATOM   1410  OG  SER A  97       7.552  16.372  22.541  1.00  0.00           O  
ATOM   1411  H   SER A  97      11.055  16.201  20.798  1.00  0.00           H  
ATOM   1412  HA  SER A  97       9.772  17.641  22.922  1.00  0.00           H  
ATOM   1413  HB2 SER A  97       8.695  16.552  20.869  1.00  0.00           H  
ATOM   1414  HB3 SER A  97       8.886  15.015  21.695  1.00  0.00           H  
ATOM   1415  HG  SER A  97       7.289  15.585  23.025  1.00  0.00           H  
ATOM   1416  N   LEU A  98      10.992  14.664  23.685  1.00  0.00           N  
ATOM   1417  CA  LEU A  98      11.343  13.730  24.805  1.00  0.00           C  
ATOM   1418  C   LEU A  98      12.371  14.354  25.778  1.00  0.00           C  
ATOM   1419  CB  LEU A  98      11.864  12.393  24.234  1.00  0.00           C  
ATOM   1420  CG  LEU A  98      10.741  11.374  24.007  1.00  0.00           C  
ATOM   1421  CD1 LEU A  98      11.260  10.234  23.124  1.00  0.00           C  
ATOM   1422  CD2 LEU A  98      10.303  10.804  25.358  1.00  0.00           C  
ATOM   1423  H   LEU A  98      11.332  14.435  22.795  1.00  0.00           H  
ATOM   1424  HA  LEU A  98      10.428  13.538  25.353  1.00  0.00           H  
ATOM   1425  HB2 LEU A  98      12.345  12.571  23.284  1.00  0.00           H  
ATOM   1426  HB3 LEU A  98      12.590  11.965  24.910  1.00  0.00           H  
ATOM   1427  HG  LEU A  98       9.907  11.855  23.519  1.00  0.00           H  
ATOM   1428 HD11 LEU A  98      11.840  10.637  22.306  1.00  0.00           H  
ATOM   1429 HD12 LEU A  98      11.882   9.577  23.711  1.00  0.00           H  
ATOM   1430 HD13 LEU A  98      10.424   9.679  22.729  1.00  0.00           H  
ATOM   1431 HD21 LEU A  98      11.161  10.401  25.870  1.00  0.00           H  
ATOM   1432 HD22 LEU A  98       9.869  11.593  25.953  1.00  0.00           H  
ATOM   1433 HD23 LEU A  98       9.570  10.029  25.209  1.00  0.00           H  
TER    1434      LEU A  98                                                      
ENDMDL                                                                          
