# Supplementary material for: Comparative Performance of High-Throughput Methods for Protein pKa Predictions
Source: J Chem Inf Model. 2023 Aug 8;63(16):5169–81. doi: 10.1021/acs.jcim.3c00165 (PMC10466379; doi:10.1021/acs.jcim.3c00165)
Supplement: Supplementary file 3 — ci3c00165_si_003.zip [file ci3c00165_si_003.zip › curated_pdbs/1a2p_curated_9.pdb]

MODEL        6                                                                  
ATOM      1  N   ALA A   1     -12.847  10.661  10.089  1.00  0.00           N  
ATOM      2  CA  ALA A   1     -14.244  10.300   9.925  1.00  0.00           C  
ATOM      3  C   ALA A   1     -14.455   9.715   8.528  1.00  0.00           C  
ATOM      4  O   ALA A   1     -14.876   8.568   8.388  1.00  0.00           O  
ATOM      5  CB  ALA A   1     -15.123  11.526  10.183  1.00  0.00           C  
ATOM      6  H   ALA A   1     -12.262   9.869   9.846  1.00  0.00           H  
ATOM      7  HA  ALA A   1     -14.480   9.538  10.669  1.00  0.00           H  
ATOM      8  HB1 ALA A   1     -15.007  11.845  11.219  1.00  0.00           H  
ATOM      9  HB2 ALA A   1     -14.820  12.335   9.517  1.00  0.00           H  
ATOM     10  HB3 ALA A   1     -16.166  11.271   9.995  1.00  0.00           H  
ATOM     11  N   GLN A   2     -14.151  10.530   7.528  1.00  0.00           N  
ATOM     12  CA  GLN A   2     -14.266  10.095   6.147  1.00  0.00           C  
ATOM     13  C   GLN A   2     -13.082   9.200   5.772  1.00  0.00           C  
ATOM     14  O   GLN A   2     -12.002   9.320   6.349  1.00  0.00           O  
ATOM     15  CB  GLN A   2     -14.369  11.292   5.201  1.00  0.00           C  
ATOM     16  CG  GLN A   2     -15.674  12.059   5.428  1.00  0.00           C  
ATOM     17  CD  GLN A   2     -16.880  11.230   4.984  1.00  0.00           C  
ATOM     18  OE1 GLN A   2     -16.792  10.367   4.127  1.00  0.00           O  
ATOM     19  NE2 GLN A   2     -18.010  11.541   5.614  1.00  0.00           N  
ATOM     20  H   GLN A   2     -13.833  11.470   7.650  1.00  0.00           H  
ATOM     21  HA  GLN A   2     -15.192   9.521   6.099  1.00  0.00           H  
ATOM     22  HB3 GLN A   2     -14.319  10.950   4.167  1.00  0.00           H  
ATOM     23  HG3 GLN A   2     -15.648  12.997   4.874  1.00  0.00           H  
ATOM     24 HE21 GLN A   2     -18.018  12.272   6.295  1.00  0.00           H  
ATOM     25 HE22 GLN A   2     -18.852  11.043   5.404  1.00  0.00           H  
ATOM     26  N   VAL A   3     -13.324   8.325   4.807  1.00  0.00           N  
ATOM     27  CA  VAL A   3     -12.283   7.429   4.331  1.00  0.00           C  
ATOM     28  C   VAL A   3     -11.241   8.234   3.553  1.00  0.00           C  
ATOM     29  O   VAL A   3     -11.561   9.262   2.960  1.00  0.00           O  
ATOM     30  CB  VAL A   3     -12.904   6.298   3.508  1.00  0.00           C  
ATOM     31  CG1 VAL A   3     -11.947   5.832   2.409  1.00  0.00           C  
ATOM     32  CG2 VAL A   3     -13.320   5.131   4.404  1.00  0.00           C  
ATOM     33  H   VAL A   3     -14.210   8.222   4.355  1.00  0.00           H  
ATOM     34  HA  VAL A   3     -11.806   6.986   5.205  1.00  0.00           H  
ATOM     35  HB  VAL A   3     -13.802   6.687   3.026  1.00  0.00           H  
ATOM     36 HG11 VAL A   3     -12.387   4.988   1.879  1.00  0.00           H  
ATOM     37 HG12 VAL A   3     -11.772   6.650   1.708  1.00  0.00           H  
ATOM     38 HG13 VAL A   3     -11.001   5.529   2.856  1.00  0.00           H  
ATOM     39 HG21 VAL A   3     -13.818   4.370   3.803  1.00  0.00           H  
ATOM     40 HG22 VAL A   3     -12.435   4.701   4.873  1.00  0.00           H  
ATOM     41 HG23 VAL A   3     -14.002   5.489   5.175  1.00  0.00           H  
ATOM     42  N   ILE A   4     -10.014   7.734   3.580  1.00  0.00           N  
ATOM     43  CA  ILE A   4      -8.911   8.422   2.931  1.00  0.00           C  
ATOM     44  C   ILE A   4      -8.112   7.421   2.095  1.00  0.00           C  
ATOM     45  O   ILE A   4      -7.596   6.438   2.623  1.00  0.00           O  
ATOM     46  CB  ILE A   4      -8.067   9.173   3.963  1.00  0.00           C  
ATOM     47  CG1 ILE A   4      -8.955   9.846   5.013  1.00  0.00           C  
ATOM     48  CG2 ILE A   4      -7.128  10.171   3.283  1.00  0.00           C  
ATOM     49  CD1 ILE A   4      -8.115  10.650   6.007  1.00  0.00           C  
ATOM     50  H   ILE A   4      -9.769   6.877   4.033  1.00  0.00           H  
ATOM     51  HA  ILE A   4      -9.339   9.168   2.262  1.00  0.00           H  
ATOM     52  HB  ILE A   4      -7.443   8.449   4.487  1.00  0.00           H  
ATOM     53 HG13 ILE A   4      -9.531   9.089   5.546  1.00  0.00           H  
ATOM     54 HG21 ILE A   4      -7.693  11.052   2.979  1.00  0.00           H  
ATOM     55 HG22 ILE A   4      -6.343  10.465   3.980  1.00  0.00           H  
ATOM     56 HG23 ILE A   4      -6.679   9.706   2.405  1.00  0.00           H  
ATOM     57 HD11 ILE A   4      -8.733  10.933   6.859  1.00  0.00           H  
ATOM     58 HD12 ILE A   4      -7.279  10.042   6.352  1.00  0.00           H  
ATOM     59 HD13 ILE A   4      -7.735  11.548   5.519  1.00  0.00           H  
ATOM     60  N   ASN A   5      -8.034   7.707   0.804  1.00  0.00           N  
ATOM     61  CA  ASN A   5      -7.185   6.932  -0.085  1.00  0.00           C  
ATOM     62  C   ASN A   5      -6.901   7.744  -1.350  1.00  0.00           C  
ATOM     63  O   ASN A   5      -7.007   7.227  -2.461  1.00  0.00           O  
ATOM     64  CB  ASN A   5      -7.869   5.629  -0.503  1.00  0.00           C  
ATOM     65  CG  ASN A   5      -9.286   5.894  -1.015  1.00  0.00           C  
ATOM     66  OD1 ASN A   5     -10.237   6.004  -0.259  1.00  0.00           O  
ATOM     67  ND2 ASN A   5      -9.374   5.989  -2.339  1.00  0.00           N  
ATOM     68  H   ASN A   5      -8.537   8.451   0.364  1.00  0.00           H  
ATOM     69  HA  ASN A   5      -6.282   6.726   0.490  1.00  0.00           H  
ATOM     70  HB3 ASN A   5      -7.908   4.945   0.345  1.00  0.00           H  
ATOM     71 HD21 ASN A   5      -8.544   5.986  -2.896  1.00  0.00           H  
ATOM     72 HD22 ASN A   5     -10.270   6.064  -2.777  1.00  0.00           H  
ATOM     73  N   THR A   6      -6.546   9.003  -1.139  1.00  0.00           N  
ATOM     74  CA  THR A   6      -5.908   9.785  -2.183  1.00  0.00           C  
ATOM     75  C   THR A   6      -4.407   9.914  -1.911  1.00  0.00           C  
ATOM     76  O   THR A   6      -3.941   9.594  -0.818  1.00  0.00           O  
ATOM     77  CB  THR A   6      -6.626  11.133  -2.271  1.00  0.00           C  
ATOM     78  OG1 THR A   6      -6.814  11.516  -0.912  1.00  0.00           O  
ATOM     79  CG2 THR A   6      -8.048  11.004  -2.822  1.00  0.00           C  
ATOM     80  H   THR A   6      -6.689   9.487  -0.275  1.00  0.00           H  
ATOM     81  HA  THR A   6      -6.017   9.252  -3.127  1.00  0.00           H  
ATOM     82  HB  THR A   6      -6.045  11.846  -2.856  1.00  0.00           H  
ATOM     83  HG1 THR A   6      -5.930  11.572  -0.446  1.00  0.00           H  
ATOM     84 HG21 THR A   6      -8.511  11.988  -2.866  1.00  0.00           H  
ATOM     85 HG22 THR A   6      -8.011  10.574  -3.823  1.00  0.00           H  
ATOM     86 HG23 THR A   6      -8.632  10.355  -2.170  1.00  0.00           H  
ATOM     87  N   PHE A   7      -3.692  10.381  -2.924  1.00  0.00           N  
ATOM     88  CA  PHE A   7      -2.250  10.527  -2.818  1.00  0.00           C  
ATOM     89  C   PHE A   7      -1.882  11.595  -1.785  1.00  0.00           C  
ATOM     90  O   PHE A   7      -1.187  11.309  -0.812  1.00  0.00           O  
ATOM     91  CB  PHE A   7      -1.742  10.967  -4.192  1.00  0.00           C  
ATOM     92  CG  PHE A   7      -1.494   9.811  -5.163  1.00  0.00           C  
ATOM     93  CD1 PHE A   7      -0.582   8.851  -4.856  1.00  0.00           C  
ATOM     94  CD2 PHE A   7      -2.185   9.745  -6.333  1.00  0.00           C  
ATOM     95  CE1 PHE A   7      -0.351   7.777  -5.757  1.00  0.00           C  
ATOM     96  CE2 PHE A   7      -1.954   8.672  -7.234  1.00  0.00           C  
ATOM     97  CZ  PHE A   7      -1.042   7.711  -6.927  1.00  0.00           C  
ATOM     98  H   PHE A   7      -4.081  10.656  -3.803  1.00  0.00           H  
ATOM     99  HA  PHE A   7      -1.850   9.564  -2.500  1.00  0.00           H  
ATOM    100  HB3 PHE A   7      -0.816  11.527  -4.064  1.00  0.00           H  
ATOM    101  HD1 PHE A   7      -0.028   8.904  -3.919  1.00  0.00           H  
ATOM    102  HD2 PHE A   7      -2.916  10.516  -6.578  1.00  0.00           H  
ATOM    103  HE1 PHE A   7       0.380   7.007  -5.512  1.00  0.00           H  
ATOM    104  HE2 PHE A   7      -2.507   8.619  -8.171  1.00  0.00           H  
ATOM    105  HZ  PHE A   7      -0.865   6.887  -7.619  1.00  0.00           H  
ATOM    106  N   ASP A   8      -2.367  12.803  -2.032  1.00  0.00           N  
ATOM    107  CA  ASP A   8      -1.939  13.954  -1.256  1.00  0.00           C  
ATOM    108  C   ASP A   8      -2.557  13.878   0.142  1.00  0.00           C  
ATOM    109  O   ASP A   8      -1.963  14.346   1.113  1.00  0.00           O  
ATOM    110  CB  ASP A   8      -2.401  15.260  -1.906  1.00  0.00           C  
ATOM    111  CG  ASP A   8      -1.798  15.546  -3.283  1.00  0.00           C  
ATOM    112  OD1 ASP A   8      -2.275  14.919  -4.253  1.00  0.00           O  
ATOM    113  OD2 ASP A   8      -0.872  16.383  -3.333  1.00  0.00           O  
ATOM    114  H   ASP A   8      -3.038  13.001  -2.747  1.00  0.00           H  
ATOM    115  HA  ASP A   8      -0.851  13.897  -1.235  1.00  0.00           H  
ATOM    116  HB3 ASP A   8      -2.156  16.087  -1.240  1.00  0.00           H  
ATOM    117  N   GLY A   9      -3.740  13.286   0.200  1.00  0.00           N  
ATOM    118  CA  GLY A   9      -4.467  13.188   1.455  1.00  0.00           C  
ATOM    119  C   GLY A   9      -3.778  12.214   2.412  1.00  0.00           C  
ATOM    120  O   GLY A   9      -3.632  12.503   3.600  1.00  0.00           O  
ATOM    121  H   GLY A   9      -4.201  12.878  -0.588  1.00  0.00           H  
ATOM    122  HA2 GLY A   9      -4.534  14.171   1.918  1.00  0.00           H  
ATOM    123  HA3 GLY A   9      -5.487  12.855   1.263  1.00  0.00           H  
ATOM    124  N   VAL A  10      -3.375  11.078   1.862  1.00  0.00           N  
ATOM    125  CA  VAL A  10      -2.723  10.050   2.657  1.00  0.00           C  
ATOM    126  C   VAL A  10      -1.333  10.537   3.072  1.00  0.00           C  
ATOM    127  O   VAL A  10      -0.879  10.256   4.180  1.00  0.00           O  
ATOM    128  CB  VAL A  10      -2.688   8.732   1.881  1.00  0.00           C  
ATOM    129  CG1 VAL A  10      -1.748   7.728   2.550  1.00  0.00           C  
ATOM    130  CG2 VAL A  10      -4.094   8.149   1.727  1.00  0.00           C  
ATOM    131  H   VAL A  10      -3.484  10.857   0.894  1.00  0.00           H  
ATOM    132  HA  VAL A  10      -3.324   9.899   3.553  1.00  0.00           H  
ATOM    133  HB  VAL A  10      -2.301   8.941   0.883  1.00  0.00           H  
ATOM    134 HG11 VAL A  10      -1.977   7.669   3.614  1.00  0.00           H  
ATOM    135 HG12 VAL A  10      -1.882   6.746   2.095  1.00  0.00           H  
ATOM    136 HG13 VAL A  10      -0.716   8.052   2.418  1.00  0.00           H  
ATOM    137 HG21 VAL A  10      -4.074   7.342   0.995  1.00  0.00           H  
ATOM    138 HG22 VAL A  10      -4.434   7.761   2.686  1.00  0.00           H  
ATOM    139 HG23 VAL A  10      -4.776   8.929   1.388  1.00  0.00           H  
ATOM    140  N   ALA A  11      -0.697  11.259   2.161  1.00  0.00           N  
ATOM    141  CA  ALA A  11       0.607  11.835   2.440  1.00  0.00           C  
ATOM    142  C   ALA A  11       0.518  12.707   3.693  1.00  0.00           C  
ATOM    143  O   ALA A  11       1.303  12.543   4.626  1.00  0.00           O  
ATOM    144  CB  ALA A  11       1.091  12.618   1.218  1.00  0.00           C  
ATOM    145  H   ALA A  11      -1.058  11.451   1.249  1.00  0.00           H  
ATOM    146  HA  ALA A  11       1.299  11.013   2.628  1.00  0.00           H  
ATOM    147  HB1 ALA A  11       0.393  13.426   1.004  1.00  0.00           H  
ATOM    148  HB2 ALA A  11       2.078  13.034   1.421  1.00  0.00           H  
ATOM    149  HB3 ALA A  11       1.149  11.950   0.358  1.00  0.00           H  
ATOM    150  N   ASP A  12      -0.446  13.616   3.674  1.00  0.00           N  
ATOM    151  CA  ASP A  12      -0.534  14.635   4.708  1.00  0.00           C  
ATOM    152  C   ASP A  12      -0.903  13.974   6.038  1.00  0.00           C  
ATOM    153  O   ASP A  12      -0.440  14.398   7.095  1.00  0.00           O  
ATOM    154  CB  ASP A  12      -1.616  15.664   4.376  1.00  0.00           C  
ATOM    155  CG  ASP A  12      -1.766  16.796   5.394  1.00  0.00           C  
ATOM    156  OD1 ASP A  12      -0.978  17.761   5.290  1.00  0.00           O  
ATOM    157  OD2 ASP A  12      -2.665  16.670   6.253  1.00  0.00           O  
ATOM    158  H   ASP A  12      -1.156  13.665   2.972  1.00  0.00           H  
ATOM    159  HA  ASP A  12       0.450  15.102   4.734  1.00  0.00           H  
ATOM    160  HB3 ASP A  12      -2.572  15.149   4.285  1.00  0.00           H  
ATOM    161  N   TYR A  13      -1.734  12.947   5.941  1.00  0.00           N  
ATOM    162  CA  TYR A  13      -2.196  12.244   7.127  1.00  0.00           C  
ATOM    163  C   TYR A  13      -1.046  11.496   7.804  1.00  0.00           C  
ATOM    164  O   TYR A  13      -1.023  11.361   9.026  1.00  0.00           O  
ATOM    165  CB  TYR A  13      -3.230  11.227   6.637  1.00  0.00           C  
ATOM    166  CG  TYR A  13      -4.015  10.548   7.761  1.00  0.00           C  
ATOM    167  CD1 TYR A  13      -3.483   9.451   8.410  1.00  0.00           C  
ATOM    168  CD2 TYR A  13      -5.254  11.032   8.128  1.00  0.00           C  
ATOM    169  CE1 TYR A  13      -4.222   8.812   9.468  1.00  0.00           C  
ATOM    170  CE2 TYR A  13      -5.992  10.392   9.186  1.00  0.00           C  
ATOM    171  CZ  TYR A  13      -5.440   9.313   9.804  1.00  0.00           C  
ATOM    172  OH  TYR A  13      -6.137   8.710  10.803  1.00  0.00           O  
ATOM    173  H   TYR A  13      -2.091  12.595   5.075  1.00  0.00           H  
ATOM    174  HA  TYR A  13      -2.599  12.981   7.820  1.00  0.00           H  
ATOM    175  HB3 TYR A  13      -2.723  10.462   6.048  1.00  0.00           H  
ATOM    176  HD1 TYR A  13      -2.504   9.069   8.120  1.00  0.00           H  
ATOM    177  HD2 TYR A  13      -5.674  11.898   7.617  1.00  0.00           H  
ATOM    178  HE1 TYR A  13      -3.814   7.945   9.987  1.00  0.00           H  
ATOM    179  HE2 TYR A  13      -6.973  10.764   9.486  1.00  0.00           H  
ATOM    180  HH  TYR A  13      -7.001   9.191  10.957  1.00  0.00           H  
ATOM    181  N   LEU A  14      -0.117  11.032   6.980  1.00  0.00           N  
ATOM    182  CA  LEU A  14       1.064  10.357   7.489  1.00  0.00           C  
ATOM    183  C   LEU A  14       1.939  11.364   8.238  1.00  0.00           C  
ATOM    184  O   LEU A  14       2.357  11.111   9.366  1.00  0.00           O  
ATOM    185  CB  LEU A  14       1.795   9.631   6.358  1.00  0.00           C  
ATOM    186  CG  LEU A  14       1.110   8.375   5.815  1.00  0.00           C  
ATOM    187  CD1 LEU A  14       1.655   8.007   4.433  1.00  0.00           C  
ATOM    188  CD2 LEU A  14       1.226   7.214   6.805  1.00  0.00           C  
ATOM    189  H   LEU A  14      -0.164  11.110   5.984  1.00  0.00           H  
ATOM    190  HA  LEU A  14       0.728   9.598   8.195  1.00  0.00           H  
ATOM    191  HB3 LEU A  14       2.788   9.354   6.713  1.00  0.00           H  
ATOM    192  HG  LEU A  14       0.047   8.591   5.694  1.00  0.00           H  
ATOM    193 HD11 LEU A  14       1.183   7.087   4.089  1.00  0.00           H  
ATOM    194 HD12 LEU A  14       1.439   8.811   3.731  1.00  0.00           H  
ATOM    195 HD13 LEU A  14       2.734   7.859   4.496  1.00  0.00           H  
ATOM    196 HD21 LEU A  14       1.712   7.563   7.716  1.00  0.00           H  
ATOM    197 HD22 LEU A  14       0.230   6.840   7.044  1.00  0.00           H  
ATOM    198 HD23 LEU A  14       1.817   6.415   6.360  1.00  0.00           H  
ATOM    199  N   GLN A  15       2.189  12.487   7.580  1.00  0.00           N  
ATOM    200  CA  GLN A  15       2.964  13.555   8.189  1.00  0.00           C  
ATOM    201  C   GLN A  15       2.404  13.896   9.571  1.00  0.00           C  
ATOM    202  O   GLN A  15       3.159  14.203  10.492  1.00  0.00           O  
ATOM    203  CB  GLN A  15       2.997  14.791   7.288  1.00  0.00           C  
ATOM    204  CG  GLN A  15       3.761  14.507   5.995  1.00  0.00           C  
ATOM    205  CD  GLN A  15       4.018  15.799   5.215  1.00  0.00           C  
ATOM    206  OE1 GLN A  15       3.199  16.258   4.437  1.00  0.00           O  
ATOM    207  NE2 GLN A  15       5.199  16.358   5.466  1.00  0.00           N  
ATOM    208  H   GLN A  15       1.872  12.672   6.649  1.00  0.00           H  
ATOM    209  HA  GLN A  15       3.975  13.158   8.287  1.00  0.00           H  
ATOM    210  HB3 GLN A  15       3.467  15.619   7.819  1.00  0.00           H  
ATOM    211  HG3 GLN A  15       3.194  13.812   5.377  1.00  0.00           H  
ATOM    212 HE21 GLN A  15       5.823  15.934   6.123  1.00  0.00           H  
ATOM    213 HE22 GLN A  15       5.463  17.201   4.998  1.00  0.00           H  
ATOM    214  N   THR A  16       1.084  13.832   9.671  1.00  0.00           N  
ATOM    215  CA  THR A  16       0.407  14.240  10.890  1.00  0.00           C  
ATOM    216  C   THR A  16       0.589  13.183  11.982  1.00  0.00           C  
ATOM    217  O   THR A  16       1.266  13.427  12.979  1.00  0.00           O  
ATOM    218  CB  THR A  16      -1.060  14.512  10.546  1.00  0.00           C  
ATOM    219  OG1 THR A  16      -1.005  15.604   9.633  1.00  0.00           O  
ATOM    220  CG2 THR A  16      -1.848  15.062  11.738  1.00  0.00           C  
ATOM    221  H   THR A  16       0.483  13.509   8.941  1.00  0.00           H  
ATOM    222  HA  THR A  16       0.872  15.157  11.251  1.00  0.00           H  
ATOM    223  HB  THR A  16      -1.536  13.619  10.143  1.00  0.00           H  
ATOM    224  HG1 THR A  16      -0.875  15.264   8.701  1.00  0.00           H  
ATOM    225 HG21 THR A  16      -1.371  15.973  12.099  1.00  0.00           H  
ATOM    226 HG22 THR A  16      -2.868  15.285  11.426  1.00  0.00           H  
ATOM    227 HG23 THR A  16      -1.865  14.320  12.536  1.00  0.00           H  
ATOM    228  N   TYR A  17      -0.028  12.033  11.755  1.00  0.00           N  
ATOM    229  CA  TYR A  17      -0.198  11.054  12.815  1.00  0.00           C  
ATOM    230  C   TYR A  17       0.918  10.006  12.778  1.00  0.00           C  
ATOM    231  O   TYR A  17       1.104   9.259  13.738  1.00  0.00           O  
ATOM    232  CB  TYR A  17      -1.536  10.365  12.542  1.00  0.00           C  
ATOM    233  CG  TYR A  17      -2.744  11.303  12.606  1.00  0.00           C  
ATOM    234  CD1 TYR A  17      -3.187  11.775  13.826  1.00  0.00           C  
ATOM    235  CD2 TYR A  17      -3.387  11.679  11.445  1.00  0.00           C  
ATOM    236  CE1 TYR A  17      -4.323  12.658  13.885  1.00  0.00           C  
ATOM    237  CE2 TYR A  17      -4.524  12.563  11.505  1.00  0.00           C  
ATOM    238  CZ  TYR A  17      -4.935  13.008  12.722  1.00  0.00           C  
ATOM    239  OH  TYR A  17      -6.007  13.842  12.779  1.00  0.00           O  
ATOM    240  H   TYR A  17      -0.407  11.766  10.869  1.00  0.00           H  
ATOM    241  HA  TYR A  17      -0.160  11.580  13.768  1.00  0.00           H  
ATOM    242  HB3 TYR A  17      -1.675   9.563  13.267  1.00  0.00           H  
ATOM    243  HD1 TYR A  17      -2.679  11.477  14.742  1.00  0.00           H  
ATOM    244  HD2 TYR A  17      -3.037  11.307  10.483  1.00  0.00           H  
ATOM    245  HE1 TYR A  17      -4.684  13.038  14.842  1.00  0.00           H  
ATOM    246  HE2 TYR A  17      -5.042  12.867  10.596  1.00  0.00           H  
ATOM    247  HH  TYR A  17      -6.350  14.022  11.857  1.00  0.00           H  
ATOM    248  N   HIS A  18       1.630   9.985  11.662  1.00  0.00           N  
ATOM    249  CA  HIS A  18       2.731   9.054  11.493  1.00  0.00           C  
ATOM    250  C   HIS A  18       2.193   7.621  11.478  1.00  0.00           C  
ATOM    251  O   HIS A  18       2.823   6.712  12.017  1.00  0.00           O  
ATOM    252  CB  HIS A  18       3.798   9.274  12.568  1.00  0.00           C  
ATOM    253  CG  HIS A  18       4.194  10.720  12.753  1.00  0.00           C  
ATOM    254  ND1 HIS A  18       4.335  11.305  13.999  1.00  0.00           N  
ATOM    255  CD2 HIS A  18       4.477  11.690  11.838  1.00  0.00           C  
ATOM    256  CE1 HIS A  18       4.687  12.571  13.829  1.00  0.00           C  
ATOM    257  NE2 HIS A  18       4.774  12.808  12.488  1.00  0.00           N  
ATOM    258  H   HIS A  18       1.465  10.589  10.882  1.00  0.00           H  
ATOM    259  HA  HIS A  18       3.183   9.273  10.527  1.00  0.00           H  
ATOM    260  HB3 HIS A  18       4.685   8.696  12.308  1.00  0.00           H  
ATOM    261  HD1 HIS A  18       4.196  10.849  14.878  1.00  0.00           H  
ATOM    262  HD2 HIS A  18       4.463  11.568  10.754  1.00  0.00           H  
ATOM    263  HE1 HIS A  18       4.874  13.296  14.621  1.00  0.00           H  
ATOM    264  N   LYS A  19       1.035   7.465  10.854  1.00  0.00           N  
ATOM    265  CA  LYS A  19       0.485   6.142  10.617  1.00  0.00           C  
ATOM    266  C   LYS A  19      -0.627   6.235   9.571  1.00  0.00           C  
ATOM    267  O   LYS A  19      -1.021   7.332   9.176  1.00  0.00           O  
ATOM    268  CB  LYS A  19       0.037   5.503  11.933  1.00  0.00           C  
ATOM    269  CG  LYS A  19      -0.911   6.430  12.698  1.00  0.00           C  
ATOM    270  CD  LYS A  19      -1.529   5.713  13.899  1.00  0.00           C  
ATOM    271  CE  LYS A  19      -2.467   6.644  14.670  1.00  0.00           C  
ATOM    272  NZ  LYS A  19      -3.084   5.929  15.810  1.00  0.00           N  
ATOM    273  H   LYS A  19       0.476   8.222  10.514  1.00  0.00           H  
ATOM    274  HA  LYS A  19       1.286   5.522  10.215  1.00  0.00           H  
ATOM    275  HB3 LYS A  19       0.909   5.281  12.549  1.00  0.00           H  
ATOM    276  HG3 LYS A  19      -1.700   6.779  12.031  1.00  0.00           H  
ATOM    277  HD3 LYS A  19      -0.740   5.357  14.561  1.00  0.00           H  
ATOM    278  HE3 LYS A  19      -3.245   7.017  14.004  1.00  0.00           H  
ATOM    279  HZ1 LYS A  19      -2.367   5.602  16.426  1.00  0.00           H  
ATOM    280  HZ2 LYS A  19      -3.691   6.551  16.305  1.00  0.00           H  
ATOM    281  HZ3 LYS A  19      -3.612   5.150  15.470  1.00  0.00           H  
ATOM    282  N   LEU A  20      -1.101   5.072   9.151  1.00  0.00           N  
ATOM    283  CA  LEU A  20      -2.254   5.008   8.269  1.00  0.00           C  
ATOM    284  C   LEU A  20      -3.514   5.374   9.057  1.00  0.00           C  
ATOM    285  O   LEU A  20      -3.477   5.474  10.282  1.00  0.00           O  
ATOM    286  CB  LEU A  20      -2.332   3.640   7.588  1.00  0.00           C  
ATOM    287  CG  LEU A  20      -1.117   3.239   6.748  1.00  0.00           C  
ATOM    288  CD1 LEU A  20      -1.179   1.759   6.365  1.00  0.00           C  
ATOM    289  CD2 LEU A  20      -0.976   4.143   5.522  1.00  0.00           C  
ATOM    290  H   LEU A  20      -0.712   4.186   9.403  1.00  0.00           H  
ATOM    291  HA  LEU A  20      -2.108   5.750   7.486  1.00  0.00           H  
ATOM    292  HB3 LEU A  20      -3.213   3.625   6.946  1.00  0.00           H  
ATOM    293  HG  LEU A  20      -0.222   3.377   7.355  1.00  0.00           H  
ATOM    294 HD11 LEU A  20      -2.205   1.402   6.463  1.00  0.00           H  
ATOM    295 HD12 LEU A  20      -0.849   1.636   5.334  1.00  0.00           H  
ATOM    296 HD13 LEU A  20      -0.530   1.185   7.025  1.00  0.00           H  
ATOM    297 HD21 LEU A  20      -0.325   3.664   4.790  1.00  0.00           H  
ATOM    298 HD22 LEU A  20      -1.958   4.311   5.079  1.00  0.00           H  
ATOM    299 HD23 LEU A  20      -0.545   5.098   5.822  1.00  0.00           H  
ATOM    300  N   PRO A  21      -4.628   5.570   8.301  1.00  0.00           N  
ATOM    301  CA  PRO A  21      -5.954   5.358   8.854  1.00  0.00           C  
ATOM    302  C   PRO A  21      -6.262   3.865   8.984  1.00  0.00           C  
ATOM    303  O   PRO A  21      -5.539   3.030   8.444  1.00  0.00           O  
ATOM    304  CB  PRO A  21      -6.897   6.079   7.904  1.00  0.00           C  
ATOM    305  CG  PRO A  21      -6.119   6.271   6.612  1.00  0.00           C  
ATOM    306  CD  PRO A  21      -4.653   5.996   6.905  1.00  0.00           C  
ATOM    307  HA  PRO A  21      -6.007   5.730   9.782  1.00  0.00           H  
ATOM    308  HB3 PRO A  21      -7.210   7.038   8.317  1.00  0.00           H  
ATOM    309  HG3 PRO A  21      -6.250   7.286   6.235  1.00  0.00           H  
ATOM    310  HD3 PRO A  21      -4.045   6.888   6.752  1.00  0.00           H  
ATOM    311  N   ASP A  22      -7.338   3.575   9.702  1.00  0.00           N  
ATOM    312  CA  ASP A  22      -7.569   2.228  10.192  1.00  0.00           C  
ATOM    313  C   ASP A  22      -8.152   1.372   9.065  1.00  0.00           C  
ATOM    314  O   ASP A  22      -8.287   0.159   9.209  1.00  0.00           O  
ATOM    315  CB  ASP A  22      -8.569   2.228  11.351  1.00  0.00           C  
ATOM    316  CG  ASP A  22      -9.967   2.738  10.999  1.00  0.00           C  
ATOM    317  OD1 ASP A  22     -10.064   3.935  10.653  1.00  0.00           O  
ATOM    318  OD2 ASP A  22     -10.908   1.919  11.083  1.00  0.00           O  
ATOM    319  H   ASP A  22      -8.041   4.242   9.949  1.00  0.00           H  
ATOM    320  HA  ASP A  22      -6.594   1.872  10.524  1.00  0.00           H  
ATOM    321  HB3 ASP A  22      -8.167   2.840  12.158  1.00  0.00           H  
ATOM    322  N   ASN A  23      -8.481   2.040   7.969  1.00  0.00           N  
ATOM    323  CA  ASN A  23      -9.319   1.435   6.948  1.00  0.00           C  
ATOM    324  C   ASN A  23      -8.457   0.554   6.043  1.00  0.00           C  
ATOM    325  O   ASN A  23      -8.975  -0.137   5.167  1.00  0.00           O  
ATOM    326  CB  ASN A  23      -9.982   2.503   6.076  1.00  0.00           C  
ATOM    327  CG  ASN A  23      -8.933   3.388   5.400  1.00  0.00           C  
ATOM    328  OD1 ASN A  23      -7.848   3.609   5.910  1.00  0.00           O  
ATOM    329  ND2 ASN A  23      -9.317   3.879   4.225  1.00  0.00           N  
ATOM    330  H   ASN A  23      -8.186   2.975   7.774  1.00  0.00           H  
ATOM    331  HA  ASN A  23     -10.069   0.863   7.495  1.00  0.00           H  
ATOM    332  HB3 ASN A  23     -10.642   3.119   6.687  1.00  0.00           H  
ATOM    333 HD21 ASN A  23     -10.179   3.581   3.815  1.00  0.00           H  
ATOM    334 HD22 ASN A  23      -8.743   4.547   3.751  1.00  0.00           H  
ATOM    335  N   TYR A  24      -7.156   0.607   6.285  1.00  0.00           N  
ATOM    336  CA  TYR A  24      -6.219  -0.202   5.522  1.00  0.00           C  
ATOM    337  C   TYR A  24      -5.891  -1.502   6.259  1.00  0.00           C  
ATOM    338  O   TYR A  24      -5.614  -1.488   7.457  1.00  0.00           O  
ATOM    339  CB  TYR A  24      -4.945   0.635   5.397  1.00  0.00           C  
ATOM    340  CG  TYR A  24      -5.071   1.824   4.442  1.00  0.00           C  
ATOM    341  CD1 TYR A  24      -6.276   2.084   3.821  1.00  0.00           C  
ATOM    342  CD2 TYR A  24      -3.981   2.635   4.202  1.00  0.00           C  
ATOM    343  CE1 TYR A  24      -6.395   3.203   2.922  1.00  0.00           C  
ATOM    344  CE2 TYR A  24      -4.101   3.754   3.302  1.00  0.00           C  
ATOM    345  CZ  TYR A  24      -5.302   3.983   2.707  1.00  0.00           C  
ATOM    346  OH  TYR A  24      -5.415   5.038   1.857  1.00  0.00           O  
ATOM    347  H   TYR A  24      -6.740   1.186   6.986  1.00  0.00           H  
ATOM    348  HA  TYR A  24      -6.683  -0.442   4.565  1.00  0.00           H  
ATOM    349  HB3 TYR A  24      -4.133  -0.007   5.056  1.00  0.00           H  
ATOM    350  HD1 TYR A  24      -7.137   1.444   4.011  1.00  0.00           H  
ATOM    351  HD2 TYR A  24      -3.030   2.430   4.692  1.00  0.00           H  
ATOM    352  HE1 TYR A  24      -7.341   3.420   2.426  1.00  0.00           H  
ATOM    353  HE2 TYR A  24      -3.247   4.403   3.103  1.00  0.00           H  
ATOM    354  HH  TYR A  24      -4.563   5.160   1.348  1.00  0.00           H  
ATOM    355  N   ILE A  25      -5.933  -2.595   5.511  1.00  0.00           N  
ATOM    356  CA  ILE A  25      -5.563  -3.890   6.056  1.00  0.00           C  
ATOM    357  C   ILE A  25      -4.367  -4.443   5.277  1.00  0.00           C  
ATOM    358  O   ILE A  25      -4.210  -4.158   4.091  1.00  0.00           O  
ATOM    359  CB  ILE A  25      -6.771  -4.828   6.077  1.00  0.00           C  
ATOM    360  CG1 ILE A  25      -7.200  -5.201   4.657  1.00  0.00           C  
ATOM    361  CG2 ILE A  25      -7.921  -4.224   6.884  1.00  0.00           C  
ATOM    362  CD1 ILE A  25      -8.019  -6.493   4.653  1.00  0.00           C  
ATOM    363  H   ILE A  25      -6.215  -2.605   4.552  1.00  0.00           H  
ATOM    364  HA  ILE A  25      -5.258  -3.733   7.091  1.00  0.00           H  
ATOM    365  HB  ILE A  25      -6.477  -5.750   6.577  1.00  0.00           H  
ATOM    366 HG13 ILE A  25      -6.319  -5.324   4.026  1.00  0.00           H  
ATOM    367 HG21 ILE A  25      -8.701  -4.972   7.022  1.00  0.00           H  
ATOM    368 HG22 ILE A  25      -7.552  -3.899   7.856  1.00  0.00           H  
ATOM    369 HG23 ILE A  25      -8.329  -3.368   6.347  1.00  0.00           H  
ATOM    370 HD11 ILE A  25      -8.284  -6.753   3.628  1.00  0.00           H  
ATOM    371 HD12 ILE A  25      -7.431  -7.299   5.091  1.00  0.00           H  
ATOM    372 HD13 ILE A  25      -8.929  -6.348   5.237  1.00  0.00           H  
ATOM    373  N   THR A  26      -3.555  -5.222   5.976  1.00  0.00           N  
ATOM    374  CA  THR A  26      -2.421  -5.875   5.347  1.00  0.00           C  
ATOM    375  C   THR A  26      -2.879  -7.105   4.561  1.00  0.00           C  
ATOM    376  O   THR A  26      -3.922  -7.684   4.862  1.00  0.00           O  
ATOM    377  CB  THR A  26      -1.397  -6.199   6.438  1.00  0.00           C  
ATOM    378  OG1 THR A  26      -2.170  -6.809   7.468  1.00  0.00           O  
ATOM    379  CG2 THR A  26      -0.825  -4.942   7.096  1.00  0.00           C  
ATOM    380  H   THR A  26      -3.664  -5.410   6.952  1.00  0.00           H  
ATOM    381  HA  THR A  26      -1.980  -5.183   4.629  1.00  0.00           H  
ATOM    382  HB  THR A  26      -0.601  -6.832   6.049  1.00  0.00           H  
ATOM    383  HG1 THR A  26      -2.968  -7.263   7.073  1.00  0.00           H  
ATOM    384 HG21 THR A  26      -0.078  -5.227   7.837  1.00  0.00           H  
ATOM    385 HG22 THR A  26      -0.361  -4.313   6.336  1.00  0.00           H  
ATOM    386 HG23 THR A  26      -1.628  -4.389   7.584  1.00  0.00           H  
ATOM    387  N   LYS A  27      -2.080  -7.466   3.569  1.00  0.00           N  
ATOM    388  CA  LYS A  27      -2.419  -8.583   2.703  1.00  0.00           C  
ATOM    389  C   LYS A  27      -2.632  -9.836   3.555  1.00  0.00           C  
ATOM    390  O   LYS A  27      -3.474 -10.673   3.232  1.00  0.00           O  
ATOM    391  CB  LYS A  27      -1.361  -8.755   1.611  1.00  0.00           C  
ATOM    392  CG  LYS A  27      -1.550  -7.723   0.498  1.00  0.00           C  
ATOM    393  CD  LYS A  27      -0.615  -8.009  -0.679  1.00  0.00           C  
ATOM    394  CE  LYS A  27       0.517  -6.982  -0.744  1.00  0.00           C  
ATOM    395  NZ  LYS A  27       1.603  -7.349   0.191  1.00  0.00           N  
ATOM    396  H   LYS A  27      -1.216  -7.011   3.352  1.00  0.00           H  
ATOM    397  HA  LYS A  27      -3.358  -8.338   2.206  1.00  0.00           H  
ATOM    398  HB3 LYS A  27      -1.423  -9.760   1.195  1.00  0.00           H  
ATOM    399  HG3 LYS A  27      -1.357  -6.723   0.886  1.00  0.00           H  
ATOM    400  HD3 LYS A  27      -1.181  -7.991  -1.611  1.00  0.00           H  
ATOM    401  HE3 LYS A  27       0.132  -5.993  -0.492  1.00  0.00           H  
ATOM    402  HZ1 LYS A  27       1.963  -8.250  -0.054  1.00  0.00           H  
ATOM    403  HZ2 LYS A  27       2.336  -6.671   0.135  1.00  0.00           H  
ATOM    404  HZ3 LYS A  27       1.246  -7.376   1.125  1.00  0.00           H  
ATOM    405  N   SER A  28      -1.858  -9.924   4.626  1.00  0.00           N  
ATOM    406  CA  SER A  28      -1.991 -11.031   5.557  1.00  0.00           C  
ATOM    407  C   SER A  28      -3.416 -11.080   6.113  1.00  0.00           C  
ATOM    408  O   SER A  28      -4.084 -12.109   6.030  1.00  0.00           O  
ATOM    409  CB  SER A  28      -0.979 -10.915   6.700  1.00  0.00           C  
ATOM    410  OG  SER A  28      -1.350  -9.912   7.640  1.00  0.00           O  
ATOM    411  H   SER A  28      -1.151  -9.257   4.861  1.00  0.00           H  
ATOM    412  HA  SER A  28      -1.777 -11.927   4.973  1.00  0.00           H  
ATOM    413  HB3 SER A  28       0.004 -10.684   6.291  1.00  0.00           H  
ATOM    414  HG  SER A  28      -1.080  -9.009   7.302  1.00  0.00           H  
ATOM    415  N   GLU A  29      -3.840  -9.953   6.667  1.00  0.00           N  
ATOM    416  CA  GLU A  29      -5.145  -9.875   7.298  1.00  0.00           C  
ATOM    417  C   GLU A  29      -6.244 -10.226   6.293  1.00  0.00           C  
ATOM    418  O   GLU A  29      -7.079 -11.089   6.557  1.00  0.00           O  
ATOM    419  CB  GLU A  29      -5.379  -8.489   7.904  1.00  0.00           C  
ATOM    420  CG  GLU A  29      -4.538  -8.293   9.166  1.00  0.00           C  
ATOM    421  CD  GLU A  29      -4.599  -6.842   9.647  1.00  0.00           C  
ATOM    422  OE1 GLU A  29      -4.377  -5.953   8.796  1.00  0.00           O  
ATOM    423  OE2 GLU A  29      -4.868  -6.654  10.853  1.00  0.00           O  
ATOM    424  H   GLU A  29      -3.308  -9.105   6.687  1.00  0.00           H  
ATOM    425  HA  GLU A  29      -5.126 -10.614   8.098  1.00  0.00           H  
ATOM    426  HB3 GLU A  29      -6.436  -8.366   8.143  1.00  0.00           H  
ATOM    427  HG3 GLU A  29      -3.504  -8.571   8.966  1.00  0.00           H  
ATOM    428  N   ALA A  30      -6.207  -9.539   5.160  1.00  0.00           N  
ATOM    429  CA  ALA A  30      -7.156  -9.804   4.093  1.00  0.00           C  
ATOM    430  C   ALA A  30      -7.281 -11.315   3.892  1.00  0.00           C  
ATOM    431  O   ALA A  30      -8.382 -11.863   3.940  1.00  0.00           O  
ATOM    432  CB  ALA A  30      -6.709  -9.081   2.820  1.00  0.00           C  
ATOM    433  H   ALA A  30      -5.546  -8.814   4.967  1.00  0.00           H  
ATOM    434  HA  ALA A  30      -8.123  -9.406   4.402  1.00  0.00           H  
ATOM    435  HB1 ALA A  30      -5.734  -9.457   2.513  1.00  0.00           H  
ATOM    436  HB2 ALA A  30      -7.434  -9.261   2.027  1.00  0.00           H  
ATOM    437  HB3 ALA A  30      -6.641  -8.012   3.016  1.00  0.00           H  
ATOM    438  N   GLN A  31      -6.139 -11.948   3.671  1.00  0.00           N  
ATOM    439  CA  GLN A  31      -6.120 -13.348   3.282  1.00  0.00           C  
ATOM    440  C   GLN A  31      -6.796 -14.205   4.355  1.00  0.00           C  
ATOM    441  O   GLN A  31      -7.577 -15.100   4.039  1.00  0.00           O  
ATOM    442  CB  GLN A  31      -4.691 -13.825   3.018  1.00  0.00           C  
ATOM    443  CG  GLN A  31      -4.315 -13.641   1.547  1.00  0.00           C  
ATOM    444  CD  GLN A  31      -3.021 -14.387   1.215  1.00  0.00           C  
ATOM    445  OE1 GLN A  31      -3.023 -15.462   0.640  1.00  0.00           O  
ATOM    446  NE2 GLN A  31      -1.917 -13.756   1.608  1.00  0.00           N  
ATOM    447  H   GLN A  31      -5.238 -11.520   3.753  1.00  0.00           H  
ATOM    448  HA  GLN A  31      -6.691 -13.399   2.355  1.00  0.00           H  
ATOM    449  HB3 GLN A  31      -4.598 -14.876   3.293  1.00  0.00           H  
ATOM    450  HG3 GLN A  31      -4.194 -12.580   1.328  1.00  0.00           H  
ATOM    451 HE21 GLN A  31      -1.984 -12.875   2.077  1.00  0.00           H  
ATOM    452 HE22 GLN A  31      -1.020 -14.163   1.435  1.00  0.00           H  
ATOM    453  N   ALA A  32      -6.469 -13.900   5.603  1.00  0.00           N  
ATOM    454  CA  ALA A  32      -7.049 -14.619   6.725  1.00  0.00           C  
ATOM    455  C   ALA A  32      -8.574 -14.546   6.638  1.00  0.00           C  
ATOM    456  O   ALA A  32      -9.266 -15.508   6.969  1.00  0.00           O  
ATOM    457  CB  ALA A  32      -6.510 -14.040   8.035  1.00  0.00           C  
ATOM    458  H   ALA A  32      -5.823 -13.180   5.851  1.00  0.00           H  
ATOM    459  HA  ALA A  32      -6.738 -15.661   6.647  1.00  0.00           H  
ATOM    460  HB1 ALA A  32      -5.422 -14.088   8.033  1.00  0.00           H  
ATOM    461  HB2 ALA A  32      -6.829 -13.002   8.131  1.00  0.00           H  
ATOM    462  HB3 ALA A  32      -6.898 -14.618   8.873  1.00  0.00           H  
ATOM    463  N   LEU A  33      -9.055 -13.395   6.191  1.00  0.00           N  
ATOM    464  CA  LEU A  33     -10.486 -13.140   6.169  1.00  0.00           C  
ATOM    465  C   LEU A  33     -11.117 -13.899   4.999  1.00  0.00           C  
ATOM    466  O   LEU A  33     -12.337 -14.036   4.931  1.00  0.00           O  
ATOM    467  CB  LEU A  33     -10.761 -11.634   6.146  1.00  0.00           C  
ATOM    468  CG  LEU A  33     -10.565 -10.897   7.473  1.00  0.00           C  
ATOM    469  CD1 LEU A  33     -10.112  -9.455   7.236  1.00  0.00           C  
ATOM    470  CD2 LEU A  33     -11.830 -10.967   8.330  1.00  0.00           C  
ATOM    471  H   LEU A  33      -8.487 -12.647   5.849  1.00  0.00           H  
ATOM    472  HA  LEU A  33     -10.901 -13.529   7.098  1.00  0.00           H  
ATOM    473  HB3 LEU A  33     -11.787 -11.478   5.814  1.00  0.00           H  
ATOM    474  HG  LEU A  33      -9.772 -11.397   8.028  1.00  0.00           H  
ATOM    475 HD11 LEU A  33      -9.151  -9.456   6.722  1.00  0.00           H  
ATOM    476 HD12 LEU A  33     -10.851  -8.938   6.624  1.00  0.00           H  
ATOM    477 HD13 LEU A  33     -10.012  -8.944   8.193  1.00  0.00           H  
ATOM    478 HD21 LEU A  33     -12.095 -12.011   8.503  1.00  0.00           H  
ATOM    479 HD22 LEU A  33     -11.648 -10.476   9.286  1.00  0.00           H  
ATOM    480 HD23 LEU A  33     -12.647 -10.465   7.813  1.00  0.00           H  
ATOM    481  N   GLY A  34     -10.256 -14.370   4.109  1.00  0.00           N  
ATOM    482  CA  GLY A  34     -10.698 -15.233   3.026  1.00  0.00           C  
ATOM    483  C   GLY A  34     -10.679 -14.490   1.689  1.00  0.00           C  
ATOM    484  O   GLY A  34     -11.097 -15.032   0.668  1.00  0.00           O  
ATOM    485  H   GLY A  34      -9.277 -14.171   4.118  1.00  0.00           H  
ATOM    486  HA2 GLY A  34     -10.052 -16.109   2.968  1.00  0.00           H  
ATOM    487  HA3 GLY A  34     -11.705 -15.594   3.232  1.00  0.00           H  
ATOM    488  N   TRP A  35     -10.190 -13.260   1.739  1.00  0.00           N  
ATOM    489  CA  TRP A  35      -9.813 -12.554   0.526  1.00  0.00           C  
ATOM    490  C   TRP A  35      -9.001 -13.514  -0.345  1.00  0.00           C  
ATOM    491  O   TRP A  35      -8.117 -14.211   0.151  1.00  0.00           O  
ATOM    492  CB  TRP A  35      -9.061 -11.264   0.855  1.00  0.00           C  
ATOM    493  CG  TRP A  35      -8.359 -10.629  -0.348  1.00  0.00           C  
ATOM    494  CD1 TRP A  35      -8.916 -10.132  -1.461  1.00  0.00           C  
ATOM    495  CD2 TRP A  35      -6.938 -10.443  -0.514  1.00  0.00           C  
ATOM    496  NE1 TRP A  35      -7.962  -9.641  -2.328  1.00  0.00           N  
ATOM    497  CE2 TRP A  35      -6.721  -9.836  -1.735  1.00  0.00           C  
ATOM    498  CE3 TRP A  35      -5.871 -10.776   0.339  1.00  0.00           C  
ATOM    499  CZ2 TRP A  35      -5.445  -9.510  -2.212  1.00  0.00           C  
ATOM    500  CZ3 TRP A  35      -4.603 -10.443  -0.153  1.00  0.00           C  
ATOM    501  CH2 TRP A  35      -4.367  -9.833  -1.380  1.00  0.00           C  
ATOM    502  H   TRP A  35     -10.052 -12.747   2.587  1.00  0.00           H  
ATOM    503  HA  TRP A  35     -10.729 -12.266   0.010  1.00  0.00           H  
ATOM    504  HB3 TRP A  35      -8.320 -11.473   1.626  1.00  0.00           H  
ATOM    505  HD1 TRP A  35      -9.989 -10.118  -1.656  1.00  0.00           H  
ATOM    506  HE1 TRP A  35      -8.147  -9.184  -3.301  1.00  0.00           H  
ATOM    507  HE3 TRP A  35      -6.015 -11.255   1.307  1.00  0.00           H  
ATOM    508  HZ2 TRP A  35      -5.300  -9.030  -3.180  1.00  0.00           H  
ATOM    509  HZ3 TRP A  35      -3.739 -10.680   0.469  1.00  0.00           H  
ATOM    510  HH2 TRP A  35      -3.348  -9.605  -1.691  1.00  0.00           H  
ATOM    511  N   VAL A  36      -9.330 -13.520  -1.629  1.00  0.00           N  
ATOM    512  CA  VAL A  36      -8.439 -14.087  -2.627  1.00  0.00           C  
ATOM    513  C   VAL A  36      -8.140 -13.033  -3.695  1.00  0.00           C  
ATOM    514  O   VAL A  36      -9.026 -12.648  -4.458  1.00  0.00           O  
ATOM    515  CB  VAL A  36      -9.047 -15.367  -3.204  1.00  0.00           C  
ATOM    516  CG1 VAL A  36      -7.954 -16.355  -3.617  1.00  0.00           C  
ATOM    517  CG2 VAL A  36     -10.019 -16.008  -2.212  1.00  0.00           C  
ATOM    518  H   VAL A  36     -10.184 -13.147  -1.988  1.00  0.00           H  
ATOM    519  HA  VAL A  36      -7.509 -14.351  -2.125  1.00  0.00           H  
ATOM    520  HB  VAL A  36      -9.610 -15.097  -4.097  1.00  0.00           H  
ATOM    521 HG11 VAL A  36      -7.461 -16.744  -2.726  1.00  0.00           H  
ATOM    522 HG12 VAL A  36      -8.400 -17.179  -4.174  1.00  0.00           H  
ATOM    523 HG13 VAL A  36      -7.223 -15.846  -4.244  1.00  0.00           H  
ATOM    524 HG21 VAL A  36      -9.542 -16.088  -1.235  1.00  0.00           H  
ATOM    525 HG22 VAL A  36     -10.913 -15.391  -2.129  1.00  0.00           H  
ATOM    526 HG23 VAL A  36     -10.295 -17.001  -2.564  1.00  0.00           H  
ATOM    527  N   ALA A  37      -6.889 -12.596  -3.715  1.00  0.00           N  
ATOM    528  CA  ALA A  37      -6.428 -11.699  -4.761  1.00  0.00           C  
ATOM    529  C   ALA A  37      -6.789 -12.285  -6.127  1.00  0.00           C  
ATOM    530  O   ALA A  37      -6.993 -11.547  -7.089  1.00  0.00           O  
ATOM    531  CB  ALA A  37      -4.923 -11.466  -4.606  1.00  0.00           C  
ATOM    532  H   ALA A  37      -6.199 -12.844  -3.036  1.00  0.00           H  
ATOM    533  HA  ALA A  37      -6.944 -10.747  -4.634  1.00  0.00           H  
ATOM    534  HB1 ALA A  37      -4.379 -12.282  -5.082  1.00  0.00           H  
ATOM    535  HB2 ALA A  37      -4.650 -10.523  -5.081  1.00  0.00           H  
ATOM    536  HB3 ALA A  37      -4.668 -11.428  -3.547  1.00  0.00           H  
ATOM    537  N   SER A  38      -6.860 -13.607  -6.168  1.00  0.00           N  
ATOM    538  CA  SER A  38      -7.152 -14.303  -7.410  1.00  0.00           C  
ATOM    539  C   SER A  38      -8.629 -14.131  -7.771  1.00  0.00           C  
ATOM    540  O   SER A  38      -8.984 -14.104  -8.948  1.00  0.00           O  
ATOM    541  CB  SER A  38      -6.801 -15.789  -7.304  1.00  0.00           C  
ATOM    542  OG  SER A  38      -6.972 -16.466  -8.546  1.00  0.00           O  
ATOM    543  H   SER A  38      -6.721 -14.199  -5.374  1.00  0.00           H  
ATOM    544  HA  SER A  38      -6.517 -13.832  -8.160  1.00  0.00           H  
ATOM    545  HB3 SER A  38      -7.428 -16.257  -6.546  1.00  0.00           H  
ATOM    546  HG  SER A  38      -6.310 -16.128  -9.215  1.00  0.00           H  
ATOM    547  N   LYS A  39      -9.448 -14.019  -6.736  1.00  0.00           N  
ATOM    548  CA  LYS A  39     -10.891 -14.057  -6.917  1.00  0.00           C  
ATOM    549  C   LYS A  39     -11.440 -12.629  -6.890  1.00  0.00           C  
ATOM    550  O   LYS A  39     -12.611 -12.406  -7.193  1.00  0.00           O  
ATOM    551  CB  LYS A  39     -11.535 -14.983  -5.884  1.00  0.00           C  
ATOM    552  CG  LYS A  39     -11.003 -16.411  -6.020  1.00  0.00           C  
ATOM    553  CD  LYS A  39     -11.726 -17.360  -5.062  1.00  0.00           C  
ATOM    554  CE  LYS A  39     -12.982 -17.944  -5.711  1.00  0.00           C  
ATOM    555  NZ  LYS A  39     -12.630 -19.086  -6.584  1.00  0.00           N  
ATOM    556  H   LYS A  39      -9.144 -13.905  -5.791  1.00  0.00           H  
ATOM    557  HA  LYS A  39     -11.086 -14.485  -7.899  1.00  0.00           H  
ATOM    558  HB3 LYS A  39     -12.617 -14.981  -6.014  1.00  0.00           H  
ATOM    559  HG3 LYS A  39      -9.932 -16.425  -5.812  1.00  0.00           H  
ATOM    560  HD3 LYS A  39     -11.997 -16.825  -4.151  1.00  0.00           H  
ATOM    561  HE3 LYS A  39     -13.487 -17.174  -6.295  1.00  0.00           H  
ATOM    562  HZ1 LYS A  39     -12.011 -18.776  -7.306  1.00  0.00           H  
ATOM    563  HZ2 LYS A  39     -12.180 -19.794  -6.041  1.00  0.00           H  
ATOM    564  HZ3 LYS A  39     -13.461 -19.459  -6.996  1.00  0.00           H  
ATOM    565  N   GLY A  40     -10.569 -11.700  -6.526  1.00  0.00           N  
ATOM    566  CA  GLY A  40     -10.813 -10.295  -6.803  1.00  0.00           C  
ATOM    567  C   GLY A  40     -11.704  -9.670  -5.729  1.00  0.00           C  
ATOM    568  O   GLY A  40     -12.156  -8.536  -5.874  1.00  0.00           O  
ATOM    569  H   GLY A  40      -9.711 -11.894  -6.050  1.00  0.00           H  
ATOM    570  HA2 GLY A  40      -9.864  -9.760  -6.851  1.00  0.00           H  
ATOM    571  HA3 GLY A  40     -11.287 -10.190  -7.780  1.00  0.00           H  
ATOM    572  N   ASN A  41     -11.932 -10.439  -4.673  1.00  0.00           N  
ATOM    573  CA  ASN A  41     -13.135 -10.277  -3.876  1.00  0.00           C  
ATOM    574  C   ASN A  41     -12.793  -9.515  -2.593  1.00  0.00           C  
ATOM    575  O   ASN A  41     -13.317  -9.824  -1.525  1.00  0.00           O  
ATOM    576  CB  ASN A  41     -13.718 -11.635  -3.477  1.00  0.00           C  
ATOM    577  CG  ASN A  41     -12.714 -12.442  -2.652  1.00  0.00           C  
ATOM    578  OD1 ASN A  41     -11.557 -12.593  -3.010  1.00  0.00           O  
ATOM    579  ND2 ASN A  41     -13.218 -12.950  -1.532  1.00  0.00           N  
ATOM    580  H   ASN A  41     -11.312 -11.159  -4.362  1.00  0.00           H  
ATOM    581  HA  ASN A  41     -13.830  -9.731  -4.513  1.00  0.00           H  
ATOM    582  HB3 ASN A  41     -13.992 -12.193  -4.372  1.00  0.00           H  
ATOM    583 HD21 ASN A  41     -14.208 -12.974  -1.395  1.00  0.00           H  
ATOM    584 HD22 ASN A  41     -12.607 -13.310  -0.827  1.00  0.00           H  
ATOM    585  N   LEU A  42     -11.916  -8.532  -2.743  1.00  0.00           N  
ATOM    586  CA  LEU A  42     -11.476  -7.743  -1.605  1.00  0.00           C  
ATOM    587  C   LEU A  42     -12.660  -6.947  -1.053  1.00  0.00           C  
ATOM    588  O   LEU A  42     -12.819  -6.826   0.161  1.00  0.00           O  
ATOM    589  CB  LEU A  42     -10.275  -6.876  -1.988  1.00  0.00           C  
ATOM    590  CG  LEU A  42      -9.696  -6.003  -0.873  1.00  0.00           C  
ATOM    591  CD1 LEU A  42      -9.063  -6.862   0.223  1.00  0.00           C  
ATOM    592  CD2 LEU A  42      -8.711  -4.976  -1.436  1.00  0.00           C  
ATOM    593  H   LEU A  42     -11.510  -8.275  -3.619  1.00  0.00           H  
ATOM    594  HA  LEU A  42     -11.138  -8.439  -0.836  1.00  0.00           H  
ATOM    595  HB3 LEU A  42     -10.569  -6.227  -2.814  1.00  0.00           H  
ATOM    596  HG  LEU A  42     -10.514  -5.447  -0.414  1.00  0.00           H  
ATOM    597 HD11 LEU A  42      -9.837  -7.452   0.715  1.00  0.00           H  
ATOM    598 HD12 LEU A  42      -8.325  -7.530  -0.219  1.00  0.00           H  
ATOM    599 HD13 LEU A  42      -8.578  -6.217   0.956  1.00  0.00           H  
ATOM    600 HD21 LEU A  42      -7.746  -5.454  -1.606  1.00  0.00           H  
ATOM    601 HD22 LEU A  42      -9.094  -4.585  -2.378  1.00  0.00           H  
ATOM    602 HD23 LEU A  42      -8.592  -4.159  -0.725  1.00  0.00           H  
ATOM    603  N   ALA A  43     -13.460  -6.425  -1.971  1.00  0.00           N  
ATOM    604  CA  ALA A  43     -14.541  -5.527  -1.599  1.00  0.00           C  
ATOM    605  C   ALA A  43     -15.687  -6.340  -0.995  1.00  0.00           C  
ATOM    606  O   ALA A  43     -16.645  -5.774  -0.470  1.00  0.00           O  
ATOM    607  CB  ALA A  43     -14.978  -4.721  -2.823  1.00  0.00           C  
ATOM    608  H   ALA A  43     -13.380  -6.605  -2.951  1.00  0.00           H  
ATOM    609  HA  ALA A  43     -14.156  -4.840  -0.845  1.00  0.00           H  
ATOM    610  HB1 ALA A  43     -15.834  -4.097  -2.560  1.00  0.00           H  
ATOM    611  HB2 ALA A  43     -14.156  -4.088  -3.155  1.00  0.00           H  
ATOM    612  HB3 ALA A  43     -15.259  -5.402  -3.626  1.00  0.00           H  
ATOM    613  N   ASP A  44     -15.553  -7.654  -1.089  1.00  0.00           N  
ATOM    614  CA  ASP A  44     -16.618  -8.548  -0.669  1.00  0.00           C  
ATOM    615  C   ASP A  44     -16.331  -9.045   0.749  1.00  0.00           C  
ATOM    616  O   ASP A  44     -17.252  -9.249   1.539  1.00  0.00           O  
ATOM    617  CB  ASP A  44     -16.710  -9.768  -1.587  1.00  0.00           C  
ATOM    618  CG  ASP A  44     -17.471 -10.960  -1.006  1.00  0.00           C  
ATOM    619  OD1 ASP A  44     -18.713 -10.850  -0.913  1.00  0.00           O  
ATOM    620  OD2 ASP A  44     -16.794 -11.955  -0.666  1.00  0.00           O  
ATOM    621  H   ASP A  44     -14.735  -8.109  -1.445  1.00  0.00           H  
ATOM    622  HA  ASP A  44     -17.529  -7.954  -0.725  1.00  0.00           H  
ATOM    623  HB3 ASP A  44     -15.699 -10.090  -1.841  1.00  0.00           H  
ATOM    624  N   VAL A  45     -15.049  -9.226   1.030  1.00  0.00           N  
ATOM    625  CA  VAL A  45     -14.630  -9.720   2.331  1.00  0.00           C  
ATOM    626  C   VAL A  45     -14.422  -8.538   3.279  1.00  0.00           C  
ATOM    627  O   VAL A  45     -14.382  -8.712   4.496  1.00  0.00           O  
ATOM    628  CB  VAL A  45     -13.383 -10.595   2.182  1.00  0.00           C  
ATOM    629  CG1 VAL A  45     -13.708 -11.893   1.442  1.00  0.00           C  
ATOM    630  CG2 VAL A  45     -12.259  -9.830   1.480  1.00  0.00           C  
ATOM    631  H   VAL A  45     -14.304  -9.041   0.389  1.00  0.00           H  
ATOM    632  HA  VAL A  45     -15.434 -10.344   2.721  1.00  0.00           H  
ATOM    633  HB  VAL A  45     -13.036 -10.856   3.182  1.00  0.00           H  
ATOM    634 HG11 VAL A  45     -14.126 -11.658   0.462  1.00  0.00           H  
ATOM    635 HG12 VAL A  45     -12.798 -12.479   1.318  1.00  0.00           H  
ATOM    636 HG13 VAL A  45     -14.434 -12.467   2.018  1.00  0.00           H  
ATOM    637 HG21 VAL A  45     -12.583  -8.808   1.283  1.00  0.00           H  
ATOM    638 HG22 VAL A  45     -11.376  -9.814   2.120  1.00  0.00           H  
ATOM    639 HG23 VAL A  45     -12.017 -10.323   0.539  1.00  0.00           H  
ATOM    640  N   ALA A  46     -14.294  -7.360   2.685  1.00  0.00           N  
ATOM    641  CA  ALA A  46     -13.932  -6.175   3.443  1.00  0.00           C  
ATOM    642  C   ALA A  46     -14.441  -4.931   2.712  1.00  0.00           C  
ATOM    643  O   ALA A  46     -13.658  -4.193   2.116  1.00  0.00           O  
ATOM    644  CB  ALA A  46     -12.417  -6.147   3.655  1.00  0.00           C  
ATOM    645  H   ALA A  46     -14.433  -7.209   1.706  1.00  0.00           H  
ATOM    646  HA  ALA A  46     -14.421  -6.240   4.415  1.00  0.00           H  
ATOM    647  HB1 ALA A  46     -12.110  -7.038   4.202  1.00  0.00           H  
ATOM    648  HB2 ALA A  46     -11.915  -6.124   2.688  1.00  0.00           H  
ATOM    649  HB3 ALA A  46     -12.146  -5.259   4.226  1.00  0.00           H  
ATOM    650  N   PRO A  47     -15.785  -4.732   2.781  1.00  0.00           N  
ATOM    651  CA  PRO A  47     -16.441  -3.749   1.937  1.00  0.00           C  
ATOM    652  C   PRO A  47     -16.170  -2.329   2.438  1.00  0.00           C  
ATOM    653  O   PRO A  47     -16.575  -1.969   3.542  1.00  0.00           O  
ATOM    654  CB  PRO A  47     -17.915  -4.121   1.973  1.00  0.00           C  
ATOM    655  CG  PRO A  47     -18.091  -5.005   3.195  1.00  0.00           C  
ATOM    656  CD  PRO A  47     -16.711  -5.437   3.663  1.00  0.00           C  
ATOM    657  HA  PRO A  47     -16.071  -3.787   1.009  1.00  0.00           H  
ATOM    658  HB3 PRO A  47     -18.206  -4.646   1.063  1.00  0.00           H  
ATOM    659  HG3 PRO A  47     -18.702  -5.876   2.951  1.00  0.00           H  
ATOM    660  HD3 PRO A  47     -16.587  -6.517   3.587  1.00  0.00           H  
ATOM    661  N   GLY A  48     -15.488  -1.561   1.601  1.00  0.00           N  
ATOM    662  CA  GLY A  48     -15.250  -0.158   1.897  1.00  0.00           C  
ATOM    663  C   GLY A  48     -13.800   0.074   2.327  1.00  0.00           C  
ATOM    664  O   GLY A  48     -13.315   1.204   2.305  1.00  0.00           O  
ATOM    665  H   GLY A  48     -15.101  -1.881   0.736  1.00  0.00           H  
ATOM    666  HA2 GLY A  48     -15.473   0.446   1.018  1.00  0.00           H  
ATOM    667  HA3 GLY A  48     -15.924   0.169   2.689  1.00  0.00           H  
ATOM    668  N   LYS A  49     -13.148  -1.015   2.709  1.00  0.00           N  
ATOM    669  CA  LYS A  49     -11.783  -0.936   3.201  1.00  0.00           C  
ATOM    670  C   LYS A  49     -10.814  -1.241   2.056  1.00  0.00           C  
ATOM    671  O   LYS A  49     -11.221  -1.747   1.012  1.00  0.00           O  
ATOM    672  CB  LYS A  49     -11.600  -1.844   4.419  1.00  0.00           C  
ATOM    673  CG  LYS A  49     -12.383  -1.311   5.622  1.00  0.00           C  
ATOM    674  CD  LYS A  49     -12.276  -2.266   6.812  1.00  0.00           C  
ATOM    675  CE  LYS A  49     -12.943  -1.672   8.054  1.00  0.00           C  
ATOM    676  NZ  LYS A  49     -12.781  -2.578   9.213  1.00  0.00           N  
ATOM    677  H   LYS A  49     -13.537  -1.936   2.684  1.00  0.00           H  
ATOM    678  HA  LYS A  49     -11.615   0.088   3.533  1.00  0.00           H  
ATOM    679  HB3 LYS A  49     -10.542  -1.911   4.671  1.00  0.00           H  
ATOM    680  HG3 LYS A  49     -13.430  -1.180   5.350  1.00  0.00           H  
ATOM    681  HD3 LYS A  49     -11.226  -2.474   7.023  1.00  0.00           H  
ATOM    682  HE3 LYS A  49     -14.004  -1.507   7.860  1.00  0.00           H  
ATOM    683  HZ1 LYS A  49     -11.807  -2.704   9.404  1.00  0.00           H  
ATOM    684  HZ2 LYS A  49     -13.228  -2.179  10.013  1.00  0.00           H  
ATOM    685  HZ3 LYS A  49     -13.196  -3.463   9.006  1.00  0.00           H  
ATOM    686  N   SER A  50      -9.551  -0.917   2.291  1.00  0.00           N  
ATOM    687  CA  SER A  50      -8.542  -1.041   1.254  1.00  0.00           C  
ATOM    688  C   SER A  50      -7.400  -1.938   1.740  1.00  0.00           C  
ATOM    689  O   SER A  50      -7.450  -2.466   2.849  1.00  0.00           O  
ATOM    690  CB  SER A  50      -8.001   0.330   0.845  1.00  0.00           C  
ATOM    691  OG  SER A  50      -9.045   1.279   0.652  1.00  0.00           O  
ATOM    692  H   SER A  50      -9.215  -0.577   3.170  1.00  0.00           H  
ATOM    693  HA  SER A  50      -9.053  -1.498   0.407  1.00  0.00           H  
ATOM    694  HB3 SER A  50      -7.425   0.233  -0.075  1.00  0.00           H  
ATOM    695  HG  SER A  50      -9.549   1.413   1.506  1.00  0.00           H  
ATOM    696  N   ILE A  51      -6.400  -2.083   0.883  1.00  0.00           N  
ATOM    697  CA  ILE A  51      -5.101  -2.562   1.325  1.00  0.00           C  
ATOM    698  C   ILE A  51      -4.198  -1.366   1.630  1.00  0.00           C  
ATOM    699  O   ILE A  51      -4.313  -0.318   0.995  1.00  0.00           O  
ATOM    700  CB  ILE A  51      -4.511  -3.533   0.300  1.00  0.00           C  
ATOM    701  CG1 ILE A  51      -5.495  -4.661  -0.016  1.00  0.00           C  
ATOM    702  CG2 ILE A  51      -3.156  -4.068   0.768  1.00  0.00           C  
ATOM    703  CD1 ILE A  51      -5.292  -5.847   0.929  1.00  0.00           C  
ATOM    704  H   ILE A  51      -6.465  -1.879  -0.094  1.00  0.00           H  
ATOM    705  HA  ILE A  51      -5.256  -3.122   2.247  1.00  0.00           H  
ATOM    706  HB  ILE A  51      -4.338  -2.987  -0.627  1.00  0.00           H  
ATOM    707 HG13 ILE A  51      -5.360  -4.987  -1.048  1.00  0.00           H  
ATOM    708 HG21 ILE A  51      -2.419  -3.265   0.740  1.00  0.00           H  
ATOM    709 HG22 ILE A  51      -3.246  -4.443   1.787  1.00  0.00           H  
ATOM    710 HG23 ILE A  51      -2.838  -4.877   0.110  1.00  0.00           H  
ATOM    711 HD11 ILE A  51      -6.125  -6.540   0.826  1.00  0.00           H  
ATOM    712 HD12 ILE A  51      -4.361  -6.357   0.678  1.00  0.00           H  
ATOM    713 HD13 ILE A  51      -5.243  -5.487   1.957  1.00  0.00           H  
ATOM    714  N   GLY A  52      -3.318  -1.561   2.602  1.00  0.00           N  
ATOM    715  CA  GLY A  52      -2.349  -0.537   2.950  1.00  0.00           C  
ATOM    716  C   GLY A  52      -1.554  -0.936   4.195  1.00  0.00           C  
ATOM    717  O   GLY A  52      -2.058  -1.659   5.054  1.00  0.00           O  
ATOM    718  H   GLY A  52      -3.263  -2.399   3.145  1.00  0.00           H  
ATOM    719  HA2 GLY A  52      -1.667  -0.377   2.115  1.00  0.00           H  
ATOM    720  HA3 GLY A  52      -2.860   0.409   3.129  1.00  0.00           H  
ATOM    721  N   GLY A  53      -0.323  -0.448   4.254  1.00  0.00           N  
ATOM    722  CA  GLY A  53       0.545  -0.740   5.382  1.00  0.00           C  
ATOM    723  C   GLY A  53       1.501  -1.888   5.056  1.00  0.00           C  
ATOM    724  O   GLY A  53       2.466  -2.123   5.782  1.00  0.00           O  
ATOM    725  H   GLY A  53       0.081   0.135   3.549  1.00  0.00           H  
ATOM    726  HA2 GLY A  53       1.116   0.150   5.645  1.00  0.00           H  
ATOM    727  HA3 GLY A  53      -0.058  -1.000   6.252  1.00  0.00           H  
ATOM    728  N   ASP A  54       1.200  -2.574   3.963  1.00  0.00           N  
ATOM    729  CA  ASP A  54       2.016  -3.699   3.537  1.00  0.00           C  
ATOM    730  C   ASP A  54       3.451  -3.224   3.306  1.00  0.00           C  
ATOM    731  O   ASP A  54       3.729  -2.027   3.363  1.00  0.00           O  
ATOM    732  CB  ASP A  54       1.496  -4.290   2.224  1.00  0.00           C  
ATOM    733  CG  ASP A  54       0.316  -5.252   2.371  1.00  0.00           C  
ATOM    734  OD1 ASP A  54       0.586  -6.452   2.595  1.00  0.00           O  
ATOM    735  OD2 ASP A  54      -0.831  -4.767   2.256  1.00  0.00           O  
ATOM    736  H   ASP A  54       0.416  -2.373   3.374  1.00  0.00           H  
ATOM    737  HA  ASP A  54       1.943  -4.428   4.344  1.00  0.00           H  
ATOM    738  HB3 ASP A  54       2.314  -4.815   1.731  1.00  0.00           H  
ATOM    739  N   ILE A  55       4.325  -4.186   3.050  1.00  0.00           N  
ATOM    740  CA  ILE A  55       5.676  -3.874   2.615  1.00  0.00           C  
ATOM    741  C   ILE A  55       5.707  -3.773   1.088  1.00  0.00           C  
ATOM    742  O   ILE A  55       4.940  -4.448   0.403  1.00  0.00           O  
ATOM    743  CB  ILE A  55       6.670  -4.888   3.184  1.00  0.00           C  
ATOM    744  CG1 ILE A  55       6.536  -4.993   4.705  1.00  0.00           C  
ATOM    745  CG2 ILE A  55       8.100  -4.553   2.756  1.00  0.00           C  
ATOM    746  CD1 ILE A  55       6.342  -3.612   5.334  1.00  0.00           C  
ATOM    747  H   ILE A  55       4.124  -5.162   3.134  1.00  0.00           H  
ATOM    748  HA  ILE A  55       5.936  -2.900   3.030  1.00  0.00           H  
ATOM    749  HB  ILE A  55       6.432  -5.868   2.772  1.00  0.00           H  
ATOM    750 HG13 ILE A  55       7.426  -5.464   5.120  1.00  0.00           H  
ATOM    751 HG21 ILE A  55       8.801  -5.174   3.315  1.00  0.00           H  
ATOM    752 HG22 ILE A  55       8.215  -4.745   1.690  1.00  0.00           H  
ATOM    753 HG23 ILE A  55       8.304  -3.502   2.961  1.00  0.00           H  
ATOM    754 HD11 ILE A  55       6.517  -3.675   6.408  1.00  0.00           H  
ATOM    755 HD12 ILE A  55       7.048  -2.908   4.892  1.00  0.00           H  
ATOM    756 HD13 ILE A  55       5.324  -3.269   5.151  1.00  0.00           H  
ATOM    757  N   PHE A  56       6.600  -2.926   0.600  1.00  0.00           N  
ATOM    758  CA  PHE A  56       6.857  -2.849  -0.828  1.00  0.00           C  
ATOM    759  C   PHE A  56       8.149  -3.585  -1.193  1.00  0.00           C  
ATOM    760  O   PHE A  56       8.215  -4.258  -2.219  1.00  0.00           O  
ATOM    761  CB  PHE A  56       7.012  -1.368  -1.176  1.00  0.00           C  
ATOM    762  CG  PHE A  56       7.806  -1.110  -2.459  1.00  0.00           C  
ATOM    763  CD1 PHE A  56       7.326  -1.546  -3.654  1.00  0.00           C  
ATOM    764  CD2 PHE A  56       8.990  -0.444  -2.403  1.00  0.00           C  
ATOM    765  CE1 PHE A  56       8.062  -1.306  -4.845  1.00  0.00           C  
ATOM    766  CE2 PHE A  56       9.727  -0.205  -3.592  1.00  0.00           C  
ATOM    767  CZ  PHE A  56       9.248  -0.641  -4.788  1.00  0.00           C  
ATOM    768  H   PHE A  56       7.142  -2.300   1.161  1.00  0.00           H  
ATOM    769  HA  PHE A  56       6.016  -3.324  -1.334  1.00  0.00           H  
ATOM    770  HB3 PHE A  56       7.505  -0.860  -0.347  1.00  0.00           H  
ATOM    771  HD1 PHE A  56       6.376  -2.079  -3.700  1.00  0.00           H  
ATOM    772  HD2 PHE A  56       9.374  -0.096  -1.443  1.00  0.00           H  
ATOM    773  HE1 PHE A  56       7.679  -1.654  -5.803  1.00  0.00           H  
ATOM    774  HE2 PHE A  56      10.677   0.328  -3.548  1.00  0.00           H  
ATOM    775  HZ  PHE A  56       9.814  -0.456  -5.702  1.00  0.00           H  
ATOM    776  N   SER A  57       9.144  -3.429  -0.331  1.00  0.00           N  
ATOM    777  CA  SER A  57      10.432  -4.064  -0.552  1.00  0.00           C  
ATOM    778  C   SER A  57      11.121  -3.439  -1.766  1.00  0.00           C  
ATOM    779  O   SER A  57      10.800  -3.768  -2.906  1.00  0.00           O  
ATOM    780  CB  SER A  57      10.274  -5.573  -0.751  1.00  0.00           C  
ATOM    781  OG  SER A  57      11.501  -6.269  -0.544  1.00  0.00           O  
ATOM    782  H   SER A  57       9.080  -2.883   0.504  1.00  0.00           H  
ATOM    783  HA  SER A  57      11.006  -3.875   0.354  1.00  0.00           H  
ATOM    784  HB3 SER A  57       9.911  -5.771  -1.759  1.00  0.00           H  
ATOM    785  HG  SER A  57      11.365  -7.249  -0.687  1.00  0.00           H  
ATOM    786  N   ASN A  58      12.059  -2.546  -1.478  1.00  0.00           N  
ATOM    787  CA  ASN A  58      12.886  -1.968  -2.523  1.00  0.00           C  
ATOM    788  C   ASN A  58      13.849  -3.034  -3.053  1.00  0.00           C  
ATOM    789  O   ASN A  58      14.997  -3.109  -2.620  1.00  0.00           O  
ATOM    790  CB  ASN A  58      13.721  -0.804  -1.984  1.00  0.00           C  
ATOM    791  CG  ASN A  58      14.539  -0.153  -3.100  1.00  0.00           C  
ATOM    792  OD1 ASN A  58      15.658  -0.543  -3.394  1.00  0.00           O  
ATOM    793  ND2 ASN A  58      13.922   0.858  -3.705  1.00  0.00           N  
ATOM    794  H   ASN A  58      12.255  -2.219  -0.554  1.00  0.00           H  
ATOM    795  HA  ASN A  58      12.187  -1.621  -3.284  1.00  0.00           H  
ATOM    796  HB3 ASN A  58      14.388  -1.163  -1.201  1.00  0.00           H  
ATOM    797 HD21 ASN A  58      12.960   1.048  -3.506  1.00  0.00           H  
ATOM    798 HD22 ASN A  58      14.419   1.429  -4.358  1.00  0.00           H  
ATOM    799  N   ARG A  59      13.344  -3.830  -3.984  1.00  0.00           N  
ATOM    800  CA  ARG A  59      14.183  -4.783  -4.689  1.00  0.00           C  
ATOM    801  C   ARG A  59      14.696  -4.174  -5.996  1.00  0.00           C  
ATOM    802  O   ARG A  59      15.737  -4.581  -6.508  1.00  0.00           O  
ATOM    803  CB  ARG A  59      13.416  -6.069  -5.002  1.00  0.00           C  
ATOM    804  CG  ARG A  59      12.852  -6.694  -3.724  1.00  0.00           C  
ATOM    805  CD  ARG A  59      13.977  -7.160  -2.798  1.00  0.00           C  
ATOM    806  NE  ARG A  59      14.331  -6.081  -1.848  1.00  0.00           N  
ATOM    807  CZ  ARG A  59      15.475  -6.038  -1.154  1.00  0.00           C  
ATOM    808  NH1 ARG A  59      16.262  -7.121  -1.090  1.00  0.00           N  
ATOM    809  NH2 ARG A  59      15.833  -4.911  -0.522  1.00  0.00           N  
ATOM    810  H   ARG A  59      12.381  -3.832  -4.257  1.00  0.00           H  
ATOM    811  HA  ARG A  59      15.006  -4.990  -4.005  1.00  0.00           H  
ATOM    812  HB3 ARG A  59      14.076  -6.780  -5.497  1.00  0.00           H  
ATOM    813  HG3 ARG A  59      12.212  -7.539  -3.980  1.00  0.00           H  
ATOM    814  HD3 ARG A  59      14.851  -7.439  -3.387  1.00  0.00           H  
ATOM    815  HE  ARG A  59      13.674  -5.338  -1.718  1.00  0.00           H  
ATOM    816 HH11 ARG A  59      15.973  -7.975  -1.522  1.00  0.00           H  
ATOM    817 HH12 ARG A  59      17.139  -7.074  -0.611  1.00  0.00           H  
ATOM    818 HH21 ARG A  59      15.267  -4.092  -0.602  1.00  0.00           H  
ATOM    819 HH22 ARG A  59      16.667  -4.892   0.031  1.00  0.00           H  
ATOM    820  N   GLU A  60      13.940  -3.207  -6.498  1.00  0.00           N  
ATOM    821  CA  GLU A  60      14.149  -2.720  -7.851  1.00  0.00           C  
ATOM    822  C   GLU A  60      15.182  -1.592  -7.855  1.00  0.00           C  
ATOM    823  O   GLU A  60      15.884  -1.392  -8.845  1.00  0.00           O  
ATOM    824  CB  GLU A  60      12.832  -2.259  -8.476  1.00  0.00           C  
ATOM    825  CG  GLU A  60      11.759  -3.344  -8.357  1.00  0.00           C  
ATOM    826  CD  GLU A  60      10.822  -3.063  -7.181  1.00  0.00           C  
ATOM    827  OE1 GLU A  60      11.280  -3.250  -6.033  1.00  0.00           O  
ATOM    828  OE2 GLU A  60       9.670  -2.666  -7.456  1.00  0.00           O  
ATOM    829  H   GLU A  60      13.199  -2.760  -5.997  1.00  0.00           H  
ATOM    830  HA  GLU A  60      14.531  -3.574  -8.410  1.00  0.00           H  
ATOM    831  HB3 GLU A  60      12.990  -2.012  -9.525  1.00  0.00           H  
ATOM    832  HG3 GLU A  60      12.233  -4.316  -8.225  1.00  0.00           H  
ATOM    833  N   GLY A  61      15.244  -0.884  -6.736  1.00  0.00           N  
ATOM    834  CA  GLY A  61      16.099   0.286  -6.637  1.00  0.00           C  
ATOM    835  C   GLY A  61      15.471   1.488  -7.343  1.00  0.00           C  
ATOM    836  O   GLY A  61      16.179   2.376  -7.815  1.00  0.00           O  
ATOM    837  H   GLY A  61      14.723  -1.098  -5.911  1.00  0.00           H  
ATOM    838  HA2 GLY A  61      16.273   0.526  -5.588  1.00  0.00           H  
ATOM    839  HA3 GLY A  61      17.073   0.068  -7.079  1.00  0.00           H  
ATOM    840  N   LYS A  62      14.146   1.476  -7.395  1.00  0.00           N  
ATOM    841  CA  LYS A  62      13.413   2.556  -8.035  1.00  0.00           C  
ATOM    842  C   LYS A  62      13.227   3.701  -7.037  1.00  0.00           C  
ATOM    843  O   LYS A  62      13.350   4.870  -7.399  1.00  0.00           O  
ATOM    844  CB  LYS A  62      12.101   2.036  -8.626  1.00  0.00           C  
ATOM    845  CG  LYS A  62      12.365   1.096  -9.804  1.00  0.00           C  
ATOM    846  CD  LYS A  62      11.907   1.726 -11.121  1.00  0.00           C  
ATOM    847  CE  LYS A  62      12.799   2.910 -11.502  1.00  0.00           C  
ATOM    848  NZ  LYS A  62      12.447   3.411 -12.850  1.00  0.00           N  
ATOM    849  H   LYS A  62      13.578   0.750  -7.010  1.00  0.00           H  
ATOM    850  HA  LYS A  62      14.020   2.916  -8.865  1.00  0.00           H  
ATOM    851  HB3 LYS A  62      11.488   2.875  -8.956  1.00  0.00           H  
ATOM    852  HG3 LYS A  62      11.841   0.153  -9.646  1.00  0.00           H  
ATOM    853  HD3 LYS A  62      10.874   2.060 -11.028  1.00  0.00           H  
ATOM    854  HE3 LYS A  62      13.845   2.605 -11.482  1.00  0.00           H  
ATOM    855  HZ1 LYS A  62      11.467   3.604 -12.888  1.00  0.00           H  
ATOM    856  HZ2 LYS A  62      12.961   4.248 -13.037  1.00  0.00           H  
ATOM    857  HZ3 LYS A  62      12.677   2.718 -13.533  1.00  0.00           H  
ATOM    858  N   LEU A  63      12.933   3.325  -5.802  1.00  0.00           N  
ATOM    859  CA  LEU A  63      12.982   4.272  -4.700  1.00  0.00           C  
ATOM    860  C   LEU A  63      14.383   4.261  -4.085  1.00  0.00           C  
ATOM    861  O   LEU A  63      15.148   3.321  -4.292  1.00  0.00           O  
ATOM    862  CB  LEU A  63      11.867   3.981  -3.694  1.00  0.00           C  
ATOM    863  CG  LEU A  63      10.436   4.116  -4.220  1.00  0.00           C  
ATOM    864  CD1 LEU A  63       9.427   3.554  -3.218  1.00  0.00           C  
ATOM    865  CD2 LEU A  63      10.125   5.568  -4.593  1.00  0.00           C  
ATOM    866  H   LEU A  63      12.668   2.395  -5.548  1.00  0.00           H  
ATOM    867  HA  LEU A  63      12.793   5.262  -5.113  1.00  0.00           H  
ATOM    868  HB3 LEU A  63      11.985   4.654  -2.845  1.00  0.00           H  
ATOM    869  HG  LEU A  63      10.350   3.524  -5.132  1.00  0.00           H  
ATOM    870 HD11 LEU A  63       9.181   2.527  -3.488  1.00  0.00           H  
ATOM    871 HD12 LEU A  63       9.860   3.572  -2.217  1.00  0.00           H  
ATOM    872 HD13 LEU A  63       8.522   4.161  -3.233  1.00  0.00           H  
ATOM    873 HD21 LEU A  63       9.061   5.668  -4.807  1.00  0.00           H  
ATOM    874 HD22 LEU A  63      10.392   6.221  -3.764  1.00  0.00           H  
ATOM    875 HD23 LEU A  63      10.701   5.847  -5.476  1.00  0.00           H  
ATOM    876  N   PRO A  64      14.684   5.345  -3.321  1.00  0.00           N  
ATOM    877  CA  PRO A  64      15.960   5.447  -2.636  1.00  0.00           C  
ATOM    878  C   PRO A  64      16.001   4.529  -1.411  1.00  0.00           C  
ATOM    879  O   PRO A  64      15.023   3.846  -1.111  1.00  0.00           O  
ATOM    880  CB  PRO A  64      16.101   6.917  -2.281  1.00  0.00           C  
ATOM    881  CG  PRO A  64      14.701   7.502  -2.364  1.00  0.00           C  
ATOM    882  CD  PRO A  64      13.820   6.499  -3.090  1.00  0.00           C  
ATOM    883  HA  PRO A  64      16.701   5.137  -3.232  1.00  0.00           H  
ATOM    884  HB3 PRO A  64      16.777   7.423  -2.971  1.00  0.00           H  
ATOM    885  HG3 PRO A  64      14.715   8.453  -2.896  1.00  0.00           H  
ATOM    886  HD3 PRO A  64      13.445   6.907  -4.030  1.00  0.00           H  
ATOM    887  N   GLY A  65      17.140   4.544  -0.737  1.00  0.00           N  
ATOM    888  CA  GLY A  65      17.224   3.992   0.605  1.00  0.00           C  
ATOM    889  C   GLY A  65      18.507   3.176   0.782  1.00  0.00           C  
ATOM    890  O   GLY A  65      19.219   2.914  -0.186  1.00  0.00           O  
ATOM    891  H   GLY A  65      17.995   4.924  -1.092  1.00  0.00           H  
ATOM    892  HA2 GLY A  65      17.198   4.798   1.336  1.00  0.00           H  
ATOM    893  HA3 GLY A  65      16.358   3.359   0.796  1.00  0.00           H  
ATOM    894  N   LYS A  66      18.761   2.797   2.026  1.00  0.00           N  
ATOM    895  CA  LYS A  66      19.890   1.935   2.329  1.00  0.00           C  
ATOM    896  C   LYS A  66      19.405   0.732   3.142  1.00  0.00           C  
ATOM    897  O   LYS A  66      18.260   0.705   3.593  1.00  0.00           O  
ATOM    898  CB  LYS A  66      21.004   2.730   3.014  1.00  0.00           C  
ATOM    899  CG  LYS A  66      21.751   3.607   2.007  1.00  0.00           C  
ATOM    900  CD  LYS A  66      21.235   5.047   2.045  1.00  0.00           C  
ATOM    901  CE  LYS A  66      21.895   5.895   0.956  1.00  0.00           C  
ATOM    902  NZ  LYS A  66      21.402   7.289   1.014  1.00  0.00           N  
ATOM    903  H   LYS A  66      18.213   3.069   2.817  1.00  0.00           H  
ATOM    904  HA  LYS A  66      20.290   1.572   1.382  1.00  0.00           H  
ATOM    905  HB3 LYS A  66      21.702   2.045   3.494  1.00  0.00           H  
ATOM    906  HG3 LYS A  66      21.627   3.199   1.003  1.00  0.00           H  
ATOM    907  HD3 LYS A  66      21.437   5.483   3.023  1.00  0.00           H  
ATOM    908  HE3 LYS A  66      21.681   5.469  -0.024  1.00  0.00           H  
ATOM    909  HZ1 LYS A  66      21.618   7.682   1.908  1.00  0.00           H  
ATOM    910  HZ2 LYS A  66      21.842   7.829   0.298  1.00  0.00           H  
ATOM    911  HZ3 LYS A  66      20.411   7.298   0.877  1.00  0.00           H  
ATOM    912  N   SER A  67      20.299  -0.232   3.303  1.00  0.00           N  
ATOM    913  CA  SER A  67      20.010  -1.387   4.136  1.00  0.00           C  
ATOM    914  C   SER A  67      19.737  -0.941   5.574  1.00  0.00           C  
ATOM    915  O   SER A  67      20.666  -0.645   6.323  1.00  0.00           O  
ATOM    916  CB  SER A  67      21.164  -2.393   4.102  1.00  0.00           C  
ATOM    917  OG  SER A  67      21.440  -2.843   2.779  1.00  0.00           O  
ATOM    918  H   SER A  67      21.203  -0.233   2.878  1.00  0.00           H  
ATOM    919  HA  SER A  67      19.120  -1.842   3.701  1.00  0.00           H  
ATOM    920  HB3 SER A  67      20.918  -3.247   4.733  1.00  0.00           H  
ATOM    921  HG  SER A  67      20.677  -3.391   2.438  1.00  0.00           H  
ATOM    922  N   GLY A  68      18.458  -0.908   5.916  1.00  0.00           N  
ATOM    923  CA  GLY A  68      18.041  -0.377   7.203  1.00  0.00           C  
ATOM    924  C   GLY A  68      16.709   0.366   7.085  1.00  0.00           C  
ATOM    925  O   GLY A  68      15.803   0.155   7.889  1.00  0.00           O  
ATOM    926  H   GLY A  68      17.713  -1.234   5.332  1.00  0.00           H  
ATOM    927  HA2 GLY A  68      17.945  -1.192   7.922  1.00  0.00           H  
ATOM    928  HA3 GLY A  68      18.806   0.298   7.586  1.00  0.00           H  
ATOM    929  N   ARG A  69      16.631   1.218   6.074  1.00  0.00           N  
ATOM    930  CA  ARG A  69      15.371   1.856   5.728  1.00  0.00           C  
ATOM    931  C   ARG A  69      14.431   0.847   5.066  1.00  0.00           C  
ATOM    932  O   ARG A  69      14.853   0.062   4.219  1.00  0.00           O  
ATOM    933  CB  ARG A  69      15.594   3.034   4.778  1.00  0.00           C  
ATOM    934  CG  ARG A  69      14.277   3.481   4.141  1.00  0.00           C  
ATOM    935  CD  ARG A  69      14.495   4.680   3.215  1.00  0.00           C  
ATOM    936  NE  ARG A  69      14.809   5.885   4.013  1.00  0.00           N  
ATOM    937  CZ  ARG A  69      15.991   6.517   3.987  1.00  0.00           C  
ATOM    938  NH1 ARG A  69      17.107   5.837   3.691  1.00  0.00           N  
ATOM    939  NH2 ARG A  69      16.057   7.827   4.258  1.00  0.00           N  
ATOM    940  H   ARG A  69      17.407   1.475   5.499  1.00  0.00           H  
ATOM    941  HA  ARG A  69      14.967   2.206   6.677  1.00  0.00           H  
ATOM    942  HB3 ARG A  69      16.302   2.751   3.999  1.00  0.00           H  
ATOM    943  HG3 ARG A  69      13.562   3.745   4.920  1.00  0.00           H  
ATOM    944  HD3 ARG A  69      13.601   4.853   2.615  1.00  0.00           H  
ATOM    945  HE  ARG A  69      14.095   6.252   4.610  1.00  0.00           H  
ATOM    946 HH11 ARG A  69      17.073   4.843   3.585  1.00  0.00           H  
ATOM    947 HH12 ARG A  69      17.973   6.324   3.577  1.00  0.00           H  
ATOM    948 HH21 ARG A  69      15.219   8.342   4.442  1.00  0.00           H  
ATOM    949 HH22 ARG A  69      16.942   8.291   4.274  1.00  0.00           H  
ATOM    950  N   THR A  70      13.172   0.902   5.479  1.00  0.00           N  
ATOM    951  CA  THR A  70      12.144   0.087   4.854  1.00  0.00           C  
ATOM    952  C   THR A  70      11.190   0.964   4.041  1.00  0.00           C  
ATOM    953  O   THR A  70      11.150   2.179   4.224  1.00  0.00           O  
ATOM    954  CB  THR A  70      11.446  -0.717   5.951  1.00  0.00           C  
ATOM    955  OG1 THR A  70      12.452  -0.898   6.944  1.00  0.00           O  
ATOM    956  CG2 THR A  70      11.101  -2.140   5.506  1.00  0.00           C  
ATOM    957  H   THR A  70      12.854   1.486   6.224  1.00  0.00           H  
ATOM    958  HA  THR A  70      12.626  -0.596   4.153  1.00  0.00           H  
ATOM    959  HB  THR A  70      10.559  -0.195   6.311  1.00  0.00           H  
ATOM    960  HG1 THR A  70      12.032  -1.154   7.815  1.00  0.00           H  
ATOM    961 HG21 THR A  70      10.655  -2.683   6.340  1.00  0.00           H  
ATOM    962 HG22 THR A  70      10.392  -2.100   4.678  1.00  0.00           H  
ATOM    963 HG23 THR A  70      12.008  -2.649   5.184  1.00  0.00           H  
ATOM    964  N   TRP A  71      10.445   0.313   3.160  1.00  0.00           N  
ATOM    965  CA  TRP A  71       9.395   0.994   2.419  1.00  0.00           C  
ATOM    966  C   TRP A  71       8.078   0.263   2.687  1.00  0.00           C  
ATOM    967  O   TRP A  71       8.062  -0.956   2.849  1.00  0.00           O  
ATOM    968  CB  TRP A  71       9.741   1.078   0.931  1.00  0.00           C  
ATOM    969  CG  TRP A  71      10.932   1.987   0.620  1.00  0.00           C  
ATOM    970  CD1 TRP A  71      12.224   1.647   0.515  1.00  0.00           C  
ATOM    971  CD2 TRP A  71      10.887   3.408   0.375  1.00  0.00           C  
ATOM    972  NE1 TRP A  71      13.012   2.742   0.221  1.00  0.00           N  
ATOM    973  CE2 TRP A  71      12.174   3.846   0.134  1.00  0.00           C  
ATOM    974  CE3 TRP A  71       9.796   4.295   0.358  1.00  0.00           C  
ATOM    975  CZ2 TRP A  71      12.489   5.182  -0.141  1.00  0.00           C  
ATOM    976  CZ3 TRP A  71      10.128   5.626   0.081  1.00  0.00           C  
ATOM    977  CH2 TRP A  71      11.418   6.083  -0.164  1.00  0.00           C  
ATOM    978  H   TRP A  71      10.547  -0.660   2.950  1.00  0.00           H  
ATOM    979  HA  TRP A  71       9.337   2.017   2.791  1.00  0.00           H  
ATOM    980  HB3 TRP A  71       8.869   1.438   0.386  1.00  0.00           H  
ATOM    981  HD1 TRP A  71      12.605   0.634   0.645  1.00  0.00           H  
ATOM    982  HE1 TRP A  71      14.093   2.739   0.084  1.00  0.00           H  
ATOM    983  HE3 TRP A  71       8.771   3.973   0.545  1.00  0.00           H  
ATOM    984  HZ2 TRP A  71      13.514   5.503  -0.329  1.00  0.00           H  
ATOM    985  HZ3 TRP A  71       9.319   6.356   0.056  1.00  0.00           H  
ATOM    986  HH2 TRP A  71      11.595   7.139  -0.372  1.00  0.00           H  
ATOM    987  N   ARG A  72       7.005   1.039   2.723  1.00  0.00           N  
ATOM    988  CA  ARG A  72       5.668   0.469   2.710  1.00  0.00           C  
ATOM    989  C   ARG A  72       4.871   1.014   1.524  1.00  0.00           C  
ATOM    990  O   ARG A  72       5.291   1.971   0.876  1.00  0.00           O  
ATOM    991  CB  ARG A  72       4.921   0.789   4.007  1.00  0.00           C  
ATOM    992  CG  ARG A  72       5.626   0.165   5.214  1.00  0.00           C  
ATOM    993  CD  ARG A  72       4.839   0.422   6.501  1.00  0.00           C  
ATOM    994  NE  ARG A  72       5.359  -0.433   7.591  1.00  0.00           N  
ATOM    995  CZ  ARG A  72       4.792  -0.535   8.801  1.00  0.00           C  
ATOM    996  NH1 ARG A  72       3.727   0.218   9.108  1.00  0.00           N  
ATOM    997  NH2 ARG A  72       5.291  -1.389   9.705  1.00  0.00           N  
ATOM    998  H   ARG A  72       7.038   2.037   2.762  1.00  0.00           H  
ATOM    999  HA  ARG A  72       5.825  -0.605   2.618  1.00  0.00           H  
ATOM   1000  HB3 ARG A  72       3.899   0.414   3.944  1.00  0.00           H  
ATOM   1001  HG3 ARG A  72       6.629   0.578   5.308  1.00  0.00           H  
ATOM   1002  HD3 ARG A  72       3.781   0.218   6.338  1.00  0.00           H  
ATOM   1003  HE  ARG A  72       6.184  -0.970   7.413  1.00  0.00           H  
ATOM   1004 HH11 ARG A  72       3.368   0.871   8.441  1.00  0.00           H  
ATOM   1005 HH12 ARG A  72       3.291   0.127  10.003  1.00  0.00           H  
ATOM   1006 HH21 ARG A  72       6.084  -1.953   9.476  1.00  0.00           H  
ATOM   1007 HH22 ARG A  72       4.870  -1.464  10.609  1.00  0.00           H  
ATOM   1008  N   GLU A  73       3.735   0.379   1.273  1.00  0.00           N  
ATOM   1009  CA  GLU A  73       2.831   0.844   0.236  1.00  0.00           C  
ATOM   1010  C   GLU A  73       1.427   1.047   0.808  1.00  0.00           C  
ATOM   1011  O   GLU A  73       1.118   0.560   1.894  1.00  0.00           O  
ATOM   1012  CB  GLU A  73       2.807  -0.128  -0.946  1.00  0.00           C  
ATOM   1013  CG  GLU A  73       2.310  -1.508  -0.510  1.00  0.00           C  
ATOM   1014  CD  GLU A  73       2.111  -2.425  -1.719  1.00  0.00           C  
ATOM   1015  OE1 GLU A  73       3.078  -2.552  -2.500  1.00  0.00           O  
ATOM   1016  OE2 GLU A  73       0.996  -2.981  -1.833  1.00  0.00           O  
ATOM   1017  H   GLU A  73       3.431  -0.437   1.765  1.00  0.00           H  
ATOM   1018  HA  GLU A  73       3.238   1.799  -0.096  1.00  0.00           H  
ATOM   1019  HB3 GLU A  73       3.806  -0.215  -1.371  1.00  0.00           H  
ATOM   1020  HG3 GLU A  73       1.369  -1.405   0.031  1.00  0.00           H  
ATOM   1021  N   ALA A  74       0.612   1.768   0.050  1.00  0.00           N  
ATOM   1022  CA  ALA A  74      -0.799   1.887   0.372  1.00  0.00           C  
ATOM   1023  C   ALA A  74      -1.585   2.190  -0.906  1.00  0.00           C  
ATOM   1024  O   ALA A  74      -1.076   2.850  -1.810  1.00  0.00           O  
ATOM   1025  CB  ALA A  74      -0.991   2.963   1.443  1.00  0.00           C  
ATOM   1026  H   ALA A  74       0.903   2.265  -0.767  1.00  0.00           H  
ATOM   1027  HA  ALA A  74      -1.130   0.929   0.773  1.00  0.00           H  
ATOM   1028  HB1 ALA A  74      -0.326   3.802   1.238  1.00  0.00           H  
ATOM   1029  HB2 ALA A  74      -2.024   3.307   1.431  1.00  0.00           H  
ATOM   1030  HB3 ALA A  74      -0.758   2.545   2.422  1.00  0.00           H  
ATOM   1031  N   ASP A  75      -2.813   1.694  -0.938  1.00  0.00           N  
ATOM   1032  CA  ASP A  75      -3.639   1.819  -2.128  1.00  0.00           C  
ATOM   1033  C   ASP A  75      -4.080   3.275  -2.286  1.00  0.00           C  
ATOM   1034  O   ASP A  75      -4.601   3.875  -1.347  1.00  0.00           O  
ATOM   1035  CB  ASP A  75      -4.895   0.952  -2.020  1.00  0.00           C  
ATOM   1036  CG  ASP A  75      -4.645  -0.556  -2.050  1.00  0.00           C  
ATOM   1037  OD1 ASP A  75      -3.488  -0.935  -2.336  1.00  0.00           O  
ATOM   1038  OD2 ASP A  75      -5.617  -1.298  -1.786  1.00  0.00           O  
ATOM   1039  H   ASP A  75      -3.243   1.215  -0.174  1.00  0.00           H  
ATOM   1040  HA  ASP A  75      -3.008   1.482  -2.951  1.00  0.00           H  
ATOM   1041  HB3 ASP A  75      -5.568   1.211  -2.836  1.00  0.00           H  
ATOM   1042  N   ILE A  76      -3.856   3.801  -3.481  1.00  0.00           N  
ATOM   1043  CA  ILE A  76      -4.401   5.099  -3.842  1.00  0.00           C  
ATOM   1044  C   ILE A  76      -5.539   4.909  -4.847  1.00  0.00           C  
ATOM   1045  O   ILE A  76      -5.498   3.998  -5.673  1.00  0.00           O  
ATOM   1046  CB  ILE A  76      -3.291   6.026  -4.341  1.00  0.00           C  
ATOM   1047  CG1 ILE A  76      -2.181   6.163  -3.296  1.00  0.00           C  
ATOM   1048  CG2 ILE A  76      -3.856   7.385  -4.756  1.00  0.00           C  
ATOM   1049  CD1 ILE A  76      -2.762   6.475  -1.915  1.00  0.00           C  
ATOM   1050  H   ILE A  76      -3.315   3.356  -4.196  1.00  0.00           H  
ATOM   1051  HA  ILE A  76      -4.811   5.545  -2.936  1.00  0.00           H  
ATOM   1052  HB  ILE A  76      -2.844   5.578  -5.228  1.00  0.00           H  
ATOM   1053 HG13 ILE A  76      -1.493   6.954  -3.592  1.00  0.00           H  
ATOM   1054 HG21 ILE A  76      -3.737   7.515  -5.832  1.00  0.00           H  
ATOM   1055 HG22 ILE A  76      -4.915   7.432  -4.501  1.00  0.00           H  
ATOM   1056 HG23 ILE A  76      -3.321   8.178  -4.232  1.00  0.00           H  
ATOM   1057 HD11 ILE A  76      -2.037   7.047  -1.337  1.00  0.00           H  
ATOM   1058 HD12 ILE A  76      -3.677   7.056  -2.030  1.00  0.00           H  
ATOM   1059 HD13 ILE A  76      -2.987   5.543  -1.397  1.00  0.00           H  
ATOM   1060  N   ASN A  77      -6.530   5.782  -4.741  1.00  0.00           N  
ATOM   1061  CA  ASN A  77      -7.578   5.849  -5.745  1.00  0.00           C  
ATOM   1062  C   ASN A  77      -8.485   4.625  -5.611  1.00  0.00           C  
ATOM   1063  O   ASN A  77      -9.338   4.383  -6.464  1.00  0.00           O  
ATOM   1064  CB  ASN A  77      -6.989   5.849  -7.158  1.00  0.00           C  
ATOM   1065  CG  ASN A  77      -5.901   6.914  -7.297  1.00  0.00           C  
ATOM   1066  OD1 ASN A  77      -4.746   6.627  -7.564  1.00  0.00           O  
ATOM   1067  ND2 ASN A  77      -6.332   8.157  -7.104  1.00  0.00           N  
ATOM   1068  H   ASN A  77      -6.623   6.436  -3.989  1.00  0.00           H  
ATOM   1069  HA  ASN A  77      -8.106   6.782  -5.548  1.00  0.00           H  
ATOM   1070  HB3 ASN A  77      -7.780   6.033  -7.885  1.00  0.00           H  
ATOM   1071 HD21 ASN A  77      -7.266   8.318  -6.786  1.00  0.00           H  
ATOM   1072 HD22 ASN A  77      -5.722   8.930  -7.277  1.00  0.00           H  
ATOM   1073  N   TYR A  78      -8.272   3.883  -4.533  1.00  0.00           N  
ATOM   1074  CA  TYR A  78      -8.981   2.632  -4.332  1.00  0.00           C  
ATOM   1075  C   TYR A  78     -10.492   2.829  -4.474  1.00  0.00           C  
ATOM   1076  O   TYR A  78     -11.056   3.764  -3.907  1.00  0.00           O  
ATOM   1077  CB  TYR A  78      -8.669   2.196  -2.899  1.00  0.00           C  
ATOM   1078  CG  TYR A  78      -9.283   0.850  -2.511  1.00  0.00           C  
ATOM   1079  CD1 TYR A  78      -8.607  -0.322  -2.784  1.00  0.00           C  
ATOM   1080  CD2 TYR A  78     -10.513   0.807  -1.886  1.00  0.00           C  
ATOM   1081  CE1 TYR A  78      -9.186  -1.589  -2.418  1.00  0.00           C  
ATOM   1082  CE2 TYR A  78     -11.092  -0.459  -1.520  1.00  0.00           C  
ATOM   1083  CZ  TYR A  78     -10.400  -1.595  -1.804  1.00  0.00           C  
ATOM   1084  OH  TYR A  78     -10.946  -2.791  -1.459  1.00  0.00           O  
ATOM   1085  H   TYR A  78      -7.628   4.126  -3.807  1.00  0.00           H  
ATOM   1086  HA  TYR A  78      -8.642   1.928  -5.091  1.00  0.00           H  
ATOM   1087  HB3 TYR A  78      -9.028   2.961  -2.211  1.00  0.00           H  
ATOM   1088  HD1 TYR A  78      -7.636  -0.289  -3.277  1.00  0.00           H  
ATOM   1089  HD2 TYR A  78     -11.047   1.734  -1.671  1.00  0.00           H  
ATOM   1090  HE1 TYR A  78      -8.663  -2.522  -2.628  1.00  0.00           H  
ATOM   1091  HE2 TYR A  78     -12.063  -0.507  -1.027  1.00  0.00           H  
ATOM   1092  HH  TYR A  78     -11.509  -2.686  -0.639  1.00  0.00           H  
ATOM   1093  N   THR A  79     -11.104   1.933  -5.234  1.00  0.00           N  
ATOM   1094  CA  THR A  79     -12.549   1.785  -5.198  1.00  0.00           C  
ATOM   1095  C   THR A  79     -12.929   0.386  -4.704  1.00  0.00           C  
ATOM   1096  O   THR A  79     -13.318   0.217  -3.549  1.00  0.00           O  
ATOM   1097  CB  THR A  79     -13.092   2.104  -6.592  1.00  0.00           C  
ATOM   1098  OG1 THR A  79     -12.444   1.161  -7.442  1.00  0.00           O  
ATOM   1099  CG2 THR A  79     -12.614   3.462  -7.110  1.00  0.00           C  
ATOM   1100  H   THR A  79     -10.631   1.318  -5.864  1.00  0.00           H  
ATOM   1101  HA  THR A  79     -12.950   2.498  -4.479  1.00  0.00           H  
ATOM   1102  HB  THR A  79     -14.180   2.042  -6.610  1.00  0.00           H  
ATOM   1103  HG1 THR A  79     -12.881   1.154  -8.341  1.00  0.00           H  
ATOM   1104 HG21 THR A  79     -11.546   3.414  -7.323  1.00  0.00           H  
ATOM   1105 HG22 THR A  79     -13.156   3.715  -8.021  1.00  0.00           H  
ATOM   1106 HG23 THR A  79     -12.799   4.224  -6.353  1.00  0.00           H  
ATOM   1107  N   SER A  80     -12.803  -0.578  -5.602  1.00  0.00           N  
ATOM   1108  CA  SER A  80     -13.261  -1.928  -5.320  1.00  0.00           C  
ATOM   1109  C   SER A  80     -12.618  -2.914  -6.298  1.00  0.00           C  
ATOM   1110  O   SER A  80     -12.017  -2.506  -7.291  1.00  0.00           O  
ATOM   1111  CB  SER A  80     -14.786  -2.020  -5.399  1.00  0.00           C  
ATOM   1112  OG  SER A  80     -15.271  -1.736  -6.708  1.00  0.00           O  
ATOM   1113  H   SER A  80     -12.397  -0.450  -6.508  1.00  0.00           H  
ATOM   1114  HA  SER A  80     -12.937  -2.135  -4.300  1.00  0.00           H  
ATOM   1115  HB3 SER A  80     -15.228  -1.322  -4.689  1.00  0.00           H  
ATOM   1116  HG  SER A  80     -14.998  -0.814  -6.981  1.00  0.00           H  
ATOM   1117  N   GLY A  81     -12.767  -4.192  -5.983  1.00  0.00           N  
ATOM   1118  CA  GLY A  81     -12.290  -5.242  -6.868  1.00  0.00           C  
ATOM   1119  C   GLY A  81     -10.825  -5.578  -6.580  1.00  0.00           C  
ATOM   1120  O   GLY A  81     -10.403  -5.590  -5.425  1.00  0.00           O  
ATOM   1121  H   GLY A  81     -13.202  -4.514  -5.142  1.00  0.00           H  
ATOM   1122  HA2 GLY A  81     -12.903  -6.133  -6.744  1.00  0.00           H  
ATOM   1123  HA3 GLY A  81     -12.396  -4.924  -7.905  1.00  0.00           H  
ATOM   1124  N   PHE A  82     -10.091  -5.843  -7.650  1.00  0.00           N  
ATOM   1125  CA  PHE A  82      -8.688  -6.203  -7.526  1.00  0.00           C  
ATOM   1126  C   PHE A  82      -7.836  -4.977  -7.188  1.00  0.00           C  
ATOM   1127  O   PHE A  82      -8.300  -3.843  -7.305  1.00  0.00           O  
ATOM   1128  CB  PHE A  82      -8.247  -6.759  -8.881  1.00  0.00           C  
ATOM   1129  CG  PHE A  82      -8.832  -8.134  -9.210  1.00  0.00           C  
ATOM   1130  CD1 PHE A  82     -10.072  -8.231  -9.760  1.00  0.00           C  
ATOM   1131  CD2 PHE A  82      -8.112  -9.259  -8.952  1.00  0.00           C  
ATOM   1132  CE1 PHE A  82     -10.615  -9.507 -10.065  1.00  0.00           C  
ATOM   1133  CE2 PHE A  82      -8.655 -10.534  -9.257  1.00  0.00           C  
ATOM   1134  CZ  PHE A  82      -9.895 -10.632  -9.807  1.00  0.00           C  
ATOM   1135  H   PHE A  82     -10.438  -5.816  -8.588  1.00  0.00           H  
ATOM   1136  HA  PHE A  82      -8.612  -6.929  -6.717  1.00  0.00           H  
ATOM   1137  HB3 PHE A  82      -7.158  -6.825  -8.898  1.00  0.00           H  
ATOM   1138  HD1 PHE A  82     -10.649  -7.330  -9.967  1.00  0.00           H  
ATOM   1139  HD2 PHE A  82      -7.119  -9.181  -8.510  1.00  0.00           H  
ATOM   1140  HE1 PHE A  82     -11.608  -9.586 -10.506  1.00  0.00           H  
ATOM   1141  HE2 PHE A  82      -8.078 -11.437  -9.049  1.00  0.00           H  
ATOM   1142  HZ  PHE A  82     -10.312 -11.612 -10.041  1.00  0.00           H  
ATOM   1143  N   ARG A  83      -6.606  -5.246  -6.778  1.00  0.00           N  
ATOM   1144  CA  ARG A  83      -5.668  -4.179  -6.472  1.00  0.00           C  
ATOM   1145  C   ARG A  83      -5.172  -3.523  -7.761  1.00  0.00           C  
ATOM   1146  O   ARG A  83      -5.047  -4.185  -8.791  1.00  0.00           O  
ATOM   1147  CB  ARG A  83      -4.469  -4.709  -5.684  1.00  0.00           C  
ATOM   1148  CG  ARG A  83      -4.905  -5.248  -4.319  1.00  0.00           C  
ATOM   1149  CD  ARG A  83      -3.925  -6.307  -3.810  1.00  0.00           C  
ATOM   1150  NE  ARG A  83      -2.534  -5.879  -4.077  1.00  0.00           N  
ATOM   1151  CZ  ARG A  83      -1.884  -4.949  -3.366  1.00  0.00           C  
ATOM   1152  NH1 ARG A  83      -2.523  -4.278  -2.397  1.00  0.00           N  
ATOM   1153  NH2 ARG A  83      -0.594  -4.689  -3.621  1.00  0.00           N  
ATOM   1154  H   ARG A  83      -6.248  -6.172  -6.653  1.00  0.00           H  
ATOM   1155  HA  ARG A  83      -6.238  -3.473  -5.867  1.00  0.00           H  
ATOM   1156  HB3 ARG A  83      -3.739  -3.911  -5.547  1.00  0.00           H  
ATOM   1157  HG3 ARG A  83      -5.903  -5.678  -4.396  1.00  0.00           H  
ATOM   1158  HD3 ARG A  83      -4.122  -7.261  -4.299  1.00  0.00           H  
ATOM   1159  HE  ARG A  83      -2.048  -6.312  -4.838  1.00  0.00           H  
ATOM   1160 HH11 ARG A  83      -3.460  -4.526  -2.152  1.00  0.00           H  
ATOM   1161 HH12 ARG A  83      -2.063  -3.529  -1.921  1.00  0.00           H  
ATOM   1162 HH21 ARG A  83      -0.121  -5.180  -4.353  1.00  0.00           H  
ATOM   1163 HH22 ARG A  83      -0.105  -4.004  -3.082  1.00  0.00           H  
ATOM   1164  N   ASN A  84      -4.903  -2.229  -7.664  1.00  0.00           N  
ATOM   1165  CA  ASN A  84      -4.689  -1.417  -8.850  1.00  0.00           C  
ATOM   1166  C   ASN A  84      -3.190  -1.171  -9.030  1.00  0.00           C  
ATOM   1167  O   ASN A  84      -2.368  -1.849  -8.416  1.00  0.00           O  
ATOM   1168  CB  ASN A  84      -5.380  -0.058  -8.720  1.00  0.00           C  
ATOM   1169  CG  ASN A  84      -4.872   0.699  -7.491  1.00  0.00           C  
ATOM   1170  OD1 ASN A  84      -4.261   0.141  -6.595  1.00  0.00           O  
ATOM   1171  ND2 ASN A  84      -5.159   1.997  -7.500  1.00  0.00           N  
ATOM   1172  H   ASN A  84      -4.832  -1.736  -6.797  1.00  0.00           H  
ATOM   1173  HA  ASN A  84      -5.119  -1.992  -9.671  1.00  0.00           H  
ATOM   1174  HB3 ASN A  84      -6.458  -0.200  -8.645  1.00  0.00           H  
ATOM   1175 HD21 ASN A  84      -5.569   2.414  -8.312  1.00  0.00           H  
ATOM   1176 HD22 ASN A  84      -4.964   2.558  -6.694  1.00  0.00           H  
ATOM   1177  N   SER A  85      -2.880  -0.198  -9.875  1.00  0.00           N  
ATOM   1178  CA  SER A  85      -1.497   0.188 -10.095  1.00  0.00           C  
ATOM   1179  C   SER A  85      -1.109   1.315  -9.136  1.00  0.00           C  
ATOM   1180  O   SER A  85      -0.010   1.313  -8.582  1.00  0.00           O  
ATOM   1181  CB  SER A  85      -1.272   0.624 -11.545  1.00  0.00           C  
ATOM   1182  OG  SER A  85      -2.048  -0.144 -12.460  1.00  0.00           O  
ATOM   1183  H   SER A  85      -3.553   0.321 -10.402  1.00  0.00           H  
ATOM   1184  HA  SER A  85      -0.910  -0.708  -9.891  1.00  0.00           H  
ATOM   1185  HB3 SER A  85      -0.215   0.524 -11.793  1.00  0.00           H  
ATOM   1186  HG  SER A  85      -1.895   0.180 -13.394  1.00  0.00           H  
ATOM   1187  N   ASP A  86      -2.032   2.251  -8.969  1.00  0.00           N  
ATOM   1188  CA  ASP A  86      -1.754   3.444  -8.188  1.00  0.00           C  
ATOM   1189  C   ASP A  86      -1.508   3.049  -6.731  1.00  0.00           C  
ATOM   1190  O   ASP A  86      -2.354   2.413  -6.105  1.00  0.00           O  
ATOM   1191  CB  ASP A  86      -2.939   4.412  -8.221  1.00  0.00           C  
ATOM   1192  CG  ASP A  86      -3.711   4.443  -9.542  1.00  0.00           C  
ATOM   1193  OD1 ASP A  86      -4.476   3.482  -9.775  1.00  0.00           O  
ATOM   1194  OD2 ASP A  86      -3.520   5.428 -10.288  1.00  0.00           O  
ATOM   1195  H   ASP A  86      -2.952   2.203  -9.356  1.00  0.00           H  
ATOM   1196  HA  ASP A  86      -0.876   3.893  -8.653  1.00  0.00           H  
ATOM   1197  HB3 ASP A  86      -2.574   5.417  -8.008  1.00  0.00           H  
ATOM   1198  N   ARG A  87      -0.345   3.442  -6.233  1.00  0.00           N  
ATOM   1199  CA  ARG A  87      -0.057   3.315  -4.814  1.00  0.00           C  
ATOM   1200  C   ARG A  87       0.825   4.475  -4.346  1.00  0.00           C  
ATOM   1201  O   ARG A  87       1.616   5.010  -5.121  1.00  0.00           O  
ATOM   1202  CB  ARG A  87       0.650   1.992  -4.512  1.00  0.00           C  
ATOM   1203  CG  ARG A  87      -0.293   0.807  -4.722  1.00  0.00           C  
ATOM   1204  CD  ARG A  87       0.180  -0.417  -3.935  1.00  0.00           C  
ATOM   1205  NE  ARG A  87       0.021  -1.639  -4.754  1.00  0.00           N  
ATOM   1206  CZ  ARG A  87      -1.135  -2.028  -5.307  1.00  0.00           C  
ATOM   1207  NH1 ARG A  87      -2.294  -1.525  -4.861  1.00  0.00           N  
ATOM   1208  NH2 ARG A  87      -1.132  -2.920  -6.308  1.00  0.00           N  
ATOM   1209  H   ARG A  87       0.392   3.840  -6.780  1.00  0.00           H  
ATOM   1210  HA  ARG A  87      -1.031   3.343  -4.328  1.00  0.00           H  
ATOM   1211  HB3 ARG A  87       1.012   1.996  -3.484  1.00  0.00           H  
ATOM   1212  HG3 ARG A  87      -0.345   0.562  -5.783  1.00  0.00           H  
ATOM   1213  HD3 ARG A  87      -0.394  -0.511  -3.013  1.00  0.00           H  
ATOM   1214  HE  ARG A  87       0.829  -2.210  -4.904  1.00  0.00           H  
ATOM   1215 HH11 ARG A  87      -2.315  -0.993  -4.014  1.00  0.00           H  
ATOM   1216 HH12 ARG A  87      -3.138  -1.682  -5.374  1.00  0.00           H  
ATOM   1217 HH21 ARG A  87      -0.278  -3.358  -6.584  1.00  0.00           H  
ATOM   1218 HH22 ARG A  87      -1.986  -3.147  -6.777  1.00  0.00           H  
ATOM   1219  N   ILE A  88       0.658   4.830  -3.081  1.00  0.00           N  
ATOM   1220  CA  ILE A  88       1.589   5.734  -2.428  1.00  0.00           C  
ATOM   1221  C   ILE A  88       2.652   4.919  -1.688  1.00  0.00           C  
ATOM   1222  O   ILE A  88       2.324   4.016  -0.920  1.00  0.00           O  
ATOM   1223  CB  ILE A  88       0.839   6.722  -1.532  1.00  0.00           C  
ATOM   1224  CG1 ILE A  88       1.718   7.925  -1.184  1.00  0.00           C  
ATOM   1225  CG2 ILE A  88       0.299   6.026  -0.281  1.00  0.00           C  
ATOM   1226  CD1 ILE A  88       0.953   8.932  -0.324  1.00  0.00           C  
ATOM   1227  H   ILE A  88      -0.095   4.511  -2.505  1.00  0.00           H  
ATOM   1228  HA  ILE A  88       2.081   6.316  -3.207  1.00  0.00           H  
ATOM   1229  HB  ILE A  88      -0.020   7.100  -2.085  1.00  0.00           H  
ATOM   1230 HG13 ILE A  88       2.058   8.408  -2.100  1.00  0.00           H  
ATOM   1231 HG21 ILE A  88      -0.384   6.695   0.242  1.00  0.00           H  
ATOM   1232 HG22 ILE A  88      -0.232   5.118  -0.570  1.00  0.00           H  
ATOM   1233 HG23 ILE A  88       1.129   5.767   0.377  1.00  0.00           H  
ATOM   1234 HD11 ILE A  88       0.892   8.563   0.700  1.00  0.00           H  
ATOM   1235 HD12 ILE A  88       1.475   9.889  -0.335  1.00  0.00           H  
ATOM   1236 HD13 ILE A  88      -0.053   9.061  -0.724  1.00  0.00           H  
ATOM   1237  N   LEU A  89       3.905   5.265  -1.947  1.00  0.00           N  
ATOM   1238  CA  LEU A  89       5.007   4.716  -1.178  1.00  0.00           C  
ATOM   1239  C   LEU A  89       5.418   5.716  -0.096  1.00  0.00           C  
ATOM   1240  O   LEU A  89       5.496   6.916  -0.352  1.00  0.00           O  
ATOM   1241  CB  LEU A  89       6.155   4.306  -2.105  1.00  0.00           C  
ATOM   1242  CG  LEU A  89       5.895   3.092  -2.998  1.00  0.00           C  
ATOM   1243  CD1 LEU A  89       5.902   1.798  -2.182  1.00  0.00           C  
ATOM   1244  CD2 LEU A  89       4.597   3.263  -3.791  1.00  0.00           C  
ATOM   1245  H   LEU A  89       4.170   5.909  -2.665  1.00  0.00           H  
ATOM   1246  HA  LEU A  89       4.647   3.808  -0.693  1.00  0.00           H  
ATOM   1247  HB3 LEU A  89       7.034   4.101  -1.493  1.00  0.00           H  
ATOM   1248  HG  LEU A  89       6.706   3.021  -3.722  1.00  0.00           H  
ATOM   1249 HD11 LEU A  89       6.803   1.760  -1.571  1.00  0.00           H  
ATOM   1250 HD12 LEU A  89       5.024   1.771  -1.537  1.00  0.00           H  
ATOM   1251 HD13 LEU A  89       5.883   0.942  -2.858  1.00  0.00           H  
ATOM   1252 HD21 LEU A  89       4.543   4.279  -4.185  1.00  0.00           H  
ATOM   1253 HD22 LEU A  89       4.579   2.551  -4.617  1.00  0.00           H  
ATOM   1254 HD23 LEU A  89       3.745   3.081  -3.137  1.00  0.00           H  
ATOM   1255  N   TYR A  90       5.670   5.184   1.091  1.00  0.00           N  
ATOM   1256  CA  TYR A  90       6.253   5.979   2.159  1.00  0.00           C  
ATOM   1257  C   TYR A  90       7.199   5.136   3.016  1.00  0.00           C  
ATOM   1258  O   TYR A  90       6.850   4.031   3.430  1.00  0.00           O  
ATOM   1259  CB  TYR A  90       5.080   6.446   3.024  1.00  0.00           C  
ATOM   1260  CG  TYR A  90       4.184   5.311   3.523  1.00  0.00           C  
ATOM   1261  CD1 TYR A  90       3.230   4.767   2.687  1.00  0.00           C  
ATOM   1262  CD2 TYR A  90       4.328   4.832   4.810  1.00  0.00           C  
ATOM   1263  CE1 TYR A  90       2.386   3.699   3.156  1.00  0.00           C  
ATOM   1264  CE2 TYR A  90       3.484   3.764   5.278  1.00  0.00           C  
ATOM   1265  CZ  TYR A  90       2.555   3.249   4.429  1.00  0.00           C  
ATOM   1266  OH  TYR A  90       1.758   2.241   4.873  1.00  0.00           O  
ATOM   1267  H   TYR A  90       5.483   4.231   1.328  1.00  0.00           H  
ATOM   1268  HA  TYR A  90       6.815   6.793   1.703  1.00  0.00           H  
ATOM   1269  HB3 TYR A  90       4.476   7.148   2.450  1.00  0.00           H  
ATOM   1270  HD1 TYR A  90       3.116   5.146   1.671  1.00  0.00           H  
ATOM   1271  HD2 TYR A  90       5.081   5.262   5.469  1.00  0.00           H  
ATOM   1272  HE1 TYR A  90       1.630   3.260   2.506  1.00  0.00           H  
ATOM   1273  HE2 TYR A  90       3.588   3.376   6.292  1.00  0.00           H  
ATOM   1274  HH  TYR A  90       1.236   1.858   4.110  1.00  0.00           H  
ATOM   1275  N   SER A  91       8.378   5.689   3.257  1.00  0.00           N  
ATOM   1276  CA  SER A  91       9.357   5.028   4.103  1.00  0.00           C  
ATOM   1277  C   SER A  91       9.066   5.329   5.574  1.00  0.00           C  
ATOM   1278  O   SER A  91       8.125   6.057   5.888  1.00  0.00           O  
ATOM   1279  CB  SER A  91      10.779   5.462   3.744  1.00  0.00           C  
ATOM   1280  OG  SER A  91      10.991   6.850   3.986  1.00  0.00           O  
ATOM   1281  H   SER A  91       8.668   6.571   2.887  1.00  0.00           H  
ATOM   1282  HA  SER A  91       9.241   3.963   3.900  1.00  0.00           H  
ATOM   1283  HB3 SER A  91      10.970   5.244   2.693  1.00  0.00           H  
ATOM   1284  HG  SER A  91      11.970   7.043   4.036  1.00  0.00           H  
ATOM   1285  N   SER A  92       9.889   4.753   6.439  1.00  0.00           N  
ATOM   1286  CA  SER A  92       9.771   5.001   7.865  1.00  0.00           C  
ATOM   1287  C   SER A  92      10.083   6.468   8.168  1.00  0.00           C  
ATOM   1288  O   SER A  92       9.436   7.081   9.015  1.00  0.00           O  
ATOM   1289  CB  SER A  92      10.702   4.086   8.662  1.00  0.00           C  
ATOM   1290  OG  SER A  92      11.947   3.881   7.998  1.00  0.00           O  
ATOM   1291  H   SER A  92      10.625   4.128   6.178  1.00  0.00           H  
ATOM   1292  HA  SER A  92       8.736   4.771   8.113  1.00  0.00           H  
ATOM   1293  HB3 SER A  92      10.215   3.124   8.823  1.00  0.00           H  
ATOM   1294  HG  SER A  92      12.421   3.096   8.396  1.00  0.00           H  
ATOM   1295  N   ASP A  93      11.073   6.989   7.459  1.00  0.00           N  
ATOM   1296  CA  ASP A  93      11.572   8.326   7.737  1.00  0.00           C  
ATOM   1297  C   ASP A  93      10.740   9.346   6.958  1.00  0.00           C  
ATOM   1298  O   ASP A  93      10.941  10.552   7.097  1.00  0.00           O  
ATOM   1299  CB  ASP A  93      13.030   8.471   7.300  1.00  0.00           C  
ATOM   1300  CG  ASP A  93      13.231   8.849   5.831  1.00  0.00           C  
ATOM   1301  OD1 ASP A  93      13.257   7.912   5.004  1.00  0.00           O  
ATOM   1302  OD2 ASP A  93      13.353  10.065   5.568  1.00  0.00           O  
ATOM   1303  H   ASP A  93      11.534   6.515   6.709  1.00  0.00           H  
ATOM   1304  HA  ASP A  93      11.478   8.447   8.816  1.00  0.00           H  
ATOM   1305  HB3 ASP A  93      13.548   7.532   7.492  1.00  0.00           H  
ATOM   1306  N   TRP A  94       9.823   8.827   6.155  1.00  0.00           N  
ATOM   1307  CA  TRP A  94       8.812   9.664   5.533  1.00  0.00           C  
ATOM   1308  C   TRP A  94       9.467  10.410   4.369  1.00  0.00           C  
ATOM   1309  O   TRP A  94       9.301  11.621   4.230  1.00  0.00           O  
ATOM   1310  CB  TRP A  94       8.170  10.601   6.557  1.00  0.00           C  
ATOM   1311  CG  TRP A  94       7.640   9.891   7.804  1.00  0.00           C  
ATOM   1312  CD1 TRP A  94       8.084   9.996   9.064  1.00  0.00           C  
ATOM   1313  CD2 TRP A  94       6.543   8.955   7.861  1.00  0.00           C  
ATOM   1314  NE1 TRP A  94       7.356   9.201   9.926  1.00  0.00           N  
ATOM   1315  CE2 TRP A  94       6.390   8.548   9.170  1.00  0.00           C  
ATOM   1316  CE3 TRP A  94       5.708   8.469   6.839  1.00  0.00           C  
ATOM   1317  CZ2 TRP A  94       5.409   7.635   9.579  1.00  0.00           C  
ATOM   1318  CZ3 TRP A  94       4.734   7.558   7.264  1.00  0.00           C  
ATOM   1319  CH2 TRP A  94       4.566   7.137   8.578  1.00  0.00           C  
ATOM   1320  H   TRP A  94       9.765   7.854   5.929  1.00  0.00           H  
ATOM   1321  HA  TRP A  94       8.022   9.012   5.160  1.00  0.00           H  
ATOM   1322  HB3 TRP A  94       7.348  11.136   6.080  1.00  0.00           H  
ATOM   1323  HD1 TRP A  94       8.915  10.632   9.371  1.00  0.00           H  
ATOM   1324  HE1 TRP A  94       7.511   9.103  11.000  1.00  0.00           H  
ATOM   1325  HE3 TRP A  94       5.810   8.776   5.798  1.00  0.00           H  
ATOM   1326  HZ2 TRP A  94       5.308   7.328  10.620  1.00  0.00           H  
ATOM   1327  HZ3 TRP A  94       4.060   7.150   6.511  1.00  0.00           H  
ATOM   1328  HH2 TRP A  94       3.781   6.424   8.828  1.00  0.00           H  
ATOM   1329  N   LEU A  95      10.198   9.655   3.561  1.00  0.00           N  
ATOM   1330  CA  LEU A  95      10.239   9.912   2.131  1.00  0.00           C  
ATOM   1331  C   LEU A  95       8.983   9.335   1.477  1.00  0.00           C  
ATOM   1332  O   LEU A  95       8.660   8.164   1.671  1.00  0.00           O  
ATOM   1333  CB  LEU A  95      11.544   9.385   1.529  1.00  0.00           C  
ATOM   1334  CG  LEU A  95      12.824  10.096   1.974  1.00  0.00           C  
ATOM   1335  CD1 LEU A  95      14.050   9.210   1.750  1.00  0.00           C  
ATOM   1336  CD2 LEU A  95      12.964  11.454   1.283  1.00  0.00           C  
ATOM   1337  H   LEU A  95      10.754   8.884   3.868  1.00  0.00           H  
ATOM   1338  HA  LEU A  95      10.235  10.993   1.993  1.00  0.00           H  
ATOM   1339  HB3 LEU A  95      11.473   9.451   0.444  1.00  0.00           H  
ATOM   1340  HG  LEU A  95      12.755  10.286   3.046  1.00  0.00           H  
ATOM   1341 HD11 LEU A  95      14.941   9.725   2.108  1.00  0.00           H  
ATOM   1342 HD12 LEU A  95      13.927   8.275   2.296  1.00  0.00           H  
ATOM   1343 HD13 LEU A  95      14.156   8.998   0.686  1.00  0.00           H  
ATOM   1344 HD21 LEU A  95      13.902  11.919   1.584  1.00  0.00           H  
ATOM   1345 HD22 LEU A  95      12.957  11.314   0.203  1.00  0.00           H  
ATOM   1346 HD23 LEU A  95      12.131  12.097   1.572  1.00  0.00           H  
ATOM   1347  N   ILE A  96       8.307  10.183   0.715  1.00  0.00           N  
ATOM   1348  CA  ILE A  96       7.065   9.787   0.076  1.00  0.00           C  
ATOM   1349  C   ILE A  96       7.189   9.987  -1.436  1.00  0.00           C  
ATOM   1350  O   ILE A  96       7.634  11.039  -1.893  1.00  0.00           O  
ATOM   1351  CB  ILE A  96       5.881  10.531   0.698  1.00  0.00           C  
ATOM   1352  CG1 ILE A  96       5.866  10.361   2.219  1.00  0.00           C  
ATOM   1353  CG2 ILE A  96       4.561  10.094   0.059  1.00  0.00           C  
ATOM   1354  CD1 ILE A  96       4.508  10.758   2.801  1.00  0.00           C  
ATOM   1355  H   ILE A  96       8.596  11.124   0.535  1.00  0.00           H  
ATOM   1356  HA  ILE A  96       6.919   8.726   0.274  1.00  0.00           H  
ATOM   1357  HB  ILE A  96       6.001  11.595   0.495  1.00  0.00           H  
ATOM   1358 HG13 ILE A  96       6.649  10.973   2.665  1.00  0.00           H  
ATOM   1359 HG21 ILE A  96       4.301   9.095   0.409  1.00  0.00           H  
ATOM   1360 HG22 ILE A  96       3.773  10.793   0.338  1.00  0.00           H  
ATOM   1361 HG23 ILE A  96       4.670  10.083  -1.026  1.00  0.00           H  
ATOM   1362 HD11 ILE A  96       3.769   9.994   2.555  1.00  0.00           H  
ATOM   1363 HD12 ILE A  96       4.589  10.849   3.884  1.00  0.00           H  
ATOM   1364 HD13 ILE A  96       4.196  11.713   2.379  1.00  0.00           H  
ATOM   1365  N   TYR A  97       6.788   8.960  -2.171  1.00  0.00           N  
ATOM   1366  CA  TYR A  97       6.590   9.096  -3.604  1.00  0.00           C  
ATOM   1367  C   TYR A  97       5.199   8.610  -4.015  1.00  0.00           C  
ATOM   1368  O   TYR A  97       4.458   8.073  -3.193  1.00  0.00           O  
ATOM   1369  CB  TYR A  97       7.645   8.204  -4.262  1.00  0.00           C  
ATOM   1370  CG  TYR A  97       9.072   8.743  -4.152  1.00  0.00           C  
ATOM   1371  CD1 TYR A  97       9.741   8.684  -2.947  1.00  0.00           C  
ATOM   1372  CD2 TYR A  97       9.692   9.288  -5.258  1.00  0.00           C  
ATOM   1373  CE1 TYR A  97      11.086   9.191  -2.843  1.00  0.00           C  
ATOM   1374  CE2 TYR A  97      11.035   9.796  -5.155  1.00  0.00           C  
ATOM   1375  CZ  TYR A  97      11.666   9.722  -3.953  1.00  0.00           C  
ATOM   1376  OH  TYR A  97      12.935  10.201  -3.855  1.00  0.00           O  
ATOM   1377  H   TYR A  97       6.598   8.050  -1.804  1.00  0.00           H  
ATOM   1378  HA  TYR A  97       6.688  10.152  -3.858  1.00  0.00           H  
ATOM   1379  HB3 TYR A  97       7.394   8.080  -5.315  1.00  0.00           H  
ATOM   1380  HD1 TYR A  97       9.253   8.253  -2.073  1.00  0.00           H  
ATOM   1381  HD2 TYR A  97       9.163   9.336  -6.211  1.00  0.00           H  
ATOM   1382  HE1 TYR A  97      11.625   9.151  -1.896  1.00  0.00           H  
ATOM   1383  HE2 TYR A  97      11.535  10.229  -6.021  1.00  0.00           H  
ATOM   1384  HH  TYR A  97      13.188  10.307  -2.893  1.00  0.00           H  
ATOM   1385  N   LYS A  98       4.887   8.815  -5.286  1.00  0.00           N  
ATOM   1386  CA  LYS A  98       3.713   8.197  -5.878  1.00  0.00           C  
ATOM   1387  C   LYS A  98       4.134   7.374  -7.097  1.00  0.00           C  
ATOM   1388  O   LYS A  98       5.231   7.554  -7.623  1.00  0.00           O  
ATOM   1389  CB  LYS A  98       2.650   9.253  -6.186  1.00  0.00           C  
ATOM   1390  CG  LYS A  98       3.140  10.227  -7.260  1.00  0.00           C  
ATOM   1391  CD  LYS A  98       1.970  10.760  -8.091  1.00  0.00           C  
ATOM   1392  CE  LYS A  98       1.139  11.762  -7.288  1.00  0.00           C  
ATOM   1393  NZ  LYS A  98       1.558  13.147  -7.596  1.00  0.00           N  
ATOM   1394  H   LYS A  98       5.421   9.389  -5.907  1.00  0.00           H  
ATOM   1395  HA  LYS A  98       3.290   7.521  -5.134  1.00  0.00           H  
ATOM   1396  HB3 LYS A  98       2.402   9.801  -5.277  1.00  0.00           H  
ATOM   1397  HG3 LYS A  98       3.855   9.725  -7.911  1.00  0.00           H  
ATOM   1398  HD3 LYS A  98       1.340   9.931  -8.410  1.00  0.00           H  
ATOM   1399  HE3 LYS A  98       1.256  11.569  -6.221  1.00  0.00           H  
ATOM   1400  HZ1 LYS A  98       1.123  13.778  -6.953  1.00  0.00           H  
ATOM   1401  HZ2 LYS A  98       2.553  13.221  -7.515  1.00  0.00           H  
ATOM   1402  HZ3 LYS A  98       1.282  13.380  -8.529  1.00  0.00           H  
ATOM   1403  N   THR A  99       3.239   6.488  -7.510  1.00  0.00           N  
ATOM   1404  CA  THR A  99       3.352   5.867  -8.819  1.00  0.00           C  
ATOM   1405  C   THR A  99       1.990   5.338  -9.277  1.00  0.00           C  
ATOM   1406  O   THR A  99       1.229   4.800  -8.475  1.00  0.00           O  
ATOM   1407  CB  THR A  99       4.428   4.782  -8.738  1.00  0.00           C  
ATOM   1408  OG1 THR A  99       4.237   4.013  -9.922  1.00  0.00           O  
ATOM   1409  CG2 THR A  99       4.174   3.789  -7.603  1.00  0.00           C  
ATOM   1410  H   THR A  99       2.451   6.195  -6.970  1.00  0.00           H  
ATOM   1411  HA  THR A  99       3.656   6.629  -9.536  1.00  0.00           H  
ATOM   1412  HB  THR A  99       5.420   5.226  -8.653  1.00  0.00           H  
ATOM   1413  HG1 THR A  99       4.664   4.472 -10.701  1.00  0.00           H  
ATOM   1414 HG21 THR A  99       4.294   4.294  -6.644  1.00  0.00           H  
ATOM   1415 HG22 THR A  99       3.160   3.398  -7.683  1.00  0.00           H  
ATOM   1416 HG23 THR A  99       4.888   2.967  -7.672  1.00  0.00           H  
ATOM   1417  N   THR A 100       1.727   5.510 -10.564  1.00  0.00           N  
ATOM   1418  CA  THR A 100       0.420   5.188 -11.109  1.00  0.00           C  
ATOM   1419  C   THR A 100       0.534   4.059 -12.135  1.00  0.00           C  
ATOM   1420  O   THR A 100      -0.427   3.758 -12.842  1.00  0.00           O  
ATOM   1421  CB  THR A 100      -0.183   6.472 -11.683  1.00  0.00           C  
ATOM   1422  OG1 THR A 100       0.904   7.092 -12.364  1.00  0.00           O  
ATOM   1423  CG2 THR A 100      -0.563   7.478 -10.595  1.00  0.00           C  
ATOM   1424  H   THR A 100       2.387   5.863 -11.228  1.00  0.00           H  
ATOM   1425  HA  THR A 100      -0.211   4.821 -10.299  1.00  0.00           H  
ATOM   1426  HB  THR A 100      -1.037   6.249 -12.323  1.00  0.00           H  
ATOM   1427  HG1 THR A 100       1.060   6.640 -13.243  1.00  0.00           H  
ATOM   1428 HG21 THR A 100      -1.330   7.046  -9.952  1.00  0.00           H  
ATOM   1429 HG22 THR A 100       0.317   7.718  -9.999  1.00  0.00           H  
ATOM   1430 HG23 THR A 100      -0.947   8.386 -11.058  1.00  0.00           H  
ATOM   1431  N   ASP A 101       1.717   3.465 -12.185  1.00  0.00           N  
ATOM   1432  CA  ASP A 101       2.161   2.781 -13.388  1.00  0.00           C  
ATOM   1433  C   ASP A 101       2.601   1.360 -13.029  1.00  0.00           C  
ATOM   1434  O   ASP A 101       3.191   0.663 -13.851  1.00  0.00           O  
ATOM   1435  CB  ASP A 101       3.354   3.499 -14.021  1.00  0.00           C  
ATOM   1436  CG  ASP A 101       4.379   4.050 -13.027  1.00  0.00           C  
ATOM   1437  OD1 ASP A 101       5.043   3.216 -12.376  1.00  0.00           O  
ATOM   1438  OD2 ASP A 101       4.474   5.294 -12.942  1.00  0.00           O  
ATOM   1439  H   ASP A 101       2.365   3.446 -11.425  1.00  0.00           H  
ATOM   1440  HA  ASP A 101       1.302   2.795 -14.058  1.00  0.00           H  
ATOM   1441  HB3 ASP A 101       2.982   4.323 -14.631  1.00  0.00           H  
ATOM   1442  N   HIS A 102       2.296   0.974 -11.798  1.00  0.00           N  
ATOM   1443  CA  HIS A 102       2.766  -0.297 -11.275  1.00  0.00           C  
ATOM   1444  C   HIS A 102       4.296  -0.299 -11.228  1.00  0.00           C  
ATOM   1445  O   HIS A 102       4.941  -1.066 -11.941  1.00  0.00           O  
ATOM   1446  CB  HIS A 102       2.197  -1.463 -12.086  1.00  0.00           C  
ATOM   1447  CG  HIS A 102       2.382  -2.812 -11.436  1.00  0.00           C  
ATOM   1448  ND1 HIS A 102       1.611  -3.243 -10.370  1.00  0.00           N  
ATOM   1449  CD2 HIS A 102       3.257  -3.822 -11.711  1.00  0.00           C  
ATOM   1450  CE1 HIS A 102       2.012  -4.458 -10.027  1.00  0.00           C  
ATOM   1451  NE2 HIS A 102       3.033  -4.816 -10.859  1.00  0.00           N  
ATOM   1452  H   HIS A 102       1.740   1.512 -11.164  1.00  0.00           H  
ATOM   1453  HA  HIS A 102       2.381  -0.379 -10.260  1.00  0.00           H  
ATOM   1454  HB3 HIS A 102       2.672  -1.476 -13.067  1.00  0.00           H  
ATOM   1455  HD1 HIS A 102       0.876  -2.725  -9.934  1.00  0.00           H  
ATOM   1456  HD2 HIS A 102       4.011  -3.815 -12.497  1.00  0.00           H  
ATOM   1457  HE1 HIS A 102       1.600  -5.066  -9.222  1.00  0.00           H  
ATOM   1458  N   TYR A 103       4.831   0.569 -10.381  1.00  0.00           N  
ATOM   1459  CA  TYR A 103       6.199   0.416  -9.919  1.00  0.00           C  
ATOM   1460  C   TYR A 103       7.184   0.483 -11.088  1.00  0.00           C  
ATOM   1461  O   TYR A 103       8.240  -0.147 -11.052  1.00  0.00           O  
ATOM   1462  CB  TYR A 103       6.277  -0.972  -9.282  1.00  0.00           C  
ATOM   1463  CG  TYR A 103       5.269  -1.197  -8.153  1.00  0.00           C  
ATOM   1464  CD1 TYR A 103       5.342  -0.439  -7.001  1.00  0.00           C  
ATOM   1465  CD2 TYR A 103       4.286  -2.156  -8.286  1.00  0.00           C  
ATOM   1466  CE1 TYR A 103       4.393  -0.650  -5.939  1.00  0.00           C  
ATOM   1467  CE2 TYR A 103       3.337  -2.366  -7.223  1.00  0.00           C  
ATOM   1468  CZ  TYR A 103       3.438  -1.603  -6.103  1.00  0.00           C  
ATOM   1469  OH  TYR A 103       2.541  -1.802  -5.100  1.00  0.00           O  
ATOM   1470  H   TYR A 103       4.346   1.363 -10.013  1.00  0.00           H  
ATOM   1471  HA  TYR A 103       6.413   1.230  -9.226  1.00  0.00           H  
ATOM   1472  HB3 TYR A 103       7.283  -1.126  -8.892  1.00  0.00           H  
ATOM   1473  HD1 TYR A 103       6.118   0.319  -6.896  1.00  0.00           H  
ATOM   1474  HD2 TYR A 103       4.228  -2.754  -9.195  1.00  0.00           H  
ATOM   1475  HE1 TYR A 103       4.440  -0.058  -5.025  1.00  0.00           H  
ATOM   1476  HE2 TYR A 103       2.555  -3.120  -7.316  1.00  0.00           H  
ATOM   1477  HH  TYR A 103       3.005  -1.768  -4.214  1.00  0.00           H  
ATOM   1478  N   GLN A 104       6.803   1.252 -12.098  1.00  0.00           N  
ATOM   1479  CA  GLN A 104       7.708   1.551 -13.193  1.00  0.00           C  
ATOM   1480  C   GLN A 104       8.471   2.847 -12.913  1.00  0.00           C  
ATOM   1481  O   GLN A 104       9.698   2.882 -13.005  1.00  0.00           O  
ATOM   1482  CB  GLN A 104       6.953   1.637 -14.521  1.00  0.00           C  
ATOM   1483  CG  GLN A 104       6.328   0.289 -14.885  1.00  0.00           C  
ATOM   1484  CD  GLN A 104       5.804   0.296 -16.322  1.00  0.00           C  
ATOM   1485  OE1 GLN A 104       6.543   0.136 -17.280  1.00  0.00           O  
ATOM   1486  NE2 GLN A 104       4.493   0.491 -16.419  1.00  0.00           N  
ATOM   1487  H   GLN A 104       5.895   1.667 -12.173  1.00  0.00           H  
ATOM   1488  HA  GLN A 104       8.404   0.713 -13.232  1.00  0.00           H  
ATOM   1489  HB3 GLN A 104       7.634   1.951 -15.313  1.00  0.00           H  
ATOM   1490  HG3 GLN A 104       5.511   0.065 -14.197  1.00  0.00           H  
ATOM   1491 HE21 GLN A 104       3.942   0.611 -15.593  1.00  0.00           H  
ATOM   1492 HE22 GLN A 104       4.056   0.517 -17.319  1.00  0.00           H  
ATOM   1493  N   THR A 105       7.714   3.881 -12.575  1.00  0.00           N  
ATOM   1494  CA  THR A 105       8.302   5.182 -12.302  1.00  0.00           C  
ATOM   1495  C   THR A 105       7.608   5.842 -11.109  1.00  0.00           C  
ATOM   1496  O   THR A 105       6.428   5.599 -10.861  1.00  0.00           O  
ATOM   1497  CB  THR A 105       8.227   6.013 -13.585  1.00  0.00           C  
ATOM   1498  OG1 THR A 105       6.861   6.411 -13.661  1.00  0.00           O  
ATOM   1499  CG2 THR A 105       8.439   5.169 -14.843  1.00  0.00           C  
ATOM   1500  H   THR A 105       6.720   3.840 -12.486  1.00  0.00           H  
ATOM   1501  HA  THR A 105       9.346   5.036 -12.024  1.00  0.00           H  
ATOM   1502  HB  THR A 105       8.930   6.845 -13.551  1.00  0.00           H  
ATOM   1503  HG1 THR A 105       6.267   5.608 -13.610  1.00  0.00           H  
ATOM   1504 HG21 THR A 105       8.467   5.819 -15.717  1.00  0.00           H  
ATOM   1505 HG22 THR A 105       9.381   4.627 -14.762  1.00  0.00           H  
ATOM   1506 HG23 THR A 105       7.619   4.457 -14.946  1.00  0.00           H  
ATOM   1507  N   PHE A 106       8.370   6.663 -10.402  1.00  0.00           N  
ATOM   1508  CA  PHE A 106       7.851   7.339  -9.226  1.00  0.00           C  
ATOM   1509  C   PHE A 106       8.133   8.841  -9.287  1.00  0.00           C  
ATOM   1510  O   PHE A 106       9.042   9.277  -9.991  1.00  0.00           O  
ATOM   1511  CB  PHE A 106       8.573   6.747  -8.014  1.00  0.00           C  
ATOM   1512  CG  PHE A 106       8.402   5.233  -7.867  1.00  0.00           C  
ATOM   1513  CD1 PHE A 106       9.055   4.389  -8.711  1.00  0.00           C  
ATOM   1514  CD2 PHE A 106       7.597   4.731  -6.892  1.00  0.00           C  
ATOM   1515  CE1 PHE A 106       8.896   2.985  -8.575  1.00  0.00           C  
ATOM   1516  CE2 PHE A 106       7.439   3.326  -6.756  1.00  0.00           C  
ATOM   1517  CZ  PHE A 106       8.092   2.483  -7.600  1.00  0.00           C  
ATOM   1518  H   PHE A 106       9.324   6.869 -10.622  1.00  0.00           H  
ATOM   1519  HA  PHE A 106       6.774   7.174  -9.206  1.00  0.00           H  
ATOM   1520  HB3 PHE A 106       8.205   7.233  -7.110  1.00  0.00           H  
ATOM   1521  HD1 PHE A 106       9.699   4.793  -9.493  1.00  0.00           H  
ATOM   1522  HD2 PHE A 106       7.075   5.407  -6.216  1.00  0.00           H  
ATOM   1523  HE1 PHE A 106       9.420   2.309  -9.252  1.00  0.00           H  
ATOM   1524  HE2 PHE A 106       6.794   2.923  -5.975  1.00  0.00           H  
ATOM   1525  HZ  PHE A 106       7.970   1.405  -7.496  1.00  0.00           H  
ATOM   1526  N   THR A 107       7.336   9.592  -8.541  1.00  0.00           N  
ATOM   1527  CA  THR A 107       7.516  11.032  -8.467  1.00  0.00           C  
ATOM   1528  C   THR A 107       7.467  11.502  -7.012  1.00  0.00           C  
ATOM   1529  O   THR A 107       6.611  11.066  -6.243  1.00  0.00           O  
ATOM   1530  CB  THR A 107       6.454  11.688  -9.353  1.00  0.00           C  
ATOM   1531  OG1 THR A 107       6.783  11.253 -10.669  1.00  0.00           O  
ATOM   1532  CG2 THR A 107       6.601  13.209  -9.415  1.00  0.00           C  
ATOM   1533  H   THR A 107       6.579   9.232  -7.995  1.00  0.00           H  
ATOM   1534  HA  THR A 107       8.508  11.274  -8.848  1.00  0.00           H  
ATOM   1535  HB  THR A 107       5.451  11.406  -9.031  1.00  0.00           H  
ATOM   1536  HG1 THR A 107       5.992  11.357 -11.272  1.00  0.00           H  
ATOM   1537 HG21 THR A 107       6.433  13.631  -8.424  1.00  0.00           H  
ATOM   1538 HG22 THR A 107       7.607  13.463  -9.751  1.00  0.00           H  
ATOM   1539 HG23 THR A 107       5.871  13.616 -10.113  1.00  0.00           H  
ATOM   1540  N   LYS A 108       8.398  12.383  -6.678  1.00  0.00           N  
ATOM   1541  CA  LYS A 108       8.576  12.795  -5.295  1.00  0.00           C  
ATOM   1542  C   LYS A 108       7.585  13.916  -4.971  1.00  0.00           C  
ATOM   1543  O   LYS A 108       7.608  14.971  -5.600  1.00  0.00           O  
ATOM   1544  CB  LYS A 108      10.036  13.169  -5.031  1.00  0.00           C  
ATOM   1545  CG  LYS A 108      10.307  13.291  -3.531  1.00  0.00           C  
ATOM   1546  CD  LYS A 108      11.805  13.445  -3.255  1.00  0.00           C  
ATOM   1547  CE  LYS A 108      12.093  13.404  -1.753  1.00  0.00           C  
ATOM   1548  NZ  LYS A 108      12.027  14.766  -1.175  1.00  0.00           N  
ATOM   1549  H   LYS A 108       9.022  12.813  -7.330  1.00  0.00           H  
ATOM   1550  HA  LYS A 108       8.343  11.937  -4.666  1.00  0.00           H  
ATOM   1551  HB3 LYS A 108      10.267  14.114  -5.524  1.00  0.00           H  
ATOM   1552  HG3 LYS A 108       9.929  12.408  -3.015  1.00  0.00           H  
ATOM   1553  HD3 LYS A 108      12.159  14.389  -3.672  1.00  0.00           H  
ATOM   1554  HE3 LYS A 108      13.080  12.976  -1.578  1.00  0.00           H  
ATOM   1555  HZ1 LYS A 108      11.179  15.209  -1.464  1.00  0.00           H  
ATOM   1556  HZ2 LYS A 108      12.048  14.705  -0.178  1.00  0.00           H  
ATOM   1557  HZ3 LYS A 108      12.809  15.301  -1.494  1.00  0.00           H  
ATOM   1558  N   ILE A 109       6.739  13.648  -3.987  1.00  0.00           N  
ATOM   1559  CA  ILE A 109       5.681  14.579  -3.635  1.00  0.00           C  
ATOM   1560  C   ILE A 109       5.999  15.218  -2.282  1.00  0.00           C  
ATOM   1561  O   ILE A 109       5.563  16.333  -2.000  1.00  0.00           O  
ATOM   1562  CB  ILE A 109       4.318  13.884  -3.681  1.00  0.00           C  
ATOM   1563  CG1 ILE A 109       4.284  12.682  -2.736  1.00  0.00           C  
ATOM   1564  CG2 ILE A 109       3.948  13.497  -5.114  1.00  0.00           C  
ATOM   1565  CD1 ILE A 109       2.852  12.184  -2.534  1.00  0.00           C  
ATOM   1566  H   ILE A 109       6.768  12.813  -3.437  1.00  0.00           H  
ATOM   1567  HA  ILE A 109       5.669  15.362  -4.393  1.00  0.00           H  
ATOM   1568  HB  ILE A 109       3.564  14.590  -3.333  1.00  0.00           H  
ATOM   1569 HG13 ILE A 109       4.715  12.958  -1.773  1.00  0.00           H  
ATOM   1570 HG21 ILE A 109       4.022  14.375  -5.758  1.00  0.00           H  
ATOM   1571 HG22 ILE A 109       4.632  12.727  -5.471  1.00  0.00           H  
ATOM   1572 HG23 ILE A 109       2.928  13.115  -5.136  1.00  0.00           H  
ATOM   1573 HD11 ILE A 109       2.495  11.718  -3.453  1.00  0.00           H  
ATOM   1574 HD12 ILE A 109       2.831  11.453  -1.725  1.00  0.00           H  
ATOM   1575 HD13 ILE A 109       2.206  13.025  -2.280  1.00  0.00           H  
ATOM   1576  N   ARG A 110       6.758  14.485  -1.481  1.00  0.00           N  
ATOM   1577  CA  ARG A 110       7.391  15.067  -0.310  1.00  0.00           C  
ATOM   1578  C   ARG A 110       8.907  14.867  -0.370  1.00  0.00           C  
ATOM   1579  O   ARG A 110       9.636  15.824  -0.482  1.00  0.00           O  
ATOM   1580  CB  ARG A 110       6.852  14.441   0.977  1.00  0.00           C  
ATOM   1581  CG  ARG A 110       5.323  14.498   1.017  1.00  0.00           C  
ATOM   1582  CD  ARG A 110       4.840  15.821   1.615  1.00  0.00           C  
ATOM   1583  NE  ARG A 110       3.363  15.822   1.712  1.00  0.00           N  
ATOM   1584  CZ  ARG A 110       2.543  16.043   0.676  1.00  0.00           C  
ATOM   1585  NH1 ARG A 110       3.050  16.273  -0.543  1.00  0.00           N  
ATOM   1586  NH2 ARG A 110       1.215  16.033   0.858  1.00  0.00           N  
ATOM   1587  H   ARG A 110       6.943  13.512  -1.620  1.00  0.00           H  
ATOM   1588  HA  ARG A 110       7.134  16.126  -0.352  1.00  0.00           H  
ATOM   1589  HB3 ARG A 110       7.262  14.964   1.841  1.00  0.00           H  
ATOM   1590  HG3 ARG A 110       4.940  13.666   1.607  1.00  0.00           H  
ATOM   1591  HD3 ARG A 110       5.173  16.654   0.994  1.00  0.00           H  
ATOM   1592  HE  ARG A 110       2.952  15.648   2.607  1.00  0.00           H  
ATOM   1593 HH11 ARG A 110       4.040  16.293  -0.677  1.00  0.00           H  
ATOM   1594 HH12 ARG A 110       2.437  16.426  -1.319  1.00  0.00           H  
ATOM   1595 HH21 ARG A 110       0.837  15.870   1.770  1.00  0.00           H  
ATOM   1596 HH22 ARG A 110       0.602  16.188   0.084  1.00  0.00           H  
TER    1597      ARG A 110                                                      
ENDMDL                                                                          
