# Supplementary material for: Comparative Performance of High-Throughput Methods for Protein pKa Predictions
Source: J Chem Inf Model. 2023 Aug 8;63(16):5169–81. doi: 10.1021/acs.jcim.3c00165 (PMC10466379; doi:10.1021/acs.jcim.3c00165)
Supplement: Supplementary file 3 — ci3c00165_si_003.zip [file ci3c00165_si_003.zip › curated_pdbs/1u2u_curated_21.pdb]

MODEL       21                                                                  
ATOM      7  N   GLU A   1     -19.893   5.336  -3.676  1.00  0.00           N  
ATOM      8  CA  GLU A   1     -19.258   4.334  -4.522  1.00  0.00           C  
ATOM      9  C   GLU A   1     -18.831   3.120  -3.701  1.00  0.00           C  
ATOM     10  O   GLU A   1     -17.906   3.200  -2.893  1.00  0.00           O  
ATOM     11  CB  GLU A   1     -18.046   4.935  -5.237  1.00  0.00           C  
ATOM     12  CG  GLU A   1     -16.915   5.326  -4.298  1.00  0.00           C  
ATOM     13  CD  GLU A   1     -16.257   6.634  -4.692  1.00  0.00           C  
ATOM     14  OE1 GLU A   1     -16.045   6.852  -5.904  1.00  0.00           O  
ATOM     15  OE2 GLU A   1     -15.952   7.440  -3.788  1.00  0.00           O  
ATOM     16  H   GLU A   1     -19.493   6.229  -3.608  1.00  0.00           H  
ATOM     17  HA  GLU A   1     -19.979   4.018  -5.260  1.00  0.00           H  
ATOM     18  HB2 GLU A   1     -17.666   4.213  -5.943  1.00  0.00           H  
ATOM     19  HB3 GLU A   1     -18.361   5.819  -5.773  1.00  0.00           H  
ATOM     20  HG2 GLU A   1     -17.313   5.428  -3.299  1.00  0.00           H  
ATOM     21  HG3 GLU A   1     -16.169   4.546  -4.310  1.00  0.00           H  
ATOM     22  N   VAL A   2     -19.513   1.999  -3.913  1.00  0.00           N  
ATOM     23  CA  VAL A   2     -19.206   0.771  -3.191  1.00  0.00           C  
ATOM     24  C   VAL A   2     -18.169  -0.065  -3.936  1.00  0.00           C  
ATOM     25  O   VAL A   2     -17.115  -0.393  -3.391  1.00  0.00           O  
ATOM     26  CB  VAL A   2     -20.470  -0.083  -2.967  1.00  0.00           C  
ATOM     27  CG1 VAL A   2     -20.160  -1.276  -2.077  1.00  0.00           C  
ATOM     28  CG2 VAL A   2     -21.587   0.761  -2.368  1.00  0.00           C  
ATOM     29  H   VAL A   2     -20.241   1.999  -4.569  1.00  0.00           H  
ATOM     30  HA  VAL A   2     -18.806   1.043  -2.225  1.00  0.00           H  
ATOM     31  HB  VAL A   2     -20.804  -0.453  -3.925  1.00  0.00           H  
ATOM     32 HG11 VAL A   2     -19.098  -1.470  -2.092  1.00  0.00           H  
ATOM     33 HG12 VAL A   2     -20.473  -1.063  -1.066  1.00  0.00           H  
ATOM     34 HG13 VAL A   2     -20.689  -2.145  -2.442  1.00  0.00           H  
ATOM     35 HG21 VAL A   2     -21.360   1.809  -2.504  1.00  0.00           H  
ATOM     36 HG22 VAL A   2     -22.518   0.527  -2.861  1.00  0.00           H  
ATOM     37 HG23 VAL A   2     -21.674   0.547  -1.312  1.00  0.00           H  
ATOM     38  N   ALA A   3     -18.477  -0.410  -5.183  1.00  0.00           N  
ATOM     39  CA  ALA A   3     -17.574  -1.213  -6.001  1.00  0.00           C  
ATOM     40  C   ALA A   3     -16.190  -0.578  -6.091  1.00  0.00           C  
ATOM     41  O   ALA A   3     -15.193  -1.272  -6.288  1.00  0.00           O  
ATOM     42  CB  ALA A   3     -18.155  -1.407  -7.394  1.00  0.00           C  
ATOM     43  H   ALA A   3     -19.335  -0.122  -5.560  1.00  0.00           H  
ATOM     44  HA  ALA A   3     -17.483  -2.185  -5.539  1.00  0.00           H  
ATOM     45  HB1 ALA A   3     -18.515  -0.461  -7.769  1.00  0.00           H  
ATOM     46  HB2 ALA A   3     -17.391  -1.789  -8.053  1.00  0.00           H  
ATOM     47  HB3 ALA A   3     -18.974  -2.110  -7.347  1.00  0.00           H  
ATOM     48  N   GLN A   4     -16.133   0.742  -5.948  1.00  0.00           N  
ATOM     49  CA  GLN A   4     -14.865   1.460  -6.017  1.00  0.00           C  
ATOM     50  C   GLN A   4     -14.117   1.407  -4.685  1.00  0.00           C  
ATOM     51  O   GLN A   4     -13.037   1.982  -4.550  1.00  0.00           O  
ATOM     52  CB  GLN A   4     -15.103   2.916  -6.423  1.00  0.00           C  
ATOM     53  CG  GLN A   4     -15.413   3.090  -7.901  1.00  0.00           C  
ATOM     54  CD  GLN A   4     -16.566   4.041  -8.150  1.00  0.00           C  
ATOM     55  OE1 GLN A   4     -16.484   5.229  -7.839  1.00  0.00           O  
ATOM     56  NE2 GLN A   4     -17.650   3.523  -8.715  1.00  0.00           N  
ATOM     57  H   GLN A   4     -16.961   1.244  -5.795  1.00  0.00           H  
ATOM     58  HA  GLN A   4     -14.258   0.984  -6.772  1.00  0.00           H  
ATOM     59  HB2 GLN A   4     -15.934   3.304  -5.854  1.00  0.00           H  
ATOM     60  HB3 GLN A   4     -14.219   3.491  -6.193  1.00  0.00           H  
ATOM     61  HG2 GLN A   4     -14.535   3.476  -8.397  1.00  0.00           H  
ATOM     62  HG3 GLN A   4     -15.664   2.126  -8.319  1.00  0.00           H  
ATOM     63 HE21 GLN A   4     -17.644   2.567  -8.936  1.00  0.00           H  
ATOM     64 HE22 GLN A   4     -18.411   4.115  -8.887  1.00  0.00           H  
ATOM     65  N   LEU A   5     -14.690   0.713  -3.703  1.00  0.00           N  
ATOM     66  CA  LEU A   5     -14.064   0.590  -2.391  1.00  0.00           C  
ATOM     67  C   LEU A   5     -13.743  -0.867  -2.076  1.00  0.00           C  
ATOM     68  O   LEU A   5     -12.682  -1.175  -1.531  1.00  0.00           O  
ATOM     69  CB  LEU A   5     -14.975   1.174  -1.309  1.00  0.00           C  
ATOM     70  CG  LEU A   5     -15.223   2.680  -1.414  1.00  0.00           C  
ATOM     71  CD1 LEU A   5     -16.312   3.110  -0.444  1.00  0.00           C  
ATOM     72  CD2 LEU A   5     -13.939   3.453  -1.151  1.00  0.00           C  
ATOM     73  H   LEU A   5     -15.549   0.272  -3.862  1.00  0.00           H  
ATOM     74  HA  LEU A   5     -13.141   1.151  -2.412  1.00  0.00           H  
ATOM     75  HB2 LEU A   5     -15.928   0.668  -1.359  1.00  0.00           H  
ATOM     76  HB3 LEU A   5     -14.530   0.972  -0.346  1.00  0.00           H  
ATOM     77  HG  LEU A   5     -15.556   2.915  -2.414  1.00  0.00           H  
ATOM     78 HD11 LEU A   5     -16.116   2.683   0.529  1.00  0.00           H  
ATOM     79 HD12 LEU A   5     -16.322   4.187  -0.369  1.00  0.00           H  
ATOM     80 HD13 LEU A   5     -17.270   2.764  -0.801  1.00  0.00           H  
ATOM     81 HD21 LEU A   5     -13.113   2.955  -1.636  1.00  0.00           H  
ATOM     82 HD22 LEU A   5     -14.035   4.455  -1.544  1.00  0.00           H  
ATOM     83 HD23 LEU A   5     -13.758   3.499  -0.087  1.00  0.00           H  
ATOM     84  N   GLU A   6     -14.661  -1.763  -2.427  1.00  0.00           N  
ATOM     85  CA  GLU A   6     -14.470  -3.190  -2.186  1.00  0.00           C  
ATOM     86  C   GLU A   6     -13.199  -3.683  -2.868  1.00  0.00           C  
ATOM     87  O   GLU A   6     -12.188  -3.935  -2.213  1.00  0.00           O  
ATOM     88  CB  GLU A   6     -15.675  -3.983  -2.697  1.00  0.00           C  
ATOM     89  CG  GLU A   6     -16.982  -3.629  -2.003  1.00  0.00           C  
ATOM     90  CD  GLU A   6     -17.634  -4.825  -1.336  1.00  0.00           C  
ATOM     91  OE1 GLU A   6     -17.332  -5.083  -0.153  1.00  0.00           O  
ATOM     92  OE2 GLU A   6     -18.446  -5.504  -2.000  1.00  0.00           O  
ATOM     93  H   GLU A   6     -15.485  -1.458  -2.862  1.00  0.00           H  
ATOM     94  HA  GLU A   6     -14.374  -3.338  -1.121  1.00  0.00           H  
ATOM     95  HB2 GLU A   6     -15.793  -3.793  -3.752  1.00  0.00           H  
ATOM     96  HB3 GLU A   6     -15.486  -5.035  -2.550  1.00  0.00           H  
ATOM     97  HG2 GLU A   6     -16.784  -2.881  -1.252  1.00  0.00           H  
ATOM     98  HG3 GLU A   6     -17.665  -3.228  -2.737  1.00  0.00           H  
ATOM     99  N   LYS A   7     -13.256  -3.813  -4.189  1.00  0.00           N  
ATOM    100  CA  LYS A   7     -12.107  -4.270  -4.966  1.00  0.00           C  
ATOM    101  C   LYS A   7     -10.897  -3.374  -4.721  1.00  0.00           C  
ATOM    102  O   LYS A   7      -9.754  -3.800  -4.894  1.00  0.00           O  
ATOM    103  CB  LYS A   7     -12.442  -4.303  -6.462  1.00  0.00           C  
ATOM    104  CG  LYS A   7     -13.341  -3.163  -6.917  1.00  0.00           C  
ATOM    105  CD  LYS A   7     -13.364  -3.040  -8.434  1.00  0.00           C  
ATOM    106  CE  LYS A   7     -13.275  -1.589  -8.880  1.00  0.00           C  
ATOM    107  NZ  LYS A   7     -12.200  -1.383  -9.889  1.00  0.00           N  
ATOM    108  H   LYS A   7     -14.089  -3.592  -4.654  1.00  0.00           H  
ATOM    109  HA  LYS A   7     -11.866  -5.270  -4.639  1.00  0.00           H  
ATOM    110  HB2 LYS A   7     -11.521  -4.251  -7.024  1.00  0.00           H  
ATOM    111  HB3 LYS A   7     -12.938  -5.235  -6.686  1.00  0.00           H  
ATOM    112  HG2 LYS A   7     -14.345  -3.349  -6.568  1.00  0.00           H  
ATOM    113  HG3 LYS A   7     -12.976  -2.239  -6.495  1.00  0.00           H  
ATOM    114  HD2 LYS A   7     -12.526  -3.584  -8.843  1.00  0.00           H  
ATOM    115  HD3 LYS A   7     -14.286  -3.465  -8.804  1.00  0.00           H  
ATOM    116  HE2 LYS A   7     -14.221  -1.300  -9.314  1.00  0.00           H  
ATOM    117  HE3 LYS A   7     -13.072  -0.970  -8.018  1.00  0.00           H  
ATOM    118  HZ1 LYS A   7     -11.318  -1.834  -9.570  1.00  0.00           H  
ATOM    119  HZ2 LYS A   7     -12.478  -1.800 -10.800  1.00  0.00           H  
ATOM    120  HZ3 LYS A   7     -12.027  -0.367 -10.025  1.00  0.00           H  
ATOM    121  N   GLU A   8     -11.152  -2.136  -4.307  1.00  0.00           N  
ATOM    122  CA  GLU A   8     -10.078  -1.190  -4.030  1.00  0.00           C  
ATOM    123  C   GLU A   8      -9.139  -1.745  -2.964  1.00  0.00           C  
ATOM    124  O   GLU A   8      -7.950  -1.427  -2.942  1.00  0.00           O  
ATOM    125  CB  GLU A   8     -10.652   0.151  -3.578  1.00  0.00           C  
ATOM    126  CG  GLU A   8      -9.655   1.294  -3.658  1.00  0.00           C  
ATOM    127  CD  GLU A   8     -10.314   2.624  -3.970  1.00  0.00           C  
ATOM    128  OE1 GLU A   8     -10.757   2.810  -5.124  1.00  0.00           O  
ATOM    129  OE2 GLU A   8     -10.389   3.477  -3.062  1.00  0.00           O  
ATOM    130  H   GLU A   8     -12.081  -1.854  -4.180  1.00  0.00           H  
ATOM    131  HA  GLU A   8      -9.523  -1.044  -4.944  1.00  0.00           H  
ATOM    132  HB2 GLU A   8     -11.495   0.394  -4.204  1.00  0.00           H  
ATOM    133  HB3 GLU A   8     -10.985   0.062  -2.555  1.00  0.00           H  
ATOM    134  HG2 GLU A   8      -9.145   1.377  -2.711  1.00  0.00           H  
ATOM    135  HG3 GLU A   8      -8.936   1.074  -4.433  1.00  0.00           H  
ATOM    136  N   VAL A   9      -9.682  -2.584  -2.086  1.00  0.00           N  
ATOM    137  CA  VAL A   9      -8.895  -3.193  -1.022  1.00  0.00           C  
ATOM    138  C   VAL A   9      -7.969  -4.263  -1.590  1.00  0.00           C  
ATOM    139  O   VAL A   9      -6.750  -4.192  -1.432  1.00  0.00           O  
ATOM    140  CB  VAL A   9      -9.801  -3.813   0.062  1.00  0.00           C  
ATOM    141  CG1 VAL A   9      -8.981  -4.605   1.073  1.00  0.00           C  
ATOM    142  CG2 VAL A   9     -10.607  -2.728   0.758  1.00  0.00           C  
ATOM    143  H   VAL A   9     -10.635  -2.804  -2.159  1.00  0.00           H  
ATOM    144  HA  VAL A   9      -8.296  -2.418  -0.565  1.00  0.00           H  
ATOM    145  HB  VAL A   9     -10.491  -4.491  -0.418  1.00  0.00           H  
ATOM    146 HG11 VAL A   9      -8.199  -3.976   1.474  1.00  0.00           H  
ATOM    147 HG12 VAL A   9      -9.622  -4.937   1.876  1.00  0.00           H  
ATOM    148 HG13 VAL A   9      -8.539  -5.461   0.586  1.00  0.00           H  
ATOM    149 HG21 VAL A   9     -11.140  -2.147   0.022  1.00  0.00           H  
ATOM    150 HG22 VAL A   9     -11.313  -3.184   1.437  1.00  0.00           H  
ATOM    151 HG23 VAL A   9      -9.940  -2.084   1.313  1.00  0.00           H  
ATOM    152  N   ALA A  10      -8.555  -5.250  -2.262  1.00  0.00           N  
ATOM    153  CA  ALA A  10      -7.778  -6.327  -2.864  1.00  0.00           C  
ATOM    154  C   ALA A  10      -6.707  -5.764  -3.791  1.00  0.00           C  
ATOM    155  O   ALA A  10      -5.670  -6.388  -4.015  1.00  0.00           O  
ATOM    156  CB  ALA A  10      -8.692  -7.278  -3.622  1.00  0.00           C  
ATOM    157  H   ALA A  10      -9.530  -5.249  -2.362  1.00  0.00           H  
ATOM    158  HA  ALA A  10      -7.299  -6.880  -2.068  1.00  0.00           H  
ATOM    159  HB1 ALA A  10      -9.703  -7.174  -3.257  1.00  0.00           H  
ATOM    160  HB2 ALA A  10      -8.664  -7.042  -4.675  1.00  0.00           H  
ATOM    161  HB3 ALA A  10      -8.357  -8.294  -3.472  1.00  0.00           H  
ATOM    162  N   GLN A  11      -6.967  -4.571  -4.323  1.00  0.00           N  
ATOM    163  CA  GLN A  11      -6.029  -3.911  -5.220  1.00  0.00           C  
ATOM    164  C   GLN A  11      -4.749  -3.537  -4.476  1.00  0.00           C  
ATOM    165  O   GLN A  11      -3.649  -3.900  -4.893  1.00  0.00           O  
ATOM    166  CB  GLN A  11      -6.673  -2.663  -5.829  1.00  0.00           C  
ATOM    167  CG  GLN A  11      -5.727  -1.841  -6.691  1.00  0.00           C  
ATOM    168  CD  GLN A  11      -6.136  -1.817  -8.150  1.00  0.00           C  
ATOM    169  OE1 GLN A  11      -5.872  -2.759  -8.897  1.00  0.00           O  
ATOM    170  NE2 GLN A  11      -6.784  -0.736  -8.565  1.00  0.00           N  
ATOM    171  H   GLN A  11      -7.808  -4.123  -4.102  1.00  0.00           H  
ATOM    172  HA  GLN A  11      -5.782  -4.604  -6.012  1.00  0.00           H  
ATOM    173  HB2 GLN A  11      -7.509  -2.968  -6.441  1.00  0.00           H  
ATOM    174  HB3 GLN A  11      -7.037  -2.034  -5.030  1.00  0.00           H  
ATOM    175  HG2 GLN A  11      -5.712  -0.827  -6.320  1.00  0.00           H  
ATOM    176  HG3 GLN A  11      -4.735  -2.263  -6.617  1.00  0.00           H  
ATOM    177 HE21 GLN A  11      -6.960  -0.023  -7.915  1.00  0.00           H  
ATOM    178 HE22 GLN A  11      -7.061  -0.693  -9.504  1.00  0.00           H  
ATOM    179  N   LEU A  12      -4.901  -2.813  -3.370  1.00  0.00           N  
ATOM    180  CA  LEU A  12      -3.754  -2.399  -2.570  1.00  0.00           C  
ATOM    181  C   LEU A  12      -3.178  -3.578  -1.796  1.00  0.00           C  
ATOM    182  O   LEU A  12      -1.977  -3.636  -1.540  1.00  0.00           O  
ATOM    183  CB  LEU A  12      -4.151  -1.290  -1.597  1.00  0.00           C  
ATOM    184  CG  LEU A  12      -4.743  -0.038  -2.244  1.00  0.00           C  
ATOM    185  CD1 LEU A  12      -5.360   0.864  -1.188  1.00  0.00           C  
ATOM    186  CD2 LEU A  12      -3.673   0.710  -3.025  1.00  0.00           C  
ATOM    187  H   LEU A  12      -5.802  -2.556  -3.084  1.00  0.00           H  
ATOM    188  HA  LEU A  12      -3.000  -2.021  -3.244  1.00  0.00           H  
ATOM    189  HB2 LEU A  12      -4.875  -1.691  -0.901  1.00  0.00           H  
ATOM    190  HB3 LEU A  12      -3.272  -0.997  -1.042  1.00  0.00           H  
ATOM    191  HG  LEU A  12      -5.522  -0.329  -2.933  1.00  0.00           H  
ATOM    192 HD11 LEU A  12      -4.644   1.036  -0.400  1.00  0.00           H  
ATOM    193 HD12 LEU A  12      -5.636   1.807  -1.636  1.00  0.00           H  
ATOM    194 HD13 LEU A  12      -6.239   0.389  -0.778  1.00  0.00           H  
ATOM    195 HD21 LEU A  12      -2.711   0.552  -2.560  1.00  0.00           H  
ATOM    196 HD22 LEU A  12      -3.646   0.344  -4.040  1.00  0.00           H  
ATOM    197 HD23 LEU A  12      -3.902   1.766  -3.030  1.00  0.00           H  
ATOM    198  N   GLU A  13      -4.039  -4.518  -1.426  1.00  0.00           N  
ATOM    199  CA  GLU A  13      -3.604  -5.695  -0.682  1.00  0.00           C  
ATOM    200  C   GLU A  13      -2.583  -6.496  -1.483  1.00  0.00           C  
ATOM    201  O   GLU A  13      -1.758  -7.212  -0.915  1.00  0.00           O  
ATOM    202  CB  GLU A  13      -4.804  -6.575  -0.329  1.00  0.00           C  
ATOM    203  CG  GLU A  13      -5.448  -6.218   1.002  1.00  0.00           C  
ATOM    204  CD  GLU A  13      -6.711  -7.012   1.270  1.00  0.00           C  
ATOM    205  OE1 GLU A  13      -7.302  -7.533   0.301  1.00  0.00           O  
ATOM    206  OE2 GLU A  13      -7.109  -7.114   2.449  1.00  0.00           O  
ATOM    207  H   GLU A  13      -4.986  -4.420  -1.657  1.00  0.00           H  
ATOM    208  HA  GLU A  13      -3.139  -5.353   0.231  1.00  0.00           H  
ATOM    209  HB2 GLU A  13      -5.550  -6.476  -1.104  1.00  0.00           H  
ATOM    210  HB3 GLU A  13      -4.480  -7.604  -0.283  1.00  0.00           H  
ATOM    211  HG2 GLU A  13      -4.741  -6.417   1.793  1.00  0.00           H  
ATOM    212  HG3 GLU A  13      -5.694  -5.166   0.997  1.00  0.00           H  
ATOM    213  N   ALA A  14      -2.641  -6.368  -2.806  1.00  0.00           N  
ATOM    214  CA  ALA A  14      -1.717  -7.076  -3.682  1.00  0.00           C  
ATOM    215  C   ALA A  14      -0.465  -6.245  -3.941  1.00  0.00           C  
ATOM    216  O   ALA A  14       0.641  -6.780  -4.029  1.00  0.00           O  
ATOM    217  CB  ALA A  14      -2.400  -7.428  -4.995  1.00  0.00           C  
ATOM    218  H   ALA A  14      -3.318  -5.781  -3.201  1.00  0.00           H  
ATOM    219  HA  ALA A  14      -1.432  -7.997  -3.193  1.00  0.00           H  
ATOM    220  HB1 ALA A  14      -3.450  -7.606  -4.818  1.00  0.00           H  
ATOM    221  HB2 ALA A  14      -2.286  -6.611  -5.691  1.00  0.00           H  
ATOM    222  HB3 ALA A  14      -1.950  -8.318  -5.409  1.00  0.00           H  
ATOM    223  N   GLU A  15      -0.645  -4.933  -4.056  1.00  0.00           N  
ATOM    224  CA  GLU A  15       0.471  -4.026  -4.299  1.00  0.00           C  
ATOM    225  C   GLU A  15       1.192  -3.695  -2.997  1.00  0.00           C  
ATOM    226  O   GLU A  15       2.403  -3.880  -2.883  1.00  0.00           O  
ATOM    227  CB  GLU A  15      -0.024  -2.738  -4.962  1.00  0.00           C  
ATOM    228  CG  GLU A  15       1.071  -1.963  -5.677  1.00  0.00           C  
ATOM    229  CD  GLU A  15       0.836  -1.859  -7.172  1.00  0.00           C  
ATOM    230  OE1 GLU A  15      -0.192  -1.273  -7.572  1.00  0.00           O  
ATOM    231  OE2 GLU A  15       1.680  -2.365  -7.941  1.00  0.00           O  
ATOM    232  H   GLU A  15      -1.550  -4.566  -3.972  1.00  0.00           H  
ATOM    233  HA  GLU A  15       1.162  -4.521  -4.965  1.00  0.00           H  
ATOM    234  HB2 GLU A  15      -0.788  -2.990  -5.684  1.00  0.00           H  
ATOM    235  HB3 GLU A  15      -0.453  -2.100  -4.205  1.00  0.00           H  
ATOM    236  HG2 GLU A  15       1.114  -0.965  -5.266  1.00  0.00           H  
ATOM    237  HG3 GLU A  15       2.015  -2.461  -5.508  1.00  0.00           H  
ATOM    238  N   ASN A  16       0.436  -3.208  -2.017  1.00  0.00           N  
ATOM    239  CA  ASN A  16       0.996  -2.853  -0.718  1.00  0.00           C  
ATOM    240  C   ASN A  16       1.812  -4.007  -0.140  1.00  0.00           C  
ATOM    241  O   ASN A  16       2.783  -3.792   0.585  1.00  0.00           O  
ATOM    242  CB  ASN A  16      -0.127  -2.467   0.248  1.00  0.00           C  
ATOM    243  CG  ASN A  16       0.390  -2.113   1.629  1.00  0.00           C  
ATOM    244  OD1 ASN A  16       1.586  -1.902   1.823  1.00  0.00           O  
ATOM    245  ND2 ASN A  16      -0.514  -2.047   2.598  1.00  0.00           N  
ATOM    246  H   ASN A  16      -0.526  -3.084  -2.170  1.00  0.00           H  
ATOM    247  HA  ASN A  16       1.647  -2.003  -0.858  1.00  0.00           H  
ATOM    248  HB2 ASN A  16      -0.652  -1.611  -0.147  1.00  0.00           H  
ATOM    249  HB3 ASN A  16      -0.817  -3.293   0.341  1.00  0.00           H  
ATOM    250 HD21 ASN A  16      -1.450  -2.231   2.371  1.00  0.00           H  
ATOM    251 HD22 ASN A  16      -0.210  -1.813   3.499  1.00  0.00           H  
ATOM    252  N   TYR A  17       1.411  -5.231  -0.467  1.00  0.00           N  
ATOM    253  CA  TYR A  17       2.104  -6.419   0.019  1.00  0.00           C  
ATOM    254  C   TYR A  17       3.395  -6.655  -0.760  1.00  0.00           C  
ATOM    255  O   TYR A  17       4.426  -6.999  -0.182  1.00  0.00           O  
ATOM    256  CB  TYR A  17       1.193  -7.646  -0.093  1.00  0.00           C  
ATOM    257  CG  TYR A  17       1.875  -8.948   0.264  1.00  0.00           C  
ATOM    258  CD1 TYR A  17       2.621  -9.067   1.430  1.00  0.00           C  
ATOM    259  CD2 TYR A  17       1.775 -10.056  -0.566  1.00  0.00           C  
ATOM    260  CE1 TYR A  17       3.246 -10.254   1.758  1.00  0.00           C  
ATOM    261  CE2 TYR A  17       2.396 -11.248  -0.245  1.00  0.00           C  
ATOM    262  CZ  TYR A  17       3.131 -11.342   0.919  1.00  0.00           C  
ATOM    263  OH  TYR A  17       3.753 -12.526   1.242  1.00  0.00           O  
ATOM    264  H   TYR A  17       0.629  -5.339  -1.049  1.00  0.00           H  
ATOM    265  HA  TYR A  17       2.348  -6.258   1.058  1.00  0.00           H  
ATOM    266  HB2 TYR A  17       0.351  -7.521   0.571  1.00  0.00           H  
ATOM    267  HB3 TYR A  17       0.834  -7.725  -1.109  1.00  0.00           H  
ATOM    268  HD1 TYR A  17       2.708  -8.214   2.086  1.00  0.00           H  
ATOM    269  HD2 TYR A  17       1.198  -9.980  -1.477  1.00  0.00           H  
ATOM    270  HE1 TYR A  17       3.821 -10.327   2.669  1.00  0.00           H  
ATOM    271  HE2 TYR A  17       2.307 -12.098  -0.905  1.00  0.00           H  
ATOM    272  HH  TYR A  17       3.092 -13.180   1.482  1.00  0.00           H  
ATOM    273  N   GLN A  18       3.330  -6.470  -2.074  1.00  0.00           N  
ATOM    274  CA  GLN A  18       4.494  -6.667  -2.933  1.00  0.00           C  
ATOM    275  C   GLN A  18       5.663  -5.790  -2.493  1.00  0.00           C  
ATOM    276  O   GLN A  18       6.824  -6.120  -2.737  1.00  0.00           O  
ATOM    277  CB  GLN A  18       4.135  -6.362  -4.390  1.00  0.00           C  
ATOM    278  CG  GLN A  18       4.806  -7.291  -5.389  1.00  0.00           C  
ATOM    279  CD  GLN A  18       6.011  -6.658  -6.056  1.00  0.00           C  
ATOM    280  OE1 GLN A  18       5.949  -5.521  -6.525  1.00  0.00           O  
ATOM    281  NE2 GLN A  18       7.115  -7.393  -6.102  1.00  0.00           N  
ATOM    282  H   GLN A  18       2.479  -6.199  -2.478  1.00  0.00           H  
ATOM    283  HA  GLN A  18       4.788  -7.703  -2.856  1.00  0.00           H  
ATOM    284  HB2 GLN A  18       3.065  -6.451  -4.510  1.00  0.00           H  
ATOM    285  HB3 GLN A  18       4.432  -5.350  -4.618  1.00  0.00           H  
ATOM    286  HG2 GLN A  18       5.128  -8.183  -4.871  1.00  0.00           H  
ATOM    287  HG3 GLN A  18       4.088  -7.558  -6.151  1.00  0.00           H  
ATOM    288 HE21 GLN A  18       7.092  -8.290  -5.709  1.00  0.00           H  
ATOM    289 HE22 GLN A  18       7.910  -7.008  -6.528  1.00  0.00           H  
ATOM    290  N   LEU A  19       5.353  -4.671  -1.844  1.00  0.00           N  
ATOM    291  CA  LEU A  19       6.381  -3.751  -1.374  1.00  0.00           C  
ATOM    292  C   LEU A  19       6.727  -4.019   0.086  1.00  0.00           C  
ATOM    293  O   LEU A  19       7.898  -4.094   0.451  1.00  0.00           O  
ATOM    294  CB  LEU A  19       5.916  -2.305  -1.541  1.00  0.00           C  
ATOM    295  CG  LEU A  19       5.491  -1.920  -2.960  1.00  0.00           C  
ATOM    296  CD1 LEU A  19       4.857  -0.538  -2.972  1.00  0.00           C  
ATOM    297  CD2 LEU A  19       6.684  -1.970  -3.904  1.00  0.00           C  
ATOM    298  H   LEU A  19       4.412  -4.458  -1.678  1.00  0.00           H  
ATOM    299  HA  LEU A  19       7.263  -3.906  -1.975  1.00  0.00           H  
ATOM    300  HB2 LEU A  19       5.078  -2.141  -0.880  1.00  0.00           H  
ATOM    301  HB3 LEU A  19       6.722  -1.652  -1.243  1.00  0.00           H  
ATOM    302  HG  LEU A  19       4.755  -2.629  -3.313  1.00  0.00           H  
ATOM    303 HD11 LEU A  19       4.458  -0.317  -1.992  1.00  0.00           H  
ATOM    304 HD12 LEU A  19       5.604   0.198  -3.230  1.00  0.00           H  
ATOM    305 HD13 LEU A  19       4.060  -0.514  -3.700  1.00  0.00           H  
ATOM    306 HD21 LEU A  19       7.439  -2.626  -3.496  1.00  0.00           H  
ATOM    307 HD22 LEU A  19       6.366  -2.342  -4.866  1.00  0.00           H  
ATOM    308 HD23 LEU A  19       7.093  -0.977  -4.018  1.00  0.00           H  
ATOM    309  N   GLU A  20       5.702  -4.161   0.921  1.00  0.00           N  
ATOM    310  CA  GLU A  20       5.901  -4.418   2.346  1.00  0.00           C  
ATOM    311  C   GLU A  20       6.897  -5.554   2.572  1.00  0.00           C  
ATOM    312  O   GLU A  20       7.576  -5.602   3.597  1.00  0.00           O  
ATOM    313  CB  GLU A  20       4.568  -4.754   3.016  1.00  0.00           C  
ATOM    314  CG  GLU A  20       4.531  -4.421   4.498  1.00  0.00           C  
ATOM    315  CD  GLU A  20       4.671  -5.649   5.376  1.00  0.00           C  
ATOM    316  OE1 GLU A  20       4.106  -6.703   5.016  1.00  0.00           O  
ATOM    317  OE2 GLU A  20       5.346  -5.557   6.422  1.00  0.00           O  
ATOM    318  H   GLU A  20       4.789  -4.090   0.572  1.00  0.00           H  
ATOM    319  HA  GLU A  20       6.297  -3.518   2.790  1.00  0.00           H  
ATOM    320  HB2 GLU A  20       3.782  -4.200   2.524  1.00  0.00           H  
ATOM    321  HB3 GLU A  20       4.378  -5.811   2.901  1.00  0.00           H  
ATOM    322  HG2 GLU A  20       5.340  -3.743   4.723  1.00  0.00           H  
ATOM    323  HG3 GLU A  20       3.589  -3.941   4.722  1.00  0.00           H  
ATOM    324  N   GLN A  21       6.979  -6.467   1.608  1.00  0.00           N  
ATOM    325  CA  GLN A  21       7.893  -7.600   1.706  1.00  0.00           C  
ATOM    326  C   GLN A  21       9.225  -7.288   1.030  1.00  0.00           C  
ATOM    327  O   GLN A  21      10.268  -7.814   1.420  1.00  0.00           O  
ATOM    328  CB  GLN A  21       7.266  -8.843   1.074  1.00  0.00           C  
ATOM    329  CG  GLN A  21       7.643 -10.138   1.776  1.00  0.00           C  
ATOM    330  CD  GLN A  21       7.318 -10.116   3.256  1.00  0.00           C  
ATOM    331  OE1 GLN A  21       6.152 -10.160   3.648  1.00  0.00           O  
ATOM    332  NE2 GLN A  21       8.352 -10.048   4.087  1.00  0.00           N  
ATOM    333  H   GLN A  21       6.412  -6.377   0.814  1.00  0.00           H  
ATOM    334  HA  GLN A  21       8.072  -7.790   2.753  1.00  0.00           H  
ATOM    335  HB2 GLN A  21       6.191  -8.743   1.101  1.00  0.00           H  
ATOM    336  HB3 GLN A  21       7.586  -8.910   0.045  1.00  0.00           H  
ATOM    337  HG2 GLN A  21       7.101 -10.952   1.317  1.00  0.00           H  
ATOM    338  HG3 GLN A  21       8.703 -10.301   1.656  1.00  0.00           H  
ATOM    339 HE21 GLN A  21       9.253 -10.017   3.703  1.00  0.00           H  
ATOM    340 HE22 GLN A  21       8.171 -10.031   5.051  1.00  0.00           H  
ATOM    341  N   GLU A  22       9.184  -6.432   0.013  1.00  0.00           N  
ATOM    342  CA  GLU A  22      10.390  -6.055  -0.715  1.00  0.00           C  
ATOM    343  C   GLU A  22      11.142  -4.942   0.010  1.00  0.00           C  
ATOM    344  O   GLU A  22      12.356  -4.802  -0.140  1.00  0.00           O  
ATOM    345  CB  GLU A  22      10.033  -5.604  -2.134  1.00  0.00           C  
ATOM    346  CG  GLU A  22      11.158  -5.805  -3.135  1.00  0.00           C  
ATOM    347  CD  GLU A  22      10.711  -5.581  -4.567  1.00  0.00           C  
ATOM    348  OE1 GLU A  22       9.491  -5.649  -4.825  1.00  0.00           O  
ATOM    349  OE2 GLU A  22      11.581  -5.339  -5.429  1.00  0.00           O  
ATOM    350  H   GLU A  22       8.323  -6.045  -0.253  1.00  0.00           H  
ATOM    351  HA  GLU A  22      11.026  -6.924  -0.774  1.00  0.00           H  
ATOM    352  HB2 GLU A  22       9.175  -6.165  -2.472  1.00  0.00           H  
ATOM    353  HB3 GLU A  22       9.780  -4.555  -2.114  1.00  0.00           H  
ATOM    354  HG2 GLU A  22      11.951  -5.108  -2.910  1.00  0.00           H  
ATOM    355  HG3 GLU A  22      11.529  -6.815  -3.043  1.00  0.00           H  
ATOM    356  N   VAL A  23      10.414  -4.153   0.793  1.00  0.00           N  
ATOM    357  CA  VAL A  23      11.013  -3.054   1.540  1.00  0.00           C  
ATOM    358  C   VAL A  23      11.752  -3.568   2.770  1.00  0.00           C  
ATOM    359  O   VAL A  23      12.755  -2.992   3.189  1.00  0.00           O  
ATOM    360  CB  VAL A  23       9.948  -2.031   1.983  1.00  0.00           C  
ATOM    361  CG1 VAL A  23      10.607  -0.796   2.582  1.00  0.00           C  
ATOM    362  CG2 VAL A  23       9.045  -1.655   0.816  1.00  0.00           C  
ATOM    363  H   VAL A  23       9.451  -4.313   0.872  1.00  0.00           H  
ATOM    364  HA  VAL A  23      11.716  -2.553   0.891  1.00  0.00           H  
ATOM    365  HB  VAL A  23       9.338  -2.489   2.748  1.00  0.00           H  
ATOM    366 HG11 VAL A  23      11.672  -0.956   2.659  1.00  0.00           H  
ATOM    367 HG12 VAL A  23      10.416   0.058   1.949  1.00  0.00           H  
ATOM    368 HG13 VAL A  23      10.199  -0.612   3.565  1.00  0.00           H  
ATOM    369 HG21 VAL A  23       9.257  -2.298  -0.027  1.00  0.00           H  
ATOM    370 HG22 VAL A  23       8.012  -1.774   1.107  1.00  0.00           H  
ATOM    371 HG23 VAL A  23       9.224  -0.626   0.537  1.00  0.00           H  
ATOM    372  N   ALA A  24      11.248  -4.656   3.342  1.00  0.00           N  
ATOM    373  CA  ALA A  24      11.859  -5.252   4.524  1.00  0.00           C  
ATOM    374  C   ALA A  24      13.299  -5.668   4.244  1.00  0.00           C  
ATOM    375  O   ALA A  24      14.159  -5.594   5.122  1.00  0.00           O  
ATOM    376  CB  ALA A  24      11.040  -6.445   4.995  1.00  0.00           C  
ATOM    377  H   ALA A  24      10.446  -5.069   2.960  1.00  0.00           H  
ATOM    378  HA  ALA A  24      11.855  -4.510   5.309  1.00  0.00           H  
ATOM    379  HB1 ALA A  24      10.164  -6.549   4.372  1.00  0.00           H  
ATOM    380  HB2 ALA A  24      11.638  -7.343   4.928  1.00  0.00           H  
ATOM    381  HB3 ALA A  24      10.736  -6.291   6.020  1.00  0.00           H  
ATOM    382  N   GLN A  25      13.555  -6.104   3.015  1.00  0.00           N  
ATOM    383  CA  GLN A  25      14.892  -6.531   2.619  1.00  0.00           C  
ATOM    384  C   GLN A  25      15.771  -5.329   2.292  1.00  0.00           C  
ATOM    385  O   GLN A  25      16.957  -5.306   2.620  1.00  0.00           O  
ATOM    386  CB  GLN A  25      14.816  -7.465   1.409  1.00  0.00           C  
ATOM    387  CG  GLN A  25      13.822  -8.602   1.580  1.00  0.00           C  
ATOM    388  CD  GLN A  25      14.118  -9.776   0.667  1.00  0.00           C  
ATOM    389  OE1 GLN A  25      13.411 -10.008  -0.314  1.00  0.00           O  
ATOM    390  NE2 GLN A  25      15.167 -10.524   0.986  1.00  0.00           N  
ATOM    391  H   GLN A  25      12.829  -6.140   2.359  1.00  0.00           H  
ATOM    392  HA  GLN A  25      15.329  -7.067   3.449  1.00  0.00           H  
ATOM    393  HB2 GLN A  25      14.527  -6.890   0.543  1.00  0.00           H  
ATOM    394  HB3 GLN A  25      15.793  -7.893   1.237  1.00  0.00           H  
ATOM    395  HG2 GLN A  25      13.858  -8.945   2.603  1.00  0.00           H  
ATOM    396  HG3 GLN A  25      12.831  -8.234   1.360  1.00  0.00           H  
ATOM    397 HE21 GLN A  25      15.685 -10.280   1.781  1.00  0.00           H  
ATOM    398 HE22 GLN A  25      15.383 -11.289   0.412  1.00  0.00           H  
ATOM    399  N   LEU A  26      15.181  -4.328   1.644  1.00  0.00           N  
ATOM    400  CA  LEU A  26      15.911  -3.122   1.274  1.00  0.00           C  
ATOM    401  C   LEU A  26      16.463  -2.420   2.511  1.00  0.00           C  
ATOM    402  O   LEU A  26      17.676  -2.353   2.708  1.00  0.00           O  
ATOM    403  CB  LEU A  26      15.002  -2.169   0.496  1.00  0.00           C  
ATOM    404  CG  LEU A  26      14.643  -2.625  -0.919  1.00  0.00           C  
ATOM    405  CD1 LEU A  26      13.829  -1.559  -1.635  1.00  0.00           C  
ATOM    406  CD2 LEU A  26      15.900  -2.956  -1.708  1.00  0.00           C  
ATOM    407  H   LEU A  26      14.233  -4.405   1.410  1.00  0.00           H  
ATOM    408  HA  LEU A  26      16.736  -3.415   0.642  1.00  0.00           H  
ATOM    409  HB2 LEU A  26      14.086  -2.043   1.055  1.00  0.00           H  
ATOM    410  HB3 LEU A  26      15.495  -1.212   0.426  1.00  0.00           H  
ATOM    411  HG  LEU A  26      14.039  -3.520  -0.859  1.00  0.00           H  
ATOM    412 HD11 LEU A  26      13.039  -1.211  -0.984  1.00  0.00           H  
ATOM    413 HD12 LEU A  26      14.471  -0.730  -1.895  1.00  0.00           H  
ATOM    414 HD13 LEU A  26      13.397  -1.976  -2.532  1.00  0.00           H  
ATOM    415 HD21 LEU A  26      16.586  -2.123  -1.658  1.00  0.00           H  
ATOM    416 HD22 LEU A  26      16.369  -3.833  -1.286  1.00  0.00           H  
ATOM    417 HD23 LEU A  26      15.640  -3.147  -2.738  1.00  0.00           H  
ATOM    418  N   GLU A  27      15.565  -1.899   3.339  1.00  0.00           N  
ATOM    419  CA  GLU A  27      15.961  -1.202   4.557  1.00  0.00           C  
ATOM    420  C   GLU A  27      16.059  -2.173   5.732  1.00  0.00           C  
ATOM    421  O   GLU A  27      15.462  -1.952   6.786  1.00  0.00           O  
ATOM    422  CB  GLU A  27      14.963  -0.088   4.880  1.00  0.00           C  
ATOM    423  CG  GLU A  27      13.528  -0.574   5.005  1.00  0.00           C  
ATOM    424  CD  GLU A  27      12.586   0.509   5.492  1.00  0.00           C  
ATOM    425  OE1 GLU A  27      12.859   1.698   5.224  1.00  0.00           O  
ATOM    426  OE2 GLU A  27      11.576   0.169   6.142  1.00  0.00           O  
ATOM    427  H   GLU A  27      14.611  -1.986   3.127  1.00  0.00           H  
ATOM    428  HA  GLU A  27      16.933  -0.765   4.386  1.00  0.00           H  
ATOM    429  HB2 GLU A  27      15.246   0.375   5.813  1.00  0.00           H  
ATOM    430  HB3 GLU A  27      15.002   0.653   4.094  1.00  0.00           H  
ATOM    431  HG2 GLU A  27      13.191  -0.914   4.037  1.00  0.00           H  
ATOM    432  HG3 GLU A  27      13.500  -1.396   5.705  1.00  0.00           H  
ATOM    433  N   HIS A  28      16.816  -3.248   5.540  1.00  0.00           N  
ATOM    434  CA  HIS A  28      16.991  -4.254   6.583  1.00  0.00           C  
ATOM    435  C   HIS A  28      17.852  -3.714   7.721  1.00  0.00           C  
ATOM    436  O   HIS A  28      17.645  -4.058   8.885  1.00  0.00           O  
ATOM    437  CB  HIS A  28      17.628  -5.517   6.000  1.00  0.00           C  
ATOM    438  CG  HIS A  28      17.043  -6.784   6.539  1.00  0.00           C  
ATOM    439  ND1 HIS A  28      15.844  -7.316   6.122  1.00  0.00           N  
ATOM    440  CD2 HIS A  28      17.520  -7.633   7.486  1.00  0.00           C  
ATOM    441  CE1 HIS A  28      15.632  -8.445   6.811  1.00  0.00           C  
ATOM    442  NE2 HIS A  28      16.620  -8.684   7.652  1.00  0.00           N  
ATOM    443  H   HIS A  28      17.266  -3.369   4.679  1.00  0.00           H  
ATOM    444  HA  HIS A  28      16.016  -4.501   6.973  1.00  0.00           H  
ATOM    445  HB2 HIS A  28      17.492  -5.519   4.929  1.00  0.00           H  
ATOM    446  HB3 HIS A  28      18.686  -5.516   6.223  1.00  0.00           H  
ATOM    447  HD1 HIS A  28      15.250  -6.935   5.442  1.00  0.00           H  
ATOM    448  HD2 HIS A  28      18.447  -7.523   8.029  1.00  0.00           H  
ATOM    449  HE1 HIS A  28      14.765  -9.079   6.693  1.00  0.00           H  
ATOM    450  N   GLU A  29      18.818  -2.868   7.377  1.00  0.00           N  
ATOM    451  CA  GLU A  29      19.710  -2.282   8.371  1.00  0.00           C  
ATOM    452  C   GLU A  29      18.982  -1.233   9.206  1.00  0.00           C  
ATOM    453  O   GLU A  29      19.283  -1.043  10.384  1.00  0.00           O  
ATOM    454  CB  GLU A  29      20.926  -1.652   7.689  1.00  0.00           C  
ATOM    455  CG  GLU A  29      20.567  -0.551   6.704  1.00  0.00           C  
ATOM    456  CD  GLU A  29      21.008   0.821   7.177  1.00  0.00           C  
ATOM    457  OE1 GLU A  29      21.106   1.023   8.406  1.00  0.00           O  
ATOM    458  OE2 GLU A  29      21.254   1.694   6.318  1.00  0.00           O  
ATOM    459  H   GLU A  29      18.934  -2.633   6.432  1.00  0.00           H  
ATOM    460  HA  GLU A  29      20.045  -3.074   9.023  1.00  0.00           H  
ATOM    461  HB2 GLU A  29      21.573  -1.234   8.446  1.00  0.00           H  
ATOM    462  HB3 GLU A  29      21.463  -2.423   7.155  1.00  0.00           H  
ATOM    463  HG2 GLU A  29      21.048  -0.759   5.760  1.00  0.00           H  
ATOM    464  HG3 GLU A  29      19.497  -0.542   6.568  1.00  0.00           H  
ATOM    465  N   GLY A  30      18.021  -0.554   8.586  1.00  0.00           N  
ATOM    466  CA  GLY A  30      17.265   0.467   9.286  1.00  0.00           C  
ATOM    467  C   GLY A  30      17.283   1.800   8.563  1.00  0.00           C  
ATOM    468  O   GLY A  30      17.875   1.925   7.491  1.00  0.00           O  
ATOM    469  H   GLY A  30      17.824  -0.749   7.646  1.00  0.00           H  
ATOM    470  HA2 GLY A  30      16.240   0.137   9.382  1.00  0.00           H  
ATOM    471  HA3 GLY A  30      17.684   0.598  10.272  1.00  0.00           H  
TER     475      NH2 A  31                                                      
ATOM    482  N   GLU B   1     -19.316  -1.900   4.204  1.00  0.00           N  
ATOM    483  CA  GLU B   1     -19.870  -0.835   3.376  1.00  0.00           C  
ATOM    484  C   GLU B   1     -18.827   0.237   3.082  1.00  0.00           C  
ATOM    485  O   GLU B   1     -17.643   0.057   3.365  1.00  0.00           O  
ATOM    486  CB  GLU B   1     -21.093  -0.212   4.055  1.00  0.00           C  
ATOM    487  CG  GLU B   1     -20.884   0.098   5.529  1.00  0.00           C  
ATOM    488  CD  GLU B   1     -22.017   0.915   6.118  1.00  0.00           C  
ATOM    489  OE1 GLU B   1     -23.121   0.910   5.533  1.00  0.00           O  
ATOM    490  OE2 GLU B   1     -21.801   1.562   7.165  1.00  0.00           O  
ATOM    491  H   GLU B   1     -19.373  -1.827   5.178  1.00  0.00           H  
ATOM    492  HA  GLU B   1     -20.173  -1.276   2.441  1.00  0.00           H  
ATOM    493  HB2 GLU B   1     -21.342   0.709   3.552  1.00  0.00           H  
ATOM    494  HB3 GLU B   1     -21.925  -0.895   3.969  1.00  0.00           H  
ATOM    495  HG2 GLU B   1     -20.811  -0.831   6.073  1.00  0.00           H  
ATOM    496  HG3 GLU B   1     -19.964   0.653   5.640  1.00  0.00           H  
ATOM    497  N   VAL B   2     -19.280   1.349   2.503  1.00  0.00           N  
ATOM    498  CA  VAL B   2     -18.401   2.460   2.151  1.00  0.00           C  
ATOM    499  C   VAL B   2     -17.322   2.688   3.204  1.00  0.00           C  
ATOM    500  O   VAL B   2     -16.190   2.257   3.038  1.00  0.00           O  
ATOM    501  CB  VAL B   2     -19.199   3.763   1.938  1.00  0.00           C  
ATOM    502  CG1 VAL B   2     -18.283   4.892   1.485  1.00  0.00           C  
ATOM    503  CG2 VAL B   2     -20.318   3.542   0.932  1.00  0.00           C  
ATOM    504  H   VAL B   2     -20.235   1.420   2.296  1.00  0.00           H  
ATOM    505  HA  VAL B   2     -17.918   2.214   1.223  1.00  0.00           H  
ATOM    506  HB  VAL B   2     -19.644   4.048   2.879  1.00  0.00           H  
ATOM    507 HG11 VAL B   2     -17.253   4.593   1.608  1.00  0.00           H  
ATOM    508 HG12 VAL B   2     -18.471   5.113   0.444  1.00  0.00           H  
ATOM    509 HG13 VAL B   2     -18.476   5.773   2.079  1.00  0.00           H  
ATOM    510 HG21 VAL B   2     -19.938   2.990   0.085  1.00  0.00           H  
ATOM    511 HG22 VAL B   2     -21.115   2.981   1.398  1.00  0.00           H  
ATOM    512 HG23 VAL B   2     -20.698   4.497   0.600  1.00  0.00           H  
ATOM    513  N   GLN B   3     -17.680   3.368   4.279  1.00  0.00           N  
ATOM    514  CA  GLN B   3     -16.734   3.657   5.351  1.00  0.00           C  
ATOM    515  C   GLN B   3     -16.136   2.378   5.933  1.00  0.00           C  
ATOM    516  O   GLN B   3     -14.978   2.359   6.346  1.00  0.00           O  
ATOM    517  CB  GLN B   3     -17.413   4.475   6.455  1.00  0.00           C  
ATOM    518  CG  GLN B   3     -18.494   3.719   7.211  1.00  0.00           C  
ATOM    519  CD  GLN B   3     -19.893   4.117   6.783  1.00  0.00           C  
ATOM    520  OE1 GLN B   3     -20.464   5.076   7.303  1.00  0.00           O  
ATOM    521  NE2 GLN B   3     -20.454   3.380   5.832  1.00  0.00           N  
ATOM    522  H   GLN B   3     -18.597   3.685   4.351  1.00  0.00           H  
ATOM    523  HA  GLN B   3     -15.934   4.246   4.928  1.00  0.00           H  
ATOM    524  HB2 GLN B   3     -16.663   4.790   7.164  1.00  0.00           H  
ATOM    525  HB3 GLN B   3     -17.863   5.352   6.010  1.00  0.00           H  
ATOM    526  HG2 GLN B   3     -18.369   2.663   7.036  1.00  0.00           H  
ATOM    527  HG3 GLN B   3     -18.384   3.922   8.266  1.00  0.00           H  
ATOM    528 HE21 GLN B   3     -19.940   2.631   5.463  1.00  0.00           H  
ATOM    529 HE22 GLN B   3     -21.358   3.614   5.536  1.00  0.00           H  
ATOM    530  N   ALA B   4     -16.928   1.311   5.967  1.00  0.00           N  
ATOM    531  CA  ALA B   4     -16.463   0.035   6.506  1.00  0.00           C  
ATOM    532  C   ALA B   4     -15.312  -0.533   5.680  1.00  0.00           C  
ATOM    533  O   ALA B   4     -14.488  -1.292   6.188  1.00  0.00           O  
ATOM    534  CB  ALA B   4     -17.609  -0.960   6.578  1.00  0.00           C  
ATOM    535  H   ALA B   4     -17.844   1.383   5.624  1.00  0.00           H  
ATOM    536  HA  ALA B   4     -16.111   0.213   7.512  1.00  0.00           H  
ATOM    537  HB1 ALA B   4     -18.547  -0.441   6.454  1.00  0.00           H  
ATOM    538  HB2 ALA B   4     -17.498  -1.696   5.794  1.00  0.00           H  
ATOM    539  HB3 ALA B   4     -17.596  -1.453   7.539  1.00  0.00           H  
ATOM    540  N   LEU B   5     -15.253  -0.150   4.409  1.00  0.00           N  
ATOM    541  CA  LEU B   5     -14.192  -0.610   3.520  1.00  0.00           C  
ATOM    542  C   LEU B   5     -13.274   0.549   3.179  1.00  0.00           C  
ATOM    543  O   LEU B   5     -12.051   0.455   3.273  1.00  0.00           O  
ATOM    544  CB  LEU B   5     -14.787  -1.196   2.240  1.00  0.00           C  
ATOM    545  CG  LEU B   5     -15.071  -2.698   2.272  1.00  0.00           C  
ATOM    546  CD1 LEU B   5     -15.807  -3.122   1.012  1.00  0.00           C  
ATOM    547  CD2 LEU B   5     -13.776  -3.485   2.421  1.00  0.00           C  
ATOM    548  H   LEU B   5     -15.932   0.472   4.060  1.00  0.00           H  
ATOM    549  HA  LEU B   5     -13.630  -1.372   4.035  1.00  0.00           H  
ATOM    550  HB2 LEU B   5     -15.713  -0.685   2.042  1.00  0.00           H  
ATOM    551  HB3 LEU B   5     -14.108  -0.996   1.427  1.00  0.00           H  
ATOM    552  HG  LEU B   5     -15.702  -2.922   3.121  1.00  0.00           H  
ATOM    553 HD11 LEU B   5     -15.542  -2.458   0.202  1.00  0.00           H  
ATOM    554 HD12 LEU B   5     -15.528  -4.133   0.755  1.00  0.00           H  
ATOM    555 HD13 LEU B   5     -16.871  -3.074   1.182  1.00  0.00           H  
ATOM    556 HD21 LEU B   5     -12.968  -2.809   2.654  1.00  0.00           H  
ATOM    557 HD22 LEU B   5     -13.884  -4.206   3.216  1.00  0.00           H  
ATOM    558 HD23 LEU B   5     -13.559  -4.000   1.495  1.00  0.00           H  
ATOM    559  N   LYS B   6     -13.900   1.648   2.796  1.00  0.00           N  
ATOM    560  CA  LYS B   6     -13.208   2.875   2.443  1.00  0.00           C  
ATOM    561  C   LYS B   6     -12.117   3.199   3.459  1.00  0.00           C  
ATOM    562  O   LYS B   6     -11.015   3.610   3.098  1.00  0.00           O  
ATOM    563  CB  LYS B   6     -14.233   4.009   2.389  1.00  0.00           C  
ATOM    564  CG  LYS B   6     -13.623   5.399   2.293  1.00  0.00           C  
ATOM    565  CD  LYS B   6     -14.400   6.283   1.331  1.00  0.00           C  
ATOM    566  CE  LYS B   6     -15.595   6.932   2.010  1.00  0.00           C  
ATOM    567  NZ  LYS B   6     -15.185   7.781   3.162  1.00  0.00           N  
ATOM    568  H   LYS B   6     -14.878   1.639   2.760  1.00  0.00           H  
ATOM    569  HA  LYS B   6     -12.763   2.750   1.472  1.00  0.00           H  
ATOM    570  HB2 LYS B   6     -14.874   3.859   1.533  1.00  0.00           H  
ATOM    571  HB3 LYS B   6     -14.837   3.959   3.285  1.00  0.00           H  
ATOM    572  HG2 LYS B   6     -13.635   5.853   3.273  1.00  0.00           H  
ATOM    573  HG3 LYS B   6     -12.605   5.311   1.946  1.00  0.00           H  
ATOM    574  HD2 LYS B   6     -13.745   7.058   0.960  1.00  0.00           H  
ATOM    575  HD3 LYS B   6     -14.749   5.680   0.505  1.00  0.00           H  
ATOM    576  HE2 LYS B   6     -16.114   7.546   1.288  1.00  0.00           H  
ATOM    577  HE3 LYS B   6     -16.257   6.155   2.363  1.00  0.00           H  
ATOM    578  HZ1 LYS B   6     -14.352   8.349   2.910  1.00  0.00           H  
ATOM    579  HZ2 LYS B   6     -15.961   8.422   3.427  1.00  0.00           H  
ATOM    580  HZ3 LYS B   6     -14.949   7.183   3.981  1.00  0.00           H  
ATOM    581  N   LYS B   7     -12.439   3.008   4.732  1.00  0.00           N  
ATOM    582  CA  LYS B   7     -11.498   3.276   5.808  1.00  0.00           C  
ATOM    583  C   LYS B   7     -10.389   2.231   5.834  1.00  0.00           C  
ATOM    584  O   LYS B   7      -9.228   2.550   6.090  1.00  0.00           O  
ATOM    585  CB  LYS B   7     -12.230   3.288   7.149  1.00  0.00           C  
ATOM    586  CG  LYS B   7     -13.209   4.440   7.299  1.00  0.00           C  
ATOM    587  CD  LYS B   7     -14.225   4.168   8.397  1.00  0.00           C  
ATOM    588  CE  LYS B   7     -13.620   4.364   9.778  1.00  0.00           C  
ATOM    589  NZ  LYS B   7     -14.416   5.313  10.604  1.00  0.00           N  
ATOM    590  H   LYS B   7     -13.336   2.679   4.953  1.00  0.00           H  
ATOM    591  HA  LYS B   7     -11.061   4.247   5.637  1.00  0.00           H  
ATOM    592  HB2 LYS B   7     -12.778   2.364   7.252  1.00  0.00           H  
ATOM    593  HB3 LYS B   7     -11.501   3.356   7.942  1.00  0.00           H  
ATOM    594  HG2 LYS B   7     -12.660   5.337   7.544  1.00  0.00           H  
ATOM    595  HG3 LYS B   7     -13.732   4.580   6.364  1.00  0.00           H  
ATOM    596  HD2 LYS B   7     -15.056   4.846   8.281  1.00  0.00           H  
ATOM    597  HD3 LYS B   7     -14.572   3.150   8.310  1.00  0.00           H  
ATOM    598  HE2 LYS B   7     -13.585   3.408  10.279  1.00  0.00           H  
ATOM    599  HE3 LYS B   7     -12.617   4.748   9.668  1.00  0.00           H  
ATOM    600  HZ1 LYS B   7     -14.967   5.946   9.990  1.00  0.00           H  
ATOM    601  HZ2 LYS B   7     -15.072   4.789  11.219  1.00  0.00           H  
ATOM    602  HZ3 LYS B   7     -13.785   5.888  11.198  1.00  0.00           H  
ATOM    603  N   ARG B   8     -10.755   0.980   5.577  1.00  0.00           N  
ATOM    604  CA  ARG B   8      -9.790  -0.112   5.578  1.00  0.00           C  
ATOM    605  C   ARG B   8      -8.843  -0.018   4.381  1.00  0.00           C  
ATOM    606  O   ARG B   8      -7.709  -0.494   4.438  1.00  0.00           O  
ATOM    607  CB  ARG B   8     -10.516  -1.466   5.600  1.00  0.00           C  
ATOM    608  CG  ARG B   8     -10.959  -1.975   4.231  1.00  0.00           C  
ATOM    609  CD  ARG B   8     -10.370  -3.345   3.928  1.00  0.00           C  
ATOM    610  NE  ARG B   8     -11.404  -4.369   3.796  1.00  0.00           N  
ATOM    611  CZ  ARG B   8     -12.050  -4.908   4.828  1.00  0.00           C  
ATOM    612  NH1 ARG B   8     -11.772  -4.522   6.068  1.00  0.00           N  
ATOM    613  NH2 ARG B   8     -12.975  -5.836   4.621  1.00  0.00           N  
ATOM    614  H   ARG B   8     -11.697   0.788   5.387  1.00  0.00           H  
ATOM    615  HA  ARG B   8      -9.204  -0.021   6.481  1.00  0.00           H  
ATOM    616  HB2 ARG B   8      -9.857  -2.201   6.035  1.00  0.00           H  
ATOM    617  HB3 ARG B   8     -11.393  -1.374   6.224  1.00  0.00           H  
ATOM    618  HG2 ARG B   8     -12.036  -2.048   4.216  1.00  0.00           H  
ATOM    619  HG3 ARG B   8     -10.637  -1.280   3.472  1.00  0.00           H  
ATOM    620  HD2 ARG B   8      -9.814  -3.288   3.005  1.00  0.00           H  
ATOM    621  HD3 ARG B   8      -9.703  -3.625   4.731  1.00  0.00           H  
ATOM    622  HE  ARG B   8     -11.630  -4.671   2.891  1.00  0.00           H  
ATOM    623 HH11 ARG B   8     -11.076  -3.824   6.231  1.00  0.00           H  
ATOM    624 HH12 ARG B   8     -12.260  -4.932   6.839  1.00  0.00           H  
ATOM    625 HH21 ARG B   8     -13.188  -6.130   3.689  1.00  0.00           H  
ATOM    626 HH22 ARG B   8     -13.459  -6.242   5.396  1.00  0.00           H  
ATOM    627  N   VAL B   9      -9.313   0.599   3.298  1.00  0.00           N  
ATOM    628  CA  VAL B   9      -8.499   0.751   2.097  1.00  0.00           C  
ATOM    629  C   VAL B   9      -7.329   1.695   2.348  1.00  0.00           C  
ATOM    630  O   VAL B   9      -6.182   1.369   2.048  1.00  0.00           O  
ATOM    631  CB  VAL B   9      -9.333   1.280   0.909  1.00  0.00           C  
ATOM    632  CG1 VAL B   9      -8.464   1.461  -0.330  1.00  0.00           C  
ATOM    633  CG2 VAL B   9     -10.495   0.344   0.616  1.00  0.00           C  
ATOM    634  H   VAL B   9     -10.223   0.961   3.309  1.00  0.00           H  
ATOM    635  HA  VAL B   9      -8.112  -0.222   1.833  1.00  0.00           H  
ATOM    636  HB  VAL B   9      -9.737   2.244   1.180  1.00  0.00           H  
ATOM    637 HG11 VAL B   9      -7.467   1.752  -0.037  1.00  0.00           H  
ATOM    638 HG12 VAL B   9      -8.421   0.532  -0.879  1.00  0.00           H  
ATOM    639 HG13 VAL B   9      -8.891   2.230  -0.958  1.00  0.00           H  
ATOM    640 HG21 VAL B   9     -10.729  -0.229   1.501  1.00  0.00           H  
ATOM    641 HG22 VAL B   9     -11.359   0.922   0.323  1.00  0.00           H  
ATOM    642 HG23 VAL B   9     -10.223  -0.327  -0.186  1.00  0.00           H  
ATOM    643  N   GLN B  10      -7.628   2.869   2.897  1.00  0.00           N  
ATOM    644  CA  GLN B  10      -6.599   3.861   3.185  1.00  0.00           C  
ATOM    645  C   GLN B  10      -5.441   3.239   3.962  1.00  0.00           C  
ATOM    646  O   GLN B  10      -4.301   3.686   3.856  1.00  0.00           O  
ATOM    647  CB  GLN B  10      -7.191   5.033   3.971  1.00  0.00           C  
ATOM    648  CG  GLN B  10      -7.656   4.662   5.371  1.00  0.00           C  
ATOM    649  CD  GLN B  10      -7.085   5.578   6.438  1.00  0.00           C  
ATOM    650  OE1 GLN B  10      -6.731   6.724   6.163  1.00  0.00           O  
ATOM    651  NE2 GLN B  10      -6.993   5.074   7.663  1.00  0.00           N  
ATOM    652  H   GLN B  10      -8.563   3.072   3.112  1.00  0.00           H  
ATOM    653  HA  GLN B  10      -6.223   4.227   2.242  1.00  0.00           H  
ATOM    654  HB2 GLN B  10      -6.442   5.807   4.058  1.00  0.00           H  
ATOM    655  HB3 GLN B  10      -8.037   5.425   3.427  1.00  0.00           H  
ATOM    656  HG2 GLN B  10      -8.733   4.723   5.406  1.00  0.00           H  
ATOM    657  HG3 GLN B  10      -7.347   3.650   5.583  1.00  0.00           H  
ATOM    658 HE21 GLN B  10      -7.295   4.153   7.809  1.00  0.00           H  
ATOM    659 HE22 GLN B  10      -6.629   5.644   8.372  1.00  0.00           H  
ATOM    660  N   ALA B  11      -5.744   2.206   4.742  1.00  0.00           N  
ATOM    661  CA  ALA B  11      -4.729   1.523   5.534  1.00  0.00           C  
ATOM    662  C   ALA B  11      -3.762   0.738   4.651  1.00  0.00           C  
ATOM    663  O   ALA B  11      -2.663   0.388   5.081  1.00  0.00           O  
ATOM    664  CB  ALA B  11      -5.388   0.598   6.548  1.00  0.00           C  
ATOM    665  H   ALA B  11      -6.672   1.894   4.783  1.00  0.00           H  
ATOM    666  HA  ALA B  11      -4.173   2.273   6.078  1.00  0.00           H  
ATOM    667  HB1 ALA B  11      -6.406   0.915   6.713  1.00  0.00           H  
ATOM    668  HB2 ALA B  11      -5.383  -0.413   6.168  1.00  0.00           H  
ATOM    669  HB3 ALA B  11      -4.842   0.637   7.479  1.00  0.00           H  
ATOM    670  N   LEU B  12      -4.176   0.460   3.418  1.00  0.00           N  
ATOM    671  CA  LEU B  12      -3.339  -0.286   2.485  1.00  0.00           C  
ATOM    672  C   LEU B  12      -2.501   0.659   1.629  1.00  0.00           C  
ATOM    673  O   LEU B  12      -1.325   0.402   1.370  1.00  0.00           O  
ATOM    674  CB  LEU B  12      -4.196  -1.175   1.575  1.00  0.00           C  
ATOM    675  CG  LEU B  12      -5.492  -1.706   2.195  1.00  0.00           C  
ATOM    676  CD1 LEU B  12      -6.523  -1.985   1.113  1.00  0.00           C  
ATOM    677  CD2 LEU B  12      -5.222  -2.964   3.004  1.00  0.00           C  
ATOM    678  H   LEU B  12      -5.061   0.763   3.129  1.00  0.00           H  
ATOM    679  HA  LEU B  12      -2.677  -0.912   3.064  1.00  0.00           H  
ATOM    680  HB2 LEU B  12      -4.452  -0.605   0.696  1.00  0.00           H  
ATOM    681  HB3 LEU B  12      -3.599  -2.021   1.268  1.00  0.00           H  
ATOM    682  HG  LEU B  12      -5.902  -0.961   2.860  1.00  0.00           H  
ATOM    683 HD11 LEU B  12      -6.552  -1.157   0.422  1.00  0.00           H  
ATOM    684 HD12 LEU B  12      -6.254  -2.887   0.584  1.00  0.00           H  
ATOM    685 HD13 LEU B  12      -7.495  -2.111   1.566  1.00  0.00           H  
ATOM    686 HD21 LEU B  12      -4.523  -2.739   3.797  1.00  0.00           H  
ATOM    687 HD22 LEU B  12      -6.147  -3.324   3.431  1.00  0.00           H  
ATOM    688 HD23 LEU B  12      -4.804  -3.724   2.360  1.00  0.00           H  
ATOM    689  N   LYS B  13      -3.120   1.748   1.184  1.00  0.00           N  
ATOM    690  CA  LYS B  13      -2.438   2.728   0.345  1.00  0.00           C  
ATOM    691  C   LYS B  13      -1.672   3.751   1.180  1.00  0.00           C  
ATOM    692  O   LYS B  13      -0.692   4.331   0.713  1.00  0.00           O  
ATOM    693  CB  LYS B  13      -3.441   3.438  -0.565  1.00  0.00           C  
ATOM    694  CG  LYS B  13      -4.603   4.074   0.183  1.00  0.00           C  
ATOM    695  CD  LYS B  13      -4.412   5.575   0.323  1.00  0.00           C  
ATOM    696  CE  LYS B  13      -5.527   6.354  -0.360  1.00  0.00           C  
ATOM    697  NZ  LYS B  13      -5.036   7.086  -1.561  1.00  0.00           N  
ATOM    698  H   LYS B  13      -4.059   1.890   1.418  1.00  0.00           H  
ATOM    699  HA  LYS B  13      -1.733   2.195  -0.272  1.00  0.00           H  
ATOM    700  HB2 LYS B  13      -2.925   4.214  -1.111  1.00  0.00           H  
ATOM    701  HB3 LYS B  13      -3.841   2.724  -1.268  1.00  0.00           H  
ATOM    702  HG2 LYS B  13      -5.516   3.885  -0.361  1.00  0.00           H  
ATOM    703  HG3 LYS B  13      -4.670   3.636   1.167  1.00  0.00           H  
ATOM    704  HD2 LYS B  13      -4.400   5.829   1.372  1.00  0.00           H  
ATOM    705  HD3 LYS B  13      -3.467   5.845  -0.125  1.00  0.00           H  
ATOM    706  HE2 LYS B  13      -6.301   5.664  -0.661  1.00  0.00           H  
ATOM    707  HE3 LYS B  13      -5.934   7.065   0.343  1.00  0.00           H  
ATOM    708  HZ1 LYS B  13      -4.329   6.514  -2.065  1.00  0.00           H  
ATOM    709  HZ2 LYS B  13      -5.829   7.285  -2.206  1.00  0.00           H  
ATOM    710  HZ3 LYS B  13      -4.600   7.986  -1.278  1.00  0.00           H  
ATOM    711  N   ALA B  14      -2.115   3.971   2.416  1.00  0.00           N  
ATOM    712  CA  ALA B  14      -1.452   4.926   3.299  1.00  0.00           C  
ATOM    713  C   ALA B  14       0.033   4.613   3.423  1.00  0.00           C  
ATOM    714  O   ALA B  14       0.883   5.473   3.192  1.00  0.00           O  
ATOM    715  CB  ALA B  14      -2.105   4.929   4.673  1.00  0.00           C  
ATOM    716  H   ALA B  14      -2.899   3.480   2.740  1.00  0.00           H  
ATOM    717  HA  ALA B  14      -1.567   5.911   2.870  1.00  0.00           H  
ATOM    718  HB1 ALA B  14      -2.352   3.917   4.957  1.00  0.00           H  
ATOM    719  HB2 ALA B  14      -1.421   5.349   5.396  1.00  0.00           H  
ATOM    720  HB3 ALA B  14      -3.006   5.525   4.642  1.00  0.00           H  
ATOM    721  N   ARG B  15       0.339   3.371   3.784  1.00  0.00           N  
ATOM    722  CA  ARG B  15       1.722   2.939   3.931  1.00  0.00           C  
ATOM    723  C   ARG B  15       2.328   2.610   2.572  1.00  0.00           C  
ATOM    724  O   ARG B  15       3.450   3.014   2.269  1.00  0.00           O  
ATOM    725  CB  ARG B  15       1.801   1.716   4.848  1.00  0.00           C  
ATOM    726  CG  ARG B  15       3.210   1.400   5.321  1.00  0.00           C  
ATOM    727  CD  ARG B  15       3.497   2.025   6.677  1.00  0.00           C  
ATOM    728  NE  ARG B  15       4.923   2.261   6.880  1.00  0.00           N  
ATOM    729  CZ  ARG B  15       5.592   3.277   6.338  1.00  0.00           C  
ATOM    730  NH1 ARG B  15       4.966   4.151   5.560  1.00  0.00           N  
ATOM    731  NH2 ARG B  15       6.888   3.418   6.575  1.00  0.00           N  
ATOM    732  H   ARG B  15      -0.383   2.730   3.949  1.00  0.00           H  
ATOM    733  HA  ARG B  15       2.278   3.749   4.376  1.00  0.00           H  
ATOM    734  HB2 ARG B  15       1.184   1.892   5.717  1.00  0.00           H  
ATOM    735  HB3 ARG B  15       1.421   0.856   4.315  1.00  0.00           H  
ATOM    736  HG2 ARG B  15       3.321   0.329   5.398  1.00  0.00           H  
ATOM    737  HG3 ARG B  15       3.916   1.787   4.600  1.00  0.00           H  
ATOM    738  HD2 ARG B  15       2.972   2.966   6.742  1.00  0.00           H  
ATOM    739  HD3 ARG B  15       3.137   1.359   7.448  1.00  0.00           H  
ATOM    740  HE  ARG B  15       5.410   1.630   7.451  1.00  0.00           H  
ATOM    741 HH11 ARG B  15       3.988   4.050   5.378  1.00  0.00           H  
ATOM    742 HH12 ARG B  15       5.473   4.912   5.156  1.00  0.00           H  
ATOM    743 HH21 ARG B  15       7.364   2.763   7.161  1.00  0.00           H  
ATOM    744 HH22 ARG B  15       7.390   4.182   6.167  1.00  0.00           H  
ATOM    745  N   ASN B  16       1.574   1.877   1.756  1.00  0.00           N  
ATOM    746  CA  ASN B  16       2.032   1.492   0.425  1.00  0.00           C  
ATOM    747  C   ASN B  16       2.472   2.712  -0.376  1.00  0.00           C  
ATOM    748  O   ASN B  16       3.571   2.738  -0.932  1.00  0.00           O  
ATOM    749  CB  ASN B  16       0.921   0.748  -0.321  1.00  0.00           C  
ATOM    750  CG  ASN B  16       1.322   0.360  -1.732  1.00  0.00           C  
ATOM    751  OD1 ASN B  16       2.436   0.643  -2.174  1.00  0.00           O  
ATOM    752  ND2 ASN B  16       0.413  -0.292  -2.447  1.00  0.00           N  
ATOM    753  H   ASN B  16       0.687   1.589   2.056  1.00  0.00           H  
ATOM    754  HA  ASN B  16       2.878   0.831   0.544  1.00  0.00           H  
ATOM    755  HB2 ASN B  16       0.676  -0.150   0.221  1.00  0.00           H  
ATOM    756  HB3 ASN B  16       0.048   1.380  -0.374  1.00  0.00           H  
ATOM    757 HD21 ASN B  16      -0.453  -0.484  -2.031  1.00  0.00           H  
ATOM    758 HD22 ASN B  16       0.645  -0.556  -3.362  1.00  0.00           H  
ATOM    759  N   TYR B  17       1.612   3.724  -0.430  1.00  0.00           N  
ATOM    760  CA  TYR B  17       1.922   4.946  -1.163  1.00  0.00           C  
ATOM    761  C   TYR B  17       3.259   5.524  -0.706  1.00  0.00           C  
ATOM    762  O   TYR B  17       3.961   6.179  -1.477  1.00  0.00           O  
ATOM    763  CB  TYR B  17       0.812   5.983  -0.972  1.00  0.00           C  
ATOM    764  CG  TYR B  17       1.118   7.322  -1.606  1.00  0.00           C  
ATOM    765  CD1 TYR B  17       1.550   7.405  -2.923  1.00  0.00           C  
ATOM    766  CD2 TYR B  17       0.981   8.502  -0.884  1.00  0.00           C  
ATOM    767  CE1 TYR B  17       1.836   8.626  -3.505  1.00  0.00           C  
ATOM    768  CE2 TYR B  17       1.264   9.726  -1.459  1.00  0.00           C  
ATOM    769  CZ  TYR B  17       1.692   9.783  -2.769  1.00  0.00           C  
ATOM    770  OH  TYR B  17       1.974  11.000  -3.345  1.00  0.00           O  
ATOM    771  H   TYR B  17       0.752   3.649   0.034  1.00  0.00           H  
ATOM    772  HA  TYR B  17       1.990   4.694  -2.210  1.00  0.00           H  
ATOM    773  HB2 TYR B  17      -0.100   5.609  -1.413  1.00  0.00           H  
ATOM    774  HB3 TYR B  17       0.656   6.142   0.085  1.00  0.00           H  
ATOM    775  HD1 TYR B  17       1.662   6.498  -3.498  1.00  0.00           H  
ATOM    776  HD2 TYR B  17       0.647   8.455   0.142  1.00  0.00           H  
ATOM    777  HE1 TYR B  17       2.171   8.670  -4.531  1.00  0.00           H  
ATOM    778  HE2 TYR B  17       1.151  10.633  -0.882  1.00  0.00           H  
ATOM    779  HH  TYR B  17       1.244  11.265  -3.909  1.00  0.00           H  
ATOM    780  N   ALA B  18       3.605   5.271   0.552  1.00  0.00           N  
ATOM    781  CA  ALA B  18       4.857   5.762   1.113  1.00  0.00           C  
ATOM    782  C   ALA B  18       6.032   4.904   0.661  1.00  0.00           C  
ATOM    783  O   ALA B  18       7.076   5.426   0.270  1.00  0.00           O  
ATOM    784  CB  ALA B  18       4.778   5.798   2.631  1.00  0.00           C  
ATOM    785  H   ALA B  18       3.005   4.741   1.117  1.00  0.00           H  
ATOM    786  HA  ALA B  18       5.008   6.772   0.758  1.00  0.00           H  
ATOM    787  HB1 ALA B  18       4.074   5.053   2.973  1.00  0.00           H  
ATOM    788  HB2 ALA B  18       5.754   5.589   3.047  1.00  0.00           H  
ATOM    789  HB3 ALA B  18       4.453   6.776   2.952  1.00  0.00           H  
ATOM    790  N   LEU B  19       5.857   3.587   0.709  1.00  0.00           N  
ATOM    791  CA  LEU B  19       6.915   2.674   0.293  1.00  0.00           C  
ATOM    792  C   LEU B  19       7.210   2.856  -1.188  1.00  0.00           C  
ATOM    793  O   LEU B  19       8.340   3.135  -1.572  1.00  0.00           O  
ATOM    794  CB  LEU B  19       6.537   1.214   0.568  1.00  0.00           C  
ATOM    795  CG  LEU B  19       5.606   0.982   1.761  1.00  0.00           C  
ATOM    796  CD1 LEU B  19       5.500  -0.503   2.072  1.00  0.00           C  
ATOM    797  CD2 LEU B  19       6.097   1.748   2.982  1.00  0.00           C  
ATOM    798  H   LEU B  19       5.003   3.225   1.023  1.00  0.00           H  
ATOM    799  HA  LEU B  19       7.801   2.920   0.857  1.00  0.00           H  
ATOM    800  HB2 LEU B  19       6.064   0.816  -0.316  1.00  0.00           H  
ATOM    801  HB3 LEU B  19       7.448   0.661   0.742  1.00  0.00           H  
ATOM    802  HG  LEU B  19       4.620   1.341   1.514  1.00  0.00           H  
ATOM    803 HD11 LEU B  19       6.488  -0.938   2.094  1.00  0.00           H  
ATOM    804 HD12 LEU B  19       5.026  -0.637   3.034  1.00  0.00           H  
ATOM    805 HD13 LEU B  19       4.909  -0.989   1.309  1.00  0.00           H  
ATOM    806 HD21 LEU B  19       7.166   1.886   2.914  1.00  0.00           H  
ATOM    807 HD22 LEU B  19       5.611   2.710   3.022  1.00  0.00           H  
ATOM    808 HD23 LEU B  19       5.864   1.188   3.876  1.00  0.00           H  
ATOM    809  N   LYS B  20       6.180   2.707  -2.018  1.00  0.00           N  
ATOM    810  CA  LYS B  20       6.321   2.860  -3.467  1.00  0.00           C  
ATOM    811  C   LYS B  20       7.189   4.065  -3.825  1.00  0.00           C  
ATOM    812  O   LYS B  20       7.840   4.086  -4.869  1.00  0.00           O  
ATOM    813  CB  LYS B  20       4.942   3.008  -4.113  1.00  0.00           C  
ATOM    814  CG  LYS B  20       4.784   2.214  -5.400  1.00  0.00           C  
ATOM    815  CD  LYS B  20       3.477   2.546  -6.103  1.00  0.00           C  
ATOM    816  CE  LYS B  20       2.811   1.300  -6.664  1.00  0.00           C  
ATOM    817  NZ  LYS B  20       2.288   1.521  -8.040  1.00  0.00           N  
ATOM    818  H   LYS B  20       5.298   2.492  -1.647  1.00  0.00           H  
ATOM    819  HA  LYS B  20       6.791   1.966  -3.850  1.00  0.00           H  
ATOM    820  HB2 LYS B  20       4.192   2.670  -3.414  1.00  0.00           H  
ATOM    821  HB3 LYS B  20       4.771   4.051  -4.336  1.00  0.00           H  
ATOM    822  HG2 LYS B  20       5.606   2.448  -6.060  1.00  0.00           H  
ATOM    823  HG3 LYS B  20       4.799   1.160  -5.166  1.00  0.00           H  
ATOM    824  HD2 LYS B  20       2.808   3.012  -5.396  1.00  0.00           H  
ATOM    825  HD3 LYS B  20       3.680   3.231  -6.913  1.00  0.00           H  
ATOM    826  HE2 LYS B  20       3.536   0.499  -6.689  1.00  0.00           H  
ATOM    827  HE3 LYS B  20       1.992   1.022  -6.016  1.00  0.00           H  
ATOM    828  HZ1 LYS B  20       1.784   2.429  -8.089  1.00  0.00           H  
ATOM    829  HZ2 LYS B  20       3.071   1.535  -8.723  1.00  0.00           H  
ATOM    830  HZ3 LYS B  20       1.629   0.758  -8.299  1.00  0.00           H  
ATOM    831  N   GLN B  21       7.185   5.071  -2.956  1.00  0.00           N  
ATOM    832  CA  GLN B  21       7.963   6.282  -3.184  1.00  0.00           C  
ATOM    833  C   GLN B  21       9.394   6.142  -2.666  1.00  0.00           C  
ATOM    834  O   GLN B  21      10.338   6.618  -3.296  1.00  0.00           O  
ATOM    835  CB  GLN B  21       7.278   7.475  -2.512  1.00  0.00           C  
ATOM    836  CG  GLN B  21       8.055   8.777  -2.634  1.00  0.00           C  
ATOM    837  CD  GLN B  21       7.176   9.945  -3.039  1.00  0.00           C  
ATOM    838  OE1 GLN B  21       6.129  10.187  -2.438  1.00  0.00           O  
ATOM    839  NE2 GLN B  21       7.600  10.676  -4.063  1.00  0.00           N  
ATOM    840  H   GLN B  21       6.640   5.001  -2.146  1.00  0.00           H  
ATOM    841  HA  GLN B  21       7.995   6.456  -4.247  1.00  0.00           H  
ATOM    842  HB2 GLN B  21       6.307   7.617  -2.963  1.00  0.00           H  
ATOM    843  HB3 GLN B  21       7.148   7.255  -1.462  1.00  0.00           H  
ATOM    844  HG2 GLN B  21       8.508   9.001  -1.680  1.00  0.00           H  
ATOM    845  HG3 GLN B  21       8.827   8.651  -3.378  1.00  0.00           H  
ATOM    846 HE21 GLN B  21       8.443  10.425  -4.494  1.00  0.00           H  
ATOM    847 HE22 GLN B  21       7.052  11.438  -4.345  1.00  0.00           H  
ATOM    848  N   LYS B  22       9.551   5.503  -1.511  1.00  0.00           N  
ATOM    849  CA  LYS B  22      10.870   5.326  -0.907  1.00  0.00           C  
ATOM    850  C   LYS B  22      11.546   4.030  -1.359  1.00  0.00           C  
ATOM    851  O   LYS B  22      12.764   3.899  -1.259  1.00  0.00           O  
ATOM    852  CB  LYS B  22      10.758   5.343   0.618  1.00  0.00           C  
ATOM    853  CG  LYS B  22       9.865   4.246   1.172  1.00  0.00           C  
ATOM    854  CD  LYS B  22      10.585   3.410   2.219  1.00  0.00           C  
ATOM    855  CE  LYS B  22      10.828   4.201   3.495  1.00  0.00           C  
ATOM    856  NZ  LYS B  22       9.555   4.658   4.119  1.00  0.00           N  
ATOM    857  H   LYS B  22       8.761   5.156  -1.045  1.00  0.00           H  
ATOM    858  HA  LYS B  22      11.485   6.158  -1.217  1.00  0.00           H  
ATOM    859  HB2 LYS B  22      11.745   5.227   1.041  1.00  0.00           H  
ATOM    860  HB3 LYS B  22      10.354   6.296   0.926  1.00  0.00           H  
ATOM    861  HG2 LYS B  22       8.994   4.697   1.622  1.00  0.00           H  
ATOM    862  HG3 LYS B  22       9.559   3.603   0.360  1.00  0.00           H  
ATOM    863  HD2 LYS B  22       9.981   2.546   2.454  1.00  0.00           H  
ATOM    864  HD3 LYS B  22      11.535   3.089   1.819  1.00  0.00           H  
ATOM    865  HE2 LYS B  22      11.356   3.572   4.197  1.00  0.00           H  
ATOM    866  HE3 LYS B  22      11.434   5.063   3.259  1.00  0.00           H  
ATOM    867  HZ1 LYS B  22       8.766   4.058   3.803  1.00  0.00           H  
ATOM    868  HZ2 LYS B  22       9.625   4.604   5.155  1.00  0.00           H  
ATOM    869  HZ3 LYS B  22       9.357   5.643   3.847  1.00  0.00           H  
ATOM    870  N   VAL B  23      10.755   3.073  -1.844  1.00  0.00           N  
ATOM    871  CA  VAL B  23      11.286   1.785  -2.296  1.00  0.00           C  
ATOM    872  C   VAL B  23      12.576   1.964  -3.096  1.00  0.00           C  
ATOM    873  O   VAL B  23      13.542   1.223  -2.908  1.00  0.00           O  
ATOM    874  CB  VAL B  23      10.256   1.015  -3.152  1.00  0.00           C  
ATOM    875  CG1 VAL B  23      10.879  -0.239  -3.754  1.00  0.00           C  
ATOM    876  CG2 VAL B  23       9.033   0.656  -2.320  1.00  0.00           C  
ATOM    877  H   VAL B  23       9.792   3.232  -1.892  1.00  0.00           H  
ATOM    878  HA  VAL B  23      11.501   1.193  -1.416  1.00  0.00           H  
ATOM    879  HB  VAL B  23       9.939   1.656  -3.961  1.00  0.00           H  
ATOM    880 HG11 VAL B  23      11.699  -0.568  -3.134  1.00  0.00           H  
ATOM    881 HG12 VAL B  23      10.134  -1.020  -3.810  1.00  0.00           H  
ATOM    882 HG13 VAL B  23      11.244  -0.019  -4.747  1.00  0.00           H  
ATOM    883 HG21 VAL B  23       9.179   0.984  -1.302  1.00  0.00           H  
ATOM    884 HG22 VAL B  23       8.162   1.144  -2.732  1.00  0.00           H  
ATOM    885 HG23 VAL B  23       8.886  -0.414  -2.336  1.00  0.00           H  
ATOM    886  N   GLN B  24      12.587   2.953  -3.983  1.00  0.00           N  
ATOM    887  CA  GLN B  24      13.762   3.228  -4.801  1.00  0.00           C  
ATOM    888  C   GLN B  24      14.852   3.892  -3.971  1.00  0.00           C  
ATOM    889  O   GLN B  24      16.041   3.660  -4.189  1.00  0.00           O  
ATOM    890  CB  GLN B  24      13.391   4.118  -5.989  1.00  0.00           C  
ATOM    891  CG  GLN B  24      12.793   5.456  -5.586  1.00  0.00           C  
ATOM    892  CD  GLN B  24      12.379   6.293  -6.781  1.00  0.00           C  
ATOM    893  OE1 GLN B  24      12.924   6.147  -7.876  1.00  0.00           O  
ATOM    894  NE2 GLN B  24      11.410   7.180  -6.577  1.00  0.00           N  
ATOM    895  H   GLN B  24      11.789   3.513  -4.084  1.00  0.00           H  
ATOM    896  HA  GLN B  24      14.134   2.286  -5.171  1.00  0.00           H  
ATOM    897  HB2 GLN B  24      14.280   4.306  -6.572  1.00  0.00           H  
ATOM    898  HB3 GLN B  24      12.673   3.597  -6.603  1.00  0.00           H  
ATOM    899  HG2 GLN B  24      11.922   5.278  -4.973  1.00  0.00           H  
ATOM    900  HG3 GLN B  24      13.526   6.008  -5.016  1.00  0.00           H  
ATOM    901 HE21 GLN B  24      11.023   7.242  -5.679  1.00  0.00           H  
ATOM    902 HE22 GLN B  24      11.124   7.734  -7.332  1.00  0.00           H  
ATOM    903  N   ALA B  25      14.438   4.713  -3.012  1.00  0.00           N  
ATOM    904  CA  ALA B  25      15.377   5.406  -2.140  1.00  0.00           C  
ATOM    905  C   ALA B  25      16.140   4.418  -1.266  1.00  0.00           C  
ATOM    906  O   ALA B  25      17.289   4.660  -0.898  1.00  0.00           O  
ATOM    907  CB  ALA B  25      14.642   6.421  -1.278  1.00  0.00           C  
ATOM    908  H   ALA B  25      13.475   4.852  -2.885  1.00  0.00           H  
ATOM    909  HA  ALA B  25      16.079   5.939  -2.764  1.00  0.00           H  
ATOM    910  HB1 ALA B  25      13.755   6.757  -1.794  1.00  0.00           H  
ATOM    911  HB2 ALA B  25      14.361   5.961  -0.342  1.00  0.00           H  
ATOM    912  HB3 ALA B  25      15.287   7.264  -1.084  1.00  0.00           H  
ATOM    913  N   LEU B  26      15.495   3.301  -0.941  1.00  0.00           N  
ATOM    914  CA  LEU B  26      16.116   2.273  -0.113  1.00  0.00           C  
ATOM    915  C   LEU B  26      17.191   1.524  -0.893  1.00  0.00           C  
ATOM    916  O   LEU B  26      18.371   1.568  -0.544  1.00  0.00           O  
ATOM    917  CB  LEU B  26      15.059   1.286   0.393  1.00  0.00           C  
ATOM    918  CG  LEU B  26      13.825   1.924   1.028  1.00  0.00           C  
ATOM    919  CD1 LEU B  26      12.798   0.860   1.384  1.00  0.00           C  
ATOM    920  CD2 LEU B  26      14.211   2.728   2.261  1.00  0.00           C  
ATOM    921  H   LEU B  26      14.582   3.164  -1.268  1.00  0.00           H  
ATOM    922  HA  LEU B  26      16.576   2.761   0.734  1.00  0.00           H  
ATOM    923  HB2 LEU B  26      14.736   0.680  -0.440  1.00  0.00           H  
ATOM    924  HB3 LEU B  26      15.521   0.643   1.128  1.00  0.00           H  
ATOM    925  HG  LEU B  26      13.372   2.597   0.317  1.00  0.00           H  
ATOM    926 HD11 LEU B  26      12.993  -0.034   0.813  1.00  0.00           H  
ATOM    927 HD12 LEU B  26      12.863   0.636   2.439  1.00  0.00           H  
ATOM    928 HD13 LEU B  26      11.808   1.225   1.155  1.00  0.00           H  
ATOM    929 HD21 LEU B  26      15.254   3.001   2.201  1.00  0.00           H  
ATOM    930 HD22 LEU B  26      13.608   3.623   2.311  1.00  0.00           H  
ATOM    931 HD23 LEU B  26      14.045   2.133   3.147  1.00  0.00           H  
ATOM    932  N   ARG B  27      16.773   0.832  -1.949  1.00  0.00           N  
ATOM    933  CA  ARG B  27      17.698   0.068  -2.781  1.00  0.00           C  
ATOM    934  C   ARG B  27      18.839   0.943  -3.296  1.00  0.00           C  
ATOM    935  O   ARG B  27      19.913   0.443  -3.624  1.00  0.00           O  
ATOM    936  CB  ARG B  27      16.955  -0.571  -3.958  1.00  0.00           C  
ATOM    937  CG  ARG B  27      16.022   0.371  -4.689  1.00  0.00           C  
ATOM    938  CD  ARG B  27      14.727  -0.329  -5.056  1.00  0.00           C  
ATOM    939  NE  ARG B  27      14.793  -0.960  -6.374  1.00  0.00           N  
ATOM    940  CZ  ARG B  27      14.964  -0.293  -7.514  1.00  0.00           C  
ATOM    941  NH1 ARG B  27      15.089   1.028  -7.510  1.00  0.00           N  
ATOM    942  NH2 ARG B  27      15.011  -0.951  -8.664  1.00  0.00           N  
ATOM    943  H   ARG B  27      15.819   0.834  -2.173  1.00  0.00           H  
ATOM    944  HA  ARG B  27      18.116  -0.717  -2.168  1.00  0.00           H  
ATOM    945  HB2 ARG B  27      17.674  -0.938  -4.669  1.00  0.00           H  
ATOM    946  HB3 ARG B  27      16.370  -1.401  -3.590  1.00  0.00           H  
ATOM    947  HG2 ARG B  27      15.799   1.215  -4.052  1.00  0.00           H  
ATOM    948  HG3 ARG B  27      16.506   0.714  -5.591  1.00  0.00           H  
ATOM    949  HD2 ARG B  27      14.525  -1.089  -4.316  1.00  0.00           H  
ATOM    950  HD3 ARG B  27      13.934   0.394  -5.050  1.00  0.00           H  
ATOM    951  HE  ARG B  27      14.705  -1.935  -6.412  1.00  0.00           H  
ATOM    952 HH11 ARG B  27      15.055   1.532  -6.649  1.00  0.00           H  
ATOM    953 HH12 ARG B  27      15.218   1.520  -8.371  1.00  0.00           H  
ATOM    954 HH21 ARG B  27      14.918  -1.947  -8.675  1.00  0.00           H  
ATOM    955 HH22 ARG B  27      15.140  -0.452  -9.522  1.00  0.00           H  
ATOM    956  N   HIS B  28      18.602   2.250  -3.361  1.00  0.00           N  
ATOM    957  CA  HIS B  28      19.618   3.183  -3.835  1.00  0.00           C  
ATOM    958  C   HIS B  28      20.605   3.525  -2.721  1.00  0.00           C  
ATOM    959  O   HIS B  28      21.816   3.383  -2.887  1.00  0.00           O  
ATOM    960  CB  HIS B  28      18.964   4.462  -4.362  1.00  0.00           C  
ATOM    961  CG  HIS B  28      18.707   4.437  -5.837  1.00  0.00           C  
ATOM    962  ND1 HIS B  28      17.805   5.260  -6.473  1.00  0.00           N  
ATOM    963  CD2 HIS B  28      19.258   3.664  -6.807  1.00  0.00           C  
ATOM    964  CE1 HIS B  28      17.835   4.968  -7.780  1.00  0.00           C  
ATOM    965  NE2 HIS B  28      18.701   4.007  -8.035  1.00  0.00           N  
ATOM    966  H   HIS B  28      17.727   2.595  -3.084  1.00  0.00           H  
ATOM    967  HA  HIS B  28      20.155   2.706  -4.640  1.00  0.00           H  
ATOM    968  HB2 HIS B  28      18.018   4.607  -3.862  1.00  0.00           H  
ATOM    969  HB3 HIS B  28      19.609   5.303  -4.150  1.00  0.00           H  
ATOM    970  HD1 HIS B  28      17.242   5.939  -6.046  1.00  0.00           H  
ATOM    971  HD2 HIS B  28      20.009   2.902  -6.660  1.00  0.00           H  
ATOM    972  HE1 HIS B  28      17.229   5.458  -8.529  1.00  0.00           H  
ATOM    973  N   LYS B  29      20.077   3.976  -1.588  1.00  0.00           N  
ATOM    974  CA  LYS B  29      20.911   4.338  -0.447  1.00  0.00           C  
ATOM    975  C   LYS B  29      21.394   3.092   0.290  1.00  0.00           C  
ATOM    976  O   LYS B  29      21.163   1.967  -0.153  1.00  0.00           O  
ATOM    977  CB  LYS B  29      20.134   5.245   0.509  1.00  0.00           C  
ATOM    978  CG  LYS B  29      20.434   6.725   0.320  1.00  0.00           C  
ATOM    979  CD  LYS B  29      19.182   7.514  -0.038  1.00  0.00           C  
ATOM    980  CE  LYS B  29      19.256   8.065  -1.454  1.00  0.00           C  
ATOM    981  NZ  LYS B  29      17.921   8.498  -1.951  1.00  0.00           N  
ATOM    982  H   LYS B  29      19.105   4.068  -1.515  1.00  0.00           H  
ATOM    983  HA  LYS B  29      21.769   4.876  -0.822  1.00  0.00           H  
ATOM    984  HB2 LYS B  29      19.077   5.089   0.354  1.00  0.00           H  
ATOM    985  HB3 LYS B  29      20.382   4.975   1.523  1.00  0.00           H  
ATOM    986  HG2 LYS B  29      20.841   7.118   1.241  1.00  0.00           H  
ATOM    987  HG3 LYS B  29      21.159   6.837  -0.471  1.00  0.00           H  
ATOM    988  HD2 LYS B  29      18.322   6.867   0.041  1.00  0.00           H  
ATOM    989  HD3 LYS B  29      19.079   8.339   0.653  1.00  0.00           H  
ATOM    990  HE2 LYS B  29      19.926   8.912  -1.464  1.00  0.00           H  
ATOM    991  HE3 LYS B  29      19.641   7.294  -2.106  1.00  0.00           H  
ATOM    992  HZ1 LYS B  29      17.172   7.930  -1.506  1.00  0.00           H  
ATOM    993  HZ2 LYS B  29      17.763   9.500  -1.724  1.00  0.00           H  
ATOM    994  HZ3 LYS B  29      17.866   8.376  -2.982  1.00  0.00           H  
ATOM    995  N   GLY B  30      22.066   3.303   1.418  1.00  0.00           N  
ATOM    996  CA  GLY B  30      22.571   2.189   2.200  1.00  0.00           C  
ATOM    997  C   GLY B  30      23.494   2.636   3.317  1.00  0.00           C  
ATOM    998  O   GLY B  30      23.510   2.042   4.394  1.00  0.00           O  
ATOM    999  H   GLY B  30      22.219   4.222   1.722  1.00  0.00           H  
ATOM   1000  HA2 GLY B  30      21.735   1.657   2.629  1.00  0.00           H  
ATOM   1001  HA3 GLY B  30      23.112   1.521   1.547  1.00  0.00           H  
TER    1005      NH2 B  31                                                      
ENDMDL                                                                          
