# Supplementary material for: Comparative Performance of High-Throughput Methods for Protein pKa Predictions
Source: J Chem Inf Model. 2023 Aug 8;63(16):5169–81. doi: 10.1021/acs.jcim.3c00165 (PMC10466379; doi:10.1021/acs.jcim.3c00165)
Supplement: Supplementary file 3 — ci3c00165_si_003.zip [file ci3c00165_si_003.zip › curated_pdbs/1a2p_curated_44.pdb]

ATOM      1  C   GLN A   2      19.161  38.176  44.486  1.00 31.43           C  
ATOM      2  N   VAL A   3      18.751  38.536  43.226  1.00 31.46           N  
ATOM      3  CA  VAL A   3      19.382  39.553  42.374  1.00 30.23           C  
ATOM      4  C   VAL A   3      19.169  40.979  43.007  1.00 28.43           C  
ATOM      5  O   VAL A   3      18.072  41.554  42.976  1.00 28.70           O  
ATOM      6  CB  VAL A   3      19.095  39.800  40.870  1.00 30.19           C  
ATOM      7  CG1 VAL A   3      19.932  38.860  40.030  1.00 31.81           C  
ATOM      8  CG2 VAL A   3      17.654  39.820  40.432  1.00 31.22           C  
ATOM      9  N   ILE A   4      20.359  41.394  43.402  1.00 25.54           N  
ATOM     10  CA  ILE A   4      20.600  42.716  43.932  1.00 22.42           C  
ATOM     11  C   ILE A   4      21.281  43.380  42.683  1.00 19.39           C  
ATOM     12  O   ILE A   4      22.457  43.056  42.558  1.00 18.65           O  
ATOM     13  CB  ILE A   4      21.419  42.710  45.263  1.00 22.39           C  
ATOM     14  CG1 ILE A   4      20.756  41.797  46.359  1.00 23.73           C  
ATOM     15  CG2 ILE A   4      21.649  44.135  45.806  1.00 20.88           C  
ATOM     16  CD1 ILE A   4      21.528  41.852  47.751  1.00 23.88           C  
ATOM     17  N   ASN A   5      20.509  44.139  41.942  1.00 17.61           N  
ATOM     18  CA  ASN A   5      21.001  44.819  40.723  1.00 15.99           C  
ATOM     19  C   ASN A   5      20.578  46.299  40.613  1.00 14.81           C  
ATOM     20  O   ASN A   5      20.596  47.017  39.545  1.00 14.60           O  
ATOM     21  CB  ASN A   5      20.678  43.910  39.488  1.00 14.66           C  
ATOM     22  CG  ASN A   5      19.240  44.060  39.029  1.00 14.96           C  
ATOM     23  OD1 ASN A   5      18.452  44.421  39.961  1.00 16.99           O  
ATOM     24  ND2 ASN A   5      18.742  43.932  37.803  1.00 12.86           N  
ATOM     25  N   THR A   6      20.199  46.899  41.726  1.00 14.06           N  
ATOM     26  CA  THR A   6      19.800  48.310  41.812  1.00 13.31           C  
ATOM     27  C   THR A   6      20.989  49.088  42.444  1.00 12.45           C  
ATOM     28  O   THR A   6      21.689  48.436  43.213  1.00 11.48           O  
ATOM     29  CB  THR A   6      18.515  48.764  42.609  1.00 13.97           C  
ATOM     30  OG1 THR A   6      18.794  48.331  43.980  1.00 14.98           O  
ATOM     31  CG2 THR A   6      17.176  48.298  42.054  1.00 13.95           C  
ATOM     32  N   PHE A   7      21.082  50.365  42.045  1.00 12.14           N  
ATOM     33  CA  PHE A   7      22.049  51.389  42.490  1.00 11.71           C  
ATOM     34  C   PHE A   7      22.081  51.415  44.023  1.00 12.01           C  
ATOM     35  O   PHE A   7      23.233  51.229  44.397  1.00 13.06           O  
ATOM     36  CB  PHE A   7      21.798  52.849  42.029  1.00 10.18           C  
ATOM     37  CG  PHE A   7      22.248  53.011  40.592  1.00 10.04           C  
ATOM     38  CD1 PHE A   7      23.637  52.915  40.339  1.00  9.30           C  
ATOM     39  CD2 PHE A   7      21.291  53.162  39.568  1.00  8.82           C  
ATOM     40  CE1 PHE A   7      24.097  53.059  39.010  1.00  9.44           C  
ATOM     41  CE2 PHE A   7      21.805  53.320  38.293  1.00  8.02           C  
ATOM     42  CZ  PHE A   7      23.161  53.239  37.974  1.00  8.21           C  
ATOM     43  N   ASP A   8      20.915  51.448  44.697  1.00 12.35           N  
ATOM     44  CA  ASP A   8      20.866  51.457  46.160  1.00 13.40           C  
ATOM     45  C   ASP A   8      21.245  50.105  46.752  1.00 13.44           C  
ATOM     46  O   ASP A   8      22.074  49.922  47.645  1.00 13.97           O  
ATOM     47  CB  ASP A   8      19.487  51.888  46.691  1.00 15.95           C  
ATOM     48  CG  ASP A   8      19.354  53.383  46.549  1.00 18.62           C  
ATOM     49  OD1 ASP A   8      20.244  54.006  47.119  1.00 20.96           O  
ATOM     50  OD2 ASP A   8      18.469  53.943  45.866  1.00 20.80           O  
ATOM     51  N   GLY A   9      20.611  49.029  46.195  1.00 13.66           N  
ATOM     52  CA  GLY A   9      20.862  47.670  46.671  1.00 12.75           C  
ATOM     53  C   GLY A   9      22.348  47.314  46.584  1.00 12.27           C  
ATOM     54  O   GLY A   9      22.883  46.748  47.560  1.00 11.92           O  
ATOM     55  N   VAL A  10      22.892  47.620  45.391  1.00 11.19           N  
ATOM     56  CA  VAL A  10      24.301  47.186  45.287  1.00 11.97           C  
ATOM     57  C   VAL A  10      25.173  48.119  46.141  1.00 12.34           C  
ATOM     58  O   VAL A  10      26.136  47.670  46.837  1.00 12.38           O  
ATOM     59  CB  VAL A  10      24.621  47.096  43.769  1.00 11.61           C  
ATOM     60  CG1 VAL A  10      26.085  46.735  43.525  1.00  9.65           C  
ATOM     61  CG2 VAL A  10      23.652  46.207  43.031  1.00 12.37           C  
ATOM     62  N   ALA A  11      24.835  49.442  46.065  1.00 12.99           N  
ATOM     63  CA  ALA A  11      25.562  50.459  46.900  1.00 13.48           C  
ATOM     64  C   ALA A  11      25.602  49.982  48.383  1.00 13.78           C  
ATOM     65  O   ALA A  11      26.718  49.865  48.949  1.00 12.71           O  
ATOM     66  CB  ALA A  11      25.024  51.882  46.803  1.00 11.43           C  
ATOM     67  N   ASP A  12      24.438  49.755  48.974  1.00 14.25           N  
ATOM     68  CA  ASP A  12      24.413  49.265  50.377  1.00 16.16           C  
ATOM     69  C   ASP A  12      25.069  47.897  50.630  1.00 17.23           C  
ATOM     70  O   ASP A  12      25.651  47.699  51.748  1.00 18.45           O  
ATOM     71  CB  ASP A  12      22.991  49.287  50.939  1.00 15.73           C  
ATOM     72  CG  ASP A  12      22.537  50.726  51.050  1.00 16.18           C  
ATOM     73  OD1 ASP A  12      23.441  51.540  51.039  1.00 16.04           O  
ATOM     74  OD2 ASP A  12      21.334  50.951  51.132  1.00 19.07           O  
ATOM     75  N   TYR A  13      25.032  46.974  49.670  1.00 16.97           N  
ATOM     76  CA  TYR A  13      25.709  45.678  49.848  1.00 15.98           C  
ATOM     77  C   TYR A  13      27.197  45.793  49.908  1.00 15.77           C  
ATOM     78  O   TYR A  13      27.934  45.208  50.698  1.00 15.91           O  
ATOM     79  CB  TYR A  13      25.129  44.906  48.620  1.00 16.51           C  
ATOM     80  CG  TYR A  13      25.489  43.464  48.798  1.00 17.90           C  
ATOM     81  CD1 TYR A  13      26.778  43.020  48.614  1.00 18.29           C  
ATOM     82  CD2 TYR A  13      24.519  42.584  49.241  1.00 19.23           C  
ATOM     83  CE1 TYR A  13      27.171  41.724  48.808  1.00 19.12           C  
ATOM     84  CE2 TYR A  13      24.805  41.216  49.403  1.00 19.99           C  
ATOM     85  CZ  TYR A  13      26.141  40.873  49.171  1.00 20.84           C  
ATOM     86  OH  TYR A  13      26.491  39.558  49.381  1.00 23.65           O  
ATOM     87  N   LEU A  14      27.799  46.641  49.035  1.00 15.79           N  
ATOM     88  CA  LEU A  14      29.240  46.817  48.959  1.00 15.71           C  
ATOM     89  C   LEU A  14      29.942  47.284  50.215  1.00 16.44           C  
ATOM     90  O   LEU A  14      31.065  46.896  50.634  1.00 15.78           O  
ATOM     91  CB  LEU A  14      29.519  47.821  47.794  1.00 15.31           C  
ATOM     92  CG  LEU A  14      29.472  47.240  46.389  1.00 15.04           C  
ATOM     93  CD1 LEU A  14      29.484  48.229  45.245  1.00 13.99           C  
ATOM     94  CD2 LEU A  14      30.654  46.261  46.265  1.00 15.40           C  
ATOM     95  N   GLN A  15      29.334  48.325  50.770  1.00 17.11           N  
ATOM     96  CA  GLN A  15      29.801  49.092  51.960  1.00 18.81           C  
ATOM     97  C   GLN A  15      29.719  48.279  53.281  1.00 20.13           C  
ATOM     98  O   GLN A  15      30.451  48.628  54.230  1.00 20.18           O  
ATOM     99  CB  GLN A  15      29.053  50.424  52.206  1.00 17.04           C  
ATOM    100  CG  GLN A  15      29.327  51.391  51.066  1.00 15.15           C  
ATOM    101  CD  GLN A  15      28.986  52.838  51.388  1.00 13.75           C  
ATOM    102  OE1 GLN A  15      27.893  53.104  51.866  1.00 14.62           O  
ATOM    103  NE2 GLN A  15      29.969  53.658  51.092  1.00 11.80           N  
ATOM    104  N   THR A  16      28.833  47.326  53.227  1.00 21.34           N  
ATOM    105  CA  THR A  16      28.588  46.407  54.324  1.00 23.42           C  
ATOM    106  C   THR A  16      29.447  45.138  54.182  1.00 24.64           C  
ATOM    107  O   THR A  16      30.165  44.745  55.117  1.00 25.75           O  
ATOM    108  CB  THR A  16      27.080  45.920  54.396  1.00 22.98           C  
ATOM    109  OG1 THR A  16      26.284  47.105  54.157  1.00 24.80           O  
ATOM    110  CG2 THR A  16      26.656  45.211  55.675  1.00 22.83           C  
ATOM    111  N   TYR A  17      29.325  44.541  53.002  1.00 25.16           N  
ATOM    112  CA  TYR A  17      29.964  43.273  52.706  1.00 25.33           C  
ATOM    113  C   TYR A  17      31.282  43.341  51.998  1.00 24.95           C  
ATOM    114  O   TYR A  17      31.856  42.232  52.003  1.00 25.13           O  
ATOM    115  CB  TYR A  17      29.020  42.302  51.871  1.00 27.02           C  
ATOM    116  CG  TYR A  17      27.847  42.150  52.820  1.00 29.00           C  
ATOM    117  CD1 TYR A  17      28.224  41.650  54.075  1.00 30.72           C  
ATOM    118  CD2 TYR A  17      26.544  42.544  52.626  1.00 30.00           C  
ATOM    119  CE1 TYR A  17      27.339  41.522  55.146  1.00 32.19           C  
ATOM    120  CE2 TYR A  17      25.625  42.384  53.666  1.00 31.77           C  
ATOM    121  CZ  TYR A  17      25.998  41.900  54.927  1.00 32.71           C  
ATOM    122  OH  TYR A  17      25.108  41.703  55.980  1.00 33.49           O  
ATOM    123  N   HIS A  18      31.650  44.498  51.529  1.00 23.50           N  
ATOM    124  CA  HIS A  18      32.927  44.663  50.839  1.00 23.32           C  
ATOM    125  C   HIS A  18      33.099  43.622  49.734  1.00 22.45           C  
ATOM    126  O   HIS A  18      34.210  43.167  49.480  1.00 22.93           O  
ATOM    127  CB  HIS A  18      34.194  44.889  51.763  1.00 23.11           C  
ATOM    128  CG  HIS A  18      33.738  45.809  52.895  1.00 22.90           C  
ATOM    129  ND1 HIS A  18      33.735  45.377  54.179  1.00 22.79           N  
ATOM    130  CD2 HIS A  18      33.183  47.037  52.895  1.00 22.40           C  
ATOM    131  CE1 HIS A  18      33.253  46.296  54.988  1.00 22.25           C  
ATOM    132  NE2 HIS A  18      32.908  47.298  54.230  1.00 23.28           N  
ATOM    133  N   LYS A  19      32.044  43.312  49.006  1.00 21.86           N  
ATOM    134  CA  LYS A  19      32.031  42.444  47.804  1.00 20.67           C  
ATOM    135  C   LYS A  19      30.652  42.592  47.093  1.00 19.21           C  
ATOM    136  O   LYS A  19      29.636  43.048  47.694  1.00 18.41           O  
ATOM    137  CB  LYS A  19      32.343  40.961  48.054  1.00 22.34           C  
ATOM    138  CG  LYS A  19      31.087  40.253  48.601  1.00 23.35           C  
ATOM    139  CD  LYS A  19      31.332  39.236  49.707  1.00 23.83           C  
ATOM    140  CE  LYS A  19      29.996  38.527  49.976  1.00 25.26           C  
ATOM    141  NZ  LYS A  19      28.861  39.458  50.688  0.00 30.42           N  
ATOM    142  N   LEU A  20      30.652  42.283  45.805  1.00 17.28           N  
ATOM    143  CA  LEU A  20      29.366  42.374  45.045  1.00 16.31           C  
ATOM    144  C   LEU A  20      28.464  41.211  45.486  1.00 15.64           C  
ATOM    145  O   LEU A  20      29.139  40.293  45.958  1.00 14.47           O  
ATOM    146  CB  LEU A  20      29.719  42.248  43.571  1.00 14.05           C  
ATOM    147  CG  LEU A  20      30.289  43.509  42.891  1.00 13.60           C  
ATOM    148  CD1 LEU A  20      30.689  43.060  41.473  1.00 12.51           C  
ATOM    149  CD2 LEU A  20      29.279  44.641  42.851  1.00 11.82           C  
ATOM    150  N   PRO A  21      27.171  41.343  45.264  1.00 15.07           N  
ATOM    151  CA  PRO A  21      26.250  40.243  45.555  1.00 15.02           C  
ATOM    152  C   PRO A  21      26.641  39.127  44.572  1.00 15.89           C  
ATOM    153  O   PRO A  21      27.465  39.295  43.612  1.00 15.17           O  
ATOM    154  CB  PRO A  21      24.894  40.894  45.300  1.00 15.35           C  
ATOM    155  CG  PRO A  21      25.061  42.364  44.995  1.00 14.35           C  
ATOM    156  CD  PRO A  21      26.524  42.505  44.673  1.00 14.54           C  
ATOM    157  N   ASP A  22      26.103  37.946  44.667  1.00 16.93           N  
ATOM    158  CA  ASP A  22      26.518  36.843  43.801  1.00 18.85           C  
ATOM    159  C   ASP A  22      25.941  36.707  42.378  1.00 17.98           C  
ATOM    160  O   ASP A  22      26.300  35.653  41.754  1.00 17.31           O  
ATOM    161  CB  ASP A  22      26.163  35.433  44.347  1.00 25.11           C  
ATOM    162  CG  ASP A  22      26.316  35.170  45.825  1.00 29.31           C  
ATOM    163  OD1 ASP A  22      27.420  35.463  46.367  1.00 30.88           O  
ATOM    164  OD2 ASP A  22      25.241  34.684  46.331  1.00 32.40           O  
ATOM    165  N   ASN A  23      25.088  37.646  42.077  1.00 16.47           N  
ATOM    166  CA  ASN A  23      24.492  37.682  40.711  1.00 15.42           C  
ATOM    167  C   ASN A  23      25.523  38.356  39.806  1.00 13.67           C  
ATOM    168  O   ASN A  23      25.283  38.499  38.615  1.00 14.48           O  
ATOM    169  CB  ASN A  23      23.091  38.275  40.728  1.00 16.61           C  
ATOM    170  CG  ASN A  23      23.057  39.660  41.392  1.00 18.21           C  
ATOM    171  OD1 ASN A  23      23.173  39.699  42.628  1.00 17.45           O  
ATOM    172  ND2 ASN A  23      22.851  40.594  40.443  1.00 20.08           N  
ATOM    173  N   TYR A  24      26.722  38.707  40.292  1.00 11.97           N  
ATOM    174  CA  TYR A  24      27.705  39.305  39.371  1.00 11.27           C  
ATOM    175  C   TYR A  24      28.776  38.357  38.928  1.00 11.01           C  
ATOM    176  O   TYR A  24      29.292  37.541  39.685  1.00 11.69           O  
ATOM    177  CB  TYR A  24      28.352  40.468  40.127  1.00 10.37           C  
ATOM    178  CG  TYR A  24      27.319  41.592  40.122  1.00 10.37           C  
ATOM    179  CD1 TYR A  24      27.246  42.418  38.956  1.00  9.97           C  
ATOM    180  CD2 TYR A  24      26.538  41.886  41.242  1.00 10.35           C  
ATOM    181  CE1 TYR A  24      26.335  43.468  38.924  1.00 10.18           C  
ATOM    182  CE2 TYR A  24      25.612  42.933  41.216  1.00 10.69           C  
ATOM    183  CZ  TYR A  24      25.511  43.745  40.062  1.00 10.23           C  
ATOM    184  OH  TYR A  24      24.637  44.805  39.919  1.00  7.56           O  
ATOM    185  N   ILE A  25      29.252  38.481  37.737  1.00 11.50           N  
ATOM    186  CA  ILE A  25      30.357  37.737  37.136  1.00 11.56           C  
ATOM    187  C   ILE A  25      31.161  38.708  36.302  1.00 11.46           C  
ATOM    188  O   ILE A  25      30.590  39.690  35.809  1.00 11.37           O  
ATOM    189  CB  ILE A  25      29.840  36.438  36.371  1.00 12.49           C  
ATOM    190  CG1 ILE A  25      28.799  36.739  35.269  1.00 11.48           C  
ATOM    191  CG2 ILE A  25      29.359  35.392  37.436  1.00 14.03           C  
ATOM    192  CD1 ILE A  25      28.661  35.487  34.302  1.00 11.40           C  
ATOM    193  N   THR A  26      32.461  38.497  36.135  1.00 11.78           N  
ATOM    194  CA  THR A  26      33.329  39.390  35.336  1.00 11.39           C  
ATOM    195  C   THR A  26      33.144  38.962  33.871  1.00 11.44           C  
ATOM    196  O   THR A  26      32.596  37.847  33.556  1.00 10.27           O  
ATOM    197  CB  THR A  26      34.792  39.372  35.903  1.00 11.81           C  
ATOM    198  OG1 THR A  26      35.291  38.091  35.436  1.00 10.70           O  
ATOM    199  CG2 THR A  26      35.003  39.462  37.436  1.00  9.58           C  
ATOM    200  N   LYS A  27      33.553  39.871  33.014  1.00 11.54           N  
ATOM    201  CA  LYS A  27      33.462  39.622  31.563  1.00 12.99           C  
ATOM    202  C   LYS A  27      34.217  38.365  31.153  1.00 12.89           C  
ATOM    203  O   LYS A  27      33.619  37.590  30.380  1.00 13.23           O  
ATOM    204  CB  LYS A  27      34.079  40.788  30.776  1.00 14.08           C  
ATOM    205  CG  LYS A  27      33.189  42.009  30.987  1.00 15.29           C  
ATOM    206  CD ALYS A  27      33.121  42.684  29.599  0.50 16.02           C  
ATOM    207  CD BLYS A  27      33.383  43.335  30.321  0.50 15.86           C  
ATOM    208  CE ALYS A  27      34.305  42.272  28.739  0.50 15.81           C  
ATOM    209  CE BLYS A  27      34.792  43.886  30.314  0.50 15.77           C  
ATOM    210  NZ ALYS A  27      35.472  43.072  29.213  0.50 17.29           N  
ATOM    211  NZ BLYS A  27      35.143  44.434  31.318  0.00 11.70           N  
ATOM    212  N   SER A  28      35.397  38.130  31.682  1.00 12.98           N  
ATOM    213  CA  SER A  28      36.179  36.919  31.336  1.00 14.17           C  
ATOM    214  C   SER A  28      35.430  35.708  31.860  1.00 14.34           C  
ATOM    215  O   SER A  28      35.376  34.657  31.142  1.00 15.08           O  
ATOM    216  CB  SER A  28      37.622  37.059  31.804  1.00 16.22           C  
ATOM    217  OG  SER A  28      37.546  37.125  33.242  1.00 19.67           O  
ATOM    218  N   GLU A  29      34.776  35.731  33.009  1.00 14.07           N  
ATOM    219  CA  GLU A  29      33.982  34.622  33.455  1.00 14.34           C  
ATOM    220  C   GLU A  29      32.777  34.297  32.538  1.00 14.68           C  
ATOM    221  O   GLU A  29      32.379  33.148  32.253  1.00 14.05           O  
ATOM    222  CB  GLU A  29      33.405  34.868  34.851  1.00 16.68           C  
ATOM    223  CG  GLU A  29      34.463  34.740  35.947  1.00 20.07           C  
ATOM    224  CD  GLU A  29      33.995  35.167  37.311  1.00 22.10           C  
ATOM    225  OE1 GLU A  29      33.080  35.936  37.549  1.00 22.29           O  
ATOM    226  OE2 GLU A  29      34.676  34.627  38.242  1.00 24.31           O  
ATOM    227  N   ALA A  30      32.091  35.338  32.068  1.00 14.23           N  
ATOM    228  CA  ALA A  30      30.938  35.383  31.172  1.00 13.10           C  
ATOM    229  C   ALA A  30      31.483  34.853  29.850  1.00 11.37           C  
ATOM    230  O   ALA A  30      30.799  33.972  29.340  1.00 11.60           O  
ATOM    231  CB  ALA A  30      30.319  36.769  31.017  1.00 11.00           C  
ATOM    232  N   GLN A  31      32.616  35.297  29.382  1.00 10.94           N  
ATOM    233  CA  GLN A  31      33.090  34.730  28.103  1.00 11.90           C  
ATOM    234  C   GLN A  31      33.282  33.229  28.071  1.00 11.72           C  
ATOM    235  O   GLN A  31      33.022  32.530  27.052  1.00 11.67           O  
ATOM    236  CB  GLN A  31      34.435  35.313  27.667  1.00 16.05           C  
ATOM    237  CG  GLN A  31      34.047  36.653  27.015  1.00 20.27           C  
ATOM    238  CD  GLN A  31      35.180  37.633  27.127  1.00 23.69           C  
ATOM    239  OE1 GLN A  31      35.133  38.799  26.681  1.00 26.37           O  
ATOM    240  NE2 GLN A  31      36.266  37.250  27.809  1.00 24.47           N  
ATOM    241  N   ALA A  32      33.779  32.788  29.192  1.00 11.03           N  
ATOM    242  CA  ALA A  32      34.111  31.400  29.456  1.00 11.78           C  
ATOM    243  C   ALA A  32      32.851  30.550  29.455  1.00 11.43           C  
ATOM    244  O   ALA A  32      32.969  29.304  29.162  1.00 11.46           O  
ATOM    245  CB  ALA A  32      34.949  31.324  30.722  1.00 11.73           C  
ATOM    246  N   LEU A  33      31.695  31.176  29.667  1.00 11.02           N  
ATOM    247  CA  LEU A  33      30.413  30.438  29.569  1.00  9.79           C  
ATOM    248  C   LEU A  33      29.706  30.558  28.235  1.00  8.26           C  
ATOM    249  O   LEU A  33      28.535  30.201  28.161  1.00  8.77           O  
ATOM    250  CB  LEU A  33      29.363  31.109  30.477  1.00 12.07           C  
ATOM    251  CG  LEU A  33      29.740  31.068  31.959  1.00 14.12           C  
ATOM    252  CD1 LEU A  33      28.641  31.853  32.672  1.00 14.60           C  
ATOM    253  CD2 LEU A  33      29.877  29.555  32.221  1.00 15.82           C  
ATOM    254  N   GLY A  34      30.290  31.119  27.259  1.00  7.38           N  
ATOM    255  CA  GLY A  34      29.611  31.321  25.995  1.00  7.58           C  
ATOM    256  C   GLY A  34      29.018  32.699  25.810  1.00  7.24           C  
ATOM    257  O   GLY A  34      28.275  32.780  24.801  1.00  8.22           O  
ATOM    258  N   TRP A  35      29.279  33.664  26.673  1.00  7.40           N  
ATOM    259  CA  TRP A  35      28.792  35.048  26.445  1.00  7.63           C  
ATOM    260  C   TRP A  35      29.393  35.668  25.179  1.00  7.25           C  
ATOM    261  O   TRP A  35      30.631  35.798  25.035  1.00  6.78           O  
ATOM    262  CB  TRP A  35      29.137  35.947  27.668  1.00  7.28           C  
ATOM    263  CG  TRP A  35      28.651  37.335  27.407  1.00  7.62           C  
ATOM    264  CD1 TRP A  35      27.414  37.693  26.919  1.00  7.77           C  
ATOM    265  CD2 TRP A  35      29.366  38.591  27.584  1.00  7.60           C  
ATOM    266  NE1 TRP A  35      27.278  39.032  26.785  1.00  6.55           N  
ATOM    267  CE2 TRP A  35      28.467  39.609  27.174  1.00  8.43           C  
ATOM    268  CE3 TRP A  35      30.654  38.904  28.034  1.00  7.41           C  
ATOM    269  CZ2 TRP A  35      28.798  40.977  27.246  1.00  8.95           C  
ATOM    270  CZ3 TRP A  35      30.973  40.263  28.058  1.00  8.87           C  
ATOM    271  CH2 TRP A  35      30.098  41.299  27.673  1.00  8.62           C  
ATOM    272  N   VAL A  36      28.595  36.121  24.254  1.00  7.55           N  
ATOM    273  CA  VAL A  36      29.068  36.798  23.030  1.00  8.92           C  
ATOM    274  C   VAL A  36      28.462  38.212  23.067  1.00  9.16           C  
ATOM    275  O   VAL A  36      27.211  38.220  22.938  1.00  8.29           O  
ATOM    276  CB  VAL A  36      28.660  35.948  21.803  1.00 10.62           C  
ATOM    277  CG1 VAL A  36      29.335  36.568  20.559  1.00 10.30           C  
ATOM    278  CG2 VAL A  36      29.014  34.506  22.054  1.00  9.81           C  
ATOM    279  N   ALA A  37      29.323  39.240  23.315  1.00  9.59           N  
ATOM    280  CA  ALA A  37      28.745  40.620  23.446  1.00  9.35           C  
ATOM    281  C   ALA A  37      27.861  41.034  22.272  1.00  9.23           C  
ATOM    282  O   ALA A  37      26.732  41.507  22.580  1.00  9.15           O  
ATOM    283  CB  ALA A  37      29.917  41.497  23.816  1.00  9.55           C  
ATOM    284  N   SER A  38      28.290  40.793  21.049  1.00  8.13           N  
ATOM    285  CA  SER A  38      27.576  41.135  19.849  1.00  9.23           C  
ATOM    286  C   SER A  38      26.234  40.491  19.598  1.00  9.89           C  
ATOM    287  O   SER A  38      25.563  40.991  18.665  1.00 10.35           O  
ATOM    288  CB  SER A  38      28.407  40.824  18.572  1.00  9.69           C  
ATOM    289  OG  SER A  38      29.454  41.772  18.641  1.00 12.17           O  
ATOM    290  N   LYS A  39      25.923  39.452  20.354  1.00 10.02           N  
ATOM    291  CA  LYS A  39      24.694  38.667  20.291  1.00  9.82           C  
ATOM    292  C   LYS A  39      23.778  38.977  21.478  1.00  9.21           C  
ATOM    293  O   LYS A  39      22.632  38.573  21.422  1.00  8.68           O  
ATOM    294  CB  LYS A  39      24.918  37.148  20.294  1.00 12.30           C  
ATOM    295  CG  LYS A  39      25.746  36.669  19.079  0.50 15.35           C  
ATOM    296  CD  LYS A  39      25.773  35.133  19.134  0.50 17.16           C  
ATOM    297  CE  LYS A  39      26.581  34.505  18.018  0.50 18.91           C  
ATOM    298  NZ  LYS A  39      27.080  33.170  18.492  0.50 19.65           N  
ATOM    299  N   GLY A  40      24.161  39.710  22.501  1.00  9.05           N  
ATOM    300  CA  GLY A  40      23.309  40.067  23.641  1.00  9.22           C  
ATOM    301  C   GLY A  40      22.789  38.832  24.356  1.00  9.71           C  
ATOM    302  O   GLY A  40      21.635  38.916  24.866  1.00  9.38           O  
ATOM    303  N   ASN A  41      23.551  37.719  24.400  1.00  9.22           N  
ATOM    304  CA  ASN A  41      23.030  36.415  24.948  1.00  8.31           C  
ATOM    305  C   ASN A  41      23.327  36.032  26.365  1.00  9.06           C  
ATOM    306  O   ASN A  41      23.164  34.820  26.673  1.00  9.43           O  
ATOM    307  CB  ASN A  41      23.541  35.242  24.050  1.00  7.26           C  
ATOM    308  CG  ASN A  41      25.033  34.978  24.162  1.00  6.24           C  
ATOM    309  OD1 ASN A  41      25.825  35.794  24.699  1.00  7.04           O  
ATOM    310  ND2 ASN A  41      25.656  33.854  23.817  1.00  5.49           N  
ATOM    311  N   LEU A  42      23.771  36.997  27.196  1.00  9.87           N  
ATOM    312  CA  LEU A  42      24.135  36.701  28.610  1.00  8.82           C  
ATOM    313  C   LEU A  42      23.077  36.025  29.401  1.00  9.18           C  
ATOM    314  O   LEU A  42      23.429  35.117  30.198  1.00  9.40           O  
ATOM    315  CB  LEU A  42      24.526  38.005  29.302  1.00  7.84           C  
ATOM    316  CG  LEU A  42      25.115  37.914  30.711  1.00  8.79           C  
ATOM    317  CD1 LEU A  42      26.505  37.260  30.795  1.00  8.03           C  
ATOM    318  CD2 LEU A  42      25.198  39.367  31.253  1.00  7.40           C  
ATOM    319  N   ALA A  43      21.851  36.496  29.238  1.00  9.56           N  
ATOM    320  CA  ALA A  43      20.789  35.778  30.023  1.00  9.82           C  
ATOM    321  C   ALA A  43      20.643  34.366  29.467  1.00  9.54           C  
ATOM    322  O   ALA A  43      20.110  33.598  30.276  1.00 10.93           O  
ATOM    323  CB  ALA A  43      19.417  36.458  29.992  1.00  9.50           C  
ATOM    324  N   ASP A  44      21.021  34.007  28.286  1.00 10.04           N  
ATOM    325  CA  ASP A  44      20.923  32.634  27.812  1.00 11.94           C  
ATOM    326  C   ASP A  44      21.977  31.681  28.427  1.00 12.46           C  
ATOM    327  O   ASP A  44      21.695  30.505  28.733  1.00 12.91           O  
ATOM    328  CB  ASP A  44      21.052  32.559  26.293  1.00 14.87           C  
ATOM    329  CG  ASP A  44      19.824  33.099  25.552  1.00 18.29           C  
ATOM    330  OD1 ASP A  44      18.752  33.443  26.135  1.00 20.22           O  
ATOM    331  OD2 ASP A  44      19.842  33.214  24.316  1.00 20.72           O  
ATOM    332  N   VAL A  45      23.215  32.154  28.555  1.00 11.56           N  
ATOM    333  CA  VAL A  45      24.287  31.327  29.029  1.00 11.48           C  
ATOM    334  C   VAL A  45      24.477  31.511  30.515  1.00 12.52           C  
ATOM    335  O   VAL A  45      25.106  30.659  31.164  1.00 12.06           O  
ATOM    336  CB  VAL A  45      25.515  31.744  28.125  1.00 10.72           C  
ATOM    337  CG1 VAL A  45      25.243  31.733  26.638  1.00  9.44           C  
ATOM    338  CG2 VAL A  45      26.124  33.100  28.475  1.00  9.33           C  
ATOM    339  N   ALA A  46      24.053  32.643  31.100  1.00 12.72           N  
ATOM    340  CA  ALA A  46      24.261  32.939  32.536  1.00 13.68           C  
ATOM    341  C   ALA A  46      23.003  33.572  33.135  1.00 14.40           C  
ATOM    342  O   ALA A  46      23.026  34.762  33.439  1.00 14.95           O  
ATOM    343  CB  ALA A  46      25.466  33.850  32.667  1.00 13.43           C  
ATOM    344  N   PRO A  47      21.936  32.768  33.259  1.00 15.55           N  
ATOM    345  CA  PRO A  47      20.598  33.223  33.719  1.00 15.54           C  
ATOM    346  C   PRO A  47      20.661  33.955  35.048  1.00 14.65           C  
ATOM    347  O   PRO A  47      21.307  33.354  35.893  1.00 14.15           O  
ATOM    348  CB  PRO A  47      19.692  31.999  33.685  1.00 15.32           C  
ATOM    349  CG  PRO A  47      20.365  31.130  32.627  1.00 15.79           C  
ATOM    350  CD  PRO A  47      21.863  31.302  32.899  1.00 15.56           C  
ATOM    351  N   GLY A  48      20.073  35.136  35.150  1.00 15.25           N  
ATOM    352  CA  GLY A  48      20.107  35.821  36.447  1.00 15.26           C  
ATOM    353  C   GLY A  48      21.395  36.536  36.772  1.00 15.57           C  
ATOM    354  O   GLY A  48      21.434  37.231  37.799  1.00 15.79           O  
ATOM    355  N   LYS A  49      22.446  36.403  36.000  1.00 15.67           N  
ATOM    356  CA  LYS A  49      23.701  37.116  36.251  1.00 15.48           C  
ATOM    357  C   LYS A  49      23.717  38.420  35.458  1.00 14.73           C  
ATOM    358  O   LYS A  49      23.113  38.640  34.403  1.00 14.54           O  
ATOM    359  CB  LYS A  49      24.956  36.439  35.699  1.00 17.04           C  
ATOM    360  CG  LYS A  49      25.003  34.965  36.063  1.00 20.31           C  
ATOM    361  CD  LYS A  49      25.596  34.895  37.494  1.00 22.55           C  
ATOM    362  CE  LYS A  49      24.579  33.972  38.194  1.00 23.66           C  
ATOM    363  NZ  LYS A  49      25.281  33.039  39.075  1.00 25.34           N  
ATOM    364  N   SER A  50      24.591  39.261  36.004  1.00 14.43           N  
ATOM    365  CA  SER A  50      24.954  40.604  35.495  1.00 12.47           C  
ATOM    366  C   SER A  50      26.511  40.668  35.455  1.00 10.62           C  
ATOM    367  O   SER A  50      27.134  39.948  36.238  1.00  9.82           O  
ATOM    368  CB  SER A  50      24.398  41.718  36.343  1.00 12.13           C  
ATOM    369  OG  SER A  50      23.001  41.757  36.437  1.00 13.78           O  
ATOM    370  N   ILE A  51      27.083  41.437  34.543  1.00  8.80           N  
ATOM    371  CA  ILE A  51      28.511  41.673  34.449  1.00  7.60           C  
ATOM    372  C   ILE A  51      28.947  42.640  35.588  1.00  7.43           C  
ATOM    373  O   ILE A  51      28.380  43.746  35.754  1.00  6.28           O  
ATOM    374  CB  ILE A  51      28.967  42.294  33.069  1.00  5.45           C  
ATOM    375  CG1 ILE A  51      28.647  41.323  31.871  1.00  5.42           C  
ATOM    376  CG2 ILE A  51      30.463  42.608  33.133  1.00  4.78           C  
ATOM    377  CD1 ILE A  51      29.130  39.877  32.194  1.00  5.72           C  
ATOM    378  N   GLY A  52      29.993  42.341  36.361  1.00  7.84           N  
ATOM    379  CA  GLY A  52      30.480  43.232  37.384  1.00  8.28           C  
ATOM    380  C   GLY A  52      31.747  42.728  38.040  1.00  9.76           C  
ATOM    381  O   GLY A  52      31.945  41.454  38.070  1.00 10.57           O  
ATOM    382  N   GLY A  53      32.522  43.714  38.543  1.00 10.04           N  
ATOM    383  CA  GLY A  53      33.727  43.223  39.263  1.00 10.84           C  
ATOM    384  C   GLY A  53      34.978  43.544  38.475  1.00 11.88           C  
ATOM    385  O   GLY A  53      36.093  43.489  39.070  1.00 13.56           O  
ATOM    386  N   ASP A  54      34.929  43.930  37.223  1.00 11.81           N  
ATOM    387  CA  ASP A  54      36.220  44.229  36.587  1.00 12.81           C  
ATOM    388  C   ASP A  54      36.757  45.620  37.028  1.00 14.29           C  
ATOM    389  O   ASP A  54      36.076  46.608  37.365  1.00 13.93           O  
ATOM    390  CB  ASP A  54      36.013  44.204  35.069  1.00 14.14           C  
ATOM    391  CG  ASP A  54      35.485  42.833  34.590  1.00 14.06           C  
ATOM    392  OD1 ASP A  54      36.223  41.867  34.665  1.00 14.31           O  
ATOM    393  OD2 ASP A  54      34.312  42.695  34.198  1.00 14.04           O  
ATOM    394  N   ILE A  55      38.056  45.742  36.890  1.00 15.08           N  
ATOM    395  CA  ILE A  55      38.800  46.926  37.141  1.00 17.15           C  
ATOM    396  C   ILE A  55      38.463  47.988  36.083  1.00 17.70           C  
ATOM    397  O   ILE A  55      38.533  47.771  34.850  1.00 17.04           O  
ATOM    398  CB  ILE A  55      40.338  46.640  37.121  1.00 19.59           C  
ATOM    399  CG1 ILE A  55      40.567  45.665  38.303  1.00 22.47           C  
ATOM    400  CG2 ILE A  55      41.180  47.961  37.160  1.00 20.47           C  
ATOM    401  CD1 ILE A  55      40.861  46.375  39.664  1.00 24.30           C  
ATOM    402  N   PHE A  56      38.150  49.139  36.682  1.00 17.97           N  
ATOM    403  CA  PHE A  56      37.849  50.284  35.790  1.00 19.24           C  
ATOM    404  C   PHE A  56      39.089  51.175  35.877  1.00 20.80           C  
ATOM    405  O   PHE A  56      39.517  51.710  36.934  1.00 20.97           O  
ATOM    406  CB  PHE A  56      36.554  50.956  36.182  1.00 18.16           C  
ATOM    407  CG  PHE A  56      36.386  52.277  35.528  1.00 18.73           C  
ATOM    408  CD1 PHE A  56      35.773  52.331  34.277  1.00 18.25           C  
ATOM    409  CD2 PHE A  56      36.844  53.491  36.151  1.00 18.51           C  
ATOM    410  CE1 PHE A  56      35.575  53.607  33.700  1.00 18.92           C  
ATOM    411  CE2 PHE A  56      36.619  54.734  35.557  1.00 18.34           C  
ATOM    412  CZ  PHE A  56      35.987  54.782  34.303  1.00 17.25           C  
ATOM    413  N   SER A  57      39.635  51.314  34.704  1.00 22.83           N  
ATOM    414  CA  SER A  57      40.896  52.104  34.501  1.00 25.73           C  
ATOM    415  C   SER A  57      40.876  53.547  34.989  1.00 26.22           C  
ATOM    416  O   SER A  57      41.906  53.909  35.670  1.00 26.55           O  
ATOM    417  CB  SER A  57      41.198  51.714  33.049  1.00 28.35           C  
ATOM    418  OG  SER A  57      42.263  52.494  32.548  1.00 31.81           O  
ATOM    419  N   ASN A  58      39.911  54.431  34.835  1.00 26.10           N  
ATOM    420  CA  ASN A  58      39.957  55.805  35.411  1.00 26.40           C  
ATOM    421  C   ASN A  58      41.141  56.593  34.806  1.00 27.74           C  
ATOM    422  O   ASN A  58      41.822  57.377  35.488  1.00 27.37           O  
ATOM    423  CB  ASN A  58      40.027  55.866  36.949  1.00 22.36           C  
ATOM    424  CG  ASN A  58      39.652  57.304  37.395  1.00 20.86           C  
ATOM    425  OD1 ASN A  58      38.860  57.909  36.632  1.00 19.60           O  
ATOM    426  ND2 ASN A  58      40.170  57.733  38.520  1.00 18.79           N  
ATOM    427  N   ARG A  59      41.359  56.298  33.522  1.00 29.66           N  
ATOM    428  CA  ARG A  59      42.489  56.884  32.755  1.00 30.82           C  
ATOM    429  C   ARG A  59      42.401  58.382  32.541  1.00 31.49           C  
ATOM    430  O   ARG A  59      43.400  59.124  32.376  1.00 32.32           O  
ATOM    431  CB  ARG A  59      42.553  56.221  31.330  1.00 31.78           C  
ATOM    432  CG  ARG A  59      41.731  56.838  30.445  0.00 40.00           C  
ATOM    433  CD  ARG A  59      42.164  56.440  29.034  0.00 40.00           C  
ATOM    434  NE  ARG A  59      43.461  57.014  28.651  0.00 40.00           N  
ATOM    435  CZ  ARG A  59      44.209  56.564  27.636  0.00 40.00           C  
ATOM    436  NH1 ARG A  59      43.805  55.527  26.889  0.00 40.00           N  
ATOM    437  NH2 ARG A  59      45.389  57.091  27.284  0.00 40.00           N  
ATOM    438  N   GLU A  60      41.122  58.767  32.556  1.00 31.25           N  
ATOM    439  CA  GLU A  60      40.757  60.177  32.314  1.00 30.47           C  
ATOM    440  C   GLU A  60      40.614  61.031  33.562  1.00 29.60           C  
ATOM    441  O   GLU A  60      40.132  62.212  33.576  1.00 30.05           O  
ATOM    442  CB  GLU A  60      39.476  60.206  31.460  1.00 31.37           C  
ATOM    443  N   GLY A  61      41.062  60.405  34.645  1.00 28.20           N  
ATOM    444  CA  GLY A  61      40.941  61.172  35.907  1.00 27.01           C  
ATOM    445  C   GLY A  61      39.495  61.588  36.142  1.00 25.54           C  
ATOM    446  O   GLY A  61      39.486  62.561  36.879  1.00 25.74           O  
ATOM    447  N   LYS A  62      38.369  61.068  35.743  1.00 25.11           N  
ATOM    448  CA  LYS A  62      37.020  61.530  36.118  1.00 23.93           C  
ATOM    449  C   LYS A  62      36.633  61.139  37.565  1.00 22.73           C  
ATOM    450  O   LYS A  62      35.841  61.884  38.196  1.00 23.40           O  
ATOM    451  CB  LYS A  62      35.894  61.099  35.243  1.00 25.01           C  
ATOM    452  CG  LYS A  62      36.150  61.520  33.796  1.00 26.12           C  
ATOM    453  CD  LYS A  62      36.147  60.136  33.100  1.00 29.09           C  
ATOM    454  CE  LYS A  62      35.104  60.199  31.987  1.00 30.97           C  
ATOM    455  NZ  LYS A  62      34.918  61.683  31.715  1.00 31.24           N  
ATOM    456  N   LEU A  63      37.135  60.048  38.057  1.00 20.02           N  
ATOM    457  CA  LEU A  63      36.863  59.641  39.438  1.00 18.44           C  
ATOM    458  C   LEU A  63      38.076  60.078  40.244  1.00 18.49           C  
ATOM    459  O   LEU A  63      39.186  60.002  39.718  1.00 17.95           O  
ATOM    460  CB  LEU A  63      36.648  58.151  39.455  1.00 15.94           C  
ATOM    461  CG  LEU A  63      35.422  57.618  38.663  1.00 14.37           C  
ATOM    462  CD1 LEU A  63      35.445  56.125  38.571  1.00 13.14           C  
ATOM    463  CD2 LEU A  63      34.196  58.197  39.368  1.00 14.04           C  
ATOM    464  N   PRO A  64      37.838  60.447  41.473  1.00 19.07           N  
ATOM    465  CA  PRO A  64      38.964  60.916  42.328  1.00 19.66           C  
ATOM    466  C   PRO A  64      40.039  59.845  42.534  1.00 20.59           C  
ATOM    467  O   PRO A  64      39.801  58.727  43.107  1.00 20.98           O  
ATOM    468  CB  PRO A  64      38.276  61.394  43.613  1.00 19.02           C  
ATOM    469  CG  PRO A  64      36.984  60.571  43.621  1.00 19.29           C  
ATOM    470  CD  PRO A  64      36.537  60.535  42.160  1.00 18.59           C  
ATOM    471  N   GLY A  65      41.263  60.176  42.132  1.00 20.99           N  
ATOM    472  CA  GLY A  65      42.422  59.296  42.297  1.00 22.57           C  
ATOM    473  C   GLY A  65      43.108  59.524  43.662  1.00 24.01           C  
ATOM    474  O   GLY A  65      43.010  60.519  44.397  1.00 23.81           O  
ATOM    475  N   LYS A  66      43.829  58.442  43.986  1.00 24.59           N  
ATOM    476  CA  LYS A  66      44.600  58.325  45.230  1.00 26.34           C  
ATOM    477  C   LYS A  66      45.548  57.136  45.037  1.00 27.44           C  
ATOM    478  O   LYS A  66      45.155  56.094  44.462  1.00 28.30           O  
ATOM    479  CB  LYS A  66      43.677  58.269  46.445  1.00 25.76           C  
ATOM    480  CG  LYS A  66      44.107  57.525  47.718  1.00 25.47           C  
ATOM    481  CD  LYS A  66      43.198  57.988  48.826  1.00 26.15           C  
ATOM    482  CE  LYS A  66      43.615  57.898  50.272  0.50 26.49           C  
ATOM    483  NZ  LYS A  66      42.694  56.923  50.947  0.50 26.96           N  
ATOM    484  N   SER A  67      46.816  57.288  45.432  1.00 27.46           N  
ATOM    485  CA  SER A  67      47.782  56.155  45.370  1.00 26.47           C  
ATOM    486  C   SER A  67      47.197  55.108  46.338  1.00 26.02           C  
ATOM    487  O   SER A  67      46.780  55.188  47.540  1.00 25.82           O  
ATOM    488  CB  SER A  67      49.177  56.623  45.709  1.00 27.67           C  
ATOM    489  OG  SER A  67      50.203  55.778  45.198  1.00 28.17           O  
ATOM    490  N   GLY A  68      47.030  53.922  45.717  1.00 25.42           N  
ATOM    491  CA  GLY A  68      46.444  52.788  46.445  1.00 24.82           C  
ATOM    492  C   GLY A  68      44.934  52.517  46.425  1.00 24.52           C  
ATOM    493  O   GLY A  68      44.326  51.685  47.166  1.00 25.07           O  
ATOM    494  N   ARG A  69      44.262  53.313  45.574  1.00 22.85           N  
ATOM    495  CA  ARG A  69      42.816  53.244  45.388  1.00 20.31           C  
ATOM    496  C   ARG A  69      42.619  52.694  43.957  1.00 19.04           C  
ATOM    497  O   ARG A  69      43.025  53.209  42.910  1.00 18.62           O  
ATOM    498  CB  ARG A  69      42.049  54.538  45.603  1.00 18.10           C  
ATOM    499  CG  ARG A  69      40.628  54.471  45.001  1.00 16.74           C  
ATOM    500  CD  ARG A  69      40.207  55.943  44.888  1.00 15.14           C  
ATOM    501  NE  ARG A  69      40.039  56.315  46.300  1.00 13.54           N  
ATOM    502  CZ  ARG A  69      39.970  57.573  46.729  1.00 12.69           C  
ATOM    503  NH1 ARG A  69      40.002  58.572  45.881  1.00 11.79           N  
ATOM    504  NH2 ARG A  69      39.843  57.856  48.019  1.00 12.58           N  
ATOM    505  N   THR A  70      41.929  51.583  44.028  1.00 17.71           N  
ATOM    506  CA  THR A  70      41.552  50.853  42.793  1.00 17.16           C  
ATOM    507  C   THR A  70      40.046  50.961  42.556  1.00 15.63           C  
ATOM    508  O   THR A  70      39.219  50.799  43.446  1.00 15.47           O  
ATOM    509  CB  THR A  70      42.086  49.366  42.944  1.00 16.91           C  
ATOM    510  OG1 THR A  70      43.407  49.419  42.316  1.00 18.57           O  
ATOM    511  CG2 THR A  70      41.159  48.377  42.283  1.00 18.94           C  
ATOM    512  N   TRP A  71      39.669  51.273  41.342  1.00 14.76           N  
ATOM    513  CA  TRP A  71      38.263  51.442  40.986  1.00 13.93           C  
ATOM    514  C   TRP A  71      37.777  50.201  40.263  1.00 14.26           C  
ATOM    515  O   TRP A  71      38.456  49.703  39.331  1.00 14.06           O  
ATOM    516  CB  TRP A  71      38.008  52.727  40.156  1.00 11.86           C  
ATOM    517  CG  TRP A  71      38.153  54.031  40.913  1.00 11.51           C  
ATOM    518  CD1 TRP A  71      39.220  54.899  40.979  1.00 11.02           C  
ATOM    519  CD2 TRP A  71      37.149  54.643  41.731  1.00 11.38           C  
ATOM    520  NE1 TRP A  71      38.940  55.971  41.780  1.00 11.42           N  
ATOM    521  CE2 TRP A  71      37.643  55.844  42.263  1.00 11.37           C  
ATOM    522  CE3 TRP A  71      35.834  54.201  42.067  1.00 11.63           C  
ATOM    523  CZ2 TRP A  71      36.853  56.617  43.096  1.00  9.48           C  
ATOM    524  CZ3 TRP A  71      35.051  55.015  42.916  1.00 10.73           C  
ATOM    525  CH2 TRP A  71      35.563  56.215  43.440  1.00  9.44           C  
ATOM    526  N   ARG A  72      36.566  49.792  40.643  1.00 14.39           N  
ATOM    527  CA  ARG A  72      35.957  48.674  39.874  1.00 14.52           C  
ATOM    528  C   ARG A  72      34.556  49.112  39.427  1.00 13.87           C  
ATOM    529  O   ARG A  72      34.074  50.061  40.045  1.00 12.20           O  
ATOM    530  CB  ARG A  72      35.756  47.476  40.720  1.00 16.69           C  
ATOM    531  CG  ARG A  72      37.077  46.704  40.725  1.00 22.39           C  
ATOM    532  CD  ARG A  72      36.788  45.672  41.823  1.00 25.99           C  
ATOM    533  NE  ARG A  72      38.037  45.769  42.592  1.00 31.80           N  
ATOM    534  CZ  ARG A  72      38.998  44.894  42.221  1.00 34.16           C  
ATOM    535  NH1 ARG A  72      38.768  43.977  41.252  1.00 35.58           N  
ATOM    536  NH2 ARG A  72      40.078  45.124  42.978  1.00 36.12           N  
ATOM    537  N   GLU A  73      33.966  48.372  38.483  1.00 12.58           N  
ATOM    538  CA  GLU A  73      32.616  48.610  37.977  1.00 11.61           C  
ATOM    539  C   GLU A  73      31.727  47.376  38.046  1.00 10.38           C  
ATOM    540  O   GLU A  73      32.202  46.234  38.113  1.00 11.28           O  
ATOM    541  CB  GLU A  73      32.562  49.016  36.486  1.00 12.50           C  
ATOM    542  CG  GLU A  73      33.378  48.054  35.623  1.00 13.08           C  
ATOM    543  CD  GLU A  73      33.212  48.382  34.174  1.00 16.22           C  
ATOM    544  OE1 GLU A  73      32.033  48.523  33.778  1.00 16.06           O  
ATOM    545  OE2 GLU A  73      34.169  48.545  33.423  1.00 17.81           O  
ATOM    546  N   ALA A  74      30.462  47.696  37.973  1.00  9.20           N  
ATOM    547  CA  ALA A  74      29.382  46.675  37.959  1.00  8.30           C  
ATOM    548  C   ALA A  74      28.191  47.225  37.176  1.00  7.86           C  
ATOM    549  O   ALA A  74      27.864  48.407  37.232  1.00  8.44           O  
ATOM    550  CB  ALA A  74      29.065  46.106  39.350  1.00  6.93           C  
ATOM    551  N   ASP A  75      27.452  46.412  36.405  1.00  7.36           N  
ATOM    552  CA  ASP A  75      26.276  46.769  35.630  1.00  6.82           C  
ATOM    553  C   ASP A  75      25.083  46.920  36.563  1.00  6.89           C  
ATOM    554  O   ASP A  75      24.952  46.010  37.420  1.00  6.94           O  
ATOM    555  CB  ASP A  75      25.943  45.626  34.620  1.00  5.67           C  
ATOM    556  CG  ASP A  75      26.825  45.759  33.417  1.00  5.85           C  
ATOM    557  OD1 ASP A  75      27.949  46.297  33.324  1.00  5.64           O  
ATOM    558  OD2 ASP A  75      26.294  45.321  32.383  1.00  7.76           O  
ATOM    559  N   ILE A  76      24.272  47.923  36.333  1.00  7.44           N  
ATOM    560  CA  ILE A  76      23.068  48.111  37.181  1.00  7.61           C  
ATOM    561  C   ILE A  76      21.854  48.013  36.230  1.00  8.35           C  
ATOM    562  O   ILE A  76      21.969  48.339  35.031  1.00  8.67           O  
ATOM    563  CB  ILE A  76      23.130  49.450  37.921  1.00  5.89           C  
ATOM    564  CG1 ILE A  76      24.368  49.432  38.912  1.00  5.36           C  
ATOM    565  CG2 ILE A  76      21.976  49.867  38.805  1.00  4.82           C  
ATOM    566  CD1 ILE A  76      24.075  48.498  40.146  1.00  5.35           C  
ATOM    567  N   ASN A  77      20.812  47.598  36.865  1.00  8.65           N  
ATOM    568  CA  ASN A  77      19.495  47.448  36.246  1.00  9.90           C  
ATOM    569  C   ASN A  77      19.524  46.474  35.058  1.00 10.34           C  
ATOM    570  O   ASN A  77      18.611  46.711  34.225  1.00 11.06           O  
ATOM    571  CB  ASN A  77      18.962  48.811  35.782  1.00 10.18           C  
ATOM    572  CG  ASN A  77      18.720  49.854  36.872  1.00 10.21           C  
ATOM    573  OD1 ASN A  77      18.370  49.531  38.013  1.00  9.49           O  
ATOM    574  ND2 ASN A  77      19.002  51.114  36.467  1.00  9.58           N  
ATOM    575  N   TYR A  78      20.386  45.446  35.051  1.00  9.39           N  
ATOM    576  CA  TYR A  78      20.328  44.578  33.850  1.00  9.96           C  
ATOM    577  C   TYR A  78      19.469  43.348  34.032  1.00 10.81           C  
ATOM    578  O   TYR A  78      19.565  42.740  35.133  1.00 11.14           O  
ATOM    579  CB  TYR A  78      21.783  44.156  33.506  1.00  8.35           C  
ATOM    580  CG  TYR A  78      21.814  43.095  32.403  1.00  6.44           C  
ATOM    581  CD1 TYR A  78      21.804  43.519  31.077  1.00  5.17           C  
ATOM    582  CD2 TYR A  78      21.893  41.735  32.705  1.00  5.41           C  
ATOM    583  CE1 TYR A  78      21.773  42.557  30.060  1.00  4.44           C  
ATOM    584  CE2 TYR A  78      21.886  40.763  31.693  1.00  5.12           C  
ATOM    585  CZ  TYR A  78      21.826  41.195  30.372  1.00  4.96           C  
ATOM    586  OH  TYR A  78      21.847  40.301  29.319  1.00  5.29           O  
ATOM    587  N   THR A  79      18.696  42.995  33.011  1.00 11.04           N  
ATOM    588  CA  THR A  79      17.952  41.725  33.181  1.00 11.24           C  
ATOM    589  C   THR A  79      18.240  40.761  32.010  1.00 10.45           C  
ATOM    590  O   THR A  79      18.561  39.590  32.231  1.00 10.44           O  
ATOM    591  CB  THR A  79      16.395  41.872  33.409  1.00 13.84           C  
ATOM    592  OG1 THR A  79      15.890  42.551  32.202  1.00 16.45           O  
ATOM    593  CG2 THR A  79      16.099  42.705  34.674  1.00 14.23           C  
ATOM    594  N   SER A  80      18.173  41.251  30.776  1.00  9.82           N  
ATOM    595  CA  SER A  80      18.436  40.483  29.593  1.00  9.94           C  
ATOM    596  C   SER A  80      18.737  41.349  28.404  1.00  9.76           C  
ATOM    597  O   SER A  80      18.472  42.539  28.495  1.00 10.78           O  
ATOM    598  CB  SER A  80      17.206  39.580  29.229  1.00 11.57           C  
ATOM    599  OG  SER A  80      16.168  40.530  28.923  1.00 12.93           O  
ATOM    600  N   GLY A  81      19.168  40.714  27.344  1.00  9.23           N  
ATOM    601  CA  GLY A  81      19.547  41.383  26.107  1.00  8.66           C  
ATOM    602  C   GLY A  81      20.969  41.893  26.280  1.00  9.32           C  
ATOM    603  O   GLY A  81      21.912  41.547  27.059  1.00 10.02           O  
ATOM    604  N   PHE A  82      21.197  42.901  25.438  1.00  8.49           N  
ATOM    605  CA  PHE A  82      22.416  43.709  25.362  1.00  8.25           C  
ATOM    606  C   PHE A  82      22.511  44.428  26.721  1.00  7.86           C  
ATOM    607  O   PHE A  82      21.528  44.745  27.420  1.00  7.00           O  
ATOM    608  CB  PHE A  82      22.413  44.723  24.167  1.00  7.80           C  
ATOM    609  CG  PHE A  82      22.622  44.074  22.822  1.00  8.49           C  
ATOM    610  CD1 PHE A  82      23.870  43.757  22.322  1.00  6.18           C  
ATOM    611  CD2 PHE A  82      21.469  43.553  22.118  1.00  9.01           C  
ATOM    612  CE1 PHE A  82      24.053  43.099  21.128  1.00  6.62           C  
ATOM    613  CE2 PHE A  82      21.618  42.898  20.900  1.00  9.23           C  
ATOM    614  CZ  PHE A  82      22.933  42.714  20.399  1.00  6.64           C  
ATOM    615  N   ARG A  83      23.751  44.721  27.100  1.00  8.81           N  
ATOM    616  CA  ARG A  83      23.999  45.466  28.347  1.00  9.67           C  
ATOM    617  C   ARG A  83      23.474  46.907  28.087  1.00  9.82           C  
ATOM    618  O   ARG A  83      23.541  47.397  26.929  1.00  9.71           O  
ATOM    619  CB  ARG A  83      25.513  45.551  28.580  1.00  9.36           C  
ATOM    620  CG  ARG A  83      26.068  44.207  29.149  1.00  8.61           C  
ATOM    621  CD  ARG A  83      27.567  44.291  28.991  1.00  9.02           C  
ATOM    622  NE  ARG A  83      28.057  45.022  30.163  1.00  8.64           N  
ATOM    623  CZ  ARG A  83      29.345  45.453  30.180  1.00  8.77           C  
ATOM    624  NH1 ARG A  83      30.097  45.153  29.096  1.00  8.33           N  
ATOM    625  NH2 ARG A  83      29.813  46.100  31.254  1.00  5.59           N  
ATOM    626  N   ASN A  84      23.109  47.584  29.156  1.00  9.97           N  
ATOM    627  CA  ASN A  84      22.624  48.962  29.190  1.00  9.46           C  
ATOM    628  C   ASN A  84      23.778  49.928  29.471  1.00  9.59           C  
ATOM    629  O   ASN A  84      24.967  49.617  29.335  1.00  9.08           O  
ATOM    630  CB  ASN A  84      21.494  49.085  30.214  1.00  9.87           C  
ATOM    631  CG  ASN A  84      21.963  48.837  31.632  1.00  9.68           C  
ATOM    632  OD1 ASN A  84      23.111  49.027  32.046  1.00 10.59           O  
ATOM    633  ND2 ASN A  84      21.009  48.370  32.434  1.00  9.76           N  
ATOM    634  N   SER A  85      23.359  51.136  29.830  1.00  9.60           N  
ATOM    635  CA  SER A  85      24.356  52.216  30.075  1.00 11.29           C  
ATOM    636  C   SER A  85      24.545  52.518  31.562  1.00 10.51           C  
ATOM    637  O   SER A  85      25.346  53.388  31.855  1.00 10.50           O  
ATOM    638  CB  SER A  85      24.050  53.485  29.227  1.00 12.61           C  
ATOM    639  OG  SER A  85      22.697  53.793  29.688  1.00 16.55           O  
ATOM    640  N   ASP A  86      23.920  51.771  32.429  1.00 10.02           N  
ATOM    641  CA  ASP A  86      24.012  51.888  33.878  1.00  9.97           C  
ATOM    642  C   ASP A  86      25.169  51.099  34.533  1.00  9.96           C  
ATOM    643  O   ASP A  86      25.332  49.856  34.398  1.00 10.53           O  
ATOM    644  CB  ASP A  86      22.663  51.488  34.498  1.00 10.11           C  
ATOM    645  CG  ASP A  86      21.502  52.370  34.094  1.00 11.83           C  
ATOM    646  OD1 ASP A  86      21.694  53.372  33.428  1.00 11.20           O  
ATOM    647  OD2 ASP A  86      20.365  51.935  34.450  1.00 15.40           O  
ATOM    648  N   ARG A  87      25.956  51.816  35.338  1.00  9.06           N  
ATOM    649  CA  ARG A  87      27.118  51.241  36.000  1.00  9.33           C  
ATOM    650  C   ARG A  87      27.323  51.760  37.415  1.00  9.39           C  
ATOM    651  O   ARG A  87      27.148  52.959  37.573  1.00  9.76           O  
ATOM    652  CB  ARG A  87      28.398  51.609  35.150  1.00  9.30           C  
ATOM    653  CG  ARG A  87      28.304  51.136  33.675  1.00  7.36           C  
ATOM    654  CD  ARG A  87      28.465  49.639  33.568  1.00  6.13           C  
ATOM    655  NE  ARG A  87      28.619  49.327  32.111  1.00  6.24           N  
ATOM    656  CZ  ARG A  87      27.488  49.111  31.358  1.00  4.77           C  
ATOM    657  NH1 ARG A  87      26.305  49.188  31.971  1.00  2.85           N  
ATOM    658  NH2 ARG A  87      27.496  48.778  30.056  1.00  2.00           N  
ATOM    659  N   ILE A  88      27.715  51.028  38.402  1.00  9.38           N  
ATOM    660  CA  ILE A  88      28.088  51.535  39.730  1.00 10.28           C  
ATOM    661  C   ILE A  88      29.650  51.580  39.722  1.00  9.07           C  
ATOM    662  O   ILE A  88      30.246  50.580  39.181  1.00  7.64           O  
ATOM    663  CB  ILE A  88      27.429  50.655  40.854  1.00 12.75           C  
ATOM    664  CG1 ILE A  88      27.261  51.430  42.176  1.00 13.99           C  
ATOM    665  CG2 ILE A  88      28.231  49.324  41.033  1.00 14.26           C  
ATOM    666  CD1 ILE A  88      26.026  50.809  42.968  1.00 15.16           C  
ATOM    667  N   LEU A  89      30.235  52.648  40.259  1.00  7.67           N  
ATOM    668  CA  LEU A  89      31.684  52.678  40.355  1.00  8.44           C  
ATOM    669  C   LEU A  89      31.999  52.736  41.851  1.00  9.09           C  
ATOM    670  O   LEU A  89      31.518  53.509  42.640  1.00  8.89           O  
ATOM    671  CB  LEU A  89      32.300  53.777  39.456  1.00  9.91           C  
ATOM    672  CG  LEU A  89      32.406  53.137  38.058  1.00  9.56           C  
ATOM    673  CD1 LEU A  89      31.665  53.871  36.983  1.00 10.97           C  
ATOM    674  CD2 LEU A  89      33.837  52.802  37.767  1.00  7.26           C  
ATOM    675  N   TYR A  90      32.873  51.848  42.253  1.00  9.51           N  
ATOM    676  CA  TYR A  90      33.285  51.611  43.627  1.00 10.42           C  
ATOM    677  C   TYR A  90      34.798  51.458  43.751  1.00 10.02           C  
ATOM    678  O   TYR A  90      35.340  50.688  42.962  1.00  9.20           O  
ATOM    679  CB  TYR A  90      32.503  50.388  44.181  1.00 12.14           C  
ATOM    680  CG  TYR A  90      32.799  48.993  43.660  1.00 13.70           C  
ATOM    681  CD1 TYR A  90      32.183  48.535  42.483  1.00 13.58           C  
ATOM    682  CD2 TYR A  90      33.694  48.162  44.360  1.00 13.78           C  
ATOM    683  CE1 TYR A  90      32.476  47.268  41.997  1.00 13.66           C  
ATOM    684  CE2 TYR A  90      33.947  46.852  43.925  1.00 13.63           C  
ATOM    685  CZ  TYR A  90      33.324  46.440  42.734  1.00 14.01           C  
ATOM    686  OH  TYR A  90      33.541  45.205  42.226  1.00 14.53           O  
ATOM    687  N   SER A  91      35.339  52.211  44.691  1.00 10.05           N  
ATOM    688  CA  SER A  91      36.771  52.216  44.986  1.00 10.76           C  
ATOM    689  C   SER A  91      37.075  51.178  46.116  1.00 12.04           C  
ATOM    690  O   SER A  91      36.240  50.498  46.764  1.00 11.11           O  
ATOM    691  CB  SER A  91      37.205  53.652  45.285  1.00  9.06           C  
ATOM    692  OG  SER A  91      36.747  54.069  46.553  1.00  8.70           O  
ATOM    693  N   SER A  92      38.408  51.043  46.336  1.00 13.45           N  
ATOM    694  CA  SER A  92      38.915  50.166  47.435  1.00 15.20           C  
ATOM    695  C   SER A  92      38.566  50.741  48.811  1.00 16.51           C  
ATOM    696  O   SER A  92      38.445  49.912  49.752  1.00 16.50           O  
ATOM    697  CB  SER A  92      40.414  49.902  47.397  1.00 14.21           C  
ATOM    698  OG  SER A  92      41.053  50.757  46.536  1.00 14.94           O  
ATOM    699  N   ASP A  93      38.308  52.043  48.897  1.00 17.47           N  
ATOM    700  CA  ASP A  93      37.929  52.585  50.236  1.00 18.69           C  
ATOM    701  C   ASP A  93      36.451  52.942  50.346  1.00 17.78           C  
ATOM    702  O   ASP A  93      35.989  53.760  51.152  1.00 17.62           O  
ATOM    703  CB  ASP A  93      38.891  53.780  50.527  1.00 20.56           C  
ATOM    704  CG  ASP A  93      38.972  54.703  49.342  1.00 21.21           C  
ATOM    705  OD1 ASP A  93      38.650  54.523  48.160  1.00 23.53           O  
ATOM    706  OD2 ASP A  93      39.442  55.785  49.669  1.00 22.16           O  
ATOM    707  N   TRP A  94      35.692  52.275  49.498  1.00 17.32           N  
ATOM    708  CA  TRP A  94      34.258  52.253  49.311  1.00 16.09           C  
ATOM    709  C   TRP A  94      33.555  53.578  49.012  1.00 14.81           C  
ATOM    710  O   TRP A  94      32.480  53.744  49.575  1.00 14.84           O  
ATOM    711  CB  TRP A  94      33.469  51.517  50.462  1.00 17.49           C  
ATOM    712  CG  TRP A  94      34.257  50.270  50.740  1.00 17.76           C  
ATOM    713  CD1 TRP A  94      35.147  50.101  51.782  1.00 18.30           C  
ATOM    714  CD2 TRP A  94      34.288  49.112  49.890  1.00 17.90           C  
ATOM    715  NE1 TRP A  94      35.712  48.853  51.656  1.00 18.72           N  
ATOM    716  CE2 TRP A  94      35.238  48.257  50.490  1.00 19.29           C  
ATOM    717  CE3 TRP A  94      33.604  48.697  48.755  1.00 17.77           C  
ATOM    718  CZ2 TRP A  94      35.527  47.009  49.923  1.00 19.76           C  
ATOM    719  CZ3 TRP A  94      33.896  47.498  48.151  1.00 19.33           C  
ATOM    720  CH2 TRP A  94      34.849  46.660  48.766  1.00 19.99           C  
ATOM    721  N   LEU A  95      34.100  54.372  48.139  1.00 13.85           N  
ATOM    722  CA  LEU A  95      33.477  55.571  47.593  1.00 12.58           C  
ATOM    723  C   LEU A  95      32.586  54.930  46.477  1.00 11.57           C  
ATOM    724  O   LEU A  95      33.118  54.077  45.726  1.00 11.17           O  
ATOM    725  CB  LEU A  95      34.410  56.564  46.950  1.00 14.43           C  
ATOM    726  CG  LEU A  95      35.620  57.156  47.686  1.00 14.80           C  
ATOM    727  CD1 LEU A  95      36.296  58.272  46.927  1.00 13.66           C  
ATOM    728  CD2 LEU A  95      34.988  57.523  49.029  1.00 16.20           C  
ATOM    729  N   ILE A  96      31.353  55.375  46.440  1.00 10.15           N  
ATOM    730  CA  ILE A  96      30.430  54.854  45.460  1.00  9.21           C  
ATOM    731  C   ILE A  96      29.889  55.965  44.529  1.00  9.45           C  
ATOM    732  O   ILE A  96      29.200  56.895  45.051  1.00  9.47           O  
ATOM    733  CB  ILE A  96      29.343  53.986  46.124  1.00  9.98           C  
ATOM    734  CG1 ILE A  96      29.703  52.935  47.217  1.00  8.92           C  
ATOM    735  CG2 ILE A  96      28.688  53.107  44.963  1.00  9.98           C  
ATOM    736  CD1 ILE A  96      30.246  51.580  46.759  1.00  8.29           C  
ATOM    737  N   TYR A  97      30.169  55.778  43.256  1.00  7.63           N  
ATOM    738  CA  TYR A  97      29.741  56.660  42.187  1.00  7.88           C  
ATOM    739  C   TYR A  97      28.842  55.869  41.218  1.00  8.72           C  
ATOM    740  O   TYR A  97      28.862  54.645  40.974  1.00  9.02           O  
ATOM    741  CB  TYR A  97      30.941  57.234  41.421  1.00  6.47           C  
ATOM    742  CG  TYR A  97      31.626  58.321  42.265  1.00  6.05           C  
ATOM    743  CD1 TYR A  97      32.451  57.922  43.347  1.00  5.86           C  
ATOM    744  CD2 TYR A  97      31.426  59.672  41.976  1.00  4.34           C  
ATOM    745  CE1 TYR A  97      33.120  58.867  44.127  1.00  6.44           C  
ATOM    746  CE2 TYR A  97      32.039  60.659  42.736  1.00  4.63           C  
ATOM    747  CZ  TYR A  97      32.855  60.212  43.753  1.00  6.62           C  
ATOM    748  OH  TYR A  97      33.423  61.228  44.485  1.00  7.33           O  
ATOM    749  N   LYS A  98      28.038  56.703  40.572  1.00  9.20           N  
ATOM    750  CA  LYS A  98      27.203  56.121  39.515  1.00 10.47           C  
ATOM    751  C   LYS A  98      27.335  56.918  38.178  1.00 10.14           C  
ATOM    752  O   LYS A  98      27.637  58.067  38.073  1.00  9.71           O  
ATOM    753  CB  LYS A  98      25.747  55.929  39.881  1.00 12.05           C  
ATOM    754  CG  LYS A  98      24.977  57.208  39.939  1.00 12.71           C  
ATOM    755  CD  LYS A  98      23.659  56.967  39.216  1.00 15.70           C  
ATOM    756  CE  LYS A  98      22.638  57.883  39.856  1.00 17.04           C  
ATOM    757  NZ  LYS A  98      21.298  57.503  39.325  1.00 19.11           N  
ATOM    758  N   THR A  99      27.064  56.180  37.112  1.00  9.87           N  
ATOM    759  CA  THR A  99      27.014  56.635  35.745  1.00  9.89           C  
ATOM    760  C   THR A  99      25.756  55.948  35.159  1.00 10.39           C  
ATOM    761  O   THR A  99      25.405  54.792  35.428  1.00 11.08           O  
ATOM    762  CB  THR A  99      28.272  56.348  34.870  1.00  7.30           C  
ATOM    763  OG1 THR A  99      27.924  56.999  33.620  1.00  5.26           O  
ATOM    764  CG2 THR A  99      28.620  54.865  34.771  1.00  6.69           C  
ATOM    765  N   THR A 100      25.095  56.767  34.372  1.00 11.25           N  
ATOM    766  CA  THR A 100      23.907  56.401  33.632  1.00 11.80           C  
ATOM    767  C   THR A 100      24.282  56.730  32.208  1.00 12.09           C  
ATOM    768  O   THR A 100      23.384  56.716  31.401  1.00 12.85           O  
ATOM    769  CB  THR A 100      22.492  56.958  34.048  1.00 13.16           C  
ATOM    770  OG1 THR A 100      22.520  58.421  33.976  1.00 14.30           O  
ATOM    771  CG2 THR A 100      22.000  56.533  35.442  1.00 12.31           C  
ATOM    772  N   ASP A 101      25.529  57.008  31.883  1.00 12.83           N  
ATOM    773  CA  ASP A 101      25.627  57.286  30.430  1.00 13.16           C  
ATOM    774  C   ASP A 101      26.877  56.687  29.883  1.00 13.95           C  
ATOM    775  O   ASP A 101      27.528  57.498  29.128  1.00 13.47           O  
ATOM    776  CB  ASP A 101      25.596  58.804  30.287  1.00 14.07           C  
ATOM    777  CG  ASP A 101      26.632  59.598  31.042  1.00 14.45           C  
ATOM    778  OD1 ASP A 101      27.653  59.144  31.579  1.00 12.74           O  
ATOM    779  OD2 ASP A 101      26.425  60.833  31.152  1.00 16.55           O  
ATOM    780  N   HIS A 102      27.191  55.441  30.271  1.00 14.86           N  
ATOM    781  CA  HIS A 102      28.462  55.010  29.580  1.00 15.88           C  
ATOM    782  C   HIS A 102      29.780  55.657  29.892  1.00 15.50           C  
ATOM    783  O   HIS A 102      30.660  55.853  29.016  1.00 15.66           O  
ATOM    784  CB  HIS A 102      28.238  55.074  28.007  1.00 18.41           C  
ATOM    785  CG  HIS A 102      27.617  53.742  27.675  1.00 19.76           C  
ATOM    786  ND1 HIS A 102      26.376  53.362  27.189  1.00 21.37           N  
ATOM    787  CD2 HIS A 102      28.321  52.592  27.899  1.00 20.94           C  
ATOM    788  CE1 HIS A 102      26.326  52.041  27.100  1.00 21.67           C  
ATOM    789  NE2 HIS A 102      27.496  51.574  27.531  1.00 22.34           N  
ATOM    790  N   TYR A 103      29.903  55.928  31.206  1.00 14.77           N  
ATOM    791  CA  TYR A 103      31.075  56.420  31.886  1.00 13.34           C  
ATOM    792  C   TYR A 103      31.469  57.799  31.439  1.00 13.40           C  
ATOM    793  O   TYR A 103      32.683  58.074  31.550  1.00 13.16           O  
ATOM    794  CB  TYR A 103      32.274  55.480  31.561  1.00 13.33           C  
ATOM    795  CG  TYR A 103      32.009  53.990  31.590  1.00 12.36           C  
ATOM    796  CD1 TYR A 103      32.097  53.258  32.755  1.00 11.33           C  
ATOM    797  CD2 TYR A 103      31.684  53.307  30.391  1.00 13.00           C  
ATOM    798  CE1 TYR A 103      31.913  51.885  32.813  1.00 11.52           C  
ATOM    799  CE2 TYR A 103      31.468  51.919  30.443  1.00 12.55           C  
ATOM    800  CZ  TYR A 103      31.593  51.210  31.652  1.00 12.07           C  
ATOM    801  OH  TYR A 103      31.373  49.844  31.718  1.00 12.37           O  
ATOM    802  N   GLN A 104      30.508  58.519  30.933  1.00 13.04           N  
ATOM    803  CA  GLN A 104      30.911  59.887  30.483  1.00 14.89           C  
ATOM    804  C   GLN A 104      30.898  60.798  31.723  1.00 15.98           C  
ATOM    805  O   GLN A 104      31.840  61.648  31.854  1.00 17.18           O  
ATOM    806  CB  GLN A 104      30.035  60.392  29.343  1.00 15.52           C  
ATOM    807  CG  GLN A 104      30.141  59.489  28.129  1.00 18.12           C  
ATOM    808  CD  GLN A 104      29.134  59.814  27.077  1.00 19.17           C  
ATOM    809  OE1 GLN A 104      29.401  60.710  26.255  1.00 21.74           O  
ATOM    810  NE2 GLN A 104      27.986  59.187  27.092  1.00 19.97           N  
ATOM    811  N   THR A 105      29.869  60.619  32.557  1.00 15.48           N  
ATOM    812  CA  THR A 105      29.729  61.381  33.789  1.00 15.43           C  
ATOM    813  C   THR A 105      29.327  60.501  34.999  1.00 14.29           C  
ATOM    814  O   THR A 105      28.599  59.494  35.074  1.00 13.56           O  
ATOM    815  CB  THR A 105      28.814  62.628  33.560  1.00 16.42           C  
ATOM    816  OG1 THR A 105      27.456  62.223  33.436  1.00 18.35           O  
ATOM    817  CG2 THR A 105      29.131  63.483  32.293  1.00 17.96           C  
ATOM    818  N   PHE A 106      29.898  61.026  36.089  1.00 13.10           N  
ATOM    819  CA  PHE A 106      29.737  60.380  37.407  1.00 12.71           C  
ATOM    820  C   PHE A 106      29.249  61.355  38.462  1.00 12.47           C  
ATOM    821  O   PHE A 106      29.638  62.522  38.416  1.00 11.86           O  
ATOM    822  CB  PHE A 106      31.103  59.843  37.842  1.00 11.30           C  
ATOM    823  CG  PHE A 106      31.768  58.874  36.897  1.00 11.85           C  
ATOM    824  CD1 PHE A 106      31.403  57.499  36.876  1.00 10.94           C  
ATOM    825  CD2 PHE A 106      32.752  59.395  36.028  1.00 11.18           C  
ATOM    826  CE1 PHE A 106      32.065  56.634  35.958  1.00 12.38           C  
ATOM    827  CE2 PHE A 106      33.383  58.533  35.162  1.00 11.35           C  
ATOM    828  CZ  PHE A 106      33.064  57.190  35.127  1.00 11.56           C  
ATOM    829  N   THR A 107      28.466  60.839  39.384  1.00 11.49           N  
ATOM    830  CA  THR A 107      27.952  61.560  40.554  1.00 11.02           C  
ATOM    831  C   THR A 107      28.022  60.517  41.719  1.00  9.33           C  
ATOM    832  O   THR A 107      27.848  59.273  41.571  1.00  9.13           O  
ATOM    833  CB  THR A 107      26.503  62.169  40.410  1.00 13.10           C  
ATOM    834  OG1 THR A 107      25.694  61.016  39.975  1.00 15.67           O  
ATOM    835  CG2 THR A 107      26.393  63.300  39.345  1.00 13.80           C  
ATOM    836  N   LYS A 108      28.339  61.079  42.857  1.00  6.77           N  
ATOM    837  CA  LYS A 108      28.457  60.415  44.121  1.00  5.41           C  
ATOM    838  C   LYS A 108      27.058  59.891  44.622  1.00  5.20           C  
ATOM    839  O   LYS A 108      26.085  60.681  44.674  1.00  3.07           O  
ATOM    840  CB  LYS A 108      29.162  61.326  45.108  1.00  2.31           C  
ATOM    841  CG  LYS A 108      29.339  60.674  46.454  1.00  2.00           C  
ATOM    842  CD  LYS A 108      30.108  61.600  47.344  1.00  2.00           C  
ATOM    843  CE  LYS A 108      30.327  61.068  48.717  1.00  2.71           C  
ATOM    844  NZ  LYS A 108      31.228  59.887  48.643  1.00  4.44           N  
ATOM    845  N   ILE A 109      26.985  58.636  45.110  1.00  4.79           N  
ATOM    846  CA  ILE A 109      25.763  58.016  45.672  1.00  5.02           C  
ATOM    847  C   ILE A 109      25.994  57.531  47.100  1.00  6.64           C  
ATOM    848  O   ILE A 109      25.071  57.471  47.907  1.00  7.10           O  
ATOM    849  CB  ILE A 109      25.031  56.957  44.760  1.00  3.10           C  
ATOM    850  CG1 ILE A 109      25.777  55.631  44.479  1.00  2.12           C  
ATOM    851  CG2 ILE A 109      24.596  57.656  43.423  1.00  2.00           C  
ATOM    852  CD1 ILE A 109      24.747  54.626  43.825  1.00  2.26           C  
ATOM    853  N   ARG A 110      27.261  57.269  47.415  1.00  8.61           N  
ATOM    854  CA  ARG A 110      27.689  56.833  48.773  1.00  9.56           C  
ATOM    855  C   ARG A 110      29.066  57.459  49.059  1.00  9.39           C  
ATOM    856  O   ARG A 110      30.018  57.585  48.259  1.00  9.47           O  
ATOM    857  CB  ARG A 110      27.628  55.283  48.980  1.00  8.28           C  
ATOM    858  CG  ARG A 110      26.295  54.601  48.940  1.00  7.65           C  
ATOM    859  CD  ARG A 110      25.292  55.000  50.020  1.00  8.55           C  
ATOM    860  NE  ARG A 110      24.105  54.161  49.892  1.00  6.52           N  
ATOM    861  CZ  ARG A 110      23.140  54.225  48.984  1.00  6.72           C  
ATOM    862  NH1 ARG A 110      23.243  55.242  48.108  1.00  8.08           N  
ATOM    863  NH2 ARG A 110      22.087  53.425  48.891  1.00  5.82           N  
TER     864      ARG A 110                                                      
