# Supplementary material for: Comparative Performance of High-Throughput Methods for Protein pKa Predictions
Source: J Chem Inf Model. 2023 Aug 8;63(16):5169–81. doi: 10.1021/acs.jcim.3c00165 (PMC10466379; doi:10.1021/acs.jcim.3c00165)
Supplement: Supplementary file 3 — ci3c00165_si_003.zip [file ci3c00165_si_003.zip › curated_pdbs/2l90_curated_18.pdb]

MODEL       18                                                                  
ATOM      1  N   GLY A  22     -49.889 162.614-204.162  1.00  0.00           N  
ATOM      2  CA  GLY A  22     -50.737 162.999-202.999  1.00  0.00           C  
ATOM      3  C   GLY A  22     -49.932 163.896-202.056  1.00  0.00           C  
ATOM      4  O   GLY A  22     -48.765 164.153-202.275  1.00  0.00           O  
ATOM      5  H1  GLY A  22     -49.065 163.108-204.353  1.00  0.00           H  
ATOM      6  HA2 GLY A  22     -51.607 163.533-203.350  1.00  0.00           H  
ATOM      7  HA3 GLY A  22     -51.048 162.110-202.471  1.00  0.00           H  
ATOM      8  N   ASP A  23     -50.546 164.375-201.010  1.00  0.00           N  
ATOM      9  CA  ASP A  23     -49.816 165.255-200.056  1.00  0.00           C  
ATOM     10  C   ASP A  23     -49.522 164.479-198.769  1.00  0.00           C  
ATOM     11  O   ASP A  23     -49.204 163.308-198.799  1.00  0.00           O  
ATOM     12  CB  ASP A  23     -50.675 166.478-199.729  1.00  0.00           C  
ATOM     13  CG  ASP A  23     -49.779 167.711-199.596  1.00  0.00           C  
ATOM     14  OD1 ASP A  23     -48.853 167.834-200.382  1.00  0.00           O  
ATOM     15  OD2 ASP A  23     -50.032 168.510-198.710  1.00  0.00           O  
ATOM     16  H   ASP A  23     -51.488 164.156-200.851  1.00  0.00           H  
ATOM     17  HA  ASP A  23     -48.886 165.577-200.501  1.00  0.00           H  
ATOM     18  HB2 ASP A  23     -51.391 166.637-200.522  1.00  0.00           H  
ATOM     19  HB3 ASP A  23     -51.199 166.312-198.800  1.00  0.00           H  
ATOM     20  N   SER A  24     -49.625 165.125-197.640  1.00  0.00           N  
ATOM     21  CA  SER A  24     -49.352 164.424-196.354  1.00  0.00           C  
ATOM     22  C   SER A  24     -50.334 163.263-196.187  1.00  0.00           C  
ATOM     23  O   SER A  24     -50.002 162.232-195.636  1.00  0.00           O  
ATOM     24  CB  SER A  24     -49.521 165.406-195.192  1.00  0.00           C  
ATOM     25  OG  SER A  24     -48.994 166.672-195.563  1.00  0.00           O  
ATOM     26  H   SER A  24     -49.883 166.070-197.638  1.00  0.00           H  
ATOM     27  HA  SER A  24     -48.341 164.043-196.359  1.00  0.00           H  
ATOM     28  HB2 SER A  24     -50.570 165.507-194.956  1.00  0.00           H  
ATOM     29  HB3 SER A  24     -48.992 165.034-194.327  1.00  0.00           H  
ATOM     30  HG  SER A  24     -49.571 167.349-195.204  1.00  0.00           H  
ATOM     31  N   ALA A  25     -51.540 163.420-196.658  1.00  0.00           N  
ATOM     32  CA  ALA A  25     -52.540 162.324-196.525  1.00  0.00           C  
ATOM     33  C   ALA A  25     -52.110 161.129-197.335  1.00  0.00           C  
ATOM     34  O   ALA A  25     -51.371 160.271-196.902  1.00  0.00           O  
ATOM     35  CB  ALA A  25     -53.893 162.827-197.037  1.00  0.00           C  
ATOM     36  H   ALA A  25     -51.788 164.259-197.099  1.00  0.00           H  
ATOM     37  HA  ALA A  25     -52.643 162.029-195.537  1.00  0.00           H  
ATOM     38  HB1 ALA A  25     -54.346 163.460-196.290  1.00  0.00           H  
ATOM     39  HB2 ALA A  25     -54.539 161.986-197.236  1.00  0.00           H  
ATOM     40  HB3 ALA A  25     -53.747 163.392-197.946  1.00  0.00           H  
ATOM     41  N   SER A  26     -52.613 161.094-198.489  1.00  0.00           N  
ATOM     42  CA  SER A  26     -52.348 160.009-199.442  1.00  0.00           C  
ATOM     43  C   SER A  26     -50.843 159.863-199.702  1.00  0.00           C  
ATOM     44  O   SER A  26     -50.428 159.517-200.790  1.00  0.00           O  
ATOM     45  CB  SER A  26     -53.060 160.314-200.760  1.00  0.00           C  
ATOM     46  OG  SER A  26     -52.851 159.245-201.671  1.00  0.00           O  
ATOM     47  H   SER A  26     -53.211 161.783-198.712  1.00  0.00           H  
ATOM     48  HA  SER A  26     -52.744 159.120-199.030  1.00  0.00           H  
ATOM     49  HB2 SER A  26     -54.118 160.432-200.579  1.00  0.00           H  
ATOM     50  HB3 SER A  26     -52.664 161.227-201.180  1.00  0.00           H  
ATOM     51  HG  SER A  26     -52.445 158.521-201.189  1.00  0.00           H  
ATOM     52  N   LYS A  27     -50.023 160.140-198.728  1.00  0.00           N  
ATOM     53  CA  LYS A  27     -48.571 160.045-198.914  1.00  0.00           C  
ATOM     54  C   LYS A  27     -48.142 158.608-199.041  1.00  0.00           C  
ATOM     55  O   LYS A  27     -47.095 158.184-198.597  1.00  0.00           O  
ATOM     56  CB  LYS A  27     -47.933 160.695-197.733  1.00  0.00           C  
ATOM     57  CG  LYS A  27     -47.989 159.791-196.494  1.00  0.00           C  
ATOM     58  CD  LYS A  27     -46.565 159.428-196.066  1.00  0.00           C  
ATOM     59  CE  LYS A  27     -46.609 158.306-195.027  1.00  0.00           C  
ATOM     60  NZ  LYS A  27     -45.822 158.710-193.828  1.00  0.00           N  
ATOM     61  H   LYS A  27     -50.356 160.432-197.873  1.00  0.00           H  
ATOM     62  HA  LYS A  27     -48.299 160.568-199.810  1.00  0.00           H  
ATOM     63  HB2 LYS A  27     -46.936 160.903-197.978  1.00  0.00           H  
ATOM     64  HB3 LYS A  27     -48.458 161.603-197.533  1.00  0.00           H  
ATOM     65  HG2 LYS A  27     -48.478 160.319-195.689  1.00  0.00           H  
ATOM     66  HG3 LYS A  27     -48.542 158.891-196.716  1.00  0.00           H  
ATOM     67  HD2 LYS A  27     -46.001 159.099-196.926  1.00  0.00           H  
ATOM     68  HD3 LYS A  27     -46.087 160.295-195.635  1.00  0.00           H  
ATOM     69  HE2 LYS A  27     -47.635 158.121-194.740  1.00  0.00           H  
ATOM     70  HE3 LYS A  27     -46.187 157.407-195.451  1.00  0.00           H  
ATOM     71  HZ1 LYS A  27     -45.824 159.746-193.744  1.00  0.00           H  
ATOM     72  HZ2 LYS A  27     -44.844 158.370-193.926  1.00  0.00           H  
ATOM     73  HZ3 LYS A  27     -46.250 158.295-192.976  1.00  0.00           H  
ATOM     74  N   VAL A  28     -48.981 157.886-199.645  1.00  0.00           N  
ATOM     75  CA  VAL A  28     -48.755 156.453-199.860  1.00  0.00           C  
ATOM     76  C   VAL A  28     -48.358 156.018-198.510  1.00  0.00           C  
ATOM     77  O   VAL A  28     -47.212 155.858-198.140  1.00  0.00           O  
ATOM     78  CB  VAL A  28     -47.679 156.378-200.884  1.00  0.00           C  
ATOM     79  CG1 VAL A  28     -46.679 155.269-200.556  1.00  0.00           C  
ATOM     80  CG2 VAL A  28     -48.339 156.147-202.234  1.00  0.00           C  
ATOM     81  H   VAL A  28     -49.753 158.291-199.908  1.00  0.00           H  
ATOM     82  HA  VAL A  28     -49.660 155.958-200.186  1.00  0.00           H  
ATOM     83  HB  VAL A  28     -47.205 157.342-200.888  1.00  0.00           H  
ATOM     84 HG11 VAL A  28     -45.888 155.670-199.939  1.00  0.00           H  
ATOM     85 HG12 VAL A  28     -46.260 154.879-201.472  1.00  0.00           H  
ATOM     86 HG13 VAL A  28     -47.183 154.476-200.025  1.00  0.00           H  
ATOM     87 HG21 VAL A  28     -49.243 156.744-202.277  1.00  0.00           H  
ATOM     88 HG22 VAL A  28     -48.587 155.101-202.342  1.00  0.00           H  
ATOM     89 HG23 VAL A  28     -47.668 156.447-203.023  1.00  0.00           H  
ATOM     90  N   ILE A  29     -49.370 156.054-197.745  1.00  0.00           N  
ATOM     91  CA  ILE A  29     -49.272 155.894-196.340  1.00  0.00           C  
ATOM     92  C   ILE A  29     -48.304 154.843-195.880  1.00  0.00           C  
ATOM     93  O   ILE A  29     -48.391 153.674-196.198  1.00  0.00           O  
ATOM     94  CB  ILE A  29     -50.678 155.770-195.796  1.00  0.00           C  
ATOM     95  CG1 ILE A  29     -50.809 156.850-194.736  1.00  0.00           C  
ATOM     96  CG2 ILE A  29     -51.062 154.366-195.277  1.00  0.00           C  
ATOM     97  CD1 ILE A  29     -51.488 158.052-195.417  1.00  0.00           C  
ATOM     98  H   ILE A  29     -50.229 156.327-198.111  1.00  0.00           H  
ATOM     99  HA  ILE A  29     -48.889 156.839-196.012  1.00  0.00           H  
ATOM    100  HB  ILE A  29     -51.359 156.005-196.600  1.00  0.00           H  
ATOM    101 HG12 ILE A  29     -51.356 156.484-193.925  1.00  0.00           H  
ATOM    102 HG13 ILE A  29     -49.839 157.151-194.370  1.00  0.00           H  
ATOM    103 HG21 ILE A  29     -50.522 153.608-195.823  1.00  0.00           H  
ATOM    104 HG22 ILE A  29     -52.120 154.220-195.444  1.00  0.00           H  
ATOM    105 HG23 ILE A  29     -50.864 154.279-194.220  1.00  0.00           H  
ATOM    106 HD11 ILE A  29     -51.084 158.162-196.442  1.00  0.00           H  
ATOM    107 HD12 ILE A  29     -51.295 158.950-194.851  1.00  0.00           H  
ATOM    108 HD13 ILE A  29     -52.552 157.876-195.473  1.00  0.00           H  
ATOM    109  N   SER A  30     -47.354 155.302-195.119  1.00  0.00           N  
ATOM    110  CA  SER A  30     -46.324 154.392-194.597  1.00  0.00           C  
ATOM    111  C   SER A  30     -46.977 153.280-193.791  1.00  0.00           C  
ATOM    112  O   SER A  30     -47.672 153.508-192.821  1.00  0.00           O  
ATOM    113  CB  SER A  30     -45.372 155.176-193.719  1.00  0.00           C  
ATOM    114  OG  SER A  30     -45.902 156.470-193.476  1.00  0.00           O  
ATOM    115  H   SER A  30     -47.320 156.275-194.897  1.00  0.00           H  
ATOM    116  HA  SER A  30     -45.776 153.962-195.421  1.00  0.00           H  
ATOM    117  HB2 SER A  30     -45.237 154.661-192.786  1.00  0.00           H  
ATOM    118  HB3 SER A  30     -44.436 155.258-194.227  1.00  0.00           H  
ATOM    119  HG  SER A  30     -46.850 156.435-193.621  1.00  0.00           H  
ATOM    120  N   ALA A  31     -46.750 152.078-194.203  1.00  0.00           N  
ATOM    121  CA  ALA A  31     -47.340 150.906-193.494  1.00  0.00           C  
ATOM    122  C   ALA A  31     -47.003 150.978-192.002  1.00  0.00           C  
ATOM    123  O   ALA A  31     -47.700 150.426-191.173  1.00  0.00           O  
ATOM    124  CB  ALA A  31     -46.766 149.615-194.082  1.00  0.00           C  
ATOM    125  H   ALA A  31     -46.185 151.949-194.991  1.00  0.00           H  
ATOM    126  HA  ALA A  31     -48.412 150.913-193.620  1.00  0.00           H  
ATOM    127  HB1 ALA A  31     -45.868 149.841-194.636  1.00  0.00           H  
ATOM    128  HB2 ALA A  31     -47.494 149.166-194.742  1.00  0.00           H  
ATOM    129  HB3 ALA A  31     -46.533 148.928-193.282  1.00  0.00           H  
ATOM    130  N   GLU A  32     -45.941 151.649-191.650  1.00  0.00           N  
ATOM    131  CA  GLU A  32     -45.563 151.747-190.212  1.00  0.00           C  
ATOM    132  C   GLU A  32     -46.520 152.698-189.488  1.00  0.00           C  
ATOM    133  O   GLU A  32     -46.571 152.736-188.275  1.00  0.00           O  
ATOM    134  CB  GLU A  32     -44.133 152.279-190.095  1.00  0.00           C  
ATOM    135  CG  GLU A  32     -43.148 151.201-190.552  1.00  0.00           C  
ATOM    136  CD  GLU A  32     -43.732 150.453-191.753  1.00  0.00           C  
ATOM    137  OE1 GLU A  32     -44.596 149.618-191.543  1.00  0.00           O  
ATOM    138  OE2 GLU A  32     -43.305 150.730-192.862  1.00  0.00           O  
ATOM    139  H   GLU A  32     -45.389 152.086-192.334  1.00  0.00           H  
ATOM    140  HA  GLU A  32     -45.619 150.768-189.758  1.00  0.00           H  
ATOM    141  HB2 GLU A  32     -44.023 153.154-190.717  1.00  0.00           H  
ATOM    142  HB3 GLU A  32     -43.928 152.541-189.067  1.00  0.00           H  
ATOM    143  HG2 GLU A  32     -42.214 151.662-190.835  1.00  0.00           H  
ATOM    144  HG3 GLU A  32     -42.976 150.505-189.744  1.00  0.00           H  
ATOM    145  N   GLU A  33     -47.276 153.469-190.221  1.00  0.00           N  
ATOM    146  CA  GLU A  33     -48.224 154.418-189.569  1.00  0.00           C  
ATOM    147  C   GLU A  33     -49.660 153.917-189.746  1.00  0.00           C  
ATOM    148  O   GLU A  33     -50.576 154.383-189.097  1.00  0.00           O  
ATOM    149  CB  GLU A  33     -48.085 155.798-190.216  1.00  0.00           C  
ATOM    150  CG  GLU A  33     -48.201 156.880-189.141  1.00  0.00           C  
ATOM    151  CD  GLU A  33     -48.261 158.257-189.807  1.00  0.00           C  
ATOM    152  OE1 GLU A  33     -49.098 158.436-190.677  1.00  0.00           O  
ATOM    153  OE2 GLU A  33     -47.468 159.106-189.437  1.00  0.00           O  
ATOM    154  H   GLU A  33     -47.219 153.427-191.197  1.00  0.00           H  
ATOM    155  HA  GLU A  33     -47.996 154.491-188.516  1.00  0.00           H  
ATOM    156  HB2 GLU A  33     -47.124 155.873-190.702  1.00  0.00           H  
ATOM    157  HB3 GLU A  33     -48.869 155.933-190.949  1.00  0.00           H  
ATOM    158  HG2 GLU A  33     -49.101 156.720-188.565  1.00  0.00           H  
ATOM    159  HG3 GLU A  33     -47.342 156.832-188.489  1.00  0.00           H  
ATOM    160  N   ALA A  34     -49.864 152.974-190.623  1.00  0.00           N  
ATOM    161  CA  ALA A  34     -51.237 152.445-190.851  1.00  0.00           C  
ATOM    162  C   ALA A  34     -51.863 152.003-189.526  1.00  0.00           C  
ATOM    163  O   ALA A  34     -51.191 151.514-188.639  1.00  0.00           O  
ATOM    164  CB  ALA A  34     -51.167 151.245-191.798  1.00  0.00           C  
ATOM    165  H   ALA A  34     -49.111 152.617-191.140  1.00  0.00           H  
ATOM    166  HA  ALA A  34     -51.848 153.216-191.296  1.00  0.00           H  
ATOM    167  HB1 ALA A  34     -51.280 150.333-191.231  1.00  0.00           H  
ATOM    168  HB2 ALA A  34     -50.211 151.238-192.300  1.00  0.00           H  
ATOM    169  HB3 ALA A  34     -51.959 151.315-192.529  1.00  0.00           H  
ATOM    170  N   LEU A  35     -53.152 152.165-189.396  1.00  0.00           N  
ATOM    171  CA  LEU A  35     -53.844 151.748-188.143  1.00  0.00           C  
ATOM    172  C   LEU A  35     -53.749 150.218-188.021  1.00  0.00           C  
ATOM    173  O   LEU A  35     -53.382 149.549-188.967  1.00  0.00           O  
ATOM    174  CB  LEU A  35     -55.307 152.217-188.222  1.00  0.00           C  
ATOM    175  CG  LEU A  35     -56.097 151.344-189.206  1.00  0.00           C  
ATOM    176  CD1 LEU A  35     -57.174 150.565-188.447  1.00  0.00           C  
ATOM    177  CD2 LEU A  35     -56.769 152.226-190.267  1.00  0.00           C  
ATOM    178  H   LEU A  35     -53.670 152.554-190.131  1.00  0.00           H  
ATOM    179  HA  LEU A  35     -53.360 152.208-187.293  1.00  0.00           H  
ATOM    180  HB2 LEU A  35     -55.760 152.161-187.248  1.00  0.00           H  
ATOM    181  HB3 LEU A  35     -55.326 153.242-188.559  1.00  0.00           H  
ATOM    182  HG  LEU A  35     -55.430 150.653-189.692  1.00  0.00           H  
ATOM    183 HD11 LEU A  35     -57.481 149.711-189.032  1.00  0.00           H  
ATOM    184 HD12 LEU A  35     -58.025 151.204-188.272  1.00  0.00           H  
ATOM    185 HD13 LEU A  35     -56.777 150.228-187.503  1.00  0.00           H  
ATOM    186 HD21 LEU A  35     -57.641 151.719-190.650  1.00  0.00           H  
ATOM    187 HD22 LEU A  35     -56.080 152.408-191.077  1.00  0.00           H  
ATOM    188 HD23 LEU A  35     -57.066 153.167-189.828  1.00  0.00           H  
ATOM    189  N   PRO A  36     -54.053 149.657-186.874  1.00  0.00           N  
ATOM    190  CA  PRO A  36     -53.968 148.182-186.664  1.00  0.00           C  
ATOM    191  C   PRO A  36     -54.681 147.425-187.777  1.00  0.00           C  
ATOM    192  O   PRO A  36     -54.377 146.286-188.072  1.00  0.00           O  
ATOM    193  CB  PRO A  36     -54.659 147.970-185.319  1.00  0.00           C  
ATOM    194  CG  PRO A  36     -54.454 149.256-184.591  1.00  0.00           C  
ATOM    195  CD  PRO A  36     -54.517 150.346-185.660  1.00  0.00           C  
ATOM    196  HA  PRO A  36     -52.939 147.871-186.597  1.00  0.00           H  
ATOM    197  HB2 PRO A  36     -55.711 147.781-185.461  1.00  0.00           H  
ATOM    198  HB3 PRO A  36     -54.198 147.155-184.785  1.00  0.00           H  
ATOM    199  HG2 PRO A  36     -55.237 149.401-183.862  1.00  0.00           H  
ATOM    200  HG3 PRO A  36     -53.488 149.261-184.108  1.00  0.00           H  
ATOM    201  HD2 PRO A  36     -55.530 150.688-185.775  1.00  0.00           H  
ATOM    202  HD3 PRO A  36     -53.864 151.162-185.419  1.00  0.00           H  
ATOM    203  N   GLY A  37     -55.612 148.072-188.408  1.00  0.00           N  
ATOM    204  CA  GLY A  37     -56.346 147.420-189.531  1.00  0.00           C  
ATOM    205  C   GLY A  37     -57.658 146.803-189.034  1.00  0.00           C  
ATOM    206  O   GLY A  37     -58.729 147.186-189.459  1.00  0.00           O  
ATOM    207  H   GLY A  37     -55.816 148.998-188.149  1.00  0.00           H  
ATOM    208  HA2 GLY A  37     -56.565 148.159-190.287  1.00  0.00           H  
ATOM    209  HA3 GLY A  37     -55.726 146.646-189.961  1.00  0.00           H  
ATOM    210  N   ARG A  38     -57.590 145.842-188.151  1.00  0.00           N  
ATOM    211  CA  ARG A  38     -58.838 145.206-187.658  1.00  0.00           C  
ATOM    212  C   ARG A  38     -59.466 146.070-186.569  1.00  0.00           C  
ATOM    213  O   ARG A  38     -58.845 146.393-185.576  1.00  0.00           O  
ATOM    214  CB  ARG A  38     -58.509 143.826-187.084  1.00  0.00           C  
ATOM    215  CG  ARG A  38     -59.760 143.233-186.432  1.00  0.00           C  
ATOM    216  CD  ARG A  38     -59.693 143.444-184.918  1.00  0.00           C  
ATOM    217  NE  ARG A  38     -60.801 142.695-184.261  1.00  0.00           N  
ATOM    218  CZ  ARG A  38     -60.705 141.405-184.092  1.00  0.00           C  
ATOM    219  NH1 ARG A  38     -59.638 140.770-184.498  1.00  0.00           N  
ATOM    220  NH2 ARG A  38     -61.676 140.748-183.517  1.00  0.00           N  
ATOM    221  H   ARG A  38     -56.726 145.534-187.821  1.00  0.00           H  
ATOM    222  HA  ARG A  38     -59.533 145.096-188.476  1.00  0.00           H  
ATOM    223  HB2 ARG A  38     -58.176 143.176-187.879  1.00  0.00           H  
ATOM    224  HB3 ARG A  38     -57.729 143.921-186.344  1.00  0.00           H  
ATOM    225  HG2 ARG A  38     -60.639 143.725-186.825  1.00  0.00           H  
ATOM    226  HG3 ARG A  38     -59.813 142.177-186.647  1.00  0.00           H  
ATOM    227  HD2 ARG A  38     -58.745 143.084-184.547  1.00  0.00           H  
ATOM    228  HD3 ARG A  38     -59.789 144.497-184.697  1.00  0.00           H  
ATOM    229  HE  ARG A  38     -61.601 143.171-183.956  1.00  0.00           H  
ATOM    230 HH11 ARG A  38     -58.895 141.273-184.938  1.00  0.00           H  
ATOM    231 HH12 ARG A  38     -59.566 139.781-184.367  1.00  0.00           H  
ATOM    232 HH21 ARG A  38     -62.492 141.234-183.206  1.00  0.00           H  
ATOM    233 HH22 ARG A  38     -61.602 139.759-183.387  1.00  0.00           H  
ATOM    234  N   THR A  39     -60.704 146.428-186.744  1.00  0.00           N  
ATOM    235  CA  THR A  39     -61.400 147.252-185.723  1.00  0.00           C  
ATOM    236  C   THR A  39     -62.669 146.519-185.309  1.00  0.00           C  
ATOM    237  O   THR A  39     -63.374 146.929-184.410  1.00  0.00           O  
ATOM    238  CB  THR A  39     -61.761 148.615-186.318  1.00  0.00           C  
ATOM    239  OG1 THR A  39     -60.678 149.086-187.109  1.00  0.00           O  
ATOM    240  CG2 THR A  39     -62.042 149.609-185.191  1.00  0.00           C  
ATOM    241  H   THR A  39     -61.185 146.141-187.548  1.00  0.00           H  
ATOM    242  HA  THR A  39     -60.758 147.385-184.863  1.00  0.00           H  
ATOM    243  HB  THR A  39     -62.641 148.517-186.935  1.00  0.00           H  
ATOM    244  HG1 THR A  39     -60.890 148.920-188.031  1.00  0.00           H  
ATOM    245 HG21 THR A  39     -62.718 149.161-184.477  1.00  0.00           H  
ATOM    246 HG22 THR A  39     -62.490 150.501-185.601  1.00  0.00           H  
ATOM    247 HG23 THR A  39     -61.116 149.865-184.697  1.00  0.00           H  
ATOM    248  N   GLU A  40     -62.955 145.428-185.973  1.00  0.00           N  
ATOM    249  CA  GLU A  40     -64.174 144.633-185.654  1.00  0.00           C  
ATOM    250  C   GLU A  40     -64.548 143.770-186.863  1.00  0.00           C  
ATOM    251  O   GLU A  40     -64.278 144.123-187.994  1.00  0.00           O  
ATOM    252  CB  GLU A  40     -65.338 145.571-185.331  1.00  0.00           C  
ATOM    253  CG  GLU A  40     -65.577 145.574-183.822  1.00  0.00           C  
ATOM    254  CD  GLU A  40     -66.320 146.850-183.423  1.00  0.00           C  
ATOM    255  OE1 GLU A  40     -67.474 146.982-183.798  1.00  0.00           O  
ATOM    256  OE2 GLU A  40     -65.723 147.674-182.751  1.00  0.00           O  
ATOM    257  H   GLU A  40     -62.355 145.130-186.690  1.00  0.00           H  
ATOM    258  HA  GLU A  40     -63.977 143.998-184.804  1.00  0.00           H  
ATOM    259  HB2 GLU A  40     -65.105 146.571-185.666  1.00  0.00           H  
ATOM    260  HB3 GLU A  40     -66.228 145.224-185.833  1.00  0.00           H  
ATOM    261  HG2 GLU A  40     -66.166 144.713-183.556  1.00  0.00           H  
ATOM    262  HG3 GLU A  40     -64.630 145.531-183.305  1.00  0.00           H  
ATOM    263  N   PRO A  41     -65.170 142.648-186.622  1.00  0.00           N  
ATOM    264  CA  PRO A  41     -65.598 141.711-187.702  1.00  0.00           C  
ATOM    265  C   PRO A  41     -66.816 142.233-188.472  1.00  0.00           C  
ATOM    266  O   PRO A  41     -67.779 142.692-187.891  1.00  0.00           O  
ATOM    267  CB  PRO A  41     -65.955 140.430-186.949  1.00  0.00           C  
ATOM    268  CG  PRO A  41     -66.337 140.875-185.575  1.00  0.00           C  
ATOM    269  CD  PRO A  41     -65.533 142.146-185.286  1.00  0.00           C  
ATOM    270  HA  PRO A  41     -64.781 141.517-188.376  1.00  0.00           H  
ATOM    271  HB2 PRO A  41     -66.787 139.934-187.426  1.00  0.00           H  
ATOM    272  HB3 PRO A  41     -65.100 139.771-186.905  1.00  0.00           H  
ATOM    273  HG2 PRO A  41     -67.394 141.089-185.536  1.00  0.00           H  
ATOM    274  HG3 PRO A  41     -66.087 140.109-184.856  1.00  0.00           H  
ATOM    275  HD2 PRO A  41     -66.143 142.868-184.763  1.00  0.00           H  
ATOM    276  HD3 PRO A  41     -64.648 141.910-184.716  1.00  0.00           H  
ATOM    277  N   ILE A  42     -66.782 142.167-189.777  1.00  0.00           N  
ATOM    278  CA  ILE A  42     -67.938 142.661-190.579  1.00  0.00           C  
ATOM    279  C   ILE A  42     -68.224 141.688-191.728  1.00  0.00           C  
ATOM    280  O   ILE A  42     -67.614 141.760-192.776  1.00  0.00           O  
ATOM    281  CB  ILE A  42     -67.603 144.038-191.157  1.00  0.00           C  
ATOM    282  CG1 ILE A  42     -67.000 144.927-190.062  1.00  0.00           C  
ATOM    283  CG2 ILE A  42     -68.875 144.689-191.706  1.00  0.00           C  
ATOM    284  CD1 ILE A  42     -68.064 145.266-189.013  1.00  0.00           C  
ATOM    285  H   ILE A  42     -65.997 141.793-190.228  1.00  0.00           H  
ATOM    286  HA  ILE A  42     -68.807 142.740-189.945  1.00  0.00           H  
ATOM    287  HB  ILE A  42     -66.889 143.922-191.961  1.00  0.00           H  
ATOM    288 HG12 ILE A  42     -66.183 144.404-189.588  1.00  0.00           H  
ATOM    289 HG13 ILE A  42     -66.632 145.840-190.507  1.00  0.00           H  
ATOM    290 HG21 ILE A  42     -69.717 144.409-191.089  1.00  0.00           H  
ATOM    291 HG22 ILE A  42     -69.043 144.354-192.719  1.00  0.00           H  
ATOM    292 HG23 ILE A  42     -68.763 145.763-191.696  1.00  0.00           H  
ATOM    293 HD11 ILE A  42     -68.189 146.337-188.962  1.00  0.00           H  
ATOM    294 HD12 ILE A  42     -67.748 144.896-188.049  1.00  0.00           H  
ATOM    295 HD13 ILE A  42     -69.002 144.807-189.283  1.00  0.00           H  
ATOM    296  N   PRO A  43     -69.151 140.784-191.533  1.00  0.00           N  
ATOM    297  CA  PRO A  43     -69.531 139.782-192.566  1.00  0.00           C  
ATOM    298  C   PRO A  43     -70.502 140.359-193.602  1.00  0.00           C  
ATOM    299  O   PRO A  43     -71.050 141.429-193.424  1.00  0.00           O  
ATOM    300  CB  PRO A  43     -70.204 138.679-191.755  1.00  0.00           C  
ATOM    301  CG  PRO A  43     -70.782 139.361-190.556  1.00  0.00           C  
ATOM    302  CD  PRO A  43     -69.940 140.618-190.301  1.00  0.00           C  
ATOM    303  HA  PRO A  43     -68.653 139.390-193.051  1.00  0.00           H  
ATOM    304  HB2 PRO A  43     -70.989 138.212-192.333  1.00  0.00           H  
ATOM    305  HB3 PRO A  43     -69.476 137.941-191.450  1.00  0.00           H  
ATOM    306  HG2 PRO A  43     -71.808 139.637-190.749  1.00  0.00           H  
ATOM    307  HG3 PRO A  43     -70.732 138.705-189.700  1.00  0.00           H  
ATOM    308  HD2 PRO A  43     -70.581 141.473-190.143  1.00  0.00           H  
ATOM    309  HD3 PRO A  43     -69.289 140.471-189.452  1.00  0.00           H  
ATOM    310  N   VAL A  44     -70.720 139.660-194.684  1.00  0.00           N  
ATOM    311  CA  VAL A  44     -71.656 140.175-195.726  1.00  0.00           C  
ATOM    312  C   VAL A  44     -72.674 139.088-196.088  1.00  0.00           C  
ATOM    313  O   VAL A  44     -72.849 138.124-195.369  1.00  0.00           O  
ATOM    314  CB  VAL A  44     -70.866 140.575-196.974  1.00  0.00           C  
ATOM    315  CG1 VAL A  44     -69.915 141.722-196.628  1.00  0.00           C  
ATOM    316  CG2 VAL A  44     -70.060 139.376-197.480  1.00  0.00           C  
ATOM    317  H   VAL A  44     -70.270 138.799-194.810  1.00  0.00           H  
ATOM    318  HA  VAL A  44     -72.179 141.039-195.340  1.00  0.00           H  
ATOM    319  HB  VAL A  44     -71.552 140.898-197.744  1.00  0.00           H  
ATOM    320 HG11 VAL A  44     -70.271 142.233-195.746  1.00  0.00           H  
ATOM    321 HG12 VAL A  44     -69.872 142.417-197.453  1.00  0.00           H  
ATOM    322 HG13 VAL A  44     -68.927 141.327-196.440  1.00  0.00           H  
ATOM    323 HG21 VAL A  44     -69.898 139.474-198.542  1.00  0.00           H  
ATOM    324 HG22 VAL A  44     -70.605 138.466-197.282  1.00  0.00           H  
ATOM    325 HG23 VAL A  44     -69.107 139.344-196.973  1.00  0.00           H  
ATOM    326  N   THR A  45     -73.349 139.241-197.196  1.00  0.00           N  
ATOM    327  CA  THR A  45     -74.360 138.221-197.601  1.00  0.00           C  
ATOM    328  C   THR A  45     -73.698 137.151-198.476  1.00  0.00           C  
ATOM    329  O   THR A  45     -73.434 137.365-199.642  1.00  0.00           O  
ATOM    330  CB  THR A  45     -75.482 138.900-198.389  1.00  0.00           C  
ATOM    331  OG1 THR A  45     -76.558 137.987-198.561  1.00  0.00           O  
ATOM    332  CG2 THR A  45     -74.958 139.337-199.757  1.00  0.00           C  
ATOM    333  H   THR A  45     -73.194 140.029-197.758  1.00  0.00           H  
ATOM    334  HA  THR A  45     -74.773 137.756-196.718  1.00  0.00           H  
ATOM    335  HB  THR A  45     -75.830 139.767-197.848  1.00  0.00           H  
ATOM    336  HG1 THR A  45     -76.187 137.108-198.667  1.00  0.00           H  
ATOM    337 HG21 THR A  45     -75.466 140.239-200.066  1.00  0.00           H  
ATOM    338 HG22 THR A  45     -75.141 138.555-200.479  1.00  0.00           H  
ATOM    339 HG23 THR A  45     -73.897 139.526-199.693  1.00  0.00           H  
ATOM    340  N   ALA A  46     -73.415 136.007-197.914  1.00  0.00           N  
ATOM    341  CA  ALA A  46     -72.763 134.936-198.683  1.00  0.00           C  
ATOM    342  C   ALA A  46     -73.559 134.597-199.912  1.00  0.00           C  
ATOM    343  O   ALA A  46     -73.051 134.673-201.012  1.00  0.00           O  
ATOM    344  CB  ALA A  46     -72.593 133.691-197.809  1.00  0.00           C  
ATOM    345  H   ALA A  46     -73.609 135.861-196.987  1.00  0.00           H  
ATOM    346  HA  ALA A  46     -71.826 135.276-198.999  1.00  0.00           H  
ATOM    347  HB1 ALA A  46     -71.747 133.119-198.159  1.00  0.00           H  
ATOM    348  HB2 ALA A  46     -73.486 133.086-197.868  1.00  0.00           H  
ATOM    349  HB3 ALA A  46     -72.428 133.991-196.786  1.00  0.00           H  
ATOM    350  N   LYS A  47     -74.781 134.220-199.788  1.00  0.00           N  
ATOM    351  CA  LYS A  47     -75.475 133.906-201.035  1.00  0.00           C  
ATOM    352  C   LYS A  47     -75.725 135.206-201.774  1.00  0.00           C  
ATOM    353  O   LYS A  47     -76.637 135.951-201.470  1.00  0.00           O  
ATOM    354  CB  LYS A  47     -76.801 133.196-200.771  1.00  0.00           C  
ATOM    355  CG  LYS A  47     -77.486 133.827-199.557  1.00  0.00           C  
ATOM    356  CD  LYS A  47     -77.231 132.963-198.320  1.00  0.00           C  
ATOM    357  CE  LYS A  47     -77.447 133.801-197.059  1.00  0.00           C  
ATOM    358  NZ  LYS A  47     -78.119 132.971-196.020  1.00  0.00           N  
ATOM    359  H   LYS A  47     -75.218 134.144-198.914  1.00  0.00           H  
ATOM    360  HA  LYS A  47     -74.826 133.280-201.631  1.00  0.00           H  
ATOM    361  HB2 LYS A  47     -77.439 133.300-201.642  1.00  0.00           H  
ATOM    362  HB3 LYS A  47     -76.619 132.148-200.579  1.00  0.00           H  
ATOM    363  HG2 LYS A  47     -77.088 134.817-199.393  1.00  0.00           H  
ATOM    364  HG3 LYS A  47     -78.549 133.892-199.737  1.00  0.00           H  
ATOM    365  HD2 LYS A  47     -77.914 132.126-198.318  1.00  0.00           H  
ATOM    366  HD3 LYS A  47     -76.215 132.598-198.340  1.00  0.00           H  
ATOM    367  HE2 LYS A  47     -76.493 134.143-196.685  1.00  0.00           H  
ATOM    368  HE3 LYS A  47     -78.067 134.654-197.295  1.00  0.00           H  
ATOM    369  HZ1 LYS A  47     -79.073 132.713-196.345  1.00  0.00           H  
ATOM    370  HZ2 LYS A  47     -78.191 133.515-195.135  1.00  0.00           H  
ATOM    371  HZ3 LYS A  47     -77.567 132.107-195.854  1.00  0.00           H  
ATOM    372  N   HIS A  48     -74.909 135.472-202.744  1.00  0.00           N  
ATOM    373  CA  HIS A  48     -75.061 136.725-203.542  1.00  0.00           C  
ATOM    374  C   HIS A  48     -76.545 137.090-203.606  1.00  0.00           C  
ATOM    375  O   HIS A  48     -77.398 136.242-203.784  1.00  0.00           O  
ATOM    376  CB  HIS A  48     -74.537 136.487-204.962  1.00  0.00           C  
ATOM    377  CG  HIS A  48     -74.172 137.801-205.603  1.00  0.00           C  
ATOM    378  ND1 HIS A  48     -74.945 138.376-206.603  1.00  0.00           N  
ATOM    379  CD2 HIS A  48     -73.116 138.660-205.410  1.00  0.00           C  
ATOM    380  CE1 HIS A  48     -74.348 139.526-206.969  1.00  0.00           C  
ATOM    381  NE2 HIS A  48     -73.233 139.742-206.273  1.00  0.00           N  
ATOM    382  H   HIS A  48     -74.174 134.849-202.926  1.00  0.00           H  
ATOM    383  HA  HIS A  48     -74.507 137.526-203.076  1.00  0.00           H  
ATOM    384  HB2 HIS A  48     -73.668 135.851-204.922  1.00  0.00           H  
ATOM    385  HB3 HIS A  48     -75.301 136.005-205.548  1.00  0.00           H  
ATOM    386  HD2 HIS A  48     -72.321 138.519-204.697  1.00  0.00           H  
ATOM    387  HE1 HIS A  48     -74.723 140.191-207.732  1.00  0.00           H  
ATOM    388  HE2 HIS A  48     -72.623 140.504-206.353  1.00  0.00           H  
ATOM    389  N   HIS A  49     -76.860 138.341-203.429  1.00  0.00           N  
ATOM    390  CA  HIS A  49     -78.293 138.765-203.441  1.00  0.00           C  
ATOM    391  C   HIS A  49     -78.852 138.778-204.867  1.00  0.00           C  
ATOM    392  O   HIS A  49     -80.022 138.533-205.082  1.00  0.00           O  
ATOM    393  CB  HIS A  49     -78.409 140.168-202.842  1.00  0.00           C  
ATOM    394  CG  HIS A  49     -79.851 140.468-202.542  1.00  0.00           C  
ATOM    395  ND1 HIS A  49     -80.625 141.275-203.361  1.00  0.00           N  
ATOM    396  CD2 HIS A  49     -80.675 140.074-201.518  1.00  0.00           C  
ATOM    397  CE1 HIS A  49     -81.855 141.342-202.820  1.00  0.00           C  
ATOM    398  NE2 HIS A  49     -81.940 140.626-201.695  1.00  0.00           N  
ATOM    399  H   HIS A  49     -76.152 139.001-203.264  1.00  0.00           H  
ATOM    400  HA  HIS A  49     -78.870 138.078-202.841  1.00  0.00           H  
ATOM    401  HB2 HIS A  49     -77.832 140.219-201.930  1.00  0.00           H  
ATOM    402  HB3 HIS A  49     -78.029 140.893-203.548  1.00  0.00           H  
ATOM    403  HD1 HIS A  49     -80.329 141.719-204.184  1.00  0.00           H  
ATOM    404  HD2 HIS A  49     -80.386 139.433-200.698  1.00  0.00           H  
ATOM    405  HE1 HIS A  49     -82.673 141.904-203.244  1.00  0.00           H  
ATOM    406  N   VAL A  50     -78.041 139.077-205.842  1.00  0.00           N  
ATOM    407  CA  VAL A  50     -78.554 139.120-207.243  1.00  0.00           C  
ATOM    408  C   VAL A  50     -78.878 137.709-207.737  1.00  0.00           C  
ATOM    409  O   VAL A  50     -79.921 137.470-208.313  1.00  0.00           O  
ATOM    410  CB  VAL A  50     -77.494 139.738-208.154  1.00  0.00           C  
ATOM    411  CG1 VAL A  50     -78.018 139.779-209.591  1.00  0.00           C  
ATOM    412  CG2 VAL A  50     -77.184 141.159-207.683  1.00  0.00           C  
ATOM    413  H   VAL A  50     -77.102 139.286-205.655  1.00  0.00           H  
ATOM    414  HA  VAL A  50     -79.448 139.725-207.277  1.00  0.00           H  
ATOM    415  HB  VAL A  50     -76.596 139.141-208.115  1.00  0.00           H  
ATOM    416 HG11 VAL A  50     -77.856 138.821-210.061  1.00  0.00           H  
ATOM    417 HG12 VAL A  50     -77.493 140.544-210.143  1.00  0.00           H  
ATOM    418 HG13 VAL A  50     -79.075 140.002-209.582  1.00  0.00           H  
ATOM    419 HG21 VAL A  50     -76.363 141.557-208.259  1.00  0.00           H  
ATOM    420 HG22 VAL A  50     -76.916 141.143-206.637  1.00  0.00           H  
ATOM    421 HG23 VAL A  50     -78.056 141.781-207.822  1.00  0.00           H  
ATOM    422  N   SER A  51     -77.989 136.777-207.542  1.00  0.00           N  
ATOM    423  CA  SER A  51     -78.247 135.393-208.030  1.00  0.00           C  
ATOM    424  C   SER A  51     -78.743 134.499-206.891  1.00  0.00           C  
ATOM    425  O   SER A  51     -79.647 133.707-207.070  1.00  0.00           O  
ATOM    426  CB  SER A  51     -76.955 134.809-208.602  1.00  0.00           C  
ATOM    427  OG  SER A  51     -77.128 133.419-208.834  1.00  0.00           O  
ATOM    428  H   SER A  51     -77.146 136.992-207.093  1.00  0.00           H  
ATOM    429  HA  SER A  51     -78.995 135.425-208.808  1.00  0.00           H  
ATOM    430  HB2 SER A  51     -76.716 135.302-209.532  1.00  0.00           H  
ATOM    431  HB3 SER A  51     -76.149 134.959-207.898  1.00  0.00           H  
ATOM    432  HG  SER A  51     -78.030 133.189-208.595  1.00  0.00           H  
ATOM    433  N   GLY A  52     -78.156 134.592-205.729  1.00  0.00           N  
ATOM    434  CA  GLY A  52     -78.600 133.720-204.612  1.00  0.00           C  
ATOM    435  C   GLY A  52     -77.653 132.526-204.532  1.00  0.00           C  
ATOM    436  O   GLY A  52     -77.807 131.646-203.708  1.00  0.00           O  
ATOM    437  H   GLY A  52     -77.417 135.219-205.591  1.00  0.00           H  
ATOM    438  HA2 GLY A  52     -78.566 134.272-203.685  1.00  0.00           H  
ATOM    439  HA3 GLY A  52     -79.607 133.375-204.796  1.00  0.00           H  
ATOM    440  N   ASN A  53     -76.650 132.506-205.370  1.00  0.00           N  
ATOM    441  CA  ASN A  53     -75.668 131.391-205.327  1.00  0.00           C  
ATOM    442  C   ASN A  53     -74.782 131.629-204.133  1.00  0.00           C  
ATOM    443  O   ASN A  53     -75.226 131.644-203.004  1.00  0.00           O  
ATOM    444  CB  ASN A  53     -74.774 131.419-206.560  1.00  0.00           C  
ATOM    445  CG  ASN A  53     -75.586 131.298-207.827  1.00  0.00           C  
ATOM    446  OD1 ASN A  53     -76.693 130.798-207.826  1.00  0.00           O  
ATOM    447  ND2 ASN A  53     -75.059 131.746-208.922  1.00  0.00           N  
ATOM    448  H   ASN A  53     -76.528 133.241-206.007  1.00  0.00           H  
ATOM    449  HA  ASN A  53     -76.172 130.440-205.245  1.00  0.00           H  
ATOM    450  HB2 ASN A  53     -74.238 132.356-206.589  1.00  0.00           H  
ATOM    451  HB3 ASN A  53     -74.070 130.604-206.508  1.00  0.00           H  
ATOM    452 HD21 ASN A  53     -74.166 132.147-208.906  1.00  0.00           H  
ATOM    453 HD22 ASN A  53     -75.542 131.681-209.747  1.00  0.00           H  
ATOM    454  N   ARG A  54     -73.526 131.857-204.378  1.00  0.00           N  
ATOM    455  CA  ARG A  54     -72.619 132.145-203.256  1.00  0.00           C  
ATOM    456  C   ARG A  54     -71.747 133.324-203.586  1.00  0.00           C  
ATOM    457  O   ARG A  54     -71.711 133.848-204.681  1.00  0.00           O  
ATOM    458  CB  ARG A  54     -71.717 130.964-202.968  1.00  0.00           C  
ATOM    459  CG  ARG A  54     -71.962 130.433-201.549  1.00  0.00           C  
ATOM    460  CD  ARG A  54     -70.784 129.557-201.123  1.00  0.00           C  
ATOM    461  NE  ARG A  54     -70.913 128.212-201.749  1.00  0.00           N  
ATOM    462  CZ  ARG A  54     -70.401 127.988-202.929  1.00  0.00           C  
ATOM    463  NH1 ARG A  54     -69.778 128.946-203.560  1.00  0.00           N  
ATOM    464  NH2 ARG A  54     -70.513 126.810-203.477  1.00  0.00           N  
ATOM    465  H   ARG A  54     -73.185 131.859-205.307  1.00  0.00           H  
ATOM    466  HA  ARG A  54     -73.187 132.368-202.378  1.00  0.00           H  
ATOM    467  HB2 ARG A  54     -71.923 130.216-203.657  1.00  0.00           H  
ATOM    468  HB3 ARG A  54     -70.694 131.260-203.079  1.00  0.00           H  
ATOM    469  HG2 ARG A  54     -72.062 131.260-200.863  1.00  0.00           H  
ATOM    470  HG3 ARG A  54     -72.869 129.846-201.538  1.00  0.00           H  
ATOM    471  HD2 ARG A  54     -69.861 130.016-201.443  1.00  0.00           H  
ATOM    472  HD3 ARG A  54     -70.782 129.455-200.048  1.00  0.00           H  
ATOM    473  HE  ARG A  54     -71.381 127.493-201.275  1.00  0.00           H  
ATOM    474 HH11 ARG A  54     -69.691 129.849-203.139  1.00  0.00           H  
ATOM    475 HH12 ARG A  54     -69.384 128.776-204.464  1.00  0.00           H  
ATOM    476 HH21 ARG A  54     -70.991 126.077-202.994  1.00  0.00           H  
ATOM    477 HH22 ARG A  54     -70.121 126.639-204.381  1.00  0.00           H  
ATOM    478  N   THR A  55     -71.041 133.696-202.605  1.00  0.00           N  
ATOM    479  CA  THR A  55     -70.087 134.832-202.717  1.00  0.00           C  
ATOM    480  C   THR A  55     -68.832 134.549-201.883  1.00  0.00           C  
ATOM    481  O   THR A  55     -68.074 135.447-201.569  1.00  0.00           O  
ATOM    482  CB  THR A  55     -70.741 136.100-202.192  1.00  0.00           C  
ATOM    483  OG1 THR A  55     -71.217 135.877-200.883  1.00  0.00           O  
ATOM    484  CG2 THR A  55     -71.901 136.507-203.094  1.00  0.00           C  
ATOM    485  H   THR A  55     -71.147 133.202-201.774  1.00  0.00           H  
ATOM    486  HA  THR A  55     -69.811 134.971-203.751  1.00  0.00           H  
ATOM    487  HB  THR A  55     -70.016 136.878-202.173  1.00  0.00           H  
ATOM    488  HG1 THR A  55     -70.724 135.141-200.511  1.00  0.00           H  
ATOM    489 HG21 THR A  55     -72.271 137.477-202.791  1.00  0.00           H  
ATOM    490 HG22 THR A  55     -72.688 135.781-203.003  1.00  0.00           H  
ATOM    491 HG23 THR A  55     -71.565 136.551-204.118  1.00  0.00           H  
ATOM    492  N   VAL A  56     -68.604 133.319-201.515  1.00  0.00           N  
ATOM    493  CA  VAL A  56     -67.402 132.998-200.701  1.00  0.00           C  
ATOM    494  C   VAL A  56     -66.972 131.557-200.978  1.00  0.00           C  
ATOM    495  O   VAL A  56     -67.786 130.660-201.070  1.00  0.00           O  
ATOM    496  CB  VAL A  56     -67.733 133.154-199.215  1.00  0.00           C  
ATOM    497  CG1 VAL A  56     -67.848 134.642-198.873  1.00  0.00           C  
ATOM    498  CG2 VAL A  56     -69.061 132.457-198.912  1.00  0.00           C  
ATOM    499  H   VAL A  56     -69.220 132.608-201.772  1.00  0.00           H  
ATOM    500  HA  VAL A  56     -66.599 133.670-200.963  1.00  0.00           H  
ATOM    501  HB  VAL A  56     -66.949 132.709-198.623  1.00  0.00           H  
ATOM    502 HG11 VAL A  56     -68.767 135.035-199.282  1.00  0.00           H  
ATOM    503 HG12 VAL A  56     -67.008 135.174-199.295  1.00  0.00           H  
ATOM    504 HG13 VAL A  56     -67.849 134.765-197.800  1.00  0.00           H  
ATOM    505 HG21 VAL A  56     -69.340 132.644-197.886  1.00  0.00           H  
ATOM    506 HG22 VAL A  56     -68.954 131.395-199.068  1.00  0.00           H  
ATOM    507 HG23 VAL A  56     -69.828 132.842-199.569  1.00  0.00           H  
ATOM    508  N   GLU A  57     -65.698 131.336-201.131  1.00  0.00           N  
ATOM    509  CA  GLU A  57     -65.199 129.980-201.424  1.00  0.00           C  
ATOM    510  C   GLU A  57     -66.085 128.915-200.755  1.00  0.00           C  
ATOM    511  O   GLU A  57     -66.750 129.159-199.768  1.00  0.00           O  
ATOM    512  CB  GLU A  57     -63.767 129.846-200.901  1.00  0.00           C  
ATOM    513  CG  GLU A  57     -62.781 130.140-202.034  1.00  0.00           C  
ATOM    514  CD  GLU A  57     -61.523 130.791-201.457  1.00  0.00           C  
ATOM    515  OE1 GLU A  57     -61.282 130.624-200.274  1.00  0.00           O  
ATOM    516  OE2 GLU A  57     -60.821 131.446-202.210  1.00  0.00           O  
ATOM    517  H   GLU A  57     -65.067 132.069-201.083  1.00  0.00           H  
ATOM    518  HA  GLU A  57     -65.200 129.845-202.488  1.00  0.00           H  
ATOM    519  HB2 GLU A  57     -63.612 130.550-200.096  1.00  0.00           H  
ATOM    520  HB3 GLU A  57     -63.609 128.842-200.536  1.00  0.00           H  
ATOM    521  HG2 GLU A  57     -62.515 129.217-202.527  1.00  0.00           H  
ATOM    522  HG3 GLU A  57     -63.240 130.810-202.746  1.00  0.00           H  
ATOM    523  N   PRO A  58     -66.068 127.741-201.319  1.00  0.00           N  
ATOM    524  CA  PRO A  58     -65.252 127.471-202.515  1.00  0.00           C  
ATOM    525  C   PRO A  58     -65.908 127.985-203.778  1.00  0.00           C  
ATOM    526  O   PRO A  58     -67.074 128.326-203.824  1.00  0.00           O  
ATOM    527  CB  PRO A  58     -65.161 125.969-202.572  1.00  0.00           C  
ATOM    528  CG  PRO A  58     -66.462 125.534-202.018  1.00  0.00           C  
ATOM    529  CD  PRO A  58     -66.810 126.540-200.906  1.00  0.00           C  
ATOM    530  HA  PRO A  58     -64.264 127.887-202.404  1.00  0.00           H  
ATOM    531  HB2 PRO A  58     -65.055 125.635-203.594  1.00  0.00           H  
ATOM    532  HB3 PRO A  58     -64.340 125.621-201.975  1.00  0.00           H  
ATOM    533  HG2 PRO A  58     -67.199 125.577-202.802  1.00  0.00           H  
ATOM    534  HG3 PRO A  58     -66.385 124.536-201.620  1.00  0.00           H  
ATOM    535  HD2 PRO A  58     -67.871 126.734-200.883  1.00  0.00           H  
ATOM    536  HD3 PRO A  58     -66.462 126.186-199.947  1.00  0.00           H  
ATOM    537  N   PHE A  59     -65.136 128.035-204.784  1.00  0.00           N  
ATOM    538  CA  PHE A  59     -65.615 128.520-206.111  1.00  0.00           C  
ATOM    539  C   PHE A  59     -65.628 127.351-207.100  1.00  0.00           C  
ATOM    540  O   PHE A  59     -64.847 126.428-206.991  1.00  0.00           O  
ATOM    541  CB  PHE A  59     -64.671 129.615-206.623  1.00  0.00           C  
ATOM    542  CG  PHE A  59     -65.198 130.982-206.236  1.00  0.00           C  
ATOM    543  CD1 PHE A  59     -65.941 131.149-205.058  1.00  0.00           C  
ATOM    544  CD2 PHE A  59     -64.938 132.087-207.058  1.00  0.00           C  
ATOM    545  CE1 PHE A  59     -66.422 132.416-204.707  1.00  0.00           C  
ATOM    546  CE2 PHE A  59     -65.420 133.354-206.704  1.00  0.00           C  
ATOM    547  CZ  PHE A  59     -66.161 133.517-205.528  1.00  0.00           C  
ATOM    548  H   PHE A  59     -64.219 127.742-204.658  1.00  0.00           H  
ATOM    549  HA  PHE A  59     -66.614 128.918-206.013  1.00  0.00           H  
ATOM    550  HB2 PHE A  59     -63.692 129.474-206.191  1.00  0.00           H  
ATOM    551  HB3 PHE A  59     -64.601 129.551-207.698  1.00  0.00           H  
ATOM    552  HD1 PHE A  59     -66.141 130.306-204.420  1.00  0.00           H  
ATOM    553  HD2 PHE A  59     -64.365 131.962-207.965  1.00  0.00           H  
ATOM    554  HE1 PHE A  59     -66.994 132.543-203.800  1.00  0.00           H  
ATOM    555  HE2 PHE A  59     -65.217 134.207-207.336  1.00  0.00           H  
ATOM    556  HZ  PHE A  59     -66.533 134.494-205.256  1.00  0.00           H  
ATOM    557  N   PRO A  60     -66.517 127.396-208.055  1.00  0.00           N  
ATOM    558  CA  PRO A  60     -66.648 126.325-209.087  1.00  0.00           C  
ATOM    559  C   PRO A  60     -65.443 126.276-210.031  1.00  0.00           C  
ATOM    560  O   PRO A  60     -65.242 127.155-210.843  1.00  0.00           O  
ATOM    561  CB  PRO A  60     -67.914 126.706-209.857  1.00  0.00           C  
ATOM    562  CG  PRO A  60     -68.096 128.170-209.628  1.00  0.00           C  
ATOM    563  CD  PRO A  60     -67.494 128.475-208.256  1.00  0.00           C  
ATOM    564  HA  PRO A  60     -66.790 125.367-208.614  1.00  0.00           H  
ATOM    565  HB2 PRO A  60     -67.784 126.506-210.910  1.00  0.00           H  
ATOM    566  HB3 PRO A  60     -68.763 126.160-209.474  1.00  0.00           H  
ATOM    567  HG2 PRO A  60     -67.579 128.731-210.392  1.00  0.00           H  
ATOM    568  HG3 PRO A  60     -69.147 128.419-209.634  1.00  0.00           H  
ATOM    569  HD2 PRO A  60     -67.001 129.437-208.263  1.00  0.00           H  
ATOM    570  HD3 PRO A  60     -68.257 128.444-207.493  1.00  0.00           H  
ATOM    571  N   GLU A  61     -64.640 125.252-209.931  1.00  0.00           N  
ATOM    572  CA  GLU A  61     -63.452 125.147-210.823  1.00  0.00           C  
ATOM    573  C   GLU A  61     -63.869 125.443-212.266  1.00  0.00           C  
ATOM    574  O   GLU A  61     -64.947 125.084-212.697  1.00  0.00           O  
ATOM    575  CB  GLU A  61     -62.875 123.732-210.740  1.00  0.00           C  
ATOM    576  CG  GLU A  61     -63.989 122.712-210.988  1.00  0.00           C  
ATOM    577  CD  GLU A  61     -64.323 121.995-209.678  1.00  0.00           C  
ATOM    578  OE1 GLU A  61     -63.399 121.548-209.018  1.00  0.00           O  
ATOM    579  OE2 GLU A  61     -65.497 121.903-209.359  1.00  0.00           O  
ATOM    580  H   GLU A  61     -64.820 124.551-209.269  1.00  0.00           H  
ATOM    581  HA  GLU A  61     -62.703 125.861-210.511  1.00  0.00           H  
ATOM    582  HB2 GLU A  61     -62.106 123.614-211.489  1.00  0.00           H  
ATOM    583  HB3 GLU A  61     -62.452 123.573-209.760  1.00  0.00           H  
ATOM    584  HG2 GLU A  61     -64.869 123.221-211.354  1.00  0.00           H  
ATOM    585  HG3 GLU A  61     -63.658 121.990-211.720  1.00  0.00           H  
ATOM    586  N   GLY A  62     -63.023 126.096-213.015  1.00  0.00           N  
ATOM    587  CA  GLY A  62     -63.372 126.412-214.430  1.00  0.00           C  
ATOM    588  C   GLY A  62     -63.799 127.878-214.534  1.00  0.00           C  
ATOM    589  O   GLY A  62     -63.800 128.458-215.600  1.00  0.00           O  
ATOM    590  H   GLY A  62     -62.159 126.376-212.650  1.00  0.00           H  
ATOM    591  HA2 GLY A  62     -62.512 126.242-215.059  1.00  0.00           H  
ATOM    592  HA3 GLY A  62     -64.185 125.777-214.751  1.00  0.00           H  
ATOM    593  N   THR A  63     -64.161 128.481-213.434  1.00  0.00           N  
ATOM    594  CA  THR A  63     -64.586 129.908-213.470  1.00  0.00           C  
ATOM    595  C   THR A  63     -63.353 130.809-213.440  1.00  0.00           C  
ATOM    596  O   THR A  63     -62.340 130.474-212.861  1.00  0.00           O  
ATOM    597  CB  THR A  63     -65.462 130.211-212.251  1.00  0.00           C  
ATOM    598  OG1 THR A  63     -65.106 129.339-211.187  1.00  0.00           O  
ATOM    599  CG2 THR A  63     -66.933 130.006-212.613  1.00  0.00           C  
ATOM    600  H   THR A  63     -64.152 127.993-212.584  1.00  0.00           H  
ATOM    601  HA  THR A  63     -65.148 130.100-214.371  1.00  0.00           H  
ATOM    602  HB  THR A  63     -65.310 131.233-211.944  1.00  0.00           H  
ATOM    603  HG1 THR A  63     -64.422 129.768-210.668  1.00  0.00           H  
ATOM    604 HG21 THR A  63     -67.555 130.400-211.823  1.00  0.00           H  
ATOM    605 HG22 THR A  63     -67.131 128.952-212.735  1.00  0.00           H  
ATOM    606 HG23 THR A  63     -67.152 130.522-213.535  1.00  0.00           H  
ATOM    607  N   GLN A  64     -63.435 131.955-214.055  1.00  0.00           N  
ATOM    608  CA  GLN A  64     -62.274 132.884-214.056  1.00  0.00           C  
ATOM    609  C   GLN A  64     -62.505 133.951-212.989  1.00  0.00           C  
ATOM    610  O   GLN A  64     -63.625 134.339-212.721  1.00  0.00           O  
ATOM    611  CB  GLN A  64     -62.150 133.545-215.432  1.00  0.00           C  
ATOM    612  CG  GLN A  64     -60.683 133.889-215.713  1.00  0.00           C  
ATOM    613  CD  GLN A  64     -60.303 135.152-214.896  1.00  0.00           C  
ATOM    614  OE1 GLN A  64     -61.151 135.697-214.219  1.00  0.00           O  
ATOM    615  NE2 GLN A  64     -59.077 135.666-214.912  1.00  0.00           N  
ATOM    616  H   GLN A  64     -64.265 132.208-214.511  1.00  0.00           H  
ATOM    617  HA  GLN A  64     -61.372 132.334-213.831  1.00  0.00           H  
ATOM    618  HB2 GLN A  64     -62.510 132.865-216.191  1.00  0.00           H  
ATOM    619  HB3 GLN A  64     -62.740 134.448-215.451  1.00  0.00           H  
ATOM    620  HG2 GLN A  64     -60.065 133.048-215.423  1.00  0.00           H  
ATOM    621  HG3 GLN A  64     -60.569 134.078-216.775  1.00  0.00           H  
ATOM    622 HE21 GLN A  64     -58.347 135.259-215.453  1.00  0.00           H  
ATOM    623 HE22 GLN A  64     -58.892 136.476-214.369  1.00  0.00           H  
ATOM    624  N   MET A  65     -61.463 134.424-212.368  1.00  0.00           N  
ATOM    625  CA  MET A  65     -61.644 135.457-211.312  1.00  0.00           C  
ATOM    626  C   MET A  65     -60.550 136.512-211.434  1.00  0.00           C  
ATOM    627  O   MET A  65     -59.384 136.240-211.226  1.00  0.00           O  
ATOM    628  CB  MET A  65     -61.565 134.798-209.934  1.00  0.00           C  
ATOM    629  CG  MET A  65     -61.025 133.373-210.077  1.00  0.00           C  
ATOM    630  SD  MET A  65     -59.486 133.405-211.028  1.00  0.00           S  
ATOM    631  CE  MET A  65     -58.906 131.751-210.578  1.00  0.00           C  
ATOM    632  H   MET A  65     -60.565 134.099-212.591  1.00  0.00           H  
ATOM    633  HA  MET A  65     -62.608 135.927-211.431  1.00  0.00           H  
ATOM    634  HB2 MET A  65     -60.906 135.370-209.298  1.00  0.00           H  
ATOM    635  HB3 MET A  65     -62.550 134.767-209.493  1.00  0.00           H  
ATOM    636  HG2 MET A  65     -60.834 132.961-209.097  1.00  0.00           H  
ATOM    637  HG3 MET A  65     -61.754 132.763-210.588  1.00  0.00           H  
ATOM    638  HE1 MET A  65     -58.211 131.397-211.326  1.00  0.00           H  
ATOM    639  HE2 MET A  65     -59.746 131.076-210.524  1.00  0.00           H  
ATOM    640  HE3 MET A  65     -58.418 131.791-209.615  1.00  0.00           H  
ATOM    641  N   ALA A  66     -60.915 137.719-211.762  1.00  0.00           N  
ATOM    642  CA  ALA A  66     -59.891 138.789-211.885  1.00  0.00           C  
ATOM    643  C   ALA A  66     -60.263 139.926-210.912  1.00  0.00           C  
ATOM    644  O   ALA A  66     -61.127 139.753-210.076  1.00  0.00           O  
ATOM    645  CB  ALA A  66     -59.868 139.304-213.327  1.00  0.00           C  
ATOM    646  H   ALA A  66     -61.863 137.921-211.920  1.00  0.00           H  
ATOM    647  HA  ALA A  66     -58.923 138.368-211.625  1.00  0.00           H  
ATOM    648  HB1 ALA A  66     -58.858 139.567-213.603  1.00  0.00           H  
ATOM    649  HB2 ALA A  66     -60.505 140.173-213.412  1.00  0.00           H  
ATOM    650  HB3 ALA A  66     -60.230 138.531-213.989  1.00  0.00           H  
ATOM    651  N   VAL A  67     -59.650 141.090-210.999  1.00  0.00           N  
ATOM    652  CA  VAL A  67     -60.029 142.178-210.059  1.00  0.00           C  
ATOM    653  C   VAL A  67     -60.001 143.518-210.793  1.00  0.00           C  
ATOM    654  O   VAL A  67     -59.117 143.787-211.583  1.00  0.00           O  
ATOM    655  CB  VAL A  67     -59.049 142.218-208.886  1.00  0.00           C  
ATOM    656  CG1 VAL A  67     -59.644 143.067-207.768  1.00  0.00           C  
ATOM    657  CG2 VAL A  67     -58.790 140.802-208.373  1.00  0.00           C  
ATOM    658  H   VAL A  67     -58.959 141.256-211.677  1.00  0.00           H  
ATOM    659  HA  VAL A  67     -61.025 141.997-209.686  1.00  0.00           H  
ATOM    660  HB  VAL A  67     -58.121 142.655-209.206  1.00  0.00           H  
ATOM    661 HG11 VAL A  67     -59.769 144.080-208.118  1.00  0.00           H  
ATOM    662 HG12 VAL A  67     -58.980 143.059-206.916  1.00  0.00           H  
ATOM    663 HG13 VAL A  67     -60.604 142.662-207.482  1.00  0.00           H  
ATOM    664 HG21 VAL A  67     -59.686 140.211-208.479  1.00  0.00           H  
ATOM    665 HG22 VAL A  67     -58.508 140.844-207.331  1.00  0.00           H  
ATOM    666 HG23 VAL A  67     -57.991 140.355-208.945  1.00  0.00           H  
ATOM    667  N   PHE A  68     -60.960 144.363-210.540  1.00  0.00           N  
ATOM    668  CA  PHE A  68     -60.986 145.684-211.225  1.00  0.00           C  
ATOM    669  C   PHE A  68     -61.286 146.794-210.220  1.00  0.00           C  
ATOM    670  O   PHE A  68     -62.156 146.676-209.383  1.00  0.00           O  
ATOM    671  CB  PHE A  68     -62.075 145.687-212.295  1.00  0.00           C  
ATOM    672  CG  PHE A  68     -61.844 144.554-213.257  1.00  0.00           C  
ATOM    673  CD1 PHE A  68     -60.617 144.433-213.917  1.00  0.00           C  
ATOM    674  CD2 PHE A  68     -62.862 143.628-213.491  1.00  0.00           C  
ATOM    675  CE1 PHE A  68     -60.408 143.377-214.815  1.00  0.00           C  
ATOM    676  CE2 PHE A  68     -62.658 142.576-214.385  1.00  0.00           C  
ATOM    677  CZ  PHE A  68     -61.431 142.446-215.050  1.00  0.00           C  
ATOM    678  H   PHE A  68     -61.662 144.126-209.904  1.00  0.00           H  
ATOM    679  HA  PHE A  68     -60.029 145.869-211.686  1.00  0.00           H  
ATOM    680  HB2 PHE A  68     -63.040 145.567-211.824  1.00  0.00           H  
ATOM    681  HB3 PHE A  68     -62.051 146.623-212.829  1.00  0.00           H  
ATOM    682  HD1 PHE A  68     -59.831 145.153-213.733  1.00  0.00           H  
ATOM    683  HD2 PHE A  68     -63.809 143.726-212.980  1.00  0.00           H  
ATOM    684  HE1 PHE A  68     -59.462 143.280-215.326  1.00  0.00           H  
ATOM    685  HE2 PHE A  68     -63.448 141.865-214.560  1.00  0.00           H  
ATOM    686  HZ  PHE A  68     -61.273 141.631-215.745  1.00  0.00           H  
ATOM    687  N   GLY A  69     -60.583 147.880-210.310  1.00  0.00           N  
ATOM    688  CA  GLY A  69     -60.842 149.007-209.376  1.00  0.00           C  
ATOM    689  C   GLY A  69     -61.310 150.218-210.177  1.00  0.00           C  
ATOM    690  O   GLY A  69     -60.556 150.813-210.920  1.00  0.00           O  
ATOM    691  H   GLY A  69     -59.891 147.958-211.001  1.00  0.00           H  
ATOM    692  HA2 GLY A  69     -61.612 148.723-208.676  1.00  0.00           H  
ATOM    693  HA3 GLY A  69     -59.944 149.256-208.842  1.00  0.00           H  
ATOM    694  N   MET A  70     -62.549 150.587-210.030  1.00  0.00           N  
ATOM    695  CA  MET A  70     -63.063 151.761-210.780  1.00  0.00           C  
ATOM    696  C   MET A  70     -63.075 152.967-209.844  1.00  0.00           C  
ATOM    697  O   MET A  70     -62.112 153.699-209.747  1.00  0.00           O  
ATOM    698  CB  MET A  70     -64.485 151.472-211.293  1.00  0.00           C  
ATOM    699  CG  MET A  70     -64.640 149.980-211.604  1.00  0.00           C  
ATOM    700  SD  MET A  70     -63.697 149.569-213.091  1.00  0.00           S  
ATOM    701  CE  MET A  70     -65.111 149.238-214.173  1.00  0.00           C  
ATOM    702  H   MET A  70     -63.139 150.096-209.421  1.00  0.00           H  
ATOM    703  HA  MET A  70     -62.410 151.963-211.615  1.00  0.00           H  
ATOM    704  HB2 MET A  70     -65.204 151.751-210.543  1.00  0.00           H  
ATOM    705  HB3 MET A  70     -64.665 152.045-212.189  1.00  0.00           H  
ATOM    706  HG2 MET A  70     -64.275 149.395-210.772  1.00  0.00           H  
ATOM    707  HG3 MET A  70     -65.683 149.756-211.768  1.00  0.00           H  
ATOM    708  HE1 MET A  70     -64.813 149.368-215.206  1.00  0.00           H  
ATOM    709  HE2 MET A  70     -65.909 149.924-213.943  1.00  0.00           H  
ATOM    710  HE3 MET A  70     -65.454 148.225-214.017  1.00  0.00           H  
ATOM    711  N   GLY A  71     -64.151 153.176-209.148  1.00  0.00           N  
ATOM    712  CA  GLY A  71     -64.211 154.339-208.208  1.00  0.00           C  
ATOM    713  C   GLY A  71     -65.333 154.135-207.184  1.00  0.00           C  
ATOM    714  O   GLY A  71     -66.341 154.802-207.257  1.00  0.00           O  
ATOM    715  H   GLY A  71     -64.914 152.566-209.242  1.00  0.00           H  
ATOM    716  HA2 GLY A  71     -63.268 154.431-207.696  1.00  0.00           H  
ATOM    717  HA3 GLY A  71     -64.400 155.242-208.770  1.00  0.00           H  
ATOM    718  N   CYS A  72     -65.136 153.223-206.239  1.00  0.00           N  
ATOM    719  CA  CYS A  72     -66.127 152.915-205.175  1.00  0.00           C  
ATOM    720  C   CYS A  72     -66.710 151.517-205.415  1.00  0.00           C  
ATOM    721  O   CYS A  72     -67.449 151.308-206.356  1.00  0.00           O  
ATOM    722  CB  CYS A  72     -67.226 153.911-205.239  1.00  0.00           C  
ATOM    723  SG  CYS A  72     -68.411 153.603-203.910  1.00  0.00           S  
ATOM    724  H   CYS A  72     -64.327 152.757-206.223  1.00  0.00           H  
ATOM    725  HA  CYS A  72     -65.651 152.954-204.207  1.00  0.00           H  
ATOM    726  HB2 CYS A  72     -66.810 154.899-205.149  1.00  0.00           H  
ATOM    727  HB3 CYS A  72     -67.693 153.793-206.187  1.00  0.00           H  
ATOM    728  HG  CYS A  72     -69.291 153.597-204.293  1.00  0.00           H  
ATOM    729  N   PHE A  73     -66.399 150.555-204.591  1.00  0.00           N  
ATOM    730  CA  PHE A  73     -66.966 149.191-204.826  1.00  0.00           C  
ATOM    731  C   PHE A  73     -68.496 149.210-204.687  1.00  0.00           C  
ATOM    732  O   PHE A  73     -69.097 148.208-204.355  1.00  0.00           O  
ATOM    733  CB  PHE A  73     -66.395 148.176-203.827  1.00  0.00           C  
ATOM    734  CG  PHE A  73     -65.568 148.861-202.769  1.00  0.00           C  
ATOM    735  CD1 PHE A  73     -66.121 149.879-201.980  1.00  0.00           C  
ATOM    736  CD2 PHE A  73     -64.245 148.458-202.567  1.00  0.00           C  
ATOM    737  CE1 PHE A  73     -65.340 150.497-200.995  1.00  0.00           C  
ATOM    738  CE2 PHE A  73     -63.468 149.073-201.583  1.00  0.00           C  
ATOM    739  CZ  PHE A  73     -64.014 150.094-200.797  1.00  0.00           C  
ATOM    740  H   PHE A  73     -65.797 150.724-203.837  1.00  0.00           H  
ATOM    741  HA  PHE A  73     -66.709 148.874-205.828  1.00  0.00           H  
ATOM    742  HB2 PHE A  73     -67.206 147.643-203.353  1.00  0.00           H  
ATOM    743  HB3 PHE A  73     -65.772 147.472-204.360  1.00  0.00           H  
ATOM    744  HD1 PHE A  73     -67.148 150.186-202.129  1.00  0.00           H  
ATOM    745  HD2 PHE A  73     -63.821 147.673-203.176  1.00  0.00           H  
ATOM    746  HE1 PHE A  73     -65.758 151.285-200.390  1.00  0.00           H  
ATOM    747  HE2 PHE A  73     -62.449 148.755-201.428  1.00  0.00           H  
ATOM    748  HZ  PHE A  73     -63.413 150.568-200.036  1.00  0.00           H  
ATOM    749  N   TRP A  74     -69.143 150.320-204.947  1.00  0.00           N  
ATOM    750  CA  TRP A  74     -70.639 150.328-204.825  1.00  0.00           C  
ATOM    751  C   TRP A  74     -71.267 150.059-206.197  1.00  0.00           C  
ATOM    752  O   TRP A  74     -71.835 149.011-206.429  1.00  0.00           O  
ATOM    753  CB  TRP A  74     -71.172 151.673-204.279  1.00  0.00           C  
ATOM    754  CG  TRP A  74     -71.098 151.728-202.778  1.00  0.00           C  
ATOM    755  CD1 TRP A  74     -71.275 150.683-201.923  1.00  0.00           C  
ATOM    756  CD2 TRP A  74     -70.854 152.896-201.937  1.00  0.00           C  
ATOM    757  NE1 TRP A  74     -71.130 151.139-200.625  1.00  0.00           N  
ATOM    758  CE2 TRP A  74     -70.871 152.492-200.581  1.00  0.00           C  
ATOM    759  CE3 TRP A  74     -70.612 154.253-202.220  1.00  0.00           C  
ATOM    760  CZ2 TRP A  74     -70.657 153.401-199.544  1.00  0.00           C  
ATOM    761  CZ3 TRP A  74     -70.398 155.171-201.178  1.00  0.00           C  
ATOM    762  CH2 TRP A  74     -70.419 154.745-199.843  1.00  0.00           C  
ATOM    763  H   TRP A  74     -68.654 151.123-205.226  1.00  0.00           H  
ATOM    764  HA  TRP A  74     -70.931 149.533-204.164  1.00  0.00           H  
ATOM    765  HB2 TRP A  74     -70.598 152.490-204.688  1.00  0.00           H  
ATOM    766  HB3 TRP A  74     -72.203 151.787-204.582  1.00  0.00           H  
ATOM    767  HD1 TRP A  74     -71.488 149.661-202.199  1.00  0.00           H  
ATOM    768  HE1 TRP A  74     -71.201 150.583-199.821  1.00  0.00           H  
ATOM    769  HE3 TRP A  74     -70.599 154.595-203.244  1.00  0.00           H  
ATOM    770  HZ2 TRP A  74     -70.676 153.067-198.517  1.00  0.00           H  
ATOM    771  HZ3 TRP A  74     -70.214 156.210-201.407  1.00  0.00           H  
ATOM    772  HH2 TRP A  74     -70.255 155.455-199.046  1.00  0.00           H  
ATOM    773  N   GLY A  75     -71.181 150.990-207.109  1.00  0.00           N  
ATOM    774  CA  GLY A  75     -71.789 150.769-208.453  1.00  0.00           C  
ATOM    775  C   GLY A  75     -70.738 150.207-209.412  1.00  0.00           C  
ATOM    776  O   GLY A  75     -71.022 149.913-210.555  1.00  0.00           O  
ATOM    777  H   GLY A  75     -70.725 151.833-206.912  1.00  0.00           H  
ATOM    778  HA2 GLY A  75     -72.605 150.067-208.366  1.00  0.00           H  
ATOM    779  HA3 GLY A  75     -72.162 151.707-208.837  1.00  0.00           H  
ATOM    780  N   ALA A  76     -69.525 150.060-208.958  1.00  0.00           N  
ATOM    781  CA  ALA A  76     -68.459 149.522-209.848  1.00  0.00           C  
ATOM    782  C   ALA A  76     -68.625 148.008-209.999  1.00  0.00           C  
ATOM    783  O   ALA A  76     -68.397 147.454-211.054  1.00  0.00           O  
ATOM    784  CB  ALA A  76     -67.089 149.826-209.241  1.00  0.00           C  
ATOM    785  H   ALA A  76     -69.314 150.306-208.033  1.00  0.00           H  
ATOM    786  HA  ALA A  76     -68.533 149.990-210.819  1.00  0.00           H  
ATOM    787  HB1 ALA A  76     -66.337 149.221-209.727  1.00  0.00           H  
ATOM    788  HB2 ALA A  76     -67.105 149.602-208.185  1.00  0.00           H  
ATOM    789  HB3 ALA A  76     -66.856 150.871-209.384  1.00  0.00           H  
ATOM    790  N   GLU A  77     -69.007 147.333-208.947  1.00  0.00           N  
ATOM    791  CA  GLU A  77     -69.173 145.851-209.025  1.00  0.00           C  
ATOM    792  C   GLU A  77     -70.544 145.495-209.611  1.00  0.00           C  
ATOM    793  O   GLU A  77     -70.729 144.432-210.171  1.00  0.00           O  
ATOM    794  CB  GLU A  77     -69.042 145.256-207.620  1.00  0.00           C  
ATOM    795  CG  GLU A  77     -70.420 145.147-206.958  1.00  0.00           C  
ATOM    796  CD  GLU A  77     -71.115 146.509-207.005  1.00  0.00           C  
ATOM    797  OE1 GLU A  77     -70.423 147.497-207.186  1.00  0.00           O  
ATOM    798  OE2 GLU A  77     -72.325 146.540-206.860  1.00  0.00           O  
ATOM    799  H   GLU A  77     -69.175 147.800-208.102  1.00  0.00           H  
ATOM    800  HA  GLU A  77     -68.398 145.440-209.654  1.00  0.00           H  
ATOM    801  HB2 GLU A  77     -68.597 144.275-207.684  1.00  0.00           H  
ATOM    802  HB3 GLU A  77     -68.414 145.897-207.024  1.00  0.00           H  
ATOM    803  HG2 GLU A  77     -71.018 144.417-207.484  1.00  0.00           H  
ATOM    804  HG3 GLU A  77     -70.301 144.841-205.929  1.00  0.00           H  
ATOM    805  N   ARG A  78     -71.510 146.361-209.474  1.00  0.00           N  
ATOM    806  CA  ARG A  78     -72.866 146.051-210.009  1.00  0.00           C  
ATOM    807  C   ARG A  78     -72.787 145.774-211.513  1.00  0.00           C  
ATOM    808  O   ARG A  78     -73.193 144.729-211.979  1.00  0.00           O  
ATOM    809  CB  ARG A  78     -73.800 147.238-209.750  1.00  0.00           C  
ATOM    810  CG  ARG A  78     -75.087 147.066-210.560  1.00  0.00           C  
ATOM    811  CD  ARG A  78     -75.084 148.043-211.737  1.00  0.00           C  
ATOM    812  NE  ARG A  78     -75.097 149.442-211.223  1.00  0.00           N  
ATOM    813  CZ  ARG A  78     -75.017 150.443-212.054  1.00  0.00           C  
ATOM    814  NH1 ARG A  78     -74.928 150.221-213.337  1.00  0.00           N  
ATOM    815  NH2 ARG A  78     -75.028 151.668-211.604  1.00  0.00           N  
ATOM    816  H   ARG A  78     -71.348 147.207-209.008  1.00  0.00           H  
ATOM    817  HA  ARG A  78     -73.254 145.178-209.509  1.00  0.00           H  
ATOM    818  HB2 ARG A  78     -74.041 147.277-208.698  1.00  0.00           H  
ATOM    819  HB3 ARG A  78     -73.310 148.155-210.039  1.00  0.00           H  
ATOM    820  HG2 ARG A  78     -75.146 146.054-210.932  1.00  0.00           H  
ATOM    821  HG3 ARG A  78     -75.939 147.267-209.928  1.00  0.00           H  
ATOM    822  HD2 ARG A  78     -74.197 147.886-212.333  1.00  0.00           H  
ATOM    823  HD3 ARG A  78     -75.960 147.876-212.346  1.00  0.00           H  
ATOM    824  HE  ARG A  78     -75.163 149.608-210.259  1.00  0.00           H  
ATOM    825 HH11 ARG A  78     -74.919 149.282-213.683  1.00  0.00           H  
ATOM    826 HH12 ARG A  78     -74.868 150.989-213.975  1.00  0.00           H  
ATOM    827 HH21 ARG A  78     -75.098 151.838-210.621  1.00  0.00           H  
ATOM    828 HH22 ARG A  78     -74.969 152.436-212.242  1.00  0.00           H  
ATOM    829  N   LYS A  79     -72.275 146.700-212.273  1.00  0.00           N  
ATOM    830  CA  LYS A  79     -72.181 146.486-213.746  1.00  0.00           C  
ATOM    831  C   LYS A  79     -71.685 145.068-214.041  1.00  0.00           C  
ATOM    832  O   LYS A  79     -71.930 144.526-215.101  1.00  0.00           O  
ATOM    833  CB  LYS A  79     -71.198 147.495-214.347  1.00  0.00           C  
ATOM    834  CG  LYS A  79     -71.660 148.918-214.027  1.00  0.00           C  
ATOM    835  CD  LYS A  79     -71.559 149.783-215.285  1.00  0.00           C  
ATOM    836  CE  LYS A  79     -71.794 151.249-214.917  1.00  0.00           C  
ATOM    837  NZ  LYS A  79     -70.544 151.824-214.344  1.00  0.00           N  
ATOM    838  H   LYS A  79     -71.957 147.537-211.879  1.00  0.00           H  
ATOM    839  HA  LYS A  79     -73.155 146.627-214.192  1.00  0.00           H  
ATOM    840  HB2 LYS A  79     -70.216 147.333-213.929  1.00  0.00           H  
ATOM    841  HB3 LYS A  79     -71.158 147.363-215.419  1.00  0.00           H  
ATOM    842  HG2 LYS A  79     -72.684 148.897-213.686  1.00  0.00           H  
ATOM    843  HG3 LYS A  79     -71.031 149.333-213.255  1.00  0.00           H  
ATOM    844  HD2 LYS A  79     -70.575 149.674-215.719  1.00  0.00           H  
ATOM    845  HD3 LYS A  79     -72.305 149.467-216.000  1.00  0.00           H  
ATOM    846  HE2 LYS A  79     -72.072 151.803-215.802  1.00  0.00           H  
ATOM    847  HE3 LYS A  79     -72.588 151.314-214.187  1.00  0.00           H  
ATOM    848  HZ1 LYS A  79     -70.768 152.700-213.831  1.00  0.00           H  
ATOM    849  HZ2 LYS A  79     -69.876 152.033-215.114  1.00  0.00           H  
ATOM    850  HZ3 LYS A  79     -70.116 151.141-213.689  1.00  0.00           H  
ATOM    851  N   PHE A  80     -70.973 144.470-213.126  1.00  0.00           N  
ATOM    852  CA  PHE A  80     -70.447 143.097-213.380  1.00  0.00           C  
ATOM    853  C   PHE A  80     -71.488 142.025-213.031  1.00  0.00           C  
ATOM    854  O   PHE A  80     -71.638 141.057-213.749  1.00  0.00           O  
ATOM    855  CB  PHE A  80     -69.190 142.864-212.544  1.00  0.00           C  
ATOM    856  CG  PHE A  80     -68.082 143.763-213.032  1.00  0.00           C  
ATOM    857  CD1 PHE A  80     -67.964 145.059-212.528  1.00  0.00           C  
ATOM    858  CD2 PHE A  80     -67.163 143.292-213.973  1.00  0.00           C  
ATOM    859  CE1 PHE A  80     -66.927 145.891-212.967  1.00  0.00           C  
ATOM    860  CE2 PHE A  80     -66.123 144.120-214.411  1.00  0.00           C  
ATOM    861  CZ  PHE A  80     -66.005 145.420-213.908  1.00  0.00           C  
ATOM    862  H   PHE A  80     -70.767 144.927-212.286  1.00  0.00           H  
ATOM    863  HA  PHE A  80     -70.192 143.008-214.425  1.00  0.00           H  
ATOM    864  HB2 PHE A  80     -69.395 143.082-211.508  1.00  0.00           H  
ATOM    865  HB3 PHE A  80     -68.883 141.833-212.642  1.00  0.00           H  
ATOM    866  HD1 PHE A  80     -68.679 145.421-211.806  1.00  0.00           H  
ATOM    867  HD2 PHE A  80     -67.259 142.292-214.365  1.00  0.00           H  
ATOM    868  HE1 PHE A  80     -66.837 146.895-212.578  1.00  0.00           H  
ATOM    869  HE2 PHE A  80     -65.412 143.754-215.137  1.00  0.00           H  
ATOM    870  HZ  PHE A  80     -65.202 146.058-214.246  1.00  0.00           H  
ATOM    871  N   TRP A  81     -72.205 142.158-211.940  1.00  0.00           N  
ATOM    872  CA  TRP A  81     -73.198 141.097-211.611  1.00  0.00           C  
ATOM    873  C   TRP A  81     -74.346 141.152-212.617  1.00  0.00           C  
ATOM    874  O   TRP A  81     -75.225 140.311-212.618  1.00  0.00           O  
ATOM    875  CB  TRP A  81     -73.696 141.215-210.138  1.00  0.00           C  
ATOM    876  CG  TRP A  81     -74.723 142.303-209.918  1.00  0.00           C  
ATOM    877  CD1 TRP A  81     -75.854 142.498-210.652  1.00  0.00           C  
ATOM    878  CD2 TRP A  81     -74.770 143.311-208.844  1.00  0.00           C  
ATOM    879  NE1 TRP A  81     -76.548 143.569-210.135  1.00  0.00           N  
ATOM    880  CE2 TRP A  81     -75.933 144.099-209.026  1.00  0.00           C  
ATOM    881  CE3 TRP A  81     -73.922 143.632-207.748  1.00  0.00           C  
ATOM    882  CZ2 TRP A  81     -76.250 145.147-208.172  1.00  0.00           C  
ATOM    883  CZ3 TRP A  81     -74.255 144.700-206.875  1.00  0.00           C  
ATOM    884  CH2 TRP A  81     -75.415 145.445-207.099  1.00  0.00           C  
ATOM    885  H   TRP A  81     -72.084 142.928-211.355  1.00  0.00           H  
ATOM    886  HA  TRP A  81     -72.708 140.139-211.725  1.00  0.00           H  
ATOM    887  HB2 TRP A  81     -74.135 140.270-209.852  1.00  0.00           H  
ATOM    888  HB3 TRP A  81     -72.848 141.406-209.499  1.00  0.00           H  
ATOM    889  HD1 TRP A  81     -76.162 141.930-211.507  1.00  0.00           H  
ATOM    890  HE1 TRP A  81     -77.388 143.923-210.496  1.00  0.00           H  
ATOM    891  HE3 TRP A  81     -73.026 143.056-207.575  1.00  0.00           H  
ATOM    892  HZ2 TRP A  81     -77.144 145.729-208.341  1.00  0.00           H  
ATOM    893  HZ3 TRP A  81     -73.615 144.951-206.021  1.00  0.00           H  
ATOM    894  HH2 TRP A  81     -75.668 146.245-206.438  1.00  0.00           H  
ATOM    895  N   VAL A  82     -74.339 142.129-213.491  1.00  0.00           N  
ATOM    896  CA  VAL A  82     -75.427 142.230-214.511  1.00  0.00           C  
ATOM    897  C   VAL A  82     -74.947 141.616-215.827  1.00  0.00           C  
ATOM    898  O   VAL A  82     -75.496 141.870-216.880  1.00  0.00           O  
ATOM    899  CB  VAL A  82     -75.789 143.704-214.747  1.00  0.00           C  
ATOM    900  CG1 VAL A  82     -75.571 144.505-213.465  1.00  0.00           C  
ATOM    901  CG2 VAL A  82     -74.909 144.285-215.857  1.00  0.00           C  
ATOM    902  H   VAL A  82     -73.615 142.788-213.481  1.00  0.00           H  
ATOM    903  HA  VAL A  82     -76.299 141.697-214.162  1.00  0.00           H  
ATOM    904  HB  VAL A  82     -76.826 143.772-215.040  1.00  0.00           H  
ATOM    905 HG11 VAL A  82     -75.471 143.832-212.631  1.00  0.00           H  
ATOM    906 HG12 VAL A  82     -76.415 145.158-213.300  1.00  0.00           H  
ATOM    907 HG13 VAL A  82     -74.672 145.096-213.560  1.00  0.00           H  
ATOM    908 HG21 VAL A  82     -75.354 144.073-216.818  1.00  0.00           H  
ATOM    909 HG22 VAL A  82     -73.926 143.840-215.808  1.00  0.00           H  
ATOM    910 HG23 VAL A  82     -74.826 145.355-215.728  1.00  0.00           H  
ATOM    911  N   LEU A  83     -73.923 140.815-215.774  1.00  0.00           N  
ATOM    912  CA  LEU A  83     -73.401 140.190-217.004  1.00  0.00           C  
ATOM    913  C   LEU A  83     -73.869 138.744-217.074  1.00  0.00           C  
ATOM    914  O   LEU A  83     -74.113 138.098-216.075  1.00  0.00           O  
ATOM    915  CB  LEU A  83     -71.872 140.230-216.989  1.00  0.00           C  
ATOM    916  CG  LEU A  83     -71.403 141.663-216.736  1.00  0.00           C  
ATOM    917  CD1 LEU A  83     -69.875 141.699-216.713  1.00  0.00           C  
ATOM    918  CD2 LEU A  83     -71.916 142.574-217.854  1.00  0.00           C  
ATOM    919  H   LEU A  83     -73.499 140.624-214.928  1.00  0.00           H  
ATOM    920  HA  LEU A  83     -73.765 140.730-217.866  1.00  0.00           H  
ATOM    921  HB2 LEU A  83     -71.504 139.588-216.203  1.00  0.00           H  
ATOM    922  HB3 LEU A  83     -71.493 139.890-217.940  1.00  0.00           H  
ATOM    923  HG  LEU A  83     -71.786 142.007-215.787  1.00  0.00           H  
ATOM    924 HD11 LEU A  83     -69.493 141.375-217.669  1.00  0.00           H  
ATOM    925 HD12 LEU A  83     -69.512 141.038-215.938  1.00  0.00           H  
ATOM    926 HD13 LEU A  83     -69.541 142.706-216.513  1.00  0.00           H  
ATOM    927 HD21 LEU A  83     -72.039 141.998-218.759  1.00  0.00           H  
ATOM    928 HD22 LEU A  83     -71.207 143.369-218.027  1.00  0.00           H  
ATOM    929 HD23 LEU A  83     -72.867 142.997-217.565  1.00  0.00           H  
ATOM    930  N   LYS A  84     -73.990 138.246-218.257  1.00  0.00           N  
ATOM    931  CA  LYS A  84     -74.442 136.839-218.450  1.00  0.00           C  
ATOM    932  C   LYS A  84     -73.225 135.911-218.468  1.00  0.00           C  
ATOM    933  O   LYS A  84     -72.174 136.259-218.966  1.00  0.00           O  
ATOM    934  CB  LYS A  84     -75.195 136.723-219.778  1.00  0.00           C  
ATOM    935  CG  LYS A  84     -76.636 136.281-219.512  1.00  0.00           C  
ATOM    936  CD  LYS A  84     -77.442 137.466-218.974  1.00  0.00           C  
ATOM    937  CE  LYS A  84     -78.804 136.973-218.480  1.00  0.00           C  
ATOM    938  NZ  LYS A  84     -79.806 138.068-218.614  1.00  0.00           N  
ATOM    939  H   LYS A  84     -73.782 138.808-219.022  1.00  0.00           H  
ATOM    940  HA  LYS A  84     -75.097 136.557-217.638  1.00  0.00           H  
ATOM    941  HB2 LYS A  84     -75.199 137.682-220.275  1.00  0.00           H  
ATOM    942  HB3 LYS A  84     -74.706 135.995-220.408  1.00  0.00           H  
ATOM    943  HG2 LYS A  84     -77.081 135.931-220.432  1.00  0.00           H  
ATOM    944  HG3 LYS A  84     -76.639 135.484-218.785  1.00  0.00           H  
ATOM    945  HD2 LYS A  84     -76.906 137.924-218.156  1.00  0.00           H  
ATOM    946  HD3 LYS A  84     -77.585 138.191-219.762  1.00  0.00           H  
ATOM    947  HE2 LYS A  84     -79.116 136.125-219.070  1.00  0.00           H  
ATOM    948  HE3 LYS A  84     -78.726 136.682-217.442  1.00  0.00           H  
ATOM    949  HZ1 LYS A  84     -79.951 138.522-217.691  1.00  0.00           H  
ATOM    950  HZ2 LYS A  84     -80.708 137.672-218.952  1.00  0.00           H  
ATOM    951  HZ3 LYS A  84     -79.460 138.774-219.295  1.00  0.00           H  
ATOM    952  N   GLY A  85     -73.357 134.738-217.912  1.00  0.00           N  
ATOM    953  CA  GLY A  85     -72.208 133.793-217.879  1.00  0.00           C  
ATOM    954  C   GLY A  85     -71.510 133.953-216.535  1.00  0.00           C  
ATOM    955  O   GLY A  85     -70.804 133.080-216.073  1.00  0.00           O  
ATOM    956  H   GLY A  85     -74.207 134.484-217.503  1.00  0.00           H  
ATOM    957  HA2 GLY A  85     -72.567 132.780-217.986  1.00  0.00           H  
ATOM    958  HA3 GLY A  85     -71.521 134.024-218.680  1.00  0.00           H  
ATOM    959  N   VAL A  86     -71.712 135.073-215.908  1.00  0.00           N  
ATOM    960  CA  VAL A  86     -71.086 135.329-214.596  1.00  0.00           C  
ATOM    961  C   VAL A  86     -71.824 134.534-213.512  1.00  0.00           C  
ATOM    962  O   VAL A  86     -73.037 134.464-213.489  1.00  0.00           O  
ATOM    963  CB  VAL A  86     -71.173 136.833-214.313  1.00  0.00           C  
ATOM    964  CG1 VAL A  86     -72.246 137.112-213.259  1.00  0.00           C  
ATOM    965  CG2 VAL A  86     -69.820 137.342-213.810  1.00  0.00           C  
ATOM    966  H   VAL A  86     -72.284 135.758-216.305  1.00  0.00           H  
ATOM    967  HA  VAL A  86     -70.052 135.026-214.625  1.00  0.00           H  
ATOM    968  HB  VAL A  86     -71.434 137.346-215.229  1.00  0.00           H  
ATOM    969 HG11 VAL A  86     -73.190 136.705-213.598  1.00  0.00           H  
ATOM    970 HG12 VAL A  86     -72.341 138.180-213.111  1.00  0.00           H  
ATOM    971 HG13 VAL A  86     -71.962 136.641-212.328  1.00  0.00           H  
ATOM    972 HG21 VAL A  86     -69.810 138.422-213.836  1.00  0.00           H  
ATOM    973 HG22 VAL A  86     -69.032 136.960-214.442  1.00  0.00           H  
ATOM    974 HG23 VAL A  86     -69.664 137.006-212.796  1.00  0.00           H  
ATOM    975  N   TYR A  87     -71.090 133.950-212.615  1.00  0.00           N  
ATOM    976  CA  TYR A  87     -71.701 133.170-211.515  1.00  0.00           C  
ATOM    977  C   TYR A  87     -72.139 134.134-210.420  1.00  0.00           C  
ATOM    978  O   TYR A  87     -73.243 134.071-209.918  1.00  0.00           O  
ATOM    979  CB  TYR A  87     -70.629 132.215-210.990  1.00  0.00           C  
ATOM    980  CG  TYR A  87     -70.582 132.214-209.476  1.00  0.00           C  
ATOM    981  CD1 TYR A  87     -71.375 131.326-208.734  1.00  0.00           C  
ATOM    982  CD2 TYR A  87     -69.721 133.095-208.819  1.00  0.00           C  
ATOM    983  CE1 TYR A  87     -71.301 131.326-207.336  1.00  0.00           C  
ATOM    984  CE2 TYR A  87     -69.651 133.098-207.421  1.00  0.00           C  
ATOM    985  CZ  TYR A  87     -70.440 132.212-206.679  1.00  0.00           C  
ATOM    986  OH  TYR A  87     -70.365 132.209-205.302  1.00  0.00           O  
ATOM    987  H   TYR A  87     -70.123 134.032-212.655  1.00  0.00           H  
ATOM    988  HA  TYR A  87     -72.549 132.609-211.880  1.00  0.00           H  
ATOM    989  HB2 TYR A  87     -70.837 131.234-211.348  1.00  0.00           H  
ATOM    990  HB3 TYR A  87     -69.668 132.529-211.368  1.00  0.00           H  
ATOM    991  HD1 TYR A  87     -72.043 130.645-209.235  1.00  0.00           H  
ATOM    992  HD2 TYR A  87     -69.115 133.777-209.391  1.00  0.00           H  
ATOM    993  HE1 TYR A  87     -71.909 130.643-206.763  1.00  0.00           H  
ATOM    994  HE2 TYR A  87     -68.986 133.782-206.915  1.00  0.00           H  
ATOM    995  HH  TYR A  87     -71.049 131.624-204.969  1.00  0.00           H  
ATOM    996  N   SER A  88     -71.271 135.027-210.057  1.00  0.00           N  
ATOM    997  CA  SER A  88     -71.615 136.014-208.998  1.00  0.00           C  
ATOM    998  C   SER A  88     -70.567 137.125-208.972  1.00  0.00           C  
ATOM    999  O   SER A  88     -69.672 137.169-209.792  1.00  0.00           O  
ATOM   1000  CB  SER A  88     -71.645 135.315-207.639  1.00  0.00           C  
ATOM   1001  OG  SER A  88     -72.535 136.006-206.778  1.00  0.00           O  
ATOM   1002  H   SER A  88     -70.389 135.049-210.487  1.00  0.00           H  
ATOM   1003  HA  SER A  88     -72.586 136.439-209.204  1.00  0.00           H  
ATOM   1004  HB2 SER A  88     -71.982 134.297-207.765  1.00  0.00           H  
ATOM   1005  HB3 SER A  88     -70.654 135.317-207.211  1.00  0.00           H  
ATOM   1006  HG  SER A  88     -72.210 135.912-205.879  1.00  0.00           H  
ATOM   1007  N   THR A  89     -70.671 138.021-208.031  1.00  0.00           N  
ATOM   1008  CA  THR A  89     -69.681 139.130-207.944  1.00  0.00           C  
ATOM   1009  C   THR A  89     -69.514 139.543-206.485  1.00  0.00           C  
ATOM   1010  O   THR A  89     -70.315 139.208-205.636  1.00  0.00           O  
ATOM   1011  CB  THR A  89     -70.177 140.331-208.751  1.00  0.00           C  
ATOM   1012  OG1 THR A  89     -71.246 140.955-208.054  1.00  0.00           O  
ATOM   1013  CG2 THR A  89     -70.661 139.866-210.125  1.00  0.00           C  
ATOM   1014  H   THR A  89     -71.398 137.963-207.378  1.00  0.00           H  
ATOM   1015  HA  THR A  89     -68.731 138.798-208.337  1.00  0.00           H  
ATOM   1016  HB  THR A  89     -69.369 141.037-208.876  1.00  0.00           H  
ATOM   1017  HG1 THR A  89     -70.935 141.804-207.731  1.00  0.00           H  
ATOM   1018 HG21 THR A  89     -70.817 140.724-210.761  1.00  0.00           H  
ATOM   1019 HG22 THR A  89     -71.590 139.325-210.014  1.00  0.00           H  
ATOM   1020 HG23 THR A  89     -69.920 139.219-210.568  1.00  0.00           H  
ATOM   1021  N   GLN A  90     -68.477 140.270-206.187  1.00  0.00           N  
ATOM   1022  CA  GLN A  90     -68.253 140.707-204.784  1.00  0.00           C  
ATOM   1023  C   GLN A  90     -67.162 141.778-204.760  1.00  0.00           C  
ATOM   1024  O   GLN A  90     -66.412 141.936-205.702  1.00  0.00           O  
ATOM   1025  CB  GLN A  90     -67.838 139.507-203.925  1.00  0.00           C  
ATOM   1026  CG  GLN A  90     -67.268 138.403-204.804  1.00  0.00           C  
ATOM   1027  CD  GLN A  90     -68.366 137.417-205.060  1.00  0.00           C  
ATOM   1028  OE1 GLN A  90     -69.130 137.091-204.175  1.00  0.00           O  
ATOM   1029  NE2 GLN A  90     -68.487 136.919-206.218  1.00  0.00           N  
ATOM   1030  H   GLN A  90     -67.843 140.530-206.888  1.00  0.00           H  
ATOM   1031  HA  GLN A  90     -69.168 141.126-204.393  1.00  0.00           H  
ATOM   1032  HB2 GLN A  90     -67.101 139.812-203.196  1.00  0.00           H  
ATOM   1033  HB3 GLN A  90     -68.712 139.115-203.423  1.00  0.00           H  
ATOM   1034  HG2 GLN A  90     -66.909 138.809-205.735  1.00  0.00           H  
ATOM   1035  HG3 GLN A  90     -66.481 137.890-204.306  1.00  0.00           H  
ATOM   1036 HE21 GLN A  90     -67.869 137.175-206.945  1.00  0.00           H  
ATOM   1037 HE22 GLN A  90     -69.186 136.291-206.365  1.00  0.00           H  
ATOM   1038  N   VAL A  91     -67.072 142.519-203.692  1.00  0.00           N  
ATOM   1039  CA  VAL A  91     -66.036 143.583-203.610  1.00  0.00           C  
ATOM   1040  C   VAL A  91     -65.220 143.398-202.332  1.00  0.00           C  
ATOM   1041  O   VAL A  91     -65.489 142.520-201.536  1.00  0.00           O  
ATOM   1042  CB  VAL A  91     -66.710 144.955-203.601  1.00  0.00           C  
ATOM   1043  CG1 VAL A  91     -67.002 145.388-205.035  1.00  0.00           C  
ATOM   1044  CG2 VAL A  91     -68.021 144.890-202.817  1.00  0.00           C  
ATOM   1045  H   VAL A  91     -67.687 142.375-202.945  1.00  0.00           H  
ATOM   1046  HA  VAL A  91     -65.382 143.514-204.462  1.00  0.00           H  
ATOM   1047  HB  VAL A  91     -66.051 145.674-203.136  1.00  0.00           H  
ATOM   1048 HG11 VAL A  91     -67.647 146.253-205.023  1.00  0.00           H  
ATOM   1049 HG12 VAL A  91     -67.488 144.580-205.561  1.00  0.00           H  
ATOM   1050 HG13 VAL A  91     -66.076 145.635-205.531  1.00  0.00           H  
ATOM   1051 HG21 VAL A  91     -68.665 144.115-203.225  1.00  0.00           H  
ATOM   1052 HG22 VAL A  91     -68.521 145.840-202.887  1.00  0.00           H  
ATOM   1053 HG23 VAL A  91     -67.803 144.676-201.787  1.00  0.00           H  
ATOM   1054  N   GLY A  92     -64.220 144.212-202.126  1.00  0.00           N  
ATOM   1055  CA  GLY A  92     -63.396 144.064-200.899  1.00  0.00           C  
ATOM   1056  C   GLY A  92     -62.232 145.051-200.941  1.00  0.00           C  
ATOM   1057  O   GLY A  92     -61.963 145.675-201.948  1.00  0.00           O  
ATOM   1058  H   GLY A  92     -64.012 144.915-202.777  1.00  0.00           H  
ATOM   1059  HA2 GLY A  92     -64.006 144.265-200.030  1.00  0.00           H  
ATOM   1060  HA3 GLY A  92     -63.012 143.056-200.843  1.00  0.00           H  
ATOM   1061  N   PHE A  93     -61.544 145.196-199.847  1.00  0.00           N  
ATOM   1062  CA  PHE A  93     -60.392 146.145-199.802  1.00  0.00           C  
ATOM   1063  C   PHE A  93     -59.106 145.428-200.225  1.00  0.00           C  
ATOM   1064  O   PHE A  93     -59.027 144.216-200.214  1.00  0.00           O  
ATOM   1065  CB  PHE A  93     -60.228 146.680-198.379  1.00  0.00           C  
ATOM   1066  CG  PHE A  93     -61.589 146.850-197.752  1.00  0.00           C  
ATOM   1067  CD1 PHE A  93     -62.562 147.629-198.390  1.00  0.00           C  
ATOM   1068  CD2 PHE A  93     -61.881 146.227-196.533  1.00  0.00           C  
ATOM   1069  CE1 PHE A  93     -63.825 147.785-197.810  1.00  0.00           C  
ATOM   1070  CE2 PHE A  93     -63.145 146.383-195.954  1.00  0.00           C  
ATOM   1071  CZ  PHE A  93     -64.117 147.162-196.592  1.00  0.00           C  
ATOM   1072  H   PHE A  93     -61.790 144.681-199.051  1.00  0.00           H  
ATOM   1073  HA  PHE A  93     -60.580 146.968-200.475  1.00  0.00           H  
ATOM   1074  HB2 PHE A  93     -59.647 145.982-197.796  1.00  0.00           H  
ATOM   1075  HB3 PHE A  93     -59.723 147.634-198.408  1.00  0.00           H  
ATOM   1076  HD1 PHE A  93     -62.336 148.109-199.331  1.00  0.00           H  
ATOM   1077  HD2 PHE A  93     -61.131 145.627-196.040  1.00  0.00           H  
ATOM   1078  HE1 PHE A  93     -64.575 148.387-198.302  1.00  0.00           H  
ATOM   1079  HE2 PHE A  93     -63.371 145.901-195.013  1.00  0.00           H  
ATOM   1080  HZ  PHE A  93     -65.092 147.279-196.146  1.00  0.00           H  
ATOM   1081  N   ALA A  94     -58.097 146.174-200.594  1.00  0.00           N  
ATOM   1082  CA  ALA A  94     -56.810 145.547-201.018  1.00  0.00           C  
ATOM   1083  C   ALA A  94     -55.808 146.649-201.370  1.00  0.00           C  
ATOM   1084  O   ALA A  94     -56.057 147.814-201.147  1.00  0.00           O  
ATOM   1085  CB  ALA A  94     -57.047 144.665-202.247  1.00  0.00           C  
ATOM   1086  H   ALA A  94     -58.186 147.151-200.590  1.00  0.00           H  
ATOM   1087  HA  ALA A  94     -56.418 144.946-200.211  1.00  0.00           H  
ATOM   1088  HB1 ALA A  94     -57.808 143.932-202.024  1.00  0.00           H  
ATOM   1089  HB2 ALA A  94     -56.129 144.161-202.510  1.00  0.00           H  
ATOM   1090  HB3 ALA A  94     -57.370 145.280-203.074  1.00  0.00           H  
ATOM   1091  N   GLY A  95     -54.680 146.297-201.927  1.00  0.00           N  
ATOM   1092  CA  GLY A  95     -53.676 147.338-202.297  1.00  0.00           C  
ATOM   1093  C   GLY A  95     -53.339 148.198-201.075  1.00  0.00           C  
ATOM   1094  O   GLY A  95     -53.047 149.371-201.195  1.00  0.00           O  
ATOM   1095  H   GLY A  95     -54.496 145.349-202.107  1.00  0.00           H  
ATOM   1096  HA2 GLY A  95     -52.777 146.863-202.657  1.00  0.00           H  
ATOM   1097  HA3 GLY A  95     -54.083 147.967-203.075  1.00  0.00           H  
ATOM   1098  N   GLY A  96     -53.373 147.627-199.902  1.00  0.00           N  
ATOM   1099  CA  GLY A  96     -53.048 148.418-198.681  1.00  0.00           C  
ATOM   1100  C   GLY A  96     -52.205 147.566-197.733  1.00  0.00           C  
ATOM   1101  O   GLY A  96     -51.589 146.599-198.137  1.00  0.00           O  
ATOM   1102  H   GLY A  96     -53.608 146.679-199.825  1.00  0.00           H  
ATOM   1103  HA2 GLY A  96     -52.497 149.304-198.959  1.00  0.00           H  
ATOM   1104  HA3 GLY A  96     -53.957 148.708-198.184  1.00  0.00           H  
ATOM   1105  N   HIS A  97     -52.168 147.917-196.478  1.00  0.00           N  
ATOM   1106  CA  HIS A  97     -51.358 147.128-195.514  1.00  0.00           C  
ATOM   1107  C   HIS A  97     -52.007 147.172-194.130  1.00  0.00           C  
ATOM   1108  O   HIS A  97     -51.582 147.901-193.255  1.00  0.00           O  
ATOM   1109  CB  HIS A  97     -49.959 147.729-195.449  1.00  0.00           C  
ATOM   1110  CG  HIS A  97     -50.054 149.227-195.517  1.00  0.00           C  
ATOM   1111  ND1 HIS A  97     -50.534 149.988-194.464  1.00  0.00           N  
ATOM   1112  CD2 HIS A  97     -49.737 150.120-196.512  1.00  0.00           C  
ATOM   1113  CE1 HIS A  97     -50.492 151.278-194.846  1.00  0.00           C  
ATOM   1114  NE2 HIS A  97     -50.015 151.414-196.085  1.00  0.00           N  
ATOM   1115  H   HIS A  97     -52.662 148.702-196.171  1.00  0.00           H  
ATOM   1116  HA  HIS A  97     -51.293 146.104-195.850  1.00  0.00           H  
ATOM   1117  HB2 HIS A  97     -49.477 147.436-194.529  1.00  0.00           H  
ATOM   1118  HB3 HIS A  97     -49.389 147.374-196.288  1.00  0.00           H  
ATOM   1119  HD1 HIS A  97     -50.846 149.650-193.599  1.00  0.00           H  
ATOM   1120  HD2 HIS A  97     -49.333 149.856-197.479  1.00  0.00           H  
ATOM   1121  HE1 HIS A  97     -50.805 152.102-194.225  1.00  0.00           H  
ATOM   1122  N   THR A  98     -53.034 146.392-193.923  1.00  0.00           N  
ATOM   1123  CA  THR A  98     -53.709 146.381-192.602  1.00  0.00           C  
ATOM   1124  C   THR A  98     -54.464 145.063-192.440  1.00  0.00           C  
ATOM   1125  O   THR A  98     -54.929 144.480-193.398  1.00  0.00           O  
ATOM   1126  CB  THR A  98     -54.693 147.547-192.519  1.00  0.00           C  
ATOM   1127  OG1 THR A  98     -54.859 148.116-193.809  1.00  0.00           O  
ATOM   1128  CG2 THR A  98     -54.149 148.603-191.558  1.00  0.00           C  
ATOM   1129  H   THR A  98     -53.358 145.809-194.636  1.00  0.00           H  
ATOM   1130  HA  THR A  98     -52.971 146.473-191.818  1.00  0.00           H  
ATOM   1131  HB  THR A  98     -55.645 147.191-192.156  1.00  0.00           H  
ATOM   1132  HG1 THR A  98     -53.994 148.392-194.125  1.00  0.00           H  
ATOM   1133 HG21 THR A  98     -53.828 148.127-190.644  1.00  0.00           H  
ATOM   1134 HG22 THR A  98     -54.924 149.319-191.338  1.00  0.00           H  
ATOM   1135 HG23 THR A  98     -53.311 149.108-192.015  1.00  0.00           H  
ATOM   1136  N   ARG A  99     -54.588 144.594-191.235  1.00  0.00           N  
ATOM   1137  CA  ARG A  99     -55.314 143.314-191.001  1.00  0.00           C  
ATOM   1138  C   ARG A  99     -56.656 143.351-191.737  1.00  0.00           C  
ATOM   1139  O   ARG A  99     -56.714 143.251-192.945  1.00  0.00           O  
ATOM   1140  CB  ARG A  99     -55.559 143.132-189.503  1.00  0.00           C  
ATOM   1141  CG  ARG A  99     -54.218 143.134-188.764  1.00  0.00           C  
ATOM   1142  CD  ARG A  99     -53.820 141.696-188.427  1.00  0.00           C  
ATOM   1143  NE  ARG A  99     -52.364 141.645-188.113  1.00  0.00           N  
ATOM   1144  CZ  ARG A  99     -51.703 140.530-188.263  1.00  0.00           C  
ATOM   1145  NH1 ARG A  99     -52.317 139.460-188.690  1.00  0.00           N  
ATOM   1146  NH2 ARG A  99     -50.429 140.485-187.987  1.00  0.00           N  
ATOM   1147  H   ARG A  99     -54.203 145.085-190.485  1.00  0.00           H  
ATOM   1148  HA  ARG A  99     -54.722 142.491-191.374  1.00  0.00           H  
ATOM   1149  HB2 ARG A  99     -56.172 143.942-189.137  1.00  0.00           H  
ATOM   1150  HB3 ARG A  99     -56.062 142.192-189.332  1.00  0.00           H  
ATOM   1151  HG2 ARG A  99     -53.461 143.579-189.392  1.00  0.00           H  
ATOM   1152  HG3 ARG A  99     -54.311 143.705-187.852  1.00  0.00           H  
ATOM   1153  HD2 ARG A  99     -54.386 141.357-187.571  1.00  0.00           H  
ATOM   1154  HD3 ARG A  99     -54.029 141.057-189.271  1.00  0.00           H  
ATOM   1155  HE  ARG A  99     -51.904 142.448-187.792  1.00  0.00           H  
ATOM   1156 HH11 ARG A  99     -53.294 139.495-188.903  1.00  0.00           H  
ATOM   1157 HH12 ARG A  99     -51.811 138.606-188.806  1.00  0.00           H  
ATOM   1158 HH21 ARG A  99     -49.959 141.305-187.660  1.00  0.00           H  
ATOM   1159 HH22 ARG A  99     -49.922 139.631-188.103  1.00  0.00           H  
ATOM   1160  N   ASN A 100     -57.735 143.495-191.018  1.00  0.00           N  
ATOM   1161  CA  ASN A 100     -59.069 143.539-191.682  1.00  0.00           C  
ATOM   1162  C   ASN A 100     -59.662 144.943-191.535  1.00  0.00           C  
ATOM   1163  O   ASN A 100     -60.445 145.202-190.643  1.00  0.00           O  
ATOM   1164  CB  ASN A 100     -60.001 142.522-191.020  1.00  0.00           C  
ATOM   1165  CG  ASN A 100     -59.182 141.332-190.513  1.00  0.00           C  
ATOM   1166  OD1 ASN A 100     -58.851 140.444-191.274  1.00  0.00           O  
ATOM   1167  ND2 ASN A 100     -58.839 141.271-189.255  1.00  0.00           N  
ATOM   1168  H   ASN A 100     -57.668 143.576-190.044  1.00  0.00           H  
ATOM   1169  HA  ASN A 100     -58.959 143.299-192.727  1.00  0.00           H  
ATOM   1170  HB2 ASN A 100     -60.516 142.989-190.193  1.00  0.00           H  
ATOM   1171  HB3 ASN A 100     -60.723 142.175-191.742  1.00  0.00           H  
ATOM   1172 HD21 ASN A 100     -59.107 141.987-188.636  1.00  0.00           H  
ATOM   1173 HD22 ASN A 100     -58.316 140.507-188.928  1.00  0.00           H  
ATOM   1174  N   PRO A 101     -59.288 145.845-192.406  1.00  0.00           N  
ATOM   1175  CA  PRO A 101     -59.788 147.247-192.370  1.00  0.00           C  
ATOM   1176  C   PRO A 101     -61.207 147.371-192.929  1.00  0.00           C  
ATOM   1177  O   PRO A 101     -61.744 146.436-193.489  1.00  0.00           O  
ATOM   1178  CB  PRO A 101     -58.795 148.006-193.248  1.00  0.00           C  
ATOM   1179  CG  PRO A 101     -58.266 146.993-194.212  1.00  0.00           C  
ATOM   1180  CD  PRO A 101     -58.347 145.629-193.517  1.00  0.00           C  
ATOM   1181  HA  PRO A 101     -59.748 147.627-191.366  1.00  0.00           H  
ATOM   1182  HB2 PRO A 101     -59.297 148.801-193.779  1.00  0.00           H  
ATOM   1183  HB3 PRO A 101     -57.992 148.405-192.646  1.00  0.00           H  
ATOM   1184  HG2 PRO A 101     -58.869 146.987-195.107  1.00  0.00           H  
ATOM   1185  HG3 PRO A 101     -57.240 147.221-194.460  1.00  0.00           H  
ATOM   1186  HD2 PRO A 101     -58.728 144.883-194.199  1.00  0.00           H  
ATOM   1187  HD3 PRO A 101     -57.377 145.340-193.141  1.00  0.00           H  
ATOM   1188  N   THR A 102     -61.822 148.517-192.790  1.00  0.00           N  
ATOM   1189  CA  THR A 102     -63.209 148.671-193.331  1.00  0.00           C  
ATOM   1190  C   THR A 102     -63.256 149.824-194.335  1.00  0.00           C  
ATOM   1191  O   THR A 102     -62.332 150.603-194.441  1.00  0.00           O  
ATOM   1192  CB  THR A 102     -64.208 148.909-192.190  1.00  0.00           C  
ATOM   1193  OG1 THR A 102     -63.738 149.926-191.321  1.00  0.00           O  
ATOM   1194  CG2 THR A 102     -64.376 147.616-191.404  1.00  0.00           C  
ATOM   1195  H   THR A 102     -61.370 149.271-192.344  1.00  0.00           H  
ATOM   1196  HA  THR A 102     -63.480 147.759-193.843  1.00  0.00           H  
ATOM   1197  HB  THR A 102     -65.163 149.199-192.601  1.00  0.00           H  
ATOM   1198  HG1 THR A 102     -64.186 149.828-190.479  1.00  0.00           H  
ATOM   1199 HG21 THR A 102     -64.899 146.893-192.010  1.00  0.00           H  
ATOM   1200 HG22 THR A 102     -64.942 147.812-190.505  1.00  0.00           H  
ATOM   1201 HG23 THR A 102     -63.401 147.232-191.142  1.00  0.00           H  
ATOM   1202  N   TYR A 103     -64.325 149.924-195.081  1.00  0.00           N  
ATOM   1203  CA  TYR A 103     -64.440 151.010-196.100  1.00  0.00           C  
ATOM   1204  C   TYR A 103     -64.300 152.380-195.429  1.00  0.00           C  
ATOM   1205  O   TYR A 103     -63.418 153.150-195.749  1.00  0.00           O  
ATOM   1206  CB  TYR A 103     -65.806 150.910-196.790  1.00  0.00           C  
ATOM   1207  CG  TYR A 103     -66.277 152.285-197.208  1.00  0.00           C  
ATOM   1208  CD1 TYR A 103     -65.650 152.948-198.269  1.00  0.00           C  
ATOM   1209  CD2 TYR A 103     -67.340 152.894-196.532  1.00  0.00           C  
ATOM   1210  CE1 TYR A 103     -66.086 154.221-198.654  1.00  0.00           C  
ATOM   1211  CE2 TYR A 103     -67.777 154.168-196.917  1.00  0.00           C  
ATOM   1212  CZ  TYR A 103     -67.150 154.831-197.978  1.00  0.00           C  
ATOM   1213  OH  TYR A 103     -67.579 156.086-198.357  1.00  0.00           O  
ATOM   1214  H   TYR A 103     -65.051 149.275-194.979  1.00  0.00           H  
ATOM   1215  HA  TYR A 103     -63.660 150.893-196.839  1.00  0.00           H  
ATOM   1216  HB2 TYR A 103     -65.721 150.280-197.663  1.00  0.00           H  
ATOM   1217  HB3 TYR A 103     -66.522 150.480-196.106  1.00  0.00           H  
ATOM   1218  HD1 TYR A 103     -64.829 152.477-198.790  1.00  0.00           H  
ATOM   1219  HD2 TYR A 103     -67.824 152.382-195.713  1.00  0.00           H  
ATOM   1220  HE1 TYR A 103     -65.602 154.734-199.473  1.00  0.00           H  
ATOM   1221  HE2 TYR A 103     -68.597 154.638-196.396  1.00  0.00           H  
ATOM   1222  HH  TYR A 103     -68.200 156.400-197.695  1.00  0.00           H  
ATOM   1223  N   LYS A 104     -65.159 152.687-194.499  1.00  0.00           N  
ATOM   1224  CA  LYS A 104     -65.064 154.004-193.811  1.00  0.00           C  
ATOM   1225  C   LYS A 104     -63.681 154.129-193.178  1.00  0.00           C  
ATOM   1226  O   LYS A 104     -63.203 155.209-192.894  1.00  0.00           O  
ATOM   1227  CB  LYS A 104     -66.137 154.092-192.723  1.00  0.00           C  
ATOM   1228  CG  LYS A 104     -66.884 155.421-192.849  1.00  0.00           C  
ATOM   1229  CD  LYS A 104     -67.750 155.640-191.607  1.00  0.00           C  
ATOM   1230  CE  LYS A 104     -69.000 154.761-191.696  1.00  0.00           C  
ATOM   1231  NZ  LYS A 104     -70.185 155.612-191.998  1.00  0.00           N  
ATOM   1232  H   LYS A 104     -65.863 152.051-194.250  1.00  0.00           H  
ATOM   1233  HA  LYS A 104     -65.208 154.799-194.529  1.00  0.00           H  
ATOM   1234  HB2 LYS A 104     -66.834 153.275-192.837  1.00  0.00           H  
ATOM   1235  HB3 LYS A 104     -65.669 154.033-191.751  1.00  0.00           H  
ATOM   1236  HG2 LYS A 104     -66.172 156.228-192.937  1.00  0.00           H  
ATOM   1237  HG3 LYS A 104     -67.513 155.399-193.727  1.00  0.00           H  
ATOM   1238  HD2 LYS A 104     -67.186 155.375-190.724  1.00  0.00           H  
ATOM   1239  HD3 LYS A 104     -68.042 156.677-191.550  1.00  0.00           H  
ATOM   1240  HE2 LYS A 104     -68.871 154.031-192.481  1.00  0.00           H  
ATOM   1241  HE3 LYS A 104     -69.152 154.255-190.754  1.00  0.00           H  
ATOM   1242  HZ1 LYS A 104     -70.229 155.795-193.021  1.00  0.00           H  
ATOM   1243  HZ2 LYS A 104     -70.102 156.515-191.487  1.00  0.00           H  
ATOM   1244  HZ3 LYS A 104     -71.051 155.121-191.698  1.00  0.00           H  
ATOM   1245  N   GLU A 105     -63.045 153.017-192.943  1.00  0.00           N  
ATOM   1246  CA  GLU A 105     -61.716 153.016-192.321  1.00  0.00           C  
ATOM   1247  C   GLU A 105     -60.638 153.359-193.353  1.00  0.00           C  
ATOM   1248  O   GLU A 105     -59.922 154.331-193.214  1.00  0.00           O  
ATOM   1249  CB  GLU A 105     -61.506 151.622-191.764  1.00  0.00           C  
ATOM   1250  CG  GLU A 105     -60.091 151.145-192.032  1.00  0.00           C  
ATOM   1251  CD  GLU A 105     -59.741 150.012-191.071  1.00  0.00           C  
ATOM   1252  OE1 GLU A 105     -60.653 149.472-190.467  1.00  0.00           O  
ATOM   1253  OE2 GLU A 105     -58.568 149.704-190.955  1.00  0.00           O  
ATOM   1254  H   GLU A 105     -63.451 152.163-193.169  1.00  0.00           H  
ATOM   1255  HA  GLU A 105     -61.689 153.713-191.515  1.00  0.00           H  
ATOM   1256  HB2 GLU A 105     -61.706 151.629-190.714  1.00  0.00           H  
ATOM   1257  HB3 GLU A 105     -62.189 150.959-192.246  1.00  0.00           H  
ATOM   1258  HG2 GLU A 105     -60.047 150.794-193.050  1.00  0.00           H  
ATOM   1259  HG3 GLU A 105     -59.399 151.960-191.895  1.00  0.00           H  
ATOM   1260  N   VAL A 106     -60.496 152.557-194.372  1.00  0.00           N  
ATOM   1261  CA  VAL A 106     -59.464 152.813-195.376  1.00  0.00           C  
ATOM   1262  C   VAL A 106     -59.565 154.247-195.895  1.00  0.00           C  
ATOM   1263  O   VAL A 106     -58.597 154.822-196.354  1.00  0.00           O  
ATOM   1264  CB  VAL A 106     -59.640 151.811-196.503  1.00  0.00           C  
ATOM   1265  CG1 VAL A 106     -59.240 150.416-196.010  1.00  0.00           C  
ATOM   1266  CG2 VAL A 106     -61.080 151.758-197.011  1.00  0.00           C  
ATOM   1267  H   VAL A 106     -61.057 151.770-194.475  1.00  0.00           H  
ATOM   1268  HA  VAL A 106     -58.493 152.671-194.927  1.00  0.00           H  
ATOM   1269  HB  VAL A 106     -59.024 152.108-197.289  1.00  0.00           H  
ATOM   1270 HG11 VAL A 106     -58.819 149.851-196.828  1.00  0.00           H  
ATOM   1271 HG12 VAL A 106     -60.114 149.903-195.630  1.00  0.00           H  
ATOM   1272 HG13 VAL A 106     -58.512 150.505-195.220  1.00  0.00           H  
ATOM   1273 HG21 VAL A 106     -61.217 150.853-197.584  1.00  0.00           H  
ATOM   1274 HG22 VAL A 106     -61.270 152.609-197.648  1.00  0.00           H  
ATOM   1275 HG23 VAL A 106     -61.762 151.761-196.181  1.00  0.00           H  
ATOM   1276  N   CYS A 107     -60.718 154.833-195.810  1.00  0.00           N  
ATOM   1277  CA  CYS A 107     -60.879 156.235-196.278  1.00  0.00           C  
ATOM   1278  C   CYS A 107     -59.814 157.092-195.597  1.00  0.00           C  
ATOM   1279  O   CYS A 107     -59.148 157.890-196.225  1.00  0.00           O  
ATOM   1280  CB  CYS A 107     -62.271 156.748-195.903  1.00  0.00           C  
ATOM   1281  SG  CYS A 107     -62.222 157.460-194.239  1.00  0.00           S  
ATOM   1282  H   CYS A 107     -61.469 154.357-195.424  1.00  0.00           H  
ATOM   1283  HA  CYS A 107     -60.749 156.278-197.349  1.00  0.00           H  
ATOM   1284  HB2 CYS A 107     -62.578 157.503-196.609  1.00  0.00           H  
ATOM   1285  HB3 CYS A 107     -62.973 155.927-195.923  1.00  0.00           H  
ATOM   1286  HG  CYS A 107     -62.561 158.357-194.292  1.00  0.00           H  
ATOM   1287  N   SER A 108     -59.636 156.916-194.315  1.00  0.00           N  
ATOM   1288  CA  SER A 108     -58.600 157.705-193.598  1.00  0.00           C  
ATOM   1289  C   SER A 108     -57.279 157.549-194.347  1.00  0.00           C  
ATOM   1290  O   SER A 108     -56.296 158.195-194.042  1.00  0.00           O  
ATOM   1291  CB  SER A 108     -58.448 157.177-192.170  1.00  0.00           C  
ATOM   1292  OG  SER A 108     -57.274 157.723-191.587  1.00  0.00           O  
ATOM   1293  H   SER A 108     -60.175 156.257-193.830  1.00  0.00           H  
ATOM   1294  HA  SER A 108     -58.885 158.746-193.576  1.00  0.00           H  
ATOM   1295  HB2 SER A 108     -59.308 157.468-191.585  1.00  0.00           H  
ATOM   1296  HB3 SER A 108     -58.372 156.101-192.190  1.00  0.00           H  
ATOM   1297  HG  SER A 108     -56.515 157.348-192.039  1.00  0.00           H  
ATOM   1298  N   GLU A 109     -57.259 156.701-195.339  1.00  0.00           N  
ATOM   1299  CA  GLU A 109     -56.020 156.502-196.129  1.00  0.00           C  
ATOM   1300  C   GLU A 109     -54.923 155.892-195.254  1.00  0.00           C  
ATOM   1301  O   GLU A 109     -53.861 155.549-195.732  1.00  0.00           O  
ATOM   1302  CB  GLU A 109     -55.555 157.854-196.657  1.00  0.00           C  
ATOM   1303  CG  GLU A 109     -55.393 157.780-198.175  1.00  0.00           C  
ATOM   1304  CD  GLU A 109     -55.288 159.194-198.748  1.00  0.00           C  
ATOM   1305  OE1 GLU A 109     -54.575 159.994-198.167  1.00  0.00           O  
ATOM   1306  OE2 GLU A 109     -55.922 159.452-199.758  1.00  0.00           O  
ATOM   1307  H   GLU A 109     -58.067 156.205-195.573  1.00  0.00           H  
ATOM   1308  HA  GLU A 109     -56.225 155.843-196.959  1.00  0.00           H  
ATOM   1309  HB2 GLU A 109     -56.288 158.607-196.410  1.00  0.00           H  
ATOM   1310  HB3 GLU A 109     -54.614 158.106-196.198  1.00  0.00           H  
ATOM   1311  HG2 GLU A 109     -54.500 157.224-198.417  1.00  0.00           H  
ATOM   1312  HG3 GLU A 109     -56.254 157.284-198.601  1.00  0.00           H  
ATOM   1313  N   LYS A 110     -55.164 155.754-193.982  1.00  0.00           N  
ATOM   1314  CA  LYS A 110     -54.136 155.175-193.099  1.00  0.00           C  
ATOM   1315  C   LYS A 110     -53.821 153.749-193.560  1.00  0.00           C  
ATOM   1316  O   LYS A 110     -52.758 153.223-193.300  1.00  0.00           O  
ATOM   1317  CB  LYS A 110     -54.679 155.166-191.676  1.00  0.00           C  
ATOM   1318  CG  LYS A 110     -53.645 155.778-190.737  1.00  0.00           C  
ATOM   1319  CD  LYS A 110     -53.958 155.373-189.296  1.00  0.00           C  
ATOM   1320  CE  LYS A 110     -53.351 156.396-188.334  1.00  0.00           C  
ATOM   1321  NZ  LYS A 110     -53.285 155.811-186.965  1.00  0.00           N  
ATOM   1322  H   LYS A 110     -56.016 156.031-193.603  1.00  0.00           H  
ATOM   1323  HA  LYS A 110     -53.243 155.775-193.142  1.00  0.00           H  
ATOM   1324  HB2 LYS A 110     -55.587 155.749-191.631  1.00  0.00           H  
ATOM   1325  HB3 LYS A 110     -54.889 154.161-191.386  1.00  0.00           H  
ATOM   1326  HG2 LYS A 110     -52.662 155.426-191.008  1.00  0.00           H  
ATOM   1327  HG3 LYS A 110     -53.681 156.853-190.827  1.00  0.00           H  
ATOM   1328  HD2 LYS A 110     -55.028 155.338-189.156  1.00  0.00           H  
ATOM   1329  HD3 LYS A 110     -53.537 154.398-189.097  1.00  0.00           H  
ATOM   1330  HE2 LYS A 110     -52.356 156.654-188.664  1.00  0.00           H  
ATOM   1331  HE3 LYS A 110     -53.966 157.284-188.318  1.00  0.00           H  
ATOM   1332  HZ1 LYS A 110     -53.711 154.864-186.972  1.00  0.00           H  
ATOM   1333  HZ2 LYS A 110     -53.806 156.422-186.302  1.00  0.00           H  
ATOM   1334  HZ3 LYS A 110     -52.292 155.741-186.665  1.00  0.00           H  
ATOM   1335  N   THR A 111     -54.733 153.124-194.258  1.00  0.00           N  
ATOM   1336  CA  THR A 111     -54.476 151.739-194.748  1.00  0.00           C  
ATOM   1337  C   THR A 111     -53.938 151.801-196.177  1.00  0.00           C  
ATOM   1338  O   THR A 111     -53.567 150.797-196.753  1.00  0.00           O  
ATOM   1339  CB  THR A 111     -55.776 150.933-194.751  1.00  0.00           C  
ATOM   1340  OG1 THR A 111     -56.609 151.404-195.801  1.00  0.00           O  
ATOM   1341  CG2 THR A 111     -56.499 151.091-193.410  1.00  0.00           C  
ATOM   1342  H   THR A 111     -55.580 153.569-194.468  1.00  0.00           H  
ATOM   1343  HA  THR A 111     -53.752 151.256-194.109  1.00  0.00           H  
ATOM   1344  HB  THR A 111     -55.546 149.889-194.915  1.00  0.00           H  
ATOM   1345  HG1 THR A 111     -56.421 150.884-196.586  1.00  0.00           H  
ATOM   1346 HG21 THR A 111     -57.343 150.414-193.371  1.00  0.00           H  
ATOM   1347 HG22 THR A 111     -56.849 152.108-193.308  1.00  0.00           H  
ATOM   1348 HG23 THR A 111     -55.817 150.862-192.607  1.00  0.00           H  
ATOM   1349  N   GLY A 112     -53.899 152.967-196.759  1.00  0.00           N  
ATOM   1350  CA  GLY A 112     -53.391 153.082-198.153  1.00  0.00           C  
ATOM   1351  C   GLY A 112     -53.879 151.893-198.990  1.00  0.00           C  
ATOM   1352  O   GLY A 112     -53.114 151.278-199.707  1.00  0.00           O  
ATOM   1353  H   GLY A 112     -54.204 153.771-196.280  1.00  0.00           H  
ATOM   1354  HA2 GLY A 112     -53.751 154.001-198.592  1.00  0.00           H  
ATOM   1355  HA3 GLY A 112     -52.311 153.090-198.140  1.00  0.00           H  
ATOM   1356  N   HIS A 113     -55.147 151.567-198.926  1.00  0.00           N  
ATOM   1357  CA  HIS A 113     -55.653 150.421-199.747  1.00  0.00           C  
ATOM   1358  C   HIS A 113     -56.160 150.951-201.082  1.00  0.00           C  
ATOM   1359  O   HIS A 113     -56.309 152.141-201.280  1.00  0.00           O  
ATOM   1360  CB  HIS A 113     -56.817 149.685-199.053  1.00  0.00           C  
ATOM   1361  CG  HIS A 113     -56.337 148.487-198.350  1.00  0.00           C  
ATOM   1362  ND1 HIS A 113     -55.661 147.448-198.967  1.00  0.00           N  
ATOM   1363  CD2 HIS A 113     -56.445 148.160-197.042  1.00  0.00           C  
ATOM   1364  CE1 HIS A 113     -55.394 146.546-198.011  1.00  0.00           C  
ATOM   1365  NE2 HIS A 113     -55.858 146.949-196.826  1.00  0.00           N  
ATOM   1366  H   HIS A 113     -55.757 152.081-198.358  1.00  0.00           H  
ATOM   1367  HA  HIS A 113     -54.846 149.727-199.923  1.00  0.00           H  
ATOM   1368  HB2 HIS A 113     -57.265 150.292-198.318  1.00  0.00           H  
ATOM   1369  HB3 HIS A 113     -57.559 149.407-199.778  1.00  0.00           H  
ATOM   1370  HD2 HIS A 113     -56.922 148.766-196.285  1.00  0.00           H  
ATOM   1371  HE1 HIS A 113     -54.873 145.615-198.179  1.00  0.00           H  
ATOM   1372  HE2 HIS A 113     -55.800 146.499-195.991  1.00  0.00           H  
ATOM   1373  N   ALA A 114     -56.448 150.069-201.987  1.00  0.00           N  
ATOM   1374  CA  ALA A 114     -56.978 150.493-203.313  1.00  0.00           C  
ATOM   1375  C   ALA A 114     -58.309 149.784-203.523  1.00  0.00           C  
ATOM   1376  O   ALA A 114     -58.371 148.575-203.585  1.00  0.00           O  
ATOM   1377  CB  ALA A 114     -56.001 150.087-204.418  1.00  0.00           C  
ATOM   1378  H   ALA A 114     -56.334 149.113-201.784  1.00  0.00           H  
ATOM   1379  HA  ALA A 114     -57.127 151.569-203.331  1.00  0.00           H  
ATOM   1380  HB1 ALA A 114     -56.260 150.599-205.332  1.00  0.00           H  
ATOM   1381  HB2 ALA A 114     -56.057 149.020-204.574  1.00  0.00           H  
ATOM   1382  HB3 ALA A 114     -54.996 150.355-204.126  1.00  0.00           H  
ATOM   1383  N   GLU A 115     -59.380 150.516-203.608  1.00  0.00           N  
ATOM   1384  CA  GLU A 115     -60.701 149.861-203.788  1.00  0.00           C  
ATOM   1385  C   GLU A 115     -60.647 148.922-204.991  1.00  0.00           C  
ATOM   1386  O   GLU A 115     -60.007 149.204-205.985  1.00  0.00           O  
ATOM   1387  CB  GLU A 115     -61.776 150.926-204.005  1.00  0.00           C  
ATOM   1388  CG  GLU A 115     -61.866 151.276-205.490  1.00  0.00           C  
ATOM   1389  CD  GLU A 115     -62.834 150.316-206.184  1.00  0.00           C  
ATOM   1390  OE1 GLU A 115     -64.018 150.607-206.197  1.00  0.00           O  
ATOM   1391  OE2 GLU A 115     -62.375 149.306-206.691  1.00  0.00           O  
ATOM   1392  H   GLU A 115     -59.316 151.489-203.541  1.00  0.00           H  
ATOM   1393  HA  GLU A 115     -60.937 149.290-202.903  1.00  0.00           H  
ATOM   1394  HB2 GLU A 115     -62.730 150.548-203.666  1.00  0.00           H  
ATOM   1395  HB3 GLU A 115     -61.520 151.812-203.442  1.00  0.00           H  
ATOM   1396  HG2 GLU A 115     -62.225 152.285-205.597  1.00  0.00           H  
ATOM   1397  HG3 GLU A 115     -60.889 151.195-205.941  1.00  0.00           H  
ATOM   1398  N   VAL A 116     -61.313 147.807-204.912  1.00  0.00           N  
ATOM   1399  CA  VAL A 116     -61.297 146.860-206.057  1.00  0.00           C  
ATOM   1400  C   VAL A 116     -62.583 146.047-206.082  1.00  0.00           C  
ATOM   1401  O   VAL A 116     -63.411 146.125-205.195  1.00  0.00           O  
ATOM   1402  CB  VAL A 116     -60.111 145.897-205.949  1.00  0.00           C  
ATOM   1403  CG1 VAL A 116     -59.019 146.337-206.929  1.00  0.00           C  
ATOM   1404  CG2 VAL A 116     -59.563 145.887-204.518  1.00  0.00           C  
ATOM   1405  H   VAL A 116     -61.824 147.593-204.104  1.00  0.00           H  
ATOM   1406  HA  VAL A 116     -61.215 147.419-206.976  1.00  0.00           H  
ATOM   1407  HB  VAL A 116     -60.439 144.901-206.207  1.00  0.00           H  
ATOM   1408 HG11 VAL A 116     -58.578 147.261-206.585  1.00  0.00           H  
ATOM   1409 HG12 VAL A 116     -59.456 146.488-207.910  1.00  0.00           H  
ATOM   1410 HG13 VAL A 116     -58.260 145.573-206.988  1.00  0.00           H  
ATOM   1411 HG21 VAL A 116     -58.782 146.624-204.427  1.00  0.00           H  
ATOM   1412 HG22 VAL A 116     -59.160 144.910-204.297  1.00  0.00           H  
ATOM   1413 HG23 VAL A 116     -60.357 146.111-203.819  1.00  0.00           H  
ATOM   1414  N   VAL A 117     -62.740 145.258-207.100  1.00  0.00           N  
ATOM   1415  CA  VAL A 117     -63.948 144.411-207.222  1.00  0.00           C  
ATOM   1416  C   VAL A 117     -63.519 143.003-207.647  1.00  0.00           C  
ATOM   1417  O   VAL A 117     -62.897 142.813-208.672  1.00  0.00           O  
ATOM   1418  CB  VAL A 117     -64.899 145.014-208.266  1.00  0.00           C  
ATOM   1419  CG1 VAL A 117     -65.321 146.417-207.819  1.00  0.00           C  
ATOM   1420  CG2 VAL A 117     -64.197 145.109-209.625  1.00  0.00           C  
ATOM   1421  H   VAL A 117     -62.048 145.220-207.786  1.00  0.00           H  
ATOM   1422  HA  VAL A 117     -64.449 144.359-206.266  1.00  0.00           H  
ATOM   1423  HB  VAL A 117     -65.774 144.388-208.358  1.00  0.00           H  
ATOM   1424 HG11 VAL A 117     -65.116 147.124-208.610  1.00  0.00           H  
ATOM   1425 HG12 VAL A 117     -64.769 146.696-206.936  1.00  0.00           H  
ATOM   1426 HG13 VAL A 117     -66.377 146.421-207.599  1.00  0.00           H  
ATOM   1427 HG21 VAL A 117     -64.716 144.490-210.342  1.00  0.00           H  
ATOM   1428 HG22 VAL A 117     -63.178 144.771-209.531  1.00  0.00           H  
ATOM   1429 HG23 VAL A 117     -64.205 146.136-209.966  1.00  0.00           H  
ATOM   1430  N   ARG A 118     -63.842 142.013-206.867  1.00  0.00           N  
ATOM   1431  CA  ARG A 118     -63.446 140.628-207.239  1.00  0.00           C  
ATOM   1432  C   ARG A 118     -64.622 139.953-207.928  1.00  0.00           C  
ATOM   1433  O   ARG A 118     -65.533 139.446-207.311  1.00  0.00           O  
ATOM   1434  CB  ARG A 118     -63.012 139.834-206.001  1.00  0.00           C  
ATOM   1435  CG  ARG A 118     -64.078 139.881-204.903  1.00  0.00           C  
ATOM   1436  CD  ARG A 118     -63.972 138.594-204.088  1.00  0.00           C  
ATOM   1437  NE  ARG A 118     -64.259 137.469-204.994  1.00  0.00           N  
ATOM   1438  CZ  ARG A 118     -64.150 136.239-204.576  1.00  0.00           C  
ATOM   1439  NH1 ARG A 118     -63.818 135.997-203.336  1.00  0.00           N  
ATOM   1440  NH2 ARG A 118     -64.370 135.251-205.396  1.00  0.00           N  
ATOM   1441  H   ARG A 118     -64.341 142.183-206.048  1.00  0.00           H  
ATOM   1442  HA  ARG A 118     -62.623 140.670-207.931  1.00  0.00           H  
ATOM   1443  HB2 ARG A 118     -62.843 138.805-206.284  1.00  0.00           H  
ATOM   1444  HB3 ARG A 118     -62.093 140.251-205.619  1.00  0.00           H  
ATOM   1445  HG2 ARG A 118     -63.910 140.739-204.274  1.00  0.00           H  
ATOM   1446  HG3 ARG A 118     -65.061 139.938-205.335  1.00  0.00           H  
ATOM   1447  HD2 ARG A 118     -62.973 138.484-203.701  1.00  0.00           H  
ATOM   1448  HD3 ARG A 118     -64.688 138.602-203.280  1.00  0.00           H  
ATOM   1449  HE  ARG A 118     -64.513 137.658-205.913  1.00  0.00           H  
ATOM   1450 HH11 ARG A 118     -63.649 136.756-202.707  1.00  0.00           H  
ATOM   1451 HH12 ARG A 118     -63.735 135.054-203.015  1.00  0.00           H  
ATOM   1452 HH21 ARG A 118     -64.624 135.437-206.345  1.00  0.00           H  
ATOM   1453 HH22 ARG A 118     -64.287 134.307-205.076  1.00  0.00           H  
ATOM   1454  N   VAL A 119     -64.614 139.963-209.223  1.00  0.00           N  
ATOM   1455  CA  VAL A 119     -65.731 139.349-209.966  1.00  0.00           C  
ATOM   1456  C   VAL A 119     -65.289 138.003-210.522  1.00  0.00           C  
ATOM   1457  O   VAL A 119     -64.144 137.809-210.883  1.00  0.00           O  
ATOM   1458  CB  VAL A 119     -66.148 140.284-211.104  1.00  0.00           C  
ATOM   1459  CG1 VAL A 119     -67.348 141.119-210.656  1.00  0.00           C  
ATOM   1460  CG2 VAL A 119     -64.987 141.221-211.451  1.00  0.00           C  
ATOM   1461  H   VAL A 119     -63.875 140.387-209.708  1.00  0.00           H  
ATOM   1462  HA  VAL A 119     -66.568 139.203-209.299  1.00  0.00           H  
ATOM   1463  HB  VAL A 119     -66.417 139.701-211.971  1.00  0.00           H  
ATOM   1464 HG11 VAL A 119     -67.311 141.253-209.585  1.00  0.00           H  
ATOM   1465 HG12 VAL A 119     -68.262 140.613-210.925  1.00  0.00           H  
ATOM   1466 HG13 VAL A 119     -67.314 142.085-211.138  1.00  0.00           H  
ATOM   1467 HG21 VAL A 119     -64.645 141.721-210.559  1.00  0.00           H  
ATOM   1468 HG22 VAL A 119     -65.321 141.958-212.165  1.00  0.00           H  
ATOM   1469 HG23 VAL A 119     -64.178 140.647-211.877  1.00  0.00           H  
ATOM   1470  N   VAL A 120     -66.193 137.079-210.606  1.00  0.00           N  
ATOM   1471  CA  VAL A 120     -65.844 135.744-211.153  1.00  0.00           C  
ATOM   1472  C   VAL A 120     -66.612 135.564-212.457  1.00  0.00           C  
ATOM   1473  O   VAL A 120     -67.609 136.216-212.694  1.00  0.00           O  
ATOM   1474  CB  VAL A 120     -66.185 134.629-210.143  1.00  0.00           C  
ATOM   1475  CG1 VAL A 120     -66.990 135.194-208.969  1.00  0.00           C  
ATOM   1476  CG2 VAL A 120     -66.991 133.520-210.826  1.00  0.00           C  
ATOM   1477  H   VAL A 120     -67.107 137.273-210.325  1.00  0.00           H  
ATOM   1478  HA  VAL A 120     -64.785 135.720-211.365  1.00  0.00           H  
ATOM   1479  HB  VAL A 120     -65.267 134.212-209.764  1.00  0.00           H  
ATOM   1480 HG11 VAL A 120     -66.420 135.973-208.479  1.00  0.00           H  
ATOM   1481 HG12 VAL A 120     -67.193 134.402-208.264  1.00  0.00           H  
ATOM   1482 HG13 VAL A 120     -67.923 135.598-209.328  1.00  0.00           H  
ATOM   1483 HG21 VAL A 120     -67.209 132.741-210.110  1.00  0.00           H  
ATOM   1484 HG22 VAL A 120     -66.417 133.109-211.642  1.00  0.00           H  
ATOM   1485 HG23 VAL A 120     -67.914 133.927-211.207  1.00  0.00           H  
ATOM   1486  N   TYR A 121     -66.146 134.712-213.320  1.00  0.00           N  
ATOM   1487  CA  TYR A 121     -66.856 134.539-214.619  1.00  0.00           C  
ATOM   1488  C   TYR A 121     -66.848 133.069-215.034  1.00  0.00           C  
ATOM   1489  O   TYR A 121     -66.013 132.294-214.612  1.00  0.00           O  
ATOM   1490  CB  TYR A 121     -66.173 135.388-215.707  1.00  0.00           C  
ATOM   1491  CG  TYR A 121     -66.062 136.828-215.243  1.00  0.00           C  
ATOM   1492  CD1 TYR A 121     -65.255 137.150-214.144  1.00  0.00           C  
ATOM   1493  CD2 TYR A 121     -66.782 137.842-215.898  1.00  0.00           C  
ATOM   1494  CE1 TYR A 121     -65.172 138.472-213.699  1.00  0.00           C  
ATOM   1495  CE2 TYR A 121     -66.693 139.165-215.453  1.00  0.00           C  
ATOM   1496  CZ  TYR A 121     -65.890 139.478-214.351  1.00  0.00           C  
ATOM   1497  OH  TYR A 121     -65.799 140.777-213.913  1.00  0.00           O  
ATOM   1498  H   TYR A 121     -65.330 134.202-213.121  1.00  0.00           H  
ATOM   1499  HA  TYR A 121     -67.878 134.868-214.503  1.00  0.00           H  
ATOM   1500  HB2 TYR A 121     -65.186 134.999-215.916  1.00  0.00           H  
ATOM   1501  HB3 TYR A 121     -66.764 135.348-216.603  1.00  0.00           H  
ATOM   1502  HD1 TYR A 121     -64.690 136.378-213.642  1.00  0.00           H  
ATOM   1503  HD2 TYR A 121     -67.386 137.608-216.758  1.00  0.00           H  
ATOM   1504  HE1 TYR A 121     -64.549 138.717-212.853  1.00  0.00           H  
ATOM   1505  HE2 TYR A 121     -67.248 139.944-215.955  1.00  0.00           H  
ATOM   1506  HH  TYR A 121     -65.810 141.352-214.681  1.00  0.00           H  
ATOM   1507  N   ARG A 122     -67.778 132.684-215.865  1.00  0.00           N  
ATOM   1508  CA  ARG A 122     -67.837 131.269-216.321  1.00  0.00           C  
ATOM   1509  C   ARG A 122     -67.443 131.198-217.798  1.00  0.00           C  
ATOM   1510  O   ARG A 122     -68.242 131.468-218.673  1.00  0.00           O  
ATOM   1511  CB  ARG A 122     -69.262 130.735-216.151  1.00  0.00           C  
ATOM   1512  CG  ARG A 122     -69.747 131.015-214.727  1.00  0.00           C  
ATOM   1513  CD  ARG A 122     -69.606 129.747-213.882  1.00  0.00           C  
ATOM   1514  NE  ARG A 122     -70.838 128.921-214.015  1.00  0.00           N  
ATOM   1515  CZ  ARG A 122     -70.797 127.643-213.760  1.00  0.00           C  
ATOM   1516  NH1 ARG A 122     -69.677 127.088-213.386  1.00  0.00           N  
ATOM   1517  NH2 ARG A 122     -71.876 126.918-213.880  1.00  0.00           N  
ATOM   1518  H   ARG A 122     -68.437 133.333-216.192  1.00  0.00           H  
ATOM   1519  HA  ARG A 122     -67.158 130.672-215.733  1.00  0.00           H  
ATOM   1520  HB2 ARG A 122     -69.916 131.223-216.858  1.00  0.00           H  
ATOM   1521  HB3 ARG A 122     -69.270 129.670-216.330  1.00  0.00           H  
ATOM   1522  HG2 ARG A 122     -69.152 131.805-214.293  1.00  0.00           H  
ATOM   1523  HG3 ARG A 122     -70.783 131.316-214.752  1.00  0.00           H  
ATOM   1524  HD2 ARG A 122     -68.753 129.180-214.224  1.00  0.00           H  
ATOM   1525  HD3 ARG A 122     -69.466 130.020-212.846  1.00  0.00           H  
ATOM   1526  HE  ARG A 122     -71.680 129.339-214.296  1.00  0.00           H  
ATOM   1527 HH11 ARG A 122     -68.851 127.643-213.295  1.00  0.00           H  
ATOM   1528 HH12 ARG A 122     -69.645 126.108-213.191  1.00  0.00           H  
ATOM   1529 HH21 ARG A 122     -72.734 127.343-214.166  1.00  0.00           H  
ATOM   1530 HH22 ARG A 122     -71.844 125.938-213.684  1.00  0.00           H  
ATOM   1531  N   PRO A 123     -66.218 130.837-218.074  1.00  0.00           N  
ATOM   1532  CA  PRO A 123     -65.696 130.725-219.466  1.00  0.00           C  
ATOM   1533  C   PRO A 123     -66.694 130.110-220.457  1.00  0.00           C  
ATOM   1534  O   PRO A 123     -67.164 130.767-221.365  1.00  0.00           O  
ATOM   1535  CB  PRO A 123     -64.476 129.825-219.269  1.00  0.00           C  
ATOM   1536  CG  PRO A 123     -63.927 130.273-217.964  1.00  0.00           C  
ATOM   1537  CD  PRO A 123     -65.165 130.508-217.088  1.00  0.00           C  
ATOM   1538  HA  PRO A 123     -65.369 131.688-219.818  1.00  0.00           H  
ATOM   1539  HB2 PRO A 123     -64.739 128.791-219.202  1.00  0.00           H  
ATOM   1540  HB3 PRO A 123     -63.786 129.964-220.061  1.00  0.00           H  
ATOM   1541  HG2 PRO A 123     -63.302 129.506-217.533  1.00  0.00           H  
ATOM   1542  HG3 PRO A 123     -63.372 131.192-218.085  1.00  0.00           H  
ATOM   1543  HD2 PRO A 123     -65.421 129.613-216.543  1.00  0.00           H  
ATOM   1544  HD3 PRO A 123     -65.003 131.335-216.413  1.00  0.00           H  
ATOM   1545  N   GLU A 124     -67.003 128.863-220.302  1.00  0.00           N  
ATOM   1546  CA  GLU A 124     -67.957 128.194-221.241  1.00  0.00           C  
ATOM   1547  C   GLU A 124     -69.128 129.125-221.579  1.00  0.00           C  
ATOM   1548  O   GLU A 124     -69.890 128.857-222.487  1.00  0.00           O  
ATOM   1549  CB  GLU A 124     -68.512 126.911-220.605  1.00  0.00           C  
ATOM   1550  CG  GLU A 124     -69.593 126.325-221.514  1.00  0.00           C  
ATOM   1551  CD  GLU A 124     -69.600 124.800-221.380  1.00  0.00           C  
ATOM   1552  OE1 GLU A 124     -69.653 124.324-220.258  1.00  0.00           O  
ATOM   1553  OE2 GLU A 124     -69.553 124.136-222.402  1.00  0.00           O  
ATOM   1554  H   GLU A 124     -66.597 128.362-219.579  1.00  0.00           H  
ATOM   1555  HA  GLU A 124     -67.434 127.939-222.151  1.00  0.00           H  
ATOM   1556  HB2 GLU A 124     -67.715 126.190-220.487  1.00  0.00           H  
ATOM   1557  HB3 GLU A 124     -68.941 127.139-219.640  1.00  0.00           H  
ATOM   1558  HG2 GLU A 124     -70.557 126.716-221.225  1.00  0.00           H  
ATOM   1559  HG3 GLU A 124     -69.388 126.595-222.539  1.00  0.00           H  
ATOM   1560  N   HIS A 125     -69.290 130.214-220.873  1.00  0.00           N  
ATOM   1561  CA  HIS A 125     -70.428 131.126-221.192  1.00  0.00           C  
ATOM   1562  C   HIS A 125     -69.943 132.572-221.193  1.00  0.00           C  
ATOM   1563  O   HIS A 125     -70.724 133.494-221.307  1.00  0.00           O  
ATOM   1564  CB  HIS A 125     -71.530 130.968-220.139  1.00  0.00           C  
ATOM   1565  CG  HIS A 125     -72.601 130.052-220.666  1.00  0.00           C  
ATOM   1566  ND1 HIS A 125     -73.531 130.468-221.606  1.00  0.00           N  
ATOM   1567  CD2 HIS A 125     -72.902 128.741-220.395  1.00  0.00           C  
ATOM   1568  CE1 HIS A 125     -74.340 129.425-221.865  1.00  0.00           C  
ATOM   1569  NE2 HIS A 125     -74.001 128.346-221.153  1.00  0.00           N  
ATOM   1570  H   HIS A 125     -68.672 130.432-220.137  1.00  0.00           H  
ATOM   1571  HA  HIS A 125     -70.825 130.880-222.166  1.00  0.00           H  
ATOM   1572  HB2 HIS A 125     -71.109 130.546-219.238  1.00  0.00           H  
ATOM   1573  HB3 HIS A 125     -71.962 131.936-219.915  1.00  0.00           H  
ATOM   1574  HD1 HIS A 125     -73.588 131.360-222.009  1.00  0.00           H  
ATOM   1575  HD2 HIS A 125     -72.368 128.110-219.699  1.00  0.00           H  
ATOM   1576  HE1 HIS A 125     -75.164 129.456-222.562  1.00  0.00           H  
ATOM   1577  N   ILE A 126     -68.663 132.782-221.066  1.00  0.00           N  
ATOM   1578  CA  ILE A 126     -68.144 134.179-221.059  1.00  0.00           C  
ATOM   1579  C   ILE A 126     -66.671 134.183-221.490  1.00  0.00           C  
ATOM   1580  O   ILE A 126     -65.937 133.249-221.242  1.00  0.00           O  
ATOM   1581  CB  ILE A 126     -68.321 134.790-219.647  1.00  0.00           C  
ATOM   1582  CG1 ILE A 126     -69.520 135.746-219.655  1.00  0.00           C  
ATOM   1583  CG2 ILE A 126     -67.064 135.545-219.228  1.00  0.00           C  
ATOM   1584  CD1 ILE A 126     -69.067 137.160-220.010  1.00  0.00           C  
ATOM   1585  H   ILE A 126     -68.042 132.022-220.993  1.00  0.00           H  
ATOM   1586  HA  ILE A 126     -68.711 134.763-221.770  1.00  0.00           H  
ATOM   1587  HB  ILE A 126     -68.507 134.007-218.925  1.00  0.00           H  
ATOM   1588 HG12 ILE A 126     -70.236 135.410-220.386  1.00  0.00           H  
ATOM   1589 HG13 ILE A 126     -69.981 135.750-218.678  1.00  0.00           H  
ATOM   1590 HG21 ILE A 126     -67.314 136.236-218.445  1.00  0.00           H  
ATOM   1591 HG22 ILE A 126     -66.665 136.091-220.066  1.00  0.00           H  
ATOM   1592 HG23 ILE A 126     -66.331 134.837-218.869  1.00  0.00           H  
ATOM   1593 HD11 ILE A 126     -68.435 137.548-219.224  1.00  0.00           H  
ATOM   1594 HD12 ILE A 126     -69.934 137.795-220.119  1.00  0.00           H  
ATOM   1595 HD13 ILE A 126     -68.520 137.136-220.937  1.00  0.00           H  
ATOM   1596  N   SER A 127     -66.237 135.233-222.137  1.00  0.00           N  
ATOM   1597  CA  SER A 127     -64.812 135.304-222.589  1.00  0.00           C  
ATOM   1598  C   SER A 127     -63.987 136.152-221.613  1.00  0.00           C  
ATOM   1599  O   SER A 127     -64.495 137.055-220.979  1.00  0.00           O  
ATOM   1600  CB  SER A 127     -64.753 135.934-223.983  1.00  0.00           C  
ATOM   1601  OG  SER A 127     -63.527 135.587-224.607  1.00  0.00           O  
ATOM   1602  H   SER A 127     -66.851 135.972-222.332  1.00  0.00           H  
ATOM   1603  HA  SER A 127     -64.398 134.314-222.628  1.00  0.00           H  
ATOM   1604  HB2 SER A 127     -65.577 135.567-224.577  1.00  0.00           H  
ATOM   1605  HB3 SER A 127     -64.822 137.009-223.896  1.00  0.00           H  
ATOM   1606  HG  SER A 127     -62.889 136.280-224.414  1.00  0.00           H  
ATOM   1607  N   PHE A 128     -62.710 135.871-221.493  1.00  0.00           N  
ATOM   1608  CA  PHE A 128     -61.858 136.668-220.561  1.00  0.00           C  
ATOM   1609  C   PHE A 128     -61.848 138.122-221.014  1.00  0.00           C  
ATOM   1610  O   PHE A 128     -61.551 139.020-220.252  1.00  0.00           O  
ATOM   1611  CB  PHE A 128     -60.426 136.122-220.545  1.00  0.00           C  
ATOM   1612  CG  PHE A 128     -59.615 136.858-219.495  1.00  0.00           C  
ATOM   1613  CD1 PHE A 128     -60.009 136.832-218.146  1.00  0.00           C  
ATOM   1614  CD2 PHE A 128     -58.469 137.568-219.870  1.00  0.00           C  
ATOM   1615  CE1 PHE A 128     -59.257 137.517-217.182  1.00  0.00           C  
ATOM   1616  CE2 PHE A 128     -57.719 138.252-218.905  1.00  0.00           C  
ATOM   1617  CZ  PHE A 128     -58.113 138.226-217.561  1.00  0.00           C  
ATOM   1618  H   PHE A 128     -62.316 135.142-222.016  1.00  0.00           H  
ATOM   1619  HA  PHE A 128     -62.268 136.615-219.575  1.00  0.00           H  
ATOM   1620  HB2 PHE A 128     -60.446 135.068-220.310  1.00  0.00           H  
ATOM   1621  HB3 PHE A 128     -59.975 136.267-221.515  1.00  0.00           H  
ATOM   1622  HD1 PHE A 128     -60.888 136.284-217.849  1.00  0.00           H  
ATOM   1623  HD2 PHE A 128     -58.163 137.591-220.905  1.00  0.00           H  
ATOM   1624  HE1 PHE A 128     -59.560 137.501-216.142  1.00  0.00           H  
ATOM   1625  HE2 PHE A 128     -56.835 138.800-219.196  1.00  0.00           H  
ATOM   1626  HZ  PHE A 128     -57.534 138.752-216.817  1.00  0.00           H  
ATOM   1627  N   GLU A 129     -62.184 138.364-222.246  1.00  0.00           N  
ATOM   1628  CA  GLU A 129     -62.207 139.762-222.739  1.00  0.00           C  
ATOM   1629  C   GLU A 129     -63.239 140.552-221.935  1.00  0.00           C  
ATOM   1630  O   GLU A 129     -63.178 141.761-221.851  1.00  0.00           O  
ATOM   1631  CB  GLU A 129     -62.588 139.778-224.221  1.00  0.00           C  
ATOM   1632  CG  GLU A 129     -61.398 139.307-225.059  1.00  0.00           C  
ATOM   1633  CD  GLU A 129     -60.790 140.501-225.797  1.00  0.00           C  
ATOM   1634  OE1 GLU A 129     -60.861 141.599-225.268  1.00  0.00           O  
ATOM   1635  OE2 GLU A 129     -60.264 140.299-226.879  1.00  0.00           O  
ATOM   1636  H   GLU A 129     -62.430 137.627-222.844  1.00  0.00           H  
ATOM   1637  HA  GLU A 129     -61.231 140.208-222.612  1.00  0.00           H  
ATOM   1638  HB2 GLU A 129     -63.427 139.116-224.383  1.00  0.00           H  
ATOM   1639  HB3 GLU A 129     -62.860 140.782-224.513  1.00  0.00           H  
ATOM   1640  HG2 GLU A 129     -60.654 138.867-224.413  1.00  0.00           H  
ATOM   1641  HG3 GLU A 129     -61.731 138.573-225.777  1.00  0.00           H  
ATOM   1642  N   GLU A 130     -64.193 139.880-221.342  1.00  0.00           N  
ATOM   1643  CA  GLU A 130     -65.226 140.613-220.552  1.00  0.00           C  
ATOM   1644  C   GLU A 130     -64.607 141.182-219.276  1.00  0.00           C  
ATOM   1645  O   GLU A 130     -64.438 142.378-219.161  1.00  0.00           O  
ATOM   1646  CB  GLU A 130     -66.375 139.670-220.210  1.00  0.00           C  
ATOM   1647  CG  GLU A 130     -67.165 139.375-221.488  1.00  0.00           C  
ATOM   1648  CD  GLU A 130     -68.665 139.555-221.235  1.00  0.00           C  
ATOM   1649  OE1 GLU A 130     -69.012 140.318-220.348  1.00  0.00           O  
ATOM   1650  OE2 GLU A 130     -69.441 138.930-221.939  1.00  0.00           O  
ATOM   1651  H   GLU A 130     -64.231 138.898-221.422  1.00  0.00           H  
ATOM   1652  HA  GLU A 130     -65.606 141.431-221.147  1.00  0.00           H  
ATOM   1653  HB2 GLU A 130     -65.980 138.749-219.808  1.00  0.00           H  
ATOM   1654  HB3 GLU A 130     -67.019 140.136-219.480  1.00  0.00           H  
ATOM   1655  HG2 GLU A 130     -66.854 140.051-222.270  1.00  0.00           H  
ATOM   1656  HG3 GLU A 130     -66.969 138.363-221.799  1.00  0.00           H  
ATOM   1657  N   LEU A 131     -64.258 140.354-218.315  1.00  0.00           N  
ATOM   1658  CA  LEU A 131     -63.647 140.895-217.080  1.00  0.00           C  
ATOM   1659  C   LEU A 131     -62.776 142.094-217.471  1.00  0.00           C  
ATOM   1660  O   LEU A 131     -62.866 143.159-216.894  1.00  0.00           O  
ATOM   1661  CB  LEU A 131     -62.766 139.819-216.409  1.00  0.00           C  
ATOM   1662  CG  LEU A 131     -63.468 138.463-216.393  1.00  0.00           C  
ATOM   1663  CD1 LEU A 131     -63.392 137.804-217.765  1.00  0.00           C  
ATOM   1664  CD2 LEU A 131     -62.781 137.561-215.363  1.00  0.00           C  
ATOM   1665  H   LEU A 131     -64.396 139.396-218.405  1.00  0.00           H  
ATOM   1666  HA  LEU A 131     -64.422 141.213-216.400  1.00  0.00           H  
ATOM   1667  HB2 LEU A 131     -61.831 139.735-216.943  1.00  0.00           H  
ATOM   1668  HB3 LEU A 131     -62.570 140.101-215.389  1.00  0.00           H  
ATOM   1669  HG  LEU A 131     -64.493 138.596-216.123  1.00  0.00           H  
ATOM   1670 HD11 LEU A 131     -64.378 137.770-218.204  1.00  0.00           H  
ATOM   1671 HD12 LEU A 131     -63.018 136.798-217.649  1.00  0.00           H  
ATOM   1672 HD13 LEU A 131     -62.730 138.371-218.402  1.00  0.00           H  
ATOM   1673 HD21 LEU A 131     -61.733 137.473-215.608  1.00  0.00           H  
ATOM   1674 HD22 LEU A 131     -63.236 136.583-215.380  1.00  0.00           H  
ATOM   1675 HD23 LEU A 131     -62.885 137.992-214.379  1.00  0.00           H  
ATOM   1676  N   LEU A 132     -61.923 141.918-218.448  1.00  0.00           N  
ATOM   1677  CA  LEU A 132     -61.025 143.029-218.882  1.00  0.00           C  
ATOM   1678  C   LEU A 132     -61.817 144.167-219.546  1.00  0.00           C  
ATOM   1679  O   LEU A 132     -61.695 145.316-219.172  1.00  0.00           O  
ATOM   1680  CB  LEU A 132     -60.018 142.480-219.892  1.00  0.00           C  
ATOM   1681  CG  LEU A 132     -58.789 141.938-219.162  1.00  0.00           C  
ATOM   1682  CD1 LEU A 132     -58.037 143.093-218.498  1.00  0.00           C  
ATOM   1683  CD2 LEU A 132     -59.216 140.928-218.095  1.00  0.00           C  
ATOM   1684  H   LEU A 132     -61.862 141.039-218.894  1.00  0.00           H  
ATOM   1685  HA  LEU A 132     -60.493 143.417-218.027  1.00  0.00           H  
ATOM   1686  HB2 LEU A 132     -60.478 141.684-220.460  1.00  0.00           H  
ATOM   1687  HB3 LEU A 132     -59.716 143.270-220.563  1.00  0.00           H  
ATOM   1688  HG  LEU A 132     -58.144 141.449-219.872  1.00  0.00           H  
ATOM   1689 HD11 LEU A 132     -58.166 143.040-217.427  1.00  0.00           H  
ATOM   1690 HD12 LEU A 132     -58.428 144.033-218.861  1.00  0.00           H  
ATOM   1691 HD13 LEU A 132     -56.987 143.023-218.738  1.00  0.00           H  
ATOM   1692 HD21 LEU A 132     -59.616 140.046-218.573  1.00  0.00           H  
ATOM   1693 HD22 LEU A 132     -59.970 141.366-217.462  1.00  0.00           H  
ATOM   1694 HD23 LEU A 132     -58.361 140.656-217.497  1.00  0.00           H  
ATOM   1695  N   LYS A 133     -62.594 143.864-220.551  1.00  0.00           N  
ATOM   1696  CA  LYS A 133     -63.354 144.934-221.263  1.00  0.00           C  
ATOM   1697  C   LYS A 133     -64.155 145.794-220.281  1.00  0.00           C  
ATOM   1698  O   LYS A 133     -64.001 146.999-220.237  1.00  0.00           O  
ATOM   1699  CB  LYS A 133     -64.310 144.292-222.270  1.00  0.00           C  
ATOM   1700  CG  LYS A 133     -64.911 145.383-223.153  1.00  0.00           C  
ATOM   1701  CD  LYS A 133     -66.402 145.112-223.365  1.00  0.00           C  
ATOM   1702  CE  LYS A 133     -66.831 145.661-224.728  1.00  0.00           C  
ATOM   1703  NZ  LYS A 133     -66.085 146.919-225.014  1.00  0.00           N  
ATOM   1704  H   LYS A 133     -62.658 142.937-220.858  1.00  0.00           H  
ATOM   1705  HA  LYS A 133     -62.657 145.564-221.796  1.00  0.00           H  
ATOM   1706  HB2 LYS A 133     -63.769 143.592-222.886  1.00  0.00           H  
ATOM   1707  HB3 LYS A 133     -65.098 143.777-221.741  1.00  0.00           H  
ATOM   1708  HG2 LYS A 133     -64.784 146.340-222.672  1.00  0.00           H  
ATOM   1709  HG3 LYS A 133     -64.408 145.391-224.107  1.00  0.00           H  
ATOM   1710  HD2 LYS A 133     -66.584 144.047-223.334  1.00  0.00           H  
ATOM   1711  HD3 LYS A 133     -66.971 145.597-222.586  1.00  0.00           H  
ATOM   1712  HE2 LYS A 133     -66.614 144.931-225.494  1.00  0.00           H  
ATOM   1713  HE3 LYS A 133     -67.891 145.866-224.716  1.00  0.00           H  
ATOM   1714  HZ1 LYS A 133     -66.493 147.698-224.461  1.00  0.00           H  
ATOM   1715  HZ2 LYS A 133     -66.155 147.139-226.029  1.00  0.00           H  
ATOM   1716  HZ3 LYS A 133     -65.087 146.798-224.753  1.00  0.00           H  
ATOM   1717  N   VAL A 134     -65.024 145.202-219.511  1.00  0.00           N  
ATOM   1718  CA  VAL A 134     -65.842 146.011-218.562  1.00  0.00           C  
ATOM   1719  C   VAL A 134     -64.940 146.943-217.747  1.00  0.00           C  
ATOM   1720  O   VAL A 134     -65.330 148.039-217.396  1.00  0.00           O  
ATOM   1721  CB  VAL A 134     -66.609 145.080-217.618  1.00  0.00           C  
ATOM   1722  CG1 VAL A 134     -67.303 145.903-216.528  1.00  0.00           C  
ATOM   1723  CG2 VAL A 134     -67.663 144.312-218.414  1.00  0.00           C  
ATOM   1724  H   VAL A 134     -65.153 144.232-219.568  1.00  0.00           H  
ATOM   1725  HA  VAL A 134     -66.549 146.606-219.122  1.00  0.00           H  
ATOM   1726  HB  VAL A 134     -65.921 144.383-217.164  1.00  0.00           H  
ATOM   1727 HG11 VAL A 134     -68.048 146.542-216.980  1.00  0.00           H  
ATOM   1728 HG12 VAL A 134     -66.576 146.509-216.010  1.00  0.00           H  
ATOM   1729 HG13 VAL A 134     -67.783 145.237-215.824  1.00  0.00           H  
ATOM   1730 HG21 VAL A 134     -67.250 144.016-219.368  1.00  0.00           H  
ATOM   1731 HG22 VAL A 134     -68.522 144.946-218.575  1.00  0.00           H  
ATOM   1732 HG23 VAL A 134     -67.962 143.433-217.862  1.00  0.00           H  
ATOM   1733  N   PHE A 135     -63.743 146.527-217.434  1.00  0.00           N  
ATOM   1734  CA  PHE A 135     -62.847 147.410-216.635  1.00  0.00           C  
ATOM   1735  C   PHE A 135     -62.363 148.584-217.499  1.00  0.00           C  
ATOM   1736  O   PHE A 135     -62.486 149.730-217.119  1.00  0.00           O  
ATOM   1737  CB  PHE A 135     -61.652 146.604-216.105  1.00  0.00           C  
ATOM   1738  CG  PHE A 135     -60.556 147.550-215.676  1.00  0.00           C  
ATOM   1739  CD1 PHE A 135     -60.760 148.402-214.584  1.00  0.00           C  
ATOM   1740  CD2 PHE A 135     -59.335 147.572-216.361  1.00  0.00           C  
ATOM   1741  CE1 PHE A 135     -59.747 149.276-214.178  1.00  0.00           C  
ATOM   1742  CE2 PHE A 135     -58.321 148.448-215.954  1.00  0.00           C  
ATOM   1743  CZ  PHE A 135     -58.527 149.300-214.862  1.00  0.00           C  
ATOM   1744  H   PHE A 135     -63.439 145.639-217.717  1.00  0.00           H  
ATOM   1745  HA  PHE A 135     -63.404 147.802-215.796  1.00  0.00           H  
ATOM   1746  HB2 PHE A 135     -61.969 146.019-215.253  1.00  0.00           H  
ATOM   1747  HB3 PHE A 135     -61.282 145.942-216.872  1.00  0.00           H  
ATOM   1748  HD1 PHE A 135     -61.701 148.387-214.058  1.00  0.00           H  
ATOM   1749  HD2 PHE A 135     -59.177 146.915-217.204  1.00  0.00           H  
ATOM   1750  HE1 PHE A 135     -59.906 149.931-213.334  1.00  0.00           H  
ATOM   1751  HE2 PHE A 135     -57.379 148.466-216.483  1.00  0.00           H  
ATOM   1752  HZ  PHE A 135     -57.746 149.975-214.545  1.00  0.00           H  
ATOM   1753  N   TRP A 136     -61.817 148.315-218.657  1.00  0.00           N  
ATOM   1754  CA  TRP A 136     -61.332 149.441-219.534  1.00  0.00           C  
ATOM   1755  C   TRP A 136     -62.518 150.222-220.101  1.00  0.00           C  
ATOM   1756  O   TRP A 136     -62.435 151.406-220.358  1.00  0.00           O  
ATOM   1757  CB  TRP A 136     -60.494 148.919-220.715  1.00  0.00           C  
ATOM   1758  CG  TRP A 136     -59.180 148.420-220.207  1.00  0.00           C  
ATOM   1759  CD1 TRP A 136     -58.777 147.129-220.210  1.00  0.00           C  
ATOM   1760  CD2 TRP A 136     -58.091 149.188-219.619  1.00  0.00           C  
ATOM   1761  NE1 TRP A 136     -57.508 147.055-219.660  1.00  0.00           N  
ATOM   1762  CE2 TRP A 136     -57.043 148.300-219.279  1.00  0.00           C  
ATOM   1763  CE3 TRP A 136     -57.914 150.556-219.348  1.00  0.00           C  
ATOM   1764  CZ2 TRP A 136     -55.861 148.755-218.692  1.00  0.00           C  
ATOM   1765  CZ3 TRP A 136     -56.726 151.018-218.758  1.00  0.00           C  
ATOM   1766  CH2 TRP A 136     -55.702 150.119-218.431  1.00  0.00           C  
ATOM   1767  H   TRP A 136     -61.733 147.385-218.943  1.00  0.00           H  
ATOM   1768  HA  TRP A 136     -60.720 150.106-218.945  1.00  0.00           H  
ATOM   1769  HB2 TRP A 136     -61.013 148.130-221.242  1.00  0.00           H  
ATOM   1770  HB3 TRP A 136     -60.324 149.732-221.398  1.00  0.00           H  
ATOM   1771  HD1 TRP A 136     -59.351 146.292-220.582  1.00  0.00           H  
ATOM   1772  HE1 TRP A 136     -56.988 146.232-219.547  1.00  0.00           H  
ATOM   1773  HE3 TRP A 136     -58.697 151.258-219.599  1.00  0.00           H  
ATOM   1774  HZ2 TRP A 136     -55.075 148.060-218.440  1.00  0.00           H  
ATOM   1775  HZ3 TRP A 136     -56.602 152.071-218.556  1.00  0.00           H  
ATOM   1776  HH2 TRP A 136     -54.791 150.480-217.978  1.00  0.00           H  
ATOM   1777  N   GLU A 137     -63.604 149.551-220.333  1.00  0.00           N  
ATOM   1778  CA  GLU A 137     -64.798 150.217-220.931  1.00  0.00           C  
ATOM   1779  C   GLU A 137     -65.500 151.152-219.938  1.00  0.00           C  
ATOM   1780  O   GLU A 137     -66.069 152.151-220.332  1.00  0.00           O  
ATOM   1781  CB  GLU A 137     -65.790 149.142-221.378  1.00  0.00           C  
ATOM   1782  CG  GLU A 137     -66.632 149.676-222.539  1.00  0.00           C  
ATOM   1783  CD  GLU A 137     -67.875 148.802-222.711  1.00  0.00           C  
ATOM   1784  OE1 GLU A 137     -68.813 148.982-221.952  1.00  0.00           O  
ATOM   1785  OE2 GLU A 137     -67.869 147.967-223.601  1.00  0.00           O  
ATOM   1786  H   GLU A 137     -63.623 148.594-220.146  1.00  0.00           H  
ATOM   1787  HA  GLU A 137     -64.489 150.786-221.794  1.00  0.00           H  
ATOM   1788  HB2 GLU A 137     -65.249 148.264-221.700  1.00  0.00           H  
ATOM   1789  HB3 GLU A 137     -66.438 148.885-220.551  1.00  0.00           H  
ATOM   1790  HG2 GLU A 137     -66.933 150.693-222.327  1.00  0.00           H  
ATOM   1791  HG3 GLU A 137     -66.047 149.655-223.446  1.00  0.00           H  
ATOM   1792  N   ASN A 138     -65.532 150.828-218.675  1.00  0.00           N  
ATOM   1793  CA  ASN A 138     -66.277 151.710-217.724  1.00  0.00           C  
ATOM   1794  C   ASN A 138     -65.451 152.052-216.475  1.00  0.00           C  
ATOM   1795  O   ASN A 138     -65.729 151.570-215.396  1.00  0.00           O  
ATOM   1796  CB  ASN A 138     -67.536 150.958-217.309  1.00  0.00           C  
ATOM   1797  CG  ASN A 138     -67.836 149.925-218.352  1.00  0.00           C  
ATOM   1798  OD1 ASN A 138     -68.143 150.249-219.482  1.00  0.00           O  
ATOM   1799  ND2 ASN A 138     -67.765 148.692-218.035  1.00  0.00           N  
ATOM   1800  H   ASN A 138     -65.124 149.993-218.363  1.00  0.00           H  
ATOM   1801  HA  ASN A 138     -66.561 152.621-218.226  1.00  0.00           H  
ATOM   1802  HB2 ASN A 138     -67.383 150.480-216.353  1.00  0.00           H  
ATOM   1803  HB3 ASN A 138     -68.367 151.610-217.258  1.00  0.00           H  
ATOM   1804 HD21 ASN A 138     -67.515 148.424-217.127  1.00  0.00           H  
ATOM   1805 HD22 ASN A 138     -67.963 148.041-218.690  1.00  0.00           H  
ATOM   1806  N   HIS A 139     -64.466 152.908-216.594  1.00  0.00           N  
ATOM   1807  CA  HIS A 139     -63.669 153.291-215.384  1.00  0.00           C  
ATOM   1808  C   HIS A 139     -62.548 154.262-215.765  1.00  0.00           C  
ATOM   1809  O   HIS A 139     -61.775 154.004-216.661  1.00  0.00           O  
ATOM   1810  CB  HIS A 139     -63.054 152.042-214.740  1.00  0.00           C  
ATOM   1811  CG  HIS A 139     -61.638 151.873-215.208  1.00  0.00           C  
ATOM   1812  ND1 HIS A 139     -61.343 151.569-216.520  1.00  0.00           N  
ATOM   1813  CD2 HIS A 139     -60.430 151.974-214.562  1.00  0.00           C  
ATOM   1814  CE1 HIS A 139     -60.003 151.495-216.630  1.00  0.00           C  
ATOM   1815  NE2 HIS A 139     -59.398 151.734-215.464  1.00  0.00           N  
ATOM   1816  H   HIS A 139     -64.268 153.313-217.465  1.00  0.00           H  
ATOM   1817  HA  HIS A 139     -64.323 153.770-214.670  1.00  0.00           H  
ATOM   1818  HB2 HIS A 139     -63.067 152.153-213.670  1.00  0.00           H  
ATOM   1819  HB3 HIS A 139     -63.627 151.176-215.020  1.00  0.00           H  
ATOM   1820  HD1 HIS A 139     -61.995 151.436-217.237  1.00  0.00           H  
ATOM   1821  HD2 HIS A 139     -60.300 152.210-213.515  1.00  0.00           H  
ATOM   1822  HE1 HIS A 139     -59.482 151.270-217.549  1.00  0.00           H  
ATOM   1823  N   ASP A 140     -62.441 155.359-215.065  1.00  0.00           N  
ATOM   1824  CA  ASP A 140     -61.355 156.338-215.363  1.00  0.00           C  
ATOM   1825  C   ASP A 140     -60.007 155.721-214.969  1.00  0.00           C  
ATOM   1826  O   ASP A 140     -59.737 155.524-213.801  1.00  0.00           O  
ATOM   1827  CB  ASP A 140     -61.582 157.602-214.536  1.00  0.00           C  
ATOM   1828  CG  ASP A 140     -62.765 158.384-215.109  1.00  0.00           C  
ATOM   1829  OD1 ASP A 140     -63.888 158.076-214.743  1.00  0.00           O  
ATOM   1830  OD2 ASP A 140     -62.529 159.278-215.905  1.00  0.00           O  
ATOM   1831  H   ASP A 140     -63.066 155.530-214.330  1.00  0.00           H  
ATOM   1832  HA  ASP A 140     -61.361 156.586-216.411  1.00  0.00           H  
ATOM   1833  HB2 ASP A 140     -61.792 157.328-213.513  1.00  0.00           H  
ATOM   1834  HB3 ASP A 140     -60.696 158.214-214.566  1.00  0.00           H  
ATOM   1835  N   PRO A 141     -59.165 155.408-215.924  1.00  0.00           N  
ATOM   1836  CA  PRO A 141     -57.841 154.797-215.648  1.00  0.00           C  
ATOM   1837  C   PRO A 141     -56.725 155.832-215.483  1.00  0.00           C  
ATOM   1838  O   PRO A 141     -55.566 155.487-215.373  1.00  0.00           O  
ATOM   1839  CB  PRO A 141     -57.601 153.968-216.904  1.00  0.00           C  
ATOM   1840  CG  PRO A 141     -58.235 154.758-218.007  1.00  0.00           C  
ATOM   1841  CD  PRO A 141     -59.363 155.588-217.375  1.00  0.00           C  
ATOM   1842  HA  PRO A 141     -57.890 154.147-214.790  1.00  0.00           H  
ATOM   1843  HB2 PRO A 141     -56.543 153.853-217.082  1.00  0.00           H  
ATOM   1844  HB3 PRO A 141     -58.075 153.002-216.812  1.00  0.00           H  
ATOM   1845  HG2 PRO A 141     -57.504 155.412-218.458  1.00  0.00           H  
ATOM   1846  HG3 PRO A 141     -58.642 154.090-218.752  1.00  0.00           H  
ATOM   1847  HD2 PRO A 141     -59.266 156.629-217.648  1.00  0.00           H  
ATOM   1848  HD3 PRO A 141     -60.319 155.207-217.683  1.00  0.00           H  
ATOM   1849  N   THR A 142     -57.048 157.098-215.483  1.00  0.00           N  
ATOM   1850  CA  THR A 142     -55.972 158.126-215.344  1.00  0.00           C  
ATOM   1851  C   THR A 142     -56.236 159.040-214.143  1.00  0.00           C  
ATOM   1852  O   THR A 142     -56.115 160.245-214.233  1.00  0.00           O  
ATOM   1853  CB  THR A 142     -55.899 158.962-216.622  1.00  0.00           C  
ATOM   1854  OG1 THR A 142     -56.524 160.219-216.406  1.00  0.00           O  
ATOM   1855  CG2 THR A 142     -56.610 158.224-217.756  1.00  0.00           C  
ATOM   1856  H   THR A 142     -57.988 157.370-215.585  1.00  0.00           H  
ATOM   1857  HA  THR A 142     -55.027 157.624-215.200  1.00  0.00           H  
ATOM   1858  HB  THR A 142     -54.865 159.111-216.890  1.00  0.00           H  
ATOM   1859  HG1 THR A 142     -56.096 160.864-216.973  1.00  0.00           H  
ATOM   1860 HG21 THR A 142     -57.670 158.427-217.709  1.00  0.00           H  
ATOM   1861 HG22 THR A 142     -56.442 157.162-217.652  1.00  0.00           H  
ATOM   1862 HG23 THR A 142     -56.219 158.560-218.705  1.00  0.00           H  
ATOM   1863  N   GLN A 143     -56.577 158.483-213.017  1.00  0.00           N  
ATOM   1864  CA  GLN A 143     -56.826 159.330-211.815  1.00  0.00           C  
ATOM   1865  C   GLN A 143     -56.250 158.629-210.584  1.00  0.00           C  
ATOM   1866  O   GLN A 143     -56.974 158.178-209.720  1.00  0.00           O  
ATOM   1867  CB  GLN A 143     -58.330 159.535-211.635  1.00  0.00           C  
ATOM   1868  CG  GLN A 143     -58.926 160.088-212.931  1.00  0.00           C  
ATOM   1869  CD  GLN A 143     -60.306 160.683-212.645  1.00  0.00           C  
ATOM   1870  OE1 GLN A 143     -60.519 161.866-212.824  1.00  0.00           O  
ATOM   1871  NE2 GLN A 143     -61.259 159.908-212.206  1.00  0.00           N  
ATOM   1872  H   GLN A 143     -56.661 157.509-212.956  1.00  0.00           H  
ATOM   1873  HA  GLN A 143     -56.343 160.288-211.944  1.00  0.00           H  
ATOM   1874  HB2 GLN A 143     -58.796 158.590-211.399  1.00  0.00           H  
ATOM   1875  HB3 GLN A 143     -58.504 160.235-210.832  1.00  0.00           H  
ATOM   1876  HG2 GLN A 143     -58.277 160.858-213.325  1.00  0.00           H  
ATOM   1877  HG3 GLN A 143     -59.018 159.292-213.653  1.00  0.00           H  
ATOM   1878 HE21 GLN A 143     -61.088 158.953-212.063  1.00  0.00           H  
ATOM   1879 HE22 GLN A 143     -62.146 160.280-212.020  1.00  0.00           H  
ATOM   1880  N   GLY A 144     -54.950 158.520-210.506  1.00  0.00           N  
ATOM   1881  CA  GLY A 144     -54.332 157.830-209.340  1.00  0.00           C  
ATOM   1882  C   GLY A 144     -54.608 158.617-208.060  1.00  0.00           C  
ATOM   1883  O   GLY A 144     -54.024 158.359-207.026  1.00  0.00           O  
ATOM   1884  H   GLY A 144     -54.384 158.880-211.221  1.00  0.00           H  
ATOM   1885  HA2 GLY A 144     -54.749 156.839-209.248  1.00  0.00           H  
ATOM   1886  HA3 GLY A 144     -53.265 157.756-209.492  1.00  0.00           H  
ATOM   1887  N   MET A 145     -55.506 159.560-208.107  1.00  0.00           N  
ATOM   1888  CA  MET A 145     -55.824 160.337-206.877  1.00  0.00           C  
ATOM   1889  C   MET A 145     -57.269 160.057-206.470  1.00  0.00           C  
ATOM   1890  O   MET A 145     -57.660 160.269-205.340  1.00  0.00           O  
ATOM   1891  CB  MET A 145     -55.657 161.833-207.151  1.00  0.00           C  
ATOM   1892  CG  MET A 145     -55.516 162.064-208.656  1.00  0.00           C  
ATOM   1893  SD  MET A 145     -53.856 161.575-209.188  1.00  0.00           S  
ATOM   1894  CE  MET A 145     -53.803 162.563-210.703  1.00  0.00           C  
ATOM   1895  H   MET A 145     -55.980 159.747-208.944  1.00  0.00           H  
ATOM   1896  HA  MET A 145     -55.160 160.039-206.080  1.00  0.00           H  
ATOM   1897  HB2 MET A 145     -56.526 162.363-206.784  1.00  0.00           H  
ATOM   1898  HB3 MET A 145     -54.775 162.195-206.646  1.00  0.00           H  
ATOM   1899  HG2 MET A 145     -56.251 161.473-209.182  1.00  0.00           H  
ATOM   1900  HG3 MET A 145     -55.671 163.110-208.876  1.00  0.00           H  
ATOM   1901  HE1 MET A 145     -54.744 162.469-211.227  1.00  0.00           H  
ATOM   1902  HE2 MET A 145     -53.005 162.212-211.336  1.00  0.00           H  
ATOM   1903  HE3 MET A 145     -53.629 163.601-210.449  1.00  0.00           H  
ATOM   1904  N   ARG A 146     -58.067 159.581-207.387  1.00  0.00           N  
ATOM   1905  CA  ARG A 146     -59.486 159.285-207.063  1.00  0.00           C  
ATOM   1906  C   ARG A 146     -60.194 158.817-208.344  1.00  0.00           C  
ATOM   1907  O   ARG A 146     -59.695 159.022-209.431  1.00  0.00           O  
ATOM   1908  CB  ARG A 146     -60.135 160.558-206.491  1.00  0.00           C  
ATOM   1909  CG  ARG A 146     -61.185 161.138-207.446  1.00  0.00           C  
ATOM   1910  CD  ARG A 146     -61.435 162.604-207.088  1.00  0.00           C  
ATOM   1911  NE  ARG A 146     -60.800 163.481-208.112  1.00  0.00           N  
ATOM   1912  CZ  ARG A 146     -60.429 164.691-207.796  1.00  0.00           C  
ATOM   1913  NH1 ARG A 146     -60.614 165.135-206.583  1.00  0.00           N  
ATOM   1914  NH2 ARG A 146     -59.873 165.459-208.693  1.00  0.00           N  
ATOM   1915  H   ARG A 146     -57.730 159.419-208.292  1.00  0.00           H  
ATOM   1916  HA  ARG A 146     -59.518 158.499-206.321  1.00  0.00           H  
ATOM   1917  HB2 ARG A 146     -60.609 160.317-205.555  1.00  0.00           H  
ATOM   1918  HB3 ARG A 146     -59.368 161.299-206.322  1.00  0.00           H  
ATOM   1919  HG2 ARG A 146     -60.839 161.077-208.468  1.00  0.00           H  
ATOM   1920  HG3 ARG A 146     -62.102 160.586-207.339  1.00  0.00           H  
ATOM   1921  HD2 ARG A 146     -62.498 162.793-207.063  1.00  0.00           H  
ATOM   1922  HD3 ARG A 146     -61.008 162.816-206.119  1.00  0.00           H  
ATOM   1923  HE  ARG A 146     -60.662 163.149-209.024  1.00  0.00           H  
ATOM   1924 HH11 ARG A 146     -61.040 164.546-205.895  1.00  0.00           H  
ATOM   1925 HH12 ARG A 146     -60.329 166.062-206.340  1.00  0.00           H  
ATOM   1926 HH21 ARG A 146     -59.732 165.119-209.623  1.00  0.00           H  
ATOM   1927 HH22 ARG A 146     -59.588 166.386-208.451  1.00  0.00           H  
ATOM   1928  N   GLN A 147     -61.346 158.206-208.246  1.00  0.00           N  
ATOM   1929  CA  GLN A 147     -62.035 157.764-209.490  1.00  0.00           C  
ATOM   1930  C   GLN A 147     -63.544 157.980-209.363  1.00  0.00           C  
ATOM   1931  O   GLN A 147     -64.082 158.096-208.280  1.00  0.00           O  
ATOM   1932  CB  GLN A 147     -61.752 156.285-209.750  1.00  0.00           C  
ATOM   1933  CG  GLN A 147     -60.338 156.120-210.295  1.00  0.00           C  
ATOM   1934  CD  GLN A 147     -60.258 154.750-210.938  1.00  0.00           C  
ATOM   1935  OE1 GLN A 147     -59.316 154.013-210.732  1.00  0.00           O  
ATOM   1936  NE2 GLN A 147     -61.223 154.380-211.723  1.00  0.00           N  
ATOM   1937  H   GLN A 147     -61.756 158.043-207.373  1.00  0.00           H  
ATOM   1938  HA  GLN A 147     -61.666 158.345-210.323  1.00  0.00           H  
ATOM   1939  HB2 GLN A 147     -61.851 155.720-208.837  1.00  0.00           H  
ATOM   1940  HB3 GLN A 147     -62.457 155.907-210.475  1.00  0.00           H  
ATOM   1941  HG2 GLN A 147     -60.137 156.882-211.033  1.00  0.00           H  
ATOM   1942  HG3 GLN A 147     -59.623 156.190-209.489  1.00  0.00           H  
ATOM   1943 HE21 GLN A 147     -61.965 154.984-211.906  1.00  0.00           H  
ATOM   1944 HE22 GLN A 147     -61.230 153.494-212.089  1.00  0.00           H  
ATOM   1945  N   GLY A 148     -64.226 158.033-210.475  1.00  0.00           N  
ATOM   1946  CA  GLY A 148     -65.684 158.234-210.459  1.00  0.00           C  
ATOM   1947  C   GLY A 148     -66.030 159.320-209.471  1.00  0.00           C  
ATOM   1948  O   GLY A 148     -65.611 160.457-209.567  1.00  0.00           O  
ATOM   1949  H   GLY A 148     -63.778 157.933-211.315  1.00  0.00           H  
ATOM   1950  HA2 GLY A 148     -66.026 158.519-211.435  1.00  0.00           H  
ATOM   1951  HA3 GLY A 148     -66.168 157.315-210.166  1.00  0.00           H  
ATOM   1952  N   ASN A 149     -66.808 158.949-208.535  1.00  0.00           N  
ATOM   1953  CA  ASN A 149     -67.257 159.907-207.481  1.00  0.00           C  
ATOM   1954  C   ASN A 149     -66.633 159.548-206.126  1.00  0.00           C  
ATOM   1955  O   ASN A 149     -67.182 159.859-205.088  1.00  0.00           O  
ATOM   1956  CB  ASN A 149     -68.780 159.854-207.366  1.00  0.00           C  
ATOM   1957  CG  ASN A 149     -69.243 160.801-206.257  1.00  0.00           C  
ATOM   1958  OD1 ASN A 149     -68.497 161.658-205.826  1.00  0.00           O  
ATOM   1959  ND2 ASN A 149     -70.449 160.684-205.775  1.00  0.00           N  
ATOM   1960  H   ASN A 149     -67.106 158.021-208.536  1.00  0.00           H  
ATOM   1961  HA  ASN A 149     -66.956 160.907-207.757  1.00  0.00           H  
ATOM   1962  HB2 ASN A 149     -69.224 160.155-208.305  1.00  0.00           H  
ATOM   1963  HB3 ASN A 149     -69.089 158.846-207.131  1.00  0.00           H  
ATOM   1964 HD21 ASN A 149     -71.051 159.992-206.124  1.00  0.00           H  
ATOM   1965 HD22 ASN A 149     -70.754 161.286-205.065  1.00  0.00           H  
ATOM   1966  N   ASP A 150     -65.497 158.904-206.116  1.00  0.00           N  
ATOM   1967  CA  ASP A 150     -64.864 158.546-204.815  1.00  0.00           C  
ATOM   1968  C   ASP A 150     -63.631 159.425-204.596  1.00  0.00           C  
ATOM   1969  O   ASP A 150     -62.539 159.091-205.011  1.00  0.00           O  
ATOM   1970  CB  ASP A 150     -64.450 157.072-204.830  1.00  0.00           C  
ATOM   1971  CG  ASP A 150     -65.031 156.363-203.603  1.00  0.00           C  
ATOM   1972  OD1 ASP A 150     -65.295 157.038-202.622  1.00  0.00           O  
ATOM   1973  OD2 ASP A 150     -65.197 155.156-203.665  1.00  0.00           O  
ATOM   1974  H   ASP A 150     -65.058 158.663-206.957  1.00  0.00           H  
ATOM   1975  HA  ASP A 150     -65.570 158.715-204.016  1.00  0.00           H  
ATOM   1976  HB2 ASP A 150     -64.824 156.603-205.727  1.00  0.00           H  
ATOM   1977  HB3 ASP A 150     -63.375 157.001-204.808  1.00  0.00           H  
ATOM   1978  N   PHE A 151     -63.795 160.545-203.948  1.00  0.00           N  
ATOM   1979  CA  PHE A 151     -62.629 161.440-203.708  1.00  0.00           C  
ATOM   1980  C   PHE A 151     -61.675 160.779-202.710  1.00  0.00           C  
ATOM   1981  O   PHE A 151     -62.032 160.516-201.579  1.00  0.00           O  
ATOM   1982  CB  PHE A 151     -63.113 162.772-203.136  1.00  0.00           C  
ATOM   1983  CG  PHE A 151     -63.390 163.737-204.265  1.00  0.00           C  
ATOM   1984  CD1 PHE A 151     -64.170 163.334-205.356  1.00  0.00           C  
ATOM   1985  CD2 PHE A 151     -62.868 165.036-204.220  1.00  0.00           C  
ATOM   1986  CE1 PHE A 151     -64.427 164.230-206.402  1.00  0.00           C  
ATOM   1987  CE2 PHE A 151     -63.125 165.930-205.265  1.00  0.00           C  
ATOM   1988  CZ  PHE A 151     -63.905 165.527-206.356  1.00  0.00           C  
ATOM   1989  H   PHE A 151     -64.684 160.798-203.621  1.00  0.00           H  
ATOM   1990  HA  PHE A 151     -62.112 161.615-204.638  1.00  0.00           H  
ATOM   1991  HB2 PHE A 151     -64.016 162.613-202.567  1.00  0.00           H  
ATOM   1992  HB3 PHE A 151     -62.349 163.183-202.493  1.00  0.00           H  
ATOM   1993  HD1 PHE A 151     -64.573 162.333-205.392  1.00  0.00           H  
ATOM   1994  HD2 PHE A 151     -62.267 165.346-203.378  1.00  0.00           H  
ATOM   1995  HE1 PHE A 151     -65.029 163.919-207.243  1.00  0.00           H  
ATOM   1996  HE2 PHE A 151     -62.722 166.932-205.229  1.00  0.00           H  
ATOM   1997  HZ  PHE A 151     -64.103 166.219-207.162  1.00  0.00           H  
ATOM   1998  N   GLY A 152     -60.464 160.514-203.115  1.00  0.00           N  
ATOM   1999  CA  GLY A 152     -59.494 159.875-202.178  1.00  0.00           C  
ATOM   2000  C   GLY A 152     -58.500 159.008-202.958  1.00  0.00           C  
ATOM   2001  O   GLY A 152     -58.681 158.734-204.127  1.00  0.00           O  
ATOM   2002  H   GLY A 152     -60.194 160.738-204.032  1.00  0.00           H  
ATOM   2003  HA2 GLY A 152     -58.955 160.643-201.643  1.00  0.00           H  
ATOM   2004  HA3 GLY A 152     -60.030 159.258-201.475  1.00  0.00           H  
ATOM   2005  N   THR A 153     -57.452 158.571-202.310  1.00  0.00           N  
ATOM   2006  CA  THR A 153     -56.444 157.717-203.002  1.00  0.00           C  
ATOM   2007  C   THR A 153     -56.781 156.243-202.757  1.00  0.00           C  
ATOM   2008  O   THR A 153     -56.018 155.355-203.082  1.00  0.00           O  
ATOM   2009  CB  THR A 153     -55.021 158.043-202.487  1.00  0.00           C  
ATOM   2010  OG1 THR A 153     -54.178 158.196-203.603  1.00  0.00           O  
ATOM   2011  CG2 THR A 153     -54.487 156.923-201.581  1.00  0.00           C  
ATOM   2012  H   THR A 153     -57.336 158.799-201.370  1.00  0.00           H  
ATOM   2013  HA  THR A 153     -56.488 157.914-204.062  1.00  0.00           H  
ATOM   2014  HB  THR A 153     -55.026 158.971-201.937  1.00  0.00           H  
ATOM   2015  HG1 THR A 153     -54.608 158.822-204.189  1.00  0.00           H  
ATOM   2016 HG21 THR A 153     -55.263 156.606-200.902  1.00  0.00           H  
ATOM   2017 HG22 THR A 153     -53.643 157.292-201.012  1.00  0.00           H  
ATOM   2018 HG23 THR A 153     -54.171 156.088-202.187  1.00  0.00           H  
ATOM   2019  N   GLN A 154     -57.926 155.978-202.192  1.00  0.00           N  
ATOM   2020  CA  GLN A 154     -58.321 154.567-201.927  1.00  0.00           C  
ATOM   2021  C   GLN A 154     -59.150 154.036-203.096  1.00  0.00           C  
ATOM   2022  O   GLN A 154     -59.562 152.897-203.101  1.00  0.00           O  
ATOM   2023  CB  GLN A 154     -59.149 154.498-200.643  1.00  0.00           C  
ATOM   2024  CG  GLN A 154     -58.774 155.663-199.725  1.00  0.00           C  
ATOM   2025  CD  GLN A 154     -59.423 156.937-200.236  1.00  0.00           C  
ATOM   2026  OE1 GLN A 154     -59.918 156.968-201.343  1.00  0.00           O  
ATOM   2027  NE2 GLN A 154     -59.446 158.005-199.487  1.00  0.00           N  
ATOM   2028  H   GLN A 154     -58.527 156.709-201.945  1.00  0.00           H  
ATOM   2029  HA  GLN A 154     -57.435 153.961-201.815  1.00  0.00           H  
ATOM   2030  HB2 GLN A 154     -60.199 154.558-200.889  1.00  0.00           H  
ATOM   2031  HB3 GLN A 154     -58.951 153.564-200.137  1.00  0.00           H  
ATOM   2032  HG2 GLN A 154     -59.130 155.464-198.731  1.00  0.00           H  
ATOM   2033  HG3 GLN A 154     -57.704 155.788-199.716  1.00  0.00           H  
ATOM   2034 HE21 GLN A 154     -59.048 158.018-198.588  1.00  0.00           H  
ATOM   2035 HE22 GLN A 154     -59.868 158.787-199.822  1.00  0.00           H  
ATOM   2036  N   TYR A 155     -59.401 154.846-204.087  1.00  0.00           N  
ATOM   2037  CA  TYR A 155     -60.201 154.366-205.241  1.00  0.00           C  
ATOM   2038  C   TYR A 155     -59.478 154.699-206.551  1.00  0.00           C  
ATOM   2039  O   TYR A 155     -60.009 155.369-207.414  1.00  0.00           O  
ATOM   2040  CB  TYR A 155     -61.565 155.044-205.234  1.00  0.00           C  
ATOM   2041  CG  TYR A 155     -62.081 155.178-203.818  1.00  0.00           C  
ATOM   2042  CD1 TYR A 155     -62.864 154.158-203.264  1.00  0.00           C  
ATOM   2043  CD2 TYR A 155     -61.791 156.324-203.067  1.00  0.00           C  
ATOM   2044  CE1 TYR A 155     -63.354 154.282-201.959  1.00  0.00           C  
ATOM   2045  CE2 TYR A 155     -62.284 156.448-201.761  1.00  0.00           C  
ATOM   2046  CZ  TYR A 155     -63.064 155.426-201.207  1.00  0.00           C  
ATOM   2047  OH  TYR A 155     -63.549 155.549-199.921  1.00  0.00           O  
ATOM   2048  H   TYR A 155     -59.071 155.763-204.074  1.00  0.00           H  
ATOM   2049  HA  TYR A 155     -60.332 153.298-205.165  1.00  0.00           H  
ATOM   2050  HB2 TYR A 155     -61.482 156.018-205.683  1.00  0.00           H  
ATOM   2051  HB3 TYR A 155     -62.245 154.451-205.801  1.00  0.00           H  
ATOM   2052  HD1 TYR A 155     -63.090 153.276-203.843  1.00  0.00           H  
ATOM   2053  HD2 TYR A 155     -61.187 157.111-203.494  1.00  0.00           H  
ATOM   2054  HE1 TYR A 155     -63.957 153.493-201.532  1.00  0.00           H  
ATOM   2055  HE2 TYR A 155     -62.063 157.333-201.181  1.00  0.00           H  
ATOM   2056  HH  TYR A 155     -63.315 154.752-199.438  1.00  0.00           H  
ATOM   2057  N   ARG A 156     -58.274 154.224-206.707  1.00  0.00           N  
ATOM   2058  CA  ARG A 156     -57.509 154.494-207.959  1.00  0.00           C  
ATOM   2059  C   ARG A 156     -57.775 153.366-208.955  1.00  0.00           C  
ATOM   2060  O   ARG A 156     -58.543 152.464-208.685  1.00  0.00           O  
ATOM   2061  CB  ARG A 156     -56.013 154.545-207.644  1.00  0.00           C  
ATOM   2062  CG  ARG A 156     -55.767 155.481-206.459  1.00  0.00           C  
ATOM   2063  CD  ARG A 156     -54.732 154.855-205.519  1.00  0.00           C  
ATOM   2064  NE  ARG A 156     -53.759 154.050-206.313  1.00  0.00           N  
ATOM   2065  CZ  ARG A 156     -52.958 154.640-207.157  1.00  0.00           C  
ATOM   2066  NH1 ARG A 156     -53.007 155.935-207.307  1.00  0.00           N  
ATOM   2067  NH2 ARG A 156     -52.106 153.936-207.850  1.00  0.00           N  
ATOM   2068  H   ARG A 156     -57.874 153.683-206.003  1.00  0.00           H  
ATOM   2069  HA  ARG A 156     -57.825 155.436-208.382  1.00  0.00           H  
ATOM   2070  HB2 ARG A 156     -55.667 153.552-207.397  1.00  0.00           H  
ATOM   2071  HB3 ARG A 156     -55.476 154.907-208.508  1.00  0.00           H  
ATOM   2072  HG2 ARG A 156     -55.397 156.430-206.821  1.00  0.00           H  
ATOM   2073  HG3 ARG A 156     -56.691 155.636-205.924  1.00  0.00           H  
ATOM   2074  HD2 ARG A 156     -54.205 155.637-204.993  1.00  0.00           H  
ATOM   2075  HD3 ARG A 156     -55.232 154.215-204.808  1.00  0.00           H  
ATOM   2076  HE  ARG A 156     -53.721 153.077-206.201  1.00  0.00           H  
ATOM   2077 HH11 ARG A 156     -53.660 156.476-206.775  1.00  0.00           H  
ATOM   2078 HH12 ARG A 156     -52.393 156.388-207.954  1.00  0.00           H  
ATOM   2079 HH21 ARG A 156     -52.069 152.943-207.736  1.00  0.00           H  
ATOM   2080 HH22 ARG A 156     -51.492 154.388-208.497  1.00  0.00           H  
ATOM   2081  N   SER A 157     -57.123 153.377-210.086  1.00  0.00           N  
ATOM   2082  CA  SER A 157     -57.323 152.271-211.058  1.00  0.00           C  
ATOM   2083  C   SER A 157     -56.228 151.269-210.776  1.00  0.00           C  
ATOM   2084  O   SER A 157     -55.061 151.589-210.852  1.00  0.00           O  
ATOM   2085  CB  SER A 157     -57.215 152.794-212.492  1.00  0.00           C  
ATOM   2086  OG  SER A 157     -56.054 153.595-212.618  1.00  0.00           O  
ATOM   2087  H   SER A 157     -56.457 154.083-210.276  1.00  0.00           H  
ATOM   2088  HA  SER A 157     -58.297 151.798-210.905  1.00  0.00           H  
ATOM   2089  HB2 SER A 157     -57.153 151.959-213.175  1.00  0.00           H  
ATOM   2090  HB3 SER A 157     -58.088 153.385-212.725  1.00  0.00           H  
ATOM   2091  HG  SER A 157     -55.415 153.295-211.968  1.00  0.00           H  
ATOM   2092  N   ALA A 158     -56.570 150.081-210.415  1.00  0.00           N  
ATOM   2093  CA  ALA A 158     -55.508 149.102-210.101  1.00  0.00           C  
ATOM   2094  C   ALA A 158     -55.969 147.713-210.492  1.00  0.00           C  
ATOM   2095  O   ALA A 158     -56.866 147.150-209.897  1.00  0.00           O  
ATOM   2096  CB  ALA A 158     -55.207 149.153-208.607  1.00  0.00           C  
ATOM   2097  H   ALA A 158     -57.517 149.839-210.330  1.00  0.00           H  
ATOM   2098  HA  ALA A 158     -54.617 149.352-210.656  1.00  0.00           H  
ATOM   2099  HB1 ALA A 158     -56.125 149.047-208.050  1.00  0.00           H  
ATOM   2100  HB2 ALA A 158     -54.748 150.103-208.369  1.00  0.00           H  
ATOM   2101  HB3 ALA A 158     -54.534 148.354-208.348  1.00  0.00           H  
ATOM   2102  N   VAL A 159     -55.372 147.159-211.501  1.00  0.00           N  
ATOM   2103  CA  VAL A 159     -55.803 145.793-211.931  1.00  0.00           C  
ATOM   2104  C   VAL A 159     -54.867 144.725-211.361  1.00  0.00           C  
ATOM   2105  O   VAL A 159     -53.664 144.809-211.473  1.00  0.00           O  
ATOM   2106  CB  VAL A 159     -55.810 145.692-213.456  1.00  0.00           C  
ATOM   2107  CG1 VAL A 159     -56.554 144.422-213.875  1.00  0.00           C  
ATOM   2108  CG2 VAL A 159     -56.512 146.912-214.058  1.00  0.00           C  
ATOM   2109  H   VAL A 159     -54.647 147.651-211.975  1.00  0.00           H  
ATOM   2110  HA  VAL A 159     -56.804 145.612-211.565  1.00  0.00           H  
ATOM   2111  HB  VAL A 159     -54.796 145.643-213.814  1.00  0.00           H  
ATOM   2112 HG11 VAL A 159     -57.601 144.522-213.631  1.00  0.00           H  
ATOM   2113 HG12 VAL A 159     -56.142 143.573-213.349  1.00  0.00           H  
ATOM   2114 HG13 VAL A 159     -56.444 144.274-214.939  1.00  0.00           H  
ATOM   2115 HG21 VAL A 159     -57.009 147.465-213.275  1.00  0.00           H  
ATOM   2116 HG22 VAL A 159     -57.240 146.586-214.785  1.00  0.00           H  
ATOM   2117 HG23 VAL A 159     -55.782 147.547-214.539  1.00  0.00           H  
ATOM   2118  N   TYR A 160     -55.420 143.700-210.774  1.00  0.00           N  
ATOM   2119  CA  TYR A 160     -54.577 142.600-210.222  1.00  0.00           C  
ATOM   2120  C   TYR A 160     -54.863 141.328-211.038  1.00  0.00           C  
ATOM   2121  O   TYR A 160     -55.990 140.879-211.111  1.00  0.00           O  
ATOM   2122  CB  TYR A 160     -54.914 142.347-208.740  1.00  0.00           C  
ATOM   2123  CG  TYR A 160     -54.968 143.650-207.964  1.00  0.00           C  
ATOM   2124  CD1 TYR A 160     -54.042 144.669-208.222  1.00  0.00           C  
ATOM   2125  CD2 TYR A 160     -55.941 143.830-206.966  1.00  0.00           C  
ATOM   2126  CE1 TYR A 160     -54.092 145.863-207.491  1.00  0.00           C  
ATOM   2127  CE2 TYR A 160     -55.985 145.027-206.234  1.00  0.00           C  
ATOM   2128  CZ  TYR A 160     -55.060 146.041-206.498  1.00  0.00           C  
ATOM   2129  OH  TYR A 160     -55.103 147.218-205.780  1.00  0.00           O  
ATOM   2130  H   TYR A 160     -56.392 143.643-210.722  1.00  0.00           H  
ATOM   2131  HA  TYR A 160     -53.538 142.868-210.317  1.00  0.00           H  
ATOM   2132  HB2 TYR A 160     -55.868 141.849-208.667  1.00  0.00           H  
ATOM   2133  HB3 TYR A 160     -54.152 141.713-208.310  1.00  0.00           H  
ATOM   2134  HD1 TYR A 160     -53.292 144.539-208.985  1.00  0.00           H  
ATOM   2135  HD2 TYR A 160     -56.657 143.047-206.764  1.00  0.00           H  
ATOM   2136  HE1 TYR A 160     -53.380 146.646-207.691  1.00  0.00           H  
ATOM   2137  HE2 TYR A 160     -56.731 145.168-205.463  1.00  0.00           H  
ATOM   2138  HH  TYR A 160     -55.667 147.834-206.252  1.00  0.00           H  
ATOM   2139  N   PRO A 161     -53.861 140.762-211.669  1.00  0.00           N  
ATOM   2140  CA  PRO A 161     -54.029 139.539-212.514  1.00  0.00           C  
ATOM   2141  C   PRO A 161     -54.248 138.265-211.689  1.00  0.00           C  
ATOM   2142  O   PRO A 161     -54.160 138.275-210.477  1.00  0.00           O  
ATOM   2143  CB  PRO A 161     -52.711 139.445-213.283  1.00  0.00           C  
ATOM   2144  CG  PRO A 161     -51.704 140.153-212.441  1.00  0.00           C  
ATOM   2145  CD  PRO A 161     -52.460 141.220-211.647  1.00  0.00           C  
ATOM   2146  HA  PRO A 161     -54.843 139.677-213.212  1.00  0.00           H  
ATOM   2147  HB2 PRO A 161     -52.426 138.412-213.411  1.00  0.00           H  
ATOM   2148  HB3 PRO A 161     -52.803 139.932-214.242  1.00  0.00           H  
ATOM   2149  HG2 PRO A 161     -51.233 139.456-211.764  1.00  0.00           H  
ATOM   2150  HG3 PRO A 161     -50.959 140.619-213.068  1.00  0.00           H  
ATOM   2151  HD2 PRO A 161     -52.092 141.263-210.633  1.00  0.00           H  
ATOM   2152  HD3 PRO A 161     -52.369 142.183-212.126  1.00  0.00           H  
ATOM   2153  N   THR A 162     -54.531 137.163-212.341  1.00  0.00           N  
ATOM   2154  CA  THR A 162     -54.750 135.901-211.613  1.00  0.00           C  
ATOM   2155  C   THR A 162     -53.437 135.112-211.565  1.00  0.00           C  
ATOM   2156  O   THR A 162     -53.258 134.233-210.747  1.00  0.00           O  
ATOM   2157  CB  THR A 162     -55.846 135.089-212.324  1.00  0.00           C  
ATOM   2158  OG1 THR A 162     -57.022 135.093-211.527  1.00  0.00           O  
ATOM   2159  CG2 THR A 162     -55.388 133.645-212.546  1.00  0.00           C  
ATOM   2160  H   THR A 162     -54.598 137.167-213.304  1.00  0.00           H  
ATOM   2161  HA  THR A 162     -55.066 136.134-210.625  1.00  0.00           H  
ATOM   2162  HB  THR A 162     -56.062 135.543-213.280  1.00  0.00           H  
ATOM   2163  HG1 THR A 162     -56.791 134.761-210.657  1.00  0.00           H  
ATOM   2164 HG21 THR A 162     -54.591 133.629-213.274  1.00  0.00           H  
ATOM   2165 HG22 THR A 162     -56.217 133.056-212.906  1.00  0.00           H  
ATOM   2166 HG23 THR A 162     -55.032 133.234-211.613  1.00  0.00           H  
ATOM   2167  N   SER A 163     -52.521 135.424-212.441  1.00  0.00           N  
ATOM   2168  CA  SER A 163     -51.220 134.695-212.451  1.00  0.00           C  
ATOM   2169  C   SER A 163     -50.468 135.032-213.739  1.00  0.00           C  
ATOM   2170  O   SER A 163     -50.788 135.986-214.420  1.00  0.00           O  
ATOM   2171  CB  SER A 163     -51.476 133.189-212.388  1.00  0.00           C  
ATOM   2172  OG  SER A 163     -51.298 132.734-211.055  1.00  0.00           O  
ATOM   2173  H   SER A 163     -52.688 136.139-213.094  1.00  0.00           H  
ATOM   2174  HA  SER A 163     -50.628 134.998-211.599  1.00  0.00           H  
ATOM   2175  HB2 SER A 163     -52.487 132.982-212.706  1.00  0.00           H  
ATOM   2176  HB3 SER A 163     -50.782 132.678-213.038  1.00  0.00           H  
ATOM   2177  HG  SER A 163     -51.069 131.802-211.087  1.00  0.00           H  
ATOM   2178  N   ALA A 164     -49.475 134.260-214.086  1.00  0.00           N  
ATOM   2179  CA  ALA A 164     -48.721 134.554-215.337  1.00  0.00           C  
ATOM   2180  C   ALA A 164     -49.682 134.530-216.499  1.00  0.00           C  
ATOM   2181  O   ALA A 164     -49.411 134.991-217.591  1.00  0.00           O  
ATOM   2182  CB  ALA A 164     -47.633 133.506-215.545  1.00  0.00           C  
ATOM   2183  H   ALA A 164     -49.228 133.492-213.530  1.00  0.00           H  
ATOM   2184  HA  ALA A 164     -48.301 135.517-215.264  1.00  0.00           H  
ATOM   2185  HB1 ALA A 164     -47.059 133.751-216.426  1.00  0.00           H  
ATOM   2186  HB2 ALA A 164     -48.096 132.539-215.672  1.00  0.00           H  
ATOM   2187  HB3 ALA A 164     -46.982 133.485-214.684  1.00  0.00           H  
ATOM   2188  N   VAL A 165     -50.799 133.982-216.239  1.00  0.00           N  
ATOM   2189  CA  VAL A 165     -51.854 133.863-217.247  1.00  0.00           C  
ATOM   2190  C   VAL A 165     -52.188 135.246-217.807  1.00  0.00           C  
ATOM   2191  O   VAL A 165     -52.017 135.515-218.979  1.00  0.00           O  
ATOM   2192  CB  VAL A 165     -53.105 133.253-216.610  1.00  0.00           C  
ATOM   2193  CG1 VAL A 165     -54.331 133.601-217.458  1.00  0.00           C  
ATOM   2194  CG2 VAL A 165     -52.950 131.733-216.538  1.00  0.00           C  
ATOM   2195  H   VAL A 165     -50.933 133.635-215.371  1.00  0.00           H  
ATOM   2196  HA  VAL A 165     -51.499 133.225-218.010  1.00  0.00           H  
ATOM   2197  HB  VAL A 165     -53.232 133.650-215.614  1.00  0.00           H  
ATOM   2198 HG11 VAL A 165     -55.094 132.851-217.311  1.00  0.00           H  
ATOM   2199 HG12 VAL A 165     -54.050 133.631-218.500  1.00  0.00           H  
ATOM   2200 HG13 VAL A 165     -54.712 134.567-217.161  1.00  0.00           H  
ATOM   2201 HG21 VAL A 165     -53.843 131.300-216.113  1.00  0.00           H  
ATOM   2202 HG22 VAL A 165     -52.101 131.487-215.917  1.00  0.00           H  
ATOM   2203 HG23 VAL A 165     -52.795 131.339-217.532  1.00  0.00           H  
ATOM   2204  N   GLN A 166     -52.667 136.124-216.968  1.00  0.00           N  
ATOM   2205  CA  GLN A 166     -53.021 137.494-217.432  1.00  0.00           C  
ATOM   2206  C   GLN A 166     -51.773 138.198-217.972  1.00  0.00           C  
ATOM   2207  O   GLN A 166     -51.857 139.244-218.581  1.00  0.00           O  
ATOM   2208  CB  GLN A 166     -53.571 138.299-216.251  1.00  0.00           C  
ATOM   2209  CG  GLN A 166     -55.101 138.342-216.296  1.00  0.00           C  
ATOM   2210  CD  GLN A 166     -55.669 137.065-215.674  1.00  0.00           C  
ATOM   2211  OE1 GLN A 166     -54.981 136.071-215.567  1.00  0.00           O  
ATOM   2212  NE2 GLN A 166     -56.906 137.052-215.256  1.00  0.00           N  
ATOM   2213  H   GLN A 166     -52.797 135.879-216.026  1.00  0.00           H  
ATOM   2214  HA  GLN A 166     -53.764 137.431-218.210  1.00  0.00           H  
ATOM   2215  HB2 GLN A 166     -53.255 137.835-215.330  1.00  0.00           H  
ATOM   2216  HB3 GLN A 166     -53.185 139.305-216.296  1.00  0.00           H  
ATOM   2217  HG2 GLN A 166     -55.446 139.194-215.730  1.00  0.00           H  
ATOM   2218  HG3 GLN A 166     -55.435 138.430-217.317  1.00  0.00           H  
ATOM   2219 HE21 GLN A 166     -57.462 137.853-215.342  1.00  0.00           H  
ATOM   2220 HE22 GLN A 166     -57.276 136.245-214.851  1.00  0.00           H  
ATOM   2221  N   MET A 167     -50.614 137.651-217.738  1.00  0.00           N  
ATOM   2222  CA  MET A 167     -49.370 138.315-218.223  1.00  0.00           C  
ATOM   2223  C   MET A 167     -49.480 138.637-219.722  1.00  0.00           C  
ATOM   2224  O   MET A 167     -48.954 139.630-220.184  1.00  0.00           O  
ATOM   2225  CB  MET A 167     -48.178 137.385-217.993  1.00  0.00           C  
ATOM   2226  CG  MET A 167     -46.895 138.212-217.905  1.00  0.00           C  
ATOM   2227  SD  MET A 167     -45.483 137.192-218.396  1.00  0.00           S  
ATOM   2228  CE  MET A 167     -44.818 136.913-216.737  1.00  0.00           C  
ATOM   2229  H   MET A 167     -50.559 136.815-217.225  1.00  0.00           H  
ATOM   2230  HA  MET A 167     -49.217 139.231-217.673  1.00  0.00           H  
ATOM   2231  HB2 MET A 167     -48.319 136.840-217.071  1.00  0.00           H  
ATOM   2232  HB3 MET A 167     -48.101 136.687-218.815  1.00  0.00           H  
ATOM   2233  HG2 MET A 167     -46.971 139.064-218.565  1.00  0.00           H  
ATOM   2234  HG3 MET A 167     -46.757 138.555-216.891  1.00  0.00           H  
ATOM   2235  HE1 MET A 167     -44.649 137.866-216.253  1.00  0.00           H  
ATOM   2236  HE2 MET A 167     -43.884 136.379-216.807  1.00  0.00           H  
ATOM   2237  HE3 MET A 167     -45.522 136.330-216.161  1.00  0.00           H  
ATOM   2238  N   GLU A 168     -50.146 137.814-220.488  1.00  0.00           N  
ATOM   2239  CA  GLU A 168     -50.265 138.093-221.947  1.00  0.00           C  
ATOM   2240  C   GLU A 168     -51.276 139.221-222.195  1.00  0.00           C  
ATOM   2241  O   GLU A 168     -51.087 140.052-223.061  1.00  0.00           O  
ATOM   2242  CB  GLU A 168     -50.732 136.827-222.668  1.00  0.00           C  
ATOM   2243  CG  GLU A 168     -49.760 135.684-222.372  1.00  0.00           C  
ATOM   2244  CD  GLU A 168     -50.551 134.414-222.050  1.00  0.00           C  
ATOM   2245  OE1 GLU A 168     -51.522 134.513-221.319  1.00  0.00           O  
ATOM   2246  OE2 GLU A 168     -50.171 133.363-222.541  1.00  0.00           O  
ATOM   2247  H   GLU A 168     -50.560 137.013-220.109  1.00  0.00           H  
ATOM   2248  HA  GLU A 168     -49.301 138.388-222.334  1.00  0.00           H  
ATOM   2249  HB2 GLU A 168     -51.719 136.560-222.322  1.00  0.00           H  
ATOM   2250  HB3 GLU A 168     -50.760 137.010-223.732  1.00  0.00           H  
ATOM   2251  HG2 GLU A 168     -49.135 135.510-223.235  1.00  0.00           H  
ATOM   2252  HG3 GLU A 168     -49.142 135.947-221.526  1.00  0.00           H  
ATOM   2253  N   ALA A 169     -52.353 139.251-221.457  1.00  0.00           N  
ATOM   2254  CA  ALA A 169     -53.376 140.319-221.675  1.00  0.00           C  
ATOM   2255  C   ALA A 169     -53.108 141.514-220.753  1.00  0.00           C  
ATOM   2256  O   ALA A 169     -53.230 142.655-221.152  1.00  0.00           O  
ATOM   2257  CB  ALA A 169     -54.767 139.754-221.379  1.00  0.00           C  
ATOM   2258  H   ALA A 169     -52.498 138.566-220.771  1.00  0.00           H  
ATOM   2259  HA  ALA A 169     -53.337 140.646-222.703  1.00  0.00           H  
ATOM   2260  HB1 ALA A 169     -55.059 139.084-222.173  1.00  0.00           H  
ATOM   2261  HB2 ALA A 169     -55.478 140.565-221.313  1.00  0.00           H  
ATOM   2262  HB3 ALA A 169     -54.745 139.217-220.443  1.00  0.00           H  
ATOM   2263  N   ALA A 170     -52.758 141.264-219.522  1.00  0.00           N  
ATOM   2264  CA  ALA A 170     -52.501 142.386-218.575  1.00  0.00           C  
ATOM   2265  C   ALA A 170     -51.502 143.370-219.191  1.00  0.00           C  
ATOM   2266  O   ALA A 170     -51.812 144.525-219.407  1.00  0.00           O  
ATOM   2267  CB  ALA A 170     -51.922 141.829-217.273  1.00  0.00           C  
ATOM   2268  H   ALA A 170     -52.679 140.339-219.217  1.00  0.00           H  
ATOM   2269  HA  ALA A 170     -53.428 142.896-218.364  1.00  0.00           H  
ATOM   2270  HB1 ALA A 170     -52.720 141.419-216.671  1.00  0.00           H  
ATOM   2271  HB2 ALA A 170     -51.434 142.624-216.728  1.00  0.00           H  
ATOM   2272  HB3 ALA A 170     -51.206 141.054-217.499  1.00  0.00           H  
ATOM   2273  N   LEU A 171     -50.307 142.928-219.466  1.00  0.00           N  
ATOM   2274  CA  LEU A 171     -49.291 143.842-220.059  1.00  0.00           C  
ATOM   2275  C   LEU A 171     -49.863 144.515-221.311  1.00  0.00           C  
ATOM   2276  O   LEU A 171     -49.592 145.668-221.584  1.00  0.00           O  
ATOM   2277  CB  LEU A 171     -48.044 143.041-220.438  1.00  0.00           C  
ATOM   2278  CG  LEU A 171     -46.968 143.237-219.368  1.00  0.00           C  
ATOM   2279  CD1 LEU A 171     -46.340 144.623-219.524  1.00  0.00           C  
ATOM   2280  CD2 LEU A 171     -47.601 143.117-217.980  1.00  0.00           C  
ATOM   2281  H   LEU A 171     -50.076 141.994-219.279  1.00  0.00           H  
ATOM   2282  HA  LEU A 171     -49.024 144.599-219.336  1.00  0.00           H  
ATOM   2283  HB2 LEU A 171     -48.297 141.993-220.506  1.00  0.00           H  
ATOM   2284  HB3 LEU A 171     -47.671 143.384-221.391  1.00  0.00           H  
ATOM   2285  HG  LEU A 171     -46.206 142.480-219.482  1.00  0.00           H  
ATOM   2286 HD11 LEU A 171     -47.009 145.260-220.084  1.00  0.00           H  
ATOM   2287 HD12 LEU A 171     -45.401 144.536-220.050  1.00  0.00           H  
ATOM   2288 HD13 LEU A 171     -46.168 145.052-218.548  1.00  0.00           H  
ATOM   2289 HD21 LEU A 171     -48.543 142.594-218.058  1.00  0.00           H  
ATOM   2290 HD22 LEU A 171     -47.768 144.103-217.574  1.00  0.00           H  
ATOM   2291 HD23 LEU A 171     -46.937 142.568-217.328  1.00  0.00           H  
ATOM   2292  N   ARG A 172     -50.644 143.805-222.076  1.00  0.00           N  
ATOM   2293  CA  ARG A 172     -51.223 144.405-223.313  1.00  0.00           C  
ATOM   2294  C   ARG A 172     -52.344 145.380-222.946  1.00  0.00           C  
ATOM   2295  O   ARG A 172     -52.666 146.279-223.698  1.00  0.00           O  
ATOM   2296  CB  ARG A 172     -51.787 143.294-224.200  1.00  0.00           C  
ATOM   2297  CG  ARG A 172     -52.719 143.904-225.250  1.00  0.00           C  
ATOM   2298  CD  ARG A 172     -52.622 143.099-226.548  1.00  0.00           C  
ATOM   2299  NE  ARG A 172     -51.466 143.588-227.350  1.00  0.00           N  
ATOM   2300  CZ  ARG A 172     -51.316 143.194-228.585  1.00  0.00           C  
ATOM   2301  NH1 ARG A 172     -52.178 142.371-229.117  1.00  0.00           N  
ATOM   2302  NH2 ARG A 172     -50.302 143.621-229.287  1.00  0.00           N  
ATOM   2303  H   ARG A 172     -50.846 142.875-221.842  1.00  0.00           H  
ATOM   2304  HA  ARG A 172     -50.450 144.933-223.851  1.00  0.00           H  
ATOM   2305  HB2 ARG A 172     -50.976 142.780-224.695  1.00  0.00           H  
ATOM   2306  HB3 ARG A 172     -52.341 142.594-223.592  1.00  0.00           H  
ATOM   2307  HG2 ARG A 172     -53.736 143.880-224.887  1.00  0.00           H  
ATOM   2308  HG3 ARG A 172     -52.428 144.927-225.439  1.00  0.00           H  
ATOM   2309  HD2 ARG A 172     -52.482 142.054-226.313  1.00  0.00           H  
ATOM   2310  HD3 ARG A 172     -53.532 143.221-227.116  1.00  0.00           H  
ATOM   2311  HE  ARG A 172     -50.818 144.205-226.950  1.00  0.00           H  
ATOM   2312 HH11 ARG A 172     -52.954 142.043-228.578  1.00  0.00           H  
ATOM   2313 HH12 ARG A 172     -52.063 142.069-230.063  1.00  0.00           H  
ATOM   2314 HH21 ARG A 172     -49.641 144.251-228.880  1.00  0.00           H  
ATOM   2315 HH22 ARG A 172     -50.187 143.318-230.234  1.00  0.00           H  
ATOM   2316  N   SER A 173     -52.947 145.209-221.802  1.00  0.00           N  
ATOM   2317  CA  SER A 173     -54.052 146.124-221.398  1.00  0.00           C  
ATOM   2318  C   SER A 173     -53.477 147.471-220.949  1.00  0.00           C  
ATOM   2319  O   SER A 173     -53.911 148.518-221.386  1.00  0.00           O  
ATOM   2320  CB  SER A 173     -54.837 145.493-220.247  1.00  0.00           C  
ATOM   2321  OG  SER A 173     -54.308 144.208-219.964  1.00  0.00           O  
ATOM   2322  H   SER A 173     -52.679 144.476-221.211  1.00  0.00           H  
ATOM   2323  HA  SER A 173     -54.714 146.281-222.238  1.00  0.00           H  
ATOM   2324  HB2 SER A 173     -54.753 146.115-219.369  1.00  0.00           H  
ATOM   2325  HB3 SER A 173     -55.876 145.401-220.526  1.00  0.00           H  
ATOM   2326  HG  SER A 173     -53.711 144.294-219.218  1.00  0.00           H  
ATOM   2327  N   LYS A 174     -52.509 147.456-220.074  1.00  0.00           N  
ATOM   2328  CA  LYS A 174     -51.917 148.739-219.597  1.00  0.00           C  
ATOM   2329  C   LYS A 174     -51.104 149.387-220.720  1.00  0.00           C  
ATOM   2330  O   LYS A 174     -51.072 150.594-220.858  1.00  0.00           O  
ATOM   2331  CB  LYS A 174     -51.001 148.460-218.404  1.00  0.00           C  
ATOM   2332  CG  LYS A 174     -50.519 149.787-217.811  1.00  0.00           C  
ATOM   2333  CD  LYS A 174     -49.146 150.134-218.391  1.00  0.00           C  
ATOM   2334  CE  LYS A 174     -48.051 149.578-217.479  1.00  0.00           C  
ATOM   2335  NZ  LYS A 174     -46.732 149.688-218.163  1.00  0.00           N  
ATOM   2336  H   LYS A 174     -52.175 146.604-219.726  1.00  0.00           H  
ATOM   2337  HA  LYS A 174     -52.708 149.408-219.294  1.00  0.00           H  
ATOM   2338  HB2 LYS A 174     -51.546 147.907-217.654  1.00  0.00           H  
ATOM   2339  HB3 LYS A 174     -50.150 147.882-218.731  1.00  0.00           H  
ATOM   2340  HG2 LYS A 174     -51.222 150.567-218.058  1.00  0.00           H  
ATOM   2341  HG3 LYS A 174     -50.443 149.694-216.738  1.00  0.00           H  
ATOM   2342  HD2 LYS A 174     -49.050 149.700-219.375  1.00  0.00           H  
ATOM   2343  HD3 LYS A 174     -49.047 151.207-218.460  1.00  0.00           H  
ATOM   2344  HE2 LYS A 174     -48.028 150.142-216.559  1.00  0.00           H  
ATOM   2345  HE3 LYS A 174     -48.258 148.541-217.260  1.00  0.00           H  
ATOM   2346  HZ1 LYS A 174     -45.974 149.720-217.453  1.00  0.00           H  
ATOM   2347  HZ2 LYS A 174     -46.710 150.559-218.734  1.00  0.00           H  
ATOM   2348  HZ3 LYS A 174     -46.590 148.865-218.780  1.00  0.00           H  
ATOM   2349  N   GLU A 175     -50.439 148.598-221.519  1.00  0.00           N  
ATOM   2350  CA  GLU A 175     -49.621 149.172-222.624  1.00  0.00           C  
ATOM   2351  C   GLU A 175     -50.534 149.695-223.738  1.00  0.00           C  
ATOM   2352  O   GLU A 175     -50.388 150.810-224.199  1.00  0.00           O  
ATOM   2353  CB  GLU A 175     -48.700 148.090-223.191  1.00  0.00           C  
ATOM   2354  CG  GLU A 175     -48.298 148.458-224.621  1.00  0.00           C  
ATOM   2355  CD  GLU A 175     -47.854 149.921-224.665  1.00  0.00           C  
ATOM   2356  OE1 GLU A 175     -47.218 150.356-223.719  1.00  0.00           O  
ATOM   2357  OE2 GLU A 175     -48.158 150.582-225.644  1.00  0.00           O  
ATOM   2358  H   GLU A 175     -50.472 147.628-221.387  1.00  0.00           H  
ATOM   2359  HA  GLU A 175     -49.022 149.986-222.242  1.00  0.00           H  
ATOM   2360  HB2 GLU A 175     -47.815 148.014-222.577  1.00  0.00           H  
ATOM   2361  HB3 GLU A 175     -49.218 147.142-223.195  1.00  0.00           H  
ATOM   2362  HG2 GLU A 175     -47.484 147.825-224.940  1.00  0.00           H  
ATOM   2363  HG3 GLU A 175     -49.143 148.319-225.279  1.00  0.00           H  
ATOM   2364  N   GLU A 176     -51.466 148.897-224.181  1.00  0.00           N  
ATOM   2365  CA  GLU A 176     -52.376 149.348-225.273  1.00  0.00           C  
ATOM   2366  C   GLU A 176     -53.135 150.605-224.839  1.00  0.00           C  
ATOM   2367  O   GLU A 176     -53.288 151.539-225.600  1.00  0.00           O  
ATOM   2368  CB  GLU A 176     -53.375 148.236-225.598  1.00  0.00           C  
ATOM   2369  CG  GLU A 176     -54.441 148.169-224.502  1.00  0.00           C  
ATOM   2370  CD  GLU A 176     -55.354 146.967-224.750  1.00  0.00           C  
ATOM   2371  OE1 GLU A 176     -54.860 145.962-225.231  1.00  0.00           O  
ATOM   2372  OE2 GLU A 176     -56.534 147.074-224.456  1.00  0.00           O  
ATOM   2373  H   GLU A 176     -51.563 147.999-223.803  1.00  0.00           H  
ATOM   2374  HA  GLU A 176     -51.792 149.570-226.154  1.00  0.00           H  
ATOM   2375  HB2 GLU A 176     -53.847 148.442-226.547  1.00  0.00           H  
ATOM   2376  HB3 GLU A 176     -52.857 147.290-225.652  1.00  0.00           H  
ATOM   2377  HG2 GLU A 176     -53.961 148.064-223.541  1.00  0.00           H  
ATOM   2378  HG3 GLU A 176     -55.028 149.077-224.515  1.00  0.00           H  
ATOM   2379  N   TYR A 177     -53.619 150.639-223.627  1.00  0.00           N  
ATOM   2380  CA  TYR A 177     -54.369 151.834-223.160  1.00  0.00           C  
ATOM   2381  C   TYR A 177     -53.384 152.939-222.771  1.00  0.00           C  
ATOM   2382  O   TYR A 177     -53.761 154.076-222.567  1.00  0.00           O  
ATOM   2383  CB  TYR A 177     -55.217 151.446-221.950  1.00  0.00           C  
ATOM   2384  CG  TYR A 177     -56.668 151.352-222.361  1.00  0.00           C  
ATOM   2385  CD1 TYR A 177     -57.459 152.507-222.414  1.00  0.00           C  
ATOM   2386  CD2 TYR A 177     -57.221 150.109-222.690  1.00  0.00           C  
ATOM   2387  CE1 TYR A 177     -58.802 152.418-222.797  1.00  0.00           C  
ATOM   2388  CE2 TYR A 177     -58.565 150.020-223.073  1.00  0.00           C  
ATOM   2389  CZ  TYR A 177     -59.355 151.175-223.126  1.00  0.00           C  
ATOM   2390  OH  TYR A 177     -60.679 151.087-223.503  1.00  0.00           O  
ATOM   2391  H   TYR A 177     -53.492 149.878-223.023  1.00  0.00           H  
ATOM   2392  HA  TYR A 177     -55.012 152.187-223.953  1.00  0.00           H  
ATOM   2393  HB2 TYR A 177     -54.889 150.490-221.572  1.00  0.00           H  
ATOM   2394  HB3 TYR A 177     -55.105 152.192-221.181  1.00  0.00           H  
ATOM   2395  HD1 TYR A 177     -57.032 153.464-222.161  1.00  0.00           H  
ATOM   2396  HD2 TYR A 177     -56.611 149.219-222.648  1.00  0.00           H  
ATOM   2397  HE1 TYR A 177     -59.412 153.308-222.838  1.00  0.00           H  
ATOM   2398  HE2 TYR A 177     -58.992 149.061-223.327  1.00  0.00           H  
ATOM   2399  HH  TYR A 177     -60.750 151.388-224.412  1.00  0.00           H  
ATOM   2400  N   GLN A 178     -52.126 152.613-222.664  1.00  0.00           N  
ATOM   2401  CA  GLN A 178     -51.116 153.641-222.287  1.00  0.00           C  
ATOM   2402  C   GLN A 178     -50.852 154.564-223.481  1.00  0.00           C  
ATOM   2403  O   GLN A 178     -50.971 155.769-223.384  1.00  0.00           O  
ATOM   2404  CB  GLN A 178     -49.816 152.940-221.876  1.00  0.00           C  
ATOM   2405  CG  GLN A 178     -48.656 153.941-221.862  1.00  0.00           C  
ATOM   2406  CD  GLN A 178     -48.959 155.072-220.878  1.00  0.00           C  
ATOM   2407  OE1 GLN A 178     -48.527 155.035-219.742  1.00  0.00           O  
ATOM   2408  NE2 GLN A 178     -49.688 156.081-221.265  1.00  0.00           N  
ATOM   2409  H   GLN A 178     -51.845 151.690-222.832  1.00  0.00           H  
ATOM   2410  HA  GLN A 178     -51.488 154.224-221.457  1.00  0.00           H  
ATOM   2411  HB2 GLN A 178     -49.935 152.517-220.889  1.00  0.00           H  
ATOM   2412  HB3 GLN A 178     -49.598 152.150-222.579  1.00  0.00           H  
ATOM   2413  HG2 GLN A 178     -47.751 153.435-221.559  1.00  0.00           H  
ATOM   2414  HG3 GLN A 178     -48.520 154.351-222.852  1.00  0.00           H  
ATOM   2415 HE21 GLN A 178     -50.038 156.109-222.177  1.00  0.00           H  
ATOM   2416 HE22 GLN A 178     -49.880 156.814-220.645  1.00  0.00           H  
ATOM   2417  N   LYS A 179     -50.488 154.009-224.604  1.00  0.00           N  
ATOM   2418  CA  LYS A 179     -50.207 154.854-225.800  1.00  0.00           C  
ATOM   2419  C   LYS A 179     -51.517 155.397-226.379  1.00  0.00           C  
ATOM   2420  O   LYS A 179     -51.550 156.458-226.968  1.00  0.00           O  
ATOM   2421  CB  LYS A 179     -49.494 154.011-226.860  1.00  0.00           C  
ATOM   2422  CG  LYS A 179     -49.335 154.830-228.142  1.00  0.00           C  
ATOM   2423  CD  LYS A 179     -48.497 154.042-229.149  1.00  0.00           C  
ATOM   2424  CE  LYS A 179     -49.311 152.859-229.677  1.00  0.00           C  
ATOM   2425  NZ  LYS A 179     -48.789 151.593-229.089  1.00  0.00           N  
ATOM   2426  H   LYS A 179     -50.392 153.035-224.660  1.00  0.00           H  
ATOM   2427  HA  LYS A 179     -49.572 155.679-225.514  1.00  0.00           H  
ATOM   2428  HB2 LYS A 179     -48.520 153.721-226.494  1.00  0.00           H  
ATOM   2429  HB3 LYS A 179     -50.078 153.126-227.068  1.00  0.00           H  
ATOM   2430  HG2 LYS A 179     -50.308 155.032-228.563  1.00  0.00           H  
ATOM   2431  HG3 LYS A 179     -48.841 155.763-227.914  1.00  0.00           H  
ATOM   2432  HD2 LYS A 179     -48.223 154.685-229.972  1.00  0.00           H  
ATOM   2433  HD3 LYS A 179     -47.603 153.676-228.666  1.00  0.00           H  
ATOM   2434  HE2 LYS A 179     -50.348 152.983-229.399  1.00  0.00           H  
ATOM   2435  HE3 LYS A 179     -49.231 152.817-230.753  1.00  0.00           H  
ATOM   2436  HZ1 LYS A 179     -49.583 150.966-228.854  1.00  0.00           H  
ATOM   2437  HZ2 LYS A 179     -48.249 151.809-228.226  1.00  0.00           H  
ATOM   2438  HZ3 LYS A 179     -48.170 151.121-229.777  1.00  0.00           H  
ATOM   2439  N   VAL A 180     -52.595 154.678-226.223  1.00  0.00           N  
ATOM   2440  CA  VAL A 180     -53.894 155.158-226.775  1.00  0.00           C  
ATOM   2441  C   VAL A 180     -54.332 156.429-226.043  1.00  0.00           C  
ATOM   2442  O   VAL A 180     -54.601 157.445-226.653  1.00  0.00           O  
ATOM   2443  CB  VAL A 180     -54.956 154.072-226.589  1.00  0.00           C  
ATOM   2444  CG1 VAL A 180     -56.349 154.704-226.660  1.00  0.00           C  
ATOM   2445  CG2 VAL A 180     -54.816 153.026-227.696  1.00  0.00           C  
ATOM   2446  H   VAL A 180     -52.549 153.822-225.749  1.00  0.00           H  
ATOM   2447  HA  VAL A 180     -53.780 155.370-227.827  1.00  0.00           H  
ATOM   2448  HB  VAL A 180     -54.824 153.599-225.628  1.00  0.00           H  
ATOM   2449 HG11 VAL A 180     -56.510 155.318-225.786  1.00  0.00           H  
ATOM   2450 HG12 VAL A 180     -57.096 153.925-226.696  1.00  0.00           H  
ATOM   2451 HG13 VAL A 180     -56.422 155.315-227.547  1.00  0.00           H  
ATOM   2452 HG21 VAL A 180     -53.795 152.673-227.729  1.00  0.00           H  
ATOM   2453 HG22 VAL A 180     -55.074 153.469-228.646  1.00  0.00           H  
ATOM   2454 HG23 VAL A 180     -55.477 152.196-227.493  1.00  0.00           H  
ATOM   2455  N   LEU A 181     -54.412 156.381-224.741  1.00  0.00           N  
ATOM   2456  CA  LEU A 181     -54.839 157.586-223.974  1.00  0.00           C  
ATOM   2457  C   LEU A 181     -53.763 158.670-224.073  1.00  0.00           C  
ATOM   2458  O   LEU A 181     -53.938 159.777-223.602  1.00  0.00           O  
ATOM   2459  CB  LEU A 181     -55.048 157.204-222.508  1.00  0.00           C  
ATOM   2460  CG  LEU A 181     -56.333 156.384-222.379  1.00  0.00           C  
ATOM   2461  CD1 LEU A 181     -56.311 155.605-221.064  1.00  0.00           C  
ATOM   2462  CD2 LEU A 181     -57.541 157.324-222.396  1.00  0.00           C  
ATOM   2463  H   LEU A 181     -54.196 155.551-224.268  1.00  0.00           H  
ATOM   2464  HA  LEU A 181     -55.766 157.960-224.380  1.00  0.00           H  
ATOM   2465  HB2 LEU A 181     -54.210 156.616-222.165  1.00  0.00           H  
ATOM   2466  HB3 LEU A 181     -55.129 158.099-221.911  1.00  0.00           H  
ATOM   2467  HG  LEU A 181     -56.404 155.693-223.206  1.00  0.00           H  
ATOM   2468 HD11 LEU A 181     -57.297 155.216-220.859  1.00  0.00           H  
ATOM   2469 HD12 LEU A 181     -56.008 156.261-220.262  1.00  0.00           H  
ATOM   2470 HD13 LEU A 181     -55.611 154.787-221.144  1.00  0.00           H  
ATOM   2471 HD21 LEU A 181     -57.727 157.651-223.408  1.00  0.00           H  
ATOM   2472 HD22 LEU A 181     -57.338 158.182-221.771  1.00  0.00           H  
ATOM   2473 HD23 LEU A 181     -58.409 156.802-222.021  1.00  0.00           H  
ATOM   2474  N   SER A 182     -52.651 158.363-224.679  1.00  0.00           N  
ATOM   2475  CA  SER A 182     -51.564 159.376-224.800  1.00  0.00           C  
ATOM   2476  C   SER A 182     -52.057 160.583-225.607  1.00  0.00           C  
ATOM   2477  O   SER A 182     -52.197 161.671-225.086  1.00  0.00           O  
ATOM   2478  CB  SER A 182     -50.363 158.748-225.510  1.00  0.00           C  
ATOM   2479  OG  SER A 182     -50.687 158.517-226.875  1.00  0.00           O  
ATOM   2480  H   SER A 182     -52.527 157.464-225.048  1.00  0.00           H  
ATOM   2481  HA  SER A 182     -51.266 159.701-223.815  1.00  0.00           H  
ATOM   2482  HB2 SER A 182     -49.519 159.417-225.450  1.00  0.00           H  
ATOM   2483  HB3 SER A 182     -50.114 157.810-225.036  1.00  0.00           H  
ATOM   2484  HG  SER A 182     -51.643 158.475-226.949  1.00  0.00           H  
ATOM   2485  N   LYS A 183     -52.307 160.403-226.876  1.00  0.00           N  
ATOM   2486  CA  LYS A 183     -52.773 161.545-227.715  1.00  0.00           C  
ATOM   2487  C   LYS A 183     -54.300 161.646-227.671  1.00  0.00           C  
ATOM   2488  O   LYS A 183     -54.904 162.342-228.462  1.00  0.00           O  
ATOM   2489  CB  LYS A 183     -52.321 161.330-229.160  1.00  0.00           C  
ATOM   2490  CG  LYS A 183     -51.128 162.239-229.462  1.00  0.00           C  
ATOM   2491  CD  LYS A 183     -49.964 161.876-228.536  1.00  0.00           C  
ATOM   2492  CE  LYS A 183     -48.665 161.829-229.343  1.00  0.00           C  
ATOM   2493  NZ  LYS A 183     -48.356 163.190-229.868  1.00  0.00           N  
ATOM   2494  H   LYS A 183     -52.180 159.520-227.279  1.00  0.00           H  
ATOM   2495  HA  LYS A 183     -52.343 162.463-227.340  1.00  0.00           H  
ATOM   2496  HB2 LYS A 183     -52.032 160.298-229.298  1.00  0.00           H  
ATOM   2497  HB3 LYS A 183     -53.134 161.568-229.831  1.00  0.00           H  
ATOM   2498  HG2 LYS A 183     -50.824 162.105-230.489  1.00  0.00           H  
ATOM   2499  HG3 LYS A 183     -51.409 163.269-229.301  1.00  0.00           H  
ATOM   2500  HD2 LYS A 183     -49.878 162.620-227.759  1.00  0.00           H  
ATOM   2501  HD3 LYS A 183     -50.146 160.909-228.090  1.00  0.00           H  
ATOM   2502  HE2 LYS A 183     -47.858 161.496-228.707  1.00  0.00           H  
ATOM   2503  HE3 LYS A 183     -48.780 161.142-230.170  1.00  0.00           H  
ATOM   2504  HZ1 LYS A 183     -48.277 163.154-230.903  1.00  0.00           H  
ATOM   2505  HZ2 LYS A 183     -47.458 163.521-229.461  1.00  0.00           H  
ATOM   2506  HZ3 LYS A 183     -49.120 163.845-229.603  1.00  0.00           H  
ATOM   2507  N   HIS A 184     -54.932 160.960-226.761  1.00  0.00           N  
ATOM   2508  CA  HIS A 184     -56.419 161.029-226.687  1.00  0.00           C  
ATOM   2509  C   HIS A 184     -56.832 162.088-225.662  1.00  0.00           C  
ATOM   2510  O   HIS A 184     -57.846 161.967-225.011  1.00  0.00           O  
ATOM   2511  CB  HIS A 184     -56.975 159.666-226.271  1.00  0.00           C  
ATOM   2512  CG  HIS A 184     -58.047 159.242-227.238  1.00  0.00           C  
ATOM   2513  ND1 HIS A 184     -59.394 159.292-226.918  1.00  0.00           N  
ATOM   2514  CD2 HIS A 184     -57.983 158.759-228.520  1.00  0.00           C  
ATOM   2515  CE1 HIS A 184     -60.080 158.851-227.987  1.00  0.00           C  
ATOM   2516  NE2 HIS A 184     -59.268 158.513-228.993  1.00  0.00           N  
ATOM   2517  H   HIS A 184     -54.432 160.401-226.130  1.00  0.00           H  
ATOM   2518  HA  HIS A 184     -56.812 161.298-227.656  1.00  0.00           H  
ATOM   2519  HB2 HIS A 184     -56.178 158.938-226.280  1.00  0.00           H  
ATOM   2520  HB3 HIS A 184     -57.390 159.733-225.277  1.00  0.00           H  
ATOM   2521  HD1 HIS A 184     -59.777 159.594-226.068  1.00  0.00           H  
ATOM   2522  HD2 HIS A 184     -57.072 158.595-229.079  1.00  0.00           H  
ATOM   2523  HE1 HIS A 184     -61.157 158.778-228.028  1.00  0.00           H  
ATOM   2524  N   ASN A 185     -56.051 163.126-225.528  1.00  0.00           N  
ATOM   2525  CA  ASN A 185     -56.380 164.213-224.555  1.00  0.00           C  
ATOM   2526  C   ASN A 185     -56.140 163.734-223.122  1.00  0.00           C  
ATOM   2527  O   ASN A 185     -56.787 164.175-222.193  1.00  0.00           O  
ATOM   2528  CB  ASN A 185     -57.844 164.654-224.736  1.00  0.00           C  
ATOM   2529  CG  ASN A 185     -58.793 163.947-223.739  1.00  0.00           C  
ATOM   2530  OD1 ASN A 185     -59.908 164.392-223.556  1.00  0.00           O  
ATOM   2531  ND2 ASN A 185     -58.424 162.870-223.077  1.00  0.00           N  
ATOM   2532  H   ASN A 185     -55.240 163.194-226.075  1.00  0.00           H  
ATOM   2533  HA  ASN A 185     -55.735 165.057-224.750  1.00  0.00           H  
ATOM   2534  HB2 ASN A 185     -57.903 165.720-224.570  1.00  0.00           H  
ATOM   2535  HB3 ASN A 185     -58.161 164.444-225.754  1.00  0.00           H  
ATOM   2536 HD21 ASN A 185     -57.518 162.482-223.205  1.00  0.00           H  
ATOM   2537 HD22 ASN A 185     -59.061 162.446-222.446  1.00  0.00           H  
ATOM   2538  N   PHE A 186     -55.210 162.839-222.934  1.00  0.00           N  
ATOM   2539  CA  PHE A 186     -54.926 162.337-221.560  1.00  0.00           C  
ATOM   2540  C   PHE A 186     -53.412 162.250-221.361  1.00  0.00           C  
ATOM   2541  O   PHE A 186     -52.644 162.407-222.290  1.00  0.00           O  
ATOM   2542  CB  PHE A 186     -55.550 160.952-221.381  1.00  0.00           C  
ATOM   2543  CG  PHE A 186     -56.943 161.097-220.813  1.00  0.00           C  
ATOM   2544  CD1 PHE A 186     -57.125 161.652-219.541  1.00  0.00           C  
ATOM   2545  CD2 PHE A 186     -58.050 160.677-221.560  1.00  0.00           C  
ATOM   2546  CE1 PHE A 186     -58.416 161.786-219.015  1.00  0.00           C  
ATOM   2547  CE2 PHE A 186     -59.340 160.812-221.034  1.00  0.00           C  
ATOM   2548  CZ  PHE A 186     -59.523 161.366-219.761  1.00  0.00           C  
ATOM   2549  H   PHE A 186     -54.696 162.499-223.696  1.00  0.00           H  
ATOM   2550  HA  PHE A 186     -55.344 163.020-220.834  1.00  0.00           H  
ATOM   2551  HB2 PHE A 186     -55.601 160.458-222.334  1.00  0.00           H  
ATOM   2552  HB3 PHE A 186     -54.948 160.363-220.707  1.00  0.00           H  
ATOM   2553  HD1 PHE A 186     -56.271 161.976-218.965  1.00  0.00           H  
ATOM   2554  HD2 PHE A 186     -57.909 160.250-222.541  1.00  0.00           H  
ATOM   2555  HE1 PHE A 186     -58.557 162.214-218.033  1.00  0.00           H  
ATOM   2556  HE2 PHE A 186     -60.195 160.488-221.610  1.00  0.00           H  
ATOM   2557  HZ  PHE A 186     -60.519 161.471-219.355  1.00  0.00           H  
ATOM   2558  N   GLY A 187     -52.974 162.003-220.158  1.00  0.00           N  
ATOM   2559  CA  GLY A 187     -51.509 161.909-219.904  1.00  0.00           C  
ATOM   2560  C   GLY A 187     -51.158 160.474-219.499  1.00  0.00           C  
ATOM   2561  O   GLY A 187     -51.641 159.527-220.087  1.00  0.00           O  
ATOM   2562  H   GLY A 187     -53.610 161.880-219.422  1.00  0.00           H  
ATOM   2563  HA2 GLY A 187     -50.971 162.170-220.803  1.00  0.00           H  
ATOM   2564  HA3 GLY A 187     -51.241 162.592-219.115  1.00  0.00           H  
ATOM   2565  N   PRO A 188     -50.327 160.307-218.501  1.00  0.00           N  
ATOM   2566  CA  PRO A 188     -49.921 158.960-218.023  1.00  0.00           C  
ATOM   2567  C   PRO A 188     -51.011 158.310-217.170  1.00  0.00           C  
ATOM   2568  O   PRO A 188     -51.253 158.705-216.047  1.00  0.00           O  
ATOM   2569  CB  PRO A 188     -48.670 159.229-217.188  1.00  0.00           C  
ATOM   2570  CG  PRO A 188     -48.804 160.638-216.709  1.00  0.00           C  
ATOM   2571  CD  PRO A 188     -49.685 161.380-217.719  1.00  0.00           C  
ATOM   2572  HA  PRO A 188     -49.669 158.325-218.858  1.00  0.00           H  
ATOM   2573  HB2 PRO A 188     -48.629 158.551-216.349  1.00  0.00           H  
ATOM   2574  HB3 PRO A 188     -47.785 159.125-217.797  1.00  0.00           H  
ATOM   2575  HG2 PRO A 188     -49.269 160.653-215.734  1.00  0.00           H  
ATOM   2576  HG3 PRO A 188     -47.831 161.104-216.658  1.00  0.00           H  
ATOM   2577  HD2 PRO A 188     -50.430 161.969-217.203  1.00  0.00           H  
ATOM   2578  HD3 PRO A 188     -49.082 162.007-218.359  1.00  0.00           H  
ATOM   2579  N   ILE A 189     -51.681 157.325-217.701  1.00  0.00           N  
ATOM   2580  CA  ILE A 189     -52.764 156.661-216.926  1.00  0.00           C  
ATOM   2581  C   ILE A 189     -52.273 156.323-215.524  1.00  0.00           C  
ATOM   2582  O   ILE A 189     -51.135 156.557-215.171  1.00  0.00           O  
ATOM   2583  CB  ILE A 189     -53.201 155.367-217.616  1.00  0.00           C  
ATOM   2584  CG1 ILE A 189     -52.038 154.763-218.413  1.00  0.00           C  
ATOM   2585  CG2 ILE A 189     -54.368 155.652-218.555  1.00  0.00           C  
ATOM   2586  CD1 ILE A 189     -51.948 153.266-218.111  1.00  0.00           C  
ATOM   2587  H   ILE A 189     -51.478 157.028-218.610  1.00  0.00           H  
ATOM   2588  HA  ILE A 189     -53.608 157.328-216.853  1.00  0.00           H  
ATOM   2589  HB  ILE A 189     -53.523 154.662-216.863  1.00  0.00           H  
ATOM   2590 HG12 ILE A 189     -52.214 154.907-219.469  1.00  0.00           H  
ATOM   2591 HG13 ILE A 189     -51.112 155.240-218.134  1.00  0.00           H  
ATOM   2592 HG21 ILE A 189     -55.289 155.363-218.072  1.00  0.00           H  
ATOM   2593 HG22 ILE A 189     -54.243 155.084-219.464  1.00  0.00           H  
ATOM   2594 HG23 ILE A 189     -54.397 156.705-218.788  1.00  0.00           H  
ATOM   2595 HD11 ILE A 189     -51.008 152.881-218.478  1.00  0.00           H  
ATOM   2596 HD12 ILE A 189     -52.764 152.751-218.596  1.00  0.00           H  
ATOM   2597 HD13 ILE A 189     -52.008 153.112-217.042  1.00  0.00           H  
ATOM   2598  N   THR A 190     -53.139 155.768-214.727  1.00  0.00           N  
ATOM   2599  CA  THR A 190     -52.745 155.399-213.334  1.00  0.00           C  
ATOM   2600  C   THR A 190     -53.116 153.936-213.050  1.00  0.00           C  
ATOM   2601  O   THR A 190     -52.836 153.410-211.993  1.00  0.00           O  
ATOM   2602  CB  THR A 190     -53.457 156.318-212.338  1.00  0.00           C  
ATOM   2603  OG1 THR A 190     -52.842 156.197-211.063  1.00  0.00           O  
ATOM   2604  CG2 THR A 190     -54.927 155.921-212.237  1.00  0.00           C  
ATOM   2605  H   THR A 190     -54.050 155.595-215.051  1.00  0.00           H  
ATOM   2606  HA  THR A 190     -51.677 155.520-213.225  1.00  0.00           H  
ATOM   2607  HB  THR A 190     -53.387 157.340-212.677  1.00  0.00           H  
ATOM   2608  HG1 THR A 190     -53.524 155.969-210.425  1.00  0.00           H  
ATOM   2609 HG21 THR A 190     -55.263 155.542-213.189  1.00  0.00           H  
ATOM   2610 HG22 THR A 190     -55.513 156.784-211.968  1.00  0.00           H  
ATOM   2611 HG23 THR A 190     -55.041 155.159-211.482  1.00  0.00           H  
ATOM   2612  N   THR A 191     -53.731 153.272-213.993  1.00  0.00           N  
ATOM   2613  CA  THR A 191     -54.101 151.865-213.803  1.00  0.00           C  
ATOM   2614  C   THR A 191     -52.938 151.172-213.148  1.00  0.00           C  
ATOM   2615  O   THR A 191     -51.862 151.044-213.699  1.00  0.00           O  
ATOM   2616  CB  THR A 191     -54.395 151.213-215.154  1.00  0.00           C  
ATOM   2617  OG1 THR A 191     -55.399 151.958-215.829  1.00  0.00           O  
ATOM   2618  CG2 THR A 191     -54.883 149.781-214.928  1.00  0.00           C  
ATOM   2619  H   THR A 191     -53.937 153.691-214.815  1.00  0.00           H  
ATOM   2620  HA  THR A 191     -54.968 151.795-213.168  1.00  0.00           H  
ATOM   2621  HB  THR A 191     -53.497 151.193-215.750  1.00  0.00           H  
ATOM   2622  HG1 THR A 191     -56.242 151.525-215.677  1.00  0.00           H  
ATOM   2623 HG21 THR A 191     -55.059 149.624-213.872  1.00  0.00           H  
ATOM   2624 HG22 THR A 191     -54.133 149.087-215.274  1.00  0.00           H  
ATOM   2625 HG23 THR A 191     -55.800 149.623-215.474  1.00  0.00           H  
ATOM   2626  N   ASP A 192     -53.158 150.742-211.966  1.00  0.00           N  
ATOM   2627  CA  ASP A 192     -52.078 150.049-211.214  1.00  0.00           C  
ATOM   2628  C   ASP A 192     -52.120 148.565-211.559  1.00  0.00           C  
ATOM   2629  O   ASP A 192     -53.178 147.971-211.607  1.00  0.00           O  
ATOM   2630  CB  ASP A 192     -52.290 150.241-209.713  1.00  0.00           C  
ATOM   2631  CG  ASP A 192     -50.935 150.247-209.003  1.00  0.00           C  
ATOM   2632  OD1 ASP A 192     -49.967 150.662-209.620  1.00  0.00           O  
ATOM   2633  OD2 ASP A 192     -50.888 149.840-207.854  1.00  0.00           O  
ATOM   2634  H   ASP A 192     -54.048 150.882-211.575  1.00  0.00           H  
ATOM   2635  HA  ASP A 192     -51.124 150.460-211.501  1.00  0.00           H  
ATOM   2636  HB2 ASP A 192     -52.793 151.181-209.538  1.00  0.00           H  
ATOM   2637  HB3 ASP A 192     -52.891 149.434-209.331  1.00  0.00           H  
ATOM   2638  N   ILE A 193     -50.994 147.946-211.796  1.00  0.00           N  
ATOM   2639  CA  ILE A 193     -51.047 146.498-212.128  1.00  0.00           C  
ATOM   2640  C   ILE A 193     -49.974 145.734-211.367  1.00  0.00           C  
ATOM   2641  O   ILE A 193     -48.856 145.573-211.812  1.00  0.00           O  
ATOM   2642  CB  ILE A 193     -50.865 146.258-213.626  1.00  0.00           C  
ATOM   2643  CG1 ILE A 193     -52.027 146.886-214.401  1.00  0.00           C  
ATOM   2644  CG2 ILE A 193     -50.886 144.754-213.872  1.00  0.00           C  
ATOM   2645  CD1 ILE A 193     -51.773 148.372-214.621  1.00  0.00           C  
ATOM   2646  H   ILE A 193     -50.137 148.421-211.745  1.00  0.00           H  
ATOM   2647  HA  ILE A 193     -52.008 146.119-211.833  1.00  0.00           H  
ATOM   2648  HB  ILE A 193     -49.924 146.671-213.958  1.00  0.00           H  
ATOM   2649 HG12 ILE A 193     -52.127 146.394-215.355  1.00  0.00           H  
ATOM   2650 HG13 ILE A 193     -52.936 146.763-213.836  1.00  0.00           H  
ATOM   2651 HG21 ILE A 193     -51.824 144.354-213.512  1.00  0.00           H  
ATOM   2652 HG22 ILE A 193     -50.068 144.292-213.343  1.00  0.00           H  
ATOM   2653 HG23 ILE A 193     -50.793 144.560-214.929  1.00  0.00           H  
ATOM   2654 HD11 ILE A 193     -52.027 148.632-215.637  1.00  0.00           H  
ATOM   2655 HD12 ILE A 193     -50.736 148.597-214.442  1.00  0.00           H  
ATOM   2656 HD13 ILE A 193     -52.389 148.937-213.942  1.00  0.00           H  
ATOM   2657  N   ARG A 194     -50.341 145.244-210.231  1.00  0.00           N  
ATOM   2658  CA  ARG A 194     -49.414 144.454-209.398  1.00  0.00           C  
ATOM   2659  C   ARG A 194     -50.160 143.210-208.908  1.00  0.00           C  
ATOM   2660  O   ARG A 194     -51.314 143.011-209.230  1.00  0.00           O  
ATOM   2661  CB  ARG A 194     -48.969 145.296-208.212  1.00  0.00           C  
ATOM   2662  CG  ARG A 194     -49.490 146.727-208.354  1.00  0.00           C  
ATOM   2663  CD  ARG A 194     -50.969 146.773-207.976  1.00  0.00           C  
ATOM   2664  NE  ARG A 194     -51.097 147.125-206.530  1.00  0.00           N  
ATOM   2665  CZ  ARG A 194     -51.927 148.060-206.141  1.00  0.00           C  
ATOM   2666  NH1 ARG A 194     -52.677 148.688-207.007  1.00  0.00           N  
ATOM   2667  NH2 ARG A 194     -52.011 148.363-204.875  1.00  0.00           N  
ATOM   2668  H   ARG A 194     -51.244 145.393-209.923  1.00  0.00           H  
ATOM   2669  HA  ARG A 194     -48.556 144.159-209.983  1.00  0.00           H  
ATOM   2670  HB2 ARG A 194     -49.343 144.862-207.297  1.00  0.00           H  
ATOM   2671  HB3 ARG A 194     -47.906 145.316-208.190  1.00  0.00           H  
ATOM   2672  HG2 ARG A 194     -48.933 147.379-207.697  1.00  0.00           H  
ATOM   2673  HG3 ARG A 194     -49.368 147.060-209.374  1.00  0.00           H  
ATOM   2674  HD2 ARG A 194     -51.470 147.514-208.578  1.00  0.00           H  
ATOM   2675  HD3 ARG A 194     -51.414 145.804-208.151  1.00  0.00           H  
ATOM   2676  HE  ARG A 194     -50.549 146.657-205.867  1.00  0.00           H  
ATOM   2677 HH11 ARG A 194     -52.624 148.458-207.976  1.00  0.00           H  
ATOM   2678 HH12 ARG A 194     -53.304 149.403-206.698  1.00  0.00           H  
ATOM   2679 HH21 ARG A 194     -51.444 147.882-204.207  1.00  0.00           H  
ATOM   2680 HH22 ARG A 194     -52.644 149.076-204.572  1.00  0.00           H  
ATOM   2681  N   GLU A 195     -49.528 142.367-208.140  1.00  0.00           N  
ATOM   2682  CA  GLU A 195     -50.239 141.150-207.659  1.00  0.00           C  
ATOM   2683  C   GLU A 195     -49.905 140.868-206.201  1.00  0.00           C  
ATOM   2684  O   GLU A 195     -49.248 141.638-205.529  1.00  0.00           O  
ATOM   2685  CB  GLU A 195     -49.830 139.939-208.497  1.00  0.00           C  
ATOM   2686  CG  GLU A 195     -48.304 139.805-208.520  1.00  0.00           C  
ATOM   2687  CD  GLU A 195     -47.929 138.360-208.856  1.00  0.00           C  
ATOM   2688  OE1 GLU A 195     -48.544 137.464-208.302  1.00  0.00           O  
ATOM   2689  OE2 GLU A 195     -47.031 138.175-209.662  1.00  0.00           O  
ATOM   2690  H   GLU A 195     -48.598 142.530-207.888  1.00  0.00           H  
ATOM   2691  HA  GLU A 195     -51.303 141.301-207.755  1.00  0.00           H  
ATOM   2692  HB2 GLU A 195     -50.260 139.045-208.076  1.00  0.00           H  
ATOM   2693  HB3 GLU A 195     -50.194 140.068-209.492  1.00  0.00           H  
ATOM   2694  HG2 GLU A 195     -47.895 140.464-209.271  1.00  0.00           H  
ATOM   2695  HG3 GLU A 195     -47.903 140.064-207.552  1.00  0.00           H  
ATOM   2696  N   GLY A 196     -50.361 139.750-205.721  1.00  0.00           N  
ATOM   2697  CA  GLY A 196     -50.091 139.365-204.308  1.00  0.00           C  
ATOM   2698  C   GLY A 196     -50.814 140.322-203.356  1.00  0.00           C  
ATOM   2699  O   GLY A 196     -50.426 140.481-202.216  1.00  0.00           O  
ATOM   2700  H   GLY A 196     -50.881 139.155-206.303  1.00  0.00           H  
ATOM   2701  HA2 GLY A 196     -50.442 138.357-204.138  1.00  0.00           H  
ATOM   2702  HA3 GLY A 196     -49.029 139.409-204.122  1.00  0.00           H  
ATOM   2703  N   GLN A 197     -51.862 140.964-203.804  1.00  0.00           N  
ATOM   2704  CA  GLN A 197     -52.586 141.903-202.902  1.00  0.00           C  
ATOM   2705  C   GLN A 197     -53.510 141.119-201.968  1.00  0.00           C  
ATOM   2706  O   GLN A 197     -54.309 140.312-202.401  1.00  0.00           O  
ATOM   2707  CB  GLN A 197     -53.414 142.882-203.735  1.00  0.00           C  
ATOM   2708  CG  GLN A 197     -52.654 144.202-203.839  1.00  0.00           C  
ATOM   2709  CD  GLN A 197     -51.194 143.911-204.205  1.00  0.00           C  
ATOM   2710  OE1 GLN A 197     -50.915 142.956-204.900  1.00  0.00           O  
ATOM   2711  NE2 GLN A 197     -50.244 144.697-203.769  1.00  0.00           N  
ATOM   2712  H   GLN A 197     -52.168 140.832-204.727  1.00  0.00           H  
ATOM   2713  HA  GLN A 197     -51.869 142.454-202.311  1.00  0.00           H  
ATOM   2714  HB2 GLN A 197     -53.572 142.477-204.721  1.00  0.00           H  
ATOM   2715  HB3 GLN A 197     -54.366 143.050-203.254  1.00  0.00           H  
ATOM   2716  HG2 GLN A 197     -53.104 144.820-204.602  1.00  0.00           H  
ATOM   2717  HG3 GLN A 197     -52.701 144.710-202.889  1.00  0.00           H  
ATOM   2718 HE21 GLN A 197     -50.475 145.486-203.198  1.00  0.00           H  
ATOM   2719 HE22 GLN A 197     -49.291 144.496-204.007  1.00  0.00           H  
ATOM   2720  N   VAL A 198     -53.410 141.356-200.688  1.00  0.00           N  
ATOM   2721  CA  VAL A 198     -54.283 140.633-199.724  1.00  0.00           C  
ATOM   2722  C   VAL A 198     -55.746 140.948-200.037  1.00  0.00           C  
ATOM   2723  O   VAL A 198     -56.062 141.983-200.588  1.00  0.00           O  
ATOM   2724  CB  VAL A 198     -53.955 141.084-198.299  1.00  0.00           C  
ATOM   2725  CG1 VAL A 198     -54.090 142.605-198.202  1.00  0.00           C  
ATOM   2726  CG2 VAL A 198     -54.924 140.423-197.318  1.00  0.00           C  
ATOM   2727  H   VAL A 198     -52.760 142.014-200.362  1.00  0.00           H  
ATOM   2728  HA  VAL A 198     -54.116 139.570-199.814  1.00  0.00           H  
ATOM   2729  HB  VAL A 198     -52.943 140.796-198.055  1.00  0.00           H  
ATOM   2730 HG11 VAL A 198     -53.262 143.073-198.714  1.00  0.00           H  
ATOM   2731 HG12 VAL A 198     -54.085 142.901-197.164  1.00  0.00           H  
ATOM   2732 HG13 VAL A 198     -55.018 142.914-198.661  1.00  0.00           H  
ATOM   2733 HG21 VAL A 198     -54.613 140.637-196.306  1.00  0.00           H  
ATOM   2734 HG22 VAL A 198     -54.923 139.355-197.475  1.00  0.00           H  
ATOM   2735 HG23 VAL A 198     -55.919 140.810-197.478  1.00  0.00           H  
ATOM   2736  N   PHE A 199     -56.642 140.064-199.695  1.00  0.00           N  
ATOM   2737  CA  PHE A 199     -58.081 140.318-199.980  1.00  0.00           C  
ATOM   2738  C   PHE A 199     -58.864 140.380-198.670  1.00  0.00           C  
ATOM   2739  O   PHE A 199     -58.749 139.517-197.823  1.00  0.00           O  
ATOM   2740  CB  PHE A 199     -58.633 139.189-200.843  1.00  0.00           C  
ATOM   2741  CG  PHE A 199     -60.060 139.490-201.228  1.00  0.00           C  
ATOM   2742  CD1 PHE A 199     -60.330 140.255-202.369  1.00  0.00           C  
ATOM   2743  CD2 PHE A 199     -61.115 138.991-200.455  1.00  0.00           C  
ATOM   2744  CE1 PHE A 199     -61.653 140.523-202.734  1.00  0.00           C  
ATOM   2745  CE2 PHE A 199     -62.438 139.253-200.826  1.00  0.00           C  
ATOM   2746  CZ  PHE A 199     -62.708 140.020-201.963  1.00  0.00           C  
ATOM   2747  H   PHE A 199     -56.369 139.233-199.254  1.00  0.00           H  
ATOM   2748  HA  PHE A 199     -58.185 141.256-200.506  1.00  0.00           H  
ATOM   2749  HB2 PHE A 199     -58.032 139.093-201.734  1.00  0.00           H  
ATOM   2750  HB3 PHE A 199     -58.600 138.266-200.285  1.00  0.00           H  
ATOM   2751  HD1 PHE A 199     -59.515 140.643-202.964  1.00  0.00           H  
ATOM   2752  HD2 PHE A 199     -60.907 138.401-199.574  1.00  0.00           H  
ATOM   2753  HE1 PHE A 199     -61.861 141.118-203.612  1.00  0.00           H  
ATOM   2754  HE2 PHE A 199     -63.251 138.870-200.231  1.00  0.00           H  
ATOM   2755  HZ  PHE A 199     -63.731 140.207-202.259  1.00  0.00           H  
ATOM   2756  N   TYR A 200     -59.654 141.398-198.499  1.00  0.00           N  
ATOM   2757  CA  TYR A 200     -60.441 141.534-197.256  1.00  0.00           C  
ATOM   2758  C   TYR A 200     -61.892 141.864-197.613  1.00  0.00           C  
ATOM   2759  O   TYR A 200     -62.193 142.940-198.089  1.00  0.00           O  
ATOM   2760  CB  TYR A 200     -59.844 142.667-196.435  1.00  0.00           C  
ATOM   2761  CG  TYR A 200     -58.653 142.154-195.661  1.00  0.00           C  
ATOM   2762  CD1 TYR A 200     -58.806 141.103-194.748  1.00  0.00           C  
ATOM   2763  CD2 TYR A 200     -57.392 142.727-195.863  1.00  0.00           C  
ATOM   2764  CE1 TYR A 200     -57.698 140.626-194.038  1.00  0.00           C  
ATOM   2765  CE2 TYR A 200     -56.284 142.249-195.154  1.00  0.00           C  
ATOM   2766  CZ  TYR A 200     -56.436 141.198-194.242  1.00  0.00           C  
ATOM   2767  OH  TYR A 200     -55.343 140.727-193.543  1.00  0.00           O  
ATOM   2768  H   TYR A 200     -59.725 142.083-199.187  1.00  0.00           H  
ATOM   2769  HA  TYR A 200     -60.401 140.613-196.693  1.00  0.00           H  
ATOM   2770  HB2 TYR A 200     -59.528 143.461-197.096  1.00  0.00           H  
ATOM   2771  HB3 TYR A 200     -60.586 143.042-195.761  1.00  0.00           H  
ATOM   2772  HD1 TYR A 200     -59.779 140.662-194.591  1.00  0.00           H  
ATOM   2773  HD2 TYR A 200     -57.274 143.538-196.567  1.00  0.00           H  
ATOM   2774  HE1 TYR A 200     -57.815 139.815-193.334  1.00  0.00           H  
ATOM   2775  HE2 TYR A 200     -55.311 142.693-195.311  1.00  0.00           H  
ATOM   2776  HH  TYR A 200     -55.648 140.045-192.940  1.00  0.00           H  
ATOM   2777  N   TYR A 201     -62.794 140.944-197.406  1.00  0.00           N  
ATOM   2778  CA  TYR A 201     -64.218 141.207-197.755  1.00  0.00           C  
ATOM   2779  C   TYR A 201     -64.717 142.491-197.098  1.00  0.00           C  
ATOM   2780  O   TYR A 201     -64.564 142.703-195.912  1.00  0.00           O  
ATOM   2781  CB  TYR A 201     -65.082 140.050-197.264  1.00  0.00           C  
ATOM   2782  CG  TYR A 201     -65.095 138.975-198.308  1.00  0.00           C  
ATOM   2783  CD1 TYR A 201     -65.983 139.057-199.385  1.00  0.00           C  
ATOM   2784  CD2 TYR A 201     -64.212 137.901-198.201  1.00  0.00           C  
ATOM   2785  CE1 TYR A 201     -65.985 138.052-200.361  1.00  0.00           C  
ATOM   2786  CE2 TYR A 201     -64.210 136.900-199.171  1.00  0.00           C  
ATOM   2787  CZ  TYR A 201     -65.097 136.973-200.254  1.00  0.00           C  
ATOM   2788  OH  TYR A 201     -65.095 135.982-201.214  1.00  0.00           O  
ATOM   2789  H   TYR A 201     -62.533 140.068-197.039  1.00  0.00           H  
ATOM   2790  HA  TYR A 201     -64.314 141.290-198.826  1.00  0.00           H  
ATOM   2791  HB2 TYR A 201     -64.673 139.657-196.345  1.00  0.00           H  
ATOM   2792  HB3 TYR A 201     -66.089 140.400-197.091  1.00  0.00           H  
ATOM   2793  HD1 TYR A 201     -66.666 139.897-199.464  1.00  0.00           H  
ATOM   2794  HD2 TYR A 201     -63.528 137.844-197.367  1.00  0.00           H  
ATOM   2795  HE1 TYR A 201     -66.667 138.111-201.195  1.00  0.00           H  
ATOM   2796  HE2 TYR A 201     -63.524 136.075-199.085  1.00  0.00           H  
ATOM   2797  HH  TYR A 201     -64.995 136.400-202.072  1.00  0.00           H  
ATOM   2798  N   ALA A 202     -65.342 143.333-197.870  1.00  0.00           N  
ATOM   2799  CA  ALA A 202     -65.894 144.582-197.342  1.00  0.00           C  
ATOM   2800  C   ALA A 202     -67.252 144.273-196.729  1.00  0.00           C  
ATOM   2801  O   ALA A 202     -67.722 143.153-196.756  1.00  0.00           O  
ATOM   2802  CB  ALA A 202     -66.075 145.551-198.505  1.00  0.00           C  
ATOM   2803  H   ALA A 202     -65.467 143.135-198.805  1.00  0.00           H  
ATOM   2804  HA  ALA A 202     -65.233 145.003-196.602  1.00  0.00           H  
ATOM   2805  HB1 ALA A 202     -66.732 146.353-198.208  1.00  0.00           H  
ATOM   2806  HB2 ALA A 202     -66.509 145.016-199.344  1.00  0.00           H  
ATOM   2807  HB3 ALA A 202     -65.115 145.954-198.792  1.00  0.00           H  
ATOM   2808  N   GLU A 203     -67.889 145.257-196.196  1.00  0.00           N  
ATOM   2809  CA  GLU A 203     -69.233 145.035-195.593  1.00  0.00           C  
ATOM   2810  C   GLU A 203     -70.260 144.880-196.713  1.00  0.00           C  
ATOM   2811  O   GLU A 203     -70.047 145.328-197.822  1.00  0.00           O  
ATOM   2812  CB  GLU A 203     -69.612 146.216-194.700  1.00  0.00           C  
ATOM   2813  CG  GLU A 203     -69.473 147.510-195.492  1.00  0.00           C  
ATOM   2814  CD  GLU A 203     -68.091 148.114-195.234  1.00  0.00           C  
ATOM   2815  OE1 GLU A 203     -67.123 147.373-195.287  1.00  0.00           O  
ATOM   2816  OE2 GLU A 203     -68.024 149.308-194.988  1.00  0.00           O  
ATOM   2817  H   GLU A 203     -67.491 146.149-196.219  1.00  0.00           H  
ATOM   2818  HA  GLU A 203     -69.213 144.130-195.002  1.00  0.00           H  
ATOM   2819  HB2 GLU A 203     -70.633 146.104-194.367  1.00  0.00           H  
ATOM   2820  HB3 GLU A 203     -68.954 146.246-193.843  1.00  0.00           H  
ATOM   2821  HG2 GLU A 203     -69.586 147.295-196.544  1.00  0.00           H  
ATOM   2822  HG3 GLU A 203     -70.236 148.208-195.181  1.00  0.00           H  
ATOM   2823  N   ASP A 204     -71.380 144.274-196.439  1.00  0.00           N  
ATOM   2824  CA  ASP A 204     -72.407 144.129-197.505  1.00  0.00           C  
ATOM   2825  C   ASP A 204     -72.727 145.522-198.051  1.00  0.00           C  
ATOM   2826  O   ASP A 204     -72.900 145.716-199.239  1.00  0.00           O  
ATOM   2827  CB  ASP A 204     -73.673 143.501-196.916  1.00  0.00           C  
ATOM   2828  CG  ASP A 204     -74.032 142.239-197.703  1.00  0.00           C  
ATOM   2829  OD1 ASP A 204     -73.941 142.279-198.920  1.00  0.00           O  
ATOM   2830  OD2 ASP A 204     -74.391 141.257-197.076  1.00  0.00           O  
ATOM   2831  H   ASP A 204     -71.550 143.929-195.538  1.00  0.00           H  
ATOM   2832  HA  ASP A 204     -72.024 143.506-198.299  1.00  0.00           H  
ATOM   2833  HB2 ASP A 204     -73.497 143.241-195.881  1.00  0.00           H  
ATOM   2834  HB3 ASP A 204     -74.487 144.206-196.975  1.00  0.00           H  
ATOM   2835  N   TYR A 205     -72.798 146.494-197.182  1.00  0.00           N  
ATOM   2836  CA  TYR A 205     -73.097 147.887-197.616  1.00  0.00           C  
ATOM   2837  C   TYR A 205     -72.200 148.281-198.793  1.00  0.00           C  
ATOM   2838  O   TYR A 205     -72.486 149.222-199.507  1.00  0.00           O  
ATOM   2839  CB  TYR A 205     -72.830 148.838-196.446  1.00  0.00           C  
ATOM   2840  CG  TYR A 205     -74.003 149.770-196.274  1.00  0.00           C  
ATOM   2841  CD1 TYR A 205     -75.224 149.274-195.806  1.00  0.00           C  
ATOM   2842  CD2 TYR A 205     -73.868 151.129-196.583  1.00  0.00           C  
ATOM   2843  CE1 TYR A 205     -76.314 150.138-195.645  1.00  0.00           C  
ATOM   2844  CE2 TYR A 205     -74.959 151.993-196.422  1.00  0.00           C  
ATOM   2845  CZ  TYR A 205     -76.181 151.498-195.953  1.00  0.00           C  
ATOM   2846  OH  TYR A 205     -77.255 152.349-195.795  1.00  0.00           O  
ATOM   2847  H   TYR A 205     -72.649 146.305-196.232  1.00  0.00           H  
ATOM   2848  HA  TYR A 205     -74.132 147.963-197.908  1.00  0.00           H  
ATOM   2849  HB2 TYR A 205     -72.691 148.265-195.542  1.00  0.00           H  
ATOM   2850  HB3 TYR A 205     -71.939 149.415-196.646  1.00  0.00           H  
ATOM   2851  HD1 TYR A 205     -75.323 148.225-195.569  1.00  0.00           H  
ATOM   2852  HD2 TYR A 205     -72.924 151.510-196.945  1.00  0.00           H  
ATOM   2853  HE1 TYR A 205     -77.256 149.755-195.283  1.00  0.00           H  
ATOM   2854  HE2 TYR A 205     -74.856 153.042-196.660  1.00  0.00           H  
ATOM   2855  HH  TYR A 205     -77.831 151.979-195.120  1.00  0.00           H  
ATOM   2856  N   HIS A 206     -71.109 147.594-198.993  1.00  0.00           N  
ATOM   2857  CA  HIS A 206     -70.204 147.971-200.114  1.00  0.00           C  
ATOM   2858  C   HIS A 206     -70.408 147.046-201.315  1.00  0.00           C  
ATOM   2859  O   HIS A 206     -69.991 147.344-202.416  1.00  0.00           O  
ATOM   2860  CB  HIS A 206     -68.754 147.865-199.655  1.00  0.00           C  
ATOM   2861  CG  HIS A 206     -68.406 149.209-199.144  1.00  0.00           C  
ATOM   2862  ND1 HIS A 206     -67.877 150.187-199.968  1.00  0.00           N  
ATOM   2863  CD2 HIS A 206     -68.722 149.814-197.976  1.00  0.00           C  
ATOM   2864  CE1 HIS A 206     -67.921 151.338-199.284  1.00  0.00           C  
ATOM   2865  NE2 HIS A 206     -68.440 151.159-198.071  1.00  0.00           N  
ATOM   2866  H   HIS A 206     -70.879 146.847-198.400  1.00  0.00           H  
ATOM   2867  HA  HIS A 206     -70.402 149.009-200.386  1.00  0.00           H  
ATOM   2868  HB2 HIS A 206     -68.666 147.131-198.868  1.00  0.00           H  
ATOM   2869  HB3 HIS A 206     -68.115 147.604-200.486  1.00  0.00           H  
ATOM   2870  HD2 HIS A 206     -69.091 149.309-197.095  1.00  0.00           H  
ATOM   2871  HE1 HIS A 206     -67.580 152.289-199.668  1.00  0.00           H  
ATOM   2872  HE2 HIS A 206     -68.695 151.837-197.447  1.00  0.00           H  
ATOM   2873  N   GLN A 207     -71.015 145.912-201.103  1.00  0.00           N  
ATOM   2874  CA  GLN A 207     -71.209 144.936-202.217  1.00  0.00           C  
ATOM   2875  C   GLN A 207     -72.661 144.923-202.661  1.00  0.00           C  
ATOM   2876  O   GLN A 207     -73.352 145.921-202.622  1.00  0.00           O  
ATOM   2877  CB  GLN A 207     -70.831 143.522-201.726  1.00  0.00           C  
ATOM   2878  CG  GLN A 207     -69.837 143.594-200.549  1.00  0.00           C  
ATOM   2879  CD  GLN A 207     -68.676 142.698-200.768  1.00  0.00           C  
ATOM   2880  OE1 GLN A 207     -68.573 141.995-201.752  1.00  0.00           O  
ATOM   2881  NE2 GLN A 207     -67.789 142.702-199.848  1.00  0.00           N  
ATOM   2882  H   GLN A 207     -71.326 145.690-200.199  1.00  0.00           H  
ATOM   2883  HA  GLN A 207     -70.590 145.194-203.053  1.00  0.00           H  
ATOM   2884  HB2 GLN A 207     -71.726 143.010-201.403  1.00  0.00           H  
ATOM   2885  HB3 GLN A 207     -70.384 142.970-202.538  1.00  0.00           H  
ATOM   2886  HG2 GLN A 207     -69.456 144.585-200.428  1.00  0.00           H  
ATOM   2887  HG3 GLN A 207     -70.300 143.279-199.641  1.00  0.00           H  
ATOM   2888 HE21 GLN A 207     -67.912 143.277-199.040  1.00  0.00           H  
ATOM   2889 HE22 GLN A 207     -67.009 142.170-199.954  1.00  0.00           H  
ATOM   2890  N   GLN A 208     -73.094 143.782-203.102  1.00  0.00           N  
ATOM   2891  CA  GLN A 208     -74.507 143.601-203.586  1.00  0.00           C  
ATOM   2892  C   GLN A 208     -75.491 144.446-202.762  1.00  0.00           C  
ATOM   2893  O   GLN A 208     -76.652 144.560-203.103  1.00  0.00           O  
ATOM   2894  CB  GLN A 208     -74.892 142.129-203.440  1.00  0.00           C  
ATOM   2895  CG  GLN A 208     -74.228 141.314-204.549  1.00  0.00           C  
ATOM   2896  CD  GLN A 208     -72.762 141.151-204.257  1.00  0.00           C  
ATOM   2897  OE1 GLN A 208     -72.370 140.613-203.240  1.00  0.00           O  
ATOM   2898  NE2 GLN A 208     -71.928 141.608-205.133  1.00  0.00           N  
ATOM   2899  H   GLN A 208     -72.455 143.035-203.150  1.00  0.00           H  
ATOM   2900  HA  GLN A 208     -74.580 143.877-204.614  1.00  0.00           H  
ATOM   2901  HB2 GLN A 208     -74.563 141.764-202.479  1.00  0.00           H  
ATOM   2902  HB3 GLN A 208     -75.965 142.029-203.515  1.00  0.00           H  
ATOM   2903  HG2 GLN A 208     -74.699 140.345-204.628  1.00  0.00           H  
ATOM   2904  HG3 GLN A 208     -74.303 141.834-205.482  1.00  0.00           H  
ATOM   2905 HE21 GLN A 208     -72.260 142.041-205.953  1.00  0.00           H  
ATOM   2906 HE22 GLN A 208     -70.987 141.524-204.981  1.00  0.00           H  
ATOM   2907  N   TYR A 209     -75.052 145.032-201.687  1.00  0.00           N  
ATOM   2908  CA  TYR A 209     -76.001 145.863-200.854  1.00  0.00           C  
ATOM   2909  C   TYR A 209     -76.887 146.739-201.745  1.00  0.00           C  
ATOM   2910  O   TYR A 209     -78.063 146.888-201.479  1.00  0.00           O  
ATOM   2911  CB  TYR A 209     -75.264 146.828-199.884  1.00  0.00           C  
ATOM   2912  CG  TYR A 209     -76.184 147.976-199.534  1.00  0.00           C  
ATOM   2913  CD1 TYR A 209     -76.321 149.049-200.426  1.00  0.00           C  
ATOM   2914  CD2 TYR A 209     -76.895 147.974-198.328  1.00  0.00           C  
ATOM   2915  CE1 TYR A 209     -77.169 150.117-200.115  1.00  0.00           C  
ATOM   2916  CE2 TYR A 209     -77.744 149.043-198.016  1.00  0.00           C  
ATOM   2917  CZ  TYR A 209     -77.881 150.114-198.909  1.00  0.00           C  
ATOM   2918  OH  TYR A 209     -78.718 151.167-198.600  1.00  0.00           O  
ATOM   2919  H   TYR A 209     -74.114 144.900-201.420  1.00  0.00           H  
ATOM   2920  HA  TYR A 209     -76.630 145.201-200.278  1.00  0.00           H  
ATOM   2921  HB2 TYR A 209     -75.003 146.304-198.988  1.00  0.00           H  
ATOM   2922  HB3 TYR A 209     -74.376 147.240-200.343  1.00  0.00           H  
ATOM   2923  HD1 TYR A 209     -75.771 149.050-201.355  1.00  0.00           H  
ATOM   2924  HD2 TYR A 209     -76.789 147.148-197.640  1.00  0.00           H  
ATOM   2925  HE1 TYR A 209     -77.274 150.943-200.806  1.00  0.00           H  
ATOM   2926  HE2 TYR A 209     -78.294 149.042-197.087  1.00  0.00           H  
ATOM   2927  HH  TYR A 209     -78.689 151.793-199.328  1.00  0.00           H  
ATOM   2928  N   LEU A 210     -76.364 147.351-202.775  1.00  0.00           N  
ATOM   2929  CA  LEU A 210     -77.258 148.222-203.591  1.00  0.00           C  
ATOM   2930  C   LEU A 210     -78.083 147.360-204.543  1.00  0.00           C  
ATOM   2931  O   LEU A 210     -79.037 147.817-205.140  1.00  0.00           O  
ATOM   2932  CB  LEU A 210     -76.453 149.290-204.342  1.00  0.00           C  
ATOM   2933  CG  LEU A 210     -75.538 148.638-205.366  1.00  0.00           C  
ATOM   2934  CD1 LEU A 210     -76.255 148.592-206.722  1.00  0.00           C  
ATOM   2935  CD2 LEU A 210     -74.248 149.448-205.502  1.00  0.00           C  
ATOM   2936  H   LEU A 210     -75.405 147.246-203.006  1.00  0.00           H  
ATOM   2937  HA  LEU A 210     -77.941 148.721-202.917  1.00  0.00           H  
ATOM   2938  HB2 LEU A 210     -77.131 149.963-204.845  1.00  0.00           H  
ATOM   2939  HB3 LEU A 210     -75.859 149.848-203.633  1.00  0.00           H  
ATOM   2940  HG  LEU A 210     -75.297 147.645-205.035  1.00  0.00           H  
ATOM   2941 HD11 LEU A 210     -76.650 149.573-206.954  1.00  0.00           H  
ATOM   2942 HD12 LEU A 210     -77.067 147.883-206.680  1.00  0.00           H  
ATOM   2943 HD13 LEU A 210     -75.557 148.295-207.488  1.00  0.00           H  
ATOM   2944 HD21 LEU A 210     -73.461 148.965-204.943  1.00  0.00           H  
ATOM   2945 HD22 LEU A 210     -74.400 150.444-205.120  1.00  0.00           H  
ATOM   2946 HD23 LEU A 210     -73.967 149.501-206.544  1.00  0.00           H  
ATOM   2947  N   SER A 211     -77.734 146.109-204.678  1.00  0.00           N  
ATOM   2948  CA  SER A 211     -78.516 145.216-205.576  1.00  0.00           C  
ATOM   2949  C   SER A 211     -79.981 145.241-205.143  1.00  0.00           C  
ATOM   2950  O   SER A 211     -80.878 145.335-205.957  1.00  0.00           O  
ATOM   2951  CB  SER A 211     -77.977 143.788-205.478  1.00  0.00           C  
ATOM   2952  OG  SER A 211     -78.154 143.305-204.154  1.00  0.00           O  
ATOM   2953  H   SER A 211     -76.970 145.755-204.178  1.00  0.00           H  
ATOM   2954  HA  SER A 211     -78.434 145.565-206.594  1.00  0.00           H  
ATOM   2955  HB2 SER A 211     -78.513 143.153-206.167  1.00  0.00           H  
ATOM   2956  HB3 SER A 211     -76.926 143.780-205.726  1.00  0.00           H  
ATOM   2957  HG  SER A 211     -78.447 144.038-203.607  1.00  0.00           H  
ATOM   2958  N   LYS A 212     -80.231 145.173-203.863  1.00  0.00           N  
ATOM   2959  CA  LYS A 212     -81.635 145.210-203.376  1.00  0.00           C  
ATOM   2960  C   LYS A 212     -82.227 146.581-203.701  1.00  0.00           C  
ATOM   2961  O   LYS A 212     -83.428 146.765-203.721  1.00  0.00           O  
ATOM   2962  CB  LYS A 212     -81.654 144.989-201.864  1.00  0.00           C  
ATOM   2963  CG  LYS A 212     -80.540 144.013-201.472  1.00  0.00           C  
ATOM   2964  CD  LYS A 212     -81.056 143.056-200.396  1.00  0.00           C  
ATOM   2965  CE  LYS A 212     -81.219 143.811-199.076  1.00  0.00           C  
ATOM   2966  NZ  LYS A 212     -79.887 144.293-198.612  1.00  0.00           N  
ATOM   2967  H   LYS A 212     -79.495 145.109-203.222  1.00  0.00           H  
ATOM   2968  HA  LYS A 212     -82.210 144.439-203.866  1.00  0.00           H  
ATOM   2969  HB2 LYS A 212     -81.501 145.931-201.359  1.00  0.00           H  
ATOM   2970  HB3 LYS A 212     -82.607 144.578-201.575  1.00  0.00           H  
ATOM   2971  HG2 LYS A 212     -80.235 143.449-202.340  1.00  0.00           H  
ATOM   2972  HG3 LYS A 212     -79.697 144.567-201.085  1.00  0.00           H  
ATOM   2973  HD2 LYS A 212     -82.011 142.653-200.700  1.00  0.00           H  
ATOM   2974  HD3 LYS A 212     -80.351 142.249-200.266  1.00  0.00           H  
ATOM   2975  HE2 LYS A 212     -81.875 144.655-199.222  1.00  0.00           H  
ATOM   2976  HE3 LYS A 212     -81.641 143.149-198.333  1.00  0.00           H  
ATOM   2977  HZ1 LYS A 212     -79.649 145.178-199.101  1.00  0.00           H  
ATOM   2978  HZ2 LYS A 212     -79.165 143.573-198.825  1.00  0.00           H  
ATOM   2979  HZ3 LYS A 212     -79.917 144.463-197.587  1.00  0.00           H  
ATOM   2980  N   ASN A 213     -81.385 147.543-203.964  1.00  0.00           N  
ATOM   2981  CA  ASN A 213     -81.880 148.907-204.299  1.00  0.00           C  
ATOM   2982  C   ASN A 213     -81.226 149.368-205.603  1.00  0.00           C  
ATOM   2983  O   ASN A 213     -80.369 150.229-205.612  1.00  0.00           O  
ATOM   2984  CB  ASN A 213     -81.512 149.875-203.172  1.00  0.00           C  
ATOM   2985  CG  ASN A 213     -81.599 149.150-201.827  1.00  0.00           C  
ATOM   2986  OD1 ASN A 213     -82.577 148.486-201.545  1.00  0.00           O  
ATOM   2987  ND2 ASN A 213     -80.612 149.251-200.980  1.00  0.00           N  
ATOM   2988  H   ASN A 213     -80.421 147.365-203.946  1.00  0.00           H  
ATOM   2989  HA  ASN A 213     -82.952 148.882-204.420  1.00  0.00           H  
ATOM   2990  HB2 ASN A 213     -80.506 150.237-203.322  1.00  0.00           H  
ATOM   2991  HB3 ASN A 213     -82.198 150.709-203.177  1.00  0.00           H  
ATOM   2992 HD21 ASN A 213     -79.822 149.790-201.210  1.00  0.00           H  
ATOM   2993 HD22 ASN A 213     -80.659 148.790-200.114  1.00  0.00           H  
ATOM   2994  N   PRO A 214     -81.632 148.785-206.698  1.00  0.00           N  
ATOM   2995  CA  PRO A 214     -81.093 149.115-208.049  1.00  0.00           C  
ATOM   2996  C   PRO A 214     -81.078 150.622-208.328  1.00  0.00           C  
ATOM   2997  O   PRO A 214     -80.858 151.050-209.444  1.00  0.00           O  
ATOM   2998  CB  PRO A 214     -82.050 148.409-209.009  1.00  0.00           C  
ATOM   2999  CG  PRO A 214     -82.642 147.286-208.224  1.00  0.00           C  
ATOM   3000  CD  PRO A 214     -82.665 147.737-206.764  1.00  0.00           C  
ATOM   3001  HA  PRO A 214     -80.102 148.706-208.164  1.00  0.00           H  
ATOM   3002  HB2 PRO A 214     -82.825 149.089-209.333  1.00  0.00           H  
ATOM   3003  HB3 PRO A 214     -81.509 148.025-209.862  1.00  0.00           H  
ATOM   3004  HG2 PRO A 214     -83.647 147.086-208.565  1.00  0.00           H  
ATOM   3005  HG3 PRO A 214     -82.033 146.400-208.329  1.00  0.00           H  
ATOM   3006  HD2 PRO A 214     -83.632 148.142-206.507  1.00  0.00           H  
ATOM   3007  HD3 PRO A 214     -82.411 146.915-206.111  1.00  0.00           H  
ATOM   3008  N   ASP A 215     -81.330 151.431-207.335  1.00  0.00           N  
ATOM   3009  CA  ASP A 215     -81.349 152.902-207.571  1.00  0.00           C  
ATOM   3010  C   ASP A 215     -79.972 153.395-208.010  1.00  0.00           C  
ATOM   3011  O   ASP A 215     -79.839 154.450-208.596  1.00  0.00           O  
ATOM   3012  CB  ASP A 215     -81.770 153.624-206.290  1.00  0.00           C  
ATOM   3013  CG  ASP A 215     -80.966 153.076-205.108  1.00  0.00           C  
ATOM   3014  OD1 ASP A 215     -79.795 152.791-205.296  1.00  0.00           O  
ATOM   3015  OD2 ASP A 215     -81.536 152.951-204.037  1.00  0.00           O  
ATOM   3016  H   ASP A 215     -81.526 151.073-206.443  1.00  0.00           H  
ATOM   3017  HA  ASP A 215     -82.050 153.117-208.347  1.00  0.00           H  
ATOM   3018  HB2 ASP A 215     -81.580 154.682-206.394  1.00  0.00           H  
ATOM   3019  HB3 ASP A 215     -82.823 153.462-206.114  1.00  0.00           H  
ATOM   3020  N   GLY A 216     -78.955 152.630-207.768  1.00  0.00           N  
ATOM   3021  CA  GLY A 216     -77.592 153.056-208.220  1.00  0.00           C  
ATOM   3022  C   GLY A 216     -77.170 154.381-207.540  1.00  0.00           C  
ATOM   3023  O   GLY A 216     -77.371 155.436-208.106  1.00  0.00           O  
ATOM   3024  H   GLY A 216     -79.097 151.763-207.334  1.00  0.00           H  
ATOM   3025  HA2 GLY A 216     -76.878 152.280-207.982  1.00  0.00           H  
ATOM   3026  HA3 GLY A 216     -77.606 153.201-209.290  1.00  0.00           H  
ATOM   3027  N   TYR A 217     -76.600 154.367-206.349  1.00  0.00           N  
ATOM   3028  CA  TYR A 217     -76.198 155.661-205.712  1.00  0.00           C  
ATOM   3029  C   TYR A 217     -75.489 156.549-206.743  1.00  0.00           C  
ATOM   3030  O   TYR A 217     -75.354 156.196-207.897  1.00  0.00           O  
ATOM   3031  CB  TYR A 217     -75.248 155.376-204.546  1.00  0.00           C  
ATOM   3032  CG  TYR A 217     -74.666 156.675-204.042  1.00  0.00           C  
ATOM   3033  CD1 TYR A 217     -75.398 157.470-203.152  1.00  0.00           C  
ATOM   3034  CD2 TYR A 217     -73.396 157.083-204.464  1.00  0.00           C  
ATOM   3035  CE1 TYR A 217     -74.857 158.674-202.684  1.00  0.00           C  
ATOM   3036  CE2 TYR A 217     -72.856 158.287-203.997  1.00  0.00           C  
ATOM   3037  CZ  TYR A 217     -73.587 159.082-203.106  1.00  0.00           C  
ATOM   3038  OH  TYR A 217     -73.054 160.270-202.646  1.00  0.00           O  
ATOM   3039  H   TYR A 217     -76.430 153.522-205.876  1.00  0.00           H  
ATOM   3040  HA  TYR A 217     -77.077 156.174-205.343  1.00  0.00           H  
ATOM   3041  HB2 TYR A 217     -75.793 154.891-203.749  1.00  0.00           H  
ATOM   3042  HB3 TYR A 217     -74.450 154.730-204.881  1.00  0.00           H  
ATOM   3043  HD1 TYR A 217     -76.378 157.156-202.825  1.00  0.00           H  
ATOM   3044  HD2 TYR A 217     -72.831 156.469-205.152  1.00  0.00           H  
ATOM   3045  HE1 TYR A 217     -75.421 159.289-201.997  1.00  0.00           H  
ATOM   3046  HE2 TYR A 217     -71.876 158.603-204.323  1.00  0.00           H  
ATOM   3047  HH  TYR A 217     -72.350 160.530-203.242  1.00  0.00           H  
ATOM   3048  N   CYS A 218     -75.033 157.704-206.335  1.00  0.00           N  
ATOM   3049  CA  CYS A 218     -74.344 158.611-207.289  1.00  0.00           C  
ATOM   3050  C   CYS A 218     -72.964 158.053-207.608  1.00  0.00           C  
ATOM   3051  O   CYS A 218     -71.954 158.524-207.124  1.00  0.00           O  
ATOM   3052  CB  CYS A 218     -74.201 159.999-206.660  1.00  0.00           C  
ATOM   3053  SG  CYS A 218     -74.382 161.263-207.942  1.00  0.00           S  
ATOM   3054  H   CYS A 218     -75.144 157.971-205.413  1.00  0.00           H  
ATOM   3055  HA  CYS A 218     -74.923 158.686-208.197  1.00  0.00           H  
ATOM   3056  HB2 CYS A 218     -74.966 160.135-205.909  1.00  0.00           H  
ATOM   3057  HB3 CYS A 218     -73.227 160.088-206.201  1.00  0.00           H  
ATOM   3058  HG  CYS A 218     -73.555 161.317-208.424  1.00  0.00           H  
ATOM   3059  N   GLY A 219     -72.927 157.057-208.435  1.00  0.00           N  
ATOM   3060  CA  GLY A 219     -71.624 156.446-208.824  1.00  0.00           C  
ATOM   3061  C   GLY A 219     -71.470 156.515-210.346  1.00  0.00           C  
ATOM   3062  O   GLY A 219     -72.439 156.476-211.079  1.00  0.00           O  
ATOM   3063  H   GLY A 219     -73.765 156.710-208.799  1.00  0.00           H  
ATOM   3064  HA2 GLY A 219     -70.817 156.989-208.356  1.00  0.00           H  
ATOM   3065  HA3 GLY A 219     -71.594 155.415-208.508  1.00  0.00           H  
ATOM   3066  N   LEU A 220     -70.263 156.625-210.824  1.00  0.00           N  
ATOM   3067  CA  LEU A 220     -70.048 156.706-212.291  1.00  0.00           C  
ATOM   3068  C   LEU A 220     -68.667 156.147-212.650  1.00  0.00           C  
ATOM   3069  O   LEU A 220     -67.977 155.587-211.821  1.00  0.00           O  
ATOM   3070  CB  LEU A 220     -70.143 158.167-212.726  1.00  0.00           C  
ATOM   3071  CG  LEU A 220     -68.998 158.969-212.098  1.00  0.00           C  
ATOM   3072  CD1 LEU A 220     -68.213 159.687-213.198  1.00  0.00           C  
ATOM   3073  CD2 LEU A 220     -69.572 160.004-211.127  1.00  0.00           C  
ATOM   3074  H   LEU A 220     -69.502 156.661-210.220  1.00  0.00           H  
ATOM   3075  HA  LEU A 220     -70.808 156.132-212.793  1.00  0.00           H  
ATOM   3076  HB2 LEU A 220     -70.079 158.227-213.802  1.00  0.00           H  
ATOM   3077  HB3 LEU A 220     -71.086 158.571-212.396  1.00  0.00           H  
ATOM   3078  HG  LEU A 220     -68.339 158.303-211.563  1.00  0.00           H  
ATOM   3079 HD11 LEU A 220     -68.901 160.093-213.925  1.00  0.00           H  
ATOM   3080 HD12 LEU A 220     -67.551 158.986-213.682  1.00  0.00           H  
ATOM   3081 HD13 LEU A 220     -67.635 160.488-212.763  1.00  0.00           H  
ATOM   3082 HD21 LEU A 220     -69.972 160.838-211.685  1.00  0.00           H  
ATOM   3083 HD22 LEU A 220     -68.791 160.351-210.468  1.00  0.00           H  
ATOM   3084 HD23 LEU A 220     -70.360 159.551-210.544  1.00  0.00           H  
ATOM   3085  N   GLY A 221     -68.257 156.297-213.882  1.00  0.00           N  
ATOM   3086  CA  GLY A 221     -66.922 155.776-214.297  1.00  0.00           C  
ATOM   3087  C   GLY A 221     -66.277 156.750-215.287  1.00  0.00           C  
ATOM   3088  O   GLY A 221     -66.157 157.929-215.023  1.00  0.00           O  
ATOM   3089  H   GLY A 221     -68.829 156.751-214.536  1.00  0.00           H  
ATOM   3090  HA2 GLY A 221     -66.290 155.675-213.427  1.00  0.00           H  
ATOM   3091  HA3 GLY A 221     -67.043 154.811-214.767  1.00  0.00           H  
ATOM   3092  N   GLY A 222     -65.860 156.266-216.427  1.00  0.00           N  
ATOM   3093  CA  GLY A 222     -65.223 157.169-217.429  1.00  0.00           C  
ATOM   3094  C   GLY A 222     -64.899 156.380-218.699  1.00  0.00           C  
ATOM   3095  O   GLY A 222     -65.705 155.615-219.190  1.00  0.00           O  
ATOM   3096  H   GLY A 222     -65.963 155.312-216.624  1.00  0.00           H  
ATOM   3097  HA2 GLY A 222     -65.900 157.975-217.670  1.00  0.00           H  
ATOM   3098  HA3 GLY A 222     -64.312 157.576-217.017  1.00  0.00           H  
ATOM   3099  N   THR A 223     -63.723 156.564-219.233  1.00  0.00           N  
ATOM   3100  CA  THR A 223     -63.334 155.834-220.472  1.00  0.00           C  
ATOM   3101  C   THR A 223     -64.269 156.234-221.611  1.00  0.00           C  
ATOM   3102  O   THR A 223     -64.641 155.425-222.438  1.00  0.00           O  
ATOM   3103  CB  THR A 223     -63.430 154.329-220.234  1.00  0.00           C  
ATOM   3104  OG1 THR A 223     -64.790 153.929-220.287  1.00  0.00           O  
ATOM   3105  CG2 THR A 223     -62.846 153.993-218.864  1.00  0.00           C  
ATOM   3106  H   THR A 223     -63.095 157.188-218.821  1.00  0.00           H  
ATOM   3107  HA  THR A 223     -62.319 156.092-220.735  1.00  0.00           H  
ATOM   3108  HB  THR A 223     -62.871 153.809-220.995  1.00  0.00           H  
ATOM   3109  HG1 THR A 223     -64.894 153.327-221.027  1.00  0.00           H  
ATOM   3110 HG21 THR A 223     -63.274 154.648-218.121  1.00  0.00           H  
ATOM   3111 HG22 THR A 223     -61.774 154.127-218.886  1.00  0.00           H  
ATOM   3112 HG23 THR A 223     -63.075 152.967-218.616  1.00  0.00           H  
ATOM   3113  N   GLY A 224     -64.637 157.481-221.667  1.00  0.00           N  
ATOM   3114  CA  GLY A 224     -65.523 157.946-222.742  1.00  0.00           C  
ATOM   3115  C   GLY A 224     -65.418 159.466-222.876  1.00  0.00           C  
ATOM   3116  O   GLY A 224     -66.395 160.146-223.114  1.00  0.00           O  
ATOM   3117  H   GLY A 224     -64.323 158.107-221.015  1.00  0.00           H  
ATOM   3118  HA2 GLY A 224     -65.204 157.492-223.646  1.00  0.00           H  
ATOM   3119  HA3 GLY A 224     -66.544 157.664-222.528  1.00  0.00           H  
ATOM   3120  N   VAL A 225     -64.236 160.005-222.733  1.00  0.00           N  
ATOM   3121  CA  VAL A 225     -64.073 161.480-222.861  1.00  0.00           C  
ATOM   3122  C   VAL A 225     -63.290 161.791-224.138  1.00  0.00           C  
ATOM   3123  O   VAL A 225     -62.095 162.009-224.109  1.00  0.00           O  
ATOM   3124  CB  VAL A 225     -63.309 162.018-221.650  1.00  0.00           C  
ATOM   3125  CG1 VAL A 225     -63.148 163.534-221.780  1.00  0.00           C  
ATOM   3126  CG2 VAL A 225     -64.087 161.696-220.372  1.00  0.00           C  
ATOM   3127  H   VAL A 225     -63.455 159.439-222.546  1.00  0.00           H  
ATOM   3128  HA  VAL A 225     -65.045 161.947-222.912  1.00  0.00           H  
ATOM   3129  HB  VAL A 225     -62.334 161.556-221.603  1.00  0.00           H  
ATOM   3130 HG11 VAL A 225     -62.502 163.757-222.617  1.00  0.00           H  
ATOM   3131 HG12 VAL A 225     -62.713 163.929-220.874  1.00  0.00           H  
ATOM   3132 HG13 VAL A 225     -64.116 163.986-221.941  1.00  0.00           H  
ATOM   3133 HG21 VAL A 225     -64.137 162.577-219.750  1.00  0.00           H  
ATOM   3134 HG22 VAL A 225     -63.586 160.905-219.835  1.00  0.00           H  
ATOM   3135 HG23 VAL A 225     -65.087 161.381-220.629  1.00  0.00           H  
ATOM   3136  N   SER A 226     -63.954 161.813-225.261  1.00  0.00           N  
ATOM   3137  CA  SER A 226     -63.263 162.106-226.536  1.00  0.00           C  
ATOM   3138  C   SER A 226     -63.461 163.572-226.906  1.00  0.00           C  
ATOM   3139  O   SER A 226     -63.675 164.427-226.068  1.00  0.00           O  
ATOM   3140  CB  SER A 226     -63.842 161.222-227.642  1.00  0.00           C  
ATOM   3141  OG  SER A 226     -65.056 161.788-228.113  1.00  0.00           O  
ATOM   3142  H   SER A 226     -64.912 161.637-225.269  1.00  0.00           H  
ATOM   3143  HA  SER A 226     -62.210 161.905-226.434  1.00  0.00           H  
ATOM   3144  HB2 SER A 226     -63.135 161.155-228.455  1.00  0.00           H  
ATOM   3145  HB3 SER A 226     -64.034 160.234-227.250  1.00  0.00           H  
ATOM   3146  HG  SER A 226     -65.780 161.383-227.629  1.00  0.00           H  
ATOM   3147  N   CYS A 227     -63.380 163.849-228.164  1.00  0.00           N  
ATOM   3148  CA  CYS A 227     -63.547 165.249-228.659  1.00  0.00           C  
ATOM   3149  C   CYS A 227     -65.019 165.673-228.577  1.00  0.00           C  
ATOM   3150  O   CYS A 227     -65.366 166.555-227.817  1.00  0.00           O  
ATOM   3151  CB  CYS A 227     -63.029 165.370-230.096  1.00  0.00           C  
ATOM   3152  SG  CYS A 227     -62.728 163.719-230.779  1.00  0.00           S  
ATOM   3153  H   CYS A 227     -63.213 163.122-228.786  1.00  0.00           H  
ATOM   3154  HA  CYS A 227     -62.967 165.906-228.026  1.00  0.00           H  
ATOM   3155  HB2 CYS A 227     -63.754 165.892-230.700  1.00  0.00           H  
ATOM   3156  HB3 CYS A 227     -62.104 165.926-230.093  1.00  0.00           H  
ATOM   3157  HG  CYS A 227     -62.964 163.074-230.109  1.00  0.00           H  
ATOM   3158  N   PRO A 228     -65.889 165.050-229.342  1.00  0.00           N  
ATOM   3159  CA  PRO A 228     -67.343 165.384-229.324  1.00  0.00           C  
ATOM   3160  C   PRO A 228     -67.957 164.973-227.994  1.00  0.00           C  
ATOM   3161  O   PRO A 228     -69.125 165.173-227.729  1.00  0.00           O  
ATOM   3162  CB  PRO A 228     -67.929 164.550-230.465  1.00  0.00           C  
ATOM   3163  CG  PRO A 228     -66.980 163.412-230.637  1.00  0.00           C  
ATOM   3164  CD  PRO A 228     -65.597 163.960-230.292  1.00  0.00           C  
ATOM   3165  HA  PRO A 228     -67.497 166.433-229.511  1.00  0.00           H  
ATOM   3166  HB2 PRO A 228     -68.910 164.185-230.198  1.00  0.00           H  
ATOM   3167  HB3 PRO A 228     -67.979 165.137-231.371  1.00  0.00           H  
ATOM   3168  HG2 PRO A 228     -67.240 162.607-229.966  1.00  0.00           H  
ATOM   3169  HG3 PRO A 228     -66.998 163.064-231.660  1.00  0.00           H  
ATOM   3170  HD2 PRO A 228     -64.992 163.197-229.824  1.00  0.00           H  
ATOM   3171  HD3 PRO A 228     -65.119 164.339-231.179  1.00  0.00           H  
ATOM   3172  N   MET A 229     -67.148 164.387-227.166  1.00  0.00           N  
ATOM   3173  CA  MET A 229     -67.606 163.924-225.838  1.00  0.00           C  
ATOM   3174  C   MET A 229     -67.632 165.089-224.862  1.00  0.00           C  
ATOM   3175  O   MET A 229     -66.942 166.077-225.023  1.00  0.00           O  
ATOM   3176  CB  MET A 229     -66.630 162.862-225.346  1.00  0.00           C  
ATOM   3177  CG  MET A 229     -67.311 161.492-225.358  1.00  0.00           C  
ATOM   3178  SD  MET A 229     -68.451 161.372-223.958  1.00  0.00           S  
ATOM   3179  CE  MET A 229     -69.708 160.357-224.774  1.00  0.00           C  
ATOM   3180  H   MET A 229     -66.218 164.242-227.427  1.00  0.00           H  
ATOM   3181  HA  MET A 229     -68.593 163.501-225.909  1.00  0.00           H  
ATOM   3182  HB2 MET A 229     -65.769 162.845-226.005  1.00  0.00           H  
ATOM   3183  HB3 MET A 229     -66.316 163.101-224.340  1.00  0.00           H  
ATOM   3184  HG2 MET A 229     -67.860 161.371-226.280  1.00  0.00           H  
ATOM   3185  HG3 MET A 229     -66.563 160.717-225.280  1.00  0.00           H  
ATOM   3186  HE1 MET A 229     -70.155 159.689-224.051  1.00  0.00           H  
ATOM   3187  HE2 MET A 229     -69.250 159.779-225.560  1.00  0.00           H  
ATOM   3188  HE3 MET A 229     -70.468 160.999-225.198  1.00  0.00           H  
ATOM   3189  N   ALA A 230     -68.436 164.968-223.852  1.00  0.00           N  
ATOM   3190  CA  ALA A 230     -68.547 166.049-222.833  1.00  0.00           C  
ATOM   3191  C   ALA A 230     -67.203 166.771-222.699  1.00  0.00           C  
ATOM   3192  O   ALA A 230     -66.167 166.152-222.561  1.00  0.00           O  
ATOM   3193  CB  ALA A 230     -68.935 165.439-221.485  1.00  0.00           C  
ATOM   3194  H   ALA A 230     -68.975 164.156-223.769  1.00  0.00           H  
ATOM   3195  HA  ALA A 230     -69.305 166.749-223.142  1.00  0.00           H  
ATOM   3196  HB1 ALA A 230     -69.304 164.435-221.636  1.00  0.00           H  
ATOM   3197  HB2 ALA A 230     -69.707 166.041-221.027  1.00  0.00           H  
ATOM   3198  HB3 ALA A 230     -68.069 165.412-220.840  1.00  0.00           H  
ATOM   3199  N   ILE A 231     -67.210 168.077-222.739  1.00  0.00           N  
ATOM   3200  CA  ILE A 231     -65.922 168.831-222.614  1.00  0.00           C  
ATOM   3201  C   ILE A 231     -66.195 170.209-222.006  1.00  0.00           C  
ATOM   3202  O   ILE A 231     -66.927 171.009-222.555  1.00  0.00           O  
ATOM   3203  CB  ILE A 231     -65.280 168.980-224.004  1.00  0.00           C  
ATOM   3204  CG1 ILE A 231     -63.760 168.856-223.873  1.00  0.00           C  
ATOM   3205  CG2 ILE A 231     -65.623 170.342-224.619  1.00  0.00           C  
ATOM   3206  CD1 ILE A 231     -63.240 169.947-222.934  1.00  0.00           C  
ATOM   3207  H   ILE A 231     -68.066 168.562-222.855  1.00  0.00           H  
ATOM   3208  HA  ILE A 231     -65.236 168.285-221.965  1.00  0.00           H  
ATOM   3209  HB  ILE A 231     -65.647 168.196-224.651  1.00  0.00           H  
ATOM   3210 HG12 ILE A 231     -63.511 167.885-223.471  1.00  0.00           H  
ATOM   3211 HG13 ILE A 231     -63.304 168.971-224.845  1.00  0.00           H  
ATOM   3212 HG21 ILE A 231     -65.214 170.397-225.617  1.00  0.00           H  
ATOM   3213 HG22 ILE A 231     -65.198 171.131-224.016  1.00  0.00           H  
ATOM   3214 HG23 ILE A 231     -66.695 170.460-224.666  1.00  0.00           H  
ATOM   3215 HD11 ILE A 231     -62.170 170.043-223.051  1.00  0.00           H  
ATOM   3216 HD12 ILE A 231     -63.466 169.680-221.912  1.00  0.00           H  
ATOM   3217 HD13 ILE A 231     -63.715 170.886-223.174  1.00  0.00           H  
ATOM   3218  N   LYS A 232     -65.615 170.492-220.874  1.00  0.00           N  
ATOM   3219  CA  LYS A 232     -65.840 171.813-220.228  1.00  0.00           C  
ATOM   3220  C   LYS A 232     -65.466 172.928-221.207  1.00  0.00           C  
ATOM   3221  O   LYS A 232     -65.156 172.680-222.356  1.00  0.00           O  
ATOM   3222  CB  LYS A 232     -64.968 171.913-218.977  1.00  0.00           C  
ATOM   3223  CG  LYS A 232     -65.830 172.326-217.785  1.00  0.00           C  
ATOM   3224  CD  LYS A 232     -66.778 171.182-217.420  1.00  0.00           C  
ATOM   3225  CE  LYS A 232     -66.791 170.996-215.901  1.00  0.00           C  
ATOM   3226  NZ  LYS A 232     -67.989 170.200-215.509  1.00  0.00           N  
ATOM   3227  H   LYS A 232     -65.031 169.834-220.445  1.00  0.00           H  
ATOM   3228  HA  LYS A 232     -66.880 171.908-219.953  1.00  0.00           H  
ATOM   3229  HB2 LYS A 232     -64.514 170.954-218.777  1.00  0.00           H  
ATOM   3230  HB3 LYS A 232     -64.194 172.648-219.136  1.00  0.00           H  
ATOM   3231  HG2 LYS A 232     -65.194 172.550-216.942  1.00  0.00           H  
ATOM   3232  HG3 LYS A 232     -66.406 173.200-218.045  1.00  0.00           H  
ATOM   3233  HD2 LYS A 232     -67.774 171.416-217.763  1.00  0.00           H  
ATOM   3234  HD3 LYS A 232     -66.439 170.270-217.890  1.00  0.00           H  
ATOM   3235  HE2 LYS A 232     -65.897 170.475-215.594  1.00  0.00           H  
ATOM   3236  HE3 LYS A 232     -66.828 171.962-215.421  1.00  0.00           H  
ATOM   3237  HZ1 LYS A 232     -67.754 169.188-215.523  1.00  0.00           H  
ATOM   3238  HZ2 LYS A 232     -68.763 170.387-216.179  1.00  0.00           H  
ATOM   3239  HZ3 LYS A 232     -68.287 170.471-214.550  1.00  0.00           H  
ATOM   3240  N   LYS A 233     -65.494 174.154-220.763  1.00  0.00           N  
TER    3241      LYS A 233                                                      
ENDMDL                                                                          
