# Supplementary material for: Comparative Performance of High-Throughput Methods for Protein pKa Predictions
Source: J Chem Inf Model. 2023 Aug 8;63(16):5169–81. doi: 10.1021/acs.jcim.3c00165 (PMC10466379; doi:10.1021/acs.jcim.3c00165)
Supplement: Supplementary file 3 — ci3c00165_si_003.zip [file ci3c00165_si_003.zip › curated_pdbs/1lse_curated_4.pdb]

ATOM      1  N   LYS A   1       2.967   4.770  13.995  1.00  9.18           N  
ATOM      2  CA  LYS A   1       2.755   5.653  12.837  1.00  9.51           C  
ATOM      3  C   LYS A   1       3.345   7.017  13.183  1.00  9.91           C  
ATOM      4  O   LYS A   1       3.180   7.464  14.332  1.00 10.78           O  
ATOM      5  CB  LYS A   1       1.256   5.826  12.530  1.00  9.46           C  
ATOM      6  CG  LYS A   1       0.967   6.938  11.512  1.00 11.37           C  
ATOM      7  CD  LYS A   1      -0.492   7.111  11.149  1.00 11.62           C  
ATOM      8  CE  LYS A   1      -0.664   8.337  10.256  1.00 11.53           C  
ATOM      9  NZ  LYS A   1      -2.121   8.432   9.994  1.00 14.80           N  
ATOM     10  N   VAL A   2       4.001   7.627  12.208  1.00  8.34           N  
ATOM     11  CA  VAL A   2       4.566   8.957  12.347  1.00  8.02           C  
ATOM     12  C   VAL A   2       3.699   9.921  11.521  1.00  6.94           C  
ATOM     13  O   VAL A   2       3.686   9.773  10.283  1.00  8.43           O  
ATOM     14  CB  VAL A   2       6.042   8.990  11.950  1.00  8.15           C  
ATOM     15  CG1 VAL A   2       6.657  10.380  12.190  1.00  9.59           C  
ATOM     16  CG2 VAL A   2       6.889   7.939  12.606  1.00  9.62           C  
ATOM     17  N   PHE A   3       3.030  10.846  12.182  1.00  6.53           N  
ATOM     18  CA  PHE A   3       2.129  11.804  11.541  1.00  5.73           C  
ATOM     19  C   PHE A   3       2.883  12.964  10.882  1.00  4.74           C  
ATOM     20  O   PHE A   3       3.906  13.457  11.333  1.00  4.86           O  
ATOM     21  CB  PHE A   3       1.074  12.360  12.505  1.00  4.00           C  
ATOM     22  CG  PHE A   3      -0.178  11.588  12.718  1.00  5.71           C  
ATOM     23  CD1 PHE A   3      -1.348  11.957  12.024  1.00  6.60           C  
ATOM     24  CD2 PHE A   3      -0.233  10.510  13.599  1.00  7.73           C  
ATOM     25  CE1 PHE A   3      -2.550  11.286  12.226  1.00  6.30           C  
ATOM     26  CE2 PHE A   3      -1.413   9.778  13.816  1.00  5.67           C  
ATOM     27  CZ  PHE A   3      -2.560  10.190  13.142  1.00  6.87           C  
ATOM     28  N   GLY A   4       2.227  13.502   9.865  1.00  5.81           N  
ATOM     29  CA  GLY A   4       2.726  14.806   9.328  1.00  6.34           C  
ATOM     30  C   GLY A   4       2.041  15.878  10.171  1.00  6.88           C  
ATOM     31  O   GLY A   4       0.999  15.532  10.752  1.00  6.09           O  
ATOM     32  N   ARG A   5       2.554  17.065  10.193  1.00  5.84           N  
ATOM     33  CA  ARG A   5       2.009  18.195  10.943  1.00  7.78           C  
ATOM     34  C   ARG A   5       0.552  18.527  10.620  1.00  8.47           C  
ATOM     35  O   ARG A   5      -0.335  18.763  11.500  1.00  7.07           O  
ATOM     36  CB  ARG A   5       2.906  19.378  10.559  1.00 10.05           C  
ATOM     37  CG  ARG A   5       2.757  20.635  11.326  1.00 13.81           C  
ATOM     38  CD  ARG A   5       3.819  21.647  11.023  1.00 12.38           C  
ATOM     39  NE  ARG A   5       3.758  22.147   9.696  1.00 14.64           N  
ATOM     40  CZ  ARG A   5       2.881  23.012   9.184  1.00 15.31           C  
ATOM     41  NH1 ARG A   5       1.880  23.558   9.849  1.00 13.81           N  
ATOM     42  NH2 ARG A   5       3.065  23.366   7.932  1.00 15.93           N  
ATOM     43  N   CYS A   6       0.279  18.609   9.311  1.00  7.53           N  
ATOM     44  CA  CYS A   6      -1.055  18.982   8.796  1.00  6.07           C  
ATOM     45  C   CYS A   6      -2.058  17.859   8.931  1.00  4.12           C  
ATOM     46  O   CYS A   6      -3.248  18.120   9.156  1.00  4.67           O  
ATOM     47  CB  CYS A   6      -0.971  19.469   7.348  1.00  6.49           C  
ATOM     48  SG  CYS A   6      -0.183  21.088   7.231  1.00 11.38           S  
ATOM     49  N   GLU A   7      -1.603  16.665   8.724  1.00  4.00           N  
ATOM     50  CA  GLU A   7      -2.411  15.471   8.942  1.00  5.30           C  
ATOM     51  C   GLU A   7      -2.867  15.364  10.400  1.00  4.94           C  
ATOM     52  O   GLU A   7      -4.060  15.059  10.608  1.00  5.52           O  
ATOM     53  CB  GLU A   7      -1.617  14.208   8.560  1.00  4.42           C  
ATOM     54  CG  GLU A   7      -1.371  14.073   7.025  1.00  7.91           C  
ATOM     55  CD  GLU A   7      -0.365  15.034   6.442  1.00 10.67           C  
ATOM     56  OE1 GLU A   7       0.408  15.794   6.994  1.00  9.08           O  
ATOM     57  OE2 GLU A   7      -0.341  14.928   5.182  1.00 11.60           O  
ATOM     58  N   LEU A   8      -1.983  15.507  11.347  1.00  5.28           N  
ATOM     59  CA  LEU A   8      -2.303  15.459  12.777  1.00  5.01           C  
ATOM     60  C   LEU A   8      -3.254  16.594  13.110  1.00  4.94           C  
ATOM     61  O   LEU A   8      -4.211  16.295  13.825  1.00  5.15           O  
ATOM     62  CB  LEU A   8      -1.045  15.490  13.669  1.00  5.52           C  
ATOM     63  CG  LEU A   8      -1.450  15.298  15.163  1.00  4.72           C  
ATOM     64  CD1 LEU A   8      -1.888  13.871  15.426  1.00  4.56           C  
ATOM     65  CD2 LEU A   8      -0.210  15.644  15.950  1.00  6.51           C  
ATOM     66  N   ALA A   9      -3.013  17.780  12.578  1.00  5.63           N  
ATOM     67  CA  ALA A   9      -3.883  18.944  12.802  1.00  5.97           C  
ATOM     68  C   ALA A   9      -5.320  18.599  12.427  1.00  6.05           C  
ATOM     69  O   ALA A   9      -6.243  18.914  13.198  1.00  5.15           O  
ATOM     70  CB  ALA A   9      -3.444  20.148  11.989  1.00  6.22           C  
ATOM     71  N   ALA A  10      -5.455  18.018  11.233  1.00  6.68           N  
ATOM     72  CA  ALA A  10      -6.797  17.654  10.728  1.00  6.66           C  
ATOM     73  C   ALA A  10      -7.481  16.655  11.647  1.00  5.40           C  
ATOM     74  O   ALA A  10      -8.667  16.793  11.978  1.00  4.24           O  
ATOM     75  CB  ALA A  10      -6.761  17.093   9.310  1.00  6.76           C  
ATOM     76  N   ALA A  11      -6.739  15.635  12.006  1.00  5.64           N  
ATOM     77  CA  ALA A  11      -7.303  14.553  12.881  1.00  5.03           C  
ATOM     78  C   ALA A  11      -7.715  15.121  14.226  1.00  5.00           C  
ATOM     79  O   ALA A  11      -8.787  14.751  14.769  1.00  4.81           O  
ATOM     80  CB  ALA A  11      -6.315  13.410  12.927  1.00  4.88           C  
ATOM     81  N   MET A  12      -6.867  15.969  14.789  1.00  4.36           N  
ATOM     82  CA  MET A  12      -7.145  16.593  16.078  1.00  5.09           C  
ATOM     83  C   MET A  12      -8.405  17.477  16.011  1.00  5.98           C  
ATOM     84  O   MET A  12      -9.212  17.486  16.965  1.00  5.73           O  
ATOM     85  CB  MET A  12      -5.951  17.308  16.667  1.00  4.67           C  
ATOM     86  CG  MET A  12      -4.866  16.324  17.120  1.00  4.17           C  
ATOM     87  SD  MET A  12      -3.561  17.386  17.811  1.00  6.41           S  
ATOM     88  CE  MET A  12      -2.840  16.252  18.981  1.00  4.00           C  
ATOM     89  N   LYS A  13      -8.535  18.187  14.922  1.00  5.23           N  
ATOM     90  CA  LYS A  13      -9.678  19.045  14.685  1.00  6.76           C  
ATOM     91  C   LYS A  13     -10.938  18.237  14.542  1.00  7.13           C  
ATOM     92  O   LYS A  13     -11.982  18.676  15.098  1.00  7.32           O  
ATOM     93  CB  LYS A  13      -9.473  20.008  13.519  1.00  9.30           C  
ATOM     94  CG  LYS A  13     -10.560  21.098  13.370  1.00 12.44           C  
ATOM     95  CD  LYS A  13     -10.186  22.029  12.242  1.00 15.23           C  
ATOM     96  CE  LYS A  13     -11.295  22.993  11.904  1.00 17.82           C  
ATOM     97  NZ  LYS A  13     -12.504  22.175  11.534  1.00 21.31           N  
ATOM     98  N   ARG A  14     -10.951  17.121  13.851  1.00  8.44           N  
ATOM     99  CA  ARG A  14     -12.127  16.257  13.714  1.00  8.41           C  
ATOM    100  C   ARG A  14     -12.515  15.671  15.071  1.00  9.33           C  
ATOM    101  O   ARG A  14     -13.704  15.305  15.288  1.00  9.74           O  
ATOM    102  CB  ARG A  14     -11.848  15.062  12.782  1.00 11.01           C  
ATOM    103  CG  ARG A  14     -11.766  15.296  11.288  1.00 13.37           C  
ATOM    104  CD  ARG A  14     -11.887  14.047  10.481  1.00 13.28           C  
ATOM    105  NE  ARG A  14     -10.618  13.316  10.434  1.00 16.40           N  
ATOM    106  CZ  ARG A  14      -9.674  13.773   9.582  1.00 18.77           C  
ATOM    107  NH1 ARG A  14      -9.853  14.824   8.787  1.00 19.84           N  
ATOM    108  NH2 ARG A  14      -8.527  13.154   9.489  1.00 19.58           N  
ATOM    109  N   HIS A  15     -11.555  15.542  15.965  1.00  9.35           N  
ATOM    110  CA  HIS A  15     -11.805  15.029  17.320  1.00  8.97           C  
ATOM    111  C   HIS A  15     -12.161  16.125  18.310  1.00  9.57           C  
ATOM    112  O   HIS A  15     -12.194  15.881  19.528  1.00 11.43           O  
ATOM    113  CB  HIS A  15     -10.658  14.183  17.894  1.00 10.04           C  
ATOM    114  CG  HIS A  15     -10.649  12.795  17.345  1.00 11.79           C  
ATOM    115  ND1 HIS A  15      -9.975  12.423  16.211  1.00 12.92           N  
ATOM    116  CD2 HIS A  15     -11.226  11.671  17.782  1.00 10.65           C  
ATOM    117  CE1 HIS A  15     -10.141  11.139  15.977  1.00 10.56           C  
ATOM    118  NE2 HIS A  15     -10.895  10.676  16.891  1.00 12.28           N  
ATOM    119  N   GLY A  16     -12.411  17.343  17.833  1.00  9.48           N  
ATOM    120  CA  GLY A  16     -12.790  18.478  18.637  1.00  9.00           C  
ATOM    121  C   GLY A  16     -11.821  19.140  19.570  1.00 10.04           C  
ATOM    122  O   GLY A  16     -12.266  19.742  20.615  1.00 10.89           O  
ATOM    123  N   LEU A  17     -10.521  19.161  19.302  1.00  7.23           N  
ATOM    124  CA  LEU A  17      -9.520  19.816  20.105  1.00  7.13           C  
ATOM    125  C   LEU A  17      -9.366  21.293  19.839  1.00  7.49           C  
ATOM    126  O   LEU A  17      -8.853  21.951  20.753  1.00  9.96           O  
ATOM    127  CB  LEU A  17      -8.175  19.068  20.082  1.00  6.86           C  
ATOM    128  CG  LEU A  17      -8.092  17.764  20.843  1.00  7.37           C  
ATOM    129  CD1 LEU A  17      -6.706  17.157  20.650  1.00  6.43           C  
ATOM    130  CD2 LEU A  17      -8.349  18.001  22.334  1.00  7.19           C  
ATOM    131  N   ASP A  18      -9.832  21.848  18.731  1.00  8.16           N  
ATOM    132  CA  ASP A  18      -9.654  23.259  18.439  1.00  7.53           C  
ATOM    133  C   ASP A  18     -10.464  24.039  19.483  1.00  8.35           C  
ATOM    134  O   ASP A  18     -11.711  23.839  19.449  1.00  8.13           O  
ATOM    135  CB  ASP A  18     -10.090  23.615  17.025  1.00 10.05           C  
ATOM    136  CG  ASP A  18      -9.723  25.066  16.663  1.00 13.86           C  
ATOM    137  OD1 ASP A  18      -8.828  25.688  17.278  1.00 12.30           O  
ATOM    138  OD2 ASP A  18     -10.361  25.573  15.702  1.00 15.29           O  
ATOM    139  N   ASN A  19      -9.823  24.799  20.326  1.00  7.15           N  
ATOM    140  CA  ASN A  19     -10.535  25.581  21.354  1.00  9.08           C  
ATOM    141  C   ASN A  19     -11.144  24.741  22.484  1.00  9.09           C  
ATOM    142  O   ASN A  19     -12.029  25.268  23.222  1.00  9.69           O  
ATOM    143  CB  ASN A  19     -11.610  26.508  20.724  1.00 11.57           C  
ATOM    144  CG  ASN A  19     -11.850  27.728  21.575  1.00 12.24           C  
ATOM    145  OD1 ASN A  19     -10.895  28.207  22.217  1.00 14.88           O  
ATOM    146  ND2 ASN A  19     -13.054  28.259  21.674  1.00 12.53           N  
ATOM    147  N   TYR A  20     -10.707  23.504  22.649  1.00  7.74           N  
ATOM    148  CA  TYR A  20     -11.196  22.718  23.823  1.00  6.41           C  
ATOM    149  C   TYR A  20     -10.687  23.395  25.082  1.00  4.74           C  
ATOM    150  O   TYR A  20      -9.460  23.485  25.208  1.00  4.23           O  
ATOM    151  CB  TYR A  20     -10.648  21.280  23.740  1.00  6.93           C  
ATOM    152  CG  TYR A  20     -11.166  20.461  24.938  1.00  6.96           C  
ATOM    153  CD1 TYR A  20     -12.469  20.006  24.959  1.00  6.97           C  
ATOM    154  CD2 TYR A  20     -10.356  20.177  26.018  1.00  6.66           C  
ATOM    155  CE1 TYR A  20     -12.968  19.320  26.017  1.00 11.10           C  
ATOM    156  CE2 TYR A  20     -10.833  19.451  27.102  1.00  8.12           C  
ATOM    157  CZ  TYR A  20     -12.119  19.048  27.116  1.00 10.94           C  
ATOM    158  OH  TYR A  20     -12.633  18.333  28.193  1.00 13.84           O  
ATOM    159  N   ARG A  21     -11.504  23.841  25.975  1.00  4.42           N  
ATOM    160  CA  ARG A  21     -11.165  24.489  27.245  1.00  7.01           C  
ATOM    161  C   ARG A  21     -10.285  25.714  27.001  1.00  8.98           C  
ATOM    162  O   ARG A  21      -9.452  26.099  27.869  1.00  9.26           O  
ATOM    163  CB  ARG A  21     -10.550  23.601  28.316  1.00  8.88           C  
ATOM    164  CG  ARG A  21     -11.477  22.505  28.822  1.00 11.68           C  
ATOM    165  CD  ARG A  21     -12.684  23.122  29.482  1.00 16.76           C  
ATOM    166  NE  ARG A  21     -12.188  23.897  30.629  1.00 22.04           N  
ATOM    167  CZ  ARG A  21     -11.900  23.294  31.793  1.00 24.67           C  
ATOM    168  NH1 ARG A  21     -12.121  21.971  31.924  1.00 25.93           N  
ATOM    169  NH2 ARG A  21     -11.384  24.015  32.786  1.00 25.22           N  
ATOM    170  N   GLY A  22     -10.457  26.302  25.788  1.00  8.02           N  
ATOM    171  CA  GLY A  22      -9.707  27.530  25.523  1.00  6.31           C  
ATOM    172  C   GLY A  22      -8.334  27.364  24.948  1.00  8.57           C  
ATOM    173  O   GLY A  22      -7.620  28.420  24.867  1.00  9.95           O  
ATOM    174  N   TYR A  23      -7.941  26.170  24.526  1.00  7.63           N  
ATOM    175  CA  TYR A  23      -6.623  25.939  23.875  1.00  7.15           C  
ATOM    176  C   TYR A  23      -6.770  25.714  22.386  1.00  5.91           C  
ATOM    177  O   TYR A  23      -7.336  24.725  21.948  1.00  6.42           O  
ATOM    178  CB  TYR A  23      -5.988  24.683  24.528  1.00  8.84           C  
ATOM    179  CG  TYR A  23      -5.592  24.926  25.983  1.00  9.29           C  
ATOM    180  CD1 TYR A  23      -4.459  25.692  26.235  1.00  9.89           C  
ATOM    181  CD2 TYR A  23      -6.338  24.413  27.032  1.00  8.72           C  
ATOM    182  CE1 TYR A  23      -4.046  25.934  27.549  1.00 12.94           C  
ATOM    183  CE2 TYR A  23      -5.922  24.647  28.373  1.00 10.99           C  
ATOM    184  CZ  TYR A  23      -4.795  25.395  28.612  1.00 11.81           C  
ATOM    185  OH  TYR A  23      -4.375  25.614  29.891  1.00 13.51           O  
ATOM    186  N   SER A  24      -6.279  26.613  21.586  1.00  7.96           N  
ATOM    187  CA  SER A  24      -6.394  26.584  20.115  1.00  8.42           C  
ATOM    188  C   SER A  24      -5.695  25.344  19.605  1.00  7.94           C  
ATOM    189  O   SER A  24      -4.762  24.875  20.250  1.00  6.60           O  
ATOM    190  CB  SER A  24      -5.756  27.811  19.454  1.00 10.68           C  
ATOM    191  OG  SER A  24      -4.337  27.755  19.722  1.00 13.27           O  
ATOM    192  N   LEU A  25      -6.135  24.843  18.460  1.00  6.73           N  
ATOM    193  CA  LEU A  25      -5.530  23.671  17.842  1.00  6.45           C  
ATOM    194  C   LEU A  25      -4.021  23.679  17.835  1.00  5.80           C  
ATOM    195  O   LEU A  25      -3.427  22.616  18.042  1.00  5.56           O  
ATOM    196  CB  LEU A  25      -6.092  23.598  16.399  1.00  6.65           C  
ATOM    197  CG  LEU A  25      -5.781  22.364  15.591  1.00  8.06           C  
ATOM    198  CD1 LEU A  25      -6.291  21.109  16.293  1.00  7.38           C  
ATOM    199  CD2 LEU A  25      -6.494  22.512  14.227  1.00  8.75           C  
ATOM    200  N   GLY A  26      -3.366  24.789  17.534  1.00  4.36           N  
ATOM    201  CA  GLY A  26      -1.931  24.820  17.403  1.00  4.03           C  
ATOM    202  C   GLY A  26      -1.194  24.431  18.657  1.00  4.93           C  
ATOM    203  O   GLY A  26      -0.051  23.932  18.605  1.00  4.29           O  
ATOM    204  N   ASN A  27      -1.731  24.691  19.819  1.00  4.21           N  
ATOM    205  CA  ASN A  27      -1.119  24.263  21.094  1.00  4.91           C  
ATOM    206  C   ASN A  27      -1.058  22.724  21.176  1.00  4.00           C  
ATOM    207  O   ASN A  27      -0.062  22.226  21.684  1.00  4.00           O  
ATOM    208  CB  ASN A  27      -2.008  24.776  22.234  1.00  7.65           C  
ATOM    209  CG  ASN A  27      -1.917  26.233  22.556  1.00  7.77           C  
ATOM    210  OD1 ASN A  27      -0.879  26.611  23.038  1.00  7.00           O  
ATOM    211  ND2 ASN A  27      -2.985  26.998  22.330  1.00  8.12           N  
ATOM    212  N   TRP A  28      -2.098  22.064  20.702  1.00  4.00           N  
ATOM    213  CA  TRP A  28      -2.147  20.581  20.747  1.00  5.94           C  
ATOM    214  C   TRP A  28      -1.151  19.971  19.763  1.00  5.78           C  
ATOM    215  O   TRP A  28      -0.517  18.941  20.117  1.00  5.58           O  
ATOM    216  CB  TRP A  28      -3.553  19.998  20.500  1.00  4.78           C  
ATOM    217  CG  TRP A  28      -4.607  20.550  21.393  1.00  6.22           C  
ATOM    218  CD1 TRP A  28      -5.421  21.633  21.221  1.00  6.70           C  
ATOM    219  CD2 TRP A  28      -4.868  20.068  22.722  1.00  5.18           C  
ATOM    220  NE1 TRP A  28      -6.152  21.847  22.355  1.00  6.67           N  
ATOM    221  CE2 TRP A  28      -5.843  20.906  23.275  1.00  6.28           C  
ATOM    222  CE3 TRP A  28      -4.286  19.067  23.471  1.00  8.08           C  
ATOM    223  CZ2 TRP A  28      -6.320  20.739  24.573  1.00  7.74           C  
ATOM    224  CZ3 TRP A  28      -4.760  18.883  24.778  1.00 10.98           C  
ATOM    225  CH2 TRP A  28      -5.756  19.707  25.303  1.00  8.89           C  
ATOM    226  N   VAL A  29      -1.064  20.549  18.586  1.00  4.67           N  
ATOM    227  CA  VAL A  29      -0.086  20.078  17.576  1.00  5.84           C  
ATOM    228  C   VAL A  29       1.334  20.240  18.104  1.00  4.00           C  
ATOM    229  O   VAL A  29       2.172  19.350  17.975  1.00  4.00           O  
ATOM    230  CB  VAL A  29      -0.333  20.753  16.206  1.00  5.48           C  
ATOM    231  CG1 VAL A  29       0.696  20.279  15.159  1.00  4.38           C  
ATOM    232  CG2 VAL A  29      -1.719  20.484  15.669  1.00  6.01           C  
ATOM    233  N   CYS A  30       1.611  21.399  18.673  1.00  5.34           N  
ATOM    234  CA  CYS A  30       2.886  21.758  19.269  1.00  4.71           C  
ATOM    235  C   CYS A  30       3.279  20.851  20.401  1.00  4.69           C  
ATOM    236  O   CYS A  30       4.455  20.362  20.464  1.00  4.00           O  
ATOM    237  CB  CYS A  30       2.878  23.251  19.653  1.00  6.09           C  
ATOM    238  SG  CYS A  30       4.453  23.792  20.309  1.00  7.71           S  
ATOM    239  N   ALA A  31       2.311  20.595  21.308  1.00  4.70           N  
ATOM    240  CA  ALA A  31       2.579  19.575  22.378  1.00  5.18           C  
ATOM    241  C   ALA A  31       3.022  18.205  21.871  1.00  5.16           C  
ATOM    242  O   ALA A  31       4.014  17.619  22.317  1.00  6.01           O  
ATOM    243  CB  ALA A  31       1.383  19.487  23.311  1.00  4.00           C  
ATOM    244  N   ALA A  32       2.362  17.645  20.874  1.00  5.96           N  
ATOM    245  CA  ALA A  32       2.617  16.326  20.270  1.00  5.36           C  
ATOM    246  C   ALA A  32       3.940  16.335  19.574  1.00  4.65           C  
ATOM    247  O   ALA A  32       4.744  15.414  19.686  1.00  6.36           O  
ATOM    248  CB  ALA A  32       1.459  15.976  19.312  1.00  6.55           C  
ATOM    249  N   LYS A  33       4.228  17.463  18.931  1.00  5.51           N  
ATOM    250  CA  LYS A  33       5.552  17.605  18.237  1.00  5.25           C  
ATOM    251  C   LYS A  33       6.691  17.419  19.183  1.00  5.95           C  
ATOM    252  O   LYS A  33       7.626  16.609  18.945  1.00  7.21           O  
ATOM    253  CB  LYS A  33       5.630  18.953  17.493  1.00  6.84           C  
ATOM    254  CG  LYS A  33       7.031  19.353  16.983  1.00  7.86           C  
ATOM    255  CD  LYS A  33       7.640  18.339  16.020  1.00  6.56           C  
ATOM    256  CE  LYS A  33       9.066  18.827  15.681  1.00  8.23           C  
ATOM    257  NZ  LYS A  33       9.683  17.811  14.784  1.00  8.99           N  
ATOM    258  N   PHE A  34       6.680  18.124  20.298  1.00  4.99           N  
ATOM    259  CA  PHE A  34       7.783  18.091  21.276  1.00  6.81           C  
ATOM    260  C   PHE A  34       7.658  16.974  22.295  1.00  7.48           C  
ATOM    261  O   PHE A  34       8.676  16.654  22.932  1.00  8.12           O  
ATOM    262  CB  PHE A  34       7.944  19.480  21.920  1.00  7.94           C  
ATOM    263  CG  PHE A  34       8.476  20.487  20.928  1.00  7.05           C  
ATOM    264  CD1 PHE A  34       7.704  21.544  20.527  1.00  8.29           C  
ATOM    265  CD2 PHE A  34       9.740  20.307  20.380  1.00  8.39           C  
ATOM    266  CE1 PHE A  34       8.183  22.466  19.589  1.00  8.91           C  
ATOM    267  CE2 PHE A  34      10.258  21.233  19.470  1.00  8.51           C  
ATOM    268  CZ  PHE A  34       9.461  22.316  19.091  1.00  8.88           C  
ATOM    269  N   GLU A  35       6.456  16.408  22.487  1.00  6.55           N  
ATOM    270  CA  GLU A  35       6.354  15.205  23.349  1.00  6.74           C  
ATOM    271  C   GLU A  35       6.889  13.941  22.695  1.00  5.61           C  
ATOM    272  O   GLU A  35       7.705  13.192  23.277  1.00  4.99           O  
ATOM    273  CB  GLU A  35       4.906  14.973  23.796  1.00  4.95           C  
ATOM    274  CG  GLU A  35       4.476  15.932  24.948  1.00  6.42           C  
ATOM    275  CD  GLU A  35       5.171  15.736  26.255  1.00  6.81           C  
ATOM    276  OE1 GLU A  35       5.844  14.786  26.570  1.00  6.65           O  
ATOM    277  OE2 GLU A  35       5.038  16.682  27.056  1.00  8.29           O  
ATOM    278  N   SER A  36       6.457  13.693  21.453  1.00  6.61           N  
ATOM    279  CA  SER A  36       6.733  12.444  20.737  1.00  7.16           C  
ATOM    280  C   SER A  36       7.281  12.582  19.338  1.00  8.42           C  
ATOM    281  O   SER A  36       7.641  11.539  18.732  1.00  9.11           O  
ATOM    282  CB  SER A  36       5.412  11.658  20.634  1.00  5.63           C  
ATOM    283  OG  SER A  36       4.499  12.376  19.835  1.00  4.72           O  
ATOM    284  N   ASN A  37       7.398  13.807  18.821  1.00  9.75           N  
ATOM    285  CA  ASN A  37       7.803  13.985  17.405  1.00  9.81           C  
ATOM    286  C   ASN A  37       6.761  13.346  16.504  1.00  8.23           C  
ATOM    287  O   ASN A  37       7.117  12.751  15.474  1.00  8.66           O  
ATOM    288  CB  ASN A  37       9.190  13.375  17.157  1.00 12.26           C  
ATOM    289  CG  ASN A  37       9.861  14.031  15.967  1.00 14.71           C  
ATOM    290  OD1 ASN A  37       9.670  15.207  15.708  1.00 15.58           O  
ATOM    291  ND2 ASN A  37      10.624  13.278  15.213  1.00 17.96           N  
ATOM    292  N   PHE A  38       5.521  13.397  16.939  1.00  6.40           N  
ATOM    293  CA  PHE A  38       4.406  12.865  16.138  1.00  4.70           C  
ATOM    294  C   PHE A  38       4.379  11.382  16.010  1.00  4.33           C  
ATOM    295  O   PHE A  38       3.677  10.840  15.139  1.00  4.57           O  
ATOM    296  CB  PHE A  38       4.376  13.552  14.777  1.00  7.30           C  
ATOM    297  CG  PHE A  38       4.237  15.039  14.702  1.00  6.96           C  
ATOM    298  CD1 PHE A  38       3.453  15.770  15.579  1.00  6.89           C  
ATOM    299  CD2 PHE A  38       4.888  15.741  13.662  1.00  8.20           C  
ATOM    300  CE1 PHE A  38       3.299  17.145  15.482  1.00  6.80           C  
ATOM    301  CE2 PHE A  38       4.782  17.122  13.553  1.00  6.81           C  
ATOM    302  CZ  PHE A  38       3.965  17.839  14.451  1.00  6.44           C  
ATOM    303  N   ASN A  39       5.010  10.650  16.861  1.00  5.09           N  
ATOM    304  CA  ASN A  39       5.101   9.184  16.856  1.00  7.31           C  
ATOM    305  C   ASN A  39       4.087   8.550  17.817  1.00  7.89           C  
ATOM    306  O   ASN A  39       4.219   8.661  19.038  1.00  7.91           O  
ATOM    307  CB  ASN A  39       6.558   8.763  17.120  1.00  7.79           C  
ATOM    308  CG  ASN A  39       6.835   7.330  16.740  1.00  9.77           C  
ATOM    309  OD1 ASN A  39       5.960   6.484  16.572  1.00  8.12           O  
ATOM    310  ND2 ASN A  39       8.134   7.052  16.563  1.00 13.83           N  
ATOM    311  N   THR A  40       3.101   7.843  17.225  1.00  6.77           N  
ATOM    312  CA  THR A  40       2.053   7.216  18.029  1.00  7.64           C  
ATOM    313  C   THR A  40       2.575   6.072  18.891  1.00  5.98           C  
ATOM    314  O   THR A  40       1.887   5.625  19.829  1.00  4.36           O  
ATOM    315  CB  THR A  40       0.845   6.707  17.148  1.00  9.32           C  
ATOM    316  OG1 THR A  40       1.491   5.623  16.408  1.00 11.17           O  
ATOM    317  CG2 THR A  40       0.247   7.769  16.205  1.00  9.37           C  
ATOM    318  N   GLN A  41       3.775   5.604  18.569  1.00  6.07           N  
ATOM    319  CA  GLN A  41       4.334   4.470  19.332  1.00  7.65           C  
ATOM    320  C   GLN A  41       5.366   4.868  20.356  1.00  6.11           C  
ATOM    321  O   GLN A  41       5.924   3.946  21.008  1.00  5.50           O  
ATOM    322  CB  GLN A  41       4.841   3.333  18.417  1.00 10.52           C  
ATOM    323  CG  GLN A  41       3.696   2.795  17.566  1.00 17.18           C  
ATOM    324  CD  GLN A  41       4.127   1.528  16.897  1.00 22.78           C  
ATOM    325  OE1 GLN A  41       5.143   0.966  17.287  1.00 27.62           O  
ATOM    326  NE2 GLN A  41       3.348   1.063  15.926  1.00 25.19           N  
ATOM    327  N   ALA A  42       5.649   6.136  20.509  1.00  5.69           N  
ATOM    328  CA  ALA A  42       6.648   6.633  21.455  1.00  5.81           C  
ATOM    329  C   ALA A  42       6.339   6.111  22.867  1.00  6.77           C  
ATOM    330  O   ALA A  42       5.193   6.102  23.307  1.00  4.36           O  
ATOM    331  CB  ALA A  42       6.752   8.141  21.461  1.00  6.32           C  
ATOM    332  N   THR A  43       7.385   5.654  23.548  1.00  7.34           N  
ATOM    333  CA  THR A  43       7.219   5.293  24.985  1.00  8.78           C  
ATOM    334  C   THR A  43       8.435   5.786  25.746  1.00  9.04           C  
ATOM    335  O   THR A  43       9.538   5.704  25.167  1.00 12.34           O  
ATOM    336  CB  THR A  43       6.980   3.779  25.288  1.00  8.94           C  
ATOM    337  OG1 THR A  43       8.258   3.182  24.978  1.00 14.82           O  
ATOM    338  CG2 THR A  43       5.865   3.149  24.484  1.00  8.73           C  
ATOM    339  N   ASN A  44       8.231   6.263  26.942  1.00  7.21           N  
ATOM    340  CA  ASN A  44       9.343   6.737  27.753  1.00  8.24           C  
ATOM    341  C   ASN A  44       9.254   6.009  29.119  1.00  8.68           C  
ATOM    342  O   ASN A  44       8.278   6.336  29.786  1.00  7.99           O  
ATOM    343  CB  ASN A  44       9.315   8.275  27.855  1.00  9.23           C  
ATOM    344  CG  ASN A  44      10.497   8.777  28.642  1.00 11.33           C  
ATOM    345  OD1 ASN A  44      11.642   8.398  28.373  1.00 14.13           O  
ATOM    346  ND2 ASN A  44      10.323   9.549  29.688  1.00 14.19           N  
ATOM    347  N   ARG A  45      10.185   5.139  29.416  1.00  6.58           N  
ATOM    348  CA  ARG A  45      10.129   4.351  30.651  1.00  8.33           C  
ATOM    349  C   ARG A  45      10.913   5.074  31.719  1.00  9.00           C  
ATOM    350  O   ARG A  45      12.134   5.291  31.553  1.00 10.42           O  
ATOM    351  CB  ARG A  45      10.650   2.925  30.430  1.00  9.37           C  
ATOM    352  CG  ARG A  45       9.789   2.134  29.472  1.00 14.34           C  
ATOM    353  CD  ARG A  45      10.388   0.858  29.016  1.00 18.22           C  
ATOM    354  NE  ARG A  45       9.887   0.392  27.739  1.00 22.13           N  
ATOM    355  CZ  ARG A  45       8.647   0.048  27.415  1.00 24.45           C  
ATOM    356  NH1 ARG A  45       7.625   0.078  28.270  1.00 25.29           N  
ATOM    357  NH2 ARG A  45       8.418  -0.362  26.150  1.00 24.98           N  
ATOM    358  N   ASN A  46      10.255   5.497  32.771  1.00  8.07           N  
ATOM    359  CA  ASN A  46      10.902   6.347  33.810  1.00  8.27           C  
ATOM    360  C   ASN A  46      11.429   5.460  34.943  1.00  8.44           C  
ATOM    361  O   ASN A  46      10.928   4.371  35.171  1.00  9.34           O  
ATOM    362  CB  ASN A  46       9.887   7.361  34.333  1.00  7.81           C  
ATOM    363  CG  ASN A  46       9.270   8.251  33.298  1.00  9.35           C  
ATOM    364  OD1 ASN A  46      10.015   8.988  32.622  1.00 11.83           O  
ATOM    365  ND2 ASN A  46       7.939   8.224  33.112  1.00  8.49           N  
ATOM    366  N   THR A  47      12.386   5.973  35.667  1.00  9.54           N  
ATOM    367  CA  THR A  47      13.033   5.301  36.793  1.00  8.14           C  
ATOM    368  C   THR A  47      12.113   5.186  37.958  1.00  8.91           C  
ATOM    369  O   THR A  47      12.401   4.327  38.817  1.00  9.45           O  
ATOM    370  CB  THR A  47      14.409   5.957  37.196  1.00  7.82           C  
ATOM    371  OG1 THR A  47      14.113   7.302  37.570  1.00  8.31           O  
ATOM    372  CG2 THR A  47      15.429   5.904  36.042  1.00 10.62           C  
ATOM    373  N   ASP A  48      10.998   5.896  37.930  1.00  9.57           N  
ATOM    374  CA  ASP A  48       9.999   5.878  39.005  1.00 11.39           C  
ATOM    375  C   ASP A  48       8.980   4.761  38.918  1.00 11.63           C  
ATOM    376  O   ASP A  48       8.057   4.624  39.785  1.00 14.51           O  
ATOM    377  CB  ASP A  48       9.414   7.279  39.191  1.00 12.63           C  
ATOM    378  CG  ASP A  48       8.328   7.594  38.175  1.00 13.15           C  
ATOM    379  OD1 ASP A  48       8.146   6.888  37.186  1.00 12.22           O  
ATOM    380  OD2 ASP A  48       7.615   8.567  38.424  1.00 15.33           O  
ATOM    381  N   GLY A  49       9.096   3.898  37.919  1.00 10.43           N  
ATOM    382  CA  GLY A  49       8.178   2.768  37.768  1.00  7.44           C  
ATOM    383  C   GLY A  49       7.060   3.134  36.804  1.00  6.82           C  
ATOM    384  O   GLY A  49       6.407   2.202  36.338  1.00  9.47           O  
ATOM    385  N   SER A  50       6.868   4.382  36.489  1.00  6.30           N  
ATOM    386  CA  SER A  50       5.896   4.864  35.511  1.00  4.31           C  
ATOM    387  C   SER A  50       6.478   4.899  34.100  1.00  5.47           C  
ATOM    388  O   SER A  50       7.723   4.938  33.942  1.00  6.31           O  
ATOM    389  CB  SER A  50       5.395   6.239  35.926  1.00  4.00           C  
ATOM    390  OG  SER A  50       6.192   7.276  35.469  1.00  5.75           O  
ATOM    391  N   THR A  51       5.616   4.876  33.096  1.00  4.00           N  
ATOM    392  CA  THR A  51       5.908   4.948  31.682  1.00  4.27           C  
ATOM    393  C   THR A  51       5.015   6.022  31.021  1.00  4.00           C  
ATOM    394  O   THR A  51       3.865   6.115  31.408  1.00  4.61           O  
ATOM    395  CB  THR A  51       5.785   3.566  30.956  1.00  4.00           C  
ATOM    396  OG1 THR A  51       6.675   2.629  31.612  1.00  5.67           O  
ATOM    397  CG2 THR A  51       6.123   3.618  29.450  1.00  4.00           C  
ATOM    398  N   ASP A  52       5.525   6.794  30.079  1.00  4.00           N  
ATOM    399  CA  ASP A  52       4.808   7.784  29.264  1.00  4.00           C  
ATOM    400  C   ASP A  52       4.515   7.130  27.896  1.00  4.35           C  
ATOM    401  O   ASP A  52       5.454   6.622  27.263  1.00  4.00           O  
ATOM    402  CB  ASP A  52       5.600   9.045  29.102  1.00  4.44           C  
ATOM    403  CG  ASP A  52       6.117   9.697  30.356  1.00  6.68           C  
ATOM    404  OD1 ASP A  52       5.401   9.810  31.347  1.00 10.28           O  
ATOM    405  OD2 ASP A  52       7.263  10.170  30.337  1.00  8.22           O  
ATOM    406  N   TYR A  53       3.270   7.217  27.459  1.00  5.13           N  
ATOM    407  CA  TYR A  53       2.742   6.476  26.328  1.00  4.29           C  
ATOM    408  C   TYR A  53       2.151   7.302  25.194  1.00  5.12           C  
ATOM    409  O   TYR A  53       1.299   8.165  25.412  1.00  5.08           O  
ATOM    410  CB  TYR A  53       1.636   5.485  26.791  1.00  4.85           C  
ATOM    411  CG  TYR A  53       2.115   4.307  27.615  1.00  6.03           C  
ATOM    412  CD1 TYR A  53       2.587   3.115  26.982  1.00  5.93           C  
ATOM    413  CD2 TYR A  53       2.130   4.338  28.999  1.00  5.29           C  
ATOM    414  CE1 TYR A  53       2.998   2.030  27.756  1.00  6.54           C  
ATOM    415  CE2 TYR A  53       2.518   3.239  29.791  1.00  4.00           C  
ATOM    416  CZ  TYR A  53       2.970   2.116  29.157  1.00  5.45           C  
ATOM    417  OH  TYR A  53       3.367   1.049  29.889  1.00  6.87           O  
ATOM    418  N   GLY A  54       2.590   7.028  23.965  1.00  4.72           N  
ATOM    419  CA  GLY A  54       1.907   7.569  22.805  1.00  4.00           C  
ATOM    420  C   GLY A  54       2.290   8.944  22.373  1.00  4.00           C  
ATOM    421  O   GLY A  54       3.260   9.564  22.847  1.00  4.23           O  
ATOM    422  N   ILE A  55       1.472   9.430  21.449  1.00  4.00           N  
ATOM    423  CA  ILE A  55       1.684  10.725  20.799  1.00  5.37           C  
ATOM    424  C   ILE A  55       1.691  11.903  21.726  1.00  4.80           C  
ATOM    425  O   ILE A  55       2.420  12.872  21.456  1.00  4.16           O  
ATOM    426  CB  ILE A  55       0.683  10.827  19.584  1.00  6.34           C  
ATOM    427  CG1 ILE A  55       1.271  11.852  18.557  1.00  7.09           C  
ATOM    428  CG2 ILE A  55      -0.777  11.079  19.994  1.00  4.70           C  
ATOM    429  CD1 ILE A  55       0.621  11.655  17.134  1.00  9.38           C  
ATOM    430  N   LEU A  56       0.963  11.910  22.837  1.00  4.00           N  
ATOM    431  CA  LEU A  56       1.034  12.992  23.826  1.00  4.00           C  
ATOM    432  C   LEU A  56       1.693  12.563  25.130  1.00  4.00           C  
ATOM    433  O   LEU A  56       1.610  13.267  26.153  1.00  5.07           O  
ATOM    434  CB  LEU A  56      -0.406  13.507  24.043  1.00  4.56           C  
ATOM    435  CG  LEU A  56      -0.984  14.372  22.911  1.00  4.11           C  
ATOM    436  CD1 LEU A  56      -2.500  14.471  23.125  1.00  8.03           C  
ATOM    437  CD2 LEU A  56      -0.403  15.744  22.962  1.00  5.16           C  
ATOM    438  N   GLN A  57       2.302  11.411  25.162  1.00  4.33           N  
ATOM    439  CA  GLN A  57       3.154  10.931  26.275  1.00  5.15           C  
ATOM    440  C   GLN A  57       2.426  10.972  27.615  1.00  5.15           C  
ATOM    441  O   GLN A  57       2.993  11.592  28.551  1.00  5.42           O  
ATOM    442  CB  GLN A  57       4.459  11.778  26.406  1.00  4.00           C  
ATOM    443  CG  GLN A  57       5.400  11.458  25.234  1.00  4.00           C  
ATOM    444  CD  GLN A  57       6.013  10.090  25.329  1.00  4.31           C  
ATOM    445  OE1 GLN A  57       7.072   9.900  25.944  1.00  5.57           O  
ATOM    446  NE2 GLN A  57       5.355   9.117  24.730  1.00  4.00           N  
ATOM    447  N   ILE A  58       1.298  10.317  27.664  1.00  4.81           N  
ATOM    448  CA  ILE A  58       0.469  10.277  28.879  1.00  5.25           C  
ATOM    449  C   ILE A  58       1.039   9.214  29.834  1.00  6.08           C  
ATOM    450  O   ILE A  58       1.340   8.105  29.426  1.00  5.96           O  
ATOM    451  CB  ILE A  58      -0.999   9.927  28.463  1.00  5.48           C  
ATOM    452  CG1 ILE A  58      -1.539  11.125  27.664  1.00  4.00           C  
ATOM    453  CG2 ILE A  58      -1.919   9.494  29.636  1.00  4.00           C  
ATOM    454  CD1 ILE A  58      -2.867  10.863  26.943  1.00  6.08           C  
ATOM    455  N   ASN A  59       1.181   9.622  31.074  1.00  6.14           N  
ATOM    456  CA  ASN A  59       1.852   8.885  32.131  1.00  6.10           C  
ATOM    457  C   ASN A  59       0.938   7.861  32.812  1.00  5.83           C  
ATOM    458  O   ASN A  59      -0.215   8.064  33.097  1.00  5.74           O  
ATOM    459  CB  ASN A  59       2.468   9.926  33.092  1.00  6.31           C  
ATOM    460  CG  ASN A  59       3.344   9.222  34.127  1.00  5.53           C  
ATOM    461  OD1 ASN A  59       2.914   8.954  35.256  1.00  5.42           O  
ATOM    462  ND2 ASN A  59       4.568   8.884  33.784  1.00  4.64           N  
ATOM    463  N   SER A  60       1.544   6.732  33.155  1.00  4.98           N  
ATOM    464  CA  SER A  60       0.848   5.586  33.714  1.00  4.91           C  
ATOM    465  C   SER A  60       0.523   5.698  35.198  1.00  6.61           C  
ATOM    466  O   SER A  60      -0.253   4.825  35.684  1.00  6.97           O  
ATOM    467  CB  SER A  60       1.536   4.301  33.402  1.00  4.00           C  
ATOM    468  OG  SER A  60       2.843   4.323  33.942  1.00  4.00           O  
ATOM    469  N   ARG A  61       1.005   6.708  35.889  1.00  7.52           N  
ATOM    470  CA  ARG A  61       0.769   6.731  37.345  1.00  7.98           C  
ATOM    471  C   ARG A  61      -0.695   7.155  37.534  1.00  9.21           C  
ATOM    472  O   ARG A  61      -1.449   6.482  38.209  1.00  8.78           O  
ATOM    473  CB  ARG A  61       1.702   7.567  38.166  1.00  9.95           C  
ATOM    474  CG  ARG A  61       1.426   7.420  39.696  1.00 12.00           C  
ATOM    475  CD  ARG A  61       2.311   8.426  40.399  1.00 15.87           C  
ATOM    476  NE  ARG A  61       3.722   8.150  40.091  1.00 19.18           N  
ATOM    477  CZ  ARG A  61       4.359   7.100  40.597  1.00 22.14           C  
ATOM    478  NH1 ARG A  61       3.697   6.262  41.412  1.00 25.94           N  
ATOM    479  NH2 ARG A  61       5.632   6.840  40.304  1.00 22.98           N  
ATOM    480  N   TRP A  62      -1.056   8.241  36.857  1.00  8.19           N  
ATOM    481  CA  TRP A  62      -2.417   8.761  37.002  1.00  9.98           C  
ATOM    482  C   TRP A  62      -3.437   8.394  35.942  1.00  8.15           C  
ATOM    483  O   TRP A  62      -4.610   8.220  36.317  1.00  7.64           O  
ATOM    484  CB  TRP A  62      -2.367  10.313  36.983  1.00 14.97           C  
ATOM    485  CG  TRP A  62      -1.186  10.778  37.739  1.00 22.97           C  
ATOM    486  CD1 TRP A  62       0.140  10.705  37.375  1.00 25.27           C  
ATOM    487  CD2 TRP A  62      -1.225  11.371  39.037  1.00 24.82           C  
ATOM    488  NE1 TRP A  62       0.940  11.263  38.374  1.00 26.07           N  
ATOM    489  CE2 TRP A  62       0.115  11.660  39.390  1.00 27.62           C  
ATOM    490  CE3 TRP A  62      -2.244  11.739  39.871  1.00 25.80           C  
ATOM    491  CZ2 TRP A  62       0.461  12.271  40.591  1.00 29.15           C  
ATOM    492  CZ3 TRP A  62      -1.891  12.356  41.047  1.00 27.60           C  
ATOM    493  CH2 TRP A  62      -0.606  12.621  41.414  1.00 29.36           C  
ATOM    494  N   TRP A  63      -3.049   8.297  34.695  1.00  6.82           N  
ATOM    495  CA  TRP A  63      -4.064   8.308  33.612  1.00  5.89           C  
ATOM    496  C   TRP A  63      -4.440   6.985  33.036  1.00  6.08           C  
ATOM    497  O   TRP A  63      -5.583   6.800  32.624  1.00  5.66           O  
ATOM    498  CB  TRP A  63      -3.553   9.345  32.566  1.00  5.78           C  
ATOM    499  CG  TRP A  63      -3.250  10.666  33.226  1.00  4.24           C  
ATOM    500  CD1 TRP A  63      -2.030  11.236  33.414  1.00  4.86           C  
ATOM    501  CD2 TRP A  63      -4.188  11.577  33.799  1.00  4.53           C  
ATOM    502  NE1 TRP A  63      -2.176  12.457  34.052  1.00  4.00           N  
ATOM    503  CE2 TRP A  63      -3.481  12.669  34.302  1.00  4.00           C  
ATOM    504  CE3 TRP A  63      -5.595  11.547  33.891  1.00  5.76           C  
ATOM    505  CZ2 TRP A  63      -4.075  13.757  34.930  1.00  4.45           C  
ATOM    506  CZ3 TRP A  63      -6.216  12.632  34.499  1.00  5.12           C  
ATOM    507  CH2 TRP A  63      -5.456  13.670  35.000  1.00  6.79           C  
ATOM    508  N   CYS A  64      -3.528   6.031  32.856  1.00  6.05           N  
ATOM    509  CA  CYS A  64      -3.894   4.737  32.246  1.00  4.66           C  
ATOM    510  C   CYS A  64      -3.259   3.646  33.102  1.00  5.51           C  
ATOM    511  O   CYS A  64      -2.380   3.894  33.972  1.00  7.92           O  
ATOM    512  CB  CYS A  64      -3.428   4.811  30.783  1.00  4.31           C  
ATOM    513  SG  CYS A  64      -1.616   4.847  30.564  1.00  5.79           S  
ATOM    514  N   ASN A  65      -3.689   2.435  32.894  1.00  4.99           N  
ATOM    515  CA  ASN A  65      -3.254   1.250  33.604  1.00  5.40           C  
ATOM    516  C   ASN A  65      -2.322   0.422  32.726  1.00  4.86           C  
ATOM    517  O   ASN A  65      -2.712  -0.053  31.635  1.00  5.16           O  
ATOM    518  CB  ASN A  65      -4.532   0.433  33.984  1.00  7.67           C  
ATOM    519  CG  ASN A  65      -4.099  -0.761  34.823  1.00 11.93           C  
ATOM    520  OD1 ASN A  65      -3.187  -0.590  35.643  1.00 14.98           O  
ATOM    521  ND2 ASN A  65      -4.755  -1.885  34.669  1.00 13.46           N  
ATOM    522  N   ASP A  66      -1.147   0.169  33.201  1.00  5.35           N  
ATOM    523  CA  ASP A  66      -0.225  -0.753  32.484  1.00  6.49           C  
ATOM    524  C   ASP A  66       0.047  -1.937  33.399  1.00  6.39           C  
ATOM    525  O   ASP A  66       0.881  -2.784  33.058  1.00  6.80           O  
ATOM    526  CB  ASP A  66       1.017  -0.081  31.957  1.00  5.86           C  
ATOM    527  CG  ASP A  66       1.991   0.445  32.943  1.00  6.42           C  
ATOM    528  OD1 ASP A  66       1.939   0.308  34.173  1.00  8.47           O  
ATOM    529  OD2 ASP A  66       2.951   1.077  32.481  1.00  5.21           O  
ATOM    530  N   GLY A  67      -0.550  -1.899  34.576  1.00  8.50           N  
ATOM    531  CA  GLY A  67      -0.360  -3.039  35.508  1.00  9.06           C  
ATOM    532  C   GLY A  67       0.977  -3.105  36.150  1.00  9.20           C  
ATOM    533  O   GLY A  67       1.249  -4.000  36.981  1.00 12.42           O  
ATOM    534  N   ARG A  68       1.908  -2.251  35.894  1.00 11.32           N  
ATOM    535  CA  ARG A  68       3.254  -2.269  36.468  1.00 11.68           C  
ATOM    536  C   ARG A  68       3.646  -0.987  37.203  1.00 11.21           C  
ATOM    537  O   ARG A  68       4.762  -0.962  37.747  1.00 12.81           O  
ATOM    538  CB  ARG A  68       4.304  -2.592  35.405  1.00 15.70           C  
ATOM    539  CG  ARG A  68       4.087  -3.929  34.683  1.00 19.26           C  
ATOM    540  CD  ARG A  68       5.111  -4.162  33.632  1.00 21.23           C  
ATOM    541  NE  ARG A  68       4.927  -3.382  32.417  1.00 23.51           N  
ATOM    542  CZ  ARG A  68       5.423  -2.167  32.243  1.00 25.78           C  
ATOM    543  NH1 ARG A  68       6.135  -1.567  33.197  1.00 28.94           N  
ATOM    544  NH2 ARG A  68       5.233  -1.467  31.120  1.00 26.14           N  
ATOM    545  N   THR A  69       2.807   0.005  37.293  1.00  8.53           N  
ATOM    546  CA  THR A  69       3.075   1.257  37.963  1.00  6.71           C  
ATOM    547  C   THR A  69       2.467   1.356  39.346  1.00  7.07           C  
ATOM    548  O   THR A  69       1.247   1.257  39.557  1.00  6.86           O  
ATOM    549  CB  THR A  69       2.527   2.479  37.090  1.00  4.00           C  
ATOM    550  OG1 THR A  69       2.969   2.211  35.737  1.00  4.00           O  
ATOM    551  CG2 THR A  69       3.031   3.841  37.557  1.00  4.11           C  
ATOM    552  N   PRO A  70       3.304   1.659  40.332  1.00  7.76           N  
ATOM    553  CA  PRO A  70       2.835   1.933  41.673  1.00  8.39           C  
ATOM    554  C   PRO A  70       1.949   3.169  41.741  1.00  8.81           C  
ATOM    555  O   PRO A  70       2.221   4.203  41.115  1.00  9.95           O  
ATOM    556  CB  PRO A  70       4.122   2.130  42.457  1.00 10.06           C  
ATOM    557  CG  PRO A  70       5.142   1.326  41.672  1.00 10.57           C  
ATOM    558  CD  PRO A  70       4.788   1.724  40.232  1.00  8.62           C  
ATOM    559  N   GLY A  71       0.949   3.072  42.584  1.00  9.53           N  
ATOM    560  CA  GLY A  71       0.046   4.175  42.947  1.00 10.31           C  
ATOM    561  C   GLY A  71      -0.908   4.467  41.805  1.00  9.77           C  
ATOM    562  O   GLY A  71      -1.462   5.571  41.713  1.00 11.83           O  
ATOM    563  N   SER A  72      -1.132   3.514  40.958  1.00  9.35           N  
ATOM    564  CA  SER A  72      -1.943   3.661  39.733  1.00 10.28           C  
ATOM    565  C   SER A  72      -3.345   4.168  40.004  1.00  9.32           C  
ATOM    566  O   SER A  72      -4.062   3.552  40.811  1.00  9.66           O  
ATOM    567  CB  SER A  72      -1.949   2.269  39.066  1.00 12.06           C  
ATOM    568  OG  SER A  72      -2.762   2.315  37.919  1.00 18.68           O  
ATOM    569  N   ARG A  73      -3.792   5.232  39.345  1.00  6.39           N  
ATOM    570  CA  ARG A  73      -5.149   5.739  39.508  1.00  6.18           C  
ATOM    571  C   ARG A  73      -6.082   5.425  38.337  1.00  6.65           C  
ATOM    572  O   ARG A  73      -7.340   5.491  38.460  1.00  7.67           O  
ATOM    573  CB  ARG A  73      -5.201   7.255  39.712  1.00  6.18           C  
ATOM    574  CG  ARG A  73      -4.510   7.688  40.988  1.00 10.78           C  
ATOM    575  CD  ARG A  73      -4.382   9.171  41.071  1.00 12.73           C  
ATOM    576  NE  ARG A  73      -3.483   9.508  42.164  1.00 16.40           N  
ATOM    577  CZ  ARG A  73      -3.654  10.641  42.867  1.00 20.40           C  
ATOM    578  NH1 ARG A  73      -4.605  11.523  42.610  1.00 20.90           N  
ATOM    579  NH2 ARG A  73      -2.823  10.877  43.887  1.00 23.56           N  
ATOM    580  N   ASN A  74      -5.515   5.149  37.192  1.00  6.06           N  
ATOM    581  CA  ASN A  74      -6.297   4.905  35.944  1.00  4.81           C  
ATOM    582  C   ASN A  74      -7.460   5.852  35.774  1.00  5.15           C  
ATOM    583  O   ASN A  74      -8.597   5.372  35.520  1.00  6.82           O  
ATOM    584  CB  ASN A  74      -6.731   3.456  35.846  1.00  5.36           C  
ATOM    585  CG  ASN A  74      -7.186   3.069  34.433  1.00  6.28           C  
ATOM    586  OD1 ASN A  74      -6.942   3.816  33.502  1.00  5.23           O  
ATOM    587  ND2 ASN A  74      -7.744   1.877  34.275  1.00  6.33           N  
ATOM    588  N   LEU A  75      -7.227   7.159  35.724  1.00  4.00           N  
ATOM    589  CA  LEU A  75      -8.292   8.142  35.604  1.00  4.00           C  
ATOM    590  C   LEU A  75      -8.893   8.218  34.210  1.00  4.87           C  
ATOM    591  O   LEU A  75     -10.066   8.716  34.160  1.00  4.69           O  
ATOM    592  CB  LEU A  75      -7.855   9.478  36.142  1.00  4.00           C  
ATOM    593  CG  LEU A  75      -7.408   9.536  37.624  1.00  4.00           C  
ATOM    594  CD1 LEU A  75      -7.021  11.001  37.896  1.00  4.00           C  
ATOM    595  CD2 LEU A  75      -8.547   9.152  38.538  1.00  4.00           C  
ATOM    596  N   CYS A  76      -8.203   7.839  33.165  1.00  4.00           N  
ATOM    597  CA  CYS A  76      -8.870   7.764  31.844  1.00  4.14           C  
ATOM    598  C   CYS A  76      -9.593   6.445  31.673  1.00  4.00           C  
ATOM    599  O   CYS A  76     -10.351   6.317  30.702  1.00  5.04           O  
ATOM    600  CB  CYS A  76      -7.890   8.044  30.691  1.00  5.10           C  
ATOM    601  SG  CYS A  76      -7.232   9.736  30.736  1.00  6.40           S  
ATOM    602  N   ASN A  77      -9.449   5.501  32.590  1.00  4.00           N  
ATOM    603  CA  ASN A  77     -10.147   4.206  32.518  1.00  4.26           C  
ATOM    604  C   ASN A  77      -9.764   3.422  31.263  1.00  4.47           C  
ATOM    605  O   ASN A  77     -10.657   2.913  30.594  1.00  4.60           O  
ATOM    606  CB  ASN A  77     -11.684   4.400  32.677  1.00  4.00           C  
ATOM    607  CG  ASN A  77     -12.383   3.110  32.986  1.00  6.67           C  
ATOM    608  OD1 ASN A  77     -11.821   2.087  33.449  1.00  8.20           O  
ATOM    609  ND2 ASN A  77     -13.670   3.002  32.721  1.00  6.31           N  
ATOM    610  N   ILE A  78      -8.492   3.294  30.965  1.00  4.85           N  
ATOM    611  CA  ILE A  78      -8.040   2.535  29.781  1.00  5.88           C  
ATOM    612  C   ILE A  78      -6.680   1.901  30.044  1.00  4.66           C  
ATOM    613  O   ILE A  78      -5.878   2.458  30.799  1.00  5.52           O  
ATOM    614  CB  ILE A  78      -7.869   3.456  28.522  1.00  6.75           C  
ATOM    615  CG1 ILE A  78      -7.096   4.720  28.924  1.00  7.84           C  
ATOM    616  CG2 ILE A  78      -9.238   3.703  27.837  1.00  8.97           C  
ATOM    617  CD1 ILE A  78      -6.216   5.327  27.800  1.00  9.53           C  
ATOM    618  N   PRO A  79      -6.450   0.800  29.348  1.00  4.60           N  
ATOM    619  CA  PRO A  79      -5.099   0.205  29.359  1.00  4.14           C  
ATOM    620  C   PRO A  79      -4.131   1.119  28.620  1.00  5.81           C  
ATOM    621  O   PRO A  79      -4.457   1.751  27.574  1.00  6.49           O  
ATOM    622  CB  PRO A  79      -5.337  -1.130  28.727  1.00  5.80           C  
ATOM    623  CG  PRO A  79      -6.524  -0.996  27.827  1.00  5.88           C  
ATOM    624  CD  PRO A  79      -7.386   0.047  28.512  1.00  5.34           C  
ATOM    625  N   CYS A  80      -2.916   1.246  29.126  1.00  4.00           N  
ATOM    626  CA  CYS A  80      -1.934   2.138  28.450  1.00  5.56           C  
ATOM    627  C   CYS A  80      -1.721   1.782  26.995  1.00  5.16           C  
ATOM    628  O   CYS A  80      -1.455   2.676  26.200  1.00  6.29           O  
ATOM    629  CB  CYS A  80      -0.644   2.105  29.269  1.00  4.56           C  
ATOM    630  SG  CYS A  80      -0.869   3.015  30.827  1.00  4.67           S  
ATOM    631  N   SER A  81      -1.819   0.539  26.618  1.00  4.95           N  
ATOM    632  CA  SER A  81      -1.666   0.042  25.269  1.00  4.82           C  
ATOM    633  C   SER A  81      -2.634   0.681  24.280  1.00  6.27           C  
ATOM    634  O   SER A  81      -2.233   0.804  23.083  1.00  6.52           O  
ATOM    635  CB  SER A  81      -1.752  -1.493  25.219  1.00  5.54           C  
ATOM    636  OG  SER A  81      -3.036  -1.949  25.478  1.00  7.46           O  
ATOM    637  N   ALA A  82      -3.825   1.098  24.703  1.00  5.44           N  
ATOM    638  CA  ALA A  82      -4.768   1.798  23.796  1.00  6.48           C  
ATOM    639  C   ALA A  82      -4.195   3.114  23.281  1.00  5.79           C  
ATOM    640  O   ALA A  82      -4.649   3.611  22.228  1.00  4.58           O  
ATOM    641  CB  ALA A  82      -6.091   2.005  24.521  1.00  7.26           C  
ATOM    642  N   LEU A  83      -3.187   3.634  23.989  1.00  5.89           N  
ATOM    643  CA  LEU A  83      -2.532   4.885  23.651  1.00  6.08           C  
ATOM    644  C   LEU A  83      -1.398   4.683  22.629  1.00  6.81           C  
ATOM    645  O   LEU A  83      -0.857   5.735  22.200  1.00  6.56           O  
ATOM    646  CB  LEU A  83      -2.004   5.661  24.852  1.00  5.13           C  
ATOM    647  CG  LEU A  83      -2.978   6.000  25.947  1.00  7.24           C  
ATOM    648  CD1 LEU A  83      -2.280   6.550  27.188  1.00  9.18           C  
ATOM    649  CD2 LEU A  83      -4.052   6.921  25.387  1.00  5.97           C  
ATOM    650  N   LEU A  84      -1.156   3.464  22.221  1.00  7.10           N  
ATOM    651  CA  LEU A  84      -0.063   3.200  21.254  1.00  9.68           C  
ATOM    652  C   LEU A  84      -0.547   2.826  19.849  1.00 11.19           C  
ATOM    653  O   LEU A  84       0.135   2.205  19.024  1.00 12.80           O  
ATOM    654  CB  LEU A  84       0.842   2.125  21.865  1.00  6.30           C  
ATOM    655  CG  LEU A  84       1.553   2.483  23.147  1.00  7.39           C  
ATOM    656  CD1 LEU A  84       2.430   1.333  23.629  1.00  6.78           C  
ATOM    657  CD2 LEU A  84       2.441   3.712  22.857  1.00  6.07           C  
ATOM    658  N   SER A  85      -1.748   3.170  19.583  1.00 12.54           N  
ATOM    659  CA  SER A  85      -2.549   2.846  18.404  1.00 12.76           C  
ATOM    660  C   SER A  85      -2.257   3.877  17.340  1.00 12.90           C  
ATOM    661  O   SER A  85      -1.869   5.010  17.722  1.00 12.48           O  
ATOM    662  CB  SER A  85      -3.988   2.904  18.953  1.00 14.56           C  
ATOM    663  OG  SER A  85      -4.911   3.144  17.952  1.00 18.54           O  
ATOM    664  N   SER A  86      -2.473   3.533  16.074  1.00 11.07           N  
ATOM    665  CA  SER A  86      -2.264   4.423  14.934  1.00 11.56           C  
ATOM    666  C   SER A  86      -3.388   5.444  14.845  1.00 10.56           C  
ATOM    667  O   SER A  86      -3.193   6.502  14.285  1.00 10.33           O  
ATOM    668  CB  SER A  86      -2.220   3.639  13.600  1.00 14.11           C  
ATOM    669  OG  SER A  86      -1.042   2.861  13.665  1.00 19.20           O  
ATOM    670  N   ASP A  87      -4.506   5.093  15.410  1.00 10.26           N  
ATOM    671  CA  ASP A  87      -5.703   5.966  15.510  1.00 10.33           C  
ATOM    672  C   ASP A  87      -5.527   6.803  16.762  1.00  9.62           C  
ATOM    673  O   ASP A  87      -5.232   6.155  17.828  1.00 10.62           O  
ATOM    674  CB  ASP A  87      -6.853   4.948  15.631  1.00 13.39           C  
ATOM    675  CG  ASP A  87      -8.072   5.589  16.222  1.00 15.85           C  
ATOM    676  OD1 ASP A  87      -8.515   5.161  17.273  1.00 21.77           O  
ATOM    677  OD2 ASP A  87      -8.588   6.547  15.632  1.00 18.60           O  
ATOM    678  N   ILE A  88      -5.761   8.086  16.769  1.00  6.65           N  
ATOM    679  CA  ILE A  88      -5.479   8.919  17.947  1.00  6.02           C  
ATOM    680  C   ILE A  88      -6.636   9.064  18.916  1.00  7.16           C  
ATOM    681  O   ILE A  88      -6.482   9.803  19.922  1.00  6.15           O  
ATOM    682  CB  ILE A  88      -4.974  10.360  17.528  1.00  5.06           C  
ATOM    683  CG1 ILE A  88      -6.012  11.177  16.781  1.00  4.88           C  
ATOM    684  CG2 ILE A  88      -3.635  10.226  16.719  1.00  8.10           C  
ATOM    685  CD1 ILE A  88      -5.816  12.706  16.795  1.00  6.25           C  
ATOM    686  N   THR A  89      -7.736   8.389  18.676  1.00  6.95           N  
ATOM    687  CA  THR A  89      -8.932   8.550  19.507  1.00  8.43           C  
ATOM    688  C   THR A  89      -8.691   8.398  21.003  1.00  8.04           C  
ATOM    689  O   THR A  89      -9.101   9.378  21.703  1.00  7.94           O  
ATOM    690  CB  THR A  89     -10.140   7.648  19.095  1.00 10.49           C  
ATOM    691  OG1 THR A  89     -10.335   7.960  17.685  1.00 13.42           O  
ATOM    692  CG2 THR A  89     -11.432   7.992  19.899  1.00 11.95           C  
ATOM    693  N   ALA A  90      -8.164   7.264  21.430  1.00  7.08           N  
ATOM    694  CA  ALA A  90      -7.950   7.065  22.892  1.00  6.44           C  
ATOM    695  C   ALA A  90      -7.060   8.170  23.462  1.00  6.91           C  
ATOM    696  O   ALA A  90      -7.375   8.709  24.560  1.00  9.39           O  
ATOM    697  CB  ALA A  90      -7.383   5.688  23.173  1.00  4.38           C  
ATOM    698  N   SER A  91      -5.971   8.543  22.832  1.00  4.89           N  
ATOM    699  CA  SER A  91      -5.094   9.621  23.302  1.00  6.70           C  
ATOM    700  C   SER A  91      -5.861  10.942  23.445  1.00  6.43           C  
ATOM    701  O   SER A  91      -5.620  11.671  24.410  1.00  7.25           O  
ATOM    702  CB  SER A  91      -3.845   9.903  22.423  1.00  5.36           C  
ATOM    703  OG  SER A  91      -2.905   8.837  22.443  1.00  5.68           O  
ATOM    704  N   VAL A  92      -6.694  11.256  22.479  1.00  5.95           N  
ATOM    705  CA  VAL A  92      -7.454  12.497  22.466  1.00  5.20           C  
ATOM    706  C   VAL A  92      -8.485  12.456  23.588  1.00  5.81           C  
ATOM    707  O   VAL A  92      -8.630  13.470  24.306  1.00  5.48           O  
ATOM    708  CB  VAL A  92      -8.063  12.746  21.061  1.00  7.10           C  
ATOM    709  CG1 VAL A  92      -9.077  13.912  21.039  1.00  7.42           C  
ATOM    710  CG2 VAL A  92      -6.923  12.997  20.089  1.00  6.24           C  
ATOM    711  N   ASN A  93      -9.160  11.352  23.761  1.00  4.81           N  
ATOM    712  CA  ASN A  93     -10.164  11.247  24.841  1.00  5.63           C  
ATOM    713  C   ASN A  93      -9.496  11.404  26.213  1.00  5.93           C  
ATOM    714  O   ASN A  93     -10.113  12.018  27.105  1.00  4.08           O  
ATOM    715  CB  ASN A  93     -11.018  10.019  24.727  1.00  7.65           C  
ATOM    716  CG  ASN A  93     -11.995  10.033  23.578  1.00 10.81           C  
ATOM    717  OD1 ASN A  93     -12.312  11.034  22.943  1.00 13.45           O  
ATOM    718  ND2 ASN A  93     -12.566   8.854  23.304  1.00 14.09           N  
ATOM    719  N   CYS A  94      -8.307  10.866  26.379  1.00  4.76           N  
ATOM    720  CA  CYS A  94      -7.615  10.977  27.682  1.00  4.05           C  
ATOM    721  C   CYS A  94      -7.054  12.359  27.869  1.00  4.00           C  
ATOM    722  O   CYS A  94      -7.061  12.882  29.009  1.00  4.00           O  
ATOM    723  CB  CYS A  94      -6.663   9.786  27.791  1.00  4.00           C  
ATOM    724  SG  CYS A  94      -5.836   9.726  29.390  1.00  6.32           S  
ATOM    725  N   ALA A  95      -6.462  13.017  26.892  1.00  4.00           N  
ATOM    726  CA  ALA A  95      -5.988  14.394  26.957  1.00  4.00           C  
ATOM    727  C   ALA A  95      -7.098  15.344  27.409  1.00  5.64           C  
ATOM    728  O   ALA A  95      -6.950  16.240  28.246  1.00  4.76           O  
ATOM    729  CB  ALA A  95      -5.391  14.850  25.616  1.00  4.00           C  
ATOM    730  N   LYS A  96      -8.300  15.138  26.869  1.00  5.81           N  
ATOM    731  CA  LYS A  96      -9.447  15.996  27.240  1.00  7.42           C  
ATOM    732  C   LYS A  96      -9.712  15.794  28.757  1.00  7.49           C  
ATOM    733  O   LYS A  96      -9.975  16.751  29.463  1.00  7.51           O  
ATOM    734  CB  LYS A  96     -10.705  15.653  26.449  1.00  6.46           C  
ATOM    735  CG  LYS A  96     -10.651  16.180  24.987  1.00  6.31           C  
ATOM    736  CD  LYS A  96     -11.852  15.591  24.229  1.00  7.34           C  
ATOM    737  CE  LYS A  96     -11.974  16.132  22.830  1.00 10.92           C  
ATOM    738  NZ  LYS A  96     -13.131  15.576  22.075  1.00 13.06           N  
ATOM    739  N   LYS A  97      -9.690  14.585  29.200  1.00  8.58           N  
ATOM    740  CA  LYS A  97      -9.871  14.209  30.622  1.00 10.73           C  
ATOM    741  C   LYS A  97      -8.830  14.846  31.501  1.00 11.35           C  
ATOM    742  O   LYS A  97      -9.143  15.404  32.598  1.00 14.01           O  
ATOM    743  CB  LYS A  97      -9.973  12.698  30.753  1.00 10.90           C  
ATOM    744  CG  LYS A  97      -9.806  12.129  32.156  1.00 15.39           C  
ATOM    745  CD  LYS A  97     -11.007  12.385  33.092  1.00 17.63           C  
ATOM    746  CE  LYS A  97     -12.194  11.597  32.668  1.00 19.65           C  
ATOM    747  NZ  LYS A  97     -13.474  11.980  33.275  1.00 22.22           N  
ATOM    748  N   ILE A  98      -7.586  14.858  31.106  1.00  9.46           N  
ATOM    749  CA  ILE A  98      -6.470  15.441  31.853  1.00  9.16           C  
ATOM    750  C   ILE A  98      -6.788  16.930  32.013  1.00 11.79           C  
ATOM    751  O   ILE A  98      -6.680  17.457  33.112  1.00 10.68           O  
ATOM    752  CB  ILE A  98      -5.118  15.189  31.078  1.00  5.95           C  
ATOM    753  CG1 ILE A  98      -4.769  13.705  31.105  1.00  6.75           C  
ATOM    754  CG2 ILE A  98      -3.936  16.044  31.595  1.00  7.50           C  
ATOM    755  CD1 ILE A  98      -3.380  13.372  30.424  1.00  8.17           C  
ATOM    756  N   VAL A  99      -7.188  17.539  30.908  1.00 12.30           N  
ATOM    757  CA  VAL A  99      -7.503  19.009  30.991  1.00 16.37           C  
ATOM    758  C   VAL A  99      -8.741  19.293  31.807  1.00 17.83           C  
ATOM    759  O   VAL A  99      -8.838  20.413  32.348  1.00 21.95           O  
ATOM    760  CB  VAL A  99      -7.401  19.596  29.565  1.00 14.64           C  
ATOM    761  CG1 VAL A  99      -8.307  20.783  29.348  1.00 16.36           C  
ATOM    762  CG2 VAL A  99      -5.967  19.895  29.201  1.00 14.33           C  
ATOM    763  N   SER A 100      -9.697  18.417  31.942  1.00 19.40           N  
ATOM    764  CA  SER A 100     -10.929  18.420  32.669  1.00 20.91           C  
ATOM    765  C   SER A 100     -10.739  18.137  34.187  1.00 23.03           C  
ATOM    766  O   SER A 100     -11.617  18.505  35.011  1.00 24.64           O  
ATOM    767  CB  SER A 100     -11.905  17.330  32.231  1.00 21.50           C  
ATOM    768  OG  SER A 100     -12.572  17.534  31.032  1.00 23.43           O  
ATOM    769  N   ASP A 101      -9.705  17.412  34.510  1.00 23.46           N  
ATOM    770  CA  ASP A 101      -9.397  17.002  35.882  1.00 23.14           C  
ATOM    771  C   ASP A 101      -8.505  18.014  36.583  1.00 24.78           C  
ATOM    772  O   ASP A 101      -7.597  17.619  37.326  1.00 25.64           O  
ATOM    773  CB  ASP A 101      -8.815  15.586  35.903  1.00 21.05           C  
ATOM    774  CG  ASP A 101      -9.911  14.593  36.204  1.00 19.18           C  
ATOM    775  OD1 ASP A 101     -11.075  14.982  36.256  1.00 19.42           O  
ATOM    776  OD2 ASP A 101      -9.563  13.413  36.383  1.00 18.80           O  
ATOM    777  N   GLY A 102      -8.788  19.275  36.338  1.00 26.25           N  
ATOM    778  CA  GLY A 102      -8.116  20.387  36.974  1.00 27.19           C  
ATOM    779  C   GLY A 102      -6.732  20.675  36.475  1.00 28.28           C  
ATOM    780  O   GLY A 102      -5.965  21.392  37.161  1.00 30.90           O  
ATOM    781  N   ASN A 103      -6.357  20.197  35.301  1.00 28.56           N  
ATOM    782  CA  ASN A 103      -5.035  20.571  34.723  1.00 27.69           C  
ATOM    783  C   ASN A 103      -5.221  21.391  33.429  1.00 25.61           C  
ATOM    784  O   ASN A 103      -6.190  21.209  32.637  1.00 27.41           O  
ATOM    785  CB  ASN A 103      -4.161  19.346  34.473  1.00 30.00           C  
ATOM    786  CG  ASN A 103      -4.194  18.314  35.605  1.00 30.91           C  
ATOM    787  OD1 ASN A 103      -3.209  18.269  36.377  1.00 33.53           O  
ATOM    788  ND2 ASN A 103      -5.252  17.517  35.660  1.00 27.99           N  
ATOM    789  N   GLY A 104      -4.273  22.310  33.266  1.00 20.75           N  
ATOM    790  CA  GLY A 104      -4.267  23.016  31.959  1.00 16.35           C  
ATOM    791  C   GLY A 104      -3.337  22.202  31.076  1.00 13.79           C  
ATOM    792  O   GLY A 104      -3.107  20.995  31.304  1.00 13.46           O  
ATOM    793  N   MET A 105      -2.801  22.893  30.097  1.00 12.89           N  
ATOM    794  CA  MET A 105      -1.815  22.271  29.178  1.00 13.09           C  
ATOM    795  C   MET A 105      -0.469  22.170  29.873  1.00 12.89           C  
ATOM    796  O   MET A 105       0.447  21.559  29.371  1.00 12.13           O  
ATOM    797  CB  MET A 105      -1.828  22.924  27.818  1.00 11.17           C  
ATOM    798  CG  MET A 105      -3.100  22.454  27.098  1.00 11.86           C  
ATOM    799  SD  MET A 105      -2.790  22.622  25.322  1.00 13.51           S  
ATOM    800  CE  MET A 105      -1.652  21.239  25.076  1.00 12.20           C  
ATOM    801  N   ASN A 106      -0.376  22.748  31.072  1.00 15.99           N  
ATOM    802  CA  ASN A 106       0.817  22.666  31.918  1.00 16.71           C  
ATOM    803  C   ASN A 106       1.037  21.227  32.365  1.00 13.86           C  
ATOM    804  O   ASN A 106       2.116  20.933  32.841  1.00 15.23           O  
ATOM    805  CB  ASN A 106       0.804  23.558  33.147  1.00 21.65           C  
ATOM    806  CG  ASN A 106       0.500  24.990  32.823  1.00 25.61           C  
ATOM    807  OD1 ASN A 106      -0.669  25.271  32.440  1.00 30.23           O  
ATOM    808  ND2 ASN A 106       1.513  25.821  32.935  1.00 27.05           N  
ATOM    809  N   ALA A 107       0.084  20.349  32.233  1.00 13.06           N  
ATOM    810  CA  ALA A 107       0.372  18.925  32.567  1.00 12.29           C  
ATOM    811  C   ALA A 107       1.366  18.314  31.605  1.00 12.14           C  
ATOM    812  O   ALA A 107       1.875  17.225  31.910  1.00 14.56           O  
ATOM    813  CB  ALA A 107      -0.940  18.176  32.704  1.00 12.52           C  
ATOM    814  N   TRP A 108       1.692  19.000  30.512  1.00 10.85           N  
ATOM    815  CA  TRP A 108       2.623  18.529  29.477  1.00  9.50           C  
ATOM    816  C   TRP A 108       3.904  19.362  29.571  1.00  8.84           C  
ATOM    817  O   TRP A 108       3.862  20.525  29.194  1.00  9.03           O  
ATOM    818  CB  TRP A 108       2.040  18.572  28.045  1.00  7.82           C  
ATOM    819  CG  TRP A 108       1.048  17.487  27.784  1.00  7.62           C  
ATOM    820  CD1 TRP A 108       1.361  16.187  27.507  1.00  8.58           C  
ATOM    821  CD2 TRP A 108      -0.392  17.525  27.898  1.00  7.97           C  
ATOM    822  NE1 TRP A 108       0.235  15.438  27.366  1.00  8.53           N  
ATOM    823  CE2 TRP A 108      -0.866  16.225  27.624  1.00  8.99           C  
ATOM    824  CE3 TRP A 108      -1.320  18.518  28.178  1.00  8.28           C  
ATOM    825  CZ2 TRP A 108      -2.216  15.877  27.623  1.00  9.19           C  
ATOM    826  CZ3 TRP A 108      -2.664  18.217  28.204  1.00  8.57           C  
ATOM    827  CH2 TRP A 108      -3.115  16.888  27.944  1.00  9.53           C  
ATOM    828  N   VAL A 109       4.964  18.771  30.098  1.00  9.36           N  
ATOM    829  CA  VAL A 109       6.234  19.504  30.251  1.00 10.06           C  
ATOM    830  C   VAL A 109       6.696  20.084  28.923  1.00  8.78           C  
ATOM    831  O   VAL A 109       7.154  21.219  28.924  1.00  8.63           O  
ATOM    832  CB  VAL A 109       7.323  18.646  30.909  1.00 12.90           C  
ATOM    833  CG1 VAL A 109       6.821  17.960  32.168  1.00 15.24           C  
ATOM    834  CG2 VAL A 109       7.936  17.634  29.957  1.00 14.43           C  
ATOM    835  N   ALA A 110       6.540  19.344  27.831  1.00  8.65           N  
ATOM    836  CA  ALA A 110       6.986  19.868  26.551  1.00 11.37           C  
ATOM    837  C   ALA A 110       6.162  21.078  26.121  1.00 10.61           C  
ATOM    838  O   ALA A 110       6.711  21.940  25.406  1.00 11.75           O  
ATOM    839  CB  ALA A 110       7.013  18.798  25.442  1.00 10.53           C  
ATOM    840  N   TRP A 111       4.888  21.106  26.462  1.00 10.04           N  
ATOM    841  CA  TRP A 111       4.055  22.254  26.109  1.00  8.73           C  
ATOM    842  C   TRP A 111       4.573  23.480  26.876  1.00  9.89           C  
ATOM    843  O   TRP A 111       4.806  24.549  26.288  1.00  9.29           O  
ATOM    844  CB  TRP A 111       2.577  22.071  26.369  1.00  7.21           C  
ATOM    845  CG  TRP A 111       1.776  23.284  26.014  1.00  7.27           C  
ATOM    846  CD1 TRP A 111       1.283  23.598  24.773  1.00  5.98           C  
ATOM    847  CD2 TRP A 111       1.405  24.358  26.890  1.00  6.91           C  
ATOM    848  NE1 TRP A 111       0.626  24.797  24.832  1.00  6.86           N  
ATOM    849  CE2 TRP A 111       0.646  25.258  26.122  1.00  7.72           C  
ATOM    850  CE3 TRP A 111       1.612  24.597  28.241  1.00  6.36           C  
ATOM    851  CZ2 TRP A 111       0.120  26.430  26.655  1.00  8.81           C  
ATOM    852  CZ3 TRP A 111       1.087  25.766  28.773  1.00  6.65           C  
ATOM    853  CH2 TRP A 111       0.378  26.674  28.011  1.00  7.75           C  
ATOM    854  N   ARG A 112       4.699  23.280  28.185  1.00  9.81           N  
ATOM    855  CA  ARG A 112       5.115  24.393  29.063  1.00 10.49           C  
ATOM    856  C   ARG A 112       6.452  24.976  28.618  1.00 11.08           C  
ATOM    857  O   ARG A 112       6.655  26.203  28.625  1.00  9.64           O  
ATOM    858  CB  ARG A 112       5.114  23.884  30.499  1.00 13.26           C  
ATOM    859  CG  ARG A 112       5.414  24.863  31.600  1.00 17.72           C  
ATOM    860  CD  ARG A 112       5.893  24.161  32.833  1.00 22.79           C  
ATOM    861  NE  ARG A 112       4.989  23.127  33.325  1.00 25.63           N  
ATOM    862  CZ  ARG A 112       5.447  22.158  34.148  1.00 28.15           C  
ATOM    863  NH1 ARG A 112       6.712  22.131  34.550  1.00 28.45           N  
ATOM    864  NH2 ARG A 112       4.617  21.213  34.612  1.00 29.38           N  
ATOM    865  N   ASN A 113       7.412  24.147  28.250  1.00 11.42           N  
ATOM    866  CA  ASN A 113       8.796  24.525  27.953  1.00 13.02           C  
ATOM    867  C   ASN A 113       9.046  24.932  26.507  1.00 12.32           C  
ATOM    868  O   ASN A 113       9.981  25.719  26.300  1.00 12.89           O  
ATOM    869  CB  ASN A 113       9.752  23.387  28.381  1.00 14.73           C  
ATOM    870  CG  ASN A 113       9.879  23.329  29.905  1.00 16.41           C  
ATOM    871  OD1 ASN A 113       9.649  24.356  30.564  1.00 19.28           O  
ATOM    872  ND2 ASN A 113      10.252  22.161  30.390  1.00 16.23           N  
ATOM    873  N   ARG A 114       8.283  24.391  25.571  1.00 11.36           N  
ATOM    874  CA  ARG A 114       8.524  24.688  24.165  1.00 12.43           C  
ATOM    875  C   ARG A 114       7.388  25.266  23.388  1.00 11.97           C  
ATOM    876  O   ARG A 114       7.637  25.597  22.204  1.00 14.27           O  
ATOM    877  CB  ARG A 114       9.086  23.429  23.448  1.00 13.14           C  
ATOM    878  CG  ARG A 114      10.168  22.828  24.324  1.00 15.57           C  
ATOM    879  CD  ARG A 114      11.108  21.939  23.628  1.00 13.77           C  
ATOM    880  NE  ARG A 114      11.821  22.626  22.597  1.00 13.80           N  
ATOM    881  CZ  ARG A 114      12.653  21.967  21.748  1.00 12.74           C  
ATOM    882  NH1 ARG A 114      12.837  20.663  21.860  1.00 10.76           N  
ATOM    883  NH2 ARG A 114      13.214  22.718  20.810  1.00 14.43           N  
ATOM    884  N   CYS A 115       6.210  25.399  23.943  1.00 10.89           N  
ATOM    885  CA  CYS A 115       5.059  25.898  23.185  1.00  8.71           C  
ATOM    886  C   CYS A 115       4.488  27.152  23.826  1.00  9.85           C  
ATOM    887  O   CYS A 115       4.180  28.100  23.101  1.00 10.16           O  
ATOM    888  CB  CYS A 115       3.951  24.858  23.092  1.00  9.44           C  
ATOM    889  SG  CYS A 115       4.508  23.329  22.299  1.00  8.27           S  
ATOM    890  N   LYS A 116       4.345  27.080  25.120  1.00 11.02           N  
ATOM    891  CA  LYS A 116       3.869  28.199  25.939  1.00 12.84           C  
ATOM    892  C   LYS A 116       4.611  29.474  25.567  1.00 15.41           C  
ATOM    893  O   LYS A 116       5.865  29.578  25.563  1.00 15.10           O  
ATOM    894  CB  LYS A 116       4.153  27.910  27.419  1.00 11.78           C  
ATOM    895  CG  LYS A 116       3.635  28.997  28.362  1.00 13.25           C  
ATOM    896  CD  LYS A 116       4.035  28.666  29.807  1.00 13.18           C  
ATOM    897  CE  LYS A 116       3.491  29.679  30.789  1.00 13.03           C  
ATOM    898  NZ  LYS A 116       3.901  29.239  32.171  1.00 11.34           N  
ATOM    899  N   GLY A 117       3.810  30.479  25.245  1.00 17.27           N  
ATOM    900  CA  GLY A 117       4.506  31.770  24.904  1.00 20.37           C  
ATOM    901  C   GLY A 117       4.894  31.923  23.457  1.00 20.15           C  
ATOM    902  O   GLY A 117       5.119  33.088  23.042  1.00 22.25           O  
ATOM    903  N   THR A 118       5.034  30.870  22.684  1.00 18.53           N  
ATOM    904  CA  THR A 118       5.355  30.967  21.261  1.00 17.11           C  
ATOM    905  C   THR A 118       4.097  31.187  20.416  1.00 16.89           C  
ATOM    906  O   THR A 118       2.951  31.302  20.843  1.00 15.53           O  
ATOM    907  CB  THR A 118       6.199  29.740  20.782  1.00 18.19           C  
ATOM    908  OG1 THR A 118       5.249  28.629  20.624  1.00 18.54           O  
ATOM    909  CG2 THR A 118       7.352  29.343  21.739  1.00 19.10           C  
ATOM    910  N   ASP A 119       4.386  31.279  19.111  1.00 17.50           N  
ATOM    911  CA  ASP A 119       3.312  31.424  18.111  1.00 17.58           C  
ATOM    912  C   ASP A 119       2.955  30.021  17.636  1.00 14.41           C  
ATOM    913  O   ASP A 119       3.544  29.451  16.738  1.00 15.54           O  
ATOM    914  CB  ASP A 119       3.632  32.415  17.020  1.00 22.55           C  
ATOM    915  CG  ASP A 119       2.481  32.319  15.991  1.00 26.01           C  
ATOM    916  OD1 ASP A 119       2.642  31.459  15.115  1.00 29.23           O  
ATOM    917  OD2 ASP A 119       1.517  33.059  16.183  1.00 26.69           O  
ATOM    918  N   VAL A 120       1.982  29.503  18.373  1.00 13.62           N  
ATOM    919  CA  VAL A 120       1.554  28.113  18.123  1.00 12.34           C  
ATOM    920  C   VAL A 120       0.788  27.967  16.835  1.00 11.75           C  
ATOM    921  O   VAL A 120       0.746  26.868  16.269  1.00 10.47           O  
ATOM    922  CB  VAL A 120       0.870  27.615  19.396  1.00 10.58           C  
ATOM    923  CG1 VAL A 120       1.918  27.493  20.518  1.00 11.45           C  
ATOM    924  CG2 VAL A 120      -0.277  28.492  19.796  1.00  8.22           C  
ATOM    925  N   GLN A 121       0.205  29.064  16.379  1.00 12.31           N  
ATOM    926  CA  GLN A 121      -0.534  29.110  15.112  1.00 14.31           C  
ATOM    927  C   GLN A 121       0.351  28.774  13.922  1.00 13.97           C  
ATOM    928  O   GLN A 121      -0.088  28.417  12.797  1.00 14.82           O  
ATOM    929  CB  GLN A 121      -1.235  30.464  15.057  1.00 18.26           C  
ATOM    930  CG  GLN A 121      -1.399  31.001  13.658  1.00 23.71           C  
ATOM    931  CD  GLN A 121      -2.311  30.110  12.866  1.00 27.74           C  
ATOM    932  OE1 GLN A 121      -2.002  29.745  11.729  1.00 30.51           O  
ATOM    933  NE2 GLN A 121      -3.398  29.714  13.533  1.00 30.09           N  
ATOM    934  N   ALA A 122       1.648  28.813  14.068  1.00 12.53           N  
ATOM    935  CA  ALA A 122       2.594  28.328  13.092  1.00 11.92           C  
ATOM    936  C   ALA A 122       2.363  26.858  12.794  1.00 11.53           C  
ATOM    937  O   ALA A 122       2.655  26.367  11.681  1.00 10.35           O  
ATOM    938  CB  ALA A 122       4.014  28.401  13.715  1.00 13.95           C  
ATOM    939  N   TRP A 123       1.936  26.149  13.842  1.00 10.87           N  
ATOM    940  CA  TRP A 123       1.870  24.672  13.694  1.00  9.94           C  
ATOM    941  C   TRP A 123       0.759  24.271  12.760  1.00  9.10           C  
ATOM    942  O   TRP A 123       0.800  23.146  12.262  1.00  9.62           O  
ATOM    943  CB  TRP A 123       1.898  23.922  15.030  1.00  9.70           C  
ATOM    944  CG  TRP A 123       3.195  24.149  15.737  1.00  9.00           C  
ATOM    945  CD1 TRP A 123       3.479  25.086  16.688  1.00  7.20           C  
ATOM    946  CD2 TRP A 123       4.421  23.441  15.481  1.00  9.54           C  
ATOM    947  NE1 TRP A 123       4.801  24.992  17.012  1.00  7.51           N  
ATOM    948  CE2 TRP A 123       5.400  24.030  16.287  1.00  8.06           C  
ATOM    949  CE3 TRP A 123       4.759  22.412  14.603  1.00 10.94           C  
ATOM    950  CZ2 TRP A 123       6.721  23.599  16.270  1.00 10.14           C  
ATOM    951  CZ3 TRP A 123       6.085  22.010  14.556  1.00 10.85           C  
ATOM    952  CH2 TRP A 123       7.040  22.584  15.389  1.00 10.12           C  
ATOM    953  N   ILE A 124      -0.196  25.116  12.481  1.00  9.11           N  
ATOM    954  CA  ILE A 124      -1.285  24.727  11.577  1.00  9.33           C  
ATOM    955  C   ILE A 124      -1.363  25.610  10.346  1.00 10.92           C  
ATOM    956  O   ILE A 124      -2.284  25.396   9.530  1.00 11.10           O  
ATOM    957  CB  ILE A 124      -2.666  24.701  12.341  1.00 10.39           C  
ATOM    958  CG1 ILE A 124      -3.058  26.162  12.616  1.00 12.00           C  
ATOM    959  CG2 ILE A 124      -2.652  23.832  13.627  1.00  8.21           C  
ATOM    960  CD1 ILE A 124      -4.419  26.399  13.272  1.00 13.33           C  
ATOM    961  N   ARG A 125      -0.424  26.493  10.197  1.00 12.88           N  
ATOM    962  CA  ARG A 125      -0.355  27.455   9.043  1.00 13.89           C  
ATOM    963  C   ARG A 125      -0.005  26.720   7.772  1.00 14.53           C  
ATOM    964  O   ARG A 125       0.959  25.925   7.698  1.00 14.97           O  
ATOM    965  CB  ARG A 125       0.737  28.501   9.321  1.00 14.96           C  
ATOM    966  CG  ARG A 125       0.735  29.671   8.332  1.00 17.02           C  
ATOM    967  CD  ARG A 125       1.902  30.573   8.638  1.00 17.72           C  
ATOM    968  NE  ARG A 125       1.675  31.188   9.960  1.00 18.96           N  
ATOM    969  CZ  ARG A 125       2.714  31.469  10.754  1.00 19.55           C  
ATOM    970  NH1 ARG A 125       3.962  31.221  10.378  1.00 22.56           N  
ATOM    971  NH2 ARG A 125       2.448  32.013  11.936  1.00 20.81           N  
ATOM    972  N   GLY A 126      -0.803  26.954   6.743  1.00 15.89           N  
ATOM    973  CA  GLY A 126      -0.646  26.266   5.464  1.00 16.98           C  
ATOM    974  C   GLY A 126      -1.421  24.993   5.277  1.00 18.56           C  
ATOM    975  O   GLY A 126      -1.471  24.474   4.136  1.00 20.52           O  
ATOM    976  N   CYS A 127      -2.027  24.452   6.310  1.00 18.35           N  
ATOM    977  CA  CYS A 127      -2.786  23.215   6.347  1.00 17.15           C  
ATOM    978  C   CYS A 127      -4.216  23.416   5.876  1.00 20.19           C  
ATOM    979  O   CYS A 127      -4.766  24.507   6.071  1.00 21.96           O  
ATOM    980  CB  CYS A 127      -2.819  22.677   7.787  1.00 13.89           C  
ATOM    981  SG  CYS A 127      -1.212  22.341   8.498  1.00 10.83           S  
ATOM    982  N   ARG A 128      -4.811  22.386   5.331  1.00 23.27           N  
ATOM    983  CA  ARG A 128      -6.230  22.334   4.991  1.00 26.82           C  
ATOM    984  C   ARG A 128      -7.033  21.983   6.253  1.00 28.80           C  
ATOM    985  O   ARG A 128      -6.930  20.868   6.784  1.00 30.51           O  
ATOM    986  CB  ARG A 128      -6.603  21.312   3.917  1.00 29.09           C  
ATOM    987  CG  ARG A 128      -5.821  21.423   2.622  1.00 30.84           C  
ATOM    988  CD  ARG A 128      -6.521  20.689   1.513  1.00 32.48           C  
ATOM    989  NE  ARG A 128      -5.664  20.420   0.380  1.00 32.88           N  
ATOM    990  CZ  ARG A 128      -4.977  21.325  -0.319  1.00 35.13           C  
ATOM    991  NH1 ARG A 128      -4.981  22.644  -0.031  1.00 35.52           N  
ATOM    992  NH2 ARG A 128      -4.259  20.867  -1.358  1.00 34.09           N  
ATOM    993  N   LEU A 129      -7.759  22.958   6.686  1.00 30.31           N  
ATOM    994  CA  LEU A 129      -8.623  23.010   7.860  1.00 32.61           C  
ATOM    995  C   LEU A 129      -9.512  24.272   7.633  1.00 34.74           C  
ATOM    996  O   LEU A 129      -9.201  24.940   6.615  1.00 35.91           O  
ATOM    997  CB  LEU A 129      -7.808  23.158   9.127  1.00 29.85           C  
ATOM    998  CG  LEU A 129      -6.544  22.433   9.452  1.00 28.77           C  
ATOM    999  CD1 LEU A 129      -5.779  23.171  10.556  1.00 28.95           C  
ATOM   1000  CD2 LEU A 129      -6.886  21.048   9.972  1.00 28.57           C  
ATOM   1001  OXT LEU A 129     -10.376  24.582   8.465  1.00 38.22           O  
TER    1002      LEU A 129                                                      
