# Supplementary material for: Comparative Performance of High-Throughput Methods for Protein pKa Predictions
Source: J Chem Inf Model. 2023 Aug 8;63(16):5169–81. doi: 10.1021/acs.jcim.3c00165 (PMC10466379; doi:10.1021/acs.jcim.3c00165)
Supplement: Supplementary file 3 — ci3c00165_si_003.zip [file ci3c00165_si_003.zip › curated_pdbs/1mut_curated_15.pdb]

MODEL       15                                                                  
ATOM      1  N   MET A   1      11.627  14.879  12.084  1.00  0.00           N  
ATOM      2  CA  MET A   1      12.763  15.327  11.230  1.00  0.00           C  
ATOM      3  C   MET A   1      13.582  14.111  10.795  1.00  0.00           C  
ATOM      4  O   MET A   1      14.774  14.199  10.573  1.00  0.00           O  
ATOM      5  CB  MET A   1      13.654  16.282  12.026  1.00  0.00           C  
ATOM      6  CG  MET A   1      13.669  17.651  11.346  1.00  0.00           C  
ATOM      7  SD  MET A   1      15.291  17.930  10.597  1.00  0.00           S  
ATOM      8  CE  MET A   1      15.027  16.918   9.121  1.00  0.00           C  
ATOM      9  H1  MET A   1      11.980  14.228  12.816  1.00  0.00           H  
ATOM     10  H2  MET A   1      11.186  15.705  12.538  1.00  0.00           H  
ATOM     11  H3  MET A   1      10.922  14.391  11.497  1.00  0.00           H  
ATOM     12  HA  MET A   1      12.379  15.836  10.356  1.00  0.00           H  
ATOM     13  HB2 MET A   1      13.268  16.381  13.031  1.00  0.00           H  
ATOM     14  HB3 MET A   1      14.660  15.890  12.063  1.00  0.00           H  
ATOM     15  HG2 MET A   1      12.909  17.681  10.580  1.00  0.00           H  
ATOM     16  HG3 MET A   1      13.473  18.420  12.078  1.00  0.00           H  
ATOM     17  HE1 MET A   1      14.014  17.045   8.774  1.00  0.00           H  
ATOM     18  HE2 MET A   1      15.713  17.229   8.345  1.00  0.00           H  
ATOM     19  HE3 MET A   1      15.195  15.877   9.363  1.00  0.00           H  
ATOM     20  N   LYS A   2      12.953  12.974  10.674  1.00  0.00           N  
ATOM     21  CA  LYS A   2      13.696  11.752  10.257  1.00  0.00           C  
ATOM     22  C   LYS A   2      13.077  11.186   8.978  1.00  0.00           C  
ATOM     23  O   LYS A   2      11.878  11.230   8.785  1.00  0.00           O  
ATOM     24  CB  LYS A   2      13.615  10.704  11.368  1.00  0.00           C  
ATOM     25  CG  LYS A   2      14.913   9.896  11.405  1.00  0.00           C  
ATOM     26  CD  LYS A   2      14.724   8.587  10.637  1.00  0.00           C  
ATOM     27  CE  LYS A   2      15.071   7.409  11.547  1.00  0.00           C  
ATOM     28  NZ  LYS A   2      16.518   7.081  11.406  1.00  0.00           N  
ATOM     29  H   LYS A   2      11.993  12.924  10.859  1.00  0.00           H  
ATOM     30  HA  LYS A   2      14.730  12.003  10.074  1.00  0.00           H  
ATOM     31  HB2 LYS A   2      13.469  11.197  12.318  1.00  0.00           H  
ATOM     32  HB3 LYS A   2      12.785  10.040  11.176  1.00  0.00           H  
ATOM     33  HG2 LYS A   2      15.707  10.470  10.949  1.00  0.00           H  
ATOM     34  HG3 LYS A   2      15.172   9.675  12.430  1.00  0.00           H  
ATOM     35  HD2 LYS A   2      13.696   8.504  10.315  1.00  0.00           H  
ATOM     36  HD3 LYS A   2      15.375   8.577   9.775  1.00  0.00           H  
ATOM     37  HE2 LYS A   2      14.861   7.672  12.573  1.00  0.00           H  
ATOM     38  HE3 LYS A   2      14.478   6.551  11.268  1.00  0.00           H  
ATOM     39  HZ1 LYS A   2      16.729   6.868  10.409  1.00  0.00           H  
ATOM     40  HZ2 LYS A   2      17.090   7.891  11.716  1.00  0.00           H  
ATOM     41  HZ3 LYS A   2      16.746   6.254  11.992  1.00  0.00           H  
ATOM     42  N   LYS A   3      13.886  10.651   8.105  1.00  0.00           N  
ATOM     43  CA  LYS A   3      13.344  10.080   6.840  1.00  0.00           C  
ATOM     44  C   LYS A   3      12.306   9.007   7.173  1.00  0.00           C  
ATOM     45  O   LYS A   3      12.401   8.328   8.176  1.00  0.00           O  
ATOM     46  CB  LYS A   3      14.482   9.456   6.031  1.00  0.00           C  
ATOM     47  CG  LYS A   3      14.664  10.233   4.728  1.00  0.00           C  
ATOM     48  CD  LYS A   3      15.400  11.542   5.016  1.00  0.00           C  
ATOM     49  CE  LYS A   3      15.205  12.506   3.846  1.00  0.00           C  
ATOM     50  NZ  LYS A   3      15.841  11.937   2.625  1.00  0.00           N  
ATOM     51  H   LYS A   3      14.849  10.624   8.282  1.00  0.00           H  
ATOM     52  HA  LYS A   3      12.877  10.864   6.262  1.00  0.00           H  
ATOM     53  HB2 LYS A   3      15.396   9.495   6.605  1.00  0.00           H  
ATOM     54  HB3 LYS A   3      14.241   8.429   5.804  1.00  0.00           H  
ATOM     55  HG2 LYS A   3      15.241   9.640   4.032  1.00  0.00           H  
ATOM     56  HG3 LYS A   3      13.697  10.452   4.300  1.00  0.00           H  
ATOM     57  HD2 LYS A   3      15.005  11.985   5.920  1.00  0.00           H  
ATOM     58  HD3 LYS A   3      16.453  11.342   5.144  1.00  0.00           H  
ATOM     59  HE2 LYS A   3      14.149  12.650   3.670  1.00  0.00           H  
ATOM     60  HE3 LYS A   3      15.663  13.456   4.082  1.00  0.00           H  
ATOM     61  HZ1 LYS A   3      16.701  11.419   2.892  1.00  0.00           H  
ATOM     62  HZ2 LYS A   3      15.177  11.286   2.159  1.00  0.00           H  
ATOM     63  HZ3 LYS A   3      16.087  12.708   1.972  1.00  0.00           H  
ATOM     64  N   LEU A   4      11.316   8.847   6.338  1.00  0.00           N  
ATOM     65  CA  LEU A   4      10.276   7.817   6.612  1.00  0.00           C  
ATOM     66  C   LEU A   4       9.989   7.019   5.339  1.00  0.00           C  
ATOM     67  O   LEU A   4       8.959   7.178   4.714  1.00  0.00           O  
ATOM     68  CB  LEU A   4       8.991   8.501   7.084  1.00  0.00           C  
ATOM     69  CG  LEU A   4       9.327   9.528   8.164  1.00  0.00           C  
ATOM     70  CD1 LEU A   4       8.071  10.327   8.513  1.00  0.00           C  
ATOM     71  CD2 LEU A   4       9.835   8.805   9.414  1.00  0.00           C  
ATOM     72  H   LEU A   4      11.257   9.404   5.534  1.00  0.00           H  
ATOM     73  HA  LEU A   4      10.629   7.146   7.382  1.00  0.00           H  
ATOM     74  HB2 LEU A   4       8.518   8.994   6.247  1.00  0.00           H  
ATOM     75  HB3 LEU A   4       8.319   7.760   7.491  1.00  0.00           H  
ATOM     76  HG  LEU A   4      10.091  10.201   7.798  1.00  0.00           H  
ATOM     77 HD11 LEU A   4       7.250   9.989   7.898  1.00  0.00           H  
ATOM     78 HD12 LEU A   4       7.826  10.177   9.555  1.00  0.00           H  
ATOM     79 HD13 LEU A   4       8.249  11.376   8.331  1.00  0.00           H  
ATOM     80 HD21 LEU A   4      10.543   8.043   9.125  1.00  0.00           H  
ATOM     81 HD22 LEU A   4      10.316   9.513  10.071  1.00  0.00           H  
ATOM     82 HD23 LEU A   4       9.001   8.346   9.925  1.00  0.00           H  
ATOM     83  N   GLN A   5      10.888   6.156   4.953  1.00  0.00           N  
ATOM     84  CA  GLN A   5      10.655   5.345   3.727  1.00  0.00           C  
ATOM     85  C   GLN A   5       9.882   4.082   4.109  1.00  0.00           C  
ATOM     86  O   GLN A   5      10.358   3.256   4.861  1.00  0.00           O  
ATOM     87  CB  GLN A   5      11.998   4.959   3.102  1.00  0.00           C  
ATOM     88  CG  GLN A   5      12.951   6.153   3.168  1.00  0.00           C  
ATOM     89  CD  GLN A   5      14.141   5.807   4.063  1.00  0.00           C  
ATOM     90  OE1 GLN A   5      14.200   4.731   4.625  1.00  0.00           O  
ATOM     91  NE2 GLN A   5      15.100   6.680   4.221  1.00  0.00           N  
ATOM     92  H   GLN A   5      11.710   6.036   5.473  1.00  0.00           H  
ATOM     93  HA  GLN A   5      10.079   5.922   3.018  1.00  0.00           H  
ATOM     94  HB2 GLN A   5      12.422   4.127   3.644  1.00  0.00           H  
ATOM     95  HB3 GLN A   5      11.848   4.678   2.071  1.00  0.00           H  
ATOM     96  HG2 GLN A   5      13.303   6.388   2.173  1.00  0.00           H  
ATOM     97  HG3 GLN A   5      12.432   7.007   3.577  1.00  0.00           H  
ATOM     98 HE21 GLN A   5      15.053   7.546   3.767  1.00  0.00           H  
ATOM     99 HE22 GLN A   5      15.866   6.467   4.795  1.00  0.00           H  
ATOM    100  N   ILE A   6       8.686   3.928   3.608  1.00  0.00           N  
ATOM    101  CA  ILE A   6       7.886   2.722   3.959  1.00  0.00           C  
ATOM    102  C   ILE A   6       7.715   1.835   2.722  1.00  0.00           C  
ATOM    103  O   ILE A   6       7.512   2.309   1.622  1.00  0.00           O  
ATOM    104  CB  ILE A   6       6.514   3.168   4.496  1.00  0.00           C  
ATOM    105  CG1 ILE A   6       6.617   3.383   6.007  1.00  0.00           C  
ATOM    106  CG2 ILE A   6       5.447   2.102   4.215  1.00  0.00           C  
ATOM    107  CD1 ILE A   6       7.353   4.693   6.285  1.00  0.00           C  
ATOM    108  H   ILE A   6       8.312   4.608   3.009  1.00  0.00           H  
ATOM    109  HA  ILE A   6       8.403   2.166   4.726  1.00  0.00           H  
ATOM    110  HB  ILE A   6       6.227   4.095   4.022  1.00  0.00           H  
ATOM    111 HG12 ILE A   6       5.624   3.429   6.433  1.00  0.00           H  
ATOM    112 HG13 ILE A   6       7.162   2.565   6.451  1.00  0.00           H  
ATOM    113 HG21 ILE A   6       5.782   1.149   4.595  1.00  0.00           H  
ATOM    114 HG22 ILE A   6       4.524   2.380   4.702  1.00  0.00           H  
ATOM    115 HG23 ILE A   6       5.283   2.030   3.150  1.00  0.00           H  
ATOM    116 HD11 ILE A   6       6.959   5.470   5.647  1.00  0.00           H  
ATOM    117 HD12 ILE A   6       7.215   4.971   7.319  1.00  0.00           H  
ATOM    118 HD13 ILE A   6       8.406   4.562   6.085  1.00  0.00           H  
ATOM    119  N   ALA A   7       7.781   0.547   2.909  1.00  0.00           N  
ATOM    120  CA  ALA A   7       7.606  -0.391   1.767  1.00  0.00           C  
ATOM    121  C   ALA A   7       6.210  -0.993   1.859  1.00  0.00           C  
ATOM    122  O   ALA A   7       5.913  -1.756   2.757  1.00  0.00           O  
ATOM    123  CB  ALA A   7       8.654  -1.503   1.845  1.00  0.00           C  
ATOM    124  H   ALA A   7       7.930   0.194   3.809  1.00  0.00           H  
ATOM    125  HA  ALA A   7       7.708   0.143   0.837  1.00  0.00           H  
ATOM    126  HB1 ALA A   7       9.400  -1.244   2.582  1.00  0.00           H  
ATOM    127  HB2 ALA A   7       8.175  -2.429   2.128  1.00  0.00           H  
ATOM    128  HB3 ALA A   7       9.125  -1.621   0.881  1.00  0.00           H  
ATOM    129  N   VAL A   8       5.340  -0.645   0.957  1.00  0.00           N  
ATOM    130  CA  VAL A   8       3.960  -1.192   1.029  1.00  0.00           C  
ATOM    131  C   VAL A   8       3.567  -1.812  -0.302  1.00  0.00           C  
ATOM    132  O   VAL A   8       3.155  -1.129  -1.218  1.00  0.00           O  
ATOM    133  CB  VAL A   8       2.983  -0.065   1.343  1.00  0.00           C  
ATOM    134  CG1 VAL A   8       3.204   1.096   0.373  1.00  0.00           C  
ATOM    135  CG2 VAL A   8       1.559  -0.579   1.176  1.00  0.00           C  
ATOM    136  H   VAL A   8       5.587  -0.013   0.242  1.00  0.00           H  
ATOM    137  HA  VAL A   8       3.899  -1.945   1.806  1.00  0.00           H  
ATOM    138  HB  VAL A   8       3.132   0.274   2.358  1.00  0.00           H  
ATOM    139 HG11 VAL A   8       4.260   1.292   0.278  1.00  0.00           H  
ATOM    140 HG12 VAL A   8       2.795   0.837  -0.593  1.00  0.00           H  
ATOM    141 HG13 VAL A   8       2.704   1.975   0.749  1.00  0.00           H  
ATOM    142 HG21 VAL A   8       1.494  -1.593   1.540  1.00  0.00           H  
ATOM    143 HG22 VAL A   8       0.891   0.050   1.733  1.00  0.00           H  
ATOM    144 HG23 VAL A   8       1.289  -0.555   0.131  1.00  0.00           H  
ATOM    145  N   GLY A   9       3.645  -3.101  -0.408  1.00  0.00           N  
ATOM    146  CA  GLY A   9       3.222  -3.741  -1.672  1.00  0.00           C  
ATOM    147  C   GLY A   9       1.712  -3.935  -1.591  1.00  0.00           C  
ATOM    148  O   GLY A   9       1.219  -4.629  -0.723  1.00  0.00           O  
ATOM    149  H   GLY A   9       3.948  -3.646   0.349  1.00  0.00           H  
ATOM    150  HA2 GLY A   9       3.472  -3.095  -2.500  1.00  0.00           H  
ATOM    151  HA3 GLY A   9       3.704  -4.694  -1.787  1.00  0.00           H  
ATOM    152  N   ILE A  10       0.964  -3.332  -2.469  1.00  0.00           N  
ATOM    153  CA  ILE A  10      -0.502  -3.503  -2.398  1.00  0.00           C  
ATOM    154  C   ILE A  10      -0.842  -4.825  -3.067  1.00  0.00           C  
ATOM    155  O   ILE A  10       0.019  -5.476  -3.623  1.00  0.00           O  
ATOM    156  CB  ILE A  10      -1.216  -2.354  -3.112  1.00  0.00           C  
ATOM    157  CG1 ILE A  10      -0.452  -1.032  -2.931  1.00  0.00           C  
ATOM    158  CG2 ILE A  10      -2.614  -2.206  -2.527  1.00  0.00           C  
ATOM    159  CD1 ILE A  10      -0.782  -0.107  -4.105  1.00  0.00           C  
ATOM    160  H   ILE A  10       1.361  -2.781  -3.169  1.00  0.00           H  
ATOM    161  HA  ILE A  10      -0.811  -3.535  -1.362  1.00  0.00           H  
ATOM    162  HB  ILE A  10      -1.292  -2.585  -4.160  1.00  0.00           H  
ATOM    163 HG12 ILE A  10      -0.744  -0.560  -2.000  1.00  0.00           H  
ATOM    164 HG13 ILE A  10       0.605  -1.214  -2.916  1.00  0.00           H  
ATOM    165 HG21 ILE A  10      -2.572  -2.361  -1.458  1.00  0.00           H  
ATOM    166 HG22 ILE A  10      -2.986  -1.215  -2.733  1.00  0.00           H  
ATOM    167 HG23 ILE A  10      -3.268  -2.939  -2.973  1.00  0.00           H  
ATOM    168 HD11 ILE A  10      -1.584  -0.539  -4.688  1.00  0.00           H  
ATOM    169 HD12 ILE A  10      -1.090   0.857  -3.731  1.00  0.00           H  
ATOM    170 HD13 ILE A  10       0.091   0.009  -4.729  1.00  0.00           H  
ATOM    171  N   ILE A  11      -2.067  -5.255  -3.014  1.00  0.00           N  
ATOM    172  CA  ILE A  11      -2.378  -6.563  -3.654  1.00  0.00           C  
ATOM    173  C   ILE A  11      -3.777  -6.534  -4.278  1.00  0.00           C  
ATOM    174  O   ILE A  11      -4.639  -5.782  -3.876  1.00  0.00           O  
ATOM    175  CB  ILE A  11      -2.254  -7.687  -2.608  1.00  0.00           C  
ATOM    176  CG1 ILE A  11      -1.333  -7.216  -1.469  1.00  0.00           C  
ATOM    177  CG2 ILE A  11      -1.646  -8.927  -3.267  1.00  0.00           C  
ATOM    178  CD1 ILE A  11      -0.941  -8.383  -0.548  1.00  0.00           C  
ATOM    179  H   ILE A  11      -2.765  -4.735  -2.549  1.00  0.00           H  
ATOM    180  HA  ILE A  11      -1.658  -6.739  -4.438  1.00  0.00           H  
ATOM    181  HB  ILE A  11      -3.231  -7.925  -2.215  1.00  0.00           H  
ATOM    182 HG12 ILE A  11      -0.437  -6.786  -1.892  1.00  0.00           H  
ATOM    183 HG13 ILE A  11      -1.849  -6.465  -0.895  1.00  0.00           H  
ATOM    184 HG21 ILE A  11      -2.015  -9.017  -4.278  1.00  0.00           H  
ATOM    185 HG22 ILE A  11      -0.569  -8.833  -3.284  1.00  0.00           H  
ATOM    186 HG23 ILE A  11      -1.921  -9.806  -2.703  1.00  0.00           H  
ATOM    187 HD11 ILE A  11      -1.033  -9.318  -1.079  1.00  0.00           H  
ATOM    188 HD12 ILE A  11       0.082  -8.256  -0.222  1.00  0.00           H  
ATOM    189 HD13 ILE A  11      -1.589  -8.394   0.316  1.00  0.00           H  
ATOM    190  N   ARG A  12      -3.988  -7.338  -5.284  1.00  0.00           N  
ATOM    191  CA  ARG A  12      -5.311  -7.366  -5.979  1.00  0.00           C  
ATOM    192  C   ARG A  12      -5.459  -8.695  -6.731  1.00  0.00           C  
ATOM    193  O   ARG A  12      -4.563  -9.120  -7.430  1.00  0.00           O  
ATOM    194  CB  ARG A  12      -5.374  -6.206  -6.973  1.00  0.00           C  
ATOM    195  CG  ARG A  12      -6.786  -6.091  -7.550  1.00  0.00           C  
ATOM    196  CD  ARG A  12      -6.772  -5.134  -8.745  1.00  0.00           C  
ATOM    197  NE  ARG A  12      -5.973  -5.732  -9.854  1.00  0.00           N  
ATOM    198  CZ  ARG A  12      -6.059  -5.241 -11.061  1.00  0.00           C  
ATOM    199  NH1 ARG A  12      -5.531  -4.077 -11.331  1.00  0.00           N  
ATOM    200  NH2 ARG A  12      -6.671  -5.912 -11.997  1.00  0.00           N  
ATOM    201  H   ARG A  12      -3.263  -7.916  -5.594  1.00  0.00           H  
ATOM    202  HA  ARG A  12      -6.105  -7.267  -5.254  1.00  0.00           H  
ATOM    203  HB2 ARG A  12      -5.115  -5.288  -6.466  1.00  0.00           H  
ATOM    204  HB3 ARG A  12      -4.674  -6.382  -7.776  1.00  0.00           H  
ATOM    205  HG2 ARG A  12      -7.125  -7.066  -7.871  1.00  0.00           H  
ATOM    206  HG3 ARG A  12      -7.454  -5.707  -6.795  1.00  0.00           H  
ATOM    207  HD2 ARG A  12      -7.784  -4.965  -9.082  1.00  0.00           H  
ATOM    208  HD3 ARG A  12      -6.329  -4.195  -8.448  1.00  0.00           H  
ATOM    209  HE  ARG A  12      -5.384  -6.496  -9.677  1.00  0.00           H  
ATOM    210 HH11 ARG A  12      -5.060  -3.563 -10.614  1.00  0.00           H  
ATOM    211 HH12 ARG A  12      -5.598  -3.701 -12.255  1.00  0.00           H  
ATOM    212 HH21 ARG A  12      -7.074  -6.804 -11.792  1.00  0.00           H  
ATOM    213 HH22 ARG A  12      -6.737  -5.535 -12.921  1.00  0.00           H  
ATOM    214  N   ASN A  13      -6.570  -9.364  -6.576  1.00  0.00           N  
ATOM    215  CA  ASN A  13      -6.752 -10.676  -7.268  1.00  0.00           C  
ATOM    216  C   ASN A  13      -7.499 -10.488  -8.588  1.00  0.00           C  
ATOM    217  O   ASN A  13      -7.591  -9.399  -9.118  1.00  0.00           O  
ATOM    218  CB  ASN A  13      -7.555 -11.621  -6.371  1.00  0.00           C  
ATOM    219  CG  ASN A  13      -6.640 -12.729  -5.846  1.00  0.00           C  
ATOM    220  OD1 ASN A  13      -6.593 -12.983  -4.660  1.00  0.00           O  
ATOM    221  ND2 ASN A  13      -5.904 -13.405  -6.686  1.00  0.00           N  
ATOM    222  H   ASN A  13      -7.273  -9.013  -5.996  1.00  0.00           H  
ATOM    223  HA  ASN A  13      -5.784 -11.113  -7.465  1.00  0.00           H  
ATOM    224  HB2 ASN A  13      -7.962 -11.069  -5.544  1.00  0.00           H  
ATOM    225  HB3 ASN A  13      -8.360 -12.062  -6.936  1.00  0.00           H  
ATOM    226 HD21 ASN A  13      -5.941 -13.201  -7.644  1.00  0.00           H  
ATOM    227 HD22 ASN A  13      -5.316 -14.117  -6.359  1.00  0.00           H  
ATOM    228  N   GLU A  14      -8.029 -11.556  -9.121  1.00  0.00           N  
ATOM    229  CA  GLU A  14      -8.773 -11.469 -10.412  1.00  0.00           C  
ATOM    230  C   GLU A  14     -10.229 -11.104 -10.143  1.00  0.00           C  
ATOM    231  O   GLU A  14     -10.990 -10.834 -11.052  1.00  0.00           O  
ATOM    232  CB  GLU A  14      -8.715 -12.817 -11.124  1.00  0.00           C  
ATOM    233  CG  GLU A  14      -7.596 -12.802 -12.167  1.00  0.00           C  
ATOM    234  CD  GLU A  14      -7.138 -14.234 -12.443  1.00  0.00           C  
ATOM    235  OE1 GLU A  14      -6.937 -14.966 -11.487  1.00  0.00           O  
ATOM    236  OE2 GLU A  14      -6.997 -14.577 -13.605  1.00  0.00           O  
ATOM    237  H   GLU A  14      -7.935 -12.420  -8.668  1.00  0.00           H  
ATOM    238  HA  GLU A  14      -8.323 -10.712 -11.033  1.00  0.00           H  
ATOM    239  HB2 GLU A  14      -8.525 -13.592 -10.399  1.00  0.00           H  
ATOM    240  HB3 GLU A  14      -9.660 -13.006 -11.614  1.00  0.00           H  
ATOM    241  HG2 GLU A  14      -7.963 -12.358 -13.081  1.00  0.00           H  
ATOM    242  HG3 GLU A  14      -6.764 -12.226 -11.794  1.00  0.00           H  
ATOM    243  N   ASN A  15     -10.625 -11.075  -8.902  1.00  0.00           N  
ATOM    244  CA  ASN A  15     -12.030 -10.704  -8.584  1.00  0.00           C  
ATOM    245  C   ASN A  15     -12.132  -9.177  -8.523  1.00  0.00           C  
ATOM    246  O   ASN A  15     -13.117  -8.623  -8.077  1.00  0.00           O  
ATOM    247  CB  ASN A  15     -12.438 -11.311  -7.239  1.00  0.00           C  
ATOM    248  CG  ASN A  15     -13.961 -11.437  -7.181  1.00  0.00           C  
ATOM    249  OD1 ASN A  15     -14.521 -12.399  -7.670  1.00  0.00           O  
ATOM    250  ND2 ASN A  15     -14.659 -10.500  -6.602  1.00  0.00           N  
ATOM    251  H   ASN A  15      -9.994 -11.282  -8.182  1.00  0.00           H  
ATOM    252  HA  ASN A  15     -12.684 -11.077  -9.361  1.00  0.00           H  
ATOM    253  HB2 ASN A  15     -11.990 -12.288  -7.136  1.00  0.00           H  
ATOM    254  HB3 ASN A  15     -12.101 -10.672  -6.438  1.00  0.00           H  
ATOM    255 HD21 ASN A  15     -14.207  -9.725  -6.208  1.00  0.00           H  
ATOM    256 HD22 ASN A  15     -15.636 -10.571  -6.561  1.00  0.00           H  
ATOM    257  N   ASN A  16     -11.116  -8.499  -8.990  1.00  0.00           N  
ATOM    258  CA  ASN A  16     -11.124  -7.015  -8.992  1.00  0.00           C  
ATOM    259  C   ASN A  16     -11.262  -6.477  -7.565  1.00  0.00           C  
ATOM    260  O   ASN A  16     -11.991  -5.539  -7.312  1.00  0.00           O  
ATOM    261  CB  ASN A  16     -12.291  -6.540  -9.849  1.00  0.00           C  
ATOM    262  CG  ASN A  16     -12.356  -5.012  -9.842  1.00  0.00           C  
ATOM    263  OD1 ASN A  16     -13.386  -4.436  -9.555  1.00  0.00           O  
ATOM    264  ND2 ASN A  16     -11.288  -4.327 -10.151  1.00  0.00           N  
ATOM    265  H   ASN A  16     -10.349  -8.968  -9.354  1.00  0.00           H  
ATOM    266  HA  ASN A  16     -10.198  -6.658  -9.417  1.00  0.00           H  
ATOM    267  HB2 ASN A  16     -12.157  -6.891 -10.863  1.00  0.00           H  
ATOM    268  HB3 ASN A  16     -13.202  -6.945  -9.448  1.00  0.00           H  
ATOM    269 HD21 ASN A  16     -10.457  -4.792 -10.382  1.00  0.00           H  
ATOM    270 HD22 ASN A  16     -11.319  -3.348 -10.156  1.00  0.00           H  
ATOM    271  N   GLU A  17     -10.547  -7.051  -6.637  1.00  0.00           N  
ATOM    272  CA  GLU A  17     -10.612  -6.562  -5.228  1.00  0.00           C  
ATOM    273  C   GLU A  17      -9.185  -6.290  -4.750  1.00  0.00           C  
ATOM    274  O   GLU A  17      -8.241  -6.869  -5.250  1.00  0.00           O  
ATOM    275  CB  GLU A  17     -11.263  -7.612  -4.315  1.00  0.00           C  
ATOM    276  CG  GLU A  17     -11.859  -8.750  -5.148  1.00  0.00           C  
ATOM    277  CD  GLU A  17     -12.560  -9.748  -4.224  1.00  0.00           C  
ATOM    278  OE1 GLU A  17     -11.872 -10.565  -3.636  1.00  0.00           O  
ATOM    279  OE2 GLU A  17     -13.774  -9.678  -4.122  1.00  0.00           O  
ATOM    280  H   GLU A  17      -9.954  -7.795  -6.867  1.00  0.00           H  
ATOM    281  HA  GLU A  17     -11.184  -5.645  -5.192  1.00  0.00           H  
ATOM    282  HB2 GLU A  17     -10.518  -8.013  -3.645  1.00  0.00           H  
ATOM    283  HB3 GLU A  17     -12.047  -7.145  -3.737  1.00  0.00           H  
ATOM    284  HG2 GLU A  17     -12.574  -8.346  -5.851  1.00  0.00           H  
ATOM    285  HG3 GLU A  17     -11.071  -9.255  -5.686  1.00  0.00           H  
ATOM    286  N   ILE A  18      -9.006  -5.415  -3.800  1.00  0.00           N  
ATOM    287  CA  ILE A  18      -7.622  -5.124  -3.328  1.00  0.00           C  
ATOM    288  C   ILE A  18      -7.491  -5.454  -1.842  1.00  0.00           C  
ATOM    289  O   ILE A  18      -8.453  -5.459  -1.101  1.00  0.00           O  
ATOM    290  CB  ILE A  18      -7.299  -3.643  -3.542  1.00  0.00           C  
ATOM    291  CG1 ILE A  18      -8.087  -3.107  -4.740  1.00  0.00           C  
ATOM    292  CG2 ILE A  18      -5.801  -3.481  -3.812  1.00  0.00           C  
ATOM    293  CD1 ILE A  18      -7.982  -1.581  -4.777  1.00  0.00           C  
ATOM    294  H   ILE A  18      -9.772  -4.947  -3.406  1.00  0.00           H  
ATOM    295  HA  ILE A  18      -6.922  -5.726  -3.888  1.00  0.00           H  
ATOM    296  HB  ILE A  18      -7.563  -3.089  -2.656  1.00  0.00           H  
ATOM    297 HG12 ILE A  18      -7.680  -3.518  -5.652  1.00  0.00           H  
ATOM    298 HG13 ILE A  18      -9.124  -3.392  -4.647  1.00  0.00           H  
ATOM    299 HG21 ILE A  18      -5.238  -3.959  -3.024  1.00  0.00           H  
ATOM    300 HG22 ILE A  18      -5.554  -3.937  -4.759  1.00  0.00           H  
ATOM    301 HG23 ILE A  18      -5.553  -2.430  -3.843  1.00  0.00           H  
ATOM    302 HD11 ILE A  18      -7.023  -1.277  -4.384  1.00  0.00           H  
ATOM    303 HD12 ILE A  18      -8.079  -1.238  -5.795  1.00  0.00           H  
ATOM    304 HD13 ILE A  18      -8.770  -1.152  -4.175  1.00  0.00           H  
ATOM    305  N   PHE A  19      -6.292  -5.709  -1.406  1.00  0.00           N  
ATOM    306  CA  PHE A  19      -6.053  -6.018   0.026  1.00  0.00           C  
ATOM    307  C   PHE A  19      -5.458  -4.771   0.677  1.00  0.00           C  
ATOM    308  O   PHE A  19      -4.256  -4.609   0.752  1.00  0.00           O  
ATOM    309  CB  PHE A  19      -5.073  -7.194   0.131  1.00  0.00           C  
ATOM    310  CG  PHE A  19      -4.465  -7.242   1.512  1.00  0.00           C  
ATOM    311  CD1 PHE A  19      -5.189  -7.785   2.581  1.00  0.00           C  
ATOM    312  CD2 PHE A  19      -3.174  -6.745   1.723  1.00  0.00           C  
ATOM    313  CE1 PHE A  19      -4.621  -7.831   3.859  1.00  0.00           C  
ATOM    314  CE2 PHE A  19      -2.605  -6.792   2.999  1.00  0.00           C  
ATOM    315  CZ  PHE A  19      -3.327  -7.334   4.069  1.00  0.00           C  
ATOM    316  H   PHE A  19      -5.538  -5.679  -2.026  1.00  0.00           H  
ATOM    317  HA  PHE A  19      -6.987  -6.273   0.506  1.00  0.00           H  
ATOM    318  HB2 PHE A  19      -5.600  -8.118  -0.061  1.00  0.00           H  
ATOM    319  HB3 PHE A  19      -4.289  -7.072  -0.601  1.00  0.00           H  
ATOM    320  HD1 PHE A  19      -6.185  -8.168   2.418  1.00  0.00           H  
ATOM    321  HD2 PHE A  19      -2.617  -6.326   0.898  1.00  0.00           H  
ATOM    322  HE1 PHE A  19      -5.179  -8.249   4.683  1.00  0.00           H  
ATOM    323  HE2 PHE A  19      -1.609  -6.408   3.161  1.00  0.00           H  
ATOM    324  HZ  PHE A  19      -2.885  -7.371   5.054  1.00  0.00           H  
ATOM    325  N   ILE A  20      -6.293  -3.874   1.120  1.00  0.00           N  
ATOM    326  CA  ILE A  20      -5.782  -2.619   1.731  1.00  0.00           C  
ATOM    327  C   ILE A  20      -5.333  -2.879   3.163  1.00  0.00           C  
ATOM    328  O   ILE A  20      -5.460  -3.964   3.694  1.00  0.00           O  
ATOM    329  CB  ILE A  20      -6.895  -1.544   1.673  1.00  0.00           C  
ATOM    330  CG1 ILE A  20      -6.626  -0.632   0.481  1.00  0.00           C  
ATOM    331  CG2 ILE A  20      -6.974  -0.686   2.944  1.00  0.00           C  
ATOM    332  CD1 ILE A  20      -5.218  -0.064   0.610  1.00  0.00           C  
ATOM    333  H   ILE A  20      -7.257  -4.016   1.027  1.00  0.00           H  
ATOM    334  HA  ILE A  20      -4.933  -2.280   1.160  1.00  0.00           H  
ATOM    335  HB  ILE A  20      -7.830  -2.029   1.540  1.00  0.00           H  
ATOM    336 HG12 ILE A  20      -6.709  -1.198  -0.436  1.00  0.00           H  
ATOM    337 HG13 ILE A  20      -7.340   0.177   0.474  1.00  0.00           H  
ATOM    338 HG21 ILE A  20      -6.912  -1.320   3.816  1.00  0.00           H  
ATOM    339 HG22 ILE A  20      -6.164   0.025   2.952  1.00  0.00           H  
ATOM    340 HG23 ILE A  20      -7.915  -0.155   2.955  1.00  0.00           H  
ATOM    341 HD11 ILE A  20      -4.760  -0.453   1.510  1.00  0.00           H  
ATOM    342 HD12 ILE A  20      -4.631  -0.356  -0.245  1.00  0.00           H  
ATOM    343 HD13 ILE A  20      -5.266   1.012   0.669  1.00  0.00           H  
ATOM    344  N   THR A  21      -4.805  -1.872   3.776  1.00  0.00           N  
ATOM    345  CA  THR A  21      -4.327  -1.997   5.175  1.00  0.00           C  
ATOM    346  C   THR A  21      -4.388  -0.623   5.831  1.00  0.00           C  
ATOM    347  O   THR A  21      -4.168   0.387   5.192  1.00  0.00           O  
ATOM    348  CB  THR A  21      -2.888  -2.496   5.182  1.00  0.00           C  
ATOM    349  OG1 THR A  21      -2.505  -2.861   3.862  1.00  0.00           O  
ATOM    350  CG2 THR A  21      -2.769  -3.708   6.108  1.00  0.00           C  
ATOM    351  H   THR A  21      -4.727  -1.017   3.304  1.00  0.00           H  
ATOM    352  HA  THR A  21      -4.955  -2.686   5.714  1.00  0.00           H  
ATOM    353  HB  THR A  21      -2.248  -1.711   5.540  1.00  0.00           H  
ATOM    354  HG1 THR A  21      -2.717  -3.789   3.737  1.00  0.00           H  
ATOM    355 HG21 THR A  21      -3.488  -4.458   5.812  1.00  0.00           H  
ATOM    356 HG22 THR A  21      -1.772  -4.117   6.040  1.00  0.00           H  
ATOM    357 HG23 THR A  21      -2.965  -3.403   7.126  1.00  0.00           H  
ATOM    358  N   ARG A  22      -4.711  -0.567   7.089  1.00  0.00           N  
ATOM    359  CA  ARG A  22      -4.813   0.744   7.754  1.00  0.00           C  
ATOM    360  C   ARG A  22      -4.573   0.590   9.258  1.00  0.00           C  
ATOM    361  O   ARG A  22      -5.418   0.101   9.982  1.00  0.00           O  
ATOM    362  CB  ARG A  22      -6.215   1.266   7.510  1.00  0.00           C  
ATOM    363  CG  ARG A  22      -6.423   2.535   8.314  1.00  0.00           C  
ATOM    364  CD  ARG A  22      -5.552   3.654   7.738  1.00  0.00           C  
ATOM    365  NE  ARG A  22      -4.498   4.022   8.722  1.00  0.00           N  
ATOM    366  CZ  ARG A  22      -3.472   4.734   8.344  1.00  0.00           C  
ATOM    367  NH1 ARG A  22      -3.549   6.037   8.343  1.00  0.00           N  
ATOM    368  NH2 ARG A  22      -2.369   4.146   7.968  1.00  0.00           N  
ATOM    369  H   ARG A  22      -4.912  -1.376   7.586  1.00  0.00           H  
ATOM    370  HA  ARG A  22      -4.091   1.428   7.334  1.00  0.00           H  
ATOM    371  HB2 ARG A  22      -6.339   1.467   6.459  1.00  0.00           H  
ATOM    372  HB3 ARG A  22      -6.934   0.523   7.821  1.00  0.00           H  
ATOM    373  HG2 ARG A  22      -7.461   2.816   8.261  1.00  0.00           H  
ATOM    374  HG3 ARG A  22      -6.147   2.353   9.337  1.00  0.00           H  
ATOM    375  HD2 ARG A  22      -5.087   3.315   6.823  1.00  0.00           H  
ATOM    376  HD3 ARG A  22      -6.167   4.517   7.527  1.00  0.00           H  
ATOM    377  HE  ARG A  22      -4.575   3.728   9.654  1.00  0.00           H  
ATOM    378 HH11 ARG A  22      -4.394   6.488   8.630  1.00  0.00           H  
ATOM    379 HH12 ARG A  22      -2.763   6.584   8.056  1.00  0.00           H  
ATOM    380 HH21 ARG A  22      -2.311   3.146   7.968  1.00  0.00           H  
ATOM    381 HH22 ARG A  22      -1.583   4.692   7.679  1.00  0.00           H  
ATOM    382  N   ARG A  23      -3.433   1.011   9.737  1.00  0.00           N  
ATOM    383  CA  ARG A  23      -3.149   0.896  11.184  1.00  0.00           C  
ATOM    384  C   ARG A  23      -4.188   1.701  11.967  1.00  0.00           C  
ATOM    385  O   ARG A  23      -4.105   2.909  12.059  1.00  0.00           O  
ATOM    386  CB  ARG A  23      -1.756   1.455  11.452  1.00  0.00           C  
ATOM    387  CG  ARG A  23      -1.547   2.742  10.650  1.00  0.00           C  
ATOM    388  CD  ARG A  23      -0.913   3.806  11.550  1.00  0.00           C  
ATOM    389  NE  ARG A  23       0.543   3.522  11.703  1.00  0.00           N  
ATOM    390  CZ  ARG A  23       1.339   4.436  12.188  1.00  0.00           C  
ATOM    391  NH1 ARG A  23       0.849   5.422  12.888  1.00  0.00           N  
ATOM    392  NH2 ARG A  23       2.625   4.361  11.978  1.00  0.00           N  
ATOM    393  H   ARG A  23      -2.765   1.410   9.149  1.00  0.00           H  
ATOM    394  HA  ARG A  23      -3.188  -0.141  11.482  1.00  0.00           H  
ATOM    395  HB2 ARG A  23      -1.660   1.669  12.496  1.00  0.00           H  
ATOM    396  HB3 ARG A  23      -1.011   0.728  11.163  1.00  0.00           H  
ATOM    397  HG2 ARG A  23      -0.895   2.542   9.813  1.00  0.00           H  
ATOM    398  HG3 ARG A  23      -2.499   3.100  10.289  1.00  0.00           H  
ATOM    399  HD2 ARG A  23      -1.045   4.780  11.105  1.00  0.00           H  
ATOM    400  HD3 ARG A  23      -1.389   3.786  12.520  1.00  0.00           H  
ATOM    401  HE  ARG A  23       0.903   2.651  11.436  1.00  0.00           H  
ATOM    402 HH11 ARG A  23      -0.136   5.478  13.053  1.00  0.00           H  
ATOM    403 HH12 ARG A  23       1.459   6.122  13.261  1.00  0.00           H  
ATOM    404 HH21 ARG A  23       3.002   3.605  11.445  1.00  0.00           H  
ATOM    405 HH22 ARG A  23       3.234   5.063  12.352  1.00  0.00           H  
ATOM    406  N   ALA A  24      -5.171   1.036  12.520  1.00  0.00           N  
ATOM    407  CA  ALA A  24      -6.229   1.751  13.297  1.00  0.00           C  
ATOM    408  C   ALA A  24      -5.605   2.902  14.089  1.00  0.00           C  
ATOM    409  O   ALA A  24      -4.888   2.693  15.049  1.00  0.00           O  
ATOM    410  CB  ALA A  24      -6.895   0.775  14.268  1.00  0.00           C  
ATOM    411  H   ALA A  24      -5.215   0.060  12.418  1.00  0.00           H  
ATOM    412  HA  ALA A  24      -6.970   2.143  12.616  1.00  0.00           H  
ATOM    413  HB1 ALA A  24      -6.147   0.355  14.924  1.00  0.00           H  
ATOM    414  HB2 ALA A  24      -7.633   1.301  14.856  1.00  0.00           H  
ATOM    415  HB3 ALA A  24      -7.373  -0.016  13.712  1.00  0.00           H  
ATOM    416  N   ALA A  25      -5.868   4.118  13.693  1.00  0.00           N  
ATOM    417  CA  ALA A  25      -5.288   5.280  14.420  1.00  0.00           C  
ATOM    418  C   ALA A  25      -6.407   6.236  14.838  1.00  0.00           C  
ATOM    419  O   ALA A  25      -6.244   7.440  14.833  1.00  0.00           O  
ATOM    420  CB  ALA A  25      -4.305   6.011  13.504  1.00  0.00           C  
ATOM    421  H   ALA A  25      -6.446   4.265  12.916  1.00  0.00           H  
ATOM    422  HA  ALA A  25      -4.766   4.929  15.299  1.00  0.00           H  
ATOM    423  HB1 ALA A  25      -4.753   6.142  12.530  1.00  0.00           H  
ATOM    424  HB2 ALA A  25      -4.069   6.976  13.925  1.00  0.00           H  
ATOM    425  HB3 ALA A  25      -3.400   5.428  13.408  1.00  0.00           H  
ATOM    426  N   ASP A  26      -7.542   5.708  15.204  1.00  0.00           N  
ATOM    427  CA  ASP A  26      -8.671   6.586  15.628  1.00  0.00           C  
ATOM    428  C   ASP A  26      -9.241   7.321  14.412  1.00  0.00           C  
ATOM    429  O   ASP A  26     -10.112   8.158  14.535  1.00  0.00           O  
ATOM    430  CB  ASP A  26      -8.157   7.608  16.645  1.00  0.00           C  
ATOM    431  CG  ASP A  26      -7.118   6.944  17.550  1.00  0.00           C  
ATOM    432  OD1 ASP A  26      -7.518   6.303  18.507  1.00  0.00           O  
ATOM    433  OD2 ASP A  26      -5.939   7.087  17.268  1.00  0.00           O  
ATOM    434  H   ASP A  26      -7.653   4.734  15.206  1.00  0.00           H  
ATOM    435  HA  ASP A  26      -9.444   5.986  16.082  1.00  0.00           H  
ATOM    436  HB2 ASP A  26      -7.705   8.439  16.123  1.00  0.00           H  
ATOM    437  HB3 ASP A  26      -8.980   7.964  17.246  1.00  0.00           H  
ATOM    438  N   ALA A  27      -8.758   7.015  13.238  1.00  0.00           N  
ATOM    439  CA  ALA A  27      -9.276   7.699  12.019  1.00  0.00           C  
ATOM    440  C   ALA A  27      -9.380   9.204  12.279  1.00  0.00           C  
ATOM    441  O   ALA A  27      -8.752   9.733  13.175  1.00  0.00           O  
ATOM    442  CB  ALA A  27     -10.657   7.145  11.670  1.00  0.00           C  
ATOM    443  H   ALA A  27      -8.056   6.336  13.159  1.00  0.00           H  
ATOM    444  HA  ALA A  27      -8.599   7.524  11.195  1.00  0.00           H  
ATOM    445  HB1 ALA A  27     -10.816   6.215  12.197  1.00  0.00           H  
ATOM    446  HB2 ALA A  27     -11.415   7.857  11.963  1.00  0.00           H  
ATOM    447  HB3 ALA A  27     -10.719   6.971  10.606  1.00  0.00           H  
ATOM    448  N   HIS A  28     -10.168   9.898  11.504  1.00  0.00           N  
ATOM    449  CA  HIS A  28     -10.308  11.368  11.709  1.00  0.00           C  
ATOM    450  C   HIS A  28     -11.354  11.922  10.740  1.00  0.00           C  
ATOM    451  O   HIS A  28     -11.125  12.902  10.059  1.00  0.00           O  
ATOM    452  CB  HIS A  28      -8.963  12.049  11.450  1.00  0.00           C  
ATOM    453  CG  HIS A  28      -8.681  13.040  12.546  1.00  0.00           C  
ATOM    454  ND1 HIS A  28      -8.433  12.651  13.853  1.00  0.00           N  
ATOM    455  CD2 HIS A  28      -8.599  14.410  12.542  1.00  0.00           C  
ATOM    456  CE1 HIS A  28      -8.214  13.766  14.573  1.00  0.00           C  
ATOM    457  NE2 HIS A  28      -8.305  14.866  13.822  1.00  0.00           N  
ATOM    458  H   HIS A  28     -10.665   9.453  10.785  1.00  0.00           H  
ATOM    459  HA  HIS A  28     -10.620  11.562  12.724  1.00  0.00           H  
ATOM    460  HB2 HIS A  28      -8.181  11.304  11.429  1.00  0.00           H  
ATOM    461  HB3 HIS A  28      -8.997  12.563  10.501  1.00  0.00           H  
ATOM    462  HD1 HIS A  28      -8.421  11.731  14.192  1.00  0.00           H  
ATOM    463  HD2 HIS A  28      -8.743  15.038  11.675  1.00  0.00           H  
ATOM    464  HE1 HIS A  28      -7.992  13.771  15.630  1.00  0.00           H  
ATOM    465  N   MET A  29     -12.501  11.303  10.673  1.00  0.00           N  
ATOM    466  CA  MET A  29     -13.562  11.794   9.747  1.00  0.00           C  
ATOM    467  C   MET A  29     -14.613  10.698   9.551  1.00  0.00           C  
ATOM    468  O   MET A  29     -15.600  10.635  10.259  1.00  0.00           O  
ATOM    469  CB  MET A  29     -12.936  12.142   8.395  1.00  0.00           C  
ATOM    470  CG  MET A  29     -12.856  13.663   8.240  1.00  0.00           C  
ATOM    471  SD  MET A  29     -14.048  14.206   6.991  1.00  0.00           S  
ATOM    472  CE  MET A  29     -12.945  14.097   5.562  1.00  0.00           C  
ATOM    473  H   MET A  29     -12.665  10.515  11.231  1.00  0.00           H  
ATOM    474  HA  MET A  29     -14.029  12.673  10.166  1.00  0.00           H  
ATOM    475  HB2 MET A  29     -11.941  11.722   8.340  1.00  0.00           H  
ATOM    476  HB3 MET A  29     -13.543  11.734   7.601  1.00  0.00           H  
ATOM    477  HG2 MET A  29     -13.084  14.133   9.185  1.00  0.00           H  
ATOM    478  HG3 MET A  29     -11.859  13.941   7.931  1.00  0.00           H  
ATOM    479  HE1 MET A  29     -11.971  13.751   5.884  1.00  0.00           H  
ATOM    480  HE2 MET A  29     -13.351  13.402   4.845  1.00  0.00           H  
ATOM    481  HE3 MET A  29     -12.852  15.072   5.105  1.00  0.00           H  
ATOM    482  N   ALA A  30     -14.407   9.832   8.598  1.00  0.00           N  
ATOM    483  CA  ALA A  30     -15.390   8.739   8.357  1.00  0.00           C  
ATOM    484  C   ALA A  30     -14.638   7.428   8.122  1.00  0.00           C  
ATOM    485  O   ALA A  30     -14.367   6.683   9.044  1.00  0.00           O  
ATOM    486  CB  ALA A  30     -16.236   9.074   7.126  1.00  0.00           C  
ATOM    487  H   ALA A  30     -13.604   9.900   8.041  1.00  0.00           H  
ATOM    488  HA  ALA A  30     -16.032   8.636   9.218  1.00  0.00           H  
ATOM    489  HB1 ALA A  30     -15.778   9.890   6.585  1.00  0.00           H  
ATOM    490  HB2 ALA A  30     -16.298   8.208   6.484  1.00  0.00           H  
ATOM    491  HB3 ALA A  30     -17.229   9.363   7.438  1.00  0.00           H  
ATOM    492  N   ASN A  31     -14.288   7.145   6.898  1.00  0.00           N  
ATOM    493  CA  ASN A  31     -13.543   5.889   6.608  1.00  0.00           C  
ATOM    494  C   ASN A  31     -12.078   6.232   6.343  1.00  0.00           C  
ATOM    495  O   ASN A  31     -11.751   6.891   5.377  1.00  0.00           O  
ATOM    496  CB  ASN A  31     -14.139   5.210   5.373  1.00  0.00           C  
ATOM    497  CG  ASN A  31     -15.636   4.982   5.586  1.00  0.00           C  
ATOM    498  OD1 ASN A  31     -16.451   5.777   5.159  1.00  0.00           O  
ATOM    499  ND2 ASN A  31     -16.035   3.923   6.236  1.00  0.00           N  
ATOM    500  H   ASN A  31     -14.509   7.763   6.170  1.00  0.00           H  
ATOM    501  HA  ASN A  31     -13.611   5.223   7.456  1.00  0.00           H  
ATOM    502  HB2 ASN A  31     -13.988   5.841   4.508  1.00  0.00           H  
ATOM    503  HB3 ASN A  31     -13.651   4.259   5.214  1.00  0.00           H  
ATOM    504 HD21 ASN A  31     -15.378   3.283   6.581  1.00  0.00           H  
ATOM    505 HD22 ASN A  31     -16.992   3.768   6.379  1.00  0.00           H  
ATOM    506  N   LYS A  32     -11.193   5.801   7.197  1.00  0.00           N  
ATOM    507  CA  LYS A  32      -9.754   6.116   6.990  1.00  0.00           C  
ATOM    508  C   LYS A  32      -8.971   4.830   6.717  1.00  0.00           C  
ATOM    509  O   LYS A  32      -9.062   3.868   7.452  1.00  0.00           O  
ATOM    510  CB  LYS A  32      -9.197   6.793   8.244  1.00  0.00           C  
ATOM    511  CG  LYS A  32      -9.813   8.186   8.394  1.00  0.00           C  
ATOM    512  CD  LYS A  32      -9.744   8.927   7.057  1.00  0.00           C  
ATOM    513  CE  LYS A  32      -9.555  10.422   7.313  1.00  0.00           C  
ATOM    514  NZ  LYS A  32      -8.118  10.778   7.140  1.00  0.00           N  
ATOM    515  H   LYS A  32     -11.476   5.276   7.975  1.00  0.00           H  
ATOM    516  HA  LYS A  32      -9.651   6.784   6.147  1.00  0.00           H  
ATOM    517  HB2 LYS A  32      -9.442   6.197   9.112  1.00  0.00           H  
ATOM    518  HB3 LYS A  32      -8.126   6.883   8.159  1.00  0.00           H  
ATOM    519  HG2 LYS A  32     -10.845   8.092   8.700  1.00  0.00           H  
ATOM    520  HG3 LYS A  32      -9.265   8.744   9.140  1.00  0.00           H  
ATOM    521  HD2 LYS A  32      -8.912   8.551   6.479  1.00  0.00           H  
ATOM    522  HD3 LYS A  32     -10.662   8.770   6.509  1.00  0.00           H  
ATOM    523  HE2 LYS A  32     -10.153  10.986   6.613  1.00  0.00           H  
ATOM    524  HE3 LYS A  32      -9.865  10.656   8.320  1.00  0.00           H  
ATOM    525  HZ1 LYS A  32      -7.530  10.124   7.692  1.00  0.00           H  
ATOM    526  HZ2 LYS A  32      -7.863  10.705   6.135  1.00  0.00           H  
ATOM    527  HZ3 LYS A  32      -7.961  11.752   7.471  1.00  0.00           H  
ATOM    528  N   LEU A  33      -8.197   4.815   5.666  1.00  0.00           N  
ATOM    529  CA  LEU A  33      -7.396   3.607   5.336  1.00  0.00           C  
ATOM    530  C   LEU A  33      -6.082   4.026   4.708  1.00  0.00           C  
ATOM    531  O   LEU A  33      -5.768   5.193   4.601  1.00  0.00           O  
ATOM    532  CB  LEU A  33      -8.151   2.724   4.365  1.00  0.00           C  
ATOM    533  CG  LEU A  33      -8.728   3.573   3.247  1.00  0.00           C  
ATOM    534  CD1 LEU A  33      -8.355   2.958   1.898  1.00  0.00           C  
ATOM    535  CD2 LEU A  33     -10.242   3.606   3.407  1.00  0.00           C  
ATOM    536  H   LEU A  33      -8.140   5.604   5.095  1.00  0.00           H  
ATOM    537  HA  LEU A  33      -7.195   3.049   6.225  1.00  0.00           H  
ATOM    538  HB2 LEU A  33      -7.481   1.984   3.952  1.00  0.00           H  
ATOM    539  HB3 LEU A  33      -8.948   2.238   4.889  1.00  0.00           H  
ATOM    540  HG  LEU A  33      -8.331   4.575   3.313  1.00  0.00           H  
ATOM    541 HD11 LEU A  33      -7.282   2.828   1.847  1.00  0.00           H  
ATOM    542 HD12 LEU A  33      -8.837   1.998   1.795  1.00  0.00           H  
ATOM    543 HD13 LEU A  33      -8.676   3.612   1.103  1.00  0.00           H  
ATOM    544 HD21 LEU A  33     -10.552   2.782   4.035  1.00  0.00           H  
ATOM    545 HD22 LEU A  33     -10.534   4.538   3.868  1.00  0.00           H  
ATOM    546 HD23 LEU A  33     -10.708   3.517   2.440  1.00  0.00           H  
ATOM    547  N   GLU A  34      -5.317   3.075   4.290  1.00  0.00           N  
ATOM    548  CA  GLU A  34      -4.023   3.391   3.657  1.00  0.00           C  
ATOM    549  C   GLU A  34      -3.552   2.170   2.909  1.00  0.00           C  
ATOM    550  O   GLU A  34      -4.329   1.325   2.524  1.00  0.00           O  
ATOM    551  CB  GLU A  34      -2.992   3.755   4.725  1.00  0.00           C  
ATOM    552  CG  GLU A  34      -2.036   4.816   4.179  1.00  0.00           C  
ATOM    553  CD  GLU A  34      -0.675   4.679   4.866  1.00  0.00           C  
ATOM    554  OE1 GLU A  34      -0.563   3.852   5.756  1.00  0.00           O  
ATOM    555  OE2 GLU A  34       0.232   5.404   4.491  1.00  0.00           O  
ATOM    556  H   GLU A  34      -5.603   2.139   4.378  1.00  0.00           H  
ATOM    557  HA  GLU A  34      -4.143   4.211   2.973  1.00  0.00           H  
ATOM    558  HB2 GLU A  34      -3.497   4.138   5.594  1.00  0.00           H  
ATOM    559  HB3 GLU A  34      -2.430   2.874   4.996  1.00  0.00           H  
ATOM    560  HG2 GLU A  34      -1.918   4.681   3.113  1.00  0.00           H  
ATOM    561  HG3 GLU A  34      -2.438   5.798   4.376  1.00  0.00           H  
ATOM    562  N   PHE A  35      -2.284   2.054   2.734  1.00  0.00           N  
ATOM    563  CA  PHE A  35      -1.748   0.865   2.042  1.00  0.00           C  
ATOM    564  C   PHE A  35      -0.925   0.065   3.050  1.00  0.00           C  
ATOM    565  O   PHE A  35      -0.499   0.600   4.055  1.00  0.00           O  
ATOM    566  CB  PHE A  35      -0.886   1.311   0.859  1.00  0.00           C  
ATOM    567  CG  PHE A  35      -1.784   1.939  -0.180  1.00  0.00           C  
ATOM    568  CD1 PHE A  35      -2.562   1.126  -1.014  1.00  0.00           C  
ATOM    569  CD2 PHE A  35      -1.849   3.332  -0.303  1.00  0.00           C  
ATOM    570  CE1 PHE A  35      -3.405   1.705  -1.968  1.00  0.00           C  
ATOM    571  CE2 PHE A  35      -2.691   3.911  -1.260  1.00  0.00           C  
ATOM    572  CZ  PHE A  35      -3.470   3.098  -2.092  1.00  0.00           C  
ATOM    573  H   PHE A  35      -1.679   2.742   3.083  1.00  0.00           H  
ATOM    574  HA  PHE A  35      -2.568   0.257   1.684  1.00  0.00           H  
ATOM    575  HB2 PHE A  35      -0.155   2.033   1.195  1.00  0.00           H  
ATOM    576  HB3 PHE A  35      -0.385   0.457   0.432  1.00  0.00           H  
ATOM    577  HD1 PHE A  35      -2.512   0.051  -0.919  1.00  0.00           H  
ATOM    578  HD2 PHE A  35      -1.248   3.960   0.339  1.00  0.00           H  
ATOM    579  HE1 PHE A  35      -4.006   1.077  -2.610  1.00  0.00           H  
ATOM    580  HE2 PHE A  35      -2.740   4.985  -1.356  1.00  0.00           H  
ATOM    581  HZ  PHE A  35      -4.121   3.545  -2.829  1.00  0.00           H  
ATOM    582  N   PRO A  36      -0.733  -1.192   2.764  1.00  0.00           N  
ATOM    583  CA  PRO A  36       0.028  -2.082   3.652  1.00  0.00           C  
ATOM    584  C   PRO A  36       1.444  -1.535   3.861  1.00  0.00           C  
ATOM    585  O   PRO A  36       1.682  -0.348   3.754  1.00  0.00           O  
ATOM    586  CB  PRO A  36       0.056  -3.431   2.923  1.00  0.00           C  
ATOM    587  CG  PRO A  36      -0.725  -3.268   1.594  1.00  0.00           C  
ATOM    588  CD  PRO A  36      -1.253  -1.826   1.538  1.00  0.00           C  
ATOM    589  HA  PRO A  36      -0.476  -2.188   4.599  1.00  0.00           H  
ATOM    590  HB2 PRO A  36       1.077  -3.719   2.720  1.00  0.00           H  
ATOM    591  HB3 PRO A  36      -0.425  -4.181   3.531  1.00  0.00           H  
ATOM    592  HG2 PRO A  36      -0.067  -3.452   0.757  1.00  0.00           H  
ATOM    593  HG3 PRO A  36      -1.555  -3.957   1.566  1.00  0.00           H  
ATOM    594  HD2 PRO A  36      -0.874  -1.321   0.661  1.00  0.00           H  
ATOM    595  HD3 PRO A  36      -2.331  -1.818   1.544  1.00  0.00           H  
ATOM    596  N   GLY A  37       2.381  -2.388   4.161  1.00  0.00           N  
ATOM    597  CA  GLY A  37       3.776  -1.917   4.380  1.00  0.00           C  
ATOM    598  C   GLY A  37       3.921  -1.396   5.811  1.00  0.00           C  
ATOM    599  O   GLY A  37       3.042  -1.559   6.634  1.00  0.00           O  
ATOM    600  H   GLY A  37       2.167  -3.338   4.243  1.00  0.00           H  
ATOM    601  HA2 GLY A  37       4.462  -2.738   4.223  1.00  0.00           H  
ATOM    602  HA3 GLY A  37       4.003  -1.122   3.686  1.00  0.00           H  
ATOM    603  N   GLY A  38       5.028  -0.774   6.111  1.00  0.00           N  
ATOM    604  CA  GLY A  38       5.239  -0.241   7.486  1.00  0.00           C  
ATOM    605  C   GLY A  38       6.633   0.382   7.570  1.00  0.00           C  
ATOM    606  O   GLY A  38       6.834   1.398   8.207  1.00  0.00           O  
ATOM    607  H   GLY A  38       5.722  -0.658   5.429  1.00  0.00           H  
ATOM    608  HA2 GLY A  38       4.490   0.509   7.704  1.00  0.00           H  
ATOM    609  HA3 GLY A  38       5.165  -1.046   8.200  1.00  0.00           H  
ATOM    610  N   LYS A  39       7.592  -0.219   6.924  1.00  0.00           N  
ATOM    611  CA  LYS A  39       8.975   0.326   6.951  1.00  0.00           C  
ATOM    612  C   LYS A  39       9.819  -0.400   5.902  1.00  0.00           C  
ATOM    613  O   LYS A  39       9.659  -1.583   5.674  1.00  0.00           O  
ATOM    614  CB  LYS A  39       9.589   0.113   8.335  1.00  0.00           C  
ATOM    615  CG  LYS A  39      10.439   1.329   8.703  1.00  0.00           C  
ATOM    616  CD  LYS A  39      10.434   1.517  10.220  1.00  0.00           C  
ATOM    617  CE  LYS A  39      11.258   2.754  10.583  1.00  0.00           C  
ATOM    618  NZ  LYS A  39      12.362   2.361  11.502  1.00  0.00           N  
ATOM    619  H   LYS A  39       7.400  -1.033   6.415  1.00  0.00           H  
ATOM    620  HA  LYS A  39       8.951   1.382   6.724  1.00  0.00           H  
ATOM    621  HB2 LYS A  39       8.801  -0.013   9.064  1.00  0.00           H  
ATOM    622  HB3 LYS A  39      10.213  -0.768   8.321  1.00  0.00           H  
ATOM    623  HG2 LYS A  39      11.452   1.175   8.361  1.00  0.00           H  
ATOM    624  HG3 LYS A  39      10.030   2.210   8.231  1.00  0.00           H  
ATOM    625  HD2 LYS A  39       9.417   1.648  10.562  1.00  0.00           H  
ATOM    626  HD3 LYS A  39      10.865   0.649  10.693  1.00  0.00           H  
ATOM    627  HE2 LYS A  39      11.674   3.187   9.685  1.00  0.00           H  
ATOM    628  HE3 LYS A  39      10.623   3.480  11.071  1.00  0.00           H  
ATOM    629  HZ1 LYS A  39      12.536   1.339  11.420  1.00  0.00           H  
ATOM    630  HZ2 LYS A  39      13.226   2.879  11.248  1.00  0.00           H  
ATOM    631  HZ3 LYS A  39      12.096   2.590  12.482  1.00  0.00           H  
ATOM    632  N   ILE A  40      10.715   0.295   5.258  1.00  0.00           N  
ATOM    633  CA  ILE A  40      11.561  -0.362   4.223  1.00  0.00           C  
ATOM    634  C   ILE A  40      12.937  -0.687   4.811  1.00  0.00           C  
ATOM    635  O   ILE A  40      13.695   0.193   5.168  1.00  0.00           O  
ATOM    636  CB  ILE A  40      11.721   0.578   3.028  1.00  0.00           C  
ATOM    637  CG1 ILE A  40      12.329  -0.193   1.855  1.00  0.00           C  
ATOM    638  CG2 ILE A  40      12.640   1.741   3.404  1.00  0.00           C  
ATOM    639  CD1 ILE A  40      12.042   0.553   0.552  1.00  0.00           C  
ATOM    640  H   ILE A  40      10.829   1.249   5.452  1.00  0.00           H  
ATOM    641  HA  ILE A  40      11.085  -1.275   3.898  1.00  0.00           H  
ATOM    642  HB  ILE A  40      10.752   0.963   2.743  1.00  0.00           H  
ATOM    643 HG12 ILE A  40      13.397  -0.279   1.996  1.00  0.00           H  
ATOM    644 HG13 ILE A  40      11.891  -1.179   1.808  1.00  0.00           H  
ATOM    645 HG21 ILE A  40      12.365   2.118   4.378  1.00  0.00           H  
ATOM    646 HG22 ILE A  40      13.663   1.399   3.428  1.00  0.00           H  
ATOM    647 HG23 ILE A  40      12.541   2.529   2.673  1.00  0.00           H  
ATOM    648 HD11 ILE A  40      10.975   0.681   0.438  1.00  0.00           H  
ATOM    649 HD12 ILE A  40      12.520   1.521   0.578  1.00  0.00           H  
ATOM    650 HD13 ILE A  40      12.428  -0.016  -0.282  1.00  0.00           H  
ATOM    651  N   GLU A  41      13.265  -1.948   4.915  1.00  0.00           N  
ATOM    652  CA  GLU A  41      14.590  -2.332   5.477  1.00  0.00           C  
ATOM    653  C   GLU A  41      15.535  -2.710   4.334  1.00  0.00           C  
ATOM    654  O   GLU A  41      15.192  -2.605   3.174  1.00  0.00           O  
ATOM    655  CB  GLU A  41      14.423  -3.534   6.410  1.00  0.00           C  
ATOM    656  CG  GLU A  41      13.070  -3.451   7.119  1.00  0.00           C  
ATOM    657  CD  GLU A  41      12.786  -4.773   7.833  1.00  0.00           C  
ATOM    658  OE1 GLU A  41      13.634  -5.206   8.596  1.00  0.00           O  
ATOM    659  OE2 GLU A  41      11.724  -5.331   7.606  1.00  0.00           O  
ATOM    660  H   GLU A  41      12.639  -2.641   4.620  1.00  0.00           H  
ATOM    661  HA  GLU A  41      15.005  -1.502   6.028  1.00  0.00           H  
ATOM    662  HB2 GLU A  41      14.469  -4.446   5.833  1.00  0.00           H  
ATOM    663  HB3 GLU A  41      15.213  -3.532   7.145  1.00  0.00           H  
ATOM    664  HG2 GLU A  41      13.091  -2.648   7.842  1.00  0.00           H  
ATOM    665  HG3 GLU A  41      12.293  -3.262   6.393  1.00  0.00           H  
ATOM    666  N   MET A  42      16.722  -3.153   4.652  1.00  0.00           N  
ATOM    667  CA  MET A  42      17.683  -3.538   3.581  1.00  0.00           C  
ATOM    668  C   MET A  42      17.757  -2.418   2.540  1.00  0.00           C  
ATOM    669  O   MET A  42      17.115  -1.395   2.672  1.00  0.00           O  
ATOM    670  CB  MET A  42      17.199  -4.827   2.910  1.00  0.00           C  
ATOM    671  CG  MET A  42      18.023  -6.013   3.416  1.00  0.00           C  
ATOM    672  SD  MET A  42      17.436  -6.501   5.060  1.00  0.00           S  
ATOM    673  CE  MET A  42      19.058  -6.827   5.790  1.00  0.00           C  
ATOM    674  H   MET A  42      16.980  -3.233   5.593  1.00  0.00           H  
ATOM    675  HA  MET A  42      18.660  -3.698   4.010  1.00  0.00           H  
ATOM    676  HB2 MET A  42      16.158  -4.985   3.147  1.00  0.00           H  
ATOM    677  HB3 MET A  42      17.317  -4.741   1.839  1.00  0.00           H  
ATOM    678  HG2 MET A  42      17.912  -6.845   2.734  1.00  0.00           H  
ATOM    679  HG3 MET A  42      19.063  -5.732   3.475  1.00  0.00           H  
ATOM    680  HE1 MET A  42      19.788  -6.161   5.354  1.00  0.00           H  
ATOM    681  HE2 MET A  42      19.010  -6.669   6.858  1.00  0.00           H  
ATOM    682  HE3 MET A  42      19.345  -7.848   5.592  1.00  0.00           H  
ATOM    683  N   GLY A  43      18.530  -2.600   1.504  1.00  0.00           N  
ATOM    684  CA  GLY A  43      18.630  -1.542   0.460  1.00  0.00           C  
ATOM    685  C   GLY A  43      17.223  -1.158   0.004  1.00  0.00           C  
ATOM    686  O   GLY A  43      16.322  -1.973  -0.004  1.00  0.00           O  
ATOM    687  H   GLY A  43      19.037  -3.432   1.410  1.00  0.00           H  
ATOM    688  HA2 GLY A  43      19.128  -0.675   0.870  1.00  0.00           H  
ATOM    689  HA3 GLY A  43      19.189  -1.915  -0.384  1.00  0.00           H  
ATOM    690  N   GLU A  44      17.022   0.074  -0.372  1.00  0.00           N  
ATOM    691  CA  GLU A  44      15.665   0.496  -0.817  1.00  0.00           C  
ATOM    692  C   GLU A  44      15.539   0.318  -2.329  1.00  0.00           C  
ATOM    693  O   GLU A  44      16.289   0.883  -3.100  1.00  0.00           O  
ATOM    694  CB  GLU A  44      15.439   1.965  -0.462  1.00  0.00           C  
ATOM    695  CG  GLU A  44      15.037   2.083   1.011  1.00  0.00           C  
ATOM    696  CD  GLU A  44      16.269   1.893   1.899  1.00  0.00           C  
ATOM    697  OE1 GLU A  44      17.362   1.850   1.362  1.00  0.00           O  
ATOM    698  OE2 GLU A  44      16.097   1.798   3.103  1.00  0.00           O  
ATOM    699  H   GLU A  44      17.760   0.720  -0.356  1.00  0.00           H  
ATOM    700  HA  GLU A  44      14.922  -0.110  -0.321  1.00  0.00           H  
ATOM    701  HB2 GLU A  44      16.349   2.521  -0.636  1.00  0.00           H  
ATOM    702  HB3 GLU A  44      14.649   2.362  -1.081  1.00  0.00           H  
ATOM    703  HG2 GLU A  44      14.610   3.060   1.189  1.00  0.00           H  
ATOM    704  HG3 GLU A  44      14.307   1.323   1.245  1.00  0.00           H  
ATOM    705  N   THR A  45      14.587  -0.461  -2.756  1.00  0.00           N  
ATOM    706  CA  THR A  45      14.399  -0.678  -4.214  1.00  0.00           C  
ATOM    707  C   THR A  45      12.978  -1.190  -4.480  1.00  0.00           C  
ATOM    708  O   THR A  45      12.201  -1.369  -3.564  1.00  0.00           O  
ATOM    709  CB  THR A  45      15.415  -1.699  -4.714  1.00  0.00           C  
ATOM    710  OG1 THR A  45      16.223  -2.127  -3.628  1.00  0.00           O  
ATOM    711  CG2 THR A  45      16.286  -1.052  -5.789  1.00  0.00           C  
ATOM    712  H   THR A  45      13.997  -0.901  -2.118  1.00  0.00           H  
ATOM    713  HA  THR A  45      14.545   0.257  -4.736  1.00  0.00           H  
ATOM    714  HB  THR A  45      14.899  -2.547  -5.136  1.00  0.00           H  
ATOM    715  HG1 THR A  45      15.638  -2.387  -2.911  1.00  0.00           H  
ATOM    716 HG21 THR A  45      15.898  -0.068  -6.021  1.00  0.00           H  
ATOM    717 HG22 THR A  45      17.299  -0.963  -5.429  1.00  0.00           H  
ATOM    718 HG23 THR A  45      16.269  -1.662  -6.679  1.00  0.00           H  
ATOM    719  N   PRO A  46      12.683  -1.392  -5.739  1.00  0.00           N  
ATOM    720  CA  PRO A  46      11.358  -1.865  -6.178  1.00  0.00           C  
ATOM    721  C   PRO A  46      11.171  -3.348  -5.849  1.00  0.00           C  
ATOM    722  O   PRO A  46      10.064  -3.848  -5.805  1.00  0.00           O  
ATOM    723  CB  PRO A  46      11.367  -1.661  -7.699  1.00  0.00           C  
ATOM    724  CG  PRO A  46      12.811  -1.267  -8.110  1.00  0.00           C  
ATOM    725  CD  PRO A  46      13.645  -1.159  -6.829  1.00  0.00           C  
ATOM    726  HA  PRO A  46      10.575  -1.273  -5.733  1.00  0.00           H  
ATOM    727  HB2 PRO A  46      11.079  -2.580  -8.193  1.00  0.00           H  
ATOM    728  HB3 PRO A  46      10.686  -0.869  -7.969  1.00  0.00           H  
ATOM    729  HG2 PRO A  46      13.229  -2.026  -8.757  1.00  0.00           H  
ATOM    730  HG3 PRO A  46      12.808  -0.317  -8.614  1.00  0.00           H  
ATOM    731  HD2 PRO A  46      14.415  -1.917  -6.823  1.00  0.00           H  
ATOM    732  HD3 PRO A  46      14.078  -0.175  -6.740  1.00  0.00           H  
ATOM    733  N   GLU A  47      12.242  -4.063  -5.637  1.00  0.00           N  
ATOM    734  CA  GLU A  47      12.114  -5.515  -5.333  1.00  0.00           C  
ATOM    735  C   GLU A  47      12.806  -5.837  -4.009  1.00  0.00           C  
ATOM    736  O   GLU A  47      12.203  -6.329  -3.094  1.00  0.00           O  
ATOM    737  CB  GLU A  47      12.784  -6.316  -6.447  1.00  0.00           C  
ATOM    738  CG  GLU A  47      11.743  -7.188  -7.150  1.00  0.00           C  
ATOM    739  CD  GLU A  47      10.747  -6.293  -7.889  1.00  0.00           C  
ATOM    740  OE1 GLU A  47       9.765  -5.903  -7.278  1.00  0.00           O  
ATOM    741  OE2 GLU A  47      10.984  -6.010  -9.051  1.00  0.00           O  
ATOM    742  H   GLU A  47      13.128  -3.650  -5.691  1.00  0.00           H  
ATOM    743  HA  GLU A  47      11.071  -5.784  -5.274  1.00  0.00           H  
ATOM    744  HB2 GLU A  47      13.230  -5.637  -7.158  1.00  0.00           H  
ATOM    745  HB3 GLU A  47      13.552  -6.945  -6.024  1.00  0.00           H  
ATOM    746  HG2 GLU A  47      12.237  -7.840  -7.857  1.00  0.00           H  
ATOM    747  HG3 GLU A  47      11.216  -7.782  -6.418  1.00  0.00           H  
ATOM    748  N   GLN A  48      14.071  -5.568  -3.919  1.00  0.00           N  
ATOM    749  CA  GLN A  48      14.838  -5.853  -2.691  1.00  0.00           C  
ATOM    750  C   GLN A  48      14.064  -5.428  -1.473  1.00  0.00           C  
ATOM    751  O   GLN A  48      14.171  -5.997  -0.405  1.00  0.00           O  
ATOM    752  CB  GLN A  48      16.136  -5.065  -2.750  1.00  0.00           C  
ATOM    753  CG  GLN A  48      17.262  -6.003  -2.405  1.00  0.00           C  
ATOM    754  CD  GLN A  48      18.564  -5.512  -3.038  1.00  0.00           C  
ATOM    755  OE1 GLN A  48      19.594  -5.481  -2.393  1.00  0.00           O  
ATOM    756  NE2 GLN A  48      18.564  -5.124  -4.284  1.00  0.00           N  
ATOM    757  H   GLN A  48      14.527  -5.181  -4.666  1.00  0.00           H  
ATOM    758  HA  GLN A  48      15.050  -6.897  -2.635  1.00  0.00           H  
ATOM    759  HB2 GLN A  48      16.277  -4.670  -3.746  1.00  0.00           H  
ATOM    760  HB3 GLN A  48      16.106  -4.258  -2.035  1.00  0.00           H  
ATOM    761  HG2 GLN A  48      17.361  -6.040  -1.335  1.00  0.00           H  
ATOM    762  HG3 GLN A  48      17.018  -6.981  -2.785  1.00  0.00           H  
ATOM    763 HE21 GLN A  48      17.733  -5.149  -4.803  1.00  0.00           H  
ATOM    764 HE22 GLN A  48      19.392  -4.810  -4.701  1.00  0.00           H  
ATOM    765  N   ALA A  49      13.322  -4.406  -1.621  1.00  0.00           N  
ATOM    766  CA  ALA A  49      12.549  -3.897  -0.472  1.00  0.00           C  
ATOM    767  C   ALA A  49      11.252  -4.697  -0.284  1.00  0.00           C  
ATOM    768  O   ALA A  49      10.995  -5.244   0.770  1.00  0.00           O  
ATOM    769  CB  ALA A  49      12.218  -2.417  -0.680  1.00  0.00           C  
ATOM    770  H   ALA A  49      13.300  -3.961  -2.485  1.00  0.00           H  
ATOM    771  HA  ALA A  49      13.157  -4.004   0.399  1.00  0.00           H  
ATOM    772  HB1 ALA A  49      11.866  -2.264  -1.689  1.00  0.00           H  
ATOM    773  HB2 ALA A  49      11.450  -2.119   0.018  1.00  0.00           H  
ATOM    774  HB3 ALA A  49      13.105  -1.824  -0.514  1.00  0.00           H  
ATOM    775  N   VAL A  50      10.430  -4.747  -1.292  1.00  0.00           N  
ATOM    776  CA  VAL A  50       9.132  -5.481  -1.185  1.00  0.00           C  
ATOM    777  C   VAL A  50       9.343  -6.980  -1.413  1.00  0.00           C  
ATOM    778  O   VAL A  50       8.408  -7.755  -1.437  1.00  0.00           O  
ATOM    779  CB  VAL A  50       8.182  -4.911  -2.234  1.00  0.00           C  
ATOM    780  CG1 VAL A  50       8.393  -5.606  -3.582  1.00  0.00           C  
ATOM    781  CG2 VAL A  50       6.738  -5.098  -1.785  1.00  0.00           C  
ATOM    782  H   VAL A  50      10.659  -4.288  -2.126  1.00  0.00           H  
ATOM    783  HA  VAL A  50       8.713  -5.325  -0.202  1.00  0.00           H  
ATOM    784  HB  VAL A  50       8.387  -3.864  -2.336  1.00  0.00           H  
ATOM    785 HG11 VAL A  50       9.425  -5.505  -3.881  1.00  0.00           H  
ATOM    786 HG12 VAL A  50       8.147  -6.655  -3.487  1.00  0.00           H  
ATOM    787 HG13 VAL A  50       7.754  -5.154  -4.325  1.00  0.00           H  
ATOM    788 HG21 VAL A  50       6.700  -5.816  -0.981  1.00  0.00           H  
ATOM    789 HG22 VAL A  50       6.343  -4.151  -1.445  1.00  0.00           H  
ATOM    790 HG23 VAL A  50       6.148  -5.455  -2.618  1.00  0.00           H  
ATOM    791  N   VAL A  51      10.562  -7.386  -1.554  1.00  0.00           N  
ATOM    792  CA  VAL A  51      10.859  -8.821  -1.750  1.00  0.00           C  
ATOM    793  C   VAL A  51      10.868  -9.422  -0.366  1.00  0.00           C  
ATOM    794  O   VAL A  51      10.407 -10.517  -0.115  1.00  0.00           O  
ATOM    795  CB  VAL A  51      12.234  -8.955  -2.394  1.00  0.00           C  
ATOM    796  CG1 VAL A  51      13.290  -8.447  -1.423  1.00  0.00           C  
ATOM    797  CG2 VAL A  51      12.514 -10.409  -2.715  1.00  0.00           C  
ATOM    798  H   VAL A  51      11.293  -6.749  -1.487  1.00  0.00           H  
ATOM    799  HA  VAL A  51      10.101  -9.288  -2.363  1.00  0.00           H  
ATOM    800  HB  VAL A  51      12.267  -8.373  -3.303  1.00  0.00           H  
ATOM    801 HG11 VAL A  51      12.997  -7.478  -1.062  1.00  0.00           H  
ATOM    802 HG12 VAL A  51      13.372  -9.132  -0.591  1.00  0.00           H  
ATOM    803 HG13 VAL A  51      14.240  -8.376  -1.926  1.00  0.00           H  
ATOM    804 HG21 VAL A  51      11.708 -10.802  -3.310  1.00  0.00           H  
ATOM    805 HG22 VAL A  51      13.441 -10.476  -3.264  1.00  0.00           H  
ATOM    806 HG23 VAL A  51      12.595 -10.964  -1.794  1.00  0.00           H  
ATOM    807  N   ARG A  52      11.385  -8.651   0.537  1.00  0.00           N  
ATOM    808  CA  ARG A  52      11.452  -9.054   1.949  1.00  0.00           C  
ATOM    809  C   ARG A  52      10.053  -8.944   2.556  1.00  0.00           C  
ATOM    810  O   ARG A  52       9.694  -9.694   3.440  1.00  0.00           O  
ATOM    811  CB  ARG A  52      12.396  -8.092   2.666  1.00  0.00           C  
ATOM    812  CG  ARG A  52      13.712  -8.799   2.995  1.00  0.00           C  
ATOM    813  CD  ARG A  52      13.453  -9.983   3.928  1.00  0.00           C  
ATOM    814  NE  ARG A  52      14.528 -10.999   3.743  1.00  0.00           N  
ATOM    815  CZ  ARG A  52      14.684 -11.952   4.618  1.00  0.00           C  
ATOM    816  NH1 ARG A  52      14.734 -11.668   5.890  1.00  0.00           N  
ATOM    817  NH2 ARG A  52      14.792 -13.191   4.221  1.00  0.00           N  
ATOM    818  H   ARG A  52      11.725  -7.774   0.273  1.00  0.00           H  
ATOM    819  HA  ARG A  52      11.818 -10.063   2.032  1.00  0.00           H  
ATOM    820  HB2 ARG A  52      12.596  -7.247   2.022  1.00  0.00           H  
ATOM    821  HB3 ARG A  52      11.933  -7.744   3.570  1.00  0.00           H  
ATOM    822  HG2 ARG A  52      14.161  -9.156   2.080  1.00  0.00           H  
ATOM    823  HG3 ARG A  52      14.383  -8.104   3.477  1.00  0.00           H  
ATOM    824  HD2 ARG A  52      13.454  -9.641   4.953  1.00  0.00           H  
ATOM    825  HD3 ARG A  52      12.496 -10.424   3.698  1.00  0.00           H  
ATOM    826  HE  ARG A  52      15.119 -10.948   2.962  1.00  0.00           H  
ATOM    827 HH11 ARG A  52      14.653 -10.718   6.194  1.00  0.00           H  
ATOM    828 HH12 ARG A  52      14.854 -12.399   6.561  1.00  0.00           H  
ATOM    829 HH21 ARG A  52      14.753 -13.410   3.246  1.00  0.00           H  
ATOM    830 HH22 ARG A  52      14.911 -13.923   4.892  1.00  0.00           H  
ATOM    831  N   GLU A  53       9.250  -8.021   2.082  1.00  0.00           N  
ATOM    832  CA  GLU A  53       7.874  -7.888   2.639  1.00  0.00           C  
ATOM    833  C   GLU A  53       7.027  -9.070   2.166  1.00  0.00           C  
ATOM    834  O   GLU A  53       5.904  -9.258   2.592  1.00  0.00           O  
ATOM    835  CB  GLU A  53       7.252  -6.579   2.154  1.00  0.00           C  
ATOM    836  CG  GLU A  53       7.859  -5.410   2.933  1.00  0.00           C  
ATOM    837  CD  GLU A  53       6.855  -4.912   3.973  1.00  0.00           C  
ATOM    838  OE1 GLU A  53       6.015  -5.698   4.380  1.00  0.00           O  
ATOM    839  OE2 GLU A  53       6.944  -3.754   4.346  1.00  0.00           O  
ATOM    840  H   GLU A  53       9.550  -7.424   1.351  1.00  0.00           H  
ATOM    841  HA  GLU A  53       7.921  -7.887   3.719  1.00  0.00           H  
ATOM    842  HB2 GLU A  53       7.452  -6.454   1.099  1.00  0.00           H  
ATOM    843  HB3 GLU A  53       6.185  -6.604   2.319  1.00  0.00           H  
ATOM    844  HG2 GLU A  53       8.761  -5.740   3.430  1.00  0.00           H  
ATOM    845  HG3 GLU A  53       8.097  -4.608   2.252  1.00  0.00           H  
ATOM    846  N   LEU A  54       7.567  -9.866   1.289  1.00  0.00           N  
ATOM    847  CA  LEU A  54       6.822 -11.042   0.772  1.00  0.00           C  
ATOM    848  C   LEU A  54       6.828 -12.149   1.823  1.00  0.00           C  
ATOM    849  O   LEU A  54       5.810 -12.494   2.381  1.00  0.00           O  
ATOM    850  CB  LEU A  54       7.519 -11.558  -0.492  1.00  0.00           C  
ATOM    851  CG  LEU A  54       6.490 -11.846  -1.587  1.00  0.00           C  
ATOM    852  CD1 LEU A  54       5.373 -12.731  -1.031  1.00  0.00           C  
ATOM    853  CD2 LEU A  54       5.905 -10.524  -2.085  1.00  0.00           C  
ATOM    854  H   LEU A  54       8.470  -9.692   0.972  1.00  0.00           H  
ATOM    855  HA  LEU A  54       5.807 -10.761   0.540  1.00  0.00           H  
ATOM    856  HB2 LEU A  54       8.217 -10.812  -0.845  1.00  0.00           H  
ATOM    857  HB3 LEU A  54       8.055 -12.466  -0.259  1.00  0.00           H  
ATOM    858  HG  LEU A  54       6.974 -12.357  -2.407  1.00  0.00           H  
ATOM    859 HD11 LEU A  54       5.029 -12.330  -0.088  1.00  0.00           H  
ATOM    860 HD12 LEU A  54       4.550 -12.754  -1.732  1.00  0.00           H  
ATOM    861 HD13 LEU A  54       5.747 -13.733  -0.882  1.00  0.00           H  
ATOM    862 HD21 LEU A  54       5.924  -9.804  -1.284  1.00  0.00           H  
ATOM    863 HD22 LEU A  54       6.495 -10.158  -2.912  1.00  0.00           H  
ATOM    864 HD23 LEU A  54       4.886 -10.677  -2.412  1.00  0.00           H  
ATOM    865  N   GLN A  55       7.971 -12.720   2.078  1.00  0.00           N  
ATOM    866  CA  GLN A  55       8.051 -13.829   3.077  1.00  0.00           C  
ATOM    867  C   GLN A  55       8.135 -13.286   4.507  1.00  0.00           C  
ATOM    868  O   GLN A  55       7.905 -14.005   5.459  1.00  0.00           O  
ATOM    869  CB  GLN A  55       9.288 -14.681   2.786  1.00  0.00           C  
ATOM    870  CG  GLN A  55       8.999 -15.617   1.611  1.00  0.00           C  
ATOM    871  CD  GLN A  55       9.258 -17.063   2.035  1.00  0.00           C  
ATOM    872  OE1 GLN A  55       9.232 -17.378   3.208  1.00  0.00           O  
ATOM    873  NE2 GLN A  55       9.510 -17.961   1.123  1.00  0.00           N  
ATOM    874  H   GLN A  55       8.780 -12.424   1.603  1.00  0.00           H  
ATOM    875  HA  GLN A  55       7.168 -14.445   2.988  1.00  0.00           H  
ATOM    876  HB2 GLN A  55      10.118 -14.036   2.537  1.00  0.00           H  
ATOM    877  HB3 GLN A  55       9.536 -15.267   3.658  1.00  0.00           H  
ATOM    878  HG2 GLN A  55       7.966 -15.509   1.310  1.00  0.00           H  
ATOM    879  HG3 GLN A  55       9.644 -15.365   0.783  1.00  0.00           H  
ATOM    880 HE21 GLN A  55       9.531 -17.706   0.177  1.00  0.00           H  
ATOM    881 HE22 GLN A  55       9.677 -18.891   1.383  1.00  0.00           H  
ATOM    882  N   GLU A  56       8.474 -12.039   4.679  1.00  0.00           N  
ATOM    883  CA  GLU A  56       8.580 -11.491   6.065  1.00  0.00           C  
ATOM    884  C   GLU A  56       7.193 -11.134   6.607  1.00  0.00           C  
ATOM    885  O   GLU A  56       7.071 -10.377   7.548  1.00  0.00           O  
ATOM    886  CB  GLU A  56       9.446 -10.232   6.061  1.00  0.00           C  
ATOM    887  CG  GLU A  56      10.861 -10.576   5.591  1.00  0.00           C  
ATOM    888  CD  GLU A  56      11.804 -10.616   6.796  1.00  0.00           C  
ATOM    889  OE1 GLU A  56      12.296  -9.565   7.174  1.00  0.00           O  
ATOM    890  OE2 GLU A  56      12.018 -11.697   7.320  1.00  0.00           O  
ATOM    891  H   GLU A  56       8.670 -11.469   3.906  1.00  0.00           H  
ATOM    892  HA  GLU A  56       9.033 -12.232   6.708  1.00  0.00           H  
ATOM    893  HB2 GLU A  56       9.012  -9.500   5.397  1.00  0.00           H  
ATOM    894  HB3 GLU A  56       9.492  -9.825   7.061  1.00  0.00           H  
ATOM    895  HG2 GLU A  56      10.854 -11.541   5.105  1.00  0.00           H  
ATOM    896  HG3 GLU A  56      11.201  -9.824   4.896  1.00  0.00           H  
ATOM    897  N   GLU A  57       6.145 -11.651   6.027  1.00  0.00           N  
ATOM    898  CA  GLU A  57       4.790 -11.303   6.529  1.00  0.00           C  
ATOM    899  C   GLU A  57       3.834 -12.491   6.367  1.00  0.00           C  
ATOM    900  O   GLU A  57       3.355 -13.050   7.334  1.00  0.00           O  
ATOM    901  CB  GLU A  57       4.271 -10.109   5.733  1.00  0.00           C  
ATOM    902  CG  GLU A  57       4.489  -8.827   6.538  1.00  0.00           C  
ATOM    903  CD  GLU A  57       3.840  -8.972   7.914  1.00  0.00           C  
ATOM    904  OE1 GLU A  57       2.782  -9.574   7.986  1.00  0.00           O  
ATOM    905  OE2 GLU A  57       4.409  -8.476   8.872  1.00  0.00           O  
ATOM    906  H   GLU A  57       6.244 -12.249   5.261  1.00  0.00           H  
ATOM    907  HA  GLU A  57       4.856 -11.036   7.574  1.00  0.00           H  
ATOM    908  HB2 GLU A  57       4.808 -10.042   4.793  1.00  0.00           H  
ATOM    909  HB3 GLU A  57       3.220 -10.237   5.539  1.00  0.00           H  
ATOM    910  HG2 GLU A  57       5.549  -8.654   6.656  1.00  0.00           H  
ATOM    911  HG3 GLU A  57       4.043  -7.993   6.017  1.00  0.00           H  
ATOM    912  N   VAL A  58       3.547 -12.876   5.154  1.00  0.00           N  
ATOM    913  CA  VAL A  58       2.615 -14.023   4.930  1.00  0.00           C  
ATOM    914  C   VAL A  58       3.315 -15.071   4.059  1.00  0.00           C  
ATOM    915  O   VAL A  58       3.088 -16.258   4.180  1.00  0.00           O  
ATOM    916  CB  VAL A  58       1.362 -13.522   4.196  1.00  0.00           C  
ATOM    917  CG1 VAL A  58       0.836 -12.246   4.845  1.00  0.00           C  
ATOM    918  CG2 VAL A  58       1.724 -13.220   2.754  1.00  0.00           C  
ATOM    919  H   VAL A  58       3.943 -12.409   4.389  1.00  0.00           H  
ATOM    920  HA  VAL A  58       2.335 -14.461   5.876  1.00  0.00           H  
ATOM    921  HB  VAL A  58       0.595 -14.276   4.219  1.00  0.00           H  
ATOM    922 HG11 VAL A  58       1.665 -11.638   5.173  1.00  0.00           H  
ATOM    923 HG12 VAL A  58       0.256 -11.700   4.119  1.00  0.00           H  
ATOM    924 HG13 VAL A  58       0.212 -12.497   5.687  1.00  0.00           H  
ATOM    925 HG21 VAL A  58       2.750 -12.900   2.707  1.00  0.00           H  
ATOM    926 HG22 VAL A  58       1.597 -14.111   2.156  1.00  0.00           H  
ATOM    927 HG23 VAL A  58       1.083 -12.436   2.377  1.00  0.00           H  
ATOM    928  N   GLY A  59       4.162 -14.621   3.176  1.00  0.00           N  
ATOM    929  CA  GLY A  59       4.893 -15.545   2.275  1.00  0.00           C  
ATOM    930  C   GLY A  59       3.942 -16.119   1.224  1.00  0.00           C  
ATOM    931  O   GLY A  59       3.663 -17.300   1.200  1.00  0.00           O  
ATOM    932  H   GLY A  59       4.319 -13.665   3.106  1.00  0.00           H  
ATOM    933  HA2 GLY A  59       5.679 -14.994   1.773  1.00  0.00           H  
ATOM    934  HA3 GLY A  59       5.321 -16.347   2.850  1.00  0.00           H  
ATOM    935  N   ILE A  60       3.468 -15.292   0.335  1.00  0.00           N  
ATOM    936  CA  ILE A  60       2.561 -15.792  -0.742  1.00  0.00           C  
ATOM    937  C   ILE A  60       3.404 -16.075  -1.980  1.00  0.00           C  
ATOM    938  O   ILE A  60       4.561 -15.710  -2.048  1.00  0.00           O  
ATOM    939  CB  ILE A  60       1.501 -14.737  -1.116  1.00  0.00           C  
ATOM    940  CG1 ILE A  60       1.917 -13.362  -0.601  1.00  0.00           C  
ATOM    941  CG2 ILE A  60       0.147 -15.109  -0.509  1.00  0.00           C  
ATOM    942  CD1 ILE A  60       1.015 -12.290  -1.209  1.00  0.00           C  
ATOM    943  H   ILE A  60       3.729 -14.348   0.361  1.00  0.00           H  
ATOM    944  HA  ILE A  60       2.074 -16.700  -0.416  1.00  0.00           H  
ATOM    945  HB  ILE A  60       1.406 -14.700  -2.193  1.00  0.00           H  
ATOM    946 HG12 ILE A  60       1.821 -13.346   0.469  1.00  0.00           H  
ATOM    947 HG13 ILE A  60       2.942 -13.167  -0.877  1.00  0.00           H  
ATOM    948 HG21 ILE A  60       0.258 -15.272   0.551  1.00  0.00           H  
ATOM    949 HG22 ILE A  60      -0.554 -14.303  -0.678  1.00  0.00           H  
ATOM    950 HG23 ILE A  60      -0.223 -16.008  -0.978  1.00  0.00           H  
ATOM    951 HD11 ILE A  60      -0.018 -12.538  -1.016  1.00  0.00           H  
ATOM    952 HD12 ILE A  60       1.245 -11.333  -0.762  1.00  0.00           H  
ATOM    953 HD13 ILE A  60       1.183 -12.240  -2.273  1.00  0.00           H  
ATOM    954  N   THR A  61       2.830 -16.685  -2.973  1.00  0.00           N  
ATOM    955  CA  THR A  61       3.592 -16.943  -4.216  1.00  0.00           C  
ATOM    956  C   THR A  61       2.963 -16.092  -5.312  1.00  0.00           C  
ATOM    957  O   THR A  61       2.046 -16.520  -5.983  1.00  0.00           O  
ATOM    958  CB  THR A  61       3.522 -18.416  -4.607  1.00  0.00           C  
ATOM    959  OG1 THR A  61       3.606 -19.229  -3.444  1.00  0.00           O  
ATOM    960  CG2 THR A  61       4.690 -18.723  -5.541  1.00  0.00           C  
ATOM    961  H   THR A  61       1.889 -16.942  -2.913  1.00  0.00           H  
ATOM    962  HA  THR A  61       4.623 -16.653  -4.076  1.00  0.00           H  
ATOM    963  HB  THR A  61       2.597 -18.611  -5.124  1.00  0.00           H  
ATOM    964  HG1 THR A  61       3.973 -18.698  -2.732  1.00  0.00           H  
ATOM    965 HG21 THR A  61       5.584 -18.247  -5.166  1.00  0.00           H  
ATOM    966 HG22 THR A  61       4.842 -19.790  -5.591  1.00  0.00           H  
ATOM    967 HG23 THR A  61       4.469 -18.343  -6.528  1.00  0.00           H  
ATOM    968  N   PRO A  62       3.458 -14.893  -5.437  1.00  0.00           N  
ATOM    969  CA  PRO A  62       2.941 -13.936  -6.418  1.00  0.00           C  
ATOM    970  C   PRO A  62       3.070 -14.505  -7.826  1.00  0.00           C  
ATOM    971  O   PRO A  62       4.104 -15.010  -8.216  1.00  0.00           O  
ATOM    972  CB  PRO A  62       3.800 -12.686  -6.234  1.00  0.00           C  
ATOM    973  CG  PRO A  62       4.897 -13.020  -5.191  1.00  0.00           C  
ATOM    974  CD  PRO A  62       4.583 -14.405  -4.623  1.00  0.00           C  
ATOM    975  HA  PRO A  62       1.912 -13.704  -6.202  1.00  0.00           H  
ATOM    976  HB2 PRO A  62       4.249 -12.401  -7.175  1.00  0.00           H  
ATOM    977  HB3 PRO A  62       3.181 -11.887  -5.859  1.00  0.00           H  
ATOM    978  HG2 PRO A  62       5.867 -13.027  -5.667  1.00  0.00           H  
ATOM    979  HG3 PRO A  62       4.882 -12.299  -4.397  1.00  0.00           H  
ATOM    980  HD2 PRO A  62       5.440 -15.058  -4.727  1.00  0.00           H  
ATOM    981  HD3 PRO A  62       4.286 -14.330  -3.590  1.00  0.00           H  
ATOM    982  N   GLN A  63       2.014 -14.445  -8.583  1.00  0.00           N  
ATOM    983  CA  GLN A  63       2.048 -15.000  -9.959  1.00  0.00           C  
ATOM    984  C   GLN A  63       2.428 -13.906 -10.960  1.00  0.00           C  
ATOM    985  O   GLN A  63       3.372 -14.047 -11.712  1.00  0.00           O  
ATOM    986  CB  GLN A  63       0.668 -15.563 -10.296  1.00  0.00           C  
ATOM    987  CG  GLN A  63       0.036 -16.154  -9.029  1.00  0.00           C  
ATOM    988  CD  GLN A  63      -0.605 -17.502  -9.362  1.00  0.00           C  
ATOM    989  OE1 GLN A  63      -1.448 -17.586 -10.232  1.00  0.00           O  
ATOM    990  NE2 GLN A  63      -0.238 -18.566  -8.703  1.00  0.00           N  
ATOM    991  H   GLN A  63       1.188 -14.048  -8.236  1.00  0.00           H  
ATOM    992  HA  GLN A  63       2.778 -15.795 -10.004  1.00  0.00           H  
ATOM    993  HB2 GLN A  63       0.040 -14.771 -10.680  1.00  0.00           H  
ATOM    994  HB3 GLN A  63       0.766 -16.337 -11.043  1.00  0.00           H  
ATOM    995  HG2 GLN A  63       0.801 -16.295  -8.275  1.00  0.00           H  
ATOM    996  HG3 GLN A  63      -0.720 -15.481  -8.649  1.00  0.00           H  
ATOM    997 HE21 GLN A  63       0.443 -18.497  -8.002  1.00  0.00           H  
ATOM    998 HE22 GLN A  63      -0.640 -19.435  -8.912  1.00  0.00           H  
ATOM    999  N   HIS A  64       1.707 -12.817 -10.985  1.00  0.00           N  
ATOM   1000  CA  HIS A  64       2.050 -11.734 -11.952  1.00  0.00           C  
ATOM   1001  C   HIS A  64       1.836 -10.364 -11.308  1.00  0.00           C  
ATOM   1002  O   HIS A  64       0.720  -9.965 -11.037  1.00  0.00           O  
ATOM   1003  CB  HIS A  64       1.155 -11.852 -13.187  1.00  0.00           C  
ATOM   1004  CG  HIS A  64       1.481 -10.739 -14.147  1.00  0.00           C  
ATOM   1005  ND1 HIS A  64       0.507 -10.104 -14.903  1.00  0.00           N  
ATOM   1006  CD2 HIS A  64       2.667 -10.131 -14.477  1.00  0.00           C  
ATOM   1007  CE1 HIS A  64       1.120  -9.161 -15.642  1.00  0.00           C  
ATOM   1008  NE2 HIS A  64       2.437  -9.136 -15.421  1.00  0.00           N  
ATOM   1009  H   HIS A  64       0.943 -12.712 -10.374  1.00  0.00           H  
ATOM   1010  HA  HIS A  64       3.084 -11.833 -12.250  1.00  0.00           H  
ATOM   1011  HB2 HIS A  64       1.326 -12.805 -13.666  1.00  0.00           H  
ATOM   1012  HB3 HIS A  64       0.119 -11.778 -12.889  1.00  0.00           H  
ATOM   1013  HD1 HIS A  64      -0.451 -10.305 -14.901  1.00  0.00           H  
ATOM   1014  HD2 HIS A  64       3.633 -10.388 -14.067  1.00  0.00           H  
ATOM   1015  HE1 HIS A  64       0.609  -8.502 -16.329  1.00  0.00           H  
ATOM   1016  N   PHE A  65       2.892  -9.629 -11.075  1.00  0.00           N  
ATOM   1017  CA  PHE A  65       2.726  -8.281 -10.464  1.00  0.00           C  
ATOM   1018  C   PHE A  65       3.591  -7.260 -11.190  1.00  0.00           C  
ATOM   1019  O   PHE A  65       4.368  -7.581 -12.067  1.00  0.00           O  
ATOM   1020  CB  PHE A  65       3.135  -8.301  -8.994  1.00  0.00           C  
ATOM   1021  CG  PHE A  65       4.509  -8.913  -8.850  1.00  0.00           C  
ATOM   1022  CD1 PHE A  65       5.629  -8.241  -9.355  1.00  0.00           C  
ATOM   1023  CD2 PHE A  65       4.664 -10.144  -8.203  1.00  0.00           C  
ATOM   1024  CE1 PHE A  65       6.904  -8.800  -9.214  1.00  0.00           C  
ATOM   1025  CE2 PHE A  65       5.941 -10.704  -8.064  1.00  0.00           C  
ATOM   1026  CZ  PHE A  65       7.060 -10.030  -8.568  1.00  0.00           C  
ATOM   1027  H   PHE A  65       3.784  -9.959 -11.310  1.00  0.00           H  
ATOM   1028  HA  PHE A  65       1.690  -7.984 -10.539  1.00  0.00           H  
ATOM   1029  HB2 PHE A  65       3.156  -7.287  -8.618  1.00  0.00           H  
ATOM   1030  HB3 PHE A  65       2.422  -8.870  -8.432  1.00  0.00           H  
ATOM   1031  HD1 PHE A  65       5.508  -7.291  -9.855  1.00  0.00           H  
ATOM   1032  HD2 PHE A  65       3.802 -10.664  -7.812  1.00  0.00           H  
ATOM   1033  HE1 PHE A  65       7.767  -8.281  -9.605  1.00  0.00           H  
ATOM   1034  HE2 PHE A  65       6.062 -11.655  -7.565  1.00  0.00           H  
ATOM   1035  HZ  PHE A  65       8.045 -10.459  -8.457  1.00  0.00           H  
ATOM   1036  N   SER A  66       3.456  -6.027 -10.805  1.00  0.00           N  
ATOM   1037  CA  SER A  66       4.258  -4.938 -11.434  1.00  0.00           C  
ATOM   1038  C   SER A  66       4.231  -3.709 -10.522  1.00  0.00           C  
ATOM   1039  O   SER A  66       3.610  -3.719  -9.477  1.00  0.00           O  
ATOM   1040  CB  SER A  66       3.654  -4.577 -12.791  1.00  0.00           C  
ATOM   1041  OG  SER A  66       3.989  -5.583 -13.737  1.00  0.00           O  
ATOM   1042  H   SER A  66       2.825  -5.820 -10.084  1.00  0.00           H  
ATOM   1043  HA  SER A  66       5.278  -5.269 -11.566  1.00  0.00           H  
ATOM   1044  HB2 SER A  66       2.583  -4.512 -12.706  1.00  0.00           H  
ATOM   1045  HB3 SER A  66       4.046  -3.620 -13.114  1.00  0.00           H  
ATOM   1046  HG  SER A  66       4.461  -5.165 -14.461  1.00  0.00           H  
ATOM   1047  N   LEU A  67       4.878  -2.642 -10.909  1.00  0.00           N  
ATOM   1048  CA  LEU A  67       4.854  -1.417 -10.058  1.00  0.00           C  
ATOM   1049  C   LEU A  67       3.945  -0.379 -10.707  1.00  0.00           C  
ATOM   1050  O   LEU A  67       4.289   0.222 -11.704  1.00  0.00           O  
ATOM   1051  CB  LEU A  67       6.260  -0.824  -9.920  1.00  0.00           C  
ATOM   1052  CG  LEU A  67       6.161   0.571  -9.282  1.00  0.00           C  
ATOM   1053  CD1 LEU A  67       5.650   0.446  -7.846  1.00  0.00           C  
ATOM   1054  CD2 LEU A  67       7.544   1.228  -9.271  1.00  0.00           C  
ATOM   1055  H   LEU A  67       5.363  -2.642 -11.761  1.00  0.00           H  
ATOM   1056  HA  LEU A  67       4.472  -1.669  -9.078  1.00  0.00           H  
ATOM   1057  HB2 LEU A  67       6.863  -1.468  -9.296  1.00  0.00           H  
ATOM   1058  HB3 LEU A  67       6.713  -0.740 -10.897  1.00  0.00           H  
ATOM   1059  HG  LEU A  67       5.470   1.183  -9.851  1.00  0.00           H  
ATOM   1060 HD11 LEU A  67       5.951  -0.505  -7.433  1.00  0.00           H  
ATOM   1061 HD12 LEU A  67       6.059   1.245  -7.245  1.00  0.00           H  
ATOM   1062 HD13 LEU A  67       4.573   0.513  -7.845  1.00  0.00           H  
ATOM   1063 HD21 LEU A  67       8.243   0.606  -9.810  1.00  0.00           H  
ATOM   1064 HD22 LEU A  67       7.486   2.198  -9.744  1.00  0.00           H  
ATOM   1065 HD23 LEU A  67       7.880   1.345  -8.251  1.00  0.00           H  
ATOM   1066  N   PHE A  68       2.794  -0.150 -10.146  1.00  0.00           N  
ATOM   1067  CA  PHE A  68       1.883   0.863 -10.730  1.00  0.00           C  
ATOM   1068  C   PHE A  68       2.698   2.123 -11.015  1.00  0.00           C  
ATOM   1069  O   PHE A  68       3.164   2.351 -12.114  1.00  0.00           O  
ATOM   1070  CB  PHE A  68       0.772   1.170  -9.714  1.00  0.00           C  
ATOM   1071  CG  PHE A  68       0.233   2.563  -9.932  1.00  0.00           C  
ATOM   1072  CD1 PHE A  68      -0.349   2.904 -11.158  1.00  0.00           C  
ATOM   1073  CD2 PHE A  68       0.327   3.513  -8.911  1.00  0.00           C  
ATOM   1074  CE1 PHE A  68      -0.838   4.197 -11.360  1.00  0.00           C  
ATOM   1075  CE2 PHE A  68      -0.159   4.806  -9.115  1.00  0.00           C  
ATOM   1076  CZ  PHE A  68      -0.741   5.146 -10.337  1.00  0.00           C  
ATOM   1077  H   PHE A  68       2.536  -0.633  -9.334  1.00  0.00           H  
ATOM   1078  HA  PHE A  68       1.452   0.487 -11.646  1.00  0.00           H  
ATOM   1079  HB2 PHE A  68      -0.023   0.459  -9.830  1.00  0.00           H  
ATOM   1080  HB3 PHE A  68       1.173   1.096  -8.714  1.00  0.00           H  
ATOM   1081  HD1 PHE A  68      -0.421   2.168 -11.946  1.00  0.00           H  
ATOM   1082  HD2 PHE A  68       0.776   3.248  -7.965  1.00  0.00           H  
ATOM   1083  HE1 PHE A  68      -1.288   4.464 -12.305  1.00  0.00           H  
ATOM   1084  HE2 PHE A  68      -0.087   5.541  -8.331  1.00  0.00           H  
ATOM   1085  HZ  PHE A  68      -1.113   6.142 -10.490  1.00  0.00           H  
ATOM   1086  N   GLU A  69       2.872   2.933 -10.016  1.00  0.00           N  
ATOM   1087  CA  GLU A  69       3.661   4.185 -10.183  1.00  0.00           C  
ATOM   1088  C   GLU A  69       4.388   4.496  -8.874  1.00  0.00           C  
ATOM   1089  O   GLU A  69       4.216   3.817  -7.880  1.00  0.00           O  
ATOM   1090  CB  GLU A  69       2.724   5.341 -10.540  1.00  0.00           C  
ATOM   1091  CG  GLU A  69       3.148   5.944 -11.880  1.00  0.00           C  
ATOM   1092  CD  GLU A  69       2.143   5.542 -12.962  1.00  0.00           C  
ATOM   1093  OE1 GLU A  69       2.322   4.487 -13.547  1.00  0.00           O  
ATOM   1094  OE2 GLU A  69       1.211   6.297 -13.186  1.00  0.00           O  
ATOM   1095  H   GLU A  69       2.486   2.710  -9.145  1.00  0.00           H  
ATOM   1096  HA  GLU A  69       4.385   4.050 -10.973  1.00  0.00           H  
ATOM   1097  HB2 GLU A  69       1.710   4.975 -10.612  1.00  0.00           H  
ATOM   1098  HB3 GLU A  69       2.779   6.100  -9.773  1.00  0.00           H  
ATOM   1099  HG2 GLU A  69       3.178   7.022 -11.798  1.00  0.00           H  
ATOM   1100  HG3 GLU A  69       4.127   5.576 -12.147  1.00  0.00           H  
ATOM   1101  N   LYS A  70       5.202   5.515  -8.863  1.00  0.00           N  
ATOM   1102  CA  LYS A  70       5.942   5.865  -7.617  1.00  0.00           C  
ATOM   1103  C   LYS A  70       5.817   7.367  -7.350  1.00  0.00           C  
ATOM   1104  O   LYS A  70       6.077   8.183  -8.211  1.00  0.00           O  
ATOM   1105  CB  LYS A  70       7.419   5.500  -7.788  1.00  0.00           C  
ATOM   1106  CG  LYS A  70       7.876   4.643  -6.607  1.00  0.00           C  
ATOM   1107  CD  LYS A  70       8.521   3.360  -7.131  1.00  0.00           C  
ATOM   1108  CE  LYS A  70      10.044   3.508  -7.104  1.00  0.00           C  
ATOM   1109  NZ  LYS A  70      10.571   3.466  -8.496  1.00  0.00           N  
ATOM   1110  H   LYS A  70       5.329   6.047  -9.674  1.00  0.00           H  
ATOM   1111  HA  LYS A  70       5.528   5.314  -6.785  1.00  0.00           H  
ATOM   1112  HB2 LYS A  70       7.548   4.947  -8.706  1.00  0.00           H  
ATOM   1113  HB3 LYS A  70       8.009   6.403  -7.824  1.00  0.00           H  
ATOM   1114  HG2 LYS A  70       8.594   5.195  -6.018  1.00  0.00           H  
ATOM   1115  HG3 LYS A  70       7.024   4.391  -5.994  1.00  0.00           H  
ATOM   1116  HD2 LYS A  70       8.227   2.529  -6.509  1.00  0.00           H  
ATOM   1117  HD3 LYS A  70       8.197   3.185  -8.146  1.00  0.00           H  
ATOM   1118  HE2 LYS A  70      10.306   4.451  -6.648  1.00  0.00           H  
ATOM   1119  HE3 LYS A  70      10.473   2.699  -6.532  1.00  0.00           H  
ATOM   1120  HZ1 LYS A  70       9.796   3.653  -9.165  1.00  0.00           H  
ATOM   1121  HZ2 LYS A  70      11.309   4.189  -8.610  1.00  0.00           H  
ATOM   1122  HZ3 LYS A  70      10.976   2.528  -8.687  1.00  0.00           H  
ATOM   1123  N   LEU A  71       5.429   7.740  -6.160  1.00  0.00           N  
ATOM   1124  CA  LEU A  71       5.297   9.191  -5.842  1.00  0.00           C  
ATOM   1125  C   LEU A  71       6.213   9.542  -4.669  1.00  0.00           C  
ATOM   1126  O   LEU A  71       6.949   8.714  -4.172  1.00  0.00           O  
ATOM   1127  CB  LEU A  71       3.848   9.513  -5.466  1.00  0.00           C  
ATOM   1128  CG  LEU A  71       3.225   8.323  -4.734  1.00  0.00           C  
ATOM   1129  CD1 LEU A  71       4.023   8.027  -3.463  1.00  0.00           C  
ATOM   1130  CD2 LEU A  71       1.781   8.658  -4.351  1.00  0.00           C  
ATOM   1131  H   LEU A  71       5.228   7.067  -5.476  1.00  0.00           H  
ATOM   1132  HA  LEU A  71       5.582   9.773  -6.705  1.00  0.00           H  
ATOM   1133  HB2 LEU A  71       3.829  10.381  -4.823  1.00  0.00           H  
ATOM   1134  HB3 LEU A  71       3.282   9.718  -6.362  1.00  0.00           H  
ATOM   1135  HG  LEU A  71       3.237   7.457  -5.378  1.00  0.00           H  
ATOM   1136 HD11 LEU A  71       4.450   8.943  -3.085  1.00  0.00           H  
ATOM   1137 HD12 LEU A  71       3.367   7.601  -2.717  1.00  0.00           H  
ATOM   1138 HD13 LEU A  71       4.814   7.327  -3.689  1.00  0.00           H  
ATOM   1139 HD21 LEU A  71       1.276   9.100  -5.197  1.00  0.00           H  
ATOM   1140 HD22 LEU A  71       1.269   7.754  -4.056  1.00  0.00           H  
ATOM   1141 HD23 LEU A  71       1.780   9.357  -3.528  1.00  0.00           H  
ATOM   1142  N   GLU A  72       6.170  10.767  -4.223  1.00  0.00           N  
ATOM   1143  CA  GLU A  72       7.037  11.178  -3.083  1.00  0.00           C  
ATOM   1144  C   GLU A  72       6.456  12.434  -2.430  1.00  0.00           C  
ATOM   1145  O   GLU A  72       5.683  13.155  -3.029  1.00  0.00           O  
ATOM   1146  CB  GLU A  72       8.450  11.470  -3.594  1.00  0.00           C  
ATOM   1147  CG  GLU A  72       8.401  12.593  -4.631  1.00  0.00           C  
ATOM   1148  CD  GLU A  72       8.895  13.894  -3.999  1.00  0.00           C  
ATOM   1149  OE1 GLU A  72       8.455  14.202  -2.904  1.00  0.00           O  
ATOM   1150  OE2 GLU A  72       9.708  14.559  -4.619  1.00  0.00           O  
ATOM   1151  H   GLU A  72       5.566  11.418  -4.641  1.00  0.00           H  
ATOM   1152  HA  GLU A  72       7.075  10.381  -2.355  1.00  0.00           H  
ATOM   1153  HB2 GLU A  72       9.076  11.769  -2.767  1.00  0.00           H  
ATOM   1154  HB3 GLU A  72       8.857  10.580  -4.050  1.00  0.00           H  
ATOM   1155  HG2 GLU A  72       9.035  12.334  -5.469  1.00  0.00           H  
ATOM   1156  HG3 GLU A  72       7.385  12.724  -4.974  1.00  0.00           H  
ATOM   1157  N   TYR A  73       6.812  12.694  -1.201  1.00  0.00           N  
ATOM   1158  CA  TYR A  73       6.271  13.894  -0.506  1.00  0.00           C  
ATOM   1159  C   TYR A  73       7.332  14.466   0.441  1.00  0.00           C  
ATOM   1160  O   TYR A  73       8.126  13.746   1.011  1.00  0.00           O  
ATOM   1161  CB  TYR A  73       5.043  13.482   0.304  1.00  0.00           C  
ATOM   1162  CG  TYR A  73       3.873  14.366  -0.054  1.00  0.00           C  
ATOM   1163  CD1 TYR A  73       3.940  15.747   0.169  1.00  0.00           C  
ATOM   1164  CD2 TYR A  73       2.719  13.802  -0.609  1.00  0.00           C  
ATOM   1165  CE1 TYR A  73       2.852  16.562  -0.162  1.00  0.00           C  
ATOM   1166  CE2 TYR A  73       1.629  14.617  -0.940  1.00  0.00           C  
ATOM   1167  CZ  TYR A  73       1.696  15.998  -0.716  1.00  0.00           C  
ATOM   1168  OH  TYR A  73       0.623  16.801  -1.042  1.00  0.00           O  
ATOM   1169  H   TYR A  73       7.428  12.095  -0.732  1.00  0.00           H  
ATOM   1170  HA  TYR A  73       5.992  14.641  -1.232  1.00  0.00           H  
ATOM   1171  HB2 TYR A  73       4.797  12.453   0.082  1.00  0.00           H  
ATOM   1172  HB3 TYR A  73       5.260  13.578   1.356  1.00  0.00           H  
ATOM   1173  HD1 TYR A  73       4.830  16.182   0.596  1.00  0.00           H  
ATOM   1174  HD2 TYR A  73       2.668  12.737  -0.781  1.00  0.00           H  
ATOM   1175  HE1 TYR A  73       2.903  17.626   0.010  1.00  0.00           H  
ATOM   1176  HE2 TYR A  73       0.739  14.182  -1.367  1.00  0.00           H  
ATOM   1177  HH  TYR A  73      -0.151  16.461  -0.586  1.00  0.00           H  
ATOM   1178  N   GLU A  74       7.344  15.759   0.614  1.00  0.00           N  
ATOM   1179  CA  GLU A  74       8.342  16.386   1.525  1.00  0.00           C  
ATOM   1180  C   GLU A  74       7.668  17.517   2.302  1.00  0.00           C  
ATOM   1181  O   GLU A  74       7.214  18.491   1.736  1.00  0.00           O  
ATOM   1182  CB  GLU A  74       9.500  16.949   0.700  1.00  0.00           C  
ATOM   1183  CG  GLU A  74      10.494  17.645   1.630  1.00  0.00           C  
ATOM   1184  CD  GLU A  74      10.730  19.074   1.144  1.00  0.00           C  
ATOM   1185  OE1 GLU A  74       9.761  19.803   1.015  1.00  0.00           O  
ATOM   1186  OE2 GLU A  74      11.877  19.417   0.907  1.00  0.00           O  
ATOM   1187  H   GLU A  74       6.692  16.321   0.146  1.00  0.00           H  
ATOM   1188  HA  GLU A  74       8.716  15.648   2.221  1.00  0.00           H  
ATOM   1189  HB2 GLU A  74       9.995  16.143   0.179  1.00  0.00           H  
ATOM   1190  HB3 GLU A  74       9.120  17.663  -0.016  1.00  0.00           H  
ATOM   1191  HG2 GLU A  74      10.092  17.666   2.633  1.00  0.00           H  
ATOM   1192  HG3 GLU A  74      11.427  17.105   1.628  1.00  0.00           H  
ATOM   1193  N   PHE A  75       7.593  17.389   3.597  1.00  0.00           N  
ATOM   1194  CA  PHE A  75       6.946  18.445   4.417  1.00  0.00           C  
ATOM   1195  C   PHE A  75       7.963  19.555   4.712  1.00  0.00           C  
ATOM   1196  O   PHE A  75       9.127  19.422   4.389  1.00  0.00           O  
ATOM   1197  CB  PHE A  75       6.464  17.814   5.723  1.00  0.00           C  
ATOM   1198  CG  PHE A  75       4.964  17.644   5.682  1.00  0.00           C  
ATOM   1199  CD1 PHE A  75       4.366  16.985   4.601  1.00  0.00           C  
ATOM   1200  CD2 PHE A  75       4.169  18.139   6.725  1.00  0.00           C  
ATOM   1201  CE1 PHE A  75       2.976  16.823   4.559  1.00  0.00           C  
ATOM   1202  CE2 PHE A  75       2.779  17.976   6.684  1.00  0.00           C  
ATOM   1203  CZ  PHE A  75       2.183  17.318   5.602  1.00  0.00           C  
ATOM   1204  H   PHE A  75       7.960  16.593   4.033  1.00  0.00           H  
ATOM   1205  HA  PHE A  75       6.104  18.855   3.881  1.00  0.00           H  
ATOM   1206  HB2 PHE A  75       6.927  16.847   5.840  1.00  0.00           H  
ATOM   1207  HB3 PHE A  75       6.736  18.444   6.553  1.00  0.00           H  
ATOM   1208  HD1 PHE A  75       4.978  16.604   3.797  1.00  0.00           H  
ATOM   1209  HD2 PHE A  75       4.630  18.646   7.560  1.00  0.00           H  
ATOM   1210  HE1 PHE A  75       2.516  16.315   3.725  1.00  0.00           H  
ATOM   1211  HE2 PHE A  75       2.167  18.356   7.488  1.00  0.00           H  
ATOM   1212  HZ  PHE A  75       1.111  17.191   5.571  1.00  0.00           H  
ATOM   1213  N   PRO A  76       7.491  20.621   5.307  1.00  0.00           N  
ATOM   1214  CA  PRO A  76       8.346  21.775   5.645  1.00  0.00           C  
ATOM   1215  C   PRO A  76       9.485  21.353   6.575  1.00  0.00           C  
ATOM   1216  O   PRO A  76      10.429  22.089   6.786  1.00  0.00           O  
ATOM   1217  CB  PRO A  76       7.410  22.767   6.346  1.00  0.00           C  
ATOM   1218  CG  PRO A  76       5.993  22.140   6.372  1.00  0.00           C  
ATOM   1219  CD  PRO A  76       6.075  20.765   5.693  1.00  0.00           C  
ATOM   1220  HA  PRO A  76       8.743  22.217   4.750  1.00  0.00           H  
ATOM   1221  HB2 PRO A  76       7.755  22.944   7.355  1.00  0.00           H  
ATOM   1222  HB3 PRO A  76       7.383  23.697   5.799  1.00  0.00           H  
ATOM   1223  HG2 PRO A  76       5.662  22.026   7.395  1.00  0.00           H  
ATOM   1224  HG3 PRO A  76       5.304  22.770   5.832  1.00  0.00           H  
ATOM   1225  HD2 PRO A  76       5.788  19.990   6.388  1.00  0.00           H  
ATOM   1226  HD3 PRO A  76       5.446  20.738   4.817  1.00  0.00           H  
ATOM   1227  N   ASP A  77       9.404  20.180   7.129  1.00  0.00           N  
ATOM   1228  CA  ASP A  77      10.483  19.718   8.044  1.00  0.00           C  
ATOM   1229  C   ASP A  77      10.377  18.207   8.283  1.00  0.00           C  
ATOM   1230  O   ASP A  77      10.957  17.683   9.212  1.00  0.00           O  
ATOM   1231  CB  ASP A  77      10.359  20.450   9.382  1.00  0.00           C  
ATOM   1232  CG  ASP A  77       9.141  19.921  10.141  1.00  0.00           C  
ATOM   1233  OD1 ASP A  77       8.099  19.774   9.523  1.00  0.00           O  
ATOM   1234  OD2 ASP A  77       9.271  19.669  11.329  1.00  0.00           O  
ATOM   1235  H   ASP A  77       8.638  19.611   6.945  1.00  0.00           H  
ATOM   1236  HA  ASP A  77      11.438  19.940   7.604  1.00  0.00           H  
ATOM   1237  HB2 ASP A  77      11.251  20.284   9.968  1.00  0.00           H  
ATOM   1238  HB3 ASP A  77      10.237  21.508   9.202  1.00  0.00           H  
ATOM   1239  N   ARG A  78       9.642  17.495   7.470  1.00  0.00           N  
ATOM   1240  CA  ARG A  78       9.510  16.046   7.677  1.00  0.00           C  
ATOM   1241  C   ARG A  78       9.762  15.318   6.356  1.00  0.00           C  
ATOM   1242  O   ARG A  78      10.146  15.914   5.370  1.00  0.00           O  
ATOM   1243  CB  ARG A  78       8.095  15.776   8.150  1.00  0.00           C  
ATOM   1244  CG  ARG A  78       7.954  16.225   9.603  1.00  0.00           C  
ATOM   1245  CD  ARG A  78       7.803  15.004  10.512  1.00  0.00           C  
ATOM   1246  NE  ARG A  78       6.361  14.631  10.620  1.00  0.00           N  
ATOM   1247  CZ  ARG A  78       5.445  15.558  10.678  1.00  0.00           C  
ATOM   1248  NH1 ARG A  78       5.656  16.643  11.373  1.00  0.00           N  
ATOM   1249  NH2 ARG A  78       4.316  15.400  10.042  1.00  0.00           N  
ATOM   1250  H   ARG A  78       9.165  17.908   6.735  1.00  0.00           H  
ATOM   1251  HA  ARG A  78      10.216  15.714   8.424  1.00  0.00           H  
ATOM   1252  HB2 ARG A  78       7.401  16.326   7.536  1.00  0.00           H  
ATOM   1253  HB3 ARG A  78       7.892  14.736   8.071  1.00  0.00           H  
ATOM   1254  HG2 ARG A  78       8.837  16.782   9.887  1.00  0.00           H  
ATOM   1255  HG3 ARG A  78       7.086  16.858   9.700  1.00  0.00           H  
ATOM   1256  HD2 ARG A  78       8.354  14.175  10.097  1.00  0.00           H  
ATOM   1257  HD3 ARG A  78       8.193  15.237  11.493  1.00  0.00           H  
ATOM   1258  HE  ARG A  78       6.103  13.686  10.648  1.00  0.00           H  
ATOM   1259 HH11 ARG A  78       6.522  16.763  11.859  1.00  0.00           H  
ATOM   1260 HH12 ARG A  78       4.954  17.353  11.419  1.00  0.00           H  
ATOM   1261 HH21 ARG A  78       4.154  14.569   9.509  1.00  0.00           H  
ATOM   1262 HH22 ARG A  78       3.612  16.109  10.087  1.00  0.00           H  
ATOM   1263  N   HIS A  79       9.545  14.035   6.330  1.00  0.00           N  
ATOM   1264  CA  HIS A  79       9.766  13.264   5.076  1.00  0.00           C  
ATOM   1265  C   HIS A  79       8.745  12.131   5.002  1.00  0.00           C  
ATOM   1266  O   HIS A  79       8.475  11.462   5.981  1.00  0.00           O  
ATOM   1267  CB  HIS A  79      11.181  12.683   5.077  1.00  0.00           C  
ATOM   1268  CG  HIS A  79      12.148  13.741   5.526  1.00  0.00           C  
ATOM   1269  ND1 HIS A  79      12.566  13.850   6.842  1.00  0.00           N  
ATOM   1270  CD2 HIS A  79      12.780  14.752   4.846  1.00  0.00           C  
ATOM   1271  CE1 HIS A  79      13.412  14.894   6.914  1.00  0.00           C  
ATOM   1272  NE2 HIS A  79      13.579  15.479   5.724  1.00  0.00           N  
ATOM   1273  H   HIS A  79       9.231  13.577   7.139  1.00  0.00           H  
ATOM   1274  HA  HIS A  79       9.643  13.917   4.224  1.00  0.00           H  
ATOM   1275  HB2 HIS A  79      11.224  11.843   5.756  1.00  0.00           H  
ATOM   1276  HB3 HIS A  79      11.439  12.357   4.081  1.00  0.00           H  
ATOM   1277  HD1 HIS A  79      12.295  13.272   7.585  1.00  0.00           H  
ATOM   1278  HD2 HIS A  79      12.675  14.952   3.789  1.00  0.00           H  
ATOM   1279  HE1 HIS A  79      13.895  15.220   7.822  1.00  0.00           H  
ATOM   1280  N   ILE A  80       8.162  11.914   3.857  1.00  0.00           N  
ATOM   1281  CA  ILE A  80       7.152  10.829   3.740  1.00  0.00           C  
ATOM   1282  C   ILE A  80       7.319  10.094   2.408  1.00  0.00           C  
ATOM   1283  O   ILE A  80       6.592  10.330   1.463  1.00  0.00           O  
ATOM   1284  CB  ILE A  80       5.748  11.435   3.819  1.00  0.00           C  
ATOM   1285  CG1 ILE A  80       5.524  12.016   5.219  1.00  0.00           C  
ATOM   1286  CG2 ILE A  80       4.706  10.350   3.545  1.00  0.00           C  
ATOM   1287  CD1 ILE A  80       5.377  10.877   6.228  1.00  0.00           C  
ATOM   1288  H   ILE A  80       8.384  12.468   3.078  1.00  0.00           H  
ATOM   1289  HA  ILE A  80       7.284  10.130   4.551  1.00  0.00           H  
ATOM   1290  HB  ILE A  80       5.653  12.220   3.082  1.00  0.00           H  
ATOM   1291 HG12 ILE A  80       6.367  12.634   5.492  1.00  0.00           H  
ATOM   1292 HG13 ILE A  80       4.624  12.614   5.222  1.00  0.00           H  
ATOM   1293 HG21 ILE A  80       4.984   9.445   4.065  1.00  0.00           H  
ATOM   1294 HG22 ILE A  80       3.739  10.683   3.892  1.00  0.00           H  
ATOM   1295 HG23 ILE A  80       4.660  10.155   2.484  1.00  0.00           H  
ATOM   1296 HD11 ILE A  80       5.702   9.951   5.776  1.00  0.00           H  
ATOM   1297 HD12 ILE A  80       5.986  11.086   7.096  1.00  0.00           H  
ATOM   1298 HD13 ILE A  80       4.343  10.789   6.526  1.00  0.00           H  
ATOM   1299  N   THR A  81       8.260   9.192   2.330  1.00  0.00           N  
ATOM   1300  CA  THR A  81       8.457   8.429   1.066  1.00  0.00           C  
ATOM   1301  C   THR A  81       7.474   7.259   1.052  1.00  0.00           C  
ATOM   1302  O   THR A  81       7.363   6.526   2.014  1.00  0.00           O  
ATOM   1303  CB  THR A  81       9.893   7.901   1.006  1.00  0.00           C  
ATOM   1304  OG1 THR A  81      10.709   8.657   1.888  1.00  0.00           O  
ATOM   1305  CG2 THR A  81      10.428   8.027  -0.421  1.00  0.00           C  
ATOM   1306  H   THR A  81       8.828   9.005   3.107  1.00  0.00           H  
ATOM   1307  HA  THR A  81       8.268   9.073   0.218  1.00  0.00           H  
ATOM   1308  HB  THR A  81       9.907   6.863   1.301  1.00  0.00           H  
ATOM   1309  HG1 THR A  81      11.611   8.336   1.808  1.00  0.00           H  
ATOM   1310 HG21 THR A  81      10.004   8.902  -0.889  1.00  0.00           H  
ATOM   1311 HG22 THR A  81      11.504   8.119  -0.394  1.00  0.00           H  
ATOM   1312 HG23 THR A  81      10.156   7.149  -0.987  1.00  0.00           H  
ATOM   1313  N   LEU A  82       6.749   7.078  -0.016  1.00  0.00           N  
ATOM   1314  CA  LEU A  82       5.771   5.956  -0.053  1.00  0.00           C  
ATOM   1315  C   LEU A  82       5.831   5.243  -1.402  1.00  0.00           C  
ATOM   1316  O   LEU A  82       5.468   5.793  -2.422  1.00  0.00           O  
ATOM   1317  CB  LEU A  82       4.358   6.506   0.159  1.00  0.00           C  
ATOM   1318  CG  LEU A  82       3.575   5.575   1.088  1.00  0.00           C  
ATOM   1319  CD1 LEU A  82       3.377   4.219   0.408  1.00  0.00           C  
ATOM   1320  CD2 LEU A  82       4.356   5.383   2.390  1.00  0.00           C  
ATOM   1321  H   LEU A  82       6.838   7.681  -0.784  1.00  0.00           H  
ATOM   1322  HA  LEU A  82       6.003   5.253   0.733  1.00  0.00           H  
ATOM   1323  HB2 LEU A  82       4.418   7.490   0.604  1.00  0.00           H  
ATOM   1324  HB3 LEU A  82       3.851   6.571  -0.792  1.00  0.00           H  
ATOM   1325  HG  LEU A  82       2.611   6.011   1.305  1.00  0.00           H  
ATOM   1326 HD11 LEU A  82       3.551   4.319  -0.653  1.00  0.00           H  
ATOM   1327 HD12 LEU A  82       4.071   3.503   0.821  1.00  0.00           H  
ATOM   1328 HD13 LEU A  82       2.365   3.877   0.576  1.00  0.00           H  
ATOM   1329 HD21 LEU A  82       5.020   6.221   2.537  1.00  0.00           H  
ATOM   1330 HD22 LEU A  82       3.666   5.320   3.218  1.00  0.00           H  
ATOM   1331 HD23 LEU A  82       4.933   4.472   2.333  1.00  0.00           H  
ATOM   1332  N   TRP A  83       6.263   4.014  -1.414  1.00  0.00           N  
ATOM   1333  CA  TRP A  83       6.313   3.263  -2.697  1.00  0.00           C  
ATOM   1334  C   TRP A  83       4.904   2.759  -3.003  1.00  0.00           C  
ATOM   1335  O   TRP A  83       4.089   2.611  -2.114  1.00  0.00           O  
ATOM   1336  CB  TRP A  83       7.272   2.080  -2.567  1.00  0.00           C  
ATOM   1337  CG  TRP A  83       8.554   2.547  -1.961  1.00  0.00           C  
ATOM   1338  CD1 TRP A  83       9.086   2.074  -0.814  1.00  0.00           C  
ATOM   1339  CD2 TRP A  83       9.470   3.570  -2.448  1.00  0.00           C  
ATOM   1340  NE1 TRP A  83      10.273   2.740  -0.563  1.00  0.00           N  
ATOM   1341  CE2 TRP A  83      10.552   3.672  -1.543  1.00  0.00           C  
ATOM   1342  CE3 TRP A  83       9.467   4.410  -3.576  1.00  0.00           C  
ATOM   1343  CZ2 TRP A  83      11.595   4.577  -1.749  1.00  0.00           C  
ATOM   1344  CZ3 TRP A  83      10.516   5.321  -3.787  1.00  0.00           C  
ATOM   1345  CH2 TRP A  83      11.577   5.404  -2.876  1.00  0.00           C  
ATOM   1346  H   TRP A  83       6.535   3.579  -0.579  1.00  0.00           H  
ATOM   1347  HA  TRP A  83       6.644   3.919  -3.489  1.00  0.00           H  
ATOM   1348  HB2 TRP A  83       6.829   1.325  -1.935  1.00  0.00           H  
ATOM   1349  HB3 TRP A  83       7.467   1.664  -3.545  1.00  0.00           H  
ATOM   1350  HD1 TRP A  83       8.655   1.303  -0.195  1.00  0.00           H  
ATOM   1351  HE1 TRP A  83      10.857   2.584   0.207  1.00  0.00           H  
ATOM   1352  HE3 TRP A  83       8.654   4.355  -4.286  1.00  0.00           H  
ATOM   1353  HZ2 TRP A  83      12.410   4.638  -1.045  1.00  0.00           H  
ATOM   1354  HZ3 TRP A  83      10.503   5.962  -4.657  1.00  0.00           H  
ATOM   1355  HH2 TRP A  83      12.380   6.106  -3.044  1.00  0.00           H  
ATOM   1356  N   PHE A  84       4.597   2.505  -4.240  1.00  0.00           N  
ATOM   1357  CA  PHE A  84       3.228   2.028  -4.564  1.00  0.00           C  
ATOM   1358  C   PHE A  84       3.304   0.871  -5.555  1.00  0.00           C  
ATOM   1359  O   PHE A  84       2.943   1.008  -6.705  1.00  0.00           O  
ATOM   1360  CB  PHE A  84       2.438   3.174  -5.194  1.00  0.00           C  
ATOM   1361  CG  PHE A  84       1.511   3.780  -4.174  1.00  0.00           C  
ATOM   1362  CD1 PHE A  84       2.026   4.567  -3.137  1.00  0.00           C  
ATOM   1363  CD2 PHE A  84       0.135   3.565  -4.273  1.00  0.00           C  
ATOM   1364  CE1 PHE A  84       1.160   5.135  -2.198  1.00  0.00           C  
ATOM   1365  CE2 PHE A  84      -0.731   4.134  -3.337  1.00  0.00           C  
ATOM   1366  CZ  PHE A  84      -0.219   4.919  -2.299  1.00  0.00           C  
ATOM   1367  H   PHE A  84       5.257   2.637  -4.953  1.00  0.00           H  
ATOM   1368  HA  PHE A  84       2.738   1.700  -3.656  1.00  0.00           H  
ATOM   1369  HB2 PHE A  84       3.124   3.930  -5.549  1.00  0.00           H  
ATOM   1370  HB3 PHE A  84       1.860   2.797  -6.025  1.00  0.00           H  
ATOM   1371  HD1 PHE A  84       3.091   4.731  -3.061  1.00  0.00           H  
ATOM   1372  HD2 PHE A  84      -0.260   2.956  -5.073  1.00  0.00           H  
ATOM   1373  HE1 PHE A  84       1.555   5.743  -1.398  1.00  0.00           H  
ATOM   1374  HE2 PHE A  84      -1.793   3.969  -3.417  1.00  0.00           H  
ATOM   1375  HZ  PHE A  84      -0.889   5.357  -1.578  1.00  0.00           H  
ATOM   1376  N   TRP A  85       3.757  -0.272  -5.120  1.00  0.00           N  
ATOM   1377  CA  TRP A  85       3.843  -1.429  -6.043  1.00  0.00           C  
ATOM   1378  C   TRP A  85       2.474  -2.106  -6.083  1.00  0.00           C  
ATOM   1379  O   TRP A  85       1.756  -2.127  -5.105  1.00  0.00           O  
ATOM   1380  CB  TRP A  85       4.973  -2.360  -5.543  1.00  0.00           C  
ATOM   1381  CG  TRP A  85       4.531  -3.783  -5.362  1.00  0.00           C  
ATOM   1382  CD1 TRP A  85       3.481  -4.192  -4.615  1.00  0.00           C  
ATOM   1383  CD2 TRP A  85       5.146  -4.990  -5.896  1.00  0.00           C  
ATOM   1384  NE1 TRP A  85       3.401  -5.571  -4.672  1.00  0.00           N  
ATOM   1385  CE2 TRP A  85       4.410  -6.109  -5.447  1.00  0.00           C  
ATOM   1386  CE3 TRP A  85       6.260  -5.218  -6.725  1.00  0.00           C  
ATOM   1387  CZ2 TRP A  85       4.766  -7.410  -5.804  1.00  0.00           C  
ATOM   1388  CZ3 TRP A  85       6.622  -6.526  -7.087  1.00  0.00           C  
ATOM   1389  CH2 TRP A  85       5.876  -7.620  -6.626  1.00  0.00           C  
ATOM   1390  H   TRP A  85       4.030  -0.372  -4.183  1.00  0.00           H  
ATOM   1391  HA  TRP A  85       4.086  -1.074  -7.033  1.00  0.00           H  
ATOM   1392  HB2 TRP A  85       5.781  -2.341  -6.258  1.00  0.00           H  
ATOM   1393  HB3 TRP A  85       5.338  -1.983  -4.598  1.00  0.00           H  
ATOM   1394  HD1 TRP A  85       2.809  -3.545  -4.077  1.00  0.00           H  
ATOM   1395  HE1 TRP A  85       2.723  -6.116  -4.223  1.00  0.00           H  
ATOM   1396  HE3 TRP A  85       6.841  -4.382  -7.086  1.00  0.00           H  
ATOM   1397  HZ2 TRP A  85       4.190  -8.248  -5.445  1.00  0.00           H  
ATOM   1398  HZ3 TRP A  85       7.480  -6.690  -7.723  1.00  0.00           H  
ATOM   1399  HH2 TRP A  85       6.158  -8.623  -6.909  1.00  0.00           H  
ATOM   1400  N   LEU A  86       2.086  -2.627  -7.208  1.00  0.00           N  
ATOM   1401  CA  LEU A  86       0.747  -3.268  -7.286  1.00  0.00           C  
ATOM   1402  C   LEU A  86       0.846  -4.602  -8.013  1.00  0.00           C  
ATOM   1403  O   LEU A  86       1.362  -4.688  -9.108  1.00  0.00           O  
ATOM   1404  CB  LEU A  86      -0.215  -2.350  -8.036  1.00  0.00           C  
ATOM   1405  CG  LEU A  86      -1.639  -2.857  -7.836  1.00  0.00           C  
ATOM   1406  CD1 LEU A  86      -1.944  -2.910  -6.341  1.00  0.00           C  
ATOM   1407  CD2 LEU A  86      -2.623  -1.910  -8.526  1.00  0.00           C  
ATOM   1408  H   LEU A  86       2.661  -2.583  -8.000  1.00  0.00           H  
ATOM   1409  HA  LEU A  86       0.373  -3.434  -6.286  1.00  0.00           H  
ATOM   1410  HB2 LEU A  86      -0.129  -1.344  -7.651  1.00  0.00           H  
ATOM   1411  HB3 LEU A  86       0.025  -2.355  -9.090  1.00  0.00           H  
ATOM   1412  HG  LEU A  86      -1.729  -3.847  -8.256  1.00  0.00           H  
ATOM   1413 HD11 LEU A  86      -1.617  -1.991  -5.877  1.00  0.00           H  
ATOM   1414 HD12 LEU A  86      -3.005  -3.032  -6.192  1.00  0.00           H  
ATOM   1415 HD13 LEU A  86      -1.419  -3.744  -5.895  1.00  0.00           H  
ATOM   1416 HD21 LEU A  86      -2.075  -1.141  -9.050  1.00  0.00           H  
ATOM   1417 HD22 LEU A  86      -3.225  -2.466  -9.228  1.00  0.00           H  
ATOM   1418 HD23 LEU A  86      -3.262  -1.454  -7.785  1.00  0.00           H  
ATOM   1419  N   VAL A  87       0.352  -5.645  -7.410  1.00  0.00           N  
ATOM   1420  CA  VAL A  87       0.417  -6.972  -8.058  1.00  0.00           C  
ATOM   1421  C   VAL A  87      -0.916  -7.278  -8.743  1.00  0.00           C  
ATOM   1422  O   VAL A  87      -1.810  -6.455  -8.785  1.00  0.00           O  
ATOM   1423  CB  VAL A  87       0.689  -8.019  -6.991  1.00  0.00           C  
ATOM   1424  CG1 VAL A  87       2.032  -7.734  -6.321  1.00  0.00           C  
ATOM   1425  CG2 VAL A  87      -0.422  -7.986  -5.944  1.00  0.00           C  
ATOM   1426  H   VAL A  87      -0.058  -5.559  -6.526  1.00  0.00           H  
ATOM   1427  HA  VAL A  87       1.211  -6.982  -8.787  1.00  0.00           H  
ATOM   1428  HB  VAL A  87       0.718  -8.980  -7.449  1.00  0.00           H  
ATOM   1429 HG11 VAL A  87       2.440  -6.813  -6.709  1.00  0.00           H  
ATOM   1430 HG12 VAL A  87       1.890  -7.643  -5.254  1.00  0.00           H  
ATOM   1431 HG13 VAL A  87       2.713  -8.545  -6.526  1.00  0.00           H  
ATOM   1432 HG21 VAL A  87      -1.125  -7.203  -6.188  1.00  0.00           H  
ATOM   1433 HG22 VAL A  87      -0.934  -8.937  -5.933  1.00  0.00           H  
ATOM   1434 HG23 VAL A  87       0.005  -7.797  -4.969  1.00  0.00           H  
ATOM   1435  N   GLU A  88      -1.056  -8.460  -9.277  1.00  0.00           N  
ATOM   1436  CA  GLU A  88      -2.331  -8.826  -9.956  1.00  0.00           C  
ATOM   1437  C   GLU A  88      -2.868 -10.132  -9.362  1.00  0.00           C  
ATOM   1438  O   GLU A  88      -4.061 -10.363  -9.326  1.00  0.00           O  
ATOM   1439  CB  GLU A  88      -2.078  -9.011 -11.455  1.00  0.00           C  
ATOM   1440  CG  GLU A  88      -1.617  -7.685 -12.065  1.00  0.00           C  
ATOM   1441  CD  GLU A  88      -2.505  -7.338 -13.262  1.00  0.00           C  
ATOM   1442  OE1 GLU A  88      -2.818  -8.239 -14.023  1.00  0.00           O  
ATOM   1443  OE2 GLU A  88      -2.855  -6.177 -13.398  1.00  0.00           O  
ATOM   1444  H   GLU A  88      -0.322  -9.108  -9.229  1.00  0.00           H  
ATOM   1445  HA  GLU A  88      -3.055  -8.038  -9.808  1.00  0.00           H  
ATOM   1446  HB2 GLU A  88      -1.313  -9.759 -11.603  1.00  0.00           H  
ATOM   1447  HB3 GLU A  88      -2.990  -9.328 -11.938  1.00  0.00           H  
ATOM   1448  HG2 GLU A  88      -1.691  -6.903 -11.323  1.00  0.00           H  
ATOM   1449  HG3 GLU A  88      -0.593  -7.775 -12.394  1.00  0.00           H  
ATOM   1450  N   ARG A  89      -1.998 -10.990  -8.898  1.00  0.00           N  
ATOM   1451  CA  ARG A  89      -2.458 -12.276  -8.307  1.00  0.00           C  
ATOM   1452  C   ARG A  89      -1.327 -12.883  -7.471  1.00  0.00           C  
ATOM   1453  O   ARG A  89      -0.198 -12.439  -7.527  1.00  0.00           O  
ATOM   1454  CB  ARG A  89      -2.851 -13.239  -9.429  1.00  0.00           C  
ATOM   1455  CG  ARG A  89      -1.954 -13.001 -10.643  1.00  0.00           C  
ATOM   1456  CD  ARG A  89      -2.754 -12.290 -11.736  1.00  0.00           C  
ATOM   1457  NE  ARG A  89      -3.719 -13.245 -12.353  1.00  0.00           N  
ATOM   1458  CZ  ARG A  89      -3.386 -14.496 -12.525  1.00  0.00           C  
ATOM   1459  NH1 ARG A  89      -3.584 -15.361 -11.569  1.00  0.00           N  
ATOM   1460  NH2 ARG A  89      -2.854 -14.881 -13.653  1.00  0.00           N  
ATOM   1461  H   ARG A  89      -1.043 -10.786  -8.930  1.00  0.00           H  
ATOM   1462  HA  ARG A  89      -3.311 -12.093  -7.676  1.00  0.00           H  
ATOM   1463  HB2 ARG A  89      -2.738 -14.257  -9.089  1.00  0.00           H  
ATOM   1464  HB3 ARG A  89      -3.880 -13.064  -9.708  1.00  0.00           H  
ATOM   1465  HG2 ARG A  89      -1.113 -12.387 -10.352  1.00  0.00           H  
ATOM   1466  HG3 ARG A  89      -1.598 -13.949 -11.018  1.00  0.00           H  
ATOM   1467  HD2 ARG A  89      -3.296 -11.463 -11.304  1.00  0.00           H  
ATOM   1468  HD3 ARG A  89      -2.079 -11.919 -12.493  1.00  0.00           H  
ATOM   1469  HE  ARG A  89      -4.608 -12.933 -12.630  1.00  0.00           H  
ATOM   1470 HH11 ARG A  89      -3.992 -15.065 -10.705  1.00  0.00           H  
ATOM   1471 HH12 ARG A  89      -3.328 -16.318 -11.700  1.00  0.00           H  
ATOM   1472 HH21 ARG A  89      -2.703 -14.220 -14.385  1.00  0.00           H  
ATOM   1473 HH22 ARG A  89      -2.599 -15.840 -13.782  1.00  0.00           H  
ATOM   1474  N   TRP A  90      -1.614 -13.900  -6.706  1.00  0.00           N  
ATOM   1475  CA  TRP A  90      -0.540 -14.534  -5.886  1.00  0.00           C  
ATOM   1476  C   TRP A  90      -1.004 -15.891  -5.380  1.00  0.00           C  
ATOM   1477  O   TRP A  90      -2.015 -16.417  -5.798  1.00  0.00           O  
ATOM   1478  CB  TRP A  90      -0.198 -13.662  -4.680  1.00  0.00           C  
ATOM   1479  CG  TRP A  90      -1.415 -13.465  -3.836  1.00  0.00           C  
ATOM   1480  CD1 TRP A  90      -1.743 -14.223  -2.764  1.00  0.00           C  
ATOM   1481  CD2 TRP A  90      -2.468 -12.468  -3.968  1.00  0.00           C  
ATOM   1482  NE1 TRP A  90      -2.922 -13.746  -2.220  1.00  0.00           N  
ATOM   1483  CE2 TRP A  90      -3.409 -12.668  -2.928  1.00  0.00           C  
ATOM   1484  CE3 TRP A  90      -2.695 -11.416  -4.875  1.00  0.00           C  
ATOM   1485  CZ2 TRP A  90      -4.533 -11.856  -2.792  1.00  0.00           C  
ATOM   1486  CZ3 TRP A  90      -3.831 -10.599  -4.739  1.00  0.00           C  
ATOM   1487  CH2 TRP A  90      -4.745 -10.819  -3.700  1.00  0.00           C  
ATOM   1488  H   TRP A  90      -2.527 -14.254  -6.679  1.00  0.00           H  
ATOM   1489  HA  TRP A  90       0.341 -14.664  -6.493  1.00  0.00           H  
ATOM   1490  HB2 TRP A  90       0.567 -14.151  -4.096  1.00  0.00           H  
ATOM   1491  HB3 TRP A  90       0.168 -12.712  -5.018  1.00  0.00           H  
ATOM   1492  HD1 TRP A  90      -1.175 -15.060  -2.393  1.00  0.00           H  
ATOM   1493  HE1 TRP A  90      -3.373 -14.117  -1.429  1.00  0.00           H  
ATOM   1494  HE3 TRP A  90      -1.996 -11.237  -5.685  1.00  0.00           H  
ATOM   1495  HZ2 TRP A  90      -5.235 -12.029  -1.990  1.00  0.00           H  
ATOM   1496  HZ3 TRP A  90      -3.998  -9.797  -5.435  1.00  0.00           H  
ATOM   1497  HH2 TRP A  90      -5.615 -10.185  -3.603  1.00  0.00           H  
ATOM   1498  N   GLU A  91      -0.254 -16.467  -4.487  1.00  0.00           N  
ATOM   1499  CA  GLU A  91      -0.628 -17.798  -3.957  1.00  0.00           C  
ATOM   1500  C   GLU A  91      -0.569 -17.815  -2.425  1.00  0.00           C  
ATOM   1501  O   GLU A  91       0.482 -17.978  -1.839  1.00  0.00           O  
ATOM   1502  CB  GLU A  91       0.357 -18.817  -4.499  1.00  0.00           C  
ATOM   1503  CG  GLU A  91      -0.286 -20.192  -4.443  1.00  0.00           C  
ATOM   1504  CD  GLU A  91       0.485 -21.165  -5.335  1.00  0.00           C  
ATOM   1505  OE1 GLU A  91       1.188 -20.698  -6.218  1.00  0.00           O  
ATOM   1506  OE2 GLU A  91       0.361 -22.359  -5.121  1.00  0.00           O  
ATOM   1507  H   GLU A  91       0.566 -16.030  -4.181  1.00  0.00           H  
ATOM   1508  HA  GLU A  91      -1.624 -18.053  -4.286  1.00  0.00           H  
ATOM   1509  HB2 GLU A  91       0.609 -18.567  -5.520  1.00  0.00           H  
ATOM   1510  HB3 GLU A  91       1.247 -18.808  -3.892  1.00  0.00           H  
ATOM   1511  HG2 GLU A  91      -0.272 -20.543  -3.423  1.00  0.00           H  
ATOM   1512  HG3 GLU A  91      -1.306 -20.116  -4.785  1.00  0.00           H  
ATOM   1513  N   GLY A  92      -1.685 -17.673  -1.769  1.00  0.00           N  
ATOM   1514  CA  GLY A  92      -1.673 -17.705  -0.279  1.00  0.00           C  
ATOM   1515  C   GLY A  92      -2.407 -16.486   0.274  1.00  0.00           C  
ATOM   1516  O   GLY A  92      -3.297 -15.945  -0.353  1.00  0.00           O  
ATOM   1517  H   GLY A  92      -2.530 -17.560  -2.253  1.00  0.00           H  
ATOM   1518  HA2 GLY A  92      -2.160 -18.606   0.065  1.00  0.00           H  
ATOM   1519  HA3 GLY A  92      -0.652 -17.693   0.070  1.00  0.00           H  
ATOM   1520  N   GLU A  93      -2.042 -16.049   1.450  1.00  0.00           N  
ATOM   1521  CA  GLU A  93      -2.714 -14.868   2.051  1.00  0.00           C  
ATOM   1522  C   GLU A  93      -1.835 -13.625   1.840  1.00  0.00           C  
ATOM   1523  O   GLU A  93      -0.678 -13.636   2.185  1.00  0.00           O  
ATOM   1524  CB  GLU A  93      -2.904 -15.113   3.552  1.00  0.00           C  
ATOM   1525  CG  GLU A  93      -3.292 -13.807   4.250  1.00  0.00           C  
ATOM   1526  CD  GLU A  93      -4.749 -13.468   3.932  1.00  0.00           C  
ATOM   1527  OE1 GLU A  93      -5.570 -14.369   3.977  1.00  0.00           O  
ATOM   1528  OE2 GLU A  93      -5.021 -12.312   3.649  1.00  0.00           O  
ATOM   1529  H   GLU A  93      -1.323 -16.502   1.937  1.00  0.00           H  
ATOM   1530  HA  GLU A  93      -3.675 -14.730   1.585  1.00  0.00           H  
ATOM   1531  HB2 GLU A  93      -3.687 -15.844   3.699  1.00  0.00           H  
ATOM   1532  HB3 GLU A  93      -1.983 -15.484   3.975  1.00  0.00           H  
ATOM   1533  HG2 GLU A  93      -3.175 -13.925   5.316  1.00  0.00           H  
ATOM   1534  HG3 GLU A  93      -2.654 -13.008   3.904  1.00  0.00           H  
ATOM   1535  N   PRO A  94      -2.416 -12.591   1.283  1.00  0.00           N  
ATOM   1536  CA  PRO A  94      -1.703 -11.319   1.019  1.00  0.00           C  
ATOM   1537  C   PRO A  94      -1.000 -10.786   2.284  1.00  0.00           C  
ATOM   1538  O   PRO A  94      -1.497 -10.922   3.384  1.00  0.00           O  
ATOM   1539  CB  PRO A  94      -2.809 -10.354   0.564  1.00  0.00           C  
ATOM   1540  CG  PRO A  94      -4.146 -11.134   0.564  1.00  0.00           C  
ATOM   1541  CD  PRO A  94      -3.829 -12.598   0.872  1.00  0.00           C  
ATOM   1542  HA  PRO A  94      -0.990 -11.450   0.225  1.00  0.00           H  
ATOM   1543  HB2 PRO A  94      -2.869  -9.516   1.243  1.00  0.00           H  
ATOM   1544  HB3 PRO A  94      -2.602 -10.004  -0.434  1.00  0.00           H  
ATOM   1545  HG2 PRO A  94      -4.796 -10.738   1.326  1.00  0.00           H  
ATOM   1546  HG3 PRO A  94      -4.620 -11.060  -0.402  1.00  0.00           H  
ATOM   1547  HD2 PRO A  94      -4.456 -12.967   1.664  1.00  0.00           H  
ATOM   1548  HD3 PRO A  94      -3.952 -13.198  -0.009  1.00  0.00           H  
ATOM   1549  N   TRP A  95       0.153 -10.167   2.120  1.00  0.00           N  
ATOM   1550  CA  TRP A  95       0.907  -9.608   3.277  1.00  0.00           C  
ATOM   1551  C   TRP A  95       0.926  -8.089   3.172  1.00  0.00           C  
ATOM   1552  O   TRP A  95       0.333  -7.510   2.282  1.00  0.00           O  
ATOM   1553  CB  TRP A  95       2.359 -10.105   3.237  1.00  0.00           C  
ATOM   1554  CG  TRP A  95       2.902  -9.981   1.848  1.00  0.00           C  
ATOM   1555  CD1 TRP A  95       3.066 -11.004   0.982  1.00  0.00           C  
ATOM   1556  CD2 TRP A  95       3.363  -8.788   1.152  1.00  0.00           C  
ATOM   1557  NE1 TRP A  95       3.587 -10.520  -0.196  1.00  0.00           N  
ATOM   1558  CE2 TRP A  95       3.786  -9.158  -0.144  1.00  0.00           C  
ATOM   1559  CE3 TRP A  95       3.446  -7.437   1.515  1.00  0.00           C  
ATOM   1560  CZ2 TRP A  95       4.278  -8.218  -1.047  1.00  0.00           C  
ATOM   1561  CZ3 TRP A  95       3.942  -6.486   0.608  1.00  0.00           C  
ATOM   1562  CH2 TRP A  95       4.354  -6.878  -0.671  1.00  0.00           C  
ATOM   1563  H   TRP A  95       0.521 -10.060   1.227  1.00  0.00           H  
ATOM   1564  HA  TRP A  95       0.442  -9.903   4.205  1.00  0.00           H  
ATOM   1565  HB2 TRP A  95       2.957  -9.503   3.903  1.00  0.00           H  
ATOM   1566  HB3 TRP A  95       2.401 -11.136   3.548  1.00  0.00           H  
ATOM   1567  HD1 TRP A  95       2.831 -12.030   1.173  1.00  0.00           H  
ATOM   1568  HE1 TRP A  95       3.796 -11.065  -0.979  1.00  0.00           H  
ATOM   1569  HE3 TRP A  95       3.135  -7.130   2.498  1.00  0.00           H  
ATOM   1570  HZ2 TRP A  95       4.597  -8.524  -2.034  1.00  0.00           H  
ATOM   1571  HZ3 TRP A  95       4.004  -5.448   0.896  1.00  0.00           H  
ATOM   1572  HH2 TRP A  95       4.732  -6.147  -1.363  1.00  0.00           H  
ATOM   1573  N   GLY A  96       1.621  -7.436   4.057  1.00  0.00           N  
ATOM   1574  CA  GLY A  96       1.694  -5.956   3.983  1.00  0.00           C  
ATOM   1575  C   GLY A  96       2.066  -5.375   5.346  1.00  0.00           C  
ATOM   1576  O   GLY A  96       3.090  -4.740   5.506  1.00  0.00           O  
ATOM   1577  H   GLY A  96       2.106  -7.919   4.758  1.00  0.00           H  
ATOM   1578  HA2 GLY A  96       2.435  -5.684   3.267  1.00  0.00           H  
ATOM   1579  HA3 GLY A  96       0.744  -5.566   3.669  1.00  0.00           H  
ATOM   1580  N   LYS A  97       1.241  -5.582   6.324  1.00  0.00           N  
ATOM   1581  CA  LYS A  97       1.536  -5.038   7.683  1.00  0.00           C  
ATOM   1582  C   LYS A  97       1.989  -6.172   8.603  1.00  0.00           C  
ATOM   1583  O   LYS A  97       1.916  -7.330   8.247  1.00  0.00           O  
ATOM   1584  CB  LYS A  97       0.273  -4.395   8.262  1.00  0.00           C  
ATOM   1585  CG  LYS A  97       0.631  -3.053   8.905  1.00  0.00           C  
ATOM   1586  CD  LYS A  97       0.320  -3.105  10.402  1.00  0.00           C  
ATOM   1587  CE  LYS A  97       1.414  -2.366  11.175  1.00  0.00           C  
ATOM   1588  NZ  LYS A  97       1.292  -2.672  12.628  1.00  0.00           N  
ATOM   1589  H   LYS A  97       0.425  -6.093   6.163  1.00  0.00           H  
ATOM   1590  HA  LYS A  97       2.318  -4.297   7.613  1.00  0.00           H  
ATOM   1591  HB2 LYS A  97      -0.445  -4.236   7.472  1.00  0.00           H  
ATOM   1592  HB3 LYS A  97      -0.152  -5.048   9.010  1.00  0.00           H  
ATOM   1593  HG2 LYS A  97       1.683  -2.856   8.761  1.00  0.00           H  
ATOM   1594  HG3 LYS A  97       0.050  -2.268   8.445  1.00  0.00           H  
ATOM   1595  HD2 LYS A  97      -0.636  -2.634  10.589  1.00  0.00           H  
ATOM   1596  HD3 LYS A  97       0.284  -4.134  10.728  1.00  0.00           H  
ATOM   1597  HE2 LYS A  97       2.382  -2.685  10.820  1.00  0.00           H  
ATOM   1598  HE3 LYS A  97       1.306  -1.303  11.021  1.00  0.00           H  
ATOM   1599  HZ1 LYS A  97       0.894  -3.625  12.751  1.00  0.00           H  
ATOM   1600  HZ2 LYS A  97       2.233  -2.630  13.071  1.00  0.00           H  
ATOM   1601  HZ3 LYS A  97       0.665  -1.976  13.079  1.00  0.00           H  
ATOM   1602  N   GLU A  98       2.451  -5.844   9.783  1.00  0.00           N  
ATOM   1603  CA  GLU A  98       2.908  -6.897  10.739  1.00  0.00           C  
ATOM   1604  C   GLU A  98       1.965  -8.098  10.662  1.00  0.00           C  
ATOM   1605  O   GLU A  98       2.381  -9.236  10.742  1.00  0.00           O  
ATOM   1606  CB  GLU A  98       2.897  -6.329  12.161  1.00  0.00           C  
ATOM   1607  CG  GLU A  98       3.888  -7.107  13.029  1.00  0.00           C  
ATOM   1608  CD  GLU A  98       5.282  -6.494  12.883  1.00  0.00           C  
ATOM   1609  OE1 GLU A  98       5.513  -5.834  11.884  1.00  0.00           O  
ATOM   1610  OE2 GLU A  98       6.094  -6.696  13.770  1.00  0.00           O  
ATOM   1611  H   GLU A  98       2.494  -4.899  10.043  1.00  0.00           H  
ATOM   1612  HA  GLU A  98       3.910  -7.208  10.483  1.00  0.00           H  
ATOM   1613  HB2 GLU A  98       3.180  -5.287  12.134  1.00  0.00           H  
ATOM   1614  HB3 GLU A  98       1.906  -6.422  12.578  1.00  0.00           H  
ATOM   1615  HG2 GLU A  98       3.577  -7.055  14.064  1.00  0.00           H  
ATOM   1616  HG3 GLU A  98       3.914  -8.138  12.712  1.00  0.00           H  
ATOM   1617  N   GLY A  99       0.698  -7.848  10.495  1.00  0.00           N  
ATOM   1618  CA  GLY A  99      -0.280  -8.966  10.398  1.00  0.00           C  
ATOM   1619  C   GLY A  99      -1.091  -8.800   9.113  1.00  0.00           C  
ATOM   1620  O   GLY A  99      -0.684  -8.110   8.200  1.00  0.00           O  
ATOM   1621  H   GLY A  99       0.387  -6.921  10.424  1.00  0.00           H  
ATOM   1622  HA2 GLY A  99       0.250  -9.909  10.378  1.00  0.00           H  
ATOM   1623  HA3 GLY A  99      -0.946  -8.940  11.246  1.00  0.00           H  
ATOM   1624  N   GLN A 100      -2.233  -9.425   9.029  1.00  0.00           N  
ATOM   1625  CA  GLN A 100      -3.054  -9.297   7.809  1.00  0.00           C  
ATOM   1626  C   GLN A 100      -4.420  -8.645   8.111  1.00  0.00           C  
ATOM   1627  O   GLN A 100      -5.416  -9.062   7.555  1.00  0.00           O  
ATOM   1628  CB  GLN A 100      -3.290 -10.695   7.247  1.00  0.00           C  
ATOM   1629  CG  GLN A 100      -3.397 -11.709   8.391  1.00  0.00           C  
ATOM   1630  CD  GLN A 100      -2.001 -12.192   8.791  1.00  0.00           C  
ATOM   1631  OE1 GLN A 100      -1.487 -11.812   9.825  1.00  0.00           O  
ATOM   1632  NE2 GLN A 100      -1.360 -13.021   8.013  1.00  0.00           N  
ATOM   1633  H   GLN A 100      -2.549  -9.980   9.761  1.00  0.00           H  
ATOM   1634  HA  GLN A 100      -2.526  -8.705   7.080  1.00  0.00           H  
ATOM   1635  HB2 GLN A 100      -4.207 -10.695   6.695  1.00  0.00           H  
ATOM   1636  HB3 GLN A 100      -2.473 -10.969   6.598  1.00  0.00           H  
ATOM   1637  HG2 GLN A 100      -3.872 -11.241   9.241  1.00  0.00           H  
ATOM   1638  HG3 GLN A 100      -3.988 -12.553   8.069  1.00  0.00           H  
ATOM   1639 HE21 GLN A 100      -1.772 -13.331   7.180  1.00  0.00           H  
ATOM   1640 HE22 GLN A 100      -0.466 -13.336   8.264  1.00  0.00           H  
ATOM   1641  N   PRO A 101      -4.449  -7.639   8.965  1.00  0.00           N  
ATOM   1642  CA  PRO A 101      -5.712  -6.949   9.296  1.00  0.00           C  
ATOM   1643  C   PRO A 101      -6.221  -6.173   8.081  1.00  0.00           C  
ATOM   1644  O   PRO A 101      -7.301  -5.617   8.095  1.00  0.00           O  
ATOM   1645  CB  PRO A 101      -5.344  -5.971  10.418  1.00  0.00           C  
ATOM   1646  CG  PRO A 101      -3.802  -5.963  10.537  1.00  0.00           C  
ATOM   1647  CD  PRO A 101      -3.264  -7.109   9.667  1.00  0.00           C  
ATOM   1648  HA  PRO A 101      -6.450  -7.650   9.640  1.00  0.00           H  
ATOM   1649  HB2 PRO A 101      -5.703  -4.981  10.173  1.00  0.00           H  
ATOM   1650  HB3 PRO A 101      -5.776  -6.301  11.351  1.00  0.00           H  
ATOM   1651  HG2 PRO A 101      -3.414  -5.018  10.183  1.00  0.00           H  
ATOM   1652  HG3 PRO A 101      -3.511  -6.119  11.564  1.00  0.00           H  
ATOM   1653  HD2 PRO A 101      -2.532  -6.740   8.961  1.00  0.00           H  
ATOM   1654  HD3 PRO A 101      -2.836  -7.869  10.297  1.00  0.00           H  
ATOM   1655  N   GLY A 102      -5.442  -6.118   7.038  1.00  0.00           N  
ATOM   1656  CA  GLY A 102      -5.864  -5.363   5.825  1.00  0.00           C  
ATOM   1657  C   GLY A 102      -7.340  -5.623   5.531  1.00  0.00           C  
ATOM   1658  O   GLY A 102      -7.930  -6.558   6.036  1.00  0.00           O  
ATOM   1659  H   GLY A 102      -4.572  -6.565   7.059  1.00  0.00           H  
ATOM   1660  HA2 GLY A 102      -5.717  -4.309   5.997  1.00  0.00           H  
ATOM   1661  HA3 GLY A 102      -5.270  -5.674   4.980  1.00  0.00           H  
ATOM   1662  N   GLU A 103      -7.942  -4.798   4.718  1.00  0.00           N  
ATOM   1663  CA  GLU A 103      -9.380  -4.996   4.393  1.00  0.00           C  
ATOM   1664  C   GLU A 103      -9.528  -5.225   2.888  1.00  0.00           C  
ATOM   1665  O   GLU A 103      -8.994  -4.489   2.084  1.00  0.00           O  
ATOM   1666  CB  GLU A 103     -10.170  -3.750   4.802  1.00  0.00           C  
ATOM   1667  CG  GLU A 103      -9.486  -2.504   4.237  1.00  0.00           C  
ATOM   1668  CD  GLU A 103      -8.827  -1.721   5.375  1.00  0.00           C  
ATOM   1669  OE1 GLU A 103      -8.328  -2.352   6.292  1.00  0.00           O  
ATOM   1670  OE2 GLU A 103      -8.829  -0.502   5.307  1.00  0.00           O  
ATOM   1671  H   GLU A 103      -7.446  -4.048   4.321  1.00  0.00           H  
ATOM   1672  HA  GLU A 103      -9.757  -5.855   4.927  1.00  0.00           H  
ATOM   1673  HB2 GLU A 103     -11.175  -3.817   4.415  1.00  0.00           H  
ATOM   1674  HB3 GLU A 103     -10.203  -3.683   5.880  1.00  0.00           H  
ATOM   1675  HG2 GLU A 103      -8.734  -2.800   3.521  1.00  0.00           H  
ATOM   1676  HG3 GLU A 103     -10.220  -1.878   3.751  1.00  0.00           H  
ATOM   1677  N   TRP A 104     -10.247  -6.240   2.501  1.00  0.00           N  
ATOM   1678  CA  TRP A 104     -10.423  -6.516   1.048  1.00  0.00           C  
ATOM   1679  C   TRP A 104     -11.465  -5.554   0.476  1.00  0.00           C  
ATOM   1680  O   TRP A 104     -12.654  -5.789   0.557  1.00  0.00           O  
ATOM   1681  CB  TRP A 104     -10.899  -7.956   0.862  1.00  0.00           C  
ATOM   1682  CG  TRP A 104     -10.073  -8.862   1.716  1.00  0.00           C  
ATOM   1683  CD1 TRP A 104      -8.802  -8.611   2.109  1.00  0.00           C  
ATOM   1684  CD2 TRP A 104     -10.432 -10.152   2.290  1.00  0.00           C  
ATOM   1685  NE1 TRP A 104      -8.358  -9.666   2.884  1.00  0.00           N  
ATOM   1686  CE2 TRP A 104      -9.326 -10.640   3.026  1.00  0.00           C  
ATOM   1687  CE3 TRP A 104     -11.597 -10.939   2.244  1.00  0.00           C  
ATOM   1688  CZ2 TRP A 104      -9.374 -11.864   3.692  1.00  0.00           C  
ATOM   1689  CZ3 TRP A 104     -11.649 -12.173   2.914  1.00  0.00           C  
ATOM   1690  CH2 TRP A 104     -10.539 -12.634   3.636  1.00  0.00           C  
ATOM   1691  H   TRP A 104     -10.668  -6.824   3.164  1.00  0.00           H  
ATOM   1692  HA  TRP A 104      -9.483  -6.376   0.536  1.00  0.00           H  
ATOM   1693  HB2 TRP A 104     -11.938  -8.034   1.151  1.00  0.00           H  
ATOM   1694  HB3 TRP A 104     -10.793  -8.241  -0.175  1.00  0.00           H  
ATOM   1695  HD1 TRP A 104      -8.229  -7.732   1.857  1.00  0.00           H  
ATOM   1696  HE1 TRP A 104      -7.471  -9.732   3.292  1.00  0.00           H  
ATOM   1697  HE3 TRP A 104     -12.457 -10.592   1.691  1.00  0.00           H  
ATOM   1698  HZ2 TRP A 104      -8.517 -12.214   4.246  1.00  0.00           H  
ATOM   1699  HZ3 TRP A 104     -12.548 -12.769   2.872  1.00  0.00           H  
ATOM   1700  HH2 TRP A 104     -10.586 -13.584   4.149  1.00  0.00           H  
ATOM   1701  N   MET A 105     -11.024  -4.468  -0.098  1.00  0.00           N  
ATOM   1702  CA  MET A 105     -11.981  -3.485  -0.671  1.00  0.00           C  
ATOM   1703  C   MET A 105     -12.429  -3.951  -2.056  1.00  0.00           C  
ATOM   1704  O   MET A 105     -12.267  -5.099  -2.420  1.00  0.00           O  
ATOM   1705  CB  MET A 105     -11.302  -2.120  -0.791  1.00  0.00           C  
ATOM   1706  CG  MET A 105     -12.206  -1.046  -0.186  1.00  0.00           C  
ATOM   1707  SD  MET A 105     -11.212   0.082   0.822  1.00  0.00           S  
ATOM   1708  CE  MET A 105     -10.118   0.658  -0.499  1.00  0.00           C  
ATOM   1709  H   MET A 105     -10.059  -4.299  -0.151  1.00  0.00           H  
ATOM   1710  HA  MET A 105     -12.842  -3.402  -0.023  1.00  0.00           H  
ATOM   1711  HB2 MET A 105     -10.360  -2.139  -0.261  1.00  0.00           H  
ATOM   1712  HB3 MET A 105     -11.126  -1.895  -1.831  1.00  0.00           H  
ATOM   1713  HG2 MET A 105     -12.687  -0.492  -0.979  1.00  0.00           H  
ATOM   1714  HG3 MET A 105     -12.958  -1.514   0.432  1.00  0.00           H  
ATOM   1715  HE1 MET A 105      -9.917  -0.151  -1.181  1.00  0.00           H  
ATOM   1716  HE2 MET A 105     -10.596   1.467  -1.033  1.00  0.00           H  
ATOM   1717  HE3 MET A 105      -9.187   1.004  -0.069  1.00  0.00           H  
ATOM   1718  N   SER A 106     -12.994  -3.066  -2.829  1.00  0.00           N  
ATOM   1719  CA  SER A 106     -13.456  -3.452  -4.190  1.00  0.00           C  
ATOM   1720  C   SER A 106     -13.171  -2.313  -5.172  1.00  0.00           C  
ATOM   1721  O   SER A 106     -13.027  -1.170  -4.787  1.00  0.00           O  
ATOM   1722  CB  SER A 106     -14.959  -3.730  -4.152  1.00  0.00           C  
ATOM   1723  OG  SER A 106     -15.290  -4.666  -5.170  1.00  0.00           O  
ATOM   1724  H   SER A 106     -13.114  -2.146  -2.513  1.00  0.00           H  
ATOM   1725  HA  SER A 106     -12.934  -4.342  -4.509  1.00  0.00           H  
ATOM   1726  HB2 SER A 106     -15.227  -4.140  -3.193  1.00  0.00           H  
ATOM   1727  HB3 SER A 106     -15.498  -2.804  -4.309  1.00  0.00           H  
ATOM   1728  HG  SER A 106     -14.593  -5.324  -5.204  1.00  0.00           H  
ATOM   1729  N   LEU A 107     -13.096  -2.617  -6.438  1.00  0.00           N  
ATOM   1730  CA  LEU A 107     -12.828  -1.555  -7.447  1.00  0.00           C  
ATOM   1731  C   LEU A 107     -14.062  -1.385  -8.328  1.00  0.00           C  
ATOM   1732  O   LEU A 107     -14.025  -1.619  -9.520  1.00  0.00           O  
ATOM   1733  CB  LEU A 107     -11.637  -1.960  -8.316  1.00  0.00           C  
ATOM   1734  CG  LEU A 107     -10.361  -1.324  -7.767  1.00  0.00           C  
ATOM   1735  CD1 LEU A 107      -9.289  -2.403  -7.599  1.00  0.00           C  
ATOM   1736  CD2 LEU A 107      -9.863  -0.258  -8.746  1.00  0.00           C  
ATOM   1737  H   LEU A 107     -13.224  -3.544  -6.727  1.00  0.00           H  
ATOM   1738  HA  LEU A 107     -12.611  -0.625  -6.944  1.00  0.00           H  
ATOM   1739  HB2 LEU A 107     -11.538  -3.036  -8.309  1.00  0.00           H  
ATOM   1740  HB3 LEU A 107     -11.800  -1.619  -9.327  1.00  0.00           H  
ATOM   1741  HG  LEU A 107     -10.568  -0.869  -6.809  1.00  0.00           H  
ATOM   1742 HD11 LEU A 107      -9.298  -3.056  -8.459  1.00  0.00           H  
ATOM   1743 HD12 LEU A 107      -8.319  -1.936  -7.512  1.00  0.00           H  
ATOM   1744 HD13 LEU A 107      -9.493  -2.978  -6.708  1.00  0.00           H  
ATOM   1745 HD21 LEU A 107     -10.356  -0.385  -9.699  1.00  0.00           H  
ATOM   1746 HD22 LEU A 107     -10.086   0.723  -8.353  1.00  0.00           H  
ATOM   1747 HD23 LEU A 107      -8.796  -0.360  -8.875  1.00  0.00           H  
ATOM   1748  N   VAL A 108     -15.157  -0.984  -7.750  1.00  0.00           N  
ATOM   1749  CA  VAL A 108     -16.399  -0.801  -8.552  1.00  0.00           C  
ATOM   1750  C   VAL A 108     -16.637   0.690  -8.776  1.00  0.00           C  
ATOM   1751  O   VAL A 108     -17.254   1.094  -9.742  1.00  0.00           O  
ATOM   1752  CB  VAL A 108     -17.586  -1.401  -7.798  1.00  0.00           C  
ATOM   1753  CG1 VAL A 108     -17.880  -0.562  -6.554  1.00  0.00           C  
ATOM   1754  CG2 VAL A 108     -18.812  -1.405  -8.709  1.00  0.00           C  
ATOM   1755  H   VAL A 108     -15.163  -0.803  -6.785  1.00  0.00           H  
ATOM   1756  HA  VAL A 108     -16.288  -1.297  -9.504  1.00  0.00           H  
ATOM   1757  HB  VAL A 108     -17.350  -2.412  -7.502  1.00  0.00           H  
ATOM   1758 HG11 VAL A 108     -17.080   0.146  -6.399  1.00  0.00           H  
ATOM   1759 HG12 VAL A 108     -18.811  -0.031  -6.689  1.00  0.00           H  
ATOM   1760 HG13 VAL A 108     -17.957  -1.210  -5.693  1.00  0.00           H  
ATOM   1761 HG21 VAL A 108     -18.508  -1.191  -9.722  1.00  0.00           H  
ATOM   1762 HG22 VAL A 108     -19.285  -2.375  -8.672  1.00  0.00           H  
ATOM   1763 HG23 VAL A 108     -19.510  -0.650  -8.376  1.00  0.00           H  
ATOM   1764  N   GLY A 109     -16.150   1.510  -7.890  1.00  0.00           N  
ATOM   1765  CA  GLY A 109     -16.342   2.976  -8.045  1.00  0.00           C  
ATOM   1766  C   GLY A 109     -15.440   3.702  -7.054  1.00  0.00           C  
ATOM   1767  O   GLY A 109     -15.847   4.643  -6.401  1.00  0.00           O  
ATOM   1768  H   GLY A 109     -15.653   1.162  -7.120  1.00  0.00           H  
ATOM   1769  HA2 GLY A 109     -16.085   3.269  -9.055  1.00  0.00           H  
ATOM   1770  HA3 GLY A 109     -17.371   3.230  -7.845  1.00  0.00           H  
ATOM   1771  N   LEU A 110     -14.212   3.274  -6.932  1.00  0.00           N  
ATOM   1772  CA  LEU A 110     -13.289   3.940  -5.984  1.00  0.00           C  
ATOM   1773  C   LEU A 110     -13.422   5.454  -6.153  1.00  0.00           C  
ATOM   1774  O   LEU A 110     -13.661   5.946  -7.238  1.00  0.00           O  
ATOM   1775  CB  LEU A 110     -11.856   3.503  -6.282  1.00  0.00           C  
ATOM   1776  CG  LEU A 110     -11.295   2.752  -5.074  1.00  0.00           C  
ATOM   1777  CD1 LEU A 110      -9.897   2.222  -5.399  1.00  0.00           C  
ATOM   1778  CD2 LEU A 110     -11.217   3.700  -3.877  1.00  0.00           C  
ATOM   1779  H   LEU A 110     -13.898   2.516  -7.465  1.00  0.00           H  
ATOM   1780  HA  LEU A 110     -13.551   3.660  -4.974  1.00  0.00           H  
ATOM   1781  HB2 LEU A 110     -11.850   2.855  -7.147  1.00  0.00           H  
ATOM   1782  HB3 LEU A 110     -11.250   4.371  -6.480  1.00  0.00           H  
ATOM   1783  HG  LEU A 110     -11.947   1.923  -4.837  1.00  0.00           H  
ATOM   1784 HD11 LEU A 110      -9.344   2.976  -5.940  1.00  0.00           H  
ATOM   1785 HD12 LEU A 110      -9.379   1.987  -4.481  1.00  0.00           H  
ATOM   1786 HD13 LEU A 110      -9.980   1.332  -6.004  1.00  0.00           H  
ATOM   1787 HD21 LEU A 110     -11.107   4.715  -4.229  1.00  0.00           H  
ATOM   1788 HD22 LEU A 110     -12.122   3.618  -3.291  1.00  0.00           H  
ATOM   1789 HD23 LEU A 110     -10.367   3.437  -3.264  1.00  0.00           H  
ATOM   1790  N   ASN A 111     -13.287   6.195  -5.091  1.00  0.00           N  
ATOM   1791  CA  ASN A 111     -13.428   7.675  -5.203  1.00  0.00           C  
ATOM   1792  C   ASN A 111     -12.186   8.367  -4.642  1.00  0.00           C  
ATOM   1793  O   ASN A 111     -12.170   9.567  -4.462  1.00  0.00           O  
ATOM   1794  CB  ASN A 111     -14.656   8.121  -4.406  1.00  0.00           C  
ATOM   1795  CG  ASN A 111     -15.464   9.130  -5.224  1.00  0.00           C  
ATOM   1796  OD1 ASN A 111     -15.187   9.350  -6.387  1.00  0.00           O  
ATOM   1797  ND2 ASN A 111     -16.460   9.758  -4.660  1.00  0.00           N  
ATOM   1798  H   ASN A 111     -13.106   5.781  -4.222  1.00  0.00           H  
ATOM   1799  HA  ASN A 111     -13.555   7.948  -6.240  1.00  0.00           H  
ATOM   1800  HB2 ASN A 111     -15.271   7.262  -4.184  1.00  0.00           H  
ATOM   1801  HB3 ASN A 111     -14.337   8.583  -3.483  1.00  0.00           H  
ATOM   1802 HD21 ASN A 111     -16.682   9.581  -3.722  1.00  0.00           H  
ATOM   1803 HD22 ASN A 111     -16.985  10.407  -5.174  1.00  0.00           H  
ATOM   1804  N   ALA A 112     -11.146   7.631  -4.352  1.00  0.00           N  
ATOM   1805  CA  ALA A 112      -9.929   8.285  -3.793  1.00  0.00           C  
ATOM   1806  C   ALA A 112     -10.346   9.128  -2.581  1.00  0.00           C  
ATOM   1807  O   ALA A 112      -9.647  10.034  -2.172  1.00  0.00           O  
ATOM   1808  CB  ALA A 112      -9.321   9.200  -4.856  1.00  0.00           C  
ATOM   1809  H   ALA A 112     -11.168   6.662  -4.493  1.00  0.00           H  
ATOM   1810  HA  ALA A 112      -9.203   7.534  -3.499  1.00  0.00           H  
ATOM   1811  HB1 ALA A 112     -10.078   9.879  -5.221  1.00  0.00           H  
ATOM   1812  HB2 ALA A 112      -8.509   9.765  -4.423  1.00  0.00           H  
ATOM   1813  HB3 ALA A 112      -8.948   8.604  -5.675  1.00  0.00           H  
ATOM   1814  N   ASP A 113     -11.495   8.844  -2.016  1.00  0.00           N  
ATOM   1815  CA  ASP A 113     -11.977   9.631  -0.851  1.00  0.00           C  
ATOM   1816  C   ASP A 113     -11.716   8.858   0.436  1.00  0.00           C  
ATOM   1817  O   ASP A 113     -11.416   9.431   1.465  1.00  0.00           O  
ATOM   1818  CB  ASP A 113     -13.475   9.877  -0.993  1.00  0.00           C  
ATOM   1819  CG  ASP A 113     -13.861  11.150  -0.236  1.00  0.00           C  
ATOM   1820  OD1 ASP A 113     -13.065  12.076  -0.231  1.00  0.00           O  
ATOM   1821  OD2 ASP A 113     -14.942  11.176   0.326  1.00  0.00           O  
ATOM   1822  H   ASP A 113     -12.043   8.123  -2.364  1.00  0.00           H  
ATOM   1823  HA  ASP A 113     -11.459  10.571  -0.820  1.00  0.00           H  
ATOM   1824  HB2 ASP A 113     -13.718   9.988  -2.037  1.00  0.00           H  
ATOM   1825  HB3 ASP A 113     -14.018   9.038  -0.584  1.00  0.00           H  
ATOM   1826  N   ASP A 114     -11.812   7.561   0.388  1.00  0.00           N  
ATOM   1827  CA  ASP A 114     -11.555   6.765   1.599  1.00  0.00           C  
ATOM   1828  C   ASP A 114     -10.046   6.704   1.807  1.00  0.00           C  
ATOM   1829  O   ASP A 114      -9.561   6.180   2.789  1.00  0.00           O  
ATOM   1830  CB  ASP A 114     -12.107   5.358   1.392  1.00  0.00           C  
ATOM   1831  CG  ASP A 114     -13.369   5.419   0.526  1.00  0.00           C  
ATOM   1832  OD1 ASP A 114     -14.025   6.447   0.544  1.00  0.00           O  
ATOM   1833  OD2 ASP A 114     -13.657   4.437  -0.138  1.00  0.00           O  
ATOM   1834  H   ASP A 114     -12.046   7.108  -0.444  1.00  0.00           H  
ATOM   1835  HA  ASP A 114     -12.030   7.228   2.453  1.00  0.00           H  
ATOM   1836  HB2 ASP A 114     -11.362   4.747   0.903  1.00  0.00           H  
ATOM   1837  HB3 ASP A 114     -12.353   4.935   2.340  1.00  0.00           H  
ATOM   1838  N   PHE A 115      -9.299   7.265   0.891  1.00  0.00           N  
ATOM   1839  CA  PHE A 115      -7.821   7.270   1.031  1.00  0.00           C  
ATOM   1840  C   PHE A 115      -7.398   8.610   1.647  1.00  0.00           C  
ATOM   1841  O   PHE A 115      -7.498   9.636   1.004  1.00  0.00           O  
ATOM   1842  CB  PHE A 115      -7.181   7.114  -0.349  1.00  0.00           C  
ATOM   1843  CG  PHE A 115      -7.099   5.648  -0.699  1.00  0.00           C  
ATOM   1844  CD1 PHE A 115      -6.194   4.818  -0.026  1.00  0.00           C  
ATOM   1845  CD2 PHE A 115      -7.929   5.118  -1.694  1.00  0.00           C  
ATOM   1846  CE1 PHE A 115      -6.120   3.458  -0.347  1.00  0.00           C  
ATOM   1847  CE2 PHE A 115      -7.854   3.757  -2.015  1.00  0.00           C  
ATOM   1848  CZ  PHE A 115      -6.950   2.928  -1.342  1.00  0.00           C  
ATOM   1849  H   PHE A 115      -9.714   7.697   0.114  1.00  0.00           H  
ATOM   1850  HA  PHE A 115      -7.516   6.453   1.665  1.00  0.00           H  
ATOM   1851  HB2 PHE A 115      -7.782   7.628  -1.084  1.00  0.00           H  
ATOM   1852  HB3 PHE A 115      -6.187   7.536  -0.334  1.00  0.00           H  
ATOM   1853  HD1 PHE A 115      -5.553   5.227   0.742  1.00  0.00           H  
ATOM   1854  HD2 PHE A 115      -8.627   5.758  -2.213  1.00  0.00           H  
ATOM   1855  HE1 PHE A 115      -5.423   2.818   0.172  1.00  0.00           H  
ATOM   1856  HE2 PHE A 115      -8.496   3.349  -2.782  1.00  0.00           H  
ATOM   1857  HZ  PHE A 115      -6.893   1.877  -1.590  1.00  0.00           H  
ATOM   1858  N   PRO A 116      -6.948   8.567   2.876  1.00  0.00           N  
ATOM   1859  CA  PRO A 116      -6.518   9.777   3.596  1.00  0.00           C  
ATOM   1860  C   PRO A 116      -5.539  10.593   2.740  1.00  0.00           C  
ATOM   1861  O   PRO A 116      -4.888  10.057   1.865  1.00  0.00           O  
ATOM   1862  CB  PRO A 116      -5.853   9.249   4.875  1.00  0.00           C  
ATOM   1863  CG  PRO A 116      -6.117   7.724   4.943  1.00  0.00           C  
ATOM   1864  CD  PRO A 116      -6.824   7.317   3.642  1.00  0.00           C  
ATOM   1865  HA  PRO A 116      -7.375  10.379   3.856  1.00  0.00           H  
ATOM   1866  HB2 PRO A 116      -4.791   9.434   4.839  1.00  0.00           H  
ATOM   1867  HB3 PRO A 116      -6.282   9.730   5.740  1.00  0.00           H  
ATOM   1868  HG2 PRO A 116      -5.179   7.193   5.036  1.00  0.00           H  
ATOM   1869  HG3 PRO A 116      -6.752   7.498   5.787  1.00  0.00           H  
ATOM   1870  HD2 PRO A 116      -6.228   6.598   3.099  1.00  0.00           H  
ATOM   1871  HD3 PRO A 116      -7.802   6.916   3.853  1.00  0.00           H  
ATOM   1872  N   PRO A 117      -5.483  11.875   3.010  1.00  0.00           N  
ATOM   1873  CA  PRO A 117      -4.610  12.807   2.266  1.00  0.00           C  
ATOM   1874  C   PRO A 117      -3.144  12.379   2.361  1.00  0.00           C  
ATOM   1875  O   PRO A 117      -2.582  12.285   3.434  1.00  0.00           O  
ATOM   1876  CB  PRO A 117      -4.820  14.169   2.943  1.00  0.00           C  
ATOM   1877  CG  PRO A 117      -5.875  13.980   4.063  1.00  0.00           C  
ATOM   1878  CD  PRO A 117      -6.279  12.498   4.082  1.00  0.00           C  
ATOM   1879  HA  PRO A 117      -4.918  12.864   1.234  1.00  0.00           H  
ATOM   1880  HB2 PRO A 117      -3.888  14.513   3.370  1.00  0.00           H  
ATOM   1881  HB3 PRO A 117      -5.182  14.885   2.223  1.00  0.00           H  
ATOM   1882  HG2 PRO A 117      -5.451  14.260   5.017  1.00  0.00           H  
ATOM   1883  HG3 PRO A 117      -6.743  14.589   3.854  1.00  0.00           H  
ATOM   1884  HD2 PRO A 117      -6.036  12.056   5.039  1.00  0.00           H  
ATOM   1885  HD3 PRO A 117      -7.332  12.390   3.872  1.00  0.00           H  
ATOM   1886  N   ALA A 118      -2.522  12.131   1.237  1.00  0.00           N  
ATOM   1887  CA  ALA A 118      -1.087  11.715   1.237  1.00  0.00           C  
ATOM   1888  C   ALA A 118      -0.776  10.994  -0.076  1.00  0.00           C  
ATOM   1889  O   ALA A 118       0.297  11.121  -0.631  1.00  0.00           O  
ATOM   1890  CB  ALA A 118      -0.822  10.765   2.408  1.00  0.00           C  
ATOM   1891  H   ALA A 118      -3.000  12.222   0.386  1.00  0.00           H  
ATOM   1892  HA  ALA A 118      -0.459  12.588   1.328  1.00  0.00           H  
ATOM   1893  HB1 ALA A 118      -1.749  10.307   2.719  1.00  0.00           H  
ATOM   1894  HB2 ALA A 118      -0.128   9.997   2.099  1.00  0.00           H  
ATOM   1895  HB3 ALA A 118      -0.401  11.319   3.233  1.00  0.00           H  
ATOM   1896  N   ASN A 119      -1.709  10.224  -0.564  1.00  0.00           N  
ATOM   1897  CA  ASN A 119      -1.495   9.474  -1.814  1.00  0.00           C  
ATOM   1898  C   ASN A 119      -2.461   9.982  -2.885  1.00  0.00           C  
ATOM   1899  O   ASN A 119      -3.037   9.220  -3.620  1.00  0.00           O  
ATOM   1900  CB  ASN A 119      -1.784   8.011  -1.520  1.00  0.00           C  
ATOM   1901  CG  ASN A 119      -0.693   7.442  -0.610  1.00  0.00           C  
ATOM   1902  OD1 ASN A 119      -0.978   6.683   0.295  1.00  0.00           O  
ATOM   1903  ND2 ASN A 119       0.552   7.775  -0.813  1.00  0.00           N  
ATOM   1904  H   ASN A 119      -2.555  10.124  -0.097  1.00  0.00           H  
ATOM   1905  HA  ASN A 119      -0.477   9.589  -2.147  1.00  0.00           H  
ATOM   1906  HB2 ASN A 119      -2.743   7.929  -1.026  1.00  0.00           H  
ATOM   1907  HB3 ASN A 119      -1.811   7.468  -2.436  1.00  0.00           H  
ATOM   1908 HD21 ASN A 119       0.784   8.386  -1.543  1.00  0.00           H  
ATOM   1909 HD22 ASN A 119       1.256   7.415  -0.235  1.00  0.00           H  
ATOM   1910  N   GLU A 120      -2.656  11.261  -2.965  1.00  0.00           N  
ATOM   1911  CA  GLU A 120      -3.602  11.817  -3.980  1.00  0.00           C  
ATOM   1912  C   GLU A 120      -3.103  11.605  -5.432  1.00  0.00           C  
ATOM   1913  O   GLU A 120      -3.895  11.310  -6.304  1.00  0.00           O  
ATOM   1914  CB  GLU A 120      -3.779  13.315  -3.724  1.00  0.00           C  
ATOM   1915  CG  GLU A 120      -4.036  13.554  -2.234  1.00  0.00           C  
ATOM   1916  CD  GLU A 120      -4.774  14.880  -2.047  1.00  0.00           C  
ATOM   1917  OE1 GLU A 120      -4.946  15.583  -3.029  1.00  0.00           O  
ATOM   1918  OE2 GLU A 120      -5.155  15.171  -0.924  1.00  0.00           O  
ATOM   1919  H   GLU A 120      -2.193  11.862  -2.349  1.00  0.00           H  
ATOM   1920  HA  GLU A 120      -4.557  11.332  -3.864  1.00  0.00           H  
ATOM   1921  HB2 GLU A 120      -2.883  13.840  -4.024  1.00  0.00           H  
ATOM   1922  HB3 GLU A 120      -4.619  13.681  -4.294  1.00  0.00           H  
ATOM   1923  HG2 GLU A 120      -4.637  12.748  -1.839  1.00  0.00           H  
ATOM   1924  HG3 GLU A 120      -3.094  13.592  -1.708  1.00  0.00           H  
ATOM   1925  N   PRO A 121      -1.824  11.801  -5.661  1.00  0.00           N  
ATOM   1926  CA  PRO A 121      -1.228  11.680  -7.011  1.00  0.00           C  
ATOM   1927  C   PRO A 121      -1.244  10.235  -7.525  1.00  0.00           C  
ATOM   1928  O   PRO A 121      -1.327  10.002  -8.715  1.00  0.00           O  
ATOM   1929  CB  PRO A 121       0.221  12.156  -6.843  1.00  0.00           C  
ATOM   1930  CG  PRO A 121       0.442  12.468  -5.343  1.00  0.00           C  
ATOM   1931  CD  PRO A 121      -0.870  12.155  -4.607  1.00  0.00           C  
ATOM   1932  HA  PRO A 121      -1.739  12.328  -7.704  1.00  0.00           H  
ATOM   1933  HB2 PRO A 121       0.900  11.378  -7.162  1.00  0.00           H  
ATOM   1934  HB3 PRO A 121       0.385  13.049  -7.426  1.00  0.00           H  
ATOM   1935  HG2 PRO A 121       1.239  11.850  -4.955  1.00  0.00           H  
ATOM   1936  HG3 PRO A 121       0.688  13.511  -5.217  1.00  0.00           H  
ATOM   1937  HD2 PRO A 121      -0.731  11.313  -3.945  1.00  0.00           H  
ATOM   1938  HD3 PRO A 121      -1.216  13.018  -4.060  1.00  0.00           H  
ATOM   1939  N   VAL A 122      -1.154   9.259  -6.661  1.00  0.00           N  
ATOM   1940  CA  VAL A 122      -1.156   7.863  -7.134  1.00  0.00           C  
ATOM   1941  C   VAL A 122      -2.596   7.348  -7.043  1.00  0.00           C  
ATOM   1942  O   VAL A 122      -3.113   6.728  -7.950  1.00  0.00           O  
ATOM   1943  CB  VAL A 122      -0.200   7.076  -6.232  1.00  0.00           C  
ATOM   1944  CG1 VAL A 122      -0.660   5.637  -6.096  1.00  0.00           C  
ATOM   1945  CG2 VAL A 122       1.208   7.106  -6.838  1.00  0.00           C  
ATOM   1946  H   VAL A 122      -1.084   9.432  -5.701  1.00  0.00           H  
ATOM   1947  HA  VAL A 122      -0.815   7.822  -8.158  1.00  0.00           H  
ATOM   1948  HB  VAL A 122      -0.176   7.535  -5.255  1.00  0.00           H  
ATOM   1949 HG11 VAL A 122      -1.324   5.398  -6.910  1.00  0.00           H  
ATOM   1950 HG12 VAL A 122       0.199   4.988  -6.121  1.00  0.00           H  
ATOM   1951 HG13 VAL A 122      -1.179   5.520  -5.157  1.00  0.00           H  
ATOM   1952 HG21 VAL A 122       1.151   6.882  -7.894  1.00  0.00           H  
ATOM   1953 HG22 VAL A 122       1.637   8.088  -6.703  1.00  0.00           H  
ATOM   1954 HG23 VAL A 122       1.829   6.372  -6.347  1.00  0.00           H  
ATOM   1955  N   ILE A 123      -3.245   7.647  -5.957  1.00  0.00           N  
ATOM   1956  CA  ILE A 123      -4.661   7.240  -5.767  1.00  0.00           C  
ATOM   1957  C   ILE A 123      -5.498   7.788  -6.914  1.00  0.00           C  
ATOM   1958  O   ILE A 123      -6.508   7.229  -7.274  1.00  0.00           O  
ATOM   1959  CB  ILE A 123      -5.160   7.839  -4.460  1.00  0.00           C  
ATOM   1960  CG1 ILE A 123      -4.444   7.150  -3.298  1.00  0.00           C  
ATOM   1961  CG2 ILE A 123      -6.669   7.638  -4.350  1.00  0.00           C  
ATOM   1962  CD1 ILE A 123      -5.049   5.761  -3.067  1.00  0.00           C  
ATOM   1963  H   ILE A 123      -2.801   8.168  -5.267  1.00  0.00           H  
ATOM   1964  HA  ILE A 123      -4.749   6.165  -5.727  1.00  0.00           H  
ATOM   1965  HB  ILE A 123      -4.937   8.896  -4.446  1.00  0.00           H  
ATOM   1966 HG12 ILE A 123      -3.393   7.051  -3.539  1.00  0.00           H  
ATOM   1967 HG13 ILE A 123      -4.552   7.746  -2.406  1.00  0.00           H  
ATOM   1968 HG21 ILE A 123      -6.912   6.611  -4.584  1.00  0.00           H  
ATOM   1969 HG22 ILE A 123      -6.989   7.865  -3.345  1.00  0.00           H  
ATOM   1970 HG23 ILE A 123      -7.170   8.294  -5.045  1.00  0.00           H  
ATOM   1971 HD11 ILE A 123      -6.122   5.844  -2.985  1.00  0.00           H  
ATOM   1972 HD12 ILE A 123      -4.800   5.118  -3.898  1.00  0.00           H  
ATOM   1973 HD13 ILE A 123      -4.650   5.343  -2.156  1.00  0.00           H  
ATOM   1974  N   ALA A 124      -5.094   8.894  -7.475  1.00  0.00           N  
ATOM   1975  CA  ALA A 124      -5.882   9.488  -8.590  1.00  0.00           C  
ATOM   1976  C   ALA A 124      -5.689   8.680  -9.882  1.00  0.00           C  
ATOM   1977  O   ALA A 124      -6.597   8.551 -10.679  1.00  0.00           O  
ATOM   1978  CB  ALA A 124      -5.429  10.932  -8.817  1.00  0.00           C  
ATOM   1979  H   ALA A 124      -4.281   9.343  -7.151  1.00  0.00           H  
ATOM   1980  HA  ALA A 124      -6.925   9.483  -8.322  1.00  0.00           H  
ATOM   1981  HB1 ALA A 124      -4.383  11.025  -8.568  1.00  0.00           H  
ATOM   1982  HB2 ALA A 124      -5.577  11.197  -9.855  1.00  0.00           H  
ATOM   1983  HB3 ALA A 124      -6.009  11.593  -8.191  1.00  0.00           H  
ATOM   1984  N   LYS A 125      -4.516   8.148 -10.108  1.00  0.00           N  
ATOM   1985  CA  LYS A 125      -4.281   7.372 -11.359  1.00  0.00           C  
ATOM   1986  C   LYS A 125      -4.828   5.950 -11.231  1.00  0.00           C  
ATOM   1987  O   LYS A 125      -5.701   5.546 -11.974  1.00  0.00           O  
ATOM   1988  CB  LYS A 125      -2.781   7.310 -11.654  1.00  0.00           C  
ATOM   1989  CG  LYS A 125      -2.472   8.161 -12.885  1.00  0.00           C  
ATOM   1990  CD  LYS A 125      -2.402   9.634 -12.481  1.00  0.00           C  
ATOM   1991  CE  LYS A 125      -1.806  10.448 -13.628  1.00  0.00           C  
ATOM   1992  NZ  LYS A 125      -2.825  10.606 -14.704  1.00  0.00           N  
ATOM   1993  H   LYS A 125      -3.790   8.271  -9.469  1.00  0.00           H  
ATOM   1994  HA  LYS A 125      -4.782   7.864 -12.173  1.00  0.00           H  
ATOM   1995  HB2 LYS A 125      -2.229   7.685 -10.805  1.00  0.00           H  
ATOM   1996  HB3 LYS A 125      -2.494   6.287 -11.847  1.00  0.00           H  
ATOM   1997  HG2 LYS A 125      -1.523   7.857 -13.305  1.00  0.00           H  
ATOM   1998  HG3 LYS A 125      -3.251   8.027 -13.620  1.00  0.00           H  
ATOM   1999  HD2 LYS A 125      -3.397   9.995 -12.261  1.00  0.00           H  
ATOM   2000  HD3 LYS A 125      -1.779   9.740 -11.606  1.00  0.00           H  
ATOM   2001  HE2 LYS A 125      -1.511  11.420 -13.265  1.00  0.00           H  
ATOM   2002  HE3 LYS A 125      -0.943   9.932 -14.023  1.00  0.00           H  
ATOM   2003  HZ1 LYS A 125      -3.773  10.447 -14.310  1.00  0.00           H  
ATOM   2004  HZ2 LYS A 125      -2.770  11.569 -15.094  1.00  0.00           H  
ATOM   2005  HZ3 LYS A 125      -2.641   9.914 -15.459  1.00  0.00           H  
ATOM   2006  N   LEU A 126      -4.320   5.177 -10.311  1.00  0.00           N  
ATOM   2007  CA  LEU A 126      -4.810   3.784 -10.162  1.00  0.00           C  
ATOM   2008  C   LEU A 126      -6.116   3.757  -9.364  1.00  0.00           C  
ATOM   2009  O   LEU A 126      -6.436   2.777  -8.724  1.00  0.00           O  
ATOM   2010  CB  LEU A 126      -3.756   2.941  -9.445  1.00  0.00           C  
ATOM   2011  CG  LEU A 126      -3.072   3.751  -8.341  1.00  0.00           C  
ATOM   2012  CD1 LEU A 126      -4.122   4.423  -7.460  1.00  0.00           C  
ATOM   2013  CD2 LEU A 126      -2.228   2.814  -7.484  1.00  0.00           C  
ATOM   2014  H   LEU A 126      -3.613   5.506  -9.727  1.00  0.00           H  
ATOM   2015  HA  LEU A 126      -4.987   3.367 -11.141  1.00  0.00           H  
ATOM   2016  HB2 LEU A 126      -4.235   2.092  -9.006  1.00  0.00           H  
ATOM   2017  HB3 LEU A 126      -3.018   2.610 -10.157  1.00  0.00           H  
ATOM   2018  HG  LEU A 126      -2.437   4.502  -8.783  1.00  0.00           H  
ATOM   2019 HD11 LEU A 126      -4.759   3.669  -7.021  1.00  0.00           H  
ATOM   2020 HD12 LEU A 126      -3.630   4.979  -6.676  1.00  0.00           H  
ATOM   2021 HD13 LEU A 126      -4.718   5.095  -8.058  1.00  0.00           H  
ATOM   2022 HD21 LEU A 126      -1.691   2.129  -8.123  1.00  0.00           H  
ATOM   2023 HD22 LEU A 126      -1.525   3.393  -6.903  1.00  0.00           H  
ATOM   2024 HD23 LEU A 126      -2.872   2.257  -6.819  1.00  0.00           H  
ATOM   2025  N   LYS A 127      -6.881   4.811  -9.403  1.00  0.00           N  
ATOM   2026  CA  LYS A 127      -8.153   4.827  -8.667  1.00  0.00           C  
ATOM   2027  C   LYS A 127      -9.121   3.892  -9.384  1.00  0.00           C  
ATOM   2028  O   LYS A 127      -9.974   3.268  -8.785  1.00  0.00           O  
ATOM   2029  CB  LYS A 127      -8.643   6.275  -8.665  1.00  0.00           C  
ATOM   2030  CG  LYS A 127      -9.626   6.543  -9.800  1.00  0.00           C  
ATOM   2031  CD  LYS A 127     -11.060   6.403  -9.285  1.00  0.00           C  
ATOM   2032  CE  LYS A 127     -11.260   7.323  -8.077  1.00  0.00           C  
ATOM   2033  NZ  LYS A 127     -12.355   8.291  -8.367  1.00  0.00           N  
ATOM   2034  H   LYS A 127      -6.631   5.593  -9.923  1.00  0.00           H  
ATOM   2035  HA  LYS A 127      -7.996   4.490  -7.653  1.00  0.00           H  
ATOM   2036  HB2 LYS A 127      -9.105   6.497  -7.724  1.00  0.00           H  
ATOM   2037  HB3 LYS A 127      -7.791   6.913  -8.803  1.00  0.00           H  
ATOM   2038  HG2 LYS A 127      -9.466   7.542 -10.170  1.00  0.00           H  
ATOM   2039  HG3 LYS A 127      -9.456   5.843 -10.595  1.00  0.00           H  
ATOM   2040  HD2 LYS A 127     -11.753   6.678 -10.068  1.00  0.00           H  
ATOM   2041  HD3 LYS A 127     -11.238   5.381  -8.990  1.00  0.00           H  
ATOM   2042  HE2 LYS A 127     -11.520   6.730  -7.212  1.00  0.00           H  
ATOM   2043  HE3 LYS A 127     -10.346   7.863  -7.881  1.00  0.00           H  
ATOM   2044  HZ1 LYS A 127     -12.369   8.507  -9.384  1.00  0.00           H  
ATOM   2045  HZ2 LYS A 127     -13.268   7.875  -8.087  1.00  0.00           H  
ATOM   2046  HZ3 LYS A 127     -12.195   9.167  -7.832  1.00  0.00           H  
ATOM   2047  N   ARG A 128      -8.975   3.798 -10.673  1.00  0.00           N  
ATOM   2048  CA  ARG A 128      -9.849   2.918 -11.465  1.00  0.00           C  
ATOM   2049  C   ARG A 128      -9.004   1.858 -12.175  1.00  0.00           C  
ATOM   2050  O   ARG A 128      -9.196   1.583 -13.343  1.00  0.00           O  
ATOM   2051  CB  ARG A 128     -10.600   3.743 -12.508  1.00  0.00           C  
ATOM   2052  CG  ARG A 128      -9.696   4.824 -13.106  1.00  0.00           C  
ATOM   2053  CD  ARG A 128     -10.561   5.866 -13.819  1.00  0.00           C  
ATOM   2054  NE  ARG A 128      -9.895   6.291 -15.085  1.00  0.00           N  
ATOM   2055  CZ  ARG A 128     -10.561   6.977 -15.977  1.00  0.00           C  
ATOM   2056  NH1 ARG A 128     -11.797   7.331 -15.743  1.00  0.00           N  
ATOM   2057  NH2 ARG A 128      -9.990   7.312 -17.102  1.00  0.00           N  
ATOM   2058  H   ARG A 128      -8.284   4.314 -11.120  1.00  0.00           H  
ATOM   2059  HA  ARG A 128     -10.552   2.440 -10.810  1.00  0.00           H  
ATOM   2060  HB2 ARG A 128     -10.919   3.091 -13.289  1.00  0.00           H  
ATOM   2061  HB3 ARG A 128     -11.461   4.208 -12.049  1.00  0.00           H  
ATOM   2062  HG2 ARG A 128      -9.133   5.305 -12.324  1.00  0.00           H  
ATOM   2063  HG3 ARG A 128      -9.019   4.377 -13.817  1.00  0.00           H  
ATOM   2064  HD2 ARG A 128     -11.523   5.439 -14.050  1.00  0.00           H  
ATOM   2065  HD3 ARG A 128     -10.696   6.722 -13.172  1.00  0.00           H  
ATOM   2066  HE  ARG A 128      -8.959   6.055 -15.249  1.00  0.00           H  
ATOM   2067 HH11 ARG A 128     -12.237   7.078 -14.882  1.00  0.00           H  
ATOM   2068 HH12 ARG A 128     -12.304   7.858 -16.426  1.00  0.00           H  
ATOM   2069 HH21 ARG A 128      -9.044   7.046 -17.282  1.00  0.00           H  
ATOM   2070 HH22 ARG A 128     -10.499   7.840 -17.783  1.00  0.00           H  
ATOM   2071  N   LEU A 129      -8.070   1.260 -11.482  1.00  0.00           N  
ATOM   2072  CA  LEU A 129      -7.218   0.225 -12.111  1.00  0.00           C  
ATOM   2073  C   LEU A 129      -8.070  -0.684 -13.000  1.00  0.00           C  
ATOM   2074  O   LEU A 129      -7.787  -0.755 -14.184  1.00  0.00           O  
ATOM   2075  CB  LEU A 129      -6.577  -0.602 -11.004  1.00  0.00           C  
ATOM   2076  CG  LEU A 129      -5.770   0.309 -10.081  1.00  0.00           C  
ATOM   2077  CD1 LEU A 129      -6.327   0.218  -8.659  1.00  0.00           C  
ATOM   2078  CD2 LEU A 129      -4.306  -0.138 -10.084  1.00  0.00           C  
ATOM   2079  OXT LEU A 129      -8.991  -1.293 -12.481  1.00  0.00           O  
ATOM   2080  H   LEU A 129      -7.923   1.489 -10.545  1.00  0.00           H  
ATOM   2081  HA  LEU A 129      -6.447   0.696 -12.701  1.00  0.00           H  
ATOM   2082  HB2 LEU A 129      -7.347  -1.101 -10.434  1.00  0.00           H  
ATOM   2083  HB3 LEU A 129      -5.929  -1.328 -11.439  1.00  0.00           H  
ATOM   2084  HG  LEU A 129      -5.838   1.330 -10.431  1.00  0.00           H  
ATOM   2085 HD11 LEU A 129      -6.512  -0.817  -8.411  1.00  0.00           H  
ATOM   2086 HD12 LEU A 129      -5.611   0.633  -7.964  1.00  0.00           H  
ATOM   2087 HD13 LEU A 129      -7.252   0.773  -8.598  1.00  0.00           H  
ATOM   2088 HD21 LEU A 129      -4.250  -1.181 -10.357  1.00  0.00           H  
ATOM   2089 HD22 LEU A 129      -3.751   0.453 -10.798  1.00  0.00           H  
ATOM   2090 HD23 LEU A 129      -3.886  -0.001  -9.098  1.00  0.00           H  
TER    2091      LEU A 129                                                      
ENDMDL                                                                          
