# Supplementary material for: Comparative Performance of High-Throughput Methods for Protein pKa Predictions
Source: J Chem Inf Model. 2023 Aug 8;63(16):5169–81. doi: 10.1021/acs.jcim.3c00165 (PMC10466379; doi:10.1021/acs.jcim.3c00165)
Supplement: Supplementary file 3 — ci3c00165_si_003.zip [file ci3c00165_si_003.zip › curated_pdbs/1egf_curated_12.pdb]

MODEL       12                                                                  
ATOM      1  N   ASN A   1      -2.949  15.362   1.899  1.00  0.00           N  
ATOM      2  CA  ASN A   1      -4.041  14.741   2.626  1.00  0.00           C  
ATOM      3  C   ASN A   1      -4.434  13.435   1.932  1.00  0.00           C  
ATOM      4  O   ASN A   1      -4.685  13.420   0.728  1.00  0.00           O  
ATOM      5  CB  ASN A   1      -5.271  15.650   2.656  1.00  0.00           C  
ATOM      6  CG  ASN A   1      -5.544  16.246   1.273  1.00  0.00           C  
ATOM      7  OD1 ASN A   1      -4.778  17.037   0.748  1.00  0.00           O  
ATOM      8  ND2 ASN A   1      -6.676  15.826   0.717  1.00  0.00           N  
ATOM      9  N   SER A   2      -4.476  12.371   2.720  1.00  0.00           N  
ATOM     10  CA  SER A   2      -4.834  11.064   2.196  1.00  0.00           C  
ATOM     11  C   SER A   2      -6.327  11.025   1.865  1.00  0.00           C  
ATOM     12  O   SER A   2      -7.166  11.264   2.731  1.00  0.00           O  
ATOM     13  CB  SER A   2      -4.482   9.956   3.190  1.00  0.00           C  
ATOM     14  OG  SER A   2      -3.097   9.964   3.530  1.00  0.00           O  
ATOM     15  N   TYR A   3      -6.615  10.721   0.609  1.00  0.00           N  
ATOM     16  CA  TYR A   3      -7.993  10.646   0.152  1.00  0.00           C  
ATOM     17  C   TYR A   3      -8.279   9.295  -0.506  1.00  0.00           C  
ATOM     18  O   TYR A   3      -7.484   8.810  -1.309  1.00  0.00           O  
ATOM     19  CB  TYR A   3      -8.151  11.753  -0.894  1.00  0.00           C  
ATOM     20  CG  TYR A   3      -9.539  11.810  -1.535  1.00  0.00           C  
ATOM     21  CD1 TYR A   3     -10.533  12.576  -0.962  1.00  0.00           C  
ATOM     22  CD2 TYR A   3      -9.796  11.093  -2.685  1.00  0.00           C  
ATOM     23  CE1 TYR A   3     -11.839  12.629  -1.567  1.00  0.00           C  
ATOM     24  CE2 TYR A   3     -11.101  11.146  -3.289  1.00  0.00           C  
ATOM     25  CZ  TYR A   3     -12.059  11.911  -2.700  1.00  0.00           C  
ATOM     26  OH  TYR A   3     -13.292  11.961  -3.271  1.00  0.00           O  
ATOM     27  N   PRO A   4      -9.449   8.712  -0.132  1.00  0.00           N  
ATOM     28  CA  PRO A   4      -9.852   7.427  -0.678  1.00  0.00           C  
ATOM     29  C   PRO A   4     -10.345   7.571  -2.118  1.00  0.00           C  
ATOM     30  O   PRO A   4     -11.343   8.248  -2.371  1.00  0.00           O  
ATOM     31  CB  PRO A   4     -10.927   6.917   0.270  1.00  0.00           C  
ATOM     32  CG  PRO A   4     -11.414   8.132   1.041  1.00  0.00           C  
ATOM     33  CD  PRO A   4     -10.416   9.257   0.816  1.00  0.00           C  
ATOM     34  N   GLY A   5      -9.625   6.928  -3.024  1.00  0.00           N  
ATOM     35  CA  GLY A   5      -9.978   6.978  -4.434  1.00  0.00           C  
ATOM     36  C   GLY A   5      -9.155   5.970  -5.240  1.00  0.00           C  
ATOM     37  O   GLY A   5      -8.039   5.626  -4.856  1.00  0.00           O  
ATOM     38  N   CYS A   6      -9.740   5.525  -6.343  1.00  0.00           N  
ATOM     39  CA  CYS A   6      -9.076   4.563  -7.206  1.00  0.00           C  
ATOM     40  C   CYS A   6      -9.944   4.352  -8.448  1.00  0.00           C  
ATOM     41  O   CYS A   6     -10.864   3.536  -8.435  1.00  0.00           O  
ATOM     42  CB  CYS A   6      -8.793   3.249  -6.477  1.00  0.00           C  
ATOM     43  SG  CYS A   6      -7.129   3.132  -5.721  1.00  0.00           S  
ATOM     44  N   PRO A   7      -9.613   5.122  -9.519  1.00  0.00           N  
ATOM     45  CA  PRO A   7     -10.353   5.027 -10.766  1.00  0.00           C  
ATOM     46  C   PRO A   7      -9.985   3.750 -11.524  1.00  0.00           C  
ATOM     47  O   PRO A   7      -9.183   2.949 -11.047  1.00  0.00           O  
ATOM     48  CB  PRO A   7     -10.001   6.293 -11.529  1.00  0.00           C  
ATOM     49  CG  PRO A   7      -8.728   6.824 -10.892  1.00  0.00           C  
ATOM     50  CD  PRO A   7      -8.529   6.099  -9.571  1.00  0.00           C  
ATOM     51  N   SER A   8     -10.590   3.600 -12.695  1.00  0.00           N  
ATOM     52  CA  SER A   8     -10.337   2.435 -13.525  1.00  0.00           C  
ATOM     53  C   SER A   8      -8.834   2.278 -13.763  1.00  0.00           C  
ATOM     54  O   SER A   8      -8.354   1.177 -14.029  1.00  0.00           O  
ATOM     55  CB  SER A   8     -11.076   2.538 -14.859  1.00  0.00           C  
ATOM     56  OG  SER A   8     -12.487   2.657 -14.680  1.00  0.00           O  
ATOM     57  N   SER A   9      -8.130   3.395 -13.654  1.00  0.00           N  
ATOM     58  CA  SER A   9      -6.691   3.396 -13.853  1.00  0.00           C  
ATOM     59  C   SER A   9      -5.987   2.902 -12.588  1.00  0.00           C  
ATOM     60  O   SER A   9      -4.759   2.895 -12.518  1.00  0.00           O  
ATOM     61  CB  SER A   9      -6.187   4.792 -14.228  1.00  0.00           C  
ATOM     62  OG  SER A   9      -7.175   5.793 -14.003  1.00  0.00           O  
ATOM     63  N   TYR A  10      -6.797   2.497 -11.619  1.00  0.00           N  
ATOM     64  CA  TYR A  10      -6.265   2.002 -10.359  1.00  0.00           C  
ATOM     65  C   TYR A  10      -7.117   0.849  -9.822  1.00  0.00           C  
ATOM     66  O   TYR A  10      -7.918   1.038  -8.910  1.00  0.00           O  
ATOM     67  CB  TYR A  10      -6.339   3.174  -9.380  1.00  0.00           C  
ATOM     68  CG  TYR A  10      -5.262   4.238  -9.600  1.00  0.00           C  
ATOM     69  CD1 TYR A  10      -5.456   5.234 -10.535  1.00  0.00           C  
ATOM     70  CD2 TYR A  10      -4.097   4.202  -8.862  1.00  0.00           C  
ATOM     71  CE1 TYR A  10      -4.443   6.235 -10.742  1.00  0.00           C  
ATOM     72  CE2 TYR A  10      -3.083   5.203  -9.067  1.00  0.00           C  
ATOM     73  CZ  TYR A  10      -3.306   6.171  -9.998  1.00  0.00           C  
ATOM     74  OH  TYR A  10      -2.348   7.116 -10.193  1.00  0.00           O  
ATOM     75  N   ASP A  11      -6.913  -0.320 -10.414  1.00  0.00           N  
ATOM     76  CA  ASP A  11      -7.650  -1.502 -10.005  1.00  0.00           C  
ATOM     77  C   ASP A  11      -7.174  -1.943  -8.619  1.00  0.00           C  
ATOM     78  O   ASP A  11      -6.750  -3.083  -8.438  1.00  0.00           O  
ATOM     79  CB  ASP A  11      -7.413  -2.663 -10.976  1.00  0.00           C  
ATOM     80  CG  ASP A  11      -8.229  -3.924 -10.688  1.00  0.00           C  
ATOM     81  OD1 ASP A  11      -9.416  -3.932 -11.192  1.00  0.00           O  
ATOM     82  OD2 ASP A  11      -7.754  -4.852 -10.017  1.00  0.00           O  
ATOM     83  N   GLY A  12      -7.261  -1.016  -7.677  1.00  0.00           N  
ATOM     84  CA  GLY A  12      -6.844  -1.293  -6.313  1.00  0.00           C  
ATOM     85  C   GLY A  12      -5.447  -0.735  -6.041  1.00  0.00           C  
ATOM     86  O   GLY A  12      -5.142  -0.334  -4.919  1.00  0.00           O  
ATOM     87  N   TYR A  13      -4.634  -0.725  -7.089  1.00  0.00           N  
ATOM     88  CA  TYR A  13      -3.275  -0.223  -6.977  1.00  0.00           C  
ATOM     89  C   TYR A  13      -2.575  -0.799  -5.746  1.00  0.00           C  
ATOM     90  O   TYR A  13      -1.594  -0.235  -5.263  1.00  0.00           O  
ATOM     91  CB  TYR A  13      -3.400   1.295  -6.813  1.00  0.00           C  
ATOM     92  CG  TYR A  13      -2.195   2.078  -7.339  1.00  0.00           C  
ATOM     93  CD1 TYR A  13      -1.968   2.166  -8.697  1.00  0.00           C  
ATOM     94  CD2 TYR A  13      -1.336   2.698  -6.455  1.00  0.00           C  
ATOM     95  CE1 TYR A  13      -0.833   2.902  -9.192  1.00  0.00           C  
ATOM     96  CE2 TYR A  13      -0.202   3.436  -6.950  1.00  0.00           C  
ATOM     97  CZ  TYR A  13      -0.008   3.500  -8.294  1.00  0.00           C  
ATOM     98  OH  TYR A  13       1.063   4.197  -8.761  1.00  0.00           O  
ATOM     99  N   CYS A  14      -3.108  -1.916  -5.272  1.00  0.00           N  
ATOM    100  CA  CYS A  14      -2.547  -2.577  -4.105  1.00  0.00           C  
ATOM    101  C   CYS A  14      -2.396  -4.067  -4.423  1.00  0.00           C  
ATOM    102  O   CYS A  14      -3.212  -4.636  -5.147  1.00  0.00           O  
ATOM    103  CB  CYS A  14      -3.400  -2.343  -2.857  1.00  0.00           C  
ATOM    104  SG  CYS A  14      -3.794  -0.590  -2.514  1.00  0.00           S  
ATOM    105  N   LEU A  15      -1.349  -4.654  -3.865  1.00  0.00           N  
ATOM    106  CA  LEU A  15      -1.081  -6.066  -4.079  1.00  0.00           C  
ATOM    107  C   LEU A  15      -0.473  -6.665  -2.808  1.00  0.00           C  
ATOM    108  O   LEU A  15       0.004  -5.935  -1.941  1.00  0.00           O  
ATOM    109  CB  LEU A  15      -0.216  -6.265  -5.327  1.00  0.00           C  
ATOM    110  CG  LEU A  15       0.621  -5.060  -5.760  1.00  0.00           C  
ATOM    111  CD1 LEU A  15      -0.273  -3.901  -6.202  1.00  0.00           C  
ATOM    112  CD2 LEU A  15       1.595  -4.645  -4.657  1.00  0.00           C  
ATOM    113  N   ASN A  16      -0.509  -7.988  -2.740  1.00  0.00           N  
ATOM    114  CA  ASN A  16       0.032  -8.692  -1.590  1.00  0.00           C  
ATOM    115  C   ASN A  16      -0.949  -8.583  -0.421  1.00  0.00           C  
ATOM    116  O   ASN A  16      -1.345  -9.593   0.160  1.00  0.00           O  
ATOM    117  CB  ASN A  16       1.363  -8.082  -1.149  1.00  0.00           C  
ATOM    118  CG  ASN A  16       2.214  -7.684  -2.355  1.00  0.00           C  
ATOM    119  OD1 ASN A  16       2.181  -6.558  -2.825  1.00  0.00           O  
ATOM    120  ND2 ASN A  16       2.971  -8.666  -2.832  1.00  0.00           N  
ATOM    121  N   GLY A  17      -1.317  -7.348  -0.112  1.00  0.00           N  
ATOM    122  CA  GLY A  17      -2.245  -7.093   0.977  1.00  0.00           C  
ATOM    123  C   GLY A  17      -2.199  -5.624   1.404  1.00  0.00           C  
ATOM    124  O   GLY A  17      -1.548  -5.281   2.390  1.00  0.00           O  
ATOM    125  N   GLY A  18      -2.899  -4.797   0.642  1.00  0.00           N  
ATOM    126  CA  GLY A  18      -2.948  -3.374   0.929  1.00  0.00           C  
ATOM    127  C   GLY A  18      -4.247  -2.753   0.413  1.00  0.00           C  
ATOM    128  O   GLY A  18      -4.807  -3.213  -0.581  1.00  0.00           O  
ATOM    129  N   VAL A  19      -4.690  -1.717   1.112  1.00  0.00           N  
ATOM    130  CA  VAL A  19      -5.913  -1.030   0.737  1.00  0.00           C  
ATOM    131  C   VAL A  19      -5.576   0.118  -0.218  1.00  0.00           C  
ATOM    132  O   VAL A  19      -4.479   0.673  -0.162  1.00  0.00           O  
ATOM    133  CB  VAL A  19      -6.659  -0.567   1.989  1.00  0.00           C  
ATOM    134  CG1 VAL A  19      -8.069  -0.086   1.642  1.00  0.00           C  
ATOM    135  CG2 VAL A  19      -6.700  -1.676   3.043  1.00  0.00           C  
ATOM    136  N   CYS A  20      -6.538   0.439  -1.070  1.00  0.00           N  
ATOM    137  CA  CYS A  20      -6.357   1.511  -2.032  1.00  0.00           C  
ATOM    138  C   CYS A  20      -6.593   2.844  -1.320  1.00  0.00           C  
ATOM    139  O   CYS A  20      -7.546   2.981  -0.554  1.00  0.00           O  
ATOM    140  CB  CYS A  20      -7.274   1.341  -3.247  1.00  0.00           C  
ATOM    141  SG  CYS A  20      -6.610   2.020  -4.810  1.00  0.00           S  
ATOM    142  N   MET A  21      -5.710   3.793  -1.598  1.00  0.00           N  
ATOM    143  CA  MET A  21      -5.812   5.109  -0.992  1.00  0.00           C  
ATOM    144  C   MET A  21      -5.125   6.166  -1.860  1.00  0.00           C  
ATOM    145  O   MET A  21      -3.941   6.044  -2.171  1.00  0.00           O  
ATOM    146  CB  MET A  21      -5.163   5.086   0.392  1.00  0.00           C  
ATOM    147  CG  MET A  21      -6.025   5.829   1.415  1.00  0.00           C  
ATOM    148  SD  MET A  21      -7.313   4.754   2.025  1.00  0.00           S  
ATOM    149  CE  MET A  21      -8.131   5.863   3.158  1.00  0.00           C  
ATOM    150  N   HIS A  22      -5.898   7.179  -2.227  1.00  0.00           N  
ATOM    151  CA  HIS A  22      -5.378   8.254  -3.052  1.00  0.00           C  
ATOM    152  C   HIS A  22      -4.801   9.354  -2.159  1.00  0.00           C  
ATOM    153  O   HIS A  22      -5.214   9.505  -1.010  1.00  0.00           O  
ATOM    154  CB  HIS A  22      -6.455   8.772  -4.009  1.00  0.00           C  
ATOM    155  CG  HIS A  22      -5.956   9.798  -4.997  1.00  0.00           C  
ATOM    156  ND1 HIS A  22      -6.639  10.968  -5.275  1.00  0.00           N  
ATOM    157  CD2 HIS A  22      -4.833   9.818  -5.772  1.00  0.00           C  
ATOM    158  CE1 HIS A  22      -5.952  11.653  -6.174  1.00  0.00           C  
ATOM    159  NE2 HIS A  22      -4.832  10.938  -6.482  1.00  0.00           N  
ATOM    160  N   ILE A  23      -3.856  10.093  -2.720  1.00  0.00           N  
ATOM    161  CA  ILE A  23      -3.218  11.174  -1.989  1.00  0.00           C  
ATOM    162  C   ILE A  23      -3.521  12.503  -2.684  1.00  0.00           C  
ATOM    163  O   ILE A  23      -4.037  12.521  -3.800  1.00  0.00           O  
ATOM    164  CB  ILE A  23      -1.723  10.896  -1.820  1.00  0.00           C  
ATOM    165  CG1 ILE A  23      -1.399   9.432  -2.124  1.00  0.00           C  
ATOM    166  CG2 ILE A  23      -1.242  11.313  -0.429  1.00  0.00           C  
ATOM    167  CD1 ILE A  23       0.113   9.203  -2.168  1.00  0.00           C  
ATOM    168  N   GLU A  24      -3.192  13.584  -1.992  1.00  0.00           N  
ATOM    169  CA  GLU A  24      -3.423  14.915  -2.527  1.00  0.00           C  
ATOM    170  C   GLU A  24      -2.109  15.695  -2.596  1.00  0.00           C  
ATOM    171  O   GLU A  24      -1.052  15.169  -2.252  1.00  0.00           O  
ATOM    172  CB  GLU A  24      -4.465  15.666  -1.697  1.00  0.00           C  
ATOM    173  CG  GLU A  24      -5.883  15.348  -2.178  1.00  0.00           C  
ATOM    174  CD  GLU A  24      -6.803  16.560  -2.008  1.00  0.00           C  
ATOM    175  OE1 GLU A  24      -6.529  17.435  -1.175  1.00  0.00           O  
ATOM    176  OE2 GLU A  24      -7.835  16.572  -2.782  1.00  0.00           O  
ATOM    177  N   SER A  25      -2.220  16.938  -3.040  1.00  0.00           N  
ATOM    178  CA  SER A  25      -1.053  17.797  -3.158  1.00  0.00           C  
ATOM    179  C   SER A  25      -0.410  17.620  -4.534  1.00  0.00           C  
ATOM    180  O   SER A  25       0.189  18.553  -5.069  1.00  0.00           O  
ATOM    181  CB  SER A  25      -0.037  17.499  -2.054  1.00  0.00           C  
ATOM    182  OG  SER A  25       0.814  18.614  -1.798  1.00  0.00           O  
ATOM    183  N   LEU A  26      -0.554  16.416  -5.070  1.00  0.00           N  
ATOM    184  CA  LEU A  26       0.008  16.105  -6.374  1.00  0.00           C  
ATOM    185  C   LEU A  26      -0.854  15.038  -7.052  1.00  0.00           C  
ATOM    186  O   LEU A  26      -0.414  14.391  -8.001  1.00  0.00           O  
ATOM    187  CB  LEU A  26       1.481  15.714  -6.245  1.00  0.00           C  
ATOM    188  CG  LEU A  26       2.484  16.652  -6.917  1.00  0.00           C  
ATOM    189  CD1 LEU A  26       3.871  16.519  -6.283  1.00  0.00           C  
ATOM    190  CD2 LEU A  26       2.521  16.424  -8.429  1.00  0.00           C  
ATOM    191  N   ASP A  27      -2.066  14.887  -6.538  1.00  0.00           N  
ATOM    192  CA  ASP A  27      -2.993  13.910  -7.084  1.00  0.00           C  
ATOM    193  C   ASP A  27      -2.296  12.552  -7.184  1.00  0.00           C  
ATOM    194  O   ASP A  27      -2.504  11.813  -8.145  1.00  0.00           O  
ATOM    195  CB  ASP A  27      -3.455  14.311  -8.486  1.00  0.00           C  
ATOM    196  CG  ASP A  27      -4.611  15.312  -8.527  1.00  0.00           C  
ATOM    197  OD1 ASP A  27      -5.162  15.692  -7.483  1.00  0.00           O  
ATOM    198  OD2 ASP A  27      -4.946  15.708  -9.706  1.00  0.00           O  
ATOM    199  N   SER A  28      -1.481  12.265  -6.180  1.00  0.00           N  
ATOM    200  CA  SER A  28      -0.750  11.009  -6.143  1.00  0.00           C  
ATOM    201  C   SER A  28      -1.622   9.916  -5.522  1.00  0.00           C  
ATOM    202  O   SER A  28      -2.548  10.208  -4.769  1.00  0.00           O  
ATOM    203  CB  SER A  28       0.557  11.155  -5.362  1.00  0.00           C  
ATOM    204  OG  SER A  28       1.013   9.906  -4.848  1.00  0.00           O  
ATOM    205  N   TYR A  29      -1.294   8.678  -5.862  1.00  0.00           N  
ATOM    206  CA  TYR A  29      -2.034   7.539  -5.345  1.00  0.00           C  
ATOM    207  C   TYR A  29      -1.135   6.643  -4.490  1.00  0.00           C  
ATOM    208  O   TYR A  29       0.057   6.516  -4.758  1.00  0.00           O  
ATOM    209  CB  TYR A  29      -2.501   6.751  -6.571  1.00  0.00           C  
ATOM    210  CG  TYR A  29      -3.677   7.391  -7.311  1.00  0.00           C  
ATOM    211  CD1 TYR A  29      -3.446   8.353  -8.273  1.00  0.00           C  
ATOM    212  CD2 TYR A  29      -4.969   7.005  -7.019  1.00  0.00           C  
ATOM    213  CE1 TYR A  29      -4.552   8.955  -8.971  1.00  0.00           C  
ATOM    214  CE2 TYR A  29      -6.076   7.605  -7.717  1.00  0.00           C  
ATOM    215  CZ  TYR A  29      -5.813   8.551  -8.657  1.00  0.00           C  
ATOM    216  OH  TYR A  29      -6.859   9.120  -9.316  1.00  0.00           O  
ATOM    217  N   THR A  30      -1.745   6.045  -3.476  1.00  0.00           N  
ATOM    218  CA  THR A  30      -1.017   5.166  -2.580  1.00  0.00           C  
ATOM    219  C   THR A  30      -1.865   3.941  -2.227  1.00  0.00           C  
ATOM    220  O   THR A  30      -2.904   3.705  -2.841  1.00  0.00           O  
ATOM    221  CB  THR A  30      -0.593   5.982  -1.357  1.00  0.00           C  
ATOM    222  OG1 THR A  30       0.242   5.095  -0.617  1.00  0.00           O  
ATOM    223  CG2 THR A  30      -1.761   6.269  -0.411  1.00  0.00           C  
ATOM    224  N   CYS A  31      -1.388   3.194  -1.241  1.00  0.00           N  
ATOM    225  CA  CYS A  31      -2.090   2.000  -0.803  1.00  0.00           C  
ATOM    226  C   CYS A  31      -1.713   1.731   0.656  1.00  0.00           C  
ATOM    227  O   CYS A  31      -0.538   1.790   1.018  1.00  0.00           O  
ATOM    228  CB  CYS A  31      -1.783   0.801  -1.701  1.00  0.00           C  
ATOM    229  SG  CYS A  31      -3.031   0.477  -3.000  1.00  0.00           S  
ATOM    230  N   ASN A  32      -2.730   1.443   1.453  1.00  0.00           N  
ATOM    231  CA  ASN A  32      -2.521   1.165   2.865  1.00  0.00           C  
ATOM    232  C   ASN A  32      -1.812  -0.183   3.014  1.00  0.00           C  
ATOM    233  O   ASN A  32      -2.425  -1.234   2.832  1.00  0.00           O  
ATOM    234  CB  ASN A  32      -3.852   1.086   3.614  1.00  0.00           C  
ATOM    235  CG  ASN A  32      -4.752   2.273   3.262  1.00  0.00           C  
ATOM    236  OD1 ASN A  32      -4.338   3.235   2.636  1.00  0.00           O  
ATOM    237  ND2 ASN A  32      -6.001   2.151   3.699  1.00  0.00           N  
ATOM    238  N   CYS A  33      -0.531  -0.107   3.345  1.00  0.00           N  
ATOM    239  CA  CYS A  33       0.267  -1.311   3.521  1.00  0.00           C  
ATOM    240  C   CYS A  33       0.188  -1.727   4.991  1.00  0.00           C  
ATOM    241  O   CYS A  33      -0.702  -1.288   5.719  1.00  0.00           O  
ATOM    242  CB  CYS A  33       1.711  -1.100   3.064  1.00  0.00           C  
ATOM    243  SG  CYS A  33       1.901  -0.059   1.572  1.00  0.00           S  
ATOM    244  N   VAL A  34       1.132  -2.569   5.386  1.00  0.00           N  
ATOM    245  CA  VAL A  34       1.180  -3.050   6.755  1.00  0.00           C  
ATOM    246  C   VAL A  34       2.638  -3.285   7.157  1.00  0.00           C  
ATOM    247  O   VAL A  34       3.552  -2.980   6.395  1.00  0.00           O  
ATOM    248  CB  VAL A  34       0.312  -4.301   6.902  1.00  0.00           C  
ATOM    249  CG1 VAL A  34      -1.059  -4.097   6.253  1.00  0.00           C  
ATOM    250  CG2 VAL A  34       1.014  -5.529   6.322  1.00  0.00           C  
ATOM    251  N   ILE A  35       2.809  -3.825   8.356  1.00  0.00           N  
ATOM    252  CA  ILE A  35       4.139  -4.103   8.868  1.00  0.00           C  
ATOM    253  C   ILE A  35       4.993  -4.715   7.754  1.00  0.00           C  
ATOM    254  O   ILE A  35       4.550  -5.626   7.059  1.00  0.00           O  
ATOM    255  CB  ILE A  35       4.058  -4.970  10.126  1.00  0.00           C  
ATOM    256  CG1 ILE A  35       4.160  -4.113  11.390  1.00  0.00           C  
ATOM    257  CG2 ILE A  35       5.113  -6.078  10.098  1.00  0.00           C  
ATOM    258  CD1 ILE A  35       4.619  -4.950  12.585  1.00  0.00           C  
ATOM    259  N   GLY A  36       6.200  -4.186   7.621  1.00  0.00           N  
ATOM    260  CA  GLY A  36       7.119  -4.668   6.605  1.00  0.00           C  
ATOM    261  C   GLY A  36       6.600  -4.351   5.202  1.00  0.00           C  
ATOM    262  O   GLY A  36       7.382  -4.063   4.296  1.00  0.00           O  
ATOM    263  N   TYR A  37       5.284  -4.413   5.065  1.00  0.00           N  
ATOM    264  CA  TYR A  37       4.649  -4.136   3.786  1.00  0.00           C  
ATOM    265  C   TYR A  37       4.580  -2.630   3.525  1.00  0.00           C  
ATOM    266  O   TYR A  37       3.938  -1.896   4.273  1.00  0.00           O  
ATOM    267  CB  TYR A  37       3.227  -4.689   3.891  1.00  0.00           C  
ATOM    268  CG  TYR A  37       3.128  -6.198   3.658  1.00  0.00           C  
ATOM    269  CD1 TYR A  37       3.008  -6.691   2.375  1.00  0.00           C  
ATOM    270  CD2 TYR A  37       3.159  -7.066   4.729  1.00  0.00           C  
ATOM    271  CE1 TYR A  37       2.914  -8.111   2.152  1.00  0.00           C  
ATOM    272  CE2 TYR A  37       3.064  -8.485   4.510  1.00  0.00           C  
ATOM    273  CZ  TYR A  37       2.947  -8.938   3.233  1.00  0.00           C  
ATOM    274  OH  TYR A  37       2.858 -10.279   3.025  1.00  0.00           O  
ATOM    275  N   SER A  38       5.252  -2.214   2.459  1.00  0.00           N  
ATOM    276  CA  SER A  38       5.273  -0.811   2.089  1.00  0.00           C  
ATOM    277  C   SER A  38       5.486  -0.670   0.580  1.00  0.00           C  
ATOM    278  O   SER A  38       5.254  -1.613  -0.173  1.00  0.00           O  
ATOM    279  CB  SER A  38       6.365  -0.056   2.852  1.00  0.00           C  
ATOM    280  OG  SER A  38       7.669  -0.403   2.397  1.00  0.00           O  
ATOM    281  N   GLY A  39       5.928   0.515   0.185  1.00  0.00           N  
ATOM    282  CA  GLY A  39       6.175   0.791  -1.221  1.00  0.00           C  
ATOM    283  C   GLY A  39       4.861   0.977  -1.983  1.00  0.00           C  
ATOM    284  O   GLY A  39       3.938   0.179  -1.836  1.00  0.00           O  
ATOM    285  N   ASP A  40       4.822   2.034  -2.780  1.00  0.00           N  
ATOM    286  CA  ASP A  40       3.636   2.334  -3.565  1.00  0.00           C  
ATOM    287  C   ASP A  40       2.963   1.027  -3.983  1.00  0.00           C  
ATOM    288  O   ASP A  40       3.554   0.222  -4.701  1.00  0.00           O  
ATOM    289  CB  ASP A  40       3.998   3.107  -4.835  1.00  0.00           C  
ATOM    290  CG  ASP A  40       5.042   2.431  -5.727  1.00  0.00           C  
ATOM    291  OD1 ASP A  40       6.231   2.364  -5.380  1.00  0.00           O  
ATOM    292  OD2 ASP A  40       4.586   1.956  -6.837  1.00  0.00           O  
ATOM    293  N   ARG A  41       1.735   0.855  -3.516  1.00  0.00           N  
ATOM    294  CA  ARG A  41       0.974  -0.342  -3.832  1.00  0.00           C  
ATOM    295  C   ARG A  41       1.307  -1.460  -2.843  1.00  0.00           C  
ATOM    296  O   ARG A  41       1.008  -2.627  -3.094  1.00  0.00           O  
ATOM    297  CB  ARG A  41       1.271  -0.823  -5.253  1.00  0.00           C  
ATOM    298  CG  ARG A  41       1.229   0.340  -6.246  1.00  0.00           C  
ATOM    299  CD  ARG A  41       2.302   0.177  -7.327  1.00  0.00           C  
ATOM    300  NE  ARG A  41       2.090  -1.091  -8.063  1.00  0.00           N  
ATOM    301  CZ  ARG A  41       1.470  -1.176  -9.258  1.00  0.00           C  
ATOM    302  NH1 ARG A  41       2.187  -1.056 -10.360  1.00  0.00           N  
ATOM    303  NH2 ARG A  41       0.138  -1.384  -9.327  1.00  0.00           N  
ATOM    304  N   CYS A  42       1.922  -1.064  -1.737  1.00  0.00           N  
ATOM    305  CA  CYS A  42       2.298  -2.019  -0.709  1.00  0.00           C  
ATOM    306  C   CYS A  42       2.848  -3.272  -1.393  1.00  0.00           C  
ATOM    307  O   CYS A  42       2.307  -4.364  -1.224  1.00  0.00           O  
ATOM    308  CB  CYS A  42       1.125  -2.343   0.218  1.00  0.00           C  
ATOM    309  SG  CYS A  42       0.056  -0.916   0.631  1.00  0.00           S  
ATOM    310  N   GLN A  43       3.915  -3.073  -2.152  1.00  0.00           N  
ATOM    311  CA  GLN A  43       4.543  -4.174  -2.862  1.00  0.00           C  
ATOM    312  C   GLN A  43       5.764  -4.676  -2.090  1.00  0.00           C  
ATOM    313  O   GLN A  43       6.072  -5.867  -2.117  1.00  0.00           O  
ATOM    314  CB  GLN A  43       4.928  -3.759  -4.284  1.00  0.00           C  
ATOM    315  CG  GLN A  43       6.379  -4.131  -4.591  1.00  0.00           C  
ATOM    316  CD  GLN A  43       6.827  -3.543  -5.931  1.00  0.00           C  
ATOM    317  OE1 GLN A  43       6.604  -4.103  -6.990  1.00  0.00           O  
ATOM    318  NE2 GLN A  43       7.467  -2.381  -5.823  1.00  0.00           N  
ATOM    319  N   THR A  44       6.425  -3.744  -1.419  1.00  0.00           N  
ATOM    320  CA  THR A  44       7.605  -4.079  -0.640  1.00  0.00           C  
ATOM    321  C   THR A  44       7.217  -4.909   0.586  1.00  0.00           C  
ATOM    322  O   THR A  44       6.945  -4.358   1.652  1.00  0.00           O  
ATOM    323  CB  THR A  44       8.324  -2.776  -0.289  1.00  0.00           C  
ATOM    324  OG1 THR A  44       8.658  -2.211  -1.552  1.00  0.00           O  
ATOM    325  CG2 THR A  44       9.678  -3.016   0.382  1.00  0.00           C  
ATOM    326  N   ARG A  45       7.203  -6.219   0.394  1.00  0.00           N  
ATOM    327  CA  ARG A  45       6.854  -7.130   1.470  1.00  0.00           C  
ATOM    328  C   ARG A  45       7.886  -7.043   2.596  1.00  0.00           C  
ATOM    329  O   ARG A  45       9.069  -6.817   2.343  1.00  0.00           O  
ATOM    330  CB  ARG A  45       6.778  -8.572   0.969  1.00  0.00           C  
ATOM    331  CG  ARG A  45       5.405  -9.184   1.260  1.00  0.00           C  
ATOM    332  CD  ARG A  45       5.428 -10.701   1.068  1.00  0.00           C  
ATOM    333  NE  ARG A  45       5.641 -11.027  -0.361  1.00  0.00           N  
ATOM    334  CZ  ARG A  45       6.698 -11.725  -0.828  1.00  0.00           C  
ATOM    335  NH1 ARG A  45       7.829 -11.090  -1.199  1.00  0.00           N  
ATOM    336  NH2 ARG A  45       6.607 -13.040  -0.917  1.00  0.00           N  
ATOM    337  N   ASP A  46       7.400  -7.226   3.815  1.00  0.00           N  
ATOM    338  CA  ASP A  46       8.267  -7.170   4.981  1.00  0.00           C  
ATOM    339  C   ASP A  46       9.629  -7.772   4.629  1.00  0.00           C  
ATOM    340  O   ASP A  46      10.645  -7.079   4.666  1.00  0.00           O  
ATOM    341  CB  ASP A  46       7.680  -7.977   6.143  1.00  0.00           C  
ATOM    342  CG  ASP A  46       6.160  -7.891   6.286  1.00  0.00           C  
ATOM    343  OD1 ASP A  46       5.416  -8.034   5.303  1.00  0.00           O  
ATOM    344  OD2 ASP A  46       5.737  -7.666   7.482  1.00  0.00           O  
ATOM    345  N   LEU A  47       9.607  -9.053   4.294  1.00  0.00           N  
ATOM    346  CA  LEU A  47      10.826  -9.754   3.934  1.00  0.00           C  
ATOM    347  C   LEU A  47      11.623 -10.064   5.203  1.00  0.00           C  
ATOM    348  O   LEU A  47      12.843 -10.212   5.152  1.00  0.00           O  
ATOM    349  CB  LEU A  47      11.614  -8.959   2.891  1.00  0.00           C  
ATOM    350  CG  LEU A  47      11.630  -9.541   1.476  1.00  0.00           C  
ATOM    351  CD1 LEU A  47      11.785  -8.436   0.430  1.00  0.00           C  
ATOM    352  CD2 LEU A  47      12.710 -10.616   1.336  1.00  0.00           C  
ATOM    353  N   ARG A  48      10.902 -10.154   6.309  1.00  0.00           N  
ATOM    354  CA  ARG A  48      11.527 -10.443   7.588  1.00  0.00           C  
ATOM    355  C   ARG A  48      11.843  -9.143   8.331  1.00  0.00           C  
ATOM    356  O   ARG A  48      12.966  -8.941   8.786  1.00  0.00           O  
ATOM    357  CB  ARG A  48      12.818 -11.243   7.403  1.00  0.00           C  
ATOM    358  CG  ARG A  48      13.130 -12.076   8.647  1.00  0.00           C  
ATOM    359  CD  ARG A  48      14.296 -13.032   8.389  1.00  0.00           C  
ATOM    360  NE  ARG A  48      14.564 -13.842   9.597  1.00  0.00           N  
ATOM    361  CZ  ARG A  48      15.485 -14.828   9.658  1.00  0.00           C  
ATOM    362  NH1 ARG A  48      16.774 -14.546   9.939  1.00  0.00           N  
ATOM    363  NH2 ARG A  48      15.103 -16.073   9.439  1.00  0.00           N  
ATOM    364  N   TRP A  49      10.829  -8.296   8.432  1.00  0.00           N  
ATOM    365  CA  TRP A  49      10.985  -7.020   9.112  1.00  0.00           C  
ATOM    366  C   TRP A  49      10.854  -7.266  10.616  1.00  0.00           C  
ATOM    367  O   TRP A  49      10.917  -6.330  11.410  1.00  0.00           O  
ATOM    368  CB  TRP A  49       9.981  -5.993   8.585  1.00  0.00           C  
ATOM    369  CG  TRP A  49       9.568  -4.941   9.616  1.00  0.00           C  
ATOM    370  CD1 TRP A  49       9.771  -3.617   9.574  1.00  0.00           C  
ATOM    371  CD2 TRP A  49       8.867  -5.182  10.856  1.00  0.00           C  
ATOM    372  NE1 TRP A  49       9.255  -2.989  10.690  1.00  0.00           N  
ATOM    373  CE2 TRP A  49       8.688  -3.970  11.493  1.00  0.00           C  
ATOM    374  CE3 TRP A  49       8.399  -6.383  11.419  1.00  0.00           C  
ATOM    375  CZ2 TRP A  49       8.039  -3.843  12.726  1.00  0.00           C  
ATOM    376  CZ3 TRP A  49       7.754  -6.237  12.652  1.00  0.00           C  
ATOM    377  CH2 TRP A  49       7.566  -5.026  13.307  1.00  0.00           C  
ATOM    378  N   TRP A  50      10.674  -8.534  10.961  1.00  0.00           N  
ATOM    379  CA  TRP A  50      10.535  -8.915  12.356  1.00  0.00           C  
ATOM    380  C   TRP A  50      11.788  -9.692  12.762  1.00  0.00           C  
ATOM    381  O   TRP A  50      11.815 -10.921  12.682  1.00  0.00           O  
ATOM    382  CB  TRP A  50       9.244  -9.705  12.582  1.00  0.00           C  
ATOM    383  CG  TRP A  50       8.240  -9.596  11.431  1.00  0.00           C  
ATOM    384  CD1 TRP A  50       8.464  -9.768  10.122  1.00  0.00           C  
ATOM    385  CD2 TRP A  50       6.834  -9.284  11.543  1.00  0.00           C  
ATOM    386  NE1 TRP A  50       7.312  -9.588   9.384  1.00  0.00           N  
ATOM    387  CE2 TRP A  50       6.290  -9.287  10.276  1.00  0.00           C  
ATOM    388  CE3 TRP A  50       6.051  -9.009  12.678  1.00  0.00           C  
ATOM    389  CZ2 TRP A  50       4.938  -9.021  10.022  1.00  0.00           C  
ATOM    390  CZ3 TRP A  50       4.702  -8.746  12.407  1.00  0.00           C  
ATOM    391  CH2 TRP A  50       4.138  -8.745  11.137  1.00  0.00           C  
ATOM    392  N   GLU A  51      12.797  -8.947  13.188  1.00  0.00           N  
ATOM    393  CA  GLU A  51      14.051  -9.551  13.606  1.00  0.00           C  
ATOM    394  C   GLU A  51      14.882  -8.546  14.405  1.00  0.00           C  
ATOM    395  O   GLU A  51      15.270  -8.819  15.539  1.00  0.00           O  
ATOM    396  CB  GLU A  51      14.834 -10.076  12.402  1.00  0.00           C  
ATOM    397  CG  GLU A  51      14.324  -9.453  11.101  1.00  0.00           C  
ATOM    398  CD  GLU A  51      15.371  -9.569   9.990  1.00  0.00           C  
ATOM    399  OE1 GLU A  51      15.422 -10.592   9.291  1.00  0.00           O  
ATOM    400  OE2 GLU A  51      16.149  -8.548   9.866  1.00  0.00           O  
ATOM    401  N   LEU A  52      15.134  -7.403  13.781  1.00  0.00           N  
ATOM    402  CA  LEU A  52      15.913  -6.358  14.420  1.00  0.00           C  
ATOM    403  C   LEU A  52      15.022  -5.137  14.659  1.00  0.00           C  
ATOM    404  O   LEU A  52      14.892  -4.672  15.791  1.00  0.00           O  
ATOM    405  CB  LEU A  52      17.168  -6.050  13.601  1.00  0.00           C  
ATOM    406  CG  LEU A  52      18.248  -7.133  13.597  1.00  0.00           C  
ATOM    407  CD1 LEU A  52      18.913  -7.241  12.223  1.00  0.00           C  
ATOM    408  CD2 LEU A  52      19.270  -6.895  14.710  1.00  0.00           C  
ATOM    409  N   ARG A  53      14.429  -4.655  13.577  1.00  0.00           N  
ATOM    410  CA  ARG A  53      13.553  -3.498  13.655  1.00  0.00           C  
ATOM    411  C   ARG A  53      14.337  -2.271  14.123  1.00  0.00           C  
ATOM    412  O   ARG A  53      14.878  -2.260  15.228  1.00  0.00           O  
ATOM    413  CB  ARG A  53      12.391  -3.752  14.617  1.00  0.00           C  
ATOM    414  CG  ARG A  53      11.190  -2.869  14.271  1.00  0.00           C  
ATOM    415  CD  ARG A  53      10.072  -3.036  15.303  1.00  0.00           C  
ATOM    416  NE  ARG A  53      10.426  -2.328  16.552  1.00  0.00           N  
ATOM    417  CZ  ARG A  53      10.037  -1.068  16.842  1.00  0.00           C  
ATOM    418  NH1 ARG A  53       8.853  -0.837  17.448  1.00  0.00           N  
ATOM    419  NH2 ARG A  53      10.835  -0.063  16.526  1.00  0.00           N  
ATOM    420  OXT ARG A  53      14.369  -1.292  13.285  1.00  0.00           O  
TER     421      ARG A  53                                                      
ENDMDL                                                                          
