# Supplementary material for: Comparative Performance of High-Throughput Methods for Protein pKa Predictions
Source: J Chem Inf Model. 2023 Aug 8;63(16):5169–81. doi: 10.1021/acs.jcim.3c00165 (PMC10466379; doi:10.1021/acs.jcim.3c00165)
Supplement: Supplementary file 3 — ci3c00165_si_003.zip [file ci3c00165_si_003.zip › curated_pdbs/1mut_curated_11.pdb]

MODEL       11                                                                  
ATOM      1  N   MET A   1      14.114  14.741  12.859  1.00  0.00           N  
ATOM      2  CA  MET A   1      13.283  14.242  11.727  1.00  0.00           C  
ATOM      3  C   MET A   1      12.757  12.843  12.058  1.00  0.00           C  
ATOM      4  O   MET A   1      13.489  11.985  12.511  1.00  0.00           O  
ATOM      5  CB  MET A   1      14.133  14.185  10.457  1.00  0.00           C  
ATOM      6  CG  MET A   1      13.995  15.502   9.692  1.00  0.00           C  
ATOM      7  SD  MET A   1      15.622  16.040   9.109  1.00  0.00           S  
ATOM      8  CE  MET A   1      15.036  17.295   7.944  1.00  0.00           C  
ATOM      9  H1  MET A   1      14.505  13.934  13.385  1.00  0.00           H  
ATOM     10  H2  MET A   1      14.892  15.324  12.487  1.00  0.00           H  
ATOM     11  H3  MET A   1      13.525  15.314  13.496  1.00  0.00           H  
ATOM     12  HA  MET A   1      12.449  14.911  11.571  1.00  0.00           H  
ATOM     13  HB2 MET A   1      15.169  14.028  10.724  1.00  0.00           H  
ATOM     14  HB3 MET A   1      13.795  13.372   9.833  1.00  0.00           H  
ATOM     15  HG2 MET A   1      13.339  15.361   8.846  1.00  0.00           H  
ATOM     16  HG3 MET A   1      13.581  16.256  10.346  1.00  0.00           H  
ATOM     17  HE1 MET A   1      14.083  17.675   8.273  1.00  0.00           H  
ATOM     18  HE2 MET A   1      15.749  18.107   7.900  1.00  0.00           H  
ATOM     19  HE3 MET A   1      14.926  16.851   6.965  1.00  0.00           H  
ATOM     20  N   LYS A   2      11.492  12.611  11.842  1.00  0.00           N  
ATOM     21  CA  LYS A   2      10.910  11.272  12.150  1.00  0.00           C  
ATOM     22  C   LYS A   2      11.482  10.216  11.201  1.00  0.00           C  
ATOM     23  O   LYS A   2      12.570   9.711  11.402  1.00  0.00           O  
ATOM     24  CB  LYS A   2       9.387  11.331  11.999  1.00  0.00           C  
ATOM     25  CG  LYS A   2       8.787  12.147  13.144  1.00  0.00           C  
ATOM     26  CD  LYS A   2       8.421  11.211  14.297  1.00  0.00           C  
ATOM     27  CE  LYS A   2       8.075  12.040  15.535  1.00  0.00           C  
ATOM     28  NZ  LYS A   2       9.330  12.425  16.241  1.00  0.00           N  
ATOM     29  H   LYS A   2      10.920  13.320  11.483  1.00  0.00           H  
ATOM     30  HA  LYS A   2      11.152  11.003  13.160  1.00  0.00           H  
ATOM     31  HB2 LYS A   2       9.138  11.796  11.055  1.00  0.00           H  
ATOM     32  HB3 LYS A   2       8.986  10.330  12.023  1.00  0.00           H  
ATOM     33  HG2 LYS A   2       9.510  12.875  13.485  1.00  0.00           H  
ATOM     34  HG3 LYS A   2       7.899  12.653  12.798  1.00  0.00           H  
ATOM     35  HD2 LYS A   2       7.568  10.611  14.014  1.00  0.00           H  
ATOM     36  HD3 LYS A   2       9.258  10.568  14.519  1.00  0.00           H  
ATOM     37  HE2 LYS A   2       7.543  12.930  15.235  1.00  0.00           H  
ATOM     38  HE3 LYS A   2       7.454  11.455  16.197  1.00  0.00           H  
ATOM     39  HZ1 LYS A   2      10.106  11.805  15.932  1.00  0.00           H  
ATOM     40  HZ2 LYS A   2       9.567  13.411  16.017  1.00  0.00           H  
ATOM     41  HZ3 LYS A   2       9.193  12.323  17.268  1.00  0.00           H  
ATOM     42  N   LYS A   3      10.751   9.862  10.179  1.00  0.00           N  
ATOM     43  CA  LYS A   3      11.243   8.824   9.230  1.00  0.00           C  
ATOM     44  C   LYS A   3      11.259   9.379   7.800  1.00  0.00           C  
ATOM     45  O   LYS A   3      11.280  10.574   7.585  1.00  0.00           O  
ATOM     46  CB  LYS A   3      10.321   7.605   9.304  1.00  0.00           C  
ATOM     47  CG  LYS A   3      11.100   6.415   9.869  1.00  0.00           C  
ATOM     48  CD  LYS A   3      11.271   5.354   8.782  1.00  0.00           C  
ATOM     49  CE  LYS A   3      12.615   4.645   8.966  1.00  0.00           C  
ATOM     50  NZ  LYS A   3      13.699   5.466   8.355  1.00  0.00           N  
ATOM     51  H   LYS A   3       9.875  10.271  10.044  1.00  0.00           H  
ATOM     52  HA  LYS A   3      12.243   8.531   9.507  1.00  0.00           H  
ATOM     53  HB2 LYS A   3       9.484   7.827   9.951  1.00  0.00           H  
ATOM     54  HB3 LYS A   3       9.959   7.361   8.319  1.00  0.00           H  
ATOM     55  HG2 LYS A   3      12.072   6.749  10.205  1.00  0.00           H  
ATOM     56  HG3 LYS A   3      10.558   5.991  10.701  1.00  0.00           H  
ATOM     57  HD2 LYS A   3      10.470   4.632   8.853  1.00  0.00           H  
ATOM     58  HD3 LYS A   3      11.246   5.825   7.810  1.00  0.00           H  
ATOM     59  HE2 LYS A   3      12.811   4.515  10.020  1.00  0.00           H  
ATOM     60  HE3 LYS A   3      12.581   3.678   8.485  1.00  0.00           H  
ATOM     61  HZ1 LYS A   3      13.281   6.182   7.729  1.00  0.00           H  
ATOM     62  HZ2 LYS A   3      14.241   5.939   9.106  1.00  0.00           H  
ATOM     63  HZ3 LYS A   3      14.332   4.850   7.804  1.00  0.00           H  
ATOM     64  N   LEU A   4      11.260   8.511   6.824  1.00  0.00           N  
ATOM     65  CA  LEU A   4      11.285   8.964   5.404  1.00  0.00           C  
ATOM     66  C   LEU A   4      10.721   7.864   4.495  1.00  0.00           C  
ATOM     67  O   LEU A   4       9.524   7.737   4.328  1.00  0.00           O  
ATOM     68  CB  LEU A   4      12.726   9.286   5.000  1.00  0.00           C  
ATOM     69  CG  LEU A   4      13.678   8.319   5.701  1.00  0.00           C  
ATOM     70  CD1 LEU A   4      14.850   7.995   4.774  1.00  0.00           C  
ATOM     71  CD2 LEU A   4      14.207   8.958   6.986  1.00  0.00           C  
ATOM     72  H   LEU A   4      11.249   7.560   7.026  1.00  0.00           H  
ATOM     73  HA  LEU A   4      10.688   9.843   5.299  1.00  0.00           H  
ATOM     74  HB2 LEU A   4      12.831   9.185   3.930  1.00  0.00           H  
ATOM     75  HB3 LEU A   4      12.965  10.298   5.292  1.00  0.00           H  
ATOM     76  HG  LEU A   4      13.146   7.409   5.938  1.00  0.00           H  
ATOM     77 HD11 LEU A   4      14.951   8.777   4.034  1.00  0.00           H  
ATOM     78 HD12 LEU A   4      15.759   7.928   5.353  1.00  0.00           H  
ATOM     79 HD13 LEU A   4      14.669   7.052   4.280  1.00  0.00           H  
ATOM     80 HD21 LEU A   4      13.923  10.000   7.014  1.00  0.00           H  
ATOM     81 HD22 LEU A   4      13.788   8.448   7.840  1.00  0.00           H  
ATOM     82 HD23 LEU A   4      15.283   8.877   7.011  1.00  0.00           H  
ATOM     83  N   GLN A   5      11.572   7.081   3.895  1.00  0.00           N  
ATOM     84  CA  GLN A   5      11.094   6.002   2.980  1.00  0.00           C  
ATOM     85  C   GLN A   5      10.266   4.966   3.745  1.00  0.00           C  
ATOM     86  O   GLN A   5      10.422   4.775   4.935  1.00  0.00           O  
ATOM     87  CB  GLN A   5      12.301   5.313   2.337  1.00  0.00           C  
ATOM     88  CG  GLN A   5      13.336   6.365   1.937  1.00  0.00           C  
ATOM     89  CD  GLN A   5      13.727   6.164   0.473  1.00  0.00           C  
ATOM     90  OE1 GLN A   5      13.054   6.639  -0.419  1.00  0.00           O  
ATOM     91  NE2 GLN A   5      14.795   5.470   0.184  1.00  0.00           N  
ATOM     92  H   GLN A   5      12.527   7.211   4.034  1.00  0.00           H  
ATOM     93  HA  GLN A   5      10.483   6.438   2.206  1.00  0.00           H  
ATOM     94  HB2 GLN A   5      12.740   4.623   3.043  1.00  0.00           H  
ATOM     95  HB3 GLN A   5      11.982   4.774   1.457  1.00  0.00           H  
ATOM     96  HG2 GLN A   5      12.915   7.351   2.066  1.00  0.00           H  
ATOM     97  HG3 GLN A   5      14.212   6.263   2.560  1.00  0.00           H  
ATOM     98 HE21 GLN A   5      15.337   5.084   0.904  1.00  0.00           H  
ATOM     99 HE22 GLN A   5      15.056   5.337  -0.751  1.00  0.00           H  
ATOM    100  N   ILE A   6       9.385   4.295   3.052  1.00  0.00           N  
ATOM    101  CA  ILE A   6       8.528   3.266   3.691  1.00  0.00           C  
ATOM    102  C   ILE A   6       8.373   2.100   2.704  1.00  0.00           C  
ATOM    103  O   ILE A   6       8.778   2.195   1.563  1.00  0.00           O  
ATOM    104  CB  ILE A   6       7.165   3.897   3.998  1.00  0.00           C  
ATOM    105  CG1 ILE A   6       7.251   4.670   5.315  1.00  0.00           C  
ATOM    106  CG2 ILE A   6       6.094   2.817   4.115  1.00  0.00           C  
ATOM    107  CD1 ILE A   6       7.615   3.708   6.445  1.00  0.00           C  
ATOM    108  H   ILE A   6       9.283   4.471   2.097  1.00  0.00           H  
ATOM    109  HA  ILE A   6       8.989   2.918   4.605  1.00  0.00           H  
ATOM    110  HB  ILE A   6       6.899   4.577   3.201  1.00  0.00           H  
ATOM    111 HG12 ILE A   6       8.009   5.436   5.234  1.00  0.00           H  
ATOM    112 HG13 ILE A   6       6.296   5.129   5.528  1.00  0.00           H  
ATOM    113 HG21 ILE A   6       6.359   2.132   4.907  1.00  0.00           H  
ATOM    114 HG22 ILE A   6       5.143   3.277   4.339  1.00  0.00           H  
ATOM    115 HG23 ILE A   6       6.023   2.281   3.182  1.00  0.00           H  
ATOM    116 HD11 ILE A   6       7.270   2.715   6.198  1.00  0.00           H  
ATOM    117 HD12 ILE A   6       8.687   3.694   6.575  1.00  0.00           H  
ATOM    118 HD13 ILE A   6       7.146   4.034   7.361  1.00  0.00           H  
ATOM    119  N   ALA A   7       7.800   1.003   3.121  1.00  0.00           N  
ATOM    120  CA  ALA A   7       7.639  -0.149   2.183  1.00  0.00           C  
ATOM    121  C   ALA A   7       6.204  -0.681   2.254  1.00  0.00           C  
ATOM    122  O   ALA A   7       5.901  -1.560   3.033  1.00  0.00           O  
ATOM    123  CB  ALA A   7       8.613  -1.263   2.572  1.00  0.00           C  
ATOM    124  H   ALA A   7       7.481   0.934   4.045  1.00  0.00           H  
ATOM    125  HA  ALA A   7       7.850   0.176   1.175  1.00  0.00           H  
ATOM    126  HB1 ALA A   7       9.618  -0.869   2.596  1.00  0.00           H  
ATOM    127  HB2 ALA A   7       8.352  -1.644   3.548  1.00  0.00           H  
ATOM    128  HB3 ALA A   7       8.556  -2.061   1.848  1.00  0.00           H  
ATOM    129  N   VAL A   8       5.321  -0.162   1.440  1.00  0.00           N  
ATOM    130  CA  VAL A   8       3.908  -0.647   1.463  1.00  0.00           C  
ATOM    131  C   VAL A   8       3.678  -1.610   0.307  1.00  0.00           C  
ATOM    132  O   VAL A   8       4.453  -1.678  -0.627  1.00  0.00           O  
ATOM    133  CB  VAL A   8       2.951   0.534   1.315  1.00  0.00           C  
ATOM    134  CG1 VAL A   8       3.245   1.275   0.011  1.00  0.00           C  
ATOM    135  CG2 VAL A   8       1.514   0.012   1.280  1.00  0.00           C  
ATOM    136  H   VAL A   8       5.587   0.543   0.809  1.00  0.00           H  
ATOM    137  HA  VAL A   8       3.707  -1.161   2.394  1.00  0.00           H  
ATOM    138  HB  VAL A   8       3.074   1.208   2.149  1.00  0.00           H  
ATOM    139 HG11 VAL A   8       4.205   0.962  -0.372  1.00  0.00           H  
ATOM    140 HG12 VAL A   8       2.477   1.046  -0.713  1.00  0.00           H  
ATOM    141 HG13 VAL A   8       3.260   2.339   0.197  1.00  0.00           H  
ATOM    142 HG21 VAL A   8       1.402  -0.779   2.003  1.00  0.00           H  
ATOM    143 HG22 VAL A   8       0.835   0.812   1.518  1.00  0.00           H  
ATOM    144 HG23 VAL A   8       1.295  -0.368   0.293  1.00  0.00           H  
ATOM    145  N   GLY A   9       2.613  -2.353   0.363  1.00  0.00           N  
ATOM    146  CA  GLY A   9       2.322  -3.311  -0.727  1.00  0.00           C  
ATOM    147  C   GLY A   9       0.816  -3.451  -0.895  1.00  0.00           C  
ATOM    148  O   GLY A   9       0.128  -3.959  -0.031  1.00  0.00           O  
ATOM    149  H   GLY A   9       2.004  -2.279   1.127  1.00  0.00           H  
ATOM    150  HA2 GLY A   9       2.752  -2.950  -1.646  1.00  0.00           H  
ATOM    151  HA3 GLY A   9       2.742  -4.270  -0.482  1.00  0.00           H  
ATOM    152  N   ILE A  10       0.297  -3.029  -2.011  1.00  0.00           N  
ATOM    153  CA  ILE A  10      -1.155  -3.167  -2.239  1.00  0.00           C  
ATOM    154  C   ILE A  10      -1.362  -4.423  -3.060  1.00  0.00           C  
ATOM    155  O   ILE A  10      -0.800  -4.586  -4.126  1.00  0.00           O  
ATOM    156  CB  ILE A  10      -1.710  -1.966  -3.000  1.00  0.00           C  
ATOM    157  CG1 ILE A  10      -0.802  -0.750  -2.825  1.00  0.00           C  
ATOM    158  CG2 ILE A  10      -3.094  -1.637  -2.460  1.00  0.00           C  
ATOM    159  CD1 ILE A  10      -1.231   0.340  -3.806  1.00  0.00           C  
ATOM    160  H   ILE A  10       0.865  -2.648  -2.707  1.00  0.00           H  
ATOM    161  HA  ILE A  10      -1.663  -3.267  -1.290  1.00  0.00           H  
ATOM    162  HB  ILE A  10      -1.787  -2.215  -4.041  1.00  0.00           H  
ATOM    163 HG12 ILE A  10      -0.884  -0.385  -1.813  1.00  0.00           H  
ATOM    164 HG13 ILE A  10       0.216  -1.025  -3.028  1.00  0.00           H  
ATOM    165 HG21 ILE A  10      -3.435  -2.446  -1.831  1.00  0.00           H  
ATOM    166 HG22 ILE A  10      -3.045  -0.727  -1.882  1.00  0.00           H  
ATOM    167 HG23 ILE A  10      -3.779  -1.508  -3.284  1.00  0.00           H  
ATOM    168 HD11 ILE A  10      -2.308   0.369  -3.864  1.00  0.00           H  
ATOM    169 HD12 ILE A  10      -0.862   1.296  -3.467  1.00  0.00           H  
ATOM    170 HD13 ILE A  10      -0.823   0.123  -4.783  1.00  0.00           H  
ATOM    171  N   ILE A  11      -2.144  -5.322  -2.569  1.00  0.00           N  
ATOM    172  CA  ILE A  11      -2.364  -6.587  -3.317  1.00  0.00           C  
ATOM    173  C   ILE A  11      -3.830  -6.699  -3.687  1.00  0.00           C  
ATOM    174  O   ILE A  11      -4.682  -6.167  -3.025  1.00  0.00           O  
ATOM    175  CB  ILE A  11      -1.955  -7.762  -2.434  1.00  0.00           C  
ATOM    176  CG1 ILE A  11      -0.718  -7.360  -1.629  1.00  0.00           C  
ATOM    177  CG2 ILE A  11      -1.627  -8.975  -3.307  1.00  0.00           C  
ATOM    178  CD1 ILE A  11      -0.198  -8.555  -0.831  1.00  0.00           C  
ATOM    179  H   ILE A  11      -2.576  -5.172  -1.698  1.00  0.00           H  
ATOM    180  HA  ILE A  11      -1.765  -6.584  -4.215  1.00  0.00           H  
ATOM    181  HB  ILE A  11      -2.767  -8.004  -1.759  1.00  0.00           H  
ATOM    182 HG12 ILE A  11       0.052  -7.016  -2.305  1.00  0.00           H  
ATOM    183 HG13 ILE A  11      -0.983  -6.564  -0.954  1.00  0.00           H  
ATOM    184 HG21 ILE A  11      -1.576  -8.670  -4.342  1.00  0.00           H  
ATOM    185 HG22 ILE A  11      -0.676  -9.388  -3.006  1.00  0.00           H  
ATOM    186 HG23 ILE A  11      -2.398  -9.722  -3.190  1.00  0.00           H  
ATOM    187 HD11 ILE A  11      -0.659  -9.461  -1.197  1.00  0.00           H  
ATOM    188 HD12 ILE A  11       0.873  -8.625  -0.940  1.00  0.00           H  
ATOM    189 HD13 ILE A  11      -0.448  -8.424   0.213  1.00  0.00           H  
ATOM    190  N   ARG A  12      -4.137  -7.391  -4.734  1.00  0.00           N  
ATOM    191  CA  ARG A  12      -5.564  -7.521  -5.124  1.00  0.00           C  
ATOM    192  C   ARG A  12      -6.226  -8.553  -4.222  1.00  0.00           C  
ATOM    193  O   ARG A  12      -5.886  -8.685  -3.063  1.00  0.00           O  
ATOM    194  CB  ARG A  12      -5.665  -7.950  -6.588  1.00  0.00           C  
ATOM    195  CG  ARG A  12      -6.965  -7.411  -7.193  1.00  0.00           C  
ATOM    196  CD  ARG A  12      -6.799  -5.925  -7.519  1.00  0.00           C  
ATOM    197  NE  ARG A  12      -6.038  -5.777  -8.792  1.00  0.00           N  
ATOM    198  CZ  ARG A  12      -6.034  -4.633  -9.420  1.00  0.00           C  
ATOM    199  NH1 ARG A  12      -5.215  -3.687  -9.050  1.00  0.00           N  
ATOM    200  NH2 ARG A  12      -6.848  -4.437 -10.421  1.00  0.00           N  
ATOM    201  H   ARG A  12      -3.434  -7.825  -5.259  1.00  0.00           H  
ATOM    202  HA  ARG A  12      -6.063  -6.576  -4.996  1.00  0.00           H  
ATOM    203  HB2 ARG A  12      -4.827  -7.549  -7.136  1.00  0.00           H  
ATOM    204  HB3 ARG A  12      -5.659  -9.028  -6.652  1.00  0.00           H  
ATOM    205  HG2 ARG A  12      -7.196  -7.956  -8.096  1.00  0.00           H  
ATOM    206  HG3 ARG A  12      -7.771  -7.531  -6.486  1.00  0.00           H  
ATOM    207  HD2 ARG A  12      -7.772  -5.469  -7.626  1.00  0.00           H  
ATOM    208  HD3 ARG A  12      -6.260  -5.440  -6.720  1.00  0.00           H  
ATOM    209  HE  ARG A  12      -5.540  -6.538  -9.156  1.00  0.00           H  
ATOM    210 HH11 ARG A  12      -4.591  -3.837  -8.282  1.00  0.00           H  
ATOM    211 HH12 ARG A  12      -5.212  -2.811  -9.532  1.00  0.00           H  
ATOM    212 HH21 ARG A  12      -7.475  -5.161 -10.706  1.00  0.00           H  
ATOM    213 HH22 ARG A  12      -6.845  -3.560 -10.904  1.00  0.00           H  
ATOM    214  N   ASN A  13      -7.174  -9.271  -4.731  1.00  0.00           N  
ATOM    215  CA  ASN A  13      -7.872 -10.287  -3.886  1.00  0.00           C  
ATOM    216  C   ASN A  13      -8.292 -11.499  -4.699  1.00  0.00           C  
ATOM    217  O   ASN A  13      -8.740 -12.474  -4.155  1.00  0.00           O  
ATOM    218  CB  ASN A  13      -9.129  -9.682  -3.323  1.00  0.00           C  
ATOM    219  CG  ASN A  13      -8.944  -9.401  -1.828  1.00  0.00           C  
ATOM    220  OD1 ASN A  13      -8.471  -8.347  -1.452  1.00  0.00           O  
ATOM    221  ND2 ASN A  13      -9.301 -10.304  -0.955  1.00  0.00           N  
ATOM    222  H   ASN A  13      -7.433  -9.130  -5.657  1.00  0.00           H  
ATOM    223  HA  ASN A  13      -7.233 -10.596  -3.078  1.00  0.00           H  
ATOM    224  HB2 ASN A  13      -9.340  -8.772  -3.850  1.00  0.00           H  
ATOM    225  HB3 ASN A  13      -9.939 -10.373  -3.469  1.00  0.00           H  
ATOM    226 HD21 ASN A  13      -9.683 -11.154  -1.257  1.00  0.00           H  
ATOM    227 HD22 ASN A  13      -9.188 -10.131   0.004  1.00  0.00           H  
ATOM    228  N   GLU A  14      -8.218 -11.416  -5.984  1.00  0.00           N  
ATOM    229  CA  GLU A  14      -8.650 -12.553  -6.855  1.00  0.00           C  
ATOM    230  C   GLU A  14     -10.164 -12.494  -7.047  1.00  0.00           C  
ATOM    231  O   GLU A  14     -10.679 -12.764  -8.113  1.00  0.00           O  
ATOM    232  CB  GLU A  14      -8.241 -13.888  -6.223  1.00  0.00           C  
ATOM    233  CG  GLU A  14      -7.403 -14.692  -7.220  1.00  0.00           C  
ATOM    234  CD  GLU A  14      -6.644 -15.793  -6.473  1.00  0.00           C  
ATOM    235  OE1 GLU A  14      -6.908 -15.971  -5.295  1.00  0.00           O  
ATOM    236  OE2 GLU A  14      -5.813 -16.437  -7.091  1.00  0.00           O  
ATOM    237  H   GLU A  14      -7.914 -10.589  -6.383  1.00  0.00           H  
ATOM    238  HA  GLU A  14      -8.179 -12.454  -7.812  1.00  0.00           H  
ATOM    239  HB2 GLU A  14      -7.653 -13.699  -5.339  1.00  0.00           H  
ATOM    240  HB3 GLU A  14      -9.123 -14.451  -5.959  1.00  0.00           H  
ATOM    241  HG2 GLU A  14      -8.051 -15.136  -7.959  1.00  0.00           H  
ATOM    242  HG3 GLU A  14      -6.695 -14.038  -7.706  1.00  0.00           H  
ATOM    243  N   ASN A  15     -10.872 -12.099  -6.033  1.00  0.00           N  
ATOM    244  CA  ASN A  15     -12.343 -11.964  -6.148  1.00  0.00           C  
ATOM    245  C   ASN A  15     -12.637 -10.506  -6.502  1.00  0.00           C  
ATOM    246  O   ASN A  15     -13.692  -9.979  -6.216  1.00  0.00           O  
ATOM    247  CB  ASN A  15     -12.999 -12.322  -4.812  1.00  0.00           C  
ATOM    248  CG  ASN A  15     -14.419 -12.836  -5.059  1.00  0.00           C  
ATOM    249  OD1 ASN A  15     -14.935 -12.731  -6.154  1.00  0.00           O  
ATOM    250  ND2 ASN A  15     -15.078 -13.392  -4.079  1.00  0.00           N  
ATOM    251  H   ASN A  15     -10.431 -11.858  -5.204  1.00  0.00           H  
ATOM    252  HA  ASN A  15     -12.713 -12.613  -6.928  1.00  0.00           H  
ATOM    253  HB2 ASN A  15     -12.418 -13.091  -4.323  1.00  0.00           H  
ATOM    254  HB3 ASN A  15     -13.037 -11.446  -4.185  1.00  0.00           H  
ATOM    255 HD21 ASN A  15     -14.661 -13.478  -3.195  1.00  0.00           H  
ATOM    256 HD22 ASN A  15     -15.987 -13.726  -4.225  1.00  0.00           H  
ATOM    257  N   ASN A  16     -11.680  -9.866  -7.130  1.00  0.00           N  
ATOM    258  CA  ASN A  16     -11.819  -8.446  -7.543  1.00  0.00           C  
ATOM    259  C   ASN A  16     -11.780  -7.518  -6.324  1.00  0.00           C  
ATOM    260  O   ASN A  16     -12.461  -6.513  -6.276  1.00  0.00           O  
ATOM    261  CB  ASN A  16     -13.120  -8.273  -8.322  1.00  0.00           C  
ATOM    262  CG  ASN A  16     -13.360  -6.792  -8.629  1.00  0.00           C  
ATOM    263  OD1 ASN A  16     -14.285  -6.196  -8.116  1.00  0.00           O  
ATOM    264  ND2 ASN A  16     -12.557  -6.169  -9.448  1.00  0.00           N  
ATOM    265  H   ASN A  16     -10.858 -10.332  -7.336  1.00  0.00           H  
ATOM    266  HA  ASN A  16     -10.989  -8.195  -8.185  1.00  0.00           H  
ATOM    267  HB2 ASN A  16     -13.054  -8.823  -9.251  1.00  0.00           H  
ATOM    268  HB3 ASN A  16     -13.932  -8.658  -7.739  1.00  0.00           H  
ATOM    269 HD21 ASN A  16     -11.808  -6.649  -9.860  1.00  0.00           H  
ATOM    270 HD22 ASN A  16     -12.705  -5.222  -9.654  1.00  0.00           H  
ATOM    271  N   GLU A  17     -10.970  -7.823  -5.341  1.00  0.00           N  
ATOM    272  CA  GLU A  17     -10.893  -6.907  -4.157  1.00  0.00           C  
ATOM    273  C   GLU A  17      -9.425  -6.544  -3.889  1.00  0.00           C  
ATOM    274  O   GLU A  17      -8.574  -6.727  -4.734  1.00  0.00           O  
ATOM    275  CB  GLU A  17     -11.509  -7.583  -2.930  1.00  0.00           C  
ATOM    276  CG  GLU A  17     -12.858  -8.198  -3.306  1.00  0.00           C  
ATOM    277  CD  GLU A  17     -13.827  -8.053  -2.134  1.00  0.00           C  
ATOM    278  OE1 GLU A  17     -13.848  -6.990  -1.537  1.00  0.00           O  
ATOM    279  OE2 GLU A  17     -14.532  -9.009  -1.852  1.00  0.00           O  
ATOM    280  H   GLU A  17     -10.401  -8.639  -5.388  1.00  0.00           H  
ATOM    281  HA  GLU A  17     -11.444  -6.002  -4.376  1.00  0.00           H  
ATOM    282  HB2 GLU A  17     -10.852  -8.353  -2.571  1.00  0.00           H  
ATOM    283  HB3 GLU A  17     -11.658  -6.847  -2.153  1.00  0.00           H  
ATOM    284  HG2 GLU A  17     -13.257  -7.688  -4.171  1.00  0.00           H  
ATOM    285  HG3 GLU A  17     -12.725  -9.245  -3.534  1.00  0.00           H  
ATOM    286  N   ILE A  18      -9.116  -6.034  -2.729  1.00  0.00           N  
ATOM    287  CA  ILE A  18      -7.693  -5.668  -2.433  1.00  0.00           C  
ATOM    288  C   ILE A  18      -7.434  -5.776  -0.930  1.00  0.00           C  
ATOM    289  O   ILE A  18      -8.324  -5.631  -0.123  1.00  0.00           O  
ATOM    290  CB  ILE A  18      -7.429  -4.221  -2.870  1.00  0.00           C  
ATOM    291  CG1 ILE A  18      -8.332  -3.877  -4.050  1.00  0.00           C  
ATOM    292  CG2 ILE A  18      -5.968  -4.043  -3.285  1.00  0.00           C  
ATOM    293  CD1 ILE A  18      -7.905  -2.540  -4.654  1.00  0.00           C  
ATOM    294  H   ILE A  18      -9.814  -5.889  -2.056  1.00  0.00           H  
ATOM    295  HA  ILE A  18      -7.029  -6.333  -2.966  1.00  0.00           H  
ATOM    296  HB  ILE A  18      -7.644  -3.561  -2.046  1.00  0.00           H  
ATOM    297 HG12 ILE A  18      -8.257  -4.651  -4.800  1.00  0.00           H  
ATOM    298 HG13 ILE A  18      -9.349  -3.808  -3.706  1.00  0.00           H  
ATOM    299 HG21 ILE A  18      -5.737  -4.715  -4.099  1.00  0.00           H  
ATOM    300 HG22 ILE A  18      -5.806  -3.024  -3.606  1.00  0.00           H  
ATOM    301 HG23 ILE A  18      -5.325  -4.261  -2.444  1.00  0.00           H  
ATOM    302 HD11 ILE A  18      -7.357  -1.970  -3.918  1.00  0.00           H  
ATOM    303 HD12 ILE A  18      -7.274  -2.719  -5.514  1.00  0.00           H  
ATOM    304 HD13 ILE A  18      -8.780  -1.988  -4.959  1.00  0.00           H  
ATOM    305  N   PHE A  19      -6.212  -6.000  -0.547  1.00  0.00           N  
ATOM    306  CA  PHE A  19      -5.892  -6.081   0.902  1.00  0.00           C  
ATOM    307  C   PHE A  19      -5.414  -4.705   1.342  1.00  0.00           C  
ATOM    308  O   PHE A  19      -4.259  -4.506   1.665  1.00  0.00           O  
ATOM    309  CB  PHE A  19      -4.786  -7.108   1.134  1.00  0.00           C  
ATOM    310  CG  PHE A  19      -4.390  -7.093   2.589  1.00  0.00           C  
ATOM    311  CD1 PHE A  19      -5.241  -7.650   3.549  1.00  0.00           C  
ATOM    312  CD2 PHE A  19      -3.174  -6.522   2.979  1.00  0.00           C  
ATOM    313  CE1 PHE A  19      -4.877  -7.637   4.900  1.00  0.00           C  
ATOM    314  CE2 PHE A  19      -2.809  -6.508   4.330  1.00  0.00           C  
ATOM    315  CZ  PHE A  19      -3.659  -7.066   5.290  1.00  0.00           C  
ATOM    316  H   PHE A  19      -5.501  -6.089  -1.211  1.00  0.00           H  
ATOM    317  HA  PHE A  19      -6.776  -6.357   1.459  1.00  0.00           H  
ATOM    318  HB2 PHE A  19      -5.146  -8.091   0.868  1.00  0.00           H  
ATOM    319  HB3 PHE A  19      -3.929  -6.859   0.525  1.00  0.00           H  
ATOM    320  HD1 PHE A  19      -6.180  -8.089   3.246  1.00  0.00           H  
ATOM    321  HD2 PHE A  19      -2.517  -6.092   2.237  1.00  0.00           H  
ATOM    322  HE1 PHE A  19      -5.535  -8.068   5.641  1.00  0.00           H  
ATOM    323  HE2 PHE A  19      -1.871  -6.066   4.631  1.00  0.00           H  
ATOM    324  HZ  PHE A  19      -3.375  -7.057   6.332  1.00  0.00           H  
ATOM    325  N   ILE A  20      -6.286  -3.741   1.314  1.00  0.00           N  
ATOM    326  CA  ILE A  20      -5.886  -2.369   1.680  1.00  0.00           C  
ATOM    327  C   ILE A  20      -5.881  -2.194   3.195  1.00  0.00           C  
ATOM    328  O   ILE A  20      -5.763  -3.139   3.949  1.00  0.00           O  
ATOM    329  CB  ILE A  20      -6.883  -1.390   1.033  1.00  0.00           C  
ATOM    330  CG1 ILE A  20      -6.253  -0.014   0.762  1.00  0.00           C  
ATOM    331  CG2 ILE A  20      -8.100  -1.207   1.940  1.00  0.00           C  
ATOM    332  CD1 ILE A  20      -4.745  -0.025   1.027  1.00  0.00           C  
ATOM    333  H   ILE A  20      -7.203  -3.913   1.022  1.00  0.00           H  
ATOM    334  HA  ILE A  20      -4.899  -2.186   1.298  1.00  0.00           H  
ATOM    335  HB  ILE A  20      -7.218  -1.806   0.102  1.00  0.00           H  
ATOM    336 HG12 ILE A  20      -6.431   0.250  -0.268  1.00  0.00           H  
ATOM    337 HG13 ILE A  20      -6.722   0.716   1.402  1.00  0.00           H  
ATOM    338 HG21 ILE A  20      -8.290  -2.125   2.476  1.00  0.00           H  
ATOM    339 HG22 ILE A  20      -7.903  -0.416   2.644  1.00  0.00           H  
ATOM    340 HG23 ILE A  20      -8.963  -0.954   1.342  1.00  0.00           H  
ATOM    341 HD11 ILE A  20      -4.556  -0.453   2.002  1.00  0.00           H  
ATOM    342 HD12 ILE A  20      -4.256  -0.624   0.275  1.00  0.00           H  
ATOM    343 HD13 ILE A  20      -4.364   0.980   0.995  1.00  0.00           H  
ATOM    344  N   THR A  21      -6.007  -0.978   3.635  1.00  0.00           N  
ATOM    345  CA  THR A  21      -6.015  -0.708   5.093  1.00  0.00           C  
ATOM    346  C   THR A  21      -6.958   0.458   5.397  1.00  0.00           C  
ATOM    347  O   THR A  21      -7.116   1.367   4.606  1.00  0.00           O  
ATOM    348  CB  THR A  21      -4.597  -0.366   5.548  1.00  0.00           C  
ATOM    349  OG1 THR A  21      -3.698  -0.538   4.462  1.00  0.00           O  
ATOM    350  CG2 THR A  21      -4.188  -1.283   6.701  1.00  0.00           C  
ATOM    351  H   THR A  21      -6.095  -0.239   2.999  1.00  0.00           H  
ATOM    352  HA  THR A  21      -6.358  -1.578   5.611  1.00  0.00           H  
ATOM    353  HB  THR A  21      -4.569   0.655   5.877  1.00  0.00           H  
ATOM    354  HG1 THR A  21      -3.762  -1.449   4.164  1.00  0.00           H  
ATOM    355 HG21 THR A  21      -4.599  -2.267   6.539  1.00  0.00           H  
ATOM    356 HG22 THR A  21      -3.111  -1.345   6.745  1.00  0.00           H  
ATOM    357 HG23 THR A  21      -4.565  -0.883   7.630  1.00  0.00           H  
ATOM    358  N   ARG A  22      -7.596   0.432   6.538  1.00  0.00           N  
ATOM    359  CA  ARG A  22      -8.538   1.529   6.891  1.00  0.00           C  
ATOM    360  C   ARG A  22      -7.958   2.377   8.020  1.00  0.00           C  
ATOM    361  O   ARG A  22      -6.764   2.405   8.244  1.00  0.00           O  
ATOM    362  CB  ARG A  22      -9.873   0.933   7.339  1.00  0.00           C  
ATOM    363  CG  ARG A  22     -10.998   1.553   6.512  1.00  0.00           C  
ATOM    364  CD  ARG A  22     -12.295   0.777   6.741  1.00  0.00           C  
ATOM    365  NE  ARG A  22     -12.892   0.418   5.423  1.00  0.00           N  
ATOM    366  CZ  ARG A  22     -13.847  -0.469   5.358  1.00  0.00           C  
ATOM    367  NH1 ARG A  22     -14.633  -0.658   6.382  1.00  0.00           N  
ATOM    368  NH2 ARG A  22     -14.017  -1.167   4.268  1.00  0.00           N  
ATOM    369  H   ARG A  22      -7.460  -0.315   7.158  1.00  0.00           H  
ATOM    370  HA  ARG A  22      -8.704   2.153   6.028  1.00  0.00           H  
ATOM    371  HB2 ARG A  22      -9.860  -0.137   7.190  1.00  0.00           H  
ATOM    372  HB3 ARG A  22     -10.033   1.151   8.385  1.00  0.00           H  
ATOM    373  HG2 ARG A  22     -11.136   2.582   6.811  1.00  0.00           H  
ATOM    374  HG3 ARG A  22     -10.736   1.514   5.465  1.00  0.00           H  
ATOM    375  HD2 ARG A  22     -12.082  -0.124   7.295  1.00  0.00           H  
ATOM    376  HD3 ARG A  22     -12.989   1.389   7.301  1.00  0.00           H  
ATOM    377  HE  ARG A  22     -12.565   0.846   4.605  1.00  0.00           H  
ATOM    378 HH11 ARG A  22     -14.504  -0.122   7.217  1.00  0.00           H  
ATOM    379 HH12 ARG A  22     -15.364  -1.337   6.332  1.00  0.00           H  
ATOM    380 HH21 ARG A  22     -13.418  -1.021   3.482  1.00  0.00           H  
ATOM    381 HH22 ARG A  22     -14.749  -1.846   4.219  1.00  0.00           H  
ATOM    382  N   ARG A  23      -8.802   3.075   8.728  1.00  0.00           N  
ATOM    383  CA  ARG A  23      -8.332   3.932   9.840  1.00  0.00           C  
ATOM    384  C   ARG A  23      -7.399   3.137  10.757  1.00  0.00           C  
ATOM    385  O   ARG A  23      -7.827   2.534  11.721  1.00  0.00           O  
ATOM    386  CB  ARG A  23      -9.548   4.410  10.632  1.00  0.00           C  
ATOM    387  CG  ARG A  23     -10.607   3.306  10.674  1.00  0.00           C  
ATOM    388  CD  ARG A  23     -11.275   3.290  12.052  1.00  0.00           C  
ATOM    389  NE  ARG A  23     -12.497   2.436  12.010  1.00  0.00           N  
ATOM    390  CZ  ARG A  23     -13.250   2.423  10.945  1.00  0.00           C  
ATOM    391  NH1 ARG A  23     -13.528   3.540  10.331  1.00  0.00           N  
ATOM    392  NH2 ARG A  23     -13.722   1.295  10.491  1.00  0.00           N  
ATOM    393  H   ARG A  23      -9.755   3.038   8.526  1.00  0.00           H  
ATOM    394  HA  ARG A  23      -7.805   4.786   9.440  1.00  0.00           H  
ATOM    395  HB2 ARG A  23      -9.244   4.646  11.630  1.00  0.00           H  
ATOM    396  HB3 ARG A  23      -9.964   5.287  10.162  1.00  0.00           H  
ATOM    397  HG2 ARG A  23     -11.351   3.491   9.913  1.00  0.00           H  
ATOM    398  HG3 ARG A  23     -10.138   2.351  10.494  1.00  0.00           H  
ATOM    399  HD2 ARG A  23     -10.584   2.891  12.780  1.00  0.00           H  
ATOM    400  HD3 ARG A  23     -11.548   4.298  12.331  1.00  0.00           H  
ATOM    401  HE  ARG A  23     -12.735   1.884  12.785  1.00  0.00           H  
ATOM    402 HH11 ARG A  23     -13.165   4.404  10.678  1.00  0.00           H  
ATOM    403 HH12 ARG A  23     -14.105   3.531   9.514  1.00  0.00           H  
ATOM    404 HH21 ARG A  23     -13.510   0.437  10.961  1.00  0.00           H  
ATOM    405 HH22 ARG A  23     -14.300   1.286   9.674  1.00  0.00           H  
ATOM    406  N   ALA A  24      -6.125   3.135  10.467  1.00  0.00           N  
ATOM    407  CA  ALA A  24      -5.167   2.384  11.326  1.00  0.00           C  
ATOM    408  C   ALA A  24      -4.221   3.368  12.018  1.00  0.00           C  
ATOM    409  O   ALA A  24      -3.378   2.985  12.804  1.00  0.00           O  
ATOM    410  CB  ALA A  24      -4.352   1.418  10.464  1.00  0.00           C  
ATOM    411  H   ALA A  24      -5.799   3.631   9.688  1.00  0.00           H  
ATOM    412  HA  ALA A  24      -5.714   1.828  12.071  1.00  0.00           H  
ATOM    413  HB1 ALA A  24      -5.005   0.924   9.761  1.00  0.00           H  
ATOM    414  HB2 ALA A  24      -3.593   1.967   9.927  1.00  0.00           H  
ATOM    415  HB3 ALA A  24      -3.882   0.680  11.098  1.00  0.00           H  
ATOM    416  N   ALA A  25      -4.353   4.636  11.733  1.00  0.00           N  
ATOM    417  CA  ALA A  25      -3.462   5.642  12.376  1.00  0.00           C  
ATOM    418  C   ALA A  25      -4.314   6.713  13.058  1.00  0.00           C  
ATOM    419  O   ALA A  25      -4.199   6.947  14.246  1.00  0.00           O  
ATOM    420  CB  ALA A  25      -2.580   6.296  11.310  1.00  0.00           C  
ATOM    421  H   ALA A  25      -5.040   4.926  11.097  1.00  0.00           H  
ATOM    422  HA  ALA A  25      -2.838   5.155  13.110  1.00  0.00           H  
ATOM    423  HB1 ALA A  25      -3.049   6.194  10.343  1.00  0.00           H  
ATOM    424  HB2 ALA A  25      -2.452   7.343  11.541  1.00  0.00           H  
ATOM    425  HB3 ALA A  25      -1.614   5.810  11.295  1.00  0.00           H  
ATOM    426  N   ASP A  26      -5.166   7.367  12.318  1.00  0.00           N  
ATOM    427  CA  ASP A  26      -6.025   8.422  12.927  1.00  0.00           C  
ATOM    428  C   ASP A  26      -7.379   8.457  12.217  1.00  0.00           C  
ATOM    429  O   ASP A  26      -8.387   8.055  12.764  1.00  0.00           O  
ATOM    430  CB  ASP A  26      -5.341   9.784  12.785  1.00  0.00           C  
ATOM    431  CG  ASP A  26      -5.174  10.418  14.168  1.00  0.00           C  
ATOM    432  OD1 ASP A  26      -6.093  11.093  14.603  1.00  0.00           O  
ATOM    433  OD2 ASP A  26      -4.131  10.218  14.767  1.00  0.00           O  
ATOM    434  H   ASP A  26      -5.243   7.163  11.363  1.00  0.00           H  
ATOM    435  HA  ASP A  26      -6.175   8.204  13.974  1.00  0.00           H  
ATOM    436  HB2 ASP A  26      -4.371   9.653  12.327  1.00  0.00           H  
ATOM    437  HB3 ASP A  26      -5.948  10.428  12.166  1.00  0.00           H  
ATOM    438  N   ALA A  27      -7.416   8.940  11.004  1.00  0.00           N  
ATOM    439  CA  ALA A  27      -8.712   9.002  10.270  1.00  0.00           C  
ATOM    440  C   ALA A  27      -9.708   9.831  11.084  1.00  0.00           C  
ATOM    441  O   ALA A  27     -10.584   9.300  11.738  1.00  0.00           O  
ATOM    442  CB  ALA A  27      -9.259   7.585  10.082  1.00  0.00           C  
ATOM    443  H   ALA A  27      -6.595   9.263  10.579  1.00  0.00           H  
ATOM    444  HA  ALA A  27      -8.559   9.462   9.305  1.00  0.00           H  
ATOM    445  HB1 ALA A  27      -9.253   7.069  11.031  1.00  0.00           H  
ATOM    446  HB2 ALA A  27     -10.269   7.636   9.705  1.00  0.00           H  
ATOM    447  HB3 ALA A  27      -8.638   7.050   9.378  1.00  0.00           H  
ATOM    448  N   HIS A  28      -9.575  11.130  11.058  1.00  0.00           N  
ATOM    449  CA  HIS A  28     -10.508  11.988  11.843  1.00  0.00           C  
ATOM    450  C   HIS A  28     -11.762  12.295  11.021  1.00  0.00           C  
ATOM    451  O   HIS A  28     -11.687  12.695   9.876  1.00  0.00           O  
ATOM    452  CB  HIS A  28      -9.810  13.301  12.208  1.00  0.00           C  
ATOM    453  CG  HIS A  28     -10.148  13.666  13.629  1.00  0.00           C  
ATOM    454  ND1 HIS A  28      -9.834  14.903  14.171  1.00  0.00           N  
ATOM    455  CD2 HIS A  28     -10.773  12.965  14.630  1.00  0.00           C  
ATOM    456  CE1 HIS A  28     -10.269  14.908  15.444  1.00  0.00           C  
ATOM    457  NE2 HIS A  28     -10.848  13.752  15.776  1.00  0.00           N  
ATOM    458  H   HIS A  28      -8.857  11.540  10.532  1.00  0.00           H  
ATOM    459  HA  HIS A  28     -10.790  11.472  12.749  1.00  0.00           H  
ATOM    460  HB2 HIS A  28      -8.741  13.183  12.111  1.00  0.00           H  
ATOM    461  HB3 HIS A  28     -10.148  14.084  11.547  1.00  0.00           H  
ATOM    462  HD1 HIS A  28      -9.380  15.639  13.710  1.00  0.00           H  
ATOM    463  HD2 HIS A  28     -11.151  11.957  14.542  1.00  0.00           H  
ATOM    464  HE1 HIS A  28     -10.163  15.747  16.116  1.00  0.00           H  
ATOM    465  N   MET A  29     -12.917  12.123  11.608  1.00  0.00           N  
ATOM    466  CA  MET A  29     -14.185  12.413  10.880  1.00  0.00           C  
ATOM    467  C   MET A  29     -14.367  11.429   9.723  1.00  0.00           C  
ATOM    468  O   MET A  29     -13.560  11.362   8.817  1.00  0.00           O  
ATOM    469  CB  MET A  29     -14.142  13.841  10.330  1.00  0.00           C  
ATOM    470  CG  MET A  29     -13.533  14.774  11.379  1.00  0.00           C  
ATOM    471  SD  MET A  29     -14.446  16.337  11.401  1.00  0.00           S  
ATOM    472  CE  MET A  29     -15.544  15.945  12.786  1.00  0.00           C  
ATOM    473  H   MET A  29     -12.950  11.809  12.536  1.00  0.00           H  
ATOM    474  HA  MET A  29     -15.018  12.319  11.560  1.00  0.00           H  
ATOM    475  HB2 MET A  29     -13.540  13.864   9.433  1.00  0.00           H  
ATOM    476  HB3 MET A  29     -15.144  14.168  10.099  1.00  0.00           H  
ATOM    477  HG2 MET A  29     -13.593  14.308  12.351  1.00  0.00           H  
ATOM    478  HG3 MET A  29     -12.499  14.963  11.133  1.00  0.00           H  
ATOM    479  HE1 MET A  29     -15.906  14.931  12.682  1.00  0.00           H  
ATOM    480  HE2 MET A  29     -15.004  16.039  13.714  1.00  0.00           H  
ATOM    481  HE3 MET A  29     -16.380  16.632  12.787  1.00  0.00           H  
ATOM    482  N   ALA A  30     -15.428  10.670   9.745  1.00  0.00           N  
ATOM    483  CA  ALA A  30     -15.673   9.697   8.646  1.00  0.00           C  
ATOM    484  C   ALA A  30     -14.559   8.650   8.629  1.00  0.00           C  
ATOM    485  O   ALA A  30     -13.554   8.787   9.297  1.00  0.00           O  
ATOM    486  CB  ALA A  30     -15.698  10.436   7.308  1.00  0.00           C  
ATOM    487  H   ALA A  30     -16.067  10.747  10.483  1.00  0.00           H  
ATOM    488  HA  ALA A  30     -16.622   9.208   8.803  1.00  0.00           H  
ATOM    489  HB1 ALA A  30     -16.189  11.390   7.432  1.00  0.00           H  
ATOM    490  HB2 ALA A  30     -14.685  10.594   6.965  1.00  0.00           H  
ATOM    491  HB3 ALA A  30     -16.236   9.847   6.580  1.00  0.00           H  
ATOM    492  N   ASN A  31     -14.731   7.605   7.866  1.00  0.00           N  
ATOM    493  CA  ASN A  31     -13.682   6.550   7.803  1.00  0.00           C  
ATOM    494  C   ASN A  31     -12.605   6.963   6.798  1.00  0.00           C  
ATOM    495  O   ASN A  31     -12.875   7.649   5.831  1.00  0.00           O  
ATOM    496  CB  ASN A  31     -14.311   5.229   7.355  1.00  0.00           C  
ATOM    497  CG  ASN A  31     -15.653   5.034   8.064  1.00  0.00           C  
ATOM    498  OD1 ASN A  31     -15.968   5.744   8.999  1.00  0.00           O  
ATOM    499  ND2 ASN A  31     -16.462   4.095   7.655  1.00  0.00           N  
ATOM    500  H   ASN A  31     -15.549   7.515   7.334  1.00  0.00           H  
ATOM    501  HA  ASN A  31     -13.236   6.425   8.779  1.00  0.00           H  
ATOM    502  HB2 ASN A  31     -14.468   5.250   6.286  1.00  0.00           H  
ATOM    503  HB3 ASN A  31     -13.651   4.412   7.607  1.00  0.00           H  
ATOM    504 HD21 ASN A  31     -16.210   3.525   6.899  1.00  0.00           H  
ATOM    505 HD22 ASN A  31     -17.322   3.959   8.107  1.00  0.00           H  
ATOM    506  N   LYS A  32     -11.387   6.550   7.014  1.00  0.00           N  
ATOM    507  CA  LYS A  32     -10.297   6.917   6.067  1.00  0.00           C  
ATOM    508  C   LYS A  32      -9.413   5.697   5.818  1.00  0.00           C  
ATOM    509  O   LYS A  32      -9.210   4.878   6.693  1.00  0.00           O  
ATOM    510  CB  LYS A  32      -9.456   8.046   6.664  1.00  0.00           C  
ATOM    511  CG  LYS A  32      -9.199   9.107   5.594  1.00  0.00           C  
ATOM    512  CD  LYS A  32     -10.490   9.880   5.323  1.00  0.00           C  
ATOM    513  CE  LYS A  32     -11.121   9.380   4.024  1.00  0.00           C  
ATOM    514  NZ  LYS A  32     -11.760  10.521   3.312  1.00  0.00           N  
ATOM    515  H   LYS A  32     -11.189   5.995   7.797  1.00  0.00           H  
ATOM    516  HA  LYS A  32     -10.729   7.246   5.132  1.00  0.00           H  
ATOM    517  HB2 LYS A  32      -9.985   8.490   7.494  1.00  0.00           H  
ATOM    518  HB3 LYS A  32      -8.512   7.649   7.009  1.00  0.00           H  
ATOM    519  HG2 LYS A  32      -8.435   9.790   5.939  1.00  0.00           H  
ATOM    520  HG3 LYS A  32      -8.872   8.628   4.684  1.00  0.00           H  
ATOM    521  HD2 LYS A  32     -11.178   9.730   6.142  1.00  0.00           H  
ATOM    522  HD3 LYS A  32     -10.265  10.931   5.228  1.00  0.00           H  
ATOM    523  HE2 LYS A  32     -10.358   8.944   3.396  1.00  0.00           H  
ATOM    524  HE3 LYS A  32     -11.869   8.634   4.252  1.00  0.00           H  
ATOM    525  HZ1 LYS A  32     -12.474  10.959   3.928  1.00  0.00           H  
ATOM    526  HZ2 LYS A  32     -11.033  11.226   3.066  1.00  0.00           H  
ATOM    527  HZ3 LYS A  32     -12.217  10.178   2.444  1.00  0.00           H  
ATOM    528  N   LEU A  33      -8.887   5.563   4.631  1.00  0.00           N  
ATOM    529  CA  LEU A  33      -8.027   4.401   4.327  1.00  0.00           C  
ATOM    530  C   LEU A  33      -6.573   4.847   4.287  1.00  0.00           C  
ATOM    531  O   LEU A  33      -6.250   5.977   4.592  1.00  0.00           O  
ATOM    532  CB  LEU A  33      -8.425   3.844   2.973  1.00  0.00           C  
ATOM    533  CG  LEU A  33      -9.624   2.910   3.148  1.00  0.00           C  
ATOM    534  CD1 LEU A  33     -10.688   3.230   2.102  1.00  0.00           C  
ATOM    535  CD2 LEU A  33      -9.165   1.467   2.974  1.00  0.00           C  
ATOM    536  H   LEU A  33      -9.059   6.225   3.933  1.00  0.00           H  
ATOM    537  HA  LEU A  33      -8.151   3.640   5.081  1.00  0.00           H  
ATOM    538  HB2 LEU A  33      -8.684   4.655   2.315  1.00  0.00           H  
ATOM    539  HB3 LEU A  33      -7.603   3.302   2.560  1.00  0.00           H  
ATOM    540  HG  LEU A  33     -10.039   3.041   4.137  1.00  0.00           H  
ATOM    541 HD11 LEU A  33     -10.209   3.531   1.183  1.00  0.00           H  
ATOM    542 HD12 LEU A  33     -11.290   2.352   1.925  1.00  0.00           H  
ATOM    543 HD13 LEU A  33     -11.316   4.031   2.463  1.00  0.00           H  
ATOM    544 HD21 LEU A  33      -8.149   1.455   2.609  1.00  0.00           H  
ATOM    545 HD22 LEU A  33      -9.214   0.957   3.924  1.00  0.00           H  
ATOM    546 HD23 LEU A  33      -9.810   0.970   2.265  1.00  0.00           H  
ATOM    547  N   GLU A  34      -5.694   3.969   3.917  1.00  0.00           N  
ATOM    548  CA  GLU A  34      -4.265   4.349   3.860  1.00  0.00           C  
ATOM    549  C   GLU A  34      -3.497   3.355   3.005  1.00  0.00           C  
ATOM    550  O   GLU A  34      -4.040   2.690   2.149  1.00  0.00           O  
ATOM    551  CB  GLU A  34      -3.674   4.351   5.269  1.00  0.00           C  
ATOM    552  CG  GLU A  34      -2.638   5.470   5.385  1.00  0.00           C  
ATOM    553  CD  GLU A  34      -1.518   5.034   6.332  1.00  0.00           C  
ATOM    554  OE1 GLU A  34      -1.804   4.288   7.254  1.00  0.00           O  
ATOM    555  OE2 GLU A  34      -0.391   5.453   6.119  1.00  0.00           O  
ATOM    556  H   GLU A  34      -5.976   3.064   3.671  1.00  0.00           H  
ATOM    557  HA  GLU A  34      -4.176   5.331   3.433  1.00  0.00           H  
ATOM    558  HB2 GLU A  34      -4.460   4.509   5.987  1.00  0.00           H  
ATOM    559  HB3 GLU A  34      -3.198   3.401   5.459  1.00  0.00           H  
ATOM    560  HG2 GLU A  34      -2.224   5.677   4.409  1.00  0.00           H  
ATOM    561  HG3 GLU A  34      -3.110   6.358   5.774  1.00  0.00           H  
ATOM    562  N   PHE A  35      -2.229   3.254   3.253  1.00  0.00           N  
ATOM    563  CA  PHE A  35      -1.383   2.306   2.489  1.00  0.00           C  
ATOM    564  C   PHE A  35      -0.530   1.513   3.489  1.00  0.00           C  
ATOM    565  O   PHE A  35       0.069   2.091   4.375  1.00  0.00           O  
ATOM    566  CB  PHE A  35      -0.491   3.094   1.530  1.00  0.00           C  
ATOM    567  CG  PHE A  35      -1.254   3.347   0.254  1.00  0.00           C  
ATOM    568  CD1 PHE A  35      -1.602   2.276  -0.577  1.00  0.00           C  
ATOM    569  CD2 PHE A  35      -1.618   4.652  -0.093  1.00  0.00           C  
ATOM    570  CE1 PHE A  35      -2.316   2.512  -1.759  1.00  0.00           C  
ATOM    571  CE2 PHE A  35      -2.332   4.887  -1.273  1.00  0.00           C  
ATOM    572  CZ  PHE A  35      -2.681   3.819  -2.106  1.00  0.00           C  
ATOM    573  H   PHE A  35      -1.833   3.805   3.956  1.00  0.00           H  
ATOM    574  HA  PHE A  35      -2.015   1.636   1.929  1.00  0.00           H  
ATOM    575  HB2 PHE A  35      -0.223   4.039   1.983  1.00  0.00           H  
ATOM    576  HB3 PHE A  35       0.402   2.533   1.312  1.00  0.00           H  
ATOM    577  HD1 PHE A  35      -1.320   1.268  -0.309  1.00  0.00           H  
ATOM    578  HD2 PHE A  35      -1.349   5.477   0.550  1.00  0.00           H  
ATOM    579  HE1 PHE A  35      -2.586   1.686  -2.401  1.00  0.00           H  
ATOM    580  HE2 PHE A  35      -2.613   5.896  -1.540  1.00  0.00           H  
ATOM    581  HZ  PHE A  35      -3.233   4.001  -3.017  1.00  0.00           H  
ATOM    582  N   PRO A  36      -0.517   0.213   3.337  1.00  0.00           N  
ATOM    583  CA  PRO A  36       0.236  -0.673   4.242  1.00  0.00           C  
ATOM    584  C   PRO A  36       1.719  -0.298   4.268  1.00  0.00           C  
ATOM    585  O   PRO A  36       2.097   0.813   3.956  1.00  0.00           O  
ATOM    586  CB  PRO A  36       0.041  -2.083   3.667  1.00  0.00           C  
ATOM    587  CG  PRO A  36      -0.885  -1.962   2.430  1.00  0.00           C  
ATOM    588  CD  PRO A  36      -1.239  -0.478   2.254  1.00  0.00           C  
ATOM    589  HA  PRO A  36      -0.178  -0.630   5.234  1.00  0.00           H  
ATOM    590  HB2 PRO A  36       0.998  -2.493   3.376  1.00  0.00           H  
ATOM    591  HB3 PRO A  36      -0.424  -2.718   4.405  1.00  0.00           H  
ATOM    592  HG2 PRO A  36      -0.369  -2.324   1.551  1.00  0.00           H  
ATOM    593  HG3 PRO A  36      -1.786  -2.534   2.588  1.00  0.00           H  
ATOM    594  HD2 PRO A  36      -0.904  -0.124   1.289  1.00  0.00           H  
ATOM    595  HD3 PRO A  36      -2.302  -0.329   2.363  1.00  0.00           H  
ATOM    596  N   GLY A  37       2.560  -1.223   4.641  1.00  0.00           N  
ATOM    597  CA  GLY A  37       4.023  -0.940   4.691  1.00  0.00           C  
ATOM    598  C   GLY A  37       4.392  -0.299   6.026  1.00  0.00           C  
ATOM    599  O   GLY A  37       3.581   0.329   6.678  1.00  0.00           O  
ATOM    600  H   GLY A  37       2.227  -2.112   4.888  1.00  0.00           H  
ATOM    601  HA2 GLY A  37       4.566  -1.867   4.582  1.00  0.00           H  
ATOM    602  HA3 GLY A  37       4.293  -0.270   3.892  1.00  0.00           H  
ATOM    603  N   GLY A  38       5.617  -0.455   6.433  1.00  0.00           N  
ATOM    604  CA  GLY A  38       6.055   0.139   7.727  1.00  0.00           C  
ATOM    605  C   GLY A  38       7.475   0.696   7.598  1.00  0.00           C  
ATOM    606  O   GLY A  38       7.828   1.663   8.244  1.00  0.00           O  
ATOM    607  H   GLY A  38       6.248  -0.964   5.886  1.00  0.00           H  
ATOM    608  HA2 GLY A  38       5.380   0.938   8.000  1.00  0.00           H  
ATOM    609  HA3 GLY A  38       6.041  -0.620   8.494  1.00  0.00           H  
ATOM    610  N   LYS A  39       8.303   0.098   6.779  1.00  0.00           N  
ATOM    611  CA  LYS A  39       9.693   0.612   6.641  1.00  0.00           C  
ATOM    612  C   LYS A  39      10.413  -0.089   5.483  1.00  0.00           C  
ATOM    613  O   LYS A  39      10.009  -1.143   5.030  1.00  0.00           O  
ATOM    614  CB  LYS A  39      10.451   0.346   7.944  1.00  0.00           C  
ATOM    615  CG  LYS A  39      11.285   1.571   8.317  1.00  0.00           C  
ATOM    616  CD  LYS A  39      11.722   1.461   9.778  1.00  0.00           C  
ATOM    617  CE  LYS A  39      13.007   0.635   9.864  1.00  0.00           C  
ATOM    618  NZ  LYS A  39      13.321   0.350  11.292  1.00  0.00           N  
ATOM    619  H   LYS A  39       8.014  -0.685   6.267  1.00  0.00           H  
ATOM    620  HA  LYS A  39       9.664   1.676   6.454  1.00  0.00           H  
ATOM    621  HB2 LYS A  39       9.743   0.138   8.734  1.00  0.00           H  
ATOM    622  HB3 LYS A  39      11.102  -0.505   7.812  1.00  0.00           H  
ATOM    623  HG2 LYS A  39      12.158   1.618   7.682  1.00  0.00           H  
ATOM    624  HG3 LYS A  39      10.695   2.464   8.185  1.00  0.00           H  
ATOM    625  HD2 LYS A  39      11.900   2.450  10.176  1.00  0.00           H  
ATOM    626  HD3 LYS A  39      10.946   0.976  10.351  1.00  0.00           H  
ATOM    627  HE2 LYS A  39      12.873  -0.295   9.332  1.00  0.00           H  
ATOM    628  HE3 LYS A  39      13.821   1.191   9.421  1.00  0.00           H  
ATOM    629  HZ1 LYS A  39      13.219   1.220  11.851  1.00  0.00           H  
ATOM    630  HZ2 LYS A  39      12.666  -0.371  11.655  1.00  0.00           H  
ATOM    631  HZ3 LYS A  39      14.298   0.001  11.368  1.00  0.00           H  
ATOM    632  N   ILE A  40      11.484   0.491   5.010  1.00  0.00           N  
ATOM    633  CA  ILE A  40      12.253  -0.128   3.889  1.00  0.00           C  
ATOM    634  C   ILE A  40      13.752  -0.039   4.198  1.00  0.00           C  
ATOM    635  O   ILE A  40      14.377   0.981   3.989  1.00  0.00           O  
ATOM    636  CB  ILE A  40      11.961   0.623   2.587  1.00  0.00           C  
ATOM    637  CG1 ILE A  40      12.811   0.032   1.458  1.00  0.00           C  
ATOM    638  CG2 ILE A  40      12.307   2.102   2.762  1.00  0.00           C  
ATOM    639  CD1 ILE A  40      12.693   0.912   0.213  1.00  0.00           C  
ATOM    640  H   ILE A  40      11.789   1.338   5.398  1.00  0.00           H  
ATOM    641  HA  ILE A  40      11.966  -1.164   3.781  1.00  0.00           H  
ATOM    642  HB  ILE A  40      10.914   0.524   2.341  1.00  0.00           H  
ATOM    643 HG12 ILE A  40      13.844  -0.012   1.772  1.00  0.00           H  
ATOM    644 HG13 ILE A  40      12.462  -0.963   1.228  1.00  0.00           H  
ATOM    645 HG21 ILE A  40      12.150   2.389   3.792  1.00  0.00           H  
ATOM    646 HG22 ILE A  40      13.340   2.265   2.496  1.00  0.00           H  
ATOM    647 HG23 ILE A  40      11.672   2.699   2.123  1.00  0.00           H  
ATOM    648 HD11 ILE A  40      11.830   1.555   0.307  1.00  0.00           H  
ATOM    649 HD12 ILE A  40      13.582   1.516   0.113  1.00  0.00           H  
ATOM    650 HD13 ILE A  40      12.582   0.287  -0.661  1.00  0.00           H  
ATOM    651  N   GLU A  41      14.330  -1.095   4.703  1.00  0.00           N  
ATOM    652  CA  GLU A  41      15.786  -1.060   5.035  1.00  0.00           C  
ATOM    653  C   GLU A  41      16.620  -1.305   3.774  1.00  0.00           C  
ATOM    654  O   GLU A  41      16.103  -1.372   2.676  1.00  0.00           O  
ATOM    655  CB  GLU A  41      16.097  -2.144   6.070  1.00  0.00           C  
ATOM    656  CG  GLU A  41      15.410  -1.796   7.392  1.00  0.00           C  
ATOM    657  CD  GLU A  41      16.319  -2.183   8.559  1.00  0.00           C  
ATOM    658  OE1 GLU A  41      16.481  -3.370   8.791  1.00  0.00           O  
ATOM    659  OE2 GLU A  41      16.838  -1.286   9.204  1.00  0.00           O  
ATOM    660  H   GLU A  41      13.808  -1.907   4.872  1.00  0.00           H  
ATOM    661  HA  GLU A  41      16.036  -0.094   5.446  1.00  0.00           H  
ATOM    662  HB2 GLU A  41      15.734  -3.098   5.713  1.00  0.00           H  
ATOM    663  HB3 GLU A  41      17.164  -2.200   6.224  1.00  0.00           H  
ATOM    664  HG2 GLU A  41      15.212  -0.735   7.424  1.00  0.00           H  
ATOM    665  HG3 GLU A  41      14.479  -2.339   7.467  1.00  0.00           H  
ATOM    666  N   MET A  42      17.911  -1.433   3.929  1.00  0.00           N  
ATOM    667  CA  MET A  42      18.796  -1.669   2.752  1.00  0.00           C  
ATOM    668  C   MET A  42      18.734  -0.462   1.813  1.00  0.00           C  
ATOM    669  O   MET A  42      19.442   0.509   1.991  1.00  0.00           O  
ATOM    670  CB  MET A  42      18.342  -2.929   2.012  1.00  0.00           C  
ATOM    671  CG  MET A  42      18.565  -4.151   2.908  1.00  0.00           C  
ATOM    672  SD  MET A  42      17.287  -5.386   2.574  1.00  0.00           S  
ATOM    673  CE  MET A  42      17.632  -6.449   3.997  1.00  0.00           C  
ATOM    674  H   MET A  42      18.301  -1.371   4.826  1.00  0.00           H  
ATOM    675  HA  MET A  42      19.813  -1.802   3.093  1.00  0.00           H  
ATOM    676  HB2 MET A  42      17.294  -2.846   1.769  1.00  0.00           H  
ATOM    677  HB3 MET A  42      18.916  -3.042   1.105  1.00  0.00           H  
ATOM    678  HG2 MET A  42      19.537  -4.575   2.702  1.00  0.00           H  
ATOM    679  HG3 MET A  42      18.516  -3.852   3.944  1.00  0.00           H  
ATOM    680  HE1 MET A  42      18.673  -6.354   4.273  1.00  0.00           H  
ATOM    681  HE2 MET A  42      17.014  -6.151   4.828  1.00  0.00           H  
ATOM    682  HE3 MET A  42      17.414  -7.476   3.738  1.00  0.00           H  
ATOM    683  N   GLY A  43      17.896  -0.509   0.813  1.00  0.00           N  
ATOM    684  CA  GLY A  43      17.802   0.644  -0.128  1.00  0.00           C  
ATOM    685  C   GLY A  43      18.512   0.301  -1.434  1.00  0.00           C  
ATOM    686  O   GLY A  43      19.069   1.155  -2.097  1.00  0.00           O  
ATOM    687  H   GLY A  43      17.332  -1.299   0.680  1.00  0.00           H  
ATOM    688  HA2 GLY A  43      16.764   0.866  -0.326  1.00  0.00           H  
ATOM    689  HA3 GLY A  43      18.274   1.500   0.313  1.00  0.00           H  
ATOM    690  N   GLU A  44      18.496  -0.941  -1.802  1.00  0.00           N  
ATOM    691  CA  GLU A  44      19.171  -1.357  -3.064  1.00  0.00           C  
ATOM    692  C   GLU A  44      18.274  -1.020  -4.257  1.00  0.00           C  
ATOM    693  O   GLU A  44      18.556  -0.117  -5.020  1.00  0.00           O  
ATOM    694  CB  GLU A  44      19.432  -2.864  -3.030  1.00  0.00           C  
ATOM    695  CG  GLU A  44      20.937  -3.119  -3.113  1.00  0.00           C  
ATOM    696  CD  GLU A  44      21.526  -3.188  -1.704  1.00  0.00           C  
ATOM    697  OE1 GLU A  44      21.226  -4.140  -1.003  1.00  0.00           O  
ATOM    698  OE2 GLU A  44      22.265  -2.285  -1.348  1.00  0.00           O  
ATOM    699  H   GLU A  44      18.044  -1.601  -1.243  1.00  0.00           H  
ATOM    700  HA  GLU A  44      20.110  -0.831  -3.160  1.00  0.00           H  
ATOM    701  HB2 GLU A  44      19.043  -3.277  -2.111  1.00  0.00           H  
ATOM    702  HB3 GLU A  44      18.942  -3.332  -3.871  1.00  0.00           H  
ATOM    703  HG2 GLU A  44      21.116  -4.053  -3.625  1.00  0.00           H  
ATOM    704  HG3 GLU A  44      21.408  -2.314  -3.658  1.00  0.00           H  
ATOM    705  N   THR A  45      17.196  -1.736  -4.430  1.00  0.00           N  
ATOM    706  CA  THR A  45      16.293  -1.455  -5.568  1.00  0.00           C  
ATOM    707  C   THR A  45      14.845  -1.437  -5.066  1.00  0.00           C  
ATOM    708  O   THR A  45      14.488  -2.194  -4.184  1.00  0.00           O  
ATOM    709  CB  THR A  45      16.475  -2.546  -6.627  1.00  0.00           C  
ATOM    710  OG1 THR A  45      17.765  -2.419  -7.213  1.00  0.00           O  
ATOM    711  CG2 THR A  45      15.407  -2.405  -7.711  1.00  0.00           C  
ATOM    712  H   THR A  45      16.979  -2.459  -3.814  1.00  0.00           H  
ATOM    713  HA  THR A  45      16.544  -0.495  -5.992  1.00  0.00           H  
ATOM    714  HB  THR A  45      16.385  -3.517  -6.163  1.00  0.00           H  
ATOM    715  HG1 THR A  45      18.274  -1.792  -6.688  1.00  0.00           H  
ATOM    716 HG21 THR A  45      14.542  -1.907  -7.304  1.00  0.00           H  
ATOM    717 HG22 THR A  45      15.801  -1.822  -8.528  1.00  0.00           H  
ATOM    718 HG23 THR A  45      15.122  -3.381  -8.067  1.00  0.00           H  
ATOM    719  N   PRO A  46      14.058  -0.562  -5.640  1.00  0.00           N  
ATOM    720  CA  PRO A  46      12.635  -0.404  -5.270  1.00  0.00           C  
ATOM    721  C   PRO A  46      11.850  -1.725  -5.385  1.00  0.00           C  
ATOM    722  O   PRO A  46      10.710  -1.807  -4.971  1.00  0.00           O  
ATOM    723  CB  PRO A  46      12.091   0.634  -6.263  1.00  0.00           C  
ATOM    724  CG  PRO A  46      13.248   1.021  -7.220  1.00  0.00           C  
ATOM    725  CD  PRO A  46      14.522   0.352  -6.704  1.00  0.00           C  
ATOM    726  HA  PRO A  46      12.560  -0.017  -4.268  1.00  0.00           H  
ATOM    727  HB2 PRO A  46      11.272   0.208  -6.827  1.00  0.00           H  
ATOM    728  HB3 PRO A  46      11.755   1.510  -5.732  1.00  0.00           H  
ATOM    729  HG2 PRO A  46      13.029   0.676  -8.220  1.00  0.00           H  
ATOM    730  HG3 PRO A  46      13.384   2.084  -7.226  1.00  0.00           H  
ATOM    731  HD2 PRO A  46      15.009  -0.184  -7.499  1.00  0.00           H  
ATOM    732  HD3 PRO A  46      15.188   1.092  -6.288  1.00  0.00           H  
ATOM    733  N   GLU A  47      12.435  -2.752  -5.936  1.00  0.00           N  
ATOM    734  CA  GLU A  47      11.710  -4.045  -6.065  1.00  0.00           C  
ATOM    735  C   GLU A  47      12.220  -5.000  -4.992  1.00  0.00           C  
ATOM    736  O   GLU A  47      11.482  -5.780  -4.424  1.00  0.00           O  
ATOM    737  CB  GLU A  47      12.010  -4.634  -7.438  1.00  0.00           C  
ATOM    738  CG  GLU A  47      10.830  -4.376  -8.376  1.00  0.00           C  
ATOM    739  CD  GLU A  47      10.799  -2.896  -8.766  1.00  0.00           C  
ATOM    740  OE1 GLU A  47      10.245  -2.116  -8.008  1.00  0.00           O  
ATOM    741  OE2 GLU A  47      11.330  -2.568  -9.814  1.00  0.00           O  
ATOM    742  H   GLU A  47      13.346  -2.683  -6.265  1.00  0.00           H  
ATOM    743  HA  GLU A  47      10.648  -3.889  -5.952  1.00  0.00           H  
ATOM    744  HB2 GLU A  47      12.901  -4.168  -7.834  1.00  0.00           H  
ATOM    745  HB3 GLU A  47      12.172  -5.692  -7.344  1.00  0.00           H  
ATOM    746  HG2 GLU A  47      10.938  -4.981  -9.265  1.00  0.00           H  
ATOM    747  HG3 GLU A  47       9.908  -4.633  -7.876  1.00  0.00           H  
ATOM    748  N   GLN A  48      13.487  -4.924  -4.713  1.00  0.00           N  
ATOM    749  CA  GLN A  48      14.101  -5.789  -3.687  1.00  0.00           C  
ATOM    750  C   GLN A  48      13.461  -5.490  -2.351  1.00  0.00           C  
ATOM    751  O   GLN A  48      13.031  -6.358  -1.625  1.00  0.00           O  
ATOM    752  CB  GLN A  48      15.584  -5.445  -3.607  1.00  0.00           C  
ATOM    753  CG  GLN A  48      16.399  -6.687  -3.901  1.00  0.00           C  
ATOM    754  CD  GLN A  48      17.852  -6.295  -4.176  1.00  0.00           C  
ATOM    755  OE1 GLN A  48      18.534  -5.799  -3.302  1.00  0.00           O  
ATOM    756  NE2 GLN A  48      18.357  -6.497  -5.362  1.00  0.00           N  
ATOM    757  H   GLN A  48      14.043  -4.282  -5.180  1.00  0.00           H  
ATOM    758  HA  GLN A  48      13.973  -6.820  -3.940  1.00  0.00           H  
ATOM    759  HB2 GLN A  48      15.816  -4.680  -4.335  1.00  0.00           H  
ATOM    760  HB3 GLN A  48      15.820  -5.084  -2.618  1.00  0.00           H  
ATOM    761  HG2 GLN A  48      16.352  -7.345  -3.048  1.00  0.00           H  
ATOM    762  HG3 GLN A  48      15.987  -7.180  -4.765  1.00  0.00           H  
ATOM    763 HE21 GLN A  48      17.807  -6.897  -6.067  1.00  0.00           H  
ATOM    764 HE22 GLN A  48      19.285  -6.247  -5.548  1.00  0.00           H  
ATOM    765  N   ALA A  49      13.427  -4.249  -2.037  1.00  0.00           N  
ATOM    766  CA  ALA A  49      12.852  -3.807  -0.744  1.00  0.00           C  
ATOM    767  C   ALA A  49      11.620  -4.646  -0.395  1.00  0.00           C  
ATOM    768  O   ALA A  49      11.583  -5.315   0.618  1.00  0.00           O  
ATOM    769  CB  ALA A  49      12.455  -2.334  -0.841  1.00  0.00           C  
ATOM    770  H   ALA A  49      13.811  -3.600  -2.656  1.00  0.00           H  
ATOM    771  HA  ALA A  49      13.594  -3.928   0.020  1.00  0.00           H  
ATOM    772  HB1 ALA A  49      12.141  -2.112  -1.849  1.00  0.00           H  
ATOM    773  HB2 ALA A  49      11.643  -2.133  -0.159  1.00  0.00           H  
ATOM    774  HB3 ALA A  49      13.303  -1.715  -0.584  1.00  0.00           H  
ATOM    775  N   VAL A  50      10.611  -4.618  -1.218  1.00  0.00           N  
ATOM    776  CA  VAL A  50       9.389  -5.414  -0.922  1.00  0.00           C  
ATOM    777  C   VAL A  50       9.675  -6.902  -1.124  1.00  0.00           C  
ATOM    778  O   VAL A  50       9.081  -7.751  -0.491  1.00  0.00           O  
ATOM    779  CB  VAL A  50       8.274  -4.974  -1.865  1.00  0.00           C  
ATOM    780  CG1 VAL A  50       8.416  -5.676  -3.218  1.00  0.00           C  
ATOM    781  CG2 VAL A  50       6.923  -5.319  -1.255  1.00  0.00           C  
ATOM    782  H   VAL A  50      10.652  -4.072  -2.030  1.00  0.00           H  
ATOM    783  HA  VAL A  50       9.085  -5.238   0.098  1.00  0.00           H  
ATOM    784  HB  VAL A  50       8.341  -3.914  -2.002  1.00  0.00           H  
ATOM    785 HG11 VAL A  50       9.462  -5.851  -3.423  1.00  0.00           H  
ATOM    786 HG12 VAL A  50       7.894  -6.621  -3.187  1.00  0.00           H  
ATOM    787 HG13 VAL A  50       7.994  -5.056  -3.993  1.00  0.00           H  
ATOM    788 HG21 VAL A  50       7.033  -5.443  -0.189  1.00  0.00           H  
ATOM    789 HG22 VAL A  50       6.226  -4.520  -1.457  1.00  0.00           H  
ATOM    790 HG23 VAL A  50       6.558  -6.236  -1.690  1.00  0.00           H  
ATOM    791  N   VAL A  51      10.571  -7.217  -2.016  1.00  0.00           N  
ATOM    792  CA  VAL A  51      10.899  -8.642  -2.277  1.00  0.00           C  
ATOM    793  C   VAL A  51      10.992  -9.377  -0.943  1.00  0.00           C  
ATOM    794  O   VAL A  51      10.316 -10.353  -0.698  1.00  0.00           O  
ATOM    795  CB  VAL A  51      12.228  -8.702  -3.054  1.00  0.00           C  
ATOM    796  CG1 VAL A  51      13.414  -9.085  -2.162  1.00  0.00           C  
ATOM    797  CG2 VAL A  51      12.099  -9.740  -4.143  1.00  0.00           C  
ATOM    798  H   VAL A  51      11.026  -6.511  -2.519  1.00  0.00           H  
ATOM    799  HA  VAL A  51      10.115  -9.085  -2.873  1.00  0.00           H  
ATOM    800  HB  VAL A  51      12.418  -7.740  -3.505  1.00  0.00           H  
ATOM    801 HG11 VAL A  51      13.142  -9.923  -1.540  1.00  0.00           H  
ATOM    802 HG12 VAL A  51      14.251  -9.356  -2.784  1.00  0.00           H  
ATOM    803 HG13 VAL A  51      13.687  -8.251  -1.541  1.00  0.00           H  
ATOM    804 HG21 VAL A  51      11.070 -10.052  -4.210  1.00  0.00           H  
ATOM    805 HG22 VAL A  51      12.417  -9.312  -5.078  1.00  0.00           H  
ATOM    806 HG23 VAL A  51      12.722 -10.584  -3.896  1.00  0.00           H  
ATOM    807  N   ARG A  52      11.829  -8.899  -0.088  1.00  0.00           N  
ATOM    808  CA  ARG A  52      12.000  -9.506   1.230  1.00  0.00           C  
ATOM    809  C   ARG A  52      10.700  -9.331   2.029  1.00  0.00           C  
ATOM    810  O   ARG A  52      10.334 -10.178   2.817  1.00  0.00           O  
ATOM    811  CB  ARG A  52      13.188  -8.787   1.878  1.00  0.00           C  
ATOM    812  CG  ARG A  52      12.810  -8.198   3.235  1.00  0.00           C  
ATOM    813  CD  ARG A  52      14.022  -7.483   3.839  1.00  0.00           C  
ATOM    814  NE  ARG A  52      14.815  -8.436   4.668  1.00  0.00           N  
ATOM    815  CZ  ARG A  52      14.212  -9.332   5.401  1.00  0.00           C  
ATOM    816  NH1 ARG A  52      13.161  -9.002   6.101  1.00  0.00           N  
ATOM    817  NH2 ARG A  52      14.660 -10.556   5.438  1.00  0.00           N  
ATOM    818  H   ARG A  52      12.361  -8.122  -0.316  1.00  0.00           H  
ATOM    819  HA  ARG A  52      12.227 -10.557   1.121  1.00  0.00           H  
ATOM    820  HB2 ARG A  52      13.995  -9.478   1.990  1.00  0.00           H  
ATOM    821  HB3 ARG A  52      13.507  -7.987   1.227  1.00  0.00           H  
ATOM    822  HG2 ARG A  52      12.007  -7.493   3.089  1.00  0.00           H  
ATOM    823  HG3 ARG A  52      12.485  -8.987   3.897  1.00  0.00           H  
ATOM    824  HD2 ARG A  52      14.644  -7.103   3.042  1.00  0.00           H  
ATOM    825  HD3 ARG A  52      13.684  -6.660   4.452  1.00  0.00           H  
ATOM    826  HE  ARG A  52      15.794  -8.391   4.660  1.00  0.00           H  
ATOM    827 HH11 ARG A  52      12.818  -8.064   6.076  1.00  0.00           H  
ATOM    828 HH12 ARG A  52      12.698  -9.689   6.661  1.00  0.00           H  
ATOM    829 HH21 ARG A  52      15.467 -10.809   4.903  1.00  0.00           H  
ATOM    830 HH22 ARG A  52      14.198 -11.242   5.999  1.00  0.00           H  
ATOM    831  N   GLU A  53       9.994  -8.243   1.826  1.00  0.00           N  
ATOM    832  CA  GLU A  53       8.721  -8.041   2.579  1.00  0.00           C  
ATOM    833  C   GLU A  53       7.647  -8.980   2.024  1.00  0.00           C  
ATOM    834  O   GLU A  53       6.550  -9.059   2.541  1.00  0.00           O  
ATOM    835  CB  GLU A  53       8.252  -6.593   2.429  1.00  0.00           C  
ATOM    836  CG  GLU A  53       9.097  -5.682   3.322  1.00  0.00           C  
ATOM    837  CD  GLU A  53       8.182  -4.718   4.078  1.00  0.00           C  
ATOM    838  OE1 GLU A  53       7.012  -4.651   3.736  1.00  0.00           O  
ATOM    839  OE2 GLU A  53       8.665  -4.063   4.986  1.00  0.00           O  
ATOM    840  H   GLU A  53      10.295  -7.563   1.175  1.00  0.00           H  
ATOM    841  HA  GLU A  53       8.884  -8.259   3.625  1.00  0.00           H  
ATOM    842  HB2 GLU A  53       8.355  -6.288   1.400  1.00  0.00           H  
ATOM    843  HB3 GLU A  53       7.216  -6.519   2.723  1.00  0.00           H  
ATOM    844  HG2 GLU A  53       9.650  -6.283   4.029  1.00  0.00           H  
ATOM    845  HG3 GLU A  53       9.786  -5.117   2.712  1.00  0.00           H  
ATOM    846  N   LEU A  54       7.954  -9.693   0.975  1.00  0.00           N  
ATOM    847  CA  LEU A  54       6.951 -10.625   0.389  1.00  0.00           C  
ATOM    848  C   LEU A  54       6.914 -11.914   1.210  1.00  0.00           C  
ATOM    849  O   LEU A  54       5.908 -12.263   1.793  1.00  0.00           O  
ATOM    850  CB  LEU A  54       7.338 -10.956  -1.058  1.00  0.00           C  
ATOM    851  CG  LEU A  54       6.405 -10.231  -2.030  1.00  0.00           C  
ATOM    852  CD1 LEU A  54       6.880 -10.470  -3.465  1.00  0.00           C  
ATOM    853  CD2 LEU A  54       4.979 -10.768  -1.871  1.00  0.00           C  
ATOM    854  H   LEU A  54       8.841  -9.615   0.573  1.00  0.00           H  
ATOM    855  HA  LEU A  54       5.979 -10.163   0.407  1.00  0.00           H  
ATOM    856  HB2 LEU A  54       8.353 -10.641  -1.238  1.00  0.00           H  
ATOM    857  HB3 LEU A  54       7.260 -12.021  -1.216  1.00  0.00           H  
ATOM    858  HG  LEU A  54       6.420  -9.171  -1.823  1.00  0.00           H  
ATOM    859 HD11 LEU A  54       7.614 -11.262  -3.474  1.00  0.00           H  
ATOM    860 HD12 LEU A  54       6.041 -10.752  -4.080  1.00  0.00           H  
ATOM    861 HD13 LEU A  54       7.323  -9.565  -3.853  1.00  0.00           H  
ATOM    862 HD21 LEU A  54       4.702 -10.751  -0.827  1.00  0.00           H  
ATOM    863 HD22 LEU A  54       4.295 -10.148  -2.432  1.00  0.00           H  
ATOM    864 HD23 LEU A  54       4.931 -11.782  -2.239  1.00  0.00           H  
ATOM    865  N   GLN A  55       8.000 -12.632   1.249  1.00  0.00           N  
ATOM    866  CA  GLN A  55       8.019 -13.906   2.018  1.00  0.00           C  
ATOM    867  C   GLN A  55       8.258 -13.644   3.509  1.00  0.00           C  
ATOM    868  O   GLN A  55       7.911 -14.454   4.346  1.00  0.00           O  
ATOM    869  CB  GLN A  55       9.126 -14.813   1.478  1.00  0.00           C  
ATOM    870  CG  GLN A  55       8.920 -15.028  -0.023  1.00  0.00           C  
ATOM    871  CD  GLN A  55       8.692 -16.514  -0.299  1.00  0.00           C  
ATOM    872  OE1 GLN A  55       7.666 -17.060   0.058  1.00  0.00           O  
ATOM    873  NE2 GLN A  55       9.610 -17.198  -0.924  1.00  0.00           N  
ATOM    874  H   GLN A  55       8.800 -12.337   0.764  1.00  0.00           H  
ATOM    875  HA  GLN A  55       7.069 -14.400   1.899  1.00  0.00           H  
ATOM    876  HB2 GLN A  55      10.087 -14.351   1.650  1.00  0.00           H  
ATOM    877  HB3 GLN A  55       9.088 -15.767   1.984  1.00  0.00           H  
ATOM    878  HG2 GLN A  55       8.061 -14.462  -0.354  1.00  0.00           H  
ATOM    879  HG3 GLN A  55       9.798 -14.697  -0.557  1.00  0.00           H  
ATOM    880 HE21 GLN A  55      10.437 -16.758  -1.212  1.00  0.00           H  
ATOM    881 HE22 GLN A  55       9.475 -18.151  -1.105  1.00  0.00           H  
ATOM    882  N   GLU A  56       8.858 -12.538   3.860  1.00  0.00           N  
ATOM    883  CA  GLU A  56       9.117 -12.274   5.308  1.00  0.00           C  
ATOM    884  C   GLU A  56       7.855 -11.735   5.999  1.00  0.00           C  
ATOM    885  O   GLU A  56       7.927 -11.164   7.069  1.00  0.00           O  
ATOM    886  CB  GLU A  56      10.266 -11.267   5.450  1.00  0.00           C  
ATOM    887  CG  GLU A  56       9.742  -9.838   5.280  1.00  0.00           C  
ATOM    888  CD  GLU A  56       9.551  -9.199   6.656  1.00  0.00           C  
ATOM    889  OE1 GLU A  56      10.510  -9.161   7.409  1.00  0.00           O  
ATOM    890  OE2 GLU A  56       8.447  -8.758   6.935  1.00  0.00           O  
ATOM    891  H   GLU A  56       9.150 -11.892   3.178  1.00  0.00           H  
ATOM    892  HA  GLU A  56       9.405 -13.200   5.783  1.00  0.00           H  
ATOM    893  HB2 GLU A  56      10.710 -11.370   6.429  1.00  0.00           H  
ATOM    894  HB3 GLU A  56      11.012 -11.467   4.696  1.00  0.00           H  
ATOM    895  HG2 GLU A  56      10.455  -9.262   4.708  1.00  0.00           H  
ATOM    896  HG3 GLU A  56       8.797  -9.861   4.758  1.00  0.00           H  
ATOM    897  N   GLU A  57       6.700 -11.905   5.410  1.00  0.00           N  
ATOM    898  CA  GLU A  57       5.460 -11.391   6.058  1.00  0.00           C  
ATOM    899  C   GLU A  57       4.392 -12.487   6.088  1.00  0.00           C  
ATOM    900  O   GLU A  57       3.997 -12.954   7.139  1.00  0.00           O  
ATOM    901  CB  GLU A  57       4.934 -10.193   5.266  1.00  0.00           C  
ATOM    902  CG  GLU A  57       5.075  -8.927   6.111  1.00  0.00           C  
ATOM    903  CD  GLU A  57       4.755  -7.701   5.254  1.00  0.00           C  
ATOM    904  OE1 GLU A  57       5.209  -7.658   4.122  1.00  0.00           O  
ATOM    905  OE2 GLU A  57       4.060  -6.826   5.743  1.00  0.00           O  
ATOM    906  H   GLU A  57       6.649 -12.364   4.548  1.00  0.00           H  
ATOM    907  HA  GLU A  57       5.685 -11.082   7.067  1.00  0.00           H  
ATOM    908  HB2 GLU A  57       5.503 -10.086   4.355  1.00  0.00           H  
ATOM    909  HB3 GLU A  57       3.893 -10.349   5.027  1.00  0.00           H  
ATOM    910  HG2 GLU A  57       4.390  -8.973   6.944  1.00  0.00           H  
ATOM    911  HG3 GLU A  57       6.088  -8.852   6.479  1.00  0.00           H  
ATOM    912  N   VAL A  58       3.921 -12.901   4.945  1.00  0.00           N  
ATOM    913  CA  VAL A  58       2.877 -13.964   4.909  1.00  0.00           C  
ATOM    914  C   VAL A  58       3.398 -15.144   4.081  1.00  0.00           C  
ATOM    915  O   VAL A  58       2.997 -16.276   4.270  1.00  0.00           O  
ATOM    916  CB  VAL A  58       1.599 -13.404   4.266  1.00  0.00           C  
ATOM    917  CG1 VAL A  58       1.307 -12.014   4.802  1.00  0.00           C  
ATOM    918  CG2 VAL A  58       1.781 -13.325   2.762  1.00  0.00           C  
ATOM    919  H   VAL A  58       4.254 -12.512   4.110  1.00  0.00           H  
ATOM    920  HA  VAL A  58       2.661 -14.293   5.915  1.00  0.00           H  
ATOM    921  HB  VAL A  58       0.768 -14.036   4.489  1.00  0.00           H  
ATOM    922 HG11 VAL A  58       2.065 -11.737   5.516  1.00  0.00           H  
ATOM    923 HG12 VAL A  58       1.306 -11.308   3.984  1.00  0.00           H  
ATOM    924 HG13 VAL A  58       0.339 -12.008   5.281  1.00  0.00           H  
ATOM    925 HG21 VAL A  58       2.832 -13.390   2.528  1.00  0.00           H  
ATOM    926 HG22 VAL A  58       1.255 -14.143   2.293  1.00  0.00           H  
ATOM    927 HG23 VAL A  58       1.388 -12.388   2.398  1.00  0.00           H  
ATOM    928  N   GLY A  59       4.292 -14.882   3.164  1.00  0.00           N  
ATOM    929  CA  GLY A  59       4.847 -15.969   2.320  1.00  0.00           C  
ATOM    930  C   GLY A  59       4.085 -16.040   0.996  1.00  0.00           C  
ATOM    931  O   GLY A  59       3.486 -17.044   0.668  1.00  0.00           O  
ATOM    932  H   GLY A  59       4.598 -13.968   3.031  1.00  0.00           H  
ATOM    933  HA2 GLY A  59       5.888 -15.770   2.122  1.00  0.00           H  
ATOM    934  HA3 GLY A  59       4.751 -16.904   2.838  1.00  0.00           H  
ATOM    935  N   ILE A  60       4.092 -14.977   0.236  1.00  0.00           N  
ATOM    936  CA  ILE A  60       3.357 -14.986  -1.061  1.00  0.00           C  
ATOM    937  C   ILE A  60       4.299 -15.330  -2.213  1.00  0.00           C  
ATOM    938  O   ILE A  60       5.498 -15.435  -2.053  1.00  0.00           O  
ATOM    939  CB  ILE A  60       2.745 -13.611  -1.340  1.00  0.00           C  
ATOM    940  CG1 ILE A  60       2.766 -12.761  -0.083  1.00  0.00           C  
ATOM    941  CG2 ILE A  60       1.301 -13.796  -1.801  1.00  0.00           C  
ATOM    942  CD1 ILE A  60       1.800 -11.587  -0.238  1.00  0.00           C  
ATOM    943  H   ILE A  60       4.569 -14.171   0.523  1.00  0.00           H  
ATOM    944  HA  ILE A  60       2.568 -15.722  -1.016  1.00  0.00           H  
ATOM    945  HB  ILE A  60       3.314 -13.117  -2.107  1.00  0.00           H  
ATOM    946 HG12 ILE A  60       2.470 -13.370   0.739  1.00  0.00           H  
ATOM    947 HG13 ILE A  60       3.764 -12.390   0.082  1.00  0.00           H  
ATOM    948 HG21 ILE A  60       1.246 -14.644  -2.464  1.00  0.00           H  
ATOM    949 HG22 ILE A  60       0.667 -13.970  -0.940  1.00  0.00           H  
ATOM    950 HG23 ILE A  60       0.968 -12.909  -2.318  1.00  0.00           H  
ATOM    951 HD11 ILE A  60       0.806 -11.965  -0.427  1.00  0.00           H  
ATOM    952 HD12 ILE A  60       1.797 -11.000   0.667  1.00  0.00           H  
ATOM    953 HD13 ILE A  60       2.114 -10.972  -1.068  1.00  0.00           H  
ATOM    954  N   THR A  61       3.742 -15.486  -3.381  1.00  0.00           N  
ATOM    955  CA  THR A  61       4.555 -15.805  -4.587  1.00  0.00           C  
ATOM    956  C   THR A  61       3.940 -15.113  -5.819  1.00  0.00           C  
ATOM    957  O   THR A  61       3.855 -15.708  -6.875  1.00  0.00           O  
ATOM    958  CB  THR A  61       4.497 -17.303  -4.811  1.00  0.00           C  
ATOM    959  OG1 THR A  61       5.339 -17.663  -5.898  1.00  0.00           O  
ATOM    960  CG2 THR A  61       3.051 -17.659  -5.128  1.00  0.00           C  
ATOM    961  H   THR A  61       2.772 -15.381  -3.470  1.00  0.00           H  
ATOM    962  HA  THR A  61       5.579 -15.488  -4.448  1.00  0.00           H  
ATOM    963  HB  THR A  61       4.807 -17.821  -3.918  1.00  0.00           H  
ATOM    964  HG1 THR A  61       5.769 -18.492  -5.676  1.00  0.00           H  
ATOM    965 HG21 THR A  61       2.396 -17.059  -4.508  1.00  0.00           H  
ATOM    966 HG22 THR A  61       2.852 -17.445  -6.168  1.00  0.00           H  
ATOM    967 HG23 THR A  61       2.882 -18.701  -4.929  1.00  0.00           H  
ATOM    968  N   PRO A  62       3.511 -13.889  -5.645  1.00  0.00           N  
ATOM    969  CA  PRO A  62       2.882 -13.111  -6.715  1.00  0.00           C  
ATOM    970  C   PRO A  62       3.640 -13.277  -8.022  1.00  0.00           C  
ATOM    971  O   PRO A  62       4.826 -13.028  -8.113  1.00  0.00           O  
ATOM    972  CB  PRO A  62       2.910 -11.667  -6.209  1.00  0.00           C  
ATOM    973  CG  PRO A  62       3.414 -11.712  -4.746  1.00  0.00           C  
ATOM    974  CD  PRO A  62       3.632 -13.174  -4.380  1.00  0.00           C  
ATOM    975  HA  PRO A  62       1.864 -13.422  -6.843  1.00  0.00           H  
ATOM    976  HB2 PRO A  62       3.577 -11.073  -6.817  1.00  0.00           H  
ATOM    977  HB3 PRO A  62       1.914 -11.254  -6.233  1.00  0.00           H  
ATOM    978  HG2 PRO A  62       4.344 -11.188  -4.668  1.00  0.00           H  
ATOM    979  HG3 PRO A  62       2.681 -11.277  -4.086  1.00  0.00           H  
ATOM    980  HD2 PRO A  62       4.612 -13.318  -3.949  1.00  0.00           H  
ATOM    981  HD3 PRO A  62       2.863 -13.507  -3.703  1.00  0.00           H  
ATOM    982  N   GLN A  63       2.953 -13.732  -9.028  1.00  0.00           N  
ATOM    983  CA  GLN A  63       3.610 -13.962 -10.339  1.00  0.00           C  
ATOM    984  C   GLN A  63       3.356 -12.795 -11.304  1.00  0.00           C  
ATOM    985  O   GLN A  63       3.896 -12.776 -12.392  1.00  0.00           O  
ATOM    986  CB  GLN A  63       3.060 -15.254 -10.947  1.00  0.00           C  
ATOM    987  CG  GLN A  63       2.863 -16.293  -9.840  1.00  0.00           C  
ATOM    988  CD  GLN A  63       2.091 -17.492 -10.393  1.00  0.00           C  
ATOM    989  OE1 GLN A  63       1.374 -18.154  -9.669  1.00  0.00           O  
ATOM    990  NE2 GLN A  63       2.209 -17.805 -11.655  1.00  0.00           N  
ATOM    991  H   GLN A  63       2.002 -13.947  -8.908  1.00  0.00           H  
ATOM    992  HA  GLN A  63       4.673 -14.070 -10.187  1.00  0.00           H  
ATOM    993  HB2 GLN A  63       2.113 -15.052 -11.426  1.00  0.00           H  
ATOM    994  HB3 GLN A  63       3.759 -15.636 -11.676  1.00  0.00           H  
ATOM    995  HG2 GLN A  63       3.828 -16.620  -9.479  1.00  0.00           H  
ATOM    996  HG3 GLN A  63       2.305 -15.852  -9.028  1.00  0.00           H  
ATOM    997 HE21 GLN A  63       2.789 -17.273 -12.239  1.00  0.00           H  
ATOM    998 HE22 GLN A  63       1.721 -18.574 -12.016  1.00  0.00           H  
ATOM    999  N   HIS A  64       2.539 -11.826 -10.955  1.00  0.00           N  
ATOM   1000  CA  HIS A  64       2.307 -10.719 -11.928  1.00  0.00           C  
ATOM   1001  C   HIS A  64       2.348  -9.344 -11.252  1.00  0.00           C  
ATOM   1002  O   HIS A  64       1.582  -8.465 -11.590  1.00  0.00           O  
ATOM   1003  CB  HIS A  64       0.946 -10.912 -12.598  1.00  0.00           C  
ATOM   1004  CG  HIS A  64       1.089 -10.711 -14.082  1.00  0.00           C  
ATOM   1005  ND1 HIS A  64       0.760 -11.701 -14.994  1.00  0.00           N  
ATOM   1006  CD2 HIS A  64       1.529  -9.645 -14.825  1.00  0.00           C  
ATOM   1007  CE1 HIS A  64       1.006 -11.215 -16.225  1.00  0.00           C  
ATOM   1008  NE2 HIS A  64       1.477  -9.965 -16.179  1.00  0.00           N  
ATOM   1009  H   HIS A  64       2.080 -11.833 -10.082  1.00  0.00           H  
ATOM   1010  HA  HIS A  64       3.076 -10.755 -12.682  1.00  0.00           H  
ATOM   1011  HB2 HIS A  64       0.586 -11.911 -12.401  1.00  0.00           H  
ATOM   1012  HB3 HIS A  64       0.245 -10.192 -12.204  1.00  0.00           H  
ATOM   1013  HD1 HIS A  64       0.412 -12.592 -14.782  1.00  0.00           H  
ATOM   1014  HD2 HIS A  64       1.866  -8.703 -14.421  1.00  0.00           H  
ATOM   1015  HE1 HIS A  64       0.845 -11.769 -17.138  1.00  0.00           H  
ATOM   1016  N   PHE A  65       3.236  -9.130 -10.320  1.00  0.00           N  
ATOM   1017  CA  PHE A  65       3.298  -7.791  -9.673  1.00  0.00           C  
ATOM   1018  C   PHE A  65       4.046  -6.809 -10.554  1.00  0.00           C  
ATOM   1019  O   PHE A  65       4.701  -7.162 -11.514  1.00  0.00           O  
ATOM   1020  CB  PHE A  65       4.021  -7.855  -8.337  1.00  0.00           C  
ATOM   1021  CG  PHE A  65       5.463  -8.254  -8.548  1.00  0.00           C  
ATOM   1022  CD1 PHE A  65       5.808  -9.604  -8.683  1.00  0.00           C  
ATOM   1023  CD2 PHE A  65       6.458  -7.269  -8.595  1.00  0.00           C  
ATOM   1024  CE1 PHE A  65       7.147  -9.969  -8.867  1.00  0.00           C  
ATOM   1025  CE2 PHE A  65       7.796  -7.633  -8.782  1.00  0.00           C  
ATOM   1026  CZ  PHE A  65       8.141  -8.982  -8.915  1.00  0.00           C  
ATOM   1027  H   PHE A  65       3.854  -9.836 -10.054  1.00  0.00           H  
ATOM   1028  HA  PHE A  65       2.295  -7.426  -9.515  1.00  0.00           H  
ATOM   1029  HB2 PHE A  65       3.984  -6.882  -7.870  1.00  0.00           H  
ATOM   1030  HB3 PHE A  65       3.537  -8.562  -7.706  1.00  0.00           H  
ATOM   1031  HD1 PHE A  65       5.041 -10.363  -8.646  1.00  0.00           H  
ATOM   1032  HD2 PHE A  65       6.192  -6.226  -8.493  1.00  0.00           H  
ATOM   1033  HE1 PHE A  65       7.415 -11.009  -8.972  1.00  0.00           H  
ATOM   1034  HE2 PHE A  65       8.563  -6.874  -8.820  1.00  0.00           H  
ATOM   1035  HZ  PHE A  65       9.175  -9.264  -9.054  1.00  0.00           H  
ATOM   1036  N   SER A  66       3.947  -5.571 -10.198  1.00  0.00           N  
ATOM   1037  CA  SER A  66       4.641  -4.492 -10.955  1.00  0.00           C  
ATOM   1038  C   SER A  66       4.662  -3.228 -10.093  1.00  0.00           C  
ATOM   1039  O   SER A  66       3.724  -2.957  -9.369  1.00  0.00           O  
ATOM   1040  CB  SER A  66       3.891  -4.214 -12.258  1.00  0.00           C  
ATOM   1041  OG  SER A  66       3.691  -5.437 -12.952  1.00  0.00           O  
ATOM   1042  H   SER A  66       3.420  -5.355  -9.400  1.00  0.00           H  
ATOM   1043  HA  SER A  66       5.654  -4.796 -11.175  1.00  0.00           H  
ATOM   1044  HB2 SER A  66       2.934  -3.770 -12.037  1.00  0.00           H  
ATOM   1045  HB3 SER A  66       4.469  -3.531 -12.867  1.00  0.00           H  
ATOM   1046  HG  SER A  66       3.353  -5.231 -13.827  1.00  0.00           H  
ATOM   1047  N   LEU A  67       5.698  -2.436 -10.162  1.00  0.00           N  
ATOM   1048  CA  LEU A  67       5.703  -1.199  -9.332  1.00  0.00           C  
ATOM   1049  C   LEU A  67       4.745  -0.190  -9.946  1.00  0.00           C  
ATOM   1050  O   LEU A  67       5.081   0.519 -10.874  1.00  0.00           O  
ATOM   1051  CB  LEU A  67       7.093  -0.576  -9.264  1.00  0.00           C  
ATOM   1052  CG  LEU A  67       6.987   0.768  -8.530  1.00  0.00           C  
ATOM   1053  CD1 LEU A  67       6.653   0.520  -7.056  1.00  0.00           C  
ATOM   1054  CD2 LEU A  67       8.318   1.514  -8.637  1.00  0.00           C  
ATOM   1055  H   LEU A  67       6.452  -2.646 -10.752  1.00  0.00           H  
ATOM   1056  HA  LEU A  67       5.370  -1.442  -8.335  1.00  0.00           H  
ATOM   1057  HB2 LEU A  67       7.760  -1.235  -8.724  1.00  0.00           H  
ATOM   1058  HB3 LEU A  67       7.471  -0.412 -10.261  1.00  0.00           H  
ATOM   1059  HG  LEU A  67       6.196   1.364  -8.977  1.00  0.00           H  
ATOM   1060 HD11 LEU A  67       6.544  -0.540  -6.883  1.00  0.00           H  
ATOM   1061 HD12 LEU A  67       7.448   0.907  -6.436  1.00  0.00           H  
ATOM   1062 HD13 LEU A  67       5.728   1.022  -6.805  1.00  0.00           H  
ATOM   1063 HD21 LEU A  67       8.884   1.122  -9.469  1.00  0.00           H  
ATOM   1064 HD22 LEU A  67       8.131   2.566  -8.795  1.00  0.00           H  
ATOM   1065 HD23 LEU A  67       8.881   1.381  -7.725  1.00  0.00           H  
ATOM   1066  N   PHE A  68       3.559  -0.116  -9.431  1.00  0.00           N  
ATOM   1067  CA  PHE A  68       2.575   0.850  -9.970  1.00  0.00           C  
ATOM   1068  C   PHE A  68       3.266   2.199 -10.181  1.00  0.00           C  
ATOM   1069  O   PHE A  68       3.640   2.561 -11.279  1.00  0.00           O  
ATOM   1070  CB  PHE A  68       1.432   0.991  -8.955  1.00  0.00           C  
ATOM   1071  CG  PHE A  68       0.802   2.356  -9.049  1.00  0.00           C  
ATOM   1072  CD1 PHE A  68       0.578   2.939 -10.302  1.00  0.00           C  
ATOM   1073  CD2 PHE A  68       0.452   3.043  -7.883  1.00  0.00           C  
ATOM   1074  CE1 PHE A  68       0.008   4.212 -10.385  1.00  0.00           C  
ATOM   1075  CE2 PHE A  68      -0.121   4.312  -7.968  1.00  0.00           C  
ATOM   1076  CZ  PHE A  68      -0.341   4.895  -9.217  1.00  0.00           C  
ATOM   1077  H   PHE A  68       3.315  -0.694  -8.678  1.00  0.00           H  
ATOM   1078  HA  PHE A  68       2.185   0.488 -10.910  1.00  0.00           H  
ATOM   1079  HB2 PHE A  68       0.690   0.246  -9.153  1.00  0.00           H  
ATOM   1080  HB3 PHE A  68       1.822   0.847  -7.958  1.00  0.00           H  
ATOM   1081  HD1 PHE A  68       0.848   2.408 -11.202  1.00  0.00           H  
ATOM   1082  HD2 PHE A  68       0.624   2.590  -6.917  1.00  0.00           H  
ATOM   1083  HE1 PHE A  68      -0.166   4.664 -11.349  1.00  0.00           H  
ATOM   1084  HE2 PHE A  68      -0.394   4.841  -7.068  1.00  0.00           H  
ATOM   1085  HZ  PHE A  68      -0.774   5.874  -9.279  1.00  0.00           H  
ATOM   1086  N   GLU A  69       3.418   2.942  -9.126  1.00  0.00           N  
ATOM   1087  CA  GLU A  69       4.069   4.281  -9.234  1.00  0.00           C  
ATOM   1088  C   GLU A  69       4.727   4.647  -7.901  1.00  0.00           C  
ATOM   1089  O   GLU A  69       4.458   4.048  -6.879  1.00  0.00           O  
ATOM   1090  CB  GLU A  69       3.006   5.329  -9.579  1.00  0.00           C  
ATOM   1091  CG  GLU A  69       2.925   5.499 -11.097  1.00  0.00           C  
ATOM   1092  CD  GLU A  69       2.038   6.702 -11.427  1.00  0.00           C  
ATOM   1093  OE1 GLU A  69       2.066   7.658 -10.669  1.00  0.00           O  
ATOM   1094  OE2 GLU A  69       1.346   6.646 -12.429  1.00  0.00           O  
ATOM   1095  H   GLU A  69       3.093   2.617  -8.260  1.00  0.00           H  
ATOM   1096  HA  GLU A  69       4.818   4.258 -10.012  1.00  0.00           H  
ATOM   1097  HB2 GLU A  69       2.047   5.004  -9.200  1.00  0.00           H  
ATOM   1098  HB3 GLU A  69       3.272   6.272  -9.126  1.00  0.00           H  
ATOM   1099  HG2 GLU A  69       3.915   5.661 -11.495  1.00  0.00           H  
ATOM   1100  HG3 GLU A  69       2.499   4.610 -11.537  1.00  0.00           H  
ATOM   1101  N   LYS A  70       5.595   5.623  -7.900  1.00  0.00           N  
ATOM   1102  CA  LYS A  70       6.271   6.018  -6.632  1.00  0.00           C  
ATOM   1103  C   LYS A  70       6.264   7.543  -6.481  1.00  0.00           C  
ATOM   1104  O   LYS A  70       6.968   8.248  -7.176  1.00  0.00           O  
ATOM   1105  CB  LYS A  70       7.717   5.517  -6.660  1.00  0.00           C  
ATOM   1106  CG  LYS A  70       8.510   6.173  -5.528  1.00  0.00           C  
ATOM   1107  CD  LYS A  70       9.686   5.276  -5.140  1.00  0.00           C  
ATOM   1108  CE  LYS A  70      10.766   5.354  -6.218  1.00  0.00           C  
ATOM   1109  NZ  LYS A  70      11.744   6.422  -5.865  1.00  0.00           N  
ATOM   1110  H   LYS A  70       5.807   6.091  -8.732  1.00  0.00           H  
ATOM   1111  HA  LYS A  70       5.755   5.571  -5.795  1.00  0.00           H  
ATOM   1112  HB2 LYS A  70       7.725   4.445  -6.536  1.00  0.00           H  
ATOM   1113  HB3 LYS A  70       8.167   5.772  -7.608  1.00  0.00           H  
ATOM   1114  HG2 LYS A  70       8.882   7.132  -5.859  1.00  0.00           H  
ATOM   1115  HG3 LYS A  70       7.869   6.312  -4.673  1.00  0.00           H  
ATOM   1116  HD2 LYS A  70      10.094   5.607  -4.196  1.00  0.00           H  
ATOM   1117  HD3 LYS A  70       9.346   4.255  -5.047  1.00  0.00           H  
ATOM   1118  HE2 LYS A  70      11.278   4.406  -6.281  1.00  0.00           H  
ATOM   1119  HE3 LYS A  70      10.310   5.582  -7.170  1.00  0.00           H  
ATOM   1120  HZ1 LYS A  70      11.642   6.667  -4.860  1.00  0.00           H  
ATOM   1121  HZ2 LYS A  70      12.709   6.079  -6.043  1.00  0.00           H  
ATOM   1122  HZ3 LYS A  70      11.565   7.264  -6.449  1.00  0.00           H  
ATOM   1123  N   LEU A  71       5.483   8.058  -5.565  1.00  0.00           N  
ATOM   1124  CA  LEU A  71       5.447   9.536  -5.362  1.00  0.00           C  
ATOM   1125  C   LEU A  71       6.345   9.907  -4.177  1.00  0.00           C  
ATOM   1126  O   LEU A  71       7.117   9.100  -3.700  1.00  0.00           O  
ATOM   1127  CB  LEU A  71       4.012   9.994  -5.077  1.00  0.00           C  
ATOM   1128  CG  LEU A  71       3.295   8.974  -4.187  1.00  0.00           C  
ATOM   1129  CD1 LEU A  71       4.151   8.659  -2.958  1.00  0.00           C  
ATOM   1130  CD2 LEU A  71       1.956   9.563  -3.734  1.00  0.00           C  
ATOM   1131  H   LEU A  71       4.931   7.472  -5.008  1.00  0.00           H  
ATOM   1132  HA  LEU A  71       5.810  10.028  -6.252  1.00  0.00           H  
ATOM   1133  HB2 LEU A  71       4.033  10.950  -4.576  1.00  0.00           H  
ATOM   1134  HB3 LEU A  71       3.477  10.092  -6.008  1.00  0.00           H  
ATOM   1135  HG  LEU A  71       3.121   8.067  -4.747  1.00  0.00           H  
ATOM   1136 HD11 LEU A  71       4.629   9.564  -2.612  1.00  0.00           H  
ATOM   1137 HD12 LEU A  71       3.522   8.262  -2.175  1.00  0.00           H  
ATOM   1138 HD13 LEU A  71       4.903   7.931  -3.218  1.00  0.00           H  
ATOM   1139 HD21 LEU A  71       1.481  10.056  -4.569  1.00  0.00           H  
ATOM   1140 HD22 LEU A  71       1.318   8.771  -3.372  1.00  0.00           H  
ATOM   1141 HD23 LEU A  71       2.126  10.278  -2.943  1.00  0.00           H  
ATOM   1142  N   GLU A  72       6.251  11.118  -3.699  1.00  0.00           N  
ATOM   1143  CA  GLU A  72       7.103  11.526  -2.544  1.00  0.00           C  
ATOM   1144  C   GLU A  72       6.370  12.579  -1.709  1.00  0.00           C  
ATOM   1145  O   GLU A  72       5.638  13.399  -2.226  1.00  0.00           O  
ATOM   1146  CB  GLU A  72       8.415  12.120  -3.063  1.00  0.00           C  
ATOM   1147  CG  GLU A  72       9.586  11.560  -2.253  1.00  0.00           C  
ATOM   1148  CD  GLU A  72      10.853  12.359  -2.567  1.00  0.00           C  
ATOM   1149  OE1 GLU A  72      11.195  12.455  -3.735  1.00  0.00           O  
ATOM   1150  OE2 GLU A  72      11.460  12.860  -1.635  1.00  0.00           O  
ATOM   1151  H   GLU A  72       5.623  11.756  -4.096  1.00  0.00           H  
ATOM   1152  HA  GLU A  72       7.316  10.663  -1.932  1.00  0.00           H  
ATOM   1153  HB2 GLU A  72       8.540  11.863  -4.105  1.00  0.00           H  
ATOM   1154  HB3 GLU A  72       8.388  13.194  -2.957  1.00  0.00           H  
ATOM   1155  HG2 GLU A  72       9.365  11.637  -1.198  1.00  0.00           H  
ATOM   1156  HG3 GLU A  72       9.742  10.524  -2.513  1.00  0.00           H  
ATOM   1157  N   TYR A  73       6.572  12.568  -0.418  1.00  0.00           N  
ATOM   1158  CA  TYR A  73       5.899  13.571   0.455  1.00  0.00           C  
ATOM   1159  C   TYR A  73       6.913  14.112   1.465  1.00  0.00           C  
ATOM   1160  O   TYR A  73       7.866  13.446   1.818  1.00  0.00           O  
ATOM   1161  CB  TYR A  73       4.735  12.911   1.200  1.00  0.00           C  
ATOM   1162  CG  TYR A  73       3.973  13.956   1.984  1.00  0.00           C  
ATOM   1163  CD1 TYR A  73       4.403  14.322   3.266  1.00  0.00           C  
ATOM   1164  CD2 TYR A  73       2.832  14.552   1.432  1.00  0.00           C  
ATOM   1165  CE1 TYR A  73       3.695  15.284   3.994  1.00  0.00           C  
ATOM   1166  CE2 TYR A  73       2.123  15.514   2.162  1.00  0.00           C  
ATOM   1167  CZ  TYR A  73       2.555  15.881   3.443  1.00  0.00           C  
ATOM   1168  OH  TYR A  73       1.854  16.828   4.163  1.00  0.00           O  
ATOM   1169  H   TYR A  73       7.172  11.901  -0.024  1.00  0.00           H  
ATOM   1170  HA  TYR A  73       5.525  14.384  -0.150  1.00  0.00           H  
ATOM   1171  HB2 TYR A  73       4.072  12.443   0.487  1.00  0.00           H  
ATOM   1172  HB3 TYR A  73       5.121  12.164   1.878  1.00  0.00           H  
ATOM   1173  HD1 TYR A  73       5.283  13.862   3.690  1.00  0.00           H  
ATOM   1174  HD2 TYR A  73       2.499  14.271   0.445  1.00  0.00           H  
ATOM   1175  HE1 TYR A  73       4.028  15.568   4.983  1.00  0.00           H  
ATOM   1176  HE2 TYR A  73       1.242  15.975   1.736  1.00  0.00           H  
ATOM   1177  HH  TYR A  73       1.934  17.668   3.705  1.00  0.00           H  
ATOM   1178  N   GLU A  74       6.722  15.316   1.927  1.00  0.00           N  
ATOM   1179  CA  GLU A  74       7.680  15.898   2.907  1.00  0.00           C  
ATOM   1180  C   GLU A  74       6.917  16.742   3.923  1.00  0.00           C  
ATOM   1181  O   GLU A  74       6.330  17.754   3.598  1.00  0.00           O  
ATOM   1182  CB  GLU A  74       8.695  16.774   2.169  1.00  0.00           C  
ATOM   1183  CG  GLU A  74       9.724  17.314   3.164  1.00  0.00           C  
ATOM   1184  CD  GLU A  74      10.935  17.862   2.406  1.00  0.00           C  
ATOM   1185  OE1 GLU A  74      10.766  18.255   1.263  1.00  0.00           O  
ATOM   1186  OE2 GLU A  74      12.010  17.880   2.983  1.00  0.00           O  
ATOM   1187  H   GLU A  74       5.950  15.840   1.627  1.00  0.00           H  
ATOM   1188  HA  GLU A  74       8.200  15.104   3.427  1.00  0.00           H  
ATOM   1189  HB2 GLU A  74       9.198  16.185   1.415  1.00  0.00           H  
ATOM   1190  HB3 GLU A  74       8.185  17.600   1.698  1.00  0.00           H  
ATOM   1191  HG2 GLU A  74       9.277  18.104   3.750  1.00  0.00           H  
ATOM   1192  HG3 GLU A  74      10.042  16.517   3.819  1.00  0.00           H  
ATOM   1193  N   PHE A  75       6.930  16.329   5.157  1.00  0.00           N  
ATOM   1194  CA  PHE A  75       6.224  17.089   6.214  1.00  0.00           C  
ATOM   1195  C   PHE A  75       7.100  18.286   6.608  1.00  0.00           C  
ATOM   1196  O   PHE A  75       8.223  18.391   6.160  1.00  0.00           O  
ATOM   1197  CB  PHE A  75       6.018  16.153   7.405  1.00  0.00           C  
ATOM   1198  CG  PHE A  75       4.636  15.538   7.344  1.00  0.00           C  
ATOM   1199  CD1 PHE A  75       3.502  16.302   7.654  1.00  0.00           C  
ATOM   1200  CD2 PHE A  75       4.491  14.195   6.972  1.00  0.00           C  
ATOM   1201  CE1 PHE A  75       2.228  15.722   7.592  1.00  0.00           C  
ATOM   1202  CE2 PHE A  75       3.216  13.617   6.910  1.00  0.00           C  
ATOM   1203  CZ  PHE A  75       2.085  14.381   7.219  1.00  0.00           C  
ATOM   1204  H   PHE A  75       7.414  15.513   5.394  1.00  0.00           H  
ATOM   1205  HA  PHE A  75       5.269  17.434   5.846  1.00  0.00           H  
ATOM   1206  HB2 PHE A  75       6.756  15.367   7.363  1.00  0.00           H  
ATOM   1207  HB3 PHE A  75       6.136  16.699   8.321  1.00  0.00           H  
ATOM   1208  HD1 PHE A  75       3.608  17.335   7.941  1.00  0.00           H  
ATOM   1209  HD2 PHE A  75       5.363  13.605   6.732  1.00  0.00           H  
ATOM   1210  HE1 PHE A  75       1.355  16.313   7.830  1.00  0.00           H  
ATOM   1211  HE2 PHE A  75       3.106  12.581   6.622  1.00  0.00           H  
ATOM   1212  HZ  PHE A  75       1.102  13.936   7.171  1.00  0.00           H  
ATOM   1213  N   PRO A  76       6.565  19.159   7.422  1.00  0.00           N  
ATOM   1214  CA  PRO A  76       7.296  20.359   7.863  1.00  0.00           C  
ATOM   1215  C   PRO A  76       8.589  19.989   8.599  1.00  0.00           C  
ATOM   1216  O   PRO A  76       9.387  20.846   8.924  1.00  0.00           O  
ATOM   1217  CB  PRO A  76       6.326  21.091   8.800  1.00  0.00           C  
ATOM   1218  CG  PRO A  76       4.998  20.292   8.816  1.00  0.00           C  
ATOM   1219  CD  PRO A  76       5.201  19.031   7.963  1.00  0.00           C  
ATOM   1220  HA  PRO A  76       7.522  20.984   7.018  1.00  0.00           H  
ATOM   1221  HB2 PRO A  76       6.743  21.136   9.797  1.00  0.00           H  
ATOM   1222  HB3 PRO A  76       6.143  22.089   8.434  1.00  0.00           H  
ATOM   1223  HG2 PRO A  76       4.749  20.016   9.831  1.00  0.00           H  
ATOM   1224  HG3 PRO A  76       4.206  20.890   8.392  1.00  0.00           H  
ATOM   1225  HD2 PRO A  76       5.119  18.151   8.584  1.00  0.00           H  
ATOM   1226  HD3 PRO A  76       4.483  18.996   7.159  1.00  0.00           H  
ATOM   1227  N   ASP A  77       8.809  18.732   8.873  1.00  0.00           N  
ATOM   1228  CA  ASP A  77      10.058  18.356   9.592  1.00  0.00           C  
ATOM   1229  C   ASP A  77      10.486  16.908   9.295  1.00  0.00           C  
ATOM   1230  O   ASP A  77      11.556  16.491   9.693  1.00  0.00           O  
ATOM   1231  CB  ASP A  77       9.842  18.520  11.097  1.00  0.00           C  
ATOM   1232  CG  ASP A  77      10.455  19.842  11.561  1.00  0.00           C  
ATOM   1233  OD1 ASP A  77      11.655  19.871  11.778  1.00  0.00           O  
ATOM   1234  OD2 ASP A  77       9.714  20.803  11.691  1.00  0.00           O  
ATOM   1235  H   ASP A  77       8.164  18.058   8.617  1.00  0.00           H  
ATOM   1236  HA  ASP A  77      10.840  19.015   9.278  1.00  0.00           H  
ATOM   1237  HB2 ASP A  77       8.782  18.519  11.309  1.00  0.00           H  
ATOM   1238  HB3 ASP A  77      10.315  17.702  11.619  1.00  0.00           H  
ATOM   1239  N   ARG A  78       9.683  16.127   8.628  1.00  0.00           N  
ATOM   1240  CA  ARG A  78      10.076  14.731   8.354  1.00  0.00           C  
ATOM   1241  C   ARG A  78       9.869  14.413   6.875  1.00  0.00           C  
ATOM   1242  O   ARG A  78       9.408  15.236   6.110  1.00  0.00           O  
ATOM   1243  CB  ARG A  78       9.210  13.798   9.195  1.00  0.00           C  
ATOM   1244  CG  ARG A  78       7.964  14.524   9.714  1.00  0.00           C  
ATOM   1245  CD  ARG A  78       6.874  13.498  10.026  1.00  0.00           C  
ATOM   1246  NE  ARG A  78       5.664  14.197  10.547  1.00  0.00           N  
ATOM   1247  CZ  ARG A  78       5.791  15.231  11.335  1.00  0.00           C  
ATOM   1248  NH1 ARG A  78       6.468  15.124  12.445  1.00  0.00           N  
ATOM   1249  NH2 ARG A  78       5.241  16.371  11.012  1.00  0.00           N  
ATOM   1250  H   ARG A  78       8.824  16.441   8.321  1.00  0.00           H  
ATOM   1251  HA  ARG A  78      11.113  14.588   8.614  1.00  0.00           H  
ATOM   1252  HB2 ARG A  78       8.905  12.963   8.592  1.00  0.00           H  
ATOM   1253  HB3 ARG A  78       9.785  13.454  10.027  1.00  0.00           H  
ATOM   1254  HG2 ARG A  78       8.214  15.070  10.612  1.00  0.00           H  
ATOM   1255  HG3 ARG A  78       7.608  15.210   8.964  1.00  0.00           H  
ATOM   1256  HD2 ARG A  78       6.615  12.964   9.124  1.00  0.00           H  
ATOM   1257  HD3 ARG A  78       7.237  12.799  10.766  1.00  0.00           H  
ATOM   1258  HE  ARG A  78       4.770  13.880  10.297  1.00  0.00           H  
ATOM   1259 HH11 ARG A  78       6.889  14.251  12.689  1.00  0.00           H  
ATOM   1260 HH12 ARG A  78       6.564  15.914  13.050  1.00  0.00           H  
ATOM   1261 HH21 ARG A  78       4.723  16.452  10.161  1.00  0.00           H  
ATOM   1262 HH22 ARG A  78       5.336  17.161  11.618  1.00  0.00           H  
ATOM   1263  N   HIS A  79      10.201  13.219   6.468  1.00  0.00           N  
ATOM   1264  CA  HIS A  79      10.016  12.843   5.042  1.00  0.00           C  
ATOM   1265  C   HIS A  79       9.174  11.571   4.969  1.00  0.00           C  
ATOM   1266  O   HIS A  79       9.036  10.850   5.943  1.00  0.00           O  
ATOM   1267  CB  HIS A  79      11.379  12.595   4.393  1.00  0.00           C  
ATOM   1268  CG  HIS A  79      12.303  13.736   4.717  1.00  0.00           C  
ATOM   1269  ND1 HIS A  79      13.338  13.611   5.631  1.00  0.00           N  
ATOM   1270  CD2 HIS A  79      12.360  15.029   4.259  1.00  0.00           C  
ATOM   1271  CE1 HIS A  79      13.967  14.799   5.694  1.00  0.00           C  
ATOM   1272  NE2 HIS A  79      13.412  15.699   4.878  1.00  0.00           N  
ATOM   1273  H   HIS A  79      10.566  12.566   7.103  1.00  0.00           H  
ATOM   1274  HA  HIS A  79       9.508  13.641   4.520  1.00  0.00           H  
ATOM   1275  HB2 HIS A  79      11.795  11.674   4.772  1.00  0.00           H  
ATOM   1276  HB3 HIS A  79      11.260  12.521   3.322  1.00  0.00           H  
ATOM   1277  HD1 HIS A  79      13.568  12.805   6.138  1.00  0.00           H  
ATOM   1278  HD2 HIS A  79      11.692  15.462   3.530  1.00  0.00           H  
ATOM   1279  HE1 HIS A  79      14.818  15.000   6.329  1.00  0.00           H  
ATOM   1280  N   ILE A  80       8.608  11.286   3.832  1.00  0.00           N  
ATOM   1281  CA  ILE A  80       7.773  10.062   3.712  1.00  0.00           C  
ATOM   1282  C   ILE A  80       7.835   9.524   2.280  1.00  0.00           C  
ATOM   1283  O   ILE A  80       6.889   9.639   1.525  1.00  0.00           O  
ATOM   1284  CB  ILE A  80       6.326  10.402   4.067  1.00  0.00           C  
ATOM   1285  CG1 ILE A  80       6.248  10.809   5.541  1.00  0.00           C  
ATOM   1286  CG2 ILE A  80       5.441   9.177   3.832  1.00  0.00           C  
ATOM   1287  CD1 ILE A  80       6.606   9.610   6.420  1.00  0.00           C  
ATOM   1288  H   ILE A  80       8.727  11.879   3.060  1.00  0.00           H  
ATOM   1289  HA  ILE A  80       8.140   9.310   4.394  1.00  0.00           H  
ATOM   1290  HB  ILE A  80       5.984  11.218   3.447  1.00  0.00           H  
ATOM   1291 HG12 ILE A  80       6.942  11.616   5.730  1.00  0.00           H  
ATOM   1292 HG13 ILE A  80       5.245  11.136   5.773  1.00  0.00           H  
ATOM   1293 HG21 ILE A  80       5.975   8.458   3.229  1.00  0.00           H  
ATOM   1294 HG22 ILE A  80       5.184   8.731   4.781  1.00  0.00           H  
ATOM   1295 HG23 ILE A  80       4.538   9.478   3.320  1.00  0.00           H  
ATOM   1296 HD11 ILE A  80       6.885   8.775   5.795  1.00  0.00           H  
ATOM   1297 HD12 ILE A  80       7.433   9.871   7.064  1.00  0.00           H  
ATOM   1298 HD13 ILE A  80       5.752   9.339   7.024  1.00  0.00           H  
ATOM   1299  N   THR A  81       8.930   8.923   1.902  1.00  0.00           N  
ATOM   1300  CA  THR A  81       9.021   8.368   0.522  1.00  0.00           C  
ATOM   1301  C   THR A  81       8.284   7.027   0.498  1.00  0.00           C  
ATOM   1302  O   THR A  81       8.395   6.235   1.413  1.00  0.00           O  
ATOM   1303  CB  THR A  81      10.492   8.170   0.135  1.00  0.00           C  
ATOM   1304  OG1 THR A  81      11.103   9.440  -0.056  1.00  0.00           O  
ATOM   1305  CG2 THR A  81      10.574   7.364  -1.161  1.00  0.00           C  
ATOM   1306  H   THR A  81       9.682   8.825   2.528  1.00  0.00           H  
ATOM   1307  HA  THR A  81       8.551   9.050  -0.171  1.00  0.00           H  
ATOM   1308  HB  THR A  81      11.007   7.638   0.918  1.00  0.00           H  
ATOM   1309  HG1 THR A  81      11.976   9.296  -0.430  1.00  0.00           H  
ATOM   1310 HG21 THR A  81       9.769   7.658  -1.819  1.00  0.00           H  
ATOM   1311 HG22 THR A  81      11.521   7.554  -1.644  1.00  0.00           H  
ATOM   1312 HG23 THR A  81      10.489   6.312  -0.935  1.00  0.00           H  
ATOM   1313  N   LEU A  82       7.508   6.772  -0.521  1.00  0.00           N  
ATOM   1314  CA  LEU A  82       6.746   5.490  -0.564  1.00  0.00           C  
ATOM   1315  C   LEU A  82       6.887   4.823  -1.935  1.00  0.00           C  
ATOM   1316  O   LEU A  82       7.036   5.478  -2.947  1.00  0.00           O  
ATOM   1317  CB  LEU A  82       5.269   5.785  -0.296  1.00  0.00           C  
ATOM   1318  CG  LEU A  82       4.561   4.508   0.154  1.00  0.00           C  
ATOM   1319  CD1 LEU A  82       4.989   4.166   1.583  1.00  0.00           C  
ATOM   1320  CD2 LEU A  82       3.047   4.728   0.117  1.00  0.00           C  
ATOM   1321  H   LEU A  82       7.410   7.429  -1.243  1.00  0.00           H  
ATOM   1322  HA  LEU A  82       7.120   4.825   0.199  1.00  0.00           H  
ATOM   1323  HB2 LEU A  82       5.187   6.535   0.478  1.00  0.00           H  
ATOM   1324  HB3 LEU A  82       4.805   6.151  -1.200  1.00  0.00           H  
ATOM   1325  HG  LEU A  82       4.827   3.695  -0.507  1.00  0.00           H  
ATOM   1326 HD11 LEU A  82       5.541   4.994   2.000  1.00  0.00           H  
ATOM   1327 HD12 LEU A  82       4.113   3.976   2.185  1.00  0.00           H  
ATOM   1328 HD13 LEU A  82       5.615   3.285   1.570  1.00  0.00           H  
ATOM   1329 HD21 LEU A  82       2.836   5.787   0.165  1.00  0.00           H  
ATOM   1330 HD22 LEU A  82       2.646   4.322  -0.800  1.00  0.00           H  
ATOM   1331 HD23 LEU A  82       2.590   4.231   0.961  1.00  0.00           H  
ATOM   1332  N   TRP A  83       6.822   3.519  -1.971  1.00  0.00           N  
ATOM   1333  CA  TRP A  83       6.931   2.792  -3.270  1.00  0.00           C  
ATOM   1334  C   TRP A  83       5.685   1.923  -3.444  1.00  0.00           C  
ATOM   1335  O   TRP A  83       5.500   0.944  -2.749  1.00  0.00           O  
ATOM   1336  CB  TRP A  83       8.175   1.892  -3.283  1.00  0.00           C  
ATOM   1337  CG  TRP A  83       9.207   2.419  -2.337  1.00  0.00           C  
ATOM   1338  CD1 TRP A  83       9.066   2.491  -0.994  1.00  0.00           C  
ATOM   1339  CD2 TRP A  83      10.538   2.937  -2.638  1.00  0.00           C  
ATOM   1340  NE1 TRP A  83      10.221   3.027  -0.452  1.00  0.00           N  
ATOM   1341  CE2 TRP A  83      11.157   3.318  -1.425  1.00  0.00           C  
ATOM   1342  CE3 TRP A  83      11.260   3.114  -3.834  1.00  0.00           C  
ATOM   1343  CZ2 TRP A  83      12.445   3.854  -1.398  1.00  0.00           C  
ATOM   1344  CZ3 TRP A  83      12.558   3.654  -3.809  1.00  0.00           C  
ATOM   1345  CH2 TRP A  83      13.148   4.023  -2.594  1.00  0.00           C  
ATOM   1346  H   TRP A  83       6.688   3.016  -1.140  1.00  0.00           H  
ATOM   1347  HA  TRP A  83       6.989   3.505  -4.079  1.00  0.00           H  
ATOM   1348  HB2 TRP A  83       7.896   0.892  -2.983  1.00  0.00           H  
ATOM   1349  HB3 TRP A  83       8.584   1.864  -4.282  1.00  0.00           H  
ATOM   1350  HD1 TRP A  83       8.193   2.183  -0.438  1.00  0.00           H  
ATOM   1351  HE1 TRP A  83      10.373   3.188   0.502  1.00  0.00           H  
ATOM   1352  HE3 TRP A  83      10.814   2.833  -4.777  1.00  0.00           H  
ATOM   1353  HZ2 TRP A  83      12.896   4.137  -0.461  1.00  0.00           H  
ATOM   1354  HZ3 TRP A  83      13.104   3.784  -4.732  1.00  0.00           H  
ATOM   1355  HH2 TRP A  83      14.146   4.436  -2.581  1.00  0.00           H  
ATOM   1356  N   PHE A  84       4.824   2.274  -4.356  1.00  0.00           N  
ATOM   1357  CA  PHE A  84       3.591   1.467  -4.557  1.00  0.00           C  
ATOM   1358  C   PHE A  84       3.913   0.224  -5.390  1.00  0.00           C  
ATOM   1359  O   PHE A  84       3.782   0.246  -6.597  1.00  0.00           O  
ATOM   1360  CB  PHE A  84       2.551   2.283  -5.331  1.00  0.00           C  
ATOM   1361  CG  PHE A  84       1.963   3.378  -4.474  1.00  0.00           C  
ATOM   1362  CD1 PHE A  84       2.795   4.273  -3.788  1.00  0.00           C  
ATOM   1363  CD2 PHE A  84       0.573   3.509  -4.387  1.00  0.00           C  
ATOM   1364  CE1 PHE A  84       2.232   5.293  -3.011  1.00  0.00           C  
ATOM   1365  CE2 PHE A  84       0.013   4.530  -3.616  1.00  0.00           C  
ATOM   1366  CZ  PHE A  84       0.840   5.422  -2.927  1.00  0.00           C  
ATOM   1367  H   PHE A  84       4.984   3.072  -4.903  1.00  0.00           H  
ATOM   1368  HA  PHE A  84       3.185   1.173  -3.600  1.00  0.00           H  
ATOM   1369  HB2 PHE A  84       3.019   2.724  -6.197  1.00  0.00           H  
ATOM   1370  HB3 PHE A  84       1.758   1.625  -5.658  1.00  0.00           H  
ATOM   1371  HD1 PHE A  84       3.868   4.173  -3.854  1.00  0.00           H  
ATOM   1372  HD2 PHE A  84      -0.067   2.819  -4.917  1.00  0.00           H  
ATOM   1373  HE1 PHE A  84       2.870   5.983  -2.480  1.00  0.00           H  
ATOM   1374  HE2 PHE A  84      -1.060   4.631  -3.552  1.00  0.00           H  
ATOM   1375  HZ  PHE A  84       0.403   6.212  -2.335  1.00  0.00           H  
ATOM   1376  N   TRP A  85       4.302  -0.865  -4.783  1.00  0.00           N  
ATOM   1377  CA  TRP A  85       4.575  -2.078  -5.607  1.00  0.00           C  
ATOM   1378  C   TRP A  85       3.239  -2.818  -5.780  1.00  0.00           C  
ATOM   1379  O   TRP A  85       2.936  -3.810  -5.150  1.00  0.00           O  
ATOM   1380  CB  TRP A  85       5.690  -2.933  -4.964  1.00  0.00           C  
ATOM   1381  CG  TRP A  85       5.144  -4.046  -4.131  1.00  0.00           C  
ATOM   1382  CD1 TRP A  85       4.533  -3.892  -2.939  1.00  0.00           C  
ATOM   1383  CD2 TRP A  85       5.169  -5.478  -4.399  1.00  0.00           C  
ATOM   1384  NE1 TRP A  85       4.168  -5.139  -2.461  1.00  0.00           N  
ATOM   1385  CE2 TRP A  85       4.538  -6.147  -3.325  1.00  0.00           C  
ATOM   1386  CE3 TRP A  85       5.667  -6.255  -5.461  1.00  0.00           C  
ATOM   1387  CZ2 TRP A  85       4.405  -7.536  -3.303  1.00  0.00           C  
ATOM   1388  CZ3 TRP A  85       5.536  -7.653  -5.442  1.00  0.00           C  
ATOM   1389  CH2 TRP A  85       4.906  -8.292  -4.365  1.00  0.00           C  
ATOM   1390  H   TRP A  85       4.385  -0.893  -3.804  1.00  0.00           H  
ATOM   1391  HA  TRP A  85       4.906  -1.750  -6.583  1.00  0.00           H  
ATOM   1392  HB2 TRP A  85       6.301  -3.352  -5.747  1.00  0.00           H  
ATOM   1393  HB3 TRP A  85       6.303  -2.294  -4.345  1.00  0.00           H  
ATOM   1394  HD1 TRP A  85       4.359  -2.950  -2.444  1.00  0.00           H  
ATOM   1395  HE1 TRP A  85       3.705  -5.308  -1.616  1.00  0.00           H  
ATOM   1396  HE3 TRP A  85       6.156  -5.773  -6.295  1.00  0.00           H  
ATOM   1397  HZ2 TRP A  85       3.918  -8.022  -2.471  1.00  0.00           H  
ATOM   1398  HZ3 TRP A  85       5.924  -8.240  -6.261  1.00  0.00           H  
ATOM   1399  HH2 TRP A  85       4.808  -9.368  -4.356  1.00  0.00           H  
ATOM   1400  N   LEU A  86       2.417  -2.263  -6.625  1.00  0.00           N  
ATOM   1401  CA  LEU A  86       1.053  -2.808  -6.880  1.00  0.00           C  
ATOM   1402  C   LEU A  86       1.116  -4.171  -7.574  1.00  0.00           C  
ATOM   1403  O   LEU A  86       1.831  -4.360  -8.536  1.00  0.00           O  
ATOM   1404  CB  LEU A  86       0.318  -1.806  -7.779  1.00  0.00           C  
ATOM   1405  CG  LEU A  86      -1.194  -2.034  -7.733  1.00  0.00           C  
ATOM   1406  CD1 LEU A  86      -1.642  -2.270  -6.297  1.00  0.00           C  
ATOM   1407  CD2 LEU A  86      -1.900  -0.791  -8.281  1.00  0.00           C  
ATOM   1408  H   LEU A  86       2.693  -1.443  -7.081  1.00  0.00           H  
ATOM   1409  HA  LEU A  86       0.528  -2.904  -5.946  1.00  0.00           H  
ATOM   1410  HB2 LEU A  86       0.535  -0.804  -7.442  1.00  0.00           H  
ATOM   1411  HB3 LEU A  86       0.664  -1.922  -8.796  1.00  0.00           H  
ATOM   1412  HG  LEU A  86      -1.448  -2.893  -8.333  1.00  0.00           H  
ATOM   1413 HD11 LEU A  86      -1.099  -1.607  -5.641  1.00  0.00           H  
ATOM   1414 HD12 LEU A  86      -2.700  -2.075  -6.212  1.00  0.00           H  
ATOM   1415 HD13 LEU A  86      -1.441  -3.295  -6.021  1.00  0.00           H  
ATOM   1416 HD21 LEU A  86      -1.440   0.094  -7.866  1.00  0.00           H  
ATOM   1417 HD22 LEU A  86      -1.815  -0.770  -9.357  1.00  0.00           H  
ATOM   1418 HD23 LEU A  86      -2.943  -0.817  -8.002  1.00  0.00           H  
ATOM   1419  N   VAL A  87       0.346  -5.116  -7.099  1.00  0.00           N  
ATOM   1420  CA  VAL A  87       0.331  -6.471  -7.735  1.00  0.00           C  
ATOM   1421  C   VAL A  87      -1.088  -7.038  -7.677  1.00  0.00           C  
ATOM   1422  O   VAL A  87      -1.948  -6.499  -7.009  1.00  0.00           O  
ATOM   1423  CB  VAL A  87       1.289  -7.407  -6.996  1.00  0.00           C  
ATOM   1424  CG1 VAL A  87       0.895  -7.495  -5.529  1.00  0.00           C  
ATOM   1425  CG2 VAL A  87       1.222  -8.809  -7.609  1.00  0.00           C  
ATOM   1426  H   VAL A  87      -0.238  -4.927  -6.327  1.00  0.00           H  
ATOM   1427  HA  VAL A  87       0.640  -6.383  -8.767  1.00  0.00           H  
ATOM   1428  HB  VAL A  87       2.292  -7.022  -7.072  1.00  0.00           H  
ATOM   1429 HG11 VAL A  87       0.003  -6.913  -5.363  1.00  0.00           H  
ATOM   1430 HG12 VAL A  87       0.709  -8.528  -5.273  1.00  0.00           H  
ATOM   1431 HG13 VAL A  87       1.699  -7.111  -4.920  1.00  0.00           H  
ATOM   1432 HG21 VAL A  87       1.360  -8.746  -8.675  1.00  0.00           H  
ATOM   1433 HG22 VAL A  87       1.997  -9.426  -7.180  1.00  0.00           H  
ATOM   1434 HG23 VAL A  87       0.258  -9.246  -7.396  1.00  0.00           H  
ATOM   1435  N   GLU A  88      -1.355  -8.110  -8.379  1.00  0.00           N  
ATOM   1436  CA  GLU A  88      -2.739  -8.668  -8.350  1.00  0.00           C  
ATOM   1437  C   GLU A  88      -2.740 -10.203  -8.413  1.00  0.00           C  
ATOM   1438  O   GLU A  88      -3.721 -10.834  -8.070  1.00  0.00           O  
ATOM   1439  CB  GLU A  88      -3.527  -8.118  -9.540  1.00  0.00           C  
ATOM   1440  CG  GLU A  88      -3.080  -6.683  -9.832  1.00  0.00           C  
ATOM   1441  CD  GLU A  88      -3.664  -6.232 -11.172  1.00  0.00           C  
ATOM   1442  OE1 GLU A  88      -3.499  -6.954 -12.141  1.00  0.00           O  
ATOM   1443  OE2 GLU A  88      -4.266  -5.171 -11.208  1.00  0.00           O  
ATOM   1444  H   GLU A  88      -0.661  -8.529  -8.926  1.00  0.00           H  
ATOM   1445  HA  GLU A  88      -3.221  -8.356  -7.437  1.00  0.00           H  
ATOM   1446  HB2 GLU A  88      -3.344  -8.736 -10.407  1.00  0.00           H  
ATOM   1447  HB3 GLU A  88      -4.580  -8.126  -9.307  1.00  0.00           H  
ATOM   1448  HG2 GLU A  88      -3.431  -6.030  -9.047  1.00  0.00           H  
ATOM   1449  HG3 GLU A  88      -2.003  -6.644  -9.881  1.00  0.00           H  
ATOM   1450  N   ARG A  89      -1.677 -10.823  -8.849  1.00  0.00           N  
ATOM   1451  CA  ARG A  89      -1.676 -12.304  -8.922  1.00  0.00           C  
ATOM   1452  C   ARG A  89      -0.721 -12.858  -7.877  1.00  0.00           C  
ATOM   1453  O   ARG A  89       0.333 -12.306  -7.644  1.00  0.00           O  
ATOM   1454  CB  ARG A  89      -1.207 -12.737 -10.308  1.00  0.00           C  
ATOM   1455  CG  ARG A  89      -2.377 -13.357 -11.062  1.00  0.00           C  
ATOM   1456  CD  ARG A  89      -3.161 -12.261 -11.787  1.00  0.00           C  
ATOM   1457  NE  ARG A  89      -4.130 -12.882 -12.735  1.00  0.00           N  
ATOM   1458  CZ  ARG A  89      -3.806 -13.965 -13.390  1.00  0.00           C  
ATOM   1459  NH1 ARG A  89      -3.729 -15.109 -12.765  1.00  0.00           N  
ATOM   1460  NH2 ARG A  89      -3.561 -13.902 -14.670  1.00  0.00           N  
ATOM   1461  H   ARG A  89      -0.887 -10.326  -9.131  1.00  0.00           H  
ATOM   1462  HA  ARG A  89      -2.671 -12.679  -8.742  1.00  0.00           H  
ATOM   1463  HB2 ARG A  89      -0.840 -11.877 -10.849  1.00  0.00           H  
ATOM   1464  HB3 ARG A  89      -0.418 -13.466 -10.209  1.00  0.00           H  
ATOM   1465  HG2 ARG A  89      -2.002 -14.067 -11.781  1.00  0.00           H  
ATOM   1466  HG3 ARG A  89      -3.028 -13.857 -10.362  1.00  0.00           H  
ATOM   1467  HD2 ARG A  89      -3.698 -11.665 -11.064  1.00  0.00           H  
ATOM   1468  HD3 ARG A  89      -2.474 -11.630 -12.333  1.00  0.00           H  
ATOM   1469  HE  ARG A  89      -5.012 -12.476 -12.868  1.00  0.00           H  
ATOM   1470 HH11 ARG A  89      -3.919 -15.158 -11.785  1.00  0.00           H  
ATOM   1471 HH12 ARG A  89      -3.482 -15.939 -13.268  1.00  0.00           H  
ATOM   1472 HH21 ARG A  89      -3.619 -13.025 -15.147  1.00  0.00           H  
ATOM   1473 HH22 ARG A  89      -3.312 -14.730 -15.172  1.00  0.00           H  
ATOM   1474  N   TRP A  90      -1.072 -13.948  -7.253  1.00  0.00           N  
ATOM   1475  CA  TRP A  90      -0.158 -14.528  -6.238  1.00  0.00           C  
ATOM   1476  C   TRP A  90      -0.762 -15.767  -5.608  1.00  0.00           C  
ATOM   1477  O   TRP A  90      -1.783 -16.278  -6.022  1.00  0.00           O  
ATOM   1478  CB  TRP A  90       0.134 -13.509  -5.133  1.00  0.00           C  
ATOM   1479  CG  TRP A  90      -1.036 -13.407  -4.200  1.00  0.00           C  
ATOM   1480  CD1 TRP A  90      -1.195 -14.149  -3.076  1.00  0.00           C  
ATOM   1481  CD2 TRP A  90      -2.208 -12.541  -4.283  1.00  0.00           C  
ATOM   1482  NE1 TRP A  90      -2.371 -13.782  -2.455  1.00  0.00           N  
ATOM   1483  CE2 TRP A  90      -3.034 -12.802  -3.160  1.00  0.00           C  
ATOM   1484  CE3 TRP A  90      -2.634 -11.562  -5.208  1.00  0.00           C  
ATOM   1485  CZ2 TRP A  90      -4.228 -12.125  -2.959  1.00  0.00           C  
ATOM   1486  CZ3 TRP A  90      -3.849 -10.879  -5.001  1.00  0.00           C  
ATOM   1487  CH2 TRP A  90      -4.637 -11.165  -3.879  1.00  0.00           C  
ATOM   1488  H   TRP A  90      -1.923 -14.386  -7.461  1.00  0.00           H  
ATOM   1489  HA  TRP A  90       0.767 -14.804  -6.715  1.00  0.00           H  
ATOM   1490  HB2 TRP A  90       1.003 -13.828  -4.577  1.00  0.00           H  
ATOM   1491  HB3 TRP A  90       0.327 -12.553  -5.572  1.00  0.00           H  
ATOM   1492  HD1 TRP A  90      -0.510 -14.900  -2.718  1.00  0.00           H  
ATOM   1493  HE1 TRP A  90      -2.713 -14.161  -1.614  1.00  0.00           H  
ATOM   1494  HE3 TRP A  90      -2.029 -11.336  -6.079  1.00  0.00           H  
ATOM   1495  HZ2 TRP A  90      -4.838 -12.344  -2.094  1.00  0.00           H  
ATOM   1496  HZ3 TRP A  90      -4.179 -10.131  -5.709  1.00  0.00           H  
ATOM   1497  HH2 TRP A  90      -5.559 -10.644  -3.724  1.00  0.00           H  
ATOM   1498  N   GLU A  91      -0.100 -16.250  -4.608  1.00  0.00           N  
ATOM   1499  CA  GLU A  91      -0.558 -17.462  -3.915  1.00  0.00           C  
ATOM   1500  C   GLU A  91      -0.193 -17.380  -2.432  1.00  0.00           C  
ATOM   1501  O   GLU A  91       0.837 -17.871  -2.011  1.00  0.00           O  
ATOM   1502  CB  GLU A  91       0.161 -18.634  -4.542  1.00  0.00           C  
ATOM   1503  CG  GLU A  91      -0.643 -19.896  -4.287  1.00  0.00           C  
ATOM   1504  CD  GLU A  91      -0.234 -20.981  -5.283  1.00  0.00           C  
ATOM   1505  OE1 GLU A  91      -0.167 -20.681  -6.463  1.00  0.00           O  
ATOM   1506  OE2 GLU A  91       0.004 -22.096  -4.847  1.00  0.00           O  
ATOM   1507  H   GLU A  91       0.725 -15.819  -4.329  1.00  0.00           H  
ATOM   1508  HA  GLU A  91      -1.624 -17.578  -4.033  1.00  0.00           H  
ATOM   1509  HB2 GLU A  91       0.258 -18.461  -5.604  1.00  0.00           H  
ATOM   1510  HB3 GLU A  91       1.139 -18.727  -4.101  1.00  0.00           H  
ATOM   1511  HG2 GLU A  91      -0.453 -20.233  -3.280  1.00  0.00           H  
ATOM   1512  HG3 GLU A  91      -1.691 -19.674  -4.404  1.00  0.00           H  
ATOM   1513  N   GLY A  92      -1.020 -16.769  -1.632  1.00  0.00           N  
ATOM   1514  CA  GLY A  92      -0.703 -16.670  -0.180  1.00  0.00           C  
ATOM   1515  C   GLY A  92      -1.655 -15.681   0.489  1.00  0.00           C  
ATOM   1516  O   GLY A  92      -2.752 -15.444   0.020  1.00  0.00           O  
ATOM   1517  H   GLY A  92      -1.848 -16.379  -1.983  1.00  0.00           H  
ATOM   1518  HA2 GLY A  92      -0.812 -17.642   0.278  1.00  0.00           H  
ATOM   1519  HA3 GLY A  92       0.312 -16.326  -0.057  1.00  0.00           H  
ATOM   1520  N   GLU A  93      -1.253 -15.113   1.592  1.00  0.00           N  
ATOM   1521  CA  GLU A  93      -2.130 -14.157   2.301  1.00  0.00           C  
ATOM   1522  C   GLU A  93      -1.472 -12.763   2.329  1.00  0.00           C  
ATOM   1523  O   GLU A  93      -0.580 -12.520   3.113  1.00  0.00           O  
ATOM   1524  CB  GLU A  93      -2.352 -14.646   3.735  1.00  0.00           C  
ATOM   1525  CG  GLU A  93      -1.367 -15.767   4.089  1.00  0.00           C  
ATOM   1526  CD  GLU A  93      -1.760 -16.385   5.432  1.00  0.00           C  
ATOM   1527  OE1 GLU A  93      -2.553 -17.311   5.426  1.00  0.00           O  
ATOM   1528  OE2 GLU A  93      -1.261 -15.921   6.445  1.00  0.00           O  
ATOM   1529  H   GLU A  93      -0.382 -15.326   1.965  1.00  0.00           H  
ATOM   1530  HA  GLU A  93      -3.078 -14.106   1.789  1.00  0.00           H  
ATOM   1531  HB2 GLU A  93      -2.213 -13.824   4.415  1.00  0.00           H  
ATOM   1532  HB3 GLU A  93      -3.352 -15.020   3.822  1.00  0.00           H  
ATOM   1533  HG2 GLU A  93      -1.393 -16.526   3.320  1.00  0.00           H  
ATOM   1534  HG3 GLU A  93      -0.372 -15.365   4.159  1.00  0.00           H  
ATOM   1535  N   PRO A  94      -1.943 -11.891   1.473  1.00  0.00           N  
ATOM   1536  CA  PRO A  94      -1.429 -10.507   1.353  1.00  0.00           C  
ATOM   1537  C   PRO A  94      -1.092  -9.862   2.712  1.00  0.00           C  
ATOM   1538  O   PRO A  94      -1.904  -9.818   3.616  1.00  0.00           O  
ATOM   1539  CB  PRO A  94      -2.582  -9.768   0.654  1.00  0.00           C  
ATOM   1540  CG  PRO A  94      -3.440 -10.846  -0.053  1.00  0.00           C  
ATOM   1541  CD  PRO A  94      -3.050 -12.201   0.546  1.00  0.00           C  
ATOM   1542  HA  PRO A  94      -0.563 -10.490   0.714  1.00  0.00           H  
ATOM   1543  HB2 PRO A  94      -3.178  -9.244   1.388  1.00  0.00           H  
ATOM   1544  HB3 PRO A  94      -2.206  -9.076  -0.073  1.00  0.00           H  
ATOM   1545  HG2 PRO A  94      -4.486 -10.656   0.118  1.00  0.00           H  
ATOM   1546  HG3 PRO A  94      -3.234 -10.846  -1.112  1.00  0.00           H  
ATOM   1547  HD2 PRO A  94      -3.887 -12.627   1.079  1.00  0.00           H  
ATOM   1548  HD3 PRO A  94      -2.711 -12.872  -0.227  1.00  0.00           H  
ATOM   1549  N   TRP A  95       0.108  -9.328   2.837  1.00  0.00           N  
ATOM   1550  CA  TRP A  95       0.527  -8.645   4.094  1.00  0.00           C  
ATOM   1551  C   TRP A  95       0.510  -7.143   3.848  1.00  0.00           C  
ATOM   1552  O   TRP A  95      -0.037  -6.664   2.875  1.00  0.00           O  
ATOM   1553  CB  TRP A  95       1.965  -9.042   4.467  1.00  0.00           C  
ATOM   1554  CG  TRP A  95       2.776  -9.275   3.230  1.00  0.00           C  
ATOM   1555  CD1 TRP A  95       3.203 -10.483   2.801  1.00  0.00           C  
ATOM   1556  CD2 TRP A  95       3.273  -8.299   2.264  1.00  0.00           C  
ATOM   1557  NE1 TRP A  95       3.930 -10.314   1.637  1.00  0.00           N  
ATOM   1558  CE2 TRP A  95       3.999  -8.987   1.263  1.00  0.00           C  
ATOM   1559  CE3 TRP A  95       3.167  -6.897   2.156  1.00  0.00           C  
ATOM   1560  CZ2 TRP A  95       4.595  -8.310   0.195  1.00  0.00           C  
ATOM   1561  CZ3 TRP A  95       3.771  -6.218   1.079  1.00  0.00           C  
ATOM   1562  CH2 TRP A  95       4.479  -6.926   0.105  1.00  0.00           C  
ATOM   1563  H   TRP A  95       0.730  -9.357   2.091  1.00  0.00           H  
ATOM   1564  HA  TRP A  95      -0.147  -8.898   4.898  1.00  0.00           H  
ATOM   1565  HB2 TRP A  95       2.420  -8.248   5.036  1.00  0.00           H  
ATOM   1566  HB3 TRP A  95       1.953  -9.931   5.064  1.00  0.00           H  
ATOM   1567  HD1 TRP A  95       3.012 -11.424   3.288  1.00  0.00           H  
ATOM   1568  HE1 TRP A  95       4.352 -11.035   1.126  1.00  0.00           H  
ATOM   1569  HE3 TRP A  95       2.623  -6.341   2.903  1.00  0.00           H  
ATOM   1570  HZ2 TRP A  95       5.141  -8.852  -0.557  1.00  0.00           H  
ATOM   1571  HZ3 TRP A  95       3.689  -5.145   1.001  1.00  0.00           H  
ATOM   1572  HH2 TRP A  95       4.937  -6.400  -0.717  1.00  0.00           H  
ATOM   1573  N   GLY A  96       1.127  -6.398   4.714  1.00  0.00           N  
ATOM   1574  CA  GLY A  96       1.178  -4.933   4.531  1.00  0.00           C  
ATOM   1575  C   GLY A  96       1.362  -4.283   5.904  1.00  0.00           C  
ATOM   1576  O   GLY A  96       0.412  -4.022   6.615  1.00  0.00           O  
ATOM   1577  H   GLY A  96       1.569  -6.805   5.483  1.00  0.00           H  
ATOM   1578  HA2 GLY A  96       2.013  -4.692   3.889  1.00  0.00           H  
ATOM   1579  HA3 GLY A  96       0.266  -4.590   4.078  1.00  0.00           H  
ATOM   1580  N   LYS A  97       2.585  -4.032   6.285  1.00  0.00           N  
ATOM   1581  CA  LYS A  97       2.855  -3.419   7.597  1.00  0.00           C  
ATOM   1582  C   LYS A  97       2.293  -4.303   8.710  1.00  0.00           C  
ATOM   1583  O   LYS A  97       1.099  -4.365   8.925  1.00  0.00           O  
ATOM   1584  CB  LYS A  97       2.193  -2.060   7.644  1.00  0.00           C  
ATOM   1585  CG  LYS A  97       2.560  -1.391   8.959  1.00  0.00           C  
ATOM   1586  CD  LYS A  97       1.804  -0.069   9.105  1.00  0.00           C  
ATOM   1587  CE  LYS A  97       2.733   0.981   9.715  1.00  0.00           C  
ATOM   1588  NZ  LYS A  97       3.589   0.343  10.756  1.00  0.00           N  
ATOM   1589  H   LYS A  97       3.323  -4.245   5.710  1.00  0.00           H  
ATOM   1590  HA  LYS A  97       3.920  -3.305   7.730  1.00  0.00           H  
ATOM   1591  HB2 LYS A  97       2.540  -1.461   6.818  1.00  0.00           H  
ATOM   1592  HB3 LYS A  97       1.130  -2.185   7.578  1.00  0.00           H  
ATOM   1593  HG2 LYS A  97       2.301  -2.051   9.773  1.00  0.00           H  
ATOM   1594  HG3 LYS A  97       3.623  -1.202   8.973  1.00  0.00           H  
ATOM   1595  HD2 LYS A  97       1.471   0.264   8.132  1.00  0.00           H  
ATOM   1596  HD3 LYS A  97       0.951  -0.211   9.751  1.00  0.00           H  
ATOM   1597  HE2 LYS A  97       3.360   1.401   8.942  1.00  0.00           H  
ATOM   1598  HE3 LYS A  97       2.143   1.766  10.166  1.00  0.00           H  
ATOM   1599  HZ1 LYS A  97       3.157  -0.553  11.060  1.00  0.00           H  
ATOM   1600  HZ2 LYS A  97       4.533   0.158  10.361  1.00  0.00           H  
ATOM   1601  HZ3 LYS A  97       3.674   0.979  11.574  1.00  0.00           H  
ATOM   1602  N   GLU A  98       3.145  -4.988   9.421  1.00  0.00           N  
ATOM   1603  CA  GLU A  98       2.658  -5.864  10.522  1.00  0.00           C  
ATOM   1604  C   GLU A  98       2.105  -4.996  11.653  1.00  0.00           C  
ATOM   1605  O   GLU A  98       2.845  -4.385  12.398  1.00  0.00           O  
ATOM   1606  CB  GLU A  98       3.816  -6.715  11.050  1.00  0.00           C  
ATOM   1607  CG  GLU A  98       3.409  -7.369  12.372  1.00  0.00           C  
ATOM   1608  CD  GLU A  98       4.326  -8.560  12.658  1.00  0.00           C  
ATOM   1609  OE1 GLU A  98       5.530  -8.364  12.672  1.00  0.00           O  
ATOM   1610  OE2 GLU A  98       3.809  -9.647  12.857  1.00  0.00           O  
ATOM   1611  H   GLU A  98       4.105  -4.924   9.234  1.00  0.00           H  
ATOM   1612  HA  GLU A  98       1.877  -6.510  10.149  1.00  0.00           H  
ATOM   1613  HB2 GLU A  98       4.058  -7.482  10.327  1.00  0.00           H  
ATOM   1614  HB3 GLU A  98       4.679  -6.087  11.212  1.00  0.00           H  
ATOM   1615  HG2 GLU A  98       3.496  -6.647  13.172  1.00  0.00           H  
ATOM   1616  HG3 GLU A  98       2.387  -7.711  12.306  1.00  0.00           H  
ATOM   1617  N   GLY A  99       0.809  -4.938  11.791  1.00  0.00           N  
ATOM   1618  CA  GLY A  99       0.209  -4.110  12.875  1.00  0.00           C  
ATOM   1619  C   GLY A  99      -0.912  -3.248  12.299  1.00  0.00           C  
ATOM   1620  O   GLY A  99      -1.688  -2.654  13.022  1.00  0.00           O  
ATOM   1621  H   GLY A  99       0.229  -5.439  11.179  1.00  0.00           H  
ATOM   1622  HA2 GLY A  99      -0.194  -4.759  13.635  1.00  0.00           H  
ATOM   1623  HA3 GLY A  99       0.966  -3.472  13.305  1.00  0.00           H  
ATOM   1624  N   GLN A 100      -1.007  -3.180  11.003  1.00  0.00           N  
ATOM   1625  CA  GLN A 100      -2.081  -2.362  10.376  1.00  0.00           C  
ATOM   1626  C   GLN A 100      -3.210  -3.288   9.907  1.00  0.00           C  
ATOM   1627  O   GLN A 100      -3.041  -4.024   8.955  1.00  0.00           O  
ATOM   1628  CB  GLN A 100      -1.512  -1.603   9.177  1.00  0.00           C  
ATOM   1629  CG  GLN A 100      -1.858  -0.119   9.308  1.00  0.00           C  
ATOM   1630  CD  GLN A 100      -1.018   0.694   8.322  1.00  0.00           C  
ATOM   1631  OE1 GLN A 100      -0.757   1.860   8.545  1.00  0.00           O  
ATOM   1632  NE2 GLN A 100      -0.582   0.126   7.233  1.00  0.00           N  
ATOM   1633  H   GLN A 100      -0.372  -3.671  10.441  1.00  0.00           H  
ATOM   1634  HA  GLN A 100      -2.460  -1.654  11.098  1.00  0.00           H  
ATOM   1635  HB2 GLN A 100      -0.438  -1.725   9.151  1.00  0.00           H  
ATOM   1636  HB3 GLN A 100      -1.941  -1.992   8.267  1.00  0.00           H  
ATOM   1637  HG2 GLN A 100      -2.906   0.026   9.090  1.00  0.00           H  
ATOM   1638  HG3 GLN A 100      -1.650   0.213  10.314  1.00  0.00           H  
ATOM   1639 HE21 GLN A 100      -0.793  -0.815   7.052  1.00  0.00           H  
ATOM   1640 HE22 GLN A 100      -0.043   0.638   6.596  1.00  0.00           H  
ATOM   1641  N   PRO A 101      -4.326  -3.236  10.594  1.00  0.00           N  
ATOM   1642  CA  PRO A 101      -5.490  -4.079  10.262  1.00  0.00           C  
ATOM   1643  C   PRO A 101      -6.005  -3.758   8.855  1.00  0.00           C  
ATOM   1644  O   PRO A 101      -6.859  -2.911   8.677  1.00  0.00           O  
ATOM   1645  CB  PRO A 101      -6.548  -3.717  11.313  1.00  0.00           C  
ATOM   1646  CG  PRO A 101      -5.952  -2.614  12.225  1.00  0.00           C  
ATOM   1647  CD  PRO A 101      -4.519  -2.337  11.747  1.00  0.00           C  
ATOM   1648  HA  PRO A 101      -5.236  -5.122  10.343  1.00  0.00           H  
ATOM   1649  HB2 PRO A 101      -7.439  -3.349  10.823  1.00  0.00           H  
ATOM   1650  HB3 PRO A 101      -6.788  -4.584  11.908  1.00  0.00           H  
ATOM   1651  HG2 PRO A 101      -6.546  -1.715  12.146  1.00  0.00           H  
ATOM   1652  HG3 PRO A 101      -5.934  -2.953  13.249  1.00  0.00           H  
ATOM   1653  HD2 PRO A 101      -4.419  -1.303  11.444  1.00  0.00           H  
ATOM   1654  HD3 PRO A 101      -3.809  -2.574  12.525  1.00  0.00           H  
ATOM   1655  N   GLY A 102      -5.505  -4.430   7.854  1.00  0.00           N  
ATOM   1656  CA  GLY A 102      -5.985  -4.157   6.469  1.00  0.00           C  
ATOM   1657  C   GLY A 102      -7.220  -5.011   6.186  1.00  0.00           C  
ATOM   1658  O   GLY A 102      -7.641  -5.787   7.021  1.00  0.00           O  
ATOM   1659  H   GLY A 102      -4.821  -5.115   8.011  1.00  0.00           H  
ATOM   1660  HA2 GLY A 102      -6.247  -3.120   6.391  1.00  0.00           H  
ATOM   1661  HA3 GLY A 102      -5.210  -4.389   5.756  1.00  0.00           H  
ATOM   1662  N   GLU A 103      -7.824  -4.880   5.032  1.00  0.00           N  
ATOM   1663  CA  GLU A 103      -9.039  -5.706   4.770  1.00  0.00           C  
ATOM   1664  C   GLU A 103      -9.308  -5.829   3.271  1.00  0.00           C  
ATOM   1665  O   GLU A 103      -8.609  -5.270   2.447  1.00  0.00           O  
ATOM   1666  CB  GLU A 103     -10.247  -5.059   5.451  1.00  0.00           C  
ATOM   1667  CG  GLU A 103     -10.326  -3.579   5.069  1.00  0.00           C  
ATOM   1668  CD  GLU A 103     -11.543  -2.943   5.746  1.00  0.00           C  
ATOM   1669  OE1 GLU A 103     -12.453  -3.678   6.094  1.00  0.00           O  
ATOM   1670  OE2 GLU A 103     -11.543  -1.734   5.904  1.00  0.00           O  
ATOM   1671  H   GLU A 103      -7.488  -4.242   4.353  1.00  0.00           H  
ATOM   1672  HA  GLU A 103      -8.890  -6.692   5.184  1.00  0.00           H  
ATOM   1673  HB2 GLU A 103     -11.149  -5.563   5.135  1.00  0.00           H  
ATOM   1674  HB3 GLU A 103     -10.144  -5.146   6.522  1.00  0.00           H  
ATOM   1675  HG2 GLU A 103      -9.428  -3.075   5.394  1.00  0.00           H  
ATOM   1676  HG3 GLU A 103     -10.425  -3.488   3.998  1.00  0.00           H  
ATOM   1677  N   TRP A 104     -10.323  -6.573   2.919  1.00  0.00           N  
ATOM   1678  CA  TRP A 104     -10.665  -6.761   1.482  1.00  0.00           C  
ATOM   1679  C   TRP A 104     -11.607  -5.643   1.022  1.00  0.00           C  
ATOM   1680  O   TRP A 104     -12.754  -5.581   1.420  1.00  0.00           O  
ATOM   1681  CB  TRP A 104     -11.362  -8.114   1.301  1.00  0.00           C  
ATOM   1682  CG  TRP A 104     -10.515  -9.195   1.896  1.00  0.00           C  
ATOM   1683  CD1 TRP A 104      -9.217  -9.059   2.250  1.00  0.00           C  
ATOM   1684  CD2 TRP A 104     -10.882 -10.571   2.213  1.00  0.00           C  
ATOM   1685  NE1 TRP A 104      -8.764 -10.261   2.762  1.00  0.00           N  
ATOM   1686  CE2 TRP A 104      -9.753 -11.224   2.760  1.00  0.00           C  
ATOM   1687  CE3 TRP A 104     -12.073 -11.308   2.079  1.00  0.00           C  
ATOM   1688  CZ2 TRP A 104      -9.801 -12.560   3.160  1.00  0.00           C  
ATOM   1689  CZ3 TRP A 104     -12.127 -12.654   2.481  1.00  0.00           C  
ATOM   1690  CH2 TRP A 104     -10.993 -13.277   3.020  1.00  0.00           C  
ATOM   1691  H   TRP A 104     -10.862  -7.013   3.608  1.00  0.00           H  
ATOM   1692  HA  TRP A 104      -9.765  -6.740   0.891  1.00  0.00           H  
ATOM   1693  HB2 TRP A 104     -12.322  -8.093   1.797  1.00  0.00           H  
ATOM   1694  HB3 TRP A 104     -11.505  -8.307   0.249  1.00  0.00           H  
ATOM   1695  HD1 TRP A 104      -8.630  -8.158   2.150  1.00  0.00           H  
ATOM   1696  HE1 TRP A 104      -7.857 -10.429   3.091  1.00  0.00           H  
ATOM   1697  HE3 TRP A 104     -12.954 -10.838   1.665  1.00  0.00           H  
ATOM   1698  HZ2 TRP A 104      -8.926 -13.035   3.576  1.00  0.00           H  
ATOM   1699  HZ3 TRP A 104     -13.046 -13.211   2.374  1.00  0.00           H  
ATOM   1700  HH2 TRP A 104     -11.040 -14.312   3.328  1.00  0.00           H  
ATOM   1701  N   MET A 105     -11.134  -4.766   0.180  1.00  0.00           N  
ATOM   1702  CA  MET A 105     -11.998  -3.662  -0.314  1.00  0.00           C  
ATOM   1703  C   MET A 105     -12.481  -4.007  -1.724  1.00  0.00           C  
ATOM   1704  O   MET A 105     -11.768  -4.608  -2.502  1.00  0.00           O  
ATOM   1705  CB  MET A 105     -11.190  -2.364  -0.352  1.00  0.00           C  
ATOM   1706  CG  MET A 105     -11.993  -1.282  -1.074  1.00  0.00           C  
ATOM   1707  SD  MET A 105     -11.420   0.350  -0.540  1.00  0.00           S  
ATOM   1708  CE  MET A 105      -9.832   0.326  -1.407  1.00  0.00           C  
ATOM   1709  H   MET A 105     -10.212  -4.836  -0.133  1.00  0.00           H  
ATOM   1710  HA  MET A 105     -12.847  -3.542   0.342  1.00  0.00           H  
ATOM   1711  HB2 MET A 105     -10.977  -2.042   0.657  1.00  0.00           H  
ATOM   1712  HB3 MET A 105     -10.264  -2.533  -0.879  1.00  0.00           H  
ATOM   1713  HG2 MET A 105     -11.853  -1.382  -2.140  1.00  0.00           H  
ATOM   1714  HG3 MET A 105     -13.040  -1.393  -0.835  1.00  0.00           H  
ATOM   1715  HE1 MET A 105      -9.268  -0.541  -1.102  1.00  0.00           H  
ATOM   1716  HE2 MET A 105     -10.005   0.284  -2.473  1.00  0.00           H  
ATOM   1717  HE3 MET A 105      -9.277   1.220  -1.162  1.00  0.00           H  
ATOM   1718  N   SER A 106     -13.686  -3.640  -2.058  1.00  0.00           N  
ATOM   1719  CA  SER A 106     -14.207  -3.961  -3.418  1.00  0.00           C  
ATOM   1720  C   SER A 106     -13.537  -3.061  -4.457  1.00  0.00           C  
ATOM   1721  O   SER A 106     -13.470  -1.857  -4.303  1.00  0.00           O  
ATOM   1722  CB  SER A 106     -15.717  -3.733  -3.449  1.00  0.00           C  
ATOM   1723  OG  SER A 106     -16.370  -4.967  -3.713  1.00  0.00           O  
ATOM   1724  H   SER A 106     -14.250  -3.160  -1.417  1.00  0.00           H  
ATOM   1725  HA  SER A 106     -13.993  -4.994  -3.649  1.00  0.00           H  
ATOM   1726  HB2 SER A 106     -16.046  -3.353  -2.497  1.00  0.00           H  
ATOM   1727  HB3 SER A 106     -15.955  -3.014  -4.223  1.00  0.00           H  
ATOM   1728  HG  SER A 106     -15.782  -5.506  -4.248  1.00  0.00           H  
ATOM   1729  N   LEU A 107     -13.044  -3.637  -5.519  1.00  0.00           N  
ATOM   1730  CA  LEU A 107     -12.385  -2.820  -6.574  1.00  0.00           C  
ATOM   1731  C   LEU A 107     -13.298  -2.747  -7.799  1.00  0.00           C  
ATOM   1732  O   LEU A 107     -12.919  -3.116  -8.891  1.00  0.00           O  
ATOM   1733  CB  LEU A 107     -11.056  -3.464  -6.970  1.00  0.00           C  
ATOM   1734  CG  LEU A 107     -10.463  -2.708  -8.162  1.00  0.00           C  
ATOM   1735  CD1 LEU A 107      -9.177  -2.002  -7.729  1.00  0.00           C  
ATOM   1736  CD2 LEU A 107     -10.147  -3.694  -9.288  1.00  0.00           C  
ATOM   1737  H   LEU A 107     -13.113  -4.610  -5.625  1.00  0.00           H  
ATOM   1738  HA  LEU A 107     -12.206  -1.823  -6.198  1.00  0.00           H  
ATOM   1739  HB2 LEU A 107     -10.370  -3.417  -6.136  1.00  0.00           H  
ATOM   1740  HB3 LEU A 107     -11.221  -4.494  -7.247  1.00  0.00           H  
ATOM   1741  HG  LEU A 107     -11.175  -1.974  -8.512  1.00  0.00           H  
ATOM   1742 HD11 LEU A 107      -8.801  -2.461  -6.826  1.00  0.00           H  
ATOM   1743 HD12 LEU A 107      -8.439  -2.088  -8.511  1.00  0.00           H  
ATOM   1744 HD13 LEU A 107      -9.385  -0.959  -7.542  1.00  0.00           H  
ATOM   1745 HD21 LEU A 107      -9.714  -4.591  -8.871  1.00  0.00           H  
ATOM   1746 HD22 LEU A 107     -11.056  -3.944  -9.815  1.00  0.00           H  
ATOM   1747 HD23 LEU A 107      -9.447  -3.242  -9.975  1.00  0.00           H  
ATOM   1748  N   VAL A 108     -14.498  -2.265  -7.626  1.00  0.00           N  
ATOM   1749  CA  VAL A 108     -15.431  -2.159  -8.785  1.00  0.00           C  
ATOM   1750  C   VAL A 108     -15.102  -0.882  -9.558  1.00  0.00           C  
ATOM   1751  O   VAL A 108     -15.452  -0.724 -10.711  1.00  0.00           O  
ATOM   1752  CB  VAL A 108     -16.873  -2.098  -8.274  1.00  0.00           C  
ATOM   1753  CG1 VAL A 108     -17.836  -2.025  -9.459  1.00  0.00           C  
ATOM   1754  CG2 VAL A 108     -17.174  -3.352  -7.452  1.00  0.00           C  
ATOM   1755  H   VAL A 108     -14.781  -1.963  -6.737  1.00  0.00           H  
ATOM   1756  HA  VAL A 108     -15.308  -3.017  -9.430  1.00  0.00           H  
ATOM   1757  HB  VAL A 108     -16.999  -1.221  -7.654  1.00  0.00           H  
ATOM   1758 HG11 VAL A 108     -17.284  -1.803 -10.360  1.00  0.00           H  
ATOM   1759 HG12 VAL A 108     -18.340  -2.975  -9.571  1.00  0.00           H  
ATOM   1760 HG13 VAL A 108     -18.565  -1.249  -9.283  1.00  0.00           H  
ATOM   1761 HG21 VAL A 108     -16.616  -4.185  -7.851  1.00  0.00           H  
ATOM   1762 HG22 VAL A 108     -16.888  -3.187  -6.424  1.00  0.00           H  
ATOM   1763 HG23 VAL A 108     -18.230  -3.570  -7.502  1.00  0.00           H  
ATOM   1764  N   GLY A 109     -14.422   0.024  -8.916  1.00  0.00           N  
ATOM   1765  CA  GLY A 109     -14.041   1.304  -9.569  1.00  0.00           C  
ATOM   1766  C   GLY A 109     -13.297   2.151  -8.541  1.00  0.00           C  
ATOM   1767  O   GLY A 109     -13.603   3.308  -8.333  1.00  0.00           O  
ATOM   1768  H   GLY A 109     -14.156  -0.140  -7.987  1.00  0.00           H  
ATOM   1769  HA2 GLY A 109     -13.399   1.104 -10.417  1.00  0.00           H  
ATOM   1770  HA3 GLY A 109     -14.926   1.828  -9.896  1.00  0.00           H  
ATOM   1771  N   LEU A 110     -12.333   1.561  -7.883  1.00  0.00           N  
ATOM   1772  CA  LEU A 110     -11.560   2.289  -6.843  1.00  0.00           C  
ATOM   1773  C   LEU A 110     -11.337   3.743  -7.263  1.00  0.00           C  
ATOM   1774  O   LEU A 110     -11.133   4.043  -8.422  1.00  0.00           O  
ATOM   1775  CB  LEU A 110     -10.207   1.603  -6.662  1.00  0.00           C  
ATOM   1776  CG  LEU A 110     -10.056   1.130  -5.217  1.00  0.00           C  
ATOM   1777  CD1 LEU A 110      -8.599   0.738  -4.961  1.00  0.00           C  
ATOM   1778  CD2 LEU A 110     -10.453   2.259  -4.263  1.00  0.00           C  
ATOM   1779  H   LEU A 110     -12.122   0.624  -8.063  1.00  0.00           H  
ATOM   1780  HA  LEU A 110     -12.103   2.259  -5.911  1.00  0.00           H  
ATOM   1781  HB2 LEU A 110     -10.147   0.753  -7.327  1.00  0.00           H  
ATOM   1782  HB3 LEU A 110      -9.422   2.298  -6.897  1.00  0.00           H  
ATOM   1783  HG  LEU A 110     -10.694   0.274  -5.054  1.00  0.00           H  
ATOM   1784 HD11 LEU A 110      -7.946   1.480  -5.396  1.00  0.00           H  
ATOM   1785 HD12 LEU A 110      -8.422   0.685  -3.896  1.00  0.00           H  
ATOM   1786 HD13 LEU A 110      -8.400  -0.223  -5.408  1.00  0.00           H  
ATOM   1787 HD21 LEU A 110     -10.137   3.206  -4.675  1.00  0.00           H  
ATOM   1788 HD22 LEU A 110     -11.524   2.262  -4.133  1.00  0.00           H  
ATOM   1789 HD23 LEU A 110      -9.975   2.105  -3.306  1.00  0.00           H  
ATOM   1790  N   ASN A 111     -11.376   4.645  -6.324  1.00  0.00           N  
ATOM   1791  CA  ASN A 111     -11.169   6.080  -6.654  1.00  0.00           C  
ATOM   1792  C   ASN A 111     -10.503   6.776  -5.465  1.00  0.00           C  
ATOM   1793  O   ASN A 111     -10.143   6.150  -4.488  1.00  0.00           O  
ATOM   1794  CB  ASN A 111     -12.524   6.730  -6.931  1.00  0.00           C  
ATOM   1795  CG  ASN A 111     -12.478   7.465  -8.272  1.00  0.00           C  
ATOM   1796  OD1 ASN A 111     -12.057   6.909  -9.268  1.00  0.00           O  
ATOM   1797  ND2 ASN A 111     -12.897   8.700  -8.344  1.00  0.00           N  
ATOM   1798  H   ASN A 111     -11.543   4.379  -5.398  1.00  0.00           H  
ATOM   1799  HA  ASN A 111     -10.538   6.166  -7.526  1.00  0.00           H  
ATOM   1800  HB2 ASN A 111     -13.288   5.966  -6.965  1.00  0.00           H  
ATOM   1801  HB3 ASN A 111     -12.752   7.431  -6.145  1.00  0.00           H  
ATOM   1802 HD21 ASN A 111     -13.239   9.149  -7.544  1.00  0.00           H  
ATOM   1803 HD22 ASN A 111     -12.871   9.176  -9.200  1.00  0.00           H  
ATOM   1804  N   ALA A 112     -10.344   8.068  -5.534  1.00  0.00           N  
ATOM   1805  CA  ALA A 112      -9.711   8.800  -4.400  1.00  0.00           C  
ATOM   1806  C   ALA A 112     -10.753   9.031  -3.301  1.00  0.00           C  
ATOM   1807  O   ALA A 112     -10.500   9.706  -2.322  1.00  0.00           O  
ATOM   1808  CB  ALA A 112      -9.188  10.150  -4.892  1.00  0.00           C  
ATOM   1809  H   ALA A 112     -10.645   8.559  -6.326  1.00  0.00           H  
ATOM   1810  HA  ALA A 112      -8.889   8.216  -4.007  1.00  0.00           H  
ATOM   1811  HB1 ALA A 112      -9.071  10.122  -5.965  1.00  0.00           H  
ATOM   1812  HB2 ALA A 112      -9.892  10.925  -4.628  1.00  0.00           H  
ATOM   1813  HB3 ALA A 112      -8.234  10.358  -4.432  1.00  0.00           H  
ATOM   1814  N   ASP A 113     -11.928   8.484  -3.463  1.00  0.00           N  
ATOM   1815  CA  ASP A 113     -12.996   8.672  -2.449  1.00  0.00           C  
ATOM   1816  C   ASP A 113     -12.696   7.831  -1.209  1.00  0.00           C  
ATOM   1817  O   ASP A 113     -12.752   8.310  -0.094  1.00  0.00           O  
ATOM   1818  CB  ASP A 113     -14.322   8.221  -3.050  1.00  0.00           C  
ATOM   1819  CG  ASP A 113     -15.467   9.024  -2.432  1.00  0.00           C  
ATOM   1820  OD1 ASP A 113     -15.379  10.240  -2.432  1.00  0.00           O  
ATOM   1821  OD2 ASP A 113     -16.414   8.409  -1.971  1.00  0.00           O  
ATOM   1822  H   ASP A 113     -12.115   7.954  -4.260  1.00  0.00           H  
ATOM   1823  HA  ASP A 113     -13.057   9.712  -2.180  1.00  0.00           H  
ATOM   1824  HB2 ASP A 113     -14.299   8.379  -4.115  1.00  0.00           H  
ATOM   1825  HB3 ASP A 113     -14.467   7.172  -2.846  1.00  0.00           H  
ATOM   1826  N   ASP A 114     -12.378   6.580  -1.392  1.00  0.00           N  
ATOM   1827  CA  ASP A 114     -12.079   5.716  -0.222  1.00  0.00           C  
ATOM   1828  C   ASP A 114     -10.655   5.988   0.242  1.00  0.00           C  
ATOM   1829  O   ASP A 114     -10.264   5.623   1.332  1.00  0.00           O  
ATOM   1830  CB  ASP A 114     -12.218   4.245  -0.618  1.00  0.00           C  
ATOM   1831  CG  ASP A 114     -13.275   3.578   0.263  1.00  0.00           C  
ATOM   1832  OD1 ASP A 114     -13.359   3.939   1.426  1.00  0.00           O  
ATOM   1833  OD2 ASP A 114     -13.982   2.720  -0.238  1.00  0.00           O  
ATOM   1834  H   ASP A 114     -12.333   6.211  -2.299  1.00  0.00           H  
ATOM   1835  HA  ASP A 114     -12.767   5.940   0.581  1.00  0.00           H  
ATOM   1836  HB2 ASP A 114     -12.517   4.178  -1.654  1.00  0.00           H  
ATOM   1837  HB3 ASP A 114     -11.271   3.743  -0.484  1.00  0.00           H  
ATOM   1838  N   PHE A 115      -9.873   6.632  -0.574  1.00  0.00           N  
ATOM   1839  CA  PHE A 115      -8.475   6.923  -0.167  1.00  0.00           C  
ATOM   1840  C   PHE A 115      -8.357   8.392   0.256  1.00  0.00           C  
ATOM   1841  O   PHE A 115      -8.802   9.272  -0.454  1.00  0.00           O  
ATOM   1842  CB  PHE A 115      -7.539   6.650  -1.340  1.00  0.00           C  
ATOM   1843  CG  PHE A 115      -6.973   5.257  -1.213  1.00  0.00           C  
ATOM   1844  CD1 PHE A 115      -5.831   5.039  -0.435  1.00  0.00           C  
ATOM   1845  CD2 PHE A 115      -7.584   4.188  -1.878  1.00  0.00           C  
ATOM   1846  CE1 PHE A 115      -5.297   3.751  -0.323  1.00  0.00           C  
ATOM   1847  CE2 PHE A 115      -7.052   2.898  -1.764  1.00  0.00           C  
ATOM   1848  CZ  PHE A 115      -5.907   2.681  -0.986  1.00  0.00           C  
ATOM   1849  H   PHE A 115     -10.208   6.926  -1.450  1.00  0.00           H  
ATOM   1850  HA  PHE A 115      -8.208   6.281   0.657  1.00  0.00           H  
ATOM   1851  HB2 PHE A 115      -8.087   6.736  -2.267  1.00  0.00           H  
ATOM   1852  HB3 PHE A 115      -6.731   7.368  -1.331  1.00  0.00           H  
ATOM   1853  HD1 PHE A 115      -5.361   5.864   0.080  1.00  0.00           H  
ATOM   1854  HD2 PHE A 115      -8.466   4.356  -2.477  1.00  0.00           H  
ATOM   1855  HE1 PHE A 115      -4.417   3.582   0.279  1.00  0.00           H  
ATOM   1856  HE2 PHE A 115      -7.522   2.071  -2.277  1.00  0.00           H  
ATOM   1857  HZ  PHE A 115      -5.493   1.689  -0.902  1.00  0.00           H  
ATOM   1858  N   PRO A 116      -7.762   8.615   1.404  1.00  0.00           N  
ATOM   1859  CA  PRO A 116      -7.578   9.977   1.938  1.00  0.00           C  
ATOM   1860  C   PRO A 116      -6.680  10.796   0.997  1.00  0.00           C  
ATOM   1861  O   PRO A 116      -5.945  10.238   0.206  1.00  0.00           O  
ATOM   1862  CB  PRO A 116      -6.905   9.772   3.303  1.00  0.00           C  
ATOM   1863  CG  PRO A 116      -6.675   8.253   3.495  1.00  0.00           C  
ATOM   1864  CD  PRO A 116      -7.231   7.538   2.257  1.00  0.00           C  
ATOM   1865  HA  PRO A 116      -8.532  10.464   2.067  1.00  0.00           H  
ATOM   1866  HB2 PRO A 116      -5.960  10.286   3.324  1.00  0.00           H  
ATOM   1867  HB3 PRO A 116      -7.544  10.142   4.087  1.00  0.00           H  
ATOM   1868  HG2 PRO A 116      -5.617   8.053   3.593  1.00  0.00           H  
ATOM   1869  HG3 PRO A 116      -7.195   7.910   4.375  1.00  0.00           H  
ATOM   1870  HD2 PRO A 116      -6.441   7.004   1.747  1.00  0.00           H  
ATOM   1871  HD3 PRO A 116      -8.023   6.862   2.535  1.00  0.00           H  
ATOM   1872  N   PRO A 117      -6.778  12.099   1.106  1.00  0.00           N  
ATOM   1873  CA  PRO A 117      -5.990  13.026   0.267  1.00  0.00           C  
ATOM   1874  C   PRO A 117      -4.488  12.801   0.465  1.00  0.00           C  
ATOM   1875  O   PRO A 117      -4.069  11.874   1.126  1.00  0.00           O  
ATOM   1876  CB  PRO A 117      -6.389  14.428   0.750  1.00  0.00           C  
ATOM   1877  CG  PRO A 117      -7.429  14.258   1.887  1.00  0.00           C  
ATOM   1878  CD  PRO A 117      -7.677  12.753   2.075  1.00  0.00           C  
ATOM   1879  HA  PRO A 117      -6.256  12.911  -0.772  1.00  0.00           H  
ATOM   1880  HB2 PRO A 117      -5.517  14.946   1.122  1.00  0.00           H  
ATOM   1881  HB3 PRO A 117      -6.830  14.986  -0.061  1.00  0.00           H  
ATOM   1882  HG2 PRO A 117      -7.042  14.684   2.801  1.00  0.00           H  
ATOM   1883  HG3 PRO A 117      -8.353  14.747   1.616  1.00  0.00           H  
ATOM   1884  HD2 PRO A 117      -7.428  12.455   3.083  1.00  0.00           H  
ATOM   1885  HD3 PRO A 117      -8.704  12.509   1.850  1.00  0.00           H  
ATOM   1886  N   ALA A 118      -3.678  13.652  -0.109  1.00  0.00           N  
ATOM   1887  CA  ALA A 118      -2.201  13.505   0.038  1.00  0.00           C  
ATOM   1888  C   ALA A 118      -1.696  12.396  -0.889  1.00  0.00           C  
ATOM   1889  O   ALA A 118      -0.518  12.102  -0.932  1.00  0.00           O  
ATOM   1890  CB  ALA A 118      -1.864  13.148   1.487  1.00  0.00           C  
ATOM   1891  H   ALA A 118      -4.044  14.392  -0.635  1.00  0.00           H  
ATOM   1892  HA  ALA A 118      -1.721  14.437  -0.221  1.00  0.00           H  
ATOM   1893  HB1 ALA A 118      -2.652  13.499   2.139  1.00  0.00           H  
ATOM   1894  HB2 ALA A 118      -1.771  12.076   1.582  1.00  0.00           H  
ATOM   1895  HB3 ALA A 118      -0.932  13.615   1.767  1.00  0.00           H  
ATOM   1896  N   ASN A 119      -2.575  11.766  -1.619  1.00  0.00           N  
ATOM   1897  CA  ASN A 119      -2.146  10.671  -2.520  1.00  0.00           C  
ATOM   1898  C   ASN A 119      -2.795  10.849  -3.899  1.00  0.00           C  
ATOM   1899  O   ASN A 119      -3.371   9.935  -4.452  1.00  0.00           O  
ATOM   1900  CB  ASN A 119      -2.600   9.360  -1.899  1.00  0.00           C  
ATOM   1901  CG  ASN A 119      -1.424   8.697  -1.184  1.00  0.00           C  
ATOM   1902  OD1 ASN A 119      -0.774   7.829  -1.731  1.00  0.00           O  
ATOM   1903  ND2 ASN A 119      -1.119   9.078   0.026  1.00  0.00           N  
ATOM   1904  H   ASN A 119      -3.520  11.997  -1.565  1.00  0.00           H  
ATOM   1905  HA  ASN A 119      -1.071  10.674  -2.617  1.00  0.00           H  
ATOM   1906  HB2 ASN A 119      -3.389   9.556  -1.186  1.00  0.00           H  
ATOM   1907  HB3 ASN A 119      -2.968   8.716  -2.665  1.00  0.00           H  
ATOM   1908 HD21 ASN A 119      -1.644   9.780   0.464  1.00  0.00           H  
ATOM   1909 HD22 ASN A 119      -0.369   8.664   0.495  1.00  0.00           H  
ATOM   1910  N   GLU A 120      -2.714  12.026  -4.449  1.00  0.00           N  
ATOM   1911  CA  GLU A 120      -3.330  12.290  -5.782  1.00  0.00           C  
ATOM   1912  C   GLU A 120      -2.509  11.685  -6.944  1.00  0.00           C  
ATOM   1913  O   GLU A 120      -3.083  11.193  -7.893  1.00  0.00           O  
ATOM   1914  CB  GLU A 120      -3.438  13.803  -5.984  1.00  0.00           C  
ATOM   1915  CG  GLU A 120      -4.495  14.371  -5.035  1.00  0.00           C  
ATOM   1916  CD  GLU A 120      -5.761  14.709  -5.825  1.00  0.00           C  
ATOM   1917  OE1 GLU A 120      -6.066  13.982  -6.755  1.00  0.00           O  
ATOM   1918  OE2 GLU A 120      -6.404  15.689  -5.485  1.00  0.00           O  
ATOM   1919  H   GLU A 120      -2.255  12.748  -3.978  1.00  0.00           H  
ATOM   1920  HA  GLU A 120      -4.320  11.869  -5.795  1.00  0.00           H  
ATOM   1921  HB2 GLU A 120      -2.482  14.262  -5.777  1.00  0.00           H  
ATOM   1922  HB3 GLU A 120      -3.723  14.011  -7.005  1.00  0.00           H  
ATOM   1923  HG2 GLU A 120      -4.727  13.640  -4.275  1.00  0.00           H  
ATOM   1924  HG3 GLU A 120      -4.114  15.268  -4.568  1.00  0.00           H  
ATOM   1925  N   PRO A 121      -1.199  11.768  -6.869  1.00  0.00           N  
ATOM   1926  CA  PRO A 121      -0.318  11.258  -7.946  1.00  0.00           C  
ATOM   1927  C   PRO A 121      -0.431   9.735  -8.103  1.00  0.00           C  
ATOM   1928  O   PRO A 121      -0.175   9.197  -9.162  1.00  0.00           O  
ATOM   1929  CB  PRO A 121       1.101  11.641  -7.505  1.00  0.00           C  
ATOM   1930  CG  PRO A 121       0.993  12.353  -6.135  1.00  0.00           C  
ATOM   1931  CD  PRO A 121      -0.489  12.364  -5.728  1.00  0.00           C  
ATOM   1932  HA  PRO A 121      -0.549  11.746  -8.878  1.00  0.00           H  
ATOM   1933  HB2 PRO A 121       1.707  10.751  -7.413  1.00  0.00           H  
ATOM   1934  HB3 PRO A 121       1.540  12.312  -8.228  1.00  0.00           H  
ATOM   1935  HG2 PRO A 121       1.574  11.816  -5.397  1.00  0.00           H  
ATOM   1936  HG3 PRO A 121       1.353  13.367  -6.219  1.00  0.00           H  
ATOM   1937  HD2 PRO A 121      -0.633  11.759  -4.846  1.00  0.00           H  
ATOM   1938  HD3 PRO A 121      -0.832  13.373  -5.561  1.00  0.00           H  
ATOM   1939  N   VAL A 122      -0.799   9.031  -7.068  1.00  0.00           N  
ATOM   1940  CA  VAL A 122      -0.910   7.554  -7.178  1.00  0.00           C  
ATOM   1941  C   VAL A 122      -2.380   7.170  -7.268  1.00  0.00           C  
ATOM   1942  O   VAL A 122      -2.789   6.443  -8.147  1.00  0.00           O  
ATOM   1943  CB  VAL A 122      -0.290   6.900  -5.946  1.00  0.00           C  
ATOM   1944  CG1 VAL A 122       1.158   6.531  -6.248  1.00  0.00           C  
ATOM   1945  CG2 VAL A 122      -0.328   7.868  -4.767  1.00  0.00           C  
ATOM   1946  H   VAL A 122      -0.999   9.467  -6.218  1.00  0.00           H  
ATOM   1947  HA  VAL A 122      -0.392   7.219  -8.064  1.00  0.00           H  
ATOM   1948  HB  VAL A 122      -0.844   6.017  -5.698  1.00  0.00           H  
ATOM   1949 HG11 VAL A 122       1.500   7.093  -7.104  1.00  0.00           H  
ATOM   1950 HG12 VAL A 122       1.773   6.765  -5.393  1.00  0.00           H  
ATOM   1951 HG13 VAL A 122       1.225   5.476  -6.461  1.00  0.00           H  
ATOM   1952 HG21 VAL A 122       0.209   8.764  -5.027  1.00  0.00           H  
ATOM   1953 HG22 VAL A 122      -1.355   8.117  -4.542  1.00  0.00           H  
ATOM   1954 HG23 VAL A 122       0.129   7.407  -3.908  1.00  0.00           H  
ATOM   1955  N   ILE A 123      -3.178   7.662  -6.366  1.00  0.00           N  
ATOM   1956  CA  ILE A 123      -4.628   7.346  -6.399  1.00  0.00           C  
ATOM   1957  C   ILE A 123      -5.172   7.728  -7.769  1.00  0.00           C  
ATOM   1958  O   ILE A 123      -5.999   7.044  -8.338  1.00  0.00           O  
ATOM   1959  CB  ILE A 123      -5.327   8.163  -5.323  1.00  0.00           C  
ATOM   1960  CG1 ILE A 123      -4.705   7.816  -3.973  1.00  0.00           C  
ATOM   1961  CG2 ILE A 123      -6.818   7.839  -5.317  1.00  0.00           C  
ATOM   1962  CD1 ILE A 123      -5.148   6.420  -3.531  1.00  0.00           C  
ATOM   1963  H   ILE A 123      -2.826   8.251  -5.668  1.00  0.00           H  
ATOM   1964  HA  ILE A 123      -4.784   6.293  -6.220  1.00  0.00           H  
ATOM   1965  HB  ILE A 123      -5.189   9.215  -5.525  1.00  0.00           H  
ATOM   1966 HG12 ILE A 123      -3.629   7.832  -4.069  1.00  0.00           H  
ATOM   1967 HG13 ILE A 123      -5.011   8.542  -3.237  1.00  0.00           H  
ATOM   1968 HG21 ILE A 123      -7.008   7.012  -5.986  1.00  0.00           H  
ATOM   1969 HG22 ILE A 123      -7.123   7.572  -4.317  1.00  0.00           H  
ATOM   1970 HG23 ILE A 123      -7.373   8.705  -5.647  1.00  0.00           H  
ATOM   1971 HD11 ILE A 123      -5.918   6.054  -4.193  1.00  0.00           H  
ATOM   1972 HD12 ILE A 123      -4.301   5.749  -3.560  1.00  0.00           H  
ATOM   1973 HD13 ILE A 123      -5.530   6.472  -2.526  1.00  0.00           H  
ATOM   1974  N   ALA A 124      -4.696   8.814  -8.308  1.00  0.00           N  
ATOM   1975  CA  ALA A 124      -5.168   9.241  -9.651  1.00  0.00           C  
ATOM   1976  C   ALA A 124      -5.085   8.049 -10.604  1.00  0.00           C  
ATOM   1977  O   ALA A 124      -5.959   7.828 -11.418  1.00  0.00           O  
ATOM   1978  CB  ALA A 124      -4.279  10.370 -10.169  1.00  0.00           C  
ATOM   1979  H   ALA A 124      -4.019   9.343  -7.831  1.00  0.00           H  
ATOM   1980  HA  ALA A 124      -6.191   9.584  -9.584  1.00  0.00           H  
ATOM   1981  HB1 ALA A 124      -3.247  10.049 -10.155  1.00  0.00           H  
ATOM   1982  HB2 ALA A 124      -4.565  10.618 -11.180  1.00  0.00           H  
ATOM   1983  HB3 ALA A 124      -4.394  11.239  -9.538  1.00  0.00           H  
ATOM   1984  N   LYS A 125      -4.033   7.280 -10.505  1.00  0.00           N  
ATOM   1985  CA  LYS A 125      -3.887   6.101 -11.402  1.00  0.00           C  
ATOM   1986  C   LYS A 125      -4.733   4.937 -10.871  1.00  0.00           C  
ATOM   1987  O   LYS A 125      -5.286   4.163 -11.627  1.00  0.00           O  
ATOM   1988  CB  LYS A 125      -2.416   5.677 -11.455  1.00  0.00           C  
ATOM   1989  CG  LYS A 125      -2.005   5.431 -12.910  1.00  0.00           C  
ATOM   1990  CD  LYS A 125      -2.434   4.024 -13.331  1.00  0.00           C  
ATOM   1991  CE  LYS A 125      -3.078   4.079 -14.718  1.00  0.00           C  
ATOM   1992  NZ  LYS A 125      -2.145   3.495 -15.724  1.00  0.00           N  
ATOM   1993  H   LYS A 125      -3.341   7.480  -9.841  1.00  0.00           H  
ATOM   1994  HA  LYS A 125      -4.218   6.366 -12.390  1.00  0.00           H  
ATOM   1995  HB2 LYS A 125      -1.802   6.460 -11.035  1.00  0.00           H  
ATOM   1996  HB3 LYS A 125      -2.282   4.770 -10.888  1.00  0.00           H  
ATOM   1997  HG2 LYS A 125      -2.484   6.161 -13.548  1.00  0.00           H  
ATOM   1998  HG3 LYS A 125      -0.933   5.521 -13.002  1.00  0.00           H  
ATOM   1999  HD2 LYS A 125      -1.567   3.379 -13.360  1.00  0.00           H  
ATOM   2000  HD3 LYS A 125      -3.147   3.638 -12.619  1.00  0.00           H  
ATOM   2001  HE2 LYS A 125      -3.998   3.512 -14.709  1.00  0.00           H  
ATOM   2002  HE3 LYS A 125      -3.290   5.105 -14.977  1.00  0.00           H  
ATOM   2003  HZ1 LYS A 125      -1.224   3.309 -15.278  1.00  0.00           H  
ATOM   2004  HZ2 LYS A 125      -2.542   2.604 -16.087  1.00  0.00           H  
ATOM   2005  HZ3 LYS A 125      -2.018   4.165 -16.509  1.00  0.00           H  
ATOM   2006  N   LEU A 126      -4.833   4.805  -9.576  1.00  0.00           N  
ATOM   2007  CA  LEU A 126      -5.628   3.703  -8.988  1.00  0.00           C  
ATOM   2008  C   LEU A 126      -7.120   3.987  -9.167  1.00  0.00           C  
ATOM   2009  O   LEU A 126      -7.960   3.179  -8.825  1.00  0.00           O  
ATOM   2010  CB  LEU A 126      -5.299   3.621  -7.503  1.00  0.00           C  
ATOM   2011  CG  LEU A 126      -3.782   3.589  -7.311  1.00  0.00           C  
ATOM   2012  CD1 LEU A 126      -3.434   4.082  -5.905  1.00  0.00           C  
ATOM   2013  CD2 LEU A 126      -3.279   2.153  -7.484  1.00  0.00           C  
ATOM   2014  H   LEU A 126      -4.382   5.429  -8.981  1.00  0.00           H  
ATOM   2015  HA  LEU A 126      -5.371   2.771  -9.468  1.00  0.00           H  
ATOM   2016  HB2 LEU A 126      -5.711   4.480  -6.996  1.00  0.00           H  
ATOM   2017  HB3 LEU A 126      -5.727   2.730  -7.098  1.00  0.00           H  
ATOM   2018  HG  LEU A 126      -3.311   4.227  -8.044  1.00  0.00           H  
ATOM   2019 HD11 LEU A 126      -4.305   4.537  -5.459  1.00  0.00           H  
ATOM   2020 HD12 LEU A 126      -3.114   3.248  -5.299  1.00  0.00           H  
ATOM   2021 HD13 LEU A 126      -2.638   4.810  -5.965  1.00  0.00           H  
ATOM   2022 HD21 LEU A 126      -4.075   1.463  -7.243  1.00  0.00           H  
ATOM   2023 HD22 LEU A 126      -2.969   2.001  -8.507  1.00  0.00           H  
ATOM   2024 HD23 LEU A 126      -2.442   1.982  -6.824  1.00  0.00           H  
ATOM   2025  N   LYS A 127      -7.456   5.128  -9.700  1.00  0.00           N  
ATOM   2026  CA  LYS A 127      -8.882   5.462  -9.901  1.00  0.00           C  
ATOM   2027  C   LYS A 127      -9.491   4.482 -10.904  1.00  0.00           C  
ATOM   2028  O   LYS A 127     -10.536   3.907 -10.671  1.00  0.00           O  
ATOM   2029  CB  LYS A 127      -8.968   6.884 -10.441  1.00  0.00           C  
ATOM   2030  CG  LYS A 127      -8.854   7.873  -9.281  1.00  0.00           C  
ATOM   2031  CD  LYS A 127      -9.737   9.092  -9.549  1.00  0.00           C  
ATOM   2032  CE  LYS A 127      -9.003  10.358  -9.105  1.00  0.00           C  
ATOM   2033  NZ  LYS A 127      -9.248  11.448 -10.093  1.00  0.00           N  
ATOM   2034  H   LYS A 127      -6.771   5.768  -9.971  1.00  0.00           H  
ATOM   2035  HA  LYS A 127      -9.409   5.399  -8.961  1.00  0.00           H  
ATOM   2036  HB2 LYS A 127      -8.160   7.051 -11.139  1.00  0.00           H  
ATOM   2037  HB3 LYS A 127      -9.904   7.020 -10.940  1.00  0.00           H  
ATOM   2038  HG2 LYS A 127      -9.172   7.392  -8.368  1.00  0.00           H  
ATOM   2039  HG3 LYS A 127      -7.828   8.191  -9.180  1.00  0.00           H  
ATOM   2040  HD2 LYS A 127      -9.957   9.152 -10.606  1.00  0.00           H  
ATOM   2041  HD3 LYS A 127     -10.659   8.999  -8.994  1.00  0.00           H  
ATOM   2042  HE2 LYS A 127      -9.366  10.662  -8.134  1.00  0.00           H  
ATOM   2043  HE3 LYS A 127      -7.944  10.157  -9.045  1.00  0.00           H  
ATOM   2044  HZ1 LYS A 127      -9.190  11.061 -11.057  1.00  0.00           H  
ATOM   2045  HZ2 LYS A 127     -10.193  11.853  -9.937  1.00  0.00           H  
ATOM   2046  HZ3 LYS A 127      -8.531  12.191  -9.974  1.00  0.00           H  
ATOM   2047  N   ARG A 128      -8.841   4.284 -12.016  1.00  0.00           N  
ATOM   2048  CA  ARG A 128      -9.360   3.346 -13.029  1.00  0.00           C  
ATOM   2049  C   ARG A 128      -8.984   1.913 -12.634  1.00  0.00           C  
ATOM   2050  O   ARG A 128      -9.315   0.963 -13.315  1.00  0.00           O  
ATOM   2051  CB  ARG A 128      -8.733   3.698 -14.373  1.00  0.00           C  
ATOM   2052  CG  ARG A 128      -9.549   4.809 -15.039  1.00  0.00           C  
ATOM   2053  CD  ARG A 128      -9.158   4.923 -16.515  1.00  0.00           C  
ATOM   2054  NE  ARG A 128      -8.842   6.345 -16.842  1.00  0.00           N  
ATOM   2055  CZ  ARG A 128      -9.519   7.312 -16.283  1.00  0.00           C  
ATOM   2056  NH1 ARG A 128     -10.824   7.296 -16.311  1.00  0.00           N  
ATOM   2057  NH2 ARG A 128      -8.891   8.296 -15.700  1.00  0.00           N  
ATOM   2058  H   ARG A 128      -8.004   4.749 -12.187  1.00  0.00           H  
ATOM   2059  HA  ARG A 128     -10.430   3.440 -13.091  1.00  0.00           H  
ATOM   2060  HB2 ARG A 128      -7.720   4.039 -14.217  1.00  0.00           H  
ATOM   2061  HB3 ARG A 128      -8.726   2.831 -15.001  1.00  0.00           H  
ATOM   2062  HG2 ARG A 128     -10.601   4.579 -14.961  1.00  0.00           H  
ATOM   2063  HG3 ARG A 128      -9.347   5.748 -14.543  1.00  0.00           H  
ATOM   2064  HD2 ARG A 128      -8.289   4.310 -16.705  1.00  0.00           H  
ATOM   2065  HD3 ARG A 128      -9.977   4.585 -17.132  1.00  0.00           H  
ATOM   2066  HE  ARG A 128      -8.124   6.553 -17.476  1.00  0.00           H  
ATOM   2067 HH11 ARG A 128     -11.305   6.544 -16.759  1.00  0.00           H  
ATOM   2068 HH12 ARG A 128     -11.342   8.036 -15.881  1.00  0.00           H  
ATOM   2069 HH21 ARG A 128      -7.892   8.310 -15.679  1.00  0.00           H  
ATOM   2070 HH22 ARG A 128      -9.410   9.036 -15.272  1.00  0.00           H  
ATOM   2071  N   LEU A 129      -8.290   1.753 -11.536  1.00  0.00           N  
ATOM   2072  CA  LEU A 129      -7.888   0.388 -11.093  1.00  0.00           C  
ATOM   2073  C   LEU A 129      -9.098  -0.548 -11.142  1.00  0.00           C  
ATOM   2074  O   LEU A 129      -8.992  -1.589 -11.767  1.00  0.00           O  
ATOM   2075  CB  LEU A 129      -7.359   0.460  -9.658  1.00  0.00           C  
ATOM   2076  CG  LEU A 129      -6.248  -0.570  -9.465  1.00  0.00           C  
ATOM   2077  CD1 LEU A 129      -4.923   0.008  -9.965  1.00  0.00           C  
ATOM   2078  CD2 LEU A 129      -6.126  -0.905  -7.975  1.00  0.00           C  
ATOM   2079  OXT LEU A 129     -10.109  -0.209 -10.549  1.00  0.00           O  
ATOM   2080  H   LEU A 129      -8.032   2.534 -11.002  1.00  0.00           H  
ATOM   2081  HA  LEU A 129      -7.112   0.011 -11.743  1.00  0.00           H  
ATOM   2082  HB2 LEU A 129      -6.969   1.449  -9.468  1.00  0.00           H  
ATOM   2083  HB3 LEU A 129      -8.163   0.252  -8.968  1.00  0.00           H  
ATOM   2084  HG  LEU A 129      -6.484  -1.466 -10.020  1.00  0.00           H  
ATOM   2085 HD11 LEU A 129      -5.022   0.285 -11.004  1.00  0.00           H  
ATOM   2086 HD12 LEU A 129      -4.665   0.881  -9.383  1.00  0.00           H  
ATOM   2087 HD13 LEU A 129      -4.146  -0.734  -9.864  1.00  0.00           H  
ATOM   2088 HD21 LEU A 129      -7.088  -0.785  -7.500  1.00  0.00           H  
ATOM   2089 HD22 LEU A 129      -5.794  -1.927  -7.862  1.00  0.00           H  
ATOM   2090 HD23 LEU A 129      -5.411  -0.241  -7.513  1.00  0.00           H  
TER    2091      LEU A 129                                                      
ENDMDL                                                                          
