# Supplementary material for: Comparative Performance of High-Throughput Methods for Protein pKa Predictions
Source: J Chem Inf Model. 2023 Aug 8;63(16):5169–81. doi: 10.1021/acs.jcim.3c00165 (PMC10466379; doi:10.1021/acs.jcim.3c00165)
Supplement: Supplementary file 3 — ci3c00165_si_003.zip [file ci3c00165_si_003.zip › curated_pdbs/1egf_curated_16.pdb]

MODEL       16                                                                  
ATOM      1  N   ASN A   1      -3.204  16.669   1.252  1.00  0.00           N  
ATOM      2  CA  ASN A   1      -4.265  16.040   2.019  1.00  0.00           C  
ATOM      3  C   ASN A   1      -4.609  14.687   1.390  1.00  0.00           C  
ATOM      4  O   ASN A   1      -4.959  14.617   0.214  1.00  0.00           O  
ATOM      5  CB  ASN A   1      -5.533  16.898   2.013  1.00  0.00           C  
ATOM      6  CG  ASN A   1      -5.584  17.793   0.774  1.00  0.00           C  
ATOM      7  OD1 ASN A   1      -6.117  17.430  -0.264  1.00  0.00           O  
ATOM      8  ND2 ASN A   1      -5.001  18.977   0.935  1.00  0.00           N  
ATOM      9  N   SER A   2      -4.496  13.648   2.203  1.00  0.00           N  
ATOM     10  CA  SER A   2      -4.790  12.302   1.741  1.00  0.00           C  
ATOM     11  C   SER A   2      -6.302  12.107   1.627  1.00  0.00           C  
ATOM     12  O   SER A   2      -7.043  12.389   2.569  1.00  0.00           O  
ATOM     13  CB  SER A   2      -4.188  11.253   2.681  1.00  0.00           C  
ATOM     14  OG  SER A   2      -2.778  11.403   2.815  1.00  0.00           O  
ATOM     15  N   TYR A   3      -6.719  11.624   0.466  1.00  0.00           N  
ATOM     16  CA  TYR A   3      -8.131  11.388   0.216  1.00  0.00           C  
ATOM     17  C   TYR A   3      -8.371   9.953  -0.254  1.00  0.00           C  
ATOM     18  O   TYR A   3      -7.600   9.419  -1.049  1.00  0.00           O  
ATOM     19  CB  TYR A   3      -8.529  12.353  -0.903  1.00  0.00           C  
ATOM     20  CG  TYR A   3      -9.986  12.220  -1.350  1.00  0.00           C  
ATOM     21  CD1 TYR A   3     -10.970  12.958  -0.723  1.00  0.00           C  
ATOM     22  CD2 TYR A   3     -10.317  11.363  -2.381  1.00  0.00           C  
ATOM     23  CE1 TYR A   3     -12.341  12.833  -1.144  1.00  0.00           C  
ATOM     24  CE2 TYR A   3     -11.689  11.239  -2.801  1.00  0.00           C  
ATOM     25  CZ  TYR A   3     -12.632  11.980  -2.162  1.00  0.00           C  
ATOM     26  OH  TYR A   3     -13.928  11.862  -2.559  1.00  0.00           O  
ATOM     27  N   PRO A   4      -9.474   9.352   0.270  1.00  0.00           N  
ATOM     28  CA  PRO A   4      -9.825   7.988  -0.087  1.00  0.00           C  
ATOM     29  C   PRO A   4     -10.421   7.927  -1.496  1.00  0.00           C  
ATOM     30  O   PRO A   4     -11.501   8.461  -1.742  1.00  0.00           O  
ATOM     31  CB  PRO A   4     -10.801   7.538   0.988  1.00  0.00           C  
ATOM     32  CG  PRO A   4     -11.317   8.811   1.643  1.00  0.00           C  
ATOM     33  CD  PRO A   4     -10.411   9.955   1.215  1.00  0.00           C  
ATOM     34  N   GLY A   5      -9.688   7.273  -2.385  1.00  0.00           N  
ATOM     35  CA  GLY A   5     -10.129   7.135  -3.763  1.00  0.00           C  
ATOM     36  C   GLY A   5      -9.238   6.154  -4.528  1.00  0.00           C  
ATOM     37  O   GLY A   5      -8.063   5.996  -4.204  1.00  0.00           O  
ATOM     38  N   CYS A   6      -9.834   5.523  -5.529  1.00  0.00           N  
ATOM     39  CA  CYS A   6      -9.108   4.561  -6.343  1.00  0.00           C  
ATOM     40  C   CYS A   6     -10.024   4.110  -7.484  1.00  0.00           C  
ATOM     41  O   CYS A   6     -10.842   3.208  -7.309  1.00  0.00           O  
ATOM     42  CB  CYS A   6      -8.609   3.378  -5.511  1.00  0.00           C  
ATOM     43  SG  CYS A   6      -6.903   3.554  -4.875  1.00  0.00           S  
ATOM     44  N   PRO A   7      -9.852   4.777  -8.657  1.00  0.00           N  
ATOM     45  CA  PRO A   7     -10.653   4.454  -9.825  1.00  0.00           C  
ATOM     46  C   PRO A   7     -10.190   3.144 -10.462  1.00  0.00           C  
ATOM     47  O   PRO A   7      -9.290   2.480  -9.946  1.00  0.00           O  
ATOM     48  CB  PRO A   7     -10.500   5.651 -10.749  1.00  0.00           C  
ATOM     49  CG  PRO A   7      -9.258   6.387 -10.274  1.00  0.00           C  
ATOM     50  CD  PRO A   7      -8.894   5.852  -8.899  1.00  0.00           C  
ATOM     51  N   SER A   8     -10.825   2.807 -11.574  1.00  0.00           N  
ATOM     52  CA  SER A   8     -10.488   1.587 -12.289  1.00  0.00           C  
ATOM     53  C   SER A   8      -9.338   1.849 -13.261  1.00  0.00           C  
ATOM     54  O   SER A   8      -9.034   1.011 -14.110  1.00  0.00           O  
ATOM     55  CB  SER A   8     -11.703   1.034 -13.038  1.00  0.00           C  
ATOM     56  OG  SER A   8     -12.816   0.826 -12.172  1.00  0.00           O  
ATOM     57  N   SER A   9      -8.730   3.016 -13.109  1.00  0.00           N  
ATOM     58  CA  SER A   9      -7.620   3.400 -13.965  1.00  0.00           C  
ATOM     59  C   SER A   9      -6.409   2.510 -13.680  1.00  0.00           C  
ATOM     60  O   SER A   9      -5.814   1.952 -14.601  1.00  0.00           O  
ATOM     61  CB  SER A   9      -7.255   4.872 -13.765  1.00  0.00           C  
ATOM     62  OG  SER A   9      -6.238   5.298 -14.671  1.00  0.00           O  
ATOM     63  N   TYR A  10      -6.079   2.404 -12.401  1.00  0.00           N  
ATOM     64  CA  TYR A  10      -4.948   1.592 -11.983  1.00  0.00           C  
ATOM     65  C   TYR A  10      -5.378   0.144 -11.731  1.00  0.00           C  
ATOM     66  O   TYR A  10      -4.917  -0.771 -12.413  1.00  0.00           O  
ATOM     67  CB  TYR A  10      -4.455   2.201 -10.670  1.00  0.00           C  
ATOM     68  CG  TYR A  10      -4.443   3.730 -10.657  1.00  0.00           C  
ATOM     69  CD1 TYR A  10      -3.394   4.417 -11.237  1.00  0.00           C  
ATOM     70  CD2 TYR A  10      -5.479   4.424 -10.068  1.00  0.00           C  
ATOM     71  CE1 TYR A  10      -3.385   5.855 -11.226  1.00  0.00           C  
ATOM     72  CE2 TYR A  10      -5.468   5.863 -10.056  1.00  0.00           C  
ATOM     73  CZ  TYR A  10      -4.422   6.508 -10.636  1.00  0.00           C  
ATOM     74  OH  TYR A  10      -4.411   7.868 -10.625  1.00  0.00           O  
ATOM     75  N   ASP A  11      -6.255  -0.019 -10.752  1.00  0.00           N  
ATOM     76  CA  ASP A  11      -6.751  -1.338 -10.403  1.00  0.00           C  
ATOM     77  C   ASP A  11      -5.565  -2.269 -10.136  1.00  0.00           C  
ATOM     78  O   ASP A  11      -5.270  -3.149 -10.944  1.00  0.00           O  
ATOM     79  CB  ASP A  11      -7.576  -1.936 -11.543  1.00  0.00           C  
ATOM     80  CG  ASP A  11      -8.210  -3.295 -11.238  1.00  0.00           C  
ATOM     81  OD1 ASP A  11      -9.322  -3.244 -10.585  1.00  0.00           O  
ATOM     82  OD2 ASP A  11      -7.670  -4.349 -11.606  1.00  0.00           O  
ATOM     83  N   GLY A  12      -4.919  -2.044  -9.002  1.00  0.00           N  
ATOM     84  CA  GLY A  12      -3.775  -2.852  -8.621  1.00  0.00           C  
ATOM     85  C   GLY A  12      -2.634  -1.976  -8.097  1.00  0.00           C  
ATOM     86  O   GLY A  12      -1.468  -2.222  -8.398  1.00  0.00           O  
ATOM     87  N   TYR A  13      -3.013  -0.971  -7.321  1.00  0.00           N  
ATOM     88  CA  TYR A  13      -2.038  -0.055  -6.753  1.00  0.00           C  
ATOM     89  C   TYR A  13      -1.743  -0.406  -5.294  1.00  0.00           C  
ATOM     90  O   TYR A  13      -0.970   0.283  -4.629  1.00  0.00           O  
ATOM     91  CB  TYR A  13      -2.678   1.334  -6.811  1.00  0.00           C  
ATOM     92  CG  TYR A  13      -1.687   2.464  -7.099  1.00  0.00           C  
ATOM     93  CD1 TYR A  13      -1.195   2.642  -8.376  1.00  0.00           C  
ATOM     94  CD2 TYR A  13      -1.285   3.304  -6.080  1.00  0.00           C  
ATOM     95  CE1 TYR A  13      -0.263   3.705  -8.645  1.00  0.00           C  
ATOM     96  CE2 TYR A  13      -0.353   4.368  -6.351  1.00  0.00           C  
ATOM     97  CZ  TYR A  13       0.112   4.515  -7.620  1.00  0.00           C  
ATOM     98  OH  TYR A  13       0.993   5.520  -7.876  1.00  0.00           O  
ATOM     99  N   CYS A  14      -2.373  -1.479  -4.836  1.00  0.00           N  
ATOM    100  CA  CYS A  14      -2.186  -1.930  -3.468  1.00  0.00           C  
ATOM    101  C   CYS A  14      -2.080  -3.456  -3.475  1.00  0.00           C  
ATOM    102  O   CYS A  14      -3.044  -4.148  -3.800  1.00  0.00           O  
ATOM    103  CB  CYS A  14      -3.310  -1.441  -2.553  1.00  0.00           C  
ATOM    104  SG  CYS A  14      -4.245   0.000  -3.188  1.00  0.00           S  
ATOM    105  N   LEU A  15      -0.899  -3.938  -3.116  1.00  0.00           N  
ATOM    106  CA  LEU A  15      -0.654  -5.369  -3.076  1.00  0.00           C  
ATOM    107  C   LEU A  15      -0.495  -5.815  -1.621  1.00  0.00           C  
ATOM    108  O   LEU A  15      -0.597  -5.003  -0.705  1.00  0.00           O  
ATOM    109  CB  LEU A  15       0.537  -5.732  -3.964  1.00  0.00           C  
ATOM    110  CG  LEU A  15       0.662  -4.950  -5.275  1.00  0.00           C  
ATOM    111  CD1 LEU A  15       1.554  -3.721  -5.097  1.00  0.00           C  
ATOM    112  CD2 LEU A  15       1.149  -5.854  -6.409  1.00  0.00           C  
ATOM    113  N   ASN A  16      -0.249  -7.106  -1.457  1.00  0.00           N  
ATOM    114  CA  ASN A  16      -0.076  -7.671  -0.130  1.00  0.00           C  
ATOM    115  C   ASN A  16      -1.151  -7.110   0.803  1.00  0.00           C  
ATOM    116  O   ASN A  16      -0.835  -6.444   1.790  1.00  0.00           O  
ATOM    117  CB  ASN A  16       1.292  -7.305   0.450  1.00  0.00           C  
ATOM    118  CG  ASN A  16       2.422  -7.887  -0.401  1.00  0.00           C  
ATOM    119  OD1 ASN A  16       2.531  -9.087  -0.597  1.00  0.00           O  
ATOM    120  ND2 ASN A  16       3.253  -6.975  -0.894  1.00  0.00           N  
ATOM    121  N   GLY A  17      -2.397  -7.397   0.460  1.00  0.00           N  
ATOM    122  CA  GLY A  17      -3.519  -6.929   1.255  1.00  0.00           C  
ATOM    123  C   GLY A  17      -3.360  -5.450   1.610  1.00  0.00           C  
ATOM    124  O   GLY A  17      -3.638  -5.045   2.739  1.00  0.00           O  
ATOM    125  N   GLY A  18      -2.910  -4.682   0.629  1.00  0.00           N  
ATOM    126  CA  GLY A  18      -2.710  -3.256   0.825  1.00  0.00           C  
ATOM    127  C   GLY A  18      -3.990  -2.477   0.529  1.00  0.00           C  
ATOM    128  O   GLY A  18      -4.728  -2.814  -0.396  1.00  0.00           O  
ATOM    129  N   VAL A  19      -4.218  -1.448   1.332  1.00  0.00           N  
ATOM    130  CA  VAL A  19      -5.400  -0.616   1.169  1.00  0.00           C  
ATOM    131  C   VAL A  19      -5.159   0.385   0.036  1.00  0.00           C  
ATOM    132  O   VAL A  19      -4.037   0.519  -0.450  1.00  0.00           O  
ATOM    133  CB  VAL A  19      -5.756   0.055   2.495  1.00  0.00           C  
ATOM    134  CG1 VAL A  19      -5.568   1.572   2.411  1.00  0.00           C  
ATOM    135  CG2 VAL A  19      -7.183  -0.296   2.923  1.00  0.00           C  
ATOM    136  N   CYS A  20      -6.231   1.062  -0.350  1.00  0.00           N  
ATOM    137  CA  CYS A  20      -6.150   2.046  -1.415  1.00  0.00           C  
ATOM    138  C   CYS A  20      -6.418   3.429  -0.814  1.00  0.00           C  
ATOM    139  O   CYS A  20      -7.306   3.583   0.024  1.00  0.00           O  
ATOM    140  CB  CYS A  20      -7.115   1.725  -2.558  1.00  0.00           C  
ATOM    141  SG  CYS A  20      -6.454   2.041  -4.234  1.00  0.00           S  
ATOM    142  N   MET A  21      -5.634   4.396  -1.264  1.00  0.00           N  
ATOM    143  CA  MET A  21      -5.776   5.760  -0.780  1.00  0.00           C  
ATOM    144  C   MET A  21      -5.258   6.764  -1.812  1.00  0.00           C  
ATOM    145  O   MET A  21      -4.165   6.598  -2.351  1.00  0.00           O  
ATOM    146  CB  MET A  21      -4.995   5.921   0.527  1.00  0.00           C  
ATOM    147  CG  MET A  21      -5.942   5.971   1.727  1.00  0.00           C  
ATOM    148  SD  MET A  21      -5.138   6.771   3.106  1.00  0.00           S  
ATOM    149  CE  MET A  21      -6.437   7.880   3.622  1.00  0.00           C  
ATOM    150  N   HIS A  22      -6.067   7.783  -2.055  1.00  0.00           N  
ATOM    151  CA  HIS A  22      -5.704   8.816  -3.012  1.00  0.00           C  
ATOM    152  C   HIS A  22      -5.066   9.996  -2.278  1.00  0.00           C  
ATOM    153  O   HIS A  22      -5.360  10.238  -1.108  1.00  0.00           O  
ATOM    154  CB  HIS A  22      -6.915   9.226  -3.854  1.00  0.00           C  
ATOM    155  CG  HIS A  22      -6.589  10.192  -4.967  1.00  0.00           C  
ATOM    156  ND1 HIS A  22      -7.373  11.295  -5.256  1.00  0.00           N  
ATOM    157  CD2 HIS A  22      -5.558  10.208  -5.860  1.00  0.00           C  
ATOM    158  CE1 HIS A  22      -6.829  11.940  -6.277  1.00  0.00           C  
ATOM    159  NE2 HIS A  22      -5.705  11.264  -6.651  1.00  0.00           N  
ATOM    160  N   ILE A  23      -4.203  10.701  -2.994  1.00  0.00           N  
ATOM    161  CA  ILE A  23      -3.520  11.850  -2.426  1.00  0.00           C  
ATOM    162  C   ILE A  23      -3.963  13.118  -3.161  1.00  0.00           C  
ATOM    163  O   ILE A  23      -4.618  13.038  -4.200  1.00  0.00           O  
ATOM    164  CB  ILE A  23      -2.006  11.632  -2.436  1.00  0.00           C  
ATOM    165  CG1 ILE A  23      -1.665  10.160  -2.670  1.00  0.00           C  
ATOM    166  CG2 ILE A  23      -1.366  12.171  -1.154  1.00  0.00           C  
ATOM    167  CD1 ILE A  23      -0.170   9.903  -2.468  1.00  0.00           C  
ATOM    168  N   GLU A  24      -3.589  14.254  -2.594  1.00  0.00           N  
ATOM    169  CA  GLU A  24      -3.939  15.535  -3.182  1.00  0.00           C  
ATOM    170  C   GLU A  24      -2.677  16.352  -3.467  1.00  0.00           C  
ATOM    171  O   GLU A  24      -1.563  15.880  -3.240  1.00  0.00           O  
ATOM    172  CB  GLU A  24      -4.900  16.308  -2.278  1.00  0.00           C  
ATOM    173  CG  GLU A  24      -6.331  15.787  -2.426  1.00  0.00           C  
ATOM    174  CD  GLU A  24      -7.207  16.792  -3.178  1.00  0.00           C  
ATOM    175  OE1 GLU A  24      -7.271  16.755  -4.415  1.00  0.00           O  
ATOM    176  OE2 GLU A  24      -7.836  17.635  -2.430  1.00  0.00           O  
ATOM    177  N   SER A  25      -2.894  17.564  -3.958  1.00  0.00           N  
ATOM    178  CA  SER A  25      -1.787  18.450  -4.277  1.00  0.00           C  
ATOM    179  C   SER A  25      -1.317  18.208  -5.711  1.00  0.00           C  
ATOM    180  O   SER A  25      -0.820  19.120  -6.368  1.00  0.00           O  
ATOM    181  CB  SER A  25      -0.626  18.255  -3.299  1.00  0.00           C  
ATOM    182  OG  SER A  25       0.204  19.412  -3.218  1.00  0.00           O  
ATOM    183  N   LEU A  26      -1.491  16.972  -6.157  1.00  0.00           N  
ATOM    184  CA  LEU A  26      -1.092  16.598  -7.502  1.00  0.00           C  
ATOM    185  C   LEU A  26      -1.985  15.459  -7.997  1.00  0.00           C  
ATOM    186  O   LEU A  26      -1.641  14.763  -8.951  1.00  0.00           O  
ATOM    187  CB  LEU A  26       0.402  16.270  -7.547  1.00  0.00           C  
ATOM    188  CG  LEU A  26       1.268  17.199  -8.399  1.00  0.00           C  
ATOM    189  CD1 LEU A  26       2.735  17.130  -7.971  1.00  0.00           C  
ATOM    190  CD2 LEU A  26       1.091  16.899  -9.890  1.00  0.00           C  
ATOM    191  N   ASP A  27      -3.117  15.303  -7.326  1.00  0.00           N  
ATOM    192  CA  ASP A  27      -4.064  14.260  -7.685  1.00  0.00           C  
ATOM    193  C   ASP A  27      -3.328  12.922  -7.783  1.00  0.00           C  
ATOM    194  O   ASP A  27      -3.622  12.112  -8.661  1.00  0.00           O  
ATOM    195  CB  ASP A  27      -4.707  14.547  -9.043  1.00  0.00           C  
ATOM    196  CG  ASP A  27      -5.824  15.592  -9.021  1.00  0.00           C  
ATOM    197  OD1 ASP A  27      -5.427  16.817  -9.089  1.00  0.00           O  
ATOM    198  OD2 ASP A  27      -7.016  15.253  -8.944  1.00  0.00           O  
ATOM    199  N   SER A  28      -2.386  12.734  -6.871  1.00  0.00           N  
ATOM    200  CA  SER A  28      -1.606  11.507  -6.845  1.00  0.00           C  
ATOM    201  C   SER A  28      -2.349  10.433  -6.050  1.00  0.00           C  
ATOM    202  O   SER A  28      -3.169  10.747  -5.187  1.00  0.00           O  
ATOM    203  CB  SER A  28      -0.221  11.749  -6.242  1.00  0.00           C  
ATOM    204  OG  SER A  28       0.342  10.555  -5.704  1.00  0.00           O  
ATOM    205  N   TYR A  29      -2.038   9.185  -6.369  1.00  0.00           N  
ATOM    206  CA  TYR A  29      -2.666   8.060  -5.695  1.00  0.00           C  
ATOM    207  C   TYR A  29      -1.634   7.233  -4.928  1.00  0.00           C  
ATOM    208  O   TYR A  29      -0.471   7.163  -5.324  1.00  0.00           O  
ATOM    209  CB  TYR A  29      -3.277   7.196  -6.799  1.00  0.00           C  
ATOM    210  CG  TYR A  29      -4.690   7.616  -7.210  1.00  0.00           C  
ATOM    211  CD1 TYR A  29      -5.785   7.073  -6.568  1.00  0.00           C  
ATOM    212  CD2 TYR A  29      -4.869   8.537  -8.222  1.00  0.00           C  
ATOM    213  CE1 TYR A  29      -7.115   7.471  -6.955  1.00  0.00           C  
ATOM    214  CE2 TYR A  29      -6.197   8.934  -8.609  1.00  0.00           C  
ATOM    215  CZ  TYR A  29      -7.255   8.381  -7.956  1.00  0.00           C  
ATOM    216  OH  TYR A  29      -8.510   8.755  -8.323  1.00  0.00           O  
ATOM    217  N   THR A  30      -2.094   6.627  -3.844  1.00  0.00           N  
ATOM    218  CA  THR A  30      -1.224   5.807  -3.018  1.00  0.00           C  
ATOM    219  C   THR A  30      -1.960   4.548  -2.555  1.00  0.00           C  
ATOM    220  O   THR A  30      -3.079   4.282  -2.991  1.00  0.00           O  
ATOM    221  CB  THR A  30      -0.716   6.672  -1.864  1.00  0.00           C  
ATOM    222  OG1 THR A  30       0.126   5.797  -1.117  1.00  0.00           O  
ATOM    223  CG2 THR A  30      -1.826   7.047  -0.879  1.00  0.00           C  
ATOM    224  N   CYS A  31      -1.301   3.805  -1.678  1.00  0.00           N  
ATOM    225  CA  CYS A  31      -1.879   2.579  -1.153  1.00  0.00           C  
ATOM    226  C   CYS A  31      -1.182   2.250   0.170  1.00  0.00           C  
ATOM    227  O   CYS A  31       0.017   2.479   0.318  1.00  0.00           O  
ATOM    228  CB  CYS A  31      -1.773   1.429  -2.154  1.00  0.00           C  
ATOM    229  SG  CYS A  31      -3.206   1.259  -3.281  1.00  0.00           S  
ATOM    230  N   ASN A  32      -1.964   1.716   1.098  1.00  0.00           N  
ATOM    231  CA  ASN A  32      -1.438   1.352   2.401  1.00  0.00           C  
ATOM    232  C   ASN A  32      -1.046  -0.127   2.395  1.00  0.00           C  
ATOM    233  O   ASN A  32      -1.655  -0.931   1.691  1.00  0.00           O  
ATOM    234  CB  ASN A  32      -2.487   1.559   3.496  1.00  0.00           C  
ATOM    235  CG  ASN A  32      -2.816   3.042   3.667  1.00  0.00           C  
ATOM    236  OD1 ASN A  32      -2.118   3.919   3.185  1.00  0.00           O  
ATOM    237  ND2 ASN A  32      -3.913   3.274   4.382  1.00  0.00           N  
ATOM    238  N   CYS A  33      -0.030  -0.442   3.185  1.00  0.00           N  
ATOM    239  CA  CYS A  33       0.448  -1.809   3.278  1.00  0.00           C  
ATOM    240  C   CYS A  33       0.296  -2.274   4.728  1.00  0.00           C  
ATOM    241  O   CYS A  33      -0.487  -1.704   5.487  1.00  0.00           O  
ATOM    242  CB  CYS A  33       1.894  -1.936   2.788  1.00  0.00           C  
ATOM    243  SG  CYS A  33       2.241  -3.444   1.812  1.00  0.00           S  
ATOM    244  N   VAL A  34       1.055  -3.305   5.069  1.00  0.00           N  
ATOM    245  CA  VAL A  34       1.014  -3.853   6.414  1.00  0.00           C  
ATOM    246  C   VAL A  34       2.386  -4.430   6.768  1.00  0.00           C  
ATOM    247  O   VAL A  34       3.188  -4.723   5.883  1.00  0.00           O  
ATOM    248  CB  VAL A  34      -0.114  -4.881   6.525  1.00  0.00           C  
ATOM    249  CG1 VAL A  34      -1.322  -4.464   5.682  1.00  0.00           C  
ATOM    250  CG2 VAL A  34       0.374  -6.276   6.130  1.00  0.00           C  
ATOM    251  N   ILE A  35       2.614  -4.576   8.065  1.00  0.00           N  
ATOM    252  CA  ILE A  35       3.874  -5.113   8.548  1.00  0.00           C  
ATOM    253  C   ILE A  35       4.385  -6.168   7.563  1.00  0.00           C  
ATOM    254  O   ILE A  35       3.607  -6.975   7.056  1.00  0.00           O  
ATOM    255  CB  ILE A  35       3.725  -5.628   9.979  1.00  0.00           C  
ATOM    256  CG1 ILE A  35       4.546  -4.786  10.957  1.00  0.00           C  
ATOM    257  CG2 ILE A  35       4.081  -7.114  10.066  1.00  0.00           C  
ATOM    258  CD1 ILE A  35       4.996  -5.617  12.157  1.00  0.00           C  
ATOM    259  N   GLY A  36       5.687  -6.126   7.324  1.00  0.00           N  
ATOM    260  CA  GLY A  36       6.309  -7.069   6.409  1.00  0.00           C  
ATOM    261  C   GLY A  36       6.237  -6.562   4.967  1.00  0.00           C  
ATOM    262  O   GLY A  36       7.144  -6.808   4.173  1.00  0.00           O  
ATOM    263  N   TYR A  37       5.150  -5.866   4.672  1.00  0.00           N  
ATOM    264  CA  TYR A  37       4.947  -5.323   3.340  1.00  0.00           C  
ATOM    265  C   TYR A  37       4.749  -3.807   3.389  1.00  0.00           C  
ATOM    266  O   TYR A  37       4.109  -3.290   4.303  1.00  0.00           O  
ATOM    267  CB  TYR A  37       3.668  -5.975   2.809  1.00  0.00           C  
ATOM    268  CG  TYR A  37       3.683  -7.505   2.858  1.00  0.00           C  
ATOM    269  CD1 TYR A  37       3.244  -8.163   3.989  1.00  0.00           C  
ATOM    270  CD2 TYR A  37       4.134  -8.224   1.772  1.00  0.00           C  
ATOM    271  CE1 TYR A  37       3.257  -9.601   4.035  1.00  0.00           C  
ATOM    272  CE2 TYR A  37       4.149  -9.665   1.818  1.00  0.00           C  
ATOM    273  CZ  TYR A  37       3.709 -10.281   2.948  1.00  0.00           C  
ATOM    274  OH  TYR A  37       3.721 -11.640   2.991  1.00  0.00           O  
ATOM    275  N   SER A  38       5.310  -3.136   2.394  1.00  0.00           N  
ATOM    276  CA  SER A  38       5.203  -1.688   2.312  1.00  0.00           C  
ATOM    277  C   SER A  38       5.454  -1.227   0.875  1.00  0.00           C  
ATOM    278  O   SER A  38       5.675  -2.045  -0.015  1.00  0.00           O  
ATOM    279  CB  SER A  38       6.187  -1.010   3.268  1.00  0.00           C  
ATOM    280  OG  SER A  38       7.534  -1.131   2.822  1.00  0.00           O  
ATOM    281  N   GLY A  39       5.410   0.085   0.694  1.00  0.00           N  
ATOM    282  CA  GLY A  39       5.631   0.666  -0.619  1.00  0.00           C  
ATOM    283  C   GLY A  39       4.362   1.347  -1.136  1.00  0.00           C  
ATOM    284  O   GLY A  39       3.262   1.047  -0.678  1.00  0.00           O  
ATOM    285  N   ASP A  40       4.559   2.254  -2.084  1.00  0.00           N  
ATOM    286  CA  ASP A  40       3.444   2.980  -2.667  1.00  0.00           C  
ATOM    287  C   ASP A  40       2.236   2.048  -2.779  1.00  0.00           C  
ATOM    288  O   ASP A  40       1.094   2.488  -2.656  1.00  0.00           O  
ATOM    289  CB  ASP A  40       3.787   3.480  -4.072  1.00  0.00           C  
ATOM    290  CG  ASP A  40       2.696   4.311  -4.748  1.00  0.00           C  
ATOM    291  OD1 ASP A  40       2.530   5.493  -4.261  1.00  0.00           O  
ATOM    292  OD2 ASP A  40       2.036   3.851  -5.693  1.00  0.00           O  
ATOM    293  N   ARG A  41       2.529   0.776  -3.008  1.00  0.00           N  
ATOM    294  CA  ARG A  41       1.481  -0.222  -3.138  1.00  0.00           C  
ATOM    295  C   ARG A  41       1.681  -1.337  -2.110  1.00  0.00           C  
ATOM    296  O   ARG A  41       0.744  -1.715  -1.409  1.00  0.00           O  
ATOM    297  CB  ARG A  41       1.467  -0.828  -4.542  1.00  0.00           C  
ATOM    298  CG  ARG A  41       1.605   0.260  -5.611  1.00  0.00           C  
ATOM    299  CD  ARG A  41       1.356  -0.309  -7.008  1.00  0.00           C  
ATOM    300  NE  ARG A  41       2.613  -0.862  -7.561  1.00  0.00           N  
ATOM    301  CZ  ARG A  41       3.428  -0.192  -8.403  1.00  0.00           C  
ATOM    302  NH1 ARG A  41       3.212  -0.228  -9.737  1.00  0.00           N  
ATOM    303  NH2 ARG A  41       4.438   0.496  -7.906  1.00  0.00           N  
ATOM    304  N   CYS A  42       2.907  -1.833  -2.054  1.00  0.00           N  
ATOM    305  CA  CYS A  42       3.243  -2.899  -1.125  1.00  0.00           C  
ATOM    306  C   CYS A  42       4.420  -3.688  -1.703  1.00  0.00           C  
ATOM    307  O   CYS A  42       4.467  -4.912  -1.588  1.00  0.00           O  
ATOM    308  CB  CYS A  42       2.039  -3.798  -0.837  1.00  0.00           C  
ATOM    309  SG  CYS A  42       1.143  -3.408   0.711  1.00  0.00           S  
ATOM    310  N   GLN A  43       5.341  -2.955  -2.310  1.00  0.00           N  
ATOM    311  CA  GLN A  43       6.515  -3.572  -2.905  1.00  0.00           C  
ATOM    312  C   GLN A  43       7.227  -4.456  -1.880  1.00  0.00           C  
ATOM    313  O   GLN A  43       7.449  -5.641  -2.126  1.00  0.00           O  
ATOM    314  CB  GLN A  43       7.464  -2.513  -3.468  1.00  0.00           C  
ATOM    315  CG  GLN A  43       8.837  -2.596  -2.800  1.00  0.00           C  
ATOM    316  CD  GLN A  43       9.852  -1.701  -3.517  1.00  0.00           C  
ATOM    317  OE1 GLN A  43      10.209  -1.920  -4.664  1.00  0.00           O  
ATOM    318  NE2 GLN A  43      10.293  -0.686  -2.780  1.00  0.00           N  
ATOM    319  N   THR A  44       7.566  -3.848  -0.754  1.00  0.00           N  
ATOM    320  CA  THR A  44       8.250  -4.565   0.308  1.00  0.00           C  
ATOM    321  C   THR A  44       7.431  -5.784   0.740  1.00  0.00           C  
ATOM    322  O   THR A  44       6.208  -5.709   0.845  1.00  0.00           O  
ATOM    323  CB  THR A  44       8.518  -3.580   1.447  1.00  0.00           C  
ATOM    324  OG1 THR A  44       8.744  -2.338   0.785  1.00  0.00           O  
ATOM    325  CG2 THR A  44       9.838  -3.864   2.167  1.00  0.00           C  
ATOM    326  N   ARG A  45       8.139  -6.878   0.979  1.00  0.00           N  
ATOM    327  CA  ARG A  45       7.493  -8.111   1.397  1.00  0.00           C  
ATOM    328  C   ARG A  45       8.029  -8.554   2.759  1.00  0.00           C  
ATOM    329  O   ARG A  45       9.196  -8.326   3.076  1.00  0.00           O  
ATOM    330  CB  ARG A  45       7.726  -9.227   0.376  1.00  0.00           C  
ATOM    331  CG  ARG A  45       6.615  -9.248  -0.677  1.00  0.00           C  
ATOM    332  CD  ARG A  45       6.668 -10.533  -1.503  1.00  0.00           C  
ATOM    333  NE  ARG A  45       5.572 -10.542  -2.497  1.00  0.00           N  
ATOM    334  CZ  ARG A  45       4.967 -11.661  -2.949  1.00  0.00           C  
ATOM    335  NH1 ARG A  45       3.913 -12.183  -2.287  1.00  0.00           N  
ATOM    336  NH2 ARG A  45       5.421 -12.237  -4.046  1.00  0.00           N  
ATOM    337  N   ASP A  46       7.151  -9.180   3.529  1.00  0.00           N  
ATOM    338  CA  ASP A  46       7.520  -9.658   4.851  1.00  0.00           C  
ATOM    339  C   ASP A  46       8.989 -10.084   4.840  1.00  0.00           C  
ATOM    340  O   ASP A  46       9.692  -9.927   5.838  1.00  0.00           O  
ATOM    341  CB  ASP A  46       6.678 -10.870   5.253  1.00  0.00           C  
ATOM    342  CG  ASP A  46       5.912 -10.716   6.568  1.00  0.00           C  
ATOM    343  OD1 ASP A  46       6.509 -10.561   7.642  1.00  0.00           O  
ATOM    344  OD2 ASP A  46       4.626 -10.762   6.458  1.00  0.00           O  
ATOM    345  N   LEU A  47       9.409 -10.618   3.703  1.00  0.00           N  
ATOM    346  CA  LEU A  47      10.783 -11.069   3.550  1.00  0.00           C  
ATOM    347  C   LEU A  47      11.722  -9.862   3.614  1.00  0.00           C  
ATOM    348  O   LEU A  47      12.445  -9.585   2.659  1.00  0.00           O  
ATOM    349  CB  LEU A  47      10.935 -11.901   2.275  1.00  0.00           C  
ATOM    350  CG  LEU A  47      10.598 -13.389   2.401  1.00  0.00           C  
ATOM    351  CD1 LEU A  47      11.619 -14.109   3.284  1.00  0.00           C  
ATOM    352  CD2 LEU A  47       9.167 -13.586   2.903  1.00  0.00           C  
ATOM    353  N   ARG A  48      11.679  -9.178   4.747  1.00  0.00           N  
ATOM    354  CA  ARG A  48      12.517  -8.009   4.946  1.00  0.00           C  
ATOM    355  C   ARG A  48      12.019  -7.197   6.144  1.00  0.00           C  
ATOM    356  O   ARG A  48      11.294  -6.216   5.976  1.00  0.00           O  
ATOM    357  CB  ARG A  48      12.523  -7.116   3.703  1.00  0.00           C  
ATOM    358  CG  ARG A  48      13.857  -7.221   2.962  1.00  0.00           C  
ATOM    359  CD  ARG A  48      13.764  -6.584   1.573  1.00  0.00           C  
ATOM    360  NE  ARG A  48      15.083  -6.640   0.902  1.00  0.00           N  
ATOM    361  CZ  ARG A  48      15.964  -5.617   0.879  1.00  0.00           C  
ATOM    362  NH1 ARG A  48      15.892  -4.672  -0.083  1.00  0.00           N  
ATOM    363  NH2 ARG A  48      16.896  -5.556   1.812  1.00  0.00           N  
ATOM    364  N   TRP A  49      12.425  -7.635   7.326  1.00  0.00           N  
ATOM    365  CA  TRP A  49      12.029  -6.961   8.552  1.00  0.00           C  
ATOM    366  C   TRP A  49      12.433  -5.491   8.434  1.00  0.00           C  
ATOM    367  O   TRP A  49      12.807  -5.031   7.357  1.00  0.00           O  
ATOM    368  CB  TRP A  49      12.632  -7.654   9.775  1.00  0.00           C  
ATOM    369  CG  TRP A  49      11.849  -7.419  11.070  1.00  0.00           C  
ATOM    370  CD1 TRP A  49      10.545  -7.149  11.208  1.00  0.00           C  
ATOM    371  CD2 TRP A  49      12.379  -7.447  12.411  1.00  0.00           C  
ATOM    372  NE1 TRP A  49      10.195  -7.001  12.534  1.00  0.00           N  
ATOM    373  CE2 TRP A  49      11.347  -7.189  13.290  1.00  0.00           C  
ATOM    374  CE3 TRP A  49      13.689  -7.684  12.868  1.00  0.00           C  
ATOM    375  CZ2 TRP A  49      11.516  -7.141  14.679  1.00  0.00           C  
ATOM    376  CZ3 TRP A  49      13.840  -7.633  14.260  1.00  0.00           C  
ATOM    377  CH2 TRP A  49      12.811  -7.373  15.157  1.00  0.00           C  
ATOM    378  N   TRP A  50      12.348  -4.795   9.559  1.00  0.00           N  
ATOM    379  CA  TRP A  50      12.699  -3.386   9.596  1.00  0.00           C  
ATOM    380  C   TRP A  50      13.019  -3.018  11.046  1.00  0.00           C  
ATOM    381  O   TRP A  50      14.163  -2.709  11.374  1.00  0.00           O  
ATOM    382  CB  TRP A  50      11.588  -2.527   8.992  1.00  0.00           C  
ATOM    383  CG  TRP A  50      10.442  -3.333   8.380  1.00  0.00           C  
ATOM    384  CD1 TRP A  50       9.889  -4.462   8.841  1.00  0.00           C  
ATOM    385  CD2 TRP A  50       9.723  -3.022   7.167  1.00  0.00           C  
ATOM    386  NE1 TRP A  50       8.871  -4.903   8.017  1.00  0.00           N  
ATOM    387  CE2 TRP A  50       8.768  -3.998   6.967  1.00  0.00           C  
ATOM    388  CE3 TRP A  50       9.876  -1.953   6.267  1.00  0.00           C  
ATOM    389  CZ2 TRP A  50       7.892  -4.001   5.874  1.00  0.00           C  
ATOM    390  CZ3 TRP A  50       8.993  -1.971   5.180  1.00  0.00           C  
ATOM    391  CH2 TRP A  50       8.025  -2.946   4.966  1.00  0.00           C  
ATOM    392  N   GLU A  51      11.987  -3.062  11.876  1.00  0.00           N  
ATOM    393  CA  GLU A  51      12.143  -2.734  13.282  1.00  0.00           C  
ATOM    394  C   GLU A  51      11.055  -3.422  14.112  1.00  0.00           C  
ATOM    395  O   GLU A  51      11.179  -4.597  14.453  1.00  0.00           O  
ATOM    396  CB  GLU A  51      12.122  -1.220  13.500  1.00  0.00           C  
ATOM    397  CG  GLU A  51      11.160  -0.539  12.527  1.00  0.00           C  
ATOM    398  CD  GLU A  51      11.914   0.375  11.559  1.00  0.00           C  
ATOM    399  OE1 GLU A  51      12.397   1.448  12.087  1.00  0.00           O  
ATOM    400  OE2 GLU A  51      12.021   0.060  10.364  1.00  0.00           O  
ATOM    401  N   LEU A  52      10.012  -2.660  14.409  1.00  0.00           N  
ATOM    402  CA  LEU A  52       8.905  -3.181  15.190  1.00  0.00           C  
ATOM    403  C   LEU A  52       7.638  -2.386  14.863  1.00  0.00           C  
ATOM    404  O   LEU A  52       7.708  -1.334  14.229  1.00  0.00           O  
ATOM    405  CB  LEU A  52       9.256  -3.190  16.680  1.00  0.00           C  
ATOM    406  CG  LEU A  52       8.856  -1.944  17.471  1.00  0.00           C  
ATOM    407  CD1 LEU A  52       9.400  -0.676  16.811  1.00  0.00           C  
ATOM    408  CD2 LEU A  52       7.339  -1.881  17.666  1.00  0.00           C  
ATOM    409  N   ARG A  53       6.512  -2.920  15.309  1.00  0.00           N  
ATOM    410  CA  ARG A  53       5.230  -2.274  15.072  1.00  0.00           C  
ATOM    411  C   ARG A  53       4.266  -2.570  16.221  1.00  0.00           C  
ATOM    412  O   ARG A  53       4.549  -2.243  17.374  1.00  0.00           O  
ATOM    413  CB  ARG A  53       4.609  -2.750  13.758  1.00  0.00           C  
ATOM    414  CG  ARG A  53       3.662  -1.695  13.185  1.00  0.00           C  
ATOM    415  CD  ARG A  53       4.370  -0.834  12.137  1.00  0.00           C  
ATOM    416  NE  ARG A  53       3.481   0.269  11.705  1.00  0.00           N  
ATOM    417  CZ  ARG A  53       3.499   1.510  12.237  1.00  0.00           C  
ATOM    418  NH1 ARG A  53       3.750   1.686  13.551  1.00  0.00           N  
ATOM    419  NH2 ARG A  53       3.268   2.545  11.453  1.00  0.00           N  
ATOM    420  OXT ARG A  53       3.176  -3.168  15.878  1.00  0.00           O  
TER     421      ARG A  53                                                      
ENDMDL                                                                          
