# Supplementary material for: Comparative Performance of High-Throughput Methods for Protein pKa Predictions
Source: J Chem Inf Model. 2023 Aug 8;63(16):5169–81. doi: 10.1021/acs.jcim.3c00165 (PMC10466379; doi:10.1021/acs.jcim.3c00165)
Supplement: Supplementary file 3 — ci3c00165_si_003.zip [file ci3c00165_si_003.zip › curated_pdbs/1dsb_curated_2.pdb]

ATOM   1480  N   ALA C   1     -17.627  42.406  64.938  1.00 62.35           N  
ATOM   1481  CA  ALA C   1     -17.748  43.750  65.544  1.00 48.45           C  
ATOM   1482  C   ALA C   1     -18.114  44.839  64.530  1.00 54.88           C  
ATOM   1483  O   ALA C   1     -19.302  45.076  64.336  1.00 52.92           O  
ATOM   1484  CB  ALA C   1     -16.494  44.081  66.234  1.00 60.71           C  
ATOM   1485  N   GLN C   2     -17.119  45.481  63.885  1.00 55.12           N  
ATOM   1486  CA  GLN C   2     -17.358  46.557  62.886  1.00 55.88           C  
ATOM   1487  C   GLN C   2     -17.155  46.119  61.437  1.00 54.38           C  
ATOM   1488  O   GLN C   2     -16.079  45.694  61.071  1.00 48.35           O  
ATOM   1489  CB  GLN C   2     -16.491  47.786  63.149  1.00 57.16           C  
ATOM   1490  CG  GLN C   2     -16.981  49.002  62.343  1.00 71.50           C  
ATOM   1491  CD  GLN C   2     -15.896  49.660  61.489  1.00 73.11           C  
ATOM   1492  OE1 GLN C   2     -14.741  49.255  61.524  1.00 86.55           O  
ATOM   1493  NE2 GLN C   2     -16.278  50.677  60.714  1.00 65.25           N  
ATOM   1494  N   TYR C   3     -18.148  46.373  60.590  1.00 55.57           N  
ATOM   1495  CA  TYR C   3     -18.093  45.925  59.205  1.00 55.67           C  
ATOM   1496  C   TYR C   3     -18.137  46.989  58.131  1.00 57.02           C  
ATOM   1497  O   TYR C   3     -19.031  47.824  58.105  1.00 62.88           O  
ATOM   1498  CB  TYR C   3     -19.213  44.907  58.965  1.00 50.92           C  
ATOM   1499  CG  TYR C   3     -19.171  43.805  59.985  1.00 47.97           C  
ATOM   1500  CD1 TYR C   3     -18.237  42.784  59.883  1.00 38.67           C  
ATOM   1501  CD2 TYR C   3     -19.978  43.847  61.115  1.00 38.34           C  
ATOM   1502  CE1 TYR C   3     -18.099  41.851  60.880  1.00 41.93           C  
ATOM   1503  CE2 TYR C   3     -19.841  42.908  62.118  1.00 41.50           C  
ATOM   1504  CZ  TYR C   3     -18.896  41.919  61.991  1.00 36.27           C  
ATOM   1505  OH  TYR C   3     -18.710  41.018  63.002  1.00 42.73           O  
ATOM   1506  N   GLU C   4     -17.221  46.883  57.177  1.00 57.80           N  
ATOM   1507  CA  GLU C   4     -17.139  47.841  56.083  1.00 55.68           C  
ATOM   1508  C   GLU C   4     -17.236  47.188  54.722  1.00 49.44           C  
ATOM   1509  O   GLU C   4     -16.415  46.330  54.390  1.00 46.96           O  
ATOM   1510  CB  GLU C   4     -15.819  48.616  56.175  1.00 58.02           C  
ATOM   1511  CG  GLU C   4     -15.812  49.675  57.274  1.00 72.26           C  
ATOM   1512  CD  GLU C   4     -14.471  50.342  57.450  1.00 71.51           C  
ATOM   1513  OE1 GLU C   4     -13.800  50.631  56.438  1.00 78.54           O  
ATOM   1514  OE2 GLU C   4     -14.087  50.584  58.608  1.00 82.83           O  
ATOM   1515  N   ASP C   5     -18.227  47.589  53.935  1.00 44.42           N  
ATOM   1516  CA  ASP C   5     -18.359  47.053  52.588  1.00 50.76           C  
ATOM   1517  C   ASP C   5     -17.047  47.280  51.854  1.00 52.58           C  
ATOM   1518  O   ASP C   5     -16.367  48.282  52.068  1.00 60.05           O  
ATOM   1519  CB  ASP C   5     -19.466  47.750  51.801  1.00 54.55           C  
ATOM   1520  CG  ASP C   5     -19.373  47.472  50.309  1.00 64.86           C  
ATOM   1521  OD1 ASP C   5     -19.722  46.353  49.888  1.00 67.18           O  
ATOM   1522  OD2 ASP C   5     -18.904  48.357  49.562  1.00 76.65           O  
ATOM   1523  N   GLY C   6     -16.695  46.355  50.980  1.00 47.39           N  
ATOM   1524  CA  GLY C   6     -15.455  46.502  50.264  1.00 43.17           C  
ATOM   1525  C   GLY C   6     -14.300  46.029  51.101  1.00 41.67           C  
ATOM   1526  O   GLY C   6     -13.210  45.820  50.578  1.00 53.83           O  
ATOM   1527  N   LYS C   7     -14.522  45.844  52.392  1.00 38.80           N  
ATOM   1528  CA  LYS C   7     -13.451  45.376  53.259  1.00 44.69           C  
ATOM   1529  C   LYS C   7     -13.635  43.894  53.603  1.00 43.34           C  
ATOM   1530  O   LYS C   7     -13.087  43.036  52.919  1.00 42.43           O  
ATOM   1531  CB  LYS C   7     -13.368  46.226  54.528  1.00 48.38           C  
ATOM   1532  CG  LYS C   7     -12.104  46.000  55.316  1.00 52.76           C  
ATOM   1533  CD  LYS C   7     -12.051  46.918  56.510  1.00 70.98           C  
ATOM   1534  CE  LYS C   7     -10.945  46.502  57.458  1.00 80.49           C  
ATOM   1535  NZ  LYS C   7     -10.928  47.350  58.687  1.00 97.38           N  
ATOM   1536  N   GLN C   8     -14.426  43.592  54.632  1.00 40.97           N  
ATOM   1537  CA  GLN C   8     -14.654  42.203  55.027  1.00 41.16           C  
ATOM   1538  C   GLN C   8     -15.605  41.466  54.074  1.00 39.78           C  
ATOM   1539  O   GLN C   8     -15.760  40.254  54.146  1.00 40.17           O  
ATOM   1540  CB  GLN C   8     -15.140  42.102  56.482  1.00 44.97           C  
ATOM   1541  CG  GLN C   8     -14.132  42.552  57.552  1.00 41.45           C  
ATOM   1542  CD  GLN C   8     -14.122  44.070  57.754  1.00 50.69           C  
ATOM   1543  OE1 GLN C   8     -14.943  44.802  57.176  1.00 46.72           O  
ATOM   1544  NE2 GLN C   8     -13.200  44.548  58.580  1.00 46.06           N  
ATOM   1545  N   TYR C   9     -16.246  42.208  53.185  1.00 38.29           N  
ATOM   1546  CA  TYR C   9     -17.143  41.631  52.195  1.00 41.31           C  
ATOM   1547  C   TYR C   9     -17.296  42.608  51.035  1.00 38.92           C  
ATOM   1548  O   TYR C   9     -16.726  43.697  51.054  1.00 40.75           O  
ATOM   1549  CB  TYR C   9     -18.515  41.316  52.800  1.00 39.23           C  
ATOM   1550  CG  TYR C   9     -19.309  42.540  53.184  1.00 46.03           C  
ATOM   1551  CD1 TYR C   9     -18.980  43.280  54.328  1.00 49.29           C  
ATOM   1552  CD2 TYR C   9     -20.390  42.967  52.406  1.00 50.02           C  
ATOM   1553  CE1 TYR C   9     -19.705  44.409  54.686  1.00 53.05           C  
ATOM   1554  CE2 TYR C   9     -21.122  44.098  52.751  1.00 47.05           C  
ATOM   1555  CZ  TYR C   9     -20.774  44.815  53.896  1.00 55.78           C  
ATOM   1556  OH  TYR C   9     -21.484  45.940  54.245  1.00 54.31           O  
ATOM   1557  N   THR C  10     -18.041  42.200  50.017  1.00 38.92           N  
ATOM   1558  CA  THR C  10     -18.309  43.043  48.868  1.00 41.48           C  
ATOM   1559  C   THR C  10     -19.754  42.821  48.487  1.00 39.05           C  
ATOM   1560  O   THR C  10     -20.394  41.887  48.972  1.00 35.34           O  
ATOM   1561  CB  THR C  10     -17.407  42.730  47.673  1.00 44.83           C  
ATOM   1562  OG1 THR C  10     -17.719  41.432  47.155  1.00 58.55           O  
ATOM   1563  CG2 THR C  10     -15.942  42.789  48.090  1.00 44.05           C  
ATOM   1564  N   THR C  11     -20.289  43.711  47.663  1.00 46.90           N  
ATOM   1565  CA  THR C  11     -21.680  43.607  47.256  1.00 49.68           C  
ATOM   1566  C   THR C  11     -21.768  43.279  45.787  1.00 50.68           C  
ATOM   1567  O   THR C  11     -20.935  43.709  44.996  1.00 57.77           O  
ATOM   1568  CB  THR C  11     -22.423  44.915  47.529  1.00 48.94           C  
ATOM   1569  OG1 THR C  11     -21.989  45.446  48.785  1.00 51.24           O  
ATOM   1570  CG2 THR C  11     -23.915  44.666  47.597  1.00 54.87           C  
ATOM   1571  N   LEU C  12     -22.759  42.481  45.427  1.00 56.03           N  
ATOM   1572  CA  LEU C  12     -22.948  42.108  44.043  1.00 58.61           C  
ATOM   1573  C   LEU C  12     -23.855  43.133  43.368  1.00 66.12           C  
ATOM   1574  O   LEU C  12     -24.898  43.515  43.930  1.00 59.93           O  
ATOM   1575  CB  LEU C  12     -23.578  40.716  43.944  1.00 56.87           C  
ATOM   1576  CG  LEU C  12     -23.010  39.563  44.773  1.00 56.97           C  
ATOM   1577  CD1 LEU C  12     -23.717  38.272  44.389  1.00 54.21           C  
ATOM   1578  CD2 LEU C  12     -21.511  39.440  44.576  1.00 45.41           C  
ATOM   1579  N   GLU C  13     -23.423  43.596  42.189  1.00 72.80           N  
ATOM   1580  CA  GLU C  13     -24.183  44.544  41.367  1.00 77.22           C  
ATOM   1581  C   GLU C  13     -25.451  43.822  40.964  1.00 74.07           C  
ATOM   1582  O   GLU C  13     -26.533  44.395  40.948  1.00 77.19           O  
ATOM   1583  CB  GLU C  13     -23.446  44.863  40.073  1.00 87.15           C  
ATOM   1584  CG  GLU C  13     -22.182  45.674  40.196  1.00102.83           C  
ATOM   1585  CD  GLU C  13     -21.618  46.020  38.824  1.00110.34           C  
ATOM   1586  OE1 GLU C  13     -22.015  47.073  38.270  1.00113.11           O  
ATOM   1587  OE2 GLU C  13     -20.806  45.228  38.289  1.00114.16           O  
ATOM   1588  N   LYS C  14     -25.287  42.581  40.537  1.00 72.18           N  
ATOM   1589  CA  LYS C  14     -26.397  41.758  40.126  1.00 74.14           C  
ATOM   1590  C   LYS C  14     -26.629  40.761  41.257  1.00 72.79           C  
ATOM   1591  O   LYS C  14     -25.905  39.783  41.375  1.00 79.44           O  
ATOM   1592  CB  LYS C  14     -26.041  41.004  38.841  1.00 79.81           C  
ATOM   1593  CG  LYS C  14     -25.693  41.881  37.645  1.00 87.24           C  
ATOM   1594  CD  LYS C  14     -25.577  41.021  36.381  1.00 95.18           C  
ATOM   1595  CE  LYS C  14     -25.398  41.857  35.116  1.00 95.52           C  
ATOM   1596  NZ  LYS C  14     -25.394  41.015  33.881  1.00 93.30           N  
ATOM   1597  N   PRO C  15     -27.558  41.069  42.174  1.00 67.60           N  
ATOM   1598  CA  PRO C  15     -27.911  40.219  43.320  1.00 68.59           C  
ATOM   1599  C   PRO C  15     -28.736  39.011  42.872  1.00 67.93           C  
ATOM   1600  O   PRO C  15     -29.857  39.168  42.395  1.00 71.83           O  
ATOM   1601  CB  PRO C  15     -28.729  41.167  44.199  1.00 67.61           C  
ATOM   1602  CG  PRO C  15     -28.110  42.505  43.851  1.00 70.97           C  
ATOM   1603  CD  PRO C  15     -28.081  42.422  42.374  1.00 64.10           C  
ATOM   1604  N   VAL C  16     -28.160  37.821  42.996  1.00 64.92           N  
ATOM   1605  CA  VAL C  16     -28.824  36.612  42.557  1.00 63.49           C  
ATOM   1606  C   VAL C  16     -30.159  36.343  43.246  1.00 68.77           C  
ATOM   1607  O   VAL C  16     -30.259  36.376  44.474  1.00 65.61           O  
ATOM   1608  CB  VAL C  16     -27.883  35.397  42.633  1.00 59.53           C  
ATOM   1609  CG1 VAL C  16     -28.607  34.132  42.171  1.00 59.50           C  
ATOM   1610  CG2 VAL C  16     -26.679  35.640  41.756  1.00 56.20           C  
ATOM   1611  N   ALA C  17     -31.155  36.027  42.413  1.00 73.83           N  
ATOM   1612  CA  ALA C  17     -32.537  35.771  42.806  1.00 75.89           C  
ATOM   1613  C   ALA C  17     -32.822  34.830  43.978  1.00 77.64           C  
ATOM   1614  O   ALA C  17     -32.841  35.261  45.129  1.00 82.80           O  
ATOM   1615  CB  ALA C  17     -33.350  35.356  41.577  1.00 80.01           C  
ATOM   1616  N   GLY C  18     -33.093  33.562  43.691  1.00 77.80           N  
ATOM   1617  CA  GLY C  18     -33.402  32.623  44.754  1.00 78.71           C  
ATOM   1618  C   GLY C  18     -32.185  31.936  45.332  1.00 77.08           C  
ATOM   1619  O   GLY C  18     -32.205  30.736  45.620  1.00 82.76           O  
ATOM   1620  N   ALA C  19     -31.111  32.692  45.492  1.00 70.57           N  
ATOM   1621  CA  ALA C  19     -29.881  32.148  46.028  1.00 62.42           C  
ATOM   1622  C   ALA C  19     -30.097  31.633  47.446  1.00 59.59           C  
ATOM   1623  O   ALA C  19     -31.005  32.088  48.145  1.00 59.49           O  
ATOM   1624  CB  ALA C  19     -28.815  33.221  46.026  1.00 55.25           C  
ATOM   1625  N   PRO C  20     -29.351  30.586  47.841  1.00 56.69           N  
ATOM   1626  CA  PRO C  20     -29.483  30.045  49.199  1.00 48.52           C  
ATOM   1627  C   PRO C  20     -29.077  31.151  50.189  1.00 46.85           C  
ATOM   1628  O   PRO C  20     -28.358  32.089  49.814  1.00 37.14           O  
ATOM   1629  CB  PRO C  20     -28.467  28.908  49.203  1.00 47.65           C  
ATOM   1630  CG  PRO C  20     -28.545  28.401  47.804  1.00 51.72           C  
ATOM   1631  CD  PRO C  20     -28.579  29.668  46.980  1.00 53.89           C  
ATOM   1632  N   GLN C  21     -29.565  31.059  51.427  1.00 48.67           N  
ATOM   1633  CA  GLN C  21     -29.262  32.048  52.458  1.00 46.65           C  
ATOM   1634  C   GLN C  21     -27.767  32.152  52.531  1.00 43.68           C  
ATOM   1635  O   GLN C  21     -27.223  33.218  52.286  1.00 41.34           O  
ATOM   1636  CB  GLN C  21     -29.827  31.636  53.820  1.00 57.44           C  
ATOM   1637  CG  GLN C  21     -30.768  32.681  54.456  1.00 77.87           C  
ATOM   1638  CD  GLN C  21     -30.064  33.718  55.355  1.00 87.65           C  
ATOM   1639  OE1 GLN C  21     -30.479  33.939  56.496  1.00 90.04           O  
ATOM   1640  NE2 GLN C  21     -29.021  34.364  54.838  1.00 88.66           N  
ATOM   1641  N   VAL C  22     -27.107  31.034  52.818  1.00 41.22           N  
ATOM   1642  CA  VAL C  22     -25.652  31.005  52.874  1.00 39.26           C  
ATOM   1643  C   VAL C  22     -25.173  29.954  51.874  1.00 41.32           C  
ATOM   1644  O   VAL C  22     -25.589  28.794  51.939  1.00 38.94           O  
ATOM   1645  CB  VAL C  22     -25.135  30.671  54.290  1.00 40.05           C  
ATOM   1646  CG1 VAL C  22     -23.602  30.638  54.301  1.00 31.00           C  
ATOM   1647  CG2 VAL C  22     -25.675  31.696  55.303  1.00 37.29           C  
ATOM   1648  N   LEU C  23     -24.347  30.378  50.919  1.00 38.76           N  
ATOM   1649  CA  LEU C  23     -23.832  29.482  49.891  1.00 34.04           C  
ATOM   1650  C   LEU C  23     -22.328  29.512  49.801  1.00 34.92           C  
ATOM   1651  O   LEU C  23     -21.713  30.561  49.560  1.00 31.04           O  
ATOM   1652  CB  LEU C  23     -24.412  29.827  48.518  1.00 35.44           C  
ATOM   1653  CG  LEU C  23     -23.892  29.038  47.310  1.00 30.20           C  
ATOM   1654  CD1 LEU C  23     -24.073  27.541  47.513  1.00 25.31           C  
ATOM   1655  CD2 LEU C  23     -24.638  29.527  46.068  1.00 30.71           C  
ATOM   1656  N   GLU C  24     -21.760  28.321  49.906  1.00 29.77           N  
ATOM   1657  CA  GLU C  24     -20.336  28.117  49.849  1.00 22.37           C  
ATOM   1658  C   GLU C  24     -19.945  27.306  48.614  1.00 20.35           C  
ATOM   1659  O   GLU C  24     -20.654  26.387  48.220  1.00 25.50           O  
ATOM   1660  CB  GLU C  24     -19.928  27.385  51.115  1.00 20.98           C  
ATOM   1661  CG  GLU C  24     -18.461  27.143  51.237  1.00 35.19           C  
ATOM   1662  CD  GLU C  24     -18.100  26.611  52.597  1.00 39.86           C  
ATOM   1663  OE1 GLU C  24     -19.002  26.498  53.462  1.00 47.89           O  
ATOM   1664  OE2 GLU C  24     -16.910  26.309  52.804  1.00 49.20           O  
ATOM   1665  N   PHE C  25     -18.878  27.713  47.940  1.00 22.73           N  
ATOM   1666  CA  PHE C  25     -18.375  26.963  46.783  1.00 26.14           C  
ATOM   1667  C   PHE C  25     -16.967  26.450  47.107  1.00 26.60           C  
ATOM   1668  O   PHE C  25     -16.176  27.134  47.785  1.00 25.21           O  
ATOM   1669  CB  PHE C  25     -18.272  27.829  45.521  1.00 26.50           C  
ATOM   1670  CG  PHE C  25     -19.583  28.211  44.935  1.00 28.72           C  
ATOM   1671  CD1 PHE C  25     -20.228  27.363  44.031  1.00 27.71           C  
ATOM   1672  CD2 PHE C  25     -20.167  29.438  45.260  1.00 29.57           C  
ATOM   1673  CE1 PHE C  25     -21.431  27.721  43.453  1.00 28.97           C  
ATOM   1674  CE2 PHE C  25     -21.380  29.821  44.687  1.00 27.37           C  
ATOM   1675  CZ  PHE C  25     -22.014  28.958  43.780  1.00 38.84           C  
ATOM   1676  N   PHE C  26     -16.642  25.262  46.609  1.00 21.68           N  
ATOM   1677  CA  PHE C  26     -15.320  24.699  46.817  1.00 19.88           C  
ATOM   1678  C   PHE C  26     -15.010  23.670  45.718  1.00 16.80           C  
ATOM   1679  O   PHE C  26     -15.836  23.382  44.855  1.00 19.47           O  
ATOM   1680  CB  PHE C  26     -15.239  24.047  48.206  1.00 21.26           C  
ATOM   1681  CG  PHE C  26     -15.855  22.676  48.263  1.00 25.09           C  
ATOM   1682  CD1 PHE C  26     -17.236  22.514  48.123  1.00 27.66           C  
ATOM   1683  CD2 PHE C  26     -15.051  21.541  48.403  1.00 25.61           C  
ATOM   1684  CE1 PHE C  26     -17.822  21.243  48.115  1.00 23.94           C  
ATOM   1685  CE2 PHE C  26     -15.623  20.263  48.402  1.00 25.32           C  
ATOM   1686  CZ  PHE C  26     -17.009  20.114  48.258  1.00 22.87           C  
ATOM   1687  N   SER C  27     -13.794  23.159  45.741  1.00 18.95           N  
ATOM   1688  CA  SER C  27     -13.353  22.128  44.820  1.00 22.94           C  
ATOM   1689  C   SER C  27     -12.457  21.220  45.641  1.00 21.98           C  
ATOM   1690  O   SER C  27     -11.736  21.693  46.535  1.00 22.87           O  
ATOM   1691  CB  SER C  27     -12.513  22.716  43.689  1.00 17.89           C  
ATOM   1692  OG  SER C  27     -11.975  21.700  42.860  1.00 21.52           O  
ATOM   1693  N   PHE C  28     -12.476  19.931  45.336  1.00 20.36           N  
ATOM   1694  CA  PHE C  28     -11.593  18.984  46.026  1.00 24.17           C  
ATOM   1695  C   PHE C  28     -10.116  19.134  45.575  1.00 20.52           C  
ATOM   1696  O   PHE C  28      -9.201  18.586  46.196  1.00 18.27           O  
ATOM   1697  CB  PHE C  28     -12.114  17.537  45.873  1.00 21.09           C  
ATOM   1698  CG  PHE C  28     -13.300  17.236  46.749  1.00 17.46           C  
ATOM   1699  CD1 PHE C  28     -13.149  17.178  48.139  1.00 20.33           C  
ATOM   1700  CD2 PHE C  28     -14.562  17.064  46.203  1.00 18.32           C  
ATOM   1701  CE1 PHE C  28     -14.258  16.955  48.983  1.00 19.27           C  
ATOM   1702  CE2 PHE C  28     -15.677  16.840  47.030  1.00 18.05           C  
ATOM   1703  CZ  PHE C  28     -15.521  16.788  48.426  1.00 16.58           C  
ATOM   1704  N   PHE C  29      -9.904  19.887  44.495  1.00 19.89           N  
ATOM   1705  CA  PHE C  29      -8.566  20.178  43.962  1.00 24.15           C  
ATOM   1706  C   PHE C  29      -7.964  21.455  44.579  1.00 22.83           C  
ATOM   1707  O   PHE C  29      -6.782  21.688  44.475  1.00 23.32           O  
ATOM   1708  CB  PHE C  29      -8.627  20.361  42.432  1.00 23.28           C  
ATOM   1709  CG  PHE C  29      -8.576  19.065  41.662  1.00 26.72           C  
ATOM   1710  CD1 PHE C  29      -7.340  18.461  41.368  1.00 25.65           C  
ATOM   1711  CD2 PHE C  29      -9.755  18.433  41.247  1.00 28.63           C  
ATOM   1712  CE1 PHE C  29      -7.272  17.228  40.669  1.00 24.69           C  
ATOM   1713  CE2 PHE C  29      -9.701  17.192  40.545  1.00 33.99           C  
ATOM   1714  CZ  PHE C  29      -8.452  16.595  40.259  1.00 25.40           C  
ATOM   1715  N   CYS C  30      -8.805  22.255  45.222  1.00 23.18           N  
ATOM   1716  CA  CYS C  30      -8.444  23.528  45.822  1.00 16.12           C  
ATOM   1717  C   CYS C  30      -7.735  23.381  47.183  1.00 21.10           C  
ATOM   1718  O   CYS C  30      -8.361  23.022  48.190  1.00 22.28           O  
ATOM   1719  CB  CYS C  30      -9.730  24.341  45.927  1.00 17.24           C  
ATOM   1720  SG  CYS C  30      -9.728  25.759  47.057  1.00 21.66           S  
ATOM   1721  N   PRO C  31      -6.410  23.653  47.220  1.00 22.26           N  
ATOM   1722  CA  PRO C  31      -5.565  23.560  48.417  1.00 22.25           C  
ATOM   1723  C   PRO C  31      -6.108  24.354  49.623  1.00 25.44           C  
ATOM   1724  O   PRO C  31      -6.249  23.811  50.723  1.00 25.27           O  
ATOM   1725  CB  PRO C  31      -4.238  24.135  47.932  1.00 21.23           C  
ATOM   1726  CG  PRO C  31      -4.265  23.937  46.477  1.00 21.56           C  
ATOM   1727  CD  PRO C  31      -5.649  24.239  46.101  1.00 17.95           C  
ATOM   1728  N   HIS C  32      -6.456  25.622  49.403  1.00 22.78           N  
ATOM   1729  CA  HIS C  32      -6.974  26.480  50.468  1.00 21.37           C  
ATOM   1730  C   HIS C  32      -8.337  26.022  51.000  1.00 19.10           C  
ATOM   1731  O   HIS C  32      -8.670  26.250  52.169  1.00 21.63           O  
ATOM   1732  CB  HIS C  32      -7.029  27.931  50.012  1.00 20.16           C  
ATOM   1733  CG  HIS C  32      -7.110  28.897  51.143  1.00 18.55           C  
ATOM   1734  ND1 HIS C  32      -6.258  28.844  52.223  1.00 22.79           N  
ATOM   1735  CD2 HIS C  32      -7.962  29.916  51.385  1.00 24.42           C  
ATOM   1736  CE1 HIS C  32      -6.582  29.783  53.088  1.00 24.12           C  
ATOM   1737  NE2 HIS C  32      -7.613  30.449  52.602  1.00 28.24           N  
ATOM   1738  N   CYS C  33      -9.137  25.394  50.138  1.00 18.88           N  
ATOM   1739  CA  CYS C  33     -10.443  24.846  50.527  1.00 18.66           C  
ATOM   1740  C   CYS C  33     -10.217  23.656  51.510  1.00 19.81           C  
ATOM   1741  O   CYS C  33     -10.978  23.457  52.454  1.00 21.50           O  
ATOM   1742  CB  CYS C  33     -11.178  24.340  49.294  1.00 15.46           C  
ATOM   1743  SG  CYS C  33     -11.497  25.571  48.008  1.00 20.43           S  
ATOM   1744  N   TYR C  34      -9.176  22.867  51.249  1.00 18.45           N  
ATOM   1745  CA  TYR C  34      -8.795  21.746  52.095  1.00 18.55           C  
ATOM   1746  C   TYR C  34      -8.388  22.321  53.475  1.00 24.38           C  
ATOM   1747  O   TYR C  34      -8.742  21.769  54.519  1.00 24.94           O  
ATOM   1748  CB  TYR C  34      -7.620  21.039  51.424  1.00 13.43           C  
ATOM   1749  CG  TYR C  34      -7.194  19.727  52.041  1.00 20.29           C  
ATOM   1750  CD1 TYR C  34      -7.855  19.178  53.147  1.00 29.03           C  
ATOM   1751  CD2 TYR C  34      -6.091  19.045  51.534  1.00 27.38           C  
ATOM   1752  CE1 TYR C  34      -7.412  17.974  53.739  1.00 27.58           C  
ATOM   1753  CE2 TYR C  34      -5.644  17.859  52.106  1.00 32.71           C  
ATOM   1754  CZ  TYR C  34      -6.301  17.320  53.208  1.00 32.67           C  
ATOM   1755  OH  TYR C  34      -5.844  16.127  53.744  1.00 30.50           O  
ATOM   1756  N   GLN C  35      -7.628  23.420  53.484  1.00 23.42           N  
ATOM   1757  CA  GLN C  35      -7.226  24.099  54.730  1.00 23.53           C  
ATOM   1758  C   GLN C  35      -8.479  24.576  55.531  1.00 25.24           C  
ATOM   1759  O   GLN C  35      -8.586  24.372  56.748  1.00 26.89           O  
ATOM   1760  CB  GLN C  35      -6.363  25.312  54.381  1.00 24.38           C  
ATOM   1761  CG  GLN C  35      -5.877  26.093  55.588  1.00 22.90           C  
ATOM   1762  CD  GLN C  35      -4.775  25.378  56.333  1.00 27.36           C  
ATOM   1763  OE1 GLN C  35      -4.383  24.251  55.979  1.00 34.14           O  
ATOM   1764  NE2 GLN C  35      -4.234  26.041  57.352  1.00 30.64           N  
ATOM   1765  N   PHE C  36      -9.415  25.206  54.823  1.00 26.26           N  
ATOM   1766  CA  PHE C  36     -10.679  25.693  55.375  1.00 27.95           C  
ATOM   1767  C   PHE C  36     -11.464  24.576  56.073  1.00 28.89           C  
ATOM   1768  O   PHE C  36     -12.136  24.793  57.084  1.00 29.15           O  
ATOM   1769  CB  PHE C  36     -11.572  26.212  54.233  1.00 24.79           C  
ATOM   1770  CG  PHE C  36     -11.561  27.701  54.062  1.00 28.49           C  
ATOM   1771  CD1 PHE C  36     -10.419  28.452  54.346  1.00 30.47           C  
ATOM   1772  CD2 PHE C  36     -12.701  28.357  53.593  1.00 32.72           C  
ATOM   1773  CE1 PHE C  36     -10.409  29.837  54.160  1.00 31.96           C  
ATOM   1774  CE2 PHE C  36     -12.705  29.744  53.402  1.00 32.03           C  
ATOM   1775  CZ  PHE C  36     -11.557  30.486  53.685  1.00 28.09           C  
ATOM   1776  N   GLU C  37     -11.479  23.409  55.449  1.00 30.50           N  
ATOM   1777  CA  GLU C  37     -12.218  22.267  55.967  1.00 32.51           C  
ATOM   1778  C   GLU C  37     -11.539  21.534  57.133  1.00 27.68           C  
ATOM   1779  O   GLU C  37     -12.086  21.455  58.236  1.00 31.43           O  
ATOM   1780  CB  GLU C  37     -12.503  21.286  54.818  1.00 42.70           C  
ATOM   1781  CG  GLU C  37     -13.816  20.528  54.937  1.00 53.25           C  
ATOM   1782  CD  GLU C  37     -15.012  21.414  54.650  1.00 66.25           C  
ATOM   1783  OE1 GLU C  37     -15.179  21.847  53.484  1.00 65.44           O  
ATOM   1784  OE2 GLU C  37     -15.781  21.685  55.597  1.00 73.61           O  
ATOM   1785  N   GLU C  38     -10.333  21.044  56.896  1.00 22.28           N  
ATOM   1786  CA  GLU C  38      -9.600  20.287  57.893  1.00 29.86           C  
ATOM   1787  C   GLU C  38      -8.931  20.999  59.061  1.00 30.12           C  
ATOM   1788  O   GLU C  38      -8.850  20.454  60.143  1.00 31.00           O  
ATOM   1789  CB  GLU C  38      -8.555  19.420  57.193  1.00 40.54           C  
ATOM   1790  CG  GLU C  38      -9.020  18.009  56.913  1.00 66.31           C  
ATOM   1791  CD  GLU C  38      -9.247  17.199  58.189  1.00 75.47           C  
ATOM   1792  OE1 GLU C  38     -10.341  17.325  58.789  1.00 75.09           O  
ATOM   1793  OE2 GLU C  38      -8.332  16.437  58.588  1.00 78.13           O  
ATOM   1794  N   VAL C  39      -8.385  22.181  58.838  1.00 29.58           N  
ATOM   1795  CA  VAL C  39      -7.692  22.872  59.910  1.00 28.06           C  
ATOM   1796  C   VAL C  39      -8.525  23.948  60.582  1.00 27.42           C  
ATOM   1797  O   VAL C  39      -8.634  23.998  61.794  1.00 32.38           O  
ATOM   1798  CB  VAL C  39      -6.359  23.491  59.386  1.00 25.46           C  
ATOM   1799  CG1 VAL C  39      -5.734  24.370  60.415  1.00 26.37           C  
ATOM   1800  CG2 VAL C  39      -5.389  22.415  58.997  1.00 25.93           C  
ATOM   1801  N   LEU C  40      -9.141  24.798  59.782  1.00 30.45           N  
ATOM   1802  CA  LEU C  40      -9.897  25.915  60.320  1.00 28.60           C  
ATOM   1803  C   LEU C  40     -11.338  25.618  60.684  1.00 30.16           C  
ATOM   1804  O   LEU C  40     -11.910  26.264  61.568  1.00 31.88           O  
ATOM   1805  CB  LEU C  40      -9.825  27.083  59.324  1.00 26.27           C  
ATOM   1806  CG  LEU C  40      -8.680  28.106  59.241  1.00 27.86           C  
ATOM   1807  CD1 LEU C  40      -7.357  27.636  59.818  1.00 28.87           C  
ATOM   1808  CD2 LEU C  40      -8.555  28.523  57.783  1.00 21.05           C  
ATOM   1809  N   HIS C  41     -11.937  24.666  59.981  1.00 24.33           N  
ATOM   1810  CA  HIS C  41     -13.317  24.310  60.220  1.00 27.13           C  
ATOM   1811  C   HIS C  41     -14.213  25.518  60.067  1.00 27.02           C  
ATOM   1812  O   HIS C  41     -15.166  25.716  60.826  1.00 34.05           O  
ATOM   1813  CB  HIS C  41     -13.478  23.690  61.606  1.00 33.53           C  
ATOM   1814  CG  HIS C  41     -12.674  22.448  61.786  1.00 37.45           C  
ATOM   1815  ND1 HIS C  41     -11.491  22.426  62.489  1.00 41.47           N  
ATOM   1816  CD2 HIS C  41     -12.844  21.195  61.295  1.00 34.76           C  
ATOM   1817  CE1 HIS C  41     -10.961  21.219  62.420  1.00 39.58           C  
ATOM   1818  NE2 HIS C  41     -11.764  20.458  61.698  1.00 43.37           N  
ATOM   1819  N   ILE C  42     -13.956  26.273  59.014  1.00 27.08           N  
ATOM   1820  CA  ILE C  42     -14.717  27.467  58.716  1.00 31.32           C  
ATOM   1821  C   ILE C  42     -16.249  27.249  58.695  1.00 32.81           C  
ATOM   1822  O   ILE C  42     -16.998  27.962  59.390  1.00 29.22           O  
ATOM   1823  CB  ILE C  42     -14.195  28.098  57.393  1.00 29.86           C  
ATOM   1824  CG1 ILE C  42     -12.807  28.727  57.619  1.00 30.21           C  
ATOM   1825  CG2 ILE C  42     -15.198  29.107  56.831  1.00 33.69           C  
ATOM   1826  CD1 ILE C  42     -12.810  30.060  58.347  1.00 30.63           C  
ATOM   1827  N   SER C  43     -16.707  26.258  57.932  1.00 34.05           N  
ATOM   1828  CA  SER C  43     -18.146  25.973  57.844  1.00 35.13           C  
ATOM   1829  C   SER C  43     -18.781  25.656  59.196  1.00 29.26           C  
ATOM   1830  O   SER C  43     -19.898  26.094  59.486  1.00 30.85           O  
ATOM   1831  CB  SER C  43     -18.413  24.804  56.891  1.00 36.36           C  
ATOM   1832  OG  SER C  43     -17.747  24.979  55.654  1.00 47.47           O  
ATOM   1833  N   ASP C  44     -18.084  24.897  60.029  1.00 27.53           N  
ATOM   1834  CA  ASP C  44     -18.634  24.550  61.332  1.00 30.82           C  
ATOM   1835  C   ASP C  44     -18.768  25.768  62.217  1.00 31.60           C  
ATOM   1836  O   ASP C  44     -19.774  25.930  62.898  1.00 29.10           O  
ATOM   1837  CB  ASP C  44     -17.762  23.505  62.028  1.00 39.18           C  
ATOM   1838  CG  ASP C  44     -17.803  22.151  61.335  1.00 44.76           C  
ATOM   1839  OD1 ASP C  44     -18.865  21.794  60.777  1.00 49.39           O  
ATOM   1840  OD2 ASP C  44     -16.775  21.447  61.344  1.00 45.04           O  
ATOM   1841  N   ASN C  45     -17.727  26.595  62.238  1.00 28.78           N  
ATOM   1842  CA  ASN C  45     -17.730  27.812  63.046  1.00 32.23           C  
ATOM   1843  C   ASN C  45     -18.794  28.802  62.596  1.00 28.87           C  
ATOM   1844  O   ASN C  45     -19.385  29.486  63.440  1.00 33.71           O  
ATOM   1845  CB  ASN C  45     -16.355  28.458  63.059  1.00 29.45           C  
ATOM   1846  CG  ASN C  45     -15.409  27.737  63.960  1.00 30.94           C  
ATOM   1847  OD1 ASN C  45     -15.470  27.896  65.170  1.00 33.36           O  
ATOM   1848  ND2 ASN C  45     -14.547  26.908  63.388  1.00 31.50           N  
ATOM   1849  N   VAL C  46     -19.034  28.865  61.279  1.00 28.45           N  
ATOM   1850  CA  VAL C  46     -20.067  29.725  60.686  1.00 26.78           C  
ATOM   1851  C   VAL C  46     -21.443  29.190  61.148  1.00 33.44           C  
ATOM   1852  O   VAL C  46     -22.295  29.942  61.639  1.00 27.21           O  
ATOM   1853  CB  VAL C  46     -19.983  29.744  59.103  1.00 26.70           C  
ATOM   1854  CG1 VAL C  46     -21.234  30.383  58.497  1.00 23.27           C  
ATOM   1855  CG2 VAL C  46     -18.743  30.512  58.619  1.00 21.55           C  
ATOM   1856  N   LYS C  47     -21.619  27.874  61.040  1.00 36.11           N  
ATOM   1857  CA  LYS C  47     -22.850  27.207  61.438  1.00 36.01           C  
ATOM   1858  C   LYS C  47     -23.212  27.486  62.906  1.00 32.45           C  
ATOM   1859  O   LYS C  47     -24.360  27.756  63.215  1.00 39.57           O  
ATOM   1860  CB  LYS C  47     -22.724  25.701  61.127  1.00 44.69           C  
ATOM   1861  CG  LYS C  47     -23.227  24.717  62.182  1.00 62.26           C  
ATOM   1862  CD  LYS C  47     -24.754  24.549  62.175  1.00 83.12           C  
ATOM   1863  CE  LYS C  47     -25.247  23.515  63.219  1.00 87.50           C  
ATOM   1864  NZ  LYS C  47     -25.069  23.958  64.635  1.00 88.26           N  
ATOM   1865  N   LYS C  48     -22.240  27.417  63.809  1.00 34.25           N  
ATOM   1866  CA  LYS C  48     -22.480  27.683  65.223  1.00 36.31           C  
ATOM   1867  C   LYS C  48     -23.049  29.079  65.460  1.00 44.49           C  
ATOM   1868  O   LYS C  48     -23.816  29.291  66.392  1.00 49.59           O  
ATOM   1869  CB  LYS C  48     -21.180  27.617  66.023  1.00 39.38           C  
ATOM   1870  CG  LYS C  48     -20.571  26.274  66.179  1.00 50.22           C  
ATOM   1871  CD  LYS C  48     -19.332  26.404  67.028  1.00 60.47           C  
ATOM   1872  CE  LYS C  48     -18.698  25.055  67.304  1.00 71.87           C  
ATOM   1873  NZ  LYS C  48     -17.529  25.209  68.214  1.00 85.52           N  
ATOM   1874  N   LYS C  49     -22.611  30.047  64.663  1.00 45.97           N  
ATOM   1875  CA  LYS C  49     -23.059  31.418  64.845  1.00 41.37           C  
ATOM   1876  C   LYS C  49     -24.240  31.870  64.021  1.00 44.02           C  
ATOM   1877  O   LYS C  49     -24.717  32.991  64.189  1.00 48.17           O  
ATOM   1878  CB  LYS C  49     -21.885  32.379  64.687  1.00 36.60           C  
ATOM   1879  CG  LYS C  49     -20.993  32.341  65.891  1.00 31.83           C  
ATOM   1880  CD  LYS C  49     -19.846  33.276  65.763  1.00 34.86           C  
ATOM   1881  CE  LYS C  49     -19.178  33.470  67.111  1.00 31.19           C  
ATOM   1882  NZ  LYS C  49     -17.901  34.226  66.995  1.00 31.00           N  
ATOM   1883  N   LEU C  50     -24.722  31.007  63.138  1.00 43.37           N  
ATOM   1884  CA  LEU C  50     -25.863  31.360  62.314  1.00 49.42           C  
ATOM   1885  C   LEU C  50     -27.151  31.377  63.128  1.00 54.38           C  
ATOM   1886  O   LEU C  50     -27.388  30.507  63.966  1.00 52.63           O  
ATOM   1887  CB  LEU C  50     -26.020  30.379  61.150  1.00 51.20           C  
ATOM   1888  CG  LEU C  50     -25.108  30.472  59.926  1.00 54.74           C  
ATOM   1889  CD1 LEU C  50     -25.603  29.471  58.864  1.00 43.41           C  
ATOM   1890  CD2 LEU C  50     -25.134  31.897  59.382  1.00 49.93           C  
ATOM   1891  N   PRO C  51     -27.988  32.398  62.921  1.00 62.30           N  
ATOM   1892  CA  PRO C  51     -29.255  32.509  63.637  1.00 66.97           C  
ATOM   1893  C   PRO C  51     -30.240  31.416  63.236  1.00 72.86           C  
ATOM   1894  O   PRO C  51     -30.023  30.695  62.255  1.00 71.17           O  
ATOM   1895  CB  PRO C  51     -29.756  33.895  63.230  1.00 68.82           C  
ATOM   1896  CG  PRO C  51     -29.112  34.135  61.911  1.00 68.26           C  
ATOM   1897  CD  PRO C  51     -27.723  33.621  62.148  1.00 68.48           C  
ATOM   1898  N   GLU C  52     -31.330  31.316  63.996  1.00 80.98           N  
ATOM   1899  CA  GLU C  52     -32.381  30.322  63.760  1.00 85.25           C  
ATOM   1900  C   GLU C  52     -33.071  30.474  62.411  1.00 81.54           C  
ATOM   1901  O   GLU C  52     -33.521  31.563  62.048  1.00 77.58           O  
ATOM   1902  CB  GLU C  52     -33.424  30.353  64.889  1.00 90.96           C  
ATOM   1903  CG  GLU C  52     -32.908  29.787  66.217  1.00102.99           C  
ATOM   1904  CD  GLU C  52     -33.961  29.745  67.323  1.00109.61           C  
ATOM   1905  OE1 GLU C  52     -35.140  29.425  67.041  1.00112.11           O  
ATOM   1906  OE2 GLU C  52     -33.598  30.014  68.488  1.00114.15           O  
ATOM   1907  N   GLY C  53     -33.129  29.371  61.669  1.00 79.00           N  
ATOM   1908  CA  GLY C  53     -33.766  29.383  60.364  1.00 79.78           C  
ATOM   1909  C   GLY C  53     -32.858  29.715  59.191  1.00 78.05           C  
ATOM   1910  O   GLY C  53     -33.347  29.958  58.076  1.00 77.12           O  
ATOM   1911  N   VAL C  54     -31.547  29.743  59.437  1.00 71.54           N  
ATOM   1912  CA  VAL C  54     -30.577  30.039  58.387  1.00 65.34           C  
ATOM   1913  C   VAL C  54     -29.800  28.767  58.074  1.00 63.69           C  
ATOM   1914  O   VAL C  54     -29.100  28.246  58.942  1.00 67.23           O  
ATOM   1915  CB  VAL C  54     -29.572  31.138  58.816  1.00 59.20           C  
ATOM   1916  CG1 VAL C  54     -28.648  31.477  57.659  1.00 51.96           C  
ATOM   1917  CG2 VAL C  54     -30.305  32.377  59.276  1.00 57.98           C  
ATOM   1918  N   LYS C  55     -29.959  28.239  56.863  1.00 61.13           N  
ATOM   1919  CA  LYS C  55     -29.236  27.027  56.483  1.00 59.12           C  
ATOM   1920  C   LYS C  55     -28.084  27.352  55.540  1.00 54.55           C  
ATOM   1921  O   LYS C  55     -28.128  28.351  54.809  1.00 51.67           O  
ATOM   1922  CB  LYS C  55     -30.165  26.008  55.816  1.00 66.70           C  
ATOM   1923  CG  LYS C  55     -29.484  24.655  55.547  1.00 76.23           C  
ATOM   1924  CD  LYS C  55     -30.366  23.702  54.730  1.00 86.27           C  
ATOM   1925  CE  LYS C  55     -30.474  24.104  53.251  1.00 89.75           C  
ATOM   1926  NZ  LYS C  55     -29.263  23.766  52.438  1.00 90.55           N  
ATOM   1927  N   MET C  56     -27.053  26.513  55.574  1.00 47.07           N  
ATOM   1928  CA  MET C  56     -25.896  26.684  54.710  1.00 43.93           C  
ATOM   1929  C   MET C  56     -25.946  25.661  53.592  1.00 41.26           C  
ATOM   1930  O   MET C  56     -26.303  24.504  53.802  1.00 46.32           O  
ATOM   1931  CB  MET C  56     -24.599  26.463  55.479  1.00 43.41           C  
ATOM   1932  CG  MET C  56     -24.388  27.378  56.653  1.00 52.42           C  
ATOM   1933  SD  MET C  56     -22.824  26.999  57.417  1.00 59.91           S  
ATOM   1934  CE  MET C  56     -21.679  27.422  56.044  1.00 37.82           C  
ATOM   1935  N   THR C  57     -25.521  26.075  52.421  1.00 32.53           N  
ATOM   1936  CA  THR C  57     -25.492  25.199  51.280  1.00 36.49           C  
ATOM   1937  C   THR C  57     -24.039  25.182  50.785  1.00 35.33           C  
ATOM   1938  O   THR C  57     -23.395  26.225  50.745  1.00 36.90           O  
ATOM   1939  CB  THR C  57     -26.435  25.738  50.173  1.00 39.48           C  
ATOM   1940  OG1 THR C  57     -27.775  25.811  50.678  1.00 40.34           O  
ATOM   1941  CG2 THR C  57     -26.403  24.839  48.964  1.00 38.04           C  
ATOM   1942  N   LYS C  58     -23.497  24.001  50.489  1.00 31.10           N  
ATOM   1943  CA  LYS C  58     -22.134  23.898  49.980  1.00 27.55           C  
ATOM   1944  C   LYS C  58     -22.190  23.214  48.597  1.00 26.79           C  
ATOM   1945  O   LYS C  58     -22.827  22.171  48.437  1.00 28.42           O  
ATOM   1946  CB  LYS C  58     -21.233  23.144  50.972  1.00 22.09           C  
ATOM   1947  CG  LYS C  58     -19.764  23.276  50.648  1.00 26.87           C  
ATOM   1948  CD  LYS C  58     -18.880  22.562  51.636  1.00 24.80           C  
ATOM   1949  CE  LYS C  58     -19.035  23.106  53.034  1.00 42.39           C  
ATOM   1950  NZ  LYS C  58     -17.937  22.636  53.941  1.00 39.35           N  
ATOM   1951  N   TYR C  59     -21.581  23.842  47.592  1.00 24.71           N  
ATOM   1952  CA  TYR C  59     -21.577  23.324  46.219  1.00 25.21           C  
ATOM   1953  C   TYR C  59     -20.157  23.156  45.734  1.00 24.75           C  
ATOM   1954  O   TYR C  59     -19.282  23.926  46.122  1.00 25.11           O  
ATOM   1955  CB  TYR C  59     -22.268  24.305  45.248  1.00 23.90           C  
ATOM   1956  CG  TYR C  59     -23.784  24.317  45.280  1.00 27.01           C  
ATOM   1957  CD1 TYR C  59     -24.501  23.319  45.951  1.00 24.68           C  
ATOM   1958  CD2 TYR C  59     -24.498  25.334  44.633  1.00 27.04           C  
ATOM   1959  CE1 TYR C  59     -25.873  23.339  45.978  1.00 30.97           C  
ATOM   1960  CE2 TYR C  59     -25.878  25.366  44.648  1.00 30.92           C  
ATOM   1961  CZ  TYR C  59     -26.569  24.370  45.324  1.00 39.51           C  
ATOM   1962  OH  TYR C  59     -27.956  24.407  45.352  1.00 38.98           O  
ATOM   1963  N   HIS C  60     -19.950  22.185  44.849  1.00 24.44           N  
ATOM   1964  CA  HIS C  60     -18.644  21.910  44.252  1.00 25.78           C  
ATOM   1965  C   HIS C  60     -18.602  22.581  42.864  1.00 23.39           C  
ATOM   1966  O   HIS C  60     -19.635  22.728  42.211  1.00 24.42           O  
ATOM   1967  CB  HIS C  60     -18.444  20.387  44.118  1.00 21.20           C  
ATOM   1968  CG  HIS C  60     -17.042  19.985  43.767  1.00 20.77           C  
ATOM   1969  ND1 HIS C  60     -16.598  19.853  42.463  1.00 18.27           N  
ATOM   1970  CD2 HIS C  60     -15.986  19.676  44.554  1.00 20.50           C  
ATOM   1971  CE1 HIS C  60     -15.331  19.488  42.463  1.00 15.18           C  
ATOM   1972  NE2 HIS C  60     -14.935  19.366  43.719  1.00 18.62           N  
ATOM   1973  N   VAL C  61     -17.415  22.957  42.397  1.00 21.55           N  
ATOM   1974  CA  VAL C  61     -17.297  23.614  41.089  1.00 26.41           C  
ATOM   1975  C   VAL C  61     -16.506  22.765  40.089  1.00 27.65           C  
ATOM   1976  O   VAL C  61     -15.676  21.944  40.479  1.00 28.20           O  
ATOM   1977  CB  VAL C  61     -16.639  25.026  41.215  1.00 18.44           C  
ATOM   1978  CG1 VAL C  61     -17.394  25.898  42.263  1.00 20.08           C  
ATOM   1979  CG2 VAL C  61     -15.175  24.896  41.572  1.00 17.60           C  
ATOM   1980  N   ASN C  62     -16.733  23.001  38.804  1.00 29.64           N  
ATOM   1981  CA  ASN C  62     -16.074  22.252  37.730  1.00 34.18           C  
ATOM   1982  C   ASN C  62     -14.755  22.799  37.247  1.00 36.83           C  
ATOM   1983  O   ASN C  62     -14.018  22.098  36.557  1.00 43.33           O  
ATOM   1984  CB  ASN C  62     -16.935  22.265  36.457  1.00 35.32           C  
ATOM   1985  CG  ASN C  62     -18.274  21.656  36.645  1.00 38.00           C  
ATOM   1986  OD1 ASN C  62     -18.489  20.858  37.551  1.00 43.64           O  
ATOM   1987  ND2 ASN C  62     -19.200  22.013  35.769  1.00 39.74           N  
ATOM   1988  N   PHE C  63     -14.467  24.058  37.546  1.00 40.37           N  
ATOM   1989  CA  PHE C  63     -13.280  24.674  36.971  1.00 35.07           C  
ATOM   1990  C   PHE C  63     -11.875  24.333  37.404  1.00 35.85           C  
ATOM   1991  O   PHE C  63     -10.926  24.966  36.961  1.00 39.80           O  
ATOM   1992  CB  PHE C  63     -13.478  26.186  36.796  1.00 34.43           C  
ATOM   1993  CG  PHE C  63     -13.751  26.925  38.071  1.00 26.05           C  
ATOM   1994  CD1 PHE C  63     -12.724  27.244  38.935  1.00 24.43           C  
ATOM   1995  CD2 PHE C  63     -15.031  27.327  38.381  1.00 28.21           C  
ATOM   1996  CE1 PHE C  63     -12.973  27.948  40.085  1.00 27.87           C  
ATOM   1997  CE2 PHE C  63     -15.283  28.039  39.536  1.00 31.84           C  
ATOM   1998  CZ  PHE C  63     -14.258  28.347  40.382  1.00 29.71           C  
ATOM   1999  N   MET C  64     -11.718  23.316  38.235  1.00 36.77           N  
ATOM   2000  CA  MET C  64     -10.381  22.911  38.642  1.00 31.37           C  
ATOM   2001  C   MET C  64     -10.291  21.406  38.401  1.00 30.86           C  
ATOM   2002  O   MET C  64     -11.311  20.713  38.451  1.00 28.78           O  
ATOM   2003  CB  MET C  64     -10.144  23.220  40.126  1.00 29.22           C  
ATOM   2004  CG  MET C  64     -10.424  24.652  40.506  1.00 33.67           C  
ATOM   2005  SD  MET C  64      -9.785  25.110  42.105  1.00 37.69           S  
ATOM   2006  CE  MET C  64      -8.096  24.571  41.978  1.00 23.72           C  
ATOM   2007  N   GLY C  65      -9.101  20.925  38.046  1.00 30.79           N  
ATOM   2008  CA  GLY C  65      -8.905  19.493  37.858  1.00 29.45           C  
ATOM   2009  C   GLY C  65      -9.301  18.905  36.532  1.00 32.40           C  
ATOM   2010  O   GLY C  65      -9.472  17.691  36.405  1.00 35.04           O  
ATOM   2011  N   GLY C  66      -9.524  19.787  35.567  1.00 38.77           N  
ATOM   2012  CA  GLY C  66      -9.859  19.384  34.217  1.00 28.01           C  
ATOM   2013  C   GLY C  66     -11.106  18.578  34.150  1.00 32.85           C  
ATOM   2014  O   GLY C  66     -12.103  18.928  34.785  1.00 36.29           O  
ATOM   2015  N   ASP C  67     -11.031  17.454  33.443  1.00 36.31           N  
ATOM   2016  CA  ASP C  67     -12.197  16.605  33.287  1.00 38.28           C  
ATOM   2017  C   ASP C  67     -12.649  15.892  34.557  1.00 36.65           C  
ATOM   2018  O   ASP C  67     -13.855  15.618  34.738  1.00 31.75           O  
ATOM   2019  CB  ASP C  67     -11.985  15.637  32.131  1.00 58.46           C  
ATOM   2020  CG  ASP C  67     -11.853  16.352  30.779  1.00 72.04           C  
ATOM   2021  OD1 ASP C  67     -12.571  17.355  30.552  1.00 77.89           O  
ATOM   2022  OD2 ASP C  67     -11.030  15.911  29.942  1.00 82.00           O  
ATOM   2023  N   LEU C  68     -11.702  15.642  35.461  1.00 31.37           N  
ATOM   2024  CA  LEU C  68     -12.015  14.975  36.731  1.00 28.66           C  
ATOM   2025  C   LEU C  68     -12.847  15.866  37.686  1.00 25.07           C  
ATOM   2026  O   LEU C  68     -13.682  15.363  38.447  1.00 26.95           O  
ATOM   2027  CB  LEU C  68     -10.734  14.520  37.425  1.00 31.03           C  
ATOM   2028  CG  LEU C  68     -10.626  13.100  37.989  1.00 35.68           C  
ATOM   2029  CD1 LEU C  68      -9.668  13.146  39.153  1.00 32.88           C  
ATOM   2030  CD2 LEU C  68     -11.964  12.534  38.450  1.00 28.52           C  
ATOM   2031  N   GLY C  69     -12.629  17.181  37.638  1.00 29.75           N  
ATOM   2032  CA  GLY C  69     -13.381  18.099  38.481  1.00 19.93           C  
ATOM   2033  C   GLY C  69     -14.868  18.009  38.211  1.00 22.61           C  
ATOM   2034  O   GLY C  69     -15.679  18.227  39.105  1.00 22.28           O  
ATOM   2035  N   LYS C  70     -15.232  17.705  36.966  1.00 27.56           N  
ATOM   2036  CA  LYS C  70     -16.634  17.564  36.582  1.00 29.97           C  
ATOM   2037  C   LYS C  70     -17.224  16.290  37.226  1.00 26.70           C  
ATOM   2038  O   LYS C  70     -18.372  16.275  37.670  1.00 28.28           O  
ATOM   2039  CB  LYS C  70     -16.740  17.485  35.066  1.00 39.59           C  
ATOM   2040  CG  LYS C  70     -17.981  18.103  34.489  1.00 58.49           C  
ATOM   2041  CD  LYS C  70     -17.693  19.474  33.867  1.00 76.86           C  
ATOM   2042  CE  LYS C  70     -16.911  19.389  32.544  1.00 83.81           C  
ATOM   2043  NZ  LYS C  70     -15.435  19.200  32.684  1.00 84.44           N  
ATOM   2044  N   ASP C  71     -16.430  15.227  37.292  1.00 25.51           N  
ATOM   2045  CA  ASP C  71     -16.878  13.985  37.911  1.00 25.20           C  
ATOM   2046  C   ASP C  71     -17.017  14.213  39.407  1.00 24.91           C  
ATOM   2047  O   ASP C  71     -17.913  13.650  40.038  1.00 23.09           O  
ATOM   2048  CB  ASP C  71     -15.865  12.865  37.678  1.00 23.17           C  
ATOM   2049  CG  ASP C  71     -15.798  12.435  36.231  1.00 26.81           C  
ATOM   2050  OD1 ASP C  71     -16.858  12.425  35.586  1.00 36.30           O  
ATOM   2051  OD2 ASP C  71     -14.698  12.115  35.739  1.00 36.64           O  
ATOM   2052  N   LEU C  72     -16.117  15.019  39.979  1.00 20.84           N  
ATOM   2053  CA  LEU C  72     -16.175  15.320  41.409  1.00 19.26           C  
ATOM   2054  C   LEU C  72     -17.399  16.136  41.775  1.00 20.09           C  
ATOM   2055  O   LEU C  72     -17.941  16.003  42.867  1.00 23.67           O  
ATOM   2056  CB  LEU C  72     -14.890  15.970  41.885  1.00 19.64           C  
ATOM   2057  CG  LEU C  72     -13.786  14.929  42.159  1.00 24.60           C  
ATOM   2058  CD1 LEU C  72     -12.407  15.569  42.150  1.00 23.49           C  
ATOM   2059  CD2 LEU C  72     -14.065  14.214  43.494  1.00 23.79           C  
ATOM   2060  N   THR C  73     -17.837  16.983  40.856  1.00 19.15           N  
ATOM   2061  CA  THR C  73     -19.049  17.767  41.057  1.00 20.14           C  
ATOM   2062  C   THR C  73     -20.237  16.793  41.049  1.00 17.97           C  
ATOM   2063  O   THR C  73     -21.184  16.958  41.823  1.00 21.08           O  
ATOM   2064  CB  THR C  73     -19.196  18.862  39.953  1.00 23.45           C  
ATOM   2065  OG1 THR C  73     -18.071  19.748  40.020  1.00 29.27           O  
ATOM   2066  CG2 THR C  73     -20.453  19.665  40.136  1.00 27.22           C  
ATOM   2067  N   GLN C  74     -20.198  15.776  40.185  1.00 22.47           N  
ATOM   2068  CA  GLN C  74     -21.286  14.782  40.160  1.00 22.60           C  
ATOM   2069  C   GLN C  74     -21.255  13.915  41.433  1.00 19.55           C  
ATOM   2070  O   GLN C  74     -22.299  13.606  42.017  1.00 28.17           O  
ATOM   2071  CB  GLN C  74     -21.235  13.905  38.910  1.00 21.01           C  
ATOM   2072  CG  GLN C  74     -22.450  12.993  38.825  1.00 32.51           C  
ATOM   2073  CD  GLN C  74     -22.779  12.542  37.414  1.00 33.33           C  
ATOM   2074  OE1 GLN C  74     -22.127  12.936  36.457  1.00 36.94           O  
ATOM   2075  NE2 GLN C  74     -23.817  11.731  37.280  1.00 29.41           N  
ATOM   2076  N   ALA C  75     -20.057  13.569  41.899  1.00 24.40           N  
ATOM   2077  CA  ALA C  75     -19.912  12.784  43.137  1.00 26.36           C  
ATOM   2078  C   ALA C  75     -20.399  13.599  44.360  1.00 26.54           C  
ATOM   2079  O   ALA C  75     -20.944  13.042  45.322  1.00 21.97           O  
ATOM   2080  CB  ALA C  75     -18.453  12.357  43.328  1.00 24.61           C  
ATOM   2081  N   TRP C  76     -20.195  14.916  44.328  1.00 25.30           N  
ATOM   2082  CA  TRP C  76     -20.648  15.764  45.425  1.00 19.50           C  
ATOM   2083  C   TRP C  76     -22.163  15.771  45.428  1.00 17.45           C  
ATOM   2084  O   TRP C  76     -22.785  15.761  46.487  1.00 22.96           O  
ATOM   2085  CB  TRP C  76     -20.092  17.186  45.323  1.00 20.03           C  
ATOM   2086  CG  TRP C  76     -20.458  18.026  46.532  1.00 20.43           C  
ATOM   2087  CD1 TRP C  76     -21.227  19.152  46.541  1.00 15.59           C  
ATOM   2088  CD2 TRP C  76     -20.125  17.761  47.906  1.00 18.68           C  
ATOM   2089  NE1 TRP C  76     -21.404  19.599  47.830  1.00 20.17           N  
ATOM   2090  CE2 TRP C  76     -20.739  18.771  48.691  1.00 16.91           C  
ATOM   2091  CE3 TRP C  76     -19.366  16.764  48.555  1.00 17.77           C  
ATOM   2092  CZ2 TRP C  76     -20.628  18.817  50.078  1.00 17.45           C  
ATOM   2093  CZ3 TRP C  76     -19.252  16.810  49.939  1.00 20.80           C  
ATOM   2094  CH2 TRP C  76     -19.884  17.832  50.687  1.00 22.78           C  
ATOM   2095  N   ALA C  77     -22.763  15.757  44.241  1.00 17.64           N  
ATOM   2096  CA  ALA C  77     -24.212  15.699  44.135  1.00 16.61           C  
ATOM   2097  C   ALA C  77     -24.719  14.375  44.742  1.00 19.49           C  
ATOM   2098  O   ALA C  77     -25.762  14.341  45.381  1.00 19.62           O  
ATOM   2099  CB  ALA C  77     -24.617  15.800  42.688  1.00 16.43           C  
ATOM   2100  N   VAL C  78     -23.988  13.283  44.508  1.00 25.04           N  
ATOM   2101  CA  VAL C  78     -24.346  11.961  45.045  1.00 27.57           C  
ATOM   2102  C   VAL C  78     -24.285  12.049  46.579  1.00 29.94           C  
ATOM   2103  O   VAL C  78     -25.236  11.649  47.258  1.00 27.76           O  
ATOM   2104  CB  VAL C  78     -23.377  10.811  44.524  1.00 28.20           C  
ATOM   2105  CG1 VAL C  78     -23.708   9.458  45.201  1.00 21.58           C  
ATOM   2106  CG2 VAL C  78     -23.450  10.672  42.981  1.00 24.84           C  
ATOM   2107  N   ALA C  79     -23.187  12.595  47.117  1.00 21.28           N  
ATOM   2108  CA  ALA C  79     -23.029  12.767  48.562  1.00 23.42           C  
ATOM   2109  C   ALA C  79     -24.211  13.536  49.184  1.00 26.68           C  
ATOM   2110  O   ALA C  79     -24.711  13.172  50.249  1.00 29.17           O  
ATOM   2111  CB  ALA C  79     -21.728  13.480  48.870  1.00 20.69           C  
ATOM   2112  N   MET C  80     -24.675  14.584  48.521  1.00 19.78           N  
ATOM   2113  CA  MET C  80     -25.790  15.341  49.054  1.00 28.81           C  
ATOM   2114  C   MET C  80     -27.071  14.518  48.993  1.00 31.32           C  
ATOM   2115  O   MET C  80     -27.814  14.455  49.968  1.00 33.91           O  
ATOM   2116  CB  MET C  80     -25.973  16.663  48.303  1.00 26.13           C  
ATOM   2117  CG  MET C  80     -24.776  17.618  48.421  1.00 30.12           C  
ATOM   2118  SD  MET C  80     -25.180  19.236  47.740  1.00 31.47           S  
ATOM   2119  CE  MET C  80     -24.993  19.022  46.030  1.00 18.56           C  
ATOM   2120  N   ALA C  81     -27.309  13.864  47.858  1.00 35.51           N  
ATOM   2121  CA  ALA C  81     -28.504  13.034  47.677  1.00 31.78           C  
ATOM   2122  C   ALA C  81     -28.541  11.905  48.706  1.00 29.54           C  
ATOM   2123  O   ALA C  81     -29.583  11.602  49.255  1.00 35.65           O  
ATOM   2124  CB  ALA C  81     -28.564  12.475  46.250  1.00 26.12           C  
ATOM   2125  N   LEU C  82     -27.396  11.310  49.006  1.00 31.77           N  
ATOM   2126  CA  LEU C  82     -27.363  10.238  49.995  1.00 29.69           C  
ATOM   2127  C   LEU C  82     -27.176  10.764  51.409  1.00 34.17           C  
ATOM   2128  O   LEU C  82     -27.227   9.988  52.363  1.00 35.17           O  
ATOM   2129  CB  LEU C  82     -26.246   9.245  49.685  1.00 24.98           C  
ATOM   2130  CG  LEU C  82     -26.346   8.450  48.380  1.00 28.88           C  
ATOM   2131  CD1 LEU C  82     -25.063   7.663  48.180  1.00 26.58           C  
ATOM   2132  CD2 LEU C  82     -27.564   7.539  48.399  1.00 24.77           C  
ATOM   2133  N   GLY C  83     -26.910  12.061  51.540  1.00 29.06           N  
ATOM   2134  CA  GLY C  83     -26.698  12.647  52.850  1.00 30.08           C  
ATOM   2135  C   GLY C  83     -25.492  12.106  53.596  1.00 30.93           C  
ATOM   2136  O   GLY C  83     -25.501  12.000  54.822  1.00 35.38           O  
ATOM   2137  N   VAL C  84     -24.432  11.780  52.866  1.00 31.42           N  
ATOM   2138  CA  VAL C  84     -23.208  11.264  53.482  1.00 30.49           C  
ATOM   2139  C   VAL C  84     -22.033  12.261  53.391  1.00 31.87           C  
ATOM   2140  O   VAL C  84     -20.857  11.869  53.504  1.00 25.00           O  
ATOM   2141  CB  VAL C  84     -22.800   9.913  52.839  1.00 31.16           C  
ATOM   2142  CG1 VAL C  84     -23.856   8.877  53.154  1.00 36.88           C  
ATOM   2143  CG2 VAL C  84     -22.655  10.061  51.315  1.00 23.92           C  
ATOM   2144  N   GLU C  85     -22.364  13.544  53.210  1.00 31.66           N  
ATOM   2145  CA  GLU C  85     -21.363  14.616  53.094  1.00 30.30           C  
ATOM   2146  C   GLU C  85     -20.294  14.521  54.167  1.00 27.12           C  
ATOM   2147  O   GLU C  85     -19.101  14.533  53.867  1.00 28.16           O  
ATOM   2148  CB  GLU C  85     -22.019  15.996  53.167  1.00 28.22           C  
ATOM   2149  CG  GLU C  85     -22.972  16.302  52.025  1.00 25.93           C  
ATOM   2150  CD  GLU C  85     -24.424  16.287  52.456  1.00 32.04           C  
ATOM   2151  OE1 GLU C  85     -24.821  15.412  53.256  1.00 34.37           O  
ATOM   2152  OE2 GLU C  85     -25.175  17.160  51.988  1.00 39.19           O  
ATOM   2153  N   ASP C  86     -20.716  14.374  55.415  1.00 25.22           N  
ATOM   2154  CA  ASP C  86     -19.765  14.272  56.505  1.00 30.93           C  
ATOM   2155  C   ASP C  86     -18.914  13.034  56.499  1.00 28.68           C  
ATOM   2156  O   ASP C  86     -17.851  13.004  57.119  1.00 33.82           O  
ATOM   2157  CB  ASP C  86     -20.460  14.420  57.841  1.00 46.41           C  
ATOM   2158  CG  ASP C  86     -20.800  15.852  58.143  1.00 69.71           C  
ATOM   2159  OD1 ASP C  86     -19.868  16.693  58.100  1.00 81.89           O  
ATOM   2160  OD2 ASP C  86     -21.995  16.142  58.397  1.00 88.48           O  
ATOM   2161  N   LYS C  87     -19.352  12.008  55.795  1.00 27.21           N  
ATOM   2162  CA  LYS C  87     -18.566  10.776  55.755  1.00 32.24           C  
ATOM   2163  C   LYS C  87     -17.503  10.810  54.655  1.00 34.54           C  
ATOM   2164  O   LYS C  87     -16.449  10.165  54.783  1.00 27.34           O  
ATOM   2165  CB  LYS C  87     -19.470   9.552  55.488  1.00 28.45           C  
ATOM   2166  CG  LYS C  87     -20.636   9.350  56.434  1.00 32.60           C  
ATOM   2167  CD  LYS C  87     -20.192   8.990  57.828  1.00 34.59           C  
ATOM   2168  CE  LYS C  87     -21.398   8.715  58.730  1.00 43.80           C  
ATOM   2169  NZ  LYS C  87     -22.438   9.782  58.712  1.00 41.29           N  
ATOM   2170  N   VAL C  88     -17.771  11.565  53.585  1.00 30.45           N  
ATOM   2171  CA  VAL C  88     -16.863  11.574  52.438  1.00 28.11           C  
ATOM   2172  C   VAL C  88     -16.030  12.828  52.130  1.00 29.10           C  
ATOM   2173  O   VAL C  88     -15.057  12.739  51.373  1.00 25.34           O  
ATOM   2174  CB  VAL C  88     -17.615  11.111  51.139  1.00 21.14           C  
ATOM   2175  CG1 VAL C  88     -18.254   9.723  51.348  1.00 20.48           C  
ATOM   2176  CG2 VAL C  88     -18.687  12.113  50.764  1.00 22.13           C  
ATOM   2177  N   THR C  89     -16.348  13.964  52.747  1.00 27.42           N  
ATOM   2178  CA  THR C  89     -15.604  15.206  52.478  1.00 27.20           C  
ATOM   2179  C   THR C  89     -14.104  15.116  52.696  1.00 20.99           C  
ATOM   2180  O   THR C  89     -13.341  15.349  51.755  1.00 28.35           O  
ATOM   2181  CB  THR C  89     -16.188  16.426  53.235  1.00 25.98           C  
ATOM   2182  OG1 THR C  89     -17.573  16.561  52.902  1.00 29.53           O  
ATOM   2183  CG2 THR C  89     -15.476  17.719  52.807  1.00 29.34           C  
ATOM   2184  N   VAL C  90     -13.664  14.733  53.899  1.00 26.51           N  
ATOM   2185  CA  VAL C  90     -12.222  14.627  54.138  1.00 23.23           C  
ATOM   2186  C   VAL C  90     -11.575  13.497  53.311  1.00 25.95           C  
ATOM   2187  O   VAL C  90     -10.510  13.700  52.725  1.00 25.21           O  
ATOM   2188  CB  VAL C  90     -11.858  14.583  55.660  1.00 22.57           C  
ATOM   2189  CG1 VAL C  90     -10.354  14.422  55.846  1.00 21.31           C  
ATOM   2190  CG2 VAL C  90     -12.275  15.882  56.313  1.00 24.61           C  
ATOM   2191  N   PRO C  91     -12.207  12.303  53.239  1.00 27.23           N  
ATOM   2192  CA  PRO C  91     -11.609  11.217  52.441  1.00 27.42           C  
ATOM   2193  C   PRO C  91     -11.363  11.645  50.967  1.00 22.53           C  
ATOM   2194  O   PRO C  91     -10.356  11.266  50.351  1.00 25.31           O  
ATOM   2195  CB  PRO C  91     -12.672  10.099  52.533  1.00 21.52           C  
ATOM   2196  CG  PRO C  91     -13.212  10.273  53.878  1.00 23.39           C  
ATOM   2197  CD  PRO C  91     -13.338  11.795  54.041  1.00 24.96           C  
ATOM   2198  N   LEU C  92     -12.288  12.418  50.402  1.00 21.01           N  
ATOM   2199  CA  LEU C  92     -12.159  12.895  49.013  1.00 21.36           C  
ATOM   2200  C   LEU C  92     -11.049  13.938  48.873  1.00 21.45           C  
ATOM   2201  O   LEU C  92     -10.303  13.928  47.889  1.00 22.59           O  
ATOM   2202  CB  LEU C  92     -13.493  13.451  48.520  1.00 21.17           C  
ATOM   2203  CG  LEU C  92     -14.516  12.392  48.116  1.00 21.64           C  
ATOM   2204  CD1 LEU C  92     -15.886  13.016  48.033  1.00 18.72           C  
ATOM   2205  CD2 LEU C  92     -14.117  11.743  46.785  1.00 24.29           C  
ATOM   2206  N   PHE C  93     -10.939  14.830  49.866  1.00 23.54           N  
ATOM   2207  CA  PHE C  93      -9.878  15.845  49.893  1.00 22.72           C  
ATOM   2208  C   PHE C  93      -8.532  15.137  49.986  1.00 22.60           C  
ATOM   2209  O   PHE C  93      -7.589  15.465  49.262  1.00 20.66           O  
ATOM   2210  CB  PHE C  93     -10.017  16.778  51.114  1.00 23.76           C  
ATOM   2211  CG  PHE C  93     -10.710  18.082  50.820  1.00 18.77           C  
ATOM   2212  CD1 PHE C  93     -10.215  18.951  49.834  1.00 19.57           C  
ATOM   2213  CD2 PHE C  93     -11.848  18.450  51.529  1.00 17.73           C  
ATOM   2214  CE1 PHE C  93     -10.854  20.187  49.567  1.00 18.70           C  
ATOM   2215  CE2 PHE C  93     -12.500  19.679  51.274  1.00 29.29           C  
ATOM   2216  CZ  PHE C  93     -11.998  20.552  50.288  1.00 17.31           C  
ATOM   2217  N   GLU C  94      -8.431  14.174  50.896  1.00 22.31           N  
ATOM   2218  CA  GLU C  94      -7.192  13.418  51.059  1.00 22.14           C  
ATOM   2219  C   GLU C  94      -6.840  12.564  49.843  1.00 20.12           C  
ATOM   2220  O   GLU C  94      -5.661  12.441  49.491  1.00 24.31           O  
ATOM   2221  CB  GLU C  94      -7.293  12.499  52.249  1.00 28.94           C  
ATOM   2222  CG  GLU C  94      -7.455  13.187  53.571  1.00 44.60           C  
ATOM   2223  CD  GLU C  94      -7.388  12.178  54.702  1.00 57.25           C  
ATOM   2224  OE1 GLU C  94      -8.106  11.150  54.627  1.00 68.02           O  
ATOM   2225  OE2 GLU C  94      -6.591  12.388  55.641  1.00 63.90           O  
ATOM   2226  N   GLY C  95      -7.859  11.972  49.223  1.00 21.64           N  
ATOM   2227  CA  GLY C  95      -7.670  11.133  48.047  1.00 23.54           C  
ATOM   2228  C   GLY C  95      -7.120  11.886  46.853  1.00 26.85           C  
ATOM   2229  O   GLY C  95      -6.285  11.361  46.114  1.00 23.71           O  
ATOM   2230  N   VAL C  96      -7.633  13.096  46.620  1.00 28.67           N  
ATOM   2231  CA  VAL C  96      -7.154  13.925  45.514  1.00 23.23           C  
ATOM   2232  C   VAL C  96      -5.800  14.575  45.806  1.00 20.62           C  
ATOM   2233  O   VAL C  96      -4.855  14.433  45.047  1.00 24.90           O  
ATOM   2234  CB  VAL C  96      -8.163  15.052  45.165  1.00 20.85           C  
ATOM   2235  CG1 VAL C  96      -7.576  15.959  44.085  1.00 23.36           C  
ATOM   2236  CG2 VAL C  96      -9.478  14.460  44.688  1.00 19.97           C  
ATOM   2237  N   GLN C  97      -5.691  15.218  46.961  1.00 24.85           N  
ATOM   2238  CA  GLN C  97      -4.490  15.963  47.316  1.00 25.04           C  
ATOM   2239  C   GLN C  97      -3.405  15.328  48.168  1.00 26.75           C  
ATOM   2240  O   GLN C  97      -2.240  15.601  47.956  1.00 30.97           O  
ATOM   2241  CB  GLN C  97      -4.909  17.299  47.962  1.00 23.33           C  
ATOM   2242  CG  GLN C  97      -5.692  18.225  47.047  1.00 21.15           C  
ATOM   2243  CD  GLN C  97      -6.068  19.526  47.737  1.00 19.34           C  
ATOM   2244  OE1 GLN C  97      -5.254  20.150  48.417  1.00 26.49           O  
ATOM   2245  NE2 GLN C  97      -7.307  19.925  47.582  1.00 20.90           N  
ATOM   2246  N   LYS C  98      -3.771  14.517  49.148  1.00 29.81           N  
ATOM   2247  CA  LYS C  98      -2.771  13.938  50.020  1.00 33.69           C  
ATOM   2248  C   LYS C  98      -2.234  12.579  49.567  1.00 35.69           C  
ATOM   2249  O   LYS C  98      -1.094  12.463  49.134  1.00 40.80           O  
ATOM   2250  CB  LYS C  98      -3.325  13.864  51.446  1.00 38.11           C  
ATOM   2251  CG  LYS C  98      -2.291  13.543  52.520  1.00 43.05           C  
ATOM   2252  CD  LYS C  98      -2.970  13.241  53.842  1.00 48.27           C  
ATOM   2253  CE  LYS C  98      -1.958  12.778  54.871  1.00 61.37           C  
ATOM   2254  NZ  LYS C  98      -2.629  12.458  56.168  1.00 75.70           N  
ATOM   2255  N   THR C  99      -3.059  11.553  49.653  1.00 34.91           N  
ATOM   2256  CA  THR C  99      -2.627  10.227  49.263  1.00 35.40           C  
ATOM   2257  C   THR C  99      -2.618  10.001  47.762  1.00 36.33           C  
ATOM   2258  O   THR C  99      -2.042   9.029  47.286  1.00 35.84           O  
ATOM   2259  CB  THR C  99      -3.495   9.198  49.939  1.00 35.86           C  
ATOM   2260  OG1 THR C  99      -4.871   9.411  49.574  1.00 33.93           O  
ATOM   2261  CG2 THR C  99      -3.354   9.360  51.448  1.00 40.73           C  
ATOM   2262  N   GLN C 100      -3.250  10.910  47.026  1.00 36.54           N  
ATOM   2263  CA  GLN C 100      -3.333  10.828  45.575  1.00 37.57           C  
ATOM   2264  C   GLN C 100      -3.804   9.472  45.057  1.00 37.23           C  
ATOM   2265  O   GLN C 100      -3.219   8.879  44.145  1.00 34.56           O  
ATOM   2266  CB  GLN C 100      -2.016  11.236  44.927  1.00 41.69           C  
ATOM   2267  CG  GLN C 100      -1.911  12.724  44.612  1.00 50.64           C  
ATOM   2268  CD  GLN C 100      -0.789  13.398  45.356  1.00 40.94           C  
ATOM   2269  OE1 GLN C 100       0.365  13.001  45.261  1.00 48.36           O  
ATOM   2270  NE2 GLN C 100      -1.123  14.421  46.107  1.00 45.58           N  
ATOM   2271  N   THR C 101      -4.903   9.007  45.625  1.00 35.68           N  
ATOM   2272  CA  THR C 101      -5.468   7.737  45.232  1.00 30.30           C  
ATOM   2273  C   THR C 101      -6.668   7.909  44.321  1.00 26.63           C  
ATOM   2274  O   THR C 101      -7.240   6.933  43.862  1.00 33.62           O  
ATOM   2275  CB  THR C 101      -5.817   6.924  46.456  1.00 33.74           C  
ATOM   2276  OG1 THR C 101      -6.457   7.771  47.412  1.00 44.57           O  
ATOM   2277  CG2 THR C 101      -4.557   6.391  47.085  1.00 36.37           C  
ATOM   2278  N   ILE C 102      -7.046   9.161  44.062  1.00 25.03           N  
ATOM   2279  CA  ILE C 102      -8.160   9.470  43.166  1.00 26.62           C  
ATOM   2280  C   ILE C 102      -7.547  10.100  41.916  1.00 27.17           C  
ATOM   2281  O   ILE C 102      -7.001  11.193  41.979  1.00 26.11           O  
ATOM   2282  CB  ILE C 102      -9.201  10.408  43.839  1.00 28.70           C  
ATOM   2283  CG1 ILE C 102      -9.710   9.736  45.132  1.00 28.17           C  
ATOM   2284  CG2 ILE C 102     -10.353  10.693  42.860  1.00 28.89           C  
ATOM   2285  CD1 ILE C 102     -10.572  10.587  46.003  1.00 27.34           C  
ATOM   2286  N   ARG C 103      -7.572   9.352  40.809  1.00 21.34           N  
ATOM   2287  CA  ARG C 103      -6.969   9.768  39.545  1.00 20.43           C  
ATOM   2288  C   ARG C 103      -7.943   9.630  38.404  1.00 22.13           C  
ATOM   2289  O   ARG C 103      -7.611   9.932  37.252  1.00 30.74           O  
ATOM   2290  CB  ARG C 103      -5.742   8.907  39.257  1.00 23.09           C  
ATOM   2291  CG  ARG C 103      -4.812   8.742  40.450  1.00 23.70           C  
ATOM   2292  CD  ARG C 103      -4.150  10.057  40.826  1.00 26.05           C  
ATOM   2293  NE  ARG C 103      -3.120  10.448  39.868  1.00 24.83           N  
ATOM   2294  CZ  ARG C 103      -2.303  11.487  40.031  1.00 27.58           C  
ATOM   2295  NH1 ARG C 103      -2.406  12.250  41.104  1.00 31.51           N  
ATOM   2296  NH2 ARG C 103      -1.312  11.704  39.179  1.00 27.35           N  
ATOM   2297  N   SER C 104      -9.121   9.109  38.741  1.00 26.66           N  
ATOM   2298  CA  SER C 104     -10.229   8.913  37.816  1.00 32.49           C  
ATOM   2299  C   SER C 104     -11.537   8.643  38.608  1.00 33.91           C  
ATOM   2300  O   SER C 104     -11.521   8.406  39.828  1.00 32.25           O  
ATOM   2301  CB  SER C 104      -9.925   7.774  36.812  1.00 39.63           C  
ATOM   2302  OG  SER C 104     -10.005   6.486  37.399  1.00 31.76           O  
ATOM   2303  N   ALA C 105     -12.665   8.699  37.904  1.00 37.48           N  
ATOM   2304  CA  ALA C 105     -13.995   8.488  38.476  1.00 36.18           C  
ATOM   2305  C   ALA C 105     -14.212   7.191  39.246  1.00 35.78           C  
ATOM   2306  O   ALA C 105     -14.976   7.158  40.202  1.00 35.49           O  
ATOM   2307  CB  ALA C 105     -15.039   8.615  37.383  1.00 36.61           C  
ATOM   2308  N   SER C 106     -13.570   6.113  38.822  1.00 36.57           N  
ATOM   2309  CA  SER C 106     -13.740   4.830  39.491  1.00 34.54           C  
ATOM   2310  C   SER C 106     -13.191   4.890  40.906  1.00 34.30           C  
ATOM   2311  O   SER C 106     -13.679   4.212  41.818  1.00 34.58           O  
ATOM   2312  CB  SER C 106     -13.009   3.758  38.699  1.00 39.51           C  
ATOM   2313  OG  SER C 106     -11.746   4.267  38.305  1.00 64.65           O  
ATOM   2314  N   ASP C 107     -12.161   5.706  41.088  1.00 30.57           N  
ATOM   2315  CA  ASP C 107     -11.552   5.839  42.393  1.00 22.73           C  
ATOM   2316  C   ASP C 107     -12.487   6.525  43.344  1.00 22.25           C  
ATOM   2317  O   ASP C 107     -12.436   6.285  44.549  1.00 25.02           O  
ATOM   2318  CB  ASP C 107     -10.263   6.629  42.287  1.00 27.93           C  
ATOM   2319  CG  ASP C 107      -9.210   5.899  41.488  1.00 33.98           C  
ATOM   2320  OD1 ASP C 107      -8.994   4.706  41.773  1.00 42.71           O  
ATOM   2321  OD2 ASP C 107      -8.601   6.503  40.581  1.00 33.97           O  
ATOM   2322  N   ILE C 108     -13.357   7.373  42.804  1.00 21.06           N  
ATOM   2323  CA  ILE C 108     -14.303   8.109  43.638  1.00 24.66           C  
ATOM   2324  C   ILE C 108     -15.319   7.150  44.234  1.00 28.40           C  
ATOM   2325  O   ILE C 108     -15.692   7.268  45.406  1.00 28.52           O  
ATOM   2326  CB  ILE C 108     -15.045   9.197  42.833  1.00 29.21           C  
ATOM   2327  CG1 ILE C 108     -14.029  10.177  42.201  1.00 27.40           C  
ATOM   2328  CG2 ILE C 108     -16.056   9.923  43.752  1.00 25.23           C  
ATOM   2329  CD1 ILE C 108     -14.613  11.026  41.100  1.00 29.52           C  
ATOM   2330  N   ARG C 109     -15.790   6.229  43.399  1.00 22.37           N  
ATOM   2331  CA  ARG C 109     -16.738   5.214  43.811  1.00 18.68           C  
ATOM   2332  C   ARG C 109     -16.176   4.453  45.010  1.00 21.21           C  
ATOM   2333  O   ARG C 109     -16.872   4.256  45.999  1.00 26.21           O  
ATOM   2334  CB  ARG C 109     -16.962   4.257  42.656  1.00 21.41           C  
ATOM   2335  CG  ARG C 109     -18.043   3.224  42.890  1.00 25.91           C  
ATOM   2336  CD  ARG C 109     -18.454   2.645  41.558  1.00 31.09           C  
ATOM   2337  NE  ARG C 109     -19.491   1.646  41.720  1.00 36.59           N  
ATOM   2338  CZ  ARG C 109     -19.268   0.388  42.081  1.00 37.87           C  
ATOM   2339  NH1 ARG C 109     -18.035  -0.028  42.331  1.00 42.45           N  
ATOM   2340  NH2 ARG C 109     -20.283  -0.462  42.158  1.00 39.37           N  
ATOM   2341  N   ASP C 110     -14.912   4.045  44.937  1.00 20.97           N  
ATOM   2342  CA  ASP C 110     -14.295   3.313  46.045  1.00 23.66           C  
ATOM   2343  C   ASP C 110     -14.318   4.011  47.401  1.00 27.51           C  
ATOM   2344  O   ASP C 110     -14.430   3.356  48.443  1.00 27.09           O  
ATOM   2345  CB  ASP C 110     -12.884   2.877  45.676  1.00 25.92           C  
ATOM   2346  CG  ASP C 110     -12.872   1.897  44.500  1.00 38.85           C  
ATOM   2347  OD1 ASP C 110     -13.728   0.979  44.483  1.00 46.46           O  
ATOM   2348  OD2 ASP C 110     -12.037   2.054  43.584  1.00 47.70           O  
ATOM   2349  N   VAL C 111     -14.232   5.336  47.400  1.00 24.82           N  
ATOM   2350  CA  VAL C 111     -14.284   6.106  48.644  1.00 20.96           C  
ATOM   2351  C   VAL C 111     -15.655   5.920  49.302  1.00 17.37           C  
ATOM   2352  O   VAL C 111     -15.748   5.715  50.505  1.00 19.96           O  
ATOM   2353  CB  VAL C 111     -13.976   7.617  48.365  1.00 22.36           C  
ATOM   2354  CG1 VAL C 111     -14.404   8.501  49.535  1.00 20.89           C  
ATOM   2355  CG2 VAL C 111     -12.486   7.782  48.151  1.00 26.10           C  
ATOM   2356  N   PHE C 112     -16.719   5.971  48.504  1.00 19.90           N  
ATOM   2357  CA  PHE C 112     -18.083   5.787  49.014  1.00 22.06           C  
ATOM   2358  C   PHE C 112     -18.327   4.363  49.584  1.00 26.78           C  
ATOM   2359  O   PHE C 112     -18.964   4.182  50.631  1.00 25.29           O  
ATOM   2360  CB  PHE C 112     -19.099   6.082  47.891  1.00 19.15           C  
ATOM   2361  CG  PHE C 112     -19.289   7.551  47.603  1.00 24.00           C  
ATOM   2362  CD1 PHE C 112     -18.316   8.273  46.924  1.00 21.36           C  
ATOM   2363  CD2 PHE C 112     -20.453   8.209  48.025  1.00 19.32           C  
ATOM   2364  CE1 PHE C 112     -18.493   9.628  46.664  1.00 20.06           C  
ATOM   2365  CE2 PHE C 112     -20.645   9.573  47.773  1.00 23.49           C  
ATOM   2366  CZ  PHE C 112     -19.659  10.282  47.089  1.00 20.95           C  
ATOM   2367  N   ILE C 113     -17.874   3.360  48.838  1.00 30.62           N  
ATOM   2368  CA  ILE C 113     -18.019   1.958  49.216  1.00 31.20           C  
ATOM   2369  C   ILE C 113     -17.278   1.712  50.515  1.00 30.70           C  
ATOM   2370  O   ILE C 113     -17.769   1.015  51.401  1.00 32.91           O  
ATOM   2371  CB  ILE C 113     -17.535   1.043  48.072  1.00 30.79           C  
ATOM   2372  CG1 ILE C 113     -18.621   0.990  46.984  1.00 32.05           C  
ATOM   2373  CG2 ILE C 113     -17.197  -0.324  48.594  1.00 34.35           C  
ATOM   2374  CD1 ILE C 113     -18.167   0.429  45.671  1.00 33.19           C  
ATOM   2375  N   ASN C 114     -16.145   2.386  50.668  1.00 32.33           N  
ATOM   2376  CA  ASN C 114     -15.349   2.290  51.883  1.00 31.81           C  
ATOM   2377  C   ASN C 114     -16.054   2.880  53.096  1.00 29.80           C  
ATOM   2378  O   ASN C 114     -15.719   2.563  54.237  1.00 31.79           O  
ATOM   2379  CB  ASN C 114     -14.053   3.048  51.697  1.00 39.51           C  
ATOM   2380  CG  ASN C 114     -12.914   2.153  51.402  1.00 57.09           C  
ATOM   2381  OD1 ASN C 114     -11.991   2.027  52.213  1.00 71.63           O  
ATOM   2382  ND2 ASN C 114     -12.944   1.520  50.229  1.00 58.25           N  
ATOM   2383  N   ALA C 115     -16.949   3.828  52.847  1.00 30.85           N  
ATOM   2384  CA  ALA C 115     -17.689   4.489  53.923  1.00 32.02           C  
ATOM   2385  C   ALA C 115     -18.937   3.685  54.326  1.00 33.98           C  
ATOM   2386  O   ALA C 115     -19.638   4.034  55.281  1.00 29.63           O  
ATOM   2387  CB  ALA C 115     -18.071   5.926  53.501  1.00 28.98           C  
ATOM   2388  N   GLY C 116     -19.205   2.602  53.601  1.00 31.79           N  
ATOM   2389  CA  GLY C 116     -20.363   1.787  53.918  1.00 31.34           C  
ATOM   2390  C   GLY C 116     -21.523   1.909  52.952  1.00 33.92           C  
ATOM   2391  O   GLY C 116     -22.626   1.453  53.257  1.00 37.62           O  
ATOM   2392  N   ILE C 117     -21.305   2.574  51.820  1.00 31.41           N  
ATOM   2393  CA  ILE C 117     -22.353   2.711  50.823  1.00 30.04           C  
ATOM   2394  C   ILE C 117     -22.217   1.542  49.838  1.00 30.67           C  
ATOM   2395  O   ILE C 117     -21.113   1.220  49.412  1.00 29.80           O  
ATOM   2396  CB  ILE C 117     -22.239   4.065  50.077  1.00 30.83           C  
ATOM   2397  CG1 ILE C 117     -22.339   5.215  51.084  1.00 27.95           C  
ATOM   2398  CG2 ILE C 117     -23.311   4.188  48.982  1.00 24.15           C  
ATOM   2399  CD1 ILE C 117     -23.584   5.169  51.941  1.00 34.15           C  
ATOM   2400  N   LYS C 118     -23.334   0.872  49.539  1.00 32.91           N  
ATOM   2401  CA  LYS C 118     -23.359  -0.245  48.593  1.00 27.10           C  
ATOM   2402  C   LYS C 118     -23.128   0.285  47.198  1.00 22.78           C  
ATOM   2403  O   LYS C 118     -23.751   1.264  46.796  1.00 28.39           O  
ATOM   2404  CB  LYS C 118     -24.724  -0.926  48.619  1.00 28.61           C  
ATOM   2405  CG  LYS C 118     -25.029  -1.622  49.906  1.00 43.47           C  
ATOM   2406  CD  LYS C 118     -26.499  -1.973  49.988  1.00 62.25           C  
ATOM   2407  CE  LYS C 118     -26.859  -2.529  51.372  1.00 72.38           C  
ATOM   2408  NZ  LYS C 118     -28.343  -2.548  51.600  1.00 79.11           N  
ATOM   2409  N   GLY C 119     -22.306  -0.415  46.427  1.00 20.16           N  
ATOM   2410  CA  GLY C 119     -22.031   0.008  45.071  1.00 20.98           C  
ATOM   2411  C   GLY C 119     -23.259   0.169  44.192  1.00 31.57           C  
ATOM   2412  O   GLY C 119     -23.292   1.074  43.364  1.00 31.02           O  
ATOM   2413  N   GLU C 120     -24.261  -0.699  44.368  1.00 31.97           N  
ATOM   2414  CA  GLU C 120     -25.486  -0.653  43.568  1.00 35.77           C  
ATOM   2415  C   GLU C 120     -26.197   0.650  43.832  1.00 29.31           C  
ATOM   2416  O   GLU C 120     -26.757   1.259  42.930  1.00 28.07           O  
ATOM   2417  CB  GLU C 120     -26.452  -1.797  43.928  1.00 43.16           C  
ATOM   2418  CG  GLU C 120     -25.903  -3.205  43.768  1.00 71.38           C  
ATOM   2419  CD  GLU C 120     -25.158  -3.688  45.006  1.00 86.94           C  
ATOM   2420  OE1 GLU C 120     -25.651  -3.439  46.134  1.00 94.64           O  
ATOM   2421  OE2 GLU C 120     -24.085  -4.317  44.849  1.00 93.86           O  
ATOM   2422  N   GLU C 121     -26.243   1.018  45.105  1.00 26.89           N  
ATOM   2423  CA  GLU C 121     -26.875   2.250  45.528  1.00 28.06           C  
ATOM   2424  C   GLU C 121     -26.131   3.495  44.972  1.00 27.39           C  
ATOM   2425  O   GLU C 121     -26.772   4.445  44.518  1.00 25.27           O  
ATOM   2426  CB  GLU C 121     -26.964   2.250  47.053  1.00 26.53           C  
ATOM   2427  CG  GLU C 121     -27.778   3.394  47.653  1.00 26.48           C  
ATOM   2428  CD  GLU C 121     -29.170   3.537  47.072  1.00 29.41           C  
ATOM   2429  OE1 GLU C 121     -29.684   2.602  46.415  1.00 36.58           O  
ATOM   2430  OE2 GLU C 121     -29.765   4.605  47.291  1.00 33.84           O  
ATOM   2431  N   TYR C 122     -24.794   3.469  45.007  1.00 24.72           N  
ATOM   2432  CA  TYR C 122     -23.963   4.535  44.457  1.00 23.25           C  
ATOM   2433  C   TYR C 122     -24.222   4.667  42.953  1.00 27.65           C  
ATOM   2434  O   TYR C 122     -24.404   5.769  42.433  1.00 28.84           O  
ATOM   2435  CB  TYR C 122     -22.469   4.240  44.649  1.00 23.94           C  
ATOM   2436  CG  TYR C 122     -21.561   5.327  44.050  1.00 29.12           C  
ATOM   2437  CD1 TYR C 122     -21.178   6.456  44.807  1.00 28.94           C  
ATOM   2438  CD2 TYR C 122     -21.090   5.234  42.722  1.00 29.76           C  
ATOM   2439  CE1 TYR C 122     -20.348   7.464  44.258  1.00 26.88           C  
ATOM   2440  CE2 TYR C 122     -20.264   6.238  42.160  1.00 27.13           C  
ATOM   2441  CZ  TYR C 122     -19.900   7.344  42.946  1.00 27.17           C  
ATOM   2442  OH  TYR C 122     -19.084   8.300  42.418  1.00 31.30           O  
ATOM   2443  N   ASP C 123     -24.175   3.545  42.249  1.00 27.34           N  
ATOM   2444  CA  ASP C 123     -24.407   3.528  40.809  1.00 25.92           C  
ATOM   2445  C   ASP C 123     -25.769   4.035  40.407  1.00 22.37           C  
ATOM   2446  O   ASP C 123     -25.880   4.767  39.419  1.00 28.23           O  
ATOM   2447  CB  ASP C 123     -24.162   2.130  40.260  1.00 25.02           C  
ATOM   2448  CG  ASP C 123     -22.722   1.707  40.440  1.00 37.28           C  
ATOM   2449  OD1 ASP C 123     -21.873   2.611  40.640  1.00 34.74           O  
ATOM   2450  OD2 ASP C 123     -22.437   0.492  40.415  1.00 37.74           O  
ATOM   2451  N   ALA C 124     -26.794   3.676  41.186  1.00 21.05           N  
ATOM   2452  CA  ALA C 124     -28.176   4.110  40.941  1.00 23.20           C  
ATOM   2453  C   ALA C 124     -28.313   5.610  41.210  1.00 25.21           C  
ATOM   2454  O   ALA C 124     -28.944   6.351  40.447  1.00 26.17           O  
ATOM   2455  CB  ALA C 124     -29.138   3.328  41.823  1.00 19.85           C  
ATOM   2456  N   ALA C 125     -27.710   6.060  42.305  1.00 23.39           N  
ATOM   2457  CA  ALA C 125     -27.756   7.469  42.648  1.00 23.79           C  
ATOM   2458  C   ALA C 125     -27.071   8.250  41.525  1.00 25.67           C  
ATOM   2459  O   ALA C 125     -27.676   9.147  40.946  1.00 32.28           O  
ATOM   2460  CB  ALA C 125     -27.040   7.716  43.991  1.00 22.59           C  
ATOM   2461  N   TRP C 126     -25.867   7.810  41.144  1.00 26.04           N  
ATOM   2462  CA  TRP C 126     -25.047   8.461  40.121  1.00 25.75           C  
ATOM   2463  C   TRP C 126     -25.821   8.746  38.852  1.00 35.51           C  
ATOM   2464  O   TRP C 126     -25.745   9.844  38.298  1.00 30.29           O  
ATOM   2465  CB  TRP C 126     -23.821   7.604  39.807  1.00 29.09           C  
ATOM   2466  CG  TRP C 126     -22.854   8.226  38.819  1.00 32.71           C  
ATOM   2467  CD1 TRP C 126     -22.850   8.048  37.467  1.00 29.74           C  
ATOM   2468  CD2 TRP C 126     -21.722   9.069  39.113  1.00 28.28           C  
ATOM   2469  NE1 TRP C 126     -21.788   8.707  36.902  1.00 29.30           N  
ATOM   2470  CE2 TRP C 126     -21.076   9.343  37.885  1.00 32.44           C  
ATOM   2471  CE3 TRP C 126     -21.187   9.605  40.288  1.00 29.18           C  
ATOM   2472  CZ2 TRP C 126     -19.910  10.137  37.797  1.00 29.82           C  
ATOM   2473  CZ3 TRP C 126     -20.018  10.394  40.200  1.00 29.34           C  
ATOM   2474  CH2 TRP C 126     -19.402  10.648  38.965  1.00 23.03           C  
ATOM   2475  N   ASN C 127     -26.607   7.766  38.428  1.00 36.84           N  
ATOM   2476  CA  ASN C 127     -27.399   7.889  37.215  1.00 34.41           C  
ATOM   2477  C   ASN C 127     -28.789   8.432  37.440  1.00 32.20           C  
ATOM   2478  O   ASN C 127     -29.588   8.508  36.517  1.00 36.98           O  
ATOM   2479  CB  ASN C 127     -27.461   6.535  36.522  1.00 36.45           C  
ATOM   2480  CG  ASN C 127     -26.110   6.117  35.964  1.00 45.26           C  
ATOM   2481  OD1 ASN C 127     -25.619   6.704  34.988  1.00 49.36           O  
ATOM   2482  ND2 ASN C 127     -25.470   5.145  36.615  1.00 44.39           N  
ATOM   2483  N   SER C 128     -29.076   8.853  38.662  1.00 32.99           N  
ATOM   2484  CA  SER C 128     -30.400   9.366  38.970  1.00 30.93           C  
ATOM   2485  C   SER C 128     -30.704  10.763  38.427  1.00 34.63           C  
ATOM   2486  O   SER C 128     -29.814  11.519  38.038  1.00 37.21           O  
ATOM   2487  CB  SER C 128     -30.640   9.313  40.465  1.00 25.52           C  
ATOM   2488  OG  SER C 128     -29.975  10.378  41.096  1.00 35.55           O  
ATOM   2489  N   PHE C 129     -31.991  11.081  38.401  1.00 40.53           N  
ATOM   2490  CA  PHE C 129     -32.511  12.357  37.921  1.00 40.19           C  
ATOM   2491  C   PHE C 129     -32.289  13.407  39.009  1.00 32.38           C  
ATOM   2492  O   PHE C 129     -32.061  14.579  38.725  1.00 33.57           O  
ATOM   2493  CB  PHE C 129     -34.013  12.200  37.588  1.00 38.03           C  
ATOM   2494  CG  PHE C 129     -34.717  13.490  37.362  1.00 41.61           C  
ATOM   2495  CD1 PHE C 129     -34.431  14.265  36.241  1.00 48.99           C  
ATOM   2496  CD2 PHE C 129     -35.645  13.957  38.285  1.00 48.44           C  
ATOM   2497  CE1 PHE C 129     -35.058  15.494  36.045  1.00 49.40           C  
ATOM   2498  CE2 PHE C 129     -36.282  15.189  38.101  1.00 44.87           C  
ATOM   2499  CZ  PHE C 129     -35.986  15.956  36.978  1.00 48.42           C  
ATOM   2500  N   VAL C 130     -32.352  12.968  40.256  1.00 32.36           N  
ATOM   2501  CA  VAL C 130     -32.123  13.848  41.392  1.00 37.31           C  
ATOM   2502  C   VAL C 130     -30.709  14.421  41.258  1.00 34.14           C  
ATOM   2503  O   VAL C 130     -30.494  15.625  41.417  1.00 32.20           O  
ATOM   2504  CB  VAL C 130     -32.198  13.056  42.709  1.00 41.91           C  
ATOM   2505  CG1 VAL C 130     -31.874  13.949  43.884  1.00 45.35           C  
ATOM   2506  CG2 VAL C 130     -33.568  12.427  42.868  1.00 47.24           C  
ATOM   2507  N   VAL C 131     -29.763  13.536  40.947  1.00 32.02           N  
ATOM   2508  CA  VAL C 131     -28.361  13.892  40.785  1.00 26.65           C  
ATOM   2509  C   VAL C 131     -28.087  14.778  39.572  1.00 34.76           C  
ATOM   2510  O   VAL C 131     -27.317  15.738  39.681  1.00 34.18           O  
ATOM   2511  CB  VAL C 131     -27.461  12.643  40.831  1.00 25.97           C  
ATOM   2512  CG1 VAL C 131     -26.018  12.961  40.333  1.00 22.23           C  
ATOM   2513  CG2 VAL C 131     -27.432  12.117  42.278  1.00 20.07           C  
ATOM   2514  N   LYS C 132     -28.714  14.489  38.432  1.00 34.10           N  
ATOM   2515  CA  LYS C 132     -28.547  15.349  37.255  1.00 38.67           C  
ATOM   2516  C   LYS C 132     -29.076  16.760  37.557  1.00 35.61           C  
ATOM   2517  O   LYS C 132     -28.511  17.753  37.097  1.00 36.70           O  
ATOM   2518  CB  LYS C 132     -29.266  14.771  36.036  1.00 41.50           C  
ATOM   2519  CG  LYS C 132     -28.488  13.659  35.387  1.00 57.34           C  
ATOM   2520  CD  LYS C 132     -27.105  14.132  34.908  1.00 66.38           C  
ATOM   2521  CE  LYS C 132     -26.186  12.930  34.646  1.00 73.35           C  
ATOM   2522  NZ  LYS C 132     -25.067  13.195  33.694  1.00 75.43           N  
ATOM   2523  N   SER C 133     -30.152  16.838  38.341  1.00 35.01           N  
ATOM   2524  CA  SER C 133     -30.724  18.121  38.739  1.00 37.91           C  
ATOM   2525  C   SER C 133     -29.718  18.820  39.623  1.00 36.10           C  
ATOM   2526  O   SER C 133     -29.339  19.950  39.347  1.00 43.72           O  
ATOM   2527  CB  SER C 133     -32.016  17.952  39.540  1.00 41.94           C  
ATOM   2528  OG  SER C 133     -33.015  17.297  38.781  1.00 68.93           O  
ATOM   2529  N   LEU C 134     -29.250  18.134  40.662  1.00 30.40           N  
ATOM   2530  CA  LEU C 134     -28.275  18.728  41.572  1.00 29.37           C  
ATOM   2531  C   LEU C 134     -27.042  19.231  40.851  1.00 29.32           C  
ATOM   2532  O   LEU C 134     -26.528  20.296  41.180  1.00 34.77           O  
ATOM   2533  CB  LEU C 134     -27.880  17.757  42.683  1.00 31.48           C  
ATOM   2534  CG  LEU C 134     -28.879  17.763  43.843  1.00 34.76           C  
ATOM   2535  CD1 LEU C 134     -28.554  16.677  44.832  1.00 30.65           C  
ATOM   2536  CD2 LEU C 134     -28.855  19.122  44.525  1.00 41.57           C  
ATOM   2537  N   VAL C 135     -26.593  18.499  39.836  1.00 29.26           N  
ATOM   2538  CA  VAL C 135     -25.419  18.904  39.076  1.00 26.14           C  
ATOM   2539  C   VAL C 135     -25.694  20.202  38.320  1.00 31.26           C  
ATOM   2540  O   VAL C 135     -24.863  21.114  38.310  1.00 30.86           O  
ATOM   2541  CB  VAL C 135     -24.982  17.811  38.074  1.00 22.92           C  
ATOM   2542  CG1 VAL C 135     -23.981  18.357  37.101  1.00 22.35           C  
ATOM   2543  CG2 VAL C 135     -24.344  16.655  38.808  1.00 27.49           C  
ATOM   2544  N   ALA C 136     -26.865  20.295  37.706  1.00 31.02           N  
ATOM   2545  CA  ALA C 136     -27.208  21.481  36.941  1.00 30.88           C  
ATOM   2546  C   ALA C 136     -27.393  22.685  37.859  1.00 31.17           C  
ATOM   2547  O   ALA C 136     -27.022  23.813  37.522  1.00 36.93           O  
ATOM   2548  CB  ALA C 136     -28.463  21.237  36.130  1.00 30.83           C  
ATOM   2549  N   GLN C 137     -27.977  22.435  39.021  1.00 30.48           N  
ATOM   2550  CA  GLN C 137     -28.227  23.463  40.022  1.00 30.68           C  
ATOM   2551  C   GLN C 137     -26.887  24.047  40.461  1.00 35.33           C  
ATOM   2552  O   GLN C 137     -26.721  25.274  40.508  1.00 34.95           O  
ATOM   2553  CB  GLN C 137     -28.935  22.810  41.184  1.00 37.77           C  
ATOM   2554  CG  GLN C 137     -29.660  23.710  42.091  1.00 57.13           C  
ATOM   2555  CD  GLN C 137     -30.485  22.900  43.052  1.00 74.58           C  
ATOM   2556  OE1 GLN C 137     -31.323  22.096  42.632  1.00 80.13           O  
ATOM   2557  NE2 GLN C 137     -30.209  23.044  44.350  1.00 84.77           N  
ATOM   2558  N   GLN C 138     -25.914  23.165  40.708  1.00 29.62           N  
ATOM   2559  CA  GLN C 138     -24.581  23.591  41.119  1.00 31.52           C  
ATOM   2560  C   GLN C 138     -23.899  24.447  40.069  1.00 30.38           C  
ATOM   2561  O   GLN C 138     -23.321  25.483  40.389  1.00 29.95           O  
ATOM   2562  CB  GLN C 138     -23.690  22.396  41.452  1.00 22.92           C  
ATOM   2563  CG  GLN C 138     -24.035  21.737  42.752  1.00 20.85           C  
ATOM   2564  CD  GLN C 138     -23.143  20.566  43.034  1.00 29.69           C  
ATOM   2565  OE1 GLN C 138     -22.162  20.702  43.749  1.00 28.09           O  
ATOM   2566  NE2 GLN C 138     -23.461  19.401  42.453  1.00 25.76           N  
ATOM   2567  N   GLU C 139     -23.951  24.009  38.821  1.00 28.86           N  
ATOM   2568  CA  GLU C 139     -23.325  24.761  37.747  1.00 33.95           C  
ATOM   2569  C   GLU C 139     -24.026  26.114  37.524  1.00 35.27           C  
ATOM   2570  O   GLU C 139     -23.383  27.126  37.243  1.00 36.30           O  
ATOM   2571  CB  GLU C 139     -23.362  23.942  36.468  1.00 27.68           C  
ATOM   2572  CG  GLU C 139     -22.693  22.601  36.578  1.00 38.97           C  
ATOM   2573  CD  GLU C 139     -22.780  21.818  35.281  1.00 50.60           C  
ATOM   2574  OE1 GLU C 139     -23.809  21.951  34.569  1.00 56.59           O  
ATOM   2575  OE2 GLU C 139     -21.824  21.066  34.975  1.00 57.23           O  
ATOM   2576  N   LYS C 140     -25.345  26.130  37.670  1.00 38.42           N  
ATOM   2577  CA  LYS C 140     -26.115  27.351  37.483  1.00 41.39           C  
ATOM   2578  C   LYS C 140     -25.731  28.369  38.540  1.00 38.76           C  
ATOM   2579  O   LYS C 140     -25.426  29.507  38.219  1.00 42.22           O  
ATOM   2580  CB  LYS C 140     -27.613  27.046  37.564  1.00 42.58           C  
ATOM   2581  CG  LYS C 140     -28.525  28.255  37.379  1.00 50.93           C  
ATOM   2582  CD  LYS C 140     -29.983  27.864  37.620  1.00 66.02           C  
ATOM   2583  CE  LYS C 140     -30.149  27.087  38.946  1.00 81.25           C  
ATOM   2584  NZ  LYS C 140     -31.526  26.528  39.184  1.00 83.23           N  
ATOM   2585  N   ALA C 141     -25.706  27.928  39.793  1.00 35.80           N  
ATOM   2586  CA  ALA C 141     -25.364  28.785  40.918  1.00 32.34           C  
ATOM   2587  C   ALA C 141     -24.043  29.502  40.697  1.00 29.54           C  
ATOM   2588  O   ALA C 141     -23.930  30.702  40.944  1.00 31.93           O  
ATOM   2589  CB  ALA C 141     -25.315  27.969  42.205  1.00 31.11           C  
ATOM   2590  N   ALA C 142     -23.053  28.770  40.207  1.00 29.73           N  
ATOM   2591  CA  ALA C 142     -21.735  29.336  39.945  1.00 29.96           C  
ATOM   2592  C   ALA C 142     -21.815  30.345  38.805  1.00 35.20           C  
ATOM   2593  O   ALA C 142     -21.127  31.365  38.815  1.00 34.76           O  
ATOM   2594  CB  ALA C 142     -20.751  28.232  39.596  1.00 26.92           C  
ATOM   2595  N   ALA C 143     -22.625  30.035  37.798  1.00 38.52           N  
ATOM   2596  CA  ALA C 143     -22.795  30.928  36.659  1.00 38.72           C  
ATOM   2597  C   ALA C 143     -23.417  32.237  37.123  1.00 38.90           C  
ATOM   2598  O   ALA C 143     -22.908  33.314  36.821  1.00 43.53           O  
ATOM   2599  CB  ALA C 143     -23.680  30.283  35.616  1.00 32.25           C  
ATOM   2600  N   ASP C 144     -24.493  32.123  37.895  1.00 34.80           N  
ATOM   2601  CA  ASP C 144     -25.223  33.264  38.407  1.00 36.01           C  
ATOM   2602  C   ASP C 144     -24.395  34.316  39.121  1.00 43.60           C  
ATOM   2603  O   ASP C 144     -24.661  35.512  38.987  1.00 50.27           O  
ATOM   2604  CB  ASP C 144     -26.361  32.802  39.305  1.00 35.39           C  
ATOM   2605  CG  ASP C 144     -27.537  32.236  38.521  1.00 40.40           C  
ATOM   2606  OD1 ASP C 144     -27.557  32.344  37.275  1.00 40.26           O  
ATOM   2607  OD2 ASP C 144     -28.462  31.694  39.166  1.00 47.19           O  
ATOM   2608  N   VAL C 145     -23.404  33.898  39.897  1.00 43.08           N  
ATOM   2609  CA  VAL C 145     -22.590  34.880  40.607  1.00 39.47           C  
ATOM   2610  C   VAL C 145     -21.288  35.129  39.878  1.00 40.31           C  
ATOM   2611  O   VAL C 145     -20.395  35.793  40.409  1.00 42.45           O  
ATOM   2612  CB  VAL C 145     -22.294  34.454  42.084  1.00 42.94           C  
ATOM   2613  CG1 VAL C 145     -23.570  34.494  42.922  1.00 40.93           C  
ATOM   2614  CG2 VAL C 145     -21.664  33.065  42.141  1.00 37.35           C  
ATOM   2615  N   GLN C 146     -21.190  34.601  38.660  1.00 39.47           N  
ATOM   2616  CA  GLN C 146     -19.987  34.711  37.832  1.00 43.38           C  
ATOM   2617  C   GLN C 146     -18.767  34.423  38.706  1.00 44.56           C  
ATOM   2618  O   GLN C 146     -17.886  35.261  38.873  1.00 50.60           O  
ATOM   2619  CB  GLN C 146     -19.866  36.099  37.226  1.00 52.51           C  
ATOM   2620  CG  GLN C 146     -21.168  36.762  36.894  1.00 67.89           C  
ATOM   2621  CD  GLN C 146     -21.074  38.246  37.122  1.00 82.90           C  
ATOM   2622  OE1 GLN C 146     -20.386  38.954  36.385  1.00 93.92           O  
ATOM   2623  NE2 GLN C 146     -21.713  38.723  38.183  1.00 90.33           N  
ATOM   2624  N   LEU C 147     -18.755  33.247  39.314  1.00 43.22           N  
ATOM   2625  CA  LEU C 147     -17.671  32.850  40.192  1.00 37.59           C  
ATOM   2626  C   LEU C 147     -16.392  32.610  39.415  1.00 39.39           C  
ATOM   2627  O   LEU C 147     -16.405  31.967  38.369  1.00 47.08           O  
ATOM   2628  CB  LEU C 147     -18.070  31.574  40.911  1.00 39.95           C  
ATOM   2629  CG  LEU C 147     -17.104  31.010  41.934  1.00 38.95           C  
ATOM   2630  CD1 LEU C 147     -17.060  31.890  43.172  1.00 34.21           C  
ATOM   2631  CD2 LEU C 147     -17.605  29.632  42.278  1.00 35.12           C  
ATOM   2632  N   ARG C 148     -15.270  33.077  39.934  1.00 39.41           N  
ATOM   2633  CA  ARG C 148     -14.024  32.854  39.222  1.00 44.31           C  
ATOM   2634  C   ARG C 148     -12.965  32.158  40.049  1.00 37.90           C  
ATOM   2635  O   ARG C 148     -11.923  31.777  39.529  1.00 46.47           O  
ATOM   2636  CB  ARG C 148     -13.490  34.153  38.585  1.00 57.54           C  
ATOM   2637  CG  ARG C 148     -13.051  35.279  39.527  1.00 70.00           C  
ATOM   2638  CD  ARG C 148     -14.184  35.811  40.385  1.00 78.72           C  
ATOM   2639  NE  ARG C 148     -14.051  35.341  41.763  1.00 82.39           N  
ATOM   2640  CZ  ARG C 148     -15.057  34.916  42.519  1.00 78.26           C  
ATOM   2641  NH1 ARG C 148     -16.292  34.899  42.029  1.00 71.49           N  
ATOM   2642  NH2 ARG C 148     -14.818  34.489  43.758  1.00 77.16           N  
ATOM   2643  N   GLY C 149     -13.251  31.947  41.324  1.00 32.07           N  
ATOM   2644  CA  GLY C 149     -12.299  31.268  42.181  1.00 29.64           C  
ATOM   2645  C   GLY C 149     -12.945  30.702  43.434  1.00 27.55           C  
ATOM   2646  O   GLY C 149     -14.076  31.068  43.795  1.00 30.46           O  
ATOM   2647  N   VAL C 150     -12.241  29.785  44.091  1.00 27.43           N  
ATOM   2648  CA  VAL C 150     -12.727  29.177  45.333  1.00 22.56           C  
ATOM   2649  C   VAL C 150     -11.551  29.187  46.309  1.00 17.62           C  
ATOM   2650  O   VAL C 150     -10.386  29.241  45.894  1.00 26.78           O  
ATOM   2651  CB  VAL C 150     -13.273  27.699  45.098  1.00 24.92           C  
ATOM   2652  CG1 VAL C 150     -14.601  27.741  44.384  1.00 15.33           C  
ATOM   2653  CG2 VAL C 150     -12.268  26.839  44.306  1.00 15.44           C  
ATOM   2654  N   PRO C 151     -11.815  29.160  47.618  1.00 18.02           N  
ATOM   2655  CA  PRO C 151     -13.135  29.128  48.253  1.00 23.16           C  
ATOM   2656  C   PRO C 151     -13.889  30.435  48.078  1.00 24.12           C  
ATOM   2657  O   PRO C 151     -13.293  31.464  47.785  1.00 31.39           O  
ATOM   2658  CB  PRO C 151     -12.792  28.856  49.717  1.00 20.13           C  
ATOM   2659  CG  PRO C 151     -11.417  29.362  49.873  1.00 22.26           C  
ATOM   2660  CD  PRO C 151     -10.746  28.980  48.604  1.00 20.30           C  
ATOM   2661  N   ALA C 152     -15.206  30.387  48.233  1.00 21.93           N  
ATOM   2662  CA  ALA C 152     -16.041  31.570  48.094  1.00 23.16           C  
ATOM   2663  C   ALA C 152     -17.282  31.374  48.935  1.00 25.58           C  
ATOM   2664  O   ALA C 152     -17.735  30.242  49.116  1.00 31.59           O  
ATOM   2665  CB  ALA C 152     -16.440  31.793  46.620  1.00 21.28           C  
ATOM   2666  N   MET C 153     -17.782  32.455  49.528  1.00 26.94           N  
ATOM   2667  CA  MET C 153     -19.014  32.374  50.303  1.00 24.53           C  
ATOM   2668  C   MET C 153     -19.887  33.586  50.010  1.00 31.69           C  
ATOM   2669  O   MET C 153     -19.404  34.722  49.985  1.00 29.68           O  
ATOM   2670  CB  MET C 153     -18.759  32.262  51.802  1.00 28.04           C  
ATOM   2671  CG  MET C 153     -19.954  31.602  52.502  1.00 30.45           C  
ATOM   2672  SD  MET C 153     -19.663  31.254  54.203  1.00 45.60           S  
ATOM   2673  CE  MET C 153     -18.527  29.884  54.112  1.00 40.49           C  
ATOM   2674  N   PHE C 154     -21.162  33.328  49.753  1.00 31.60           N  
ATOM   2675  CA  PHE C 154     -22.121  34.373  49.443  1.00 34.15           C  
ATOM   2676  C   PHE C 154     -23.260  34.363  50.444  1.00 36.46           C  
ATOM   2677  O   PHE C 154     -23.655  33.299  50.939  1.00 39.92           O  
ATOM   2678  CB  PHE C 154     -22.671  34.181  48.025  1.00 32.70           C  
ATOM   2679  CG  PHE C 154     -21.615  34.248  46.957  1.00 38.77           C  
ATOM   2680  CD1 PHE C 154     -20.796  33.137  46.696  1.00 27.39           C  
ATOM   2681  CD2 PHE C 154     -21.406  35.432  46.241  1.00 27.49           C  
ATOM   2682  CE1 PHE C 154     -19.782  33.210  45.737  1.00 31.51           C  
ATOM   2683  CE2 PHE C 154     -20.391  35.522  45.274  1.00 29.16           C  
ATOM   2684  CZ  PHE C 154     -19.576  34.413  45.019  1.00 34.57           C  
ATOM   2685  N   VAL C 155     -23.775  35.551  50.751  1.00 35.94           N  
ATOM   2686  CA  VAL C 155     -24.878  35.690  51.698  1.00 34.21           C  
ATOM   2687  C   VAL C 155     -26.082  36.377  51.037  1.00 36.03           C  
ATOM   2688  O   VAL C 155     -25.956  37.473  50.471  1.00 31.73           O  
ATOM   2689  CB  VAL C 155     -24.439  36.467  52.966  1.00 29.15           C  
ATOM   2690  CG1 VAL C 155     -25.536  36.454  53.995  1.00 24.99           C  
ATOM   2691  CG2 VAL C 155     -23.173  35.855  53.553  1.00 25.75           C  
ATOM   2692  N   ASN C 156     -27.219  35.674  51.044  1.00 39.98           N  
ATOM   2693  CA  ASN C 156     -28.477  36.150  50.469  1.00 46.85           C  
ATOM   2694  C   ASN C 156     -28.308  36.474  48.999  1.00 49.86           C  
ATOM   2695  O   ASN C 156     -28.999  37.343  48.478  1.00 56.61           O  
ATOM   2696  CB  ASN C 156     -28.961  37.417  51.184  1.00 49.40           C  
ATOM   2697  CG  ASN C 156     -29.220  37.200  52.654  1.00 57.28           C  
ATOM   2698  OD1 ASN C 156     -29.675  36.131  53.063  1.00 58.02           O  
ATOM   2699  ND2 ASN C 156     -28.934  38.218  53.464  1.00 59.96           N  
ATOM   2700  N   GLY C 157     -27.349  35.826  48.347  1.00 53.76           N  
ATOM   2701  CA  GLY C 157     -27.091  36.091  46.939  1.00 54.76           C  
ATOM   2702  C   GLY C 157     -26.736  37.544  46.672  1.00 59.25           C  
ATOM   2703  O   GLY C 157     -26.624  37.956  45.512  1.00 60.31           O  
ATOM   2704  N   LYS C 158     -26.484  38.298  47.744  1.00 60.02           N  
ATOM   2705  CA  LYS C 158     -26.173  39.720  47.647  1.00 60.31           C  
ATOM   2706  C   LYS C 158     -24.747  40.080  48.009  1.00 54.74           C  
ATOM   2707  O   LYS C 158     -24.124  40.905  47.335  1.00 52.40           O  
ATOM   2708  CB  LYS C 158     -27.121  40.532  48.545  1.00 65.31           C  
ATOM   2709  CG  LYS C 158     -28.603  40.421  48.183  1.00 77.18           C  
ATOM   2710  CD  LYS C 158     -29.493  41.259  49.101  1.00 82.54           C  
ATOM   2711  CE  LYS C 158     -29.547  40.716  50.527  1.00 87.92           C  
ATOM   2712  NZ  LYS C 158     -30.520  41.469  51.374  1.00 87.80           N  
ATOM   2713  N   TYR C 159     -24.244  39.488  49.090  1.00 51.70           N  
ATOM   2714  CA  TYR C 159     -22.894  39.792  49.575  1.00 43.33           C  
ATOM   2715  C   TYR C 159     -21.938  38.638  49.370  1.00 40.94           C  
ATOM   2716  O   TYR C 159     -22.339  37.475  49.437  1.00 42.36           O  
ATOM   2717  CB  TYR C 159     -22.913  40.146  51.075  1.00 38.89           C  
ATOM   2718  CG  TYR C 159     -24.033  41.072  51.480  1.00 42.87           C  
ATOM   2719  CD1 TYR C 159     -23.951  42.443  51.233  1.00 43.15           C  
ATOM   2720  CD2 TYR C 159     -25.213  40.566  52.037  1.00 39.75           C  
ATOM   2721  CE1 TYR C 159     -25.017  43.289  51.518  1.00 45.57           C  
ATOM   2722  CE2 TYR C 159     -26.279  41.395  52.323  1.00 46.51           C  
ATOM   2723  CZ  TYR C 159     -26.176  42.758  52.056  1.00 51.64           C  
ATOM   2724  OH  TYR C 159     -27.247  43.588  52.304  1.00 68.53           O  
ATOM   2725  N   GLN C 160     -20.675  38.975  49.144  1.00 34.37           N  
ATOM   2726  CA  GLN C 160     -19.629  37.996  48.976  1.00 32.56           C  
ATOM   2727  C   GLN C 160     -18.587  38.237  50.061  1.00 32.72           C  
ATOM   2728  O   GLN C 160     -18.168  39.369  50.285  1.00 34.86           O  
ATOM   2729  CB  GLN C 160     -18.988  38.117  47.595  1.00 29.20           C  
ATOM   2730  CG  GLN C 160     -17.897  37.081  47.383  1.00 33.49           C  
ATOM   2731  CD  GLN C 160     -17.311  37.088  45.994  1.00 35.03           C  
ATOM   2732  OE1 GLN C 160     -16.306  36.441  45.746  1.00 48.00           O  
ATOM   2733  NE2 GLN C 160     -17.937  37.801  45.080  1.00 39.62           N  
ATOM   2734  N   LEU C 161     -18.180  37.186  50.759  1.00 31.51           N  
ATOM   2735  CA  LEU C 161     -17.186  37.355  51.804  1.00 29.77           C  
ATOM   2736  C   LEU C 161     -15.816  37.677  51.254  1.00 30.82           C  
ATOM   2737  O   LEU C 161     -15.468  37.283  50.132  1.00 32.70           O  
ATOM   2738  CB  LEU C 161     -17.162  36.162  52.759  1.00 27.38           C  
ATOM   2739  CG  LEU C 161     -18.264  36.427  53.776  1.00 34.94           C  
ATOM   2740  CD1 LEU C 161     -19.574  35.831  53.309  1.00 28.51           C  
ATOM   2741  CD2 LEU C 161     -17.855  35.927  55.123  1.00 36.78           C  
ATOM   2742  N   ASN C 162     -15.052  38.448  52.019  1.00 30.37           N  
ATOM   2743  CA  ASN C 162     -13.732  38.851  51.578  1.00 31.62           C  
ATOM   2744  C   ASN C 162     -12.717  38.632  52.658  1.00 34.16           C  
ATOM   2745  O   ASN C 162     -12.325  39.574  53.362  1.00 32.38           O  
ATOM   2746  CB  ASN C 162     -13.724  40.322  51.154  1.00 40.38           C  
ATOM   2747  CG  ASN C 162     -12.377  40.755  50.595  1.00 49.05           C  
ATOM   2748  OD1 ASN C 162     -11.972  40.321  49.516  1.00 60.06           O  
ATOM   2749  ND2 ASN C 162     -11.645  41.547  51.359  1.00 59.89           N  
ATOM   2750  N   PRO C 163     -12.249  37.383  52.796  1.00 36.26           N  
ATOM   2751  CA  PRO C 163     -11.251  37.045  53.816  1.00 35.02           C  
ATOM   2752  C   PRO C 163      -9.991  37.861  53.643  1.00 33.71           C  
ATOM   2753  O   PRO C 163      -9.227  38.029  54.591  1.00 37.54           O  
ATOM   2754  CB  PRO C 163     -11.012  35.537  53.603  1.00 32.64           C  
ATOM   2755  CG  PRO C 163     -11.382  35.328  52.179  1.00 36.49           C  
ATOM   2756  CD  PRO C 163     -12.617  36.193  52.013  1.00 31.38           C  
ATOM   2757  N   GLN C 164      -9.766  38.361  52.433  1.00 36.21           N  
ATOM   2758  CA  GLN C 164      -8.594  39.176  52.183  1.00 41.12           C  
ATOM   2759  C   GLN C 164      -8.598  40.397  53.098  1.00 44.76           C  
ATOM   2760  O   GLN C 164      -7.560  40.768  53.637  1.00 50.78           O  
ATOM   2761  CB  GLN C 164      -8.546  39.603  50.729  1.00 52.84           C  
ATOM   2762  CG  GLN C 164      -7.687  38.694  49.866  1.00 74.84           C  
ATOM   2763  CD  GLN C 164      -8.160  37.249  49.859  1.00 85.40           C  
ATOM   2764  OE1 GLN C 164      -7.414  36.332  50.223  1.00 81.47           O  
ATOM   2765  NE2 GLN C 164      -9.402  37.037  49.426  1.00 89.75           N  
ATOM   2766  N   GLY C 165      -9.771  40.981  53.321  1.00 41.51           N  
ATOM   2767  CA  GLY C 165      -9.852  42.139  54.188  1.00 43.42           C  
ATOM   2768  C   GLY C 165     -10.127  41.827  55.650  1.00 44.04           C  
ATOM   2769  O   GLY C 165     -10.741  42.623  56.362  1.00 52.76           O  
ATOM   2770  N   MET C 166      -9.670  40.683  56.119  1.00 40.91           N  
ATOM   2771  CA  MET C 166      -9.915  40.314  57.496  1.00 39.98           C  
ATOM   2772  C   MET C 166      -8.593  40.149  58.191  1.00 42.39           C  
ATOM   2773  O   MET C 166      -7.577  39.917  57.547  1.00 44.87           O  
ATOM   2774  CB  MET C 166     -10.707  39.004  57.571  1.00 37.03           C  
ATOM   2775  CG  MET C 166     -12.126  39.094  57.054  1.00 35.35           C  
ATOM   2776  SD  MET C 166     -13.030  37.549  57.335  1.00 39.66           S  
ATOM   2777  CE  MET C 166     -14.536  37.806  56.456  1.00 30.99           C  
ATOM   2778  N   ASP C 167      -8.614  40.286  59.511  1.00 47.38           N  
ATOM   2779  CA  ASP C 167      -7.427  40.136  60.343  1.00 48.29           C  
ATOM   2780  C   ASP C 167      -6.986  38.671  60.352  1.00 46.24           C  
ATOM   2781  O   ASP C 167      -7.591  37.841  61.035  1.00 46.18           O  
ATOM   2782  CB  ASP C 167      -7.750  40.587  61.773  1.00 56.79           C  
ATOM   2783  CG  ASP C 167      -6.668  40.201  62.768  1.00 67.08           C  
ATOM   2784  OD1 ASP C 167      -5.700  40.975  62.876  1.00 74.35           O  
ATOM   2785  OD2 ASP C 167      -6.779  39.131  63.429  1.00 66.04           O  
ATOM   2786  N   THR C 168      -5.922  38.360  59.621  1.00 46.19           N  
ATOM   2787  CA  THR C 168      -5.408  36.986  59.559  1.00 46.87           C  
ATOM   2788  C   THR C 168      -4.132  36.798  60.369  1.00 44.57           C  
ATOM   2789  O   THR C 168      -3.419  35.819  60.191  1.00 48.89           O  
ATOM   2790  CB  THR C 168      -5.129  36.552  58.099  1.00 51.33           C  
ATOM   2791  OG1 THR C 168      -4.293  37.531  57.462  1.00 53.12           O  
ATOM   2792  CG2 THR C 168      -6.442  36.405  57.313  1.00 53.86           C  
ATOM   2793  N   SER C 169      -3.841  37.738  61.259  1.00 43.24           N  
ATOM   2794  CA  SER C 169      -2.643  37.642  62.067  1.00 45.96           C  
ATOM   2795  C   SER C 169      -2.786  36.512  63.070  1.00 49.13           C  
ATOM   2796  O   SER C 169      -1.833  35.793  63.333  1.00 54.54           O  
ATOM   2797  CB  SER C 169      -2.358  38.966  62.774  1.00 46.11           C  
ATOM   2798  OG  SER C 169      -3.437  39.349  63.597  1.00 51.19           O  
ATOM   2799  N   ASN C 170      -3.977  36.379  63.646  1.00 49.61           N  
ATOM   2800  CA  ASN C 170      -4.273  35.320  64.609  1.00 44.73           C  
ATOM   2801  C   ASN C 170      -5.403  34.518  63.983  1.00 40.10           C  
ATOM   2802  O   ASN C 170      -6.482  35.060  63.739  1.00 41.74           O  
ATOM   2803  CB  ASN C 170      -4.734  35.915  65.945  1.00 48.98           C  
ATOM   2804  CG  ASN C 170      -5.155  34.850  66.951  1.00 54.73           C  
ATOM   2805  OD1 ASN C 170      -6.208  34.228  66.814  1.00 56.53           O  
ATOM   2806  ND2 ASN C 170      -4.326  34.629  67.959  1.00 63.01           N  
ATOM   2807  N   MET C 171      -5.178  33.230  63.747  1.00 40.73           N  
ATOM   2808  CA  MET C 171      -6.207  32.415  63.116  1.00 41.03           C  
ATOM   2809  C   MET C 171      -7.476  32.112  63.907  1.00 33.79           C  
ATOM   2810  O   MET C 171      -8.531  31.938  63.310  1.00 36.53           O  
ATOM   2811  CB  MET C 171      -5.609  31.166  62.477  1.00 52.39           C  
ATOM   2812  CG  MET C 171      -4.715  31.489  61.262  1.00 64.68           C  
ATOM   2813  SD  MET C 171      -5.406  32.706  60.071  1.00 69.26           S  
ATOM   2814  CE  MET C 171      -6.070  31.643  58.842  1.00 61.27           C  
ATOM   2815  N   ASP C 172      -7.405  32.088  65.234  1.00 30.74           N  
ATOM   2816  CA  ASP C 172      -8.616  31.859  66.026  1.00 30.07           C  
ATOM   2817  C   ASP C 172      -9.486  33.096  65.882  1.00 26.31           C  
ATOM   2818  O   ASP C 172     -10.706  33.004  65.778  1.00 31.86           O  
ATOM   2819  CB  ASP C 172      -8.294  31.663  67.507  1.00 40.16           C  
ATOM   2820  CG  ASP C 172      -7.456  30.426  67.772  1.00 54.54           C  
ATOM   2821  OD1 ASP C 172      -7.730  29.363  67.167  1.00 62.65           O  
ATOM   2822  OD2 ASP C 172      -6.528  30.514  68.611  1.00 71.81           O  
ATOM   2823  N   VAL C 173      -8.847  34.260  65.907  1.00 30.69           N  
ATOM   2824  CA  VAL C 173      -9.554  35.528  65.759  1.00 33.56           C  
ATOM   2825  C   VAL C 173     -10.138  35.625  64.333  1.00 27.75           C  
ATOM   2826  O   VAL C 173     -11.317  35.976  64.165  1.00 28.36           O  
ATOM   2827  CB  VAL C 173      -8.626  36.762  66.126  1.00 34.60           C  
ATOM   2828  CG1 VAL C 173      -9.259  38.077  65.681  1.00 29.55           C  
ATOM   2829  CG2 VAL C 173      -8.413  36.820  67.646  1.00 26.24           C  
ATOM   2830  N   PHE C 174      -9.340  35.245  63.329  1.00 27.71           N  
ATOM   2831  CA  PHE C 174      -9.776  35.264  61.920  1.00 28.10           C  
ATOM   2832  C   PHE C 174     -11.057  34.442  61.736  1.00 23.77           C  
ATOM   2833  O   PHE C 174     -12.055  34.927  61.202  1.00 27.73           O  
ATOM   2834  CB  PHE C 174      -8.666  34.716  60.985  1.00 27.04           C  
ATOM   2835  CG  PHE C 174      -9.139  34.448  59.554  1.00 33.50           C  
ATOM   2836  CD1 PHE C 174      -9.394  35.500  58.674  1.00 27.89           C  
ATOM   2837  CD2 PHE C 174      -9.389  33.143  59.112  1.00 30.83           C  
ATOM   2838  CE1 PHE C 174      -9.892  35.258  57.376  1.00 29.39           C  
ATOM   2839  CE2 PHE C 174      -9.894  32.889  57.804  1.00 27.84           C  
ATOM   2840  CZ  PHE C 174     -10.142  33.955  56.943  1.00 23.86           C  
ATOM   2841  N   VAL C 175     -11.030  33.203  62.219  1.00 26.07           N  
ATOM   2842  CA  VAL C 175     -12.168  32.307  62.095  1.00 22.45           C  
ATOM   2843  C   VAL C 175     -13.439  32.910  62.689  1.00 23.57           C  
ATOM   2844  O   VAL C 175     -14.510  32.877  62.056  1.00 22.55           O  
ATOM   2845  CB  VAL C 175     -11.855  30.921  62.724  1.00 24.55           C  
ATOM   2846  CG1 VAL C 175     -13.112  30.061  62.800  1.00 18.72           C  
ATOM   2847  CG2 VAL C 175     -10.780  30.219  61.892  1.00 24.58           C  
ATOM   2848  N   GLN C 176     -13.320  33.507  63.872  1.00 27.98           N  
ATOM   2849  CA  GLN C 176     -14.491  34.107  64.512  1.00 27.83           C  
ATOM   2850  C   GLN C 176     -14.966  35.340  63.763  1.00 20.89           C  
ATOM   2851  O   GLN C 176     -16.173  35.571  63.640  1.00 21.57           O  
ATOM   2852  CB  GLN C 176     -14.243  34.410  65.995  1.00 26.99           C  
ATOM   2853  CG  GLN C 176     -14.019  33.166  66.854  1.00 23.95           C  
ATOM   2854  CD  GLN C 176     -14.964  32.015  66.519  1.00 34.67           C  
ATOM   2855  OE1 GLN C 176     -16.178  32.191  66.343  1.00 32.74           O  
ATOM   2856  NE2 GLN C 176     -14.402  30.829  66.410  1.00 32.24           N  
ATOM   2857  N   GLN C 177     -14.019  36.072  63.184  1.00 24.39           N  
ATOM   2858  CA  GLN C 177     -14.347  37.276  62.430  1.00 26.15           C  
ATOM   2859  C   GLN C 177     -15.127  36.870  61.178  1.00 28.99           C  
ATOM   2860  O   GLN C 177     -16.164  37.467  60.846  1.00 29.52           O  
ATOM   2861  CB  GLN C 177     -13.078  38.046  62.049  1.00 25.61           C  
ATOM   2862  CG  GLN C 177     -13.330  39.526  61.785  1.00 34.05           C  
ATOM   2863  CD  GLN C 177     -12.201  40.235  61.033  1.00 35.16           C  
ATOM   2864  OE1 GLN C 177     -11.059  39.778  60.996  1.00 40.79           O  
ATOM   2865  NE2 GLN C 177     -12.532  41.356  60.421  1.00 39.03           N  
ATOM   2866  N   TYR C 178     -14.641  35.836  60.496  1.00 26.27           N  
ATOM   2867  CA  TYR C 178     -15.310  35.337  59.300  1.00 22.80           C  
ATOM   2868  C   TYR C 178     -16.745  34.913  59.696  1.00 23.59           C  
ATOM   2869  O   TYR C 178     -17.719  35.318  59.043  1.00 26.12           O  
ATOM   2870  CB  TYR C 178     -14.510  34.155  58.733  1.00 24.57           C  
ATOM   2871  CG  TYR C 178     -14.879  33.719  57.333  1.00 26.36           C  
ATOM   2872  CD1 TYR C 178     -16.048  32.982  57.086  1.00 26.71           C  
ATOM   2873  CD2 TYR C 178     -14.036  34.002  56.251  1.00 25.09           C  
ATOM   2874  CE1 TYR C 178     -16.367  32.535  55.779  1.00 25.00           C  
ATOM   2875  CE2 TYR C 178     -14.339  33.558  54.957  1.00 25.95           C  
ATOM   2876  CZ  TYR C 178     -15.505  32.831  54.734  1.00 22.41           C  
ATOM   2877  OH  TYR C 178     -15.813  32.442  53.463  1.00 25.89           O  
ATOM   2878  N   ALA C 179     -16.889  34.152  60.789  1.00 22.09           N  
ATOM   2879  CA  ALA C 179     -18.219  33.694  61.247  1.00 22.11           C  
ATOM   2880  C   ALA C 179     -19.166  34.868  61.601  1.00 26.47           C  
ATOM   2881  O   ALA C 179     -20.356  34.853  61.252  1.00 27.47           O  
ATOM   2882  CB  ALA C 179     -18.074  32.717  62.465  1.00 21.67           C  
ATOM   2883  N   ASP C 180     -18.640  35.858  62.328  1.00 28.06           N  
ATOM   2884  CA  ASP C 180     -19.406  37.039  62.725  1.00 28.97           C  
ATOM   2885  C   ASP C 180     -19.856  37.845  61.506  1.00 26.89           C  
ATOM   2886  O   ASP C 180     -20.960  38.390  61.495  1.00 30.74           O  
ATOM   2887  CB  ASP C 180     -18.577  37.939  63.656  1.00 28.26           C  
ATOM   2888  CG  ASP C 180     -18.337  37.308  65.007  1.00 39.04           C  
ATOM   2889  OD1 ASP C 180     -19.071  36.351  65.346  1.00 35.88           O  
ATOM   2890  OD2 ASP C 180     -17.428  37.764  65.730  1.00 35.95           O  
ATOM   2891  N   THR C 181     -18.996  37.937  60.493  1.00 24.92           N  
ATOM   2892  CA  THR C 181     -19.335  38.662  59.275  1.00 26.43           C  
ATOM   2893  C   THR C 181     -20.507  37.973  58.569  1.00 29.92           C  
ATOM   2894  O   THR C 181     -21.458  38.627  58.140  1.00 31.42           O  
ATOM   2895  CB  THR C 181     -18.119  38.754  58.345  1.00 26.02           C  
ATOM   2896  OG1 THR C 181     -17.008  39.274  59.079  1.00 25.82           O  
ATOM   2897  CG2 THR C 181     -18.408  39.645  57.148  1.00 25.67           C  
ATOM   2898  N   VAL C 182     -20.456  36.646  58.474  1.00 33.79           N  
ATOM   2899  CA  VAL C 182     -21.540  35.903  57.839  1.00 28.34           C  
ATOM   2900  C   VAL C 182     -22.815  36.175  58.625  1.00 28.09           C  
ATOM   2901  O   VAL C 182     -23.857  36.451  58.037  1.00 29.16           O  
ATOM   2902  CB  VAL C 182     -21.267  34.374  57.824  1.00 28.52           C  
ATOM   2903  CG1 VAL C 182     -22.512  33.601  57.326  1.00 21.15           C  
ATOM   2904  CG2 VAL C 182     -20.047  34.072  56.950  1.00 23.96           C  
ATOM   2905  N   LYS C 183     -22.723  36.124  59.953  1.00 30.15           N  
ATOM   2906  CA  LYS C 183     -23.893  36.375  60.794  1.00 37.65           C  
ATOM   2907  C   LYS C 183     -24.455  37.799  60.598  1.00 36.64           C  
ATOM   2908  O   LYS C 183     -25.674  37.995  60.425  1.00 34.02           O  
ATOM   2909  CB  LYS C 183     -23.578  36.126  62.268  1.00 31.13           C  
ATOM   2910  CG  LYS C 183     -24.812  36.299  63.138  1.00 41.58           C  
ATOM   2911  CD  LYS C 183     -24.469  36.526  64.592  1.00 51.21           C  
ATOM   2912  CE  LYS C 183     -25.715  36.902  65.383  1.00 64.51           C  
ATOM   2913  NZ  LYS C 183     -26.843  35.931  65.189  1.00 71.73           N  
ATOM   2914  N   TYR C 184     -23.552  38.772  60.609  1.00 34.06           N  
ATOM   2915  CA  TYR C 184     -23.884  40.171  60.411  1.00 36.25           C  
ATOM   2916  C   TYR C 184     -24.643  40.343  59.088  1.00 37.26           C  
ATOM   2917  O   TYR C 184     -25.746  40.887  59.055  1.00 37.74           O  
ATOM   2918  CB  TYR C 184     -22.590  40.998  60.415  1.00 37.32           C  
ATOM   2919  CG  TYR C 184     -22.731  42.408  59.882  1.00 45.72           C  
ATOM   2920  CD1 TYR C 184     -23.286  43.418  60.672  1.00 46.27           C  
ATOM   2921  CD2 TYR C 184     -22.321  42.732  58.580  1.00 47.09           C  
ATOM   2922  CE1 TYR C 184     -23.439  44.719  60.179  1.00 46.32           C  
ATOM   2923  CE2 TYR C 184     -22.466  44.026  58.077  1.00 50.23           C  
ATOM   2924  CZ  TYR C 184     -23.031  45.013  58.888  1.00 53.45           C  
ATOM   2925  OH  TYR C 184     -23.202  46.288  58.409  1.00 59.64           O  
ATOM   2926  N   LEU C 185     -24.086  39.814  58.007  1.00 36.85           N  
ATOM   2927  CA  LEU C 185     -24.726  39.935  56.702  1.00 35.65           C  
ATOM   2928  C   LEU C 185     -26.021  39.172  56.545  1.00 34.97           C  
ATOM   2929  O   LEU C 185     -26.894  39.608  55.795  1.00 38.02           O  
ATOM   2930  CB  LEU C 185     -23.779  39.515  55.587  1.00 33.06           C  
ATOM   2931  CG  LEU C 185     -22.477  40.299  55.465  1.00 40.03           C  
ATOM   2932  CD1 LEU C 185     -21.574  39.577  54.480  1.00 37.00           C  
ATOM   2933  CD2 LEU C 185     -22.742  41.745  55.045  1.00 36.31           C  
ATOM   2934  N   SER C 186     -26.141  38.016  57.199  1.00 37.25           N  
ATOM   2935  CA  SER C 186     -27.361  37.217  57.062  1.00 43.87           C  
ATOM   2936  C   SER C 186     -28.563  37.958  57.637  1.00 50.02           C  
ATOM   2937  O   SER C 186     -29.677  37.833  57.122  1.00 52.84           O  
ATOM   2938  CB  SER C 186     -27.212  35.841  57.710  1.00 40.21           C  
ATOM   2939  OG  SER C 186     -27.171  35.954  59.116  1.00 49.11           O  
ATOM   2940  N   GLU C 187     -28.323  38.744  58.686  1.00 51.23           N  
ATOM   2941  CA  GLU C 187     -29.365  39.536  59.325  1.00 54.75           C  
ATOM   2942  C   GLU C 187     -29.404  40.930  58.693  1.00 58.34           C  
ATOM   2943  O   GLU C 187     -29.791  41.897  59.336  1.00 65.45           O  
ATOM   2944  CB  GLU C 187     -29.083  39.660  60.819  1.00 57.28           C  
ATOM   2945  CG  GLU C 187     -28.960  38.333  61.534  1.00 70.44           C  
ATOM   2946  CD  GLU C 187     -28.460  38.472  62.967  1.00 77.84           C  
ATOM   2947  OE1 GLU C 187     -27.742  39.455  63.264  1.00 79.36           O  
ATOM   2948  OE2 GLU C 187     -28.777  37.584  63.794  1.00 85.76           O  
ATOM   2949  N   LYS C 188     -29.039  41.019  57.418  1.00 67.60           N  
ATOM   2950  CA  LYS C 188     -29.004  42.287  56.696  1.00 67.78           C  
ATOM   2951  C   LYS C 188     -29.610  42.145  55.300  1.00 72.07           C  
ATOM   2952  O   LYS C 188     -28.929  41.592  54.403  1.00 79.52           O  
ATOM   2953  CB  LYS C 188     -27.551  42.773  56.608  1.00 66.28           C  
ATOM   2954  CG  LYS C 188     -27.373  44.132  56.004  1.00 68.04           C  
ATOM   2955  CD  LYS C 188     -26.067  44.733  56.472  1.00 72.44           C  
ATOM   2956  CE  LYS C 188     -25.031  44.710  55.377  1.00 79.19           C  
ATOM   2957  NZ  LYS C 188     -25.432  45.565  54.222  1.00 81.58           N  
TER    2958      LYS C 188                                                      
