# Supplementary material for: Comparative Performance of High-Throughput Methods for Protein pKa Predictions
Source: J Chem Inf Model. 2023 Aug 8;63(16):5169–81. doi: 10.1021/acs.jcim.3c00165 (PMC10466379; doi:10.1021/acs.jcim.3c00165)
Supplement: Supplementary file 3 — ci3c00165_si_003.zip [file ci3c00165_si_003.zip › curated_pdbs/1a2p_curated_40.pdb]

MODEL       17                                                                  
ATOM      1  N   ALA A   1      12.170  11.612   1.891  1.00  0.00           N  
ATOM      2  CA  ALA A   1      12.145  12.209   3.258  1.00  0.00           C  
ATOM      3  C   ALA A   1      10.760  12.797   3.531  1.00  0.00           C  
ATOM      4  O   ALA A   1      10.127  12.487   4.521  1.00  0.00           O  
ATOM      5  CB  ALA A   1      13.198  13.316   3.348  1.00  0.00           C  
ATOM      6  H1  ALA A   1      11.434  12.054   1.307  1.00  0.00           H  
ATOM      7  H2  ALA A   1      13.102  11.775   1.460  1.00  0.00           H  
ATOM      8  H3  ALA A   1      11.991  10.590   1.956  1.00  0.00           H  
ATOM      9  HA  ALA A   1      12.363  11.444   3.989  1.00  0.00           H  
ATOM     10  HB1 ALA A   1      13.435  13.670   2.356  1.00  0.00           H  
ATOM     11  HB2 ALA A   1      12.810  14.132   3.939  1.00  0.00           H  
ATOM     12  HB3 ALA A   1      14.091  12.927   3.815  1.00  0.00           H  
ATOM     13  N   GLN A   2      10.283  13.645   2.661  1.00  0.00           N  
ATOM     14  CA  GLN A   2       8.938  14.251   2.870  1.00  0.00           C  
ATOM     15  C   GLN A   2       7.978  13.743   1.793  1.00  0.00           C  
ATOM     16  O   GLN A   2       8.089  14.091   0.635  1.00  0.00           O  
ATOM     17  CB  GLN A   2       9.046  15.774   2.779  1.00  0.00           C  
ATOM     18  CG  GLN A   2       9.877  16.299   3.951  1.00  0.00           C  
ATOM     19  CD  GLN A   2       9.756  17.822   4.021  1.00  0.00           C  
ATOM     20  OE1 GLN A   2       9.677  18.484   3.005  1.00  0.00           O  
ATOM     21  NE2 GLN A   2       9.738  18.411   5.186  1.00  0.00           N  
ATOM     22  H   GLN A   2      10.809  13.881   1.868  1.00  0.00           H  
ATOM     23  HA  GLN A   2       8.565  13.974   3.845  1.00  0.00           H  
ATOM     24  HB2 GLN A   2       9.523  16.046   1.848  1.00  0.00           H  
ATOM     25  HB3 GLN A   2       8.058  16.209   2.818  1.00  0.00           H  
ATOM     26  HG2 GLN A   2       9.513  15.866   4.872  1.00  0.00           H  
ATOM     27  HG3 GLN A   2      10.912  16.029   3.810  1.00  0.00           H  
ATOM     28 HE21 GLN A   2       9.801  17.877   6.006  1.00  0.00           H  
ATOM     29 HE22 GLN A   2       9.661  19.386   5.240  1.00  0.00           H  
ATOM     30  N   VAL A   3       7.034  12.922   2.165  1.00  0.00           N  
ATOM     31  CA  VAL A   3       6.070  12.393   1.161  1.00  0.00           C  
ATOM     32  C   VAL A   3       4.768  11.998   1.861  1.00  0.00           C  
ATOM     33  O   VAL A   3       4.593  12.224   3.041  1.00  0.00           O  
ATOM     34  CB  VAL A   3       6.672  11.168   0.473  1.00  0.00           C  
ATOM     35  CG1 VAL A   3       7.605  11.620  -0.652  1.00  0.00           C  
ATOM     36  CG2 VAL A   3       7.466  10.351   1.494  1.00  0.00           C  
ATOM     37  H   VAL A   3       6.960  12.653   3.105  1.00  0.00           H  
ATOM     38  HA  VAL A   3       5.865  13.156   0.424  1.00  0.00           H  
ATOM     39  HB  VAL A   3       5.879  10.560   0.060  1.00  0.00           H  
ATOM     40 HG11 VAL A   3       7.145  12.432  -1.196  1.00  0.00           H  
ATOM     41 HG12 VAL A   3       8.542  11.954  -0.230  1.00  0.00           H  
ATOM     42 HG13 VAL A   3       7.786  10.794  -1.323  1.00  0.00           H  
ATOM     43 HG21 VAL A   3       7.169  10.635   2.492  1.00  0.00           H  
ATOM     44 HG22 VAL A   3       7.269   9.300   1.345  1.00  0.00           H  
ATOM     45 HG23 VAL A   3       8.522  10.541   1.365  1.00  0.00           H  
ATOM     46  N   ILE A   4       3.853  11.410   1.141  1.00  0.00           N  
ATOM     47  CA  ILE A   4       2.562  11.002   1.765  1.00  0.00           C  
ATOM     48  C   ILE A   4       2.540   9.483   1.946  1.00  0.00           C  
ATOM     49  O   ILE A   4       2.445   8.736   0.991  1.00  0.00           O  
ATOM     50  CB  ILE A   4       1.403  11.424   0.860  1.00  0.00           C  
ATOM     51  CG1 ILE A   4       1.666  12.832   0.320  1.00  0.00           C  
ATOM     52  CG2 ILE A   4       0.101  11.423   1.663  1.00  0.00           C  
ATOM     53  CD1 ILE A   4       1.772  12.781  -1.205  1.00  0.00           C  
ATOM     54  H   ILE A   4       4.013  11.237   0.190  1.00  0.00           H  
ATOM     55  HA  ILE A   4       2.460  11.480   2.728  1.00  0.00           H  
ATOM     56  HB  ILE A   4       1.318  10.730   0.038  1.00  0.00           H  
ATOM     57 HG12 ILE A   4       0.851  13.484   0.604  1.00  0.00           H  
ATOM     58 HG13 ILE A   4       2.590  13.209   0.731  1.00  0.00           H  
ATOM     59 HG21 ILE A   4       0.329  11.458   2.719  1.00  0.00           H  
ATOM     60 HG22 ILE A   4      -0.490  12.285   1.394  1.00  0.00           H  
ATOM     61 HG23 ILE A   4      -0.455  10.523   1.445  1.00  0.00           H  
ATOM     62 HD11 ILE A   4       0.892  12.305  -1.612  1.00  0.00           H  
ATOM     63 HD12 ILE A   4       1.851  13.785  -1.594  1.00  0.00           H  
ATOM     64 HD13 ILE A   4       2.649  12.216  -1.487  1.00  0.00           H  
ATOM     65  N   ASN A   5       2.622   9.019   3.162  1.00  0.00           N  
ATOM     66  CA  ASN A   5       2.603   7.549   3.402  1.00  0.00           C  
ATOM     67  C   ASN A   5       1.840   7.252   4.694  1.00  0.00           C  
ATOM     68  O   ASN A   5       2.413   6.848   5.687  1.00  0.00           O  
ATOM     69  CB  ASN A   5       4.038   7.030   3.523  1.00  0.00           C  
ATOM     70  CG  ASN A   5       4.742   7.737   4.683  1.00  0.00           C  
ATOM     71  OD1 ASN A   5       4.350   8.817   5.079  1.00  0.00           O  
ATOM     72  ND2 ASN A   5       5.772   7.169   5.247  1.00  0.00           N  
ATOM     73  H   ASN A   5       2.696   9.638   3.919  1.00  0.00           H  
ATOM     74  HA  ASN A   5       2.112   7.057   2.574  1.00  0.00           H  
ATOM     75  HB2 ASN A   5       4.021   5.966   3.706  1.00  0.00           H  
ATOM     76  HB3 ASN A   5       4.571   7.230   2.606  1.00  0.00           H  
ATOM     77 HD21 ASN A   5       6.087   6.298   4.927  1.00  0.00           H  
ATOM     78 HD22 ASN A   5       6.230   7.614   5.991  1.00  0.00           H  
ATOM     79  N   THR A   6       0.551   7.447   4.689  1.00  0.00           N  
ATOM     80  CA  THR A   6      -0.251   7.175   5.915  1.00  0.00           C  
ATOM     81  C   THR A   6      -1.658   6.727   5.514  1.00  0.00           C  
ATOM     82  O   THR A   6      -1.945   6.520   4.352  1.00  0.00           O  
ATOM     83  CB  THR A   6      -0.343   8.449   6.758  1.00  0.00           C  
ATOM     84  OG1 THR A   6      -0.449   9.576   5.900  1.00  0.00           O  
ATOM     85  CG2 THR A   6       0.911   8.581   7.624  1.00  0.00           C  
ATOM     86  H   THR A   6       0.108   7.773   3.877  1.00  0.00           H  
ATOM     87  HA  THR A   6       0.225   6.396   6.492  1.00  0.00           H  
ATOM     88  HB  THR A   6      -1.212   8.397   7.395  1.00  0.00           H  
ATOM     89  HG1 THR A   6      -1.156  10.136   6.231  1.00  0.00           H  
ATOM     90 HG21 THR A   6       1.784   8.352   7.031  1.00  0.00           H  
ATOM     91 HG22 THR A   6       0.984   9.591   8.001  1.00  0.00           H  
ATOM     92 HG23 THR A   6       0.848   7.891   8.453  1.00  0.00           H  
ATOM     93  N   PHE A   7      -2.538   6.578   6.466  1.00  0.00           N  
ATOM     94  CA  PHE A   7      -3.923   6.145   6.131  1.00  0.00           C  
ATOM     95  C   PHE A   7      -4.706   7.333   5.572  1.00  0.00           C  
ATOM     96  O   PHE A   7      -5.175   7.307   4.453  1.00  0.00           O  
ATOM     97  CB  PHE A   7      -4.614   5.623   7.393  1.00  0.00           C  
ATOM     98  CG  PHE A   7      -3.985   4.316   7.804  1.00  0.00           C  
ATOM     99  CD1 PHE A   7      -3.797   3.302   6.860  1.00  0.00           C  
ATOM    100  CD2 PHE A   7      -3.589   4.123   9.129  1.00  0.00           C  
ATOM    101  CE1 PHE A   7      -3.212   2.089   7.244  1.00  0.00           C  
ATOM    102  CE2 PHE A   7      -3.004   2.911   9.516  1.00  0.00           C  
ATOM    103  CZ  PHE A   7      -2.814   1.894   8.572  1.00  0.00           C  
ATOM    104  H   PHE A   7      -2.290   6.752   7.397  1.00  0.00           H  
ATOM    105  HA  PHE A   7      -3.885   5.359   5.391  1.00  0.00           H  
ATOM    106  HB2 PHE A   7      -4.501   6.341   8.191  1.00  0.00           H  
ATOM    107  HB3 PHE A   7      -5.663   5.467   7.191  1.00  0.00           H  
ATOM    108  HD1 PHE A   7      -4.104   3.453   5.835  1.00  0.00           H  
ATOM    109  HD2 PHE A   7      -3.737   4.909   9.855  1.00  0.00           H  
ATOM    110  HE1 PHE A   7      -3.065   1.306   6.515  1.00  0.00           H  
ATOM    111  HE2 PHE A   7      -2.698   2.761  10.541  1.00  0.00           H  
ATOM    112  HZ  PHE A   7      -2.362   0.959   8.868  1.00  0.00           H  
ATOM    113  N   ASP A   8      -4.852   8.373   6.342  1.00  0.00           N  
ATOM    114  CA  ASP A   8      -5.603   9.564   5.854  1.00  0.00           C  
ATOM    115  C   ASP A   8      -4.780  10.291   4.785  1.00  0.00           C  
ATOM    116  O   ASP A   8      -5.316  10.855   3.850  1.00  0.00           O  
ATOM    117  CB  ASP A   8      -5.868  10.513   7.025  1.00  0.00           C  
ATOM    118  CG  ASP A   8      -7.371  10.562   7.311  1.00  0.00           C  
ATOM    119  OD1 ASP A   8      -7.914   9.542   7.701  1.00  0.00           O  
ATOM    120  OD2 ASP A   8      -7.952  11.620   7.135  1.00  0.00           O  
ATOM    121  H   ASP A   8      -4.464   8.373   7.244  1.00  0.00           H  
ATOM    122  HA  ASP A   8      -6.543   9.246   5.429  1.00  0.00           H  
ATOM    123  HB2 ASP A   8      -5.346  10.156   7.902  1.00  0.00           H  
ATOM    124  HB3 ASP A   8      -5.518  11.502   6.774  1.00  0.00           H  
ATOM    125  N   GLY A   9      -3.481  10.286   4.920  1.00  0.00           N  
ATOM    126  CA  GLY A   9      -2.622  10.983   3.920  1.00  0.00           C  
ATOM    127  C   GLY A   9      -2.706  10.266   2.573  1.00  0.00           C  
ATOM    128  O   GLY A   9      -2.933  10.877   1.548  1.00  0.00           O  
ATOM    129  H   GLY A   9      -3.070   9.827   5.681  1.00  0.00           H  
ATOM    130  HA2 GLY A   9      -2.960  12.003   3.806  1.00  0.00           H  
ATOM    131  HA3 GLY A   9      -1.598  10.981   4.262  1.00  0.00           H  
ATOM    132  N   VAL A  10      -2.519   8.976   2.564  1.00  0.00           N  
ATOM    133  CA  VAL A  10      -2.586   8.228   1.278  1.00  0.00           C  
ATOM    134  C   VAL A  10      -4.016   8.269   0.743  1.00  0.00           C  
ATOM    135  O   VAL A  10      -4.245   8.550  -0.417  1.00  0.00           O  
ATOM    136  CB  VAL A  10      -2.161   6.776   1.503  1.00  0.00           C  
ATOM    137  CG1 VAL A  10      -2.370   5.977   0.215  1.00  0.00           C  
ATOM    138  CG2 VAL A  10      -0.683   6.734   1.894  1.00  0.00           C  
ATOM    139  H   VAL A  10      -2.335   8.502   3.403  1.00  0.00           H  
ATOM    140  HA  VAL A  10      -1.924   8.691   0.560  1.00  0.00           H  
ATOM    141  HB  VAL A  10      -2.758   6.346   2.295  1.00  0.00           H  
ATOM    142 HG11 VAL A  10      -2.976   6.550  -0.470  1.00  0.00           H  
ATOM    143 HG12 VAL A  10      -1.412   5.769  -0.237  1.00  0.00           H  
ATOM    144 HG13 VAL A  10      -2.868   5.047   0.446  1.00  0.00           H  
ATOM    145 HG21 VAL A  10      -0.324   7.740   2.055  1.00  0.00           H  
ATOM    146 HG22 VAL A  10      -0.565   6.161   2.802  1.00  0.00           H  
ATOM    147 HG23 VAL A  10      -0.114   6.271   1.101  1.00  0.00           H  
ATOM    148  N   ALA A  11      -4.981   8.003   1.576  1.00  0.00           N  
ATOM    149  CA  ALA A  11      -6.393   8.044   1.109  1.00  0.00           C  
ATOM    150  C   ALA A  11      -6.653   9.412   0.482  1.00  0.00           C  
ATOM    151  O   ALA A  11      -7.336   9.534  -0.516  1.00  0.00           O  
ATOM    152  CB  ALA A  11      -7.334   7.833   2.296  1.00  0.00           C  
ATOM    153  H   ALA A  11      -4.779   7.788   2.508  1.00  0.00           H  
ATOM    154  HA  ALA A  11      -6.556   7.270   0.373  1.00  0.00           H  
ATOM    155  HB1 ALA A  11      -6.866   8.201   3.196  1.00  0.00           H  
ATOM    156  HB2 ALA A  11      -8.256   8.370   2.124  1.00  0.00           H  
ATOM    157  HB3 ALA A  11      -7.546   6.780   2.405  1.00  0.00           H  
ATOM    158  N   ASP A  12      -6.099  10.443   1.060  1.00  0.00           N  
ATOM    159  CA  ASP A  12      -6.297  11.808   0.502  1.00  0.00           C  
ATOM    160  C   ASP A  12      -5.673  11.878  -0.892  1.00  0.00           C  
ATOM    161  O   ASP A  12      -6.326  12.214  -1.860  1.00  0.00           O  
ATOM    162  CB  ASP A  12      -5.616  12.832   1.410  1.00  0.00           C  
ATOM    163  CG  ASP A  12      -6.673  13.588   2.216  1.00  0.00           C  
ATOM    164  OD1 ASP A  12      -7.557  12.938   2.751  1.00  0.00           O  
ATOM    165  OD2 ASP A  12      -6.582  14.802   2.284  1.00  0.00           O  
ATOM    166  H   ASP A  12      -5.546  10.316   1.861  1.00  0.00           H  
ATOM    167  HA  ASP A  12      -7.353  12.026   0.438  1.00  0.00           H  
ATOM    168  HB2 ASP A  12      -4.943  12.321   2.084  1.00  0.00           H  
ATOM    169  HB3 ASP A  12      -5.057  13.531   0.807  1.00  0.00           H  
ATOM    170  N   TYR A  13      -4.412  11.561  -1.002  1.00  0.00           N  
ATOM    171  CA  TYR A  13      -3.748  11.606  -2.335  1.00  0.00           C  
ATOM    172  C   TYR A  13      -4.486  10.678  -3.301  1.00  0.00           C  
ATOM    173  O   TYR A  13      -4.395  10.817  -4.505  1.00  0.00           O  
ATOM    174  CB  TYR A  13      -2.294  11.149  -2.197  1.00  0.00           C  
ATOM    175  CG  TYR A  13      -1.534  11.504  -3.452  1.00  0.00           C  
ATOM    176  CD1 TYR A  13      -1.072  12.812  -3.644  1.00  0.00           C  
ATOM    177  CD2 TYR A  13      -1.293  10.527  -4.425  1.00  0.00           C  
ATOM    178  CE1 TYR A  13      -0.370  13.142  -4.808  1.00  0.00           C  
ATOM    179  CE2 TYR A  13      -0.591  10.858  -5.590  1.00  0.00           C  
ATOM    180  CZ  TYR A  13      -0.129  12.166  -5.781  1.00  0.00           C  
ATOM    181  OH  TYR A  13       0.562  12.493  -6.930  1.00  0.00           O  
ATOM    182  H   TYR A  13      -3.902  11.289  -0.209  1.00  0.00           H  
ATOM    183  HA  TYR A  13      -3.773  12.618  -2.715  1.00  0.00           H  
ATOM    184  HB2 TYR A  13      -1.839  11.643  -1.350  1.00  0.00           H  
ATOM    185  HB3 TYR A  13      -2.264  10.080  -2.049  1.00  0.00           H  
ATOM    186  HD1 TYR A  13      -1.258  13.565  -2.893  1.00  0.00           H  
ATOM    187  HD2 TYR A  13      -1.648   9.517  -4.277  1.00  0.00           H  
ATOM    188  HE1 TYR A  13      -0.013  14.152  -4.956  1.00  0.00           H  
ATOM    189  HE2 TYR A  13      -0.404  10.105  -6.342  1.00  0.00           H  
ATOM    190  HH  TYR A  13       0.704  11.686  -7.431  1.00  0.00           H  
ATOM    191  N   LEU A  14      -5.221   9.734  -2.779  1.00  0.00           N  
ATOM    192  CA  LEU A  14      -5.969   8.795  -3.660  1.00  0.00           C  
ATOM    193  C   LEU A  14      -7.191   9.510  -4.240  1.00  0.00           C  
ATOM    194  O   LEU A  14      -7.296   9.709  -5.432  1.00  0.00           O  
ATOM    195  CB  LEU A  14      -6.424   7.584  -2.842  1.00  0.00           C  
ATOM    196  CG  LEU A  14      -5.347   6.496  -2.887  1.00  0.00           C  
ATOM    197  CD1 LEU A  14      -5.232   5.835  -1.512  1.00  0.00           C  
ATOM    198  CD2 LEU A  14      -5.732   5.438  -3.923  1.00  0.00           C  
ATOM    199  H   LEU A  14      -5.282   9.644  -1.806  1.00  0.00           H  
ATOM    200  HA  LEU A  14      -5.329   8.466  -4.465  1.00  0.00           H  
ATOM    201  HB2 LEU A  14      -6.591   7.885  -1.817  1.00  0.00           H  
ATOM    202  HB3 LEU A  14      -7.342   7.195  -3.254  1.00  0.00           H  
ATOM    203  HG  LEU A  14      -4.397   6.938  -3.156  1.00  0.00           H  
ATOM    204 HD11 LEU A  14      -5.230   6.597  -0.747  1.00  0.00           H  
ATOM    205 HD12 LEU A  14      -6.071   5.173  -1.359  1.00  0.00           H  
ATOM    206 HD13 LEU A  14      -4.313   5.271  -1.460  1.00  0.00           H  
ATOM    207 HD21 LEU A  14      -6.261   5.909  -4.739  1.00  0.00           H  
ATOM    208 HD22 LEU A  14      -4.839   4.962  -4.299  1.00  0.00           H  
ATOM    209 HD23 LEU A  14      -6.367   4.698  -3.461  1.00  0.00           H  
ATOM    210  N   GLN A  15      -8.114   9.907  -3.408  1.00  0.00           N  
ATOM    211  CA  GLN A  15      -9.319  10.618  -3.924  1.00  0.00           C  
ATOM    212  C   GLN A  15      -8.918  12.015  -4.404  1.00  0.00           C  
ATOM    213  O   GLN A  15      -9.715  12.743  -4.962  1.00  0.00           O  
ATOM    214  CB  GLN A  15     -10.358  10.737  -2.806  1.00  0.00           C  
ATOM    215  CG  GLN A  15     -10.974   9.363  -2.536  1.00  0.00           C  
ATOM    216  CD  GLN A  15     -11.830   9.424  -1.270  1.00  0.00           C  
ATOM    217  OE1 GLN A  15     -11.364   9.116  -0.191  1.00  0.00           O  
ATOM    218  NE2 GLN A  15     -13.074   9.811  -1.356  1.00  0.00           N  
ATOM    219  H   GLN A  15      -8.013   9.743  -2.448  1.00  0.00           H  
ATOM    220  HA  GLN A  15      -9.741  10.062  -4.750  1.00  0.00           H  
ATOM    221  HB2 GLN A  15      -9.881  11.103  -1.908  1.00  0.00           H  
ATOM    222  HB3 GLN A  15     -11.135  11.424  -3.107  1.00  0.00           H  
ATOM    223  HG2 GLN A  15     -11.590   9.074  -3.375  1.00  0.00           H  
ATOM    224  HG3 GLN A  15     -10.186   8.637  -2.400  1.00  0.00           H  
ATOM    225 HE21 GLN A  15     -13.451  10.059  -2.225  1.00  0.00           H  
ATOM    226 HE22 GLN A  15     -13.631   9.853  -0.551  1.00  0.00           H  
ATOM    227  N   THR A  16      -7.686  12.396  -4.192  1.00  0.00           N  
ATOM    228  CA  THR A  16      -7.232  13.746  -4.633  1.00  0.00           C  
ATOM    229  C   THR A  16      -6.587  13.646  -6.010  1.00  0.00           C  
ATOM    230  O   THR A  16      -7.096  14.149  -6.992  1.00  0.00           O  
ATOM    231  CB  THR A  16      -6.212  14.291  -3.629  1.00  0.00           C  
ATOM    232  OG1 THR A  16      -6.835  14.445  -2.361  1.00  0.00           O  
ATOM    233  CG2 THR A  16      -5.692  15.647  -4.111  1.00  0.00           C  
ATOM    234  H   THR A  16      -7.059  11.794  -3.739  1.00  0.00           H  
ATOM    235  HA  THR A  16      -8.070  14.406  -4.684  1.00  0.00           H  
ATOM    236  HB  THR A  16      -5.386  13.603  -3.544  1.00  0.00           H  
ATOM    237  HG1 THR A  16      -6.441  15.203  -1.926  1.00  0.00           H  
ATOM    238 HG21 THR A  16      -6.526  16.299  -4.320  1.00  0.00           H  
ATOM    239 HG22 THR A  16      -5.073  16.088  -3.343  1.00  0.00           H  
ATOM    240 HG23 THR A  16      -5.109  15.510  -5.010  1.00  0.00           H  
ATOM    241  N   TYR A  17      -5.467  12.999  -6.083  1.00  0.00           N  
ATOM    242  CA  TYR A  17      -4.764  12.855  -7.390  1.00  0.00           C  
ATOM    243  C   TYR A  17      -5.249  11.586  -8.096  1.00  0.00           C  
ATOM    244  O   TYR A  17      -4.769  11.232  -9.155  1.00  0.00           O  
ATOM    245  CB  TYR A  17      -3.257  12.756  -7.150  1.00  0.00           C  
ATOM    246  CG  TYR A  17      -2.711  14.119  -6.798  1.00  0.00           C  
ATOM    247  CD1 TYR A  17      -2.733  14.559  -5.469  1.00  0.00           C  
ATOM    248  CD2 TYR A  17      -2.182  14.941  -7.800  1.00  0.00           C  
ATOM    249  CE1 TYR A  17      -2.225  15.823  -5.143  1.00  0.00           C  
ATOM    250  CE2 TYR A  17      -1.676  16.205  -7.473  1.00  0.00           C  
ATOM    251  CZ  TYR A  17      -1.697  16.646  -6.145  1.00  0.00           C  
ATOM    252  OH  TYR A  17      -1.198  17.891  -5.824  1.00  0.00           O  
ATOM    253  H   TYR A  17      -5.088  12.609  -5.272  1.00  0.00           H  
ATOM    254  HA  TYR A  17      -4.975  13.715  -8.009  1.00  0.00           H  
ATOM    255  HB2 TYR A  17      -3.066  12.070  -6.337  1.00  0.00           H  
ATOM    256  HB3 TYR A  17      -2.773  12.396  -8.045  1.00  0.00           H  
ATOM    257  HD1 TYR A  17      -3.139  13.925  -4.696  1.00  0.00           H  
ATOM    258  HD2 TYR A  17      -2.166  14.602  -8.825  1.00  0.00           H  
ATOM    259  HE1 TYR A  17      -2.241  16.163  -4.118  1.00  0.00           H  
ATOM    260  HE2 TYR A  17      -1.268  16.839  -8.247  1.00  0.00           H  
ATOM    261  HH  TYR A  17      -1.648  18.195  -5.032  1.00  0.00           H  
ATOM    262  N   HIS A  18      -6.194  10.898  -7.519  1.00  0.00           N  
ATOM    263  CA  HIS A  18      -6.707   9.653  -8.155  1.00  0.00           C  
ATOM    264  C   HIS A  18      -5.529   8.822  -8.665  1.00  0.00           C  
ATOM    265  O   HIS A  18      -5.495   8.402  -9.805  1.00  0.00           O  
ATOM    266  CB  HIS A  18      -7.634  10.019  -9.313  1.00  0.00           C  
ATOM    267  CG  HIS A  18      -8.923  10.552  -8.754  1.00  0.00           C  
ATOM    268  ND1 HIS A  18     -10.079  10.647  -9.513  1.00  0.00           N  
ATOM    269  CD2 HIS A  18      -9.257  11.016  -7.505  1.00  0.00           C  
ATOM    270  CE1 HIS A  18     -11.043  11.150  -8.718  1.00  0.00           C  
ATOM    271  NE2 HIS A  18     -10.595  11.392  -7.485  1.00  0.00           N  
ATOM    272  H   HIS A  18      -6.568  11.199  -6.664  1.00  0.00           H  
ATOM    273  HA  HIS A  18      -7.258   9.079  -7.425  1.00  0.00           H  
ATOM    274  HB2 HIS A  18      -7.164  10.774  -9.928  1.00  0.00           H  
ATOM    275  HB3 HIS A  18      -7.834   9.141  -9.909  1.00  0.00           H  
ATOM    276  HD1 HIS A  18     -10.177  10.395 -10.454  1.00  0.00           H  
ATOM    277  HD2 HIS A  18      -8.582  11.075  -6.663  1.00  0.00           H  
ATOM    278  HE1 HIS A  18     -12.058  11.332  -9.038  1.00  0.00           H  
ATOM    279  N   LYS A  19      -4.565   8.583  -7.820  1.00  0.00           N  
ATOM    280  CA  LYS A  19      -3.382   7.779  -8.234  1.00  0.00           C  
ATOM    281  C   LYS A  19      -2.370   7.760  -7.087  1.00  0.00           C  
ATOM    282  O   LYS A  19      -2.022   8.786  -6.538  1.00  0.00           O  
ATOM    283  CB  LYS A  19      -2.738   8.409  -9.471  1.00  0.00           C  
ATOM    284  CG  LYS A  19      -2.311   9.844  -9.152  1.00  0.00           C  
ATOM    285  CD  LYS A  19      -2.267  10.663 -10.445  1.00  0.00           C  
ATOM    286  CE  LYS A  19      -0.811  10.944 -10.823  1.00  0.00           C  
ATOM    287  NZ  LYS A  19      -0.310  12.109 -10.039  1.00  0.00           N  
ATOM    288  H   LYS A  19      -4.621   8.933  -6.907  1.00  0.00           H  
ATOM    289  HA  LYS A  19      -3.692   6.770  -8.460  1.00  0.00           H  
ATOM    290  HB2 LYS A  19      -1.872   7.830  -9.757  1.00  0.00           H  
ATOM    291  HB3 LYS A  19      -3.450   8.419 -10.282  1.00  0.00           H  
ATOM    292  HG2 LYS A  19      -3.019  10.286  -8.467  1.00  0.00           H  
ATOM    293  HG3 LYS A  19      -1.330   9.835  -8.701  1.00  0.00           H  
ATOM    294  HD2 LYS A  19      -2.746  10.108 -11.238  1.00  0.00           H  
ATOM    295  HD3 LYS A  19      -2.785  11.598 -10.295  1.00  0.00           H  
ATOM    296  HE2 LYS A  19      -0.208  10.076 -10.602  1.00  0.00           H  
ATOM    297  HE3 LYS A  19      -0.750  11.166 -11.878  1.00  0.00           H  
ATOM    298  HZ1 LYS A  19      -1.049  12.429  -9.381  1.00  0.00           H  
ATOM    299  HZ2 LYS A  19       0.532  11.827  -9.499  1.00  0.00           H  
ATOM    300  HZ3 LYS A  19      -0.064  12.884 -10.689  1.00  0.00           H  
ATOM    301  N   LEU A  20      -1.898   6.602  -6.714  1.00  0.00           N  
ATOM    302  CA  LEU A  20      -0.912   6.524  -5.598  1.00  0.00           C  
ATOM    303  C   LEU A  20       0.137   7.628  -5.767  1.00  0.00           C  
ATOM    304  O   LEU A  20       0.315   8.152  -6.848  1.00  0.00           O  
ATOM    305  CB  LEU A  20      -0.215   5.160  -5.624  1.00  0.00           C  
ATOM    306  CG  LEU A  20      -1.143   4.087  -5.051  1.00  0.00           C  
ATOM    307  CD1 LEU A  20      -0.357   2.789  -4.856  1.00  0.00           C  
ATOM    308  CD2 LEU A  20      -1.695   4.553  -3.701  1.00  0.00           C  
ATOM    309  H   LEU A  20      -2.193   5.784  -7.166  1.00  0.00           H  
ATOM    310  HA  LEU A  20      -1.425   6.653  -4.656  1.00  0.00           H  
ATOM    311  HB2 LEU A  20       0.040   4.907  -6.642  1.00  0.00           H  
ATOM    312  HB3 LEU A  20       0.686   5.207  -5.030  1.00  0.00           H  
ATOM    313  HG  LEU A  20      -1.960   3.915  -5.736  1.00  0.00           H  
ATOM    314 HD11 LEU A  20       0.702   3.002  -4.873  1.00  0.00           H  
ATOM    315 HD12 LEU A  20      -0.620   2.349  -3.905  1.00  0.00           H  
ATOM    316 HD13 LEU A  20      -0.599   2.099  -5.651  1.00  0.00           H  
ATOM    317 HD21 LEU A  20      -0.907   5.026  -3.134  1.00  0.00           H  
ATOM    318 HD22 LEU A  20      -2.494   5.260  -3.865  1.00  0.00           H  
ATOM    319 HD23 LEU A  20      -2.073   3.702  -3.153  1.00  0.00           H  
ATOM    320  N   PRO A  21       0.806   7.942  -4.686  1.00  0.00           N  
ATOM    321  CA  PRO A  21       1.853   8.979  -4.683  1.00  0.00           C  
ATOM    322  C   PRO A  21       2.913   8.674  -5.740  1.00  0.00           C  
ATOM    323  O   PRO A  21       3.069   7.549  -6.174  1.00  0.00           O  
ATOM    324  CB  PRO A  21       2.470   8.909  -3.281  1.00  0.00           C  
ATOM    325  CG  PRO A  21       1.623   7.915  -2.445  1.00  0.00           C  
ATOM    326  CD  PRO A  21       0.574   7.294  -3.382  1.00  0.00           C  
ATOM    327  HA  PRO A  21       1.425   9.953  -4.847  1.00  0.00           H  
ATOM    328  HB2 PRO A  21       3.490   8.557  -3.349  1.00  0.00           H  
ATOM    329  HB3 PRO A  21       2.450   9.882  -2.821  1.00  0.00           H  
ATOM    330  HG2 PRO A  21       2.261   7.140  -2.042  1.00  0.00           H  
ATOM    331  HG3 PRO A  21       1.127   8.438  -1.643  1.00  0.00           H  
ATOM    332  HD2 PRO A  21       0.723   6.226  -3.458  1.00  0.00           H  
ATOM    333  HD3 PRO A  21      -0.423   7.515  -3.032  1.00  0.00           H  
ATOM    334  N   ASP A  22       3.654   9.667  -6.146  1.00  0.00           N  
ATOM    335  CA  ASP A  22       4.714   9.432  -7.160  1.00  0.00           C  
ATOM    336  C   ASP A  22       5.856   8.648  -6.512  1.00  0.00           C  
ATOM    337  O   ASP A  22       6.802   8.253  -7.165  1.00  0.00           O  
ATOM    338  CB  ASP A  22       5.239  10.773  -7.676  1.00  0.00           C  
ATOM    339  CG  ASP A  22       4.343  11.269  -8.811  1.00  0.00           C  
ATOM    340  OD1 ASP A  22       4.547  10.835  -9.933  1.00  0.00           O  
ATOM    341  OD2 ASP A  22       3.468  12.075  -8.540  1.00  0.00           O  
ATOM    342  H   ASP A  22       3.520  10.564  -5.775  1.00  0.00           H  
ATOM    343  HA  ASP A  22       4.308   8.861  -7.981  1.00  0.00           H  
ATOM    344  HB2 ASP A  22       5.235  11.494  -6.871  1.00  0.00           H  
ATOM    345  HB3 ASP A  22       6.247  10.649  -8.043  1.00  0.00           H  
ATOM    346  N   ASN A  23       5.775   8.417  -5.228  1.00  0.00           N  
ATOM    347  CA  ASN A  23       6.855   7.656  -4.540  1.00  0.00           C  
ATOM    348  C   ASN A  23       6.317   6.296  -4.095  1.00  0.00           C  
ATOM    349  O   ASN A  23       6.722   5.760  -3.084  1.00  0.00           O  
ATOM    350  CB  ASN A  23       7.334   8.441  -3.315  1.00  0.00           C  
ATOM    351  CG  ASN A  23       6.179   8.595  -2.324  1.00  0.00           C  
ATOM    352  OD1 ASN A  23       6.062   7.831  -1.387  1.00  0.00           O  
ATOM    353  ND2 ASN A  23       5.316   9.559  -2.491  1.00  0.00           N  
ATOM    354  H   ASN A  23       5.003   8.743  -4.717  1.00  0.00           H  
ATOM    355  HA  ASN A  23       7.682   7.512  -5.219  1.00  0.00           H  
ATOM    356  HB2 ASN A  23       8.147   7.907  -2.843  1.00  0.00           H  
ATOM    357  HB3 ASN A  23       7.674   9.417  -3.623  1.00  0.00           H  
ATOM    358 HD21 ASN A  23       5.410  10.176  -3.247  1.00  0.00           H  
ATOM    359 HD22 ASN A  23       4.573   9.666  -1.862  1.00  0.00           H  
ATOM    360  N   TYR A  24       5.408   5.728  -4.841  1.00  0.00           N  
ATOM    361  CA  TYR A  24       4.853   4.399  -4.453  1.00  0.00           C  
ATOM    362  C   TYR A  24       5.239   3.362  -5.506  1.00  0.00           C  
ATOM    363  O   TYR A  24       4.460   3.021  -6.373  1.00  0.00           O  
ATOM    364  CB  TYR A  24       3.328   4.485  -4.356  1.00  0.00           C  
ATOM    365  CG  TYR A  24       2.916   4.633  -2.908  1.00  0.00           C  
ATOM    366  CD1 TYR A  24       3.819   5.143  -1.966  1.00  0.00           C  
ATOM    367  CD2 TYR A  24       1.628   4.259  -2.507  1.00  0.00           C  
ATOM    368  CE1 TYR A  24       3.434   5.277  -0.627  1.00  0.00           C  
ATOM    369  CE2 TYR A  24       1.243   4.393  -1.168  1.00  0.00           C  
ATOM    370  CZ  TYR A  24       2.146   4.902  -0.228  1.00  0.00           C  
ATOM    371  OH  TYR A  24       1.767   5.034   1.093  1.00  0.00           O  
ATOM    372  H   TYR A  24       5.093   6.174  -5.655  1.00  0.00           H  
ATOM    373  HA  TYR A  24       5.257   4.105  -3.497  1.00  0.00           H  
ATOM    374  HB2 TYR A  24       2.980   5.335  -4.919  1.00  0.00           H  
ATOM    375  HB3 TYR A  24       2.892   3.583  -4.760  1.00  0.00           H  
ATOM    376  HD1 TYR A  24       4.812   5.434  -2.272  1.00  0.00           H  
ATOM    377  HD2 TYR A  24       0.931   3.866  -3.232  1.00  0.00           H  
ATOM    378  HE1 TYR A  24       4.133   5.669   0.098  1.00  0.00           H  
ATOM    379  HE2 TYR A  24       0.249   4.104  -0.861  1.00  0.00           H  
ATOM    380  HH  TYR A  24       0.885   4.664   1.186  1.00  0.00           H  
ATOM    381  N   ILE A  25       6.438   2.850  -5.433  1.00  0.00           N  
ATOM    382  CA  ILE A  25       6.871   1.830  -6.426  1.00  0.00           C  
ATOM    383  C   ILE A  25       6.474   0.444  -5.920  1.00  0.00           C  
ATOM    384  O   ILE A  25       6.844   0.043  -4.837  1.00  0.00           O  
ATOM    385  CB  ILE A  25       8.390   1.894  -6.599  1.00  0.00           C  
ATOM    386  CG1 ILE A  25       9.066   1.757  -5.232  1.00  0.00           C  
ATOM    387  CG2 ILE A  25       8.776   3.236  -7.224  1.00  0.00           C  
ATOM    388  CD1 ILE A  25      10.141   0.671  -5.302  1.00  0.00           C  
ATOM    389  H   ILE A  25       7.050   3.133  -4.721  1.00  0.00           H  
ATOM    390  HA  ILE A  25       6.390   2.020  -7.374  1.00  0.00           H  
ATOM    391  HB  ILE A  25       8.714   1.090  -7.245  1.00  0.00           H  
ATOM    392 HG12 ILE A  25       9.522   2.698  -4.960  1.00  0.00           H  
ATOM    393 HG13 ILE A  25       8.330   1.486  -4.491  1.00  0.00           H  
ATOM    394 HG21 ILE A  25       8.195   3.394  -8.122  1.00  0.00           H  
ATOM    395 HG22 ILE A  25       8.575   4.032  -6.521  1.00  0.00           H  
ATOM    396 HG23 ILE A  25       9.827   3.229  -7.472  1.00  0.00           H  
ATOM    397 HD11 ILE A  25      10.622   0.701  -6.269  1.00  0.00           H  
ATOM    398 HD12 ILE A  25      10.874   0.839  -4.529  1.00  0.00           H  
ATOM    399 HD13 ILE A  25       9.683  -0.298  -5.159  1.00  0.00           H  
ATOM    400  N   THR A  26       5.719  -0.290  -6.691  1.00  0.00           N  
ATOM    401  CA  THR A  26       5.299  -1.648  -6.242  1.00  0.00           C  
ATOM    402  C   THR A  26       6.514  -2.399  -5.696  1.00  0.00           C  
ATOM    403  O   THR A  26       7.629  -1.920  -5.755  1.00  0.00           O  
ATOM    404  CB  THR A  26       4.710  -2.418  -7.422  1.00  0.00           C  
ATOM    405  OG1 THR A  26       5.693  -2.551  -8.439  1.00  0.00           O  
ATOM    406  CG2 THR A  26       3.499  -1.665  -7.974  1.00  0.00           C  
ATOM    407  H   THR A  26       5.425   0.053  -7.561  1.00  0.00           H  
ATOM    408  HA  THR A  26       4.555  -1.554  -5.465  1.00  0.00           H  
ATOM    409  HB  THR A  26       4.398  -3.394  -7.090  1.00  0.00           H  
ATOM    410  HG1 THR A  26       5.956  -3.474  -8.480  1.00  0.00           H  
ATOM    411 HG21 THR A  26       3.805  -0.682  -8.300  1.00  0.00           H  
ATOM    412 HG22 THR A  26       3.087  -2.209  -8.811  1.00  0.00           H  
ATOM    413 HG23 THR A  26       2.750  -1.572  -7.203  1.00  0.00           H  
ATOM    414  N   LYS A  27       6.315  -3.575  -5.167  1.00  0.00           N  
ATOM    415  CA  LYS A  27       7.477  -4.338  -4.624  1.00  0.00           C  
ATOM    416  C   LYS A  27       8.352  -4.807  -5.785  1.00  0.00           C  
ATOM    417  O   LYS A  27       9.561  -4.682  -5.753  1.00  0.00           O  
ATOM    418  CB  LYS A  27       7.019  -5.554  -3.805  1.00  0.00           C  
ATOM    419  CG  LYS A  27       5.545  -5.424  -3.406  1.00  0.00           C  
ATOM    420  CD  LYS A  27       4.672  -6.138  -4.440  1.00  0.00           C  
ATOM    421  CE  LYS A  27       3.602  -6.964  -3.723  1.00  0.00           C  
ATOM    422  NZ  LYS A  27       4.107  -8.349  -3.502  1.00  0.00           N  
ATOM    423  H   LYS A  27       5.412  -3.950  -5.135  1.00  0.00           H  
ATOM    424  HA  LYS A  27       8.059  -3.683  -3.990  1.00  0.00           H  
ATOM    425  HB2 LYS A  27       7.153  -6.452  -4.389  1.00  0.00           H  
ATOM    426  HB3 LYS A  27       7.620  -5.618  -2.914  1.00  0.00           H  
ATOM    427  HG2 LYS A  27       5.397  -5.876  -2.435  1.00  0.00           H  
ATOM    428  HG3 LYS A  27       5.272  -4.382  -3.362  1.00  0.00           H  
ATOM    429  HD2 LYS A  27       4.197  -5.407  -5.077  1.00  0.00           H  
ATOM    430  HD3 LYS A  27       5.286  -6.793  -5.039  1.00  0.00           H  
ATOM    431  HE2 LYS A  27       3.375  -6.509  -2.769  1.00  0.00           H  
ATOM    432  HE3 LYS A  27       2.708  -6.998  -4.327  1.00  0.00           H  
ATOM    433  HZ1 LYS A  27       4.805  -8.584  -4.236  1.00  0.00           H  
ATOM    434  HZ2 LYS A  27       4.554  -8.409  -2.565  1.00  0.00           H  
ATOM    435  HZ3 LYS A  27       3.314  -9.019  -3.553  1.00  0.00           H  
ATOM    436  N   SER A  28       7.756  -5.335  -6.818  1.00  0.00           N  
ATOM    437  CA  SER A  28       8.566  -5.795  -7.979  1.00  0.00           C  
ATOM    438  C   SER A  28       9.478  -4.650  -8.413  1.00  0.00           C  
ATOM    439  O   SER A  28      10.593  -4.855  -8.855  1.00  0.00           O  
ATOM    440  CB  SER A  28       7.640  -6.183  -9.133  1.00  0.00           C  
ATOM    441  OG  SER A  28       7.050  -7.446  -8.858  1.00  0.00           O  
ATOM    442  H   SER A  28       6.781  -5.420  -6.835  1.00  0.00           H  
ATOM    443  HA  SER A  28       9.164  -6.646  -7.690  1.00  0.00           H  
ATOM    444  HB2 SER A  28       6.862  -5.444  -9.237  1.00  0.00           H  
ATOM    445  HB3 SER A  28       8.211  -6.232 -10.051  1.00  0.00           H  
ATOM    446  HG  SER A  28       6.133  -7.300  -8.617  1.00  0.00           H  
ATOM    447  N   GLU A  29       9.013  -3.439  -8.275  1.00  0.00           N  
ATOM    448  CA  GLU A  29       9.848  -2.272  -8.661  1.00  0.00           C  
ATOM    449  C   GLU A  29      11.110  -2.269  -7.802  1.00  0.00           C  
ATOM    450  O   GLU A  29      12.208  -2.110  -8.293  1.00  0.00           O  
ATOM    451  CB  GLU A  29       9.067  -0.979  -8.426  1.00  0.00           C  
ATOM    452  CG  GLU A  29       8.371  -0.558  -9.722  1.00  0.00           C  
ATOM    453  CD  GLU A  29       9.269   0.411 -10.491  1.00  0.00           C  
ATOM    454  OE1 GLU A  29      10.158  -0.057 -11.181  1.00  0.00           O  
ATOM    455  OE2 GLU A  29       9.050   1.606 -10.378  1.00  0.00           O  
ATOM    456  H   GLU A  29       8.116  -3.299  -7.904  1.00  0.00           H  
ATOM    457  HA  GLU A  29      10.121  -2.350  -9.704  1.00  0.00           H  
ATOM    458  HB2 GLU A  29       8.328  -1.141  -7.655  1.00  0.00           H  
ATOM    459  HB3 GLU A  29       9.747  -0.200  -8.116  1.00  0.00           H  
ATOM    460  HG2 GLU A  29       8.179  -1.433 -10.327  1.00  0.00           H  
ATOM    461  HG3 GLU A  29       7.436  -0.071  -9.486  1.00  0.00           H  
ATOM    462  N   ALA A  30      10.962  -2.457  -6.518  1.00  0.00           N  
ATOM    463  CA  ALA A  30      12.159  -2.476  -5.635  1.00  0.00           C  
ATOM    464  C   ALA A  30      13.055  -3.639  -6.054  1.00  0.00           C  
ATOM    465  O   ALA A  30      14.266  -3.547  -6.023  1.00  0.00           O  
ATOM    466  CB  ALA A  30      11.723  -2.659  -4.179  1.00  0.00           C  
ATOM    467  H   ALA A  30      10.066  -2.595  -6.139  1.00  0.00           H  
ATOM    468  HA  ALA A  30      12.701  -1.548  -5.741  1.00  0.00           H  
ATOM    469  HB1 ALA A  30      10.863  -3.312  -4.142  1.00  0.00           H  
ATOM    470  HB2 ALA A  30      12.532  -3.095  -3.614  1.00  0.00           H  
ATOM    471  HB3 ALA A  30      11.465  -1.699  -3.756  1.00  0.00           H  
ATOM    472  N   GLN A  31      12.466  -4.730  -6.458  1.00  0.00           N  
ATOM    473  CA  GLN A  31      13.282  -5.895  -6.892  1.00  0.00           C  
ATOM    474  C   GLN A  31      14.069  -5.501  -8.140  1.00  0.00           C  
ATOM    475  O   GLN A  31      15.181  -5.940  -8.352  1.00  0.00           O  
ATOM    476  CB  GLN A  31      12.363  -7.076  -7.215  1.00  0.00           C  
ATOM    477  CG  GLN A  31      11.728  -7.596  -5.923  1.00  0.00           C  
ATOM    478  CD  GLN A  31      11.366  -9.073  -6.091  1.00  0.00           C  
ATOM    479  OE1 GLN A  31      12.236  -9.912  -6.220  1.00  0.00           O  
ATOM    480  NE2 GLN A  31      10.111  -9.428  -6.094  1.00  0.00           N  
ATOM    481  H   GLN A  31      11.488  -4.779  -6.482  1.00  0.00           H  
ATOM    482  HA  GLN A  31      13.967  -6.172  -6.104  1.00  0.00           H  
ATOM    483  HB2 GLN A  31      11.587  -6.753  -7.894  1.00  0.00           H  
ATOM    484  HB3 GLN A  31      12.938  -7.865  -7.674  1.00  0.00           H  
ATOM    485  HG2 GLN A  31      12.430  -7.487  -5.109  1.00  0.00           H  
ATOM    486  HG3 GLN A  31      10.835  -7.031  -5.708  1.00  0.00           H  
ATOM    487 HE21 GLN A  31       9.411  -8.750  -5.990  1.00  0.00           H  
ATOM    488 HE22 GLN A  31       9.869 -10.371  -6.201  1.00  0.00           H  
ATOM    489  N   ALA A  32      13.498  -4.667  -8.968  1.00  0.00           N  
ATOM    490  CA  ALA A  32      14.210  -4.237 -10.195  1.00  0.00           C  
ATOM    491  C   ALA A  32      15.490  -3.507  -9.806  1.00  0.00           C  
ATOM    492  O   ALA A  32      16.519  -3.638 -10.439  1.00  0.00           O  
ATOM    493  CB  ALA A  32      13.314  -3.301 -11.009  1.00  0.00           C  
ATOM    494  H   ALA A  32      12.603  -4.326  -8.781  1.00  0.00           H  
ATOM    495  HA  ALA A  32      14.453  -5.094 -10.775  1.00  0.00           H  
ATOM    496  HB1 ALA A  32      13.050  -2.443 -10.409  1.00  0.00           H  
ATOM    497  HB2 ALA A  32      13.843  -2.975 -11.893  1.00  0.00           H  
ATOM    498  HB3 ALA A  32      12.416  -3.826 -11.301  1.00  0.00           H  
ATOM    499  N   LEU A  33      15.424  -2.741  -8.764  1.00  0.00           N  
ATOM    500  CA  LEU A  33      16.621  -1.985  -8.304  1.00  0.00           C  
ATOM    501  C   LEU A  33      17.531  -2.898  -7.481  1.00  0.00           C  
ATOM    502  O   LEU A  33      18.641  -2.541  -7.138  1.00  0.00           O  
ATOM    503  CB  LEU A  33      16.164  -0.804  -7.460  1.00  0.00           C  
ATOM    504  CG  LEU A  33      15.470   0.202  -8.373  1.00  0.00           C  
ATOM    505  CD1 LEU A  33      13.955   0.101  -8.190  1.00  0.00           C  
ATOM    506  CD2 LEU A  33      15.947   1.608  -8.026  1.00  0.00           C  
ATOM    507  H   LEU A  33      14.577  -2.662  -8.279  1.00  0.00           H  
ATOM    508  HA  LEU A  33      17.163  -1.616  -9.160  1.00  0.00           H  
ATOM    509  HB2 LEU A  33      15.474  -1.147  -6.701  1.00  0.00           H  
ATOM    510  HB3 LEU A  33      17.018  -0.337  -6.992  1.00  0.00           H  
ATOM    511  HG  LEU A  33      15.720  -0.019  -9.401  1.00  0.00           H  
ATOM    512 HD11 LEU A  33      13.733  -0.203  -7.179  1.00  0.00           H  
ATOM    513 HD12 LEU A  33      13.503   1.061  -8.387  1.00  0.00           H  
ATOM    514 HD13 LEU A  33      13.560  -0.632  -8.881  1.00  0.00           H  
ATOM    515 HD21 LEU A  33      17.018   1.661  -8.162  1.00  0.00           H  
ATOM    516 HD22 LEU A  33      15.464   2.324  -8.673  1.00  0.00           H  
ATOM    517 HD23 LEU A  33      15.704   1.828  -6.997  1.00  0.00           H  
ATOM    518  N   GLY A  34      17.067  -4.071  -7.163  1.00  0.00           N  
ATOM    519  CA  GLY A  34      17.902  -5.012  -6.362  1.00  0.00           C  
ATOM    520  C   GLY A  34      17.436  -4.997  -4.905  1.00  0.00           C  
ATOM    521  O   GLY A  34      18.110  -4.487  -4.033  1.00  0.00           O  
ATOM    522  H   GLY A  34      16.171  -4.335  -7.452  1.00  0.00           H  
ATOM    523  HA2 GLY A  34      17.803  -6.012  -6.763  1.00  0.00           H  
ATOM    524  HA3 GLY A  34      18.936  -4.707  -6.408  1.00  0.00           H  
ATOM    525  N   TRP A  35      16.285  -5.551  -4.633  1.00  0.00           N  
ATOM    526  CA  TRP A  35      15.778  -5.565  -3.233  1.00  0.00           C  
ATOM    527  C   TRP A  35      15.391  -6.996  -2.845  1.00  0.00           C  
ATOM    528  O   TRP A  35      14.775  -7.714  -3.607  1.00  0.00           O  
ATOM    529  CB  TRP A  35      14.560  -4.625  -3.125  1.00  0.00           C  
ATOM    530  CG  TRP A  35      13.556  -5.149  -2.136  1.00  0.00           C  
ATOM    531  CD1 TRP A  35      13.750  -5.255  -0.801  1.00  0.00           C  
ATOM    532  CD2 TRP A  35      12.212  -5.642  -2.393  1.00  0.00           C  
ATOM    533  NE1 TRP A  35      12.601  -5.775  -0.224  1.00  0.00           N  
ATOM    534  CE2 TRP A  35      11.625  -6.029  -1.167  1.00  0.00           C  
ATOM    535  CE3 TRP A  35      11.453  -5.783  -3.563  1.00  0.00           C  
ATOM    536  CZ2 TRP A  35      10.326  -6.540  -1.110  1.00  0.00           C  
ATOM    537  CZ3 TRP A  35      10.149  -6.297  -3.510  1.00  0.00           C  
ATOM    538  CH2 TRP A  35       9.587  -6.674  -2.285  1.00  0.00           C  
ATOM    539  H   TRP A  35      15.755  -5.956  -5.351  1.00  0.00           H  
ATOM    540  HA  TRP A  35      16.553  -5.216  -2.571  1.00  0.00           H  
ATOM    541  HB2 TRP A  35      14.893  -3.650  -2.807  1.00  0.00           H  
ATOM    542  HB3 TRP A  35      14.093  -4.541  -4.096  1.00  0.00           H  
ATOM    543  HD1 TRP A  35      14.649  -4.976  -0.271  1.00  0.00           H  
ATOM    544  HE1 TRP A  35      12.476  -5.949   0.733  1.00  0.00           H  
ATOM    545  HE3 TRP A  35      11.881  -5.500  -4.508  1.00  0.00           H  
ATOM    546  HZ2 TRP A  35       9.894  -6.831  -0.165  1.00  0.00           H  
ATOM    547  HZ3 TRP A  35       9.575  -6.400  -4.419  1.00  0.00           H  
ATOM    548  HH2 TRP A  35       8.582  -7.069  -2.248  1.00  0.00           H  
ATOM    549  N   VAL A  36      15.733  -7.402  -1.654  1.00  0.00           N  
ATOM    550  CA  VAL A  36      15.368  -8.770  -1.204  1.00  0.00           C  
ATOM    551  C   VAL A  36      13.996  -8.700  -0.537  1.00  0.00           C  
ATOM    552  O   VAL A  36      13.759  -7.878   0.326  1.00  0.00           O  
ATOM    553  CB  VAL A  36      16.407  -9.279  -0.205  1.00  0.00           C  
ATOM    554  CG1 VAL A  36      16.248  -8.541   1.126  1.00  0.00           C  
ATOM    555  CG2 VAL A  36      16.205 -10.780   0.019  1.00  0.00           C  
ATOM    556  H   VAL A  36      16.216  -6.799  -1.051  1.00  0.00           H  
ATOM    557  HA  VAL A  36      15.323  -9.434  -2.055  1.00  0.00           H  
ATOM    558  HB  VAL A  36      17.399  -9.104  -0.596  1.00  0.00           H  
ATOM    559 HG11 VAL A  36      16.271  -7.475   0.951  1.00  0.00           H  
ATOM    560 HG12 VAL A  36      15.304  -8.810   1.576  1.00  0.00           H  
ATOM    561 HG13 VAL A  36      17.055  -8.815   1.789  1.00  0.00           H  
ATOM    562 HG21 VAL A  36      15.253 -11.079  -0.394  1.00  0.00           H  
ATOM    563 HG22 VAL A  36      16.998 -11.326  -0.468  1.00  0.00           H  
ATOM    564 HG23 VAL A  36      16.220 -10.991   1.079  1.00  0.00           H  
ATOM    565  N   ALA A  37      13.081  -9.537  -0.936  1.00  0.00           N  
ATOM    566  CA  ALA A  37      11.725  -9.487  -0.328  1.00  0.00           C  
ATOM    567  C   ALA A  37      11.800  -9.798   1.168  1.00  0.00           C  
ATOM    568  O   ALA A  37      10.838  -9.636   1.887  1.00  0.00           O  
ATOM    569  CB  ALA A  37      10.808 -10.493  -1.017  1.00  0.00           C  
ATOM    570  H   ALA A  37      13.280 -10.186  -1.644  1.00  0.00           H  
ATOM    571  HA  ALA A  37      11.322  -8.496  -0.461  1.00  0.00           H  
ATOM    572  HB1 ALA A  37      11.255 -10.810  -1.947  1.00  0.00           H  
ATOM    573  HB2 ALA A  37      10.664 -11.349  -0.375  1.00  0.00           H  
ATOM    574  HB3 ALA A  37       9.853 -10.027  -1.215  1.00  0.00           H  
ATOM    575  N   SER A  38      12.931 -10.238   1.650  1.00  0.00           N  
ATOM    576  CA  SER A  38      13.044 -10.543   3.104  1.00  0.00           C  
ATOM    577  C   SER A  38      12.453  -9.380   3.905  1.00  0.00           C  
ATOM    578  O   SER A  38      12.016  -9.543   5.027  1.00  0.00           O  
ATOM    579  CB  SER A  38      14.515 -10.726   3.477  1.00  0.00           C  
ATOM    580  OG  SER A  38      14.615 -11.658   4.546  1.00  0.00           O  
ATOM    581  H   SER A  38      13.703 -10.362   1.060  1.00  0.00           H  
ATOM    582  HA  SER A  38      12.498 -11.447   3.328  1.00  0.00           H  
ATOM    583  HB2 SER A  38      15.060 -11.102   2.627  1.00  0.00           H  
ATOM    584  HB3 SER A  38      14.931  -9.773   3.776  1.00  0.00           H  
ATOM    585  HG  SER A  38      15.546 -11.833   4.700  1.00  0.00           H  
ATOM    586  N   LYS A  39      12.433  -8.206   3.332  1.00  0.00           N  
ATOM    587  CA  LYS A  39      11.869  -7.029   4.053  1.00  0.00           C  
ATOM    588  C   LYS A  39      12.852  -6.568   5.129  1.00  0.00           C  
ATOM    589  O   LYS A  39      12.473  -6.305   6.251  1.00  0.00           O  
ATOM    590  CB  LYS A  39      10.545  -7.418   4.714  1.00  0.00           C  
ATOM    591  CG  LYS A  39       9.724  -8.281   3.755  1.00  0.00           C  
ATOM    592  CD  LYS A  39       8.249  -8.232   4.159  1.00  0.00           C  
ATOM    593  CE  LYS A  39       8.030  -9.106   5.395  1.00  0.00           C  
ATOM    594  NZ  LYS A  39       8.111  -8.261   6.621  1.00  0.00           N  
ATOM    595  H   LYS A  39      12.790  -8.098   2.426  1.00  0.00           H  
ATOM    596  HA  LYS A  39      11.698  -6.226   3.352  1.00  0.00           H  
ATOM    597  HB2 LYS A  39      10.746  -7.976   5.618  1.00  0.00           H  
ATOM    598  HB3 LYS A  39       9.989  -6.526   4.958  1.00  0.00           H  
ATOM    599  HG2 LYS A  39       9.836  -7.906   2.748  1.00  0.00           H  
ATOM    600  HG3 LYS A  39      10.072  -9.301   3.802  1.00  0.00           H  
ATOM    601  HD2 LYS A  39       7.970  -7.213   4.383  1.00  0.00           H  
ATOM    602  HD3 LYS A  39       7.641  -8.602   3.347  1.00  0.00           H  
ATOM    603  HE2 LYS A  39       7.057  -9.570   5.341  1.00  0.00           H  
ATOM    604  HE3 LYS A  39       8.792  -9.870   5.434  1.00  0.00           H  
ATOM    605  HZ1 LYS A  39       7.483  -7.440   6.518  1.00  0.00           H  
ATOM    606  HZ2 LYS A  39       7.818  -8.822   7.447  1.00  0.00           H  
ATOM    607  HZ3 LYS A  39       9.088  -7.934   6.752  1.00  0.00           H  
ATOM    608  N   GLY A  40      14.111  -6.469   4.802  1.00  0.00           N  
ATOM    609  CA  GLY A  40      15.105  -6.028   5.822  1.00  0.00           C  
ATOM    610  C   GLY A  40      16.019  -4.948   5.234  1.00  0.00           C  
ATOM    611  O   GLY A  40      16.504  -4.087   5.941  1.00  0.00           O  
ATOM    612  H   GLY A  40      14.402  -6.689   3.893  1.00  0.00           H  
ATOM    613  HA2 GLY A  40      14.582  -5.630   6.681  1.00  0.00           H  
ATOM    614  HA3 GLY A  40      15.704  -6.874   6.127  1.00  0.00           H  
ATOM    615  N   ASN A  41      16.270  -4.987   3.953  1.00  0.00           N  
ATOM    616  CA  ASN A  41      17.163  -3.961   3.342  1.00  0.00           C  
ATOM    617  C   ASN A  41      16.447  -3.267   2.178  1.00  0.00           C  
ATOM    618  O   ASN A  41      17.069  -2.821   1.235  1.00  0.00           O  
ATOM    619  CB  ASN A  41      18.438  -4.636   2.832  1.00  0.00           C  
ATOM    620  CG  ASN A  41      18.076  -5.691   1.786  1.00  0.00           C  
ATOM    621  OD1 ASN A  41      17.919  -6.853   2.108  1.00  0.00           O  
ATOM    622  ND2 ASN A  41      17.937  -5.337   0.538  1.00  0.00           N  
ATOM    623  H   ASN A  41      15.879  -5.691   3.395  1.00  0.00           H  
ATOM    624  HA  ASN A  41      17.424  -3.225   4.089  1.00  0.00           H  
ATOM    625  HB2 ASN A  41      19.085  -3.894   2.387  1.00  0.00           H  
ATOM    626  HB3 ASN A  41      18.949  -5.110   3.656  1.00  0.00           H  
ATOM    627 HD21 ASN A  41      18.066  -4.402   0.277  1.00  0.00           H  
ATOM    628 HD22 ASN A  41      17.703  -6.005  -0.138  1.00  0.00           H  
ATOM    629  N   LEU A  42      15.147  -3.166   2.238  1.00  0.00           N  
ATOM    630  CA  LEU A  42      14.403  -2.491   1.136  1.00  0.00           C  
ATOM    631  C   LEU A  42      14.939  -1.077   0.963  1.00  0.00           C  
ATOM    632  O   LEU A  42      15.515  -0.729  -0.048  1.00  0.00           O  
ATOM    633  CB  LEU A  42      12.920  -2.406   1.500  1.00  0.00           C  
ATOM    634  CG  LEU A  42      12.128  -1.755   0.357  1.00  0.00           C  
ATOM    635  CD1 LEU A  42      12.645  -2.250  -0.998  1.00  0.00           C  
ATOM    636  CD2 LEU A  42      10.649  -2.121   0.492  1.00  0.00           C  
ATOM    637  H   LEU A  42      14.663  -3.526   3.010  1.00  0.00           H  
ATOM    638  HA  LEU A  42      14.523  -3.046   0.218  1.00  0.00           H  
ATOM    639  HB2 LEU A  42      12.543  -3.393   1.687  1.00  0.00           H  
ATOM    640  HB3 LEU A  42      12.807  -1.808   2.393  1.00  0.00           H  
ATOM    641  HG  LEU A  42      12.238  -0.682   0.410  1.00  0.00           H  
ATOM    642 HD11 LEU A  42      13.696  -2.025  -1.089  1.00  0.00           H  
ATOM    643 HD12 LEU A  42      12.496  -3.317  -1.071  1.00  0.00           H  
ATOM    644 HD13 LEU A  42      12.101  -1.757  -1.791  1.00  0.00           H  
ATOM    645 HD21 LEU A  42      10.546  -2.964   1.161  1.00  0.00           H  
ATOM    646 HD22 LEU A  42      10.104  -1.278   0.887  1.00  0.00           H  
ATOM    647 HD23 LEU A  42      10.254  -2.383  -0.480  1.00  0.00           H  
ATOM    648  N   ALA A  43      14.741  -0.260   1.954  1.00  0.00           N  
ATOM    649  CA  ALA A  43      15.224   1.149   1.884  1.00  0.00           C  
ATOM    650  C   ALA A  43      16.749   1.180   1.712  1.00  0.00           C  
ATOM    651  O   ALA A  43      17.327   2.219   1.457  1.00  0.00           O  
ATOM    652  CB  ALA A  43      14.845   1.878   3.175  1.00  0.00           C  
ATOM    653  H   ALA A  43      14.264  -0.579   2.751  1.00  0.00           H  
ATOM    654  HA  ALA A  43      14.758   1.645   1.045  1.00  0.00           H  
ATOM    655  HB1 ALA A  43      13.818   1.658   3.424  1.00  0.00           H  
ATOM    656  HB2 ALA A  43      15.489   1.546   3.977  1.00  0.00           H  
ATOM    657  HB3 ALA A  43      14.963   2.942   3.036  1.00  0.00           H  
ATOM    658  N   ASP A  44      17.408   0.060   1.849  1.00  0.00           N  
ATOM    659  CA  ASP A  44      18.891   0.050   1.693  1.00  0.00           C  
ATOM    660  C   ASP A  44      19.246   0.063   0.204  1.00  0.00           C  
ATOM    661  O   ASP A  44      20.269   0.585  -0.194  1.00  0.00           O  
ATOM    662  CB  ASP A  44      19.464  -1.212   2.340  1.00  0.00           C  
ATOM    663  CG  ASP A  44      19.344  -1.107   3.862  1.00  0.00           C  
ATOM    664  OD1 ASP A  44      18.395  -0.491   4.320  1.00  0.00           O  
ATOM    665  OD2 ASP A  44      20.204  -1.641   4.542  1.00  0.00           O  
ATOM    666  H   ASP A  44      16.933  -0.768   2.060  1.00  0.00           H  
ATOM    667  HA  ASP A  44      19.310   0.922   2.171  1.00  0.00           H  
ATOM    668  HB2 ASP A  44      18.912  -2.075   1.993  1.00  0.00           H  
ATOM    669  HB3 ASP A  44      20.503  -1.317   2.070  1.00  0.00           H  
ATOM    670  N   VAL A  45      18.410  -0.505  -0.620  1.00  0.00           N  
ATOM    671  CA  VAL A  45      18.702  -0.521  -2.082  1.00  0.00           C  
ATOM    672  C   VAL A  45      17.762   0.451  -2.797  1.00  0.00           C  
ATOM    673  O   VAL A  45      17.968   0.801  -3.942  1.00  0.00           O  
ATOM    674  CB  VAL A  45      18.489  -1.932  -2.630  1.00  0.00           C  
ATOM    675  CG1 VAL A  45      19.515  -2.882  -2.010  1.00  0.00           C  
ATOM    676  CG2 VAL A  45      17.076  -2.406  -2.277  1.00  0.00           C  
ATOM    677  H   VAL A  45      17.591  -0.919  -0.280  1.00  0.00           H  
ATOM    678  HA  VAL A  45      19.726  -0.219  -2.248  1.00  0.00           H  
ATOM    679  HB  VAL A  45      18.610  -1.923  -3.704  1.00  0.00           H  
ATOM    680 HG11 VAL A  45      20.511  -2.526  -2.227  1.00  0.00           H  
ATOM    681 HG12 VAL A  45      19.371  -2.919  -0.941  1.00  0.00           H  
ATOM    682 HG13 VAL A  45      19.387  -3.870  -2.426  1.00  0.00           H  
ATOM    683 HG21 VAL A  45      16.475  -1.559  -1.981  1.00  0.00           H  
ATOM    684 HG22 VAL A  45      16.630  -2.880  -3.140  1.00  0.00           H  
ATOM    685 HG23 VAL A  45      17.128  -3.114  -1.464  1.00  0.00           H  
ATOM    686  N   ALA A  46      16.728   0.888  -2.131  1.00  0.00           N  
ATOM    687  CA  ALA A  46      15.772   1.836  -2.772  1.00  0.00           C  
ATOM    688  C   ALA A  46      15.169   2.752  -1.701  1.00  0.00           C  
ATOM    689  O   ALA A  46      13.983   2.702  -1.443  1.00  0.00           O  
ATOM    690  CB  ALA A  46      14.655   1.047  -3.456  1.00  0.00           C  
ATOM    691  H   ALA A  46      16.580   0.593  -1.209  1.00  0.00           H  
ATOM    692  HA  ALA A  46      16.295   2.433  -3.505  1.00  0.00           H  
ATOM    693  HB1 ALA A  46      14.265   0.306  -2.773  1.00  0.00           H  
ATOM    694  HB2 ALA A  46      13.863   1.721  -3.745  1.00  0.00           H  
ATOM    695  HB3 ALA A  46      15.047   0.554  -4.334  1.00  0.00           H  
ATOM    696  N   PRO A  47      16.010   3.563  -1.109  1.00  0.00           N  
ATOM    697  CA  PRO A  47      15.585   4.505  -0.058  1.00  0.00           C  
ATOM    698  C   PRO A  47      14.550   5.488  -0.612  1.00  0.00           C  
ATOM    699  O   PRO A  47      14.415   5.655  -1.808  1.00  0.00           O  
ATOM    700  CB  PRO A  47      16.868   5.245   0.347  1.00  0.00           C  
ATOM    701  CG  PRO A  47      18.029   4.683  -0.513  1.00  0.00           C  
ATOM    702  CD  PRO A  47      17.446   3.605  -1.439  1.00  0.00           C  
ATOM    703  HA  PRO A  47      15.186   3.972   0.788  1.00  0.00           H  
ATOM    704  HB2 PRO A  47      16.752   6.305   0.167  1.00  0.00           H  
ATOM    705  HB3 PRO A  47      17.077   5.071   1.392  1.00  0.00           H  
ATOM    706  HG2 PRO A  47      18.464   5.479  -1.102  1.00  0.00           H  
ATOM    707  HG3 PRO A  47      18.780   4.245   0.125  1.00  0.00           H  
ATOM    708  HD2 PRO A  47      17.589   3.881  -2.475  1.00  0.00           H  
ATOM    709  HD3 PRO A  47      17.900   2.648  -1.237  1.00  0.00           H  
ATOM    710  N   GLY A  48      13.816   6.139   0.250  1.00  0.00           N  
ATOM    711  CA  GLY A  48      12.790   7.110  -0.228  1.00  0.00           C  
ATOM    712  C   GLY A  48      11.896   6.438  -1.271  1.00  0.00           C  
ATOM    713  O   GLY A  48      11.501   7.044  -2.247  1.00  0.00           O  
ATOM    714  H   GLY A  48      13.940   5.990   1.210  1.00  0.00           H  
ATOM    715  HA2 GLY A  48      12.189   7.437   0.609  1.00  0.00           H  
ATOM    716  HA3 GLY A  48      13.280   7.962  -0.674  1.00  0.00           H  
ATOM    717  N   LYS A  49      11.572   5.189  -1.073  1.00  0.00           N  
ATOM    718  CA  LYS A  49      10.704   4.481  -2.055  1.00  0.00           C  
ATOM    719  C   LYS A  49       9.638   3.676  -1.309  1.00  0.00           C  
ATOM    720  O   LYS A  49       9.936   2.720  -0.620  1.00  0.00           O  
ATOM    721  CB  LYS A  49      11.556   3.537  -2.905  1.00  0.00           C  
ATOM    722  CG  LYS A  49      12.610   4.345  -3.666  1.00  0.00           C  
ATOM    723  CD  LYS A  49      12.214   4.440  -5.140  1.00  0.00           C  
ATOM    724  CE  LYS A  49      12.915   5.638  -5.782  1.00  0.00           C  
ATOM    725  NZ  LYS A  49      12.644   5.646  -7.247  1.00  0.00           N  
ATOM    726  H   LYS A  49      11.901   4.717  -0.280  1.00  0.00           H  
ATOM    727  HA  LYS A  49      10.222   5.207  -2.696  1.00  0.00           H  
ATOM    728  HB2 LYS A  49      12.046   2.819  -2.264  1.00  0.00           H  
ATOM    729  HB3 LYS A  49      10.925   3.019  -3.611  1.00  0.00           H  
ATOM    730  HG2 LYS A  49      12.675   5.337  -3.245  1.00  0.00           H  
ATOM    731  HG3 LYS A  49      13.568   3.854  -3.583  1.00  0.00           H  
ATOM    732  HD2 LYS A  49      12.508   3.534  -5.651  1.00  0.00           H  
ATOM    733  HD3 LYS A  49      11.145   4.566  -5.219  1.00  0.00           H  
ATOM    734  HE2 LYS A  49      12.543   6.551  -5.341  1.00  0.00           H  
ATOM    735  HE3 LYS A  49      13.980   5.565  -5.613  1.00  0.00           H  
ATOM    736  HZ1 LYS A  49      11.699   5.251  -7.427  1.00  0.00           H  
ATOM    737  HZ2 LYS A  49      12.681   6.623  -7.601  1.00  0.00           H  
ATOM    738  HZ3 LYS A  49      13.360   5.071  -7.736  1.00  0.00           H  
ATOM    739  N   SER A  50       8.397   4.053  -1.443  1.00  0.00           N  
ATOM    740  CA  SER A  50       7.308   3.312  -0.746  1.00  0.00           C  
ATOM    741  C   SER A  50       6.800   2.184  -1.648  1.00  0.00           C  
ATOM    742  O   SER A  50       6.920   2.241  -2.856  1.00  0.00           O  
ATOM    743  CB  SER A  50       6.157   4.270  -0.435  1.00  0.00           C  
ATOM    744  OG  SER A  50       6.241   4.682   0.922  1.00  0.00           O  
ATOM    745  H   SER A  50       8.181   4.826  -2.003  1.00  0.00           H  
ATOM    746  HA  SER A  50       7.686   2.896   0.175  1.00  0.00           H  
ATOM    747  HB2 SER A  50       6.223   5.135  -1.074  1.00  0.00           H  
ATOM    748  HB3 SER A  50       5.216   3.767  -0.611  1.00  0.00           H  
ATOM    749  HG  SER A  50       6.507   3.924   1.447  1.00  0.00           H  
ATOM    750  N   ILE A  51       6.233   1.160  -1.069  1.00  0.00           N  
ATOM    751  CA  ILE A  51       5.720   0.028  -1.892  1.00  0.00           C  
ATOM    752  C   ILE A  51       4.195   0.126  -1.998  1.00  0.00           C  
ATOM    753  O   ILE A  51       3.486  -0.054  -1.028  1.00  0.00           O  
ATOM    754  CB  ILE A  51       6.099  -1.297  -1.226  1.00  0.00           C  
ATOM    755  CG1 ILE A  51       7.568  -1.245  -0.784  1.00  0.00           C  
ATOM    756  CG2 ILE A  51       5.898  -2.447  -2.215  1.00  0.00           C  
ATOM    757  CD1 ILE A  51       8.486  -1.452  -1.992  1.00  0.00           C  
ATOM    758  H   ILE A  51       6.147   1.134  -0.094  1.00  0.00           H  
ATOM    759  HA  ILE A  51       6.153   0.073  -2.878  1.00  0.00           H  
ATOM    760  HB  ILE A  51       5.470  -1.455  -0.363  1.00  0.00           H  
ATOM    761 HG12 ILE A  51       7.774  -0.283  -0.337  1.00  0.00           H  
ATOM    762 HG13 ILE A  51       7.751  -2.024  -0.058  1.00  0.00           H  
ATOM    763 HG21 ILE A  51       6.383  -2.208  -3.149  1.00  0.00           H  
ATOM    764 HG22 ILE A  51       6.325  -3.351  -1.808  1.00  0.00           H  
ATOM    765 HG23 ILE A  51       4.841  -2.594  -2.385  1.00  0.00           H  
ATOM    766 HD11 ILE A  51       7.898  -1.432  -2.898  1.00  0.00           H  
ATOM    767 HD12 ILE A  51       9.223  -0.664  -2.024  1.00  0.00           H  
ATOM    768 HD13 ILE A  51       8.983  -2.408  -1.906  1.00  0.00           H  
ATOM    769  N   GLY A  52       3.681   0.411  -3.166  1.00  0.00           N  
ATOM    770  CA  GLY A  52       2.201   0.518  -3.317  1.00  0.00           C  
ATOM    771  C   GLY A  52       1.806   0.214  -4.763  1.00  0.00           C  
ATOM    772  O   GLY A  52       2.614   0.290  -5.666  1.00  0.00           O  
ATOM    773  H   GLY A  52       4.265   0.554  -3.941  1.00  0.00           H  
ATOM    774  HA2 GLY A  52       1.721  -0.189  -2.655  1.00  0.00           H  
ATOM    775  HA3 GLY A  52       1.885   1.518  -3.064  1.00  0.00           H  
ATOM    776  N   GLY A  53       0.566  -0.127  -4.988  1.00  0.00           N  
ATOM    777  CA  GLY A  53       0.119  -0.436  -6.376  1.00  0.00           C  
ATOM    778  C   GLY A  53       0.168  -1.945  -6.604  1.00  0.00           C  
ATOM    779  O   GLY A  53       0.200  -2.414  -7.725  1.00  0.00           O  
ATOM    780  H   GLY A  53      -0.071  -0.183  -4.244  1.00  0.00           H  
ATOM    781  HA2 GLY A  53      -0.892  -0.080  -6.514  1.00  0.00           H  
ATOM    782  HA3 GLY A  53       0.774   0.054  -7.082  1.00  0.00           H  
ATOM    783  N   ASP A  54       0.174  -2.714  -5.550  1.00  0.00           N  
ATOM    784  CA  ASP A  54       0.221  -4.194  -5.707  1.00  0.00           C  
ATOM    785  C   ASP A  54      -1.203  -4.739  -5.831  1.00  0.00           C  
ATOM    786  O   ASP A  54      -2.136  -4.202  -5.267  1.00  0.00           O  
ATOM    787  CB  ASP A  54       0.905  -4.814  -4.487  1.00  0.00           C  
ATOM    788  CG  ASP A  54       2.105  -3.954  -4.084  1.00  0.00           C  
ATOM    789  OD1 ASP A  54       2.951  -3.721  -4.931  1.00  0.00           O  
ATOM    790  OD2 ASP A  54       2.155  -3.542  -2.938  1.00  0.00           O  
ATOM    791  H   ASP A  54       0.148  -2.316  -4.655  1.00  0.00           H  
ATOM    792  HA  ASP A  54       0.781  -4.444  -6.597  1.00  0.00           H  
ATOM    793  HB2 ASP A  54       0.204  -4.861  -3.667  1.00  0.00           H  
ATOM    794  HB3 ASP A  54       1.243  -5.810  -4.729  1.00  0.00           H  
ATOM    795  N   ILE A  55      -1.376  -5.801  -6.570  1.00  0.00           N  
ATOM    796  CA  ILE A  55      -2.738  -6.381  -6.739  1.00  0.00           C  
ATOM    797  C   ILE A  55      -3.210  -6.988  -5.415  1.00  0.00           C  
ATOM    798  O   ILE A  55      -2.466  -7.656  -4.725  1.00  0.00           O  
ATOM    799  CB  ILE A  55      -2.694  -7.471  -7.812  1.00  0.00           C  
ATOM    800  CG1 ILE A  55      -2.535  -6.822  -9.191  1.00  0.00           C  
ATOM    801  CG2 ILE A  55      -3.992  -8.282  -7.776  1.00  0.00           C  
ATOM    802  CD1 ILE A  55      -3.845  -6.144  -9.592  1.00  0.00           C  
ATOM    803  H   ILE A  55      -0.609  -6.214  -7.019  1.00  0.00           H  
ATOM    804  HA  ILE A  55      -3.425  -5.605  -7.044  1.00  0.00           H  
ATOM    805  HB  ILE A  55      -1.856  -8.126  -7.623  1.00  0.00           H  
ATOM    806 HG12 ILE A  55      -1.744  -6.087  -9.153  1.00  0.00           H  
ATOM    807 HG13 ILE A  55      -2.287  -7.580  -9.918  1.00  0.00           H  
ATOM    808 HG21 ILE A  55      -4.836  -7.609  -7.781  1.00  0.00           H  
ATOM    809 HG22 ILE A  55      -4.039  -8.925  -8.643  1.00  0.00           H  
ATOM    810 HG23 ILE A  55      -4.016  -8.883  -6.880  1.00  0.00           H  
ATOM    811 HD11 ILE A  55      -4.243  -5.602  -8.746  1.00  0.00           H  
ATOM    812 HD12 ILE A  55      -3.661  -5.457 -10.404  1.00  0.00           H  
ATOM    813 HD13 ILE A  55      -4.557  -6.893  -9.907  1.00  0.00           H  
ATOM    814  N   PHE A  56      -4.448  -6.770  -5.064  1.00  0.00           N  
ATOM    815  CA  PHE A  56      -4.979  -7.340  -3.794  1.00  0.00           C  
ATOM    816  C   PHE A  56      -5.995  -8.435  -4.127  1.00  0.00           C  
ATOM    817  O   PHE A  56      -7.174  -8.179  -4.272  1.00  0.00           O  
ATOM    818  CB  PHE A  56      -5.657  -6.236  -2.972  1.00  0.00           C  
ATOM    819  CG  PHE A  56      -6.088  -6.797  -1.640  1.00  0.00           C  
ATOM    820  CD1 PHE A  56      -5.139  -7.026  -0.636  1.00  0.00           C  
ATOM    821  CD2 PHE A  56      -7.436  -7.091  -1.409  1.00  0.00           C  
ATOM    822  CE1 PHE A  56      -5.540  -7.547   0.600  1.00  0.00           C  
ATOM    823  CE2 PHE A  56      -7.837  -7.612  -0.174  1.00  0.00           C  
ATOM    824  CZ  PHE A  56      -6.890  -7.840   0.831  1.00  0.00           C  
ATOM    825  H   PHE A  56      -5.031  -6.236  -5.641  1.00  0.00           H  
ATOM    826  HA  PHE A  56      -4.166  -7.767  -3.223  1.00  0.00           H  
ATOM    827  HB2 PHE A  56      -4.957  -5.428  -2.813  1.00  0.00           H  
ATOM    828  HB3 PHE A  56      -6.522  -5.862  -3.502  1.00  0.00           H  
ATOM    829  HD1 PHE A  56      -4.098  -6.799  -0.814  1.00  0.00           H  
ATOM    830  HD2 PHE A  56      -8.168  -6.915  -2.184  1.00  0.00           H  
ATOM    831  HE1 PHE A  56      -4.809  -7.723   1.376  1.00  0.00           H  
ATOM    832  HE2 PHE A  56      -8.878  -7.837   0.005  1.00  0.00           H  
ATOM    833  HZ  PHE A  56      -7.200  -8.243   1.785  1.00  0.00           H  
ATOM    834  N   SER A  57      -5.543  -9.653  -4.262  1.00  0.00           N  
ATOM    835  CA  SER A  57      -6.478 -10.765  -4.600  1.00  0.00           C  
ATOM    836  C   SER A  57      -7.510 -10.934  -3.488  1.00  0.00           C  
ATOM    837  O   SER A  57      -8.501 -11.620  -3.645  1.00  0.00           O  
ATOM    838  CB  SER A  57      -5.688 -12.065  -4.765  1.00  0.00           C  
ATOM    839  OG  SER A  57      -4.469 -11.792  -5.442  1.00  0.00           O  
ATOM    840  H   SER A  57      -4.586  -9.836  -4.149  1.00  0.00           H  
ATOM    841  HA  SER A  57      -6.985 -10.535  -5.521  1.00  0.00           H  
ATOM    842  HB2 SER A  57      -5.470 -12.481  -3.796  1.00  0.00           H  
ATOM    843  HB3 SER A  57      -6.278 -12.772  -5.334  1.00  0.00           H  
ATOM    844  HG  SER A  57      -3.863 -12.514  -5.266  1.00  0.00           H  
ATOM    845  N   ASN A  58      -7.290 -10.312  -2.367  1.00  0.00           N  
ATOM    846  CA  ASN A  58      -8.265 -10.435  -1.248  1.00  0.00           C  
ATOM    847  C   ASN A  58      -8.490 -11.913  -0.924  1.00  0.00           C  
ATOM    848  O   ASN A  58      -9.589 -12.423  -1.034  1.00  0.00           O  
ATOM    849  CB  ASN A  58      -9.590  -9.794  -1.664  1.00  0.00           C  
ATOM    850  CG  ASN A  58     -10.504  -9.657  -0.446  1.00  0.00           C  
ATOM    851  OD1 ASN A  58     -10.102  -9.938   0.667  1.00  0.00           O  
ATOM    852  ND2 ASN A  58     -11.727  -9.232  -0.611  1.00  0.00           N  
ATOM    853  H   ASN A  58      -6.488  -9.762  -2.265  1.00  0.00           H  
ATOM    854  HA  ASN A  58      -7.878  -9.931  -0.376  1.00  0.00           H  
ATOM    855  HB2 ASN A  58      -9.401  -8.817  -2.083  1.00  0.00           H  
ATOM    856  HB3 ASN A  58     -10.072 -10.416  -2.404  1.00  0.00           H  
ATOM    857 HD21 ASN A  58     -12.049  -9.005  -1.508  1.00  0.00           H  
ATOM    858 HD22 ASN A  58     -12.323  -9.138   0.160  1.00  0.00           H  
ATOM    859  N   ARG A  59      -7.460 -12.608  -0.524  1.00  0.00           N  
ATOM    860  CA  ARG A  59      -7.620 -14.052  -0.193  1.00  0.00           C  
ATOM    861  C   ARG A  59      -8.721 -14.214   0.857  1.00  0.00           C  
ATOM    862  O   ARG A  59      -9.808 -14.671   0.565  1.00  0.00           O  
ATOM    863  CB  ARG A  59      -6.302 -14.598   0.364  1.00  0.00           C  
ATOM    864  CG  ARG A  59      -5.187 -14.391  -0.663  1.00  0.00           C  
ATOM    865  CD  ARG A  59      -4.322 -15.651  -0.738  1.00  0.00           C  
ATOM    866  NE  ARG A  59      -2.890 -15.292  -0.533  1.00  0.00           N  
ATOM    867  CZ  ARG A  59      -2.418 -14.173  -1.014  1.00  0.00           C  
ATOM    868  NH1 ARG A  59      -2.142 -14.076  -2.286  1.00  0.00           N  
ATOM    869  NH2 ARG A  59      -2.225 -13.153  -0.225  1.00  0.00           N  
ATOM    870  H   ARG A  59      -6.583 -12.181  -0.441  1.00  0.00           H  
ATOM    871  HA  ARG A  59      -7.888 -14.599  -1.085  1.00  0.00           H  
ATOM    872  HB2 ARG A  59      -6.054 -14.076   1.276  1.00  0.00           H  
ATOM    873  HB3 ARG A  59      -6.408 -15.653   0.569  1.00  0.00           H  
ATOM    874  HG2 ARG A  59      -5.623 -14.194  -1.632  1.00  0.00           H  
ATOM    875  HG3 ARG A  59      -4.575 -13.553  -0.365  1.00  0.00           H  
ATOM    876  HD2 ARG A  59      -4.631 -16.344   0.032  1.00  0.00           H  
ATOM    877  HD3 ARG A  59      -4.445 -16.114  -1.706  1.00  0.00           H  
ATOM    878  HE  ARG A  59      -2.300 -15.897  -0.036  1.00  0.00           H  
ATOM    879 HH11 ARG A  59      -2.291 -14.858  -2.892  1.00  0.00           H  
ATOM    880 HH12 ARG A  59      -1.781 -13.220  -2.655  1.00  0.00           H  
ATOM    881 HH21 ARG A  59      -2.438 -13.228   0.750  1.00  0.00           H  
ATOM    882 HH22 ARG A  59      -1.864 -12.296  -0.593  1.00  0.00           H  
ATOM    883  N   GLU A  60      -8.447 -13.843   2.078  1.00  0.00           N  
ATOM    884  CA  GLU A  60      -9.477 -13.974   3.146  1.00  0.00           C  
ATOM    885  C   GLU A  60     -10.827 -13.492   2.614  1.00  0.00           C  
ATOM    886  O   GLU A  60     -11.834 -14.159   2.750  1.00  0.00           O  
ATOM    887  CB  GLU A  60      -9.072 -13.124   4.353  1.00  0.00           C  
ATOM    888  CG  GLU A  60      -8.777 -14.036   5.545  1.00  0.00           C  
ATOM    889  CD  GLU A  60     -10.069 -14.294   6.323  1.00  0.00           C  
ATOM    890  OE1 GLU A  60     -10.394 -13.486   7.177  1.00  0.00           O  
ATOM    891  OE2 GLU A  60     -10.711 -15.296   6.051  1.00  0.00           O  
ATOM    892  H   GLU A  60      -7.563 -13.476   2.292  1.00  0.00           H  
ATOM    893  HA  GLU A  60      -9.556 -15.010   3.444  1.00  0.00           H  
ATOM    894  HB2 GLU A  60      -8.189 -12.551   4.108  1.00  0.00           H  
ATOM    895  HB3 GLU A  60      -9.878 -12.453   4.607  1.00  0.00           H  
ATOM    896  HG2 GLU A  60      -8.377 -14.975   5.188  1.00  0.00           H  
ATOM    897  HG3 GLU A  60      -8.057 -13.560   6.193  1.00  0.00           H  
ATOM    898  N   GLY A  61     -10.858 -12.337   2.008  1.00  0.00           N  
ATOM    899  CA  GLY A  61     -12.142 -11.812   1.469  1.00  0.00           C  
ATOM    900  C   GLY A  61     -12.856 -10.996   2.547  1.00  0.00           C  
ATOM    901  O   GLY A  61     -13.907 -11.371   3.030  1.00  0.00           O  
ATOM    902  H   GLY A  61     -10.034 -11.814   1.909  1.00  0.00           H  
ATOM    903  HA2 GLY A  61     -11.942 -11.182   0.613  1.00  0.00           H  
ATOM    904  HA3 GLY A  61     -12.772 -12.636   1.169  1.00  0.00           H  
ATOM    905  N   LYS A  62     -12.294  -9.882   2.931  1.00  0.00           N  
ATOM    906  CA  LYS A  62     -12.940  -9.043   3.980  1.00  0.00           C  
ATOM    907  C   LYS A  62     -13.248  -7.657   3.408  1.00  0.00           C  
ATOM    908  O   LYS A  62     -13.853  -6.826   4.057  1.00  0.00           O  
ATOM    909  CB  LYS A  62     -11.997  -8.905   5.176  1.00  0.00           C  
ATOM    910  CG  LYS A  62     -12.288 -10.014   6.189  1.00  0.00           C  
ATOM    911  CD  LYS A  62     -12.062  -9.482   7.605  1.00  0.00           C  
ATOM    912  CE  LYS A  62     -13.110  -8.413   7.921  1.00  0.00           C  
ATOM    913  NZ  LYS A  62     -13.184  -8.211   9.396  1.00  0.00           N  
ATOM    914  H   LYS A  62     -11.447  -9.598   2.529  1.00  0.00           H  
ATOM    915  HA  LYS A  62     -13.859  -9.511   4.298  1.00  0.00           H  
ATOM    916  HB2 LYS A  62     -10.974  -8.986   4.837  1.00  0.00           H  
ATOM    917  HB3 LYS A  62     -12.146  -7.945   5.643  1.00  0.00           H  
ATOM    918  HG2 LYS A  62     -13.315 -10.336   6.084  1.00  0.00           H  
ATOM    919  HG3 LYS A  62     -11.627 -10.849   6.011  1.00  0.00           H  
ATOM    920  HD2 LYS A  62     -12.149 -10.294   8.313  1.00  0.00           H  
ATOM    921  HD3 LYS A  62     -11.075  -9.048   7.674  1.00  0.00           H  
ATOM    922  HE2 LYS A  62     -12.831  -7.485   7.445  1.00  0.00           H  
ATOM    923  HE3 LYS A  62     -14.073  -8.733   7.553  1.00  0.00           H  
ATOM    924  HZ1 LYS A  62     -12.251  -7.920   9.754  1.00  0.00           H  
ATOM    925  HZ2 LYS A  62     -13.883  -7.472   9.610  1.00  0.00           H  
ATOM    926  HZ3 LYS A  62     -13.471  -9.098   9.854  1.00  0.00           H  
ATOM    927  N   LEU A  63     -12.839  -7.401   2.195  1.00  0.00           N  
ATOM    928  CA  LEU A  63     -13.109  -6.073   1.579  1.00  0.00           C  
ATOM    929  C   LEU A  63     -14.399  -6.150   0.756  1.00  0.00           C  
ATOM    930  O   LEU A  63     -14.707  -7.179   0.188  1.00  0.00           O  
ATOM    931  CB  LEU A  63     -11.945  -5.690   0.662  1.00  0.00           C  
ATOM    932  CG  LEU A  63     -10.748  -5.246   1.503  1.00  0.00           C  
ATOM    933  CD1 LEU A  63      -9.456  -5.520   0.735  1.00  0.00           C  
ATOM    934  CD2 LEU A  63     -10.852  -3.748   1.792  1.00  0.00           C  
ATOM    935  H   LEU A  63     -12.356  -8.086   1.691  1.00  0.00           H  
ATOM    936  HA  LEU A  63     -13.218  -5.328   2.355  1.00  0.00           H  
ATOM    937  HB2 LEU A  63     -11.667  -6.542   0.060  1.00  0.00           H  
ATOM    938  HB3 LEU A  63     -12.249  -4.879   0.017  1.00  0.00           H  
ATOM    939  HG  LEU A  63     -10.738  -5.794   2.434  1.00  0.00           H  
ATOM    940 HD11 LEU A  63      -9.686  -6.055  -0.175  1.00  0.00           H  
ATOM    941 HD12 LEU A  63      -8.977  -4.583   0.490  1.00  0.00           H  
ATOM    942 HD13 LEU A  63      -8.793  -6.114   1.346  1.00  0.00           H  
ATOM    943 HD21 LEU A  63     -11.889  -3.451   1.793  1.00  0.00           H  
ATOM    944 HD22 LEU A  63     -10.414  -3.538   2.758  1.00  0.00           H  
ATOM    945 HD23 LEU A  63     -10.319  -3.199   1.028  1.00  0.00           H  
ATOM    946  N   PRO A  64     -15.115  -5.055   0.714  1.00  0.00           N  
ATOM    947  CA  PRO A  64     -16.380  -4.974  -0.037  1.00  0.00           C  
ATOM    948  C   PRO A  64     -16.125  -5.211  -1.528  1.00  0.00           C  
ATOM    949  O   PRO A  64     -15.398  -4.476  -2.168  1.00  0.00           O  
ATOM    950  CB  PRO A  64     -16.889  -3.546   0.203  1.00  0.00           C  
ATOM    951  CG  PRO A  64     -15.853  -2.821   1.100  1.00  0.00           C  
ATOM    952  CD  PRO A  64     -14.724  -3.816   1.410  1.00  0.00           C  
ATOM    953  HA  PRO A  64     -17.092  -5.688   0.343  1.00  0.00           H  
ATOM    954  HB2 PRO A  64     -16.986  -3.029  -0.742  1.00  0.00           H  
ATOM    955  HB3 PRO A  64     -17.844  -3.576   0.705  1.00  0.00           H  
ATOM    956  HG2 PRO A  64     -15.454  -1.964   0.578  1.00  0.00           H  
ATOM    957  HG3 PRO A  64     -16.321  -2.507   2.020  1.00  0.00           H  
ATOM    958  HD2 PRO A  64     -13.783  -3.447   1.027  1.00  0.00           H  
ATOM    959  HD3 PRO A  64     -14.658  -3.993   2.473  1.00  0.00           H  
ATOM    960  N   GLY A  65     -16.717  -6.231  -2.087  1.00  0.00           N  
ATOM    961  CA  GLY A  65     -16.508  -6.512  -3.535  1.00  0.00           C  
ATOM    962  C   GLY A  65     -17.213  -7.816  -3.911  1.00  0.00           C  
ATOM    963  O   GLY A  65     -17.130  -8.803  -3.208  1.00  0.00           O  
ATOM    964  H   GLY A  65     -17.299  -6.811  -1.554  1.00  0.00           H  
ATOM    965  HA2 GLY A  65     -16.913  -5.699  -4.121  1.00  0.00           H  
ATOM    966  HA3 GLY A  65     -15.451  -6.608  -3.735  1.00  0.00           H  
ATOM    967  N   LYS A  66     -17.907  -7.829  -5.016  1.00  0.00           N  
ATOM    968  CA  LYS A  66     -18.615  -9.070  -5.435  1.00  0.00           C  
ATOM    969  C   LYS A  66     -17.729  -9.861  -6.398  1.00  0.00           C  
ATOM    970  O   LYS A  66     -16.712  -9.381  -6.858  1.00  0.00           O  
ATOM    971  CB  LYS A  66     -19.926  -8.700  -6.133  1.00  0.00           C  
ATOM    972  CG  LYS A  66     -20.837  -7.960  -5.151  1.00  0.00           C  
ATOM    973  CD  LYS A  66     -22.262  -8.505  -5.263  1.00  0.00           C  
ATOM    974  CE  LYS A  66     -22.912  -7.978  -6.543  1.00  0.00           C  
ATOM    975  NZ  LYS A  66     -24.387  -7.881  -6.349  1.00  0.00           N  
ATOM    976  H   LYS A  66     -17.961  -7.022  -5.570  1.00  0.00           H  
ATOM    977  HA  LYS A  66     -18.830  -9.673  -4.565  1.00  0.00           H  
ATOM    978  HB2 LYS A  66     -19.714  -8.062  -6.980  1.00  0.00           H  
ATOM    979  HB3 LYS A  66     -20.420  -9.597  -6.472  1.00  0.00           H  
ATOM    980  HG2 LYS A  66     -20.473  -8.105  -4.144  1.00  0.00           H  
ATOM    981  HG3 LYS A  66     -20.838  -6.905  -5.385  1.00  0.00           H  
ATOM    982  HD2 LYS A  66     -22.233  -9.585  -5.292  1.00  0.00           H  
ATOM    983  HD3 LYS A  66     -22.839  -8.183  -4.410  1.00  0.00           H  
ATOM    984  HE2 LYS A  66     -22.514  -7.001  -6.774  1.00  0.00           H  
ATOM    985  HE3 LYS A  66     -22.700  -8.654  -7.359  1.00  0.00           H  
ATOM    986  HZ1 LYS A  66     -24.674  -8.497  -5.562  1.00  0.00           H  
ATOM    987  HZ2 LYS A  66     -24.645  -6.897  -6.132  1.00  0.00           H  
ATOM    988  HZ3 LYS A  66     -24.872  -8.179  -7.219  1.00  0.00           H  
ATOM    989  N   SER A  67     -18.105 -11.072  -6.705  1.00  0.00           N  
ATOM    990  CA  SER A  67     -17.282 -11.895  -7.636  1.00  0.00           C  
ATOM    991  C   SER A  67     -17.056 -11.122  -8.938  1.00  0.00           C  
ATOM    992  O   SER A  67     -17.990 -10.692  -9.586  1.00  0.00           O  
ATOM    993  CB  SER A  67     -18.013 -13.202  -7.941  1.00  0.00           C  
ATOM    994  OG  SER A  67     -17.331 -13.890  -8.981  1.00  0.00           O  
ATOM    995  H   SER A  67     -18.927 -11.442  -6.321  1.00  0.00           H  
ATOM    996  HA  SER A  67     -16.329 -12.113  -7.178  1.00  0.00           H  
ATOM    997  HB2 SER A  67     -18.031 -13.820  -7.059  1.00  0.00           H  
ATOM    998  HB3 SER A  67     -19.029 -12.983  -8.245  1.00  0.00           H  
ATOM    999  HG  SER A  67     -17.989 -14.246  -9.582  1.00  0.00           H  
ATOM   1000  N   GLY A  68     -15.824 -10.947  -9.329  1.00  0.00           N  
ATOM   1001  CA  GLY A  68     -15.540 -10.205 -10.590  1.00  0.00           C  
ATOM   1002  C   GLY A  68     -14.944  -8.835 -10.262  1.00  0.00           C  
ATOM   1003  O   GLY A  68     -14.562  -8.089 -11.140  1.00  0.00           O  
ATOM   1004  H   GLY A  68     -15.084 -11.303  -8.793  1.00  0.00           H  
ATOM   1005  HA2 GLY A  68     -14.838 -10.771 -11.188  1.00  0.00           H  
ATOM   1006  HA3 GLY A  68     -16.457 -10.072 -11.142  1.00  0.00           H  
ATOM   1007  N   ARG A  69     -14.866  -8.495  -9.004  1.00  0.00           N  
ATOM   1008  CA  ARG A  69     -14.296  -7.172  -8.626  1.00  0.00           C  
ATOM   1009  C   ARG A  69     -12.827  -7.338  -8.233  1.00  0.00           C  
ATOM   1010  O   ARG A  69     -12.407  -8.390  -7.794  1.00  0.00           O  
ATOM   1011  CB  ARG A  69     -15.079  -6.601  -7.442  1.00  0.00           C  
ATOM   1012  CG  ARG A  69     -14.605  -5.175  -7.156  1.00  0.00           C  
ATOM   1013  CD  ARG A  69     -15.449  -4.572  -6.033  1.00  0.00           C  
ATOM   1014  NE  ARG A  69     -15.724  -3.140  -6.333  1.00  0.00           N  
ATOM   1015  CZ  ARG A  69     -16.653  -2.503  -5.676  1.00  0.00           C  
ATOM   1016  NH1 ARG A  69     -17.903  -2.856  -5.806  1.00  0.00           N  
ATOM   1017  NH2 ARG A  69     -16.333  -1.512  -4.889  1.00  0.00           N  
ATOM   1018  H   ARG A  69     -15.181  -9.110  -8.310  1.00  0.00           H  
ATOM   1019  HA  ARG A  69     -14.370  -6.495  -9.464  1.00  0.00           H  
ATOM   1020  HB2 ARG A  69     -16.133  -6.591  -7.678  1.00  0.00           H  
ATOM   1021  HB3 ARG A  69     -14.910  -7.215  -6.569  1.00  0.00           H  
ATOM   1022  HG2 ARG A  69     -13.566  -5.194  -6.856  1.00  0.00           H  
ATOM   1023  HG3 ARG A  69     -14.712  -4.574  -8.046  1.00  0.00           H  
ATOM   1024  HD2 ARG A  69     -16.382  -5.110  -5.956  1.00  0.00           H  
ATOM   1025  HD3 ARG A  69     -14.912  -4.648  -5.098  1.00  0.00           H  
ATOM   1026  HE  ARG A  69     -15.207  -2.676  -7.025  1.00  0.00           H  
ATOM   1027 HH11 ARG A  69     -18.149  -3.614  -6.408  1.00  0.00           H  
ATOM   1028 HH12 ARG A  69     -18.615  -2.367  -5.301  1.00  0.00           H  
ATOM   1029 HH21 ARG A  69     -15.375  -1.242  -4.791  1.00  0.00           H  
ATOM   1030 HH22 ARG A  69     -17.045  -1.026  -4.385  1.00  0.00           H  
ATOM   1031  N   THR A  70     -12.041  -6.305  -8.387  1.00  0.00           N  
ATOM   1032  CA  THR A  70     -10.600  -6.404  -8.022  1.00  0.00           C  
ATOM   1033  C   THR A  70     -10.273  -5.360  -6.953  1.00  0.00           C  
ATOM   1034  O   THR A  70     -10.977  -4.384  -6.786  1.00  0.00           O  
ATOM   1035  CB  THR A  70      -9.741  -6.149  -9.263  1.00  0.00           C  
ATOM   1036  OG1 THR A  70     -10.585  -5.936 -10.385  1.00  0.00           O  
ATOM   1037  CG2 THR A  70      -8.842  -7.359  -9.521  1.00  0.00           C  
ATOM   1038  H   THR A  70     -12.401  -5.466  -8.742  1.00  0.00           H  
ATOM   1039  HA  THR A  70     -10.393  -7.392  -7.637  1.00  0.00           H  
ATOM   1040  HB  THR A  70      -9.126  -5.277  -9.103  1.00  0.00           H  
ATOM   1041  HG1 THR A  70     -10.792  -5.000 -10.427  1.00  0.00           H  
ATOM   1042 HG21 THR A  70      -9.382  -8.265  -9.290  1.00  0.00           H  
ATOM   1043 HG22 THR A  70      -8.545  -7.372 -10.559  1.00  0.00           H  
ATOM   1044 HG23 THR A  70      -7.963  -7.294  -8.896  1.00  0.00           H  
ATOM   1045  N   TRP A  71      -9.206  -5.556  -6.225  1.00  0.00           N  
ATOM   1046  CA  TRP A  71      -8.833  -4.573  -5.168  1.00  0.00           C  
ATOM   1047  C   TRP A  71      -7.373  -4.166  -5.342  1.00  0.00           C  
ATOM   1048  O   TRP A  71      -6.569  -4.908  -5.867  1.00  0.00           O  
ATOM   1049  CB  TRP A  71      -9.006  -5.211  -3.787  1.00  0.00           C  
ATOM   1050  CG  TRP A  71     -10.363  -4.899  -3.256  1.00  0.00           C  
ATOM   1051  CD1 TRP A  71     -11.482  -5.595  -3.543  1.00  0.00           C  
ATOM   1052  CD2 TRP A  71     -10.763  -3.831  -2.351  1.00  0.00           C  
ATOM   1053  NE1 TRP A  71     -12.550  -5.024  -2.872  1.00  0.00           N  
ATOM   1054  CE2 TRP A  71     -12.155  -3.931  -2.123  1.00  0.00           C  
ATOM   1055  CE3 TRP A  71     -10.057  -2.797  -1.712  1.00  0.00           C  
ATOM   1056  CZ2 TRP A  71     -12.825  -3.032  -1.289  1.00  0.00           C  
ATOM   1057  CZ3 TRP A  71     -10.727  -1.893  -0.873  1.00  0.00           C  
ATOM   1058  CH2 TRP A  71     -12.106  -2.011  -0.662  1.00  0.00           C  
ATOM   1059  H   TRP A  71      -8.649  -6.349  -6.376  1.00  0.00           H  
ATOM   1060  HA  TRP A  71      -9.465  -3.702  -5.245  1.00  0.00           H  
ATOM   1061  HB2 TRP A  71      -8.888  -6.281  -3.868  1.00  0.00           H  
ATOM   1062  HB3 TRP A  71      -8.259  -4.817  -3.113  1.00  0.00           H  
ATOM   1063  HD1 TRP A  71     -11.530  -6.458  -4.190  1.00  0.00           H  
ATOM   1064  HE1 TRP A  71     -13.476  -5.339  -2.911  1.00  0.00           H  
ATOM   1065  HE3 TRP A  71      -8.993  -2.697  -1.869  1.00  0.00           H  
ATOM   1066  HZ2 TRP A  71     -13.889  -3.123  -1.131  1.00  0.00           H  
ATOM   1067  HZ3 TRP A  71     -10.175  -1.103  -0.385  1.00  0.00           H  
ATOM   1068  HH2 TRP A  71     -12.613  -1.316  -0.012  1.00  0.00           H  
ATOM   1069  N   ARG A  72      -7.020  -2.999  -4.888  1.00  0.00           N  
ATOM   1070  CA  ARG A  72      -5.607  -2.550  -5.003  1.00  0.00           C  
ATOM   1071  C   ARG A  72      -5.055  -2.348  -3.594  1.00  0.00           C  
ATOM   1072  O   ARG A  72      -5.781  -2.007  -2.682  1.00  0.00           O  
ATOM   1073  CB  ARG A  72      -5.543  -1.232  -5.777  1.00  0.00           C  
ATOM   1074  CG  ARG A  72      -5.916  -1.480  -7.240  1.00  0.00           C  
ATOM   1075  CD  ARG A  72      -4.680  -1.282  -8.121  1.00  0.00           C  
ATOM   1076  NE  ARG A  72      -5.106  -0.965  -9.513  1.00  0.00           N  
ATOM   1077  CZ  ARG A  72      -4.248  -0.466 -10.360  1.00  0.00           C  
ATOM   1078  NH1 ARG A  72      -2.991  -0.815 -10.298  1.00  0.00           N  
ATOM   1079  NH2 ARG A  72      -4.645   0.382 -11.269  1.00  0.00           N  
ATOM   1080  H   ARG A  72      -7.683  -2.421  -4.455  1.00  0.00           H  
ATOM   1081  HA  ARG A  72      -5.026  -3.303  -5.515  1.00  0.00           H  
ATOM   1082  HB2 ARG A  72      -6.235  -0.525  -5.343  1.00  0.00           H  
ATOM   1083  HB3 ARG A  72      -4.541  -0.834  -5.727  1.00  0.00           H  
ATOM   1084  HG2 ARG A  72      -6.281  -2.490  -7.352  1.00  0.00           H  
ATOM   1085  HG3 ARG A  72      -6.684  -0.783  -7.540  1.00  0.00           H  
ATOM   1086  HD2 ARG A  72      -4.088  -0.466  -7.732  1.00  0.00           H  
ATOM   1087  HD3 ARG A  72      -4.089  -2.186  -8.122  1.00  0.00           H  
ATOM   1088  HE  ARG A  72      -6.030  -1.133  -9.792  1.00  0.00           H  
ATOM   1089 HH11 ARG A  72      -2.687  -1.464  -9.602  1.00  0.00           H  
ATOM   1090 HH12 ARG A  72      -2.333  -0.432 -10.947  1.00  0.00           H  
ATOM   1091 HH21 ARG A  72      -5.608   0.649 -11.317  1.00  0.00           H  
ATOM   1092 HH22 ARG A  72      -3.987   0.764 -11.918  1.00  0.00           H  
ATOM   1093  N   GLU A  73      -3.787  -2.566  -3.391  1.00  0.00           N  
ATOM   1094  CA  GLU A  73      -3.233  -2.390  -2.022  1.00  0.00           C  
ATOM   1095  C   GLU A  73      -2.048  -1.419  -2.054  1.00  0.00           C  
ATOM   1096  O   GLU A  73      -1.391  -1.256  -3.064  1.00  0.00           O  
ATOM   1097  CB  GLU A  73      -2.768  -3.744  -1.483  1.00  0.00           C  
ATOM   1098  CG  GLU A  73      -1.495  -4.174  -2.213  1.00  0.00           C  
ATOM   1099  CD  GLU A  73      -1.348  -5.694  -2.131  1.00  0.00           C  
ATOM   1100  OE1 GLU A  73      -2.292  -6.381  -2.483  1.00  0.00           O  
ATOM   1101  OE2 GLU A  73      -0.292  -6.146  -1.719  1.00  0.00           O  
ATOM   1102  H   GLU A  73      -3.208  -2.852  -4.128  1.00  0.00           H  
ATOM   1103  HA  GLU A  73      -4.006  -1.996  -1.379  1.00  0.00           H  
ATOM   1104  HB2 GLU A  73      -2.568  -3.662  -0.425  1.00  0.00           H  
ATOM   1105  HB3 GLU A  73      -3.541  -4.481  -1.647  1.00  0.00           H  
ATOM   1106  HG2 GLU A  73      -1.555  -3.872  -3.249  1.00  0.00           H  
ATOM   1107  HG3 GLU A  73      -0.639  -3.706  -1.750  1.00  0.00           H  
ATOM   1108  N   ALA A  74      -1.771  -0.775  -0.951  1.00  0.00           N  
ATOM   1109  CA  ALA A  74      -0.629   0.182  -0.910  1.00  0.00           C  
ATOM   1110  C   ALA A  74       0.044   0.113   0.464  1.00  0.00           C  
ATOM   1111  O   ALA A  74      -0.564  -0.268   1.443  1.00  0.00           O  
ATOM   1112  CB  ALA A  74      -1.142   1.602  -1.156  1.00  0.00           C  
ATOM   1113  H   ALA A  74      -2.314  -0.925  -0.149  1.00  0.00           H  
ATOM   1114  HA  ALA A  74       0.088  -0.080  -1.674  1.00  0.00           H  
ATOM   1115  HB1 ALA A  74      -2.001   1.787  -0.530  1.00  0.00           H  
ATOM   1116  HB2 ALA A  74      -0.362   2.311  -0.917  1.00  0.00           H  
ATOM   1117  HB3 ALA A  74      -1.421   1.709  -2.194  1.00  0.00           H  
ATOM   1118  N   ASP A  75       1.294   0.477   0.544  1.00  0.00           N  
ATOM   1119  CA  ASP A  75       2.001   0.430   1.856  1.00  0.00           C  
ATOM   1120  C   ASP A  75       1.635   1.666   2.681  1.00  0.00           C  
ATOM   1121  O   ASP A  75       1.472   2.749   2.154  1.00  0.00           O  
ATOM   1122  CB  ASP A  75       3.512   0.404   1.621  1.00  0.00           C  
ATOM   1123  CG  ASP A  75       3.963  -1.037   1.371  1.00  0.00           C  
ATOM   1124  OD1 ASP A  75       3.196  -1.784   0.787  1.00  0.00           O  
ATOM   1125  OD2 ASP A  75       5.068  -1.367   1.768  1.00  0.00           O  
ATOM   1126  H   ASP A  75       1.768   0.781  -0.258  1.00  0.00           H  
ATOM   1127  HA  ASP A  75       1.705  -0.458   2.392  1.00  0.00           H  
ATOM   1128  HB2 ASP A  75       3.753   1.013   0.761  1.00  0.00           H  
ATOM   1129  HB3 ASP A  75       4.019   0.792   2.491  1.00  0.00           H  
ATOM   1130  N   ILE A  76       1.505   1.515   3.971  1.00  0.00           N  
ATOM   1131  CA  ILE A  76       1.152   2.683   4.824  1.00  0.00           C  
ATOM   1132  C   ILE A  76       2.156   2.800   5.974  1.00  0.00           C  
ATOM   1133  O   ILE A  76       2.288   1.909   6.789  1.00  0.00           O  
ATOM   1134  CB  ILE A  76      -0.257   2.493   5.391  1.00  0.00           C  
ATOM   1135  CG1 ILE A  76      -1.272   2.506   4.247  1.00  0.00           C  
ATOM   1136  CG2 ILE A  76      -0.575   3.630   6.363  1.00  0.00           C  
ATOM   1137  CD1 ILE A  76      -1.256   3.877   3.570  1.00  0.00           C  
ATOM   1138  H   ILE A  76       1.641   0.632   4.377  1.00  0.00           H  
ATOM   1139  HA  ILE A  76       1.181   3.584   4.230  1.00  0.00           H  
ATOM   1140  HB  ILE A  76      -0.310   1.548   5.913  1.00  0.00           H  
ATOM   1141 HG12 ILE A  76      -1.012   1.745   3.526  1.00  0.00           H  
ATOM   1142 HG13 ILE A  76      -2.259   2.311   4.638  1.00  0.00           H  
ATOM   1143 HG21 ILE A  76       0.331   4.170   6.596  1.00  0.00           H  
ATOM   1144 HG22 ILE A  76      -1.289   4.301   5.909  1.00  0.00           H  
ATOM   1145 HG23 ILE A  76      -0.994   3.222   7.272  1.00  0.00           H  
ATOM   1146 HD11 ILE A  76      -1.020   4.638   4.301  1.00  0.00           H  
ATOM   1147 HD12 ILE A  76      -0.508   3.885   2.791  1.00  0.00           H  
ATOM   1148 HD13 ILE A  76      -2.226   4.079   3.139  1.00  0.00           H  
ATOM   1149  N   ASN A  77       2.865   3.895   6.044  1.00  0.00           N  
ATOM   1150  CA  ASN A  77       3.860   4.072   7.140  1.00  0.00           C  
ATOM   1151  C   ASN A  77       5.083   3.191   6.873  1.00  0.00           C  
ATOM   1152  O   ASN A  77       5.027   1.983   6.991  1.00  0.00           O  
ATOM   1153  CB  ASN A  77       3.226   3.675   8.475  1.00  0.00           C  
ATOM   1154  CG  ASN A  77       3.240   4.874   9.426  1.00  0.00           C  
ATOM   1155  OD1 ASN A  77       2.385   5.733   9.351  1.00  0.00           O  
ATOM   1156  ND2 ASN A  77       4.184   4.969  10.323  1.00  0.00           N  
ATOM   1157  H   ASN A  77       2.741   4.601   5.376  1.00  0.00           H  
ATOM   1158  HA  ASN A  77       4.166   5.108   7.182  1.00  0.00           H  
ATOM   1159  HB2 ASN A  77       2.207   3.358   8.309  1.00  0.00           H  
ATOM   1160  HB3 ASN A  77       3.789   2.865   8.913  1.00  0.00           H  
ATOM   1161 HD21 ASN A  77       4.873   4.276  10.384  1.00  0.00           H  
ATOM   1162 HD22 ASN A  77       4.201   5.732  10.936  1.00  0.00           H  
ATOM   1163  N   TYR A  78       6.189   3.788   6.523  1.00  0.00           N  
ATOM   1164  CA  TYR A  78       7.415   2.994   6.258  1.00  0.00           C  
ATOM   1165  C   TYR A  78       8.609   3.938   6.097  1.00  0.00           C  
ATOM   1166  O   TYR A  78       8.638   4.771   5.214  1.00  0.00           O  
ATOM   1167  CB  TYR A  78       7.234   2.172   4.980  1.00  0.00           C  
ATOM   1168  CG  TYR A  78       8.437   1.280   4.781  1.00  0.00           C  
ATOM   1169  CD1 TYR A  78       8.897   0.479   5.833  1.00  0.00           C  
ATOM   1170  CD2 TYR A  78       9.091   1.255   3.544  1.00  0.00           C  
ATOM   1171  CE1 TYR A  78      10.013  -0.346   5.649  1.00  0.00           C  
ATOM   1172  CE2 TYR A  78      10.208   0.429   3.359  1.00  0.00           C  
ATOM   1173  CZ  TYR A  78      10.667  -0.371   4.412  1.00  0.00           C  
ATOM   1174  OH  TYR A  78      11.768  -1.185   4.230  1.00  0.00           O  
ATOM   1175  H   TYR A  78       6.217   4.757   6.442  1.00  0.00           H  
ATOM   1176  HA  TYR A  78       7.590   2.335   7.088  1.00  0.00           H  
ATOM   1177  HB2 TYR A  78       6.345   1.564   5.067  1.00  0.00           H  
ATOM   1178  HB3 TYR A  78       7.135   2.836   4.135  1.00  0.00           H  
ATOM   1179  HD1 TYR A  78       8.391   0.499   6.787  1.00  0.00           H  
ATOM   1180  HD2 TYR A  78       8.736   1.872   2.732  1.00  0.00           H  
ATOM   1181  HE1 TYR A  78      10.368  -0.963   6.460  1.00  0.00           H  
ATOM   1182  HE2 TYR A  78      10.713   0.409   2.405  1.00  0.00           H  
ATOM   1183  HH  TYR A  78      11.723  -1.893   4.876  1.00  0.00           H  
ATOM   1184  N   THR A  79       9.593   3.815   6.946  1.00  0.00           N  
ATOM   1185  CA  THR A  79      10.782   4.707   6.842  1.00  0.00           C  
ATOM   1186  C   THR A  79      12.040   3.859   6.704  1.00  0.00           C  
ATOM   1187  O   THR A  79      12.565   3.667   5.626  1.00  0.00           O  
ATOM   1188  CB  THR A  79      10.883   5.570   8.102  1.00  0.00           C  
ATOM   1189  OG1 THR A  79      10.182   4.938   9.163  1.00  0.00           O  
ATOM   1190  CG2 THR A  79      10.275   6.945   7.832  1.00  0.00           C  
ATOM   1191  H   THR A  79       9.551   3.138   7.653  1.00  0.00           H  
ATOM   1192  HA  THR A  79      10.685   5.339   5.983  1.00  0.00           H  
ATOM   1193  HB  THR A  79      11.921   5.687   8.375  1.00  0.00           H  
ATOM   1194  HG1 THR A  79      10.752   4.933   9.936  1.00  0.00           H  
ATOM   1195 HG21 THR A  79       9.741   6.925   6.894  1.00  0.00           H  
ATOM   1196 HG22 THR A  79       9.592   7.200   8.630  1.00  0.00           H  
ATOM   1197 HG23 THR A  79      11.061   7.685   7.783  1.00  0.00           H  
ATOM   1198  N   SER A  80      12.520   3.354   7.794  1.00  0.00           N  
ATOM   1199  CA  SER A  80      13.747   2.512   7.758  1.00  0.00           C  
ATOM   1200  C   SER A  80      13.556   1.297   8.668  1.00  0.00           C  
ATOM   1201  O   SER A  80      12.918   1.376   9.699  1.00  0.00           O  
ATOM   1202  CB  SER A  80      14.943   3.331   8.244  1.00  0.00           C  
ATOM   1203  OG  SER A  80      15.163   4.415   7.352  1.00  0.00           O  
ATOM   1204  H   SER A  80      12.068   3.532   8.641  1.00  0.00           H  
ATOM   1205  HA  SER A  80      13.926   2.178   6.747  1.00  0.00           H  
ATOM   1206  HB2 SER A  80      14.741   3.716   9.229  1.00  0.00           H  
ATOM   1207  HB3 SER A  80      15.820   2.698   8.281  1.00  0.00           H  
ATOM   1208  HG  SER A  80      16.093   4.646   7.388  1.00  0.00           H  
ATOM   1209  N   GLY A  81      14.102   0.172   8.295  1.00  0.00           N  
ATOM   1210  CA  GLY A  81      13.948  -1.047   9.139  1.00  0.00           C  
ATOM   1211  C   GLY A  81      13.141  -2.098   8.375  1.00  0.00           C  
ATOM   1212  O   GLY A  81      12.814  -1.924   7.217  1.00  0.00           O  
ATOM   1213  H   GLY A  81      14.610   0.128   7.458  1.00  0.00           H  
ATOM   1214  HA2 GLY A  81      14.924  -1.445   9.379  1.00  0.00           H  
ATOM   1215  HA3 GLY A  81      13.429  -0.791  10.050  1.00  0.00           H  
ATOM   1216  N   PHE A  82      12.813  -3.189   9.013  1.00  0.00           N  
ATOM   1217  CA  PHE A  82      12.028  -4.249   8.322  1.00  0.00           C  
ATOM   1218  C   PHE A  82      10.669  -3.683   7.900  1.00  0.00           C  
ATOM   1219  O   PHE A  82      10.052  -2.924   8.621  1.00  0.00           O  
ATOM   1220  CB  PHE A  82      11.814  -5.428   9.275  1.00  0.00           C  
ATOM   1221  CG  PHE A  82      12.599  -6.622   8.788  1.00  0.00           C  
ATOM   1222  CD1 PHE A  82      13.999  -6.599   8.816  1.00  0.00           C  
ATOM   1223  CD2 PHE A  82      11.927  -7.751   8.307  1.00  0.00           C  
ATOM   1224  CE1 PHE A  82      14.726  -7.707   8.362  1.00  0.00           C  
ATOM   1225  CE2 PHE A  82      12.653  -8.858   7.852  1.00  0.00           C  
ATOM   1226  CZ  PHE A  82      14.052  -8.836   7.879  1.00  0.00           C  
ATOM   1227  H   PHE A  82      13.086  -3.310   9.947  1.00  0.00           H  
ATOM   1228  HA  PHE A  82      12.565  -4.584   7.449  1.00  0.00           H  
ATOM   1229  HB2 PHE A  82      12.148  -5.155  10.266  1.00  0.00           H  
ATOM   1230  HB3 PHE A  82      10.766  -5.678   9.305  1.00  0.00           H  
ATOM   1231  HD1 PHE A  82      14.519  -5.728   9.187  1.00  0.00           H  
ATOM   1232  HD2 PHE A  82      10.847  -7.767   8.286  1.00  0.00           H  
ATOM   1233  HE1 PHE A  82      15.806  -7.690   8.383  1.00  0.00           H  
ATOM   1234  HE2 PHE A  82      12.133  -9.730   7.481  1.00  0.00           H  
ATOM   1235  HZ  PHE A  82      14.612  -9.691   7.527  1.00  0.00           H  
ATOM   1236  N   ARG A  83      10.197  -4.045   6.736  1.00  0.00           N  
ATOM   1237  CA  ARG A  83       8.879  -3.525   6.273  1.00  0.00           C  
ATOM   1238  C   ARG A  83       7.875  -3.590   7.426  1.00  0.00           C  
ATOM   1239  O   ARG A  83       8.119  -4.216   8.439  1.00  0.00           O  
ATOM   1240  CB  ARG A  83       8.373  -4.376   5.106  1.00  0.00           C  
ATOM   1241  CG  ARG A  83       9.131  -3.998   3.831  1.00  0.00           C  
ATOM   1242  CD  ARG A  83       8.860  -5.039   2.742  1.00  0.00           C  
ATOM   1243  NE  ARG A  83       7.392  -5.173   2.538  1.00  0.00           N  
ATOM   1244  CZ  ARG A  83       6.931  -5.767   1.471  1.00  0.00           C  
ATOM   1245  NH1 ARG A  83       7.584  -6.768   0.949  1.00  0.00           N  
ATOM   1246  NH2 ARG A  83       5.818  -5.357   0.926  1.00  0.00           N  
ATOM   1247  H   ARG A  83      10.709  -4.656   6.168  1.00  0.00           H  
ATOM   1248  HA  ARG A  83       8.990  -2.499   5.950  1.00  0.00           H  
ATOM   1249  HB2 ARG A  83       8.536  -5.422   5.326  1.00  0.00           H  
ATOM   1250  HB3 ARG A  83       7.318  -4.198   4.961  1.00  0.00           H  
ATOM   1251  HG2 ARG A  83       8.800  -3.026   3.491  1.00  0.00           H  
ATOM   1252  HG3 ARG A  83      10.190  -3.964   4.038  1.00  0.00           H  
ATOM   1253  HD2 ARG A  83       9.324  -4.724   1.818  1.00  0.00           H  
ATOM   1254  HD3 ARG A  83       9.270  -5.991   3.045  1.00  0.00           H  
ATOM   1255  HE  ARG A  83       6.770  -4.817   3.207  1.00  0.00           H  
ATOM   1256 HH11 ARG A  83       8.436  -7.081   1.367  1.00  0.00           H  
ATOM   1257 HH12 ARG A  83       7.231  -7.222   0.130  1.00  0.00           H  
ATOM   1258 HH21 ARG A  83       5.317  -4.589   1.327  1.00  0.00           H  
ATOM   1259 HH22 ARG A  83       5.465  -5.811   0.108  1.00  0.00           H  
ATOM   1260  N   ASN A  84       6.748  -2.948   7.284  1.00  0.00           N  
ATOM   1261  CA  ASN A  84       5.734  -2.975   8.378  1.00  0.00           C  
ATOM   1262  C   ASN A  84       4.521  -3.795   7.936  1.00  0.00           C  
ATOM   1263  O   ASN A  84       4.495  -4.357   6.859  1.00  0.00           O  
ATOM   1264  CB  ASN A  84       5.289  -1.547   8.700  1.00  0.00           C  
ATOM   1265  CG  ASN A  84       5.315  -0.702   7.426  1.00  0.00           C  
ATOM   1266  OD1 ASN A  84       6.352  -0.205   7.032  1.00  0.00           O  
ATOM   1267  ND2 ASN A  84       4.209  -0.515   6.758  1.00  0.00           N  
ATOM   1268  H   ASN A  84       6.567  -2.448   6.461  1.00  0.00           H  
ATOM   1269  HA  ASN A  84       6.169  -3.424   9.259  1.00  0.00           H  
ATOM   1270  HB2 ASN A  84       4.286  -1.566   9.101  1.00  0.00           H  
ATOM   1271  HB3 ASN A  84       5.959  -1.118   9.428  1.00  0.00           H  
ATOM   1272 HD21 ASN A  84       3.372  -0.914   7.074  1.00  0.00           H  
ATOM   1273 HD22 ASN A  84       4.216   0.025   5.940  1.00  0.00           H  
ATOM   1274  N   SER A  85       3.513  -3.865   8.763  1.00  0.00           N  
ATOM   1275  CA  SER A  85       2.298  -4.647   8.395  1.00  0.00           C  
ATOM   1276  C   SER A  85       1.115  -3.692   8.221  1.00  0.00           C  
ATOM   1277  O   SER A  85      -0.029  -4.103   8.196  1.00  0.00           O  
ATOM   1278  CB  SER A  85       1.982  -5.653   9.502  1.00  0.00           C  
ATOM   1279  OG  SER A  85       2.230  -5.053  10.768  1.00  0.00           O  
ATOM   1280  H   SER A  85       3.556  -3.403   9.626  1.00  0.00           H  
ATOM   1281  HA  SER A  85       2.475  -5.173   7.469  1.00  0.00           H  
ATOM   1282  HB2 SER A  85       0.947  -5.943   9.444  1.00  0.00           H  
ATOM   1283  HB3 SER A  85       2.607  -6.528   9.380  1.00  0.00           H  
ATOM   1284  HG  SER A  85       3.173  -4.897  10.842  1.00  0.00           H  
ATOM   1285  N   ASP A  86       1.382  -2.421   8.097  1.00  0.00           N  
ATOM   1286  CA  ASP A  86       0.276  -1.440   7.921  1.00  0.00           C  
ATOM   1287  C   ASP A  86       0.122  -1.116   6.434  1.00  0.00           C  
ATOM   1288  O   ASP A  86       1.080  -0.810   5.752  1.00  0.00           O  
ATOM   1289  CB  ASP A  86       0.602  -0.160   8.693  1.00  0.00           C  
ATOM   1290  CG  ASP A  86       0.916  -0.508  10.150  1.00  0.00           C  
ATOM   1291  OD1 ASP A  86       1.726  -1.395  10.364  1.00  0.00           O  
ATOM   1292  OD2 ASP A  86       0.342   0.118  11.025  1.00  0.00           O  
ATOM   1293  H   ASP A  86       2.312  -2.112   8.119  1.00  0.00           H  
ATOM   1294  HA  ASP A  86      -0.644  -1.862   8.297  1.00  0.00           H  
ATOM   1295  HB2 ASP A  86       1.458   0.323   8.244  1.00  0.00           H  
ATOM   1296  HB3 ASP A  86      -0.246   0.507   8.659  1.00  0.00           H  
ATOM   1297  N   ARG A  87      -1.077  -1.182   5.923  1.00  0.00           N  
ATOM   1298  CA  ARG A  87      -1.285  -0.879   4.479  1.00  0.00           C  
ATOM   1299  C   ARG A  87      -2.706  -0.359   4.267  1.00  0.00           C  
ATOM   1300  O   ARG A  87      -3.485  -0.261   5.190  1.00  0.00           O  
ATOM   1301  CB  ARG A  87      -1.093  -2.157   3.657  1.00  0.00           C  
ATOM   1302  CG  ARG A  87       0.400  -2.433   3.467  1.00  0.00           C  
ATOM   1303  CD  ARG A  87       0.665  -2.810   2.008  1.00  0.00           C  
ATOM   1304  NE  ARG A  87       1.623  -3.949   1.954  1.00  0.00           N  
ATOM   1305  CZ  ARG A  87       1.755  -4.639   0.854  1.00  0.00           C  
ATOM   1306  NH1 ARG A  87       1.687  -4.041  -0.304  1.00  0.00           N  
ATOM   1307  NH2 ARG A  87       1.951  -5.927   0.911  1.00  0.00           N  
ATOM   1308  H   ARG A  87      -1.839  -1.430   6.489  1.00  0.00           H  
ATOM   1309  HA  ARG A  87      -0.574  -0.133   4.158  1.00  0.00           H  
ATOM   1310  HB2 ARG A  87      -1.549  -2.989   4.174  1.00  0.00           H  
ATOM   1311  HB3 ARG A  87      -1.559  -2.036   2.691  1.00  0.00           H  
ATOM   1312  HG2 ARG A  87       0.965  -1.548   3.721  1.00  0.00           H  
ATOM   1313  HG3 ARG A  87       0.699  -3.249   4.107  1.00  0.00           H  
ATOM   1314  HD2 ARG A  87      -0.263  -3.098   1.537  1.00  0.00           H  
ATOM   1315  HD3 ARG A  87       1.086  -1.964   1.487  1.00  0.00           H  
ATOM   1316  HE  ARG A  87       2.156  -4.180   2.744  1.00  0.00           H  
ATOM   1317 HH11 ARG A  87       1.536  -3.054  -0.351  1.00  0.00           H  
ATOM   1318 HH12 ARG A  87       1.787  -4.572  -1.146  1.00  0.00           H  
ATOM   1319 HH21 ARG A  87       2.001  -6.385   1.799  1.00  0.00           H  
ATOM   1320 HH22 ARG A  87       2.051  -6.456   0.069  1.00  0.00           H  
ATOM   1321  N   ILE A  88      -3.050  -0.037   3.052  1.00  0.00           N  
ATOM   1322  CA  ILE A  88      -4.424   0.463   2.773  1.00  0.00           C  
ATOM   1323  C   ILE A  88      -4.925  -0.166   1.472  1.00  0.00           C  
ATOM   1324  O   ILE A  88      -4.180  -0.341   0.527  1.00  0.00           O  
ATOM   1325  CB  ILE A  88      -4.404   1.987   2.640  1.00  0.00           C  
ATOM   1326  CG1 ILE A  88      -5.842   2.510   2.587  1.00  0.00           C  
ATOM   1327  CG2 ILE A  88      -3.675   2.380   1.355  1.00  0.00           C  
ATOM   1328  CD1 ILE A  88      -5.963   3.761   3.461  1.00  0.00           C  
ATOM   1329  H   ILE A  88      -2.408  -0.132   2.321  1.00  0.00           H  
ATOM   1330  HA  ILE A  88      -5.079   0.182   3.584  1.00  0.00           H  
ATOM   1331  HB  ILE A  88      -3.893   2.416   3.488  1.00  0.00           H  
ATOM   1332 HG12 ILE A  88      -6.099   2.756   1.567  1.00  0.00           H  
ATOM   1333 HG13 ILE A  88      -6.514   1.751   2.956  1.00  0.00           H  
ATOM   1334 HG21 ILE A  88      -3.237   1.500   0.908  1.00  0.00           H  
ATOM   1335 HG22 ILE A  88      -4.377   2.823   0.665  1.00  0.00           H  
ATOM   1336 HG23 ILE A  88      -2.897   3.091   1.587  1.00  0.00           H  
ATOM   1337 HD11 ILE A  88      -4.978   4.083   3.767  1.00  0.00           H  
ATOM   1338 HD12 ILE A  88      -6.440   4.549   2.897  1.00  0.00           H  
ATOM   1339 HD13 ILE A  88      -6.555   3.534   4.334  1.00  0.00           H  
ATOM   1340  N   LEU A  89      -6.178  -0.516   1.421  1.00  0.00           N  
ATOM   1341  CA  LEU A  89      -6.730  -1.147   0.190  1.00  0.00           C  
ATOM   1342  C   LEU A  89      -7.716  -0.189  -0.482  1.00  0.00           C  
ATOM   1343  O   LEU A  89      -8.666   0.260   0.123  1.00  0.00           O  
ATOM   1344  CB  LEU A  89      -7.470  -2.436   0.567  1.00  0.00           C  
ATOM   1345  CG  LEU A  89      -6.473  -3.501   1.027  1.00  0.00           C  
ATOM   1346  CD1 LEU A  89      -5.429  -3.733  -0.066  1.00  0.00           C  
ATOM   1347  CD2 LEU A  89      -5.779  -3.034   2.310  1.00  0.00           C  
ATOM   1348  H   LEU A  89      -6.755  -0.373   2.196  1.00  0.00           H  
ATOM   1349  HA  LEU A  89      -5.926  -1.379  -0.492  1.00  0.00           H  
ATOM   1350  HB2 LEU A  89      -8.166  -2.226   1.366  1.00  0.00           H  
ATOM   1351  HB3 LEU A  89      -8.011  -2.802  -0.292  1.00  0.00           H  
ATOM   1352  HG  LEU A  89      -7.001  -4.424   1.219  1.00  0.00           H  
ATOM   1353 HD11 LEU A  89      -5.890  -3.605  -1.035  1.00  0.00           H  
ATOM   1354 HD12 LEU A  89      -4.624  -3.024   0.049  1.00  0.00           H  
ATOM   1355 HD13 LEU A  89      -5.039  -4.737   0.018  1.00  0.00           H  
ATOM   1356 HD21 LEU A  89      -6.471  -2.455   2.902  1.00  0.00           H  
ATOM   1357 HD22 LEU A  89      -5.453  -3.895   2.876  1.00  0.00           H  
ATOM   1358 HD23 LEU A  89      -4.924  -2.427   2.056  1.00  0.00           H  
ATOM   1359  N   TYR A  90      -7.513   0.117  -1.733  1.00  0.00           N  
ATOM   1360  CA  TYR A  90      -8.464   1.030  -2.431  1.00  0.00           C  
ATOM   1361  C   TYR A  90      -9.236   0.229  -3.484  1.00  0.00           C  
ATOM   1362  O   TYR A  90      -8.696  -0.656  -4.118  1.00  0.00           O  
ATOM   1363  CB  TYR A  90      -7.714   2.186  -3.107  1.00  0.00           C  
ATOM   1364  CG  TYR A  90      -6.265   1.818  -3.334  1.00  0.00           C  
ATOM   1365  CD1 TYR A  90      -5.404   1.648  -2.242  1.00  0.00           C  
ATOM   1366  CD2 TYR A  90      -5.782   1.654  -4.637  1.00  0.00           C  
ATOM   1367  CE1 TYR A  90      -4.062   1.313  -2.454  1.00  0.00           C  
ATOM   1368  CE2 TYR A  90      -4.438   1.321  -4.849  1.00  0.00           C  
ATOM   1369  CZ  TYR A  90      -3.580   1.149  -3.757  1.00  0.00           C  
ATOM   1370  OH  TYR A  90      -2.255   0.819  -3.967  1.00  0.00           O  
ATOM   1371  H   TYR A  90      -6.748  -0.263  -2.215  1.00  0.00           H  
ATOM   1372  HA  TYR A  90      -9.162   1.433  -1.710  1.00  0.00           H  
ATOM   1373  HB2 TYR A  90      -8.179   2.406  -4.056  1.00  0.00           H  
ATOM   1374  HB3 TYR A  90      -7.764   3.060  -2.475  1.00  0.00           H  
ATOM   1375  HD1 TYR A  90      -5.777   1.775  -1.236  1.00  0.00           H  
ATOM   1376  HD2 TYR A  90      -6.445   1.785  -5.479  1.00  0.00           H  
ATOM   1377  HE1 TYR A  90      -3.400   1.180  -1.612  1.00  0.00           H  
ATOM   1378  HE2 TYR A  90      -4.066   1.194  -5.855  1.00  0.00           H  
ATOM   1379  HH  TYR A  90      -2.041   1.019  -4.881  1.00  0.00           H  
ATOM   1380  N   SER A  91     -10.496   0.518  -3.665  1.00  0.00           N  
ATOM   1381  CA  SER A  91     -11.298  -0.245  -4.668  1.00  0.00           C  
ATOM   1382  C   SER A  91     -11.654   0.655  -5.855  1.00  0.00           C  
ATOM   1383  O   SER A  91     -11.425   1.848  -5.835  1.00  0.00           O  
ATOM   1384  CB  SER A  91     -12.583  -0.750  -4.012  1.00  0.00           C  
ATOM   1385  OG  SER A  91     -12.896  -2.039  -4.523  1.00  0.00           O  
ATOM   1386  H   SER A  91     -10.917   1.229  -3.137  1.00  0.00           H  
ATOM   1387  HA  SER A  91     -10.721  -1.088  -5.019  1.00  0.00           H  
ATOM   1388  HB2 SER A  91     -12.444  -0.815  -2.946  1.00  0.00           H  
ATOM   1389  HB3 SER A  91     -13.390  -0.060  -4.225  1.00  0.00           H  
ATOM   1390  HG  SER A  91     -13.699  -2.342  -4.092  1.00  0.00           H  
ATOM   1391  N   SER A  92     -12.213   0.085  -6.891  1.00  0.00           N  
ATOM   1392  CA  SER A  92     -12.584   0.900  -8.083  1.00  0.00           C  
ATOM   1393  C   SER A  92     -13.668   1.902  -7.698  1.00  0.00           C  
ATOM   1394  O   SER A  92     -13.806   2.949  -8.300  1.00  0.00           O  
ATOM   1395  CB  SER A  92     -13.104  -0.017  -9.190  1.00  0.00           C  
ATOM   1396  OG  SER A  92     -14.259  -0.705  -8.726  1.00  0.00           O  
ATOM   1397  H   SER A  92     -12.387  -0.878  -6.884  1.00  0.00           H  
ATOM   1398  HA  SER A  92     -11.720   1.432  -8.432  1.00  0.00           H  
ATOM   1399  HB2 SER A  92     -13.368   0.571 -10.054  1.00  0.00           H  
ATOM   1400  HB3 SER A  92     -12.334  -0.726  -9.462  1.00  0.00           H  
ATOM   1401  HG  SER A  92     -14.863  -0.056  -8.356  1.00  0.00           H  
ATOM   1402  N   ASP A  93     -14.428   1.592  -6.693  1.00  0.00           N  
ATOM   1403  CA  ASP A  93     -15.497   2.517  -6.253  1.00  0.00           C  
ATOM   1404  C   ASP A  93     -14.925   3.472  -5.203  1.00  0.00           C  
ATOM   1405  O   ASP A  93     -15.647   4.078  -4.435  1.00  0.00           O  
ATOM   1406  CB  ASP A  93     -16.666   1.720  -5.665  1.00  0.00           C  
ATOM   1407  CG  ASP A  93     -16.307   1.226  -4.263  1.00  0.00           C  
ATOM   1408  OD1 ASP A  93     -15.129   1.203  -3.946  1.00  0.00           O  
ATOM   1409  OD2 ASP A  93     -17.219   0.879  -3.530  1.00  0.00           O  
ATOM   1410  H   ASP A  93     -14.292   0.754  -6.229  1.00  0.00           H  
ATOM   1411  HA  ASP A  93     -15.836   3.079  -7.100  1.00  0.00           H  
ATOM   1412  HB2 ASP A  93     -17.539   2.354  -5.610  1.00  0.00           H  
ATOM   1413  HB3 ASP A  93     -16.877   0.873  -6.299  1.00  0.00           H  
ATOM   1414  N   TRP A  94     -13.626   3.603  -5.171  1.00  0.00           N  
ATOM   1415  CA  TRP A  94     -12.975   4.510  -4.186  1.00  0.00           C  
ATOM   1416  C   TRP A  94     -13.169   3.973  -2.768  1.00  0.00           C  
ATOM   1417  O   TRP A  94     -13.168   4.717  -1.807  1.00  0.00           O  
ATOM   1418  CB  TRP A  94     -13.571   5.915  -4.296  1.00  0.00           C  
ATOM   1419  CG  TRP A  94     -12.724   6.733  -5.218  1.00  0.00           C  
ATOM   1420  CD1 TRP A  94     -13.198   7.578  -6.162  1.00  0.00           C  
ATOM   1421  CD2 TRP A  94     -11.269   6.796  -5.306  1.00  0.00           C  
ATOM   1422  NE1 TRP A  94     -12.129   8.155  -6.823  1.00  0.00           N  
ATOM   1423  CE2 TRP A  94     -10.919   7.705  -6.332  1.00  0.00           C  
ATOM   1424  CE3 TRP A  94     -10.228   6.161  -4.602  1.00  0.00           C  
ATOM   1425  CZ2 TRP A  94      -9.588   7.973  -6.650  1.00  0.00           C  
ATOM   1426  CZ3 TRP A  94      -8.887   6.428  -4.921  1.00  0.00           C  
ATOM   1427  CH2 TRP A  94      -8.568   7.332  -5.943  1.00  0.00           C  
ATOM   1428  H   TRP A  94     -13.073   3.100  -5.802  1.00  0.00           H  
ATOM   1429  HA  TRP A  94     -11.921   4.556  -4.403  1.00  0.00           H  
ATOM   1430  HB2 TRP A  94     -14.574   5.854  -4.688  1.00  0.00           H  
ATOM   1431  HB3 TRP A  94     -13.590   6.376  -3.320  1.00  0.00           H  
ATOM   1432  HD1 TRP A  94     -14.241   7.770  -6.367  1.00  0.00           H  
ATOM   1433  HE1 TRP A  94     -12.200   8.805  -7.554  1.00  0.00           H  
ATOM   1434  HE3 TRP A  94     -10.460   5.464  -3.810  1.00  0.00           H  
ATOM   1435  HZ2 TRP A  94      -9.346   8.669  -7.438  1.00  0.00           H  
ATOM   1436  HZ3 TRP A  94      -8.098   5.931  -4.376  1.00  0.00           H  
ATOM   1437  HH2 TRP A  94      -7.534   7.532  -6.183  1.00  0.00           H  
ATOM   1438  N   LEU A  95     -13.312   2.685  -2.625  1.00  0.00           N  
ATOM   1439  CA  LEU A  95     -13.478   2.104  -1.264  1.00  0.00           C  
ATOM   1440  C   LEU A  95     -12.099   2.012  -0.612  1.00  0.00           C  
ATOM   1441  O   LEU A  95     -11.225   1.318  -1.094  1.00  0.00           O  
ATOM   1442  CB  LEU A  95     -14.087   0.706  -1.370  1.00  0.00           C  
ATOM   1443  CG  LEU A  95     -15.593   0.779  -1.126  1.00  0.00           C  
ATOM   1444  CD1 LEU A  95     -16.192  -0.627  -1.192  1.00  0.00           C  
ATOM   1445  CD2 LEU A  95     -15.856   1.382   0.256  1.00  0.00           C  
ATOM   1446  H   LEU A  95     -13.293   2.098  -3.409  1.00  0.00           H  
ATOM   1447  HA  LEU A  95     -14.120   2.740  -0.672  1.00  0.00           H  
ATOM   1448  HB2 LEU A  95     -13.900   0.306  -2.356  1.00  0.00           H  
ATOM   1449  HB3 LEU A  95     -13.638   0.063  -0.631  1.00  0.00           H  
ATOM   1450  HG  LEU A  95     -16.046   1.397  -1.883  1.00  0.00           H  
ATOM   1451 HD11 LEU A  95     -15.397  -1.352  -1.288  1.00  0.00           H  
ATOM   1452 HD12 LEU A  95     -16.751  -0.822  -0.290  1.00  0.00           H  
ATOM   1453 HD13 LEU A  95     -16.849  -0.699  -2.046  1.00  0.00           H  
ATOM   1454 HD21 LEU A  95     -14.924   1.473   0.793  1.00  0.00           H  
ATOM   1455 HD22 LEU A  95     -16.303   2.359   0.143  1.00  0.00           H  
ATOM   1456 HD23 LEU A  95     -16.528   0.741   0.807  1.00  0.00           H  
ATOM   1457  N   ILE A  96     -11.883   2.716   0.463  1.00  0.00           N  
ATOM   1458  CA  ILE A  96     -10.543   2.667   1.110  1.00  0.00           C  
ATOM   1459  C   ILE A  96     -10.639   2.028   2.497  1.00  0.00           C  
ATOM   1460  O   ILE A  96     -11.138   2.617   3.438  1.00  0.00           O  
ATOM   1461  CB  ILE A  96      -9.984   4.084   1.235  1.00  0.00           C  
ATOM   1462  CG1 ILE A  96     -10.302   4.867  -0.044  1.00  0.00           C  
ATOM   1463  CG2 ILE A  96      -8.468   4.011   1.429  1.00  0.00           C  
ATOM   1464  CD1 ILE A  96      -9.441   6.131  -0.106  1.00  0.00           C  
ATOM   1465  H   ILE A  96     -12.590   3.285   0.833  1.00  0.00           H  
ATOM   1466  HA  ILE A  96      -9.877   2.079   0.497  1.00  0.00           H  
ATOM   1467  HB  ILE A  96     -10.434   4.577   2.085  1.00  0.00           H  
ATOM   1468 HG12 ILE A  96     -10.095   4.248  -0.904  1.00  0.00           H  
ATOM   1469 HG13 ILE A  96     -11.345   5.145  -0.044  1.00  0.00           H  
ATOM   1470 HG21 ILE A  96      -8.029   3.444   0.620  1.00  0.00           H  
ATOM   1471 HG22 ILE A  96      -8.056   5.009   1.434  1.00  0.00           H  
ATOM   1472 HG23 ILE A  96      -8.247   3.526   2.369  1.00  0.00           H  
ATOM   1473 HD11 ILE A  96      -9.237   6.478   0.896  1.00  0.00           H  
ATOM   1474 HD12 ILE A  96      -8.509   5.907  -0.606  1.00  0.00           H  
ATOM   1475 HD13 ILE A  96      -9.967   6.898  -0.655  1.00  0.00           H  
ATOM   1476  N   TYR A  97     -10.141   0.830   2.626  1.00  0.00           N  
ATOM   1477  CA  TYR A  97     -10.165   0.134   3.940  1.00  0.00           C  
ATOM   1478  C   TYR A  97      -8.738   0.095   4.486  1.00  0.00           C  
ATOM   1479  O   TYR A  97      -7.860  -0.494   3.894  1.00  0.00           O  
ATOM   1480  CB  TYR A  97     -10.673  -1.296   3.749  1.00  0.00           C  
ATOM   1481  CG  TYR A  97     -12.182  -1.307   3.759  1.00  0.00           C  
ATOM   1482  CD1 TYR A  97     -12.892  -0.923   2.615  1.00  0.00           C  
ATOM   1483  CD2 TYR A  97     -12.872  -1.704   4.910  1.00  0.00           C  
ATOM   1484  CE1 TYR A  97     -14.291  -0.937   2.622  1.00  0.00           C  
ATOM   1485  CE2 TYR A  97     -14.272  -1.720   4.917  1.00  0.00           C  
ATOM   1486  CZ  TYR A  97     -14.981  -1.335   3.773  1.00  0.00           C  
ATOM   1487  OH  TYR A  97     -16.361  -1.350   3.780  1.00  0.00           O  
ATOM   1488  H   TYR A  97      -9.734   0.390   1.854  1.00  0.00           H  
ATOM   1489  HA  TYR A  97     -10.808   0.665   4.623  1.00  0.00           H  
ATOM   1490  HB2 TYR A  97     -10.317  -1.678   2.804  1.00  0.00           H  
ATOM   1491  HB3 TYR A  97     -10.303  -1.916   4.550  1.00  0.00           H  
ATOM   1492  HD1 TYR A  97     -12.359  -0.616   1.727  1.00  0.00           H  
ATOM   1493  HD2 TYR A  97     -12.324  -2.000   5.793  1.00  0.00           H  
ATOM   1494  HE1 TYR A  97     -14.838  -0.642   1.740  1.00  0.00           H  
ATOM   1495  HE2 TYR A  97     -14.804  -2.027   5.805  1.00  0.00           H  
ATOM   1496  HH  TYR A  97     -16.668  -0.456   3.615  1.00  0.00           H  
ATOM   1497  N   LYS A  98      -8.488   0.724   5.598  1.00  0.00           N  
ATOM   1498  CA  LYS A  98      -7.102   0.721   6.143  1.00  0.00           C  
ATOM   1499  C   LYS A  98      -6.899  -0.494   7.049  1.00  0.00           C  
ATOM   1500  O   LYS A  98      -7.754  -0.846   7.840  1.00  0.00           O  
ATOM   1501  CB  LYS A  98      -6.869   2.000   6.949  1.00  0.00           C  
ATOM   1502  CG  LYS A  98      -7.675   1.939   8.247  1.00  0.00           C  
ATOM   1503  CD  LYS A  98      -8.112   3.350   8.645  1.00  0.00           C  
ATOM   1504  CE  LYS A  98      -7.458   3.732   9.974  1.00  0.00           C  
ATOM   1505  NZ  LYS A  98      -8.475   3.679  11.061  1.00  0.00           N  
ATOM   1506  H   LYS A  98      -9.201   1.206   6.066  1.00  0.00           H  
ATOM   1507  HA  LYS A  98      -6.396   0.681   5.323  1.00  0.00           H  
ATOM   1508  HB2 LYS A  98      -5.818   2.093   7.180  1.00  0.00           H  
ATOM   1509  HB3 LYS A  98      -7.187   2.854   6.370  1.00  0.00           H  
ATOM   1510  HG2 LYS A  98      -8.548   1.320   8.099  1.00  0.00           H  
ATOM   1511  HG3 LYS A  98      -7.065   1.519   9.031  1.00  0.00           H  
ATOM   1512  HD2 LYS A  98      -7.807   4.049   7.879  1.00  0.00           H  
ATOM   1513  HD3 LYS A  98      -9.185   3.378   8.753  1.00  0.00           H  
ATOM   1514  HE2 LYS A  98      -6.659   3.039  10.194  1.00  0.00           H  
ATOM   1515  HE3 LYS A  98      -7.056   4.732   9.903  1.00  0.00           H  
ATOM   1516  HZ1 LYS A  98      -9.428   3.687  10.644  1.00  0.00           H  
ATOM   1517  HZ2 LYS A  98      -8.346   2.809  11.615  1.00  0.00           H  
ATOM   1518  HZ3 LYS A  98      -8.361   4.503  11.684  1.00  0.00           H  
ATOM   1519  N   THR A  99      -5.766  -1.133   6.937  1.00  0.00           N  
ATOM   1520  CA  THR A  99      -5.479  -2.323   7.784  1.00  0.00           C  
ATOM   1521  C   THR A  99      -4.203  -2.067   8.587  1.00  0.00           C  
ATOM   1522  O   THR A  99      -3.174  -1.718   8.038  1.00  0.00           O  
ATOM   1523  CB  THR A  99      -5.271  -3.549   6.892  1.00  0.00           C  
ATOM   1524  OG1 THR A  99      -4.457  -4.492   7.575  1.00  0.00           O  
ATOM   1525  CG2 THR A  99      -4.585  -3.125   5.592  1.00  0.00           C  
ATOM   1526  H   THR A  99      -5.097  -0.824   6.294  1.00  0.00           H  
ATOM   1527  HA  THR A  99      -6.307  -2.499   8.456  1.00  0.00           H  
ATOM   1528  HB  THR A  99      -6.223  -3.995   6.662  1.00  0.00           H  
ATOM   1529  HG1 THR A  99      -4.735  -4.512   8.494  1.00  0.00           H  
ATOM   1530 HG21 THR A  99      -5.169  -2.356   5.112  1.00  0.00           H  
ATOM   1531 HG22 THR A  99      -3.600  -2.743   5.814  1.00  0.00           H  
ATOM   1532 HG23 THR A  99      -4.502  -3.978   4.935  1.00  0.00           H  
ATOM   1533  N   THR A 100      -4.254  -2.234   9.879  1.00  0.00           N  
ATOM   1534  CA  THR A 100      -3.039  -1.997  10.708  1.00  0.00           C  
ATOM   1535  C   THR A 100      -2.544  -3.325  11.284  1.00  0.00           C  
ATOM   1536  O   THR A 100      -1.955  -3.370  12.344  1.00  0.00           O  
ATOM   1537  CB  THR A 100      -3.379  -1.040  11.852  1.00  0.00           C  
ATOM   1538  OG1 THR A 100      -4.754  -0.691  11.783  1.00  0.00           O  
ATOM   1539  CG2 THR A 100      -2.523   0.222  11.734  1.00  0.00           C  
ATOM   1540  H   THR A 100      -5.091  -2.516  10.305  1.00  0.00           H  
ATOM   1541  HA  THR A 100      -2.265  -1.561  10.092  1.00  0.00           H  
ATOM   1542  HB  THR A 100      -3.175  -1.520  12.797  1.00  0.00           H  
ATOM   1543  HG1 THR A 100      -5.166  -0.943  12.613  1.00  0.00           H  
ATOM   1544 HG21 THR A 100      -1.793   0.090  10.950  1.00  0.00           H  
ATOM   1545 HG22 THR A 100      -3.156   1.065  11.498  1.00  0.00           H  
ATOM   1546 HG23 THR A 100      -2.018   0.403  12.671  1.00  0.00           H  
ATOM   1547  N   ASP A 101      -2.778  -4.408  10.594  1.00  0.00           N  
ATOM   1548  CA  ASP A 101      -2.318  -5.729  11.108  1.00  0.00           C  
ATOM   1549  C   ASP A 101      -2.012  -6.662   9.934  1.00  0.00           C  
ATOM   1550  O   ASP A 101      -2.015  -7.869  10.074  1.00  0.00           O  
ATOM   1551  CB  ASP A 101      -3.414  -6.350  11.979  1.00  0.00           C  
ATOM   1552  CG  ASP A 101      -4.789  -5.925  11.459  1.00  0.00           C  
ATOM   1553  OD1 ASP A 101      -5.050  -6.143  10.288  1.00  0.00           O  
ATOM   1554  OD2 ASP A 101      -5.556  -5.389  12.240  1.00  0.00           O  
ATOM   1555  H   ASP A 101      -3.256  -4.352   9.740  1.00  0.00           H  
ATOM   1556  HA  ASP A 101      -1.426  -5.592  11.699  1.00  0.00           H  
ATOM   1557  HB2 ASP A 101      -3.332  -7.427  11.947  1.00  0.00           H  
ATOM   1558  HB3 ASP A 101      -3.297  -6.011  12.998  1.00  0.00           H  
ATOM   1559  N   HIS A 102      -1.747  -6.115   8.777  1.00  0.00           N  
ATOM   1560  CA  HIS A 102      -1.439  -6.974   7.596  1.00  0.00           C  
ATOM   1561  C   HIS A 102      -2.738  -7.560   7.040  1.00  0.00           C  
ATOM   1562  O   HIS A 102      -2.991  -8.744   7.140  1.00  0.00           O  
ATOM   1563  CB  HIS A 102      -0.505  -8.110   8.018  1.00  0.00           C  
ATOM   1564  CG  HIS A 102       0.468  -8.400   6.908  1.00  0.00           C  
ATOM   1565  ND1 HIS A 102       0.279  -7.931   5.618  1.00  0.00           N  
ATOM   1566  CD2 HIS A 102       1.644  -9.107   6.881  1.00  0.00           C  
ATOM   1567  CE1 HIS A 102       1.317  -8.358   4.875  1.00  0.00           C  
ATOM   1568  NE2 HIS A 102       2.178  -9.080   5.596  1.00  0.00           N  
ATOM   1569  H   HIS A 102      -1.753  -5.139   8.684  1.00  0.00           H  
ATOM   1570  HA  HIS A 102      -0.959  -6.378   6.834  1.00  0.00           H  
ATOM   1571  HB2 HIS A 102       0.037  -7.820   8.906  1.00  0.00           H  
ATOM   1572  HB3 HIS A 102      -1.087  -8.997   8.225  1.00  0.00           H  
ATOM   1573  HD1 HIS A 102      -0.474  -7.388   5.304  1.00  0.00           H  
ATOM   1574  HD2 HIS A 102       2.088  -9.610   7.728  1.00  0.00           H  
ATOM   1575  HE1 HIS A 102       1.438  -8.143   3.823  1.00  0.00           H  
ATOM   1576  N   TYR A 103      -3.560  -6.738   6.451  1.00  0.00           N  
ATOM   1577  CA  TYR A 103      -4.842  -7.239   5.882  1.00  0.00           C  
ATOM   1578  C   TYR A 103      -5.573  -8.094   6.923  1.00  0.00           C  
ATOM   1579  O   TYR A 103      -6.417  -8.903   6.592  1.00  0.00           O  
ATOM   1580  CB  TYR A 103      -4.551  -8.077   4.637  1.00  0.00           C  
ATOM   1581  CG  TYR A 103      -3.502  -7.380   3.806  1.00  0.00           C  
ATOM   1582  CD1 TYR A 103      -3.841  -6.241   3.064  1.00  0.00           C  
ATOM   1583  CD2 TYR A 103      -2.189  -7.865   3.782  1.00  0.00           C  
ATOM   1584  CE1 TYR A 103      -2.867  -5.590   2.298  1.00  0.00           C  
ATOM   1585  CE2 TYR A 103      -1.215  -7.212   3.016  1.00  0.00           C  
ATOM   1586  CZ  TYR A 103      -1.554  -6.075   2.274  1.00  0.00           C  
ATOM   1587  OH  TYR A 103      -0.595  -5.432   1.520  1.00  0.00           O  
ATOM   1588  H   TYR A 103      -3.334  -5.788   6.379  1.00  0.00           H  
ATOM   1589  HA  TYR A 103      -5.465  -6.400   5.611  1.00  0.00           H  
ATOM   1590  HB2 TYR A 103      -4.192  -9.052   4.931  1.00  0.00           H  
ATOM   1591  HB3 TYR A 103      -5.455  -8.185   4.056  1.00  0.00           H  
ATOM   1592  HD1 TYR A 103      -4.854  -5.867   3.081  1.00  0.00           H  
ATOM   1593  HD2 TYR A 103      -1.927  -8.743   4.354  1.00  0.00           H  
ATOM   1594  HE1 TYR A 103      -3.129  -4.712   1.725  1.00  0.00           H  
ATOM   1595  HE2 TYR A 103      -0.201  -7.587   2.997  1.00  0.00           H  
ATOM   1596  HH  TYR A 103      -0.754  -5.641   0.597  1.00  0.00           H  
ATOM   1597  N   GLN A 104      -5.266  -7.914   8.180  1.00  0.00           N  
ATOM   1598  CA  GLN A 104      -5.955  -8.709   9.236  1.00  0.00           C  
ATOM   1599  C   GLN A 104      -7.229  -7.979   9.655  1.00  0.00           C  
ATOM   1600  O   GLN A 104      -8.123  -8.544  10.252  1.00  0.00           O  
ATOM   1601  CB  GLN A 104      -5.033  -8.867  10.446  1.00  0.00           C  
ATOM   1602  CG  GLN A 104      -4.359 -10.240  10.401  1.00  0.00           C  
ATOM   1603  CD  GLN A 104      -3.963 -10.664  11.817  1.00  0.00           C  
ATOM   1604  OE1 GLN A 104      -4.208  -9.949  12.768  1.00  0.00           O  
ATOM   1605  NE2 GLN A 104      -3.356 -11.805  11.997  1.00  0.00           N  
ATOM   1606  H   GLN A 104      -4.589  -7.251   8.429  1.00  0.00           H  
ATOM   1607  HA  GLN A 104      -6.210  -9.678   8.846  1.00  0.00           H  
ATOM   1608  HB2 GLN A 104      -4.278  -8.094  10.426  1.00  0.00           H  
ATOM   1609  HB3 GLN A 104      -5.611  -8.782  11.354  1.00  0.00           H  
ATOM   1610  HG2 GLN A 104      -5.047 -10.963   9.987  1.00  0.00           H  
ATOM   1611  HG3 GLN A 104      -3.476 -10.187   9.783  1.00  0.00           H  
ATOM   1612 HE21 GLN A 104      -3.157 -12.380  11.230  1.00  0.00           H  
ATOM   1613 HE22 GLN A 104      -3.098 -12.084  12.901  1.00  0.00           H  
ATOM   1614  N   THR A 105      -7.313  -6.722   9.331  1.00  0.00           N  
ATOM   1615  CA  THR A 105      -8.521  -5.926   9.685  1.00  0.00           C  
ATOM   1616  C   THR A 105      -8.752  -4.880   8.593  1.00  0.00           C  
ATOM   1617  O   THR A 105      -7.840  -4.500   7.890  1.00  0.00           O  
ATOM   1618  CB  THR A 105      -8.302  -5.228  11.029  1.00  0.00           C  
ATOM   1619  OG1 THR A 105      -8.277  -6.201  12.066  1.00  0.00           O  
ATOM   1620  CG2 THR A 105      -9.440  -4.238  11.284  1.00  0.00           C  
ATOM   1621  H   THR A 105      -6.577  -6.300   8.844  1.00  0.00           H  
ATOM   1622  HA  THR A 105      -9.379  -6.578   9.749  1.00  0.00           H  
ATOM   1623  HB  THR A 105      -7.364  -4.695  11.011  1.00  0.00           H  
ATOM   1624  HG1 THR A 105      -8.339  -5.740  12.906  1.00  0.00           H  
ATOM   1625 HG21 THR A 105      -9.467  -3.509  10.488  1.00  0.00           H  
ATOM   1626 HG22 THR A 105     -10.379  -4.770  11.316  1.00  0.00           H  
ATOM   1627 HG23 THR A 105      -9.277  -3.737  12.227  1.00  0.00           H  
ATOM   1628  N   PHE A 106      -9.960  -4.416   8.434  1.00  0.00           N  
ATOM   1629  CA  PHE A 106     -10.222  -3.405   7.372  1.00  0.00           C  
ATOM   1630  C   PHE A 106     -11.190  -2.339   7.888  1.00  0.00           C  
ATOM   1631  O   PHE A 106     -12.332  -2.618   8.196  1.00  0.00           O  
ATOM   1632  CB  PHE A 106     -10.832  -4.100   6.154  1.00  0.00           C  
ATOM   1633  CG  PHE A 106      -9.840  -5.090   5.590  1.00  0.00           C  
ATOM   1634  CD1 PHE A 106      -8.740  -4.637   4.848  1.00  0.00           C  
ATOM   1635  CD2 PHE A 106     -10.019  -6.459   5.811  1.00  0.00           C  
ATOM   1636  CE1 PHE A 106      -7.821  -5.557   4.328  1.00  0.00           C  
ATOM   1637  CE2 PHE A 106      -9.101  -7.379   5.291  1.00  0.00           C  
ATOM   1638  CZ  PHE A 106      -8.002  -6.927   4.549  1.00  0.00           C  
ATOM   1639  H   PHE A 106     -10.692  -4.735   9.003  1.00  0.00           H  
ATOM   1640  HA  PHE A 106      -9.291  -2.936   7.087  1.00  0.00           H  
ATOM   1641  HB2 PHE A 106     -11.731  -4.620   6.449  1.00  0.00           H  
ATOM   1642  HB3 PHE A 106     -11.073  -3.365   5.401  1.00  0.00           H  
ATOM   1643  HD1 PHE A 106      -8.602  -3.579   4.677  1.00  0.00           H  
ATOM   1644  HD2 PHE A 106     -10.866  -6.808   6.383  1.00  0.00           H  
ATOM   1645  HE1 PHE A 106      -6.974  -5.209   3.756  1.00  0.00           H  
ATOM   1646  HE2 PHE A 106      -9.240  -8.436   5.461  1.00  0.00           H  
ATOM   1647  HZ  PHE A 106      -7.294  -7.637   4.148  1.00  0.00           H  
ATOM   1648  N   THR A 107     -10.744  -1.115   7.974  1.00  0.00           N  
ATOM   1649  CA  THR A 107     -11.638  -0.025   8.458  1.00  0.00           C  
ATOM   1650  C   THR A 107     -12.021   0.870   7.278  1.00  0.00           C  
ATOM   1651  O   THR A 107     -11.175   1.350   6.554  1.00  0.00           O  
ATOM   1652  CB  THR A 107     -10.907   0.807   9.515  1.00  0.00           C  
ATOM   1653  OG1 THR A 107     -10.088  -0.047  10.303  1.00  0.00           O  
ATOM   1654  CG2 THR A 107     -11.929   1.508  10.412  1.00  0.00           C  
ATOM   1655  H   THR A 107      -9.820  -0.911   7.713  1.00  0.00           H  
ATOM   1656  HA  THR A 107     -12.531  -0.456   8.890  1.00  0.00           H  
ATOM   1657  HB  THR A 107     -10.293   1.547   9.029  1.00  0.00           H  
ATOM   1658  HG1 THR A 107     -10.646  -0.465  10.963  1.00  0.00           H  
ATOM   1659 HG21 THR A 107     -12.828   1.705   9.848  1.00  0.00           H  
ATOM   1660 HG22 THR A 107     -12.163   0.875  11.254  1.00  0.00           H  
ATOM   1661 HG23 THR A 107     -11.515   2.440  10.767  1.00  0.00           H  
ATOM   1662  N   LYS A 108     -13.287   1.096   7.073  1.00  0.00           N  
ATOM   1663  CA  LYS A 108     -13.712   1.955   5.931  1.00  0.00           C  
ATOM   1664  C   LYS A 108     -13.523   3.427   6.297  1.00  0.00           C  
ATOM   1665  O   LYS A 108     -14.181   3.949   7.177  1.00  0.00           O  
ATOM   1666  CB  LYS A 108     -15.187   1.692   5.616  1.00  0.00           C  
ATOM   1667  CG  LYS A 108     -15.613   2.543   4.419  1.00  0.00           C  
ATOM   1668  CD  LYS A 108     -16.377   3.773   4.914  1.00  0.00           C  
ATOM   1669  CE  LYS A 108     -17.805   3.372   5.285  1.00  0.00           C  
ATOM   1670  NZ  LYS A 108     -18.756   3.942   4.289  1.00  0.00           N  
ATOM   1671  H   LYS A 108     -13.957   0.700   7.665  1.00  0.00           H  
ATOM   1672  HA  LYS A 108     -13.112   1.721   5.063  1.00  0.00           H  
ATOM   1673  HB2 LYS A 108     -15.323   0.646   5.382  1.00  0.00           H  
ATOM   1674  HB3 LYS A 108     -15.789   1.952   6.474  1.00  0.00           H  
ATOM   1675  HG2 LYS A 108     -14.736   2.859   3.872  1.00  0.00           H  
ATOM   1676  HG3 LYS A 108     -16.252   1.961   3.773  1.00  0.00           H  
ATOM   1677  HD2 LYS A 108     -15.878   4.182   5.781  1.00  0.00           H  
ATOM   1678  HD3 LYS A 108     -16.405   4.518   4.132  1.00  0.00           H  
ATOM   1679  HE2 LYS A 108     -17.888   2.295   5.287  1.00  0.00           H  
ATOM   1680  HE3 LYS A 108     -18.042   3.753   6.267  1.00  0.00           H  
ATOM   1681  HZ1 LYS A 108     -18.278   4.679   3.734  1.00  0.00           H  
ATOM   1682  HZ2 LYS A 108     -19.085   3.186   3.654  1.00  0.00           H  
ATOM   1683  HZ3 LYS A 108     -19.570   4.357   4.785  1.00  0.00           H  
ATOM   1684  N   ILE A 109     -12.627   4.102   5.629  1.00  0.00           N  
ATOM   1685  CA  ILE A 109     -12.394   5.540   5.940  1.00  0.00           C  
ATOM   1686  C   ILE A 109     -12.924   6.406   4.796  1.00  0.00           C  
ATOM   1687  O   ILE A 109     -13.248   7.562   4.979  1.00  0.00           O  
ATOM   1688  CB  ILE A 109     -10.893   5.784   6.114  1.00  0.00           C  
ATOM   1689  CG1 ILE A 109     -10.120   4.938   5.100  1.00  0.00           C  
ATOM   1690  CG2 ILE A 109     -10.472   5.390   7.530  1.00  0.00           C  
ATOM   1691  CD1 ILE A 109      -8.643   5.335   5.124  1.00  0.00           C  
ATOM   1692  H   ILE A 109     -12.107   3.661   4.925  1.00  0.00           H  
ATOM   1693  HA  ILE A 109     -12.907   5.798   6.854  1.00  0.00           H  
ATOM   1694  HB  ILE A 109     -10.679   6.831   5.952  1.00  0.00           H  
ATOM   1695 HG12 ILE A 109     -10.218   3.893   5.356  1.00  0.00           H  
ATOM   1696 HG13 ILE A 109     -10.520   5.107   4.112  1.00  0.00           H  
ATOM   1697 HG21 ILE A 109     -11.306   4.928   8.038  1.00  0.00           H  
ATOM   1698 HG22 ILE A 109      -9.649   4.693   7.481  1.00  0.00           H  
ATOM   1699 HG23 ILE A 109     -10.165   6.272   8.073  1.00  0.00           H  
ATOM   1700 HD11 ILE A 109      -8.558   6.412   5.088  1.00  0.00           H  
ATOM   1701 HD12 ILE A 109      -8.187   4.968   6.031  1.00  0.00           H  
ATOM   1702 HD13 ILE A 109      -8.142   4.906   4.269  1.00  0.00           H  
ATOM   1703  N   ARG A 110     -13.015   5.857   3.615  1.00  0.00           N  
ATOM   1704  CA  ARG A 110     -13.525   6.653   2.462  1.00  0.00           C  
ATOM   1705  C   ARG A 110     -14.106   5.710   1.407  1.00  0.00           C  
ATOM   1706  O   ARG A 110     -15.211   5.236   1.609  1.00  0.00           O  
ATOM   1707  CB  ARG A 110     -12.378   7.460   1.851  1.00  0.00           C  
ATOM   1708  CG  ARG A 110     -12.545   8.938   2.207  1.00  0.00           C  
ATOM   1709  CD  ARG A 110     -11.206   9.505   2.682  1.00  0.00           C  
ATOM   1710  NE  ARG A 110     -11.449  10.617   3.643  1.00  0.00           N  
ATOM   1711  CZ  ARG A 110     -10.479  11.056   4.399  1.00  0.00           C  
ATOM   1712  NH1 ARG A 110      -9.290  10.520   4.319  1.00  0.00           N  
ATOM   1713  NH2 ARG A 110     -10.697  12.033   5.236  1.00  0.00           N  
ATOM   1714  OXT ARG A 110     -13.434   5.478   0.414  1.00  0.00           O  
ATOM   1715  H   ARG A 110     -12.748   4.923   3.486  1.00  0.00           H  
ATOM   1716  HA  ARG A 110     -14.296   7.328   2.805  1.00  0.00           H  
ATOM   1717  HB2 ARG A 110     -11.436   7.099   2.240  1.00  0.00           H  
ATOM   1718  HB3 ARG A 110     -12.391   7.347   0.777  1.00  0.00           H  
ATOM   1719  HG2 ARG A 110     -12.879   9.483   1.336  1.00  0.00           H  
ATOM   1720  HG3 ARG A 110     -13.275   9.038   2.996  1.00  0.00           H  
ATOM   1721  HD2 ARG A 110     -10.637   8.727   3.168  1.00  0.00           H  
ATOM   1722  HD3 ARG A 110     -10.651   9.878   1.833  1.00  0.00           H  
ATOM   1723  HE  ARG A 110     -12.340  11.019   3.710  1.00  0.00           H  
ATOM   1724 HH11 ARG A 110      -9.120   9.771   3.678  1.00  0.00           H  
ATOM   1725 HH12 ARG A 110      -8.550  10.859   4.899  1.00  0.00           H  
ATOM   1726 HH21 ARG A 110     -11.607  12.445   5.298  1.00  0.00           H  
ATOM   1727 HH22 ARG A 110      -9.955  12.371   5.815  1.00  0.00           H  
TER    1728      ARG A 110                                                      
ENDMDL                                                                          
