# Supplementary material for: Comparative Performance of High-Throughput Methods for Protein pKa Predictions
Source: J Chem Inf Model. 2023 Aug 8;63(16):5169–81. doi: 10.1021/acs.jcim.3c00165 (PMC10466379; doi:10.1021/acs.jcim.3c00165)
Supplement: Supplementary file 3 — ci3c00165_si_003.zip [file ci3c00165_si_003.zip › curated_pdbs/2l90_curated_20.pdb]

MODEL       20                                                                  
ATOM      1  N   GLY A  22     -46.397 166.099-203.240  1.00  0.00           N  
ATOM      2  CA  GLY A  22     -46.207 166.688-201.883  1.00  0.00           C  
ATOM      3  C   GLY A  22     -47.246 166.100-200.925  1.00  0.00           C  
ATOM      4  O   GLY A  22     -47.419 164.900-200.845  1.00  0.00           O  
ATOM      5  H1  GLY A  22     -46.560 166.684-204.008  1.00  0.00           H  
ATOM      6  HA2 GLY A  22     -45.215 166.455-201.524  1.00  0.00           H  
ATOM      7  HA3 GLY A  22     -46.330 167.759-201.934  1.00  0.00           H  
ATOM      8  N   ASP A  23     -47.945 166.933-200.203  1.00  0.00           N  
ATOM      9  CA  ASP A  23     -48.974 166.412-199.259  1.00  0.00           C  
ATOM     10  C   ASP A  23     -49.816 165.353-199.973  1.00  0.00           C  
ATOM     11  O   ASP A  23     -50.228 164.372-199.387  1.00  0.00           O  
ATOM     12  CB  ASP A  23     -49.877 167.560-198.802  1.00  0.00           C  
ATOM     13  CG  ASP A  23     -50.489 168.247-200.025  1.00  0.00           C  
ATOM     14  OD1 ASP A  23     -50.168 167.840-201.130  1.00  0.00           O  
ATOM     15  OD2 ASP A  23     -51.267 169.167-199.836  1.00  0.00           O  
ATOM     16  H   ASP A  23     -47.795 167.898-200.283  1.00  0.00           H  
ATOM     17  HA  ASP A  23     -48.488 165.971-198.402  1.00  0.00           H  
ATOM     18  HB2 ASP A  23     -50.666 167.170-198.176  1.00  0.00           H  
ATOM     19  HB3 ASP A  23     -49.294 168.276-198.242  1.00  0.00           H  
ATOM     20  N   SER A  24     -50.067 165.545-201.238  1.00  0.00           N  
ATOM     21  CA  SER A  24     -50.875 164.553-202.002  1.00  0.00           C  
ATOM     22  C   SER A  24     -50.299 163.153-201.787  1.00  0.00           C  
ATOM     23  O   SER A  24     -50.951 162.158-202.035  1.00  0.00           O  
ATOM     24  CB  SER A  24     -50.830 164.899-203.492  1.00  0.00           C  
ATOM     25  OG  SER A  24     -51.034 163.721-204.258  1.00  0.00           O  
ATOM     26  H   SER A  24     -49.721 166.342-201.689  1.00  0.00           H  
ATOM     27  HA  SER A  24     -51.898 164.580-201.657  1.00  0.00           H  
ATOM     28  HB2 SER A  24     -51.606 165.615-203.719  1.00  0.00           H  
ATOM     29  HB3 SER A  24     -49.866 165.323-203.734  1.00  0.00           H  
ATOM     30  HG  SER A  24     -50.469 163.032-203.898  1.00  0.00           H  
ATOM     31  N   ALA A  25     -49.078 163.068-201.336  1.00  0.00           N  
ATOM     32  CA  ALA A  25     -48.454 161.730-201.116  1.00  0.00           C  
ATOM     33  C   ALA A  25     -49.391 160.863-200.319  1.00  0.00           C  
ATOM     34  O   ALA A  25     -49.201 159.678-200.134  1.00  0.00           O  
ATOM     35  CB  ALA A  25     -47.154 161.898-200.348  1.00  0.00           C  
ATOM     36  H   ALA A  25     -48.566 163.881-201.149  1.00  0.00           H  
ATOM     37  HA  ALA A  25     -48.285 161.277-202.046  1.00  0.00           H  
ATOM     38  HB1 ALA A  25     -47.377 162.335-199.386  1.00  0.00           H  
ATOM     39  HB2 ALA A  25     -46.491 162.548-200.897  1.00  0.00           H  
ATOM     40  HB3 ALA A  25     -46.689 160.934-200.208  1.00  0.00           H  
ATOM     41  N   SER A  26     -50.388 161.479-199.852  1.00  0.00           N  
ATOM     42  CA  SER A  26     -51.403 160.798-199.044  1.00  0.00           C  
ATOM     43  C   SER A  26     -51.807 159.498-199.739  1.00  0.00           C  
ATOM     44  O   SER A  26     -52.379 158.608-199.141  1.00  0.00           O  
ATOM     45  CB  SER A  26     -52.628 161.701-198.889  1.00  0.00           C  
ATOM     46  OG  SER A  26     -53.087 161.651-197.546  1.00  0.00           O  
ATOM     47  H   SER A  26     -50.452 162.406-200.027  1.00  0.00           H  
ATOM     48  HA  SER A  26     -50.982 160.600-198.091  1.00  0.00           H  
ATOM     49  HB2 SER A  26     -52.361 162.717-199.140  1.00  0.00           H  
ATOM     50  HB3 SER A  26     -53.412 161.361-199.550  1.00  0.00           H  
ATOM     51  HG  SER A  26     -52.545 162.248-197.025  1.00  0.00           H  
ATOM     52  N   LYS A  27     -51.510 159.390-201.004  1.00  0.00           N  
ATOM     53  CA  LYS A  27     -51.863 158.164-201.763  1.00  0.00           C  
ATOM     54  C   LYS A  27     -50.614 157.345-201.933  1.00  0.00           C  
ATOM     55  O   LYS A  27     -50.447 156.540-202.827  1.00  0.00           O  
ATOM     56  CB  LYS A  27     -52.432 158.555-203.110  1.00  0.00           C  
ATOM     57  CG  LYS A  27     -52.891 160.011-203.052  1.00  0.00           C  
ATOM     58  CD  LYS A  27     -54.065 160.222-204.006  1.00  0.00           C  
ATOM     59  CE  LYS A  27     -53.968 161.615-204.630  1.00  0.00           C  
ATOM     60  NZ  LYS A  27     -55.339 162.150-204.866  1.00  0.00           N  
ATOM     61  H   LYS A  27     -51.052 160.119-201.457  1.00  0.00           H  
ATOM     62  HA  LYS A  27     -52.564 157.599-201.199  1.00  0.00           H  
ATOM     63  HB2 LYS A  27     -51.671 158.443-203.864  1.00  0.00           H  
ATOM     64  HB3 LYS A  27     -53.265 157.927-203.338  1.00  0.00           H  
ATOM     65  HG2 LYS A  27     -53.202 160.249-202.046  1.00  0.00           H  
ATOM     66  HG3 LYS A  27     -52.072 160.654-203.337  1.00  0.00           H  
ATOM     67  HD2 LYS A  27     -54.036 159.473-204.783  1.00  0.00           H  
ATOM     68  HD3 LYS A  27     -54.992 160.136-203.459  1.00  0.00           H  
ATOM     69  HE2 LYS A  27     -53.436 162.274-203.960  1.00  0.00           H  
ATOM     70  HE3 LYS A  27     -53.440 161.553-205.569  1.00  0.00           H  
ATOM     71  HZ1 LYS A  27     -55.437 163.073-204.398  1.00  0.00           H  
ATOM     72  HZ2 LYS A  27     -56.041 161.487-204.478  1.00  0.00           H  
ATOM     73  HZ3 LYS A  27     -55.497 162.264-205.887  1.00  0.00           H  
ATOM     74  N   VAL A  28     -49.766 157.578-201.027  1.00  0.00           N  
ATOM     75  CA  VAL A  28     -48.453 156.888-200.953  1.00  0.00           C  
ATOM     76  C   VAL A  28     -48.231 156.605-199.485  1.00  0.00           C  
ATOM     77  O   VAL A  28     -47.148 156.735-198.950  1.00  0.00           O  
ATOM     78  CB  VAL A  28     -47.380 157.833-201.458  1.00  0.00           C  
ATOM     79  CG1 VAL A  28     -46.022 157.128-201.463  1.00  0.00           C  
ATOM     80  CG2 VAL A  28     -47.737 158.283-202.869  1.00  0.00           C  
ATOM     81  H   VAL A  28     -50.016 158.240-200.348  1.00  0.00           H  
ATOM     82  HA  VAL A  28     -48.466 155.972-201.525  1.00  0.00           H  
ATOM     83  HB  VAL A  28     -47.346 158.694-200.807  1.00  0.00           H  
ATOM     84 HG11 VAL A  28     -46.075 156.245-200.843  1.00  0.00           H  
ATOM     85 HG12 VAL A  28     -45.268 157.796-201.075  1.00  0.00           H  
ATOM     86 HG13 VAL A  28     -45.768 156.844-202.473  1.00  0.00           H  
ATOM     87 HG21 VAL A  28     -48.770 158.598-202.884  1.00  0.00           H  
ATOM     88 HG22 VAL A  28     -47.601 157.461-203.556  1.00  0.00           H  
ATOM     89 HG23 VAL A  28     -47.103 159.107-203.158  1.00  0.00           H  
ATOM     90  N   ILE A  29     -49.301 156.301-198.827  1.00  0.00           N  
ATOM     91  CA  ILE A  29     -49.288 156.087-197.394  1.00  0.00           C  
ATOM     92  C   ILE A  29     -48.300 155.028-196.943  1.00  0.00           C  
ATOM     93  O   ILE A  29     -48.223 153.943-197.484  1.00  0.00           O  
ATOM     94  CB  ILE A  29     -50.725 155.762-197.021  1.00  0.00           C  
ATOM     95  CG1 ILE A  29     -51.019 156.458-195.717  1.00  0.00           C  
ATOM     96  CG2 ILE A  29     -51.041 154.244-196.948  1.00  0.00           C  
ATOM     97  CD1 ILE A  29     -51.752 157.768-196.035  1.00  0.00           C  
ATOM     98  H   ILE A  29     -50.162 156.267-199.281  1.00  0.00           H  
ATOM     99  HA  ILE A  29     -49.015 157.021-196.929  1.00  0.00           H  
ATOM    100  HB  ILE A  29     -51.364 156.183-197.783  1.00  0.00           H  
ATOM    101 HG12 ILE A  29     -51.612 155.825-195.130  1.00  0.00           H  
ATOM    102 HG13 ILE A  29     -50.104 156.672-195.186  1.00  0.00           H  
ATOM    103 HG21 ILE A  29     -50.386 153.690-197.605  1.00  0.00           H  
ATOM    104 HG22 ILE A  29     -52.062 154.091-197.271  1.00  0.00           H  
ATOM    105 HG23 ILE A  29     -50.945 153.879-195.935  1.00  0.00           H  
ATOM    106 HD11 ILE A  29     -51.589 158.477-195.238  1.00  0.00           H  
ATOM    107 HD12 ILE A  29     -52.810 157.570-196.136  1.00  0.00           H  
ATOM    108 HD13 ILE A  29     -51.366 158.177-196.975  1.00  0.00           H  
ATOM    109  N   SER A  30     -47.528 155.359-195.936  1.00  0.00           N  
ATOM    110  CA  SER A  30     -46.535 154.403-195.425  1.00  0.00           C  
ATOM    111  C   SER A  30     -47.246 153.282-194.675  1.00  0.00           C  
ATOM    112  O   SER A  30     -48.008 153.510-193.756  1.00  0.00           O  
ATOM    113  CB  SER A  30     -45.601 155.142-194.486  1.00  0.00           C  
ATOM    114  OG  SER A  30     -46.056 156.477-194.316  1.00  0.00           O  
ATOM    115  H   SER A  30     -47.602 156.255-195.513  1.00  0.00           H  
ATOM    116  HA  SER A  30     -45.970 153.991-196.247  1.00  0.00           H  
ATOM    117  HB2 SER A  30     -45.588 154.645-193.535  1.00  0.00           H  
ATOM    118  HB3 SER A  30     -44.615 155.150-194.906  1.00  0.00           H  
ATOM    119  HG  SER A  30     -45.618 156.843-193.545  1.00  0.00           H  
ATOM    120  N   ALA A  31     -47.000 152.073-195.069  1.00  0.00           N  
ATOM    121  CA  ALA A  31     -47.652 150.913-194.395  1.00  0.00           C  
ATOM    122  C   ALA A  31     -47.349 150.949-192.894  1.00  0.00           C  
ATOM    123  O   ALA A  31     -48.067 150.383-192.095  1.00  0.00           O  
ATOM    124  CB  ALA A  31     -47.116 149.609-194.992  1.00  0.00           C  
ATOM    125  H   ALA A  31     -46.383 151.928-195.813  1.00  0.00           H  
ATOM    126  HA  ALA A  31     -48.720 150.964-194.546  1.00  0.00           H  
ATOM    127  HB1 ALA A  31     -46.062 149.716-195.203  1.00  0.00           H  
ATOM    128  HB2 ALA A  31     -47.645 149.388-195.907  1.00  0.00           H  
ATOM    129  HB3 ALA A  31     -47.262 148.804-194.287  1.00  0.00           H  
ATOM    130  N   GLU A  32     -46.292 151.607-192.507  1.00  0.00           N  
ATOM    131  CA  GLU A  32     -45.947 151.675-191.058  1.00  0.00           C  
ATOM    132  C   GLU A  32     -46.739 152.802-190.389  1.00  0.00           C  
ATOM    133  O   GLU A  32     -46.624 153.033-189.202  1.00  0.00           O  
ATOM    134  CB  GLU A  32     -44.449 151.948-190.904  1.00  0.00           C  
ATOM    135  CG  GLU A  32     -43.714 150.630-190.647  1.00  0.00           C  
ATOM    136  CD  GLU A  32     -42.270 150.924-190.238  1.00  0.00           C  
ATOM    137  OE1 GLU A  32     -41.510 151.356-191.088  1.00  0.00           O  
ATOM    138  OE2 GLU A  32     -41.948 150.712-189.080  1.00  0.00           O  
ATOM    139  H   GLU A  32     -45.724 152.055-193.167  1.00  0.00           H  
ATOM    140  HA  GLU A  32     -46.191 150.735-190.586  1.00  0.00           H  
ATOM    141  HB2 GLU A  32     -44.070 152.400-191.808  1.00  0.00           H  
ATOM    142  HB3 GLU A  32     -44.288 152.617-190.072  1.00  0.00           H  
ATOM    143  HG2 GLU A  32     -44.210 150.090-189.854  1.00  0.00           H  
ATOM    144  HG3 GLU A  32     -43.720 150.033-191.546  1.00  0.00           H  
ATOM    145  N   GLU A  33     -47.540 153.507-191.141  1.00  0.00           N  
ATOM    146  CA  GLU A  33     -48.334 154.618-190.544  1.00  0.00           C  
ATOM    147  C   GLU A  33     -49.822 154.262-190.574  1.00  0.00           C  
ATOM    148  O   GLU A  33     -50.655 154.986-190.067  1.00  0.00           O  
ATOM    149  CB  GLU A  33     -48.099 155.897-191.349  1.00  0.00           C  
ATOM    150  CG  GLU A  33     -47.162 156.825-190.574  1.00  0.00           C  
ATOM    151  CD  GLU A  33     -47.940 157.514-189.451  1.00  0.00           C  
ATOM    152  OE1 GLU A  33     -48.711 156.838-188.790  1.00  0.00           O  
ATOM    153  OE2 GLU A  33     -47.752 158.706-189.272  1.00  0.00           O  
ATOM    154  H   GLU A  33     -47.618 153.306-192.096  1.00  0.00           H  
ATOM    155  HA  GLU A  33     -48.022 154.775-189.521  1.00  0.00           H  
ATOM    156  HB2 GLU A  33     -47.651 155.646-192.299  1.00  0.00           H  
ATOM    157  HB3 GLU A  33     -49.041 156.395-191.517  1.00  0.00           H  
ATOM    158  HG2 GLU A  33     -46.353 156.248-190.149  1.00  0.00           H  
ATOM    159  HG3 GLU A  33     -46.759 157.571-191.243  1.00  0.00           H  
ATOM    160  N   ALA A  34     -50.163 153.152-191.169  1.00  0.00           N  
ATOM    161  CA  ALA A  34     -51.595 152.748-191.238  1.00  0.00           C  
ATOM    162  C   ALA A  34     -52.146 152.547-189.824  1.00  0.00           C  
ATOM    163  O   ALA A  34     -51.500 152.864-188.845  1.00  0.00           O  
ATOM    164  CB  ALA A  34     -51.709 151.438-192.021  1.00  0.00           C  
ATOM    165  H   ALA A  34     -49.475 152.584-191.575  1.00  0.00           H  
ATOM    166  HA  ALA A  34     -52.163 153.517-191.740  1.00  0.00           H  
ATOM    167  HB1 ALA A  34     -52.683 151.378-192.483  1.00  0.00           H  
ATOM    168  HB2 ALA A  34     -51.577 150.604-191.347  1.00  0.00           H  
ATOM    169  HB3 ALA A  34     -50.946 151.410-192.783  1.00  0.00           H  
ATOM    170  N   LEU A  35     -53.338 152.022-189.711  1.00  0.00           N  
ATOM    171  CA  LEU A  35     -53.930 151.799-188.363  1.00  0.00           C  
ATOM    172  C   LEU A  35     -53.287 150.547-187.744  1.00  0.00           C  
ATOM    173  O   LEU A  35     -52.648 149.779-188.435  1.00  0.00           O  
ATOM    174  CB  LEU A  35     -55.443 151.593-188.509  1.00  0.00           C  
ATOM    175  CG  LEU A  35     -56.162 152.948-188.534  1.00  0.00           C  
ATOM    176  CD1 LEU A  35     -56.017 153.638-187.175  1.00  0.00           C  
ATOM    177  CD2 LEU A  35     -55.563 153.839-189.624  1.00  0.00           C  
ATOM    178  H   LEU A  35     -53.841 151.772-190.513  1.00  0.00           H  
ATOM    179  HA  LEU A  35     -53.736 152.658-187.742  1.00  0.00           H  
ATOM    180  HB2 LEU A  35     -55.642 151.067-189.431  1.00  0.00           H  
ATOM    181  HB3 LEU A  35     -55.808 151.010-187.681  1.00  0.00           H  
ATOM    182  HG  LEU A  35     -57.209 152.789-188.743  1.00  0.00           H  
ATOM    183 HD11 LEU A  35     -55.127 154.249-187.174  1.00  0.00           H  
ATOM    184 HD12 LEU A  35     -55.946 152.893-186.398  1.00  0.00           H  
ATOM    185 HD13 LEU A  35     -56.880 154.262-186.996  1.00  0.00           H  
ATOM    186 HD21 LEU A  35     -55.746 153.396-190.592  1.00  0.00           H  
ATOM    187 HD22 LEU A  35     -54.500 153.941-189.465  1.00  0.00           H  
ATOM    188 HD23 LEU A  35     -56.026 154.815-189.584  1.00  0.00           H  
ATOM    189  N   PRO A  36     -53.444 150.334-186.457  1.00  0.00           N  
ATOM    190  CA  PRO A  36     -52.851 149.146-185.771  1.00  0.00           C  
ATOM    191  C   PRO A  36     -53.411 147.828-186.312  1.00  0.00           C  
ATOM    192  O   PRO A  36     -52.683 146.885-186.553  1.00  0.00           O  
ATOM    193  CB  PRO A  36     -53.241 149.320-184.298  1.00  0.00           C  
ATOM    194  CG  PRO A  36     -53.660 150.746-184.152  1.00  0.00           C  
ATOM    195  CD  PRO A  36     -54.191 151.182-185.514  1.00  0.00           C  
ATOM    196  HA  PRO A  36     -51.777 149.161-185.862  1.00  0.00           H  
ATOM    197  HB2 PRO A  36     -54.062 148.664-184.050  1.00  0.00           H  
ATOM    198  HB3 PRO A  36     -52.393 149.114-183.661  1.00  0.00           H  
ATOM    199  HG2 PRO A  36     -54.438 150.828-183.407  1.00  0.00           H  
ATOM    200  HG3 PRO A  36     -52.813 151.354-183.872  1.00  0.00           H  
ATOM    201  HD2 PRO A  36     -55.251 150.987-185.583  1.00  0.00           H  
ATOM    202  HD3 PRO A  36     -53.982 152.223-185.681  1.00  0.00           H  
ATOM    203  N   GLY A  37     -54.699 147.758-186.504  1.00  0.00           N  
ATOM    204  CA  GLY A  37     -55.307 146.503-187.028  1.00  0.00           C  
ATOM    205  C   GLY A  37     -56.328 145.972-186.020  1.00  0.00           C  
ATOM    206  O   GLY A  37     -56.130 146.044-184.824  1.00  0.00           O  
ATOM    207  H   GLY A  37     -55.266 148.531-186.302  1.00  0.00           H  
ATOM    208  HA2 GLY A  37     -55.801 146.707-187.967  1.00  0.00           H  
ATOM    209  HA3 GLY A  37     -54.534 145.765-187.181  1.00  0.00           H  
ATOM    210  N   ARG A  38     -57.420 145.437-186.494  1.00  0.00           N  
ATOM    211  CA  ARG A  38     -58.454 144.902-185.563  1.00  0.00           C  
ATOM    212  C   ARG A  38     -58.466 143.374-185.638  1.00  0.00           C  
ATOM    213  O   ARG A  38     -57.702 142.774-186.368  1.00  0.00           O  
ATOM    214  CB  ARG A  38     -59.828 145.446-185.961  1.00  0.00           C  
ATOM    215  CG  ARG A  38     -59.709 146.211-187.281  1.00  0.00           C  
ATOM    216  CD  ARG A  38     -58.850 147.460-187.071  1.00  0.00           C  
ATOM    217  NE  ARG A  38     -58.437 147.545-185.642  1.00  0.00           N  
ATOM    218  CZ  ARG A  38     -57.793 148.595-185.211  1.00  0.00           C  
ATOM    219  NH1 ARG A  38     -57.512 149.571-186.030  1.00  0.00           N  
ATOM    220  NH2 ARG A  38     -57.429 148.668-183.959  1.00  0.00           N  
ATOM    221  H   ARG A  38     -57.561 145.389-187.463  1.00  0.00           H  
ATOM    222  HA  ARG A  38     -58.223 145.210-184.554  1.00  0.00           H  
ATOM    223  HB2 ARG A  38     -60.519 144.625-186.082  1.00  0.00           H  
ATOM    224  HB3 ARG A  38     -60.189 146.111-185.191  1.00  0.00           H  
ATOM    225  HG2 ARG A  38     -59.247 145.577-188.023  1.00  0.00           H  
ATOM    226  HG3 ARG A  38     -60.693 146.502-187.617  1.00  0.00           H  
ATOM    227  HD2 ARG A  38     -57.973 147.402-187.697  1.00  0.00           H  
ATOM    228  HD3 ARG A  38     -59.422 148.337-187.333  1.00  0.00           H  
ATOM    229  HE  ARG A  38     -58.648 146.811-185.026  1.00  0.00           H  
ATOM    230 HH11 ARG A  38     -57.790 149.514-186.989  1.00  0.00           H  
ATOM    231 HH12 ARG A  38     -57.018 150.375-185.700  1.00  0.00           H  
ATOM    232 HH21 ARG A  38     -57.645 147.921-183.331  1.00  0.00           H  
ATOM    233 HH22 ARG A  38     -56.936 149.473-183.629  1.00  0.00           H  
ATOM    234  N   THR A  39     -59.326 142.739-184.891  1.00  0.00           N  
ATOM    235  CA  THR A  39     -59.384 141.250-184.920  1.00  0.00           C  
ATOM    236  C   THR A  39     -60.806 140.797-185.263  1.00  0.00           C  
ATOM    237  O   THR A  39     -61.092 139.619-185.329  1.00  0.00           O  
ATOM    238  CB  THR A  39     -58.989 140.697-183.549  1.00  0.00           C  
ATOM    239  OG1 THR A  39     -59.910 141.161-182.571  1.00  0.00           O  
ATOM    240  CG2 THR A  39     -57.580 141.171-183.190  1.00  0.00           C  
ATOM    241  H   THR A  39     -59.934 143.241-184.308  1.00  0.00           H  
ATOM    242  HA  THR A  39     -58.698 140.879-185.668  1.00  0.00           H  
ATOM    243  HB  THR A  39     -59.006 139.618-183.576  1.00  0.00           H  
ATOM    244  HG1 THR A  39     -59.870 142.120-182.557  1.00  0.00           H  
ATOM    245 HG21 THR A  39     -56.858 140.650-183.802  1.00  0.00           H  
ATOM    246 HG22 THR A  39     -57.384 140.963-182.148  1.00  0.00           H  
ATOM    247 HG23 THR A  39     -57.501 142.233-183.366  1.00  0.00           H  
ATOM    248  N   GLU A  40     -61.699 141.724-185.482  1.00  0.00           N  
ATOM    249  CA  GLU A  40     -63.100 141.340-185.819  1.00  0.00           C  
ATOM    250  C   GLU A  40     -63.295 141.395-187.341  1.00  0.00           C  
ATOM    251  O   GLU A  40     -63.018 142.400-187.965  1.00  0.00           O  
ATOM    252  CB  GLU A  40     -64.067 142.318-185.148  1.00  0.00           C  
ATOM    253  CG  GLU A  40     -64.594 141.703-183.849  1.00  0.00           C  
ATOM    254  CD  GLU A  40     -65.655 142.622-183.243  1.00  0.00           C  
ATOM    255  OE1 GLU A  40     -65.278 143.565-182.567  1.00  0.00           O  
ATOM    256  OE2 GLU A  40     -66.828 142.368-183.465  1.00  0.00           O  
ATOM    257  H   GLU A  40     -61.450 142.669-185.424  1.00  0.00           H  
ATOM    258  HA  GLU A  40     -63.292 140.343-185.457  1.00  0.00           H  
ATOM    259  HB2 GLU A  40     -63.551 143.240-184.926  1.00  0.00           H  
ATOM    260  HB3 GLU A  40     -64.894 142.519-185.812  1.00  0.00           H  
ATOM    261  HG2 GLU A  40     -65.031 140.738-184.059  1.00  0.00           H  
ATOM    262  HG3 GLU A  40     -63.779 141.584-183.151  1.00  0.00           H  
ATOM    263  N   PRO A  41     -63.767 140.326-187.937  1.00  0.00           N  
ATOM    264  CA  PRO A  41     -63.996 140.265-189.409  1.00  0.00           C  
ATOM    265  C   PRO A  41     -65.280 140.988-189.830  1.00  0.00           C  
ATOM    266  O   PRO A  41     -66.094 141.361-189.008  1.00  0.00           O  
ATOM    267  CB  PRO A  41     -64.110 138.769-189.690  1.00  0.00           C  
ATOM    268  CG  PRO A  41     -64.632 138.173-188.424  1.00  0.00           C  
ATOM    269  CD  PRO A  41     -64.132 139.059-187.279  1.00  0.00           C  
ATOM    270  HA  PRO A  41     -63.149 140.668-189.939  1.00  0.00           H  
ATOM    271  HB2 PRO A  41     -64.802 138.592-190.501  1.00  0.00           H  
ATOM    272  HB3 PRO A  41     -63.141 138.357-189.927  1.00  0.00           H  
ATOM    273  HG2 PRO A  41     -65.713 138.162-188.438  1.00  0.00           H  
ATOM    274  HG3 PRO A  41     -64.255 137.168-188.306  1.00  0.00           H  
ATOM    275  HD2 PRO A  41     -64.917 139.221-186.556  1.00  0.00           H  
ATOM    276  HD3 PRO A  41     -63.269 138.614-186.808  1.00  0.00           H  
ATOM    277  N   ILE A  42     -65.469 141.184-191.107  1.00  0.00           N  
ATOM    278  CA  ILE A  42     -66.700 141.878-191.582  1.00  0.00           C  
ATOM    279  C   ILE A  42     -67.225 141.181-192.841  1.00  0.00           C  
ATOM    280  O   ILE A  42     -66.861 141.521-193.948  1.00  0.00           O  
ATOM    281  CB  ILE A  42     -66.371 143.338-191.902  1.00  0.00           C  
ATOM    282  CG1 ILE A  42     -65.476 143.399-193.149  1.00  0.00           C  
ATOM    283  CG2 ILE A  42     -65.649 143.965-190.705  1.00  0.00           C  
ATOM    284  CD1 ILE A  42     -64.452 144.531-193.009  1.00  0.00           C  
ATOM    285  H   ILE A  42     -64.802 140.873-191.752  1.00  0.00           H  
ATOM    286  HA  ILE A  42     -67.453 141.841-190.809  1.00  0.00           H  
ATOM    287  HB  ILE A  42     -67.288 143.879-192.088  1.00  0.00           H  
ATOM    288 HG12 ILE A  42     -64.957 142.459-193.265  1.00  0.00           H  
ATOM    289 HG13 ILE A  42     -66.088 143.580-194.020  1.00  0.00           H  
ATOM    290 HG21 ILE A  42     -64.610 143.671-190.717  1.00  0.00           H  
ATOM    291 HG22 ILE A  42     -66.108 143.627-189.789  1.00  0.00           H  
ATOM    292 HG23 ILE A  42     -65.718 145.041-190.767  1.00  0.00           H  
ATOM    293 HD11 ILE A  42     -63.758 144.294-192.216  1.00  0.00           H  
ATOM    294 HD12 ILE A  42     -64.964 145.453-192.777  1.00  0.00           H  
ATOM    295 HD13 ILE A  42     -63.911 144.642-193.937  1.00  0.00           H  
ATOM    296  N   PRO A  43     -68.075 140.205-192.664  1.00  0.00           N  
ATOM    297  CA  PRO A  43     -68.666 139.433-193.791  1.00  0.00           C  
ATOM    298  C   PRO A  43     -69.864 140.148-194.430  1.00  0.00           C  
ATOM    299  O   PRO A  43     -70.302 141.181-193.966  1.00  0.00           O  
ATOM    300  CB  PRO A  43     -69.113 138.134-193.126  1.00  0.00           C  
ATOM    301  CG  PRO A  43     -69.422 138.501-191.709  1.00  0.00           C  
ATOM    302  CD  PRO A  43     -68.567 139.727-191.362  1.00  0.00           C  
ATOM    303  HA  PRO A  43     -67.917 139.217-194.534  1.00  0.00           H  
ATOM    304  HB2 PRO A  43     -69.996 137.748-193.613  1.00  0.00           H  
ATOM    305  HB3 PRO A  43     -68.318 137.404-193.158  1.00  0.00           H  
ATOM    306  HG2 PRO A  43     -70.470 138.745-191.612  1.00  0.00           H  
ATOM    307  HG3 PRO A  43     -69.172 137.680-191.053  1.00  0.00           H  
ATOM    308  HD2 PRO A  43     -69.170 140.484-190.885  1.00  0.00           H  
ATOM    309  HD3 PRO A  43     -67.741 139.444-190.727  1.00  0.00           H  
ATOM    310  N   VAL A  44     -70.395 139.599-195.489  1.00  0.00           N  
ATOM    311  CA  VAL A  44     -71.564 140.239-196.158  1.00  0.00           C  
ATOM    312  C   VAL A  44     -72.567 139.156-196.568  1.00  0.00           C  
ATOM    313  O   VAL A  44     -72.401 137.994-196.251  1.00  0.00           O  
ATOM    314  CB  VAL A  44     -71.089 141.001-197.399  1.00  0.00           C  
ATOM    315  CG1 VAL A  44     -70.274 142.224-196.967  1.00  0.00           C  
ATOM    316  CG2 VAL A  44     -70.217 140.085-198.260  1.00  0.00           C  
ATOM    317  H   VAL A  44     -70.026 138.763-195.843  1.00  0.00           H  
ATOM    318  HA  VAL A  44     -72.038 140.926-195.473  1.00  0.00           H  
ATOM    319  HB  VAL A  44     -71.946 141.321-197.974  1.00  0.00           H  
ATOM    320 HG11 VAL A  44     -69.249 141.930-196.800  1.00  0.00           H  
ATOM    321 HG12 VAL A  44     -70.686 142.627-196.054  1.00  0.00           H  
ATOM    322 HG13 VAL A  44     -70.311 142.976-197.741  1.00  0.00           H  
ATOM    323 HG21 VAL A  44     -69.230 140.016-197.826  1.00  0.00           H  
ATOM    324 HG22 VAL A  44     -70.143 140.491-199.258  1.00  0.00           H  
ATOM    325 HG23 VAL A  44     -70.660 139.100-198.303  1.00  0.00           H  
ATOM    326  N   THR A  45     -73.606 139.522-197.270  1.00  0.00           N  
ATOM    327  CA  THR A  45     -74.612 138.505-197.692  1.00  0.00           C  
ATOM    328  C   THR A  45     -73.932 137.442-198.558  1.00  0.00           C  
ATOM    329  O   THR A  45     -73.718 137.630-199.739  1.00  0.00           O  
ATOM    330  CB  THR A  45     -75.718 139.188-198.497  1.00  0.00           C  
ATOM    331  OG1 THR A  45     -75.630 140.594-198.323  1.00  0.00           O  
ATOM    332  CG2 THR A  45     -77.083 138.696-198.015  1.00  0.00           C  
ATOM    333  H   THR A  45     -73.726 140.463-197.517  1.00  0.00           H  
ATOM    334  HA  THR A  45     -75.040 138.037-196.818  1.00  0.00           H  
ATOM    335  HB  THR A  45     -75.601 138.945-199.540  1.00  0.00           H  
ATOM    336  HG1 THR A  45     -74.701 140.826-198.244  1.00  0.00           H  
ATOM    337 HG21 THR A  45     -77.837 138.952-198.744  1.00  0.00           H  
ATOM    338 HG22 THR A  45     -77.322 139.164-197.071  1.00  0.00           H  
ATOM    339 HG23 THR A  45     -77.056 137.624-197.886  1.00  0.00           H  
ATOM    340  N   ALA A  46     -73.569 136.334-197.972  1.00  0.00           N  
ATOM    341  CA  ALA A  46     -72.885 135.271-198.726  1.00  0.00           C  
ATOM    342  C   ALA A  46     -73.693 134.836-199.919  1.00  0.00           C  
ATOM    343  O   ALA A  46     -73.170 134.747-201.013  1.00  0.00           O  
ATOM    344  CB  ALA A  46     -72.618 134.074-197.814  1.00  0.00           C  
ATOM    345  H   ALA A  46     -73.719 136.213-197.033  1.00  0.00           H  
ATOM    346  HA  ALA A  46     -71.975 135.653-199.082  1.00  0.00           H  
ATOM    347  HB1 ALA A  46     -72.466 134.420-196.802  1.00  0.00           H  
ATOM    348  HB2 ALA A  46     -71.735 133.553-198.152  1.00  0.00           H  
ATOM    349  HB3 ALA A  46     -73.465 133.404-197.841  1.00  0.00           H  
ATOM    350  N   LYS A  47     -74.941 134.551-199.773  1.00  0.00           N  
ATOM    351  CA  LYS A  47     -75.647 134.128-200.985  1.00  0.00           C  
ATOM    352  C   LYS A  47     -75.808 135.338-201.888  1.00  0.00           C  
ATOM    353  O   LYS A  47     -76.684 136.160-201.712  1.00  0.00           O  
ATOM    354  CB  LYS A  47     -77.019 133.546-200.655  1.00  0.00           C  
ATOM    355  CG  LYS A  47     -76.854 132.129-200.103  1.00  0.00           C  
ATOM    356  CD  LYS A  47     -78.231 131.521-199.831  1.00  0.00           C  
ATOM    357  CE  LYS A  47     -78.206 130.030-200.175  1.00  0.00           C  
ATOM    358  NZ  LYS A  47     -78.352 129.859-201.648  1.00  0.00           N  
ATOM    359  H   LYS A  47     -75.390 134.607-198.903  1.00  0.00           H  
ATOM    360  HA  LYS A  47     -75.038 133.388-201.488  1.00  0.00           H  
ATOM    361  HB2 LYS A  47     -77.507 134.166-199.917  1.00  0.00           H  
ATOM    362  HB3 LYS A  47     -77.619 133.518-201.559  1.00  0.00           H  
ATOM    363  HG2 LYS A  47     -76.328 131.521-200.825  1.00  0.00           H  
ATOM    364  HG3 LYS A  47     -76.288 132.165-199.184  1.00  0.00           H  
ATOM    365  HD2 LYS A  47     -78.480 131.646-198.788  1.00  0.00           H  
ATOM    366  HD3 LYS A  47     -78.971 132.019-200.440  1.00  0.00           H  
ATOM    367  HE2 LYS A  47     -77.269 129.603-199.853  1.00  0.00           H  
ATOM    368  HE3 LYS A  47     -79.022 129.532-199.673  1.00  0.00           H  
ATOM    369  HZ1 LYS A  47     -77.923 130.672-202.135  1.00  0.00           H  
ATOM    370  HZ2 LYS A  47     -79.362 129.800-201.892  1.00  0.00           H  
ATOM    371  HZ3 LYS A  47     -77.870 128.987-201.946  1.00  0.00           H  
ATOM    372  N   HIS A  48     -74.959 135.430-202.856  1.00  0.00           N  
ATOM    373  CA  HIS A  48     -75.022 136.570-203.814  1.00  0.00           C  
ATOM    374  C   HIS A  48     -76.484 136.978-204.012  1.00  0.00           C  
ATOM    375  O   HIS A  48     -77.231 136.335-204.724  1.00  0.00           O  
ATOM    376  CB  HIS A  48     -74.435 136.133-205.155  1.00  0.00           C  
ATOM    377  CG  HIS A  48     -74.003 137.346-205.928  1.00  0.00           C  
ATOM    378  ND1 HIS A  48     -74.464 137.604-207.208  1.00  0.00           N  
ATOM    379  CD2 HIS A  48     -73.157 138.384-205.616  1.00  0.00           C  
ATOM    380  CE1 HIS A  48     -73.901 138.753-207.617  1.00  0.00           C  
ATOM    381  NE2 HIS A  48     -73.096 139.265-206.687  1.00  0.00           N  
ATOM    382  H   HIS A  48     -74.261 134.748-202.941  1.00  0.00           H  
ATOM    383  HA  HIS A  48     -74.460 137.405-203.424  1.00  0.00           H  
ATOM    384  HB2 HIS A  48     -73.589 135.487-204.990  1.00  0.00           H  
ATOM    385  HB3 HIS A  48     -75.184 135.597-205.716  1.00  0.00           H  
ATOM    386  HD2 HIS A  48     -72.634 138.506-204.680  1.00  0.00           H  
ATOM    387  HE1 HIS A  48     -74.098 139.213-208.571  1.00  0.00           H  
ATOM    388  HE2 HIS A  48     -72.563 140.083-206.750  1.00  0.00           H  
ATOM    389  N   HIS A  49     -76.902 138.031-203.366  1.00  0.00           N  
ATOM    390  CA  HIS A  49     -78.286 138.488-203.468  1.00  0.00           C  
ATOM    391  C   HIS A  49     -78.723 138.682-204.925  1.00  0.00           C  
ATOM    392  O   HIS A  49     -79.897 138.826-205.201  1.00  0.00           O  
ATOM    393  CB  HIS A  49     -78.403 139.801-202.703  1.00  0.00           C  
ATOM    394  CG  HIS A  49     -77.118 140.172-201.998  1.00  0.00           C  
ATOM    395  ND1 HIS A  49     -75.859 139.886-202.501  1.00  0.00           N  
ATOM    396  CD2 HIS A  49     -76.900 140.819-200.805  1.00  0.00           C  
ATOM    397  CE1 HIS A  49     -74.953 140.355-201.621  1.00  0.00           C  
ATOM    398  NE2 HIS A  49     -75.535 140.933-200.570  1.00  0.00           N  
ATOM    399  H   HIS A  49     -76.305 138.522-202.787  1.00  0.00           H  
ATOM    400  HA  HIS A  49     -78.931 137.758-203.003  1.00  0.00           H  
ATOM    401  HB2 HIS A  49     -78.690 140.591-203.378  1.00  0.00           H  
ATOM    402  HB3 HIS A  49     -79.143 139.672-201.965  1.00  0.00           H  
ATOM    403  HD1 HIS A  49     -75.662 139.427-203.344  1.00  0.00           H  
ATOM    404  HD2 HIS A  49     -77.675 141.184-200.148  1.00  0.00           H  
ATOM    405  HE1 HIS A  49     -73.884 140.272-201.750  1.00  0.00           H  
ATOM    406  N   VAL A  50     -77.819 138.675-205.865  1.00  0.00           N  
ATOM    407  CA  VAL A  50     -78.253 138.846-207.282  1.00  0.00           C  
ATOM    408  C   VAL A  50     -78.718 137.491-207.813  1.00  0.00           C  
ATOM    409  O   VAL A  50     -79.794 137.358-208.359  1.00  0.00           O  
ATOM    410  CB  VAL A  50     -77.090 139.352-208.137  1.00  0.00           C  
ATOM    411  CG1 VAL A  50     -77.540 139.453-209.596  1.00  0.00           C  
ATOM    412  CG2 VAL A  50     -76.651 140.734-207.645  1.00  0.00           C  
ATOM    413  H   VAL A  50     -76.871 138.545-205.647  1.00  0.00           H  
ATOM    414  HA  VAL A  50     -79.071 139.550-207.327  1.00  0.00           H  
ATOM    415  HB  VAL A  50     -76.267 138.662-208.063  1.00  0.00           H  
ATOM    416 HG11 VAL A  50     -78.617 139.516-209.639  1.00  0.00           H  
ATOM    417 HG12 VAL A  50     -77.208 138.577-210.136  1.00  0.00           H  
ATOM    418 HG13 VAL A  50     -77.109 140.337-210.045  1.00  0.00           H  
ATOM    419 HG21 VAL A  50     -77.053 140.910-206.658  1.00  0.00           H  
ATOM    420 HG22 VAL A  50     -77.016 141.490-208.324  1.00  0.00           H  
ATOM    421 HG23 VAL A  50     -75.572 140.775-207.608  1.00  0.00           H  
ATOM    422  N   SER A  51     -77.909 136.483-207.647  1.00  0.00           N  
ATOM    423  CA  SER A  51     -78.290 135.128-208.130  1.00  0.00           C  
ATOM    424  C   SER A  51     -78.819 134.291-206.961  1.00  0.00           C  
ATOM    425  O   SER A  51     -79.777 133.557-207.101  1.00  0.00           O  
ATOM    426  CB  SER A  51     -77.065 134.439-208.736  1.00  0.00           C  
ATOM    427  OG  SER A  51     -77.289 133.039-208.790  1.00  0.00           O  
ATOM    428  H   SER A  51     -77.048 136.619-207.202  1.00  0.00           H  
ATOM    429  HA  SER A  51     -79.059 135.220-208.884  1.00  0.00           H  
ATOM    430  HB2 SER A  51     -76.897 134.817-209.733  1.00  0.00           H  
ATOM    431  HB3 SER A  51     -76.200 134.643-208.123  1.00  0.00           H  
ATOM    432  HG  SER A  51     -78.197 132.873-208.523  1.00  0.00           H  
ATOM    433  N   GLY A  52     -78.208 134.388-205.808  1.00  0.00           N  
ATOM    434  CA  GLY A  52     -78.686 133.590-204.649  1.00  0.00           C  
ATOM    435  C   GLY A  52     -77.768 132.388-204.456  1.00  0.00           C  
ATOM    436  O   GLY A  52     -77.967 131.577-203.573  1.00  0.00           O  
ATOM    437  H   GLY A  52     -77.432 134.980-205.701  1.00  0.00           H  
ATOM    438  HA2 GLY A  52     -78.661 134.202-203.759  1.00  0.00           H  
ATOM    439  HA3 GLY A  52     -79.696 133.252-204.832  1.00  0.00           H  
ATOM    440  N   ASN A  53     -76.741 132.280-205.254  1.00  0.00           N  
ATOM    441  CA  ASN A  53     -75.797 131.147-205.082  1.00  0.00           C  
ATOM    442  C   ASN A  53     -74.917 131.497-203.908  1.00  0.00           C  
ATOM    443  O   ASN A  53     -75.395 131.730-202.819  1.00  0.00           O  
ATOM    444  CB  ASN A  53     -74.931 130.986-206.329  1.00  0.00           C  
ATOM    445  CG  ASN A  53     -74.211 132.294-206.636  1.00  0.00           C  
ATOM    446  OD1 ASN A  53     -73.897 133.060-205.748  1.00  0.00           O  
ATOM    447  ND2 ASN A  53     -73.944 132.585-207.872  1.00  0.00           N  
ATOM    448  H   ASN A  53     -76.575 132.959-205.941  1.00  0.00           H  
ATOM    449  HA  ASN A  53     -76.341 130.235-204.881  1.00  0.00           H  
ATOM    450  HB2 ASN A  53     -74.208 130.209-206.175  1.00  0.00           H  
ATOM    451  HB3 ASN A  53     -75.547 130.727-207.153  1.00  0.00           H  
ATOM    452 HD21 ASN A  53     -74.211 131.974-208.589  1.00  0.00           H  
ATOM    453 HD22 ASN A  53     -73.465 133.403-208.085  1.00  0.00           H  
ATOM    454  N   ARG A  54     -73.641 131.566-204.110  1.00  0.00           N  
ATOM    455  CA  ARG A  54     -72.771 131.937-203.001  1.00  0.00           C  
ATOM    456  C   ARG A  54     -71.815 133.010-203.450  1.00  0.00           C  
ATOM    457  O   ARG A  54     -71.626 133.289-204.618  1.00  0.00           O  
ATOM    458  CB  ARG A  54     -71.960 130.737-202.588  1.00  0.00           C  
ATOM    459  CG  ARG A  54     -71.930 130.558-201.062  1.00  0.00           C  
ATOM    460  CD  ARG A  54     -71.796 129.068-200.737  1.00  0.00           C  
ATOM    461  NE  ARG A  54     -72.847 128.304-201.467  1.00  0.00           N  
ATOM    462  CZ  ARG A  54     -74.081 128.331-201.047  1.00  0.00           C  
ATOM    463  NH1 ARG A  54     -74.398 129.030-199.992  1.00  0.00           N  
ATOM    464  NH2 ARG A  54     -75.001 127.659-201.684  1.00  0.00           N  
ATOM    465  H   ARG A  54     -73.252 131.383-204.991  1.00  0.00           H  
ATOM    466  HA  ARG A  54     -73.355 132.289-202.174  1.00  0.00           H  
ATOM    467  HB2 ARG A  54     -72.395 129.900-203.007  1.00  0.00           H  
ATOM    468  HB3 ARG A  54     -70.975 130.839-202.988  1.00  0.00           H  
ATOM    469  HG2 ARG A  54     -71.092 131.086-200.642  1.00  0.00           H  
ATOM    470  HG3 ARG A  54     -72.845 130.931-200.630  1.00  0.00           H  
ATOM    471  HD2 ARG A  54     -70.819 128.721-201.043  1.00  0.00           H  
ATOM    472  HD3 ARG A  54     -71.914 128.920-199.674  1.00  0.00           H  
ATOM    473  HE  ARG A  54     -72.610 127.781-202.261  1.00  0.00           H  
ATOM    474 HH11 ARG A  54     -73.693 129.545-199.504  1.00  0.00           H  
ATOM    475 HH12 ARG A  54     -75.345 129.050-199.670  1.00  0.00           H  
ATOM    476 HH21 ARG A  54     -74.759 127.123-202.493  1.00  0.00           H  
ATOM    477 HH22 ARG A  54     -75.948 127.678-201.362  1.00  0.00           H  
ATOM    478  N   THR A  55     -71.192 133.560-202.497  1.00  0.00           N  
ATOM    479  CA  THR A  55     -70.171 134.605-202.738  1.00  0.00           C  
ATOM    480  C   THR A  55     -68.959 134.292-201.867  1.00  0.00           C  
ATOM    481  O   THR A  55     -68.293 135.177-201.372  1.00  0.00           O  
ATOM    482  CB  THR A  55     -70.718 135.970-202.346  1.00  0.00           C  
ATOM    483  OG1 THR A  55     -71.072 135.958-200.977  1.00  0.00           O  
ATOM    484  CG2 THR A  55     -71.944 136.302-203.189  1.00  0.00           C  
ATOM    485  H   THR A  55     -71.392 133.253-201.597  1.00  0.00           H  
ATOM    486  HA  THR A  55     -69.885 134.608-203.780  1.00  0.00           H  
ATOM    487  HB  THR A  55     -69.965 136.707-202.510  1.00  0.00           H  
ATOM    488  HG1 THR A  55     -70.416 136.466-200.496  1.00  0.00           H  
ATOM    489 HG21 THR A  55     -72.321 137.272-202.905  1.00  0.00           H  
ATOM    490 HG22 THR A  55     -72.701 135.557-203.018  1.00  0.00           H  
ATOM    491 HG23 THR A  55     -71.672 136.311-204.234  1.00  0.00           H  
ATOM    492  N   VAL A  56     -68.675 133.033-201.666  1.00  0.00           N  
ATOM    493  CA  VAL A  56     -67.514 132.667-200.811  1.00  0.00           C  
ATOM    494  C   VAL A  56     -67.226 131.177-200.955  1.00  0.00           C  
ATOM    495  O   VAL A  56     -68.115 130.373-201.160  1.00  0.00           O  
ATOM    496  CB  VAL A  56     -67.839 132.975-199.344  1.00  0.00           C  
ATOM    497  CG1 VAL A  56     -67.625 134.464-199.053  1.00  0.00           C  
ATOM    498  CG2 VAL A  56     -69.298 132.608-199.060  1.00  0.00           C  
ATOM    499  H   VAL A  56     -69.229 132.329-202.075  1.00  0.00           H  
ATOM    500  HA  VAL A  56     -66.647 133.232-201.118  1.00  0.00           H  
ATOM    501  HB  VAL A  56     -67.194 132.389-198.705  1.00  0.00           H  
ATOM    502 HG11 VAL A  56     -68.553 134.996-199.198  1.00  0.00           H  
ATOM    503 HG12 VAL A  56     -66.872 134.862-199.716  1.00  0.00           H  
ATOM    504 HG13 VAL A  56     -67.301 134.585-198.029  1.00  0.00           H  
ATOM    505 HG21 VAL A  56     -69.427 131.541-199.166  1.00  0.00           H  
ATOM    506 HG22 VAL A  56     -69.940 133.121-199.759  1.00  0.00           H  
ATOM    507 HG23 VAL A  56     -69.553 132.903-198.053  1.00  0.00           H  
ATOM    508  N   GLU A  57     -65.985 130.807-200.861  1.00  0.00           N  
ATOM    509  CA  GLU A  57     -65.609 129.384-200.999  1.00  0.00           C  
ATOM    510  C   GLU A  57     -66.719 128.487-200.425  1.00  0.00           C  
ATOM    511  O   GLU A  57     -67.376 128.832-199.463  1.00  0.00           O  
ATOM    512  CB  GLU A  57     -64.304 129.125-200.245  1.00  0.00           C  
ATOM    513  CG  GLU A  57     -64.493 129.468-198.767  1.00  0.00           C  
ATOM    514  CD  GLU A  57     -63.328 128.894-197.957  1.00  0.00           C  
ATOM    515  OE1 GLU A  57     -63.426 127.751-197.544  1.00  0.00           O  
ATOM    516  OE2 GLU A  57     -62.358 129.609-197.765  1.00  0.00           O  
ATOM    517  H   GLU A  57     -65.294 131.473-200.715  1.00  0.00           H  
ATOM    518  HA  GLU A  57     -65.466 129.175-202.045  1.00  0.00           H  
ATOM    519  HB2 GLU A  57     -64.032 128.085-200.341  1.00  0.00           H  
ATOM    520  HB3 GLU A  57     -63.520 129.742-200.660  1.00  0.00           H  
ATOM    521  HG2 GLU A  57     -64.521 130.540-198.646  1.00  0.00           H  
ATOM    522  HG3 GLU A  57     -65.421 129.041-198.414  1.00  0.00           H  
ATOM    523  N   PRO A  58     -66.919 127.349-201.032  1.00  0.00           N  
ATOM    524  CA  PRO A  58     -66.126 126.917-202.204  1.00  0.00           C  
ATOM    525  C   PRO A  58     -66.642 127.589-203.470  1.00  0.00           C  
ATOM    526  O   PRO A  58     -67.750 128.083-203.525  1.00  0.00           O  
ATOM    527  CB  PRO A  58     -66.386 125.426-202.259  1.00  0.00           C  
ATOM    528  CG  PRO A  58     -67.804 125.354-201.872  1.00  0.00           C  
ATOM    529  CD  PRO A  58     -67.940 126.338-200.700  1.00  0.00           C  
ATOM    530  HA  PRO A  58     -65.074 127.101-202.059  1.00  0.00           H  
ATOM    531  HB2 PRO A  58     -66.239 125.045-203.259  1.00  0.00           H  
ATOM    532  HB3 PRO A  58     -65.766 124.899-201.548  1.00  0.00           H  
ATOM    533  HG2 PRO A  58     -68.405 125.680-202.707  1.00  0.00           H  
ATOM    534  HG3 PRO A  58     -68.068 124.354-201.572  1.00  0.00           H  
ATOM    535  HD2 PRO A  58     -68.925 126.779-200.680  1.00  0.00           H  
ATOM    536  HD3 PRO A  58     -67.711 125.854-199.763  1.00  0.00           H  
ATOM    537  N   PHE A  59     -65.849 127.601-204.473  1.00  0.00           N  
ATOM    538  CA  PHE A  59     -66.262 128.230-205.758  1.00  0.00           C  
ATOM    539  C   PHE A  59     -66.657 127.130-206.747  1.00  0.00           C  
ATOM    540  O   PHE A  59     -66.152 126.026-206.686  1.00  0.00           O  
ATOM    541  CB  PHE A  59     -65.095 129.034-206.340  1.00  0.00           C  
ATOM    542  CG  PHE A  59     -64.681 130.121-205.375  1.00  0.00           C  
ATOM    543  CD1 PHE A  59     -63.851 129.815-204.291  1.00  0.00           C  
ATOM    544  CD2 PHE A  59     -65.118 131.440-205.573  1.00  0.00           C  
ATOM    545  CE1 PHE A  59     -63.460 130.822-203.401  1.00  0.00           C  
ATOM    546  CE2 PHE A  59     -64.726 132.449-204.682  1.00  0.00           C  
ATOM    547  CZ  PHE A  59     -63.897 132.139-203.597  1.00  0.00           C  
ATOM    548  H   PHE A  59     -64.980 127.191-204.380  1.00  0.00           H  
ATOM    549  HA  PHE A  59     -67.102 128.885-205.585  1.00  0.00           H  
ATOM    550  HB2 PHE A  59     -64.258 128.374-206.516  1.00  0.00           H  
ATOM    551  HB3 PHE A  59     -65.399 129.482-207.273  1.00  0.00           H  
ATOM    552  HD1 PHE A  59     -63.514 128.800-204.139  1.00  0.00           H  
ATOM    553  HD2 PHE A  59     -65.758 131.675-206.409  1.00  0.00           H  
ATOM    554  HE1 PHE A  59     -62.819 130.585-202.566  1.00  0.00           H  
ATOM    555  HE2 PHE A  59     -65.057 133.470-204.835  1.00  0.00           H  
ATOM    556  HZ  PHE A  59     -63.599 132.916-202.909  1.00  0.00           H  
ATOM    557  N   PRO A  60     -67.543 127.428-207.662  1.00  0.00           N  
ATOM    558  CA  PRO A  60     -67.992 126.443-208.684  1.00  0.00           C  
ATOM    559  C   PRO A  60     -66.811 125.720-209.342  1.00  0.00           C  
ATOM    560  O   PRO A  60     -65.667 125.931-208.989  1.00  0.00           O  
ATOM    561  CB  PRO A  60     -68.724 127.296-209.721  1.00  0.00           C  
ATOM    562  CG  PRO A  60     -69.157 128.536-209.007  1.00  0.00           C  
ATOM    563  CD  PRO A  60     -68.225 128.724-207.805  1.00  0.00           C  
ATOM    564  HA  PRO A  60     -68.676 125.733-208.251  1.00  0.00           H  
ATOM    565  HB2 PRO A  60     -68.058 127.548-210.533  1.00  0.00           H  
ATOM    566  HB3 PRO A  60     -69.586 126.764-210.099  1.00  0.00           H  
ATOM    567  HG2 PRO A  60     -69.081 129.386-209.667  1.00  0.00           H  
ATOM    568  HG3 PRO A  60     -70.176 128.426-208.666  1.00  0.00           H  
ATOM    569  HD2 PRO A  60     -67.513 129.509-207.997  1.00  0.00           H  
ATOM    570  HD3 PRO A  60     -68.803 128.946-206.920  1.00  0.00           H  
ATOM    571  N   GLU A  61     -67.080 124.851-210.279  1.00  0.00           N  
ATOM    572  CA  GLU A  61     -65.976 124.098-210.941  1.00  0.00           C  
ATOM    573  C   GLU A  61     -65.289 124.968-211.999  1.00  0.00           C  
ATOM    574  O   GLU A  61     -65.931 125.606-212.809  1.00  0.00           O  
ATOM    575  CB  GLU A  61     -66.548 122.847-211.610  1.00  0.00           C  
ATOM    576  CG  GLU A  61     -67.043 121.875-210.537  1.00  0.00           C  
ATOM    577  CD  GLU A  61     -67.414 120.542-211.188  1.00  0.00           C  
ATOM    578  OE1 GLU A  61     -67.668 120.538-212.381  1.00  0.00           O  
ATOM    579  OE2 GLU A  61     -67.437 119.547-210.482  1.00  0.00           O  
ATOM    580  H   GLU A  61     -68.011 124.685-210.539  1.00  0.00           H  
ATOM    581  HA  GLU A  61     -65.251 123.803-210.198  1.00  0.00           H  
ATOM    582  HB2 GLU A  61     -67.371 123.125-212.251  1.00  0.00           H  
ATOM    583  HB3 GLU A  61     -65.778 122.370-212.200  1.00  0.00           H  
ATOM    584  HG2 GLU A  61     -66.261 121.715-209.808  1.00  0.00           H  
ATOM    585  HG3 GLU A  61     -67.911 122.291-210.048  1.00  0.00           H  
ATOM    586  N   GLY A  62     -63.983 124.980-212.001  1.00  0.00           N  
ATOM    587  CA  GLY A  62     -63.233 125.786-213.008  1.00  0.00           C  
ATOM    588  C   GLY A  62     -63.771 127.217-213.052  1.00  0.00           C  
ATOM    589  O   GLY A  62     -64.417 127.617-214.000  1.00  0.00           O  
ATOM    590  H   GLY A  62     -63.491 124.446-211.343  1.00  0.00           H  
ATOM    591  HA2 GLY A  62     -62.187 125.806-212.740  1.00  0.00           H  
ATOM    592  HA3 GLY A  62     -63.344 125.332-213.982  1.00  0.00           H  
ATOM    593  N   THR A  63     -63.500 127.998-212.042  1.00  0.00           N  
ATOM    594  CA  THR A  63     -63.988 129.406-212.043  1.00  0.00           C  
ATOM    595  C   THR A  63     -62.950 130.316-212.664  1.00  0.00           C  
ATOM    596  O   THR A  63     -61.786 130.257-212.319  1.00  0.00           O  
ATOM    597  CB  THR A  63     -64.239 129.883-210.626  1.00  0.00           C  
ATOM    598  OG1 THR A  63     -63.347 129.228-209.733  1.00  0.00           O  
ATOM    599  CG2 THR A  63     -65.682 129.580-210.240  1.00  0.00           C  
ATOM    600  H   THR A  63     -62.970 127.664-211.290  1.00  0.00           H  
ATOM    601  HA  THR A  63     -64.894 129.480-212.588  1.00  0.00           H  
ATOM    602  HB  THR A  63     -64.079 130.950-210.590  1.00  0.00           H  
ATOM    603  HG1 THR A  63     -63.145 129.834-209.016  1.00  0.00           H  
ATOM    604 HG21 THR A  63     -65.915 130.076-209.314  1.00  0.00           H  
ATOM    605 HG22 THR A  63     -65.808 128.513-210.120  1.00  0.00           H  
ATOM    606 HG23 THR A  63     -66.343 129.937-211.016  1.00  0.00           H  
ATOM    607  N   GLN A  64     -63.341 131.204-213.538  1.00  0.00           N  
ATOM    608  CA  GLN A  64     -62.323 132.122-214.080  1.00  0.00           C  
ATOM    609  C   GLN A  64     -62.456 133.400-213.271  1.00  0.00           C  
ATOM    610  O   GLN A  64     -63.513 134.001-213.215  1.00  0.00           O  
ATOM    611  CB  GLN A  64     -62.577 132.391-215.567  1.00  0.00           C  
ATOM    612  CG  GLN A  64     -61.249 132.387-216.306  1.00  0.00           C  
ATOM    613  CD  GLN A  64     -60.940 130.939-216.771  1.00  0.00           C  
ATOM    614  OE1 GLN A  64     -61.735 130.055-216.521  1.00  0.00           O  
ATOM    615  NE2 GLN A  64     -59.831 130.628-217.434  1.00  0.00           N  
ATOM    616  H   GLN A  64     -64.304 131.298-213.802  1.00  0.00           H  
ATOM    617  HA  GLN A  64     -61.338 131.698-213.936  1.00  0.00           H  
ATOM    618  HB2 GLN A  64     -63.214 131.622-215.974  1.00  0.00           H  
ATOM    619  HB3 GLN A  64     -63.050 133.355-215.685  1.00  0.00           H  
ATOM    620  HG2 GLN A  64     -61.329 133.049-217.155  1.00  0.00           H  
ATOM    621  HG3 GLN A  64     -60.486 132.741-215.630  1.00  0.00           H  
ATOM    622 HE21 GLN A  64     -59.148 131.317-217.663  1.00  0.00           H  
ATOM    623 HE22 GLN A  64     -59.687 129.685-217.705  1.00  0.00           H  
ATOM    624  N   MET A  65     -61.421 133.805-212.603  1.00  0.00           N  
ATOM    625  CA  MET A  65     -61.542 135.017-211.762  1.00  0.00           C  
ATOM    626  C   MET A  65     -60.362 135.948-211.980  1.00  0.00           C  
ATOM    627  O   MET A  65     -59.302 135.549-212.422  1.00  0.00           O  
ATOM    628  CB  MET A  65     -61.597 134.611-210.288  1.00  0.00           C  
ATOM    629  CG  MET A  65     -60.438 133.662-209.971  1.00  0.00           C  
ATOM    630  SD  MET A  65     -60.700 132.083-210.816  1.00  0.00           S  
ATOM    631  CE  MET A  65     -59.329 131.185-210.049  1.00  0.00           C  
ATOM    632  H   MET A  65     -60.584 133.295-212.625  1.00  0.00           H  
ATOM    633  HA  MET A  65     -62.452 135.529-212.016  1.00  0.00           H  
ATOM    634  HB2 MET A  65     -61.520 135.492-209.669  1.00  0.00           H  
ATOM    635  HB3 MET A  65     -62.534 134.112-210.088  1.00  0.00           H  
ATOM    636  HG2 MET A  65     -59.511 134.102-210.308  1.00  0.00           H  
ATOM    637  HG3 MET A  65     -60.391 133.497-208.906  1.00  0.00           H  
ATOM    638  HE1 MET A  65     -58.685 131.885-209.533  1.00  0.00           H  
ATOM    639  HE2 MET A  65     -58.762 130.672-210.809  1.00  0.00           H  
ATOM    640  HE3 MET A  65     -59.721 130.463-209.346  1.00  0.00           H  
ATOM    641  N   ALA A  66     -60.545 137.190-211.656  1.00  0.00           N  
ATOM    642  CA  ALA A  66     -59.445 138.176-211.818  1.00  0.00           C  
ATOM    643  C   ALA A  66     -59.566 139.220-210.689  1.00  0.00           C  
ATOM    644  O   ALA A  66     -60.291 139.009-209.737  1.00  0.00           O  
ATOM    645  CB  ALA A  66     -59.578 138.845-213.191  1.00  0.00           C  
ATOM    646  H   ALA A  66     -61.414 137.474-211.294  1.00  0.00           H  
ATOM    647  HA  ALA A  66     -58.497 137.653-211.749  1.00  0.00           H  
ATOM    648  HB1 ALA A  66     -58.596 139.064-213.586  1.00  0.00           H  
ATOM    649  HB2 ALA A  66     -60.144 139.760-213.098  1.00  0.00           H  
ATOM    650  HB3 ALA A  66     -60.092 138.176-213.866  1.00  0.00           H  
ATOM    651  N   VAL A  67     -58.887 140.346-210.765  1.00  0.00           N  
ATOM    652  CA  VAL A  67     -59.018 141.350-209.674  1.00  0.00           C  
ATOM    653  C   VAL A  67     -59.040 142.743-210.295  1.00  0.00           C  
ATOM    654  O   VAL A  67     -58.080 143.174-210.903  1.00  0.00           O  
ATOM    655  CB  VAL A  67     -57.831 141.228-208.718  1.00  0.00           C  
ATOM    656  CG1 VAL A  67     -57.804 142.441-207.787  1.00  0.00           C  
ATOM    657  CG2 VAL A  67     -57.972 139.950-207.889  1.00  0.00           C  
ATOM    658  H   VAL A  67     -58.302 140.539-211.528  1.00  0.00           H  
ATOM    659  HA  VAL A  67     -59.938 141.180-209.134  1.00  0.00           H  
ATOM    660  HB  VAL A  67     -56.915 141.188-209.287  1.00  0.00           H  
ATOM    661 HG11 VAL A  67     -58.805 142.827-207.669  1.00  0.00           H  
ATOM    662 HG12 VAL A  67     -57.170 143.206-208.211  1.00  0.00           H  
ATOM    663 HG13 VAL A  67     -57.417 142.145-206.823  1.00  0.00           H  
ATOM    664 HG21 VAL A  67     -57.276 139.208-208.249  1.00  0.00           H  
ATOM    665 HG22 VAL A  67     -58.980 139.572-207.978  1.00  0.00           H  
ATOM    666 HG23 VAL A  67     -57.760 140.170-206.852  1.00  0.00           H  
ATOM    667  N   PHE A  68     -60.127 143.448-210.166  1.00  0.00           N  
ATOM    668  CA  PHE A  68     -60.193 144.806-210.778  1.00  0.00           C  
ATOM    669  C   PHE A  68     -60.231 145.880-209.693  1.00  0.00           C  
ATOM    670  O   PHE A  68     -60.788 145.684-208.633  1.00  0.00           O  
ATOM    671  CB  PHE A  68     -61.462 144.925-211.621  1.00  0.00           C  
ATOM    672  CG  PHE A  68     -61.485 143.838-212.665  1.00  0.00           C  
ATOM    673  CD1 PHE A  68     -60.626 143.913-213.764  1.00  0.00           C  
ATOM    674  CD2 PHE A  68     -62.373 142.763-212.539  1.00  0.00           C  
ATOM    675  CE1 PHE A  68     -60.653 142.909-214.743  1.00  0.00           C  
ATOM    676  CE2 PHE A  68     -62.404 141.762-213.516  1.00  0.00           C  
ATOM    677  CZ  PHE A  68     -61.544 141.833-214.619  1.00  0.00           C  
ATOM    678  H   PHE A  68     -60.904 143.080-209.680  1.00  0.00           H  
ATOM    679  HA  PHE A  68     -59.330 144.960-211.406  1.00  0.00           H  
ATOM    680  HB2 PHE A  68     -62.327 144.828-210.983  1.00  0.00           H  
ATOM    681  HB3 PHE A  68     -61.480 145.889-212.106  1.00  0.00           H  
ATOM    682  HD1 PHE A  68     -59.939 144.745-213.854  1.00  0.00           H  
ATOM    683  HD2 PHE A  68     -63.036 142.709-211.689  1.00  0.00           H  
ATOM    684  HE1 PHE A  68     -59.988 142.965-215.591  1.00  0.00           H  
ATOM    685  HE2 PHE A  68     -63.087 140.932-213.415  1.00  0.00           H  
ATOM    686  HZ  PHE A  68     -61.574 141.059-215.378  1.00  0.00           H  
ATOM    687  N   GLY A  69     -59.680 147.033-209.970  1.00  0.00           N  
ATOM    688  CA  GLY A  69     -59.726 148.134-208.980  1.00  0.00           C  
ATOM    689  C   GLY A  69     -60.370 149.307-209.675  1.00  0.00           C  
ATOM    690  O   GLY A  69     -59.754 150.008-210.450  1.00  0.00           O  
ATOM    691  H   GLY A  69     -59.263 147.190-210.850  1.00  0.00           H  
ATOM    692  HA2 GLY A  69     -60.320 147.843-208.134  1.00  0.00           H  
ATOM    693  HA3 GLY A  69     -58.746 148.397-208.661  1.00  0.00           H  
ATOM    694  N   MET A  70     -61.619 149.500-209.437  1.00  0.00           N  
ATOM    695  CA  MET A  70     -62.331 150.581-210.103  1.00  0.00           C  
ATOM    696  C   MET A  70     -62.406 151.779-209.170  1.00  0.00           C  
ATOM    697  O   MET A  70     -61.535 152.625-209.143  1.00  0.00           O  
ATOM    698  CB  MET A  70     -63.732 150.061-210.409  1.00  0.00           C  
ATOM    699  CG  MET A  70     -64.691 151.222-210.568  1.00  0.00           C  
ATOM    700  SD  MET A  70     -65.913 150.843-211.847  1.00  0.00           S  
ATOM    701  CE  MET A  70     -66.411 152.547-212.197  1.00  0.00           C  
ATOM    702  H   MET A  70     -62.106 148.912-208.832  1.00  0.00           H  
ATOM    703  HA  MET A  70     -61.829 150.847-211.015  1.00  0.00           H  
ATOM    704  HB2 MET A  70     -63.718 149.462-211.306  1.00  0.00           H  
ATOM    705  HB3 MET A  70     -64.060 149.451-209.585  1.00  0.00           H  
ATOM    706  HG2 MET A  70     -65.187 151.369-209.631  1.00  0.00           H  
ATOM    707  HG3 MET A  70     -64.146 152.114-210.839  1.00  0.00           H  
ATOM    708  HE1 MET A  70     -67.229 152.544-212.905  1.00  0.00           H  
ATOM    709  HE2 MET A  70     -65.578 153.088-212.617  1.00  0.00           H  
ATOM    710  HE3 MET A  70     -66.723 153.026-211.279  1.00  0.00           H  
ATOM    711  N   GLY A  71     -63.447 151.839-208.410  1.00  0.00           N  
ATOM    712  CA  GLY A  71     -63.648 152.958-207.465  1.00  0.00           C  
ATOM    713  C   GLY A  71     -64.759 152.552-206.511  1.00  0.00           C  
ATOM    714  O   GLY A  71     -64.938 151.384-206.230  1.00  0.00           O  
ATOM    715  H   GLY A  71     -64.117 151.128-208.462  1.00  0.00           H  
ATOM    716  HA2 GLY A  71     -62.742 153.136-206.913  1.00  0.00           H  
ATOM    717  HA3 GLY A  71     -63.933 153.850-208.003  1.00  0.00           H  
ATOM    718  N   CYS A  72     -65.513 153.491-206.020  1.00  0.00           N  
ATOM    719  CA  CYS A  72     -66.620 153.128-205.101  1.00  0.00           C  
ATOM    720  C   CYS A  72     -67.209 151.779-205.559  1.00  0.00           C  
ATOM    721  O   CYS A  72     -67.888 151.686-206.562  1.00  0.00           O  
ATOM    722  CB  CYS A  72     -67.664 154.251-205.136  1.00  0.00           C  
ATOM    723  SG  CYS A  72     -69.100 153.772-206.126  1.00  0.00           S  
ATOM    724  H   CYS A  72     -65.364 154.431-206.271  1.00  0.00           H  
ATOM    725  HA  CYS A  72     -66.232 153.027-204.098  1.00  0.00           H  
ATOM    726  HB2 CYS A  72     -67.975 154.472-204.133  1.00  0.00           H  
ATOM    727  HB3 CYS A  72     -67.216 155.133-205.569  1.00  0.00           H  
ATOM    728  HG  CYS A  72     -68.922 154.011-207.039  1.00  0.00           H  
ATOM    729  N   PHE A  73     -66.895 150.716-204.859  1.00  0.00           N  
ATOM    730  CA  PHE A  73     -67.383 149.366-205.285  1.00  0.00           C  
ATOM    731  C   PHE A  73     -68.906 149.344-205.436  1.00  0.00           C  
ATOM    732  O   PHE A  73     -69.491 148.303-205.655  1.00  0.00           O  
ATOM    733  CB  PHE A  73     -66.972 148.289-204.273  1.00  0.00           C  
ATOM    734  CG  PHE A  73     -66.307 148.910-203.073  1.00  0.00           C  
ATOM    735  CD1 PHE A  73     -66.956 149.912-202.342  1.00  0.00           C  
ATOM    736  CD2 PHE A  73     -65.037 148.472-202.687  1.00  0.00           C  
ATOM    737  CE1 PHE A  73     -66.329 150.475-201.225  1.00  0.00           C  
ATOM    738  CE2 PHE A  73     -64.411 149.033-201.571  1.00  0.00           C  
ATOM    739  CZ  PHE A  73     -65.057 150.035-200.839  1.00  0.00           C  
ATOM    740  H   PHE A  73     -66.303 150.800-204.083  1.00  0.00           H  
ATOM    741  HA  PHE A  73     -66.941 149.129-206.239  1.00  0.00           H  
ATOM    742  HB2 PHE A  73     -67.848 147.743-203.951  1.00  0.00           H  
ATOM    743  HB3 PHE A  73     -66.283 147.604-204.745  1.00  0.00           H  
ATOM    744  HD1 PHE A  73     -67.941 150.248-202.638  1.00  0.00           H  
ATOM    745  HD2 PHE A  73     -64.538 147.698-203.253  1.00  0.00           H  
ATOM    746  HE1 PHE A  73     -66.828 151.249-200.661  1.00  0.00           H  
ATOM    747  HE2 PHE A  73     -63.431 148.689-201.275  1.00  0.00           H  
ATOM    748  HZ  PHE A  73     -64.574 150.472-199.977  1.00  0.00           H  
ATOM    749  N   TRP A  74     -69.561 150.462-205.337  1.00  0.00           N  
ATOM    750  CA  TRP A  74     -71.046 150.434-205.499  1.00  0.00           C  
ATOM    751  C   TRP A  74     -71.374 150.246-206.981  1.00  0.00           C  
ATOM    752  O   TRP A  74     -72.278 149.518-207.340  1.00  0.00           O  
ATOM    753  CB  TRP A  74     -71.684 151.730-204.980  1.00  0.00           C  
ATOM    754  CG  TRP A  74     -71.636 151.737-203.486  1.00  0.00           C  
ATOM    755  CD1 TRP A  74     -72.109 150.748-202.689  1.00  0.00           C  
ATOM    756  CD2 TRP A  74     -71.094 152.756-202.597  1.00  0.00           C  
ATOM    757  NE1 TRP A  74     -71.891 151.098-201.368  1.00  0.00           N  
ATOM    758  CE2 TRP A  74     -71.269 152.326-201.259  1.00  0.00           C  
ATOM    759  CE3 TRP A  74     -70.476 154.000-202.818  1.00  0.00           C  
ATOM    760  CZ2 TRP A  74     -70.844 153.102-200.181  1.00  0.00           C  
ATOM    761  CZ3 TRP A  74     -70.046 154.783-201.735  1.00  0.00           C  
ATOM    762  CH2 TRP A  74     -70.230 154.335-200.419  1.00  0.00           C  
ATOM    763  H   TRP A  74     -69.085 151.302-205.169  1.00  0.00           H  
ATOM    764  HA  TRP A  74     -71.442 149.595-204.943  1.00  0.00           H  
ATOM    765  HB2 TRP A  74     -71.157 152.587-205.366  1.00  0.00           H  
ATOM    766  HB3 TRP A  74     -72.712 151.775-205.304  1.00  0.00           H  
ATOM    767  HD1 TRP A  74     -72.579 149.835-203.028  1.00  0.00           H  
ATOM    768  HE1 TRP A  74     -72.141 150.555-200.592  1.00  0.00           H  
ATOM    769  HE3 TRP A  74     -70.329 154.354-203.828  1.00  0.00           H  
ATOM    770  HZ2 TRP A  74     -70.988 152.753-199.169  1.00  0.00           H  
ATOM    771  HZ3 TRP A  74     -69.572 155.736-201.915  1.00  0.00           H  
ATOM    772  HH2 TRP A  74     -69.899 154.942-199.590  1.00  0.00           H  
ATOM    773  N   GLY A  75     -70.645 150.898-207.845  1.00  0.00           N  
ATOM    774  CA  GLY A  75     -70.914 150.759-209.305  1.00  0.00           C  
ATOM    775  C   GLY A  75     -69.869 149.845-209.969  1.00  0.00           C  
ATOM    776  O   GLY A  75     -70.047 149.409-211.088  1.00  0.00           O  
ATOM    777  H   GLY A  75     -69.926 151.483-207.531  1.00  0.00           H  
ATOM    778  HA2 GLY A  75     -71.897 150.337-209.446  1.00  0.00           H  
ATOM    779  HA3 GLY A  75     -70.876 151.735-209.767  1.00  0.00           H  
ATOM    780  N   ALA A  76     -68.776 149.558-209.306  1.00  0.00           N  
ATOM    781  CA  ALA A  76     -67.733 148.687-209.932  1.00  0.00           C  
ATOM    782  C   ALA A  76     -68.260 147.264-210.130  1.00  0.00           C  
ATOM    783  O   ALA A  76     -68.184 146.716-211.209  1.00  0.00           O  
ATOM    784  CB  ALA A  76     -66.498 148.625-209.033  1.00  0.00           C  
ATOM    785  H   ALA A  76     -68.631 149.924-208.409  1.00  0.00           H  
ATOM    786  HA  ALA A  76     -67.454 149.099-210.890  1.00  0.00           H  
ATOM    787  HB1 ALA A  76     -66.177 149.624-208.785  1.00  0.00           H  
ATOM    788  HB2 ALA A  76     -65.703 148.109-209.551  1.00  0.00           H  
ATOM    789  HB3 ALA A  76     -66.740 148.089-208.129  1.00  0.00           H  
ATOM    790  N   GLU A  77     -68.760 146.650-209.094  1.00  0.00           N  
ATOM    791  CA  GLU A  77     -69.254 145.248-209.221  1.00  0.00           C  
ATOM    792  C   GLU A  77     -70.681 145.223-209.781  1.00  0.00           C  
ATOM    793  O   GLU A  77     -71.171 144.196-210.204  1.00  0.00           O  
ATOM    794  CB  GLU A  77     -69.228 144.587-207.841  1.00  0.00           C  
ATOM    795  CG  GLU A  77     -69.727 143.144-207.946  1.00  0.00           C  
ATOM    796  CD  GLU A  77     -71.031 142.994-207.159  1.00  0.00           C  
ATOM    797  OE1 GLU A  77     -71.692 143.996-206.945  1.00  0.00           O  
ATOM    798  OE2 GLU A  77     -71.347 141.877-206.782  1.00  0.00           O  
ATOM    799  H   GLU A  77     -68.788 147.102-208.225  1.00  0.00           H  
ATOM    800  HA  GLU A  77     -68.603 144.700-209.887  1.00  0.00           H  
ATOM    801  HB2 GLU A  77     -68.216 144.587-207.469  1.00  0.00           H  
ATOM    802  HB3 GLU A  77     -69.857 145.143-207.165  1.00  0.00           H  
ATOM    803  HG2 GLU A  77     -69.900 142.895-208.981  1.00  0.00           H  
ATOM    804  HG3 GLU A  77     -68.983 142.476-207.537  1.00  0.00           H  
ATOM    805  N   ARG A  78     -71.356 146.335-209.788  1.00  0.00           N  
ATOM    806  CA  ARG A  78     -72.747 146.348-210.321  1.00  0.00           C  
ATOM    807  C   ARG A  78     -72.747 145.859-211.774  1.00  0.00           C  
ATOM    808  O   ARG A  78     -73.264 144.803-212.082  1.00  0.00           O  
ATOM    809  CB  ARG A  78     -73.307 147.771-210.257  1.00  0.00           C  
ATOM    810  CG  ARG A  78     -74.386 147.945-211.328  1.00  0.00           C  
ATOM    811  CD  ARG A  78     -75.323 149.087-210.928  1.00  0.00           C  
ATOM    812  NE  ARG A  78     -75.643 149.908-212.130  1.00  0.00           N  
ATOM    813  CZ  ARG A  78     -76.346 149.395-213.103  1.00  0.00           C  
ATOM    814  NH1 ARG A  78     -76.771 148.163-213.022  1.00  0.00           N  
ATOM    815  NH2 ARG A  78     -76.624 150.112-214.156  1.00  0.00           N  
ATOM    816  H   ARG A  78     -70.955 147.157-209.442  1.00  0.00           H  
ATOM    817  HA  ARG A  78     -73.364 145.694-209.724  1.00  0.00           H  
ATOM    818  HB2 ARG A  78     -73.737 147.943-209.282  1.00  0.00           H  
ATOM    819  HB3 ARG A  78     -72.511 148.480-210.428  1.00  0.00           H  
ATOM    820  HG2 ARG A  78     -73.919 148.177-212.274  1.00  0.00           H  
ATOM    821  HG3 ARG A  78     -74.952 147.031-211.420  1.00  0.00           H  
ATOM    822  HD2 ARG A  78     -76.234 148.677-210.518  1.00  0.00           H  
ATOM    823  HD3 ARG A  78     -74.841 149.706-210.187  1.00  0.00           H  
ATOM    824  HE  ARG A  78     -75.326 150.833-212.190  1.00  0.00           H  
ATOM    825 HH11 ARG A  78     -76.558 147.613-212.215  1.00  0.00           H  
ATOM    826 HH12 ARG A  78     -77.309 147.771-213.767  1.00  0.00           H  
ATOM    827 HH21 ARG A  78     -76.298 151.056-214.218  1.00  0.00           H  
ATOM    828 HH22 ARG A  78     -77.161 149.719-214.902  1.00  0.00           H  
ATOM    829  N   LYS A  79     -72.180 146.621-212.671  1.00  0.00           N  
ATOM    830  CA  LYS A  79     -72.159 146.203-214.104  1.00  0.00           C  
ATOM    831  C   LYS A  79     -71.572 144.792-214.244  1.00  0.00           C  
ATOM    832  O   LYS A  79     -71.558 144.228-215.320  1.00  0.00           O  
ATOM    833  CB  LYS A  79     -71.308 147.187-214.910  1.00  0.00           C  
ATOM    834  CG  LYS A  79     -72.102 148.472-215.151  1.00  0.00           C  
ATOM    835  CD  LYS A  79     -71.533 149.206-216.369  1.00  0.00           C  
ATOM    836  CE  LYS A  79     -71.984 150.667-216.338  1.00  0.00           C  
ATOM    837  NZ  LYS A  79     -71.727 151.296-217.665  1.00  0.00           N  
ATOM    838  H   LYS A  79     -71.776 147.475-212.405  1.00  0.00           H  
ATOM    839  HA  LYS A  79     -73.168 146.206-214.490  1.00  0.00           H  
ATOM    840  HB2 LYS A  79     -70.408 147.417-214.359  1.00  0.00           H  
ATOM    841  HB3 LYS A  79     -71.045 146.741-215.858  1.00  0.00           H  
ATOM    842  HG2 LYS A  79     -73.139 148.229-215.332  1.00  0.00           H  
ATOM    843  HG3 LYS A  79     -72.029 149.108-214.282  1.00  0.00           H  
ATOM    844  HD2 LYS A  79     -70.454 149.161-216.345  1.00  0.00           H  
ATOM    845  HD3 LYS A  79     -71.893 148.737-217.273  1.00  0.00           H  
ATOM    846  HE2 LYS A  79     -73.040 150.714-216.116  1.00  0.00           H  
ATOM    847  HE3 LYS A  79     -71.432 151.198-215.576  1.00  0.00           H  
ATOM    848  HZ1 LYS A  79     -71.818 152.328-217.584  1.00  0.00           H  
ATOM    849  HZ2 LYS A  79     -72.419 150.939-218.357  1.00  0.00           H  
ATOM    850  HZ3 LYS A  79     -70.766 151.059-217.981  1.00  0.00           H  
ATOM    851  N   PHE A  80     -71.084 144.213-213.179  1.00  0.00           N  
ATOM    852  CA  PHE A  80     -70.504 142.843-213.288  1.00  0.00           C  
ATOM    853  C   PHE A  80     -71.586 141.787-213.024  1.00  0.00           C  
ATOM    854  O   PHE A  80     -71.654 140.784-213.706  1.00  0.00           O  
ATOM    855  CB  PHE A  80     -69.365 142.670-212.279  1.00  0.00           C  
ATOM    856  CG  PHE A  80     -68.164 143.467-212.724  1.00  0.00           C  
ATOM    857  CD1 PHE A  80     -68.245 144.859-212.816  1.00  0.00           C  
ATOM    858  CD2 PHE A  80     -66.965 142.814-213.034  1.00  0.00           C  
ATOM    859  CE1 PHE A  80     -67.128 145.601-213.217  1.00  0.00           C  
ATOM    860  CE2 PHE A  80     -65.847 143.554-213.434  1.00  0.00           C  
ATOM    861  CZ  PHE A  80     -65.928 144.949-213.526  1.00  0.00           C  
ATOM    862  H   PHE A  80     -71.096 144.674-212.318  1.00  0.00           H  
ATOM    863  HA  PHE A  80     -70.114 142.707-214.286  1.00  0.00           H  
ATOM    864  HB2 PHE A  80     -69.681 143.017-211.308  1.00  0.00           H  
ATOM    865  HB3 PHE A  80     -69.098 141.627-212.219  1.00  0.00           H  
ATOM    866  HD1 PHE A  80     -69.171 145.360-212.580  1.00  0.00           H  
ATOM    867  HD2 PHE A  80     -66.904 141.740-212.965  1.00  0.00           H  
ATOM    868  HE1 PHE A  80     -67.191 146.677-213.287  1.00  0.00           H  
ATOM    869  HE2 PHE A  80     -64.922 143.050-213.674  1.00  0.00           H  
ATOM    870  HZ  PHE A  80     -65.066 145.521-213.835  1.00  0.00           H  
ATOM    871  N   TRP A  81     -72.433 141.989-212.044  1.00  0.00           N  
ATOM    872  CA  TRP A  81     -73.487 140.973-211.771  1.00  0.00           C  
ATOM    873  C   TRP A  81     -74.496 140.970-212.919  1.00  0.00           C  
ATOM    874  O   TRP A  81     -75.401 140.160-212.962  1.00  0.00           O  
ATOM    875  CB  TRP A  81     -74.187 141.261-210.421  1.00  0.00           C  
ATOM    876  CG  TRP A  81     -74.871 142.605-210.405  1.00  0.00           C  
ATOM    877  CD1 TRP A  81     -75.749 143.057-211.337  1.00  0.00           C  
ATOM    878  CD2 TRP A  81     -74.782 143.663-209.391  1.00  0.00           C  
ATOM    879  NE1 TRP A  81     -76.177 144.318-210.976  1.00  0.00           N  
ATOM    880  CE2 TRP A  81     -75.613 144.735-209.793  1.00  0.00           C  
ATOM    881  CE3 TRP A  81     -74.064 143.805-208.181  1.00  0.00           C  
ATOM    882  CZ2 TRP A  81     -75.730 145.895-209.035  1.00  0.00           C  
ATOM    883  CZ3 TRP A  81     -74.188 144.986-207.408  1.00  0.00           C  
ATOM    884  CH2 TRP A  81     -75.019 146.017-207.843  1.00  0.00           C  
ATOM    885  H   TRP A  81     -72.373 142.793-211.497  1.00  0.00           H  
ATOM    886  HA  TRP A  81     -73.020 139.999-211.721  1.00  0.00           H  
ATOM    887  HB2 TRP A  81     -74.923 140.492-210.239  1.00  0.00           H  
ATOM    888  HB3 TRP A  81     -73.450 141.234-209.631  1.00  0.00           H  
ATOM    889  HD1 TRP A  81     -76.065 142.528-212.218  1.00  0.00           H  
ATOM    890  HE1 TRP A  81     -76.806 144.866-211.484  1.00  0.00           H  
ATOM    891  HE3 TRP A  81     -73.421 143.005-207.847  1.00  0.00           H  
ATOM    892  HZ2 TRP A  81     -76.372 146.698-209.367  1.00  0.00           H  
ATOM    893  HZ3 TRP A  81     -73.649 145.099-206.461  1.00  0.00           H  
ATOM    894  HH2 TRP A  81     -75.108 146.905-207.258  1.00  0.00           H  
ATOM    895  N   VAL A  82     -74.348 141.872-213.857  1.00  0.00           N  
ATOM    896  CA  VAL A  82     -75.298 141.922-215.008  1.00  0.00           C  
ATOM    897  C   VAL A  82     -74.693 141.186-216.204  1.00  0.00           C  
ATOM    898  O   VAL A  82     -75.235 141.203-217.292  1.00  0.00           O  
ATOM    899  CB  VAL A  82     -75.559 143.378-215.404  1.00  0.00           C  
ATOM    900  CG1 VAL A  82     -75.744 144.230-214.150  1.00  0.00           C  
ATOM    901  CG2 VAL A  82     -74.371 143.907-216.208  1.00  0.00           C  
ATOM    902  H   VAL A  82     -73.610 142.515-213.805  1.00  0.00           H  
ATOM    903  HA  VAL A  82     -76.230 141.452-214.728  1.00  0.00           H  
ATOM    904  HB  VAL A  82     -76.453 143.430-216.009  1.00  0.00           H  
ATOM    905 HG11 VAL A  82     -76.703 144.010-213.706  1.00  0.00           H  
ATOM    906 HG12 VAL A  82     -75.704 145.277-214.417  1.00  0.00           H  
ATOM    907 HG13 VAL A  82     -74.959 144.008-213.444  1.00  0.00           H  
ATOM    908 HG21 VAL A  82     -74.572 143.796-217.263  1.00  0.00           H  
ATOM    909 HG22 VAL A  82     -73.484 143.347-215.951  1.00  0.00           H  
ATOM    910 HG23 VAL A  82     -74.216 144.952-215.978  1.00  0.00           H  
ATOM    911  N   LEU A  83     -73.575 140.542-216.017  1.00  0.00           N  
ATOM    912  CA  LEU A  83     -72.945 139.817-217.131  1.00  0.00           C  
ATOM    913  C   LEU A  83     -73.559 138.434-217.230  1.00  0.00           C  
ATOM    914  O   LEU A  83     -73.878 137.795-216.248  1.00  0.00           O  
ATOM    915  CB  LEU A  83     -71.446 139.698-216.881  1.00  0.00           C  
ATOM    916  CG  LEU A  83     -70.861 141.093-216.686  1.00  0.00           C  
ATOM    917  CD1 LEU A  83     -69.338 140.999-216.683  1.00  0.00           C  
ATOM    918  CD2 LEU A  83     -71.314 142.003-217.830  1.00  0.00           C  
ATOM    919  H   LEU A  83     -73.154 140.533-215.150  1.00  0.00           H  
ATOM    920  HA  LEU A  83     -73.115 140.353-218.053  1.00  0.00           H  
ATOM    921  HB2 LEU A  83     -71.273 139.105-215.996  1.00  0.00           H  
ATOM    922  HB3 LEU A  83     -70.976 139.226-217.730  1.00  0.00           H  
ATOM    923  HG  LEU A  83     -71.200 141.498-215.746  1.00  0.00           H  
ATOM    924 HD11 LEU A  83     -68.993 140.764-217.678  1.00  0.00           H  
ATOM    925 HD12 LEU A  83     -69.030 140.221-216.001  1.00  0.00           H  
ATOM    926 HD13 LEU A  83     -68.920 141.942-216.368  1.00  0.00           H  
ATOM    927 HD21 LEU A  83     -70.625 142.829-217.928  1.00  0.00           H  
ATOM    928 HD22 LEU A  83     -72.302 142.382-217.617  1.00  0.00           H  
ATOM    929 HD23 LEU A  83     -71.335 141.440-218.752  1.00  0.00           H  
ATOM    930  N   LYS A  84     -73.732 137.988-218.421  1.00  0.00           N  
ATOM    931  CA  LYS A  84     -74.340 136.648-218.651  1.00  0.00           C  
ATOM    932  C   LYS A  84     -73.290 135.552-218.446  1.00  0.00           C  
ATOM    933  O   LYS A  84     -72.196 135.614-218.968  1.00  0.00           O  
ATOM    934  CB  LYS A  84     -74.898 136.577-220.079  1.00  0.00           C  
ATOM    935  CG  LYS A  84     -73.847 135.988-221.024  1.00  0.00           C  
ATOM    936  CD  LYS A  84     -74.277 136.222-222.474  1.00  0.00           C  
ATOM    937  CE  LYS A  84     -73.383 137.291-223.105  1.00  0.00           C  
ATOM    938  NZ  LYS A  84     -73.658 138.610-222.469  1.00  0.00           N  
ATOM    939  H   LYS A  84     -73.466 138.549-219.170  1.00  0.00           H  
ATOM    940  HA  LYS A  84     -75.146 136.501-217.948  1.00  0.00           H  
ATOM    941  HB2 LYS A  84     -75.778 135.952-220.088  1.00  0.00           H  
ATOM    942  HB3 LYS A  84     -75.161 137.571-220.409  1.00  0.00           H  
ATOM    943  HG2 LYS A  84     -72.897 136.469-220.850  1.00  0.00           H  
ATOM    944  HG3 LYS A  84     -73.754 134.929-220.843  1.00  0.00           H  
ATOM    945  HD2 LYS A  84     -74.186 135.301-223.029  1.00  0.00           H  
ATOM    946  HD3 LYS A  84     -75.305 136.554-222.495  1.00  0.00           H  
ATOM    947  HE2 LYS A  84     -72.346 137.028-222.954  1.00  0.00           H  
ATOM    948  HE3 LYS A  84     -73.588 137.352-224.164  1.00  0.00           H  
ATOM    949  HZ1 LYS A  84     -73.667 139.352-223.197  1.00  0.00           H  
ATOM    950  HZ2 LYS A  84     -72.916 138.818-221.769  1.00  0.00           H  
ATOM    951  HZ3 LYS A  84     -74.583 138.580-221.996  1.00  0.00           H  
ATOM    952  N   GLY A  85     -73.627 134.545-217.692  1.00  0.00           N  
ATOM    953  CA  GLY A  85     -72.683 133.430-217.447  1.00  0.00           C  
ATOM    954  C   GLY A  85     -72.031 133.577-216.067  1.00  0.00           C  
ATOM    955  O   GLY A  85     -71.633 132.606-215.454  1.00  0.00           O  
ATOM    956  H   GLY A  85     -74.507 134.519-217.297  1.00  0.00           H  
ATOM    957  HA2 GLY A  85     -73.216 132.492-217.494  1.00  0.00           H  
ATOM    958  HA3 GLY A  85     -71.916 133.444-218.207  1.00  0.00           H  
ATOM    959  N   VAL A  86     -71.884 134.780-215.594  1.00  0.00           N  
ATOM    960  CA  VAL A  86     -71.220 134.996-214.281  1.00  0.00           C  
ATOM    961  C   VAL A  86     -71.945 134.213-213.187  1.00  0.00           C  
ATOM    962  O   VAL A  86     -73.154 134.247-213.073  1.00  0.00           O  
ATOM    963  CB  VAL A  86     -71.235 136.500-213.965  1.00  0.00           C  
ATOM    964  CG1 VAL A  86     -72.159 136.787-212.780  1.00  0.00           C  
ATOM    965  CG2 VAL A  86     -69.819 136.965-213.619  1.00  0.00           C  
ATOM    966  H   VAL A  86     -72.183 135.546-216.112  1.00  0.00           H  
ATOM    967  HA  VAL A  86     -70.197 134.657-214.339  1.00  0.00           H  
ATOM    968  HB  VAL A  86     -71.589 137.039-214.832  1.00  0.00           H  
ATOM    969 HG11 VAL A  86     -73.159 136.453-213.018  1.00  0.00           H  
ATOM    970 HG12 VAL A  86     -72.170 137.852-212.577  1.00  0.00           H  
ATOM    971 HG13 VAL A  86     -71.797 136.256-211.909  1.00  0.00           H  
ATOM    972 HG21 VAL A  86     -69.215 136.981-214.513  1.00  0.00           H  
ATOM    973 HG22 VAL A  86     -69.383 136.285-212.901  1.00  0.00           H  
ATOM    974 HG23 VAL A  86     -69.859 137.957-213.194  1.00  0.00           H  
ATOM    975  N   TYR A  87     -71.201 133.514-212.374  1.00  0.00           N  
ATOM    976  CA  TYR A  87     -71.817 132.734-211.279  1.00  0.00           C  
ATOM    977  C   TYR A  87     -72.142 133.678-210.115  1.00  0.00           C  
ATOM    978  O   TYR A  87     -73.269 133.747-209.668  1.00  0.00           O  
ATOM    979  CB  TYR A  87     -70.822 131.650-210.868  1.00  0.00           C  
ATOM    980  CG  TYR A  87     -70.703 131.553-209.366  1.00  0.00           C  
ATOM    981  CD1 TYR A  87     -71.576 130.757-208.612  1.00  0.00           C  
ATOM    982  CD2 TYR A  87     -69.689 132.262-208.734  1.00  0.00           C  
ATOM    983  CE1 TYR A  87     -71.424 130.681-207.222  1.00  0.00           C  
ATOM    984  CE2 TYR A  87     -69.535 132.190-207.345  1.00  0.00           C  
ATOM    985  CZ  TYR A  87     -70.404 131.399-206.588  1.00  0.00           C  
ATOM    986  OH  TYR A  87     -70.254 131.325-205.218  1.00  0.00           O  
ATOM    987  H   TYR A  87     -70.227 133.504-212.485  1.00  0.00           H  
ATOM    988  HA  TYR A  87     -72.728 132.273-211.630  1.00  0.00           H  
ATOM    989  HB2 TYR A  87     -71.142 130.714-211.274  1.00  0.00           H  
ATOM    990  HB3 TYR A  87     -69.854 131.894-211.279  1.00  0.00           H  
ATOM    991  HD1 TYR A  87     -72.364 130.205-209.097  1.00  0.00           H  
ATOM    992  HD2 TYR A  87     -69.026 132.863-209.325  1.00  0.00           H  
ATOM    993  HE1 TYR A  87     -72.093 130.068-206.638  1.00  0.00           H  
ATOM    994  HE2 TYR A  87     -68.747 132.746-206.860  1.00  0.00           H  
ATOM    995  HH  TYR A  87     -70.000 132.194-204.900  1.00  0.00           H  
ATOM    996  N   SER A  88     -71.184 134.429-209.638  1.00  0.00           N  
ATOM    997  CA  SER A  88     -71.478 135.377-208.526  1.00  0.00           C  
ATOM    998  C   SER A  88     -70.524 136.561-208.607  1.00  0.00           C  
ATOM    999  O   SER A  88     -69.724 136.668-209.515  1.00  0.00           O  
ATOM   1000  CB  SER A  88     -71.304 134.682-207.177  1.00  0.00           C  
ATOM   1001  OG  SER A  88     -69.973 134.865-206.716  1.00  0.00           O  
ATOM   1002  H   SER A  88     -70.279 134.386-210.019  1.00  0.00           H  
ATOM   1003  HA  SER A  88     -72.495 135.731-208.618  1.00  0.00           H  
ATOM   1004  HB2 SER A  88     -71.994 135.103-206.461  1.00  0.00           H  
ATOM   1005  HB3 SER A  88     -71.503 133.636-207.288  1.00  0.00           H  
ATOM   1006  HG  SER A  88     -69.928 134.555-205.809  1.00  0.00           H  
ATOM   1007  N   THR A  89     -70.600 137.447-207.660  1.00  0.00           N  
ATOM   1008  CA  THR A  89     -69.695 138.629-207.673  1.00  0.00           C  
ATOM   1009  C   THR A  89     -69.571 139.188-206.257  1.00  0.00           C  
ATOM   1010  O   THR A  89     -70.555 139.445-205.591  1.00  0.00           O  
ATOM   1011  CB  THR A  89     -70.266 139.709-208.595  1.00  0.00           C  
ATOM   1012  OG1 THR A  89     -71.541 140.113-208.114  1.00  0.00           O  
ATOM   1013  CG2 THR A  89     -70.407 139.157-210.014  1.00  0.00           C  
ATOM   1014  H   THR A  89     -71.251 137.331-206.936  1.00  0.00           H  
ATOM   1015  HA  THR A  89     -68.721 138.332-208.028  1.00  0.00           H  
ATOM   1016  HB  THR A  89     -69.600 140.559-208.608  1.00  0.00           H  
ATOM   1017  HG1 THR A  89     -71.460 140.296-207.176  1.00  0.00           H  
ATOM   1018 HG21 THR A  89     -71.201 138.427-210.041  1.00  0.00           H  
ATOM   1019 HG22 THR A  89     -69.479 138.693-210.314  1.00  0.00           H  
ATOM   1020 HG23 THR A  89     -70.639 139.965-210.694  1.00  0.00           H  
ATOM   1021  N   GLN A  90     -68.370 139.381-205.792  1.00  0.00           N  
ATOM   1022  CA  GLN A  90     -68.187 139.927-204.420  1.00  0.00           C  
ATOM   1023  C   GLN A  90     -67.189 141.085-204.460  1.00  0.00           C  
ATOM   1024  O   GLN A  90     -66.325 141.143-205.312  1.00  0.00           O  
ATOM   1025  CB  GLN A  90     -67.651 138.830-203.498  1.00  0.00           C  
ATOM   1026  CG  GLN A  90     -66.555 138.041-204.220  1.00  0.00           C  
ATOM   1027  CD  GLN A  90     -67.137 137.190-205.289  1.00  0.00           C  
ATOM   1028  OE1 GLN A  90     -66.470 136.835-206.241  1.00  0.00           O  
ATOM   1029  NE2 GLN A  90     -68.345 136.836-205.190  1.00  0.00           N  
ATOM   1030  H   GLN A  90     -67.589 139.170-206.345  1.00  0.00           H  
ATOM   1031  HA  GLN A  90     -69.135 140.281-204.044  1.00  0.00           H  
ATOM   1032  HB2 GLN A  90     -67.237 139.284-202.611  1.00  0.00           H  
ATOM   1033  HB3 GLN A  90     -68.455 138.166-203.221  1.00  0.00           H  
ATOM   1034  HG2 GLN A  90     -65.881 138.706-204.681  1.00  0.00           H  
ATOM   1035  HG3 GLN A  90     -66.045 137.409-203.524  1.00  0.00           H  
ATOM   1036 HE21 GLN A  90     -68.893 137.118-204.419  1.00  0.00           H  
ATOM   1037 HE22 GLN A  90     -68.705 136.295-205.873  1.00  0.00           H  
ATOM   1038  N   VAL A  91     -67.296 142.001-203.538  1.00  0.00           N  
ATOM   1039  CA  VAL A  91     -66.348 143.147-203.516  1.00  0.00           C  
ATOM   1040  C   VAL A  91     -65.666 143.199-202.150  1.00  0.00           C  
ATOM   1041  O   VAL A  91     -65.981 142.428-201.265  1.00  0.00           O  
ATOM   1042  CB  VAL A  91     -67.083 144.471-203.787  1.00  0.00           C  
ATOM   1043  CG1 VAL A  91     -66.875 144.867-205.246  1.00  0.00           C  
ATOM   1044  CG2 VAL A  91     -68.590 144.344-203.511  1.00  0.00           C  
ATOM   1045  H   VAL A  91     -67.993 141.929-202.856  1.00  0.00           H  
ATOM   1046  HA  VAL A  91     -65.597 142.996-204.277  1.00  0.00           H  
ATOM   1047  HB  VAL A  91     -66.671 145.240-203.149  1.00  0.00           H  
ATOM   1048 HG11 VAL A  91     -67.671 145.524-205.559  1.00  0.00           H  
ATOM   1049 HG12 VAL A  91     -66.877 143.979-205.859  1.00  0.00           H  
ATOM   1050 HG13 VAL A  91     -65.927 145.374-205.350  1.00  0.00           H  
ATOM   1051 HG21 VAL A  91     -68.769 144.452-202.455  1.00  0.00           H  
ATOM   1052 HG22 VAL A  91     -68.960 143.385-203.847  1.00  0.00           H  
ATOM   1053 HG23 VAL A  91     -69.113 145.127-204.040  1.00  0.00           H  
ATOM   1054  N   GLY A  92     -64.728 144.088-201.963  1.00  0.00           N  
ATOM   1055  CA  GLY A  92     -64.039 144.155-200.647  1.00  0.00           C  
ATOM   1056  C   GLY A  92     -62.800 145.042-200.750  1.00  0.00           C  
ATOM   1057  O   GLY A  92     -62.462 145.543-201.805  1.00  0.00           O  
ATOM   1058  H   GLY A  92     -64.477 144.705-202.685  1.00  0.00           H  
ATOM   1059  HA2 GLY A  92     -64.713 144.559-199.911  1.00  0.00           H  
ATOM   1060  HA3 GLY A  92     -63.742 143.161-200.351  1.00  0.00           H  
ATOM   1061  N   PHE A  93     -62.120 145.233-199.656  1.00  0.00           N  
ATOM   1062  CA  PHE A  93     -60.893 146.082-199.670  1.00  0.00           C  
ATOM   1063  C   PHE A  93     -59.705 145.250-200.157  1.00  0.00           C  
ATOM   1064  O   PHE A  93     -59.775 144.039-200.229  1.00  0.00           O  
ATOM   1065  CB  PHE A  93     -60.612 146.594-198.255  1.00  0.00           C  
ATOM   1066  CG  PHE A  93     -61.890 147.123-197.649  1.00  0.00           C  
ATOM   1067  CD1 PHE A  93     -62.475 148.288-198.158  1.00  0.00           C  
ATOM   1068  CD2 PHE A  93     -62.490 146.448-196.579  1.00  0.00           C  
ATOM   1069  CE1 PHE A  93     -63.660 148.779-197.597  1.00  0.00           C  
ATOM   1070  CE2 PHE A  93     -63.674 146.941-196.018  1.00  0.00           C  
ATOM   1071  CZ  PHE A  93     -64.259 148.105-196.527  1.00  0.00           C  
ATOM   1072  H   PHE A  93     -62.418 144.813-198.822  1.00  0.00           H  
ATOM   1073  HA  PHE A  93     -61.043 146.921-200.333  1.00  0.00           H  
ATOM   1074  HB2 PHE A  93     -60.234 145.785-197.648  1.00  0.00           H  
ATOM   1075  HB3 PHE A  93     -59.880 147.386-198.296  1.00  0.00           H  
ATOM   1076  HD1 PHE A  93     -62.013 148.809-198.984  1.00  0.00           H  
ATOM   1077  HD2 PHE A  93     -62.038 145.549-196.186  1.00  0.00           H  
ATOM   1078  HE1 PHE A  93     -64.111 149.677-197.989  1.00  0.00           H  
ATOM   1079  HE2 PHE A  93     -64.137 146.421-195.193  1.00  0.00           H  
ATOM   1080  HZ  PHE A  93     -65.173 148.484-196.094  1.00  0.00           H  
ATOM   1081  N   ALA A  94     -58.614 145.886-200.491  1.00  0.00           N  
ATOM   1082  CA  ALA A  94     -57.426 145.124-200.973  1.00  0.00           C  
ATOM   1083  C   ALA A  94     -56.265 146.087-201.236  1.00  0.00           C  
ATOM   1084  O   ALA A  94     -56.380 147.280-201.043  1.00  0.00           O  
ATOM   1085  CB  ALA A  94     -57.780 144.393-202.270  1.00  0.00           C  
ATOM   1086  H   ALA A  94     -58.575 146.864-200.424  1.00  0.00           H  
ATOM   1087  HA  ALA A  94     -57.132 144.403-200.224  1.00  0.00           H  
ATOM   1088  HB1 ALA A  94     -57.056 143.615-202.455  1.00  0.00           H  
ATOM   1089  HB2 ALA A  94     -57.772 145.095-203.091  1.00  0.00           H  
ATOM   1090  HB3 ALA A  94     -58.763 143.956-202.180  1.00  0.00           H  
ATOM   1091  N   GLY A  95     -55.147 145.578-201.681  1.00  0.00           N  
ATOM   1092  CA  GLY A  95     -53.984 146.467-201.956  1.00  0.00           C  
ATOM   1093  C   GLY A  95     -53.732 147.365-200.744  1.00  0.00           C  
ATOM   1094  O   GLY A  95     -53.213 148.457-200.866  1.00  0.00           O  
ATOM   1095  H   GLY A  95     -55.075 144.612-201.834  1.00  0.00           H  
ATOM   1096  HA2 GLY A  95     -53.108 145.863-202.146  1.00  0.00           H  
ATOM   1097  HA3 GLY A  95     -54.195 147.078-202.821  1.00  0.00           H  
ATOM   1098  N   GLY A  96     -54.096 146.915-199.574  1.00  0.00           N  
ATOM   1099  CA  GLY A  96     -53.876 147.745-198.356  1.00  0.00           C  
ATOM   1100  C   GLY A  96     -53.038 146.962-197.345  1.00  0.00           C  
ATOM   1101  O   GLY A  96     -52.599 145.860-197.608  1.00  0.00           O  
ATOM   1102  H   GLY A  96     -54.513 146.031-199.497  1.00  0.00           H  
ATOM   1103  HA2 GLY A  96     -53.359 148.653-198.626  1.00  0.00           H  
ATOM   1104  HA3 GLY A  96     -54.829 147.993-197.913  1.00  0.00           H  
ATOM   1105  N   HIS A  97     -52.808 147.526-196.192  1.00  0.00           N  
ATOM   1106  CA  HIS A  97     -51.993 146.816-195.166  1.00  0.00           C  
ATOM   1107  C   HIS A  97     -52.659 146.944-193.794  1.00  0.00           C  
ATOM   1108  O   HIS A  97     -52.248 147.733-192.965  1.00  0.00           O  
ATOM   1109  CB  HIS A  97     -50.596 147.438-195.115  1.00  0.00           C  
ATOM   1110  CG  HIS A  97     -50.702 148.918-195.354  1.00  0.00           C  
ATOM   1111  ND1 HIS A  97     -50.070 149.544-196.417  1.00  0.00           N  
ATOM   1112  CD2 HIS A  97     -51.367 149.910-194.678  1.00  0.00           C  
ATOM   1113  CE1 HIS A  97     -50.365 150.854-196.351  1.00  0.00           C  
ATOM   1114  NE2 HIS A  97     -51.153 151.132-195.309  1.00  0.00           N  
ATOM   1115  H   HIS A  97     -53.168 148.417-196.004  1.00  0.00           H  
ATOM   1116  HA  HIS A  97     -51.911 145.773-195.431  1.00  0.00           H  
ATOM   1117  HB2 HIS A  97     -50.157 147.259-194.145  1.00  0.00           H  
ATOM   1118  HB3 HIS A  97     -49.977 146.993-195.879  1.00  0.00           H  
ATOM   1119  HD1 HIS A  97     -49.509 149.110-197.094  1.00  0.00           H  
ATOM   1120  HD2 HIS A  97     -51.967 149.764-193.791  1.00  0.00           H  
ATOM   1121  HE1 HIS A  97     -50.007 151.593-197.053  1.00  0.00           H  
ATOM   1122  N   THR A  98     -53.680 146.172-193.543  1.00  0.00           N  
ATOM   1123  CA  THR A  98     -54.368 146.244-192.224  1.00  0.00           C  
ATOM   1124  C   THR A  98     -55.100 144.926-191.966  1.00  0.00           C  
ATOM   1125  O   THR A  98     -55.648 144.324-192.868  1.00  0.00           O  
ATOM   1126  CB  THR A  98     -55.373 147.397-192.228  1.00  0.00           C  
ATOM   1127  OG1 THR A  98     -54.736 148.578-192.696  1.00  0.00           O  
ATOM   1128  CG2 THR A  98     -55.897 147.626-190.807  1.00  0.00           C  
ATOM   1129  H   THR A  98     -53.993 145.539-194.220  1.00  0.00           H  
ATOM   1130  HA  THR A  98     -53.636 146.406-191.446  1.00  0.00           H  
ATOM   1131  HB  THR A  98     -56.200 147.153-192.876  1.00  0.00           H  
ATOM   1132  HG1 THR A  98     -54.842 148.613-193.650  1.00  0.00           H  
ATOM   1133 HG21 THR A  98     -56.503 146.783-190.507  1.00  0.00           H  
ATOM   1134 HG22 THR A  98     -56.496 148.524-190.785  1.00  0.00           H  
ATOM   1135 HG23 THR A  98     -55.065 147.731-190.128  1.00  0.00           H  
ATOM   1136  N   ARG A  99     -55.112 144.474-190.745  1.00  0.00           N  
ATOM   1137  CA  ARG A  99     -55.806 143.195-190.429  1.00  0.00           C  
ATOM   1138  C   ARG A  99     -57.253 143.260-190.926  1.00  0.00           C  
ATOM   1139  O   ARG A  99     -57.565 142.811-192.010  1.00  0.00           O  
ATOM   1140  CB  ARG A  99     -55.790 142.970-188.916  1.00  0.00           C  
ATOM   1141  CG  ARG A  99     -56.174 141.520-188.610  1.00  0.00           C  
ATOM   1142  CD  ARG A  99     -55.085 140.872-187.751  1.00  0.00           C  
ATOM   1143  NE  ARG A  99     -53.755 141.104-188.382  1.00  0.00           N  
ATOM   1144  CZ  ARG A  99     -53.391 140.397-189.415  1.00  0.00           C  
ATOM   1145  NH1 ARG A  99     -54.191 139.486-189.897  1.00  0.00           N  
ATOM   1146  NH2 ARG A  99     -52.226 140.600-189.967  1.00  0.00           N  
ATOM   1147  H   ARG A  99     -54.663 144.975-190.034  1.00  0.00           H  
ATOM   1148  HA  ARG A  99     -55.294 142.380-190.919  1.00  0.00           H  
ATOM   1149  HB2 ARG A  99     -54.799 143.169-188.535  1.00  0.00           H  
ATOM   1150  HB3 ARG A  99     -56.496 143.637-188.447  1.00  0.00           H  
ATOM   1151  HG2 ARG A  99     -57.112 141.502-188.074  1.00  0.00           H  
ATOM   1152  HG3 ARG A  99     -56.278 140.971-189.534  1.00  0.00           H  
ATOM   1153  HD2 ARG A  99     -55.098 141.309-186.764  1.00  0.00           H  
ATOM   1154  HD3 ARG A  99     -55.269 139.810-187.679  1.00  0.00           H  
ATOM   1155  HE  ARG A  99     -53.154 141.788-188.019  1.00  0.00           H  
ATOM   1156 HH11 ARG A  99     -55.085 139.331-189.474  1.00  0.00           H  
ATOM   1157 HH12 ARG A  99     -53.913 138.944-190.690  1.00  0.00           H  
ATOM   1158 HH21 ARG A  99     -51.612 141.297-189.597  1.00  0.00           H  
ATOM   1159 HH22 ARG A  99     -51.946 140.057-190.759  1.00  0.00           H  
ATOM   1160  N   ASN A 100     -58.140 143.813-190.144  1.00  0.00           N  
ATOM   1161  CA  ASN A 100     -59.563 143.900-190.579  1.00  0.00           C  
ATOM   1162  C   ASN A 100     -59.987 145.368-190.663  1.00  0.00           C  
ATOM   1163  O   ASN A 100     -60.586 145.902-189.751  1.00  0.00           O  
ATOM   1164  CB  ASN A 100     -60.452 143.171-189.569  1.00  0.00           C  
ATOM   1165  CG  ASN A 100     -60.109 141.682-189.568  1.00  0.00           C  
ATOM   1166  OD1 ASN A 100     -60.615 140.930-190.377  1.00  0.00           O  
ATOM   1167  ND2 ASN A 100     -59.264 141.218-188.690  1.00  0.00           N  
ATOM   1168  H   ASN A 100     -57.871 144.170-189.271  1.00  0.00           H  
ATOM   1169  HA  ASN A 100     -59.671 143.438-191.548  1.00  0.00           H  
ATOM   1170  HB2 ASN A 100     -60.289 143.582-188.583  1.00  0.00           H  
ATOM   1171  HB3 ASN A 100     -61.487 143.297-189.843  1.00  0.00           H  
ATOM   1172 HD21 ASN A 100     -58.852 141.826-188.034  1.00  0.00           H  
ATOM   1173 HD22 ASN A 100     -59.041 140.262-188.685  1.00  0.00           H  
ATOM   1174  N   PRO A 101     -59.677 146.014-191.755  1.00  0.00           N  
ATOM   1175  CA  PRO A 101     -60.027 147.444-191.974  1.00  0.00           C  
ATOM   1176  C   PRO A 101     -61.487 147.621-192.403  1.00  0.00           C  
ATOM   1177  O   PRO A 101     -62.129 146.692-192.851  1.00  0.00           O  
ATOM   1178  CB  PRO A 101     -59.082 147.871-193.095  1.00  0.00           C  
ATOM   1179  CG  PRO A 101     -58.812 146.626-193.877  1.00  0.00           C  
ATOM   1180  CD  PRO A 101     -58.955 145.447-192.906  1.00  0.00           C  
ATOM   1181  HA  PRO A 101     -59.822 148.021-191.088  1.00  0.00           H  
ATOM   1182  HB2 PRO A 101     -59.556 148.612-193.721  1.00  0.00           H  
ATOM   1183  HB3 PRO A 101     -58.164 148.261-192.681  1.00  0.00           H  
ATOM   1184  HG2 PRO A 101     -59.529 146.532-194.679  1.00  0.00           H  
ATOM   1185  HG3 PRO A 101     -57.810 146.653-194.279  1.00  0.00           H  
ATOM   1186  HD2 PRO A 101     -59.529 144.654-193.361  1.00  0.00           H  
ATOM   1187  HD3 PRO A 101     -57.983 145.086-192.603  1.00  0.00           H  
ATOM   1188  N   THR A 102     -62.015 148.808-192.276  1.00  0.00           N  
ATOM   1189  CA  THR A 102     -63.436 149.036-192.686  1.00  0.00           C  
ATOM   1190  C   THR A 102     -63.497 150.120-193.761  1.00  0.00           C  
ATOM   1191  O   THR A 102     -62.519 150.777-194.042  1.00  0.00           O  
ATOM   1192  CB  THR A 102     -64.278 149.460-191.479  1.00  0.00           C  
ATOM   1193  OG1 THR A 102     -63.624 150.505-190.782  1.00  0.00           O  
ATOM   1194  CG2 THR A 102     -64.469 148.266-190.547  1.00  0.00           C  
ATOM   1195  H   THR A 102     -61.474 149.547-191.918  1.00  0.00           H  
ATOM   1196  HA  THR A 102     -63.836 148.116-193.090  1.00  0.00           H  
ATOM   1197  HB  THR A 102     -65.244 149.803-191.817  1.00  0.00           H  
ATOM   1198  HG1 THR A 102     -63.176 150.121-190.024  1.00  0.00           H  
ATOM   1199 HG21 THR A 102     -63.508 147.825-190.329  1.00  0.00           H  
ATOM   1200 HG22 THR A 102     -65.101 147.535-191.028  1.00  0.00           H  
ATOM   1201 HG23 THR A 102     -64.932 148.596-189.630  1.00  0.00           H  
ATOM   1202  N   TYR A 103     -64.641 150.296-194.370  1.00  0.00           N  
ATOM   1203  CA  TYR A 103     -64.781 151.323-195.449  1.00  0.00           C  
ATOM   1204  C   TYR A 103     -64.376 152.712-194.941  1.00  0.00           C  
ATOM   1205  O   TYR A 103     -63.486 153.339-195.478  1.00  0.00           O  
ATOM   1206  CB  TYR A 103     -66.237 151.364-195.919  1.00  0.00           C  
ATOM   1207  CG  TYR A 103     -66.512 152.686-196.594  1.00  0.00           C  
ATOM   1208  CD1 TYR A 103     -65.770 153.064-197.720  1.00  0.00           C  
ATOM   1209  CD2 TYR A 103     -67.510 153.533-196.097  1.00  0.00           C  
ATOM   1210  CE1 TYR A 103     -66.025 154.289-198.347  1.00  0.00           C  
ATOM   1211  CE2 TYR A 103     -67.765 154.758-196.725  1.00  0.00           C  
ATOM   1212  CZ  TYR A 103     -67.022 155.136-197.850  1.00  0.00           C  
ATOM   1213  OH  TYR A 103     -67.274 156.344-198.468  1.00  0.00           O  
ATOM   1214  H   TYR A 103     -65.411 149.741-194.125  1.00  0.00           H  
ATOM   1215  HA  TYR A 103     -64.150 151.052-196.281  1.00  0.00           H  
ATOM   1216  HB2 TYR A 103     -66.412 150.560-196.618  1.00  0.00           H  
ATOM   1217  HB3 TYR A 103     -66.893 151.250-195.069  1.00  0.00           H  
ATOM   1218  HD1 TYR A 103     -65.000 152.411-198.104  1.00  0.00           H  
ATOM   1219  HD2 TYR A 103     -68.082 153.241-195.229  1.00  0.00           H  
ATOM   1220  HE1 TYR A 103     -65.452 154.582-199.215  1.00  0.00           H  
ATOM   1221  HE2 TYR A 103     -68.534 155.412-196.340  1.00  0.00           H  
ATOM   1222  HH  TYR A 103     -68.159 156.310-198.837  1.00  0.00           H  
ATOM   1223  N   LYS A 104     -65.021 153.207-193.922  1.00  0.00           N  
ATOM   1224  CA  LYS A 104     -64.662 154.558-193.407  1.00  0.00           C  
ATOM   1225  C   LYS A 104     -63.190 154.556-192.984  1.00  0.00           C  
ATOM   1226  O   LYS A 104     -62.525 155.574-192.982  1.00  0.00           O  
ATOM   1227  CB  LYS A 104     -65.567 154.897-192.213  1.00  0.00           C  
ATOM   1228  CG  LYS A 104     -64.785 154.794-190.899  1.00  0.00           C  
ATOM   1229  CD  LYS A 104     -65.748 154.941-189.720  1.00  0.00           C  
ATOM   1230  CE  LYS A 104     -64.987 154.733-188.409  1.00  0.00           C  
ATOM   1231  NZ  LYS A 104     -63.575 155.179-188.577  1.00  0.00           N  
ATOM   1232  H   LYS A 104     -65.744 152.697-193.498  1.00  0.00           H  
ATOM   1233  HA  LYS A 104     -64.809 155.289-194.189  1.00  0.00           H  
ATOM   1234  HB2 LYS A 104     -65.944 155.899-192.327  1.00  0.00           H  
ATOM   1235  HB3 LYS A 104     -66.396 154.205-192.187  1.00  0.00           H  
ATOM   1236  HG2 LYS A 104     -64.295 153.833-190.845  1.00  0.00           H  
ATOM   1237  HG3 LYS A 104     -64.044 155.579-190.859  1.00  0.00           H  
ATOM   1238  HD2 LYS A 104     -66.181 155.931-189.730  1.00  0.00           H  
ATOM   1239  HD3 LYS A 104     -66.533 154.205-189.802  1.00  0.00           H  
ATOM   1240  HE2 LYS A 104     -65.456 155.308-187.624  1.00  0.00           H  
ATOM   1241  HE3 LYS A 104     -65.005 153.685-188.145  1.00  0.00           H  
ATOM   1242  HZ1 LYS A 104     -63.101 155.184-187.652  1.00  0.00           H  
ATOM   1243  HZ2 LYS A 104     -63.561 156.139-188.980  1.00  0.00           H  
ATOM   1244  HZ3 LYS A 104     -63.079 154.527-189.215  1.00  0.00           H  
ATOM   1245  N   GLU A 105     -62.692 153.414-192.616  1.00  0.00           N  
ATOM   1246  CA  GLU A 105     -61.283 153.298-192.174  1.00  0.00           C  
ATOM   1247  C   GLU A 105     -60.323 153.357-193.366  1.00  0.00           C  
ATOM   1248  O   GLU A 105     -59.394 154.140-193.379  1.00  0.00           O  
ATOM   1249  CB  GLU A 105     -61.138 151.971-191.466  1.00  0.00           C  
ATOM   1250  CG  GLU A 105     -61.305 152.141-189.950  1.00  0.00           C  
ATOM   1251  CD  GLU A 105     -60.220 151.342-189.225  1.00  0.00           C  
ATOM   1252  OE1 GLU A 105     -60.342 150.129-189.172  1.00  0.00           O  
ATOM   1253  OE2 GLU A 105     -59.286 151.956-188.737  1.00  0.00           O  
ATOM   1254  H   GLU A 105     -63.256 152.618-192.615  1.00  0.00           H  
ATOM   1255  HA  GLU A 105     -61.053 154.076-191.499  1.00  0.00           H  
ATOM   1256  HB2 GLU A 105     -61.910 151.330-191.829  1.00  0.00           H  
ATOM   1257  HB3 GLU A 105     -60.171 151.547-191.684  1.00  0.00           H  
ATOM   1258  HG2 GLU A 105     -61.225 153.179-189.681  1.00  0.00           H  
ATOM   1259  HG3 GLU A 105     -62.276 151.775-189.658  1.00  0.00           H  
ATOM   1260  N   VAL A 106     -60.516 152.533-194.362  1.00  0.00           N  
ATOM   1261  CA  VAL A 106     -59.607 152.545-195.511  1.00  0.00           C  
ATOM   1262  C   VAL A 106     -59.634 153.908-196.205  1.00  0.00           C  
ATOM   1263  O   VAL A 106     -58.695 154.298-196.870  1.00  0.00           O  
ATOM   1264  CB  VAL A 106     -60.032 151.450-196.479  1.00  0.00           C  
ATOM   1265  CG1 VAL A 106     -59.696 150.079-195.885  1.00  0.00           C  
ATOM   1266  CG2 VAL A 106     -61.528 151.503-196.801  1.00  0.00           C  
ATOM   1267  H   VAL A 106     -61.248 151.895-194.354  1.00  0.00           H  
ATOM   1268  HA  VAL A 106     -58.603 152.344-195.171  1.00  0.00           H  
ATOM   1269  HB  VAL A 106     -59.504 151.596-197.367  1.00  0.00           H  
ATOM   1270 HG11 VAL A 106     -59.433 149.396-196.681  1.00  0.00           H  
ATOM   1271 HG12 VAL A 106     -60.556 149.697-195.352  1.00  0.00           H  
ATOM   1272 HG13 VAL A 106     -58.865 150.173-195.202  1.00  0.00           H  
ATOM   1273 HG21 VAL A 106     -61.711 152.269-197.540  1.00  0.00           H  
ATOM   1274 HG22 VAL A 106     -62.088 151.712-195.912  1.00  0.00           H  
ATOM   1275 HG23 VAL A 106     -61.837 150.547-197.200  1.00  0.00           H  
ATOM   1276  N   CYS A 107     -60.700 154.631-196.054  1.00  0.00           N  
ATOM   1277  CA  CYS A 107     -60.796 155.970-196.699  1.00  0.00           C  
ATOM   1278  C   CYS A 107     -59.742 156.900-196.097  1.00  0.00           C  
ATOM   1279  O   CYS A 107     -59.137 157.698-196.785  1.00  0.00           O  
ATOM   1280  CB  CYS A 107     -62.191 156.554-196.458  1.00  0.00           C  
ATOM   1281  SG  CYS A 107     -63.409 155.621-197.419  1.00  0.00           S  
ATOM   1282  H   CYS A 107     -61.434 154.296-195.512  1.00  0.00           H  
ATOM   1283  HA  CYS A 107     -60.626 155.872-197.762  1.00  0.00           H  
ATOM   1284  HB2 CYS A 107     -62.432 156.487-195.408  1.00  0.00           H  
ATOM   1285  HB3 CYS A 107     -62.206 157.590-196.765  1.00  0.00           H  
ATOM   1286  HG  CYS A 107     -64.182 156.179-197.537  1.00  0.00           H  
ATOM   1287  N   SER A 108     -59.515 156.802-194.816  1.00  0.00           N  
ATOM   1288  CA  SER A 108     -58.497 157.677-194.171  1.00  0.00           C  
ATOM   1289  C   SER A 108     -57.166 157.536-194.912  1.00  0.00           C  
ATOM   1290  O   SER A 108     -56.185 158.167-194.573  1.00  0.00           O  
ATOM   1291  CB  SER A 108     -58.315 157.259-192.711  1.00  0.00           C  
ATOM   1292  OG  SER A 108     -57.831 155.924-192.657  1.00  0.00           O  
ATOM   1293  H   SER A 108     -60.012 156.150-194.279  1.00  0.00           H  
ATOM   1294  HA  SER A 108     -58.826 158.705-194.214  1.00  0.00           H  
ATOM   1295  HB2 SER A 108     -57.606 157.918-192.233  1.00  0.00           H  
ATOM   1296  HB3 SER A 108     -59.263 157.318-192.198  1.00  0.00           H  
ATOM   1297  HG  SER A 108     -57.785 155.590-193.556  1.00  0.00           H  
ATOM   1298  N   GLU A 109     -57.126 156.711-195.923  1.00  0.00           N  
ATOM   1299  CA  GLU A 109     -55.862 156.526-196.689  1.00  0.00           C  
ATOM   1300  C   GLU A 109     -54.803 155.897-195.782  1.00  0.00           C  
ATOM   1301  O   GLU A 109     -53.718 155.564-196.218  1.00  0.00           O  
ATOM   1302  CB  GLU A 109     -55.362 157.884-197.189  1.00  0.00           C  
ATOM   1303  CG  GLU A 109     -56.535 158.674-197.773  1.00  0.00           C  
ATOM   1304  CD  GLU A 109     -56.000 159.882-198.546  1.00  0.00           C  
ATOM   1305  OE1 GLU A 109     -54.870 160.269-198.293  1.00  0.00           O  
ATOM   1306  OE2 GLU A 109     -56.729 160.399-199.376  1.00  0.00           O  
ATOM   1307  H   GLU A 109     -57.930 156.212-196.179  1.00  0.00           H  
ATOM   1308  HA  GLU A 109     -56.044 155.876-197.532  1.00  0.00           H  
ATOM   1309  HB2 GLU A 109     -54.931 158.434-196.367  1.00  0.00           H  
ATOM   1310  HB3 GLU A 109     -54.614 157.732-197.951  1.00  0.00           H  
ATOM   1311  HG2 GLU A 109     -57.099 158.040-198.441  1.00  0.00           H  
ATOM   1312  HG3 GLU A 109     -57.175 159.014-196.973  1.00  0.00           H  
ATOM   1313  N   LYS A 110     -55.106 155.729-194.524  1.00  0.00           N  
ATOM   1314  CA  LYS A 110     -54.127 155.128-193.596  1.00  0.00           C  
ATOM   1315  C   LYS A 110     -53.894 153.663-193.971  1.00  0.00           C  
ATOM   1316  O   LYS A 110     -52.812 153.135-193.808  1.00  0.00           O  
ATOM   1317  CB  LYS A 110     -54.693 155.217-192.184  1.00  0.00           C  
ATOM   1318  CG  LYS A 110     -54.557 156.651-191.666  1.00  0.00           C  
ATOM   1319  CD  LYS A 110     -53.361 156.746-190.717  1.00  0.00           C  
ATOM   1320  CE  LYS A 110     -52.063 156.712-191.526  1.00  0.00           C  
ATOM   1321  NZ  LYS A 110     -50.952 157.269-190.704  1.00  0.00           N  
ATOM   1322  H   LYS A 110     -55.980 155.998-194.183  1.00  0.00           H  
ATOM   1323  HA  LYS A 110     -53.196 155.671-193.645  1.00  0.00           H  
ATOM   1324  HB2 LYS A 110     -55.736 154.937-192.199  1.00  0.00           H  
ATOM   1325  HB3 LYS A 110     -54.155 154.550-191.548  1.00  0.00           H  
ATOM   1326  HG2 LYS A 110     -54.408 157.321-192.499  1.00  0.00           H  
ATOM   1327  HG3 LYS A 110     -55.457 156.930-191.138  1.00  0.00           H  
ATOM   1328  HD2 LYS A 110     -53.413 157.672-190.164  1.00  0.00           H  
ATOM   1329  HD3 LYS A 110     -53.377 155.915-190.028  1.00  0.00           H  
ATOM   1330  HE2 LYS A 110     -51.834 155.692-191.798  1.00  0.00           H  
ATOM   1331  HE3 LYS A 110     -52.182 157.305-192.422  1.00  0.00           H  
ATOM   1332  HZ1 LYS A 110     -50.329 156.497-190.394  1.00  0.00           H  
ATOM   1333  HZ2 LYS A 110     -51.347 157.755-189.873  1.00  0.00           H  
ATOM   1334  HZ3 LYS A 110     -50.405 157.946-191.274  1.00  0.00           H  
ATOM   1335  N   THR A 111     -54.901 153.000-194.473  1.00  0.00           N  
ATOM   1336  CA  THR A 111     -54.736 151.568-194.855  1.00  0.00           C  
ATOM   1337  C   THR A 111     -54.366 151.467-196.336  1.00  0.00           C  
ATOM   1338  O   THR A 111     -54.174 150.389-196.861  1.00  0.00           O  
ATOM   1339  CB  THR A 111     -56.047 150.817-194.616  1.00  0.00           C  
ATOM   1340  OG1 THR A 111     -56.915 151.031-195.720  1.00  0.00           O  
ATOM   1341  CG2 THR A 111     -56.711 151.323-193.334  1.00  0.00           C  
ATOM   1342  H   THR A 111     -55.766 153.444-194.597  1.00  0.00           H  
ATOM   1343  HA  THR A 111     -53.954 151.125-194.258  1.00  0.00           H  
ATOM   1344  HB  THR A 111     -55.844 149.761-194.519  1.00  0.00           H  
ATOM   1345  HG1 THR A 111     -56.657 150.430-196.422  1.00  0.00           H  
ATOM   1346 HG21 THR A 111     -57.477 150.625-193.026  1.00  0.00           H  
ATOM   1347 HG22 THR A 111     -57.158 152.289-193.516  1.00  0.00           H  
ATOM   1348 HG23 THR A 111     -55.968 151.411-192.555  1.00  0.00           H  
ATOM   1349  N   GLY A 112     -54.261 152.578-197.014  1.00  0.00           N  
ATOM   1350  CA  GLY A 112     -53.902 152.535-198.459  1.00  0.00           C  
ATOM   1351  C   GLY A 112     -54.505 151.289-199.116  1.00  0.00           C  
ATOM   1352  O   GLY A 112     -53.805 150.505-199.724  1.00  0.00           O  
ATOM   1353  H   GLY A 112     -54.416 153.443-196.574  1.00  0.00           H  
ATOM   1354  HA2 GLY A 112     -54.282 153.418-198.950  1.00  0.00           H  
ATOM   1355  HA3 GLY A 112     -52.828 152.502-198.559  1.00  0.00           H  
ATOM   1356  N   HIS A 113     -55.796 151.103-199.021  1.00  0.00           N  
ATOM   1357  CA  HIS A 113     -56.409 149.900-199.673  1.00  0.00           C  
ATOM   1358  C   HIS A 113     -56.884 150.286-201.069  1.00  0.00           C  
ATOM   1359  O   HIS A 113     -56.832 151.435-201.461  1.00  0.00           O  
ATOM   1360  CB  HIS A 113     -57.608 149.357-198.870  1.00  0.00           C  
ATOM   1361  CG  HIS A 113     -57.246 148.097-198.204  1.00  0.00           C  
ATOM   1362  ND1 HIS A 113     -56.911 146.935-198.877  1.00  0.00           N  
ATOM   1363  CD2 HIS A 113     -57.179 147.815-196.882  1.00  0.00           C  
ATOM   1364  CE1 HIS A 113     -56.658 146.009-197.939  1.00  0.00           C  
ATOM   1365  NE2 HIS A 113     -56.814 146.513-196.713  1.00  0.00           N  
ATOM   1366  H   HIS A 113     -56.352 151.756-198.543  1.00  0.00           H  
ATOM   1367  HA  HIS A 113     -55.659 149.127-199.760  1.00  0.00           H  
ATOM   1368  HB2 HIS A 113     -57.875 150.022-198.098  1.00  0.00           H  
ATOM   1369  HB3 HIS A 113     -58.455 149.201-199.520  1.00  0.00           H  
ATOM   1370  HD2 HIS A 113     -57.383 148.514-196.085  1.00  0.00           H  
ATOM   1371  HE1 HIS A 113     -56.367 144.991-198.149  1.00  0.00           H  
ATOM   1372  HE2 HIS A 113     -56.702 146.069-195.880  1.00  0.00           H  
ATOM   1373  N   ALA A 114     -57.344 149.334-201.819  1.00  0.00           N  
ATOM   1374  CA  ALA A 114     -57.824 149.639-203.200  1.00  0.00           C  
ATOM   1375  C   ALA A 114     -59.213 149.038-203.404  1.00  0.00           C  
ATOM   1376  O   ALA A 114     -59.385 147.835-203.402  1.00  0.00           O  
ATOM   1377  CB  ALA A 114     -56.860 149.035-204.220  1.00  0.00           C  
ATOM   1378  H   ALA A 114     -57.372 148.412-201.473  1.00  0.00           H  
ATOM   1379  HA  ALA A 114     -57.874 150.713-203.344  1.00  0.00           H  
ATOM   1380  HB1 ALA A 114     -56.913 147.958-204.172  1.00  0.00           H  
ATOM   1381  HB2 ALA A 114     -55.853 149.358-203.999  1.00  0.00           H  
ATOM   1382  HB3 ALA A 114     -57.134 149.365-205.212  1.00  0.00           H  
ATOM   1383  N   GLU A 115     -60.205 149.862-203.593  1.00  0.00           N  
ATOM   1384  CA  GLU A 115     -61.574 149.323-203.811  1.00  0.00           C  
ATOM   1385  C   GLU A 115     -61.530 148.373-205.004  1.00  0.00           C  
ATOM   1386  O   GLU A 115     -61.415 148.794-206.137  1.00  0.00           O  
ATOM   1387  CB  GLU A 115     -62.540 150.473-204.103  1.00  0.00           C  
ATOM   1388  CG  GLU A 115     -62.453 151.511-202.981  1.00  0.00           C  
ATOM   1389  CD  GLU A 115     -63.856 151.821-202.457  1.00  0.00           C  
ATOM   1390  OE1 GLU A 115     -64.804 151.612-203.195  1.00  0.00           O  
ATOM   1391  OE2 GLU A 115     -63.959 152.263-201.324  1.00  0.00           O  
ATOM   1392  H   GLU A 115     -60.047 150.829-203.602  1.00  0.00           H  
ATOM   1393  HA  GLU A 115     -61.899 148.788-202.930  1.00  0.00           H  
ATOM   1394  HB2 GLU A 115     -62.276 150.935-205.043  1.00  0.00           H  
ATOM   1395  HB3 GLU A 115     -63.547 150.089-204.162  1.00  0.00           H  
ATOM   1396  HG2 GLU A 115     -61.847 151.123-202.175  1.00  0.00           H  
ATOM   1397  HG3 GLU A 115     -62.004 152.417-203.363  1.00  0.00           H  
ATOM   1398  N   VAL A 116     -61.596 147.094-204.764  1.00  0.00           N  
ATOM   1399  CA  VAL A 116     -61.532 146.136-205.898  1.00  0.00           C  
ATOM   1400  C   VAL A 116     -62.742 145.215-205.886  1.00  0.00           C  
ATOM   1401  O   VAL A 116     -63.398 145.033-204.879  1.00  0.00           O  
ATOM   1402  CB  VAL A 116     -60.259 145.299-205.787  1.00  0.00           C  
ATOM   1403  CG1 VAL A 116     -59.054 146.142-206.216  1.00  0.00           C  
ATOM   1404  CG2 VAL A 116     -60.077 144.841-204.338  1.00  0.00           C  
ATOM   1405  H   VAL A 116     -61.672 146.767-203.843  1.00  0.00           H  
ATOM   1406  HA  VAL A 116     -61.518 146.683-206.822  1.00  0.00           H  
ATOM   1407  HB  VAL A 116     -60.339 144.435-206.430  1.00  0.00           H  
ATOM   1408 HG11 VAL A 116     -59.112 147.114-205.751  1.00  0.00           H  
ATOM   1409 HG12 VAL A 116     -59.058 146.254-207.291  1.00  0.00           H  
ATOM   1410 HG13 VAL A 116     -58.143 145.649-205.909  1.00  0.00           H  
ATOM   1411 HG21 VAL A 116     -59.788 145.684-203.728  1.00  0.00           H  
ATOM   1412 HG22 VAL A 116     -59.309 144.084-204.295  1.00  0.00           H  
ATOM   1413 HG23 VAL A 116     -61.007 144.433-203.970  1.00  0.00           H  
ATOM   1414  N   VAL A 117     -63.041 144.629-207.011  1.00  0.00           N  
ATOM   1415  CA  VAL A 117     -64.204 143.715-207.088  1.00  0.00           C  
ATOM   1416  C   VAL A 117     -63.721 142.306-207.421  1.00  0.00           C  
ATOM   1417  O   VAL A 117     -63.087 142.078-208.432  1.00  0.00           O  
ATOM   1418  CB  VAL A 117     -65.162 144.202-208.183  1.00  0.00           C  
ATOM   1419  CG1 VAL A 117     -65.065 145.722-208.301  1.00  0.00           C  
ATOM   1420  CG2 VAL A 117     -64.791 143.569-209.526  1.00  0.00           C  
ATOM   1421  H   VAL A 117     -62.494 144.794-207.807  1.00  0.00           H  
ATOM   1422  HA  VAL A 117     -64.717 143.705-206.140  1.00  0.00           H  
ATOM   1423  HB  VAL A 117     -66.172 143.926-207.925  1.00  0.00           H  
ATOM   1424 HG11 VAL A 117     -65.985 146.109-208.713  1.00  0.00           H  
ATOM   1425 HG12 VAL A 117     -64.241 145.980-208.951  1.00  0.00           H  
ATOM   1426 HG13 VAL A 117     -64.900 146.150-207.323  1.00  0.00           H  
ATOM   1427 HG21 VAL A 117     -63.742 143.730-209.723  1.00  0.00           H  
ATOM   1428 HG22 VAL A 117     -65.377 144.022-210.312  1.00  0.00           H  
ATOM   1429 HG23 VAL A 117     -64.993 142.508-209.494  1.00  0.00           H  
ATOM   1430  N   ARG A 118     -64.027 141.354-206.590  1.00  0.00           N  
ATOM   1431  CA  ARG A 118     -63.599 139.968-206.876  1.00  0.00           C  
ATOM   1432  C   ARG A 118     -64.765 139.260-207.553  1.00  0.00           C  
ATOM   1433  O   ARG A 118     -65.684 138.796-206.910  1.00  0.00           O  
ATOM   1434  CB  ARG A 118     -63.273 139.261-205.560  1.00  0.00           C  
ATOM   1435  CG  ARG A 118     -61.794 138.880-205.512  1.00  0.00           C  
ATOM   1436  CD  ARG A 118     -61.620 137.457-206.046  1.00  0.00           C  
ATOM   1437  NE  ARG A 118     -62.547 136.540-205.323  1.00  0.00           N  
ATOM   1438  CZ  ARG A 118     -62.227 135.286-205.159  1.00  0.00           C  
ATOM   1439  NH1 ARG A 118     -61.094 134.837-205.628  1.00  0.00           N  
ATOM   1440  NH2 ARG A 118     -63.036 134.480-204.527  1.00  0.00           N  
ATOM   1441  H   ARG A 118     -64.543 141.547-205.783  1.00  0.00           H  
ATOM   1442  HA  ARG A 118     -62.738 139.973-207.529  1.00  0.00           H  
ATOM   1443  HB2 ARG A 118     -63.499 139.919-204.736  1.00  0.00           H  
ATOM   1444  HB3 ARG A 118     -63.872 138.368-205.476  1.00  0.00           H  
ATOM   1445  HG2 ARG A 118     -61.215 139.567-206.110  1.00  0.00           H  
ATOM   1446  HG3 ARG A 118     -61.457 138.924-204.494  1.00  0.00           H  
ATOM   1447  HD2 ARG A 118     -61.846 137.439-207.101  1.00  0.00           H  
ATOM   1448  HD3 ARG A 118     -60.601 137.136-205.889  1.00  0.00           H  
ATOM   1449  HE  ARG A 118     -63.399 136.879-204.970  1.00  0.00           H  
ATOM   1450 HH11 ARG A 118     -60.474 135.454-206.113  1.00  0.00           H  
ATOM   1451 HH12 ARG A 118     -60.847 133.876-205.503  1.00  0.00           H  
ATOM   1452 HH21 ARG A 118     -63.903 134.824-204.167  1.00  0.00           H  
ATOM   1453 HH22 ARG A 118     -62.789 133.519-204.403  1.00  0.00           H  
ATOM   1454  N   VAL A 119     -64.747 139.198-208.850  1.00  0.00           N  
ATOM   1455  CA  VAL A 119     -65.867 138.546-209.568  1.00  0.00           C  
ATOM   1456  C   VAL A 119     -65.461 137.138-209.987  1.00  0.00           C  
ATOM   1457  O   VAL A 119     -64.420 136.921-210.575  1.00  0.00           O  
ATOM   1458  CB  VAL A 119     -66.227 139.378-210.797  1.00  0.00           C  
ATOM   1459  CG1 VAL A 119     -67.131 140.538-210.376  1.00  0.00           C  
ATOM   1460  CG2 VAL A 119     -64.948 139.932-211.419  1.00  0.00           C  
ATOM   1461  H   VAL A 119     -64.003 139.594-209.352  1.00  0.00           H  
ATOM   1462  HA  VAL A 119     -66.723 138.489-208.915  1.00  0.00           H  
ATOM   1463  HB  VAL A 119     -66.742 138.758-211.516  1.00  0.00           H  
ATOM   1464 HG11 VAL A 119     -66.757 141.458-210.797  1.00  0.00           H  
ATOM   1465 HG12 VAL A 119     -67.141 140.615-209.298  1.00  0.00           H  
ATOM   1466 HG13 VAL A 119     -68.134 140.360-210.731  1.00  0.00           H  
ATOM   1467 HG21 VAL A 119     -65.197 140.560-212.258  1.00  0.00           H  
ATOM   1468 HG22 VAL A 119     -64.330 139.114-211.750  1.00  0.00           H  
ATOM   1469 HG23 VAL A 119     -64.413 140.512-210.683  1.00  0.00           H  
ATOM   1470  N   VAL A 120     -66.283 136.182-209.674  1.00  0.00           N  
ATOM   1471  CA  VAL A 120     -66.004 134.787-210.013  1.00  0.00           C  
ATOM   1472  C   VAL A 120     -66.698 134.467-211.338  1.00  0.00           C  
ATOM   1473  O   VAL A 120     -67.881 134.695-211.489  1.00  0.00           O  
ATOM   1474  CB  VAL A 120     -66.604 133.958-208.900  1.00  0.00           C  
ATOM   1475  CG1 VAL A 120     -66.560 132.504-209.289  1.00  0.00           C  
ATOM   1476  CG2 VAL A 120     -65.828 134.181-207.609  1.00  0.00           C  
ATOM   1477  H   VAL A 120     -67.103 136.380-209.198  1.00  0.00           H  
ATOM   1478  HA  VAL A 120     -64.942 134.613-210.083  1.00  0.00           H  
ATOM   1479  HB  VAL A 120     -67.625 134.266-208.747  1.00  0.00           H  
ATOM   1480 HG11 VAL A 120     -67.006 131.911-208.509  1.00  0.00           H  
ATOM   1481 HG12 VAL A 120     -65.535 132.212-209.433  1.00  0.00           H  
ATOM   1482 HG13 VAL A 120     -67.107 132.373-210.206  1.00  0.00           H  
ATOM   1483 HG21 VAL A 120     -65.060 133.432-207.514  1.00  0.00           H  
ATOM   1484 HG22 VAL A 120     -66.509 134.113-206.772  1.00  0.00           H  
ATOM   1485 HG23 VAL A 120     -65.379 135.162-207.626  1.00  0.00           H  
ATOM   1486  N   TYR A 121     -65.985 133.964-212.313  1.00  0.00           N  
ATOM   1487  CA  TYR A 121     -66.653 133.680-213.605  1.00  0.00           C  
ATOM   1488  C   TYR A 121     -65.894 132.624-214.416  1.00  0.00           C  
ATOM   1489  O   TYR A 121     -64.695 132.596-214.454  1.00  0.00           O  
ATOM   1490  CB  TYR A 121     -66.826 134.971-214.422  1.00  0.00           C  
ATOM   1491  CG  TYR A 121     -65.580 135.844-214.489  1.00  0.00           C  
ATOM   1492  CD1 TYR A 121     -64.893 136.257-213.334  1.00  0.00           C  
ATOM   1493  CD2 TYR A 121     -65.135 136.283-215.742  1.00  0.00           C  
ATOM   1494  CE1 TYR A 121     -63.774 137.094-213.443  1.00  0.00           C  
ATOM   1495  CE2 TYR A 121     -64.021 137.113-215.843  1.00  0.00           C  
ATOM   1496  CZ  TYR A 121     -63.339 137.520-214.697  1.00  0.00           C  
ATOM   1497  OH  TYR A 121     -62.237 138.344-214.804  1.00  0.00           O  
ATOM   1498  H   TYR A 121     -65.031 133.787-212.198  1.00  0.00           H  
ATOM   1499  HA  TYR A 121     -67.636 133.287-213.389  1.00  0.00           H  
ATOM   1500  HB2 TYR A 121     -67.086 134.693-215.419  1.00  0.00           H  
ATOM   1501  HB3 TYR A 121     -67.635 135.545-213.998  1.00  0.00           H  
ATOM   1502  HD1 TYR A 121     -65.218 135.942-212.369  1.00  0.00           H  
ATOM   1503  HD2 TYR A 121     -65.653 135.982-216.639  1.00  0.00           H  
ATOM   1504  HE1 TYR A 121     -63.250 137.416-212.556  1.00  0.00           H  
ATOM   1505  HE2 TYR A 121     -63.696 137.445-216.809  1.00  0.00           H  
ATOM   1506  HH  TYR A 121     -61.694 138.020-215.526  1.00  0.00           H  
ATOM   1507  N   ARG A 122     -66.637 131.775-215.075  1.00  0.00           N  
ATOM   1508  CA  ARG A 122     -66.085 130.680-215.923  1.00  0.00           C  
ATOM   1509  C   ARG A 122     -67.187 130.098-216.828  1.00  0.00           C  
ATOM   1510  O   ARG A 122     -67.071 128.993-217.320  1.00  0.00           O  
ATOM   1511  CB  ARG A 122     -65.696 129.562-215.012  1.00  0.00           C  
ATOM   1512  CG  ARG A 122     -66.859 129.343-214.023  1.00  0.00           C  
ATOM   1513  CD  ARG A 122     -66.874 127.898-213.502  1.00  0.00           C  
ATOM   1514  NE  ARG A 122     -66.503 126.956-214.596  1.00  0.00           N  
ATOM   1515  CZ  ARG A 122     -67.405 126.561-215.453  1.00  0.00           C  
ATOM   1516  NH1 ARG A 122     -68.632 126.995-215.354  1.00  0.00           N  
ATOM   1517  NH2 ARG A 122     -67.080 125.734-216.408  1.00  0.00           N  
ATOM   1518  H   ARG A 122     -67.593 131.874-215.027  1.00  0.00           H  
ATOM   1519  HA  ARG A 122     -65.239 131.015-216.499  1.00  0.00           H  
ATOM   1520  HB2 ARG A 122     -65.566 128.690-215.599  1.00  0.00           H  
ATOM   1521  HB3 ARG A 122     -64.783 129.805-214.506  1.00  0.00           H  
ATOM   1522  HG2 ARG A 122     -66.773 130.028-213.195  1.00  0.00           H  
ATOM   1523  HG3 ARG A 122     -67.791 129.534-214.534  1.00  0.00           H  
ATOM   1524  HD2 ARG A 122     -66.178 127.796-212.687  1.00  0.00           H  
ATOM   1525  HD3 ARG A 122     -67.868 127.661-213.153  1.00  0.00           H  
ATOM   1526  HE  ARG A 122     -65.581 126.633-214.672  1.00  0.00           H  
ATOM   1527 HH11 ARG A 122     -68.882 127.628-214.622  1.00  0.00           H  
ATOM   1528 HH12 ARG A 122     -69.323 126.692-216.010  1.00  0.00           H  
ATOM   1529 HH21 ARG A 122     -66.140 125.402-216.484  1.00  0.00           H  
ATOM   1530 HH22 ARG A 122     -67.771 125.431-217.064  1.00  0.00           H  
ATOM   1531  N   PRO A 123     -68.259 130.805-216.991  1.00  0.00           N  
ATOM   1532  CA  PRO A 123     -69.450 130.357-217.778  1.00  0.00           C  
ATOM   1533  C   PRO A 123     -69.163 129.846-219.173  1.00  0.00           C  
ATOM   1534  O   PRO A 123     -70.027 129.315-219.842  1.00  0.00           O  
ATOM   1535  CB  PRO A 123     -70.254 131.634-217.954  1.00  0.00           C  
ATOM   1536  CG  PRO A 123     -69.388 132.746-217.484  1.00  0.00           C  
ATOM   1537  CD  PRO A 123     -68.473 132.146-216.457  1.00  0.00           C  
ATOM   1538  HA  PRO A 123     -70.030 129.659-217.233  1.00  0.00           H  
ATOM   1539  HB2 PRO A 123     -70.461 131.774-218.997  1.00  0.00           H  
ATOM   1540  HB3 PRO A 123     -71.164 131.583-217.380  1.00  0.00           H  
ATOM   1541  HG2 PRO A 123     -68.813 133.134-218.301  1.00  0.00           H  
ATOM   1542  HG3 PRO A 123     -69.976 133.522-217.044  1.00  0.00           H  
ATOM   1543  HD2 PRO A 123     -67.526 132.693-216.396  1.00  0.00           H  
ATOM   1544  HD3 PRO A 123     -68.968 132.105-215.497  1.00  0.00           H  
ATOM   1545  N   GLU A 124     -68.023 130.119-219.665  1.00  0.00           N  
ATOM   1546  CA  GLU A 124     -67.770 129.776-221.075  1.00  0.00           C  
ATOM   1547  C   GLU A 124     -68.640 130.773-221.851  1.00  0.00           C  
ATOM   1548  O   GLU A 124     -68.587 130.883-223.060  1.00  0.00           O  
ATOM   1549  CB  GLU A 124     -68.217 128.339-221.363  1.00  0.00           C  
ATOM   1550  CG  GLU A 124     -67.187 127.657-222.266  1.00  0.00           C  
ATOM   1551  CD  GLU A 124     -67.299 128.219-223.685  1.00  0.00           C  
ATOM   1552  OE1 GLU A 124     -68.349 128.055-224.284  1.00  0.00           O  
ATOM   1553  OE2 GLU A 124     -66.333 128.803-224.146  1.00  0.00           O  
ATOM   1554  H   GLU A 124     -67.386 130.628-219.144  1.00  0.00           H  
ATOM   1555  HA  GLU A 124     -66.726 129.914-221.318  1.00  0.00           H  
ATOM   1556  HB2 GLU A 124     -68.298 127.794-220.434  1.00  0.00           H  
ATOM   1557  HB3 GLU A 124     -69.177 128.352-221.858  1.00  0.00           H  
ATOM   1558  HG2 GLU A 124     -66.194 127.840-221.883  1.00  0.00           H  
ATOM   1559  HG3 GLU A 124     -67.374 126.593-222.285  1.00  0.00           H  
ATOM   1560  N   HIS A 125     -69.436 131.519-221.102  1.00  0.00           N  
ATOM   1561  CA  HIS A 125     -70.343 132.565-221.695  1.00  0.00           C  
ATOM   1562  C   HIS A 125     -69.831 133.945-221.268  1.00  0.00           C  
ATOM   1563  O   HIS A 125     -70.231 134.973-221.778  1.00  0.00           O  
ATOM   1564  CB  HIS A 125     -71.774 132.377-221.152  1.00  0.00           C  
ATOM   1565  CG  HIS A 125     -72.754 132.469-222.288  1.00  0.00           C  
ATOM   1566  ND1 HIS A 125     -73.924 131.726-222.317  1.00  0.00           N  
ATOM   1567  CD2 HIS A 125     -72.752 133.210-223.444  1.00  0.00           C  
ATOM   1568  CE1 HIS A 125     -74.572 132.035-223.455  1.00  0.00           C  
ATOM   1569  NE2 HIS A 125     -73.901 132.935-224.179  1.00  0.00           N  
ATOM   1570  H   HIS A 125     -69.422 131.391-220.122  1.00  0.00           H  
ATOM   1571  HA  HIS A 125     -70.344 132.487-222.772  1.00  0.00           H  
ATOM   1572  HB2 HIS A 125     -71.856 131.407-220.684  1.00  0.00           H  
ATOM   1573  HB3 HIS A 125     -71.999 133.149-220.416  1.00  0.00           H  
ATOM   1574  HD1 HIS A 125     -74.225 131.092-221.633  1.00  0.00           H  
ATOM   1575  HD2 HIS A 125     -71.977 133.903-223.736  1.00  0.00           H  
ATOM   1576  HE1 HIS A 125     -75.518 131.606-223.749  1.00  0.00           H  
ATOM   1577  N   ILE A 126     -68.947 133.939-220.320  1.00  0.00           N  
ATOM   1578  CA  ILE A 126     -68.347 135.174-219.772  1.00  0.00           C  
ATOM   1579  C   ILE A 126     -66.949 134.803-219.234  1.00  0.00           C  
ATOM   1580  O   ILE A 126     -66.812 133.959-218.372  1.00  0.00           O  
ATOM   1581  CB  ILE A 126     -69.265 135.722-218.648  1.00  0.00           C  
ATOM   1582  CG1 ILE A 126     -69.762 137.093-219.067  1.00  0.00           C  
ATOM   1583  CG2 ILE A 126     -68.510 135.799-217.323  1.00  0.00           C  
ATOM   1584  CD1 ILE A 126     -68.812 138.171-218.558  1.00  0.00           C  
ATOM   1585  H   ILE A 126     -68.674 133.101-219.957  1.00  0.00           H  
ATOM   1586  HA  ILE A 126     -68.236 135.900-220.560  1.00  0.00           H  
ATOM   1587  HB  ILE A 126     -70.127 135.084-218.515  1.00  0.00           H  
ATOM   1588 HG12 ILE A 126     -69.803 137.118-220.142  1.00  0.00           H  
ATOM   1589 HG13 ILE A 126     -70.748 137.259-218.663  1.00  0.00           H  
ATOM   1590 HG21 ILE A 126     -67.600 136.355-217.461  1.00  0.00           H  
ATOM   1591 HG22 ILE A 126     -68.274 134.795-216.984  1.00  0.00           H  
ATOM   1592 HG23 ILE A 126     -69.127 136.289-216.586  1.00  0.00           H  
ATOM   1593 HD11 ILE A 126     -67.797 137.847-218.709  1.00  0.00           H  
ATOM   1594 HD12 ILE A 126     -68.986 138.335-217.505  1.00  0.00           H  
ATOM   1595 HD13 ILE A 126     -68.986 139.088-219.099  1.00  0.00           H  
ATOM   1596  N   SER A 127     -65.904 135.383-219.769  1.00  0.00           N  
ATOM   1597  CA  SER A 127     -64.532 134.992-219.301  1.00  0.00           C  
ATOM   1598  C   SER A 127     -63.665 136.208-218.934  1.00  0.00           C  
ATOM   1599  O   SER A 127     -64.105 137.338-218.944  1.00  0.00           O  
ATOM   1600  CB  SER A 127     -63.836 134.204-220.411  1.00  0.00           C  
ATOM   1601  OG  SER A 127     -62.591 134.817-220.717  1.00  0.00           O  
ATOM   1602  H   SER A 127     -66.019 136.037-220.490  1.00  0.00           H  
ATOM   1603  HA  SER A 127     -64.627 134.357-218.434  1.00  0.00           H  
ATOM   1604  HB2 SER A 127     -63.666 133.190-220.081  1.00  0.00           H  
ATOM   1605  HB3 SER A 127     -64.459 134.197-221.293  1.00  0.00           H  
ATOM   1606  HG  SER A 127     -62.232 134.385-221.496  1.00  0.00           H  
ATOM   1607  N   PHE A 128     -62.420 135.951-218.605  1.00  0.00           N  
ATOM   1608  CA  PHE A 128     -61.469 137.040-218.218  1.00  0.00           C  
ATOM   1609  C   PHE A 128     -61.515 138.193-219.225  1.00  0.00           C  
ATOM   1610  O   PHE A 128     -61.573 139.348-218.852  1.00  0.00           O  
ATOM   1611  CB  PHE A 128     -60.052 136.465-218.171  1.00  0.00           C  
ATOM   1612  CG  PHE A 128     -59.049 137.585-218.281  1.00  0.00           C  
ATOM   1613  CD1 PHE A 128     -59.306 138.825-217.681  1.00  0.00           C  
ATOM   1614  CD2 PHE A 128     -57.857 137.381-218.983  1.00  0.00           C  
ATOM   1615  CE1 PHE A 128     -58.367 139.859-217.785  1.00  0.00           C  
ATOM   1616  CE2 PHE A 128     -56.920 138.414-219.088  1.00  0.00           C  
ATOM   1617  CZ  PHE A 128     -57.175 139.654-218.490  1.00  0.00           C  
ATOM   1618  H   PHE A 128     -62.108 135.022-218.608  1.00  0.00           H  
ATOM   1619  HA  PHE A 128     -61.719 137.410-217.240  1.00  0.00           H  
ATOM   1620  HB2 PHE A 128     -59.907 135.945-217.235  1.00  0.00           H  
ATOM   1621  HB3 PHE A 128     -59.913 135.774-218.989  1.00  0.00           H  
ATOM   1622  HD1 PHE A 128     -60.229 138.984-217.139  1.00  0.00           H  
ATOM   1623  HD2 PHE A 128     -57.659 136.425-219.444  1.00  0.00           H  
ATOM   1624  HE1 PHE A 128     -58.561 140.814-217.320  1.00  0.00           H  
ATOM   1625  HE2 PHE A 128     -56.003 138.254-219.631  1.00  0.00           H  
ATOM   1626  HZ  PHE A 128     -56.451 140.451-218.571  1.00  0.00           H  
ATOM   1627  N   GLU A 129     -61.479 137.898-220.493  1.00  0.00           N  
ATOM   1628  CA  GLU A 129     -61.508 138.985-221.514  1.00  0.00           C  
ATOM   1629  C   GLU A 129     -62.788 139.802-221.360  1.00  0.00           C  
ATOM   1630  O   GLU A 129     -62.853 140.955-221.730  1.00  0.00           O  
ATOM   1631  CB  GLU A 129     -61.463 138.359-222.910  1.00  0.00           C  
ATOM   1632  CG  GLU A 129     -62.887 138.119-223.422  1.00  0.00           C  
ATOM   1633  CD  GLU A 129     -62.833 137.296-224.710  1.00  0.00           C  
ATOM   1634  OE1 GLU A 129     -61.793 137.296-225.347  1.00  0.00           O  
ATOM   1635  OE2 GLU A 129     -63.835 136.681-225.039  1.00  0.00           O  
ATOM   1636  H   GLU A 129     -61.428 136.962-220.778  1.00  0.00           H  
ATOM   1637  HA  GLU A 129     -60.652 139.628-221.378  1.00  0.00           H  
ATOM   1638  HB2 GLU A 129     -60.943 139.021-223.586  1.00  0.00           H  
ATOM   1639  HB3 GLU A 129     -60.945 137.418-222.858  1.00  0.00           H  
ATOM   1640  HG2 GLU A 129     -63.451 137.582-222.675  1.00  0.00           H  
ATOM   1641  HG3 GLU A 129     -63.362 139.067-223.619  1.00  0.00           H  
ATOM   1642  N   GLU A 130     -63.812 139.203-220.843  1.00  0.00           N  
ATOM   1643  CA  GLU A 130     -65.098 139.935-220.686  1.00  0.00           C  
ATOM   1644  C   GLU A 130     -65.044 140.926-219.513  1.00  0.00           C  
ATOM   1645  O   GLU A 130     -65.158 142.121-219.701  1.00  0.00           O  
ATOM   1646  CB  GLU A 130     -66.224 138.936-220.451  1.00  0.00           C  
ATOM   1647  CG  GLU A 130     -66.514 138.190-221.751  1.00  0.00           C  
ATOM   1648  CD  GLU A 130     -67.726 138.818-222.441  1.00  0.00           C  
ATOM   1649  OE1 GLU A 130     -68.033 139.958-222.134  1.00  0.00           O  
ATOM   1650  OE2 GLU A 130     -68.328 138.149-223.265  1.00  0.00           O  
ATOM   1651  H   GLU A 130     -63.741 138.262-220.574  1.00  0.00           H  
ATOM   1652  HA  GLU A 130     -65.301 140.481-221.595  1.00  0.00           H  
ATOM   1653  HB2 GLU A 130     -65.926 138.233-219.692  1.00  0.00           H  
ATOM   1654  HB3 GLU A 130     -67.109 139.462-220.131  1.00  0.00           H  
ATOM   1655  HG2 GLU A 130     -65.655 138.255-222.400  1.00  0.00           H  
ATOM   1656  HG3 GLU A 130     -66.720 137.155-221.532  1.00  0.00           H  
ATOM   1657  N   LEU A 131     -64.933 140.444-218.298  1.00  0.00           N  
ATOM   1658  CA  LEU A 131     -64.945 141.363-217.128  1.00  0.00           C  
ATOM   1659  C   LEU A 131     -63.849 142.441-217.172  1.00  0.00           C  
ATOM   1660  O   LEU A 131     -63.993 143.473-216.547  1.00  0.00           O  
ATOM   1661  CB  LEU A 131     -64.797 140.525-215.869  1.00  0.00           C  
ATOM   1662  CG  LEU A 131     -66.145 139.874-215.582  1.00  0.00           C  
ATOM   1663  CD1 LEU A 131     -66.506 138.905-216.701  1.00  0.00           C  
ATOM   1664  CD2 LEU A 131     -66.091 139.129-214.250  1.00  0.00           C  
ATOM   1665  H   LEU A 131     -64.890 139.467-218.143  1.00  0.00           H  
ATOM   1666  HA  LEU A 131     -65.905 141.856-217.092  1.00  0.00           H  
ATOM   1667  HB2 LEU A 131     -64.047 139.763-216.022  1.00  0.00           H  
ATOM   1668  HB3 LEU A 131     -64.514 141.158-215.043  1.00  0.00           H  
ATOM   1669  HG  LEU A 131     -66.893 140.640-215.540  1.00  0.00           H  
ATOM   1670 HD11 LEU A 131     -67.165 138.144-216.314  1.00  0.00           H  
ATOM   1671 HD12 LEU A 131     -65.612 138.446-217.087  1.00  0.00           H  
ATOM   1672 HD13 LEU A 131     -67.003 139.445-217.491  1.00  0.00           H  
ATOM   1673 HD21 LEU A 131     -66.443 138.119-214.389  1.00  0.00           H  
ATOM   1674 HD22 LEU A 131     -66.719 139.631-213.531  1.00  0.00           H  
ATOM   1675 HD23 LEU A 131     -65.073 139.109-213.890  1.00  0.00           H  
ATOM   1676  N   LEU A 132     -62.762 142.250-217.869  1.00  0.00           N  
ATOM   1677  CA  LEU A 132     -61.728 143.321-217.868  1.00  0.00           C  
ATOM   1678  C   LEU A 132     -62.186 144.478-218.766  1.00  0.00           C  
ATOM   1679  O   LEU A 132     -61.686 145.581-218.672  1.00  0.00           O  
ATOM   1680  CB  LEU A 132     -60.375 142.744-218.320  1.00  0.00           C  
ATOM   1681  CG  LEU A 132     -60.112 143.018-219.800  1.00  0.00           C  
ATOM   1682  CD1 LEU A 132     -58.662 142.654-220.131  1.00  0.00           C  
ATOM   1683  CD2 LEU A 132     -61.057 142.174-220.647  1.00  0.00           C  
ATOM   1684  H   LEU A 132     -62.622 141.426-218.379  1.00  0.00           H  
ATOM   1685  HA  LEU A 132     -61.626 143.696-216.858  1.00  0.00           H  
ATOM   1686  HB2 LEU A 132     -59.585 143.191-217.734  1.00  0.00           H  
ATOM   1687  HB3 LEU A 132     -60.378 141.677-218.154  1.00  0.00           H  
ATOM   1688  HG  LEU A 132     -60.273 144.056-220.013  1.00  0.00           H  
ATOM   1689 HD11 LEU A 132     -58.392 141.743-219.617  1.00  0.00           H  
ATOM   1690 HD12 LEU A 132     -58.008 143.453-219.812  1.00  0.00           H  
ATOM   1691 HD13 LEU A 132     -58.560 142.508-221.196  1.00  0.00           H  
ATOM   1692 HD21 LEU A 132     -60.542 141.838-221.535  1.00  0.00           H  
ATOM   1693 HD22 LEU A 132     -61.913 142.769-220.929  1.00  0.00           H  
ATOM   1694 HD23 LEU A 132     -61.385 141.319-220.076  1.00  0.00           H  
ATOM   1695  N   LYS A 133     -63.136 144.239-219.630  1.00  0.00           N  
ATOM   1696  CA  LYS A 133     -63.626 145.330-220.524  1.00  0.00           C  
ATOM   1697  C   LYS A 133     -64.412 146.354-219.696  1.00  0.00           C  
ATOM   1698  O   LYS A 133     -64.122 147.534-219.709  1.00  0.00           O  
ATOM   1699  CB  LYS A 133     -64.538 144.733-221.598  1.00  0.00           C  
ATOM   1700  CG  LYS A 133     -63.902 144.929-222.977  1.00  0.00           C  
ATOM   1701  CD  LYS A 133     -62.665 144.039-223.101  1.00  0.00           C  
ATOM   1702  CE  LYS A 133     -62.131 144.103-224.534  1.00  0.00           C  
ATOM   1703  NZ  LYS A 133     -61.289 142.904-224.805  1.00  0.00           N  
ATOM   1704  H   LYS A 133     -63.532 143.345-219.690  1.00  0.00           H  
ATOM   1705  HA  LYS A 133     -62.784 145.817-220.993  1.00  0.00           H  
ATOM   1706  HB2 LYS A 133     -64.672 143.678-221.411  1.00  0.00           H  
ATOM   1707  HB3 LYS A 133     -65.498 145.228-221.573  1.00  0.00           H  
ATOM   1708  HG2 LYS A 133     -64.615 144.660-223.741  1.00  0.00           H  
ATOM   1709  HG3 LYS A 133     -63.617 145.963-223.098  1.00  0.00           H  
ATOM   1710  HD2 LYS A 133     -61.903 144.385-222.418  1.00  0.00           H  
ATOM   1711  HD3 LYS A 133     -62.928 143.020-222.859  1.00  0.00           H  
ATOM   1712  HE2 LYS A 133     -62.961 144.123-225.225  1.00  0.00           H  
ATOM   1713  HE3 LYS A 133     -61.537 144.997-224.657  1.00  0.00           H  
ATOM   1714  HZ1 LYS A 133     -61.786 142.271-225.461  1.00  0.00           H  
ATOM   1715  HZ2 LYS A 133     -61.103 142.403-223.911  1.00  0.00           H  
ATOM   1716  HZ3 LYS A 133     -60.387 143.201-225.229  1.00  0.00           H  
ATOM   1717  N   VAL A 134     -65.402 145.906-218.973  1.00  0.00           N  
ATOM   1718  CA  VAL A 134     -66.212 146.840-218.135  1.00  0.00           C  
ATOM   1719  C   VAL A 134     -65.269 147.709-217.303  1.00  0.00           C  
ATOM   1720  O   VAL A 134     -65.484 148.887-217.138  1.00  0.00           O  
ATOM   1721  CB  VAL A 134     -67.134 146.000-217.230  1.00  0.00           C  
ATOM   1722  CG1 VAL A 134     -67.614 146.797-216.009  1.00  0.00           C  
ATOM   1723  CG2 VAL A 134     -68.354 145.570-218.040  1.00  0.00           C  
ATOM   1724  H   VAL A 134     -65.613 144.949-218.977  1.00  0.00           H  
ATOM   1725  HA  VAL A 134     -66.814 147.475-218.772  1.00  0.00           H  
ATOM   1726  HB  VAL A 134     -66.601 145.122-216.895  1.00  0.00           H  
ATOM   1727 HG11 VAL A 134     -68.150 146.136-215.344  1.00  0.00           H  
ATOM   1728 HG12 VAL A 134     -68.277 147.584-216.329  1.00  0.00           H  
ATOM   1729 HG13 VAL A 134     -66.768 147.220-215.488  1.00  0.00           H  
ATOM   1730 HG21 VAL A 134     -68.874 146.449-218.395  1.00  0.00           H  
ATOM   1731 HG22 VAL A 134     -69.014 144.987-217.414  1.00  0.00           H  
ATOM   1732 HG23 VAL A 134     -68.034 144.975-218.882  1.00  0.00           H  
ATOM   1733  N   PHE A 135     -64.220 147.144-216.781  1.00  0.00           N  
ATOM   1734  CA  PHE A 135     -63.277 147.959-215.959  1.00  0.00           C  
ATOM   1735  C   PHE A 135     -62.666 149.096-216.801  1.00  0.00           C  
ATOM   1736  O   PHE A 135     -62.524 150.208-216.333  1.00  0.00           O  
ATOM   1737  CB  PHE A 135     -62.164 147.055-215.411  1.00  0.00           C  
ATOM   1738  CG  PHE A 135     -61.031 147.910-214.895  1.00  0.00           C  
ATOM   1739  CD1 PHE A 135     -61.259 148.821-213.858  1.00  0.00           C  
ATOM   1740  CD2 PHE A 135     -59.754 147.794-215.455  1.00  0.00           C  
ATOM   1741  CE1 PHE A 135     -60.211 149.616-213.381  1.00  0.00           C  
ATOM   1742  CE2 PHE A 135     -58.705 148.589-214.979  1.00  0.00           C  
ATOM   1743  CZ  PHE A 135     -58.934 149.501-213.942  1.00  0.00           C  
ATOM   1744  H   PHE A 135     -64.054 146.190-216.925  1.00  0.00           H  
ATOM   1745  HA  PHE A 135     -63.819 148.390-215.131  1.00  0.00           H  
ATOM   1746  HB2 PHE A 135     -62.557 146.456-214.603  1.00  0.00           H  
ATOM   1747  HB3 PHE A 135     -61.800 146.407-216.193  1.00  0.00           H  
ATOM   1748  HD1 PHE A 135     -62.244 148.908-213.425  1.00  0.00           H  
ATOM   1749  HD2 PHE A 135     -59.577 147.089-216.254  1.00  0.00           H  
ATOM   1750  HE1 PHE A 135     -60.387 150.319-212.581  1.00  0.00           H  
ATOM   1751  HE2 PHE A 135     -57.721 148.503-215.413  1.00  0.00           H  
ATOM   1752  HZ  PHE A 135     -58.125 150.115-213.574  1.00  0.00           H  
ATOM   1753  N   TRP A 136     -62.288 148.832-218.028  1.00  0.00           N  
ATOM   1754  CA  TRP A 136     -61.666 149.923-218.868  1.00  0.00           C  
ATOM   1755  C   TRP A 136     -62.702 150.974-219.293  1.00  0.00           C  
ATOM   1756  O   TRP A 136     -62.474 152.161-219.171  1.00  0.00           O  
ATOM   1757  CB  TRP A 136     -61.009 149.364-220.154  1.00  0.00           C  
ATOM   1758  CG  TRP A 136     -59.763 148.601-219.836  1.00  0.00           C  
ATOM   1759  CD1 TRP A 136     -59.254 148.399-218.600  1.00  0.00           C  
ATOM   1760  CD2 TRP A 136     -58.851 147.948-220.764  1.00  0.00           C  
ATOM   1761  NE1 TRP A 136     -58.084 147.665-218.717  1.00  0.00           N  
ATOM   1762  CE2 TRP A 136     -57.798 147.364-220.025  1.00  0.00           C  
ATOM   1763  CE3 TRP A 136     -58.834 147.807-222.161  1.00  0.00           C  
ATOM   1764  CZ2 TRP A 136     -56.765 146.668-220.646  1.00  0.00           C  
ATOM   1765  CZ3 TRP A 136     -57.793 147.108-222.791  1.00  0.00           C  
ATOM   1766  CH2 TRP A 136     -56.762 146.542-222.031  1.00  0.00           C  
ATOM   1767  H   TRP A 136     -62.398 147.927-218.383  1.00  0.00           H  
ATOM   1768  HA  TRP A 136     -60.911 150.419-218.278  1.00  0.00           H  
ATOM   1769  HB2 TRP A 136     -61.695 148.723-220.689  1.00  0.00           H  
ATOM   1770  HB3 TRP A 136     -60.747 150.194-220.793  1.00  0.00           H  
ATOM   1771  HD1 TRP A 136     -59.685 148.752-217.678  1.00  0.00           H  
ATOM   1772  HE1 TRP A 136     -57.506 147.390-217.976  1.00  0.00           H  
ATOM   1773  HE3 TRP A 136     -59.626 148.242-222.755  1.00  0.00           H  
ATOM   1774  HZ2 TRP A 136     -55.968 146.233-220.059  1.00  0.00           H  
ATOM   1775  HZ3 TRP A 136     -57.788 147.005-223.866  1.00  0.00           H  
ATOM   1776  HH2 TRP A 136     -55.962 146.017-222.514  1.00  0.00           H  
ATOM   1777  N   GLU A 137     -63.808 150.556-219.839  1.00  0.00           N  
ATOM   1778  CA  GLU A 137     -64.823 151.537-220.328  1.00  0.00           C  
ATOM   1779  C   GLU A 137     -65.279 152.484-219.214  1.00  0.00           C  
ATOM   1780  O   GLU A 137     -65.210 153.690-219.347  1.00  0.00           O  
ATOM   1781  CB  GLU A 137     -66.036 150.775-220.866  1.00  0.00           C  
ATOM   1782  CG  GLU A 137     -66.585 151.497-222.097  1.00  0.00           C  
ATOM   1783  CD  GLU A 137     -67.153 152.856-221.680  1.00  0.00           C  
ATOM   1784  OE1 GLU A 137     -67.885 152.896-220.705  1.00  0.00           O  
ATOM   1785  OE2 GLU A 137     -66.847 153.832-222.345  1.00  0.00           O  
ATOM   1786  H   GLU A 137     -63.961 149.598-219.963  1.00  0.00           H  
ATOM   1787  HA  GLU A 137     -64.393 152.118-221.129  1.00  0.00           H  
ATOM   1788  HB2 GLU A 137     -65.739 149.773-221.138  1.00  0.00           H  
ATOM   1789  HB3 GLU A 137     -66.800 150.730-220.104  1.00  0.00           H  
ATOM   1790  HG2 GLU A 137     -65.791 151.643-222.813  1.00  0.00           H  
ATOM   1791  HG3 GLU A 137     -67.368 150.902-222.544  1.00  0.00           H  
ATOM   1792  N   ASN A 138     -65.789 151.954-218.144  1.00  0.00           N  
ATOM   1793  CA  ASN A 138     -66.305 152.825-217.049  1.00  0.00           C  
ATOM   1794  C   ASN A 138     -65.184 153.293-216.104  1.00  0.00           C  
ATOM   1795  O   ASN A 138     -65.281 153.157-214.901  1.00  0.00           O  
ATOM   1796  CB  ASN A 138     -67.357 152.036-216.274  1.00  0.00           C  
ATOM   1797  CG  ASN A 138     -66.984 150.588-216.282  1.00  0.00           C  
ATOM   1798  OD1 ASN A 138     -66.192 150.147-215.478  1.00  0.00           O  
ATOM   1799  ND2 ASN A 138     -67.518 149.818-217.145  1.00  0.00           N  
ATOM   1800  H   ASN A 138     -65.871 150.982-218.075  1.00  0.00           H  
ATOM   1801  HA  ASN A 138     -66.777 153.692-217.487  1.00  0.00           H  
ATOM   1802  HB2 ASN A 138     -67.394 152.346-215.270  1.00  0.00           H  
ATOM   1803  HB3 ASN A 138     -68.325 152.166-216.733  1.00  0.00           H  
ATOM   1804 HD21 ASN A 138     -68.162 150.166-217.790  1.00  0.00           H  
ATOM   1805 HD22 ASN A 138     -67.276 148.903-217.154  1.00  0.00           H  
ATOM   1806  N   HIS A 139     -64.148 153.894-216.635  1.00  0.00           N  
ATOM   1807  CA  HIS A 139     -63.051 154.430-215.761  1.00  0.00           C  
ATOM   1808  C   HIS A 139     -62.236 155.457-216.534  1.00  0.00           C  
ATOM   1809  O   HIS A 139     -62.410 155.673-217.716  1.00  0.00           O  
ATOM   1810  CB  HIS A 139     -62.039 153.357-215.328  1.00  0.00           C  
ATOM   1811  CG  HIS A 139     -62.646 152.318-214.446  1.00  0.00           C  
ATOM   1812  ND1 HIS A 139     -63.708 151.533-214.848  1.00  0.00           N  
ATOM   1813  CD2 HIS A 139     -62.312 151.893-213.187  1.00  0.00           C  
ATOM   1814  CE1 HIS A 139     -63.980 150.682-213.844  1.00  0.00           C  
ATOM   1815  NE2 HIS A 139     -63.159 150.865-212.810  1.00  0.00           N  
ATOM   1816  H   HIS A 139     -64.112 154.029-217.605  1.00  0.00           H  
ATOM   1817  HA  HIS A 139     -63.481 154.895-214.886  1.00  0.00           H  
ATOM   1818  HB2 HIS A 139     -61.630 152.887-216.192  1.00  0.00           H  
ATOM   1819  HB3 HIS A 139     -61.239 153.839-214.788  1.00  0.00           H  
ATOM   1820  HD1 HIS A 139     -64.159 151.573-215.714  1.00  0.00           H  
ATOM   1821  HD2 HIS A 139     -61.482 152.271-212.596  1.00  0.00           H  
ATOM   1822  HE1 HIS A 139     -64.755 149.933-213.875  1.00  0.00           H  
ATOM   1823  N   ASP A 140     -61.298 156.032-215.853  1.00  0.00           N  
ATOM   1824  CA  ASP A 140     -60.367 157.000-216.462  1.00  0.00           C  
ATOM   1825  C   ASP A 140     -58.969 156.527-216.079  1.00  0.00           C  
ATOM   1826  O   ASP A 140     -58.306 157.112-215.247  1.00  0.00           O  
ATOM   1827  CB  ASP A 140     -60.623 158.385-215.889  1.00  0.00           C  
ATOM   1828  CG  ASP A 140     -59.331 159.203-215.934  1.00  0.00           C  
ATOM   1829  OD1 ASP A 140     -59.031 159.742-216.985  1.00  0.00           O  
ATOM   1830  OD2 ASP A 140     -58.665 159.276-214.915  1.00  0.00           O  
ATOM   1831  H   ASP A 140     -61.178 155.789-214.920  1.00  0.00           H  
ATOM   1832  HA  ASP A 140     -60.483 157.008-217.537  1.00  0.00           H  
ATOM   1833  HB2 ASP A 140     -61.374 158.879-216.477  1.00  0.00           H  
ATOM   1834  HB3 ASP A 140     -60.966 158.288-214.865  1.00  0.00           H  
ATOM   1835  N   PRO A 141     -58.560 155.429-216.651  1.00  0.00           N  
ATOM   1836  CA  PRO A 141     -57.249 154.794-216.360  1.00  0.00           C  
ATOM   1837  C   PRO A 141     -56.111 155.795-216.180  1.00  0.00           C  
ATOM   1838  O   PRO A 141     -54.990 155.413-215.925  1.00  0.00           O  
ATOM   1839  CB  PRO A 141     -57.001 153.923-217.586  1.00  0.00           C  
ATOM   1840  CG  PRO A 141     -58.360 153.543-218.074  1.00  0.00           C  
ATOM   1841  CD  PRO A 141     -59.315 154.667-217.659  1.00  0.00           C  
ATOM   1842  HA  PRO A 141     -57.328 154.164-215.490  1.00  0.00           H  
ATOM   1843  HB2 PRO A 141     -56.473 154.483-218.343  1.00  0.00           H  
ATOM   1844  HB3 PRO A 141     -56.441 153.041-217.313  1.00  0.00           H  
ATOM   1845  HG2 PRO A 141     -58.350 153.447-219.150  1.00  0.00           H  
ATOM   1846  HG3 PRO A 141     -58.666 152.613-217.622  1.00  0.00           H  
ATOM   1847  HD2 PRO A 141     -59.552 155.291-218.508  1.00  0.00           H  
ATOM   1848  HD3 PRO A 141     -60.215 154.257-217.226  1.00  0.00           H  
ATOM   1849  N   THR A 142     -56.367 157.067-216.309  1.00  0.00           N  
ATOM   1850  CA  THR A 142     -55.253 158.043-216.141  1.00  0.00           C  
ATOM   1851  C   THR A 142     -55.369 158.776-214.801  1.00  0.00           C  
ATOM   1852  O   THR A 142     -54.815 159.841-214.614  1.00  0.00           O  
ATOM   1853  CB  THR A 142     -55.259 159.035-217.298  1.00  0.00           C  
ATOM   1854  OG1 THR A 142     -55.780 160.282-216.857  1.00  0.00           O  
ATOM   1855  CG2 THR A 142     -56.123 158.484-218.433  1.00  0.00           C  
ATOM   1856  H   THR A 142     -57.282 157.376-216.518  1.00  0.00           H  
ATOM   1857  HA  THR A 142     -54.320 157.503-216.150  1.00  0.00           H  
ATOM   1858  HB  THR A 142     -54.249 159.166-217.655  1.00  0.00           H  
ATOM   1859  HG1 THR A 142     -56.736 160.201-216.803  1.00  0.00           H  
ATOM   1860 HG21 THR A 142     -57.162 158.694-218.231  1.00  0.00           H  
ATOM   1861 HG22 THR A 142     -55.979 157.415-218.506  1.00  0.00           H  
ATOM   1862 HG23 THR A 142     -55.835 158.950-219.364  1.00  0.00           H  
ATOM   1863  N   GLN A 143     -56.051 158.191-213.858  1.00  0.00           N  
ATOM   1864  CA  GLN A 143     -56.172 158.817-212.511  1.00  0.00           C  
ATOM   1865  C   GLN A 143     -55.915 157.736-211.463  1.00  0.00           C  
ATOM   1866  O   GLN A 143     -56.834 157.195-210.880  1.00  0.00           O  
ATOM   1867  CB  GLN A 143     -57.577 159.389-212.323  1.00  0.00           C  
ATOM   1868  CG  GLN A 143     -57.639 160.786-212.937  1.00  0.00           C  
ATOM   1869  CD  GLN A 143     -59.072 161.314-212.866  1.00  0.00           C  
ATOM   1870  OE1 GLN A 143     -59.442 161.981-211.919  1.00  0.00           O  
ATOM   1871  NE2 GLN A 143     -59.901 161.041-213.835  1.00  0.00           N  
ATOM   1872  H   GLN A 143     -56.464 157.322-214.026  1.00  0.00           H  
ATOM   1873  HA  GLN A 143     -55.439 159.605-212.410  1.00  0.00           H  
ATOM   1874  HB2 GLN A 143     -58.296 158.747-212.810  1.00  0.00           H  
ATOM   1875  HB3 GLN A 143     -57.804 159.448-211.269  1.00  0.00           H  
ATOM   1876  HG2 GLN A 143     -56.982 161.447-212.392  1.00  0.00           H  
ATOM   1877  HG3 GLN A 143     -57.321 160.735-213.969  1.00  0.00           H  
ATOM   1878 HE21 GLN A 143     -59.603 160.508-214.588  1.00  0.00           H  
ATOM   1879 HE22 GLN A 143     -60.816 161.368-213.808  1.00  0.00           H  
ATOM   1880  N   GLY A 144     -54.674 157.395-211.231  1.00  0.00           N  
ATOM   1881  CA  GLY A 144     -54.381 156.328-210.240  1.00  0.00           C  
ATOM   1882  C   GLY A 144     -54.555 156.865-208.822  1.00  0.00           C  
ATOM   1883  O   GLY A 144     -54.165 156.231-207.862  1.00  0.00           O  
ATOM   1884  H   GLY A 144     -53.942 157.827-211.721  1.00  0.00           H  
ATOM   1885  HA2 GLY A 144     -55.057 155.501-210.396  1.00  0.00           H  
ATOM   1886  HA3 GLY A 144     -53.364 155.986-210.370  1.00  0.00           H  
ATOM   1887  N   MET A 145     -55.150 158.015-208.670  1.00  0.00           N  
ATOM   1888  CA  MET A 145     -55.358 158.547-207.297  1.00  0.00           C  
ATOM   1889  C   MET A 145     -56.847 158.691-207.017  1.00  0.00           C  
ATOM   1890  O   MET A 145     -57.261 158.753-205.885  1.00  0.00           O  
ATOM   1891  CB  MET A 145     -54.723 159.926-207.159  1.00  0.00           C  
ATOM   1892  CG  MET A 145     -54.846 160.682-208.484  1.00  0.00           C  
ATOM   1893  SD  MET A 145     -53.937 162.242-208.374  1.00  0.00           S  
ATOM   1894  CE  MET A 145     -54.905 163.157-209.598  1.00  0.00           C  
ATOM   1895  H   MET A 145     -55.472 158.514-209.450  1.00  0.00           H  
ATOM   1896  HA  MET A 145     -54.917 157.874-206.577  1.00  0.00           H  
ATOM   1897  HB2 MET A 145     -55.242 160.474-206.379  1.00  0.00           H  
ATOM   1898  HB3 MET A 145     -53.681 159.821-206.899  1.00  0.00           H  
ATOM   1899  HG2 MET A 145     -54.435 160.080-209.281  1.00  0.00           H  
ATOM   1900  HG3 MET A 145     -55.887 160.886-208.686  1.00  0.00           H  
ATOM   1901  HE1 MET A 145     -55.356 162.462-210.292  1.00  0.00           H  
ATOM   1902  HE2 MET A 145     -54.261 163.833-210.138  1.00  0.00           H  
ATOM   1903  HE3 MET A 145     -55.677 163.724-209.094  1.00  0.00           H  
ATOM   1904  N   ARG A 146     -57.653 158.778-208.036  1.00  0.00           N  
ATOM   1905  CA  ARG A 146     -59.105 158.962-207.811  1.00  0.00           C  
ATOM   1906  C   ARG A 146     -59.922 158.377-208.973  1.00  0.00           C  
ATOM   1907  O   ARG A 146     -59.398 158.080-210.028  1.00  0.00           O  
ATOM   1908  CB  ARG A 146     -59.426 160.463-207.750  1.00  0.00           C  
ATOM   1909  CG  ARG A 146     -59.513 160.922-206.336  1.00  0.00           C  
ATOM   1910  CD  ARG A 146     -58.127 161.140-205.729  1.00  0.00           C  
ATOM   1911  NE  ARG A 146     -58.007 162.554-205.277  1.00  0.00           N  
ATOM   1912  CZ  ARG A 146     -57.639 163.479-206.121  1.00  0.00           C  
ATOM   1913  NH1 ARG A 146     -57.377 163.163-207.360  1.00  0.00           N  
ATOM   1914  NH2 ARG A 146     -57.532 164.718-205.727  1.00  0.00           N  
ATOM   1915  H   ARG A 146     -57.306 158.750-208.933  1.00  0.00           H  
ATOM   1916  HA  ARG A 146     -59.379 158.494-206.882  1.00  0.00           H  
ATOM   1917  HB2 ARG A 146     -58.678 161.058-208.234  1.00  0.00           H  
ATOM   1918  HB3 ARG A 146     -60.377 160.640-208.231  1.00  0.00           H  
ATOM   1919  HG2 ARG A 146     -60.002 161.842-206.371  1.00  0.00           H  
ATOM   1920  HG3 ARG A 146     -60.077 160.214-205.755  1.00  0.00           H  
ATOM   1921  HD2 ARG A 146     -57.995 160.484-204.881  1.00  0.00           H  
ATOM   1922  HD3 ARG A 146     -57.373 160.941-206.469  1.00  0.00           H  
ATOM   1923  HE  ARG A 146     -58.204 162.791-204.347  1.00  0.00           H  
ATOM   1924 HH11 ARG A 146     -57.458 162.214-207.663  1.00  0.00           H  
ATOM   1925 HH12 ARG A 146     -57.094 163.872-208.007  1.00  0.00           H  
ATOM   1926 HH21 ARG A 146     -57.734 164.960-204.778  1.00  0.00           H  
ATOM   1927 HH22 ARG A 146     -57.250 165.427-206.374  1.00  0.00           H  
ATOM   1928  N   GLN A 147     -61.221 158.271-208.799  1.00  0.00           N  
ATOM   1929  CA  GLN A 147     -62.088 157.775-209.912  1.00  0.00           C  
ATOM   1930  C   GLN A 147     -63.104 158.868-210.247  1.00  0.00           C  
ATOM   1931  O   GLN A 147     -64.299 158.662-210.175  1.00  0.00           O  
ATOM   1932  CB  GLN A 147     -62.850 156.493-209.505  1.00  0.00           C  
ATOM   1933  CG  GLN A 147     -61.938 155.269-209.486  1.00  0.00           C  
ATOM   1934  CD  GLN A 147     -60.797 155.469-210.457  1.00  0.00           C  
ATOM   1935  OE1 GLN A 147     -59.698 155.788-210.062  1.00  0.00           O  
ATOM   1936  NE2 GLN A 147     -61.003 155.308-211.730  1.00  0.00           N  
ATOM   1937  H   GLN A 147     -61.631 158.556-207.949  1.00  0.00           H  
ATOM   1938  HA  GLN A 147     -61.486 157.593-210.786  1.00  0.00           H  
ATOM   1939  HB2 GLN A 147     -63.288 156.631-208.527  1.00  0.00           H  
ATOM   1940  HB3 GLN A 147     -63.628 156.310-210.222  1.00  0.00           H  
ATOM   1941  HG2 GLN A 147     -61.551 155.117-208.493  1.00  0.00           H  
ATOM   1942  HG3 GLN A 147     -62.508 154.407-209.789  1.00  0.00           H  
ATOM   1943 HE21 GLN A 147     -61.886 155.041-212.079  1.00  0.00           H  
ATOM   1944 HE22 GLN A 147     -60.291 155.487-212.335  1.00  0.00           H  
ATOM   1945  N   GLY A 148     -62.637 160.034-210.614  1.00  0.00           N  
ATOM   1946  CA  GLY A 148     -63.569 161.130-210.954  1.00  0.00           C  
ATOM   1947  C   GLY A 148     -64.044 161.819-209.691  1.00  0.00           C  
ATOM   1948  O   GLY A 148     -63.305 162.478-208.988  1.00  0.00           O  
ATOM   1949  H   GLY A 148     -61.681 160.183-210.670  1.00  0.00           H  
ATOM   1950  HA2 GLY A 148     -63.091 161.851-211.565  1.00  0.00           H  
ATOM   1951  HA3 GLY A 148     -64.410 160.724-211.490  1.00  0.00           H  
ATOM   1952  N   ASN A 149     -65.284 161.680-209.442  1.00  0.00           N  
ATOM   1953  CA  ASN A 149     -65.911 162.329-208.250  1.00  0.00           C  
ATOM   1954  C   ASN A 149     -65.662 161.503-206.985  1.00  0.00           C  
ATOM   1955  O   ASN A 149     -66.249 161.753-205.950  1.00  0.00           O  
ATOM   1956  CB  ASN A 149     -67.418 162.462-208.478  1.00  0.00           C  
ATOM   1957  CG  ASN A 149     -67.943 163.680-207.715  1.00  0.00           C  
ATOM   1958  OD1 ASN A 149     -67.241 164.252-206.904  1.00  0.00           O  
ATOM   1959  ND2 ASN A 149     -69.156 164.105-207.942  1.00  0.00           N  
ATOM   1960  H   ASN A 149     -65.813 161.158-210.065  1.00  0.00           H  
ATOM   1961  HA  ASN A 149     -65.486 163.313-208.119  1.00  0.00           H  
ATOM   1962  HB2 ASN A 149     -67.613 162.586-209.532  1.00  0.00           H  
ATOM   1963  HB3 ASN A 149     -67.916 161.572-208.121  1.00  0.00           H  
ATOM   1964 HD21 ASN A 149     -69.722 163.644-208.596  1.00  0.00           H  
ATOM   1965 HD22 ASN A 149     -69.501 164.883-207.458  1.00  0.00           H  
ATOM   1966  N   ASP A 150     -64.795 160.531-207.042  1.00  0.00           N  
ATOM   1967  CA  ASP A 150     -64.523 159.716-205.822  1.00  0.00           C  
ATOM   1968  C   ASP A 150     -63.141 160.082-205.271  1.00  0.00           C  
ATOM   1969  O   ASP A 150     -62.145 159.476-205.611  1.00  0.00           O  
ATOM   1970  CB  ASP A 150     -64.570 158.227-206.171  1.00  0.00           C  
ATOM   1971  CG  ASP A 150     -65.893 157.632-205.684  1.00  0.00           C  
ATOM   1972  OD1 ASP A 150     -66.066 157.530-204.480  1.00  0.00           O  
ATOM   1973  OD2 ASP A 150     -66.709 157.287-206.523  1.00  0.00           O  
ATOM   1974  H   ASP A 150     -64.320 160.342-207.877  1.00  0.00           H  
ATOM   1975  HA  ASP A 150     -65.273 159.933-205.074  1.00  0.00           H  
ATOM   1976  HB2 ASP A 150     -64.494 158.104-207.241  1.00  0.00           H  
ATOM   1977  HB3 ASP A 150     -63.750 157.718-205.689  1.00  0.00           H  
ATOM   1978  N   PHE A 151     -63.077 161.081-204.429  1.00  0.00           N  
ATOM   1979  CA  PHE A 151     -61.766 161.509-203.857  1.00  0.00           C  
ATOM   1980  C   PHE A 151     -61.182 160.413-202.968  1.00  0.00           C  
ATOM   1981  O   PHE A 151     -61.744 160.088-201.942  1.00  0.00           O  
ATOM   1982  CB  PHE A 151     -61.970 162.768-203.017  1.00  0.00           C  
ATOM   1983  CG  PHE A 151     -62.979 163.666-203.692  1.00  0.00           C  
ATOM   1984  CD1 PHE A 151     -62.837 163.983-205.048  1.00  0.00           C  
ATOM   1985  CD2 PHE A 151     -64.057 164.180-202.962  1.00  0.00           C  
ATOM   1986  CE1 PHE A 151     -63.773 164.815-205.674  1.00  0.00           C  
ATOM   1987  CE2 PHE A 151     -64.993 165.012-203.588  1.00  0.00           C  
ATOM   1988  CZ  PHE A 151     -64.851 165.329-204.944  1.00  0.00           C  
ATOM   1989  H   PHE A 151     -63.896 161.557-204.179  1.00  0.00           H  
ATOM   1990  HA  PHE A 151     -61.086 161.729-204.648  1.00  0.00           H  
ATOM   1991  HB2 PHE A 151     -62.330 162.491-202.038  1.00  0.00           H  
ATOM   1992  HB3 PHE A 151     -61.029 163.288-202.921  1.00  0.00           H  
ATOM   1993  HD1 PHE A 151     -62.005 163.587-205.611  1.00  0.00           H  
ATOM   1994  HD2 PHE A 151     -64.167 163.935-201.916  1.00  0.00           H  
ATOM   1995  HE1 PHE A 151     -63.663 165.061-206.720  1.00  0.00           H  
ATOM   1996  HE2 PHE A 151     -65.826 165.408-203.025  1.00  0.00           H  
ATOM   1997  HZ  PHE A 151     -65.573 165.971-205.428  1.00  0.00           H  
ATOM   1998  N   GLY A 152     -60.051 159.842-203.320  1.00  0.00           N  
ATOM   1999  CA  GLY A 152     -59.492 158.787-202.414  1.00  0.00           C  
ATOM   2000  C   GLY A 152     -58.377 157.991-203.091  1.00  0.00           C  
ATOM   2001  O   GLY A 152     -58.363 157.811-204.289  1.00  0.00           O  
ATOM   2002  H   GLY A 152     -59.572 160.112-204.157  1.00  0.00           H  
ATOM   2003  HA2 GLY A 152     -59.095 159.261-201.528  1.00  0.00           H  
ATOM   2004  HA3 GLY A 152     -60.283 158.111-202.125  1.00  0.00           H  
ATOM   2005  N   THR A 153     -57.450 157.496-202.310  1.00  0.00           N  
ATOM   2006  CA  THR A 153     -56.327 156.695-202.878  1.00  0.00           C  
ATOM   2007  C   THR A 153     -56.843 155.311-203.276  1.00  0.00           C  
ATOM   2008  O   THR A 153     -56.237 154.617-204.068  1.00  0.00           O  
ATOM   2009  CB  THR A 153     -55.221 156.522-201.826  1.00  0.00           C  
ATOM   2010  OG1 THR A 153     -55.580 155.473-200.937  1.00  0.00           O  
ATOM   2011  CG2 THR A 153     -55.028 157.817-201.030  1.00  0.00           C  
ATOM   2012  H   THR A 153     -57.501 157.647-201.343  1.00  0.00           H  
ATOM   2013  HA  THR A 153     -55.926 157.197-203.746  1.00  0.00           H  
ATOM   2014  HB  THR A 153     -54.295 156.269-202.319  1.00  0.00           H  
ATOM   2015  HG1 THR A 153     -56.538 155.413-200.921  1.00  0.00           H  
ATOM   2016 HG21 THR A 153     -54.450 157.607-200.140  1.00  0.00           H  
ATOM   2017 HG22 THR A 153     -55.988 158.217-200.746  1.00  0.00           H  
ATOM   2018 HG23 THR A 153     -54.504 158.537-201.636  1.00  0.00           H  
ATOM   2019  N   GLN A 154     -57.954 154.902-202.728  1.00  0.00           N  
ATOM   2020  CA  GLN A 154     -58.502 153.562-203.069  1.00  0.00           C  
ATOM   2021  C   GLN A 154     -59.380 153.682-204.312  1.00  0.00           C  
ATOM   2022  O   GLN A 154     -59.834 152.699-204.864  1.00  0.00           O  
ATOM   2023  CB  GLN A 154     -59.334 153.031-201.897  1.00  0.00           C  
ATOM   2024  CG  GLN A 154     -60.516 153.967-201.634  1.00  0.00           C  
ATOM   2025  CD  GLN A 154     -60.015 155.251-201.000  1.00  0.00           C  
ATOM   2026  OE1 GLN A 154     -58.876 155.326-200.583  1.00  0.00           O  
ATOM   2027  NE2 GLN A 154     -60.808 156.283-200.899  1.00  0.00           N  
ATOM   2028  H   GLN A 154     -58.424 155.474-202.093  1.00  0.00           H  
ATOM   2029  HA  GLN A 154     -57.688 152.884-203.270  1.00  0.00           H  
ATOM   2030  HB2 GLN A 154     -59.703 152.044-202.137  1.00  0.00           H  
ATOM   2031  HB3 GLN A 154     -58.715 152.978-201.014  1.00  0.00           H  
ATOM   2032  HG2 GLN A 154     -61.001 154.203-202.563  1.00  0.00           H  
ATOM   2033  HG3 GLN A 154     -61.213 153.487-200.967  1.00  0.00           H  
ATOM   2034 HE21 GLN A 154     -61.737 156.259-201.222  1.00  0.00           H  
ATOM   2035 HE22 GLN A 154     -60.474 157.081-200.506  1.00  0.00           H  
ATOM   2036  N   TYR A 155     -59.611 154.882-204.765  1.00  0.00           N  
ATOM   2037  CA  TYR A 155     -60.444 155.066-205.978  1.00  0.00           C  
ATOM   2038  C   TYR A 155     -59.515 155.220-207.181  1.00  0.00           C  
ATOM   2039  O   TYR A 155     -59.554 156.200-207.895  1.00  0.00           O  
ATOM   2040  CB  TYR A 155     -61.312 156.316-205.839  1.00  0.00           C  
ATOM   2041  CG  TYR A 155     -62.160 156.229-204.591  1.00  0.00           C  
ATOM   2042  CD1 TYR A 155     -62.944 155.095-204.341  1.00  0.00           C  
ATOM   2043  CD2 TYR A 155     -62.165 157.294-203.684  1.00  0.00           C  
ATOM   2044  CE1 TYR A 155     -63.729 155.029-203.183  1.00  0.00           C  
ATOM   2045  CE2 TYR A 155     -62.949 157.228-202.526  1.00  0.00           C  
ATOM   2046  CZ  TYR A 155     -63.730 156.094-202.275  1.00  0.00           C  
ATOM   2047  OH  TYR A 155     -64.504 156.028-201.135  1.00  0.00           O  
ATOM   2048  H   TYR A 155     -59.225 155.659-204.313  1.00  0.00           H  
ATOM   2049  HA  TYR A 155     -61.071 154.202-206.116  1.00  0.00           H  
ATOM   2050  HB2 TYR A 155     -60.675 157.182-205.773  1.00  0.00           H  
ATOM   2051  HB3 TYR A 155     -61.949 156.404-206.704  1.00  0.00           H  
ATOM   2052  HD1 TYR A 155     -62.946 154.272-205.038  1.00  0.00           H  
ATOM   2053  HD2 TYR A 155     -61.565 158.171-203.879  1.00  0.00           H  
ATOM   2054  HE1 TYR A 155     -64.334 154.155-202.990  1.00  0.00           H  
ATOM   2055  HE2 TYR A 155     -62.950 158.050-201.827  1.00  0.00           H  
ATOM   2056  HH  TYR A 155     -65.036 155.231-201.182  1.00  0.00           H  
ATOM   2057  N   ARG A 156     -58.677 154.248-207.398  1.00  0.00           N  
ATOM   2058  CA  ARG A 156     -57.728 154.307-208.545  1.00  0.00           C  
ATOM   2059  C   ARG A 156     -58.015 153.152-209.512  1.00  0.00           C  
ATOM   2060  O   ARG A 156     -58.687 152.198-209.172  1.00  0.00           O  
ATOM   2061  CB  ARG A 156     -56.276 154.217-208.034  1.00  0.00           C  
ATOM   2062  CG  ARG A 156     -56.096 153.082-207.008  1.00  0.00           C  
ATOM   2063  CD  ARG A 156     -54.618 152.682-206.953  1.00  0.00           C  
ATOM   2064  NE  ARG A 156     -54.153 152.675-205.537  1.00  0.00           N  
ATOM   2065  CZ  ARG A 156     -54.843 152.047-204.624  1.00  0.00           C  
ATOM   2066  NH1 ARG A 156     -55.935 151.413-204.948  1.00  0.00           N  
ATOM   2067  NH2 ARG A 156     -54.435 152.049-203.383  1.00  0.00           N  
ATOM   2068  H   ARG A 156     -58.676 153.482-206.803  1.00  0.00           H  
ATOM   2069  HA  ARG A 156     -57.859 155.243-209.063  1.00  0.00           H  
ATOM   2070  HB2 ARG A 156     -55.619 154.043-208.872  1.00  0.00           H  
ATOM   2071  HB3 ARG A 156     -56.015 155.153-207.568  1.00  0.00           H  
ATOM   2072  HG2 ARG A 156     -56.403 153.424-206.029  1.00  0.00           H  
ATOM   2073  HG3 ARG A 156     -56.685 152.223-207.295  1.00  0.00           H  
ATOM   2074  HD2 ARG A 156     -54.496 151.697-207.375  1.00  0.00           H  
ATOM   2075  HD3 ARG A 156     -54.030 153.390-207.518  1.00  0.00           H  
ATOM   2076  HE  ARG A 156     -53.329 153.143-205.291  1.00  0.00           H  
ATOM   2077 HH11 ARG A 156     -56.246 151.406-205.897  1.00  0.00           H  
ATOM   2078 HH12 ARG A 156     -56.461 150.935-204.247  1.00  0.00           H  
ATOM   2079 HH21 ARG A 156     -53.595 152.531-203.134  1.00  0.00           H  
ATOM   2080 HH22 ARG A 156     -54.963 151.569-202.683  1.00  0.00           H  
ATOM   2081  N   SER A 157     -57.477 153.210-210.704  1.00  0.00           N  
ATOM   2082  CA  SER A 157     -57.683 152.091-211.673  1.00  0.00           C  
ATOM   2083  C   SER A 157     -56.545 151.152-211.407  1.00  0.00           C  
ATOM   2084  O   SER A 157     -55.405 151.440-211.693  1.00  0.00           O  
ATOM   2085  CB  SER A 157     -57.619 152.611-213.111  1.00  0.00           C  
ATOM   2086  OG  SER A 157     -57.118 153.940-213.112  1.00  0.00           O  
ATOM   2087  H   SER A 157     -56.892 153.969-210.946  1.00  0.00           H  
ATOM   2088  HA  SER A 157     -58.630 151.568-211.490  1.00  0.00           H  
ATOM   2089  HB2 SER A 157     -56.965 151.979-213.693  1.00  0.00           H  
ATOM   2090  HB3 SER A 157     -58.609 152.599-213.542  1.00  0.00           H  
ATOM   2091  HG  SER A 157     -56.159 153.896-213.091  1.00  0.00           H  
ATOM   2092  N   ALA A 158     -56.831 150.068-210.787  1.00  0.00           N  
ATOM   2093  CA  ALA A 158     -55.740 149.147-210.420  1.00  0.00           C  
ATOM   2094  C   ALA A 158     -55.999 147.758-210.955  1.00  0.00           C  
ATOM   2095  O   ALA A 158     -57.013 147.147-210.681  1.00  0.00           O  
ATOM   2096  CB  ALA A 158     -55.650 149.111-208.906  1.00  0.00           C  
ATOM   2097  H   ALA A 158     -57.760 149.887-210.517  1.00  0.00           H  
ATOM   2098  HA  ALA A 158     -54.808 149.515-210.819  1.00  0.00           H  
ATOM   2099  HB1 ALA A 158     -54.898 148.406-208.605  1.00  0.00           H  
ATOM   2100  HB2 ALA A 158     -56.605 148.820-208.496  1.00  0.00           H  
ATOM   2101  HB3 ALA A 158     -55.390 150.096-208.550  1.00  0.00           H  
ATOM   2102  N   VAL A 159     -55.077 147.247-211.708  1.00  0.00           N  
ATOM   2103  CA  VAL A 159     -55.275 145.869-212.251  1.00  0.00           C  
ATOM   2104  C   VAL A 159     -54.253 144.910-211.647  1.00  0.00           C  
ATOM   2105  O   VAL A 159     -53.059 145.089-211.770  1.00  0.00           O  
ATOM   2106  CB  VAL A 159     -55.119 145.850-213.762  1.00  0.00           C  
ATOM   2107  CG1 VAL A 159     -55.627 144.513-214.304  1.00  0.00           C  
ATOM   2108  CG2 VAL A 159     -55.925 146.988-214.392  1.00  0.00           C  
ATOM   2109  H   VAL A 159     -54.254 147.771-211.906  1.00  0.00           H  
ATOM   2110  HA  VAL A 159     -56.269 145.531-211.994  1.00  0.00           H  
ATOM   2111  HB  VAL A 159     -54.079 145.956-214.001  1.00  0.00           H  
ATOM   2112 HG11 VAL A 159     -54.922 143.733-214.055  1.00  0.00           H  
ATOM   2113 HG12 VAL A 159     -55.731 144.575-215.377  1.00  0.00           H  
ATOM   2114 HG13 VAL A 159     -56.586 144.286-213.862  1.00  0.00           H  
ATOM   2115 HG21 VAL A 159     -56.928 146.642-214.595  1.00  0.00           H  
ATOM   2116 HG22 VAL A 159     -55.456 147.293-215.316  1.00  0.00           H  
ATOM   2117 HG23 VAL A 159     -55.965 147.826-213.713  1.00  0.00           H  
ATOM   2118  N   TYR A 160     -54.735 143.871-211.033  1.00  0.00           N  
ATOM   2119  CA  TYR A 160     -53.830 142.845-210.435  1.00  0.00           C  
ATOM   2120  C   TYR A 160     -54.104 141.506-211.135  1.00  0.00           C  
ATOM   2121  O   TYR A 160     -55.217 141.022-211.128  1.00  0.00           O  
ATOM   2122  CB  TYR A 160     -54.098 142.686-208.926  1.00  0.00           C  
ATOM   2123  CG  TYR A 160     -54.224 144.035-208.246  1.00  0.00           C  
ATOM   2124  CD1 TYR A 160     -53.530 145.142-208.739  1.00  0.00           C  
ATOM   2125  CD2 TYR A 160     -55.030 144.170-207.106  1.00  0.00           C  
ATOM   2126  CE1 TYR A 160     -53.636 146.381-208.101  1.00  0.00           C  
ATOM   2127  CE2 TYR A 160     -55.137 145.412-206.464  1.00  0.00           C  
ATOM   2128  CZ  TYR A 160     -54.438 146.517-206.962  1.00  0.00           C  
ATOM   2129  OH  TYR A 160     -54.542 147.741-206.334  1.00  0.00           O  
ATOM   2130  H   TYR A 160     -55.700 143.754-210.993  1.00  0.00           H  
ATOM   2131  HA  TYR A 160     -52.804 143.135-210.593  1.00  0.00           H  
ATOM   2132  HB2 TYR A 160     -55.007 142.127-208.777  1.00  0.00           H  
ATOM   2133  HB3 TYR A 160     -53.278 142.143-208.480  1.00  0.00           H  
ATOM   2134  HD1 TYR A 160     -52.917 145.044-209.612  1.00  0.00           H  
ATOM   2135  HD2 TYR A 160     -55.567 143.317-206.721  1.00  0.00           H  
ATOM   2136  HE1 TYR A 160     -53.092 147.231-208.484  1.00  0.00           H  
ATOM   2137  HE2 TYR A 160     -55.757 145.517-205.585  1.00  0.00           H  
ATOM   2138  HH  TYR A 160     -55.077 147.625-205.545  1.00  0.00           H  
ATOM   2139  N   PRO A 161     -53.107 140.916-211.746  1.00  0.00           N  
ATOM   2140  CA  PRO A 161     -53.265 139.621-212.470  1.00  0.00           C  
ATOM   2141  C   PRO A 161     -53.288 138.418-211.512  1.00  0.00           C  
ATOM   2142  O   PRO A 161     -52.928 138.534-210.358  1.00  0.00           O  
ATOM   2143  CB  PRO A 161     -52.020 139.566-213.355  1.00  0.00           C  
ATOM   2144  CG  PRO A 161     -50.979 140.323-212.601  1.00  0.00           C  
ATOM   2145  CD  PRO A 161     -51.719 141.410-211.816  1.00  0.00           C  
ATOM   2146  HA  PRO A 161     -54.152 139.646-213.087  1.00  0.00           H  
ATOM   2147  HB2 PRO A 161     -51.709 138.542-213.502  1.00  0.00           H  
ATOM   2148  HB3 PRO A 161     -52.209 140.043-214.304  1.00  0.00           H  
ATOM   2149  HG2 PRO A 161     -50.461 139.663-211.920  1.00  0.00           H  
ATOM   2150  HG3 PRO A 161     -50.277 140.773-213.287  1.00  0.00           H  
ATOM   2151  HD2 PRO A 161     -51.302 141.512-210.826  1.00  0.00           H  
ATOM   2152  HD3 PRO A 161     -51.678 142.352-212.345  1.00  0.00           H  
ATOM   2153  N   THR A 162     -53.692 137.258-211.977  1.00  0.00           N  
ATOM   2154  CA  THR A 162     -53.714 136.078-211.097  1.00  0.00           C  
ATOM   2155  C   THR A 162     -52.552 135.158-211.477  1.00  0.00           C  
ATOM   2156  O   THR A 162     -52.375 134.096-210.915  1.00  0.00           O  
ATOM   2157  CB  THR A 162     -55.049 135.338-211.248  1.00  0.00           C  
ATOM   2158  OG1 THR A 162     -55.379 134.710-210.017  1.00  0.00           O  
ATOM   2159  CG2 THR A 162     -54.943 134.280-212.349  1.00  0.00           C  
ATOM   2160  H   THR A 162     -53.968 137.161-212.892  1.00  0.00           H  
ATOM   2161  HA  THR A 162     -53.598 136.407-210.093  1.00  0.00           H  
ATOM   2162  HB  THR A 162     -55.822 136.045-211.509  1.00  0.00           H  
ATOM   2163  HG1 THR A 162     -56.177 134.193-210.153  1.00  0.00           H  
ATOM   2164 HG21 THR A 162     -55.917 133.846-212.524  1.00  0.00           H  
ATOM   2165 HG22 THR A 162     -54.257 133.505-212.040  1.00  0.00           H  
ATOM   2166 HG23 THR A 162     -54.586 134.737-213.259  1.00  0.00           H  
ATOM   2167  N   SER A 163     -51.758 135.564-212.434  1.00  0.00           N  
ATOM   2168  CA  SER A 163     -50.604 134.722-212.859  1.00  0.00           C  
ATOM   2169  C   SER A 163     -50.044 135.276-214.169  1.00  0.00           C  
ATOM   2170  O   SER A 163     -50.632 136.147-214.780  1.00  0.00           O  
ATOM   2171  CB  SER A 163     -51.071 133.280-213.072  1.00  0.00           C  
ATOM   2172  OG  SER A 163     -52.430 133.279-213.484  1.00  0.00           O  
ATOM   2173  H   SER A 163     -51.921 136.430-212.876  1.00  0.00           H  
ATOM   2174  HA  SER A 163     -49.838 134.747-212.098  1.00  0.00           H  
ATOM   2175  HB2 SER A 163     -50.464 132.814-213.833  1.00  0.00           H  
ATOM   2176  HB3 SER A 163     -50.975 132.731-212.147  1.00  0.00           H  
ATOM   2177  HG  SER A 163     -52.498 132.747-214.281  1.00  0.00           H  
ATOM   2178  N   ALA A 164     -48.917 134.790-214.612  1.00  0.00           N  
ATOM   2179  CA  ALA A 164     -48.352 135.316-215.884  1.00  0.00           C  
ATOM   2180  C   ALA A 164     -49.462 135.394-216.900  1.00  0.00           C  
ATOM   2181  O   ALA A 164     -49.375 136.036-217.929  1.00  0.00           O  
ATOM   2182  CB  ALA A 164     -47.247 134.391-216.387  1.00  0.00           C  
ATOM   2183  H   ALA A 164     -48.449 134.089-214.112  1.00  0.00           H  
ATOM   2184  HA  ALA A 164     -47.979 136.285-215.716  1.00  0.00           H  
ATOM   2185  HB1 ALA A 164     -46.480 134.300-215.633  1.00  0.00           H  
ATOM   2186  HB2 ALA A 164     -46.820 134.797-217.291  1.00  0.00           H  
ATOM   2187  HB3 ALA A 164     -47.667 133.417-216.592  1.00  0.00           H  
ATOM   2188  N   VAL A 165     -50.497 134.728-216.586  1.00  0.00           N  
ATOM   2189  CA  VAL A 165     -51.680 134.678-217.442  1.00  0.00           C  
ATOM   2190  C   VAL A 165     -52.183 136.095-217.719  1.00  0.00           C  
ATOM   2191  O   VAL A 165     -52.205 136.554-218.844  1.00  0.00           O  
ATOM   2192  CB  VAL A 165     -52.778 133.876-216.735  1.00  0.00           C  
ATOM   2193  CG1 VAL A 165     -54.153 134.274-217.280  1.00  0.00           C  
ATOM   2194  CG2 VAL A 165     -52.547 132.382-216.975  1.00  0.00           C  
ATOM   2195  H   VAL A 165     -50.485 134.246-215.772  1.00  0.00           H  
ATOM   2196  HA  VAL A 165     -51.409 134.192-218.341  1.00  0.00           H  
ATOM   2197  HB  VAL A 165     -52.741 134.076-215.674  1.00  0.00           H  
ATOM   2198 HG11 VAL A 165     -54.806 133.413-217.273  1.00  0.00           H  
ATOM   2199 HG12 VAL A 165     -54.051 134.638-218.291  1.00  0.00           H  
ATOM   2200 HG13 VAL A 165     -54.578 135.051-216.658  1.00  0.00           H  
ATOM   2201 HG21 VAL A 165     -53.283 131.813-216.426  1.00  0.00           H  
ATOM   2202 HG22 VAL A 165     -51.557 132.113-216.639  1.00  0.00           H  
ATOM   2203 HG23 VAL A 165     -52.640 132.169-218.030  1.00  0.00           H  
ATOM   2204  N   GLN A 166     -52.608 136.776-216.693  1.00  0.00           N  
ATOM   2205  CA  GLN A 166     -53.139 138.156-216.865  1.00  0.00           C  
ATOM   2206  C   GLN A 166     -51.997 139.167-217.009  1.00  0.00           C  
ATOM   2207  O   GLN A 166     -52.197 140.273-217.468  1.00  0.00           O  
ATOM   2208  CB  GLN A 166     -53.989 138.507-215.648  1.00  0.00           C  
ATOM   2209  CG  GLN A 166     -55.429 138.075-215.910  1.00  0.00           C  
ATOM   2210  CD  GLN A 166     -56.260 138.255-214.641  1.00  0.00           C  
ATOM   2211  OE1 GLN A 166     -56.325 139.334-214.087  1.00  0.00           O  
ATOM   2212  NE2 GLN A 166     -56.902 137.231-214.159  1.00  0.00           N  
ATOM   2213  H   GLN A 166     -52.586 136.371-215.800  1.00  0.00           H  
ATOM   2214  HA  GLN A 166     -53.757 138.190-217.749  1.00  0.00           H  
ATOM   2215  HB2 GLN A 166     -53.608 137.990-214.782  1.00  0.00           H  
ATOM   2216  HB3 GLN A 166     -53.956 139.569-215.475  1.00  0.00           H  
ATOM   2217  HG2 GLN A 166     -55.846 138.677-216.700  1.00  0.00           H  
ATOM   2218  HG3 GLN A 166     -55.442 137.037-216.202  1.00  0.00           H  
ATOM   2219 HE21 GLN A 166     -56.844 136.365-214.607  1.00  0.00           H  
ATOM   2220 HE22 GLN A 166     -57.443 137.328-213.351  1.00  0.00           H  
ATOM   2221  N   MET A 167     -50.809 138.810-216.611  1.00  0.00           N  
ATOM   2222  CA  MET A 167     -49.675 139.771-216.719  1.00  0.00           C  
ATOM   2223  C   MET A 167     -49.577 140.299-218.152  1.00  0.00           C  
ATOM   2224  O   MET A 167     -49.444 141.486-218.375  1.00  0.00           O  
ATOM   2225  CB  MET A 167     -48.375 139.064-216.342  1.00  0.00           C  
ATOM   2226  CG  MET A 167     -47.344 140.102-215.901  1.00  0.00           C  
ATOM   2227  SD  MET A 167     -45.679 139.501-216.280  1.00  0.00           S  
ATOM   2228  CE  MET A 167     -45.646 138.150-215.077  1.00  0.00           C  
ATOM   2229  H   MET A 167     -50.662 137.919-216.230  1.00  0.00           H  
ATOM   2230  HA  MET A 167     -49.842 140.597-216.045  1.00  0.00           H  
ATOM   2231  HB2 MET A 167     -48.562 138.377-215.530  1.00  0.00           H  
ATOM   2232  HB3 MET A 167     -47.998 138.520-217.196  1.00  0.00           H  
ATOM   2233  HG2 MET A 167     -47.522 141.029-216.426  1.00  0.00           H  
ATOM   2234  HG3 MET A 167     -47.435 140.267-214.838  1.00  0.00           H  
ATOM   2235  HE1 MET A 167     -45.766 137.207-215.592  1.00  0.00           H  
ATOM   2236  HE2 MET A 167     -46.452 138.275-214.371  1.00  0.00           H  
ATOM   2237  HE3 MET A 167     -44.703 138.162-214.549  1.00  0.00           H  
ATOM   2238  N   GLU A 168     -49.640 139.434-219.127  1.00  0.00           N  
ATOM   2239  CA  GLU A 168     -49.550 139.902-220.540  1.00  0.00           C  
ATOM   2240  C   GLU A 168     -50.872 140.556-220.950  1.00  0.00           C  
ATOM   2241  O   GLU A 168     -50.943 141.269-221.931  1.00  0.00           O  
ATOM   2242  CB  GLU A 168     -49.267 138.707-221.454  1.00  0.00           C  
ATOM   2243  CG  GLU A 168     -47.792 138.713-221.859  1.00  0.00           C  
ATOM   2244  CD  GLU A 168     -47.533 139.868-222.827  1.00  0.00           C  
ATOM   2245  OE1 GLU A 168     -48.360 140.083-223.698  1.00  0.00           O  
ATOM   2246  OE2 GLU A 168     -46.511 140.520-222.682  1.00  0.00           O  
ATOM   2247  H   GLU A 168     -49.748 138.480-218.933  1.00  0.00           H  
ATOM   2248  HA  GLU A 168     -48.749 140.620-220.630  1.00  0.00           H  
ATOM   2249  HB2 GLU A 168     -49.494 137.791-220.930  1.00  0.00           H  
ATOM   2250  HB3 GLU A 168     -49.884 138.777-222.338  1.00  0.00           H  
ATOM   2251  HG2 GLU A 168     -47.178 138.836-220.979  1.00  0.00           H  
ATOM   2252  HG3 GLU A 168     -47.547 137.778-222.340  1.00  0.00           H  
ATOM   2253  N   ALA A 169     -51.920 140.316-220.211  1.00  0.00           N  
ATOM   2254  CA  ALA A 169     -53.237 140.920-220.564  1.00  0.00           C  
ATOM   2255  C   ALA A 169     -53.416 142.247-219.821  1.00  0.00           C  
ATOM   2256  O   ALA A 169     -53.624 143.281-220.421  1.00  0.00           O  
ATOM   2257  CB  ALA A 169     -54.358 139.962-220.166  1.00  0.00           C  
ATOM   2258  H   ALA A 169     -51.843 139.735-219.426  1.00  0.00           H  
ATOM   2259  HA  ALA A 169     -53.276 141.098-221.628  1.00  0.00           H  
ATOM   2260  HB1 ALA A 169     -54.377 139.856-219.092  1.00  0.00           H  
ATOM   2261  HB2 ALA A 169     -54.184 138.998-220.620  1.00  0.00           H  
ATOM   2262  HB3 ALA A 169     -55.304 140.355-220.507  1.00  0.00           H  
ATOM   2263  N   ALA A 170     -53.342 142.226-218.519  1.00  0.00           N  
ATOM   2264  CA  ALA A 170     -53.515 143.486-217.744  1.00  0.00           C  
ATOM   2265  C   ALA A 170     -52.571 144.556-218.294  1.00  0.00           C  
ATOM   2266  O   ALA A 170     -52.948 145.697-218.472  1.00  0.00           O  
ATOM   2267  CB  ALA A 170     -53.189 143.228-216.271  1.00  0.00           C  
ATOM   2268  H   ALA A 170     -53.179 141.381-218.051  1.00  0.00           H  
ATOM   2269  HA  ALA A 170     -54.535 143.827-217.833  1.00  0.00           H  
ATOM   2270  HB1 ALA A 170     -53.093 144.170-215.753  1.00  0.00           H  
ATOM   2271  HB2 ALA A 170     -52.261 142.680-216.198  1.00  0.00           H  
ATOM   2272  HB3 ALA A 170     -53.984 142.650-215.823  1.00  0.00           H  
ATOM   2273  N   LEU A 171     -51.348 144.199-218.571  1.00  0.00           N  
ATOM   2274  CA  LEU A 171     -50.388 145.200-219.115  1.00  0.00           C  
ATOM   2275  C   LEU A 171     -51.004 145.874-220.344  1.00  0.00           C  
ATOM   2276  O   LEU A 171     -50.507 146.869-220.832  1.00  0.00           O  
ATOM   2277  CB  LEU A 171     -49.087 144.500-219.513  1.00  0.00           C  
ATOM   2278  CG  LEU A 171     -47.941 145.011-218.636  1.00  0.00           C  
ATOM   2279  CD1 LEU A 171     -47.764 146.514-218.854  1.00  0.00           C  
ATOM   2280  CD2 LEU A 171     -48.265 144.742-217.164  1.00  0.00           C  
ATOM   2281  H   LEU A 171     -51.060 143.274-218.424  1.00  0.00           H  
ATOM   2282  HA  LEU A 171     -50.182 145.947-218.362  1.00  0.00           H  
ATOM   2283  HB2 LEU A 171     -49.195 143.435-219.378  1.00  0.00           H  
ATOM   2284  HB3 LEU A 171     -48.866 144.709-220.550  1.00  0.00           H  
ATOM   2285  HG  LEU A 171     -47.028 144.499-218.903  1.00  0.00           H  
ATOM   2286 HD11 LEU A 171     -48.247 147.054-218.052  1.00  0.00           H  
ATOM   2287 HD12 LEU A 171     -48.209 146.797-219.796  1.00  0.00           H  
ATOM   2288 HD13 LEU A 171     -46.711 146.756-218.867  1.00  0.00           H  
ATOM   2289 HD21 LEU A 171     -47.601 143.981-216.783  1.00  0.00           H  
ATOM   2290 HD22 LEU A 171     -49.287 144.405-217.076  1.00  0.00           H  
ATOM   2291 HD23 LEU A 171     -48.135 145.651-216.595  1.00  0.00           H  
ATOM   2292  N   ARG A 172     -52.082 145.340-220.850  1.00  0.00           N  
ATOM   2293  CA  ARG A 172     -52.721 145.956-222.045  1.00  0.00           C  
ATOM   2294  C   ARG A 172     -53.459 147.237-221.624  1.00  0.00           C  
ATOM   2295  O   ARG A 172     -53.406 148.240-222.305  1.00  0.00           O  
ATOM   2296  CB  ARG A 172     -53.689 144.955-222.679  1.00  0.00           C  
ATOM   2297  CG  ARG A 172     -52.908 143.732-223.162  1.00  0.00           C  
ATOM   2298  CD  ARG A 172     -53.848 142.797-223.924  1.00  0.00           C  
ATOM   2299  NE  ARG A 172     -53.059 141.968-224.878  1.00  0.00           N  
ATOM   2300  CZ  ARG A 172     -53.651 141.038-225.578  1.00  0.00           C  
ATOM   2301  NH1 ARG A 172     -54.933 140.833-225.439  1.00  0.00           N  
ATOM   2302  NH2 ARG A 172     -52.961 140.314-226.416  1.00  0.00           N  
ATOM   2303  H   ARG A 172     -52.469 144.537-220.444  1.00  0.00           H  
ATOM   2304  HA  ARG A 172     -51.955 146.212-222.762  1.00  0.00           H  
ATOM   2305  HB2 ARG A 172     -54.421 144.646-221.948  1.00  0.00           H  
ATOM   2306  HB3 ARG A 172     -54.182 145.416-223.521  1.00  0.00           H  
ATOM   2307  HG2 ARG A 172     -52.110 144.050-223.817  1.00  0.00           H  
ATOM   2308  HG3 ARG A 172     -52.491 143.212-222.313  1.00  0.00           H  
ATOM   2309  HD2 ARG A 172     -54.360 142.151-223.224  1.00  0.00           H  
ATOM   2310  HD3 ARG A 172     -54.574 143.381-224.469  1.00  0.00           H  
ATOM   2311  HE  ARG A 172     -52.097 142.121-224.981  1.00  0.00           H  
ATOM   2312 HH11 ARG A 172     -55.461 141.388-224.796  1.00  0.00           H  
ATOM   2313 HH12 ARG A 172     -55.385 140.121-225.976  1.00  0.00           H  
ATOM   2314 HH21 ARG A 172     -51.979 140.472-226.523  1.00  0.00           H  
ATOM   2315 HH22 ARG A 172     -53.414 139.603-226.953  1.00  0.00           H  
ATOM   2316  N   SER A 173     -54.111 147.231-220.486  1.00  0.00           N  
ATOM   2317  CA  SER A 173     -54.806 148.476-220.022  1.00  0.00           C  
ATOM   2318  C   SER A 173     -53.762 149.552-220.024  1.00  0.00           C  
ATOM   2319  O   SER A 173     -54.002 150.717-220.264  1.00  0.00           O  
ATOM   2320  CB  SER A 173     -55.280 148.312-218.575  1.00  0.00           C  
ATOM   2321  OG  SER A 173     -54.367 148.974-217.710  1.00  0.00           O  
ATOM   2322  H   SER A 173     -54.119 146.424-219.931  1.00  0.00           H  
ATOM   2323  HA  SER A 173     -55.626 148.739-220.669  1.00  0.00           H  
ATOM   2324  HB2 SER A 173     -56.253 148.754-218.463  1.00  0.00           H  
ATOM   2325  HB3 SER A 173     -55.315 147.266-218.315  1.00  0.00           H  
ATOM   2326  HG  SER A 173     -53.787 148.312-217.328  1.00  0.00           H  
ATOM   2327  N   LYS A 174     -52.597 149.122-219.735  1.00  0.00           N  
ATOM   2328  CA  LYS A 174     -51.434 150.049-219.681  1.00  0.00           C  
ATOM   2329  C   LYS A 174     -51.033 150.478-221.096  1.00  0.00           C  
ATOM   2330  O   LYS A 174     -50.981 151.651-221.407  1.00  0.00           O  
ATOM   2331  CB  LYS A 174     -50.252 149.345-219.008  1.00  0.00           C  
ATOM   2332  CG  LYS A 174     -50.262 149.645-217.507  1.00  0.00           C  
ATOM   2333  CD  LYS A 174     -49.288 150.789-217.209  1.00  0.00           C  
ATOM   2334  CE  LYS A 174     -49.365 151.151-215.724  1.00  0.00           C  
ATOM   2335  NZ  LYS A 174     -49.809 152.567-215.581  1.00  0.00           N  
ATOM   2336  H   LYS A 174     -52.495 148.157-219.545  1.00  0.00           H  
ATOM   2337  HA  LYS A 174     -51.702 150.922-219.106  1.00  0.00           H  
ATOM   2338  HB2 LYS A 174     -50.334 148.280-219.159  1.00  0.00           H  
ATOM   2339  HB3 LYS A 174     -49.328 149.701-219.440  1.00  0.00           H  
ATOM   2340  HG2 LYS A 174     -51.258 149.932-217.202  1.00  0.00           H  
ATOM   2341  HG3 LYS A 174     -49.958 148.764-216.961  1.00  0.00           H  
ATOM   2342  HD2 LYS A 174     -48.284 150.478-217.452  1.00  0.00           H  
ATOM   2343  HD3 LYS A 174     -49.553 151.650-217.803  1.00  0.00           H  
ATOM   2344  HE2 LYS A 174     -50.071 150.501-215.228  1.00  0.00           H  
ATOM   2345  HE3 LYS A 174     -48.390 151.034-215.274  1.00  0.00           H  
ATOM   2346  HZ1 LYS A 174     -48.979 153.190-215.556  1.00  0.00           H  
ATOM   2347  HZ2 LYS A 174     -50.353 152.672-214.700  1.00  0.00           H  
ATOM   2348  HZ3 LYS A 174     -50.408 152.825-216.391  1.00  0.00           H  
ATOM   2349  N   GLU A 175     -50.725 149.538-221.948  1.00  0.00           N  
ATOM   2350  CA  GLU A 175     -50.296 149.887-223.336  1.00  0.00           C  
ATOM   2351  C   GLU A 175     -51.478 150.348-224.202  1.00  0.00           C  
ATOM   2352  O   GLU A 175     -51.421 151.383-224.835  1.00  0.00           O  
ATOM   2353  CB  GLU A 175     -49.653 148.658-223.983  1.00  0.00           C  
ATOM   2354  CG  GLU A 175     -48.568 149.107-224.964  1.00  0.00           C  
ATOM   2355  CD  GLU A 175     -48.244 147.963-225.926  1.00  0.00           C  
ATOM   2356  OE1 GLU A 175     -47.930 146.885-225.449  1.00  0.00           O  
ATOM   2357  OE2 GLU A 175     -48.318 148.184-227.124  1.00  0.00           O  
ATOM   2358  H   GLU A 175     -50.755 148.600-221.669  1.00  0.00           H  
ATOM   2359  HA  GLU A 175     -49.564 150.678-223.290  1.00  0.00           H  
ATOM   2360  HB2 GLU A 175     -49.212 148.038-223.218  1.00  0.00           H  
ATOM   2361  HB3 GLU A 175     -50.406 148.095-224.514  1.00  0.00           H  
ATOM   2362  HG2 GLU A 175     -48.920 149.961-225.524  1.00  0.00           H  
ATOM   2363  HG3 GLU A 175     -47.678 149.379-224.415  1.00  0.00           H  
ATOM   2364  N   GLU A 176     -52.531 149.578-224.268  1.00  0.00           N  
ATOM   2365  CA  GLU A 176     -53.685 149.966-225.132  1.00  0.00           C  
ATOM   2366  C   GLU A 176     -54.190 151.370-224.767  1.00  0.00           C  
ATOM   2367  O   GLU A 176     -54.363 152.211-225.626  1.00  0.00           O  
ATOM   2368  CB  GLU A 176     -54.807 148.924-224.977  1.00  0.00           C  
ATOM   2369  CG  GLU A 176     -56.154 149.607-224.722  1.00  0.00           C  
ATOM   2370  CD  GLU A 176     -56.488 150.541-225.887  1.00  0.00           C  
ATOM   2371  OE1 GLU A 176     -55.624 150.747-226.722  1.00  0.00           O  
ATOM   2372  OE2 GLU A 176     -57.604 151.033-225.923  1.00  0.00           O  
ATOM   2373  H   GLU A 176     -52.555 148.733-223.772  1.00  0.00           H  
ATOM   2374  HA  GLU A 176     -53.359 149.974-226.161  1.00  0.00           H  
ATOM   2375  HB2 GLU A 176     -54.873 148.338-225.882  1.00  0.00           H  
ATOM   2376  HB3 GLU A 176     -54.576 148.272-224.150  1.00  0.00           H  
ATOM   2377  HG2 GLU A 176     -56.924 148.857-224.634  1.00  0.00           H  
ATOM   2378  HG3 GLU A 176     -56.101 150.173-223.806  1.00  0.00           H  
ATOM   2379  N   TYR A 177     -54.443 151.631-223.516  1.00  0.00           N  
ATOM   2380  CA  TYR A 177     -54.952 152.980-223.136  1.00  0.00           C  
ATOM   2381  C   TYR A 177     -53.837 154.019-223.285  1.00  0.00           C  
ATOM   2382  O   TYR A 177     -54.082 155.209-223.271  1.00  0.00           O  
ATOM   2383  CB  TYR A 177     -55.444 152.951-221.687  1.00  0.00           C  
ATOM   2384  CG  TYR A 177     -56.841 153.523-221.610  1.00  0.00           C  
ATOM   2385  CD1 TYR A 177     -57.900 152.868-222.248  1.00  0.00           C  
ATOM   2386  CD2 TYR A 177     -57.076 154.705-220.898  1.00  0.00           C  
ATOM   2387  CE1 TYR A 177     -59.195 153.396-222.174  1.00  0.00           C  
ATOM   2388  CE2 TYR A 177     -58.370 155.232-220.823  1.00  0.00           C  
ATOM   2389  CZ  TYR A 177     -59.430 154.577-221.461  1.00  0.00           C  
ATOM   2390  OH  TYR A 177     -60.706 155.095-221.388  1.00  0.00           O  
ATOM   2391  H   TYR A 177     -54.312 150.942-222.831  1.00  0.00           H  
ATOM   2392  HA  TYR A 177     -55.772 153.246-223.786  1.00  0.00           H  
ATOM   2393  HB2 TYR A 177     -55.459 151.932-221.335  1.00  0.00           H  
ATOM   2394  HB3 TYR A 177     -54.780 153.536-221.069  1.00  0.00           H  
ATOM   2395  HD1 TYR A 177     -57.719 151.957-222.798  1.00  0.00           H  
ATOM   2396  HD2 TYR A 177     -56.259 155.211-220.408  1.00  0.00           H  
ATOM   2397  HE1 TYR A 177     -60.012 152.890-222.667  1.00  0.00           H  
ATOM   2398  HE2 TYR A 177     -58.551 156.144-220.274  1.00  0.00           H  
ATOM   2399  HH  TYR A 177     -61.288 154.526-221.898  1.00  0.00           H  
ATOM   2400  N   GLN A 178     -52.615 153.585-223.428  1.00  0.00           N  
ATOM   2401  CA  GLN A 178     -51.494 154.559-223.579  1.00  0.00           C  
ATOM   2402  C   GLN A 178     -51.516 155.159-224.987  1.00  0.00           C  
ATOM   2403  O   GLN A 178     -51.417 156.358-225.162  1.00  0.00           O  
ATOM   2404  CB  GLN A 178     -50.160 153.836-223.348  1.00  0.00           C  
ATOM   2405  CG  GLN A 178     -48.991 154.807-223.554  1.00  0.00           C  
ATOM   2406  CD  GLN A 178     -48.758 155.612-222.274  1.00  0.00           C  
ATOM   2407  OE1 GLN A 178     -48.098 155.151-221.365  1.00  0.00           O  
ATOM   2408  NE2 GLN A 178     -49.277 156.805-222.164  1.00  0.00           N  
ATOM   2409  H   GLN A 178     -52.433 152.622-223.437  1.00  0.00           H  
ATOM   2410  HA  GLN A 178     -51.603 155.348-222.849  1.00  0.00           H  
ATOM   2411  HB2 GLN A 178     -50.131 153.453-222.340  1.00  0.00           H  
ATOM   2412  HB3 GLN A 178     -50.073 153.016-224.046  1.00  0.00           H  
ATOM   2413  HG2 GLN A 178     -48.099 154.246-223.791  1.00  0.00           H  
ATOM   2414  HG3 GLN A 178     -49.213 155.481-224.366  1.00  0.00           H  
ATOM   2415 HE21 GLN A 178     -49.811 157.177-222.895  1.00  0.00           H  
ATOM   2416 HE22 GLN A 178     -49.125 157.331-221.354  1.00  0.00           H  
ATOM   2417  N   LYS A 179     -51.628 154.338-225.996  1.00  0.00           N  
ATOM   2418  CA  LYS A 179     -51.636 154.863-227.392  1.00  0.00           C  
ATOM   2419  C   LYS A 179     -53.005 155.461-227.729  1.00  0.00           C  
ATOM   2420  O   LYS A 179     -53.141 156.231-228.660  1.00  0.00           O  
ATOM   2421  CB  LYS A 179     -51.324 153.723-228.365  1.00  0.00           C  
ATOM   2422  CG  LYS A 179     -49.972 153.976-229.036  1.00  0.00           C  
ATOM   2423  CD  LYS A 179     -48.853 153.831-228.001  1.00  0.00           C  
ATOM   2424  CE  LYS A 179     -48.287 152.412-228.058  1.00  0.00           C  
ATOM   2425  NZ  LYS A 179     -47.344 152.208-226.924  1.00  0.00           N  
ATOM   2426  H   LYS A 179     -51.694 153.373-225.835  1.00  0.00           H  
ATOM   2427  HA  LYS A 179     -50.881 155.630-227.487  1.00  0.00           H  
ATOM   2428  HB2 LYS A 179     -51.286 152.788-227.824  1.00  0.00           H  
ATOM   2429  HB3 LYS A 179     -52.095 153.670-229.119  1.00  0.00           H  
ATOM   2430  HG2 LYS A 179     -49.823 153.259-229.830  1.00  0.00           H  
ATOM   2431  HG3 LYS A 179     -49.955 154.975-229.446  1.00  0.00           H  
ATOM   2432  HD2 LYS A 179     -48.068 154.540-228.219  1.00  0.00           H  
ATOM   2433  HD3 LYS A 179     -49.248 154.022-227.015  1.00  0.00           H  
ATOM   2434  HE2 LYS A 179     -49.096 151.699-227.987  1.00  0.00           H  
ATOM   2435  HE3 LYS A 179     -47.764 152.269-228.993  1.00  0.00           H  
ATOM   2436  HZ1 LYS A 179     -47.543 152.904-226.177  1.00  0.00           H  
ATOM   2437  HZ2 LYS A 179     -46.366 152.330-227.260  1.00  0.00           H  
ATOM   2438  HZ3 LYS A 179     -47.462 151.249-226.541  1.00  0.00           H  
ATOM   2439  N   VAL A 180     -54.025 155.113-226.993  1.00  0.00           N  
ATOM   2440  CA  VAL A 180     -55.377 155.666-227.294  1.00  0.00           C  
ATOM   2441  C   VAL A 180     -55.567 157.003-226.573  1.00  0.00           C  
ATOM   2442  O   VAL A 180     -55.923 157.996-227.176  1.00  0.00           O  
ATOM   2443  CB  VAL A 180     -56.451 154.678-226.831  1.00  0.00           C  
ATOM   2444  CG1 VAL A 180     -57.838 155.278-227.070  1.00  0.00           C  
ATOM   2445  CG2 VAL A 180     -56.318 153.376-227.624  1.00  0.00           C  
ATOM   2446  H   VAL A 180     -53.904 154.487-226.250  1.00  0.00           H  
ATOM   2447  HA  VAL A 180     -55.471 155.820-228.359  1.00  0.00           H  
ATOM   2448  HB  VAL A 180     -56.322 154.473-225.778  1.00  0.00           H  
ATOM   2449 HG11 VAL A 180     -58.013 155.368-228.132  1.00  0.00           H  
ATOM   2450 HG12 VAL A 180     -57.893 156.254-226.612  1.00  0.00           H  
ATOM   2451 HG13 VAL A 180     -58.589 154.633-226.635  1.00  0.00           H  
ATOM   2452 HG21 VAL A 180     -55.339 152.952-227.460  1.00  0.00           H  
ATOM   2453 HG22 VAL A 180     -56.449 153.581-228.676  1.00  0.00           H  
ATOM   2454 HG23 VAL A 180     -57.072 152.677-227.296  1.00  0.00           H  
ATOM   2455  N   LEU A 181     -55.341 157.039-225.288  1.00  0.00           N  
ATOM   2456  CA  LEU A 181     -55.518 158.307-224.537  1.00  0.00           C  
ATOM   2457  C   LEU A 181     -54.390 159.276-224.894  1.00  0.00           C  
ATOM   2458  O   LEU A 181     -54.618 160.446-225.130  1.00  0.00           O  
ATOM   2459  CB  LEU A 181     -55.486 158.005-223.042  1.00  0.00           C  
ATOM   2460  CG  LEU A 181     -56.855 157.479-222.595  1.00  0.00           C  
ATOM   2461  CD1 LEU A 181     -57.885 158.606-222.677  1.00  0.00           C  
ATOM   2462  CD2 LEU A 181     -57.290 156.331-223.510  1.00  0.00           C  
ATOM   2463  H   LEU A 181     -55.062 156.231-224.813  1.00  0.00           H  
ATOM   2464  HA  LEU A 181     -56.469 158.748-224.795  1.00  0.00           H  
ATOM   2465  HB2 LEU A 181     -54.731 157.263-222.842  1.00  0.00           H  
ATOM   2466  HB3 LEU A 181     -55.253 158.903-222.502  1.00  0.00           H  
ATOM   2467  HG  LEU A 181     -56.790 157.124-221.578  1.00  0.00           H  
ATOM   2468 HD11 LEU A 181     -58.643 158.457-221.922  1.00  0.00           H  
ATOM   2469 HD12 LEU A 181     -58.345 158.601-223.655  1.00  0.00           H  
ATOM   2470 HD13 LEU A 181     -57.395 159.554-222.515  1.00  0.00           H  
ATOM   2471 HD21 LEU A 181     -56.535 155.559-223.504  1.00  0.00           H  
ATOM   2472 HD22 LEU A 181     -57.422 156.701-224.515  1.00  0.00           H  
ATOM   2473 HD23 LEU A 181     -58.224 155.923-223.155  1.00  0.00           H  
ATOM   2474  N   SER A 182     -53.174 158.804-224.940  1.00  0.00           N  
ATOM   2475  CA  SER A 182     -52.044 159.710-225.285  1.00  0.00           C  
ATOM   2476  C   SER A 182     -52.331 160.373-226.633  1.00  0.00           C  
ATOM   2477  O   SER A 182     -51.865 161.460-226.913  1.00  0.00           O  
ATOM   2478  CB  SER A 182     -50.748 158.900-225.377  1.00  0.00           C  
ATOM   2479  OG  SER A 182     -50.810 158.031-226.498  1.00  0.00           O  
ATOM   2480  H   SER A 182     -53.004 157.857-224.748  1.00  0.00           H  
ATOM   2481  HA  SER A 182     -51.943 160.469-224.523  1.00  0.00           H  
ATOM   2482  HB2 SER A 182     -49.911 159.573-225.489  1.00  0.00           H  
ATOM   2483  HB3 SER A 182     -50.623 158.317-224.476  1.00  0.00           H  
ATOM   2484  HG  SER A 182     -50.022 158.173-227.027  1.00  0.00           H  
ATOM   2485  N   LYS A 183     -53.103 159.731-227.466  1.00  0.00           N  
ATOM   2486  CA  LYS A 183     -53.431 160.327-228.790  1.00  0.00           C  
ATOM   2487  C   LYS A 183     -54.671 161.210-228.648  1.00  0.00           C  
ATOM   2488  O   LYS A 183     -54.855 162.163-229.379  1.00  0.00           O  
ATOM   2489  CB  LYS A 183     -53.712 159.210-229.799  1.00  0.00           C  
ATOM   2490  CG  LYS A 183     -52.516 159.063-230.742  1.00  0.00           C  
ATOM   2491  CD  LYS A 183     -51.296 158.595-229.949  1.00  0.00           C  
ATOM   2492  CE  LYS A 183     -50.030 159.206-230.553  1.00  0.00           C  
ATOM   2493  NZ  LYS A 183     -48.874 158.298-230.307  1.00  0.00           N  
ATOM   2494  H   LYS A 183     -53.473 158.858-227.216  1.00  0.00           H  
ATOM   2495  HA  LYS A 183     -52.599 160.924-229.134  1.00  0.00           H  
ATOM   2496  HB2 LYS A 183     -53.870 158.281-229.271  1.00  0.00           H  
ATOM   2497  HB3 LYS A 183     -54.594 159.455-230.371  1.00  0.00           H  
ATOM   2498  HG2 LYS A 183     -52.749 158.338-231.507  1.00  0.00           H  
ATOM   2499  HG3 LYS A 183     -52.303 160.017-231.204  1.00  0.00           H  
ATOM   2500  HD2 LYS A 183     -51.392 158.912-228.921  1.00  0.00           H  
ATOM   2501  HD3 LYS A 183     -51.231 157.518-229.990  1.00  0.00           H  
ATOM   2502  HE2 LYS A 183     -50.166 159.337-231.616  1.00  0.00           H  
ATOM   2503  HE3 LYS A 183     -49.839 160.166-230.094  1.00  0.00           H  
ATOM   2504  HZ1 LYS A 183     -48.022 158.865-230.123  1.00  0.00           H  
ATOM   2505  HZ2 LYS A 183     -48.721 157.699-231.144  1.00  0.00           H  
ATOM   2506  HZ3 LYS A 183     -49.074 157.699-229.482  1.00  0.00           H  
ATOM   2507  N   HIS A 184     -55.524 160.901-227.708  1.00  0.00           N  
ATOM   2508  CA  HIS A 184     -56.751 161.721-227.514  1.00  0.00           C  
ATOM   2509  C   HIS A 184     -56.402 162.975-226.709  1.00  0.00           C  
ATOM   2510  O   HIS A 184     -57.266 163.657-226.195  1.00  0.00           O  
ATOM   2511  CB  HIS A 184     -57.798 160.903-226.755  1.00  0.00           C  
ATOM   2512  CG  HIS A 184     -58.351 159.835-227.658  1.00  0.00           C  
ATOM   2513  ND1 HIS A 184     -59.681 159.448-227.618  1.00  0.00           N  
ATOM   2514  CD2 HIS A 184     -57.766 159.064-228.632  1.00  0.00           C  
ATOM   2515  CE1 HIS A 184     -59.852 158.484-228.540  1.00  0.00           C  
ATOM   2516  NE2 HIS A 184     -58.716 158.211-229.188  1.00  0.00           N  
ATOM   2517  H   HIS A 184     -55.354 160.129-227.129  1.00  0.00           H  
ATOM   2518  HA  HIS A 184     -57.148 162.011-228.476  1.00  0.00           H  
ATOM   2519  HB2 HIS A 184     -57.340 160.444-225.893  1.00  0.00           H  
ATOM   2520  HB3 HIS A 184     -58.599 161.554-226.434  1.00  0.00           H  
ATOM   2521  HD1 HIS A 184     -60.372 159.811-227.024  1.00  0.00           H  
ATOM   2522  HD2 HIS A 184     -56.727 159.112-228.922  1.00  0.00           H  
ATOM   2523  HE1 HIS A 184     -60.792 157.990-228.734  1.00  0.00           H  
ATOM   2524  N   ASN A 185     -55.139 163.286-226.602  1.00  0.00           N  
ATOM   2525  CA  ASN A 185     -54.730 164.498-225.838  1.00  0.00           C  
ATOM   2526  C   ASN A 185     -54.917 164.257-224.337  1.00  0.00           C  
ATOM   2527  O   ASN A 185     -55.486 165.071-223.636  1.00  0.00           O  
ATOM   2528  CB  ASN A 185     -55.588 165.687-226.273  1.00  0.00           C  
ATOM   2529  CG  ASN A 185     -54.828 166.988-226.012  1.00  0.00           C  
ATOM   2530  OD1 ASN A 185     -55.143 168.014-226.580  1.00  0.00           O  
ATOM   2531  ND2 ASN A 185     -53.832 166.989-225.169  1.00  0.00           N  
ATOM   2532  H   ASN A 185     -54.459 162.724-227.029  1.00  0.00           H  
ATOM   2533  HA  ASN A 185     -53.692 164.714-226.039  1.00  0.00           H  
ATOM   2534  HB2 ASN A 185     -55.809 165.604-227.328  1.00  0.00           H  
ATOM   2535  HB3 ASN A 185     -56.512 165.690-225.711  1.00  0.00           H  
ATOM   2536 HD21 ASN A 185     -53.577 166.150-224.707  1.00  0.00           H  
ATOM   2537 HD22 ASN A 185     -53.335 167.829-224.995  1.00  0.00           H  
ATOM   2538  N   PHE A 186     -54.433 163.153-223.832  1.00  0.00           N  
ATOM   2539  CA  PHE A 186     -54.576 162.878-222.373  1.00  0.00           C  
ATOM   2540  C   PHE A 186     -53.187 162.878-221.729  1.00  0.00           C  
ATOM   2541  O   PHE A 186     -52.195 163.140-222.380  1.00  0.00           O  
ATOM   2542  CB  PHE A 186     -55.244 161.515-222.167  1.00  0.00           C  
ATOM   2543  CG  PHE A 186     -56.632 161.712-221.604  1.00  0.00           C  
ATOM   2544  CD1 PHE A 186     -57.668 162.151-222.437  1.00  0.00           C  
ATOM   2545  CD2 PHE A 186     -56.883 161.456-220.251  1.00  0.00           C  
ATOM   2546  CE1 PHE A 186     -58.955 162.334-221.917  1.00  0.00           C  
ATOM   2547  CE2 PHE A 186     -58.170 161.637-219.731  1.00  0.00           C  
ATOM   2548  CZ  PHE A 186     -59.206 162.077-220.564  1.00  0.00           C  
ATOM   2549  H   PHE A 186     -53.968 162.512-224.410  1.00  0.00           H  
ATOM   2550  HA  PHE A 186     -55.181 163.650-221.920  1.00  0.00           H  
ATOM   2551  HB2 PHE A 186     -55.313 161.000-223.113  1.00  0.00           H  
ATOM   2552  HB3 PHE A 186     -54.657 160.925-221.480  1.00  0.00           H  
ATOM   2553  HD1 PHE A 186     -57.474 162.350-223.481  1.00  0.00           H  
ATOM   2554  HD2 PHE A 186     -56.086 161.117-219.608  1.00  0.00           H  
ATOM   2555  HE1 PHE A 186     -59.754 162.672-222.560  1.00  0.00           H  
ATOM   2556  HE2 PHE A 186     -58.364 161.439-218.687  1.00  0.00           H  
ATOM   2557  HZ  PHE A 186     -60.200 162.217-220.164  1.00  0.00           H  
ATOM   2558  N   GLY A 187     -53.100 162.589-220.459  1.00  0.00           N  
ATOM   2559  CA  GLY A 187     -51.768 162.580-219.793  1.00  0.00           C  
ATOM   2560  C   GLY A 187     -51.318 161.136-219.578  1.00  0.00           C  
ATOM   2561  O   GLY A 187     -51.910 160.211-220.097  1.00  0.00           O  
ATOM   2562  H   GLY A 187     -53.908 162.379-219.944  1.00  0.00           H  
ATOM   2563  HA2 GLY A 187     -51.050 163.092-220.417  1.00  0.00           H  
ATOM   2564  HA3 GLY A 187     -51.838 163.082-218.839  1.00  0.00           H  
ATOM   2565  N   PRO A 188     -50.280 160.947-218.811  1.00  0.00           N  
ATOM   2566  CA  PRO A 188     -49.741 159.591-218.513  1.00  0.00           C  
ATOM   2567  C   PRO A 188     -50.798 158.707-217.851  1.00  0.00           C  
ATOM   2568  O   PRO A 188     -51.265 158.987-216.766  1.00  0.00           O  
ATOM   2569  CB  PRO A 188     -48.577 159.847-217.550  1.00  0.00           C  
ATOM   2570  CG  PRO A 188     -48.230 161.292-217.706  1.00  0.00           C  
ATOM   2571  CD  PRO A 188     -49.507 162.005-218.149  1.00  0.00           C  
ATOM   2572  HA  PRO A 188     -49.373 159.126-219.415  1.00  0.00           H  
ATOM   2573  HB2 PRO A 188     -48.884 159.646-216.534  1.00  0.00           H  
ATOM   2574  HB3 PRO A 188     -47.732 159.230-217.814  1.00  0.00           H  
ATOM   2575  HG2 PRO A 188     -47.890 161.695-216.763  1.00  0.00           H  
ATOM   2576  HG3 PRO A 188     -47.462 161.410-218.457  1.00  0.00           H  
ATOM   2577  HD2 PRO A 188     -50.043 162.388-217.294  1.00  0.00           H  
ATOM   2578  HD3 PRO A 188     -49.277 162.799-218.843  1.00  0.00           H  
ATOM   2579  N   ILE A 189     -51.189 157.648-218.502  1.00  0.00           N  
ATOM   2580  CA  ILE A 189     -52.226 156.758-217.916  1.00  0.00           C  
ATOM   2581  C   ILE A 189     -51.885 156.439-216.465  1.00  0.00           C  
ATOM   2582  O   ILE A 189     -50.861 156.838-215.950  1.00  0.00           O  
ATOM   2583  CB  ILE A 189     -52.315 155.451-218.701  1.00  0.00           C  
ATOM   2584  CG1 ILE A 189     -50.953 155.100-219.311  1.00  0.00           C  
ATOM   2585  CG2 ILE A 189     -53.352 155.601-219.805  1.00  0.00           C  
ATOM   2586  CD1 ILE A 189     -50.621 153.642-218.994  1.00  0.00           C  
ATOM   2587  H   ILE A 189     -50.810 157.444-219.381  1.00  0.00           H  
ATOM   2588  HA  ILE A 189     -53.181 157.259-217.958  1.00  0.00           H  
ATOM   2589  HB  ILE A 189     -52.626 154.662-218.032  1.00  0.00           H  
ATOM   2590 HG12 ILE A 189     -50.991 155.236-220.382  1.00  0.00           H  
ATOM   2591 HG13 ILE A 189     -50.187 155.737-218.895  1.00  0.00           H  
ATOM   2592 HG21 ILE A 189     -53.325 156.610-220.192  1.00  0.00           H  
ATOM   2593 HG22 ILE A 189     -54.331 155.399-219.397  1.00  0.00           H  
ATOM   2594 HG23 ILE A 189     -53.137 154.903-220.600  1.00  0.00           H  
ATOM   2595 HD11 ILE A 189     -50.833 153.443-217.952  1.00  0.00           H  
ATOM   2596 HD12 ILE A 189     -49.576 153.459-219.191  1.00  0.00           H  
ATOM   2597 HD13 ILE A 189     -51.224 152.995-219.613  1.00  0.00           H  
ATOM   2598  N   THR A 190     -52.746 155.716-215.804  1.00  0.00           N  
ATOM   2599  CA  THR A 190     -52.478 155.364-214.374  1.00  0.00           C  
ATOM   2600  C   THR A 190     -53.249 154.101-213.947  1.00  0.00           C  
ATOM   2601  O   THR A 190     -54.210 154.167-213.207  1.00  0.00           O  
ATOM   2602  CB  THR A 190     -52.895 156.529-213.476  1.00  0.00           C  
ATOM   2603  OG1 THR A 190     -54.274 156.798-213.666  1.00  0.00           O  
ATOM   2604  CG2 THR A 190     -52.077 157.772-213.828  1.00  0.00           C  
ATOM   2605  H   THR A 190     -53.563 155.413-216.252  1.00  0.00           H  
ATOM   2606  HA  THR A 190     -51.420 155.188-214.247  1.00  0.00           H  
ATOM   2607  HB  THR A 190     -52.718 156.269-212.445  1.00  0.00           H  
ATOM   2608  HG1 THR A 190     -54.413 157.734-213.516  1.00  0.00           H  
ATOM   2609 HG21 THR A 190     -52.239 158.533-213.079  1.00  0.00           H  
ATOM   2610 HG22 THR A 190     -52.386 158.146-214.793  1.00  0.00           H  
ATOM   2611 HG23 THR A 190     -51.028 157.516-213.860  1.00  0.00           H  
ATOM   2612  N   THR A 191     -52.786 152.951-214.355  1.00  0.00           N  
ATOM   2613  CA  THR A 191     -53.399 151.679-213.946  1.00  0.00           C  
ATOM   2614  C   THR A 191     -52.493 151.139-212.855  1.00  0.00           C  
ATOM   2615  O   THR A 191     -51.305 150.982-213.052  1.00  0.00           O  
ATOM   2616  CB  THR A 191     -53.442 150.706-215.127  1.00  0.00           C  
ATOM   2617  OG1 THR A 191     -53.915 151.386-216.281  1.00  0.00           O  
ATOM   2618  CG2 THR A 191     -54.380 149.542-214.798  1.00  0.00           C  
ATOM   2619  H   THR A 191     -51.992 152.918-214.878  1.00  0.00           H  
ATOM   2620  HA  THR A 191     -54.392 151.852-213.561  1.00  0.00           H  
ATOM   2621  HB  THR A 191     -52.452 150.322-215.315  1.00  0.00           H  
ATOM   2622  HG1 THR A 191     -53.153 151.664-216.794  1.00  0.00           H  
ATOM   2623 HG21 THR A 191     -55.127 149.451-215.573  1.00  0.00           H  
ATOM   2624 HG22 THR A 191     -54.865 149.726-213.850  1.00  0.00           H  
ATOM   2625 HG23 THR A 191     -53.809 148.628-214.739  1.00  0.00           H  
ATOM   2626  N   ASP A 192     -53.007 150.891-211.708  1.00  0.00           N  
ATOM   2627  CA  ASP A 192     -52.124 150.406-210.619  1.00  0.00           C  
ATOM   2628  C   ASP A 192     -51.884 148.909-210.772  1.00  0.00           C  
ATOM   2629  O   ASP A 192     -52.792 148.109-210.670  1.00  0.00           O  
ATOM   2630  CB  ASP A 192     -52.772 150.691-209.274  1.00  0.00           C  
ATOM   2631  CG  ASP A 192     -51.690 151.019-208.243  1.00  0.00           C  
ATOM   2632  OD1 ASP A 192     -50.756 150.242-208.127  1.00  0.00           O  
ATOM   2633  OD2 ASP A 192     -51.814 152.040-207.587  1.00  0.00           O  
ATOM   2634  H   ASP A 192     -53.961 151.040-211.555  1.00  0.00           H  
ATOM   2635  HA  ASP A 192     -51.178 150.925-210.674  1.00  0.00           H  
ATOM   2636  HB2 ASP A 192     -53.448 151.528-209.368  1.00  0.00           H  
ATOM   2637  HB3 ASP A 192     -53.316 149.824-208.962  1.00  0.00           H  
ATOM   2638  N   ILE A 193     -50.661 148.522-211.008  1.00  0.00           N  
ATOM   2639  CA  ILE A 193     -50.364 147.075-211.159  1.00  0.00           C  
ATOM   2640  C   ILE A 193     -49.363 146.648-210.087  1.00  0.00           C  
ATOM   2641  O   ILE A 193     -48.323 147.251-209.905  1.00  0.00           O  
ATOM   2642  CB  ILE A 193     -49.795 146.797-212.546  1.00  0.00           C  
ATOM   2643  CG1 ILE A 193     -50.665 147.495-213.599  1.00  0.00           C  
ATOM   2644  CG2 ILE A 193     -49.806 145.285-212.788  1.00  0.00           C  
ATOM   2645  CD1 ILE A 193     -50.706 146.654-214.877  1.00  0.00           C  
ATOM   2646  H   ILE A 193     -49.940 149.183-211.081  1.00  0.00           H  
ATOM   2647  HA  ILE A 193     -51.278 146.513-211.030  1.00  0.00           H  
ATOM   2648  HB  ILE A 193     -48.782 147.167-212.604  1.00  0.00           H  
ATOM   2649 HG12 ILE A 193     -51.669 147.611-213.217  1.00  0.00           H  
ATOM   2650 HG13 ILE A 193     -50.251 148.467-213.822  1.00  0.00           H  
ATOM   2651 HG21 ILE A 193     -50.828 144.946-212.880  1.00  0.00           H  
ATOM   2652 HG22 ILE A 193     -49.332 144.785-211.957  1.00  0.00           H  
ATOM   2653 HG23 ILE A 193     -49.268 145.061-213.698  1.00  0.00           H  
ATOM   2654 HD11 ILE A 193     -51.267 145.750-214.691  1.00  0.00           H  
ATOM   2655 HD12 ILE A 193     -49.698 146.398-215.170  1.00  0.00           H  
ATOM   2656 HD13 ILE A 193     -51.180 147.219-215.666  1.00  0.00           H  
ATOM   2657  N   ARG A 194     -49.691 145.616-209.372  1.00  0.00           N  
ATOM   2658  CA  ARG A 194     -48.807 145.116-208.293  1.00  0.00           C  
ATOM   2659  C   ARG A 194     -49.274 143.714-207.897  1.00  0.00           C  
ATOM   2660  O   ARG A 194     -50.294 143.244-208.357  1.00  0.00           O  
ATOM   2661  CB  ARG A 194     -48.909 146.057-207.093  1.00  0.00           C  
ATOM   2662  CG  ARG A 194     -50.318 146.657-207.019  1.00  0.00           C  
ATOM   2663  CD  ARG A 194     -50.367 147.719-205.917  1.00  0.00           C  
ATOM   2664  NE  ARG A 194     -51.312 148.802-206.314  1.00  0.00           N  
ATOM   2665  CZ  ARG A 194     -51.630 149.741-205.465  1.00  0.00           C  
ATOM   2666  NH1 ARG A 194     -51.112 149.744-204.268  1.00  0.00           N  
ATOM   2667  NH2 ARG A 194     -52.466 150.680-205.815  1.00  0.00           N  
ATOM   2668  H   ARG A 194     -50.532 145.169-209.544  1.00  0.00           H  
ATOM   2669  HA  ARG A 194     -47.786 145.078-208.642  1.00  0.00           H  
ATOM   2670  HB2 ARG A 194     -48.702 145.510-206.185  1.00  0.00           H  
ATOM   2671  HB3 ARG A 194     -48.193 146.851-207.208  1.00  0.00           H  
ATOM   2672  HG2 ARG A 194     -50.567 147.113-207.965  1.00  0.00           H  
ATOM   2673  HG3 ARG A 194     -51.030 145.876-206.797  1.00  0.00           H  
ATOM   2674  HD2 ARG A 194     -50.703 147.267-204.995  1.00  0.00           H  
ATOM   2675  HD3 ARG A 194     -49.381 148.135-205.774  1.00  0.00           H  
ATOM   2676  HE  ARG A 194     -51.699 148.807-207.214  1.00  0.00           H  
ATOM   2677 HH11 ARG A 194     -50.469 149.028-203.999  1.00  0.00           H  
ATOM   2678 HH12 ARG A 194     -51.357 150.466-203.620  1.00  0.00           H  
ATOM   2679 HH21 ARG A 194     -52.864 150.678-206.732  1.00  0.00           H  
ATOM   2680 HH22 ARG A 194     -52.710 151.400-205.166  1.00  0.00           H  
ATOM   2681  N   GLU A 195     -48.544 143.036-207.056  1.00  0.00           N  
ATOM   2682  CA  GLU A 195     -48.972 141.667-206.659  1.00  0.00           C  
ATOM   2683  C   GLU A 195     -49.185 141.592-205.148  1.00  0.00           C  
ATOM   2684  O   GLU A 195     -49.024 142.560-204.431  1.00  0.00           O  
ATOM   2685  CB  GLU A 195     -47.901 140.655-207.060  1.00  0.00           C  
ATOM   2686  CG  GLU A 195     -46.511 141.249-206.819  1.00  0.00           C  
ATOM   2687  CD  GLU A 195     -46.254 142.374-207.824  1.00  0.00           C  
ATOM   2688  OE1 GLU A 195     -46.701 142.248-208.952  1.00  0.00           O  
ATOM   2689  OE2 GLU A 195     -45.616 143.344-207.447  1.00  0.00           O  
ATOM   2690  H   GLU A 195     -47.720 143.420-206.694  1.00  0.00           H  
ATOM   2691  HA  GLU A 195     -49.896 141.423-207.160  1.00  0.00           H  
ATOM   2692  HB2 GLU A 195     -48.015 139.758-206.469  1.00  0.00           H  
ATOM   2693  HB3 GLU A 195     -48.014 140.413-208.102  1.00  0.00           H  
ATOM   2694  HG2 GLU A 195     -46.455 141.642-205.816  1.00  0.00           H  
ATOM   2695  HG3 GLU A 195     -45.764 140.479-206.945  1.00  0.00           H  
ATOM   2696  N   GLY A 196     -49.537 140.434-204.668  1.00  0.00           N  
ATOM   2697  CA  GLY A 196     -49.758 140.254-203.207  1.00  0.00           C  
ATOM   2698  C   GLY A 196     -50.781 141.270-202.688  1.00  0.00           C  
ATOM   2699  O   GLY A 196     -50.672 141.751-201.578  1.00  0.00           O  
ATOM   2700  H   GLY A 196     -49.648 139.673-205.278  1.00  0.00           H  
ATOM   2701  HA2 GLY A 196     -50.123 139.254-203.022  1.00  0.00           H  
ATOM   2702  HA3 GLY A 196     -48.822 140.393-202.685  1.00  0.00           H  
ATOM   2703  N   GLN A 197     -51.779 141.598-203.466  1.00  0.00           N  
ATOM   2704  CA  GLN A 197     -52.791 142.575-202.980  1.00  0.00           C  
ATOM   2705  C   GLN A 197     -53.840 141.840-202.142  1.00  0.00           C  
ATOM   2706  O   GLN A 197     -54.915 141.518-202.611  1.00  0.00           O  
ATOM   2707  CB  GLN A 197     -53.462 143.269-204.168  1.00  0.00           C  
ATOM   2708  CG  GLN A 197     -52.523 144.347-204.717  1.00  0.00           C  
ATOM   2709  CD  GLN A 197     -51.609 143.731-205.783  1.00  0.00           C  
ATOM   2710  OE1 GLN A 197     -50.407 143.899-205.723  1.00  0.00           O  
ATOM   2711  NE2 GLN A 197     -52.110 143.018-206.765  1.00  0.00           N  
ATOM   2712  H   GLN A 197     -51.865 141.203-204.358  1.00  0.00           H  
ATOM   2713  HA  GLN A 197     -52.300 143.311-202.368  1.00  0.00           H  
ATOM   2714  HB2 GLN A 197     -53.671 142.543-204.939  1.00  0.00           H  
ATOM   2715  HB3 GLN A 197     -54.385 143.726-203.844  1.00  0.00           H  
ATOM   2716  HG2 GLN A 197     -53.100 145.155-205.139  1.00  0.00           H  
ATOM   2717  HG3 GLN A 197     -51.914 144.735-203.915  1.00  0.00           H  
ATOM   2718 HE21 GLN A 197     -53.105 142.871-206.837  1.00  0.00           H  
ATOM   2719 HE22 GLN A 197     -51.488 142.614-207.432  1.00  0.00           H  
ATOM   2720  N   VAL A 198     -53.527 141.569-200.905  1.00  0.00           N  
ATOM   2721  CA  VAL A 198     -54.487 140.848-200.020  1.00  0.00           C  
ATOM   2722  C   VAL A 198     -55.925 141.229-200.379  1.00  0.00           C  
ATOM   2723  O   VAL A 198     -56.181 142.274-200.943  1.00  0.00           O  
ATOM   2724  CB  VAL A 198     -54.211 141.227-198.563  1.00  0.00           C  
ATOM   2725  CG1 VAL A 198     -54.676 142.662-198.313  1.00  0.00           C  
ATOM   2726  CG2 VAL A 198     -54.968 140.276-197.634  1.00  0.00           C  
ATOM   2727  H   VAL A 198     -52.651 141.836-200.555  1.00  0.00           H  
ATOM   2728  HA  VAL A 198     -54.357 139.783-200.142  1.00  0.00           H  
ATOM   2729  HB  VAL A 198     -53.151 141.153-198.366  1.00  0.00           H  
ATOM   2730 HG11 VAL A 198     -55.751 142.714-198.405  1.00  0.00           H  
ATOM   2731 HG12 VAL A 198     -54.220 143.321-199.037  1.00  0.00           H  
ATOM   2732 HG13 VAL A 198     -54.386 142.966-197.317  1.00  0.00           H  
ATOM   2733 HG21 VAL A 198     -56.005 140.573-197.582  1.00  0.00           H  
ATOM   2734 HG22 VAL A 198     -54.533 140.315-196.646  1.00  0.00           H  
ATOM   2735 HG23 VAL A 198     -54.901 139.269-198.018  1.00  0.00           H  
ATOM   2736  N   PHE A 199     -56.865 140.384-200.051  1.00  0.00           N  
ATOM   2737  CA  PHE A 199     -58.293 140.682-200.362  1.00  0.00           C  
ATOM   2738  C   PHE A 199     -59.080 140.772-199.055  1.00  0.00           C  
ATOM   2739  O   PHE A 199     -58.880 139.990-198.147  1.00  0.00           O  
ATOM   2740  CB  PHE A 199     -58.867 139.557-201.221  1.00  0.00           C  
ATOM   2741  CG  PHE A 199     -60.292 139.876-201.608  1.00  0.00           C  
ATOM   2742  CD1 PHE A 199     -60.552 140.597-202.781  1.00  0.00           C  
ATOM   2743  CD2 PHE A 199     -61.357 139.434-200.810  1.00  0.00           C  
ATOM   2744  CE1 PHE A 199     -61.871 140.878-203.152  1.00  0.00           C  
ATOM   2745  CE2 PHE A 199     -62.676 139.710-201.187  1.00  0.00           C  
ATOM   2746  CZ  PHE A 199     -62.933 140.433-202.358  1.00  0.00           C  
ATOM   2747  H   PHE A 199     -56.631 139.549-199.595  1.00  0.00           H  
ATOM   2748  HA  PHE A 199     -58.361 141.619-200.895  1.00  0.00           H  
ATOM   2749  HB2 PHE A 199     -58.270 139.447-202.114  1.00  0.00           H  
ATOM   2750  HB3 PHE A 199     -58.846 138.633-200.662  1.00  0.00           H  
ATOM   2751  HD1 PHE A 199     -59.732 140.941-203.394  1.00  0.00           H  
ATOM   2752  HD2 PHE A 199     -61.161 138.881-199.901  1.00  0.00           H  
ATOM   2753  HE1 PHE A 199     -62.069 141.437-204.056  1.00  0.00           H  
ATOM   2754  HE2 PHE A 199     -63.497 139.370-200.572  1.00  0.00           H  
ATOM   2755  HZ  PHE A 199     -63.951 140.638-202.653  1.00  0.00           H  
ATOM   2756  N   TYR A 200     -59.970 141.718-198.945  1.00  0.00           N  
ATOM   2757  CA  TYR A 200     -60.754 141.846-197.692  1.00  0.00           C  
ATOM   2758  C   TYR A 200     -62.205 142.199-198.022  1.00  0.00           C  
ATOM   2759  O   TYR A 200     -62.496 143.264-198.527  1.00  0.00           O  
ATOM   2760  CB  TYR A 200     -60.144 142.949-196.830  1.00  0.00           C  
ATOM   2761  CG  TYR A 200     -59.255 142.330-195.778  1.00  0.00           C  
ATOM   2762  CD1 TYR A 200     -59.774 141.375-194.896  1.00  0.00           C  
ATOM   2763  CD2 TYR A 200     -57.910 142.708-195.690  1.00  0.00           C  
ATOM   2764  CE1 TYR A 200     -58.946 140.798-193.925  1.00  0.00           C  
ATOM   2765  CE2 TYR A 200     -57.084 142.133-194.718  1.00  0.00           C  
ATOM   2766  CZ  TYR A 200     -57.602 141.177-193.836  1.00  0.00           C  
ATOM   2767  OH  TYR A 200     -56.787 140.609-192.878  1.00  0.00           O  
ATOM   2768  H   TYR A 200     -60.117 142.346-199.682  1.00  0.00           H  
ATOM   2769  HA  TYR A 200     -60.724 140.912-197.153  1.00  0.00           H  
ATOM   2770  HB2 TYR A 200     -59.558 143.609-197.453  1.00  0.00           H  
ATOM   2771  HB3 TYR A 200     -60.931 143.510-196.356  1.00  0.00           H  
ATOM   2772  HD1 TYR A 200     -60.811 141.084-194.964  1.00  0.00           H  
ATOM   2773  HD2 TYR A 200     -57.511 143.446-196.370  1.00  0.00           H  
ATOM   2774  HE1 TYR A 200     -59.347 140.062-193.243  1.00  0.00           H  
ATOM   2775  HE2 TYR A 200     -56.046 142.426-194.650  1.00  0.00           H  
ATOM   2776  HH  TYR A 200     -55.881 140.662-193.190  1.00  0.00           H  
ATOM   2777  N   TYR A 201     -63.118 141.311-197.738  1.00  0.00           N  
ATOM   2778  CA  TYR A 201     -64.551 141.593-198.035  1.00  0.00           C  
ATOM   2779  C   TYR A 201     -64.963 142.922-197.398  1.00  0.00           C  
ATOM   2780  O   TYR A 201     -64.541 143.260-196.311  1.00  0.00           O  
ATOM   2781  CB  TYR A 201     -65.414 140.482-197.443  1.00  0.00           C  
ATOM   2782  CG  TYR A 201     -65.555 139.370-198.445  1.00  0.00           C  
ATOM   2783  CD1 TYR A 201     -64.543 138.414-198.569  1.00  0.00           C  
ATOM   2784  CD2 TYR A 201     -66.697 139.293-199.247  1.00  0.00           C  
ATOM   2785  CE1 TYR A 201     -64.673 137.376-199.496  1.00  0.00           C  
ATOM   2786  CE2 TYR A 201     -66.829 138.254-200.175  1.00  0.00           C  
ATOM   2787  CZ  TYR A 201     -65.817 137.294-200.300  1.00  0.00           C  
ATOM   2788  OH  TYR A 201     -65.946 136.269-201.214  1.00  0.00           O  
ATOM   2789  H   TYR A 201     -62.859 140.453-197.337  1.00  0.00           H  
ATOM   2790  HA  TYR A 201     -64.701 141.638-199.102  1.00  0.00           H  
ATOM   2791  HB2 TYR A 201     -64.948 140.102-196.547  1.00  0.00           H  
ATOM   2792  HB3 TYR A 201     -66.391 140.875-197.202  1.00  0.00           H  
ATOM   2793  HD1 TYR A 201     -63.661 138.476-197.949  1.00  0.00           H  
ATOM   2794  HD2 TYR A 201     -67.475 140.041-199.151  1.00  0.00           H  
ATOM   2795  HE1 TYR A 201     -63.890 136.640-199.590  1.00  0.00           H  
ATOM   2796  HE2 TYR A 201     -67.713 138.190-200.792  1.00  0.00           H  
ATOM   2797  HH  TYR A 201     -65.146 135.739-201.181  1.00  0.00           H  
ATOM   2798  N   ALA A 202     -65.794 143.672-198.069  1.00  0.00           N  
ATOM   2799  CA  ALA A 202     -66.247 144.968-197.514  1.00  0.00           C  
ATOM   2800  C   ALA A 202     -67.533 144.748-196.713  1.00  0.00           C  
ATOM   2801  O   ALA A 202     -67.916 143.633-196.423  1.00  0.00           O  
ATOM   2802  CB  ALA A 202     -66.522 145.933-198.666  1.00  0.00           C  
ATOM   2803  H   ALA A 202     -66.125 143.381-198.938  1.00  0.00           H  
ATOM   2804  HA  ALA A 202     -65.482 145.377-196.871  1.00  0.00           H  
ATOM   2805  HB1 ALA A 202     -67.034 145.403-199.460  1.00  0.00           H  
ATOM   2806  HB2 ALA A 202     -65.589 146.328-199.036  1.00  0.00           H  
ATOM   2807  HB3 ALA A 202     -67.138 146.745-198.317  1.00  0.00           H  
ATOM   2808  N   GLU A 203     -68.195 145.807-196.357  1.00  0.00           N  
ATOM   2809  CA  GLU A 203     -69.473 145.657-195.564  1.00  0.00           C  
ATOM   2810  C   GLU A 203     -70.586 145.146-196.451  1.00  0.00           C  
ATOM   2811  O   GLU A 203     -70.521 145.179-197.661  1.00  0.00           O  
ATOM   2812  CB  GLU A 203     -69.940 146.967-194.871  1.00  0.00           C  
ATOM   2813  CG  GLU A 203     -68.727 147.660-194.301  1.00  0.00           C  
ATOM   2814  CD  GLU A 203     -69.104 148.383-193.006  1.00  0.00           C  
ATOM   2815  OE1 GLU A 203     -69.568 147.719-192.094  1.00  0.00           O  
ATOM   2816  OE2 GLU A 203     -68.917 149.588-192.948  1.00  0.00           O  
ATOM   2817  H   GLU A 203     -67.850 146.678-196.618  1.00  0.00           H  
ATOM   2818  HA  GLU A 203     -69.297 144.915-194.796  1.00  0.00           H  
ATOM   2819  HB2 GLU A 203     -70.486 147.620-195.554  1.00  0.00           H  
ATOM   2820  HB3 GLU A 203     -70.588 146.715-194.053  1.00  0.00           H  
ATOM   2821  HG2 GLU A 203     -68.000 146.898-194.088  1.00  0.00           H  
ATOM   2822  HG3 GLU A 203     -68.332 148.370-195.012  1.00  0.00           H  
ATOM   2823  N   ASP A 204     -71.611 144.678-195.833  1.00  0.00           N  
ATOM   2824  CA  ASP A 204     -72.773 144.155-196.601  1.00  0.00           C  
ATOM   2825  C   ASP A 204     -73.256 145.239-197.569  1.00  0.00           C  
ATOM   2826  O   ASP A 204     -73.542 144.976-198.721  1.00  0.00           O  
ATOM   2827  CB  ASP A 204     -73.901 143.785-195.636  1.00  0.00           C  
ATOM   2828  CG  ASP A 204     -74.324 142.334-195.875  1.00  0.00           C  
ATOM   2829  OD1 ASP A 204     -74.303 141.913-197.020  1.00  0.00           O  
ATOM   2830  OD2 ASP A 204     -74.661 141.668-194.910  1.00  0.00           O  
ATOM   2831  H   ASP A 204     -71.613 144.677-194.851  1.00  0.00           H  
ATOM   2832  HA  ASP A 204     -72.473 143.282-197.160  1.00  0.00           H  
ATOM   2833  HB2 ASP A 204     -73.555 143.896-194.619  1.00  0.00           H  
ATOM   2834  HB3 ASP A 204     -74.745 144.437-195.802  1.00  0.00           H  
ATOM   2835  N   TYR A 205     -73.352 146.457-197.107  1.00  0.00           N  
ATOM   2836  CA  TYR A 205     -73.817 147.560-197.979  1.00  0.00           C  
ATOM   2837  C   TYR A 205     -72.756 147.898-199.032  1.00  0.00           C  
ATOM   2838  O   TYR A 205     -72.908 148.833-199.793  1.00  0.00           O  
ATOM   2839  CB  TYR A 205     -74.084 148.788-197.111  1.00  0.00           C  
ATOM   2840  CG  TYR A 205     -73.454 148.616-195.748  1.00  0.00           C  
ATOM   2841  CD1 TYR A 205     -73.983 147.687-194.844  1.00  0.00           C  
ATOM   2842  CD2 TYR A 205     -72.350 149.395-195.383  1.00  0.00           C  
ATOM   2843  CE1 TYR A 205     -73.408 147.534-193.577  1.00  0.00           C  
ATOM   2844  CE2 TYR A 205     -71.773 149.243-194.117  1.00  0.00           C  
ATOM   2845  CZ  TYR A 205     -72.302 148.312-193.214  1.00  0.00           C  
ATOM   2846  OH  TYR A 205     -71.735 148.163-191.965  1.00  0.00           O  
ATOM   2847  H   TYR A 205     -73.127 146.649-196.178  1.00  0.00           H  
ATOM   2848  HA  TYR A 205     -74.729 147.269-198.469  1.00  0.00           H  
ATOM   2849  HB2 TYR A 205     -73.675 149.669-197.589  1.00  0.00           H  
ATOM   2850  HB3 TYR A 205     -75.141 148.899-196.988  1.00  0.00           H  
ATOM   2851  HD1 TYR A 205     -74.835 147.085-195.125  1.00  0.00           H  
ATOM   2852  HD2 TYR A 205     -71.943 150.115-196.078  1.00  0.00           H  
ATOM   2853  HE1 TYR A 205     -73.817 146.818-192.881  1.00  0.00           H  
ATOM   2854  HE2 TYR A 205     -70.920 149.841-193.837  1.00  0.00           H  
ATOM   2855  HH  TYR A 205     -72.269 147.536-191.471  1.00  0.00           H  
ATOM   2856  N   HIS A 206     -71.680 147.160-199.082  1.00  0.00           N  
ATOM   2857  CA  HIS A 206     -70.626 147.471-200.089  1.00  0.00           C  
ATOM   2858  C   HIS A 206     -70.694 146.486-201.262  1.00  0.00           C  
ATOM   2859  O   HIS A 206     -69.763 146.370-202.033  1.00  0.00           O  
ATOM   2860  CB  HIS A 206     -69.253 147.383-199.431  1.00  0.00           C  
ATOM   2861  CG  HIS A 206     -69.031 148.705-198.795  1.00  0.00           C  
ATOM   2862  ND1 HIS A 206     -68.053 149.590-199.220  1.00  0.00           N  
ATOM   2863  CD2 HIS A 206     -69.781 149.368-197.881  1.00  0.00           C  
ATOM   2864  CE1 HIS A 206     -68.267 150.746-198.568  1.00  0.00           C  
ATOM   2865  NE2 HIS A 206     -69.318 150.653-197.751  1.00  0.00           N  
ATOM   2866  H   HIS A 206     -71.565 146.409-198.463  1.00  0.00           H  
ATOM   2867  HA  HIS A 206     -70.772 148.494-200.437  1.00  0.00           H  
ATOM   2868  HB2 HIS A 206     -69.250 146.606-198.686  1.00  0.00           H  
ATOM   2869  HB3 HIS A 206     -68.493 147.193-200.175  1.00  0.00           H  
ATOM   2870  HD2 HIS A 206     -70.587 148.937-197.313  1.00  0.00           H  
ATOM   2871  HE1 HIS A 206     -67.664 151.634-198.684  1.00  0.00           H  
ATOM   2872  HE2 HIS A 206     -69.743 151.363-197.263  1.00  0.00           H  
ATOM   2873  N   GLN A 207     -71.769 145.751-201.389  1.00  0.00           N  
ATOM   2874  CA  GLN A 207     -71.852 144.750-202.496  1.00  0.00           C  
ATOM   2875  C   GLN A 207     -73.218 144.818-203.164  1.00  0.00           C  
ATOM   2876  O   GLN A 207     -73.851 145.852-203.229  1.00  0.00           O  
ATOM   2877  CB  GLN A 207     -71.660 143.321-201.940  1.00  0.00           C  
ATOM   2878  CG  GLN A 207     -70.827 143.310-200.639  1.00  0.00           C  
ATOM   2879  CD  GLN A 207     -69.462 142.799-200.889  1.00  0.00           C  
ATOM   2880  OE1 GLN A 207     -69.142 142.287-201.941  1.00  0.00           O  
ATOM   2881  NE2 GLN A 207     -68.634 142.921-199.927  1.00  0.00           N  
ATOM   2882  H   GLN A 207     -72.508 145.839-200.748  1.00  0.00           H  
ATOM   2883  HA  GLN A 207     -71.097 144.945-203.229  1.00  0.00           H  
ATOM   2884  HB2 GLN A 207     -72.631 142.891-201.736  1.00  0.00           H  
ATOM   2885  HB3 GLN A 207     -71.161 142.719-202.684  1.00  0.00           H  
ATOM   2886  HG2 GLN A 207     -70.728 144.288-200.229  1.00  0.00           H  
ATOM   2887  HG3 GLN A 207     -71.271 142.666-199.913  1.00  0.00           H  
ATOM   2888 HE21 GLN A 207     -68.929 143.340-199.068  1.00  0.00           H  
ATOM   2889 HE22 GLN A 207     -67.739 142.617-200.045  1.00  0.00           H  
ATOM   2890  N   GLN A 208     -73.646 143.699-203.671  1.00  0.00           N  
ATOM   2891  CA  GLN A 208     -74.978 143.593-204.365  1.00  0.00           C  
ATOM   2892  C   GLN A 208     -76.032 144.478-203.680  1.00  0.00           C  
ATOM   2893  O   GLN A 208     -77.139 144.610-204.161  1.00  0.00           O  
ATOM   2894  CB  GLN A 208     -75.498 142.153-204.280  1.00  0.00           C  
ATOM   2895  CG  GLN A 208     -74.453 141.110-204.724  1.00  0.00           C  
ATOM   2896  CD  GLN A 208     -73.142 141.739-205.104  1.00  0.00           C  
ATOM   2897  OE1 GLN A 208     -73.079 142.775-205.726  1.00  0.00           O  
ATOM   2898  NE2 GLN A 208     -72.072 141.122-204.726  1.00  0.00           N  
ATOM   2899  H   GLN A 208     -73.057 142.915-203.616  1.00  0.00           H  
ATOM   2900  HA  GLN A 208     -74.892 143.874-205.391  1.00  0.00           H  
ATOM   2901  HB2 GLN A 208     -75.784 141.954-203.261  1.00  0.00           H  
ATOM   2902  HB3 GLN A 208     -76.371 142.065-204.909  1.00  0.00           H  
ATOM   2903  HG2 GLN A 208     -74.235 140.444-203.916  1.00  0.00           H  
ATOM   2904  HG3 GLN A 208     -74.842 140.540-205.553  1.00  0.00           H  
ATOM   2905 HE21 GLN A 208     -72.144 140.281-204.216  1.00  0.00           H  
ATOM   2906 HE22 GLN A 208     -71.213 141.487-204.933  1.00  0.00           H  
ATOM   2907  N   TYR A 209     -75.723 145.052-202.556  1.00  0.00           N  
ATOM   2908  CA  TYR A 209     -76.757 145.893-201.847  1.00  0.00           C  
ATOM   2909  C   TYR A 209     -77.504 146.804-202.828  1.00  0.00           C  
ATOM   2910  O   TYR A 209     -78.714 146.895-202.770  1.00  0.00           O  
ATOM   2911  CB  TYR A 209     -76.150 146.807-200.749  1.00  0.00           C  
ATOM   2912  CG  TYR A 209     -77.106 147.945-200.470  1.00  0.00           C  
ATOM   2913  CD1 TYR A 209     -77.121 149.064-201.312  1.00  0.00           C  
ATOM   2914  CD2 TYR A 209     -77.973 147.883-199.372  1.00  0.00           C  
ATOM   2915  CE1 TYR A 209     -78.003 150.120-201.059  1.00  0.00           C  
ATOM   2916  CE2 TYR A 209     -78.856 148.941-199.119  1.00  0.00           C  
ATOM   2917  CZ  TYR A 209     -78.871 150.059-199.963  1.00  0.00           C  
ATOM   2918  OH  TYR A 209     -79.742 151.100-199.713  1.00  0.00           O  
ATOM   2919  H   TYR A 209     -74.834 144.895-202.169  1.00  0.00           H  
ATOM   2920  HA  TYR A 209     -77.474 145.232-201.383  1.00  0.00           H  
ATOM   2921  HB2 TYR A 209     -76.011 146.243-199.843  1.00  0.00           H  
ATOM   2922  HB3 TYR A 209     -75.207 147.228-201.071  1.00  0.00           H  
ATOM   2923  HD1 TYR A 209     -76.450 149.112-202.158  1.00  0.00           H  
ATOM   2924  HD2 TYR A 209     -77.962 147.022-198.722  1.00  0.00           H  
ATOM   2925  HE1 TYR A 209     -78.014 150.983-201.711  1.00  0.00           H  
ATOM   2926  HE2 TYR A 209     -79.527 148.894-198.273  1.00  0.00           H  
ATOM   2927  HH  TYR A 209     -79.339 151.908-200.037  1.00  0.00           H  
ATOM   2928  N   LEU A 210     -76.836 147.506-203.709  1.00  0.00           N  
ATOM   2929  CA  LEU A 210     -77.615 148.397-204.611  1.00  0.00           C  
ATOM   2930  C   LEU A 210     -78.169 147.593-205.787  1.00  0.00           C  
ATOM   2931  O   LEU A 210     -79.022 148.054-206.518  1.00  0.00           O  
ATOM   2932  CB  LEU A 210     -76.760 149.578-205.076  1.00  0.00           C  
ATOM   2933  CG  LEU A 210     -75.622 149.067-205.948  1.00  0.00           C  
ATOM   2934  CD1 LEU A 210     -76.052 149.128-207.421  1.00  0.00           C  
ATOM   2935  CD2 LEU A 210     -74.356 149.911-205.751  1.00  0.00           C  
ATOM   2936  H   LEU A 210     -75.847 147.447-203.780  1.00  0.00           H  
ATOM   2937  HA  LEU A 210     -78.454 148.786-204.051  1.00  0.00           H  
ATOM   2938  HB2 LEU A 210     -77.373 150.264-205.641  1.00  0.00           H  
ATOM   2939  HB3 LEU A 210     -76.365 150.083-204.210  1.00  0.00           H  
ATOM   2940  HG  LEU A 210     -75.410 148.052-205.666  1.00  0.00           H  
ATOM   2941 HD11 LEU A 210     -76.544 150.073-207.622  1.00  0.00           H  
ATOM   2942 HD12 LEU A 210     -76.737 148.319-207.630  1.00  0.00           H  
ATOM   2943 HD13 LEU A 210     -75.183 149.034-208.053  1.00  0.00           H  
ATOM   2944 HD21 LEU A 210     -73.525 149.257-205.532  1.00  0.00           H  
ATOM   2945 HD22 LEU A 210     -74.493 150.597-204.932  1.00  0.00           H  
ATOM   2946 HD23 LEU A 210     -74.147 150.465-206.654  1.00  0.00           H  
ATOM   2947  N   SER A 211     -77.703 146.385-205.968  1.00  0.00           N  
ATOM   2948  CA  SER A 211     -78.223 145.556-207.089  1.00  0.00           C  
ATOM   2949  C   SER A 211     -79.742 145.456-206.954  1.00  0.00           C  
ATOM   2950  O   SER A 211     -80.476 145.725-207.884  1.00  0.00           O  
ATOM   2951  CB  SER A 211     -77.609 144.154-207.027  1.00  0.00           C  
ATOM   2952  OG  SER A 211     -78.180 143.345-208.044  1.00  0.00           O  
ATOM   2953  H   SER A 211     -77.022 146.024-205.362  1.00  0.00           H  
ATOM   2954  HA  SER A 211     -77.974 146.021-208.030  1.00  0.00           H  
ATOM   2955  HB2 SER A 211     -76.542 144.222-207.179  1.00  0.00           H  
ATOM   2956  HB3 SER A 211     -77.809 143.715-206.062  1.00  0.00           H  
ATOM   2957  HG  SER A 211     -79.049 143.065-207.746  1.00  0.00           H  
ATOM   2958  N   LYS A 212     -80.221 145.091-205.794  1.00  0.00           N  
ATOM   2959  CA  LYS A 212     -81.689 145.000-205.597  1.00  0.00           C  
ATOM   2960  C   LYS A 212     -82.260 146.417-205.600  1.00  0.00           C  
ATOM   2961  O   LYS A 212     -83.435 146.631-205.375  1.00  0.00           O  
ATOM   2962  CB  LYS A 212     -81.980 144.318-204.258  1.00  0.00           C  
ATOM   2963  CG  LYS A 212     -81.869 145.335-203.117  1.00  0.00           C  
ATOM   2964  CD  LYS A 212     -82.031 144.614-201.777  1.00  0.00           C  
ATOM   2965  CE  LYS A 212     -81.502 145.504-200.649  1.00  0.00           C  
ATOM   2966  NZ  LYS A 212     -80.286 144.880-200.053  1.00  0.00           N  
ATOM   2967  H   LYS A 212     -79.618 144.893-205.051  1.00  0.00           H  
ATOM   2968  HA  LYS A 212     -82.129 144.428-206.401  1.00  0.00           H  
ATOM   2969  HB2 LYS A 212     -82.974 143.907-204.276  1.00  0.00           H  
ATOM   2970  HB3 LYS A 212     -81.266 143.524-204.099  1.00  0.00           H  
ATOM   2971  HG2 LYS A 212     -80.902 145.813-203.152  1.00  0.00           H  
ATOM   2972  HG3 LYS A 212     -82.644 146.079-203.220  1.00  0.00           H  
ATOM   2973  HD2 LYS A 212     -83.076 144.401-201.606  1.00  0.00           H  
ATOM   2974  HD3 LYS A 212     -81.473 143.689-201.797  1.00  0.00           H  
ATOM   2975  HE2 LYS A 212     -81.250 146.477-201.045  1.00  0.00           H  
ATOM   2976  HE3 LYS A 212     -82.262 145.611-199.889  1.00  0.00           H  
ATOM   2977  HZ1 LYS A 212     -79.885 145.518-199.337  1.00  0.00           H  
ATOM   2978  HZ2 LYS A 212     -79.583 144.710-200.800  1.00  0.00           H  
ATOM   2979  HZ3 LYS A 212     -80.543 143.978-199.605  1.00  0.00           H  
ATOM   2980  N   ASN A 213     -81.425 147.387-205.863  1.00  0.00           N  
ATOM   2981  CA  ASN A 213     -81.891 148.799-205.895  1.00  0.00           C  
ATOM   2982  C   ASN A 213     -81.160 149.536-207.018  1.00  0.00           C  
ATOM   2983  O   ASN A 213     -80.351 150.411-206.780  1.00  0.00           O  
ATOM   2984  CB  ASN A 213     -81.586 149.470-204.553  1.00  0.00           C  
ATOM   2985  CG  ASN A 213     -82.344 148.747-203.438  1.00  0.00           C  
ATOM   2986  OD1 ASN A 213     -83.556 148.678-203.458  1.00  0.00           O  
ATOM   2987  ND2 ASN A 213     -81.676 148.204-202.457  1.00  0.00           N  
ATOM   2988  H   ASN A 213     -80.484 147.182-206.047  1.00  0.00           H  
ATOM   2989  HA  ASN A 213     -82.954 148.824-206.078  1.00  0.00           H  
ATOM   2990  HB2 ASN A 213     -80.526 149.420-204.360  1.00  0.00           H  
ATOM   2991  HB3 ASN A 213     -81.897 150.504-204.589  1.00  0.00           H  
ATOM   2992 HD21 ASN A 213     -80.695 148.260-202.442  1.00  0.00           H  
ATOM   2993 HD22 ASN A 213     -82.155 147.738-201.737  1.00  0.00           H  
ATOM   2994  N   PRO A 214     -81.454 149.172-208.235  1.00  0.00           N  
ATOM   2995  CA  PRO A 214     -80.838 149.782-209.451  1.00  0.00           C  
ATOM   2996  C   PRO A 214     -80.858 151.313-209.419  1.00  0.00           C  
ATOM   2997  O   PRO A 214     -80.618 151.964-210.416  1.00  0.00           O  
ATOM   2998  CB  PRO A 214     -81.705 149.262-210.598  1.00  0.00           C  
ATOM   2999  CG  PRO A 214     -82.285 147.980-210.101  1.00  0.00           C  
ATOM   3000  CD  PRO A 214     -82.423 148.122-208.584  1.00  0.00           C  
ATOM   3001  HA  PRO A 214     -79.829 149.426-209.575  1.00  0.00           H  
ATOM   3002  HB2 PRO A 214     -82.491 149.967-210.823  1.00  0.00           H  
ATOM   3003  HB3 PRO A 214     -81.098 149.083-211.473  1.00  0.00           H  
ATOM   3004  HG2 PRO A 214     -83.256 147.816-210.547  1.00  0.00           H  
ATOM   3005  HG3 PRO A 214     -81.625 147.158-210.337  1.00  0.00           H  
ATOM   3006  HD2 PRO A 214     -83.424 148.429-208.322  1.00  0.00           H  
ATOM   3007  HD3 PRO A 214     -82.167 147.197-208.092  1.00  0.00           H  
ATOM   3008  N   ASP A 215     -81.167 151.895-208.293  1.00  0.00           N  
ATOM   3009  CA  ASP A 215     -81.229 153.381-208.225  1.00  0.00           C  
ATOM   3010  C   ASP A 215     -79.865 153.984-208.536  1.00  0.00           C  
ATOM   3011  O   ASP A 215     -79.761 155.126-208.938  1.00  0.00           O  
ATOM   3012  CB  ASP A 215     -81.677 153.813-206.828  1.00  0.00           C  
ATOM   3013  CG  ASP A 215     -81.871 155.331-206.802  1.00  0.00           C  
ATOM   3014  OD1 ASP A 215     -82.811 155.799-207.423  1.00  0.00           O  
ATOM   3015  OD2 ASP A 215     -81.076 155.999-206.162  1.00  0.00           O  
ATOM   3016  H   ASP A 215     -81.381 151.357-207.503  1.00  0.00           H  
ATOM   3017  HA  ASP A 215     -81.928 153.730-208.949  1.00  0.00           H  
ATOM   3018  HB2 ASP A 215     -82.609 153.327-206.583  1.00  0.00           H  
ATOM   3019  HB3 ASP A 215     -80.924 153.534-206.107  1.00  0.00           H  
ATOM   3020  N   GLY A 216     -78.828 153.223-208.407  1.00  0.00           N  
ATOM   3021  CA  GLY A 216     -77.485 153.760-208.759  1.00  0.00           C  
ATOM   3022  C   GLY A 216     -77.124 154.987-207.880  1.00  0.00           C  
ATOM   3023  O   GLY A 216     -77.374 156.103-208.285  1.00  0.00           O  
ATOM   3024  H   GLY A 216     -78.941 152.294-208.143  1.00  0.00           H  
ATOM   3025  HA2 GLY A 216     -76.744 152.983-208.639  1.00  0.00           H  
ATOM   3026  HA3 GLY A 216     -77.506 154.059-209.787  1.00  0.00           H  
ATOM   3027  N   TYR A 217     -76.557 154.822-206.694  1.00  0.00           N  
ATOM   3028  CA  TYR A 217     -76.216 156.026-205.862  1.00  0.00           C  
ATOM   3029  C   TYR A 217     -75.387 157.013-206.709  1.00  0.00           C  
ATOM   3030  O   TYR A 217     -75.529 157.079-207.912  1.00  0.00           O  
ATOM   3031  CB  TYR A 217     -75.419 155.600-204.613  1.00  0.00           C  
ATOM   3032  CG  TYR A 217     -75.148 156.802-203.738  1.00  0.00           C  
ATOM   3033  CD1 TYR A 217     -76.212 157.578-203.263  1.00  0.00           C  
ATOM   3034  CD2 TYR A 217     -73.831 157.138-203.403  1.00  0.00           C  
ATOM   3035  CE1 TYR A 217     -75.958 158.691-202.451  1.00  0.00           C  
ATOM   3036  CE2 TYR A 217     -73.578 158.251-202.593  1.00  0.00           C  
ATOM   3037  CZ  TYR A 217     -74.641 159.028-202.117  1.00  0.00           C  
ATOM   3038  OH  TYR A 217     -74.391 160.125-201.318  1.00  0.00           O  
ATOM   3039  H   TYR A 217     -76.354 153.929-206.352  1.00  0.00           H  
ATOM   3040  HA  TYR A 217     -77.130 156.511-205.553  1.00  0.00           H  
ATOM   3041  HB2 TYR A 217     -75.990 154.879-204.044  1.00  0.00           H  
ATOM   3042  HB3 TYR A 217     -74.482 155.157-204.917  1.00  0.00           H  
ATOM   3043  HD1 TYR A 217     -77.228 157.319-203.520  1.00  0.00           H  
ATOM   3044  HD2 TYR A 217     -73.010 156.540-203.770  1.00  0.00           H  
ATOM   3045  HE1 TYR A 217     -76.778 159.290-202.085  1.00  0.00           H  
ATOM   3046  HE2 TYR A 217     -72.562 158.511-202.334  1.00  0.00           H  
ATOM   3047  HH  TYR A 217     -73.603 159.942-200.801  1.00  0.00           H  
ATOM   3048  N   CYS A 218     -74.525 157.791-206.109  1.00  0.00           N  
ATOM   3049  CA  CYS A 218     -73.726 158.755-206.900  1.00  0.00           C  
ATOM   3050  C   CYS A 218     -72.685 158.000-207.717  1.00  0.00           C  
ATOM   3051  O   CYS A 218     -73.000 157.122-208.495  1.00  0.00           O  
ATOM   3052  CB  CYS A 218     -73.026 159.733-205.956  1.00  0.00           C  
ATOM   3053  SG  CYS A 218     -74.246 160.480-204.847  1.00  0.00           S  
ATOM   3054  H   CYS A 218     -74.399 157.749-205.146  1.00  0.00           H  
ATOM   3055  HA  CYS A 218     -74.378 159.301-207.565  1.00  0.00           H  
ATOM   3056  HB2 CYS A 218     -72.286 159.204-205.374  1.00  0.00           H  
ATOM   3057  HB3 CYS A 218     -72.543 160.507-206.534  1.00  0.00           H  
ATOM   3058  HG  CYS A 218     -74.758 161.114-205.353  1.00  0.00           H  
ATOM   3059  N   GLY A 219     -71.450 158.352-207.553  1.00  0.00           N  
ATOM   3060  CA  GLY A 219     -70.371 157.676-208.328  1.00  0.00           C  
ATOM   3061  C   GLY A 219     -70.646 157.858-209.823  1.00  0.00           C  
ATOM   3062  O   GLY A 219     -71.779 157.995-210.240  1.00  0.00           O  
ATOM   3063  H   GLY A 219     -71.234 159.066-206.920  1.00  0.00           H  
ATOM   3064  HA2 GLY A 219     -69.417 158.115-208.079  1.00  0.00           H  
ATOM   3065  HA3 GLY A 219     -70.356 156.623-208.089  1.00  0.00           H  
ATOM   3066  N   LEU A 220     -69.623 157.868-210.633  1.00  0.00           N  
ATOM   3067  CA  LEU A 220     -69.836 158.048-212.091  1.00  0.00           C  
ATOM   3068  C   LEU A 220     -69.554 156.737-212.826  1.00  0.00           C  
ATOM   3069  O   LEU A 220     -69.642 155.665-212.260  1.00  0.00           O  
ATOM   3070  CB  LEU A 220     -68.903 159.140-212.620  1.00  0.00           C  
ATOM   3071  CG  LEU A 220     -68.706 160.213-211.551  1.00  0.00           C  
ATOM   3072  CD1 LEU A 220     -67.322 160.051-210.918  1.00  0.00           C  
ATOM   3073  CD2 LEU A 220     -68.811 161.594-212.201  1.00  0.00           C  
ATOM   3074  H   LEU A 220     -68.723 157.762-210.285  1.00  0.00           H  
ATOM   3075  HA  LEU A 220     -70.855 158.340-212.258  1.00  0.00           H  
ATOM   3076  HB2 LEU A 220     -67.947 158.706-212.874  1.00  0.00           H  
ATOM   3077  HB3 LEU A 220     -69.339 159.590-213.499  1.00  0.00           H  
ATOM   3078  HG  LEU A 220     -69.465 160.113-210.790  1.00  0.00           H  
ATOM   3079 HD11 LEU A 220     -66.597 160.600-211.498  1.00  0.00           H  
ATOM   3080 HD12 LEU A 220     -67.054 159.005-210.901  1.00  0.00           H  
ATOM   3081 HD13 LEU A 220     -67.342 160.435-209.909  1.00  0.00           H  
ATOM   3082 HD21 LEU A 220     -68.262 162.312-211.612  1.00  0.00           H  
ATOM   3083 HD22 LEU A 220     -69.848 161.887-212.254  1.00  0.00           H  
ATOM   3084 HD23 LEU A 220     -68.396 161.552-213.197  1.00  0.00           H  
ATOM   3085  N   GLY A 221     -69.219 156.813-214.086  1.00  0.00           N  
ATOM   3086  CA  GLY A 221     -68.935 155.573-214.860  1.00  0.00           C  
ATOM   3087  C   GLY A 221     -67.490 155.600-215.363  1.00  0.00           C  
ATOM   3088  O   GLY A 221     -66.637 154.900-214.859  1.00  0.00           O  
ATOM   3089  H   GLY A 221     -69.156 157.688-214.524  1.00  0.00           H  
ATOM   3090  HA2 GLY A 221     -69.077 154.712-214.223  1.00  0.00           H  
ATOM   3091  HA3 GLY A 221     -69.609 155.512-215.701  1.00  0.00           H  
ATOM   3092  N   GLY A 222     -67.208 156.400-216.356  1.00  0.00           N  
ATOM   3093  CA  GLY A 222     -65.819 156.465-216.888  1.00  0.00           C  
ATOM   3094  C   GLY A 222     -65.733 157.558-217.953  1.00  0.00           C  
ATOM   3095  O   GLY A 222     -66.573 157.661-218.825  1.00  0.00           O  
ATOM   3096  H   GLY A 222     -67.908 156.959-216.751  1.00  0.00           H  
ATOM   3097  HA2 GLY A 222     -65.137 156.693-216.082  1.00  0.00           H  
ATOM   3098  HA3 GLY A 222     -65.556 155.516-217.326  1.00  0.00           H  
ATOM   3099  N   THR A 223     -64.720 158.372-217.886  1.00  0.00           N  
ATOM   3100  CA  THR A 223     -64.566 159.464-218.890  1.00  0.00           C  
ATOM   3101  C   THR A 223     -63.352 159.180-219.776  1.00  0.00           C  
ATOM   3102  O   THR A 223     -62.955 159.997-220.584  1.00  0.00           O  
ATOM   3103  CB  THR A 223     -64.364 160.797-218.164  1.00  0.00           C  
ATOM   3104  OG1 THR A 223     -64.244 161.841-219.119  1.00  0.00           O  
ATOM   3105  CG2 THR A 223     -63.092 160.729-217.315  1.00  0.00           C  
ATOM   3106  H   THR A 223     -64.060 158.265-217.172  1.00  0.00           H  
ATOM   3107  HA  THR A 223     -65.454 159.519-219.501  1.00  0.00           H  
ATOM   3108  HB  THR A 223     -65.209 160.990-217.522  1.00  0.00           H  
ATOM   3109  HG1 THR A 223     -64.188 161.440-219.990  1.00  0.00           H  
ATOM   3110 HG21 THR A 223     -62.857 161.714-216.941  1.00  0.00           H  
ATOM   3111 HG22 THR A 223     -62.274 160.369-217.921  1.00  0.00           H  
ATOM   3112 HG23 THR A 223     -63.249 160.055-216.486  1.00  0.00           H  
ATOM   3113  N   GLY A 224     -62.755 158.028-219.634  1.00  0.00           N  
ATOM   3114  CA  GLY A 224     -61.581 157.689-220.454  1.00  0.00           C  
ATOM   3115  C   GLY A 224     -62.049 157.341-221.862  1.00  0.00           C  
ATOM   3116  O   GLY A 224     -61.266 157.167-222.775  1.00  0.00           O  
ATOM   3117  H   GLY A 224     -63.079 157.392-218.993  1.00  0.00           H  
ATOM   3118  HA2 GLY A 224     -60.934 158.530-220.477  1.00  0.00           H  
ATOM   3119  HA3 GLY A 224     -61.065 156.843-220.022  1.00  0.00           H  
ATOM   3120  N   VAL A 225     -63.334 157.235-222.031  1.00  0.00           N  
ATOM   3121  CA  VAL A 225     -63.901 156.892-223.360  1.00  0.00           C  
ATOM   3122  C   VAL A 225     -63.505 157.958-224.385  1.00  0.00           C  
ATOM   3123  O   VAL A 225     -63.044 159.027-224.038  1.00  0.00           O  
ATOM   3124  CB  VAL A 225     -65.422 156.835-223.232  1.00  0.00           C  
ATOM   3125  CG1 VAL A 225     -65.988 158.256-223.268  1.00  0.00           C  
ATOM   3126  CG2 VAL A 225     -66.006 156.017-224.385  1.00  0.00           C  
ATOM   3127  H   VAL A 225     -63.934 157.378-221.270  1.00  0.00           H  
ATOM   3128  HA  VAL A 225     -63.530 155.929-223.676  1.00  0.00           H  
ATOM   3129  HB  VAL A 225     -65.680 156.372-222.288  1.00  0.00           H  
ATOM   3130 HG11 VAL A 225     -65.479 158.864-222.535  1.00  0.00           H  
ATOM   3131 HG12 VAL A 225     -67.045 158.228-223.043  1.00  0.00           H  
ATOM   3132 HG13 VAL A 225     -65.840 158.678-224.251  1.00  0.00           H  
ATOM   3133 HG21 VAL A 225     -65.857 156.546-225.314  1.00  0.00           H  
ATOM   3134 HG22 VAL A 225     -67.063 155.868-224.221  1.00  0.00           H  
ATOM   3135 HG23 VAL A 225     -65.510 155.058-224.433  1.00  0.00           H  
ATOM   3136  N   SER A 226     -63.675 157.670-225.647  1.00  0.00           N  
ATOM   3137  CA  SER A 226     -63.307 158.648-226.691  1.00  0.00           C  
ATOM   3138  C   SER A 226     -63.815 160.024-226.290  1.00  0.00           C  
ATOM   3139  O   SER A 226     -64.991 160.331-226.311  1.00  0.00           O  
ATOM   3140  CB  SER A 226     -63.890 158.236-228.029  1.00  0.00           C  
ATOM   3141  OG  SER A 226     -63.557 156.883-228.298  1.00  0.00           O  
ATOM   3142  H   SER A 226     -64.035 156.813-225.902  1.00  0.00           H  
ATOM   3143  HA  SER A 226     -62.230 158.684-226.772  1.00  0.00           H  
ATOM   3144  HB2 SER A 226     -64.962 158.347-228.005  1.00  0.00           H  
ATOM   3145  HB3 SER A 226     -63.471 158.870-228.795  1.00  0.00           H  
ATOM   3146  HG  SER A 226     -64.365 156.417-228.523  1.00  0.00           H  
ATOM   3147  N   CYS A 227     -62.895 160.822-225.904  1.00  0.00           N  
ATOM   3148  CA  CYS A 227     -63.183 162.221-225.453  1.00  0.00           C  
ATOM   3149  C   CYS A 227     -63.464 163.138-226.651  1.00  0.00           C  
ATOM   3150  O   CYS A 227     -64.565 163.628-226.813  1.00  0.00           O  
ATOM   3151  CB  CYS A 227     -62.015 162.764-224.624  1.00  0.00           C  
ATOM   3152  SG  CYS A 227     -60.584 161.666-224.780  1.00  0.00           S  
ATOM   3153  H   CYS A 227     -61.994 160.486-225.920  1.00  0.00           H  
ATOM   3154  HA  CYS A 227     -64.066 162.200-224.828  1.00  0.00           H  
ATOM   3155  HB2 CYS A 227     -61.756 163.754-224.967  1.00  0.00           H  
ATOM   3156  HB3 CYS A 227     -62.310 162.815-223.586  1.00  0.00           H  
ATOM   3157  HG  CYS A 227     -60.661 160.981-224.110  1.00  0.00           H  
ATOM   3158  N   PRO A 228     -62.476 163.376-227.489  1.00  0.00           N  
ATOM   3159  CA  PRO A 228     -62.638 164.259-228.683  1.00  0.00           C  
ATOM   3160  C   PRO A 228     -63.640 163.644-229.645  1.00  0.00           C  
ATOM   3161  O   PRO A 228     -63.926 164.157-230.709  1.00  0.00           O  
ATOM   3162  CB  PRO A 228     -61.245 164.300-229.315  1.00  0.00           C  
ATOM   3163  CG  PRO A 228     -60.537 163.095-228.794  1.00  0.00           C  
ATOM   3164  CD  PRO A 228     -61.113 162.825-227.406  1.00  0.00           C  
ATOM   3165  HA  PRO A 228     -62.945 165.249-228.390  1.00  0.00           H  
ATOM   3166  HB2 PRO A 228     -61.323 164.251-230.390  1.00  0.00           H  
ATOM   3167  HB3 PRO A 228     -60.726 165.198-229.017  1.00  0.00           H  
ATOM   3168  HG2 PRO A 228     -60.716 162.250-229.442  1.00  0.00           H  
ATOM   3169  HG3 PRO A 228     -59.476 163.290-228.724  1.00  0.00           H  
ATOM   3170  HD2 PRO A 228     -61.144 161.765-227.210  1.00  0.00           H  
ATOM   3171  HD3 PRO A 228     -60.533 163.339-226.656  1.00  0.00           H  
ATOM   3172  N   MET A 229     -64.160 162.530-229.247  1.00  0.00           N  
ATOM   3173  CA  MET A 229     -65.147 161.794-230.064  1.00  0.00           C  
ATOM   3174  C   MET A 229     -66.323 162.689-230.423  1.00  0.00           C  
ATOM   3175  O   MET A 229     -66.593 163.687-229.786  1.00  0.00           O  
ATOM   3176  CB  MET A 229     -65.610 160.596-229.243  1.00  0.00           C  
ATOM   3177  CG  MET A 229     -66.991 160.864-228.633  1.00  0.00           C  
ATOM   3178  SD  MET A 229     -67.405 159.542-227.470  1.00  0.00           S  
ATOM   3179  CE  MET A 229     -68.419 158.556-228.599  1.00  0.00           C  
ATOM   3180  H   MET A 229     -63.887 162.160-228.381  1.00  0.00           H  
ATOM   3181  HA  MET A 229     -64.688 161.443-230.975  1.00  0.00           H  
ATOM   3182  HB2 MET A 229     -65.659 159.726-229.879  1.00  0.00           H  
ATOM   3183  HB3 MET A 229     -64.891 160.432-228.446  1.00  0.00           H  
ATOM   3184  HG2 MET A 229     -66.977 161.811-228.113  1.00  0.00           H  
ATOM   3185  HG3 MET A 229     -67.731 160.898-229.419  1.00  0.00           H  
ATOM   3186  HE1 MET A 229     -68.398 157.520-228.289  1.00  0.00           H  
ATOM   3187  HE2 MET A 229     -68.026 158.636-229.600  1.00  0.00           H  
ATOM   3188  HE3 MET A 229     -69.435 158.924-228.581  1.00  0.00           H  
ATOM   3189  N   ALA A 230     -67.012 162.318-231.456  1.00  0.00           N  
ATOM   3190  CA  ALA A 230     -68.187 163.111-231.918  1.00  0.00           C  
ATOM   3191  C   ALA A 230     -68.843 163.817-230.728  1.00  0.00           C  
ATOM   3192  O   ALA A 230     -69.121 163.212-229.712  1.00  0.00           O  
ATOM   3193  CB  ALA A 230     -69.204 162.175-232.576  1.00  0.00           C  
ATOM   3194  H   ALA A 230     -66.743 161.506-231.937  1.00  0.00           H  
ATOM   3195  HA  ALA A 230     -67.859 163.844-232.637  1.00  0.00           H  
ATOM   3196  HB1 ALA A 230     -69.912 161.837-231.836  1.00  0.00           H  
ATOM   3197  HB2 ALA A 230     -68.689 161.324-232.998  1.00  0.00           H  
ATOM   3198  HB3 ALA A 230     -69.726 162.705-233.358  1.00  0.00           H  
ATOM   3199  N   ILE A 231     -69.093 165.094-230.845  1.00  0.00           N  
ATOM   3200  CA  ILE A 231     -69.733 165.836-229.714  1.00  0.00           C  
ATOM   3201  C   ILE A 231     -70.677 166.900-230.278  1.00  0.00           C  
ATOM   3202  O   ILE A 231     -70.256 167.831-230.937  1.00  0.00           O  
ATOM   3203  CB  ILE A 231     -68.650 166.514-228.874  1.00  0.00           C  
ATOM   3204  CG1 ILE A 231     -68.087 165.512-227.863  1.00  0.00           C  
ATOM   3205  CG2 ILE A 231     -69.252 167.706-228.128  1.00  0.00           C  
ATOM   3206  CD1 ILE A 231     -69.010 165.444-226.645  1.00  0.00           C  
ATOM   3207  H   ILE A 231     -68.857 165.569-231.680  1.00  0.00           H  
ATOM   3208  HA  ILE A 231     -70.297 165.148-229.090  1.00  0.00           H  
ATOM   3209  HB  ILE A 231     -67.855 166.860-229.521  1.00  0.00           H  
ATOM   3210 HG12 ILE A 231     -68.024 164.536-228.321  1.00  0.00           H  
ATOM   3211 HG13 ILE A 231     -67.103 165.829-227.551  1.00  0.00           H  
ATOM   3212 HG21 ILE A 231     -69.191 168.588-228.748  1.00  0.00           H  
ATOM   3213 HG22 ILE A 231     -68.705 167.871-227.212  1.00  0.00           H  
ATOM   3214 HG23 ILE A 231     -70.287 167.500-227.898  1.00  0.00           H  
ATOM   3215 HD11 ILE A 231     -70.017 165.700-226.941  1.00  0.00           H  
ATOM   3216 HD12 ILE A 231     -68.668 166.142-225.894  1.00  0.00           H  
ATOM   3217 HD13 ILE A 231     -68.998 164.444-226.238  1.00  0.00           H  
ATOM   3218  N   LYS A 232     -71.950 166.769-230.027  1.00  0.00           N  
ATOM   3219  CA  LYS A 232     -72.919 167.773-230.551  1.00  0.00           C  
ATOM   3220  C   LYS A 232     -72.368 169.182-230.324  1.00  0.00           C  
ATOM   3221  O   LYS A 232     -72.671 169.827-229.340  1.00  0.00           O  
ATOM   3222  CB  LYS A 232     -74.254 167.623-229.819  1.00  0.00           C  
ATOM   3223  CG  LYS A 232     -75.356 168.316-230.622  1.00  0.00           C  
ATOM   3224  CD  LYS A 232     -76.711 168.052-229.964  1.00  0.00           C  
ATOM   3225  CE  LYS A 232     -76.712 168.627-228.547  1.00  0.00           C  
ATOM   3226  NZ  LYS A 232     -76.406 167.543-227.571  1.00  0.00           N  
ATOM   3227  H   LYS A 232     -72.268 166.011-229.494  1.00  0.00           H  
ATOM   3228  HA  LYS A 232     -73.068 167.610-231.607  1.00  0.00           H  
ATOM   3229  HB2 LYS A 232     -74.492 166.575-229.713  1.00  0.00           H  
ATOM   3230  HB3 LYS A 232     -74.182 168.077-228.841  1.00  0.00           H  
ATOM   3231  HG2 LYS A 232     -75.170 169.380-230.646  1.00  0.00           H  
ATOM   3232  HG3 LYS A 232     -75.364 167.931-231.631  1.00  0.00           H  
ATOM   3233  HD2 LYS A 232     -77.492 168.522-230.544  1.00  0.00           H  
ATOM   3234  HD3 LYS A 232     -76.889 166.987-229.921  1.00  0.00           H  
ATOM   3235  HE2 LYS A 232     -75.962 169.400-228.471  1.00  0.00           H  
ATOM   3236  HE3 LYS A 232     -77.683 169.045-228.327  1.00  0.00           H  
ATOM   3237  HZ1 LYS A 232     -75.514 167.759-227.081  1.00  0.00           H  
ATOM   3238  HZ2 LYS A 232     -76.315 166.638-228.076  1.00  0.00           H  
ATOM   3239  HZ3 LYS A 232     -77.174 167.476-226.874  1.00  0.00           H  
ATOM   3240  N   LYS A 233     -71.561 169.666-231.228  1.00  0.00           N  
TER    3241      LYS A 233                                                      
ENDMDL                                                                          
