# Supplementary material for: Comparative Performance of High-Throughput Methods for Protein pKa Predictions
Source: J Chem Inf Model. 2023 Aug 8;63(16):5169–81. doi: 10.1021/acs.jcim.3c00165 (PMC10466379; doi:10.1021/acs.jcim.3c00165)
Supplement: Supplementary file 3 — ci3c00165_si_003.zip [file ci3c00165_si_003.zip › curated_pdbs/1ans_curated_4.pdb]

MODEL        4                                                                  
ATOM      1  N   ARG A   1      -9.188   9.965  -1.051  1.00  0.00           N  
ATOM      2  CA  ARG A   1      -8.318   8.770  -1.236  1.00  0.00           C  
ATOM      3  C   ARG A   1      -8.652   7.724  -0.171  1.00  0.00           C  
ATOM      4  O   ARG A   1      -9.672   7.796   0.485  1.00  0.00           O  
ATOM      5  CB  ARG A   1      -6.850   9.182  -1.103  1.00  0.00           C  
ATOM      6  CG  ARG A   1      -6.596   9.707   0.311  1.00  0.00           C  
ATOM      7  CD  ARG A   1      -5.138   9.451   0.698  1.00  0.00           C  
ATOM      8  NE  ARG A   1      -4.641  10.578   1.537  1.00  0.00           N  
ATOM      9  CZ  ARG A   1      -4.896  10.600   2.816  1.00  0.00           C  
ATOM     10  NH1 ARG A   1      -5.870   9.880   3.300  1.00  0.00           N  
ATOM     11  NH2 ARG A   1      -4.176  11.342   3.612  1.00  0.00           N  
ATOM     12  H1  ARG A   1      -9.970   9.728  -0.407  1.00  0.00           H  
ATOM     13  H2  ARG A   1      -8.629  10.743  -0.647  1.00  0.00           H  
ATOM     14  H3  ARG A   1      -9.574  10.260  -1.971  1.00  0.00           H  
ATOM     15  HA  ARG A   1      -8.486   8.351  -2.218  1.00  0.00           H  
ATOM     16  HB2 ARG A   1      -6.218   8.325  -1.288  1.00  0.00           H  
ATOM     17  HB3 ARG A   1      -6.626   9.957  -1.819  1.00  0.00           H  
ATOM     18  HG2 ARG A   1      -6.795  10.769   0.342  1.00  0.00           H  
ATOM     19  HG3 ARG A   1      -7.245   9.198   1.008  1.00  0.00           H  
ATOM     20  HD2 ARG A   1      -5.070   8.529   1.256  1.00  0.00           H  
ATOM     21  HD3 ARG A   1      -4.536   9.375  -0.196  1.00  0.00           H  
ATOM     22  HE  ARG A   1      -4.123  11.302   1.128  1.00  0.00           H  
ATOM     23 HH11 ARG A   1      -6.423   9.311   2.690  1.00  0.00           H  
ATOM     24 HH12 ARG A   1      -6.065   9.896   4.280  1.00  0.00           H  
ATOM     25 HH21 ARG A   1      -3.428  11.894   3.242  1.00  0.00           H  
ATOM     26 HH22 ARG A   1      -4.371  11.360   4.593  1.00  0.00           H  
ATOM     27  N   SER A   2      -7.800   6.752   0.004  1.00  0.00           N  
ATOM     28  CA  SER A   2      -8.067   5.700   1.024  1.00  0.00           C  
ATOM     29  C   SER A   2      -6.906   4.700   1.054  1.00  0.00           C  
ATOM     30  O   SER A   2      -6.614   4.108   2.074  1.00  0.00           O  
ATOM     31  CB  SER A   2      -9.360   4.972   0.669  1.00  0.00           C  
ATOM     32  OG  SER A   2      -9.603   3.954   1.630  1.00  0.00           O  
ATOM     33  H   SER A   2      -6.988   6.714  -0.537  1.00  0.00           H  
ATOM     34  HA  SER A   2      -8.170   6.160   1.996  1.00  0.00           H  
ATOM     35  HB2 SER A   2     -10.183   5.669   0.675  1.00  0.00           H  
ATOM     36  HB3 SER A   2      -9.263   4.538  -0.318  1.00  0.00           H  
ATOM     37  HG  SER A   2     -10.138   4.331   2.333  1.00  0.00           H  
ATOM     38  N   CYS A   3      -6.231   4.517  -0.053  1.00  0.00           N  
ATOM     39  CA  CYS A   3      -5.090   3.582  -0.091  1.00  0.00           C  
ATOM     40  C   CYS A   3      -5.417   2.310   0.683  1.00  0.00           C  
ATOM     41  O   CYS A   3      -5.257   2.225   1.885  1.00  0.00           O  
ATOM     42  CB  CYS A   3      -3.885   4.280   0.502  1.00  0.00           C  
ATOM     43  SG  CYS A   3      -3.397   5.677  -0.558  1.00  0.00           S  
ATOM     44  H   CYS A   3      -6.460   5.005  -0.851  1.00  0.00           H  
ATOM     45  HA  CYS A   3      -4.874   3.314  -1.113  1.00  0.00           H  
ATOM     46  HB2 CYS A   3      -4.124   4.634   1.478  1.00  0.00           H  
ATOM     47  HB3 CYS A   3      -3.099   3.594   0.579  1.00  0.00           H  
ATOM     48  N   CYS A   4      -5.856   1.314  -0.028  1.00  0.00           N  
ATOM     49  CA  CYS A   4      -6.189   0.008   0.597  1.00  0.00           C  
ATOM     50  C   CYS A   4      -5.044  -0.385   1.547  1.00  0.00           C  
ATOM     51  O   CYS A   4      -4.023   0.273   1.564  1.00  0.00           O  
ATOM     52  CB  CYS A   4      -6.327  -1.010  -0.535  1.00  0.00           C  
ATOM     53  SG  CYS A   4      -7.836  -0.679  -1.489  1.00  0.00           S  
ATOM     54  H   CYS A   4      -5.950   1.421  -0.995  1.00  0.00           H  
ATOM     55  HA  CYS A   4      -7.119   0.080   1.145  1.00  0.00           H  
ATOM     56  HB2 CYS A   4      -5.471  -0.935  -1.188  1.00  0.00           H  
ATOM     57  HB3 CYS A   4      -6.370  -1.987  -0.130  1.00  0.00           H  
ATOM     58  N   PRO A   5      -5.230  -1.435   2.318  1.00  0.00           N  
ATOM     59  CA  PRO A   5      -4.198  -1.893   3.269  1.00  0.00           C  
ATOM     60  C   PRO A   5      -2.997  -2.503   2.533  1.00  0.00           C  
ATOM     61  O   PRO A   5      -3.009  -2.659   1.328  1.00  0.00           O  
ATOM     62  CB  PRO A   5      -4.928  -2.920   4.140  1.00  0.00           C  
ATOM     63  CG  PRO A   5      -6.153  -3.388   3.325  1.00  0.00           C  
ATOM     64  CD  PRO A   5      -6.459  -2.264   2.315  1.00  0.00           C  
ATOM     65  HA  PRO A   5      -3.872  -1.069   3.885  1.00  0.00           H  
ATOM     66  HB2 PRO A   5      -4.276  -3.757   4.352  1.00  0.00           H  
ATOM     67  HB3 PRO A   5      -5.257  -2.462   5.059  1.00  0.00           H  
ATOM     68  HG2 PRO A   5      -5.921  -4.306   2.803  1.00  0.00           H  
ATOM     69  HG3 PRO A   5      -7.001  -3.532   3.976  1.00  0.00           H  
ATOM     70  HD2 PRO A   5      -6.641  -2.687   1.344  1.00  0.00           H  
ATOM     71  HD3 PRO A   5      -7.305  -1.681   2.641  1.00  0.00           H  
ATOM     72  N   CYS A   6      -1.950  -2.818   3.251  1.00  0.00           N  
ATOM     73  CA  CYS A   6      -0.731  -3.381   2.607  1.00  0.00           C  
ATOM     74  C   CYS A   6      -1.001  -4.773   2.025  1.00  0.00           C  
ATOM     75  O   CYS A   6      -0.558  -5.095   0.940  1.00  0.00           O  
ATOM     76  CB  CYS A   6       0.386  -3.442   3.642  1.00  0.00           C  
ATOM     77  SG  CYS A   6       0.269  -4.936   4.656  1.00  0.00           S  
ATOM     78  H   CYS A   6      -1.954  -2.664   4.218  1.00  0.00           H  
ATOM     79  HA  CYS A   6      -0.414  -2.727   1.819  1.00  0.00           H  
ATOM     80  HB2 CYS A   6       1.330  -3.442   3.132  1.00  0.00           H  
ATOM     81  HB3 CYS A   6       0.334  -2.573   4.278  1.00  0.00           H  
ATOM     82  N   TYR A   7      -1.701  -5.606   2.739  1.00  0.00           N  
ATOM     83  CA  TYR A   7      -1.971  -6.978   2.228  1.00  0.00           C  
ATOM     84  C   TYR A   7      -2.920  -6.920   1.046  1.00  0.00           C  
ATOM     85  O   TYR A   7      -2.808  -7.680   0.104  1.00  0.00           O  
ATOM     86  CB  TYR A   7      -2.595  -7.820   3.348  1.00  0.00           C  
ATOM     87  CG  TYR A   7      -4.111  -7.768   3.301  1.00  0.00           C  
ATOM     88  CD1 TYR A   7      -4.786  -6.623   3.741  1.00  0.00           C  
ATOM     89  CD2 TYR A   7      -4.834  -8.866   2.821  1.00  0.00           C  
ATOM     90  CE1 TYR A   7      -6.184  -6.575   3.701  1.00  0.00           C  
ATOM     91  CE2 TYR A   7      -6.233  -8.819   2.782  1.00  0.00           C  
ATOM     92  CZ  TYR A   7      -6.908  -7.674   3.221  1.00  0.00           C  
ATOM     93  OH  TYR A   7      -8.286  -7.628   3.183  1.00  0.00           O  
ATOM     94  H   TYR A   7      -2.038  -5.334   3.619  1.00  0.00           H  
ATOM     95  HA  TYR A   7      -1.046  -7.430   1.917  1.00  0.00           H  
ATOM     96  HB2 TYR A   7      -2.269  -8.844   3.255  1.00  0.00           H  
ATOM     97  HB3 TYR A   7      -2.267  -7.427   4.282  1.00  0.00           H  
ATOM     98  HD1 TYR A   7      -4.227  -5.775   4.111  1.00  0.00           H  
ATOM     99  HD2 TYR A   7      -4.314  -9.749   2.482  1.00  0.00           H  
ATOM    100  HE1 TYR A   7      -6.705  -5.693   4.039  1.00  0.00           H  
ATOM    101  HE2 TYR A   7      -6.792  -9.666   2.412  1.00  0.00           H  
ATOM    102  HH  TYR A   7      -8.622  -8.253   3.830  1.00  0.00           H  
ATOM    103  N   TRP A   8      -3.877  -6.052   1.102  1.00  0.00           N  
ATOM    104  CA  TRP A   8      -4.846  -5.991  -0.005  1.00  0.00           C  
ATOM    105  C   TRP A   8      -4.852  -4.600  -0.646  1.00  0.00           C  
ATOM    106  O   TRP A   8      -5.840  -3.900  -0.608  1.00  0.00           O  
ATOM    107  CB  TRP A   8      -6.238  -6.312   0.533  1.00  0.00           C  
ATOM    108  CG  TRP A   8      -7.202  -6.337  -0.601  1.00  0.00           C  
ATOM    109  CD1 TRP A   8      -6.862  -6.485  -1.897  1.00  0.00           C  
ATOM    110  CD2 TRP A   8      -8.643  -6.196  -0.571  1.00  0.00           C  
ATOM    111  NE1 TRP A   8      -8.003  -6.466  -2.666  1.00  0.00           N  
ATOM    112  CE2 TRP A   8      -9.126  -6.285  -1.897  1.00  0.00           C  
ATOM    113  CE3 TRP A   8      -9.574  -6.006   0.463  1.00  0.00           C  
ATOM    114  CZ2 TRP A   8     -10.474  -6.187  -2.187  1.00  0.00           C  
ATOM    115  CZ3 TRP A   8     -10.939  -5.898   0.169  1.00  0.00           C  
ATOM    116  CH2 TRP A   8     -11.385  -5.989  -1.156  1.00  0.00           C  
ATOM    117  H   TRP A   8      -3.969  -5.465   1.878  1.00  0.00           H  
ATOM    118  HA  TRP A   8      -4.567  -6.730  -0.728  1.00  0.00           H  
ATOM    119  HB2 TRP A   8      -6.225  -7.277   1.017  1.00  0.00           H  
ATOM    120  HB3 TRP A   8      -6.535  -5.554   1.243  1.00  0.00           H  
ATOM    121  HD1 TRP A   8      -5.870  -6.602  -2.267  1.00  0.00           H  
ATOM    122  HE1 TRP A   8      -8.031  -6.564  -3.641  1.00  0.00           H  
ATOM    123  HE3 TRP A   8      -9.236  -5.933   1.485  1.00  0.00           H  
ATOM    124  HZ2 TRP A   8     -10.816  -6.257  -3.209  1.00  0.00           H  
ATOM    125  HZ3 TRP A   8     -11.650  -5.751   0.967  1.00  0.00           H  
ATOM    126  HH2 TRP A   8     -12.427  -5.883  -1.384  1.00  0.00           H  
ATOM    127  N   GLY A   9      -3.758  -4.196  -1.229  1.00  0.00           N  
ATOM    128  CA  GLY A   9      -3.696  -2.843  -1.865  1.00  0.00           C  
ATOM    129  C   GLY A   9      -4.613  -2.765  -3.096  1.00  0.00           C  
ATOM    130  O   GLY A   9      -5.011  -1.699  -3.511  1.00  0.00           O  
ATOM    131  H   GLY A   9      -2.970  -4.778  -1.242  1.00  0.00           H  
ATOM    132  HA2 GLY A   9      -4.003  -2.097  -1.148  1.00  0.00           H  
ATOM    133  HA3 GLY A   9      -2.680  -2.642  -2.171  1.00  0.00           H  
ATOM    134  N   GLY A  10      -4.938  -3.874  -3.700  1.00  0.00           N  
ATOM    135  CA  GLY A  10      -5.806  -3.828  -4.908  1.00  0.00           C  
ATOM    136  C   GLY A  10      -7.280  -3.892  -4.516  1.00  0.00           C  
ATOM    137  O   GLY A  10      -8.109  -4.383  -5.256  1.00  0.00           O  
ATOM    138  H   GLY A  10      -4.602  -4.725  -3.374  1.00  0.00           H  
ATOM    139  HA2 GLY A  10      -5.613  -2.917  -5.444  1.00  0.00           H  
ATOM    140  HA3 GLY A  10      -5.576  -4.668  -5.533  1.00  0.00           H  
ATOM    141  N   CYS A  11      -7.607  -3.431  -3.352  1.00  0.00           N  
ATOM    142  CA  CYS A  11      -9.009  -3.490  -2.889  1.00  0.00           C  
ATOM    143  C   CYS A  11      -9.853  -2.331  -3.475  1.00  0.00           C  
ATOM    144  O   CYS A  11      -9.336  -1.470  -4.159  1.00  0.00           O  
ATOM    145  CB  CYS A  11      -8.982  -3.505  -1.359  1.00  0.00           C  
ATOM    146  SG  CYS A  11      -9.264  -1.851  -0.658  1.00  0.00           S  
ATOM    147  H   CYS A  11      -6.923  -3.073  -2.765  1.00  0.00           H  
ATOM    148  HA  CYS A  11      -9.433  -4.416  -3.233  1.00  0.00           H  
ATOM    149  HB2 CYS A  11      -9.719  -4.182  -1.013  1.00  0.00           H  
ATOM    150  HB3 CYS A  11      -8.028  -3.869  -1.037  1.00  0.00           H  
ATOM    151  N   PRO A  12     -11.149  -2.399  -3.230  1.00  0.00           N  
ATOM    152  CA  PRO A  12     -12.144  -1.431  -3.760  1.00  0.00           C  
ATOM    153  C   PRO A  12     -12.138  -0.073  -3.040  1.00  0.00           C  
ATOM    154  O   PRO A  12     -12.099   0.963  -3.674  1.00  0.00           O  
ATOM    155  CB  PRO A  12     -13.481  -2.136  -3.514  1.00  0.00           C  
ATOM    156  CG  PRO A  12     -13.242  -3.133  -2.367  1.00  0.00           C  
ATOM    157  CD  PRO A  12     -11.745  -3.460  -2.396  1.00  0.00           C  
ATOM    158  HA  PRO A  12     -12.005  -1.294  -4.820  1.00  0.00           H  
ATOM    159  HB2 PRO A  12     -14.239  -1.418  -3.237  1.00  0.00           H  
ATOM    160  HB3 PRO A  12     -13.783  -2.680  -4.393  1.00  0.00           H  
ATOM    161  HG2 PRO A  12     -13.509  -2.682  -1.421  1.00  0.00           H  
ATOM    162  HG3 PRO A  12     -13.815  -4.032  -2.528  1.00  0.00           H  
ATOM    163  HD2 PRO A  12     -11.334  -3.442  -1.399  1.00  0.00           H  
ATOM    164  HD3 PRO A  12     -11.590  -4.414  -2.860  1.00  0.00           H  
ATOM    165  N   TRP A  13     -12.231  -0.054  -1.736  1.00  0.00           N  
ATOM    166  CA  TRP A  13     -12.289   1.260  -1.015  1.00  0.00           C  
ATOM    167  C   TRP A  13     -10.910   1.919  -0.923  1.00  0.00           C  
ATOM    168  O   TRP A  13     -10.620   2.606   0.032  1.00  0.00           O  
ATOM    169  CB  TRP A  13     -12.826   1.048   0.401  1.00  0.00           C  
ATOM    170  CG  TRP A  13     -11.823   0.286   1.202  1.00  0.00           C  
ATOM    171  CD1 TRP A  13     -10.789   0.825   1.892  1.00  0.00           C  
ATOM    172  CD2 TRP A  13     -11.748  -1.147   1.405  1.00  0.00           C  
ATOM    173  NE1 TRP A  13     -10.079  -0.197   2.497  1.00  0.00           N  
ATOM    174  CE2 TRP A  13     -10.635  -1.431   2.227  1.00  0.00           C  
ATOM    175  CE3 TRP A  13     -12.534  -2.214   0.955  1.00  0.00           C  
ATOM    176  CZ2 TRP A  13     -10.311  -2.738   2.590  1.00  0.00           C  
ATOM    177  CZ3 TRP A  13     -12.218  -3.530   1.316  1.00  0.00           C  
ATOM    178  CH2 TRP A  13     -11.107  -3.793   2.133  1.00  0.00           C  
ATOM    179  H   TRP A  13     -12.303  -0.894  -1.236  1.00  0.00           H  
ATOM    180  HA  TRP A  13     -12.958   1.918  -1.545  1.00  0.00           H  
ATOM    181  HB2 TRP A  13     -13.006   2.005   0.865  1.00  0.00           H  
ATOM    182  HB3 TRP A  13     -13.750   0.490   0.357  1.00  0.00           H  
ATOM    183  HD1 TRP A  13     -10.554   1.876   1.957  1.00  0.00           H  
ATOM    184  HE1 TRP A  13      -9.281  -0.080   3.053  1.00  0.00           H  
ATOM    185  HE3 TRP A  13     -13.390  -2.016   0.324  1.00  0.00           H  
ATOM    186  HZ2 TRP A  13      -9.453  -2.931   3.217  1.00  0.00           H  
ATOM    187  HZ3 TRP A  13     -12.833  -4.344   0.965  1.00  0.00           H  
ATOM    188  HH2 TRP A  13     -10.867  -4.809   2.409  1.00  0.00           H  
ATOM    189  N   GLY A  14     -10.059   1.745  -1.892  1.00  0.00           N  
ATOM    190  CA  GLY A  14      -8.729   2.398  -1.801  1.00  0.00           C  
ATOM    191  C   GLY A  14      -7.870   2.010  -3.003  1.00  0.00           C  
ATOM    192  O   GLY A  14      -8.343   1.431  -3.961  1.00  0.00           O  
ATOM    193  H   GLY A  14     -10.289   1.203  -2.670  1.00  0.00           H  
ATOM    194  HA2 GLY A  14      -8.859   3.472  -1.787  1.00  0.00           H  
ATOM    195  HA3 GLY A  14      -8.240   2.083  -0.893  1.00  0.00           H  
ATOM    196  N   GLN A  15      -6.609   2.335  -2.958  1.00  0.00           N  
ATOM    197  CA  GLN A  15      -5.709   2.003  -4.091  1.00  0.00           C  
ATOM    198  C   GLN A  15      -4.588   1.080  -3.612  1.00  0.00           C  
ATOM    199  O   GLN A  15      -4.710   0.393  -2.619  1.00  0.00           O  
ATOM    200  CB  GLN A  15      -5.102   3.289  -4.652  1.00  0.00           C  
ATOM    201  CG  GLN A  15      -5.187   3.269  -6.179  1.00  0.00           C  
ATOM    202  CD  GLN A  15      -5.553   4.664  -6.688  1.00  0.00           C  
ATOM    203  OE1 GLN A  15      -5.735   5.579  -5.910  1.00  0.00           O  
ATOM    204  NE2 GLN A  15      -5.670   4.866  -7.972  1.00  0.00           N  
ATOM    205  H   GLN A  15      -6.257   2.804  -2.180  1.00  0.00           H  
ATOM    206  HA  GLN A  15      -6.276   1.506  -4.865  1.00  0.00           H  
ATOM    207  HB2 GLN A  15      -5.649   4.141  -4.271  1.00  0.00           H  
ATOM    208  HB3 GLN A  15      -4.068   3.361  -4.352  1.00  0.00           H  
ATOM    209  HG2 GLN A  15      -4.231   2.974  -6.588  1.00  0.00           H  
ATOM    210  HG3 GLN A  15      -5.944   2.565  -6.487  1.00  0.00           H  
ATOM    211 HE21 GLN A  15      -5.524   4.128  -8.600  1.00  0.00           H  
ATOM    212 HE22 GLN A  15      -5.905   5.756  -8.309  1.00  0.00           H  
ATOM    213  N   ASN A  16      -3.490   1.082  -4.312  1.00  0.00           N  
ATOM    214  CA  ASN A  16      -2.341   0.233  -3.933  1.00  0.00           C  
ATOM    215  C   ASN A  16      -1.247   1.131  -3.376  1.00  0.00           C  
ATOM    216  O   ASN A  16      -0.211   1.322  -3.981  1.00  0.00           O  
ATOM    217  CB  ASN A  16      -1.825  -0.521  -5.161  1.00  0.00           C  
ATOM    218  CG  ASN A  16      -0.448  -1.110  -4.855  1.00  0.00           C  
ATOM    219  OD1 ASN A  16       0.339  -1.343  -5.751  1.00  0.00           O  
ATOM    220  ND2 ASN A  16      -0.123  -1.363  -3.617  1.00  0.00           N  
ATOM    221  H   ASN A  16      -3.416   1.663  -5.077  1.00  0.00           H  
ATOM    222  HA  ASN A  16      -2.651  -0.468  -3.179  1.00  0.00           H  
ATOM    223  HB2 ASN A  16      -2.512  -1.316  -5.408  1.00  0.00           H  
ATOM    224  HB3 ASN A  16      -1.747   0.160  -5.992  1.00  0.00           H  
ATOM    225 HD21 ASN A  16      -0.759  -1.175  -2.896  1.00  0.00           H  
ATOM    226 HD22 ASN A  16       0.756  -1.739  -3.409  1.00  0.00           H  
ATOM    227  N   CYS A  17      -1.485   1.702  -2.242  1.00  0.00           N  
ATOM    228  CA  CYS A  17      -0.498   2.612  -1.637  1.00  0.00           C  
ATOM    229  C   CYS A  17       0.502   1.815  -0.798  1.00  0.00           C  
ATOM    230  O   CYS A  17       1.451   2.352  -0.264  1.00  0.00           O  
ATOM    231  CB  CYS A  17      -1.309   3.520  -0.752  1.00  0.00           C  
ATOM    232  SG  CYS A  17      -1.804   5.017  -1.623  1.00  0.00           S  
ATOM    233  H   CYS A  17      -2.346   1.554  -1.779  1.00  0.00           H  
ATOM    234  HA  CYS A  17       0.009   3.182  -2.395  1.00  0.00           H  
ATOM    235  HB2 CYS A  17      -2.199   2.973  -0.500  1.00  0.00           H  
ATOM    236  HB3 CYS A  17      -0.762   3.769   0.142  1.00  0.00           H  
ATOM    237  N   TYR A  18       0.299   0.534  -0.692  1.00  0.00           N  
ATOM    238  CA  TYR A  18       1.235  -0.312   0.096  1.00  0.00           C  
ATOM    239  C   TYR A  18       1.200  -1.747  -0.444  1.00  0.00           C  
ATOM    240  O   TYR A  18       0.500  -2.589   0.071  1.00  0.00           O  
ATOM    241  CB  TYR A  18       0.852  -0.292   1.583  1.00  0.00           C  
ATOM    242  CG  TYR A  18       0.068   0.955   1.921  1.00  0.00           C  
ATOM    243  CD1 TYR A  18       0.735   2.157   2.186  1.00  0.00           C  
ATOM    244  CD2 TYR A  18      -1.329   0.900   1.990  1.00  0.00           C  
ATOM    245  CE1 TYR A  18       0.003   3.304   2.520  1.00  0.00           C  
ATOM    246  CE2 TYR A  18      -2.060   2.046   2.321  1.00  0.00           C  
ATOM    247  CZ  TYR A  18      -1.395   3.248   2.588  1.00  0.00           C  
ATOM    248  OH  TYR A  18      -2.115   4.378   2.917  1.00  0.00           O  
ATOM    249  H   TYR A  18      -0.466   0.125  -1.142  1.00  0.00           H  
ATOM    250  HA  TYR A  18       2.229   0.066  -0.009  1.00  0.00           H  
ATOM    251  HB2 TYR A  18       0.255  -1.149   1.807  1.00  0.00           H  
ATOM    252  HB3 TYR A  18       1.751  -0.319   2.181  1.00  0.00           H  
ATOM    253  HD1 TYR A  18       1.813   2.200   2.134  1.00  0.00           H  
ATOM    254  HD2 TYR A  18      -1.842  -0.025   1.781  1.00  0.00           H  
ATOM    255  HE1 TYR A  18       0.517   4.232   2.725  1.00  0.00           H  
ATOM    256  HE2 TYR A  18      -3.137   1.999   2.378  1.00  0.00           H  
ATOM    257  HH  TYR A  18      -2.377   4.305   3.838  1.00  0.00           H  
ATOM    258  N   PRO A  19       1.969  -1.983  -1.475  1.00  0.00           N  
ATOM    259  CA  PRO A  19       2.061  -3.310  -2.111  1.00  0.00           C  
ATOM    260  C   PRO A  19       2.949  -4.228  -1.269  1.00  0.00           C  
ATOM    261  O   PRO A  19       2.637  -5.378  -1.040  1.00  0.00           O  
ATOM    262  CB  PRO A  19       2.705  -3.016  -3.468  1.00  0.00           C  
ATOM    263  CG  PRO A  19       3.450  -1.668  -3.314  1.00  0.00           C  
ATOM    264  CD  PRO A  19       2.819  -0.951  -2.104  1.00  0.00           C  
ATOM    265  HA  PRO A  19       1.083  -3.739  -2.247  1.00  0.00           H  
ATOM    266  HB2 PRO A  19       3.402  -3.802  -3.724  1.00  0.00           H  
ATOM    267  HB3 PRO A  19       1.946  -2.927  -4.229  1.00  0.00           H  
ATOM    268  HG2 PRO A  19       4.502  -1.846  -3.136  1.00  0.00           H  
ATOM    269  HG3 PRO A  19       3.319  -1.068  -4.201  1.00  0.00           H  
ATOM    270  HD2 PRO A  19       3.586  -0.620  -1.418  1.00  0.00           H  
ATOM    271  HD3 PRO A  19       2.215  -0.118  -2.429  1.00  0.00           H  
ATOM    272  N   GLU A  20       4.050  -3.713  -0.799  1.00  0.00           N  
ATOM    273  CA  GLU A  20       4.967  -4.531   0.040  1.00  0.00           C  
ATOM    274  C   GLU A  20       5.458  -3.676   1.211  1.00  0.00           C  
ATOM    275  O   GLU A  20       6.392  -4.028   1.905  1.00  0.00           O  
ATOM    276  CB  GLU A  20       6.161  -4.986  -0.800  1.00  0.00           C  
ATOM    277  CG  GLU A  20       7.040  -3.779  -1.134  1.00  0.00           C  
ATOM    278  CD  GLU A  20       8.072  -4.174  -2.191  1.00  0.00           C  
ATOM    279  OE1 GLU A  20       7.666  -4.480  -3.301  1.00  0.00           O  
ATOM    280  OE2 GLU A  20       9.250  -4.164  -1.876  1.00  0.00           O  
ATOM    281  H   GLU A  20       4.271  -2.779  -0.993  1.00  0.00           H  
ATOM    282  HA  GLU A  20       4.439  -5.395   0.419  1.00  0.00           H  
ATOM    283  HB2 GLU A  20       6.738  -5.710  -0.244  1.00  0.00           H  
ATOM    284  HB3 GLU A  20       5.807  -5.435  -1.716  1.00  0.00           H  
ATOM    285  HG2 GLU A  20       6.422  -2.978  -1.513  1.00  0.00           H  
ATOM    286  HG3 GLU A  20       7.551  -3.449  -0.242  1.00  0.00           H  
ATOM    287  N   GLY A  21       4.835  -2.549   1.426  1.00  0.00           N  
ATOM    288  CA  GLY A  21       5.252  -1.655   2.537  1.00  0.00           C  
ATOM    289  C   GLY A  21       4.449  -1.968   3.785  1.00  0.00           C  
ATOM    290  O   GLY A  21       4.269  -1.139   4.656  1.00  0.00           O  
ATOM    291  H   GLY A  21       4.093  -2.286   0.849  1.00  0.00           H  
ATOM    292  HA2 GLY A  21       6.299  -1.794   2.737  1.00  0.00           H  
ATOM    293  HA3 GLY A  21       5.069  -0.650   2.256  1.00  0.00           H  
ATOM    294  N   CYS A  22       3.972  -3.159   3.856  1.00  0.00           N  
ATOM    295  CA  CYS A  22       3.166  -3.609   5.017  1.00  0.00           C  
ATOM    296  C   CYS A  22       3.694  -2.975   6.298  1.00  0.00           C  
ATOM    297  O   CYS A  22       2.961  -2.701   7.228  1.00  0.00           O  
ATOM    298  CB  CYS A  22       3.269  -5.131   5.124  1.00  0.00           C  
ATOM    299  SG  CYS A  22       1.952  -5.941   4.175  1.00  0.00           S  
ATOM    300  H   CYS A  22       4.144  -3.768   3.129  1.00  0.00           H  
ATOM    301  HA  CYS A  22       2.154  -3.319   4.872  1.00  0.00           H  
ATOM    302  HB2 CYS A  22       4.226  -5.450   4.739  1.00  0.00           H  
ATOM    303  HB3 CYS A  22       3.194  -5.414   6.153  1.00  0.00           H  
ATOM    304  N   SER A  23       4.964  -2.740   6.342  1.00  0.00           N  
ATOM    305  CA  SER A  23       5.580  -2.119   7.547  1.00  0.00           C  
ATOM    306  C   SER A  23       6.160  -0.752   7.177  1.00  0.00           C  
ATOM    307  O   SER A  23       6.350   0.102   8.020  1.00  0.00           O  
ATOM    308  CB  SER A  23       6.698  -3.022   8.070  1.00  0.00           C  
ATOM    309  OG  SER A  23       6.337  -4.382   7.866  1.00  0.00           O  
ATOM    310  H   SER A  23       5.513  -2.973   5.573  1.00  0.00           H  
ATOM    311  HA  SER A  23       4.828  -1.997   8.314  1.00  0.00           H  
ATOM    312  HB2 SER A  23       7.610  -2.814   7.537  1.00  0.00           H  
ATOM    313  HB3 SER A  23       6.850  -2.833   9.125  1.00  0.00           H  
ATOM    314  HG  SER A  23       6.623  -4.883   8.633  1.00  0.00           H  
ATOM    315  N   GLY A  24       6.446  -0.539   5.921  1.00  0.00           N  
ATOM    316  CA  GLY A  24       7.016   0.772   5.497  1.00  0.00           C  
ATOM    317  C   GLY A  24       5.879   1.744   5.165  1.00  0.00           C  
ATOM    318  O   GLY A  24       4.723   1.438   5.379  1.00  0.00           O  
ATOM    319  H   GLY A  24       6.287  -1.241   5.257  1.00  0.00           H  
ATOM    320  HA2 GLY A  24       7.617   1.179   6.299  1.00  0.00           H  
ATOM    321  HA3 GLY A  24       7.631   0.631   4.622  1.00  0.00           H  
ATOM    322  N   PRO A  25       6.247   2.889   4.651  1.00  0.00           N  
ATOM    323  CA  PRO A  25       5.284   3.938   4.274  1.00  0.00           C  
ATOM    324  C   PRO A  25       4.618   3.610   2.939  1.00  0.00           C  
ATOM    325  O   PRO A  25       4.621   2.482   2.487  1.00  0.00           O  
ATOM    326  CB  PRO A  25       6.147   5.193   4.144  1.00  0.00           C  
ATOM    327  CG  PRO A  25       7.594   4.702   3.896  1.00  0.00           C  
ATOM    328  CD  PRO A  25       7.658   3.246   4.396  1.00  0.00           C  
ATOM    329  HA  PRO A  25       4.545   4.078   5.046  1.00  0.00           H  
ATOM    330  HB2 PRO A  25       5.804   5.790   3.308  1.00  0.00           H  
ATOM    331  HB3 PRO A  25       6.109   5.769   5.055  1.00  0.00           H  
ATOM    332  HG2 PRO A  25       7.822   4.746   2.839  1.00  0.00           H  
ATOM    333  HG3 PRO A  25       8.292   5.309   4.451  1.00  0.00           H  
ATOM    334  HD2 PRO A  25       8.083   2.605   3.636  1.00  0.00           H  
ATOM    335  HD3 PRO A  25       8.229   3.184   5.310  1.00  0.00           H  
ATOM    336  N   LYS A  26       4.050   4.597   2.305  1.00  0.00           N  
ATOM    337  CA  LYS A  26       3.383   4.365   0.999  1.00  0.00           C  
ATOM    338  C   LYS A  26       4.397   3.798   0.006  1.00  0.00           C  
ATOM    339  O   LYS A  26       5.566   3.656   0.309  1.00  0.00           O  
ATOM    340  CB  LYS A  26       2.837   5.693   0.470  1.00  0.00           C  
ATOM    341  CG  LYS A  26       1.488   5.451  -0.204  1.00  0.00           C  
ATOM    342  CD  LYS A  26       1.329   6.406  -1.388  1.00  0.00           C  
ATOM    343  CE  LYS A  26       2.506   6.228  -2.349  1.00  0.00           C  
ATOM    344  NZ  LYS A  26       2.101   6.661  -3.717  1.00  0.00           N  
ATOM    345  H   LYS A  26       4.066   5.495   2.693  1.00  0.00           H  
ATOM    346  HA  LYS A  26       2.572   3.666   1.126  1.00  0.00           H  
ATOM    347  HB2 LYS A  26       2.713   6.383   1.291  1.00  0.00           H  
ATOM    348  HB3 LYS A  26       3.528   6.106  -0.249  1.00  0.00           H  
ATOM    349  HG2 LYS A  26       1.444   4.431  -0.553  1.00  0.00           H  
ATOM    350  HG3 LYS A  26       0.693   5.623   0.506  1.00  0.00           H  
ATOM    351  HD2 LYS A  26       0.404   6.187  -1.905  1.00  0.00           H  
ATOM    352  HD3 LYS A  26       1.309   7.424  -1.030  1.00  0.00           H  
ATOM    353  HE2 LYS A  26       3.338   6.829  -2.013  1.00  0.00           H  
ATOM    354  HE3 LYS A  26       2.797   5.189  -2.372  1.00  0.00           H  
ATOM    355  HZ1 LYS A  26       1.685   7.615  -3.670  1.00  0.00           H  
ATOM    356  HZ2 LYS A  26       2.935   6.677  -4.337  1.00  0.00           H  
ATOM    357  HZ3 LYS A  26       1.401   5.996  -4.098  1.00  0.00           H  
ATOM    358  N   VAL A  27       3.962   3.471  -1.178  1.00  0.00           N  
ATOM    359  CA  VAL A  27       4.903   2.911  -2.187  1.00  0.00           C  
ATOM    360  C   VAL A  27       5.511   4.051  -3.007  1.00  0.00           C  
ATOM    361  O   VAL A  27       5.628   5.142  -2.474  1.00  0.00           O  
ATOM    362  CB  VAL A  27       4.148   1.958  -3.112  1.00  0.00           C  
ATOM    363  CG1 VAL A  27       3.251   2.762  -4.056  1.00  0.00           C  
ATOM    364  CG2 VAL A  27       5.155   1.150  -3.929  1.00  0.00           C  
ATOM    365  OXT VAL A  27       5.849   3.812  -4.155  1.00  0.00           O  
ATOM    366  H   VAL A  27       3.016   3.591  -1.403  1.00  0.00           H  
ATOM    367  HA  VAL A  27       5.690   2.372  -1.682  1.00  0.00           H  
ATOM    368  HB  VAL A  27       3.540   1.288  -2.521  1.00  0.00           H  
ATOM    369 HG11 VAL A  27       3.310   3.810  -3.804  1.00  0.00           H  
ATOM    370 HG12 VAL A  27       3.579   2.618  -5.074  1.00  0.00           H  
ATOM    371 HG13 VAL A  27       2.230   2.425  -3.956  1.00  0.00           H  
ATOM    372 HG21 VAL A  27       6.134   1.237  -3.483  1.00  0.00           H  
ATOM    373 HG22 VAL A  27       4.857   0.112  -3.942  1.00  0.00           H  
ATOM    374 HG23 VAL A  27       5.185   1.528  -4.940  1.00  0.00           H  
TER     375      VAL A  27                                                      
ENDMDL                                                                          
