# Supplementary material for: Comparative Performance of High-Throughput Methods for Protein pKa Predictions
Source: J Chem Inf Model. 2023 Aug 8;63(16):5169–81. doi: 10.1021/acs.jcim.3c00165 (PMC10466379; doi:10.1021/acs.jcim.3c00165)
Supplement: Supplementary file 3 — ci3c00165_si_003.zip [file ci3c00165_si_003.zip › curated_pdbs/1u2u_curated_19.pdb]

MODEL       19                                                                  
ATOM      7  N   GLU A   1     -18.011   2.991  -7.257  1.00  0.00           N  
ATOM      8  CA  GLU A   1     -19.058   2.582  -6.328  1.00  0.00           C  
ATOM      9  C   GLU A   1     -18.464   1.837  -5.138  1.00  0.00           C  
ATOM     10  O   GLU A   1     -17.260   1.590  -5.084  1.00  0.00           O  
ATOM     11  CB  GLU A   1     -20.084   1.699  -7.042  1.00  0.00           C  
ATOM     12  CG  GLU A   1     -21.521   1.997  -6.647  1.00  0.00           C  
ATOM     13  CD  GLU A   1     -22.387   0.753  -6.616  1.00  0.00           C  
ATOM     14  OE1 GLU A   1     -21.837  -0.348  -6.402  1.00  0.00           O  
ATOM     15  OE2 GLU A   1     -23.614   0.879  -6.805  1.00  0.00           O  
ATOM     16  H   GLU A   1     -17.755   2.385  -7.983  1.00  0.00           H  
ATOM     17  HA  GLU A   1     -19.550   3.473  -5.971  1.00  0.00           H  
ATOM     18  HB2 GLU A   1     -19.988   1.845  -8.108  1.00  0.00           H  
ATOM     19  HB3 GLU A   1     -19.876   0.665  -6.809  1.00  0.00           H  
ATOM     20  HG2 GLU A   1     -21.526   2.445  -5.665  1.00  0.00           H  
ATOM     21  HG3 GLU A   1     -21.940   2.692  -7.360  1.00  0.00           H  
ATOM     22  N   VAL A   2     -19.319   1.480  -4.187  1.00  0.00           N  
ATOM     23  CA  VAL A   2     -18.879   0.760  -2.998  1.00  0.00           C  
ATOM     24  C   VAL A   2     -18.322  -0.591  -3.390  1.00  0.00           C  
ATOM     25  O   VAL A   2     -17.298  -1.034  -2.873  1.00  0.00           O  
ATOM     26  CB  VAL A   2     -20.038   0.581  -2.004  1.00  0.00           C  
ATOM     27  CG1 VAL A   2     -19.681  -0.426  -0.917  1.00  0.00           C  
ATOM     28  CG2 VAL A   2     -20.411   1.928  -1.390  1.00  0.00           C  
ATOM     29  H   VAL A   2     -20.267   1.705  -4.288  1.00  0.00           H  
ATOM     30  HA  VAL A   2     -18.102   1.338  -2.520  1.00  0.00           H  
ATOM     31  HB  VAL A   2     -20.889   0.200  -2.556  1.00  0.00           H  
ATOM     32 HG11 VAL A   2     -18.765  -0.123  -0.433  1.00  0.00           H  
ATOM     33 HG12 VAL A   2     -20.477  -0.468  -0.189  1.00  0.00           H  
ATOM     34 HG13 VAL A   2     -19.548  -1.402  -1.361  1.00  0.00           H  
ATOM     35 HG21 VAL A   2     -19.508   2.453  -1.101  1.00  0.00           H  
ATOM     36 HG22 VAL A   2     -20.952   2.523  -2.110  1.00  0.00           H  
ATOM     37 HG23 VAL A   2     -21.026   1.775  -0.516  1.00  0.00           H  
ATOM     38  N   ALA A   3     -18.990  -1.233  -4.330  1.00  0.00           N  
ATOM     39  CA  ALA A   3     -18.543  -2.519  -4.817  1.00  0.00           C  
ATOM     40  C   ALA A   3     -17.130  -2.385  -5.365  1.00  0.00           C  
ATOM     41  O   ALA A   3     -16.319  -3.304  -5.259  1.00  0.00           O  
ATOM     42  CB  ALA A   3     -19.492  -3.025  -5.880  1.00  0.00           C  
ATOM     43  H   ALA A   3     -19.789  -0.821  -4.721  1.00  0.00           H  
ATOM     44  HA  ALA A   3     -18.544  -3.216  -3.991  1.00  0.00           H  
ATOM     45  HB1 ALA A   3     -20.505  -2.783  -5.595  1.00  0.00           H  
ATOM     46  HB2 ALA A   3     -19.258  -2.551  -6.821  1.00  0.00           H  
ATOM     47  HB3 ALA A   3     -19.387  -4.094  -5.974  1.00  0.00           H  
ATOM     48  N   GLN A   4     -16.841  -1.211  -5.925  1.00  0.00           N  
ATOM     49  CA  GLN A   4     -15.521  -0.925  -6.466  1.00  0.00           C  
ATOM     50  C   GLN A   4     -14.528  -0.751  -5.325  1.00  0.00           C  
ATOM     51  O   GLN A   4     -13.384  -1.202  -5.410  1.00  0.00           O  
ATOM     52  CB  GLN A   4     -15.553   0.332  -7.338  1.00  0.00           C  
ATOM     53  CG  GLN A   4     -15.858   0.052  -8.800  1.00  0.00           C  
ATOM     54  CD  GLN A   4     -14.687  -0.578  -9.529  1.00  0.00           C  
ATOM     55  OE1 GLN A   4     -14.250  -1.678  -9.193  1.00  0.00           O  
ATOM     56  NE2 GLN A   4     -14.172   0.119 -10.536  1.00  0.00           N  
ATOM     57  H   GLN A   4     -17.530  -0.514  -5.955  1.00  0.00           H  
ATOM     58  HA  GLN A   4     -15.218  -1.769  -7.069  1.00  0.00           H  
ATOM     59  HB2 GLN A   4     -16.310   1.001  -6.957  1.00  0.00           H  
ATOM     60  HB3 GLN A   4     -14.592   0.821  -7.280  1.00  0.00           H  
ATOM     61  HG2 GLN A   4     -16.700  -0.620  -8.857  1.00  0.00           H  
ATOM     62  HG3 GLN A   4     -16.108   0.983  -9.287  1.00  0.00           H  
ATOM     63 HE21 GLN A   4     -14.572   0.989 -10.748  1.00  0.00           H  
ATOM     64 HE22 GLN A   4     -13.416  -0.264 -11.025  1.00  0.00           H  
ATOM     65  N   LEU A   5     -14.980  -0.117  -4.240  1.00  0.00           N  
ATOM     66  CA  LEU A   5     -14.134   0.084  -3.069  1.00  0.00           C  
ATOM     67  C   LEU A   5     -13.491  -1.239  -2.667  1.00  0.00           C  
ATOM     68  O   LEU A   5     -12.285  -1.314  -2.431  1.00  0.00           O  
ATOM     69  CB  LEU A   5     -14.946   0.636  -1.891  1.00  0.00           C  
ATOM     70  CG  LEU A   5     -15.026   2.161  -1.758  1.00  0.00           C  
ATOM     71  CD1 LEU A   5     -15.763   2.513  -0.480  1.00  0.00           C  
ATOM     72  CD2 LEU A   5     -13.632   2.774  -1.768  1.00  0.00           C  
ATOM     73  H   LEU A   5     -15.907   0.201  -4.223  1.00  0.00           H  
ATOM     74  HA  LEU A   5     -13.359   0.785  -3.333  1.00  0.00           H  
ATOM     75  HB2 LEU A   5     -15.952   0.259  -1.974  1.00  0.00           H  
ATOM     76  HB3 LEU A   5     -14.515   0.246  -0.981  1.00  0.00           H  
ATOM     77  HG  LEU A   5     -15.584   2.582  -2.577  1.00  0.00           H  
ATOM     78 HD11 LEU A   5     -15.575   1.753   0.260  1.00  0.00           H  
ATOM     79 HD12 LEU A   5     -15.419   3.458  -0.118  1.00  0.00           H  
ATOM     80 HD13 LEU A   5     -16.823   2.566  -0.681  1.00  0.00           H  
ATOM     81 HD21 LEU A   5     -13.042   2.320  -2.547  1.00  0.00           H  
ATOM     82 HD22 LEU A   5     -13.709   3.836  -1.951  1.00  0.00           H  
ATOM     83 HD23 LEU A   5     -13.159   2.607  -0.813  1.00  0.00           H  
ATOM     84  N   GLU A   6     -14.311  -2.286  -2.612  1.00  0.00           N  
ATOM     85  CA  GLU A   6     -13.837  -3.621  -2.263  1.00  0.00           C  
ATOM     86  C   GLU A   6     -12.665  -4.002  -3.148  1.00  0.00           C  
ATOM     87  O   GLU A   6     -11.644  -4.504  -2.679  1.00  0.00           O  
ATOM     88  CB  GLU A   6     -14.956  -4.646  -2.449  1.00  0.00           C  
ATOM     89  CG  GLU A   6     -15.651  -5.035  -1.155  1.00  0.00           C  
ATOM     90  CD  GLU A   6     -15.929  -6.524  -1.067  1.00  0.00           C  
ATOM     91  OE1 GLU A   6     -14.959  -7.303  -0.957  1.00  0.00           O  
ATOM     92  OE2 GLU A   6     -17.116  -6.909  -1.108  1.00  0.00           O  
ATOM     93  H   GLU A   6     -15.260  -2.160  -2.826  1.00  0.00           H  
ATOM     94  HA  GLU A   6     -13.522  -3.614  -1.232  1.00  0.00           H  
ATOM     95  HB2 GLU A   6     -15.693  -4.233  -3.121  1.00  0.00           H  
ATOM     96  HB3 GLU A   6     -14.541  -5.539  -2.896  1.00  0.00           H  
ATOM     97  HG2 GLU A   6     -15.023  -4.753  -0.324  1.00  0.00           H  
ATOM     98  HG3 GLU A   6     -16.590  -4.505  -1.091  1.00  0.00           H  
ATOM     99  N   LYS A   7     -12.831  -3.750  -4.438  1.00  0.00           N  
ATOM    100  CA  LYS A   7     -11.803  -4.056  -5.410  1.00  0.00           C  
ATOM    101  C   LYS A   7     -10.586  -3.167  -5.188  1.00  0.00           C  
ATOM    102  O   LYS A   7      -9.459  -3.548  -5.505  1.00  0.00           O  
ATOM    103  CB  LYS A   7     -12.355  -3.889  -6.827  1.00  0.00           C  
ATOM    104  CG  LYS A   7     -13.266  -5.031  -7.258  1.00  0.00           C  
ATOM    105  CD  LYS A   7     -14.624  -4.971  -6.571  1.00  0.00           C  
ATOM    106  CE  LYS A   7     -15.451  -6.211  -6.869  1.00  0.00           C  
ATOM    107  NZ  LYS A   7     -16.877  -5.876  -7.141  1.00  0.00           N  
ATOM    108  H   LYS A   7     -13.670  -3.346  -4.741  1.00  0.00           H  
ATOM    109  HA  LYS A   7     -11.512  -5.083  -5.262  1.00  0.00           H  
ATOM    110  HB2 LYS A   7     -12.917  -2.968  -6.877  1.00  0.00           H  
ATOM    111  HB3 LYS A   7     -11.529  -3.835  -7.519  1.00  0.00           H  
ATOM    112  HG2 LYS A   7     -13.415  -4.978  -8.323  1.00  0.00           H  
ATOM    113  HG3 LYS A   7     -12.791  -5.968  -7.004  1.00  0.00           H  
ATOM    114  HD2 LYS A   7     -14.473  -4.902  -5.505  1.00  0.00           H  
ATOM    115  HD3 LYS A   7     -15.164  -4.098  -6.919  1.00  0.00           H  
ATOM    116  HE2 LYS A   7     -15.036  -6.707  -7.733  1.00  0.00           H  
ATOM    117  HE3 LYS A   7     -15.403  -6.873  -6.017  1.00  0.00           H  
ATOM    118  HZ1 LYS A   7     -17.140  -5.001  -6.643  1.00  0.00           H  
ATOM    119  HZ2 LYS A   7     -17.023  -5.739  -8.161  1.00  0.00           H  
ATOM    120  HZ3 LYS A   7     -17.494  -6.648  -6.814  1.00  0.00           H  
ATOM    121  N   GLU A   8     -10.819  -1.990  -4.616  1.00  0.00           N  
ATOM    122  CA  GLU A   8      -9.738  -1.062  -4.322  1.00  0.00           C  
ATOM    123  C   GLU A   8      -8.892  -1.595  -3.169  1.00  0.00           C  
ATOM    124  O   GLU A   8      -7.729  -1.220  -3.011  1.00  0.00           O  
ATOM    125  CB  GLU A   8     -10.296   0.316  -3.965  1.00  0.00           C  
ATOM    126  CG  GLU A   8      -9.251   1.420  -3.993  1.00  0.00           C  
ATOM    127  CD  GLU A   8      -9.673   2.603  -4.844  1.00  0.00           C  
ATOM    128  OE1 GLU A   8     -10.319   2.381  -5.890  1.00  0.00           O  
ATOM    129  OE2 GLU A   8      -9.357   3.750  -4.464  1.00  0.00           O  
ATOM    130  H   GLU A   8     -11.735  -1.749  -4.367  1.00  0.00           H  
ATOM    131  HA  GLU A   8      -9.122  -0.976  -5.202  1.00  0.00           H  
ATOM    132  HB2 GLU A   8     -11.073   0.566  -4.668  1.00  0.00           H  
ATOM    133  HB3 GLU A   8     -10.720   0.275  -2.973  1.00  0.00           H  
ATOM    134  HG2 GLU A   8      -9.083   1.764  -2.984  1.00  0.00           H  
ATOM    135  HG3 GLU A   8      -8.332   1.017  -4.394  1.00  0.00           H  
ATOM    136  N   VAL A   9      -9.485  -2.483  -2.372  1.00  0.00           N  
ATOM    137  CA  VAL A   9      -8.792  -3.083  -1.241  1.00  0.00           C  
ATOM    138  C   VAL A   9      -7.822  -4.152  -1.722  1.00  0.00           C  
ATOM    139  O   VAL A   9      -6.616  -4.057  -1.495  1.00  0.00           O  
ATOM    140  CB  VAL A   9      -9.781  -3.708  -0.240  1.00  0.00           C  
ATOM    141  CG1 VAL A   9      -9.049  -4.243   0.981  1.00  0.00           C  
ATOM    142  CG2 VAL A   9     -10.837  -2.690   0.165  1.00  0.00           C  
ATOM    143  H   VAL A   9     -10.411  -2.748  -2.557  1.00  0.00           H  
ATOM    144  HA  VAL A   9      -8.238  -2.305  -0.737  1.00  0.00           H  
ATOM    145  HB  VAL A   9     -10.278  -4.535  -0.725  1.00  0.00           H  
ATOM    146 HG11 VAL A   9      -8.001  -4.362   0.750  1.00  0.00           H  
ATOM    147 HG12 VAL A   9      -9.161  -3.550   1.802  1.00  0.00           H  
ATOM    148 HG13 VAL A   9      -9.467  -5.200   1.260  1.00  0.00           H  
ATOM    149 HG21 VAL A   9     -10.798  -1.844  -0.504  1.00  0.00           H  
ATOM    150 HG22 VAL A   9     -11.814  -3.146   0.113  1.00  0.00           H  
ATOM    151 HG23 VAL A   9     -10.648  -2.358   1.176  1.00  0.00           H  
ATOM    152  N   ALA A  10      -8.354  -5.161  -2.406  1.00  0.00           N  
ATOM    153  CA  ALA A  10      -7.527  -6.236  -2.938  1.00  0.00           C  
ATOM    154  C   ALA A  10      -6.373  -5.654  -3.747  1.00  0.00           C  
ATOM    155  O   ALA A  10      -5.295  -6.241  -3.827  1.00  0.00           O  
ATOM    156  CB  ALA A  10      -8.361  -7.174  -3.796  1.00  0.00           C  
ATOM    157  H   ALA A  10      -9.321  -5.175  -2.568  1.00  0.00           H  
ATOM    158  HA  ALA A  10      -7.127  -6.797  -2.106  1.00  0.00           H  
ATOM    159  HB1 ALA A  10      -9.385  -7.164  -3.451  1.00  0.00           H  
ATOM    160  HB2 ALA A  10      -8.326  -6.849  -4.825  1.00  0.00           H  
ATOM    161  HB3 ALA A  10      -7.967  -8.177  -3.721  1.00  0.00           H  
ATOM    162  N   GLN A  11      -6.614  -4.484  -4.332  1.00  0.00           N  
ATOM    163  CA  GLN A  11      -5.601  -3.800  -5.123  1.00  0.00           C  
ATOM    164  C   GLN A  11      -4.387  -3.464  -4.260  1.00  0.00           C  
ATOM    165  O   GLN A  11      -3.265  -3.862  -4.573  1.00  0.00           O  
ATOM    166  CB  GLN A  11      -6.186  -2.527  -5.741  1.00  0.00           C  
ATOM    167  CG  GLN A  11      -5.165  -1.681  -6.486  1.00  0.00           C  
ATOM    168  CD  GLN A  11      -4.391  -0.755  -5.567  1.00  0.00           C  
ATOM    169  OE1 GLN A  11      -3.301  -1.090  -5.104  1.00  0.00           O  
ATOM    170  NE2 GLN A  11      -4.953   0.418  -5.299  1.00  0.00           N  
ATOM    171  H   GLN A  11      -7.494  -4.065  -4.220  1.00  0.00           H  
ATOM    172  HA  GLN A  11      -5.293  -4.466  -5.915  1.00  0.00           H  
ATOM    173  HB2 GLN A  11      -6.965  -2.804  -6.435  1.00  0.00           H  
ATOM    174  HB3 GLN A  11      -6.617  -1.925  -4.954  1.00  0.00           H  
ATOM    175  HG2 GLN A  11      -4.465  -2.336  -6.982  1.00  0.00           H  
ATOM    176  HG3 GLN A  11      -5.681  -1.083  -7.224  1.00  0.00           H  
ATOM    177 HE21 GLN A  11      -5.823   0.618  -5.702  1.00  0.00           H  
ATOM    178 HE22 GLN A  11      -4.475   1.036  -4.707  1.00  0.00           H  
ATOM    179  N   LEU A  12      -4.617  -2.734  -3.169  1.00  0.00           N  
ATOM    180  CA  LEU A  12      -3.534  -2.361  -2.266  1.00  0.00           C  
ATOM    181  C   LEU A  12      -3.026  -3.577  -1.504  1.00  0.00           C  
ATOM    182  O   LEU A  12      -1.848  -3.663  -1.168  1.00  0.00           O  
ATOM    183  CB  LEU A  12      -3.995  -1.287  -1.278  1.00  0.00           C  
ATOM    184  CG  LEU A  12      -4.433   0.033  -1.913  1.00  0.00           C  
ATOM    185  CD1 LEU A  12      -5.165   0.895  -0.896  1.00  0.00           C  
ATOM    186  CD2 LEU A  12      -3.231   0.776  -2.475  1.00  0.00           C  
ATOM    187  H   LEU A  12      -5.533  -2.447  -2.965  1.00  0.00           H  
ATOM    188  HA  LEU A  12      -2.727  -1.964  -2.864  1.00  0.00           H  
ATOM    189  HB2 LEU A  12      -4.820  -1.683  -0.704  1.00  0.00           H  
ATOM    190  HB3 LEU A  12      -3.179  -1.080  -0.602  1.00  0.00           H  
ATOM    191  HG  LEU A  12      -5.113  -0.173  -2.726  1.00  0.00           H  
ATOM    192 HD11 LEU A  12      -4.507   1.108  -0.067  1.00  0.00           H  
ATOM    193 HD12 LEU A  12      -5.470   1.822  -1.361  1.00  0.00           H  
ATOM    194 HD13 LEU A  12      -6.034   0.368  -0.538  1.00  0.00           H  
ATOM    195 HD21 LEU A  12      -2.418   0.734  -1.766  1.00  0.00           H  
ATOM    196 HD22 LEU A  12      -2.925   0.315  -3.403  1.00  0.00           H  
ATOM    197 HD23 LEU A  12      -3.497   1.807  -2.657  1.00  0.00           H  
ATOM    198  N   GLU A  13      -3.921  -4.522  -1.236  1.00  0.00           N  
ATOM    199  CA  GLU A  13      -3.551  -5.735  -0.519  1.00  0.00           C  
ATOM    200  C   GLU A  13      -2.473  -6.501  -1.278  1.00  0.00           C  
ATOM    201  O   GLU A  13      -1.693  -7.247  -0.686  1.00  0.00           O  
ATOM    202  CB  GLU A  13      -4.778  -6.624  -0.304  1.00  0.00           C  
ATOM    203  CG  GLU A  13      -5.683  -6.148   0.821  1.00  0.00           C  
ATOM    204  CD  GLU A  13      -6.954  -6.967   0.935  1.00  0.00           C  
ATOM    205  OE1 GLU A  13      -7.301  -7.663  -0.043  1.00  0.00           O  
ATOM    206  OE2 GLU A  13      -7.602  -6.913   2.001  1.00  0.00           O  
ATOM    207  H   GLU A  13      -4.848  -4.403  -1.532  1.00  0.00           H  
ATOM    208  HA  GLU A  13      -3.156  -5.443   0.443  1.00  0.00           H  
ATOM    209  HB2 GLU A  13      -5.356  -6.646  -1.217  1.00  0.00           H  
ATOM    210  HB3 GLU A  13      -4.448  -7.626  -0.073  1.00  0.00           H  
ATOM    211  HG2 GLU A  13      -5.143  -6.219   1.753  1.00  0.00           H  
ATOM    212  HG3 GLU A  13      -5.951  -5.117   0.640  1.00  0.00           H  
ATOM    213  N   ALA A  14      -2.430  -6.305  -2.593  1.00  0.00           N  
ATOM    214  CA  ALA A  14      -1.443  -6.968  -3.434  1.00  0.00           C  
ATOM    215  C   ALA A  14      -0.180  -6.122  -3.555  1.00  0.00           C  
ATOM    216  O   ALA A  14       0.931  -6.649  -3.605  1.00  0.00           O  
ATOM    217  CB  ALA A  14      -2.026  -7.252  -4.811  1.00  0.00           C  
ATOM    218  H   ALA A  14      -3.075  -5.694  -3.008  1.00  0.00           H  
ATOM    219  HA  ALA A  14      -1.190  -7.912  -2.973  1.00  0.00           H  
ATOM    220  HB1 ALA A  14      -2.429  -6.340  -5.226  1.00  0.00           H  
ATOM    221  HB2 ALA A  14      -1.250  -7.630  -5.459  1.00  0.00           H  
ATOM    222  HB3 ALA A  14      -2.813  -7.986  -4.724  1.00  0.00           H  
ATOM    223  N   GLU A  15      -0.359  -4.805  -3.595  1.00  0.00           N  
ATOM    224  CA  GLU A  15       0.765  -3.880  -3.704  1.00  0.00           C  
ATOM    225  C   GLU A  15       1.380  -3.620  -2.334  1.00  0.00           C  
ATOM    226  O   GLU A  15       2.568  -3.863  -2.118  1.00  0.00           O  
ATOM    227  CB  GLU A  15       0.311  -2.562  -4.332  1.00  0.00           C  
ATOM    228  CG  GLU A  15       1.460  -1.641  -4.711  1.00  0.00           C  
ATOM    229  CD  GLU A  15       2.346  -2.229  -5.791  1.00  0.00           C  
ATOM    230  OE1 GLU A  15       1.901  -2.289  -6.957  1.00  0.00           O  
ATOM    231  OE2 GLU A  15       3.484  -2.631  -5.472  1.00  0.00           O  
ATOM    232  H   GLU A  15      -1.270  -4.445  -3.548  1.00  0.00           H  
ATOM    233  HA  GLU A  15       1.509  -4.336  -4.339  1.00  0.00           H  
ATOM    234  HB2 GLU A  15      -0.258  -2.779  -5.224  1.00  0.00           H  
ATOM    235  HB3 GLU A  15      -0.323  -2.041  -3.629  1.00  0.00           H  
ATOM    236  HG2 GLU A  15       1.053  -0.708  -5.069  1.00  0.00           H  
ATOM    237  HG3 GLU A  15       2.061  -1.457  -3.833  1.00  0.00           H  
ATOM    238  N   ASN A  16       0.561  -3.130  -1.405  1.00  0.00           N  
ATOM    239  CA  ASN A  16       1.017  -2.843  -0.049  1.00  0.00           C  
ATOM    240  C   ASN A  16       1.815  -4.016   0.517  1.00  0.00           C  
ATOM    241  O   ASN A  16       2.727  -3.830   1.322  1.00  0.00           O  
ATOM    242  CB  ASN A  16      -0.187  -2.542   0.849  1.00  0.00           C  
ATOM    243  CG  ASN A  16       0.206  -2.279   2.290  1.00  0.00           C  
ATOM    244  OD1 ASN A  16       1.380  -2.078   2.601  1.00  0.00           O  
ATOM    245  ND2 ASN A  16      -0.781  -2.279   3.176  1.00  0.00           N  
ATOM    246  H   ASN A  16      -0.379  -2.962  -1.636  1.00  0.00           H  
ATOM    247  HA  ASN A  16       1.654  -1.973  -0.088  1.00  0.00           H  
ATOM    248  HB2 ASN A  16      -0.698  -1.669   0.473  1.00  0.00           H  
ATOM    249  HB3 ASN A  16      -0.862  -3.384   0.828  1.00  0.00           H  
ATOM    250 HD21 ASN A  16      -1.691  -2.448   2.856  1.00  0.00           H  
ATOM    251 HD22 ASN A  16      -0.561  -2.108   4.115  1.00  0.00           H  
ATOM    252  N   TYR A  17       1.463  -5.224   0.086  1.00  0.00           N  
ATOM    253  CA  TYR A  17       2.144  -6.430   0.542  1.00  0.00           C  
ATOM    254  C   TYR A  17       3.426  -6.665  -0.256  1.00  0.00           C  
ATOM    255  O   TYR A  17       4.447  -7.074   0.298  1.00  0.00           O  
ATOM    256  CB  TYR A  17       1.202  -7.637   0.421  1.00  0.00           C  
ATOM    257  CG  TYR A  17       1.900  -8.958   0.166  1.00  0.00           C  
ATOM    258  CD1 TYR A  17       2.440  -9.696   1.212  1.00  0.00           C  
ATOM    259  CD2 TYR A  17       2.018  -9.464  -1.123  1.00  0.00           C  
ATOM    260  CE1 TYR A  17       3.076 -10.901   0.981  1.00  0.00           C  
ATOM    261  CE2 TYR A  17       2.653 -10.667  -1.362  1.00  0.00           C  
ATOM    262  CZ  TYR A  17       3.181 -11.382  -0.308  1.00  0.00           C  
ATOM    263  OH  TYR A  17       3.815 -12.580  -0.542  1.00  0.00           O  
ATOM    264  H   TYR A  17       0.728  -5.305  -0.557  1.00  0.00           H  
ATOM    265  HA  TYR A  17       2.402  -6.291   1.582  1.00  0.00           H  
ATOM    266  HB2 TYR A  17       0.640  -7.737   1.337  1.00  0.00           H  
ATOM    267  HB3 TYR A  17       0.515  -7.464  -0.395  1.00  0.00           H  
ATOM    268  HD1 TYR A  17       2.356  -9.317   2.220  1.00  0.00           H  
ATOM    269  HD2 TYR A  17       1.604  -8.901  -1.946  1.00  0.00           H  
ATOM    270  HE1 TYR A  17       3.490 -11.460   1.806  1.00  0.00           H  
ATOM    271  HE2 TYR A  17       2.734 -11.043  -2.372  1.00  0.00           H  
ATOM    272  HH  TYR A  17       3.173 -13.229  -0.841  1.00  0.00           H  
ATOM    273  N   GLN A  18       3.363  -6.409  -1.557  1.00  0.00           N  
ATOM    274  CA  GLN A  18       4.517  -6.597  -2.432  1.00  0.00           C  
ATOM    275  C   GLN A  18       5.682  -5.706  -2.010  1.00  0.00           C  
ATOM    276  O   GLN A  18       6.844  -6.038  -2.247  1.00  0.00           O  
ATOM    277  CB  GLN A  18       4.137  -6.303  -3.884  1.00  0.00           C  
ATOM    278  CG  GLN A  18       5.013  -7.019  -4.899  1.00  0.00           C  
ATOM    279  CD  GLN A  18       6.357  -6.345  -5.087  1.00  0.00           C  
ATOM    280  OE1 GLN A  18       7.373  -6.802  -4.564  1.00  0.00           O  
ATOM    281  NE2 GLN A  18       6.371  -5.249  -5.839  1.00  0.00           N  
ATOM    282  H   GLN A  18       2.521  -6.089  -1.942  1.00  0.00           H  
ATOM    283  HA  GLN A  18       4.825  -7.630  -2.354  1.00  0.00           H  
ATOM    284  HB2 GLN A  18       3.114  -6.608  -4.045  1.00  0.00           H  
ATOM    285  HB3 GLN A  18       4.218  -5.241  -4.057  1.00  0.00           H  
ATOM    286  HG2 GLN A  18       5.179  -8.032  -4.562  1.00  0.00           H  
ATOM    287  HG3 GLN A  18       4.499  -7.037  -5.849  1.00  0.00           H  
ATOM    288 HE21 GLN A  18       5.523  -4.943  -6.223  1.00  0.00           H  
ATOM    289 HE22 GLN A  18       7.227  -4.793  -5.977  1.00  0.00           H  
ATOM    290  N   LEU A  19       5.368  -4.574  -1.391  1.00  0.00           N  
ATOM    291  CA  LEU A  19       6.395  -3.640  -0.944  1.00  0.00           C  
ATOM    292  C   LEU A  19       6.838  -3.950   0.481  1.00  0.00           C  
ATOM    293  O   LEU A  19       8.027  -4.092   0.750  1.00  0.00           O  
ATOM    294  CB  LEU A  19       5.880  -2.203  -1.030  1.00  0.00           C  
ATOM    295  CG  LEU A  19       5.496  -1.733  -2.434  1.00  0.00           C  
ATOM    296  CD1 LEU A  19       5.123  -0.257  -2.422  1.00  0.00           C  
ATOM    297  CD2 LEU A  19       6.633  -1.991  -3.412  1.00  0.00           C  
ATOM    298  H   LEU A  19       4.426  -4.359  -1.231  1.00  0.00           H  
ATOM    299  HA  LEU A  19       7.243  -3.745  -1.602  1.00  0.00           H  
ATOM    300  HB2 LEU A  19       5.012  -2.119  -0.393  1.00  0.00           H  
ATOM    301  HB3 LEU A  19       6.647  -1.546  -0.651  1.00  0.00           H  
ATOM    302  HG  LEU A  19       4.632  -2.291  -2.770  1.00  0.00           H  
ATOM    303 HD11 LEU A  19       5.082   0.097  -1.402  1.00  0.00           H  
ATOM    304 HD12 LEU A  19       5.864   0.307  -2.968  1.00  0.00           H  
ATOM    305 HD13 LEU A  19       4.157  -0.126  -2.886  1.00  0.00           H  
ATOM    306 HD21 LEU A  19       7.572  -1.991  -2.879  1.00  0.00           H  
ATOM    307 HD22 LEU A  19       6.489  -2.949  -3.888  1.00  0.00           H  
ATOM    308 HD23 LEU A  19       6.645  -1.214  -4.163  1.00  0.00           H  
ATOM    309  N   GLU A  20       5.876  -4.052   1.392  1.00  0.00           N  
ATOM    310  CA  GLU A  20       6.174  -4.342   2.793  1.00  0.00           C  
ATOM    311  C   GLU A  20       7.145  -5.514   2.924  1.00  0.00           C  
ATOM    312  O   GLU A  20       7.903  -5.599   3.889  1.00  0.00           O  
ATOM    313  CB  GLU A  20       4.885  -4.647   3.556  1.00  0.00           C  
ATOM    314  CG  GLU A  20       4.913  -4.188   5.005  1.00  0.00           C  
ATOM    315  CD  GLU A  20       6.098  -4.742   5.770  1.00  0.00           C  
ATOM    316  OE1 GLU A  20       6.257  -5.980   5.805  1.00  0.00           O  
ATOM    317  OE2 GLU A  20       6.870  -3.937   6.334  1.00  0.00           O  
ATOM    318  H   GLU A  20       4.943  -3.927   1.118  1.00  0.00           H  
ATOM    319  HA  GLU A  20       6.633  -3.463   3.221  1.00  0.00           H  
ATOM    320  HB2 GLU A  20       4.064  -4.153   3.060  1.00  0.00           H  
ATOM    321  HB3 GLU A  20       4.715  -5.713   3.543  1.00  0.00           H  
ATOM    322  HG2 GLU A  20       4.962  -3.110   5.027  1.00  0.00           H  
ATOM    323  HG3 GLU A  20       4.005  -4.515   5.490  1.00  0.00           H  
ATOM    324  N   GLN A  21       7.114  -6.416   1.949  1.00  0.00           N  
ATOM    325  CA  GLN A  21       7.991  -7.581   1.958  1.00  0.00           C  
ATOM    326  C   GLN A  21       9.284  -7.303   1.196  1.00  0.00           C  
ATOM    327  O   GLN A  21      10.327  -7.886   1.494  1.00  0.00           O  
ATOM    328  CB  GLN A  21       7.275  -8.788   1.348  1.00  0.00           C  
ATOM    329  CG  GLN A  21       7.352 -10.040   2.207  1.00  0.00           C  
ATOM    330  CD  GLN A  21       6.212 -10.135   3.203  1.00  0.00           C  
ATOM    331  OE1 GLN A  21       5.290 -10.933   3.033  1.00  0.00           O  
ATOM    332  NE2 GLN A  21       6.271  -9.320   4.249  1.00  0.00           N  
ATOM    333  H   GLN A  21       6.488  -6.296   1.204  1.00  0.00           H  
ATOM    334  HA  GLN A  21       8.234  -7.803   2.986  1.00  0.00           H  
ATOM    335  HB2 GLN A  21       6.233  -8.538   1.207  1.00  0.00           H  
ATOM    336  HB3 GLN A  21       7.715  -9.008   0.387  1.00  0.00           H  
ATOM    337  HG2 GLN A  21       7.320 -10.905   1.562  1.00  0.00           H  
ATOM    338  HG3 GLN A  21       8.286 -10.031   2.750  1.00  0.00           H  
ATOM    339 HE21 GLN A  21       7.035  -8.711   4.320  1.00  0.00           H  
ATOM    340 HE22 GLN A  21       5.548  -9.362   4.909  1.00  0.00           H  
ATOM    341  N   GLU A  22       9.209  -6.411   0.213  1.00  0.00           N  
ATOM    342  CA  GLU A  22      10.377  -6.063  -0.589  1.00  0.00           C  
ATOM    343  C   GLU A  22      11.215  -4.994   0.102  1.00  0.00           C  
ATOM    344  O   GLU A  22      12.441  -4.980  -0.012  1.00  0.00           O  
ATOM    345  CB  GLU A  22       9.942  -5.572  -1.971  1.00  0.00           C  
ATOM    346  CG  GLU A  22      11.067  -5.563  -2.995  1.00  0.00           C  
ATOM    347  CD  GLU A  22      11.013  -6.757  -3.927  1.00  0.00           C  
ATOM    348  OE1 GLU A  22      11.573  -7.815  -3.571  1.00  0.00           O  
ATOM    349  OE2 GLU A  22      10.411  -6.634  -5.016  1.00  0.00           O  
ATOM    350  H   GLU A  22       8.350  -5.980   0.021  1.00  0.00           H  
ATOM    351  HA  GLU A  22      10.976  -6.954  -0.706  1.00  0.00           H  
ATOM    352  HB2 GLU A  22       9.155  -6.213  -2.338  1.00  0.00           H  
ATOM    353  HB3 GLU A  22       9.562  -4.565  -1.879  1.00  0.00           H  
ATOM    354  HG2 GLU A  22      10.993  -4.662  -3.584  1.00  0.00           H  
ATOM    355  HG3 GLU A  22      12.012  -5.576  -2.472  1.00  0.00           H  
ATOM    356  N   VAL A  23      10.546  -4.100   0.822  1.00  0.00           N  
ATOM    357  CA  VAL A  23      11.227  -3.025   1.532  1.00  0.00           C  
ATOM    358  C   VAL A  23      12.161  -3.581   2.601  1.00  0.00           C  
ATOM    359  O   VAL A  23      13.211  -3.006   2.883  1.00  0.00           O  
ATOM    360  CB  VAL A  23      10.221  -2.063   2.192  1.00  0.00           C  
ATOM    361  CG1 VAL A  23      10.937  -0.851   2.769  1.00  0.00           C  
ATOM    362  CG2 VAL A  23       9.152  -1.637   1.193  1.00  0.00           C  
ATOM    363  H   VAL A  23       9.571  -4.164   0.876  1.00  0.00           H  
ATOM    364  HA  VAL A  23      11.810  -2.467   0.815  1.00  0.00           H  
ATOM    365  HB  VAL A  23       9.734  -2.584   3.004  1.00  0.00           H  
ATOM    366 HG11 VAL A  23      11.949  -1.122   3.029  1.00  0.00           H  
ATOM    367 HG12 VAL A  23      10.953  -0.060   2.034  1.00  0.00           H  
ATOM    368 HG13 VAL A  23      10.416  -0.512   3.651  1.00  0.00           H  
ATOM    369 HG21 VAL A  23       9.218  -2.255   0.309  1.00  0.00           H  
ATOM    370 HG22 VAL A  23       8.175  -1.752   1.640  1.00  0.00           H  
ATOM    371 HG23 VAL A  23       9.305  -0.603   0.921  1.00  0.00           H  
ATOM    372  N   ALA A  24      11.771  -4.706   3.190  1.00  0.00           N  
ATOM    373  CA  ALA A  24      12.575  -5.345   4.225  1.00  0.00           C  
ATOM    374  C   ALA A  24      13.937  -5.761   3.681  1.00  0.00           C  
ATOM    375  O   ALA A  24      14.916  -5.838   4.423  1.00  0.00           O  
ATOM    376  CB  ALA A  24      11.840  -6.549   4.795  1.00  0.00           C  
ATOM    377  H   ALA A  24      10.925  -5.119   2.920  1.00  0.00           H  
ATOM    378  HA  ALA A  24      12.719  -4.630   5.022  1.00  0.00           H  
ATOM    379  HB1 ALA A  24      11.171  -6.950   4.047  1.00  0.00           H  
ATOM    380  HB2 ALA A  24      12.556  -7.306   5.079  1.00  0.00           H  
ATOM    381  HB3 ALA A  24      11.272  -6.247   5.662  1.00  0.00           H  
ATOM    382  N   GLN A  25      13.993  -6.030   2.380  1.00  0.00           N  
ATOM    383  CA  GLN A  25      15.237  -6.438   1.736  1.00  0.00           C  
ATOM    384  C   GLN A  25      15.972  -5.234   1.156  1.00  0.00           C  
ATOM    385  O   GLN A  25      17.202  -5.191   1.147  1.00  0.00           O  
ATOM    386  CB  GLN A  25      14.953  -7.458   0.631  1.00  0.00           C  
ATOM    387  CG  GLN A  25      14.474  -8.802   1.153  1.00  0.00           C  
ATOM    388  CD  GLN A  25      14.847  -9.950   0.236  1.00  0.00           C  
ATOM    389  OE1 GLN A  25      15.084  -9.755  -0.957  1.00  0.00           O  
ATOM    390  NE2 GLN A  25      14.900 -11.156   0.789  1.00  0.00           N  
ATOM    391  H   GLN A  25      13.180  -5.951   1.839  1.00  0.00           H  
ATOM    392  HA  GLN A  25      15.861  -6.900   2.486  1.00  0.00           H  
ATOM    393  HB2 GLN A  25      14.192  -7.058  -0.024  1.00  0.00           H  
ATOM    394  HB3 GLN A  25      15.857  -7.617   0.063  1.00  0.00           H  
ATOM    395  HG2 GLN A  25      14.919  -8.977   2.122  1.00  0.00           H  
ATOM    396  HG3 GLN A  25      13.399  -8.774   1.252  1.00  0.00           H  
ATOM    397 HE21 GLN A  25      14.697 -11.236   1.744  1.00  0.00           H  
ATOM    398 HE22 GLN A  25      15.137 -11.917   0.218  1.00  0.00           H  
ATOM    399  N   LEU A  26      15.211  -4.256   0.672  1.00  0.00           N  
ATOM    400  CA  LEU A  26      15.793  -3.051   0.091  1.00  0.00           C  
ATOM    401  C   LEU A  26      16.699  -2.345   1.095  1.00  0.00           C  
ATOM    402  O   LEU A  26      17.881  -2.124   0.832  1.00  0.00           O  
ATOM    403  CB  LEU A  26      14.689  -2.099  -0.375  1.00  0.00           C  
ATOM    404  CG  LEU A  26      13.849  -2.606  -1.547  1.00  0.00           C  
ATOM    405  CD1 LEU A  26      12.576  -1.786  -1.687  1.00  0.00           C  
ATOM    406  CD2 LEU A  26      14.656  -2.565  -2.837  1.00  0.00           C  
ATOM    407  H   LEU A  26      14.236  -4.348   0.707  1.00  0.00           H  
ATOM    408  HA  LEU A  26      16.384  -3.348  -0.763  1.00  0.00           H  
ATOM    409  HB2 LEU A  26      14.029  -1.912   0.460  1.00  0.00           H  
ATOM    410  HB3 LEU A  26      15.147  -1.166  -0.665  1.00  0.00           H  
ATOM    411  HG  LEU A  26      13.565  -3.631  -1.363  1.00  0.00           H  
ATOM    412 HD11 LEU A  26      12.338  -1.327  -0.739  1.00  0.00           H  
ATOM    413 HD12 LEU A  26      12.724  -1.017  -2.432  1.00  0.00           H  
ATOM    414 HD13 LEU A  26      11.764  -2.429  -1.991  1.00  0.00           H  
ATOM    415 HD21 LEU A  26      15.709  -2.617  -2.603  1.00  0.00           H  
ATOM    416 HD22 LEU A  26      14.382  -3.404  -3.459  1.00  0.00           H  
ATOM    417 HD23 LEU A  26      14.449  -1.644  -3.362  1.00  0.00           H  
ATOM    418  N   GLU A  27      16.137  -1.995   2.247  1.00  0.00           N  
ATOM    419  CA  GLU A  27      16.895  -1.315   3.292  1.00  0.00           C  
ATOM    420  C   GLU A  27      17.538  -2.322   4.242  1.00  0.00           C  
ATOM    421  O   GLU A  27      17.390  -2.224   5.461  1.00  0.00           O  
ATOM    422  CB  GLU A  27      15.986  -0.364   4.073  1.00  0.00           C  
ATOM    423  CG  GLU A  27      14.763  -1.043   4.669  1.00  0.00           C  
ATOM    424  CD  GLU A  27      14.573  -0.720   6.138  1.00  0.00           C  
ATOM    425  OE1 GLU A  27      14.160   0.416   6.448  1.00  0.00           O  
ATOM    426  OE2 GLU A  27      14.837  -1.606   6.979  1.00  0.00           O  
ATOM    427  H   GLU A  27      15.191  -2.199   2.400  1.00  0.00           H  
ATOM    428  HA  GLU A  27      17.675  -0.742   2.814  1.00  0.00           H  
ATOM    429  HB2 GLU A  27      16.555   0.078   4.878  1.00  0.00           H  
ATOM    430  HB3 GLU A  27      15.650   0.419   3.410  1.00  0.00           H  
ATOM    431  HG2 GLU A  27      13.887  -0.715   4.128  1.00  0.00           H  
ATOM    432  HG3 GLU A  27      14.872  -2.112   4.561  1.00  0.00           H  
ATOM    433  N   HIS A  28      18.251  -3.290   3.675  1.00  0.00           N  
ATOM    434  CA  HIS A  28      18.916  -4.315   4.472  1.00  0.00           C  
ATOM    435  C   HIS A  28      20.269  -3.821   4.973  1.00  0.00           C  
ATOM    436  O   HIS A  28      20.512  -3.762   6.179  1.00  0.00           O  
ATOM    437  CB  HIS A  28      19.098  -5.591   3.649  1.00  0.00           C  
ATOM    438  CG  HIS A  28      19.503  -6.777   4.466  1.00  0.00           C  
ATOM    439  ND1 HIS A  28      18.915  -8.017   4.364  1.00  0.00           N  
ATOM    440  CD2 HIS A  28      20.464  -6.897   5.417  1.00  0.00           C  
ATOM    441  CE1 HIS A  28      19.521  -8.834   5.236  1.00  0.00           C  
ATOM    442  NE2 HIS A  28      20.470  -8.203   5.900  1.00  0.00           N  
ATOM    443  H   HIS A  28      18.332  -3.315   2.700  1.00  0.00           H  
ATOM    444  HA  HIS A  28      18.287  -4.533   5.322  1.00  0.00           H  
ATOM    445  HB2 HIS A  28      18.168  -5.829   3.156  1.00  0.00           H  
ATOM    446  HB3 HIS A  28      19.862  -5.423   2.902  1.00  0.00           H  
ATOM    447  HD1 HIS A  28      18.182  -8.260   3.760  1.00  0.00           H  
ATOM    448  HD2 HIS A  28      21.125  -6.111   5.753  1.00  0.00           H  
ATOM    449  HE1 HIS A  28      19.268  -9.875   5.376  1.00  0.00           H  
ATOM    450  N   GLU A  29      21.147  -3.467   4.039  1.00  0.00           N  
ATOM    451  CA  GLU A  29      22.476  -2.979   4.386  1.00  0.00           C  
ATOM    452  C   GLU A  29      22.436  -1.495   4.735  1.00  0.00           C  
ATOM    453  O   GLU A  29      23.220  -1.019   5.556  1.00  0.00           O  
ATOM    454  CB  GLU A  29      23.448  -3.216   3.229  1.00  0.00           C  
ATOM    455  CG  GLU A  29      24.893  -3.376   3.671  1.00  0.00           C  
ATOM    456  CD  GLU A  29      25.678  -2.083   3.576  1.00  0.00           C  
ATOM    457  OE1 GLU A  29      25.071  -1.006   3.752  1.00  0.00           O  
ATOM    458  OE2 GLU A  29      26.900  -2.147   3.327  1.00  0.00           O  
ATOM    459  H   GLU A  29      20.894  -3.537   3.095  1.00  0.00           H  
ATOM    460  HA  GLU A  29      22.817  -3.530   5.249  1.00  0.00           H  
ATOM    461  HB2 GLU A  29      23.153  -4.113   2.704  1.00  0.00           H  
ATOM    462  HB3 GLU A  29      23.392  -2.378   2.550  1.00  0.00           H  
ATOM    463  HG2 GLU A  29      24.907  -3.714   4.696  1.00  0.00           H  
ATOM    464  HG3 GLU A  29      25.368  -4.115   3.043  1.00  0.00           H  
ATOM    465  N   GLY A  30      21.517  -0.768   4.106  1.00  0.00           N  
ATOM    466  CA  GLY A  30      21.392   0.653   4.364  1.00  0.00           C  
ATOM    467  C   GLY A  30      20.674   0.947   5.666  1.00  0.00           C  
ATOM    468  O   GLY A  30      19.567   0.460   5.896  1.00  0.00           O  
ATOM    469  H   GLY A  30      20.920  -1.203   3.462  1.00  0.00           H  
ATOM    470  HA2 GLY A  30      22.380   1.089   4.404  1.00  0.00           H  
ATOM    471  HA3 GLY A  30      20.843   1.109   3.553  1.00  0.00           H  
TER     475      NH2 A  31                                                      
ATOM    482  N   GLU B   1     -17.904   5.460  -3.046  1.00  0.00           N  
ATOM    483  CA  GLU B   1     -16.696   5.160  -2.286  1.00  0.00           C  
ATOM    484  C   GLU B   1     -16.934   5.367  -0.846  1.00  0.00           C  
ATOM    485  O   GLU B   1     -16.015   5.255  -0.056  1.00  0.00           O  
ATOM    486  CB  GLU B   1     -15.525   6.055  -2.674  1.00  0.00           C  
ATOM    487  CG  GLU B   1     -15.749   6.877  -3.935  1.00  0.00           C  
ATOM    488  CD  GLU B   1     -14.476   7.527  -4.441  1.00  0.00           C  
ATOM    489  OE1 GLU B   1     -13.590   6.794  -4.930  1.00  0.00           O  
ATOM    490  OE2 GLU B   1     -14.364   8.767  -4.349  1.00  0.00           O  
ATOM    491  H   GLU B   1     -18.063   6.368  -3.341  1.00  0.00           H  
ATOM    492  HA  GLU B   1     -16.440   4.126  -2.420  1.00  0.00           H  
ATOM    493  HB2 GLU B   1     -15.349   6.741  -1.842  1.00  0.00           H  
ATOM    494  HB3 GLU B   1     -14.647   5.440  -2.816  1.00  0.00           H  
ATOM    495  HG2 GLU B   1     -16.137   6.230  -4.707  1.00  0.00           H  
ATOM    496  HG3 GLU B   1     -16.470   7.653  -3.719  1.00  0.00           H  
ATOM    497  N   VAL B   2     -18.149   5.674  -0.494  1.00  0.00           N  
ATOM    498  CA  VAL B   2     -18.452   5.894   0.877  1.00  0.00           C  
ATOM    499  C   VAL B   2     -17.518   5.114   1.747  1.00  0.00           C  
ATOM    500  O   VAL B   2     -17.484   3.888   1.691  1.00  0.00           O  
ATOM    501  CB  VAL B   2     -19.886   5.491   1.190  1.00  0.00           C  
ATOM    502  CG1 VAL B   2     -20.141   4.117   0.606  1.00  0.00           C  
ATOM    503  CG2 VAL B   2     -20.164   5.524   2.689  1.00  0.00           C  
ATOM    504  H   VAL B   2     -18.854   5.758  -1.168  1.00  0.00           H  
ATOM    505  HA  VAL B   2     -18.326   6.920   1.086  1.00  0.00           H  
ATOM    506  HB  VAL B   2     -20.537   6.198   0.709  1.00  0.00           H  
ATOM    507 HG11 VAL B   2     -19.191   3.638   0.399  1.00  0.00           H  
ATOM    508 HG12 VAL B   2     -20.696   3.523   1.310  1.00  0.00           H  
ATOM    509 HG13 VAL B   2     -20.697   4.216  -0.312  1.00  0.00           H  
ATOM    510 HG21 VAL B   2     -19.338   5.998   3.199  1.00  0.00           H  
ATOM    511 HG22 VAL B   2     -21.069   6.084   2.875  1.00  0.00           H  
ATOM    512 HG23 VAL B   2     -20.283   4.517   3.057  1.00  0.00           H  
ATOM    513  N   GLN B   3     -16.763   5.849   2.536  1.00  0.00           N  
ATOM    514  CA  GLN B   3     -15.800   5.283   3.484  1.00  0.00           C  
ATOM    515  C   GLN B   3     -16.288   3.925   3.989  1.00  0.00           C  
ATOM    516  O   GLN B   3     -15.627   3.263   4.785  1.00  0.00           O  
ATOM    517  CB  GLN B   3     -15.605   6.244   4.662  1.00  0.00           C  
ATOM    518  CG  GLN B   3     -14.195   6.804   4.764  1.00  0.00           C  
ATOM    519  CD  GLN B   3     -14.144   8.304   4.541  1.00  0.00           C  
ATOM    520  OE1 GLN B   3     -13.296   8.806   3.803  1.00  0.00           O  
ATOM    521  NE2 GLN B   3     -15.053   9.029   5.183  1.00  0.00           N  
ATOM    522  H   GLN B   3     -16.858   6.802   2.470  1.00  0.00           H  
ATOM    523  HA  GLN B   3     -14.859   5.154   2.977  1.00  0.00           H  
ATOM    524  HB2 GLN B   3     -16.291   7.071   4.552  1.00  0.00           H  
ATOM    525  HB3 GLN B   3     -15.829   5.723   5.580  1.00  0.00           H  
ATOM    526  HG2 GLN B   3     -13.806   6.590   5.747  1.00  0.00           H  
ATOM    527  HG3 GLN B   3     -13.575   6.324   4.021  1.00  0.00           H  
ATOM    528 HE21 GLN B   3     -15.697   8.562   5.755  1.00  0.00           H  
ATOM    529 HE22 GLN B   3     -15.043  10.000   5.056  1.00  0.00           H  
ATOM    530  N   ALA B   4     -17.439   3.513   3.463  1.00  0.00           N  
ATOM    531  CA  ALA B   4     -18.040   2.233   3.776  1.00  0.00           C  
ATOM    532  C   ALA B   4     -16.969   1.175   3.709  1.00  0.00           C  
ATOM    533  O   ALA B   4     -16.752   0.399   4.639  1.00  0.00           O  
ATOM    534  CB  ALA B   4     -19.144   1.951   2.761  1.00  0.00           C  
ATOM    535  H   ALA B   4     -17.879   4.086   2.795  1.00  0.00           H  
ATOM    536  HA  ALA B   4     -18.456   2.275   4.767  1.00  0.00           H  
ATOM    537  HB1 ALA B   4     -18.758   2.111   1.760  1.00  0.00           H  
ATOM    538  HB2 ALA B   4     -19.476   0.932   2.855  1.00  0.00           H  
ATOM    539  HB3 ALA B   4     -19.972   2.622   2.930  1.00  0.00           H  
ATOM    540  N   LEU B   5     -16.270   1.214   2.596  1.00  0.00           N  
ATOM    541  CA  LEU B   5     -15.153   0.331   2.344  1.00  0.00           C  
ATOM    542  C   LEU B   5     -13.921   1.174   2.051  1.00  0.00           C  
ATOM    543  O   LEU B   5     -12.804   0.664   1.963  1.00  0.00           O  
ATOM    544  CB  LEU B   5     -15.450  -0.584   1.165  1.00  0.00           C  
ATOM    545  CG  LEU B   5     -16.117  -1.915   1.519  1.00  0.00           C  
ATOM    546  CD1 LEU B   5     -16.884  -2.462   0.326  1.00  0.00           C  
ATOM    547  CD2 LEU B   5     -15.083  -2.922   1.996  1.00  0.00           C  
ATOM    548  H   LEU B   5     -16.498   1.900   1.924  1.00  0.00           H  
ATOM    549  HA  LEU B   5     -14.979  -0.262   3.231  1.00  0.00           H  
ATOM    550  HB2 LEU B   5     -16.097  -0.055   0.488  1.00  0.00           H  
ATOM    551  HB3 LEU B   5     -14.522  -0.786   0.658  1.00  0.00           H  
ATOM    552  HG  LEU B   5     -16.822  -1.753   2.322  1.00  0.00           H  
ATOM    553 HD11 LEU B   5     -16.241  -2.471  -0.542  1.00  0.00           H  
ATOM    554 HD12 LEU B   5     -17.213  -3.468   0.539  1.00  0.00           H  
ATOM    555 HD13 LEU B   5     -17.742  -1.836   0.132  1.00  0.00           H  
ATOM    556 HD21 LEU B   5     -14.450  -2.463   2.741  1.00  0.00           H  
ATOM    557 HD22 LEU B   5     -15.585  -3.776   2.428  1.00  0.00           H  
ATOM    558 HD23 LEU B   5     -14.481  -3.243   1.159  1.00  0.00           H  
ATOM    559  N   LYS B   6     -14.146   2.480   1.895  1.00  0.00           N  
ATOM    560  CA  LYS B   6     -13.093   3.420   1.607  1.00  0.00           C  
ATOM    561  C   LYS B   6     -12.358   3.801   2.886  1.00  0.00           C  
ATOM    562  O   LYS B   6     -11.205   4.229   2.845  1.00  0.00           O  
ATOM    563  CB  LYS B   6     -13.756   4.601   0.925  1.00  0.00           C  
ATOM    564  CG  LYS B   6     -13.116   5.954   1.086  1.00  0.00           C  
ATOM    565  CD  LYS B   6     -13.652   6.872   0.002  1.00  0.00           C  
ATOM    566  CE  LYS B   6     -14.917   7.603   0.451  1.00  0.00           C  
ATOM    567  NZ  LYS B   6     -14.668   8.482   1.627  1.00  0.00           N  
ATOM    568  H   LYS B   6     -15.069   2.834   1.972  1.00  0.00           H  
ATOM    569  HA  LYS B   6     -12.399   2.956   0.923  1.00  0.00           H  
ATOM    570  HB2 LYS B   6     -13.804   4.399  -0.127  1.00  0.00           H  
ATOM    571  HB3 LYS B   6     -14.765   4.658   1.299  1.00  0.00           H  
ATOM    572  HG2 LYS B   6     -13.364   6.357   2.059  1.00  0.00           H  
ATOM    573  HG3 LYS B   6     -12.046   5.862   0.981  1.00  0.00           H  
ATOM    574  HD2 LYS B   6     -12.895   7.598  -0.253  1.00  0.00           H  
ATOM    575  HD3 LYS B   6     -13.889   6.262  -0.870  1.00  0.00           H  
ATOM    576  HE2 LYS B   6     -15.271   8.210  -0.368  1.00  0.00           H  
ATOM    577  HE3 LYS B   6     -15.681   6.872   0.711  1.00  0.00           H  
ATOM    578  HZ1 LYS B   6     -13.710   8.322   1.999  1.00  0.00           H  
ATOM    579  HZ2 LYS B   6     -14.759   9.481   1.353  1.00  0.00           H  
ATOM    580  HZ3 LYS B   6     -15.357   8.275   2.378  1.00  0.00           H  
ATOM    581  N   LYS B   7     -13.015   3.599   4.029  1.00  0.00           N  
ATOM    582  CA  LYS B   7     -12.386   3.881   5.311  1.00  0.00           C  
ATOM    583  C   LYS B   7     -11.442   2.736   5.677  1.00  0.00           C  
ATOM    584  O   LYS B   7     -10.537   2.895   6.496  1.00  0.00           O  
ATOM    585  CB  LYS B   7     -13.441   4.079   6.407  1.00  0.00           C  
ATOM    586  CG  LYS B   7     -14.051   2.786   6.925  1.00  0.00           C  
ATOM    587  CD  LYS B   7     -15.450   3.018   7.476  1.00  0.00           C  
ATOM    588  CE  LYS B   7     -15.412   3.413   8.943  1.00  0.00           C  
ATOM    589  NZ  LYS B   7     -16.551   4.298   9.309  1.00  0.00           N  
ATOM    590  H   LYS B   7     -13.928   3.223   4.010  1.00  0.00           H  
ATOM    591  HA  LYS B   7     -11.808   4.788   5.205  1.00  0.00           H  
ATOM    592  HB2 LYS B   7     -12.984   4.592   7.239  1.00  0.00           H  
ATOM    593  HB3 LYS B   7     -14.236   4.691   6.014  1.00  0.00           H  
ATOM    594  HG2 LYS B   7     -14.108   2.075   6.115  1.00  0.00           H  
ATOM    595  HG3 LYS B   7     -13.424   2.392   7.712  1.00  0.00           H  
ATOM    596  HD2 LYS B   7     -15.921   3.811   6.912  1.00  0.00           H  
ATOM    597  HD3 LYS B   7     -16.023   2.108   7.371  1.00  0.00           H  
ATOM    598  HE2 LYS B   7     -15.455   2.517   9.544  1.00  0.00           H  
ATOM    599  HE3 LYS B   7     -14.485   3.931   9.138  1.00  0.00           H  
ATOM    600  HZ1 LYS B   7     -17.400   4.031   8.771  1.00  0.00           H  
ATOM    601  HZ2 LYS B   7     -16.758   4.213  10.325  1.00  0.00           H  
ATOM    602  HZ3 LYS B   7     -16.318   5.288   9.097  1.00  0.00           H  
ATOM    603  N   ARG B   8     -11.671   1.577   5.056  1.00  0.00           N  
ATOM    604  CA  ARG B   8     -10.859   0.394   5.298  1.00  0.00           C  
ATOM    605  C   ARG B   8      -9.670   0.335   4.336  1.00  0.00           C  
ATOM    606  O   ARG B   8      -8.613  -0.196   4.676  1.00  0.00           O  
ATOM    607  CB  ARG B   8     -11.730  -0.866   5.175  1.00  0.00           C  
ATOM    608  CG  ARG B   8     -11.954  -1.353   3.745  1.00  0.00           C  
ATOM    609  CD  ARG B   8     -11.444  -2.776   3.565  1.00  0.00           C  
ATOM    610  NE  ARG B   8     -12.171  -3.497   2.526  1.00  0.00           N  
ATOM    611  CZ  ARG B   8     -12.212  -4.825   2.436  1.00  0.00           C  
ATOM    612  NH1 ARG B   8     -11.571  -5.578   3.321  1.00  0.00           N  
ATOM    613  NH2 ARG B   8     -12.893  -5.402   1.456  1.00  0.00           N  
ATOM    614  H   ARG B   8     -12.410   1.517   4.416  1.00  0.00           H  
ATOM    615  HA  ARG B   8     -10.480   0.459   6.307  1.00  0.00           H  
ATOM    616  HB2 ARG B   8     -11.261  -1.662   5.731  1.00  0.00           H  
ATOM    617  HB3 ARG B   8     -12.697  -0.660   5.613  1.00  0.00           H  
ATOM    618  HG2 ARG B   8     -13.014  -1.327   3.522  1.00  0.00           H  
ATOM    619  HG3 ARG B   8     -11.428  -0.704   3.063  1.00  0.00           H  
ATOM    620  HD2 ARG B   8     -10.399  -2.738   3.298  1.00  0.00           H  
ATOM    621  HD3 ARG B   8     -11.556  -3.302   4.502  1.00  0.00           H  
ATOM    622  HE  ARG B   8     -12.651  -2.965   1.858  1.00  0.00           H  
ATOM    623 HH11 ARG B   8     -11.053  -5.150   4.061  1.00  0.00           H  
ATOM    624 HH12 ARG B   8     -11.605  -6.574   3.247  1.00  0.00           H  
ATOM    625 HH21 ARG B   8     -13.377  -4.841   0.784  1.00  0.00           H  
ATOM    626 HH22 ARG B   8     -12.923  -6.400   1.389  1.00  0.00           H  
ATOM    627  N   VAL B   9      -9.851   0.888   3.139  1.00  0.00           N  
ATOM    628  CA  VAL B   9      -8.793   0.901   2.134  1.00  0.00           C  
ATOM    629  C   VAL B   9      -7.603   1.724   2.618  1.00  0.00           C  
ATOM    630  O   VAL B   9      -6.456   1.437   2.273  1.00  0.00           O  
ATOM    631  CB  VAL B   9      -9.301   1.474   0.791  1.00  0.00           C  
ATOM    632  CG1 VAL B   9      -8.182   1.532  -0.240  1.00  0.00           C  
ATOM    633  CG2 VAL B   9     -10.467   0.648   0.266  1.00  0.00           C  
ATOM    634  H   VAL B   9     -10.716   1.298   2.928  1.00  0.00           H  
ATOM    635  HA  VAL B   9      -8.472  -0.119   1.971  1.00  0.00           H  
ATOM    636  HB  VAL B   9      -9.653   2.480   0.964  1.00  0.00           H  
ATOM    637 HG11 VAL B   9      -7.287   1.924   0.219  1.00  0.00           H  
ATOM    638 HG12 VAL B   9      -7.990   0.538  -0.617  1.00  0.00           H  
ATOM    639 HG13 VAL B   9      -8.479   2.174  -1.056  1.00  0.00           H  
ATOM    640 HG21 VAL B   9     -10.857   0.028   1.059  1.00  0.00           H  
ATOM    641 HG22 VAL B   9     -11.244   1.308  -0.091  1.00  0.00           H  
ATOM    642 HG23 VAL B   9     -10.127   0.022  -0.547  1.00  0.00           H  
ATOM    643  N   GLN B  10      -7.885   2.744   3.420  1.00  0.00           N  
ATOM    644  CA  GLN B  10      -6.840   3.607   3.953  1.00  0.00           C  
ATOM    645  C   GLN B  10      -5.840   2.808   4.784  1.00  0.00           C  
ATOM    646  O   GLN B  10      -4.706   3.237   4.985  1.00  0.00           O  
ATOM    647  CB  GLN B  10      -7.453   4.719   4.807  1.00  0.00           C  
ATOM    648  CG  GLN B  10      -8.688   5.351   4.187  1.00  0.00           C  
ATOM    649  CD  GLN B  10      -8.736   6.853   4.382  1.00  0.00           C  
ATOM    650  OE1 GLN B  10      -8.424   7.621   3.471  1.00  0.00           O  
ATOM    651  NE2 GLN B  10      -9.128   7.282   5.577  1.00  0.00           N  
ATOM    652  H   GLN B  10      -8.819   2.920   3.659  1.00  0.00           H  
ATOM    653  HA  GLN B  10      -6.320   4.053   3.118  1.00  0.00           H  
ATOM    654  HB2 GLN B  10      -7.729   4.311   5.767  1.00  0.00           H  
ATOM    655  HB3 GLN B  10      -6.714   5.493   4.954  1.00  0.00           H  
ATOM    656  HG2 GLN B  10      -8.691   5.142   3.127  1.00  0.00           H  
ATOM    657  HG3 GLN B  10      -9.566   4.915   4.641  1.00  0.00           H  
ATOM    658 HE21 GLN B  10      -9.360   6.614   6.255  1.00  0.00           H  
ATOM    659 HE22 GLN B  10      -9.169   8.248   5.731  1.00  0.00           H  
ATOM    660  N   ALA B  11      -6.268   1.644   5.267  1.00  0.00           N  
ATOM    661  CA  ALA B  11      -5.405   0.791   6.079  1.00  0.00           C  
ATOM    662  C   ALA B  11      -4.447  -0.036   5.220  1.00  0.00           C  
ATOM    663  O   ALA B  11      -3.684  -0.847   5.742  1.00  0.00           O  
ATOM    664  CB  ALA B  11      -6.248  -0.123   6.955  1.00  0.00           C  
ATOM    665  H   ALA B  11      -7.185   1.352   5.078  1.00  0.00           H  
ATOM    666  HA  ALA B  11      -4.825   1.431   6.728  1.00  0.00           H  
ATOM    667  HB1 ALA B  11      -6.889  -0.728   6.332  1.00  0.00           H  
ATOM    668  HB2 ALA B  11      -5.600  -0.765   7.534  1.00  0.00           H  
ATOM    669  HB3 ALA B  11      -6.853   0.474   7.621  1.00  0.00           H  
ATOM    670  N   LEU B  12      -4.488   0.167   3.903  1.00  0.00           N  
ATOM    671  CA  LEU B  12      -3.616  -0.572   2.993  1.00  0.00           C  
ATOM    672  C   LEU B  12      -2.617   0.363   2.321  1.00  0.00           C  
ATOM    673  O   LEU B  12      -1.414   0.100   2.309  1.00  0.00           O  
ATOM    674  CB  LEU B  12      -4.441  -1.297   1.922  1.00  0.00           C  
ATOM    675  CG  LEU B  12      -5.848  -1.724   2.353  1.00  0.00           C  
ATOM    676  CD1 LEU B  12      -6.782  -1.760   1.158  1.00  0.00           C  
ATOM    677  CD2 LEU B  12      -5.807  -3.082   3.038  1.00  0.00           C  
ATOM    678  H   LEU B  12      -5.115   0.823   3.536  1.00  0.00           H  
ATOM    679  HA  LEU B  12      -3.075  -1.303   3.573  1.00  0.00           H  
ATOM    680  HB2 LEU B  12      -4.530  -0.644   1.065  1.00  0.00           H  
ATOM    681  HB3 LEU B  12      -3.902  -2.179   1.618  1.00  0.00           H  
ATOM    682  HG  LEU B  12      -6.238  -1.005   3.057  1.00  0.00           H  
ATOM    683 HD11 LEU B  12      -6.342  -2.359   0.374  1.00  0.00           H  
ATOM    684 HD12 LEU B  12      -7.727  -2.191   1.452  1.00  0.00           H  
ATOM    685 HD13 LEU B  12      -6.942  -0.755   0.796  1.00  0.00           H  
ATOM    686 HD21 LEU B  12      -5.001  -3.670   2.624  1.00  0.00           H  
ATOM    687 HD22 LEU B  12      -5.648  -2.947   4.096  1.00  0.00           H  
ATOM    688 HD23 LEU B  12      -6.745  -3.593   2.876  1.00  0.00           H  
ATOM    689  N   LYS B  13      -3.125   1.453   1.756  1.00  0.00           N  
ATOM    690  CA  LYS B  13      -2.283   2.429   1.072  1.00  0.00           C  
ATOM    691  C   LYS B  13      -1.574   3.352   2.062  1.00  0.00           C  
ATOM    692  O   LYS B  13      -0.578   3.990   1.720  1.00  0.00           O  
ATOM    693  CB  LYS B  13      -3.116   3.256   0.090  1.00  0.00           C  
ATOM    694  CG  LYS B  13      -4.336   3.908   0.719  1.00  0.00           C  
ATOM    695  CD  LYS B  13      -4.102   5.389   0.969  1.00  0.00           C  
ATOM    696  CE  LYS B  13      -4.981   6.254   0.080  1.00  0.00           C  
ATOM    697  NZ  LYS B  13      -4.264   7.467  -0.399  1.00  0.00           N  
ATOM    698  H   LYS B  13      -4.093   1.602   1.796  1.00  0.00           H  
ATOM    699  HA  LYS B  13      -1.537   1.885   0.517  1.00  0.00           H  
ATOM    700  HB2 LYS B  13      -2.492   4.035  -0.324  1.00  0.00           H  
ATOM    701  HB3 LYS B  13      -3.450   2.614  -0.711  1.00  0.00           H  
ATOM    702  HG2 LYS B  13      -5.179   3.793   0.055  1.00  0.00           H  
ATOM    703  HG3 LYS B  13      -4.548   3.424   1.661  1.00  0.00           H  
ATOM    704  HD2 LYS B  13      -4.324   5.610   2.002  1.00  0.00           H  
ATOM    705  HD3 LYS B  13      -3.066   5.612   0.765  1.00  0.00           H  
ATOM    706  HE2 LYS B  13      -5.292   5.670  -0.773  1.00  0.00           H  
ATOM    707  HE3 LYS B  13      -5.851   6.559   0.643  1.00  0.00           H  
ATOM    708  HZ1 LYS B  13      -3.689   7.868   0.369  1.00  0.00           H  
ATOM    709  HZ2 LYS B  13      -3.639   7.223  -1.193  1.00  0.00           H  
ATOM    710  HZ3 LYS B  13      -4.947   8.184  -0.718  1.00  0.00           H  
ATOM    711  N   ALA B  14      -2.087   3.421   3.288  1.00  0.00           N  
ATOM    712  CA  ALA B  14      -1.489   4.270   4.315  1.00  0.00           C  
ATOM    713  C   ALA B  14      -0.017   3.929   4.518  1.00  0.00           C  
ATOM    714  O   ALA B  14       0.861   4.760   4.291  1.00  0.00           O  
ATOM    715  CB  ALA B  14      -2.248   4.130   5.627  1.00  0.00           C  
ATOM    716  H   ALA B  14      -2.882   2.892   3.508  1.00  0.00           H  
ATOM    717  HA  ALA B  14      -1.569   5.296   3.987  1.00  0.00           H  
ATOM    718  HB1 ALA B  14      -2.571   3.107   5.748  1.00  0.00           H  
ATOM    719  HB2 ALA B  14      -1.601   4.404   6.447  1.00  0.00           H  
ATOM    720  HB3 ALA B  14      -3.109   4.781   5.614  1.00  0.00           H  
ATOM    721  N   ARG B  15       0.244   2.698   4.946  1.00  0.00           N  
ATOM    722  CA  ARG B  15       1.610   2.244   5.177  1.00  0.00           C  
ATOM    723  C   ARG B  15       2.350   2.062   3.856  1.00  0.00           C  
ATOM    724  O   ARG B  15       3.533   2.385   3.745  1.00  0.00           O  
ATOM    725  CB  ARG B  15       1.607   0.929   5.959  1.00  0.00           C  
ATOM    726  CG  ARG B  15       2.977   0.529   6.483  1.00  0.00           C  
ATOM    727  CD  ARG B  15       3.585   1.623   7.345  1.00  0.00           C  
ATOM    728  NE  ARG B  15       2.669   2.069   8.392  1.00  0.00           N  
ATOM    729  CZ  ARG B  15       2.818   3.201   9.076  1.00  0.00           C  
ATOM    730  NH1 ARG B  15       3.845   4.005   8.826  1.00  0.00           N  
ATOM    731  NH2 ARG B  15       1.938   3.532  10.011  1.00  0.00           N  
ATOM    732  H   ARG B  15      -0.498   2.080   5.108  1.00  0.00           H  
ATOM    733  HA  ARG B  15       2.117   2.998   5.759  1.00  0.00           H  
ATOM    734  HB2 ARG B  15       0.937   1.025   6.800  1.00  0.00           H  
ATOM    735  HB3 ARG B  15       1.249   0.141   5.313  1.00  0.00           H  
ATOM    736  HG2 ARG B  15       2.878  -0.367   7.076  1.00  0.00           H  
ATOM    737  HG3 ARG B  15       3.631   0.338   5.645  1.00  0.00           H  
ATOM    738  HD2 ARG B  15       4.485   1.243   7.806  1.00  0.00           H  
ATOM    739  HD3 ARG B  15       3.832   2.465   6.714  1.00  0.00           H  
ATOM    740  HE  ARG B  15       1.901   1.494   8.597  1.00  0.00           H  
ATOM    741 HH11 ARG B  15       4.511   3.763   8.121  1.00  0.00           H  
ATOM    742 HH12 ARG B  15       3.951   4.855   9.343  1.00  0.00           H  
ATOM    743 HH21 ARG B  15       1.163   2.930  10.203  1.00  0.00           H  
ATOM    744 HH22 ARG B  15       2.050   4.383  10.525  1.00  0.00           H  
ATOM    745  N   ASN B  16       1.643   1.543   2.856  1.00  0.00           N  
ATOM    746  CA  ASN B  16       2.230   1.318   1.540  1.00  0.00           C  
ATOM    747  C   ASN B  16       2.719   2.627   0.930  1.00  0.00           C  
ATOM    748  O   ASN B  16       3.806   2.686   0.354  1.00  0.00           O  
ATOM    749  CB  ASN B  16       1.207   0.657   0.613  1.00  0.00           C  
ATOM    750  CG  ASN B  16       1.747   0.436  -0.787  1.00  0.00           C  
ATOM    751  OD1 ASN B  16       2.936   0.628  -1.044  1.00  0.00           O  
ATOM    752  ND2 ASN B  16       0.875   0.028  -1.702  1.00  0.00           N  
ATOM    753  H   ASN B  16       0.704   1.307   3.007  1.00  0.00           H  
ATOM    754  HA  ASN B  16       3.072   0.654   1.664  1.00  0.00           H  
ATOM    755  HB2 ASN B  16       0.925  -0.300   1.023  1.00  0.00           H  
ATOM    756  HB3 ASN B  16       0.332   1.286   0.545  1.00  0.00           H  
ATOM    757 HD21 ASN B  16      -0.057  -0.105  -1.425  1.00  0.00           H  
ATOM    758 HD22 ASN B  16       1.197  -0.123  -2.614  1.00  0.00           H  
ATOM    759  N   TYR B  17       1.911   3.675   1.057  1.00  0.00           N  
ATOM    760  CA  TYR B  17       2.262   4.983   0.515  1.00  0.00           C  
ATOM    761  C   TYR B  17       3.648   5.419   0.983  1.00  0.00           C  
ATOM    762  O   TYR B  17       4.401   6.038   0.233  1.00  0.00           O  
ATOM    763  CB  TYR B  17       1.222   6.027   0.927  1.00  0.00           C  
ATOM    764  CG  TYR B  17       1.514   7.414   0.399  1.00  0.00           C  
ATOM    765  CD1 TYR B  17       2.458   8.226   1.014  1.00  0.00           C  
ATOM    766  CD2 TYR B  17       0.847   7.908  -0.715  1.00  0.00           C  
ATOM    767  CE1 TYR B  17       2.728   9.494   0.535  1.00  0.00           C  
ATOM    768  CE2 TYR B  17       1.114   9.175  -1.201  1.00  0.00           C  
ATOM    769  CZ  TYR B  17       2.054   9.963  -0.573  1.00  0.00           C  
ATOM    770  OH  TYR B  17       2.321  11.224  -1.053  1.00  0.00           O  
ATOM    771  H   TYR B  17       1.056   3.565   1.525  1.00  0.00           H  
ATOM    772  HA  TYR B  17       2.269   4.904  -0.561  1.00  0.00           H  
ATOM    773  HB2 TYR B  17       0.254   5.728   0.554  1.00  0.00           H  
ATOM    774  HB3 TYR B  17       1.184   6.082   2.006  1.00  0.00           H  
ATOM    775  HD1 TYR B  17       2.985   7.856   1.882  1.00  0.00           H  
ATOM    776  HD2 TYR B  17       0.111   7.289  -1.204  1.00  0.00           H  
ATOM    777  HE1 TYR B  17       3.466  10.111   1.027  1.00  0.00           H  
ATOM    778  HE2 TYR B  17       0.585   9.542  -2.069  1.00  0.00           H  
ATOM    779  HH  TYR B  17       2.595  11.166  -1.972  1.00  0.00           H  
ATOM    780  N   ALA B  18       3.977   5.090   2.228  1.00  0.00           N  
ATOM    781  CA  ALA B  18       5.272   5.447   2.792  1.00  0.00           C  
ATOM    782  C   ALA B  18       6.391   4.641   2.147  1.00  0.00           C  
ATOM    783  O   ALA B  18       7.397   5.200   1.708  1.00  0.00           O  
ATOM    784  CB  ALA B  18       5.268   5.242   4.299  1.00  0.00           C  
ATOM    785  H   ALA B  18       3.335   4.595   2.779  1.00  0.00           H  
ATOM    786  HA  ALA B  18       5.442   6.496   2.594  1.00  0.00           H  
ATOM    787  HB1 ALA B  18       4.250   5.241   4.660  1.00  0.00           H  
ATOM    788  HB2 ALA B  18       5.735   4.297   4.535  1.00  0.00           H  
ATOM    789  HB3 ALA B  18       5.818   6.043   4.773  1.00  0.00           H  
ATOM    790  N   LEU B  19       6.213   3.324   2.083  1.00  0.00           N  
ATOM    791  CA  LEU B  19       7.216   2.457   1.479  1.00  0.00           C  
ATOM    792  C   LEU B  19       7.332   2.750  -0.010  1.00  0.00           C  
ATOM    793  O   LEU B  19       8.422   2.982  -0.522  1.00  0.00           O  
ATOM    794  CB  LEU B  19       6.875   0.978   1.688  1.00  0.00           C  
ATOM    795  CG  LEU B  19       6.091   0.651   2.962  1.00  0.00           C  
ATOM    796  CD1 LEU B  19       5.950  -0.853   3.129  1.00  0.00           C  
ATOM    797  CD2 LEU B  19       6.766   1.268   4.181  1.00  0.00           C  
ATOM    798  H   LEU B  19       5.390   2.934   2.442  1.00  0.00           H  
ATOM    799  HA  LEU B  19       8.165   2.670   1.950  1.00  0.00           H  
ATOM    800  HB2 LEU B  19       6.302   0.640   0.838  1.00  0.00           H  
ATOM    801  HB3 LEU B  19       7.801   0.421   1.714  1.00  0.00           H  
ATOM    802  HG  LEU B  19       5.100   1.069   2.880  1.00  0.00           H  
ATOM    803 HD11 LEU B  19       6.057  -1.335   2.169  1.00  0.00           H  
ATOM    804 HD12 LEU B  19       6.717  -1.215   3.800  1.00  0.00           H  
ATOM    805 HD13 LEU B  19       4.977  -1.081   3.540  1.00  0.00           H  
ATOM    806 HD21 LEU B  19       7.603   1.873   3.864  1.00  0.00           H  
ATOM    807 HD22 LEU B  19       6.056   1.885   4.711  1.00  0.00           H  
ATOM    808 HD23 LEU B  19       7.118   0.483   4.835  1.00  0.00           H  
ATOM    809  N   LYS B  20       6.194   2.746  -0.699  1.00  0.00           N  
ATOM    810  CA  LYS B  20       6.156   3.017  -2.135  1.00  0.00           C  
ATOM    811  C   LYS B  20       7.007   4.231  -2.492  1.00  0.00           C  
ATOM    812  O   LYS B  20       7.543   4.325  -3.596  1.00  0.00           O  
ATOM    813  CB  LYS B  20       4.714   3.255  -2.582  1.00  0.00           C  
ATOM    814  CG  LYS B  20       4.397   2.674  -3.951  1.00  0.00           C  
ATOM    815  CD  LYS B  20       2.902   2.690  -4.232  1.00  0.00           C  
ATOM    816  CE  LYS B  20       2.432   1.370  -4.821  1.00  0.00           C  
ATOM    817  NZ  LYS B  20       3.338   0.887  -5.898  1.00  0.00           N  
ATOM    818  H   LYS B  20       5.355   2.558  -0.228  1.00  0.00           H  
ATOM    819  HA  LYS B  20       6.544   2.152  -2.650  1.00  0.00           H  
ATOM    820  HB2 LYS B  20       4.047   2.809  -1.861  1.00  0.00           H  
ATOM    821  HB3 LYS B  20       4.532   4.320  -2.616  1.00  0.00           H  
ATOM    822  HG2 LYS B  20       4.901   3.259  -4.705  1.00  0.00           H  
ATOM    823  HG3 LYS B  20       4.751   1.654  -3.988  1.00  0.00           H  
ATOM    824  HD2 LYS B  20       2.372   2.869  -3.308  1.00  0.00           H  
ATOM    825  HD3 LYS B  20       2.687   3.484  -4.933  1.00  0.00           H  
ATOM    826  HE2 LYS B  20       2.397   0.631  -4.034  1.00  0.00           H  
ATOM    827  HE3 LYS B  20       1.441   1.505  -5.230  1.00  0.00           H  
ATOM    828  HZ1 LYS B  20       3.841   1.689  -6.329  1.00  0.00           H  
ATOM    829  HZ2 LYS B  20       4.037   0.223  -5.506  1.00  0.00           H  
ATOM    830  HZ3 LYS B  20       2.791   0.400  -6.636  1.00  0.00           H  
ATOM    831  N   GLN B  21       7.117   5.161  -1.552  1.00  0.00           N  
ATOM    832  CA  GLN B  21       7.889   6.378  -1.763  1.00  0.00           C  
ATOM    833  C   GLN B  21       9.385   6.140  -1.554  1.00  0.00           C  
ATOM    834  O   GLN B  21      10.213   6.642  -2.314  1.00  0.00           O  
ATOM    835  CB  GLN B  21       7.395   7.478  -0.821  1.00  0.00           C  
ATOM    836  CG  GLN B  21       8.192   8.771  -0.916  1.00  0.00           C  
ATOM    837  CD  GLN B  21       7.376   9.920  -1.475  1.00  0.00           C  
ATOM    838  OE1 GLN B  21       7.600  10.364  -2.602  1.00  0.00           O  
ATOM    839  NE2 GLN B  21       6.423  10.408  -0.690  1.00  0.00           N  
ATOM    840  H   GLN B  21       6.657   5.031  -0.696  1.00  0.00           H  
ATOM    841  HA  GLN B  21       7.728   6.697  -2.781  1.00  0.00           H  
ATOM    842  HB2 GLN B  21       6.364   7.698  -1.055  1.00  0.00           H  
ATOM    843  HB3 GLN B  21       7.454   7.117   0.195  1.00  0.00           H  
ATOM    844  HG2 GLN B  21       8.534   9.041   0.072  1.00  0.00           H  
ATOM    845  HG3 GLN B  21       9.044   8.607  -1.558  1.00  0.00           H  
ATOM    846 HE21 GLN B  21       6.301  10.004   0.195  1.00  0.00           H  
ATOM    847 HE22 GLN B  21       5.880  11.151  -1.027  1.00  0.00           H  
ATOM    848  N   LYS B  22       9.726   5.388  -0.512  1.00  0.00           N  
ATOM    849  CA  LYS B  22      11.125   5.105  -0.198  1.00  0.00           C  
ATOM    850  C   LYS B  22      11.629   3.835  -0.887  1.00  0.00           C  
ATOM    851  O   LYS B  22      12.834   3.593  -0.940  1.00  0.00           O  
ATOM    852  CB  LYS B  22      11.307   4.978   1.315  1.00  0.00           C  
ATOM    853  CG  LYS B  22      10.418   3.919   1.946  1.00  0.00           C  
ATOM    854  CD  LYS B  22      11.236   2.794   2.560  1.00  0.00           C  
ATOM    855  CE  LYS B  22      11.660   3.126   3.982  1.00  0.00           C  
ATOM    856  NZ  LYS B  22      10.513   3.080   4.930  1.00  0.00           N  
ATOM    857  H   LYS B  22       9.023   5.025   0.067  1.00  0.00           H  
ATOM    858  HA  LYS B  22      11.713   5.940  -0.547  1.00  0.00           H  
ATOM    859  HB2 LYS B  22      12.337   4.726   1.522  1.00  0.00           H  
ATOM    860  HB3 LYS B  22      11.080   5.929   1.775  1.00  0.00           H  
ATOM    861  HG2 LYS B  22       9.818   4.379   2.717  1.00  0.00           H  
ATOM    862  HG3 LYS B  22       9.772   3.507   1.184  1.00  0.00           H  
ATOM    863  HD2 LYS B  22      10.639   1.894   2.575  1.00  0.00           H  
ATOM    864  HD3 LYS B  22      12.119   2.634   1.959  1.00  0.00           H  
ATOM    865  HE2 LYS B  22      12.406   2.411   4.298  1.00  0.00           H  
ATOM    866  HE3 LYS B  22      12.086   4.118   3.995  1.00  0.00           H  
ATOM    867  HZ1 LYS B  22       9.624   3.277   4.425  1.00  0.00           H  
ATOM    868  HZ2 LYS B  22      10.448   2.137   5.367  1.00  0.00           H  
ATOM    869  HZ3 LYS B  22      10.638   3.790   5.679  1.00  0.00           H  
ATOM    870  N   VAL B  23      10.710   3.021  -1.404  1.00  0.00           N  
ATOM    871  CA  VAL B  23      11.079   1.776  -2.075  1.00  0.00           C  
ATOM    872  C   VAL B  23      12.222   2.000  -3.066  1.00  0.00           C  
ATOM    873  O   VAL B  23      13.336   1.517  -2.863  1.00  0.00           O  
ATOM    874  CB  VAL B  23       9.873   1.146  -2.809  1.00  0.00           C  
ATOM    875  CG1 VAL B  23      10.322   0.037  -3.752  1.00  0.00           C  
ATOM    876  CG2 VAL B  23       8.860   0.615  -1.805  1.00  0.00           C  
ATOM    877  H   VAL B  23       9.763   3.259  -1.329  1.00  0.00           H  
ATOM    878  HA  VAL B  23      11.408   1.081  -1.315  1.00  0.00           H  
ATOM    879  HB  VAL B  23       9.394   1.916  -3.396  1.00  0.00           H  
ATOM    880 HG11 VAL B  23      10.910  -0.685  -3.204  1.00  0.00           H  
ATOM    881 HG12 VAL B  23       9.456  -0.450  -4.174  1.00  0.00           H  
ATOM    882 HG13 VAL B  23      10.921   0.459  -4.546  1.00  0.00           H  
ATOM    883 HG21 VAL B  23       9.283   0.653  -0.810  1.00  0.00           H  
ATOM    884 HG22 VAL B  23       7.969   1.219  -1.838  1.00  0.00           H  
ATOM    885 HG23 VAL B  23       8.611  -0.407  -2.049  1.00  0.00           H  
ATOM    886  N   GLN B  24      11.939   2.738  -4.135  1.00  0.00           N  
ATOM    887  CA  GLN B  24      12.945   3.025  -5.150  1.00  0.00           C  
ATOM    888  C   GLN B  24      14.132   3.767  -4.544  1.00  0.00           C  
ATOM    889  O   GLN B  24      15.262   3.644  -5.018  1.00  0.00           O  
ATOM    890  CB  GLN B  24      12.337   3.852  -6.284  1.00  0.00           C  
ATOM    891  CG  GLN B  24      11.770   5.187  -5.829  1.00  0.00           C  
ATOM    892  CD  GLN B  24      11.593   6.165  -6.973  1.00  0.00           C  
ATOM    893  OE1 GLN B  24      12.532   6.442  -7.720  1.00  0.00           O  
ATOM    894  NE2 GLN B  24      10.384   6.696  -7.117  1.00  0.00           N  
ATOM    895  H   GLN B  24      11.034   3.098  -4.242  1.00  0.00           H  
ATOM    896  HA  GLN B  24      13.292   2.084  -5.549  1.00  0.00           H  
ATOM    897  HB2 GLN B  24      13.100   4.044  -7.024  1.00  0.00           H  
ATOM    898  HB3 GLN B  24      11.540   3.284  -6.741  1.00  0.00           H  
ATOM    899  HG2 GLN B  24      10.807   5.016  -5.370  1.00  0.00           H  
ATOM    900  HG3 GLN B  24      12.442   5.620  -5.103  1.00  0.00           H  
ATOM    901 HE21 GLN B  24       9.684   6.430  -6.485  1.00  0.00           H  
ATOM    902 HE22 GLN B  24      10.242   7.333  -7.848  1.00  0.00           H  
ATOM    903  N   ALA B  25      13.869   4.533  -3.490  1.00  0.00           N  
ATOM    904  CA  ALA B  25      14.916   5.291  -2.816  1.00  0.00           C  
ATOM    905  C   ALA B  25      15.899   4.361  -2.114  1.00  0.00           C  
ATOM    906  O   ALA B  25      17.106   4.606  -2.110  1.00  0.00           O  
ATOM    907  CB  ALA B  25      14.305   6.267  -1.822  1.00  0.00           C  
ATOM    908  H   ALA B  25      12.950   4.589  -3.156  1.00  0.00           H  
ATOM    909  HA  ALA B  25      15.448   5.862  -3.564  1.00  0.00           H  
ATOM    910  HB1 ALA B  25      13.525   6.834  -2.306  1.00  0.00           H  
ATOM    911  HB2 ALA B  25      13.888   5.718  -0.990  1.00  0.00           H  
ATOM    912  HB3 ALA B  25      15.069   6.940  -1.461  1.00  0.00           H  
ATOM    913  N   LEU B  26      15.375   3.294  -1.519  1.00  0.00           N  
ATOM    914  CA  LEU B  26      16.207   2.326  -0.814  1.00  0.00           C  
ATOM    915  C   LEU B  26      17.187   1.653  -1.771  1.00  0.00           C  
ATOM    916  O   LEU B  26      18.402   1.757  -1.607  1.00  0.00           O  
ATOM    917  CB  LEU B  26      15.336   1.268  -0.133  1.00  0.00           C  
ATOM    918  CG  LEU B  26      14.519   1.767   1.061  1.00  0.00           C  
ATOM    919  CD1 LEU B  26      13.805   0.608   1.739  1.00  0.00           C  
ATOM    920  CD2 LEU B  26      15.414   2.498   2.051  1.00  0.00           C  
ATOM    921  H   LEU B  26      14.406   3.152  -1.557  1.00  0.00           H  
ATOM    922  HA  LEU B  26      16.767   2.858  -0.060  1.00  0.00           H  
ATOM    923  HB2 LEU B  26      14.652   0.868  -0.868  1.00  0.00           H  
ATOM    924  HB3 LEU B  26      15.977   0.469   0.208  1.00  0.00           H  
ATOM    925  HG  LEU B  26      13.769   2.461   0.710  1.00  0.00           H  
ATOM    926 HD11 LEU B  26      14.469  -0.242   1.792  1.00  0.00           H  
ATOM    927 HD12 LEU B  26      13.514   0.900   2.738  1.00  0.00           H  
ATOM    928 HD13 LEU B  26      12.926   0.345   1.170  1.00  0.00           H  
ATOM    929 HD21 LEU B  26      16.421   2.112   1.979  1.00  0.00           H  
ATOM    930 HD22 LEU B  26      15.416   3.554   1.824  1.00  0.00           H  
ATOM    931 HD23 LEU B  26      15.041   2.345   3.053  1.00  0.00           H  
ATOM    932  N   ARG B  27      16.648   0.962  -2.771  1.00  0.00           N  
ATOM    933  CA  ARG B  27      17.472   0.270  -3.756  1.00  0.00           C  
ATOM    934  C   ARG B  27      18.444   1.231  -4.432  1.00  0.00           C  
ATOM    935  O   ARG B  27      19.545   0.844  -4.821  1.00  0.00           O  
ATOM    936  CB  ARG B  27      16.590  -0.406  -4.809  1.00  0.00           C  
ATOM    937  CG  ARG B  27      15.489   0.490  -5.355  1.00  0.00           C  
ATOM    938  CD  ARG B  27      14.153  -0.235  -5.412  1.00  0.00           C  
ATOM    939  NE  ARG B  27      13.443   0.024  -6.662  1.00  0.00           N  
ATOM    940  CZ  ARG B  27      12.461  -0.743  -7.129  1.00  0.00           C  
ATOM    941  NH1 ARG B  27      12.068  -1.817  -6.454  1.00  0.00           N  
ATOM    942  NH2 ARG B  27      11.869  -0.437  -8.276  1.00  0.00           N  
ATOM    943  H   ARG B  27      15.672   0.915  -2.846  1.00  0.00           H  
ATOM    944  HA  ARG B  27      18.039  -0.488  -3.237  1.00  0.00           H  
ATOM    945  HB2 ARG B  27      17.211  -0.717  -5.634  1.00  0.00           H  
ATOM    946  HB3 ARG B  27      16.130  -1.278  -4.369  1.00  0.00           H  
ATOM    947  HG2 ARG B  27      15.391   1.355  -4.717  1.00  0.00           H  
ATOM    948  HG3 ARG B  27      15.760   0.806  -6.352  1.00  0.00           H  
ATOM    949  HD2 ARG B  27      14.331  -1.297  -5.323  1.00  0.00           H  
ATOM    950  HD3 ARG B  27      13.543   0.097  -4.585  1.00  0.00           H  
ATOM    951  HE  ARG B  27      13.711   0.810  -7.181  1.00  0.00           H  
ATOM    952 HH11 ARG B  27      12.511  -2.054  -5.589  1.00  0.00           H  
ATOM    953 HH12 ARG B  27      11.330  -2.390  -6.811  1.00  0.00           H  
ATOM    954 HH21 ARG B  27      12.160   0.370  -8.789  1.00  0.00           H  
ATOM    955 HH22 ARG B  27      11.131  -1.013  -8.628  1.00  0.00           H  
ATOM    956  N   HIS B  28      18.030   2.488  -4.568  1.00  0.00           N  
ATOM    957  CA  HIS B  28      18.868   3.502  -5.196  1.00  0.00           C  
ATOM    958  C   HIS B  28      20.125   3.758  -4.370  1.00  0.00           C  
ATOM    959  O   HIS B  28      21.178   4.094  -4.911  1.00  0.00           O  
ATOM    960  CB  HIS B  28      18.085   4.805  -5.372  1.00  0.00           C  
ATOM    961  CG  HIS B  28      18.777   5.805  -6.244  1.00  0.00           C  
ATOM    962  ND1 HIS B  28      18.851   7.151  -5.962  1.00  0.00           N  
ATOM    963  CD2 HIS B  28      19.440   5.632  -7.417  1.00  0.00           C  
ATOM    964  CE1 HIS B  28      19.537   7.741  -6.949  1.00  0.00           C  
ATOM    965  NE2 HIS B  28      19.918   6.863  -7.857  1.00  0.00           N  
ATOM    966  H   HIS B  28      17.142   2.738  -4.237  1.00  0.00           H  
ATOM    967  HA  HIS B  28      19.160   3.134  -6.169  1.00  0.00           H  
ATOM    968  HB2 HIS B  28      17.127   4.583  -5.817  1.00  0.00           H  
ATOM    969  HB3 HIS B  28      17.931   5.257  -4.403  1.00  0.00           H  
ATOM    970  HD1 HIS B  28      18.468   7.597  -5.179  1.00  0.00           H  
ATOM    971  HD2 HIS B  28      19.579   4.694  -7.935  1.00  0.00           H  
ATOM    972  HE1 HIS B  28      19.753   8.799  -6.997  1.00  0.00           H  
ATOM    973  N   LYS B  29      20.006   3.596  -3.057  1.00  0.00           N  
ATOM    974  CA  LYS B  29      21.131   3.808  -2.155  1.00  0.00           C  
ATOM    975  C   LYS B  29      21.987   2.549  -2.048  1.00  0.00           C  
ATOM    976  O   LYS B  29      23.213   2.610  -2.127  1.00  0.00           O  
ATOM    977  CB  LYS B  29      20.630   4.223  -0.769  1.00  0.00           C  
ATOM    978  CG  LYS B  29      20.956   5.664  -0.411  1.00  0.00           C  
ATOM    979  CD  LYS B  29      20.861   5.900   1.088  1.00  0.00           C  
ATOM    980  CE  LYS B  29      19.511   6.480   1.476  1.00  0.00           C  
ATOM    981  NZ  LYS B  29      18.454   5.433   1.539  1.00  0.00           N  
ATOM    982  H   LYS B  29      19.140   3.327  -2.684  1.00  0.00           H  
ATOM    983  HA  LYS B  29      21.736   4.605  -2.562  1.00  0.00           H  
ATOM    984  HB2 LYS B  29      19.558   4.100  -0.736  1.00  0.00           H  
ATOM    985  HB3 LYS B  29      21.081   3.581  -0.026  1.00  0.00           H  
ATOM    986  HG2 LYS B  29      21.961   5.888  -0.738  1.00  0.00           H  
ATOM    987  HG3 LYS B  29      20.257   6.316  -0.915  1.00  0.00           H  
ATOM    988  HD2 LYS B  29      20.998   4.960   1.600  1.00  0.00           H  
ATOM    989  HD3 LYS B  29      21.638   6.590   1.383  1.00  0.00           H  
ATOM    990  HE2 LYS B  29      19.600   6.948   2.445  1.00  0.00           H  
ATOM    991  HE3 LYS B  29      19.228   7.223   0.743  1.00  0.00           H  
ATOM    992  HZ1 LYS B  29      18.884   4.502   1.707  1.00  0.00           H  
ATOM    993  HZ2 LYS B  29      17.791   5.641   2.312  1.00  0.00           H  
ATOM    994  HZ3 LYS B  29      17.927   5.404   0.644  1.00  0.00           H  
ATOM    995  N   GLY B  30      21.330   1.408  -1.866  1.00  0.00           N  
ATOM    996  CA  GLY B  30      22.045   0.150  -1.752  1.00  0.00           C  
ATOM    997  C   GLY B  30      21.156  -1.049  -2.010  1.00  0.00           C  
ATOM    998  O   GLY B  30      20.497  -1.551  -1.099  1.00  0.00           O  
ATOM    999  H   GLY B  30      20.351   1.420  -1.811  1.00  0.00           H  
ATOM   1000  HA2 GLY B  30      22.855   0.145  -2.465  1.00  0.00           H  
ATOM   1001  HA3 GLY B  30      22.456   0.073  -0.756  1.00  0.00           H  
TER    1005      NH2 B  31                                                      
ENDMDL                                                                          
