# Supplementary material for: Comparative Performance of High-Throughput Methods for Protein pKa Predictions
Source: J Chem Inf Model. 2023 Aug 8;63(16):5169–81. doi: 10.1021/acs.jcim.3c00165 (PMC10466379; doi:10.1021/acs.jcim.3c00165)
Supplement: Supplementary file 3 — ci3c00165_si_003.zip [file ci3c00165_si_003.zip › curated_pdbs/1u2u_curated_25.pdb]

MODEL       25                                                                  
ATOM      7  N   GLU A   1     -20.831   4.048  -4.951  1.00  0.00           N  
ATOM      8  CA  GLU A   1     -19.480   3.635  -5.321  1.00  0.00           C  
ATOM      9  C   GLU A   1     -19.024   2.427  -4.510  1.00  0.00           C  
ATOM     10  O   GLU A   1     -17.826   2.204  -4.333  1.00  0.00           O  
ATOM     11  CB  GLU A   1     -18.503   4.790  -5.118  1.00  0.00           C  
ATOM     12  CG  GLU A   1     -18.304   5.646  -6.358  1.00  0.00           C  
ATOM     13  CD  GLU A   1     -17.163   6.633  -6.208  1.00  0.00           C  
ATOM     14  OE1 GLU A   1     -16.103   6.239  -5.676  1.00  0.00           O  
ATOM     15  OE2 GLU A   1     -17.328   7.799  -6.623  1.00  0.00           O  
ATOM     16  H   GLU A   1     -20.950   4.701  -4.229  1.00  0.00           H  
ATOM     17  HA  GLU A   1     -19.493   3.363  -6.364  1.00  0.00           H  
ATOM     18  HB2 GLU A   1     -18.874   5.422  -4.326  1.00  0.00           H  
ATOM     19  HB3 GLU A   1     -17.544   4.387  -4.827  1.00  0.00           H  
ATOM     20  HG2 GLU A   1     -18.092   4.999  -7.197  1.00  0.00           H  
ATOM     21  HG3 GLU A   1     -19.214   6.196  -6.550  1.00  0.00           H  
ATOM     22  N   VAL A   2     -19.985   1.650  -4.025  1.00  0.00           N  
ATOM     23  CA  VAL A   2     -19.696   0.458  -3.234  1.00  0.00           C  
ATOM     24  C   VAL A   2     -18.542  -0.347  -3.832  1.00  0.00           C  
ATOM     25  O   VAL A   2     -17.534  -0.590  -3.169  1.00  0.00           O  
ATOM     26  CB  VAL A   2     -20.942  -0.443  -3.137  1.00  0.00           C  
ATOM     27  CG1 VAL A   2     -20.642  -1.703  -2.339  1.00  0.00           C  
ATOM     28  CG2 VAL A   2     -22.104   0.321  -2.522  1.00  0.00           C  
ATOM     29  H   VAL A   2     -20.916   1.884  -4.203  1.00  0.00           H  
ATOM     30  HA  VAL A   2     -19.427   0.773  -2.237  1.00  0.00           H  
ATOM     31  HB  VAL A   2     -21.223  -0.734  -4.140  1.00  0.00           H  
ATOM     32 HG11 VAL A   2     -19.828  -1.511  -1.655  1.00  0.00           H  
ATOM     33 HG12 VAL A   2     -21.521  -1.994  -1.780  1.00  0.00           H  
ATOM     34 HG13 VAL A   2     -20.364  -2.500  -3.013  1.00  0.00           H  
ATOM     35 HG21 VAL A   2     -21.778   0.802  -1.612  1.00  0.00           H  
ATOM     36 HG22 VAL A   2     -22.453   1.069  -3.219  1.00  0.00           H  
ATOM     37 HG23 VAL A   2     -22.909  -0.365  -2.299  1.00  0.00           H  
ATOM     38  N   ALA A   3     -18.699  -0.755  -5.087  1.00  0.00           N  
ATOM     39  CA  ALA A   3     -17.671  -1.531  -5.773  1.00  0.00           C  
ATOM     40  C   ALA A   3     -16.349  -0.770  -5.821  1.00  0.00           C  
ATOM     41  O   ALA A   3     -15.277  -1.372  -5.848  1.00  0.00           O  
ATOM     42  CB  ALA A   3     -18.129  -1.884  -7.180  1.00  0.00           C  
ATOM     43  H   ALA A   3     -19.525  -0.530  -5.564  1.00  0.00           H  
ATOM     44  HA  ALA A   3     -17.526  -2.450  -5.225  1.00  0.00           H  
ATOM     45  HB1 ALA A   3     -19.208  -1.932  -7.206  1.00  0.00           H  
ATOM     46  HB2 ALA A   3     -17.785  -1.129  -7.871  1.00  0.00           H  
ATOM     47  HB3 ALA A   3     -17.720  -2.843  -7.461  1.00  0.00           H  
ATOM     48  N   GLN A   4     -16.435   0.555  -5.834  1.00  0.00           N  
ATOM     49  CA  GLN A   4     -15.248   1.400  -5.880  1.00  0.00           C  
ATOM     50  C   GLN A   4     -14.500   1.388  -4.547  1.00  0.00           C  
ATOM     51  O   GLN A   4     -13.385   1.899  -4.449  1.00  0.00           O  
ATOM     52  CB  GLN A   4     -15.633   2.834  -6.244  1.00  0.00           C  
ATOM     53  CG  GLN A   4     -14.533   3.597  -6.963  1.00  0.00           C  
ATOM     54  CD  GLN A   4     -15.071   4.516  -8.043  1.00  0.00           C  
ATOM     55  OE1 GLN A   4     -14.745   5.702  -8.084  1.00  0.00           O  
ATOM     56  NE2 GLN A   4     -15.902   3.970  -8.924  1.00  0.00           N  
ATOM     57  H   GLN A   4     -17.320   0.977  -5.812  1.00  0.00           H  
ATOM     58  HA  GLN A   4     -14.595   1.009  -6.646  1.00  0.00           H  
ATOM     59  HB2 GLN A   4     -16.503   2.809  -6.885  1.00  0.00           H  
ATOM     60  HB3 GLN A   4     -15.881   3.369  -5.339  1.00  0.00           H  
ATOM     61  HG2 GLN A   4     -13.995   4.193  -6.241  1.00  0.00           H  
ATOM     62  HG3 GLN A   4     -13.859   2.887  -7.417  1.00  0.00           H  
ATOM     63 HE21 GLN A   4     -16.118   3.019  -8.831  1.00  0.00           H  
ATOM     64 HE22 GLN A   4     -16.264   4.541  -9.634  1.00  0.00           H  
ATOM     65  N   LEU A   5     -15.117   0.807  -3.520  1.00  0.00           N  
ATOM     66  CA  LEU A   5     -14.500   0.740  -2.199  1.00  0.00           C  
ATOM     67  C   LEU A   5     -14.037  -0.678  -1.881  1.00  0.00           C  
ATOM     68  O   LEU A   5     -13.041  -0.874  -1.185  1.00  0.00           O  
ATOM     69  CB  LEU A   5     -15.483   1.219  -1.131  1.00  0.00           C  
ATOM     70  CG  LEU A   5     -16.242   2.501  -1.476  1.00  0.00           C  
ATOM     71  CD1 LEU A   5     -17.485   2.636  -0.610  1.00  0.00           C  
ATOM     72  CD2 LEU A   5     -15.339   3.713  -1.311  1.00  0.00           C  
ATOM     73  H   LEU A   5     -16.006   0.417  -3.651  1.00  0.00           H  
ATOM     74  HA  LEU A   5     -13.641   1.393  -2.203  1.00  0.00           H  
ATOM     75  HB2 LEU A   5     -16.205   0.434  -0.958  1.00  0.00           H  
ATOM     76  HB3 LEU A   5     -14.935   1.388  -0.217  1.00  0.00           H  
ATOM     77  HG  LEU A   5     -16.558   2.457  -2.509  1.00  0.00           H  
ATOM     78 HD11 LEU A   5     -17.335   2.106   0.319  1.00  0.00           H  
ATOM     79 HD12 LEU A   5     -17.667   3.680  -0.404  1.00  0.00           H  
ATOM     80 HD13 LEU A   5     -18.333   2.218  -1.130  1.00  0.00           H  
ATOM     81 HD21 LEU A   5     -14.747   3.602  -0.414  1.00  0.00           H  
ATOM     82 HD22 LEU A   5     -14.685   3.794  -2.166  1.00  0.00           H  
ATOM     83 HD23 LEU A   5     -15.944   4.605  -1.234  1.00  0.00           H  
ATOM     84  N   GLU A   6     -14.767  -1.664  -2.392  1.00  0.00           N  
ATOM     85  CA  GLU A   6     -14.429  -3.064  -2.158  1.00  0.00           C  
ATOM     86  C   GLU A   6     -13.206  -3.475  -2.973  1.00  0.00           C  
ATOM     87  O   GLU A   6     -12.210  -3.944  -2.422  1.00  0.00           O  
ATOM     88  CB  GLU A   6     -15.616  -3.962  -2.510  1.00  0.00           C  
ATOM     89  CG  GLU A   6     -16.930  -3.498  -1.903  1.00  0.00           C  
ATOM     90  CD  GLU A   6     -18.137  -4.014  -2.663  1.00  0.00           C  
ATOM     91  OE1 GLU A   6     -18.034  -4.186  -3.895  1.00  0.00           O  
ATOM     92  OE2 GLU A   6     -19.185  -4.246  -2.024  1.00  0.00           O  
ATOM     93  H   GLU A   6     -15.551  -1.446  -2.938  1.00  0.00           H  
ATOM     94  HA  GLU A   6     -14.202  -3.179  -1.109  1.00  0.00           H  
ATOM     95  HB2 GLU A   6     -15.729  -3.986  -3.584  1.00  0.00           H  
ATOM     96  HB3 GLU A   6     -15.414  -4.962  -2.156  1.00  0.00           H  
ATOM     97  HG2 GLU A   6     -16.987  -3.852  -0.885  1.00  0.00           H  
ATOM     98  HG3 GLU A   6     -16.954  -2.418  -1.911  1.00  0.00           H  
ATOM     99  N   LYS A   7     -13.289  -3.294  -4.288  1.00  0.00           N  
ATOM    100  CA  LYS A   7     -12.187  -3.645  -5.176  1.00  0.00           C  
ATOM    101  C   LYS A   7     -10.945  -2.822  -4.857  1.00  0.00           C  
ATOM    102  O   LYS A   7      -9.818  -3.273  -5.065  1.00  0.00           O  
ATOM    103  CB  LYS A   7     -12.593  -3.433  -6.636  1.00  0.00           C  
ATOM    104  CG  LYS A   7     -13.935  -4.052  -6.989  1.00  0.00           C  
ATOM    105  CD  LYS A   7     -14.032  -4.363  -8.474  1.00  0.00           C  
ATOM    106  CE  LYS A   7     -14.095  -3.092  -9.306  1.00  0.00           C  
ATOM    107  NZ  LYS A   7     -15.424  -2.426  -9.206  1.00  0.00           N  
ATOM    108  H   LYS A   7     -14.108  -2.916  -4.667  1.00  0.00           H  
ATOM    109  HA  LYS A   7     -11.957  -4.689  -5.023  1.00  0.00           H  
ATOM    110  HB2 LYS A   7     -12.648  -2.372  -6.832  1.00  0.00           H  
ATOM    111  HB3 LYS A   7     -11.840  -3.870  -7.275  1.00  0.00           H  
ATOM    112  HG2 LYS A   7     -14.056  -4.969  -6.432  1.00  0.00           H  
ATOM    113  HG3 LYS A   7     -14.721  -3.360  -6.723  1.00  0.00           H  
ATOM    114  HD2 LYS A   7     -13.164  -4.932  -8.770  1.00  0.00           H  
ATOM    115  HD3 LYS A   7     -14.925  -4.943  -8.653  1.00  0.00           H  
ATOM    116  HE2 LYS A   7     -13.334  -2.410  -8.955  1.00  0.00           H  
ATOM    117  HE3 LYS A   7     -13.904  -3.344 -10.339  1.00  0.00           H  
ATOM    118  HZ1 LYS A   7     -16.151  -3.119  -8.939  1.00  0.00           H  
ATOM    119  HZ2 LYS A   7     -15.395  -1.677  -8.486  1.00  0.00           H  
ATOM    120  HZ3 LYS A   7     -15.681  -2.005 -10.121  1.00  0.00           H  
ATOM    121  N   GLU A   8     -11.156  -1.612  -4.348  1.00  0.00           N  
ATOM    122  CA  GLU A   8     -10.050  -0.730  -3.998  1.00  0.00           C  
ATOM    123  C   GLU A   8      -9.133  -1.386  -2.971  1.00  0.00           C  
ATOM    124  O   GLU A   8      -7.947  -1.062  -2.887  1.00  0.00           O  
ATOM    125  CB  GLU A   8     -10.582   0.595  -3.455  1.00  0.00           C  
ATOM    126  CG  GLU A   8      -9.550   1.711  -3.456  1.00  0.00           C  
ATOM    127  CD  GLU A   8     -10.139   3.051  -3.062  1.00  0.00           C  
ATOM    128  OE1 GLU A   8     -11.377   3.200  -3.136  1.00  0.00           O  
ATOM    129  OE2 GLU A   8      -9.364   3.952  -2.680  1.00  0.00           O  
ATOM    130  H   GLU A   8     -12.076  -1.307  -4.203  1.00  0.00           H  
ATOM    131  HA  GLU A   8      -9.486  -0.535  -4.897  1.00  0.00           H  
ATOM    132  HB2 GLU A   8     -11.417   0.907  -4.064  1.00  0.00           H  
ATOM    133  HB3 GLU A   8     -10.922   0.447  -2.441  1.00  0.00           H  
ATOM    134  HG2 GLU A   8      -8.767   1.460  -2.756  1.00  0.00           H  
ATOM    135  HG3 GLU A   8      -9.131   1.795  -4.448  1.00  0.00           H  
ATOM    136  N   VAL A   9      -9.686  -2.314  -2.194  1.00  0.00           N  
ATOM    137  CA  VAL A   9      -8.914  -3.017  -1.177  1.00  0.00           C  
ATOM    138  C   VAL A   9      -7.991  -4.049  -1.816  1.00  0.00           C  
ATOM    139  O   VAL A   9      -6.770  -3.967  -1.687  1.00  0.00           O  
ATOM    140  CB  VAL A   9      -9.833  -3.717  -0.156  1.00  0.00           C  
ATOM    141  CG1 VAL A   9      -9.016  -4.502   0.861  1.00  0.00           C  
ATOM    142  CG2 VAL A   9     -10.724  -2.700   0.540  1.00  0.00           C  
ATOM    143  H   VAL A   9     -10.635  -2.532  -2.309  1.00  0.00           H  
ATOM    144  HA  VAL A   9      -8.315  -2.289  -0.651  1.00  0.00           H  
ATOM    145  HB  VAL A   9     -10.466  -4.413  -0.688  1.00  0.00           H  
ATOM    146 HG11 VAL A   9      -8.399  -5.224   0.347  1.00  0.00           H  
ATOM    147 HG12 VAL A   9      -8.386  -3.823   1.419  1.00  0.00           H  
ATOM    148 HG13 VAL A   9      -9.681  -5.015   1.539  1.00  0.00           H  
ATOM    149 HG21 VAL A   9     -11.323  -2.184  -0.194  1.00  0.00           H  
ATOM    150 HG22 VAL A   9     -11.370  -3.208   1.241  1.00  0.00           H  
ATOM    151 HG23 VAL A   9     -10.109  -1.987   1.069  1.00  0.00           H  
ATOM    152  N   ALA A  10      -8.582  -5.018  -2.510  1.00  0.00           N  
ATOM    153  CA  ALA A  10      -7.810  -6.062  -3.174  1.00  0.00           C  
ATOM    154  C   ALA A  10      -6.728  -5.458  -4.063  1.00  0.00           C  
ATOM    155  O   ALA A  10      -5.700  -6.084  -4.321  1.00  0.00           O  
ATOM    156  CB  ALA A  10      -8.728  -6.959  -3.990  1.00  0.00           C  
ATOM    157  H   ALA A  10      -9.560  -5.028  -2.579  1.00  0.00           H  
ATOM    158  HA  ALA A  10      -7.341  -6.666  -2.411  1.00  0.00           H  
ATOM    159  HB1 ALA A  10      -9.731  -6.906  -3.592  1.00  0.00           H  
ATOM    160  HB2 ALA A  10      -8.732  -6.629  -5.019  1.00  0.00           H  
ATOM    161  HB3 ALA A  10      -8.375  -7.978  -3.940  1.00  0.00           H  
ATOM    162  N   GLN A  11      -6.967  -4.233  -4.524  1.00  0.00           N  
ATOM    163  CA  GLN A  11      -6.015  -3.538  -5.379  1.00  0.00           C  
ATOM    164  C   GLN A  11      -4.736  -3.215  -4.611  1.00  0.00           C  
ATOM    165  O   GLN A  11      -3.637  -3.558  -5.047  1.00  0.00           O  
ATOM    166  CB  GLN A  11      -6.641  -2.254  -5.930  1.00  0.00           C  
ATOM    167  CG  GLN A  11      -5.683  -1.411  -6.757  1.00  0.00           C  
ATOM    168  CD  GLN A  11      -6.088  -1.327  -8.217  1.00  0.00           C  
ATOM    169  OE1 GLN A  11      -6.009  -0.266  -8.835  1.00  0.00           O  
ATOM    170  NE2 GLN A  11      -6.524  -2.451  -8.774  1.00  0.00           N  
ATOM    171  H   GLN A  11      -7.803  -3.785  -4.281  1.00  0.00           H  
ATOM    172  HA  GLN A  11      -5.770  -4.192  -6.203  1.00  0.00           H  
ATOM    173  HB2 GLN A  11      -7.483  -2.519  -6.553  1.00  0.00           H  
ATOM    174  HB3 GLN A  11      -6.993  -1.656  -5.103  1.00  0.00           H  
ATOM    175  HG2 GLN A  11      -5.660  -0.411  -6.349  1.00  0.00           H  
ATOM    176  HG3 GLN A  11      -4.696  -1.846  -6.697  1.00  0.00           H  
ATOM    177 HE21 GLN A  11      -6.560  -3.259  -8.221  1.00  0.00           H  
ATOM    178 HE22 GLN A  11      -6.793  -2.426  -9.716  1.00  0.00           H  
ATOM    179  N   LEU A  12      -4.885  -2.554  -3.466  1.00  0.00           N  
ATOM    180  CA  LEU A  12      -3.737  -2.190  -2.642  1.00  0.00           C  
ATOM    181  C   LEU A  12      -3.227  -3.392  -1.856  1.00  0.00           C  
ATOM    182  O   LEU A  12      -2.034  -3.504  -1.582  1.00  0.00           O  
ATOM    183  CB  LEU A  12      -4.103  -1.060  -1.680  1.00  0.00           C  
ATOM    184  CG  LEU A  12      -4.663   0.199  -2.342  1.00  0.00           C  
ATOM    185  CD1 LEU A  12      -5.300   1.107  -1.301  1.00  0.00           C  
ATOM    186  CD2 LEU A  12      -3.566   0.937  -3.093  1.00  0.00           C  
ATOM    187  H   LEU A  12      -5.785  -2.306  -3.168  1.00  0.00           H  
ATOM    188  HA  LEU A  12      -2.953  -1.848  -3.302  1.00  0.00           H  
ATOM    189  HB2 LEU A  12      -4.837  -1.434  -0.980  1.00  0.00           H  
ATOM    190  HB3 LEU A  12      -3.215  -0.784  -1.130  1.00  0.00           H  
ATOM    191  HG  LEU A  12      -5.428  -0.082  -3.051  1.00  0.00           H  
ATOM    192 HD11 LEU A  12      -4.587   1.310  -0.516  1.00  0.00           H  
ATOM    193 HD12 LEU A  12      -5.594   2.036  -1.766  1.00  0.00           H  
ATOM    194 HD13 LEU A  12      -6.168   0.623  -0.882  1.00  0.00           H  
ATOM    195 HD21 LEU A  12      -2.678   0.985  -2.479  1.00  0.00           H  
ATOM    196 HD22 LEU A  12      -3.342   0.412  -4.010  1.00  0.00           H  
ATOM    197 HD23 LEU A  12      -3.898   1.938  -3.324  1.00  0.00           H  
ATOM    198  N   GLU A  13      -4.136  -4.289  -1.492  1.00  0.00           N  
ATOM    199  CA  GLU A  13      -3.767  -5.480  -0.736  1.00  0.00           C  
ATOM    200  C   GLU A  13      -2.759  -6.327  -1.509  1.00  0.00           C  
ATOM    201  O   GLU A  13      -1.991  -7.085  -0.918  1.00  0.00           O  
ATOM    202  CB  GLU A  13      -5.010  -6.309  -0.409  1.00  0.00           C  
ATOM    203  CG  GLU A  13      -5.608  -5.994   0.952  1.00  0.00           C  
ATOM    204  CD  GLU A  13      -6.792  -6.881   1.287  1.00  0.00           C  
ATOM    205  OE1 GLU A  13      -6.915  -7.963   0.676  1.00  0.00           O  
ATOM    206  OE2 GLU A  13      -7.596  -6.491   2.160  1.00  0.00           O  
ATOM    207  H   GLU A  13      -5.074  -4.148  -1.737  1.00  0.00           H  
ATOM    208  HA  GLU A  13      -3.311  -5.156   0.187  1.00  0.00           H  
ATOM    209  HB2 GLU A  13      -5.763  -6.121  -1.161  1.00  0.00           H  
ATOM    210  HB3 GLU A  13      -4.747  -7.356  -0.430  1.00  0.00           H  
ATOM    211  HG2 GLU A  13      -4.848  -6.135   1.706  1.00  0.00           H  
ATOM    212  HG3 GLU A  13      -5.933  -4.965   0.958  1.00  0.00           H  
ATOM    213  N   ALA A  14      -2.769  -6.194  -2.832  1.00  0.00           N  
ATOM    214  CA  ALA A  14      -1.855  -6.947  -3.682  1.00  0.00           C  
ATOM    215  C   ALA A  14      -0.554  -6.183  -3.905  1.00  0.00           C  
ATOM    216  O   ALA A  14       0.522  -6.776  -3.971  1.00  0.00           O  
ATOM    217  CB  ALA A  14      -2.517  -7.266  -5.014  1.00  0.00           C  
ATOM    218  H   ALA A  14      -3.405  -5.575  -3.246  1.00  0.00           H  
ATOM    219  HA  ALA A  14      -1.632  -7.881  -3.186  1.00  0.00           H  
ATOM    220  HB1 ALA A  14      -3.433  -7.811  -4.840  1.00  0.00           H  
ATOM    221  HB2 ALA A  14      -2.739  -6.346  -5.534  1.00  0.00           H  
ATOM    222  HB3 ALA A  14      -1.848  -7.867  -5.614  1.00  0.00           H  
ATOM    223  N   GLU A  15      -0.660  -4.862  -4.023  1.00  0.00           N  
ATOM    224  CA  GLU A  15       0.509  -4.017  -4.240  1.00  0.00           C  
ATOM    225  C   GLU A  15       1.178  -3.661  -2.917  1.00  0.00           C  
ATOM    226  O   GLU A  15       2.378  -3.874  -2.739  1.00  0.00           O  
ATOM    227  CB  GLU A  15       0.111  -2.741  -4.983  1.00  0.00           C  
ATOM    228  CG  GLU A  15       1.269  -2.067  -5.699  1.00  0.00           C  
ATOM    229  CD  GLU A  15       1.793  -2.888  -6.861  1.00  0.00           C  
ATOM    230  OE1 GLU A  15       0.970  -3.497  -7.576  1.00  0.00           O  
ATOM    231  OE2 GLU A  15       3.027  -2.922  -7.055  1.00  0.00           O  
ATOM    232  H   GLU A  15      -1.546  -4.447  -3.963  1.00  0.00           H  
ATOM    233  HA  GLU A  15       1.210  -4.572  -4.846  1.00  0.00           H  
ATOM    234  HB2 GLU A  15      -0.644  -2.985  -5.717  1.00  0.00           H  
ATOM    235  HB3 GLU A  15      -0.303  -2.040  -4.273  1.00  0.00           H  
ATOM    236  HG2 GLU A  15       0.937  -1.111  -6.075  1.00  0.00           H  
ATOM    237  HG3 GLU A  15       2.073  -1.916  -4.993  1.00  0.00           H  
ATOM    238  N   ASN A  16       0.394  -3.116  -1.991  1.00  0.00           N  
ATOM    239  CA  ASN A  16       0.904  -2.726  -0.681  1.00  0.00           C  
ATOM    240  C   ASN A  16       1.711  -3.856  -0.044  1.00  0.00           C  
ATOM    241  O   ASN A  16       2.673  -3.610   0.685  1.00  0.00           O  
ATOM    242  CB  ASN A  16      -0.257  -2.331   0.237  1.00  0.00           C  
ATOM    243  CG  ASN A  16       0.209  -1.915   1.619  1.00  0.00           C  
ATOM    244  OD1 ASN A  16       1.361  -1.528   1.808  1.00  0.00           O  
ATOM    245  ND2 ASN A  16      -0.688  -1.995   2.593  1.00  0.00           N  
ATOM    246  H   ASN A  16      -0.555  -2.971  -2.194  1.00  0.00           H  
ATOM    247  HA  ASN A  16       1.549  -1.871  -0.816  1.00  0.00           H  
ATOM    248  HB2 ASN A  16      -0.789  -1.502  -0.206  1.00  0.00           H  
ATOM    249  HB3 ASN A  16      -0.930  -3.170   0.339  1.00  0.00           H  
ATOM    250 HD21 ASN A  16      -1.587  -2.315   2.368  1.00  0.00           H  
ATOM    251 HD22 ASN A  16      -0.416  -1.728   3.495  1.00  0.00           H  
ATOM    252  N   TYR A  17       1.314  -5.092  -0.324  1.00  0.00           N  
ATOM    253  CA  TYR A  17       2.000  -6.258   0.221  1.00  0.00           C  
ATOM    254  C   TYR A  17       3.306  -6.524  -0.522  1.00  0.00           C  
ATOM    255  O   TYR A  17       4.299  -6.937   0.077  1.00  0.00           O  
ATOM    256  CB  TYR A  17       1.089  -7.488   0.143  1.00  0.00           C  
ATOM    257  CG  TYR A  17       1.775  -8.783   0.522  1.00  0.00           C  
ATOM    258  CD1 TYR A  17       2.388  -8.931   1.761  1.00  0.00           C  
ATOM    259  CD2 TYR A  17       1.809  -9.855  -0.359  1.00  0.00           C  
ATOM    260  CE1 TYR A  17       3.015 -10.112   2.109  1.00  0.00           C  
ATOM    261  CE2 TYR A  17       2.435 -11.040  -0.018  1.00  0.00           C  
ATOM    262  CZ  TYR A  17       3.036 -11.162   1.217  1.00  0.00           C  
ATOM    263  OH  TYR A  17       3.660 -12.341   1.560  1.00  0.00           O  
ATOM    264  H   TYR A  17       0.541  -5.223  -0.911  1.00  0.00           H  
ATOM    265  HA  TYR A  17       2.225  -6.055   1.258  1.00  0.00           H  
ATOM    266  HB2 TYR A  17       0.253  -7.350   0.812  1.00  0.00           H  
ATOM    267  HB3 TYR A  17       0.722  -7.590  -0.867  1.00  0.00           H  
ATOM    268  HD1 TYR A  17       2.369  -8.106   2.458  1.00  0.00           H  
ATOM    269  HD2 TYR A  17       1.338  -9.756  -1.325  1.00  0.00           H  
ATOM    270  HE1 TYR A  17       3.486 -10.207   3.076  1.00  0.00           H  
ATOM    271  HE2 TYR A  17       2.450 -11.862  -0.718  1.00  0.00           H  
ATOM    272  HH  TYR A  17       4.579 -12.308   1.287  1.00  0.00           H  
ATOM    273  N   GLN A  18       3.298  -6.291  -1.831  1.00  0.00           N  
ATOM    274  CA  GLN A  18       4.480  -6.512  -2.654  1.00  0.00           C  
ATOM    275  C   GLN A  18       5.653  -5.657  -2.180  1.00  0.00           C  
ATOM    276  O   GLN A  18       6.812  -6.040  -2.333  1.00  0.00           O  
ATOM    277  CB  GLN A  18       4.172  -6.204  -4.120  1.00  0.00           C  
ATOM    278  CG  GLN A  18       5.259  -6.663  -5.079  1.00  0.00           C  
ATOM    279  CD  GLN A  18       4.863  -7.899  -5.862  1.00  0.00           C  
ATOM    280  OE1 GLN A  18       3.875  -8.561  -5.542  1.00  0.00           O  
ATOM    281  NE2 GLN A  18       5.635  -8.218  -6.896  1.00  0.00           N  
ATOM    282  H   GLN A  18       2.474  -5.967  -2.252  1.00  0.00           H  
ATOM    283  HA  GLN A  18       4.753  -7.554  -2.565  1.00  0.00           H  
ATOM    284  HB2 GLN A  18       3.250  -6.697  -4.394  1.00  0.00           H  
ATOM    285  HB3 GLN A  18       4.048  -5.138  -4.234  1.00  0.00           H  
ATOM    286  HG2 GLN A  18       5.465  -5.864  -5.778  1.00  0.00           H  
ATOM    287  HG3 GLN A  18       6.152  -6.883  -4.514  1.00  0.00           H  
ATOM    288 HE21 GLN A  18       6.405  -7.645  -7.093  1.00  0.00           H  
ATOM    289 HE22 GLN A  18       5.401  -9.013  -7.419  1.00  0.00           H  
ATOM    290  N   LEU A  19       5.344  -4.497  -1.610  1.00  0.00           N  
ATOM    291  CA  LEU A  19       6.375  -3.590  -1.120  1.00  0.00           C  
ATOM    292  C   LEU A  19       6.680  -3.846   0.351  1.00  0.00           C  
ATOM    293  O   LEU A  19       7.830  -4.057   0.726  1.00  0.00           O  
ATOM    294  CB  LEU A  19       5.939  -2.138  -1.312  1.00  0.00           C  
ATOM    295  CG  LEU A  19       5.862  -1.666  -2.765  1.00  0.00           C  
ATOM    296  CD1 LEU A  19       5.585  -0.172  -2.824  1.00  0.00           C  
ATOM    297  CD2 LEU A  19       7.151  -1.998  -3.504  1.00  0.00           C  
ATOM    298  H   LEU A  19       4.403  -4.244  -1.518  1.00  0.00           H  
ATOM    299  HA  LEU A  19       7.271  -3.763  -1.697  1.00  0.00           H  
ATOM    300  HB2 LEU A  19       4.964  -2.019  -0.864  1.00  0.00           H  
ATOM    301  HB3 LEU A  19       6.636  -1.503  -0.787  1.00  0.00           H  
ATOM    302  HG  LEU A  19       5.049  -2.176  -3.261  1.00  0.00           H  
ATOM    303 HD11 LEU A  19       4.762   0.067  -2.168  1.00  0.00           H  
ATOM    304 HD12 LEU A  19       6.464   0.369  -2.508  1.00  0.00           H  
ATOM    305 HD13 LEU A  19       5.333   0.108  -3.836  1.00  0.00           H  
ATOM    306 HD21 LEU A  19       7.998  -1.761  -2.876  1.00  0.00           H  
ATOM    307 HD22 LEU A  19       7.166  -3.051  -3.745  1.00  0.00           H  
ATOM    308 HD23 LEU A  19       7.204  -1.419  -4.414  1.00  0.00           H  
ATOM    309  N   GLU A  20       5.644  -3.823   1.183  1.00  0.00           N  
ATOM    310  CA  GLU A  20       5.806  -4.048   2.617  1.00  0.00           C  
ATOM    311  C   GLU A  20       6.671  -5.276   2.894  1.00  0.00           C  
ATOM    312  O   GLU A  20       7.339  -5.356   3.925  1.00  0.00           O  
ATOM    313  CB  GLU A  20       4.439  -4.216   3.282  1.00  0.00           C  
ATOM    314  CG  GLU A  20       4.363  -3.615   4.676  1.00  0.00           C  
ATOM    315  CD  GLU A  20       4.760  -4.599   5.758  1.00  0.00           C  
ATOM    316  OE1 GLU A  20       4.044  -5.607   5.935  1.00  0.00           O  
ATOM    317  OE2 GLU A  20       5.786  -4.361   6.430  1.00  0.00           O  
ATOM    318  H   GLU A  20       4.749  -3.646   0.824  1.00  0.00           H  
ATOM    319  HA  GLU A  20       6.292  -3.180   3.035  1.00  0.00           H  
ATOM    320  HB2 GLU A  20       3.692  -3.740   2.666  1.00  0.00           H  
ATOM    321  HB3 GLU A  20       4.215  -5.270   3.355  1.00  0.00           H  
ATOM    322  HG2 GLU A  20       5.026  -2.764   4.723  1.00  0.00           H  
ATOM    323  HG3 GLU A  20       3.348  -3.290   4.858  1.00  0.00           H  
ATOM    324  N   GLN A  21       6.654  -6.230   1.970  1.00  0.00           N  
ATOM    325  CA  GLN A  21       7.435  -7.453   2.120  1.00  0.00           C  
ATOM    326  C   GLN A  21       8.814  -7.310   1.478  1.00  0.00           C  
ATOM    327  O   GLN A  21       9.759  -7.997   1.864  1.00  0.00           O  
ATOM    328  CB  GLN A  21       6.688  -8.635   1.499  1.00  0.00           C  
ATOM    329  CG  GLN A  21       6.424  -9.767   2.479  1.00  0.00           C  
ATOM    330  CD  GLN A  21       7.543 -10.788   2.506  1.00  0.00           C  
ATOM    331  OE1 GLN A  21       8.245 -10.930   3.508  1.00  0.00           O  
ATOM    332  NE2 GLN A  21       7.718 -11.506   1.403  1.00  0.00           N  
ATOM    333  H   GLN A  21       6.100  -6.112   1.170  1.00  0.00           H  
ATOM    334  HA  GLN A  21       7.562  -7.635   3.176  1.00  0.00           H  
ATOM    335  HB2 GLN A  21       5.740  -8.287   1.119  1.00  0.00           H  
ATOM    336  HB3 GLN A  21       7.272  -9.028   0.679  1.00  0.00           H  
ATOM    337  HG2 GLN A  21       6.312  -9.351   3.469  1.00  0.00           H  
ATOM    338  HG3 GLN A  21       5.508 -10.265   2.194  1.00  0.00           H  
ATOM    339 HE21 GLN A  21       7.122 -11.339   0.643  1.00  0.00           H  
ATOM    340 HE22 GLN A  21       8.435 -12.174   1.393  1.00  0.00           H  
ATOM    341  N   GLU A  22       8.923  -6.420   0.495  1.00  0.00           N  
ATOM    342  CA  GLU A  22      10.190  -6.200  -0.195  1.00  0.00           C  
ATOM    343  C   GLU A  22      11.012  -5.119   0.502  1.00  0.00           C  
ATOM    344  O   GLU A  22      12.240  -5.190   0.544  1.00  0.00           O  
ATOM    345  CB  GLU A  22       9.939  -5.807  -1.651  1.00  0.00           C  
ATOM    346  CG  GLU A  22       9.642  -6.991  -2.557  1.00  0.00           C  
ATOM    347  CD  GLU A  22       9.695  -6.628  -4.028  1.00  0.00           C  
ATOM    348  OE1 GLU A  22       9.452  -5.448  -4.358  1.00  0.00           O  
ATOM    349  OE2 GLU A  22       9.982  -7.523  -4.852  1.00  0.00           O  
ATOM    350  H   GLU A  22       8.134  -5.901   0.227  1.00  0.00           H  
ATOM    351  HA  GLU A  22      10.744  -7.127  -0.171  1.00  0.00           H  
ATOM    352  HB2 GLU A  22       9.098  -5.131  -1.691  1.00  0.00           H  
ATOM    353  HB3 GLU A  22      10.814  -5.302  -2.032  1.00  0.00           H  
ATOM    354  HG2 GLU A  22      10.370  -7.765  -2.368  1.00  0.00           H  
ATOM    355  HG3 GLU A  22       8.653  -7.363  -2.329  1.00  0.00           H  
ATOM    356  N   VAL A  23      10.325  -4.121   1.044  1.00  0.00           N  
ATOM    357  CA  VAL A  23      10.985  -3.023   1.737  1.00  0.00           C  
ATOM    358  C   VAL A  23      11.704  -3.515   2.989  1.00  0.00           C  
ATOM    359  O   VAL A  23      12.707  -2.938   3.409  1.00  0.00           O  
ATOM    360  CB  VAL A  23       9.979  -1.926   2.134  1.00  0.00           C  
ATOM    361  CG1 VAL A  23      10.703  -0.706   2.685  1.00  0.00           C  
ATOM    362  CG2 VAL A  23       9.104  -1.546   0.946  1.00  0.00           C  
ATOM    363  H   VAL A  23       9.348  -4.123   0.976  1.00  0.00           H  
ATOM    364  HA  VAL A  23      11.711  -2.591   1.064  1.00  0.00           H  
ATOM    365  HB  VAL A  23       9.340  -2.317   2.912  1.00  0.00           H  
ATOM    366 HG11 VAL A  23      11.726  -0.967   2.915  1.00  0.00           H  
ATOM    367 HG12 VAL A  23      10.691   0.085   1.948  1.00  0.00           H  
ATOM    368 HG13 VAL A  23      10.208  -0.368   3.582  1.00  0.00           H  
ATOM    369 HG21 VAL A  23       9.233  -2.270   0.154  1.00  0.00           H  
ATOM    370 HG22 VAL A  23       8.068  -1.530   1.252  1.00  0.00           H  
ATOM    371 HG23 VAL A  23       9.386  -0.567   0.587  1.00  0.00           H  
ATOM    372  N   ALA A  24      11.185  -4.586   3.580  1.00  0.00           N  
ATOM    373  CA  ALA A  24      11.776  -5.158   4.784  1.00  0.00           C  
ATOM    374  C   ALA A  24      13.223  -5.577   4.542  1.00  0.00           C  
ATOM    375  O   ALA A  24      14.036  -5.594   5.466  1.00  0.00           O  
ATOM    376  CB  ALA A  24      10.955  -6.345   5.260  1.00  0.00           C  
ATOM    377  H   ALA A  24      10.385  -5.003   3.198  1.00  0.00           H  
ATOM    378  HA  ALA A  24      11.755  -4.403   5.557  1.00  0.00           H  
ATOM    379  HB1 ALA A  24      10.670  -6.950   4.412  1.00  0.00           H  
ATOM    380  HB2 ALA A  24      11.543  -6.939   5.944  1.00  0.00           H  
ATOM    381  HB3 ALA A  24      10.067  -5.991   5.763  1.00  0.00           H  
ATOM    382  N   GLN A  25      13.537  -5.917   3.296  1.00  0.00           N  
ATOM    383  CA  GLN A  25      14.886  -6.338   2.937  1.00  0.00           C  
ATOM    384  C   GLN A  25      15.668  -5.190   2.308  1.00  0.00           C  
ATOM    385  O   GLN A  25      16.891  -5.119   2.434  1.00  0.00           O  
ATOM    386  CB  GLN A  25      14.831  -7.524   1.972  1.00  0.00           C  
ATOM    387  CG  GLN A  25      14.352  -8.813   2.620  1.00  0.00           C  
ATOM    388  CD  GLN A  25      12.842  -8.946   2.607  1.00  0.00           C  
ATOM    389  OE1 GLN A  25      12.142  -8.284   3.373  1.00  0.00           O  
ATOM    390  NE2 GLN A  25      12.331  -9.807   1.735  1.00  0.00           N  
ATOM    391  H   GLN A  25      12.845  -5.885   2.602  1.00  0.00           H  
ATOM    392  HA  GLN A  25      15.387  -6.646   3.842  1.00  0.00           H  
ATOM    393  HB2 GLN A  25      14.159  -7.283   1.160  1.00  0.00           H  
ATOM    394  HB3 GLN A  25      15.819  -7.693   1.570  1.00  0.00           H  
ATOM    395  HG2 GLN A  25      14.776  -9.649   2.084  1.00  0.00           H  
ATOM    396  HG3 GLN A  25      14.693  -8.833   3.645  1.00  0.00           H  
ATOM    397 HE21 GLN A  25      12.949 -10.302   1.156  1.00  0.00           H  
ATOM    398 HE22 GLN A  25      11.358  -9.914   1.705  1.00  0.00           H  
ATOM    399  N   LEU A  26      14.957  -4.293   1.631  1.00  0.00           N  
ATOM    400  CA  LEU A  26      15.590  -3.148   0.985  1.00  0.00           C  
ATOM    401  C   LEU A  26      16.386  -2.323   1.991  1.00  0.00           C  
ATOM    402  O   LEU A  26      17.577  -2.077   1.802  1.00  0.00           O  
ATOM    403  CB  LEU A  26      14.533  -2.271   0.312  1.00  0.00           C  
ATOM    404  CG  LEU A  26      13.871  -2.887  -0.921  1.00  0.00           C  
ATOM    405  CD1 LEU A  26      12.626  -2.103  -1.310  1.00  0.00           C  
ATOM    406  CD2 LEU A  26      14.855  -2.941  -2.079  1.00  0.00           C  
ATOM    407  H   LEU A  26      13.985  -4.402   1.564  1.00  0.00           H  
ATOM    408  HA  LEU A  26      16.265  -3.524   0.231  1.00  0.00           H  
ATOM    409  HB2 LEU A  26      13.762  -2.050   1.037  1.00  0.00           H  
ATOM    410  HB3 LEU A  26      15.000  -1.344   0.015  1.00  0.00           H  
ATOM    411  HG  LEU A  26      13.569  -3.899  -0.691  1.00  0.00           H  
ATOM    412 HD11 LEU A  26      12.314  -1.487  -0.480  1.00  0.00           H  
ATOM    413 HD12 LEU A  26      12.847  -1.477  -2.162  1.00  0.00           H  
ATOM    414 HD13 LEU A  26      11.834  -2.790  -1.566  1.00  0.00           H  
ATOM    415 HD21 LEU A  26      15.800  -3.329  -1.731  1.00  0.00           H  
ATOM    416 HD22 LEU A  26      14.464  -3.586  -2.854  1.00  0.00           H  
ATOM    417 HD23 LEU A  26      14.998  -1.948  -2.476  1.00  0.00           H  
ATOM    418  N   GLU A  27      15.720  -1.899   3.060  1.00  0.00           N  
ATOM    419  CA  GLU A  27      16.366  -1.103   4.096  1.00  0.00           C  
ATOM    420  C   GLU A  27      16.963  -1.998   5.179  1.00  0.00           C  
ATOM    421  O   GLU A  27      16.618  -1.883   6.355  1.00  0.00           O  
ATOM    422  CB  GLU A  27      15.362  -0.127   4.717  1.00  0.00           C  
ATOM    423  CG  GLU A  27      14.126  -0.806   5.283  1.00  0.00           C  
ATOM    424  CD  GLU A  27      13.320   0.109   6.185  1.00  0.00           C  
ATOM    425  OE1 GLU A  27      12.844   1.155   5.695  1.00  0.00           O  
ATOM    426  OE2 GLU A  27      13.166  -0.220   7.380  1.00  0.00           O  
ATOM    427  H   GLU A  27      14.772  -2.128   3.154  1.00  0.00           H  
ATOM    428  HA  GLU A  27      17.161  -0.539   3.632  1.00  0.00           H  
ATOM    429  HB2 GLU A  27      15.849   0.412   5.515  1.00  0.00           H  
ATOM    430  HB3 GLU A  27      15.046   0.574   3.960  1.00  0.00           H  
ATOM    431  HG2 GLU A  27      13.498  -1.123   4.465  1.00  0.00           H  
ATOM    432  HG3 GLU A  27      14.435  -1.669   5.854  1.00  0.00           H  
ATOM    433  N   HIS A  28      17.863  -2.889   4.773  1.00  0.00           N  
ATOM    434  CA  HIS A  28      18.509  -3.802   5.710  1.00  0.00           C  
ATOM    435  C   HIS A  28      19.743  -3.158   6.334  1.00  0.00           C  
ATOM    436  O   HIS A  28      19.924  -3.193   7.550  1.00  0.00           O  
ATOM    437  CB  HIS A  28      18.900  -5.100   5.001  1.00  0.00           C  
ATOM    438  CG  HIS A  28      19.291  -6.199   5.941  1.00  0.00           C  
ATOM    439  ND1 HIS A  28      18.441  -6.751   6.873  1.00  0.00           N  
ATOM    440  CD2 HIS A  28      20.473  -6.852   6.079  1.00  0.00           C  
ATOM    441  CE1 HIS A  28      19.118  -7.700   7.535  1.00  0.00           C  
ATOM    442  NE2 HIS A  28      20.356  -7.801   7.091  1.00  0.00           N  
ATOM    443  H   HIS A  28      18.097  -2.932   3.824  1.00  0.00           H  
ATOM    444  HA  HIS A  28      17.801  -4.028   6.493  1.00  0.00           H  
ATOM    445  HB2 HIS A  28      18.064  -5.448   4.414  1.00  0.00           H  
ATOM    446  HB3 HIS A  28      19.737  -4.907   4.347  1.00  0.00           H  
ATOM    447  HD1 HIS A  28      17.508  -6.495   7.026  1.00  0.00           H  
ATOM    448  HD2 HIS A  28      21.368  -6.672   5.502  1.00  0.00           H  
ATOM    449  HE1 HIS A  28      18.703  -8.304   8.329  1.00  0.00           H  
ATOM    450  N   GLU A  29      20.587  -2.570   5.493  1.00  0.00           N  
ATOM    451  CA  GLU A  29      21.803  -1.918   5.962  1.00  0.00           C  
ATOM    452  C   GLU A  29      21.486  -0.574   6.609  1.00  0.00           C  
ATOM    453  O   GLU A  29      21.758  -0.362   7.791  1.00  0.00           O  
ATOM    454  CB  GLU A  29      22.781  -1.721   4.804  1.00  0.00           C  
ATOM    455  CG  GLU A  29      23.195  -3.018   4.128  1.00  0.00           C  
ATOM    456  CD  GLU A  29      22.705  -3.112   2.695  1.00  0.00           C  
ATOM    457  OE1 GLU A  29      23.399  -2.594   1.796  1.00  0.00           O  
ATOM    458  OE2 GLU A  29      21.628  -3.705   2.475  1.00  0.00           O  
ATOM    459  H   GLU A  29      20.387  -2.575   4.533  1.00  0.00           H  
ATOM    460  HA  GLU A  29      22.260  -2.560   6.700  1.00  0.00           H  
ATOM    461  HB2 GLU A  29      22.320  -1.085   4.064  1.00  0.00           H  
ATOM    462  HB3 GLU A  29      23.671  -1.235   5.178  1.00  0.00           H  
ATOM    463  HG2 GLU A  29      24.272  -3.081   4.127  1.00  0.00           H  
ATOM    464  HG3 GLU A  29      22.786  -3.847   4.688  1.00  0.00           H  
ATOM    465  N   GLY A  30      20.907   0.331   5.826  1.00  0.00           N  
ATOM    466  CA  GLY A  30      20.562   1.643   6.341  1.00  0.00           C  
ATOM    467  C   GLY A  30      19.228   1.650   7.060  1.00  0.00           C  
ATOM    468  O   GLY A  30      19.140   2.058   8.218  1.00  0.00           O  
ATOM    469  H   GLY A  30      20.714   0.106   4.893  1.00  0.00           H  
ATOM    470  HA2 GLY A  30      21.331   1.962   7.029  1.00  0.00           H  
ATOM    471  HA3 GLY A  30      20.518   2.340   5.517  1.00  0.00           H  
TER     475      NH2 A  31                                                      
ATOM    482  N   GLU B   1     -19.102  -3.074   4.463  1.00  0.00           N  
ATOM    483  CA  GLU B   1     -19.926  -2.096   3.763  1.00  0.00           C  
ATOM    484  C   GLU B   1     -19.101  -0.897   3.314  1.00  0.00           C  
ATOM    485  O   GLU B   1     -17.875  -0.894   3.428  1.00  0.00           O  
ATOM    486  CB  GLU B   1     -21.083  -1.635   4.654  1.00  0.00           C  
ATOM    487  CG  GLU B   1     -20.654  -1.245   6.058  1.00  0.00           C  
ATOM    488  CD  GLU B   1     -20.865  -2.361   7.063  1.00  0.00           C  
ATOM    489  OE1 GLU B   1     -22.018  -2.551   7.505  1.00  0.00           O  
ATOM    490  OE2 GLU B   1     -19.878  -3.044   7.408  1.00  0.00           O  
ATOM    491  H   GLU B   1     -19.133  -3.113   5.441  1.00  0.00           H  
ATOM    492  HA  GLU B   1     -20.326  -2.577   2.888  1.00  0.00           H  
ATOM    493  HB2 GLU B   1     -21.556  -0.779   4.197  1.00  0.00           H  
ATOM    494  HB3 GLU B   1     -21.804  -2.435   4.731  1.00  0.00           H  
ATOM    495  HG2 GLU B   1     -19.605  -0.990   6.042  1.00  0.00           H  
ATOM    496  HG3 GLU B   1     -21.228  -0.386   6.370  1.00  0.00           H  
ATOM    497  N   VAL B   2     -19.789   0.117   2.790  1.00  0.00           N  
ATOM    498  CA  VAL B   2     -19.142   1.332   2.305  1.00  0.00           C  
ATOM    499  C   VAL B   2     -17.982   1.757   3.200  1.00  0.00           C  
ATOM    500  O   VAL B   2     -16.831   1.475   2.898  1.00  0.00           O  
ATOM    501  CB  VAL B   2     -20.153   2.492   2.179  1.00  0.00           C  
ATOM    502  CG1 VAL B   2     -19.489   3.729   1.589  1.00  0.00           C  
ATOM    503  CG2 VAL B   2     -21.347   2.067   1.337  1.00  0.00           C  
ATOM    504  H   VAL B   2     -20.763   0.043   2.721  1.00  0.00           H  
ATOM    505  HA  VAL B   2     -18.753   1.127   1.325  1.00  0.00           H  
ATOM    506  HB  VAL B   2     -20.510   2.741   3.166  1.00  0.00           H  
ATOM    507 HG11 VAL B   2     -18.417   3.600   1.590  1.00  0.00           H  
ATOM    508 HG12 VAL B   2     -19.833   3.874   0.575  1.00  0.00           H  
ATOM    509 HG13 VAL B   2     -19.748   4.594   2.182  1.00  0.00           H  
ATOM    510 HG21 VAL B   2     -21.045   1.286   0.654  1.00  0.00           H  
ATOM    511 HG22 VAL B   2     -22.130   1.699   1.982  1.00  0.00           H  
ATOM    512 HG23 VAL B   2     -21.711   2.915   0.775  1.00  0.00           H  
ATOM    513  N   GLN B   3     -18.294   2.433   4.291  1.00  0.00           N  
ATOM    514  CA  GLN B   3     -17.276   2.903   5.226  1.00  0.00           C  
ATOM    515  C   GLN B   3     -16.427   1.750   5.752  1.00  0.00           C  
ATOM    516  O   GLN B   3     -15.205   1.859   5.848  1.00  0.00           O  
ATOM    517  CB  GLN B   3     -17.930   3.640   6.396  1.00  0.00           C  
ATOM    518  CG  GLN B   3     -18.369   5.054   6.055  1.00  0.00           C  
ATOM    519  CD  GLN B   3     -18.616   5.900   7.289  1.00  0.00           C  
ATOM    520  OE1 GLN B   3     -19.208   5.439   8.265  1.00  0.00           O  
ATOM    521  NE2 GLN B   3     -18.160   7.148   7.251  1.00  0.00           N  
ATOM    522  H   GLN B   3     -19.230   2.622   4.475  1.00  0.00           H  
ATOM    523  HA  GLN B   3     -16.634   3.591   4.696  1.00  0.00           H  
ATOM    524  HB2 GLN B   3     -18.799   3.084   6.715  1.00  0.00           H  
ATOM    525  HB3 GLN B   3     -17.226   3.690   7.213  1.00  0.00           H  
ATOM    526  HG2 GLN B   3     -17.596   5.524   5.464  1.00  0.00           H  
ATOM    527  HG3 GLN B   3     -19.282   5.007   5.481  1.00  0.00           H  
ATOM    528 HE21 GLN B   3     -17.697   7.448   6.442  1.00  0.00           H  
ATOM    529 HE22 GLN B   3     -18.307   7.717   8.036  1.00  0.00           H  
ATOM    530  N   ALA B   4     -17.082   0.650   6.102  1.00  0.00           N  
ATOM    531  CA  ALA B   4     -16.382  -0.517   6.633  1.00  0.00           C  
ATOM    532  C   ALA B   4     -15.257  -0.972   5.708  1.00  0.00           C  
ATOM    533  O   ALA B   4     -14.271  -1.553   6.160  1.00  0.00           O  
ATOM    534  CB  ALA B   4     -17.358  -1.656   6.877  1.00  0.00           C  
ATOM    535  H   ALA B   4     -18.060   0.626   6.006  1.00  0.00           H  
ATOM    536  HA  ALA B   4     -15.954  -0.237   7.584  1.00  0.00           H  
ATOM    537  HB1 ALA B   4     -18.236  -1.278   7.377  1.00  0.00           H  
ATOM    538  HB2 ALA B   4     -17.640  -2.093   5.933  1.00  0.00           H  
ATOM    539  HB3 ALA B   4     -16.886  -2.407   7.494  1.00  0.00           H  
ATOM    540  N   LEU B   5     -15.402  -0.699   4.416  1.00  0.00           N  
ATOM    541  CA  LEU B   5     -14.383  -1.078   3.442  1.00  0.00           C  
ATOM    542  C   LEU B   5     -13.683   0.162   2.911  1.00  0.00           C  
ATOM    543  O   LEU B   5     -12.457   0.223   2.824  1.00  0.00           O  
ATOM    544  CB  LEU B   5     -15.013  -1.854   2.286  1.00  0.00           C  
ATOM    545  CG  LEU B   5     -15.057  -3.372   2.467  1.00  0.00           C  
ATOM    546  CD1 LEU B   5     -15.829  -4.020   1.328  1.00  0.00           C  
ATOM    547  CD2 LEU B   5     -13.648  -3.942   2.552  1.00  0.00           C  
ATOM    548  H   LEU B   5     -16.208  -0.222   4.108  1.00  0.00           H  
ATOM    549  HA  LEU B   5     -13.662  -1.706   3.941  1.00  0.00           H  
ATOM    550  HB2 LEU B   5     -16.024  -1.500   2.160  1.00  0.00           H  
ATOM    551  HB3 LEU B   5     -14.460  -1.635   1.388  1.00  0.00           H  
ATOM    552  HG  LEU B   5     -15.569  -3.603   3.390  1.00  0.00           H  
ATOM    553 HD11 LEU B   5     -16.622  -3.360   1.009  1.00  0.00           H  
ATOM    554 HD12 LEU B   5     -15.160  -4.206   0.500  1.00  0.00           H  
ATOM    555 HD13 LEU B   5     -16.253  -4.955   1.666  1.00  0.00           H  
ATOM    556 HD21 LEU B   5     -12.929  -3.140   2.473  1.00  0.00           H  
ATOM    557 HD22 LEU B   5     -13.520  -4.446   3.498  1.00  0.00           H  
ATOM    558 HD23 LEU B   5     -13.492  -4.645   1.747  1.00  0.00           H  
ATOM    559  N   LYS B   6     -14.494   1.147   2.570  1.00  0.00           N  
ATOM    560  CA  LYS B   6     -14.023   2.419   2.052  1.00  0.00           C  
ATOM    561  C   LYS B   6     -12.887   2.979   2.907  1.00  0.00           C  
ATOM    562  O   LYS B   6     -11.928   3.551   2.387  1.00  0.00           O  
ATOM    563  CB  LYS B   6     -15.200   3.396   2.034  1.00  0.00           C  
ATOM    564  CG  LYS B   6     -14.807   4.847   1.814  1.00  0.00           C  
ATOM    565  CD  LYS B   6     -15.955   5.655   1.230  1.00  0.00           C  
ATOM    566  CE  LYS B   6     -16.816   6.271   2.321  1.00  0.00           C  
ATOM    567  NZ  LYS B   6     -17.227   7.661   1.986  1.00  0.00           N  
ATOM    568  H   LYS B   6     -15.457   1.015   2.679  1.00  0.00           H  
ATOM    569  HA  LYS B   6     -13.671   2.269   1.045  1.00  0.00           H  
ATOM    570  HB2 LYS B   6     -15.883   3.106   1.249  1.00  0.00           H  
ATOM    571  HB3 LYS B   6     -15.713   3.319   2.983  1.00  0.00           H  
ATOM    572  HG2 LYS B   6     -14.521   5.281   2.761  1.00  0.00           H  
ATOM    573  HG3 LYS B   6     -13.970   4.884   1.132  1.00  0.00           H  
ATOM    574  HD2 LYS B   6     -15.551   6.445   0.616  1.00  0.00           H  
ATOM    575  HD3 LYS B   6     -16.568   5.003   0.625  1.00  0.00           H  
ATOM    576  HE2 LYS B   6     -17.701   5.665   2.450  1.00  0.00           H  
ATOM    577  HE3 LYS B   6     -16.252   6.283   3.244  1.00  0.00           H  
ATOM    578  HZ1 LYS B   6     -17.427   7.740   0.969  1.00  0.00           H  
ATOM    579  HZ2 LYS B   6     -18.082   7.920   2.517  1.00  0.00           H  
ATOM    580  HZ3 LYS B   6     -16.466   8.327   2.230  1.00  0.00           H  
ATOM    581  N   LYS B   7     -13.009   2.816   4.220  1.00  0.00           N  
ATOM    582  CA  LYS B   7     -12.001   3.313   5.149  1.00  0.00           C  
ATOM    583  C   LYS B   7     -10.814   2.358   5.245  1.00  0.00           C  
ATOM    584  O   LYS B   7      -9.662   2.790   5.272  1.00  0.00           O  
ATOM    585  CB  LYS B   7     -12.618   3.519   6.533  1.00  0.00           C  
ATOM    586  CG  LYS B   7     -13.388   4.823   6.668  1.00  0.00           C  
ATOM    587  CD  LYS B   7     -14.724   4.616   7.365  1.00  0.00           C  
ATOM    588  CE  LYS B   7     -14.569   4.608   8.876  1.00  0.00           C  
ATOM    589  NZ  LYS B   7     -15.886   4.589   9.570  1.00  0.00           N  
ATOM    590  H   LYS B   7     -13.800   2.358   4.575  1.00  0.00           H  
ATOM    591  HA  LYS B   7     -11.651   4.265   4.778  1.00  0.00           H  
ATOM    592  HB2 LYS B   7     -13.296   2.702   6.735  1.00  0.00           H  
ATOM    593  HB3 LYS B   7     -11.829   3.512   7.270  1.00  0.00           H  
ATOM    594  HG2 LYS B   7     -12.797   5.520   7.244  1.00  0.00           H  
ATOM    595  HG3 LYS B   7     -13.565   5.230   5.683  1.00  0.00           H  
ATOM    596  HD2 LYS B   7     -15.393   5.416   7.085  1.00  0.00           H  
ATOM    597  HD3 LYS B   7     -15.139   3.672   7.050  1.00  0.00           H  
ATOM    598  HE2 LYS B   7     -14.009   3.730   9.163  1.00  0.00           H  
ATOM    599  HE3 LYS B   7     -14.026   5.493   9.175  1.00  0.00           H  
ATOM    600  HZ1 LYS B   7     -16.593   5.107   9.009  1.00  0.00           H  
ATOM    601  HZ2 LYS B   7     -16.210   3.609   9.696  1.00  0.00           H  
ATOM    602  HZ3 LYS B   7     -15.805   5.040  10.504  1.00  0.00           H  
ATOM    603  N   ARG B   8     -11.099   1.061   5.304  1.00  0.00           N  
ATOM    604  CA  ARG B   8     -10.048   0.053   5.409  1.00  0.00           C  
ATOM    605  C   ARG B   8      -9.009   0.212   4.295  1.00  0.00           C  
ATOM    606  O   ARG B   8      -7.854  -0.182   4.453  1.00  0.00           O  
ATOM    607  CB  ARG B   8     -10.654  -1.357   5.387  1.00  0.00           C  
ATOM    608  CG  ARG B   8     -10.950  -1.897   3.993  1.00  0.00           C  
ATOM    609  CD  ARG B   8     -10.108  -3.124   3.674  1.00  0.00           C  
ATOM    610  NE  ARG B   8     -10.923  -4.333   3.564  1.00  0.00           N  
ATOM    611  CZ  ARG B   8     -11.260  -5.102   4.598  1.00  0.00           C  
ATOM    612  NH1 ARG B   8     -10.863  -4.791   5.827  1.00  0.00           N  
ATOM    613  NH2 ARG B   8     -11.999  -6.186   4.404  1.00  0.00           N  
ATOM    614  H   ARG B   8     -12.037   0.776   5.286  1.00  0.00           H  
ATOM    615  HA  ARG B   8      -9.552   0.201   6.357  1.00  0.00           H  
ATOM    616  HB2 ARG B   8      -9.967  -2.034   5.872  1.00  0.00           H  
ATOM    617  HB3 ARG B   8     -11.579  -1.342   5.945  1.00  0.00           H  
ATOM    618  HG2 ARG B   8     -11.993  -2.168   3.936  1.00  0.00           H  
ATOM    619  HG3 ARG B   8     -10.739  -1.129   3.264  1.00  0.00           H  
ATOM    620  HD2 ARG B   8      -9.598  -2.961   2.737  1.00  0.00           H  
ATOM    621  HD3 ARG B   8      -9.379  -3.262   4.459  1.00  0.00           H  
ATOM    622  HE  ARG B   8     -11.236  -4.586   2.671  1.00  0.00           H  
ATOM    623 HH11 ARG B   8     -10.308  -3.976   5.983  1.00  0.00           H  
ATOM    624 HH12 ARG B   8     -11.120  -5.375   6.597  1.00  0.00           H  
ATOM    625 HH21 ARG B   8     -12.304  -6.425   3.481  1.00  0.00           H  
ATOM    626 HH22 ARG B   8     -12.252  -6.764   5.179  1.00  0.00           H  
ATOM    627  N   VAL B   9      -9.428   0.792   3.174  1.00  0.00           N  
ATOM    628  CA  VAL B   9      -8.531   0.999   2.042  1.00  0.00           C  
ATOM    629  C   VAL B   9      -7.357   1.891   2.431  1.00  0.00           C  
ATOM    630  O   VAL B   9      -6.212   1.621   2.065  1.00  0.00           O  
ATOM    631  CB  VAL B   9      -9.271   1.629   0.844  1.00  0.00           C  
ATOM    632  CG1 VAL B   9      -8.327   1.828  -0.336  1.00  0.00           C  
ATOM    633  CG2 VAL B   9     -10.458   0.768   0.441  1.00  0.00           C  
ATOM    634  H   VAL B   9     -10.360   1.086   3.105  1.00  0.00           H  
ATOM    635  HA  VAL B   9      -8.152   0.035   1.737  1.00  0.00           H  
ATOM    636  HB  VAL B   9      -9.642   2.597   1.144  1.00  0.00           H  
ATOM    637 HG11 VAL B   9      -7.398   2.256   0.012  1.00  0.00           H  
ATOM    638 HG12 VAL B   9      -8.129   0.874  -0.803  1.00  0.00           H  
ATOM    639 HG13 VAL B   9      -8.782   2.493  -1.053  1.00  0.00           H  
ATOM    640 HG21 VAL B   9     -10.750   0.144   1.272  1.00  0.00           H  
ATOM    641 HG22 VAL B   9     -11.285   1.405   0.160  1.00  0.00           H  
ATOM    642 HG23 VAL B   9     -10.183   0.146  -0.397  1.00  0.00           H  
ATOM    643  N   GLN B  10      -7.646   2.955   3.173  1.00  0.00           N  
ATOM    644  CA  GLN B  10      -6.611   3.888   3.608  1.00  0.00           C  
ATOM    645  C   GLN B  10      -5.504   3.165   4.372  1.00  0.00           C  
ATOM    646  O   GLN B  10      -4.380   3.654   4.458  1.00  0.00           O  
ATOM    647  CB  GLN B  10      -7.219   4.990   4.481  1.00  0.00           C  
ATOM    648  CG  GLN B  10      -7.649   4.514   5.861  1.00  0.00           C  
ATOM    649  CD  GLN B  10      -6.776   5.070   6.969  1.00  0.00           C  
ATOM    650  OE1 GLN B  10      -6.293   4.330   7.825  1.00  0.00           O  
ATOM    651  NE2 GLN B  10      -6.570   6.383   6.958  1.00  0.00           N  
ATOM    652  H   GLN B  10      -8.577   3.119   3.432  1.00  0.00           H  
ATOM    653  HA  GLN B  10      -6.184   4.339   2.725  1.00  0.00           H  
ATOM    654  HB2 GLN B  10      -6.489   5.776   4.606  1.00  0.00           H  
ATOM    655  HB3 GLN B  10      -8.085   5.393   3.978  1.00  0.00           H  
ATOM    656  HG2 GLN B  10      -8.668   4.828   6.035  1.00  0.00           H  
ATOM    657  HG3 GLN B  10      -7.597   3.435   5.888  1.00  0.00           H  
ATOM    658 HE21 GLN B  10      -6.987   6.910   6.245  1.00  0.00           H  
ATOM    659 HE22 GLN B  10      -6.009   6.768   7.663  1.00  0.00           H  
ATOM    660  N   ALA B  11      -5.829   2.002   4.928  1.00  0.00           N  
ATOM    661  CA  ALA B  11      -4.859   1.221   5.686  1.00  0.00           C  
ATOM    662  C   ALA B  11      -3.946   0.405   4.771  1.00  0.00           C  
ATOM    663  O   ALA B  11      -3.082  -0.332   5.247  1.00  0.00           O  
ATOM    664  CB  ALA B  11      -5.575   0.306   6.667  1.00  0.00           C  
ATOM    665  H   ALA B  11      -6.743   1.662   4.829  1.00  0.00           H  
ATOM    666  HA  ALA B  11      -4.254   1.911   6.255  1.00  0.00           H  
ATOM    667  HB1 ALA B  11      -6.516   0.751   6.954  1.00  0.00           H  
ATOM    668  HB2 ALA B  11      -5.758  -0.651   6.200  1.00  0.00           H  
ATOM    669  HB3 ALA B  11      -4.961   0.166   7.544  1.00  0.00           H  
ATOM    670  N   LEU B  12      -4.134   0.534   3.459  1.00  0.00           N  
ATOM    671  CA  LEU B  12      -3.317  -0.201   2.498  1.00  0.00           C  
ATOM    672  C   LEU B  12      -2.421   0.750   1.708  1.00  0.00           C  
ATOM    673  O   LEU B  12      -1.213   0.540   1.604  1.00  0.00           O  
ATOM    674  CB  LEU B  12      -4.199  -0.995   1.528  1.00  0.00           C  
ATOM    675  CG  LEU B  12      -5.543  -1.464   2.090  1.00  0.00           C  
ATOM    676  CD1 LEU B  12      -6.540  -1.688   0.965  1.00  0.00           C  
ATOM    677  CD2 LEU B  12      -5.366  -2.737   2.904  1.00  0.00           C  
ATOM    678  H   LEU B  12      -4.835   1.133   3.130  1.00  0.00           H  
ATOM    679  HA  LEU B  12      -2.695  -0.888   3.050  1.00  0.00           H  
ATOM    680  HB2 LEU B  12      -4.390  -0.376   0.664  1.00  0.00           H  
ATOM    681  HB3 LEU B  12      -3.648  -1.865   1.205  1.00  0.00           H  
ATOM    682  HG  LEU B  12      -5.942  -0.701   2.742  1.00  0.00           H  
ATOM    683 HD11 LEU B  12      -6.145  -2.418   0.273  1.00  0.00           H  
ATOM    684 HD12 LEU B  12      -7.471  -2.049   1.375  1.00  0.00           H  
ATOM    685 HD13 LEU B  12      -6.712  -0.756   0.447  1.00  0.00           H  
ATOM    686 HD21 LEU B  12      -4.517  -3.289   2.531  1.00  0.00           H  
ATOM    687 HD22 LEU B  12      -5.203  -2.482   3.941  1.00  0.00           H  
ATOM    688 HD23 LEU B  12      -6.256  -3.345   2.818  1.00  0.00           H  
ATOM    689  N   LYS B  13      -3.027   1.790   1.146  1.00  0.00           N  
ATOM    690  CA  LYS B  13      -2.294   2.773   0.353  1.00  0.00           C  
ATOM    691  C   LYS B  13      -1.511   3.738   1.239  1.00  0.00           C  
ATOM    692  O   LYS B  13      -0.502   4.298   0.812  1.00  0.00           O  
ATOM    693  CB  LYS B  13      -3.254   3.554  -0.547  1.00  0.00           C  
ATOM    694  CG  LYS B  13      -4.421   4.181   0.198  1.00  0.00           C  
ATOM    695  CD  LYS B  13      -4.130   5.627   0.560  1.00  0.00           C  
ATOM    696  CE  LYS B  13      -5.247   6.556   0.108  1.00  0.00           C  
ATOM    697  NZ  LYS B  13      -4.829   7.416  -1.032  1.00  0.00           N  
ATOM    698  H   LYS B  13      -3.994   1.895   1.262  1.00  0.00           H  
ATOM    699  HA  LYS B  13      -1.597   2.237  -0.269  1.00  0.00           H  
ATOM    700  HB2 LYS B  13      -2.703   4.344  -1.037  1.00  0.00           H  
ATOM    701  HB3 LYS B  13      -3.649   2.887  -1.297  1.00  0.00           H  
ATOM    702  HG2 LYS B  13      -5.298   4.146  -0.431  1.00  0.00           H  
ATOM    703  HG3 LYS B  13      -4.604   3.623   1.103  1.00  0.00           H  
ATOM    704  HD2 LYS B  13      -4.022   5.705   1.631  1.00  0.00           H  
ATOM    705  HD3 LYS B  13      -3.210   5.924   0.081  1.00  0.00           H  
ATOM    706  HE2 LYS B  13      -6.095   5.960  -0.194  1.00  0.00           H  
ATOM    707  HE3 LYS B  13      -5.530   7.187   0.939  1.00  0.00           H  
ATOM    708  HZ1 LYS B  13      -3.980   7.961  -0.778  1.00  0.00           H  
ATOM    709  HZ2 LYS B  13      -4.615   6.828  -1.863  1.00  0.00           H  
ATOM    710  HZ3 LYS B  13      -5.591   8.079  -1.279  1.00  0.00           H  
ATOM    711  N   ALA B  14      -1.976   3.933   2.470  1.00  0.00           N  
ATOM    712  CA  ALA B  14      -1.304   4.836   3.400  1.00  0.00           C  
ATOM    713  C   ALA B  14       0.176   4.496   3.523  1.00  0.00           C  
ATOM    714  O   ALA B  14       1.037   5.365   3.381  1.00  0.00           O  
ATOM    715  CB  ALA B  14      -1.970   4.786   4.766  1.00  0.00           C  
ATOM    716  H   ALA B  14      -2.784   3.461   2.758  1.00  0.00           H  
ATOM    717  HA  ALA B  14      -1.402   5.841   3.016  1.00  0.00           H  
ATOM    718  HB1 ALA B  14      -2.207   3.761   5.014  1.00  0.00           H  
ATOM    719  HB2 ALA B  14      -1.298   5.189   5.509  1.00  0.00           H  
ATOM    720  HB3 ALA B  14      -2.878   5.370   4.747  1.00  0.00           H  
ATOM    721  N   ARG B  15       0.465   3.227   3.781  1.00  0.00           N  
ATOM    722  CA  ARG B  15       1.840   2.769   3.916  1.00  0.00           C  
ATOM    723  C   ARG B  15       2.457   2.510   2.547  1.00  0.00           C  
ATOM    724  O   ARG B  15       3.570   2.954   2.262  1.00  0.00           O  
ATOM    725  CB  ARG B  15       1.896   1.495   4.762  1.00  0.00           C  
ATOM    726  CG  ARG B  15       3.159   1.374   5.600  1.00  0.00           C  
ATOM    727  CD  ARG B  15       3.142   2.333   6.781  1.00  0.00           C  
ATOM    728  NE  ARG B  15       2.988   1.633   8.053  1.00  0.00           N  
ATOM    729  CZ  ARG B  15       3.101   2.222   9.241  1.00  0.00           C  
ATOM    730  NH1 ARG B  15       3.365   3.521   9.325  1.00  0.00           N  
ATOM    731  NH2 ARG B  15       2.948   1.512  10.351  1.00  0.00           N  
ATOM    732  H   ARG B  15      -0.265   2.581   3.879  1.00  0.00           H  
ATOM    733  HA  ARG B  15       2.403   3.546   4.412  1.00  0.00           H  
ATOM    734  HB2 ARG B  15       1.044   1.482   5.428  1.00  0.00           H  
ATOM    735  HB3 ARG B  15       1.841   0.639   4.106  1.00  0.00           H  
ATOM    736  HG2 ARG B  15       3.236   0.364   5.972  1.00  0.00           H  
ATOM    737  HG3 ARG B  15       4.012   1.597   4.978  1.00  0.00           H  
ATOM    738  HD2 ARG B  15       4.071   2.883   6.793  1.00  0.00           H  
ATOM    739  HD3 ARG B  15       2.319   3.022   6.657  1.00  0.00           H  
ATOM    740  HE  ARG B  15       2.792   0.673   8.021  1.00  0.00           H  
ATOM    741 HH11 ARG B  15       3.480   4.063   8.493  1.00  0.00           H  
ATOM    742 HH12 ARG B  15       3.448   3.956  10.221  1.00  0.00           H  
ATOM    743 HH21 ARG B  15       2.749   0.533  10.294  1.00  0.00           H  
ATOM    744 HH22 ARG B  15       3.033   1.953  11.244  1.00  0.00           H  
ATOM    745  N   ASN B  16       1.724   1.792   1.701  1.00  0.00           N  
ATOM    746  CA  ASN B  16       2.190   1.468   0.356  1.00  0.00           C  
ATOM    747  C   ASN B  16       2.657   2.721  -0.381  1.00  0.00           C  
ATOM    748  O   ASN B  16       3.737   2.736  -0.971  1.00  0.00           O  
ATOM    749  CB  ASN B  16       1.076   0.777  -0.434  1.00  0.00           C  
ATOM    750  CG  ASN B  16       1.441   0.548  -1.889  1.00  0.00           C  
ATOM    751  OD1 ASN B  16       2.608   0.636  -2.269  1.00  0.00           O  
ATOM    752  ND2 ASN B  16       0.441   0.251  -2.711  1.00  0.00           N  
ATOM    753  H   ASN B  16       0.844   1.470   1.989  1.00  0.00           H  
ATOM    754  HA  ASN B  16       3.025   0.790   0.451  1.00  0.00           H  
ATOM    755  HB2 ASN B  16       0.869  -0.180   0.017  1.00  0.00           H  
ATOM    756  HB3 ASN B  16       0.185   1.386  -0.396  1.00  0.00           H  
ATOM    757 HD21 ASN B  16      -0.464   0.198  -2.338  1.00  0.00           H  
ATOM    758 HD22 ASN B  16       0.648   0.097  -3.656  1.00  0.00           H  
ATOM    759  N   TYR B  17       1.841   3.769  -0.344  1.00  0.00           N  
ATOM    760  CA  TYR B  17       2.179   5.021  -1.011  1.00  0.00           C  
ATOM    761  C   TYR B  17       3.546   5.522  -0.554  1.00  0.00           C  
ATOM    762  O   TYR B  17       4.292   6.120  -1.331  1.00  0.00           O  
ATOM    763  CB  TYR B  17       1.113   6.082  -0.734  1.00  0.00           C  
ATOM    764  CG  TYR B  17       1.440   7.438  -1.323  1.00  0.00           C  
ATOM    765  CD1 TYR B  17       1.456   7.633  -2.697  1.00  0.00           C  
ATOM    766  CD2 TYR B  17       1.736   8.518  -0.502  1.00  0.00           C  
ATOM    767  CE1 TYR B  17       1.758   8.869  -3.239  1.00  0.00           C  
ATOM    768  CE2 TYR B  17       2.039   9.757  -1.035  1.00  0.00           C  
ATOM    769  CZ  TYR B  17       2.048   9.926  -2.403  1.00  0.00           C  
ATOM    770  OH  TYR B  17       2.349  11.158  -2.937  1.00  0.00           O  
ATOM    771  H   TYR B  17       0.992   3.699   0.143  1.00  0.00           H  
ATOM    772  HA  TYR B  17       2.216   4.828  -2.072  1.00  0.00           H  
ATOM    773  HB2 TYR B  17       0.172   5.757  -1.155  1.00  0.00           H  
ATOM    774  HB3 TYR B  17       1.001   6.201   0.334  1.00  0.00           H  
ATOM    775  HD1 TYR B  17       1.228   6.802  -3.349  1.00  0.00           H  
ATOM    776  HD2 TYR B  17       1.727   8.382   0.570  1.00  0.00           H  
ATOM    777  HE1 TYR B  17       1.766   9.001  -4.310  1.00  0.00           H  
ATOM    778  HE2 TYR B  17       2.266  10.585  -0.380  1.00  0.00           H  
ATOM    779  HH  TYR B  17       3.238  11.411  -2.678  1.00  0.00           H  
ATOM    780  N   ALA B  18       3.868   5.273   0.711  1.00  0.00           N  
ATOM    781  CA  ALA B  18       5.145   5.696   1.271  1.00  0.00           C  
ATOM    782  C   ALA B  18       6.279   4.811   0.770  1.00  0.00           C  
ATOM    783  O   ALA B  18       7.302   5.308   0.300  1.00  0.00           O  
ATOM    784  CB  ALA B  18       5.089   5.681   2.791  1.00  0.00           C  
ATOM    785  H   ALA B  18       3.233   4.791   1.280  1.00  0.00           H  
ATOM    786  HA  ALA B  18       5.329   6.711   0.949  1.00  0.00           H  
ATOM    787  HB1 ALA B  18       4.366   4.948   3.117  1.00  0.00           H  
ATOM    788  HB2 ALA B  18       6.062   5.427   3.184  1.00  0.00           H  
ATOM    789  HB3 ALA B  18       4.799   6.658   3.150  1.00  0.00           H  
ATOM    790  N   LEU B  19       6.091   3.497   0.862  1.00  0.00           N  
ATOM    791  CA  LEU B  19       7.107   2.559   0.402  1.00  0.00           C  
ATOM    792  C   LEU B  19       7.340   2.733  -1.092  1.00  0.00           C  
ATOM    793  O   LEU B  19       8.464   2.961  -1.530  1.00  0.00           O  
ATOM    794  CB  LEU B  19       6.705   1.110   0.700  1.00  0.00           C  
ATOM    795  CG  LEU B  19       5.832   0.903   1.941  1.00  0.00           C  
ATOM    796  CD1 LEU B  19       5.729  -0.576   2.278  1.00  0.00           C  
ATOM    797  CD2 LEU B  19       6.387   1.684   3.126  1.00  0.00           C  
ATOM    798  H   LEU B  19       5.252   3.157   1.238  1.00  0.00           H  
ATOM    799  HA  LEU B  19       8.023   2.784   0.926  1.00  0.00           H  
ATOM    800  HB2 LEU B  19       6.172   0.726  -0.158  1.00  0.00           H  
ATOM    801  HB3 LEU B  19       7.607   0.531   0.826  1.00  0.00           H  
ATOM    802  HG  LEU B  19       4.836   1.266   1.735  1.00  0.00           H  
ATOM    803 HD11 LEU B  19       5.588  -1.144   1.369  1.00  0.00           H  
ATOM    804 HD12 LEU B  19       6.636  -0.899   2.767  1.00  0.00           H  
ATOM    805 HD13 LEU B  19       4.889  -0.737   2.937  1.00  0.00           H  
ATOM    806 HD21 LEU B  19       7.403   1.984   2.916  1.00  0.00           H  
ATOM    807 HD22 LEU B  19       5.780   2.561   3.294  1.00  0.00           H  
ATOM    808 HD23 LEU B  19       6.371   1.061   4.008  1.00  0.00           H  
ATOM    809  N   LYS B  20       6.258   2.637  -1.865  1.00  0.00           N  
ATOM    810  CA  LYS B  20       6.321   2.788  -3.319  1.00  0.00           C  
ATOM    811  C   LYS B  20       7.215   3.959  -3.721  1.00  0.00           C  
ATOM    812  O   LYS B  20       7.820   3.951  -4.793  1.00  0.00           O  
ATOM    813  CB  LYS B  20       4.917   2.998  -3.886  1.00  0.00           C  
ATOM    814  CG  LYS B  20       4.683   2.286  -5.207  1.00  0.00           C  
ATOM    815  CD  LYS B  20       3.267   1.742  -5.303  1.00  0.00           C  
ATOM    816  CE  LYS B  20       2.256   2.856  -5.522  1.00  0.00           C  
ATOM    817  NZ  LYS B  20       2.144   3.746  -4.334  1.00  0.00           N  
ATOM    818  H   LYS B  20       5.390   2.462  -1.445  1.00  0.00           H  
ATOM    819  HA  LYS B  20       6.730   1.879  -3.731  1.00  0.00           H  
ATOM    820  HB2 LYS B  20       4.196   2.635  -3.169  1.00  0.00           H  
ATOM    821  HB3 LYS B  20       4.758   4.056  -4.037  1.00  0.00           H  
ATOM    822  HG2 LYS B  20       4.844   2.983  -6.015  1.00  0.00           H  
ATOM    823  HG3 LYS B  20       5.380   1.466  -5.292  1.00  0.00           H  
ATOM    824  HD2 LYS B  20       3.212   1.051  -6.131  1.00  0.00           H  
ATOM    825  HD3 LYS B  20       3.027   1.226  -4.385  1.00  0.00           H  
ATOM    826  HE2 LYS B  20       2.566   3.443  -6.374  1.00  0.00           H  
ATOM    827  HE3 LYS B  20       1.292   2.413  -5.722  1.00  0.00           H  
ATOM    828  HZ1 LYS B  20       2.302   3.201  -3.462  1.00  0.00           H  
ATOM    829  HZ2 LYS B  20       2.852   4.507  -4.389  1.00  0.00           H  
ATOM    830  HZ3 LYS B  20       1.197   4.173  -4.295  1.00  0.00           H  
ATOM    831  N   GLN B  21       7.284   4.964  -2.859  1.00  0.00           N  
ATOM    832  CA  GLN B  21       8.094   6.144  -3.127  1.00  0.00           C  
ATOM    833  C   GLN B  21       9.541   5.950  -2.675  1.00  0.00           C  
ATOM    834  O   GLN B  21      10.473   6.379  -3.353  1.00  0.00           O  
ATOM    835  CB  GLN B  21       7.487   7.362  -2.426  1.00  0.00           C  
ATOM    836  CG  GLN B  21       8.262   8.650  -2.655  1.00  0.00           C  
ATOM    837  CD  GLN B  21       7.728   9.450  -3.826  1.00  0.00           C  
ATOM    838  OE1 GLN B  21       6.624   9.993  -3.771  1.00  0.00           O  
ATOM    839  NE2 GLN B  21       8.511   9.526  -4.897  1.00  0.00           N  
ATOM    840  H   GLN B  21       6.771   4.914  -2.026  1.00  0.00           H  
ATOM    841  HA  GLN B  21       8.082   6.317  -4.190  1.00  0.00           H  
ATOM    842  HB2 GLN B  21       6.480   7.506  -2.788  1.00  0.00           H  
ATOM    843  HB3 GLN B  21       7.452   7.172  -1.363  1.00  0.00           H  
ATOM    844  HG2 GLN B  21       8.197   9.258  -1.764  1.00  0.00           H  
ATOM    845  HG3 GLN B  21       9.296   8.405  -2.846  1.00  0.00           H  
ATOM    846 HE21 GLN B  21       9.377   9.069  -4.870  1.00  0.00           H  
ATOM    847 HE22 GLN B  21       8.191  10.038  -5.669  1.00  0.00           H  
ATOM    848  N   LYS B  22       9.722   5.323  -1.517  1.00  0.00           N  
ATOM    849  CA  LYS B  22      11.058   5.099  -0.968  1.00  0.00           C  
ATOM    850  C   LYS B  22      11.668   3.769  -1.416  1.00  0.00           C  
ATOM    851  O   LYS B  22      12.811   3.471  -1.070  1.00  0.00           O  
ATOM    852  CB  LYS B  22      11.011   5.153   0.560  1.00  0.00           C  
ATOM    853  CG  LYS B  22      10.119   4.088   1.174  1.00  0.00           C  
ATOM    854  CD  LYS B  22      10.877   3.223   2.169  1.00  0.00           C  
ATOM    855  CE  LYS B  22      11.198   3.985   3.444  1.00  0.00           C  
ATOM    856  NZ  LYS B  22      10.111   3.860   4.454  1.00  0.00           N  
ATOM    857  H   LYS B  22       8.940   5.016  -1.012  1.00  0.00           H  
ATOM    858  HA  LYS B  22      11.690   5.900  -1.319  1.00  0.00           H  
ATOM    859  HB2 LYS B  22      12.013   5.022   0.944  1.00  0.00           H  
ATOM    860  HB3 LYS B  22      10.643   6.121   0.863  1.00  0.00           H  
ATOM    861  HG2 LYS B  22       9.299   4.570   1.683  1.00  0.00           H  
ATOM    862  HG3 LYS B  22       9.735   3.460   0.384  1.00  0.00           H  
ATOM    863  HD2 LYS B  22      10.272   2.364   2.418  1.00  0.00           H  
ATOM    864  HD3 LYS B  22      11.800   2.894   1.714  1.00  0.00           H  
ATOM    865  HE2 LYS B  22      12.113   3.592   3.863  1.00  0.00           H  
ATOM    866  HE3 LYS B  22      11.332   5.028   3.199  1.00  0.00           H  
ATOM    867  HZ1 LYS B  22       9.183   3.881   3.986  1.00  0.00           H  
ATOM    868  HZ2 LYS B  22      10.205   2.962   4.971  1.00  0.00           H  
ATOM    869  HZ3 LYS B  22      10.161   4.646   5.134  1.00  0.00           H  
ATOM    870  N   VAL B  23      10.920   2.964  -2.171  1.00  0.00           N  
ATOM    871  CA  VAL B  23      11.431   1.670  -2.631  1.00  0.00           C  
ATOM    872  C   VAL B  23      12.842   1.803  -3.196  1.00  0.00           C  
ATOM    873  O   VAL B  23      13.797   1.258  -2.643  1.00  0.00           O  
ATOM    874  CB  VAL B  23      10.532   1.033  -3.709  1.00  0.00           C  
ATOM    875  CG1 VAL B  23      10.976  -0.393  -3.996  1.00  0.00           C  
ATOM    876  CG2 VAL B  23       9.076   1.061  -3.284  1.00  0.00           C  
ATOM    877  H   VAL B  23      10.012   3.238  -2.419  1.00  0.00           H  
ATOM    878  HA  VAL B  23      11.457   1.005  -1.778  1.00  0.00           H  
ATOM    879  HB  VAL B  23      10.632   1.608  -4.619  1.00  0.00           H  
ATOM    880 HG11 VAL B  23      12.034  -0.487  -3.803  1.00  0.00           H  
ATOM    881 HG12 VAL B  23      10.433  -1.074  -3.358  1.00  0.00           H  
ATOM    882 HG13 VAL B  23      10.777  -0.631  -5.030  1.00  0.00           H  
ATOM    883 HG21 VAL B  23       9.009   0.902  -2.217  1.00  0.00           H  
ATOM    884 HG22 VAL B  23       8.652   2.020  -3.533  1.00  0.00           H  
ATOM    885 HG23 VAL B  23       8.534   0.282  -3.799  1.00  0.00           H  
ATOM    886  N   GLN B  24      12.964   2.535  -4.299  1.00  0.00           N  
ATOM    887  CA  GLN B  24      14.257   2.742  -4.940  1.00  0.00           C  
ATOM    888  C   GLN B  24      15.219   3.463  -4.002  1.00  0.00           C  
ATOM    889  O   GLN B  24      16.400   3.127  -3.930  1.00  0.00           O  
ATOM    890  CB  GLN B  24      14.092   3.543  -6.233  1.00  0.00           C  
ATOM    891  CG  GLN B  24      12.909   3.099  -7.078  1.00  0.00           C  
ATOM    892  CD  GLN B  24      13.146   3.302  -8.562  1.00  0.00           C  
ATOM    893  OE1 GLN B  24      14.042   2.695  -9.149  1.00  0.00           O  
ATOM    894  NE2 GLN B  24      12.340   4.159  -9.178  1.00  0.00           N  
ATOM    895  H   GLN B  24      12.165   2.945  -4.691  1.00  0.00           H  
ATOM    896  HA  GLN B  24      14.668   1.772  -5.178  1.00  0.00           H  
ATOM    897  HB2 GLN B  24      13.956   4.585  -5.981  1.00  0.00           H  
ATOM    898  HB3 GLN B  24      14.989   3.438  -6.824  1.00  0.00           H  
ATOM    899  HG2 GLN B  24      12.728   2.050  -6.899  1.00  0.00           H  
ATOM    900  HG3 GLN B  24      12.040   3.670  -6.786  1.00  0.00           H  
ATOM    901 HE21 GLN B  24      11.648   4.607  -8.648  1.00  0.00           H  
ATOM    902 HE22 GLN B  24      12.471   4.310 -10.137  1.00  0.00           H  
ATOM    903  N   ALA B  25      14.705   4.458  -3.284  1.00  0.00           N  
ATOM    904  CA  ALA B  25      15.518   5.230  -2.349  1.00  0.00           C  
ATOM    905  C   ALA B  25      16.236   4.318  -1.359  1.00  0.00           C  
ATOM    906  O   ALA B  25      17.317   4.647  -0.870  1.00  0.00           O  
ATOM    907  CB  ALA B  25      14.653   6.238  -1.607  1.00  0.00           C  
ATOM    908  H   ALA B  25      13.755   4.678  -3.385  1.00  0.00           H  
ATOM    909  HA  ALA B  25      16.254   5.775  -2.921  1.00  0.00           H  
ATOM    910  HB1 ALA B  25      13.806   5.732  -1.168  1.00  0.00           H  
ATOM    911  HB2 ALA B  25      15.236   6.707  -0.828  1.00  0.00           H  
ATOM    912  HB3 ALA B  25      14.305   6.990  -2.299  1.00  0.00           H  
ATOM    913  N   LEU B  26      15.631   3.172  -1.071  1.00  0.00           N  
ATOM    914  CA  LEU B  26      16.214   2.212  -0.140  1.00  0.00           C  
ATOM    915  C   LEU B  26      17.339   1.426  -0.805  1.00  0.00           C  
ATOM    916  O   LEU B  26      18.497   1.517  -0.397  1.00  0.00           O  
ATOM    917  CB  LEU B  26      15.140   1.255   0.378  1.00  0.00           C  
ATOM    918  CG  LEU B  26      14.133   1.873   1.349  1.00  0.00           C  
ATOM    919  CD1 LEU B  26      13.181   0.811   1.877  1.00  0.00           C  
ATOM    920  CD2 LEU B  26      14.853   2.564   2.497  1.00  0.00           C  
ATOM    921  H   LEU B  26      14.771   2.964  -1.493  1.00  0.00           H  
ATOM    922  HA  LEU B  26      16.622   2.766   0.693  1.00  0.00           H  
ATOM    923  HB2 LEU B  26      14.597   0.863  -0.470  1.00  0.00           H  
ATOM    924  HB3 LEU B  26      15.631   0.434   0.880  1.00  0.00           H  
ATOM    925  HG  LEU B  26      13.548   2.614   0.826  1.00  0.00           H  
ATOM    926 HD11 LEU B  26      13.735  -0.086   2.109  1.00  0.00           H  
ATOM    927 HD12 LEU B  26      12.696   1.176   2.772  1.00  0.00           H  
ATOM    928 HD13 LEU B  26      12.436   0.591   1.129  1.00  0.00           H  
ATOM    929 HD21 LEU B  26      15.811   2.092   2.657  1.00  0.00           H  
ATOM    930 HD22 LEU B  26      15.002   3.606   2.252  1.00  0.00           H  
ATOM    931 HD23 LEU B  26      14.259   2.487   3.395  1.00  0.00           H  
ATOM    932  N   ARG B  27      16.993   0.652  -1.830  1.00  0.00           N  
ATOM    933  CA  ARG B  27      17.977  -0.150  -2.550  1.00  0.00           C  
ATOM    934  C   ARG B  27      19.113   0.719  -3.084  1.00  0.00           C  
ATOM    935  O   ARG B  27      20.234   0.245  -3.272  1.00  0.00           O  
ATOM    936  CB  ARG B  27      17.317  -0.911  -3.703  1.00  0.00           C  
ATOM    937  CG  ARG B  27      16.332  -0.078  -4.511  1.00  0.00           C  
ATOM    938  CD  ARG B  27      14.994  -0.786  -4.660  1.00  0.00           C  
ATOM    939  NE  ARG B  27      14.311  -0.421  -5.898  1.00  0.00           N  
ATOM    940  CZ  ARG B  27      14.607  -0.936  -7.089  1.00  0.00           C  
ATOM    941  NH1 ARG B  27      15.577  -1.836  -7.208  1.00  0.00           N  
ATOM    942  NH2 ARG B  27      13.931  -0.554  -8.164  1.00  0.00           N  
ATOM    943  H   ARG B  27      16.054   0.620  -2.109  1.00  0.00           H  
ATOM    944  HA  ARG B  27      18.390  -0.865  -1.852  1.00  0.00           H  
ATOM    945  HB2 ARG B  27      18.088  -1.262  -4.373  1.00  0.00           H  
ATOM    946  HB3 ARG B  27      16.790  -1.763  -3.300  1.00  0.00           H  
ATOM    947  HG2 ARG B  27      16.174   0.866  -4.011  1.00  0.00           H  
ATOM    948  HG3 ARG B  27      16.746   0.098  -5.493  1.00  0.00           H  
ATOM    949  HD2 ARG B  27      15.165  -1.853  -4.658  1.00  0.00           H  
ATOM    950  HD3 ARG B  27      14.366  -0.523  -3.822  1.00  0.00           H  
ATOM    951  HE  ARG B  27      13.591   0.243  -5.840  1.00  0.00           H  
ATOM    952 HH11 ARG B  27      16.090  -2.128  -6.402  1.00  0.00           H  
ATOM    953 HH12 ARG B  27      15.795  -2.220  -8.106  1.00  0.00           H  
ATOM    954 HH21 ARG B  27      13.200   0.123  -8.079  1.00  0.00           H  
ATOM    955 HH22 ARG B  27      14.154  -0.941  -9.059  1.00  0.00           H  
ATOM    956  N   HIS B  28      18.820   1.993  -3.329  1.00  0.00           N  
ATOM    957  CA  HIS B  28      19.820   2.921  -3.840  1.00  0.00           C  
ATOM    958  C   HIS B  28      20.933   3.140  -2.818  1.00  0.00           C  
ATOM    959  O   HIS B  28      22.095   2.830  -3.076  1.00  0.00           O  
ATOM    960  CB  HIS B  28      19.172   4.260  -4.201  1.00  0.00           C  
ATOM    961  CG  HIS B  28      18.885   4.409  -5.663  1.00  0.00           C  
ATOM    962  ND1 HIS B  28      19.850   4.668  -6.612  1.00  0.00           N  
ATOM    963  CD2 HIS B  28      17.710   4.329  -6.338  1.00  0.00           C  
ATOM    964  CE1 HIS B  28      19.245   4.738  -7.805  1.00  0.00           C  
ATOM    965  NE2 HIS B  28      17.946   4.538  -7.693  1.00  0.00           N  
ATOM    966  H   HIS B  28      17.910   2.315  -3.160  1.00  0.00           H  
ATOM    967  HA  HIS B  28      20.248   2.487  -4.731  1.00  0.00           H  
ATOM    968  HB2 HIS B  28      18.237   4.354  -3.669  1.00  0.00           H  
ATOM    969  HB3 HIS B  28      19.830   5.063  -3.907  1.00  0.00           H  
ATOM    970  HD1 HIS B  28      20.808   4.782  -6.443  1.00  0.00           H  
ATOM    971  HD2 HIS B  28      16.741   4.135  -5.901  1.00  0.00           H  
ATOM    972  HE1 HIS B  28      19.755   4.930  -8.737  1.00  0.00           H  
ATOM    973  N   LYS B  29      20.566   3.673  -1.657  1.00  0.00           N  
ATOM    974  CA  LYS B  29      21.533   3.932  -0.596  1.00  0.00           C  
ATOM    975  C   LYS B  29      22.107   2.628  -0.053  1.00  0.00           C  
ATOM    976  O   LYS B  29      21.469   1.940   0.744  1.00  0.00           O  
ATOM    977  CB  LYS B  29      20.876   4.728   0.536  1.00  0.00           C  
ATOM    978  CG  LYS B  29      21.514   6.087   0.773  1.00  0.00           C  
ATOM    979  CD  LYS B  29      22.440   6.066   1.978  1.00  0.00           C  
ATOM    980  CE  LYS B  29      23.866   5.713   1.583  1.00  0.00           C  
ATOM    981  NZ  LYS B  29      24.284   4.394   2.131  1.00  0.00           N  
ATOM    982  H   LYS B  29      19.624   3.898  -1.511  1.00  0.00           H  
ATOM    983  HA  LYS B  29      22.336   4.518  -1.016  1.00  0.00           H  
ATOM    984  HB2 LYS B  29      19.835   4.881   0.295  1.00  0.00           H  
ATOM    985  HB3 LYS B  29      20.944   4.157   1.451  1.00  0.00           H  
ATOM    986  HG2 LYS B  29      22.085   6.363  -0.101  1.00  0.00           H  
ATOM    987  HG3 LYS B  29      20.735   6.815   0.941  1.00  0.00           H  
ATOM    988  HD2 LYS B  29      22.438   7.042   2.440  1.00  0.00           H  
ATOM    989  HD3 LYS B  29      22.080   5.332   2.684  1.00  0.00           H  
ATOM    990  HE2 LYS B  29      23.932   5.681   0.505  1.00  0.00           H  
ATOM    991  HE3 LYS B  29      24.530   6.478   1.960  1.00  0.00           H  
ATOM    992  HZ1 LYS B  29      23.718   4.161   2.972  1.00  0.00           H  
ATOM    993  HZ2 LYS B  29      24.147   3.650   1.419  1.00  0.00           H  
ATOM    994  HZ3 LYS B  29      25.289   4.420   2.399  1.00  0.00           H  
ATOM    995  N   GLY B  30      23.317   2.292  -0.492  1.00  0.00           N  
ATOM    996  CA  GLY B  30      23.956   1.070  -0.039  1.00  0.00           C  
ATOM    997  C   GLY B  30      24.759   0.395  -1.134  1.00  0.00           C  
ATOM    998  O   GLY B  30      24.593   0.701  -2.314  1.00  0.00           O  
ATOM    999  H   GLY B  30      23.778   2.878  -1.127  1.00  0.00           H  
ATOM   1000  HA2 GLY B  30      24.616   1.306   0.783  1.00  0.00           H  
ATOM   1001  HA3 GLY B  30      23.196   0.386   0.309  1.00  0.00           H  
TER    1005      NH2 B  31                                                      
ENDMDL                                                                          
