# Supplementary material for: Comparative Performance of High-Throughput Methods for Protein pKa Predictions
Source: J Chem Inf Model. 2023 Aug 8;63(16):5169–81. doi: 10.1021/acs.jcim.3c00165 (PMC10466379; doi:10.1021/acs.jcim.3c00165)
Supplement: Supplementary file 3 — ci3c00165_si_003.zip [file ci3c00165_si_003.zip › curated_pdbs/1beo_curated_15.pdb]

MODEL       14                                                                  
ATOM      1  N   THR A   1       2.298   2.862  -2.904  1.00  0.00           N  
ATOM      2  CA  THR A   1       2.004   2.684  -1.449  1.00  0.00           C  
ATOM      3  C   THR A   1       3.283   2.250  -0.704  1.00  0.00           C  
ATOM      4  O   THR A   1       3.799   3.036   0.076  1.00  0.00           O  
ATOM      5  CB  THR A   1       0.835   1.691  -1.247  1.00  0.00           C  
ATOM      6  OG1 THR A   1      -0.216   1.986  -2.163  1.00  0.00           O  
ATOM      7  CG2 THR A   1       0.261   1.794   0.170  1.00  0.00           C  
ATOM      8  H1  THR A   1       2.694   1.989  -3.310  1.00  0.00           H  
ATOM      9  H2  THR A   1       1.415   3.105  -3.397  1.00  0.00           H  
ATOM     10  H3  THR A   1       2.979   3.636  -3.033  1.00  0.00           H  
ATOM     11  HA  THR A   1       1.717   3.656  -1.065  1.00  0.00           H  
ATOM     12  HB  THR A   1       1.174   0.678  -1.406  1.00  0.00           H  
ATOM     13  HG1 THR A   1      -0.697   1.176  -2.360  1.00  0.00           H  
ATOM     14 HG21 THR A   1       0.125   2.834   0.430  1.00  0.00           H  
ATOM     15 HG22 THR A   1      -0.695   1.290   0.217  1.00  0.00           H  
ATOM     16 HG23 THR A   1       0.936   1.332   0.875  1.00  0.00           H  
ATOM     17  N   ALA A   2       3.775   1.050  -0.947  1.00  0.00           N  
ATOM     18  CA  ALA A   2       5.018   0.524  -0.287  1.00  0.00           C  
ATOM     19  C   ALA A   2       6.169   0.300  -1.281  1.00  0.00           C  
ATOM     20  O   ALA A   2       5.994   0.517  -2.471  1.00  0.00           O  
ATOM     21  CB  ALA A   2       4.674  -0.770   0.457  1.00  0.00           C  
ATOM     22  H   ALA A   2       3.321   0.461  -1.588  1.00  0.00           H  
ATOM     23  HA  ALA A   2       5.337   1.254   0.435  1.00  0.00           H  
ATOM     24  HB1 ALA A   2       3.802  -1.224   0.012  1.00  0.00           H  
ATOM     25  HB2 ALA A   2       5.506  -1.457   0.407  1.00  0.00           H  
ATOM     26  HB3 ALA A   2       4.469  -0.539   1.490  1.00  0.00           H  
ATOM     27  N   CYS A   3       7.329  -0.127  -0.808  1.00  0.00           N  
ATOM     28  CA  CYS A   3       8.484  -0.367  -1.737  1.00  0.00           C  
ATOM     29  C   CYS A   3       8.198  -1.598  -2.607  1.00  0.00           C  
ATOM     30  O   CYS A   3       7.408  -2.457  -2.256  1.00  0.00           O  
ATOM     31  CB  CYS A   3       9.857  -0.658  -1.123  1.00  0.00           C  
ATOM     32  SG  CYS A   3      10.732   0.797  -0.487  1.00  0.00           S  
ATOM     33  H   CYS A   3       7.427  -0.290   0.156  1.00  0.00           H  
ATOM     34  HA  CYS A   3       8.555   0.487  -2.389  1.00  0.00           H  
ATOM     35  HB2 CYS A   3       9.766  -1.408  -0.380  1.00  0.00           H  
ATOM     36  HB3 CYS A   3      10.458  -1.113  -1.903  1.00  0.00           H  
ATOM     37  N   THR A   4       8.853  -1.650  -3.737  1.00  0.00           N  
ATOM     38  CA  THR A   4       8.731  -2.744  -4.740  1.00  0.00           C  
ATOM     39  C   THR A   4      10.107  -2.942  -5.412  1.00  0.00           C  
ATOM     40  O   THR A   4      10.602  -2.037  -6.062  1.00  0.00           O  
ATOM     41  CB  THR A   4       7.612  -2.338  -5.715  1.00  0.00           C  
ATOM     42  OG1 THR A   4       6.345  -2.343  -5.062  1.00  0.00           O  
ATOM     43  CG2 THR A   4       7.560  -3.313  -6.886  1.00  0.00           C  
ATOM     44  H   THR A   4       9.461  -0.922  -3.939  1.00  0.00           H  
ATOM     45  HA  THR A   4       8.452  -3.641  -4.205  1.00  0.00           H  
ATOM     46  HB  THR A   4       7.803  -1.350  -6.110  1.00  0.00           H  
ATOM     47  HG1 THR A   4       6.135  -1.440  -4.802  1.00  0.00           H  
ATOM     48 HG21 THR A   4       8.508  -3.299  -7.397  1.00  0.00           H  
ATOM     49 HG22 THR A   4       7.367  -4.300  -6.503  1.00  0.00           H  
ATOM     50 HG23 THR A   4       6.774  -3.012  -7.560  1.00  0.00           H  
ATOM     51  N   ALA A   5      10.692  -4.108  -5.240  1.00  0.00           N  
ATOM     52  CA  ALA A   5      12.020  -4.542  -5.783  1.00  0.00           C  
ATOM     53  C   ALA A   5      13.141  -3.492  -5.654  1.00  0.00           C  
ATOM     54  O   ALA A   5      13.814  -3.508  -4.645  1.00  0.00           O  
ATOM     55  CB  ALA A   5      11.808  -5.048  -7.217  1.00  0.00           C  
ATOM     56  H   ALA A   5      10.221  -4.772  -4.701  1.00  0.00           H  
ATOM     57  HA  ALA A   5      12.318  -5.395  -5.193  1.00  0.00           H  
ATOM     58  HB1 ALA A   5      11.213  -4.337  -7.774  1.00  0.00           H  
ATOM     59  HB2 ALA A   5      12.768  -5.162  -7.703  1.00  0.00           H  
ATOM     60  HB3 ALA A   5      11.296  -5.999  -7.205  1.00  0.00           H  
ATOM     61  N   THR A   6      13.330  -2.622  -6.628  1.00  0.00           N  
ATOM     62  CA  THR A   6      14.368  -1.535  -6.670  1.00  0.00           C  
ATOM     63  C   THR A   6      14.214  -0.620  -5.442  1.00  0.00           C  
ATOM     64  O   THR A   6      15.185  -0.369  -4.741  1.00  0.00           O  
ATOM     65  CB  THR A   6      14.237  -0.723  -7.974  1.00  0.00           C  
ATOM     66  OG1 THR A   6      12.878  -0.372  -8.220  1.00  0.00           O  
ATOM     67  CG2 THR A   6      14.772  -1.552  -9.144  1.00  0.00           C  
ATOM     68  H   THR A   6      12.738  -2.683  -7.405  1.00  0.00           H  
ATOM     69  HA  THR A   6      15.343  -2.004  -6.638  1.00  0.00           H  
ATOM     70  HB  THR A   6      14.837   0.174  -7.898  1.00  0.00           H  
ATOM     71  HG1 THR A   6      12.857   0.411  -8.772  1.00  0.00           H  
ATOM     72 HG21 THR A   6      14.298  -2.519  -9.140  1.00  0.00           H  
ATOM     73 HG22 THR A   6      14.537  -1.053 -10.071  1.00  0.00           H  
ATOM     74 HG23 THR A   6      15.842  -1.675  -9.057  1.00  0.00           H  
ATOM     75  N   GLN A   7      13.012  -0.139  -5.185  1.00  0.00           N  
ATOM     76  CA  GLN A   7      12.730   0.758  -4.011  1.00  0.00           C  
ATOM     77  C   GLN A   7      13.082  -0.007  -2.721  1.00  0.00           C  
ATOM     78  O   GLN A   7      13.731   0.537  -1.842  1.00  0.00           O  
ATOM     79  CB  GLN A   7      11.244   1.118  -3.943  1.00  0.00           C  
ATOM     80  CG  GLN A   7      11.073   2.621  -3.678  1.00  0.00           C  
ATOM     81  CD  GLN A   7      10.472   3.246  -4.946  1.00  0.00           C  
ATOM     82  OE1 GLN A   7       9.323   3.622  -4.936  1.00  0.00           O  
ATOM     83  NE2 GLN A   7      11.167   3.379  -6.045  1.00  0.00           N  
ATOM     84  H   GLN A   7      12.274  -0.387  -5.789  1.00  0.00           H  
ATOM     85  HA  GLN A   7      13.333   1.652  -4.099  1.00  0.00           H  
ATOM     86  HB2 GLN A   7      10.783   0.864  -4.886  1.00  0.00           H  
ATOM     87  HB3 GLN A   7      10.752   0.557  -3.158  1.00  0.00           H  
ATOM     88  HG2 GLN A   7      10.410   2.744  -2.831  1.00  0.00           H  
ATOM     89  HG3 GLN A   7      12.008   3.102  -3.440  1.00  0.00           H  
ATOM     90 HE21 GLN A   7      12.096   3.078  -6.078  1.00  0.00           H  
ATOM     91 HE22 GLN A   7      10.761   3.772  -6.842  1.00  0.00           H  
ATOM     92  N   GLN A   8      12.646  -1.251  -2.648  1.00  0.00           N  
ATOM     93  CA  GLN A   8      12.887  -2.155  -1.485  1.00  0.00           C  
ATOM     94  C   GLN A   8      14.384  -2.394  -1.264  1.00  0.00           C  
ATOM     95  O   GLN A   8      14.790  -2.379  -0.114  1.00  0.00           O  
ATOM     96  CB  GLN A   8      12.125  -3.481  -1.602  1.00  0.00           C  
ATOM     97  CG  GLN A   8      12.030  -4.055  -0.180  1.00  0.00           C  
ATOM     98  CD  GLN A   8      10.649  -4.589   0.221  1.00  0.00           C  
ATOM     99  OE1 GLN A   8       9.618  -4.056  -0.138  1.00  0.00           O  
ATOM    100  NE2 GLN A   8      10.598  -5.651   0.982  1.00  0.00           N  
ATOM    101  H   GLN A   8      12.135  -1.605  -3.405  1.00  0.00           H  
ATOM    102  HA  GLN A   8      12.522  -1.617  -0.624  1.00  0.00           H  
ATOM    103  HB2 GLN A   8      11.149  -3.319  -2.034  1.00  0.00           H  
ATOM    104  HB3 GLN A   8      12.687  -4.169  -2.219  1.00  0.00           H  
ATOM    105  HG2 GLN A   8      12.724  -4.879  -0.094  1.00  0.00           H  
ATOM    106  HG3 GLN A   8      12.329  -3.302   0.542  1.00  0.00           H  
ATOM    107 HE21 GLN A   8      11.428  -6.089   1.278  1.00  0.00           H  
ATOM    108 HE22 GLN A   8       9.729  -6.009   1.256  1.00  0.00           H  
ATOM    109  N   THR A   9      15.162  -2.598  -2.306  1.00  0.00           N  
ATOM    110  CA  THR A   9      16.633  -2.832  -2.219  1.00  0.00           C  
ATOM    111  C   THR A   9      17.322  -1.552  -1.727  1.00  0.00           C  
ATOM    112  O   THR A   9      18.308  -1.672  -1.021  1.00  0.00           O  
ATOM    113  CB  THR A   9      17.231  -3.308  -3.550  1.00  0.00           C  
ATOM    114  OG1 THR A   9      16.654  -2.696  -4.696  1.00  0.00           O  
ATOM    115  CG2 THR A   9      17.099  -4.830  -3.663  1.00  0.00           C  
ATOM    116  H   THR A   9      14.780  -2.593  -3.199  1.00  0.00           H  
ATOM    117  HA  THR A   9      16.810  -3.580  -1.464  1.00  0.00           H  
ATOM    118  HB  THR A   9      18.280  -3.095  -3.514  1.00  0.00           H  
ATOM    119  HG1 THR A   9      17.244  -2.002  -5.001  1.00  0.00           H  
ATOM    120 HG21 THR A   9      17.521  -5.292  -2.777  1.00  0.00           H  
ATOM    121 HG22 THR A   9      16.058  -5.107  -3.750  1.00  0.00           H  
ATOM    122 HG23 THR A   9      17.645  -5.170  -4.532  1.00  0.00           H  
ATOM    123  N   ALA A  10      16.817  -0.378  -2.076  1.00  0.00           N  
ATOM    124  CA  ALA A  10      17.404   0.930  -1.639  1.00  0.00           C  
ATOM    125  C   ALA A  10      17.221   0.986  -0.116  1.00  0.00           C  
ATOM    126  O   ALA A  10      18.169   1.299   0.587  1.00  0.00           O  
ATOM    127  CB  ALA A  10      16.705   2.129  -2.294  1.00  0.00           C  
ATOM    128  H   ALA A  10      16.013  -0.358  -2.640  1.00  0.00           H  
ATOM    129  HA  ALA A  10      18.460   0.918  -1.856  1.00  0.00           H  
ATOM    130  HB1 ALA A  10      16.344   1.847  -3.272  1.00  0.00           H  
ATOM    131  HB2 ALA A  10      15.868   2.450  -1.690  1.00  0.00           H  
ATOM    132  HB3 ALA A  10      17.412   2.936  -2.391  1.00  0.00           H  
ATOM    133  N   ALA A  11      16.025   0.678   0.354  1.00  0.00           N  
ATOM    134  CA  ALA A  11      15.666   0.669   1.808  1.00  0.00           C  
ATOM    135  C   ALA A  11      16.512  -0.395   2.516  1.00  0.00           C  
ATOM    136  O   ALA A  11      17.009  -0.110   3.589  1.00  0.00           O  
ATOM    137  CB  ALA A  11      14.182   0.361   2.027  1.00  0.00           C  
ATOM    138  H   ALA A  11      15.330   0.434  -0.292  1.00  0.00           H  
ATOM    139  HA  ALA A  11      15.917   1.628   2.219  1.00  0.00           H  
ATOM    140  HB1 ALA A  11      13.577   1.066   1.477  1.00  0.00           H  
ATOM    141  HB2 ALA A  11      13.966  -0.642   1.689  1.00  0.00           H  
ATOM    142  HB3 ALA A  11      13.951   0.440   3.079  1.00  0.00           H  
ATOM    143  N   TYR A  12      16.661  -1.562   1.926  1.00  0.00           N  
ATOM    144  CA  TYR A  12      17.467  -2.686   2.503  1.00  0.00           C  
ATOM    145  C   TYR A  12      18.938  -2.268   2.593  1.00  0.00           C  
ATOM    146  O   TYR A  12      19.563  -2.576   3.586  1.00  0.00           O  
ATOM    147  CB  TYR A  12      17.386  -3.963   1.657  1.00  0.00           C  
ATOM    148  CG  TYR A  12      16.313  -4.868   2.212  1.00  0.00           C  
ATOM    149  CD1 TYR A  12      16.359  -5.260   3.557  1.00  0.00           C  
ATOM    150  CD2 TYR A  12      15.274  -5.306   1.384  1.00  0.00           C  
ATOM    151  CE1 TYR A  12      15.376  -6.096   4.088  1.00  0.00           C  
ATOM    152  CE2 TYR A  12      14.288  -6.141   1.914  1.00  0.00           C  
ATOM    153  CZ  TYR A  12      14.334  -6.534   3.259  1.00  0.00           C  
ATOM    154  OH  TYR A  12      13.339  -7.359   3.744  1.00  0.00           O  
ATOM    155  H   TYR A  12      16.224  -1.700   1.059  1.00  0.00           H  
ATOM    156  HA  TYR A  12      17.098  -2.881   3.500  1.00  0.00           H  
ATOM    157  HB2 TYR A  12      17.154  -3.710   0.633  1.00  0.00           H  
ATOM    158  HB3 TYR A  12      18.333  -4.483   1.689  1.00  0.00           H  
ATOM    159  HD1 TYR A  12      17.168  -4.913   4.182  1.00  0.00           H  
ATOM    160  HD2 TYR A  12      15.230  -5.007   0.346  1.00  0.00           H  
ATOM    161  HE1 TYR A  12      15.433  -6.385   5.126  1.00  0.00           H  
ATOM    162  HE2 TYR A  12      13.484  -6.485   1.283  1.00  0.00           H  
ATOM    163  HH  TYR A  12      12.821  -6.873   4.390  1.00  0.00           H  
ATOM    164  N   LYS A  13      19.455  -1.585   1.591  1.00  0.00           N  
ATOM    165  CA  LYS A  13      20.871  -1.107   1.552  1.00  0.00           C  
ATOM    166  C   LYS A  13      21.082  -0.254   2.812  1.00  0.00           C  
ATOM    167  O   LYS A  13      22.024  -0.530   3.538  1.00  0.00           O  
ATOM    168  CB  LYS A  13      21.127  -0.317   0.257  1.00  0.00           C  
ATOM    169  CG  LYS A  13      22.522   0.324   0.224  1.00  0.00           C  
ATOM    170  CD  LYS A  13      22.855   0.763  -1.207  1.00  0.00           C  
ATOM    171  CE  LYS A  13      23.325   2.225  -1.257  1.00  0.00           C  
ATOM    172  NZ  LYS A  13      24.622   2.396  -0.537  1.00  0.00           N  
ATOM    173  H   LYS A  13      18.874  -1.376   0.832  1.00  0.00           H  
ATOM    174  HA  LYS A  13      21.517  -1.973   1.605  1.00  0.00           H  
ATOM    175  HB2 LYS A  13      21.042  -0.999  -0.578  1.00  0.00           H  
ATOM    176  HB3 LYS A  13      20.375   0.453   0.151  1.00  0.00           H  
ATOM    177  HG2 LYS A  13      22.541   1.181   0.883  1.00  0.00           H  
ATOM    178  HG3 LYS A  13      23.264  -0.388   0.554  1.00  0.00           H  
ATOM    179  HD2 LYS A  13      23.637   0.129  -1.600  1.00  0.00           H  
ATOM    180  HD3 LYS A  13      21.978   0.653  -1.829  1.00  0.00           H  
ATOM    181  HE2 LYS A  13      23.457   2.512  -2.290  1.00  0.00           H  
ATOM    182  HE3 LYS A  13      22.573   2.860  -0.812  1.00  0.00           H  
ATOM    183  HZ1 LYS A  13      25.324   1.734  -0.925  1.00  0.00           H  
ATOM    184  HZ2 LYS A  13      24.961   3.371  -0.660  1.00  0.00           H  
ATOM    185  HZ3 LYS A  13      24.502   2.201   0.478  1.00  0.00           H  
ATOM    186  N   THR A  14      20.233   0.730   3.059  1.00  0.00           N  
ATOM    187  CA  THR A  14      20.356   1.610   4.268  1.00  0.00           C  
ATOM    188  C   THR A  14      20.164   0.786   5.561  1.00  0.00           C  
ATOM    189  O   THR A  14      20.987   0.899   6.453  1.00  0.00           O  
ATOM    190  CB  THR A  14      19.365   2.795   4.239  1.00  0.00           C  
ATOM    191  OG1 THR A  14      19.310   3.414   2.950  1.00  0.00           O  
ATOM    192  CG2 THR A  14      19.824   3.825   5.277  1.00  0.00           C  
ATOM    193  H   THR A  14      19.490   0.889   2.430  1.00  0.00           H  
ATOM    194  HA  THR A  14      21.368   1.994   4.271  1.00  0.00           H  
ATOM    195  HB  THR A  14      18.378   2.461   4.525  1.00  0.00           H  
ATOM    196  HG1 THR A  14      18.652   4.117   2.944  1.00  0.00           H  
ATOM    197 HG21 THR A  14      19.876   3.353   6.247  1.00  0.00           H  
ATOM    198 HG22 THR A  14      20.802   4.199   5.013  1.00  0.00           H  
ATOM    199 HG23 THR A  14      19.123   4.644   5.316  1.00  0.00           H  
ATOM    200  N   LEU A  15      19.114  -0.011   5.658  1.00  0.00           N  
ATOM    201  CA  LEU A  15      18.788  -0.873   6.849  1.00  0.00           C  
ATOM    202  C   LEU A  15      19.892  -1.914   7.107  1.00  0.00           C  
ATOM    203  O   LEU A  15      20.587  -1.760   8.091  1.00  0.00           O  
ATOM    204  CB  LEU A  15      17.402  -1.525   6.673  1.00  0.00           C  
ATOM    205  CG  LEU A  15      16.521  -1.325   7.915  1.00  0.00           C  
ATOM    206  CD1 LEU A  15      16.121   0.147   8.067  1.00  0.00           C  
ATOM    207  CD2 LEU A  15      15.233  -2.144   7.787  1.00  0.00           C  
ATOM    208  H   LEU A  15      18.499  -0.046   4.896  1.00  0.00           H  
ATOM    209  HA  LEU A  15      18.761  -0.214   7.708  1.00  0.00           H  
ATOM    210  HB2 LEU A  15      16.904  -1.091   5.820  1.00  0.00           H  
ATOM    211  HB3 LEU A  15      17.526  -2.583   6.497  1.00  0.00           H  
ATOM    212  HG  LEU A  15      17.061  -1.643   8.795  1.00  0.00           H  
ATOM    213 HD11 LEU A  15      15.699   0.500   7.139  1.00  0.00           H  
ATOM    214 HD12 LEU A  15      15.384   0.241   8.851  1.00  0.00           H  
ATOM    215 HD13 LEU A  15      16.986   0.741   8.321  1.00  0.00           H  
ATOM    216 HD21 LEU A  15      14.715  -1.868   6.882  1.00  0.00           H  
ATOM    217 HD22 LEU A  15      15.466  -3.198   7.763  1.00  0.00           H  
ATOM    218 HD23 LEU A  15      14.599  -1.939   8.637  1.00  0.00           H  
ATOM    219  N   VAL A  16      20.067  -2.922   6.277  1.00  0.00           N  
ATOM    220  CA  VAL A  16      21.118  -3.992   6.422  1.00  0.00           C  
ATOM    221  C   VAL A  16      22.493  -3.368   6.734  1.00  0.00           C  
ATOM    222  O   VAL A  16      23.190  -3.895   7.586  1.00  0.00           O  
ATOM    223  CB  VAL A  16      21.065  -4.875   5.157  1.00  0.00           C  
ATOM    224  CG1 VAL A  16      22.018  -4.529   4.005  1.00  0.00           C  
ATOM    225  CG2 VAL A  16      21.215  -6.352   5.521  1.00  0.00           C  
ATOM    226  H   VAL A  16      19.464  -2.972   5.503  1.00  0.00           H  
ATOM    227  HA  VAL A  16      20.856  -4.588   7.288  1.00  0.00           H  
ATOM    228  HB  VAL A  16      20.080  -4.747   4.754  1.00  0.00           H  
ATOM    229 HG11 VAL A  16      21.943  -3.478   3.776  1.00  0.00           H  
ATOM    230 HG12 VAL A  16      23.033  -4.782   4.277  1.00  0.00           H  
ATOM    231 HG13 VAL A  16      21.727  -5.103   3.136  1.00  0.00           H  
ATOM    232 HG21 VAL A  16      20.464  -6.629   6.245  1.00  0.00           H  
ATOM    233 HG22 VAL A  16      21.110  -6.962   4.635  1.00  0.00           H  
ATOM    234 HG23 VAL A  16      22.195  -6.505   5.948  1.00  0.00           H  
ATOM    235  N   SER A  17      22.852  -2.284   6.069  1.00  0.00           N  
ATOM    236  CA  SER A  17      24.166  -1.589   6.304  1.00  0.00           C  
ATOM    237  C   SER A  17      24.206  -0.890   7.679  1.00  0.00           C  
ATOM    238  O   SER A  17      25.297  -0.812   8.218  1.00  0.00           O  
ATOM    239  CB  SER A  17      24.560  -0.631   5.163  1.00  0.00           C  
ATOM    240  OG  SER A  17      23.987   0.669   5.279  1.00  0.00           O  
ATOM    241  H   SER A  17      22.215  -1.932   5.402  1.00  0.00           H  
ATOM    242  HA  SER A  17      24.907  -2.378   6.365  1.00  0.00           H  
ATOM    243  HB2 SER A  17      25.630  -0.496   5.177  1.00  0.00           H  
ATOM    244  HB3 SER A  17      24.299  -1.097   4.222  1.00  0.00           H  
ATOM    245  HG  SER A  17      23.038   0.599   5.136  1.00  0.00           H  
ATOM    246  N   ILE A  18      23.095  -0.412   8.231  1.00  0.00           N  
ATOM    247  CA  ILE A  18      23.063   0.273   9.571  1.00  0.00           C  
ATOM    248  C   ILE A  18      23.711  -0.638  10.631  1.00  0.00           C  
ATOM    249  O   ILE A  18      24.360  -0.094  11.508  1.00  0.00           O  
ATOM    250  CB  ILE A  18      21.647   0.730  10.013  1.00  0.00           C  
ATOM    251  CG1 ILE A  18      21.731   1.931  10.981  1.00  0.00           C  
ATOM    252  CG2 ILE A  18      20.771  -0.372  10.638  1.00  0.00           C  
ATOM    253  CD1 ILE A  18      22.269   1.572  12.375  1.00  0.00           C  
ATOM    254  H   ILE A  18      22.249  -0.510   7.745  1.00  0.00           H  
ATOM    255  HA  ILE A  18      23.715   1.135   9.479  1.00  0.00           H  
ATOM    256  HB  ILE A  18      21.123   1.062   9.128  1.00  0.00           H  
ATOM    257 HG12 ILE A  18      22.388   2.674  10.556  1.00  0.00           H  
ATOM    258 HG13 ILE A  18      20.745   2.366  11.083  1.00  0.00           H  
ATOM    259 HG21 ILE A  18      21.149  -1.342  10.353  1.00  0.00           H  
ATOM    260 HG22 ILE A  18      20.784  -0.294  11.716  1.00  0.00           H  
ATOM    261 HG23 ILE A  18      19.754  -0.276  10.287  1.00  0.00           H  
ATOM    262 HD11 ILE A  18      22.295   0.496  12.482  1.00  0.00           H  
ATOM    263 HD12 ILE A  18      23.275   1.951  12.487  1.00  0.00           H  
ATOM    264 HD13 ILE A  18      21.638   1.977  13.150  1.00  0.00           H  
ATOM    265  N   LEU A  19      23.567  -1.953  10.558  1.00  0.00           N  
ATOM    266  CA  LEU A  19      24.194  -2.851  11.562  1.00  0.00           C  
ATOM    267  C   LEU A  19      25.556  -3.183  10.943  1.00  0.00           C  
ATOM    268  O   LEU A  19      26.268  -2.222  10.717  1.00  0.00           O  
ATOM    269  CB  LEU A  19      23.273  -4.027  11.950  1.00  0.00           C  
ATOM    270  CG  LEU A  19      22.706  -4.779  10.738  1.00  0.00           C  
ATOM    271  CD1 LEU A  19      22.879  -6.293  10.897  1.00  0.00           C  
ATOM    272  CD2 LEU A  19      21.223  -4.446  10.536  1.00  0.00           C  
ATOM    273  H   LEU A  19      23.058  -2.390   9.844  1.00  0.00           H  
ATOM    274  HA  LEU A  19      24.425  -2.222  12.405  1.00  0.00           H  
ATOM    275  HB2 LEU A  19      23.838  -4.713  12.565  1.00  0.00           H  
ATOM    276  HB3 LEU A  19      22.462  -3.636  12.548  1.00  0.00           H  
ATOM    277  HG  LEU A  19      23.265  -4.451   9.874  1.00  0.00           H  
ATOM    278 HD11 LEU A  19      23.160  -6.527  11.913  1.00  0.00           H  
ATOM    279 HD12 LEU A  19      21.958  -6.804  10.655  1.00  0.00           H  
ATOM    280 HD13 LEU A  19      23.657  -6.637  10.233  1.00  0.00           H  
ATOM    281 HD21 LEU A  19      20.683  -4.555  11.465  1.00  0.00           H  
ATOM    282 HD22 LEU A  19      21.129  -3.430  10.179  1.00  0.00           H  
ATOM    283 HD23 LEU A  19      20.807  -5.115   9.796  1.00  0.00           H  
ATOM    284  N   SER A  20      25.901  -4.423  10.677  1.00  0.00           N  
ATOM    285  CA  SER A  20      27.189  -4.920  10.069  1.00  0.00           C  
ATOM    286  C   SER A  20      28.383  -3.945  10.235  1.00  0.00           C  
ATOM    287  O   SER A  20      29.167  -3.761   9.315  1.00  0.00           O  
ATOM    288  CB  SER A  20      26.837  -5.207   8.598  1.00  0.00           C  
ATOM    289  OG  SER A  20      27.819  -6.039   7.990  1.00  0.00           O  
ATOM    290  H   SER A  20      25.234  -5.087  10.900  1.00  0.00           H  
ATOM    291  HA  SER A  20      27.452  -5.860  10.529  1.00  0.00           H  
ATOM    292  HB2 SER A  20      25.893  -5.725   8.541  1.00  0.00           H  
ATOM    293  HB3 SER A  20      26.743  -4.264   8.074  1.00  0.00           H  
ATOM    294  HG  SER A  20      28.612  -5.516   7.839  1.00  0.00           H  
ATOM    295  N   ASP A  21      28.511  -3.320  11.393  1.00  0.00           N  
ATOM    296  CA  ASP A  21      29.602  -2.340  11.697  1.00  0.00           C  
ATOM    297  C   ASP A  21      30.138  -2.493  13.131  1.00  0.00           C  
ATOM    298  O   ASP A  21      31.283  -2.870  13.297  1.00  0.00           O  
ATOM    299  CB  ASP A  21      28.922  -0.974  11.486  1.00  0.00           C  
ATOM    300  CG  ASP A  21      29.759   0.228  11.950  1.00  0.00           C  
ATOM    301  OD1 ASP A  21      30.530   0.722  11.145  1.00  0.00           O  
ATOM    302  OD2 ASP A  21      29.618   0.640  13.093  1.00  0.00           O  
ATOM    303  H   ASP A  21      27.848  -3.492  12.101  1.00  0.00           H  
ATOM    304  HA  ASP A  21      30.406  -2.427  10.984  1.00  0.00           H  
ATOM    305  HB2 ASP A  21      28.666  -0.862  10.447  1.00  0.00           H  
ATOM    306  HB3 ASP A  21      27.985  -0.995  12.026  1.00  0.00           H  
ATOM    307  N   ALA A  22      29.298  -2.195  14.102  1.00  0.00           N  
ATOM    308  CA  ALA A  22      29.515  -2.236  15.587  1.00  0.00           C  
ATOM    309  C   ALA A  22      28.595  -1.191  16.245  1.00  0.00           C  
ATOM    310  O   ALA A  22      28.014  -1.475  17.282  1.00  0.00           O  
ATOM    311  CB  ALA A  22      30.962  -1.955  16.026  1.00  0.00           C  
ATOM    312  H   ALA A  22      28.407  -1.902  13.817  1.00  0.00           H  
ATOM    313  HA  ALA A  22      29.202  -3.210  15.929  1.00  0.00           H  
ATOM    314  HB1 ALA A  22      31.342  -1.098  15.490  1.00  0.00           H  
ATOM    315  HB2 ALA A  22      30.988  -1.759  17.089  1.00  0.00           H  
ATOM    316  HB3 ALA A  22      31.577  -2.818  15.809  1.00  0.00           H  
ATOM    317  N   SER A  23      28.466  -0.015  15.652  1.00  0.00           N  
ATOM    318  CA  SER A  23      27.615   1.125  16.139  1.00  0.00           C  
ATOM    319  C   SER A  23      26.181   0.659  16.449  1.00  0.00           C  
ATOM    320  O   SER A  23      25.672   1.011  17.503  1.00  0.00           O  
ATOM    321  CB  SER A  23      27.584   2.263  15.107  1.00  0.00           C  
ATOM    322  OG  SER A  23      27.320   3.499  15.757  1.00  0.00           O  
ATOM    323  H   SER A  23      28.967   0.127  14.816  1.00  0.00           H  
ATOM    324  HA  SER A  23      28.060   1.491  17.053  1.00  0.00           H  
ATOM    325  HB2 SER A  23      28.543   2.344  14.622  1.00  0.00           H  
ATOM    326  HB3 SER A  23      26.840   2.055  14.351  1.00  0.00           H  
ATOM    327  HG  SER A  23      27.758   4.191  15.250  1.00  0.00           H  
ATOM    328  N   PHE A  24      25.558  -0.106  15.567  1.00  0.00           N  
ATOM    329  CA  PHE A  24      24.156  -0.607  15.805  1.00  0.00           C  
ATOM    330  C   PHE A  24      24.126  -1.427  17.111  1.00  0.00           C  
ATOM    331  O   PHE A  24      23.189  -1.286  17.888  1.00  0.00           O  
ATOM    332  CB  PHE A  24      23.672  -1.402  14.584  1.00  0.00           C  
ATOM    333  CG  PHE A  24      22.214  -1.804  14.683  1.00  0.00           C  
ATOM    334  CD1 PHE A  24      21.179  -0.874  14.520  1.00  0.00           C  
ATOM    335  CD2 PHE A  24      21.898  -3.143  14.942  1.00  0.00           C  
ATOM    336  CE1 PHE A  24      19.843  -1.283  14.616  1.00  0.00           C  
ATOM    337  CE2 PHE A  24      20.564  -3.555  15.040  1.00  0.00           C  
ATOM    338  CZ  PHE A  24      19.536  -2.622  14.874  1.00  0.00           C  
ATOM    339  H   PHE A  24      26.029  -0.359  14.734  1.00  0.00           H  
ATOM    340  HA  PHE A  24      23.524   0.255  15.976  1.00  0.00           H  
ATOM    341  HB2 PHE A  24      23.842  -0.828  13.685  1.00  0.00           H  
ATOM    342  HB3 PHE A  24      24.277  -2.284  14.480  1.00  0.00           H  
ATOM    343  HD1 PHE A  24      21.410   0.161  14.321  1.00  0.00           H  
ATOM    344  HD2 PHE A  24      22.688  -3.867  15.070  1.00  0.00           H  
ATOM    345  HE1 PHE A  24      19.048  -0.564  14.490  1.00  0.00           H  
ATOM    346  HE2 PHE A  24      20.331  -4.590  15.238  1.00  0.00           H  
ATOM    347  HZ  PHE A  24      18.506  -2.934  14.948  1.00  0.00           H  
ATOM    348  N   ASN A  25      25.139  -2.245  17.333  1.00  0.00           N  
ATOM    349  CA  ASN A  25      25.282  -3.105  18.556  1.00  0.00           C  
ATOM    350  C   ASN A  25      25.500  -2.188  19.769  1.00  0.00           C  
ATOM    351  O   ASN A  25      25.008  -2.497  20.838  1.00  0.00           O  
ATOM    352  CB  ASN A  25      26.501  -4.038  18.469  1.00  0.00           C  
ATOM    353  CG  ASN A  25      26.151  -5.441  18.984  1.00  0.00           C  
ATOM    354  OD1 ASN A  25      25.371  -6.148  18.377  1.00  0.00           O  
ATOM    355  ND2 ASN A  25      26.696  -5.891  20.084  1.00  0.00           N  
ATOM    356  H   ASN A  25      25.854  -2.290  16.664  1.00  0.00           H  
ATOM    357  HA  ASN A  25      24.382  -3.677  18.701  1.00  0.00           H  
ATOM    358  HB2 ASN A  25      26.842  -4.098  17.448  1.00  0.00           H  
ATOM    359  HB3 ASN A  25      27.302  -3.631  19.074  1.00  0.00           H  
ATOM    360 HD21 ASN A  25      27.328  -5.334  20.585  1.00  0.00           H  
ATOM    361 HD22 ASN A  25      26.464  -6.789  20.405  1.00  0.00           H  
ATOM    362  N   GLN A  26      26.218  -1.096  19.590  1.00  0.00           N  
ATOM    363  CA  GLN A  26      26.510  -0.109  20.671  1.00  0.00           C  
ATOM    364  C   GLN A  26      25.175   0.457  21.177  1.00  0.00           C  
ATOM    365  O   GLN A  26      24.973   0.472  22.378  1.00  0.00           O  
ATOM    366  CB  GLN A  26      27.452   0.989  20.152  1.00  0.00           C  
ATOM    367  CG  GLN A  26      28.108   1.782  21.292  1.00  0.00           C  
ATOM    368  CD  GLN A  26      29.468   1.189  21.684  1.00  0.00           C  
ATOM    369  OE1 GLN A  26      29.624   0.663  22.769  1.00  0.00           O  
ATOM    370  NE2 GLN A  26      30.481   1.240  20.854  1.00  0.00           N  
ATOM    371  H   GLN A  26      26.578  -0.921  18.694  1.00  0.00           H  
ATOM    372  HA  GLN A  26      26.977  -0.663  21.463  1.00  0.00           H  
ATOM    373  HB2 GLN A  26      28.226   0.524  19.561  1.00  0.00           H  
ATOM    374  HB3 GLN A  26      26.897   1.663  19.519  1.00  0.00           H  
ATOM    375  HG2 GLN A  26      28.253   2.800  20.962  1.00  0.00           H  
ATOM    376  HG3 GLN A  26      27.459   1.788  22.157  1.00  0.00           H  
ATOM    377 HE21 GLN A  26      30.382   1.657  19.971  1.00  0.00           H  
ATOM    378 HE22 GLN A  26      31.342   0.857  21.118  1.00  0.00           H  
ATOM    379  N   CYS A  27      24.304   0.884  20.279  1.00  0.00           N  
ATOM    380  CA  CYS A  27      22.961   1.444  20.660  1.00  0.00           C  
ATOM    381  C   CYS A  27      22.218   0.352  21.437  1.00  0.00           C  
ATOM    382  O   CYS A  27      21.798   0.595  22.558  1.00  0.00           O  
ATOM    383  CB  CYS A  27      22.107   1.802  19.437  1.00  0.00           C  
ATOM    384  SG  CYS A  27      20.507   2.496  19.945  1.00  0.00           S  
ATOM    385  H   CYS A  27      24.550   0.820  19.327  1.00  0.00           H  
ATOM    386  HA  CYS A  27      23.106   2.309  21.293  1.00  0.00           H  
ATOM    387  HB2 CYS A  27      22.642   2.496  18.820  1.00  0.00           H  
ATOM    388  HB3 CYS A  27      21.942   0.909  18.852  1.00  0.00           H  
ATOM    389  N   SER A  28      22.083  -0.809  20.823  1.00  0.00           N  
ATOM    390  CA  SER A  28      21.385  -1.986  21.442  1.00  0.00           C  
ATOM    391  C   SER A  28      21.969  -2.341  22.820  1.00  0.00           C  
ATOM    392  O   SER A  28      21.194  -2.728  23.672  1.00  0.00           O  
ATOM    393  CB  SER A  28      21.436  -3.224  20.540  1.00  0.00           C  
ATOM    394  OG  SER A  28      20.732  -2.939  19.338  1.00  0.00           O  
ATOM    395  H   SER A  28      22.462  -0.894  19.918  1.00  0.00           H  
ATOM    396  HA  SER A  28      20.351  -1.706  21.587  1.00  0.00           H  
ATOM    397  HB2 SER A  28      22.457  -3.478  20.302  1.00  0.00           H  
ATOM    398  HB3 SER A  28      20.983  -4.054  21.066  1.00  0.00           H  
ATOM    399  HG  SER A  28      21.056  -3.514  18.640  1.00  0.00           H  
ATOM    400  N   THR A  29      23.265  -2.212  23.027  1.00  0.00           N  
ATOM    401  CA  THR A  29      23.944  -2.522  24.329  1.00  0.00           C  
ATOM    402  C   THR A  29      23.522  -1.449  25.349  1.00  0.00           C  
ATOM    403  O   THR A  29      23.116  -1.803  26.441  1.00  0.00           O  
ATOM    404  CB  THR A  29      25.475  -2.593  24.130  1.00  0.00           C  
ATOM    405  OG1 THR A  29      25.808  -3.802  23.456  1.00  0.00           O  
ATOM    406  CG2 THR A  29      26.252  -2.567  25.452  1.00  0.00           C  
ATOM    407  H   THR A  29      23.819  -1.889  22.287  1.00  0.00           H  
ATOM    408  HA  THR A  29      23.564  -3.467  24.686  1.00  0.00           H  
ATOM    409  HB  THR A  29      25.786  -1.749  23.529  1.00  0.00           H  
ATOM    410  HG1 THR A  29      26.107  -3.582  22.571  1.00  0.00           H  
ATOM    411 HG21 THR A  29      25.729  -3.151  26.194  1.00  0.00           H  
ATOM    412 HG22 THR A  29      27.242  -2.977  25.309  1.00  0.00           H  
ATOM    413 HG23 THR A  29      26.334  -1.547  25.794  1.00  0.00           H  
ATOM    414  N   ASP A  30      23.620  -0.189  24.984  1.00  0.00           N  
ATOM    415  CA  ASP A  30      23.247   0.972  25.860  1.00  0.00           C  
ATOM    416  C   ASP A  30      21.781   0.977  26.317  1.00  0.00           C  
ATOM    417  O   ASP A  30      21.537   1.433  27.421  1.00  0.00           O  
ATOM    418  CB  ASP A  30      23.570   2.310  25.174  1.00  0.00           C  
ATOM    419  CG  ASP A  30      25.069   2.619  25.279  1.00  0.00           C  
ATOM    420  OD1 ASP A  30      25.522   3.002  26.346  1.00  0.00           O  
ATOM    421  OD2 ASP A  30      25.755   2.467  24.282  1.00  0.00           O  
ATOM    422  H   ASP A  30      23.959  -0.004  24.081  1.00  0.00           H  
ATOM    423  HA  ASP A  30      23.852   0.908  26.748  1.00  0.00           H  
ATOM    424  HB2 ASP A  30      23.276   2.263  24.135  1.00  0.00           H  
ATOM    425  HB3 ASP A  30      23.014   3.106  25.650  1.00  0.00           H  
ATOM    426  N   SER A  31      20.845   0.503  25.521  1.00  0.00           N  
ATOM    427  CA  SER A  31      19.396   0.486  25.915  1.00  0.00           C  
ATOM    428  C   SER A  31      18.758  -0.910  25.970  1.00  0.00           C  
ATOM    429  O   SER A  31      18.104  -1.189  26.962  1.00  0.00           O  
ATOM    430  CB  SER A  31      18.582   1.382  24.975  1.00  0.00           C  
ATOM    431  OG  SER A  31      17.773   2.252  25.759  1.00  0.00           O  
ATOM    432  H   SER A  31      21.112   0.153  24.646  1.00  0.00           H  
ATOM    433  HA  SER A  31      19.323   0.909  26.905  1.00  0.00           H  
ATOM    434  HB2 SER A  31      19.248   1.982  24.376  1.00  0.00           H  
ATOM    435  HB3 SER A  31      17.978   0.765  24.322  1.00  0.00           H  
ATOM    436  HG  SER A  31      16.939   1.816  25.968  1.00  0.00           H  
ATOM    437  N   GLY A  32      18.937  -1.734  24.963  1.00  0.00           N  
ATOM    438  CA  GLY A  32      18.358  -3.114  24.918  1.00  0.00           C  
ATOM    439  C   GLY A  32      17.222  -3.240  23.892  1.00  0.00           C  
ATOM    440  O   GLY A  32      16.379  -4.098  24.096  1.00  0.00           O  
ATOM    441  H   GLY A  32      19.476  -1.441  24.197  1.00  0.00           H  
ATOM    442  HA2 GLY A  32      19.127  -3.836  24.687  1.00  0.00           H  
ATOM    443  HA3 GLY A  32      17.960  -3.338  25.894  1.00  0.00           H  
ATOM    444  N   TYR A  33      17.186  -2.441  22.842  1.00  0.00           N  
ATOM    445  CA  TYR A  33      16.111  -2.502  21.796  1.00  0.00           C  
ATOM    446  C   TYR A  33      16.654  -2.968  20.429  1.00  0.00           C  
ATOM    447  O   TYR A  33      17.675  -2.499  19.951  1.00  0.00           O  
ATOM    448  CB  TYR A  33      15.384  -1.145  21.711  1.00  0.00           C  
ATOM    449  CG  TYR A  33      14.444  -1.066  20.522  1.00  0.00           C  
ATOM    450  CD1 TYR A  33      13.235  -1.777  20.467  1.00  0.00           C  
ATOM    451  CD2 TYR A  33      14.810  -0.254  19.444  1.00  0.00           C  
ATOM    452  CE1 TYR A  33      12.413  -1.667  19.339  1.00  0.00           C  
ATOM    453  CE2 TYR A  33      13.989  -0.143  18.319  1.00  0.00           C  
ATOM    454  CZ  TYR A  33      12.786  -0.851  18.264  1.00  0.00           C  
ATOM    455  OH  TYR A  33      11.968  -0.749  17.155  1.00  0.00           O  
ATOM    456  H   TYR A  33      17.894  -1.773  22.734  1.00  0.00           H  
ATOM    457  HA  TYR A  33      15.396  -3.246  22.116  1.00  0.00           H  
ATOM    458  HB2 TYR A  33      14.804  -0.999  22.611  1.00  0.00           H  
ATOM    459  HB3 TYR A  33      16.113  -0.350  21.646  1.00  0.00           H  
ATOM    460  HD1 TYR A  33      12.924  -2.413  21.282  1.00  0.00           H  
ATOM    461  HD2 TYR A  33      15.737   0.293  19.482  1.00  0.00           H  
ATOM    462  HE1 TYR A  33      11.483  -2.212  19.295  1.00  0.00           H  
ATOM    463  HE2 TYR A  33      14.290   0.490  17.498  1.00  0.00           H  
ATOM    464  HH  TYR A  33      11.893  -1.621  16.757  1.00  0.00           H  
ATOM    465  N   SER A  34      15.930  -3.892  19.830  1.00  0.00           N  
ATOM    466  CA  SER A  34      16.264  -4.484  18.494  1.00  0.00           C  
ATOM    467  C   SER A  34      15.372  -3.860  17.408  1.00  0.00           C  
ATOM    468  O   SER A  34      14.190  -3.645  17.630  1.00  0.00           O  
ATOM    469  CB  SER A  34      16.153  -6.023  18.472  1.00  0.00           C  
ATOM    470  OG  SER A  34      15.124  -6.564  19.301  1.00  0.00           O  
ATOM    471  H   SER A  34      15.119  -4.212  20.280  1.00  0.00           H  
ATOM    472  HA  SER A  34      17.280  -4.194  18.267  1.00  0.00           H  
ATOM    473  HB2 SER A  34      15.957  -6.363  17.469  1.00  0.00           H  
ATOM    474  HB3 SER A  34      17.121  -6.422  18.752  1.00  0.00           H  
ATOM    475  HG  SER A  34      14.345  -6.003  19.299  1.00  0.00           H  
ATOM    476  N   MET A  35      15.946  -3.576  16.258  1.00  0.00           N  
ATOM    477  CA  MET A  35      15.227  -2.962  15.096  1.00  0.00           C  
ATOM    478  C   MET A  35      15.184  -3.919  13.893  1.00  0.00           C  
ATOM    479  O   MET A  35      14.092  -4.194  13.424  1.00  0.00           O  
ATOM    480  CB  MET A  35      15.900  -1.620  14.762  1.00  0.00           C  
ATOM    481  CG  MET A  35      15.425  -1.024  13.431  1.00  0.00           C  
ATOM    482  SD  MET A  35      16.178   0.608  13.226  1.00  0.00           S  
ATOM    483  CE  MET A  35      14.690   1.639  13.283  1.00  0.00           C  
ATOM    484  H   MET A  35      16.901  -3.774  16.151  1.00  0.00           H  
ATOM    485  HA  MET A  35      14.208  -2.775  15.388  1.00  0.00           H  
ATOM    486  HB2 MET A  35      15.675  -0.910  15.544  1.00  0.00           H  
ATOM    487  HB3 MET A  35      16.970  -1.760  14.723  1.00  0.00           H  
ATOM    488  HG2 MET A  35      15.742  -1.669  12.623  1.00  0.00           H  
ATOM    489  HG3 MET A  35      14.350  -0.933  13.425  1.00  0.00           H  
ATOM    490  HE1 MET A  35      13.867   1.119  12.815  1.00  0.00           H  
ATOM    491  HE2 MET A  35      14.458   1.877  14.313  1.00  0.00           H  
ATOM    492  HE3 MET A  35      14.874   2.558  12.749  1.00  0.00           H  
ATOM    493  N   LEU A  36      16.325  -4.390  13.429  1.00  0.00           N  
ATOM    494  CA  LEU A  36      16.476  -5.328  12.260  1.00  0.00           C  
ATOM    495  C   LEU A  36      15.419  -6.439  12.138  1.00  0.00           C  
ATOM    496  O   LEU A  36      15.094  -6.809  11.022  1.00  0.00           O  
ATOM    497  CB  LEU A  36      17.885  -5.939  12.077  1.00  0.00           C  
ATOM    498  CG  LEU A  36      18.611  -6.589  13.277  1.00  0.00           C  
ATOM    499  CD1 LEU A  36      17.707  -7.190  14.357  1.00  0.00           C  
ATOM    500  CD2 LEU A  36      19.498  -7.714  12.740  1.00  0.00           C  
ATOM    501  H   LEU A  36      17.136  -4.097  13.884  1.00  0.00           H  
ATOM    502  HA  LEU A  36      16.301  -4.694  11.401  1.00  0.00           H  
ATOM    503  HB2 LEU A  36      17.809  -6.704  11.320  1.00  0.00           H  
ATOM    504  HB3 LEU A  36      18.513  -5.167  11.654  1.00  0.00           H  
ATOM    505  HG  LEU A  36      19.266  -5.865  13.734  1.00  0.00           H  
ATOM    506 HD11 LEU A  36      17.038  -7.905  13.904  1.00  0.00           H  
ATOM    507 HD12 LEU A  36      18.312  -7.689  15.101  1.00  0.00           H  
ATOM    508 HD13 LEU A  36      17.139  -6.405  14.832  1.00  0.00           H  
ATOM    509 HD21 LEU A  36      20.111  -7.336  11.936  1.00  0.00           H  
ATOM    510 HD22 LEU A  36      20.130  -8.094  13.530  1.00  0.00           H  
ATOM    511 HD23 LEU A  36      18.872  -8.512  12.365  1.00  0.00           H  
ATOM    512  N   THR A  37      14.904  -6.945  13.237  1.00  0.00           N  
ATOM    513  CA  THR A  37      13.867  -8.021  13.277  1.00  0.00           C  
ATOM    514  C   THR A  37      12.923  -7.803  14.480  1.00  0.00           C  
ATOM    515  O   THR A  37      12.417  -8.762  15.042  1.00  0.00           O  
ATOM    516  CB  THR A  37      14.579  -9.393  13.252  1.00  0.00           C  
ATOM    517  OG1 THR A  37      13.633 -10.427  13.007  1.00  0.00           O  
ATOM    518  CG2 THR A  37      15.361  -9.728  14.531  1.00  0.00           C  
ATOM    519  H   THR A  37      15.215  -6.594  14.097  1.00  0.00           H  
ATOM    520  HA  THR A  37      13.269  -7.914  12.381  1.00  0.00           H  
ATOM    521  HB  THR A  37      15.267  -9.389  12.419  1.00  0.00           H  
ATOM    522  HG1 THR A  37      12.988 -10.435  13.721  1.00  0.00           H  
ATOM    523 HG21 THR A  37      15.318  -8.905  15.228  1.00  0.00           H  
ATOM    524 HG22 THR A  37      14.942 -10.610  14.996  1.00  0.00           H  
ATOM    525 HG23 THR A  37      16.391  -9.927  14.275  1.00  0.00           H  
ATOM    526  N   ALA A  38      12.683  -6.566  14.879  1.00  0.00           N  
ATOM    527  CA  ALA A  38      11.788  -6.241  16.030  1.00  0.00           C  
ATOM    528  C   ALA A  38      10.941  -4.992  15.737  1.00  0.00           C  
ATOM    529  O   ALA A  38      11.193  -3.894  16.208  1.00  0.00           O  
ATOM    530  CB  ALA A  38      12.663  -6.124  17.279  1.00  0.00           C  
ATOM    531  H   ALA A  38      13.101  -5.810  14.413  1.00  0.00           H  
ATOM    532  HA  ALA A  38      11.096  -7.063  16.165  1.00  0.00           H  
ATOM    533  HB1 ALA A  38      13.659  -5.829  16.985  1.00  0.00           H  
ATOM    534  HB2 ALA A  38      12.251  -5.389  17.954  1.00  0.00           H  
ATOM    535  HB3 ALA A  38      12.709  -7.083  17.774  1.00  0.00           H  
ATOM    536  N   LYS A  39       9.919  -5.207  14.940  1.00  0.00           N  
ATOM    537  CA  LYS A  39       8.930  -4.174  14.496  1.00  0.00           C  
ATOM    538  C   LYS A  39       7.939  -3.616  15.546  1.00  0.00           C  
ATOM    539  O   LYS A  39       6.929  -3.034  15.187  1.00  0.00           O  
ATOM    540  CB  LYS A  39       8.308  -4.547  13.142  1.00  0.00           C  
ATOM    541  CG  LYS A  39       8.519  -3.425  12.108  1.00  0.00           C  
ATOM    542  CD  LYS A  39      10.003  -3.154  11.810  1.00  0.00           C  
ATOM    543  CE  LYS A  39      10.163  -2.510  10.428  1.00  0.00           C  
ATOM    544  NZ  LYS A  39      10.723  -3.418   9.385  1.00  0.00           N  
ATOM    545  H   LYS A  39       9.806  -6.120  14.618  1.00  0.00           H  
ATOM    546  HA  LYS A  39       9.573  -3.363  14.307  1.00  0.00           H  
ATOM    547  HB2 LYS A  39       8.796  -5.441  12.804  1.00  0.00           H  
ATOM    548  HB3 LYS A  39       7.253  -4.741  13.259  1.00  0.00           H  
ATOM    549  HG2 LYS A  39       8.026  -3.684  11.182  1.00  0.00           H  
ATOM    550  HG3 LYS A  39       8.070  -2.520  12.492  1.00  0.00           H  
ATOM    551  HD2 LYS A  39      10.384  -2.477  12.564  1.00  0.00           H  
ATOM    552  HD3 LYS A  39      10.565  -4.070  11.851  1.00  0.00           H  
ATOM    553  HE2 LYS A  39       9.195  -2.181  10.082  1.00  0.00           H  
ATOM    554  HE3 LYS A  39      10.805  -1.647  10.541  1.00  0.00           H  
ATOM    555  HZ1 LYS A  39      11.636  -3.807   9.691  1.00  0.00           H  
ATOM    556  HZ2 LYS A  39      10.059  -4.195   9.193  1.00  0.00           H  
ATOM    557  HZ3 LYS A  39      10.872  -2.880   8.506  1.00  0.00           H  
ATOM    558  N   ALA A  40       8.223  -3.777  16.827  1.00  0.00           N  
ATOM    559  CA  ALA A  40       7.402  -3.302  17.987  1.00  0.00           C  
ATOM    560  C   ALA A  40       8.183  -2.126  18.603  1.00  0.00           C  
ATOM    561  O   ALA A  40       9.207  -2.366  19.228  1.00  0.00           O  
ATOM    562  CB  ALA A  40       7.279  -4.442  19.016  1.00  0.00           C  
ATOM    563  H   ALA A  40       9.047  -4.241  17.072  1.00  0.00           H  
ATOM    564  HA  ALA A  40       6.427  -2.978  17.650  1.00  0.00           H  
ATOM    565  HB1 ALA A  40       8.271  -4.760  19.311  1.00  0.00           H  
ATOM    566  HB2 ALA A  40       6.757  -4.081  19.888  1.00  0.00           H  
ATOM    567  HB3 ALA A  40       6.745  -5.278  18.591  1.00  0.00           H  
ATOM    568  N   LEU A  41       7.745  -0.890  18.448  1.00  0.00           N  
ATOM    569  CA  LEU A  41       8.473   0.298  19.027  1.00  0.00           C  
ATOM    570  C   LEU A  41       8.673   0.214  20.558  1.00  0.00           C  
ATOM    571  O   LEU A  41       7.787  -0.285  21.238  1.00  0.00           O  
ATOM    572  CB  LEU A  41       7.796   1.629  18.656  1.00  0.00           C  
ATOM    573  CG  LEU A  41       8.033   2.008  17.187  1.00  0.00           C  
ATOM    574  CD1 LEU A  41       7.173   3.224  16.833  1.00  0.00           C  
ATOM    575  CD2 LEU A  41       9.502   2.362  16.921  1.00  0.00           C  
ATOM    576  H   LEU A  41       6.922  -0.736  17.938  1.00  0.00           H  
ATOM    577  HA  LEU A  41       9.455   0.285  18.579  1.00  0.00           H  
ATOM    578  HB2 LEU A  41       6.734   1.543  18.829  1.00  0.00           H  
ATOM    579  HB3 LEU A  41       8.186   2.411  19.292  1.00  0.00           H  
ATOM    580  HG  LEU A  41       7.730   1.182  16.558  1.00  0.00           H  
ATOM    581 HD11 LEU A  41       6.144   3.018  17.080  1.00  0.00           H  
ATOM    582 HD12 LEU A  41       7.513   4.089  17.383  1.00  0.00           H  
ATOM    583 HD13 LEU A  41       7.253   3.420  15.774  1.00  0.00           H  
ATOM    584 HD21 LEU A  41       9.881   2.983  17.718  1.00  0.00           H  
ATOM    585 HD22 LEU A  41      10.087   1.455  16.866  1.00  0.00           H  
ATOM    586 HD23 LEU A  41       9.586   2.894  15.985  1.00  0.00           H  
ATOM    587  N   PRO A  42       9.802   0.687  21.068  1.00  0.00           N  
ATOM    588  CA  PRO A  42      10.128   0.664  22.527  1.00  0.00           C  
ATOM    589  C   PRO A  42       9.356   1.653  23.412  1.00  0.00           C  
ATOM    590  O   PRO A  42       8.735   2.594  22.946  1.00  0.00           O  
ATOM    591  CB  PRO A  42      11.637   0.898  22.592  1.00  0.00           C  
ATOM    592  CG  PRO A  42      12.015   1.633  21.307  1.00  0.00           C  
ATOM    593  CD  PRO A  42      10.916   1.310  20.287  1.00  0.00           C  
ATOM    594  HA  PRO A  42       9.962  -0.337  22.899  1.00  0.00           H  
ATOM    595  HB2 PRO A  42      11.858   1.523  23.447  1.00  0.00           H  
ATOM    596  HB3 PRO A  42      12.177  -0.030  22.646  1.00  0.00           H  
ATOM    597  HG2 PRO A  42      12.088   2.695  21.492  1.00  0.00           H  
ATOM    598  HG3 PRO A  42      12.955   1.253  20.939  1.00  0.00           H  
ATOM    599  HD2 PRO A  42      10.587   2.219  19.804  1.00  0.00           H  
ATOM    600  HD3 PRO A  42      11.279   0.607  19.555  1.00  0.00           H  
ATOM    601  N   THR A  43       9.430   1.400  24.702  1.00  0.00           N  
ATOM    602  CA  THR A  43       8.770   2.214  25.771  1.00  0.00           C  
ATOM    603  C   THR A  43       9.518   3.536  26.039  1.00  0.00           C  
ATOM    604  O   THR A  43      10.680   3.682  25.687  1.00  0.00           O  
ATOM    605  CB  THR A  43       8.655   1.362  27.046  1.00  0.00           C  
ATOM    606  OG1 THR A  43       9.880   0.697  27.351  1.00  0.00           O  
ATOM    607  CG2 THR A  43       7.532   0.332  26.881  1.00  0.00           C  
ATOM    608  H   THR A  43       9.950   0.629  25.014  1.00  0.00           H  
ATOM    609  HA  THR A  43       7.773   2.457  25.430  1.00  0.00           H  
ATOM    610  HB  THR A  43       8.393   2.003  27.870  1.00  0.00           H  
ATOM    611  HG1 THR A  43      10.259   1.113  28.128  1.00  0.00           H  
ATOM    612 HG21 THR A  43       7.741  -0.306  26.034  1.00  0.00           H  
ATOM    613 HG22 THR A  43       7.454  -0.271  27.773  1.00  0.00           H  
ATOM    614 HG23 THR A  43       6.596   0.844  26.713  1.00  0.00           H  
ATOM    615  N   THR A  44       8.841   4.486  26.662  1.00  0.00           N  
ATOM    616  CA  THR A  44       9.402   5.839  27.009  1.00  0.00           C  
ATOM    617  C   THR A  44      10.795   5.753  27.654  1.00  0.00           C  
ATOM    618  O   THR A  44      11.647   6.538  27.280  1.00  0.00           O  
ATOM    619  CB  THR A  44       8.394   6.660  27.834  1.00  0.00           C  
ATOM    620  OG1 THR A  44       8.856   7.997  28.005  1.00  0.00           O  
ATOM    621  CG2 THR A  44       8.091   6.070  29.216  1.00  0.00           C  
ATOM    622  H   THR A  44       7.911   4.298  26.914  1.00  0.00           H  
ATOM    623  HA  THR A  44       9.549   6.338  26.062  1.00  0.00           H  
ATOM    624  HB  THR A  44       7.475   6.684  27.265  1.00  0.00           H  
ATOM    625  HG1 THR A  44       8.168   8.601  27.714  1.00  0.00           H  
ATOM    626 HG21 THR A  44       7.715   5.063  29.122  1.00  0.00           H  
ATOM    627 HG22 THR A  44       8.990   6.070  29.815  1.00  0.00           H  
ATOM    628 HG23 THR A  44       7.345   6.681  29.700  1.00  0.00           H  
ATOM    629  N   ALA A  45      11.006   4.833  28.574  1.00  0.00           N  
ATOM    630  CA  ALA A  45      12.314   4.626  29.283  1.00  0.00           C  
ATOM    631  C   ALA A  45      13.428   4.425  28.240  1.00  0.00           C  
ATOM    632  O   ALA A  45      14.366   5.212  28.240  1.00  0.00           O  
ATOM    633  CB  ALA A  45      12.217   3.416  30.225  1.00  0.00           C  
ATOM    634  H   ALA A  45      10.255   4.246  28.800  1.00  0.00           H  
ATOM    635  HA  ALA A  45      12.543   5.517  29.853  1.00  0.00           H  
ATOM    636  HB1 ALA A  45      11.947   2.533  29.665  1.00  0.00           H  
ATOM    637  HB2 ALA A  45      13.170   3.248  30.706  1.00  0.00           H  
ATOM    638  HB3 ALA A  45      11.467   3.604  30.981  1.00  0.00           H  
ATOM    639  N   GLN A  46      13.315   3.418  27.388  1.00  0.00           N  
ATOM    640  CA  GLN A  46      14.337   3.135  26.326  1.00  0.00           C  
ATOM    641  C   GLN A  46      14.375   4.296  25.322  1.00  0.00           C  
ATOM    642  O   GLN A  46      15.450   4.596  24.837  1.00  0.00           O  
ATOM    643  CB  GLN A  46      14.091   1.797  25.614  1.00  0.00           C  
ATOM    644  CG  GLN A  46      14.265   0.649  26.621  1.00  0.00           C  
ATOM    645  CD  GLN A  46      14.690  -0.681  25.979  1.00  0.00           C  
ATOM    646  OE1 GLN A  46      15.408  -0.736  24.996  1.00  0.00           O  
ATOM    647  NE2 GLN A  46      14.268  -1.796  26.506  1.00  0.00           N  
ATOM    648  H   GLN A  46      12.528   2.833  27.444  1.00  0.00           H  
ATOM    649  HA  GLN A  46      15.302   3.115  26.814  1.00  0.00           H  
ATOM    650  HB2 GLN A  46      13.096   1.774  25.195  1.00  0.00           H  
ATOM    651  HB3 GLN A  46      14.823   1.682  24.826  1.00  0.00           H  
ATOM    652  HG2 GLN A  46      15.020   0.929  27.342  1.00  0.00           H  
ATOM    653  HG3 GLN A  46      13.335   0.509  27.151  1.00  0.00           H  
ATOM    654 HE21 GLN A  46      13.689  -1.787  27.298  1.00  0.00           H  
ATOM    655 HE22 GLN A  46      14.540  -2.647  26.099  1.00  0.00           H  
ATOM    656  N   TYR A  47      13.248   4.922  25.038  1.00  0.00           N  
ATOM    657  CA  TYR A  47      13.119   6.080  24.089  1.00  0.00           C  
ATOM    658  C   TYR A  47      14.065   7.200  24.563  1.00  0.00           C  
ATOM    659  O   TYR A  47      14.858   7.696  23.777  1.00  0.00           O  
ATOM    660  CB  TYR A  47      11.681   6.623  24.142  1.00  0.00           C  
ATOM    661  CG  TYR A  47      10.931   6.513  22.835  1.00  0.00           C  
ATOM    662  CD1 TYR A  47      11.321   7.259  21.716  1.00  0.00           C  
ATOM    663  CD2 TYR A  47       9.823   5.658  22.751  1.00  0.00           C  
ATOM    664  CE1 TYR A  47      10.606   7.143  20.521  1.00  0.00           C  
ATOM    665  CE2 TYR A  47       9.109   5.544  21.555  1.00  0.00           C  
ATOM    666  CZ  TYR A  47       9.499   6.291  20.434  1.00  0.00           C  
ATOM    667  OH  TYR A  47       8.809   6.201  19.239  1.00  0.00           O  
ATOM    668  H   TYR A  47      12.428   4.611  25.482  1.00  0.00           H  
ATOM    669  HA  TYR A  47      13.367   5.773  23.084  1.00  0.00           H  
ATOM    670  HB2 TYR A  47      11.129   6.067  24.881  1.00  0.00           H  
ATOM    671  HB3 TYR A  47      11.698   7.658  24.456  1.00  0.00           H  
ATOM    672  HD1 TYR A  47      12.173   7.920  21.771  1.00  0.00           H  
ATOM    673  HD2 TYR A  47       9.518   5.079  23.612  1.00  0.00           H  
ATOM    674  HE1 TYR A  47      10.913   7.717  19.662  1.00  0.00           H  
ATOM    675  HE2 TYR A  47       8.258   4.878  21.513  1.00  0.00           H  
ATOM    676  HH  TYR A  47       9.121   5.412  18.787  1.00  0.00           H  
ATOM    677  N   LYS A  48      13.963   7.567  25.831  1.00  0.00           N  
ATOM    678  CA  LYS A  48      14.798   8.634  26.477  1.00  0.00           C  
ATOM    679  C   LYS A  48      16.264   8.232  26.302  1.00  0.00           C  
ATOM    680  O   LYS A  48      17.036   9.048  25.828  1.00  0.00           O  
ATOM    681  CB  LYS A  48      14.462   8.856  27.964  1.00  0.00           C  
ATOM    682  CG  LYS A  48      12.971   9.175  28.171  1.00  0.00           C  
ATOM    683  CD  LYS A  48      12.727  10.652  28.505  1.00  0.00           C  
ATOM    684  CE  LYS A  48      12.986  10.924  29.992  1.00  0.00           C  
ATOM    685  NZ  LYS A  48      11.721  10.804  30.777  1.00  0.00           N  
ATOM    686  H   LYS A  48      13.301   7.110  26.390  1.00  0.00           H  
ATOM    687  HA  LYS A  48      14.653   9.537  25.906  1.00  0.00           H  
ATOM    688  HB2 LYS A  48      14.716   7.970  28.531  1.00  0.00           H  
ATOM    689  HB3 LYS A  48      15.054   9.682  28.331  1.00  0.00           H  
ATOM    690  HG2 LYS A  48      12.427   8.937  27.269  1.00  0.00           H  
ATOM    691  HG3 LYS A  48      12.588   8.562  28.973  1.00  0.00           H  
ATOM    692  HD2 LYS A  48      13.368  11.279  27.901  1.00  0.00           H  
ATOM    693  HD3 LYS A  48      11.697  10.888  28.278  1.00  0.00           H  
ATOM    694  HE2 LYS A  48      13.704  10.209  30.369  1.00  0.00           H  
ATOM    695  HE3 LYS A  48      13.392  11.920  30.113  1.00  0.00           H  
ATOM    696  HZ1 LYS A  48      11.216   9.930  30.522  1.00  0.00           H  
ATOM    697  HZ2 LYS A  48      11.955  10.785  31.789  1.00  0.00           H  
ATOM    698  HZ3 LYS A  48      11.110  11.627  30.595  1.00  0.00           H  
ATOM    699  N   LEU A  49      16.618   7.016  26.665  1.00  0.00           N  
ATOM    700  CA  LEU A  49      18.024   6.497  26.534  1.00  0.00           C  
ATOM    701  C   LEU A  49      18.492   6.624  25.070  1.00  0.00           C  
ATOM    702  O   LEU A  49      19.622   7.014  24.833  1.00  0.00           O  
ATOM    703  CB  LEU A  49      18.106   5.021  26.947  1.00  0.00           C  
ATOM    704  CG  LEU A  49      18.178   4.849  28.469  1.00  0.00           C  
ATOM    705  CD1 LEU A  49      17.953   3.377  28.829  1.00  0.00           C  
ATOM    706  CD2 LEU A  49      19.552   5.276  28.994  1.00  0.00           C  
ATOM    707  H   LEU A  49      15.919   6.429  27.031  1.00  0.00           H  
ATOM    708  HA  LEU A  49      18.676   7.088  27.160  1.00  0.00           H  
ATOM    709  HB2 LEU A  49      17.224   4.511  26.593  1.00  0.00           H  
ATOM    710  HB3 LEU A  49      18.979   4.571  26.498  1.00  0.00           H  
ATOM    711  HG  LEU A  49      17.404   5.448  28.926  1.00  0.00           H  
ATOM    712 HD11 LEU A  49      17.104   2.996  28.283  1.00  0.00           H  
ATOM    713 HD12 LEU A  49      18.831   2.802  28.574  1.00  0.00           H  
ATOM    714 HD13 LEU A  49      17.764   3.293  29.889  1.00  0.00           H  
ATOM    715 HD21 LEU A  49      20.327   4.772  28.436  1.00  0.00           H  
ATOM    716 HD22 LEU A  49      19.667   6.344  28.890  1.00  0.00           H  
ATOM    717 HD23 LEU A  49      19.634   5.009  30.038  1.00  0.00           H  
ATOM    718  N   MET A  50      17.633   6.305  24.120  1.00  0.00           N  
ATOM    719  CA  MET A  50      17.911   6.369  22.647  1.00  0.00           C  
ATOM    720  C   MET A  50      18.258   7.819  22.276  1.00  0.00           C  
ATOM    721  O   MET A  50      19.285   8.028  21.650  1.00  0.00           O  
ATOM    722  CB  MET A  50      16.666   5.928  21.867  1.00  0.00           C  
ATOM    723  CG  MET A  50      17.012   5.079  20.642  1.00  0.00           C  
ATOM    724  SD  MET A  50      15.587   4.038  20.232  1.00  0.00           S  
ATOM    725  CE  MET A  50      15.721   2.819  21.567  1.00  0.00           C  
ATOM    726  H   MET A  50      16.742   6.004  24.393  1.00  0.00           H  
ATOM    727  HA  MET A  50      18.742   5.716  22.422  1.00  0.00           H  
ATOM    728  HB2 MET A  50      16.037   5.345  22.521  1.00  0.00           H  
ATOM    729  HB3 MET A  50      16.111   6.799  21.554  1.00  0.00           H  
ATOM    730  HG2 MET A  50      17.229   5.726  19.805  1.00  0.00           H  
ATOM    731  HG3 MET A  50      17.867   4.450  20.843  1.00  0.00           H  
ATOM    732  HE1 MET A  50      16.685   2.889  22.045  1.00  0.00           H  
ATOM    733  HE2 MET A  50      14.952   3.005  22.302  1.00  0.00           H  
ATOM    734  HE3 MET A  50      15.608   1.830  21.149  1.00  0.00           H  
ATOM    735  N   CYS A  51      17.421   8.764  22.666  1.00  0.00           N  
ATOM    736  CA  CYS A  51      17.632  10.220  22.384  1.00  0.00           C  
ATOM    737  C   CYS A  51      18.914  10.703  23.089  1.00  0.00           C  
ATOM    738  O   CYS A  51      19.534  11.611  22.568  1.00  0.00           O  
ATOM    739  CB  CYS A  51      16.418  11.042  22.846  1.00  0.00           C  
ATOM    740  SG  CYS A  51      16.071  12.393  21.685  1.00  0.00           S  
ATOM    741  H   CYS A  51      16.617   8.503  23.174  1.00  0.00           H  
ATOM    742  HA  CYS A  51      17.771  10.342  21.320  1.00  0.00           H  
ATOM    743  HB2 CYS A  51      15.548  10.405  22.914  1.00  0.00           H  
ATOM    744  HB3 CYS A  51      16.623  11.454  23.824  1.00  0.00           H  
ATOM    745  N   ALA A  52      19.298  10.132  24.217  1.00  0.00           N  
ATOM    746  CA  ALA A  52      20.528  10.528  24.982  1.00  0.00           C  
ATOM    747  C   ALA A  52      21.770   9.638  24.724  1.00  0.00           C  
ATOM    748  O   ALA A  52      22.702   9.702  25.512  1.00  0.00           O  
ATOM    749  CB  ALA A  52      20.164  10.592  26.474  1.00  0.00           C  
ATOM    750  H   ALA A  52      18.749   9.405  24.581  1.00  0.00           H  
ATOM    751  HA  ALA A  52      20.794  11.529  24.675  1.00  0.00           H  
ATOM    752  HB1 ALA A  52      19.679   9.681  26.794  1.00  0.00           H  
ATOM    753  HB2 ALA A  52      21.069  10.737  27.046  1.00  0.00           H  
ATOM    754  HB3 ALA A  52      19.504  11.429  26.646  1.00  0.00           H  
ATOM    755  N   SER A  53      21.809   8.836  23.674  1.00  0.00           N  
ATOM    756  CA  SER A  53      22.968   7.940  23.347  1.00  0.00           C  
ATOM    757  C   SER A  53      23.639   8.288  22.003  1.00  0.00           C  
ATOM    758  O   SER A  53      22.954   8.522  21.014  1.00  0.00           O  
ATOM    759  CB  SER A  53      22.465   6.490  23.342  1.00  0.00           C  
ATOM    760  OG  SER A  53      22.419   5.999  24.677  1.00  0.00           O  
ATOM    761  H   SER A  53      21.043   8.813  23.063  1.00  0.00           H  
ATOM    762  HA  SER A  53      23.711   8.032  24.125  1.00  0.00           H  
ATOM    763  HB2 SER A  53      21.470   6.441  22.927  1.00  0.00           H  
ATOM    764  HB3 SER A  53      23.117   5.882  22.730  1.00  0.00           H  
ATOM    765  HG  SER A  53      21.611   6.310  25.099  1.00  0.00           H  
ATOM    766  N   THR A  54      24.962   8.316  21.989  1.00  0.00           N  
ATOM    767  CA  THR A  54      25.800   8.635  20.777  1.00  0.00           C  
ATOM    768  C   THR A  54      25.471   7.660  19.630  1.00  0.00           C  
ATOM    769  O   THR A  54      25.102   8.130  18.573  1.00  0.00           O  
ATOM    770  CB  THR A  54      27.315   8.584  21.083  1.00  0.00           C  
ATOM    771  OG1 THR A  54      27.627   9.306  22.270  1.00  0.00           O  
ATOM    772  CG2 THR A  54      28.141   9.170  19.930  1.00  0.00           C  
ATOM    773  H   THR A  54      25.446   8.117  22.822  1.00  0.00           H  
ATOM    774  HA  THR A  54      25.534   9.630  20.449  1.00  0.00           H  
ATOM    775  HB  THR A  54      27.616   7.557  21.218  1.00  0.00           H  
ATOM    776  HG1 THR A  54      28.008   8.698  22.911  1.00  0.00           H  
ATOM    777 HG21 THR A  54      27.644  10.034  19.511  1.00  0.00           H  
ATOM    778 HG22 THR A  54      29.122   9.456  20.285  1.00  0.00           H  
ATOM    779 HG23 THR A  54      28.257   8.422  19.162  1.00  0.00           H  
ATOM    780  N   ALA A  55      25.600   6.364  19.845  1.00  0.00           N  
ATOM    781  CA  ALA A  55      25.318   5.287  18.831  1.00  0.00           C  
ATOM    782  C   ALA A  55      23.893   5.368  18.271  1.00  0.00           C  
ATOM    783  O   ALA A  55      23.730   5.410  17.065  1.00  0.00           O  
ATOM    784  CB  ALA A  55      25.456   3.884  19.433  1.00  0.00           C  
ATOM    785  H   ALA A  55      25.902   6.072  20.732  1.00  0.00           H  
ATOM    786  HA  ALA A  55      26.018   5.377  18.019  1.00  0.00           H  
ATOM    787  HB1 ALA A  55      26.434   3.752  19.868  1.00  0.00           H  
ATOM    788  HB2 ALA A  55      24.699   3.746  20.193  1.00  0.00           H  
ATOM    789  HB3 ALA A  55      25.304   3.150  18.653  1.00  0.00           H  
ATOM    790  N   CYS A  56      22.912   5.384  19.147  1.00  0.00           N  
ATOM    791  CA  CYS A  56      21.457   5.457  18.776  1.00  0.00           C  
ATOM    792  C   CYS A  56      21.203   6.644  17.827  1.00  0.00           C  
ATOM    793  O   CYS A  56      20.600   6.489  16.766  1.00  0.00           O  
ATOM    794  CB  CYS A  56      20.579   5.518  20.036  1.00  0.00           C  
ATOM    795  SG  CYS A  56      20.985   4.098  21.082  1.00  0.00           S  
ATOM    796  H   CYS A  56      23.156   5.346  20.095  1.00  0.00           H  
ATOM    797  HA  CYS A  56      21.250   4.548  18.234  1.00  0.00           H  
ATOM    798  HB2 CYS A  56      20.746   6.437  20.579  1.00  0.00           H  
ATOM    799  HB3 CYS A  56      19.538   5.460  19.753  1.00  0.00           H  
ATOM    800  N   ASN A  57      21.688   7.801  18.232  1.00  0.00           N  
ATOM    801  CA  ASN A  57      21.562   9.075  17.454  1.00  0.00           C  
ATOM    802  C   ASN A  57      22.306   8.901  16.122  1.00  0.00           C  
ATOM    803  O   ASN A  57      21.789   9.363  15.119  1.00  0.00           O  
ATOM    804  CB  ASN A  57      22.123  10.271  18.236  1.00  0.00           C  
ATOM    805  CG  ASN A  57      20.998  10.965  19.006  1.00  0.00           C  
ATOM    806  OD1 ASN A  57      20.223  11.701  18.433  1.00  0.00           O  
ATOM    807  ND2 ASN A  57      20.874  10.760  20.286  1.00  0.00           N  
ATOM    808  H   ASN A  57      22.167   7.838  19.086  1.00  0.00           H  
ATOM    809  HA  ASN A  57      20.528   9.232  17.206  1.00  0.00           H  
ATOM    810  HB2 ASN A  57      22.879   9.927  18.928  1.00  0.00           H  
ATOM    811  HB3 ASN A  57      22.572  10.976  17.553  1.00  0.00           H  
ATOM    812 HD21 ASN A  57      21.495  10.167  20.764  1.00  0.00           H  
ATOM    813 HD22 ASN A  57      20.151  11.209  20.773  1.00  0.00           H  
ATOM    814  N   THR A  58      23.458   8.255  16.127  1.00  0.00           N  
ATOM    815  CA  THR A  58      24.263   8.019  14.887  1.00  0.00           C  
ATOM    816  C   THR A  58      23.376   7.238  13.892  1.00  0.00           C  
ATOM    817  O   THR A  58      23.421   7.550  12.718  1.00  0.00           O  
ATOM    818  CB  THR A  58      25.575   7.264  15.204  1.00  0.00           C  
ATOM    819  OG1 THR A  58      26.428   8.007  16.073  1.00  0.00           O  
ATOM    820  CG2 THR A  58      26.350   6.931  13.922  1.00  0.00           C  
ATOM    821  H   THR A  58      23.808   7.904  16.975  1.00  0.00           H  
ATOM    822  HA  THR A  58      24.475   8.976  14.443  1.00  0.00           H  
ATOM    823  HB  THR A  58      25.322   6.336  15.686  1.00  0.00           H  
ATOM    824  HG1 THR A  58      26.993   7.391  16.550  1.00  0.00           H  
ATOM    825 HG21 THR A  58      25.728   6.319  13.283  1.00  0.00           H  
ATOM    826 HG22 THR A  58      26.612   7.837  13.393  1.00  0.00           H  
ATOM    827 HG23 THR A  58      27.251   6.385  14.158  1.00  0.00           H  
ATOM    828  N   MET A  59      22.602   6.266  14.343  1.00  0.00           N  
ATOM    829  CA  MET A  59      21.695   5.435  13.477  1.00  0.00           C  
ATOM    830  C   MET A  59      20.595   6.272  12.804  1.00  0.00           C  
ATOM    831  O   MET A  59      20.517   6.276  11.588  1.00  0.00           O  
ATOM    832  CB  MET A  59      20.939   4.310  14.211  1.00  0.00           C  
ATOM    833  CG  MET A  59      21.743   3.508  15.239  1.00  0.00           C  
ATOM    834  SD  MET A  59      20.675   2.260  16.006  1.00  0.00           S  
ATOM    835  CE  MET A  59      19.214   3.240  16.453  1.00  0.00           C  
ATOM    836  H   MET A  59      22.627   6.084  15.307  1.00  0.00           H  
ATOM    837  HA  MET A  59      22.298   4.988  12.706  1.00  0.00           H  
ATOM    838  HB2 MET A  59      20.111   4.750  14.741  1.00  0.00           H  
ATOM    839  HB3 MET A  59      20.537   3.633  13.468  1.00  0.00           H  
ATOM    840  HG2 MET A  59      22.566   3.011  14.750  1.00  0.00           H  
ATOM    841  HG3 MET A  59      22.125   4.163  16.002  1.00  0.00           H  
ATOM    842  HE1 MET A  59      19.512   4.183  16.878  1.00  0.00           H  
ATOM    843  HE2 MET A  59      18.621   3.433  15.568  1.00  0.00           H  
ATOM    844  HE3 MET A  59      18.626   2.701  17.182  1.00  0.00           H  
ATOM    845  N   ILE A  60      19.780   6.947  13.592  1.00  0.00           N  
ATOM    846  CA  ILE A  60      18.645   7.808  13.100  1.00  0.00           C  
ATOM    847  C   ILE A  60      19.155   8.979  12.249  1.00  0.00           C  
ATOM    848  O   ILE A  60      18.697   9.143  11.131  1.00  0.00           O  
ATOM    849  CB  ILE A  60      17.746   8.246  14.272  1.00  0.00           C  
ATOM    850  CG1 ILE A  60      17.219   6.989  14.981  1.00  0.00           C  
ATOM    851  CG2 ILE A  60      16.559   9.080  13.775  1.00  0.00           C  
ATOM    852  CD1 ILE A  60      16.535   7.328  16.304  1.00  0.00           C  
ATOM    853  H   ILE A  60      19.933   6.869  14.562  1.00  0.00           H  
ATOM    854  HA  ILE A  60      18.067   7.179  12.436  1.00  0.00           H  
ATOM    855  HB  ILE A  60      18.309   8.841  14.977  1.00  0.00           H  
ATOM    856 HG12 ILE A  60      16.514   6.480  14.344  1.00  0.00           H  
ATOM    857 HG13 ILE A  60      18.043   6.321  15.178  1.00  0.00           H  
ATOM    858 HG21 ILE A  60      16.020   8.538  13.014  1.00  0.00           H  
ATOM    859 HG22 ILE A  60      15.905   9.284  14.608  1.00  0.00           H  
ATOM    860 HG23 ILE A  60      16.924  10.013  13.372  1.00  0.00           H  
ATOM    861 HD11 ILE A  60      17.053   8.137  16.798  1.00  0.00           H  
ATOM    862 HD12 ILE A  60      15.514   7.615  16.105  1.00  0.00           H  
ATOM    863 HD13 ILE A  60      16.540   6.452  16.935  1.00  0.00           H  
ATOM    864  N   LYS A  61      20.081   9.750  12.777  1.00  0.00           N  
ATOM    865  CA  LYS A  61      20.700  10.930  12.084  1.00  0.00           C  
ATOM    866  C   LYS A  61      21.236  10.491  10.708  1.00  0.00           C  
ATOM    867  O   LYS A  61      21.075  11.222   9.746  1.00  0.00           O  
ATOM    868  CB  LYS A  61      21.819  11.430  12.997  1.00  0.00           C  
ATOM    869  CG  LYS A  61      22.405  12.773  12.555  1.00  0.00           C  
ATOM    870  CD  LYS A  61      23.911  12.789  12.836  1.00  0.00           C  
ATOM    871  CE  LYS A  61      24.218  12.502  14.315  1.00  0.00           C  
ATOM    872  NZ  LYS A  61      25.593  12.946  14.695  1.00  0.00           N  
ATOM    873  H   LYS A  61      20.387   9.525  13.685  1.00  0.00           H  
ATOM    874  HA  LYS A  61      19.971  11.709  11.944  1.00  0.00           H  
ATOM    875  HB2 LYS A  61      21.410  11.546  13.991  1.00  0.00           H  
ATOM    876  HB3 LYS A  61      22.598  10.682  13.028  1.00  0.00           H  
ATOM    877  HG2 LYS A  61      22.234  12.908  11.496  1.00  0.00           H  
ATOM    878  HG3 LYS A  61      21.933  13.574  13.102  1.00  0.00           H  
ATOM    879  HD2 LYS A  61      24.370  12.034  12.215  1.00  0.00           H  
ATOM    880  HD3 LYS A  61      24.293  13.759  12.561  1.00  0.00           H  
ATOM    881  HE2 LYS A  61      23.500  13.022  14.933  1.00  0.00           H  
ATOM    882  HE3 LYS A  61      24.117  11.442  14.497  1.00  0.00           H  
ATOM    883  HZ1 LYS A  61      26.295  12.545  14.037  1.00  0.00           H  
ATOM    884  HZ2 LYS A  61      25.635  13.985  14.662  1.00  0.00           H  
ATOM    885  HZ3 LYS A  61      25.801  12.615  15.661  1.00  0.00           H  
ATOM    886  N   LYS A  62      21.841   9.318  10.652  1.00  0.00           N  
ATOM    887  CA  LYS A  62      22.419   8.718   9.405  1.00  0.00           C  
ATOM    888  C   LYS A  62      21.266   8.535   8.405  1.00  0.00           C  
ATOM    889  O   LYS A  62      21.408   8.960   7.272  1.00  0.00           O  
ATOM    890  CB  LYS A  62      23.102   7.383   9.743  1.00  0.00           C  
ATOM    891  CG  LYS A  62      23.577   6.583   8.522  1.00  0.00           C  
ATOM    892  CD  LYS A  62      22.950   5.184   8.576  1.00  0.00           C  
ATOM    893  CE  LYS A  62      23.875   4.102   8.002  1.00  0.00           C  
ATOM    894  NZ  LYS A  62      24.077   4.304   6.538  1.00  0.00           N  
ATOM    895  H   LYS A  62      21.911   8.805  11.487  1.00  0.00           H  
ATOM    896  HA  LYS A  62      23.124   9.415   8.987  1.00  0.00           H  
ATOM    897  HB2 LYS A  62      23.958   7.587  10.365  1.00  0.00           H  
ATOM    898  HB3 LYS A  62      22.415   6.781  10.319  1.00  0.00           H  
ATOM    899  HG2 LYS A  62      23.288   7.085   7.608  1.00  0.00           H  
ATOM    900  HG3 LYS A  62      24.651   6.485   8.552  1.00  0.00           H  
ATOM    901  HD2 LYS A  62      22.735   4.937   9.606  1.00  0.00           H  
ATOM    902  HD3 LYS A  62      22.022   5.191   8.021  1.00  0.00           H  
ATOM    903  HE2 LYS A  62      24.831   4.137   8.503  1.00  0.00           H  
ATOM    904  HE3 LYS A  62      23.426   3.134   8.173  1.00  0.00           H  
ATOM    905  HZ1 LYS A  62      23.160   4.352   6.048  1.00  0.00           H  
ATOM    906  HZ2 LYS A  62      24.610   5.180   6.370  1.00  0.00           H  
ATOM    907  HZ3 LYS A  62      24.626   3.508   6.156  1.00  0.00           H  
ATOM    908  N   ILE A  63      20.175   7.930   8.836  1.00  0.00           N  
ATOM    909  CA  ILE A  63      18.958   7.680   7.989  1.00  0.00           C  
ATOM    910  C   ILE A  63      18.458   9.039   7.451  1.00  0.00           C  
ATOM    911  O   ILE A  63      18.086   9.101   6.290  1.00  0.00           O  
ATOM    912  CB  ILE A  63      17.836   6.985   8.794  1.00  0.00           C  
ATOM    913  CG1 ILE A  63      18.248   5.602   9.339  1.00  0.00           C  
ATOM    914  CG2 ILE A  63      16.544   6.825   7.977  1.00  0.00           C  
ATOM    915  CD1 ILE A  63      18.374   4.527   8.251  1.00  0.00           C  
ATOM    916  H   ILE A  63      20.164   7.633   9.771  1.00  0.00           H  
ATOM    917  HA  ILE A  63      19.252   7.070   7.146  1.00  0.00           H  
ATOM    918  HB  ILE A  63      17.592   7.629   9.630  1.00  0.00           H  
ATOM    919 HG12 ILE A  63      19.198   5.679   9.843  1.00  0.00           H  
ATOM    920 HG13 ILE A  63      17.507   5.283  10.060  1.00  0.00           H  
ATOM    921 HG21 ILE A  63      16.267   7.776   7.544  1.00  0.00           H  
ATOM    922 HG22 ILE A  63      16.695   6.107   7.186  1.00  0.00           H  
ATOM    923 HG23 ILE A  63      15.747   6.484   8.620  1.00  0.00           H  
ATOM    924 HD11 ILE A  63      18.468   4.999   7.285  1.00  0.00           H  
ATOM    925 HD12 ILE A  63      19.248   3.921   8.441  1.00  0.00           H  
ATOM    926 HD13 ILE A  63      17.492   3.903   8.263  1.00  0.00           H  
ATOM    927  N   VAL A  64      18.453  10.084   8.263  1.00  0.00           N  
ATOM    928  CA  VAL A  64      17.995  11.460   7.870  1.00  0.00           C  
ATOM    929  C   VAL A  64      18.906  12.007   6.761  1.00  0.00           C  
ATOM    930  O   VAL A  64      18.386  12.402   5.735  1.00  0.00           O  
ATOM    931  CB  VAL A  64      17.979  12.394   9.093  1.00  0.00           C  
ATOM    932  CG1 VAL A  64      17.460  13.792   8.738  1.00  0.00           C  
ATOM    933  CG2 VAL A  64      17.105  11.859  10.236  1.00  0.00           C  
ATOM    934  H   VAL A  64      18.768   9.970   9.187  1.00  0.00           H  
ATOM    935  HA  VAL A  64      17.011  11.382   7.443  1.00  0.00           H  
ATOM    936  HB  VAL A  64      18.998  12.482   9.445  1.00  0.00           H  
ATOM    937 HG11 VAL A  64      18.079  14.233   7.971  1.00  0.00           H  
ATOM    938 HG12 VAL A  64      16.444  13.725   8.379  1.00  0.00           H  
ATOM    939 HG13 VAL A  64      17.484  14.416   9.618  1.00  0.00           H  
ATOM    940 HG21 VAL A  64      16.936  10.800  10.110  1.00  0.00           H  
ATOM    941 HG22 VAL A  64      17.614  12.027  11.174  1.00  0.00           H  
ATOM    942 HG23 VAL A  64      16.154  12.373  10.251  1.00  0.00           H  
ATOM    943  N   THR A  65      20.205  12.015   6.982  1.00  0.00           N  
ATOM    944  CA  THR A  65      21.225  12.512   5.995  1.00  0.00           C  
ATOM    945  C   THR A  65      21.073  11.739   4.674  1.00  0.00           C  
ATOM    946  O   THR A  65      21.210  12.338   3.620  1.00  0.00           O  
ATOM    947  CB  THR A  65      22.663  12.337   6.524  1.00  0.00           C  
ATOM    948  OG1 THR A  65      22.776  12.838   7.851  1.00  0.00           O  
ATOM    949  CG2 THR A  65      23.682  13.075   5.648  1.00  0.00           C  
ATOM    950  H   THR A  65      20.518  11.669   7.845  1.00  0.00           H  
ATOM    951  HA  THR A  65      21.031  13.556   5.802  1.00  0.00           H  
ATOM    952  HB  THR A  65      22.915  11.287   6.520  1.00  0.00           H  
ATOM    953  HG1 THR A  65      22.568  13.777   7.851  1.00  0.00           H  
ATOM    954 HG21 THR A  65      23.328  14.077   5.449  1.00  0.00           H  
ATOM    955 HG22 THR A  65      24.628  13.126   6.165  1.00  0.00           H  
ATOM    956 HG23 THR A  65      23.812  12.548   4.714  1.00  0.00           H  
ATOM    957  N   LEU A  66      20.795  10.453   4.753  1.00  0.00           N  
ATOM    958  CA  LEU A  66      20.610   9.542   3.577  1.00  0.00           C  
ATOM    959  C   LEU A  66      19.431  10.021   2.721  1.00  0.00           C  
ATOM    960  O   LEU A  66      19.588  10.069   1.515  1.00  0.00           O  
ATOM    961  CB  LEU A  66      20.343   8.098   4.038  1.00  0.00           C  
ATOM    962  CG  LEU A  66      21.535   7.137   3.910  1.00  0.00           C  
ATOM    963  CD1 LEU A  66      21.785   6.716   2.460  1.00  0.00           C  
ATOM    964  CD2 LEU A  66      22.829   7.723   4.487  1.00  0.00           C  
ATOM    965  H   LEU A  66      20.700  10.055   5.643  1.00  0.00           H  
ATOM    966  HA  LEU A  66      21.494   9.570   2.968  1.00  0.00           H  
ATOM    967  HB2 LEU A  66      20.053   8.113   5.077  1.00  0.00           H  
ATOM    968  HB3 LEU A  66      19.511   7.706   3.468  1.00  0.00           H  
ATOM    969  HG  LEU A  66      21.271   6.252   4.470  1.00  0.00           H  
ATOM    970 HD11 LEU A  66      20.880   6.296   2.047  1.00  0.00           H  
ATOM    971 HD12 LEU A  66      22.090   7.573   1.875  1.00  0.00           H  
ATOM    972 HD13 LEU A  66      22.567   5.971   2.438  1.00  0.00           H  
ATOM    973 HD21 LEU A  66      22.640   8.122   5.472  1.00  0.00           H  
ATOM    974 HD22 LEU A  66      23.578   6.948   4.553  1.00  0.00           H  
ATOM    975 HD23 LEU A  66      23.189   8.511   3.843  1.00  0.00           H  
ATOM    976  N   ASN A  67      18.313  10.356   3.336  1.00  0.00           N  
ATOM    977  CA  ASN A  67      17.084  10.840   2.630  1.00  0.00           C  
ATOM    978  C   ASN A  67      16.561   9.737   1.677  1.00  0.00           C  
ATOM    979  O   ASN A  67      16.700   9.871   0.470  1.00  0.00           O  
ATOM    980  CB  ASN A  67      17.428  12.174   1.933  1.00  0.00           C  
ATOM    981  CG  ASN A  67      16.200  13.069   1.743  1.00  0.00           C  
ATOM    982  OD1 ASN A  67      15.800  13.769   2.650  1.00  0.00           O  
ATOM    983  ND2 ASN A  67      15.574  13.091   0.600  1.00  0.00           N  
ATOM    984  H   ASN A  67      18.286  10.283   4.317  1.00  0.00           H  
ATOM    985  HA  ASN A  67      16.332  11.011   3.387  1.00  0.00           H  
ATOM    986  HB2 ASN A  67      18.151  12.711   2.527  1.00  0.00           H  
ATOM    987  HB3 ASN A  67      17.864  11.965   0.967  1.00  0.00           H  
ATOM    988 HD21 ASN A  67      15.875  12.536  -0.150  1.00  0.00           H  
ATOM    989 HD22 ASN A  67      14.792  13.672   0.501  1.00  0.00           H  
ATOM    990  N   PRO A  68      15.979   8.674   2.208  1.00  0.00           N  
ATOM    991  CA  PRO A  68      15.431   7.532   1.399  1.00  0.00           C  
ATOM    992  C   PRO A  68      14.090   7.891   0.718  1.00  0.00           C  
ATOM    993  O   PRO A  68      13.531   8.927   1.032  1.00  0.00           O  
ATOM    994  CB  PRO A  68      15.248   6.417   2.434  1.00  0.00           C  
ATOM    995  CG  PRO A  68      15.080   7.108   3.793  1.00  0.00           C  
ATOM    996  CD  PRO A  68      15.787   8.459   3.675  1.00  0.00           C  
ATOM    997  HA  PRO A  68      16.157   7.201   0.670  1.00  0.00           H  
ATOM    998  HB2 PRO A  68      14.374   5.822   2.201  1.00  0.00           H  
ATOM    999  HB3 PRO A  68      16.127   5.795   2.468  1.00  0.00           H  
ATOM   1000  HG2 PRO A  68      14.029   7.253   3.997  1.00  0.00           H  
ATOM   1001  HG3 PRO A  68      15.542   6.534   4.581  1.00  0.00           H  
ATOM   1002  HD2 PRO A  68      15.174   9.237   4.110  1.00  0.00           H  
ATOM   1003  HD3 PRO A  68      16.750   8.425   4.162  1.00  0.00           H  
ATOM   1004  N   PRO A  69      13.578   7.074  -0.183  1.00  0.00           N  
ATOM   1005  CA  PRO A  69      12.283   7.336  -0.889  1.00  0.00           C  
ATOM   1006  C   PRO A  69      11.056   6.949  -0.032  1.00  0.00           C  
ATOM   1007  O   PRO A  69      11.148   6.085   0.835  1.00  0.00           O  
ATOM   1008  CB  PRO A  69      12.379   6.485  -2.158  1.00  0.00           C  
ATOM   1009  CG  PRO A  69      13.360   5.348  -1.850  1.00  0.00           C  
ATOM   1010  CD  PRO A  69      14.188   5.790  -0.637  1.00  0.00           C  
ATOM   1011  HA  PRO A  69      12.232   8.373  -1.185  1.00  0.00           H  
ATOM   1012  HB2 PRO A  69      11.403   6.096  -2.415  1.00  0.00           H  
ATOM   1013  HB3 PRO A  69      12.764   7.073  -2.978  1.00  0.00           H  
ATOM   1014  HG2 PRO A  69      12.823   4.434  -1.643  1.00  0.00           H  
ATOM   1015  HG3 PRO A  69      14.023   5.203  -2.687  1.00  0.00           H  
ATOM   1016  HD2 PRO A  69      14.123   5.040   0.139  1.00  0.00           H  
ATOM   1017  HD3 PRO A  69      15.214   5.959  -0.933  1.00  0.00           H  
ATOM   1018  N   ASN A  70       9.927   7.585  -0.286  1.00  0.00           N  
ATOM   1019  CA  ASN A  70       8.656   7.303   0.469  1.00  0.00           C  
ATOM   1020  C   ASN A  70       8.143   5.903   0.103  1.00  0.00           C  
ATOM   1021  O   ASN A  70       7.814   5.632  -1.042  1.00  0.00           O  
ATOM   1022  CB  ASN A  70       7.496   8.308   0.300  1.00  0.00           C  
ATOM   1023  CG  ASN A  70       7.603   9.252  -0.903  1.00  0.00           C  
ATOM   1024  OD1 ASN A  70       7.671  10.447  -0.725  1.00  0.00           O  
ATOM   1025  ND2 ASN A  70       7.627   8.796  -2.126  1.00  0.00           N  
ATOM   1026  H   ASN A  70       9.921   8.260  -0.996  1.00  0.00           H  
ATOM   1027  HA  ASN A  70       8.954   7.263   1.512  1.00  0.00           H  
ATOM   1028  HB2 ASN A  70       6.574   7.760   0.188  1.00  0.00           H  
ATOM   1029  HB3 ASN A  70       7.419   8.893   1.205  1.00  0.00           H  
ATOM   1030 HD21 ASN A  70       7.574   7.834  -2.306  1.00  0.00           H  
ATOM   1031 HD22 ASN A  70       7.699   9.428  -2.869  1.00  0.00           H  
ATOM   1032  N   CYS A  71       8.092   5.049   1.103  1.00  0.00           N  
ATOM   1033  CA  CYS A  71       7.635   3.620   1.023  1.00  0.00           C  
ATOM   1034  C   CYS A  71       7.521   2.993   2.430  1.00  0.00           C  
ATOM   1035  O   CYS A  71       7.949   3.595   3.406  1.00  0.00           O  
ATOM   1036  CB  CYS A  71       8.602   2.850   0.112  1.00  0.00           C  
ATOM   1037  SG  CYS A  71       9.519   1.532   0.948  1.00  0.00           S  
ATOM   1038  H   CYS A  71       8.380   5.362   1.989  1.00  0.00           H  
ATOM   1039  HA  CYS A  71       6.651   3.615   0.576  1.00  0.00           H  
ATOM   1040  HB2 CYS A  71       8.051   2.396  -0.698  1.00  0.00           H  
ATOM   1041  HB3 CYS A  71       9.300   3.560  -0.311  1.00  0.00           H  
ATOM   1042  N   ASP A  72       6.963   1.803   2.512  1.00  0.00           N  
ATOM   1043  CA  ASP A  72       6.772   1.033   3.785  1.00  0.00           C  
ATOM   1044  C   ASP A  72       7.334  -0.399   3.726  1.00  0.00           C  
ATOM   1045  O   ASP A  72       7.114  -1.091   2.739  1.00  0.00           O  
ATOM   1046  CB  ASP A  72       5.263   0.993   4.074  1.00  0.00           C  
ATOM   1047  CG  ASP A  72       4.836   2.060   5.094  1.00  0.00           C  
ATOM   1048  OD1 ASP A  72       5.287   2.030   6.231  1.00  0.00           O  
ATOM   1049  OD2 ASP A  72       4.048   2.916   4.724  1.00  0.00           O  
ATOM   1050  H   ASP A  72       6.653   1.379   1.690  1.00  0.00           H  
ATOM   1051  HA  ASP A  72       7.251   1.556   4.596  1.00  0.00           H  
ATOM   1052  HB2 ASP A  72       4.735   1.160   3.143  1.00  0.00           H  
ATOM   1053  HB3 ASP A  72       4.995   0.013   4.438  1.00  0.00           H  
ATOM   1054  N   LEU A  73       8.033  -0.816   4.768  1.00  0.00           N  
ATOM   1055  CA  LEU A  73       8.632  -2.190   4.851  1.00  0.00           C  
ATOM   1056  C   LEU A  73       8.277  -2.871   6.181  1.00  0.00           C  
ATOM   1057  O   LEU A  73       8.536  -2.346   7.253  1.00  0.00           O  
ATOM   1058  CB  LEU A  73      10.146  -2.317   4.564  1.00  0.00           C  
ATOM   1059  CG  LEU A  73      11.062  -1.088   4.686  1.00  0.00           C  
ATOM   1060  CD1 LEU A  73      10.883  -0.058   3.569  1.00  0.00           C  
ATOM   1061  CD2 LEU A  73      10.962  -0.417   6.058  1.00  0.00           C  
ATOM   1062  H   LEU A  73       8.159  -0.198   5.527  1.00  0.00           H  
ATOM   1063  HA  LEU A  73       8.086  -2.761   4.108  1.00  0.00           H  
ATOM   1064  HB2 LEU A  73      10.559  -3.055   5.235  1.00  0.00           H  
ATOM   1065  HB3 LEU A  73      10.234  -2.727   3.568  1.00  0.00           H  
ATOM   1066  HG  LEU A  73      12.070  -1.463   4.572  1.00  0.00           H  
ATOM   1067 HD11 LEU A  73      10.871  -0.561   2.613  1.00  0.00           H  
ATOM   1068 HD12 LEU A  73       9.964   0.493   3.697  1.00  0.00           H  
ATOM   1069 HD13 LEU A  73      11.719   0.629   3.599  1.00  0.00           H  
ATOM   1070 HD21 LEU A  73      10.476  -1.083   6.754  1.00  0.00           H  
ATOM   1071 HD22 LEU A  73      11.959  -0.194   6.406  1.00  0.00           H  
ATOM   1072 HD23 LEU A  73      10.400   0.500   5.971  1.00  0.00           H  
ATOM   1073  N   THR A  74       7.678  -4.042   6.083  1.00  0.00           N  
ATOM   1074  CA  THR A  74       7.231  -4.894   7.237  1.00  0.00           C  
ATOM   1075  C   THR A  74       8.256  -5.961   7.687  1.00  0.00           C  
ATOM   1076  O   THR A  74       9.105  -6.382   6.915  1.00  0.00           O  
ATOM   1077  CB  THR A  74       5.817  -5.500   6.980  1.00  0.00           C  
ATOM   1078  OG1 THR A  74       5.707  -6.892   7.266  1.00  0.00           O  
ATOM   1079  CG2 THR A  74       5.241  -5.323   5.565  1.00  0.00           C  
ATOM   1080  H   THR A  74       7.509  -4.386   5.180  1.00  0.00           H  
ATOM   1081  HA  THR A  74       7.138  -4.218   8.076  1.00  0.00           H  
ATOM   1082  HB  THR A  74       5.143  -4.994   7.655  1.00  0.00           H  
ATOM   1083  HG1 THR A  74       4.922  -7.041   7.802  1.00  0.00           H  
ATOM   1084 HG21 THR A  74       5.325  -4.290   5.262  1.00  0.00           H  
ATOM   1085 HG22 THR A  74       5.779  -5.940   4.860  1.00  0.00           H  
ATOM   1086 HG23 THR A  74       4.200  -5.607   5.562  1.00  0.00           H  
ATOM   1087  N   VAL A  75       8.143  -6.379   8.938  1.00  0.00           N  
ATOM   1088  CA  VAL A  75       9.035  -7.421   9.565  1.00  0.00           C  
ATOM   1089  C   VAL A  75       8.245  -8.746   9.661  1.00  0.00           C  
ATOM   1090  O   VAL A  75       7.064  -8.704   9.977  1.00  0.00           O  
ATOM   1091  CB  VAL A  75       9.600  -6.969  10.938  1.00  0.00           C  
ATOM   1092  CG1 VAL A  75       9.788  -8.094  11.967  1.00  0.00           C  
ATOM   1093  CG2 VAL A  75      10.989  -6.345  10.772  1.00  0.00           C  
ATOM   1094  H   VAL A  75       7.423  -5.987   9.485  1.00  0.00           H  
ATOM   1095  HA  VAL A  75       9.842  -7.581   8.861  1.00  0.00           H  
ATOM   1096  HB  VAL A  75       8.951  -6.227  11.375  1.00  0.00           H  
ATOM   1097 HG11 VAL A  75       8.887  -8.686  12.011  1.00  0.00           H  
ATOM   1098 HG12 VAL A  75      10.618  -8.723  11.675  1.00  0.00           H  
ATOM   1099 HG13 VAL A  75       9.987  -7.670  12.939  1.00  0.00           H  
ATOM   1100 HG21 VAL A  75      11.058  -5.842   9.822  1.00  0.00           H  
ATOM   1101 HG22 VAL A  75      11.179  -5.649  11.574  1.00  0.00           H  
ATOM   1102 HG23 VAL A  75      11.737  -7.125  10.800  1.00  0.00           H  
ATOM   1103  N   PRO A  76       8.890  -9.872   9.401  1.00  0.00           N  
ATOM   1104  CA  PRO A  76       8.255 -11.227   9.456  1.00  0.00           C  
ATOM   1105  C   PRO A  76       7.809 -11.693  10.852  1.00  0.00           C  
ATOM   1106  O   PRO A  76       6.755 -12.303  10.927  1.00  0.00           O  
ATOM   1107  CB  PRO A  76       9.286 -12.154   8.808  1.00  0.00           C  
ATOM   1108  CG  PRO A  76      10.640 -11.464   8.980  1.00  0.00           C  
ATOM   1109  CD  PRO A  76      10.333  -9.964   9.022  1.00  0.00           C  
ATOM   1110  HA  PRO A  76       7.390 -11.225   8.811  1.00  0.00           H  
ATOM   1111  HB2 PRO A  76       9.279 -13.110   9.312  1.00  0.00           H  
ATOM   1112  HB3 PRO A  76       9.085 -12.280   7.756  1.00  0.00           H  
ATOM   1113  HG2 PRO A  76      11.120 -11.795   9.890  1.00  0.00           H  
ATOM   1114  HG3 PRO A  76      11.268 -11.667   8.125  1.00  0.00           H  
ATOM   1115  HD2 PRO A  76      10.960  -9.475   9.753  1.00  0.00           H  
ATOM   1116  HD3 PRO A  76      10.476  -9.524   8.047  1.00  0.00           H  
ATOM   1117  N   THR A  77       8.563 -11.424  11.902  1.00  0.00           N  
ATOM   1118  CA  THR A  77       8.200 -11.842  13.297  1.00  0.00           C  
ATOM   1119  C   THR A  77       7.258 -10.806  13.945  1.00  0.00           C  
ATOM   1120  O   THR A  77       6.163 -11.198  14.304  1.00  0.00           O  
ATOM   1121  CB  THR A  77       9.470 -12.183  14.105  1.00  0.00           C  
ATOM   1122  OG1 THR A  77       9.141 -12.745  15.371  1.00  0.00           O  
ATOM   1123  CG2 THR A  77      10.411 -10.992  14.329  1.00  0.00           C  
ATOM   1124  H   THR A  77       9.396 -10.929  11.762  1.00  0.00           H  
ATOM   1125  HA  THR A  77       7.601 -12.740  13.185  1.00  0.00           H  
ATOM   1126  HB  THR A  77      10.012 -12.936  13.550  1.00  0.00           H  
ATOM   1127  HG1 THR A  77       8.709 -13.594  15.239  1.00  0.00           H  
ATOM   1128 HG21 THR A  77      10.636 -10.513  13.387  1.00  0.00           H  
ATOM   1129 HG22 THR A  77       9.947 -10.275  14.992  1.00  0.00           H  
ATOM   1130 HG23 THR A  77      11.329 -11.340  14.779  1.00  0.00           H  
ATOM   1131  N   SER A  78       7.648  -9.550  14.091  1.00  0.00           N  
ATOM   1132  CA  SER A  78       6.821  -8.453  14.709  1.00  0.00           C  
ATOM   1133  C   SER A  78       5.446  -8.267  14.051  1.00  0.00           C  
ATOM   1134  O   SER A  78       4.555  -7.815  14.750  1.00  0.00           O  
ATOM   1135  CB  SER A  78       7.581  -7.108  14.771  1.00  0.00           C  
ATOM   1136  OG  SER A  78       8.341  -7.131  15.967  1.00  0.00           O  
ATOM   1137  H   SER A  78       8.541  -9.313  13.780  1.00  0.00           H  
ATOM   1138  HA  SER A  78       6.611  -8.766  15.720  1.00  0.00           H  
ATOM   1139  HB2 SER A  78       8.278  -6.952  13.957  1.00  0.00           H  
ATOM   1140  HB3 SER A  78       6.950  -6.220  14.780  1.00  0.00           H  
ATOM   1141  HG  SER A  78       8.143  -6.288  16.371  1.00  0.00           H  
ATOM   1142  N   GLY A  79       5.269  -8.583  12.782  1.00  0.00           N  
ATOM   1143  CA  GLY A  79       3.956  -8.424  12.069  1.00  0.00           C  
ATOM   1144  C   GLY A  79       3.590  -6.936  11.956  1.00  0.00           C  
ATOM   1145  O   GLY A  79       2.422  -6.618  11.819  1.00  0.00           O  
ATOM   1146  H   GLY A  79       6.021  -8.937  12.268  1.00  0.00           H  
ATOM   1147  HA2 GLY A  79       4.008  -8.856  11.078  1.00  0.00           H  
ATOM   1148  HA3 GLY A  79       3.184  -8.924  12.634  1.00  0.00           H  
ATOM   1149  N   LEU A  80       4.569  -6.061  12.014  1.00  0.00           N  
ATOM   1150  CA  LEU A  80       4.373  -4.588  11.922  1.00  0.00           C  
ATOM   1151  C   LEU A  80       5.193  -4.035  10.744  1.00  0.00           C  
ATOM   1152  O   LEU A  80       6.153  -4.644  10.287  1.00  0.00           O  
ATOM   1153  CB  LEU A  80       4.778  -4.000  13.282  1.00  0.00           C  
ATOM   1154  CG  LEU A  80       3.708  -3.130  13.965  1.00  0.00           C  
ATOM   1155  CD1 LEU A  80       3.541  -1.779  13.266  1.00  0.00           C  
ATOM   1156  CD2 LEU A  80       2.339  -3.823  14.040  1.00  0.00           C  
ATOM   1157  H   LEU A  80       5.499  -6.362  12.124  1.00  0.00           H  
ATOM   1158  HA  LEU A  80       3.330  -4.382  11.734  1.00  0.00           H  
ATOM   1159  HB2 LEU A  80       5.002  -4.821  13.947  1.00  0.00           H  
ATOM   1160  HB3 LEU A  80       5.681  -3.422  13.151  1.00  0.00           H  
ATOM   1161  HG  LEU A  80       4.052  -2.925  14.970  1.00  0.00           H  
ATOM   1162 HD11 LEU A  80       4.440  -1.528  12.723  1.00  0.00           H  
ATOM   1163 HD12 LEU A  80       2.705  -1.824  12.584  1.00  0.00           H  
ATOM   1164 HD13 LEU A  80       3.350  -1.018  14.009  1.00  0.00           H  
ATOM   1165 HD21 LEU A  80       2.466  -4.885  14.191  1.00  0.00           H  
ATOM   1166 HD22 LEU A  80       1.779  -3.409  14.865  1.00  0.00           H  
ATOM   1167 HD23 LEU A  80       1.793  -3.654  13.123  1.00  0.00           H  
ATOM   1168  N   VAL A  81       4.779  -2.880  10.279  1.00  0.00           N  
ATOM   1169  CA  VAL A  81       5.411  -2.146   9.138  1.00  0.00           C  
ATOM   1170  C   VAL A  81       6.033  -0.820   9.627  1.00  0.00           C  
ATOM   1171  O   VAL A  81       5.440  -0.106  10.418  1.00  0.00           O  
ATOM   1172  CB  VAL A  81       4.333  -1.786   8.098  1.00  0.00           C  
ATOM   1173  CG1 VAL A  81       4.933  -1.117   6.853  1.00  0.00           C  
ATOM   1174  CG2 VAL A  81       3.508  -2.989   7.620  1.00  0.00           C  
ATOM   1175  H   VAL A  81       4.003  -2.460  10.703  1.00  0.00           H  
ATOM   1176  HA  VAL A  81       6.155  -2.779   8.673  1.00  0.00           H  
ATOM   1177  HB  VAL A  81       3.675  -1.084   8.594  1.00  0.00           H  
ATOM   1178 HG11 VAL A  81       5.568  -0.296   7.152  1.00  0.00           H  
ATOM   1179 HG12 VAL A  81       5.519  -1.831   6.294  1.00  0.00           H  
ATOM   1180 HG13 VAL A  81       4.140  -0.740   6.225  1.00  0.00           H  
ATOM   1181 HG21 VAL A  81       3.318  -3.665   8.439  1.00  0.00           H  
ATOM   1182 HG22 VAL A  81       2.564  -2.636   7.230  1.00  0.00           H  
ATOM   1183 HG23 VAL A  81       4.035  -3.507   6.835  1.00  0.00           H  
ATOM   1184  N   LEU A  82       7.212  -0.513   9.137  1.00  0.00           N  
ATOM   1185  CA  LEU A  82       7.974   0.733   9.474  1.00  0.00           C  
ATOM   1186  C   LEU A  82       8.205   1.529   8.180  1.00  0.00           C  
ATOM   1187  O   LEU A  82       8.510   0.976   7.133  1.00  0.00           O  
ATOM   1188  CB  LEU A  82       9.313   0.425  10.164  1.00  0.00           C  
ATOM   1189  CG  LEU A  82      10.102   1.665  10.624  1.00  0.00           C  
ATOM   1190  CD1 LEU A  82       9.465   2.352  11.838  1.00  0.00           C  
ATOM   1191  CD2 LEU A  82      11.514   1.233  11.024  1.00  0.00           C  
ATOM   1192  H   LEU A  82       7.620  -1.133   8.500  1.00  0.00           H  
ATOM   1193  HA  LEU A  82       7.352   1.337  10.120  1.00  0.00           H  
ATOM   1194  HB2 LEU A  82       9.114  -0.176  11.037  1.00  0.00           H  
ATOM   1195  HB3 LEU A  82       9.919  -0.149   9.479  1.00  0.00           H  
ATOM   1196  HG  LEU A  82      10.183   2.379   9.818  1.00  0.00           H  
ATOM   1197 HD11 LEU A  82       9.287   1.627  12.619  1.00  0.00           H  
ATOM   1198 HD12 LEU A  82      10.139   3.111  12.208  1.00  0.00           H  
ATOM   1199 HD13 LEU A  82       8.534   2.820  11.556  1.00  0.00           H  
ATOM   1200 HD21 LEU A  82      11.957   0.644  10.234  1.00  0.00           H  
ATOM   1201 HD22 LEU A  82      12.121   2.109  11.201  1.00  0.00           H  
ATOM   1202 HD23 LEU A  82      11.469   0.644  11.931  1.00  0.00           H  
ATOM   1203  N   ASN A  83       8.051   2.825   8.299  1.00  0.00           N  
ATOM   1204  CA  ASN A  83       8.225   3.804   7.183  1.00  0.00           C  
ATOM   1205  C   ASN A  83       9.590   4.474   7.428  1.00  0.00           C  
ATOM   1206  O   ASN A  83       9.688   5.412   8.210  1.00  0.00           O  
ATOM   1207  CB  ASN A  83       7.046   4.797   7.217  1.00  0.00           C  
ATOM   1208  CG  ASN A  83       6.882   5.599   5.919  1.00  0.00           C  
ATOM   1209  OD1 ASN A  83       7.696   6.446   5.600  1.00  0.00           O  
ATOM   1210  ND2 ASN A  83       5.857   5.386   5.135  1.00  0.00           N  
ATOM   1211  H   ASN A  83       7.806   3.179   9.180  1.00  0.00           H  
ATOM   1212  HA  ASN A  83       8.246   3.253   6.249  1.00  0.00           H  
ATOM   1213  HB2 ASN A  83       6.135   4.240   7.377  1.00  0.00           H  
ATOM   1214  HB3 ASN A  83       7.183   5.478   8.044  1.00  0.00           H  
ATOM   1215 HD21 ASN A  83       5.175   4.713   5.362  1.00  0.00           H  
ATOM   1216 HD22 ASN A  83       5.767   5.906   4.311  1.00  0.00           H  
ATOM   1217  N   VAL A  84      10.632   3.993   6.769  1.00  0.00           N  
ATOM   1218  CA  VAL A  84      12.021   4.560   6.926  1.00  0.00           C  
ATOM   1219  C   VAL A  84      12.102   6.032   6.473  1.00  0.00           C  
ATOM   1220  O   VAL A  84      12.954   6.733   7.001  1.00  0.00           O  
ATOM   1221  CB  VAL A  84      13.109   3.681   6.273  1.00  0.00           C  
ATOM   1222  CG1 VAL A  84      14.508   4.180   6.661  1.00  0.00           C  
ATOM   1223  CG2 VAL A  84      13.011   2.235   6.771  1.00  0.00           C  
ATOM   1224  H   VAL A  84      10.495   3.236   6.159  1.00  0.00           H  
ATOM   1225  HA  VAL A  84      12.199   4.596   7.995  1.00  0.00           H  
ATOM   1226  HB  VAL A  84      13.006   3.702   5.198  1.00  0.00           H  
ATOM   1227 HG11 VAL A  84      14.613   4.182   7.737  1.00  0.00           H  
ATOM   1228 HG12 VAL A  84      15.259   3.533   6.236  1.00  0.00           H  
ATOM   1229 HG13 VAL A  84      14.652   5.183   6.291  1.00  0.00           H  
ATOM   1230 HG21 VAL A  84      12.007   1.867   6.627  1.00  0.00           H  
ATOM   1231 HG22 VAL A  84      13.703   1.614   6.222  1.00  0.00           H  
ATOM   1232 HG23 VAL A  84      13.259   2.200   7.823  1.00  0.00           H  
ATOM   1233  N   TYR A  85      11.267   6.501   5.558  1.00  0.00           N  
ATOM   1234  CA  TYR A  85      11.303   7.929   5.100  1.00  0.00           C  
ATOM   1235  C   TYR A  85      10.745   8.749   6.272  1.00  0.00           C  
ATOM   1236  O   TYR A  85      11.449   9.602   6.788  1.00  0.00           O  
ATOM   1237  CB  TYR A  85      10.424   8.210   3.865  1.00  0.00           C  
ATOM   1238  CG  TYR A  85      10.556   9.676   3.487  1.00  0.00           C  
ATOM   1239  CD1 TYR A  85      11.784  10.203   3.059  1.00  0.00           C  
ATOM   1240  CD2 TYR A  85       9.444  10.524   3.568  1.00  0.00           C  
ATOM   1241  CE1 TYR A  85      11.904  11.555   2.719  1.00  0.00           C  
ATOM   1242  CE2 TYR A  85       9.560  11.876   3.226  1.00  0.00           C  
ATOM   1243  CZ  TYR A  85      10.788  12.393   2.802  1.00  0.00           C  
ATOM   1244  OH  TYR A  85      10.890  13.729   2.471  1.00  0.00           O  
ATOM   1245  H   TYR A  85      10.593   5.902   5.168  1.00  0.00           H  
ATOM   1246  HA  TYR A  85      12.332   8.222   4.926  1.00  0.00           H  
ATOM   1247  HB2 TYR A  85      10.733   7.570   3.059  1.00  0.00           H  
ATOM   1248  HB3 TYR A  85       9.391   7.987   4.091  1.00  0.00           H  
ATOM   1249  HD1 TYR A  85      12.648   9.561   2.993  1.00  0.00           H  
ATOM   1250  HD2 TYR A  85       8.491  10.137   3.894  1.00  0.00           H  
ATOM   1251  HE1 TYR A  85      12.856  11.947   2.392  1.00  0.00           H  
ATOM   1252  HE2 TYR A  85       8.702  12.529   3.289  1.00  0.00           H  
ATOM   1253  HH  TYR A  85      10.930  14.248   3.280  1.00  0.00           H  
ATOM   1254  N   SER A  86       9.510   8.468   6.655  1.00  0.00           N  
ATOM   1255  CA  SER A  86       8.829   9.181   7.788  1.00  0.00           C  
ATOM   1256  C   SER A  86       9.556   8.944   9.119  1.00  0.00           C  
ATOM   1257  O   SER A  86       9.495   9.840   9.939  1.00  0.00           O  
ATOM   1258  CB  SER A  86       7.321   8.878   7.858  1.00  0.00           C  
ATOM   1259  OG  SER A  86       6.608  10.082   8.136  1.00  0.00           O  
ATOM   1260  H   SER A  86       9.027   7.759   6.172  1.00  0.00           H  
ATOM   1261  HA  SER A  86       8.978  10.232   7.606  1.00  0.00           H  
ATOM   1262  HB2 SER A  86       6.980   8.508   6.905  1.00  0.00           H  
ATOM   1263  HB3 SER A  86       7.126   8.127   8.612  1.00  0.00           H  
ATOM   1264  HG  SER A  86       5.761  10.072   7.678  1.00  0.00           H  
ATOM   1265  N   TYR A  87      10.213   7.819   9.325  1.00  0.00           N  
ATOM   1266  CA  TYR A  87      10.966   7.483  10.581  1.00  0.00           C  
ATOM   1267  C   TYR A  87      11.834   8.686  10.995  1.00  0.00           C  
ATOM   1268  O   TYR A  87      11.741   9.161  12.112  1.00  0.00           O  
ATOM   1269  CB  TYR A  87      11.883   6.286  10.288  1.00  0.00           C  
ATOM   1270  CG  TYR A  87      12.640   5.822  11.512  1.00  0.00           C  
ATOM   1271  CD1 TYR A  87      11.964   5.472  12.689  1.00  0.00           C  
ATOM   1272  CD2 TYR A  87      14.035   5.749  11.451  1.00  0.00           C  
ATOM   1273  CE1 TYR A  87      12.691   5.047  13.807  1.00  0.00           C  
ATOM   1274  CE2 TYR A  87      14.763   5.321  12.567  1.00  0.00           C  
ATOM   1275  CZ  TYR A  87      14.089   4.972  13.743  1.00  0.00           C  
ATOM   1276  OH  TYR A  87      14.801   4.554  14.848  1.00  0.00           O  
ATOM   1277  H   TYR A  87      10.216   7.148   8.606  1.00  0.00           H  
ATOM   1278  HA  TYR A  87      10.281   7.228  11.375  1.00  0.00           H  
ATOM   1279  HB2 TYR A  87      11.291   5.482   9.899  1.00  0.00           H  
ATOM   1280  HB3 TYR A  87      12.586   6.558   9.514  1.00  0.00           H  
ATOM   1281  HD1 TYR A  87      10.885   5.536  12.721  1.00  0.00           H  
ATOM   1282  HD2 TYR A  87      14.537   6.022  10.534  1.00  0.00           H  
ATOM   1283  HE1 TYR A  87      12.179   4.774  14.719  1.00  0.00           H  
ATOM   1284  HE2 TYR A  87      15.842   5.262  12.528  1.00  0.00           H  
ATOM   1285  HH  TYR A  87      14.831   5.286  15.468  1.00  0.00           H  
ATOM   1286  N   ALA A  88      12.651   9.144  10.073  1.00  0.00           N  
ATOM   1287  CA  ALA A  88      13.583  10.303  10.245  1.00  0.00           C  
ATOM   1288  C   ALA A  88      12.835  11.626  10.490  1.00  0.00           C  
ATOM   1289  O   ALA A  88      13.305  12.433  11.275  1.00  0.00           O  
ATOM   1290  CB  ALA A  88      14.414  10.401   8.964  1.00  0.00           C  
ATOM   1291  H   ALA A  88      12.647   8.692   9.203  1.00  0.00           H  
ATOM   1292  HA  ALA A  88      14.251  10.111  11.066  1.00  0.00           H  
ATOM   1293  HB1 ALA A  88      13.770  10.200   8.118  1.00  0.00           H  
ATOM   1294  HB2 ALA A  88      14.835  11.389   8.876  1.00  0.00           H  
ATOM   1295  HB3 ALA A  88      15.199   9.662   9.002  1.00  0.00           H  
ATOM   1296  N   ASN A  89      11.713  11.824   9.832  1.00  0.00           N  
ATOM   1297  CA  ASN A  89      10.847  13.046   9.937  1.00  0.00           C  
ATOM   1298  C   ASN A  89       9.888  13.022  11.142  1.00  0.00           C  
ATOM   1299  O   ASN A  89       9.408  14.085  11.494  1.00  0.00           O  
ATOM   1300  CB  ASN A  89      10.022  13.198   8.645  1.00  0.00           C  
ATOM   1301  CG  ASN A  89      10.937  13.568   7.471  1.00  0.00           C  
ATOM   1302  OD1 ASN A  89      11.036  14.719   7.102  1.00  0.00           O  
ATOM   1303  ND2 ASN A  89      11.625  12.651   6.847  1.00  0.00           N  
ATOM   1304  H   ASN A  89      11.422  11.113   9.223  1.00  0.00           H  
ATOM   1305  HA  ASN A  89      11.478  13.918  10.026  1.00  0.00           H  
ATOM   1306  HB2 ASN A  89       9.515  12.269   8.424  1.00  0.00           H  
ATOM   1307  HB3 ASN A  89       9.285  13.976   8.777  1.00  0.00           H  
ATOM   1308 HD21 ASN A  89      11.573  11.706   7.110  1.00  0.00           H  
ATOM   1309 HD22 ASN A  89      12.207  12.914   6.106  1.00  0.00           H  
ATOM   1310  N   GLY A  90       9.611  11.881  11.745  1.00  0.00           N  
ATOM   1311  CA  GLY A  90       8.691  11.738  12.919  1.00  0.00           C  
ATOM   1312  C   GLY A  90       9.428  11.516  14.246  1.00  0.00           C  
ATOM   1313  O   GLY A  90       9.030  12.129  15.223  1.00  0.00           O  
ATOM   1314  H   GLY A  90      10.027  11.059  11.409  1.00  0.00           H  
ATOM   1315  HA2 GLY A  90       8.096  12.637  12.999  1.00  0.00           H  
ATOM   1316  HA3 GLY A  90       8.030  10.904  12.734  1.00  0.00           H  
ATOM   1317  N   PHE A  91      10.454  10.681  14.277  1.00  0.00           N  
ATOM   1318  CA  PHE A  91      11.248  10.396  15.523  1.00  0.00           C  
ATOM   1319  C   PHE A  91      11.767  11.726  16.087  1.00  0.00           C  
ATOM   1320  O   PHE A  91      11.648  11.940  17.274  1.00  0.00           O  
ATOM   1321  CB  PHE A  91      12.464   9.520  15.193  1.00  0.00           C  
ATOM   1322  CG  PHE A  91      13.097   8.945  16.444  1.00  0.00           C  
ATOM   1323  CD1 PHE A  91      14.043   9.700  17.153  1.00  0.00           C  
ATOM   1324  CD2 PHE A  91      12.751   7.668  16.898  1.00  0.00           C  
ATOM   1325  CE1 PHE A  91      14.640   9.183  18.308  1.00  0.00           C  
ATOM   1326  CE2 PHE A  91      13.348   7.151  18.054  1.00  0.00           C  
ATOM   1327  CZ  PHE A  91      14.290   7.906  18.762  1.00  0.00           C  
ATOM   1328  H   PHE A  91      10.722  10.224  13.447  1.00  0.00           H  
ATOM   1329  HA  PHE A  91      10.620   9.898  16.250  1.00  0.00           H  
ATOM   1330  HB2 PHE A  91      12.146   8.729  14.539  1.00  0.00           H  
ATOM   1331  HB3 PHE A  91      13.192  10.115  14.661  1.00  0.00           H  
ATOM   1332  HD1 PHE A  91      14.311  10.687  16.804  1.00  0.00           H  
ATOM   1333  HD2 PHE A  91      12.022   7.082  16.356  1.00  0.00           H  
ATOM   1334  HE1 PHE A  91      15.367   9.773  18.847  1.00  0.00           H  
ATOM   1335  HE2 PHE A  91      13.079   6.165  18.400  1.00  0.00           H  
ATOM   1336  HZ  PHE A  91      14.748   7.503  19.654  1.00  0.00           H  
ATOM   1337  N   SER A  92      12.319  12.559  15.232  1.00  0.00           N  
ATOM   1338  CA  SER A  92      12.884  13.904  15.585  1.00  0.00           C  
ATOM   1339  C   SER A  92      11.889  14.754  16.394  1.00  0.00           C  
ATOM   1340  O   SER A  92      12.242  15.111  17.508  1.00  0.00           O  
ATOM   1341  CB  SER A  92      13.376  14.641  14.330  1.00  0.00           C  
ATOM   1342  OG  SER A  92      12.373  14.656  13.315  1.00  0.00           O  
ATOM   1343  H   SER A  92      12.360  12.267  14.295  1.00  0.00           H  
ATOM   1344  HA  SER A  92      13.725  13.722  16.240  1.00  0.00           H  
ATOM   1345  HB2 SER A  92      13.626  15.659  14.576  1.00  0.00           H  
ATOM   1346  HB3 SER A  92      14.273  14.149  13.981  1.00  0.00           H  
ATOM   1347  HG  SER A  92      12.088  15.563  13.181  1.00  0.00           H  
ATOM   1348  N   ASN A  93      10.707  15.064  15.884  1.00  0.00           N  
ATOM   1349  CA  ASN A  93       9.700  15.884  16.642  1.00  0.00           C  
ATOM   1350  C   ASN A  93       9.320  15.138  17.931  1.00  0.00           C  
ATOM   1351  O   ASN A  93       9.162  15.801  18.942  1.00  0.00           O  
ATOM   1352  CB  ASN A  93       8.452  16.265  15.823  1.00  0.00           C  
ATOM   1353  CG  ASN A  93       7.871  15.105  15.004  1.00  0.00           C  
ATOM   1354  OD1 ASN A  93       8.317  14.870  13.905  1.00  0.00           O  
ATOM   1355  ND2 ASN A  93       6.902  14.362  15.461  1.00  0.00           N  
ATOM   1356  H   ASN A  93      10.477  14.745  14.984  1.00  0.00           H  
ATOM   1357  HA  ASN A  93      10.221  16.781  16.960  1.00  0.00           H  
ATOM   1358  HB2 ASN A  93       7.686  16.634  16.489  1.00  0.00           H  
ATOM   1359  HB3 ASN A  93       8.727  17.068  15.152  1.00  0.00           H  
ATOM   1360 HD21 ASN A  93       6.516  14.526  16.348  1.00  0.00           H  
ATOM   1361 HD22 ASN A  93       6.559  13.631  14.905  1.00  0.00           H  
ATOM   1362  N   LYS A  94       9.194  13.819  17.893  1.00  0.00           N  
ATOM   1363  CA  LYS A  94       8.840  13.007  19.104  1.00  0.00           C  
ATOM   1364  C   LYS A  94       9.939  13.219  20.162  1.00  0.00           C  
ATOM   1365  O   LYS A  94       9.611  13.386  21.321  1.00  0.00           O  
ATOM   1366  CB  LYS A  94       8.694  11.512  18.778  1.00  0.00           C  
ATOM   1367  CG  LYS A  94       7.382  11.281  18.018  1.00  0.00           C  
ATOM   1368  CD  LYS A  94       7.090   9.786  17.853  1.00  0.00           C  
ATOM   1369  CE  LYS A  94       6.029   9.307  18.851  1.00  0.00           C  
ATOM   1370  NZ  LYS A  94       5.856   7.827  18.729  1.00  0.00           N  
ATOM   1371  H   LYS A  94       9.345  13.346  17.044  1.00  0.00           H  
ATOM   1372  HA  LYS A  94       7.917  13.396  19.501  1.00  0.00           H  
ATOM   1373  HB2 LYS A  94       9.531  11.189  18.178  1.00  0.00           H  
ATOM   1374  HB3 LYS A  94       8.672  10.947  19.700  1.00  0.00           H  
ATOM   1375  HG2 LYS A  94       6.571  11.746  18.556  1.00  0.00           H  
ATOM   1376  HG3 LYS A  94       7.454  11.736  17.040  1.00  0.00           H  
ATOM   1377  HD2 LYS A  94       6.721   9.618  16.852  1.00  0.00           H  
ATOM   1378  HD3 LYS A  94       7.999   9.224  18.002  1.00  0.00           H  
ATOM   1379  HE2 LYS A  94       6.344   9.559  19.853  1.00  0.00           H  
ATOM   1380  HE3 LYS A  94       5.091   9.801  18.638  1.00  0.00           H  
ATOM   1381  HZ1 LYS A  94       5.782   7.559  17.727  1.00  0.00           H  
ATOM   1382  HZ2 LYS A  94       6.680   7.343  19.146  1.00  0.00           H  
ATOM   1383  HZ3 LYS A  94       4.996   7.532  19.232  1.00  0.00           H  
ATOM   1384  N   CYS A  95      11.198  13.222  19.764  1.00  0.00           N  
ATOM   1385  CA  CYS A  95      12.376  13.425  20.670  1.00  0.00           C  
ATOM   1386  C   CYS A  95      12.321  14.848  21.240  1.00  0.00           C  
ATOM   1387  O   CYS A  95      12.546  14.973  22.428  1.00  0.00           O  
ATOM   1388  CB  CYS A  95      13.723  13.222  19.958  1.00  0.00           C  
ATOM   1389  SG  CYS A  95      14.519  11.718  20.580  1.00  0.00           S  
ATOM   1390  H   CYS A  95      11.371  13.090  18.810  1.00  0.00           H  
ATOM   1391  HA  CYS A  95      12.282  12.729  21.493  1.00  0.00           H  
ATOM   1392  HB2 CYS A  95      13.567  13.134  18.893  1.00  0.00           H  
ATOM   1393  HB3 CYS A  95      14.366  14.071  20.145  1.00  0.00           H  
ATOM   1394  N   SER A  96      12.032  15.858  20.436  1.00  0.00           N  
ATOM   1395  CA  SER A  96      11.947  17.286  20.902  1.00  0.00           C  
ATOM   1396  C   SER A  96      10.910  17.370  22.036  1.00  0.00           C  
ATOM   1397  O   SER A  96      11.169  18.016  23.034  1.00  0.00           O  
ATOM   1398  CB  SER A  96      11.518  18.238  19.774  1.00  0.00           C  
ATOM   1399  OG  SER A  96      12.622  18.540  18.930  1.00  0.00           O  
ATOM   1400  H   SER A  96      11.860  15.672  19.487  1.00  0.00           H  
ATOM   1401  HA  SER A  96      12.909  17.578  21.294  1.00  0.00           H  
ATOM   1402  HB2 SER A  96      10.753  17.776  19.175  1.00  0.00           H  
ATOM   1403  HB3 SER A  96      11.106  19.138  20.215  1.00  0.00           H  
ATOM   1404  HG  SER A  96      12.525  19.445  18.616  1.00  0.00           H  
ATOM   1405  N   SER A  97       9.777  16.721  21.860  1.00  0.00           N  
ATOM   1406  CA  SER A  97       8.653  16.687  22.856  1.00  0.00           C  
ATOM   1407  C   SER A  97       8.975  15.780  24.061  1.00  0.00           C  
ATOM   1408  O   SER A  97       8.482  16.058  25.139  1.00  0.00           O  
ATOM   1409  CB  SER A  97       7.358  16.179  22.199  1.00  0.00           C  
ATOM   1410  OG  SER A  97       7.073  16.889  20.995  1.00  0.00           O  
ATOM   1411  H   SER A  97       9.660  16.224  21.021  1.00  0.00           H  
ATOM   1412  HA  SER A  97       8.481  17.687  23.222  1.00  0.00           H  
ATOM   1413  HB2 SER A  97       7.455  15.133  21.954  1.00  0.00           H  
ATOM   1414  HB3 SER A  97       6.549  16.282  22.911  1.00  0.00           H  
ATOM   1415  HG  SER A  97       6.181  16.667  20.714  1.00  0.00           H  
ATOM   1416  N   LEU A  98       9.766  14.739  23.881  1.00  0.00           N  
ATOM   1417  CA  LEU A  98      10.170  13.762  24.949  1.00  0.00           C  
ATOM   1418  C   LEU A  98      11.074  14.382  26.030  1.00  0.00           C  
ATOM   1419  CB  LEU A  98      10.856  12.565  24.268  1.00  0.00           C  
ATOM   1420  CG  LEU A  98      11.120  11.394  25.224  1.00  0.00           C  
ATOM   1421  CD1 LEU A  98       9.850  10.578  25.488  1.00  0.00           C  
ATOM   1422  CD2 LEU A  98      12.169  10.479  24.590  1.00  0.00           C  
ATOM   1423  H   LEU A  98      10.119  14.585  22.980  1.00  0.00           H  
ATOM   1424  HA  LEU A  98       9.266  13.404  25.420  1.00  0.00           H  
ATOM   1425  HB2 LEU A  98      10.242  12.223  23.450  1.00  0.00           H  
ATOM   1426  HB3 LEU A  98      11.796  12.913  23.864  1.00  0.00           H  
ATOM   1427  HG  LEU A  98      11.505  11.769  26.159  1.00  0.00           H  
ATOM   1428 HD11 LEU A  98       9.366  10.338  24.552  1.00  0.00           H  
ATOM   1429 HD12 LEU A  98      10.112   9.664  26.001  1.00  0.00           H  
ATOM   1430 HD13 LEU A  98       9.178  11.153  26.106  1.00  0.00           H  
ATOM   1431 HD21 LEU A  98      13.059  11.048  24.366  1.00  0.00           H  
ATOM   1432 HD22 LEU A  98      12.411   9.678  25.273  1.00  0.00           H  
ATOM   1433 HD23 LEU A  98      11.769  10.063  23.676  1.00  0.00           H  
TER    1434      LEU A  98                                                      
ENDMDL                                                                          
