# Supplementary material for: Comparative Performance of High-Throughput Methods for Protein pKa Predictions
Source: J Chem Inf Model. 2023 Aug 8;63(16):5169–81. doi: 10.1021/acs.jcim.3c00165 (PMC10466379; doi:10.1021/acs.jcim.3c00165)
Supplement: Supplementary file 3 — ci3c00165_si_003.zip [file ci3c00165_si_003.zip › curated_pdbs/1fmh_curated_14.pdb]

MODEL       14                                                                  
ATOM      7  N   GLU A   1     -19.529  -1.511  -4.554  1.00  0.00           N  
ATOM      8  CA  GLU A   1     -20.300  -2.111  -3.474  1.00  0.00           C  
ATOM      9  C   GLU A   1     -19.401  -2.374  -2.264  1.00  0.00           C  
ATOM     10  O   GLU A   1     -18.175  -2.367  -2.385  1.00  0.00           O  
ATOM     11  CB  GLU A   1     -20.953  -3.412  -3.953  1.00  0.00           C  
ATOM     12  CG  GLU A   1     -21.930  -4.008  -2.953  1.00  0.00           C  
ATOM     13  CD  GLU A   1     -23.025  -3.038  -2.566  1.00  0.00           C  
ATOM     14  OE1 GLU A   1     -23.876  -2.714  -3.419  1.00  0.00           O  
ATOM     15  OE2 GLU A   1     -23.024  -2.577  -1.408  1.00  0.00           O  
ATOM     16  H   GLU A   1     -19.187  -2.083  -5.275  1.00  0.00           H  
ATOM     17  HA  GLU A   1     -21.072  -1.413  -3.189  1.00  0.00           H  
ATOM     18  HB2 GLU A   1     -21.483  -3.217  -4.873  1.00  0.00           H  
ATOM     19  HB3 GLU A   1     -20.178  -4.141  -4.144  1.00  0.00           H  
ATOM     20  HG2 GLU A   1     -22.383  -4.887  -3.386  1.00  0.00           H  
ATOM     21  HG3 GLU A   1     -21.387  -4.284  -2.060  1.00  0.00           H  
ATOM     22  N   VAL A   2     -20.020  -2.601  -1.105  1.00  0.00           N  
ATOM     23  CA  VAL A   2     -19.290  -2.864   0.133  1.00  0.00           C  
ATOM     24  C   VAL A   2     -18.279  -3.997  -0.051  1.00  0.00           C  
ATOM     25  O   VAL A   2     -17.101  -3.846   0.272  1.00  0.00           O  
ATOM     26  CB  VAL A   2     -20.251  -3.232   1.284  1.00  0.00           C  
ATOM     27  CG1 VAL A   2     -19.504  -3.318   2.606  1.00  0.00           C  
ATOM     28  CG2 VAL A   2     -21.389  -2.230   1.383  1.00  0.00           C  
ATOM     29  H   VAL A   2     -21.005  -2.589  -1.082  1.00  0.00           H  
ATOM     30  HA  VAL A   2     -18.761  -1.966   0.407  1.00  0.00           H  
ATOM     31  HB  VAL A   2     -20.674  -4.203   1.074  1.00  0.00           H  
ATOM     32 HG11 VAL A   2     -18.491  -3.644   2.426  1.00  0.00           H  
ATOM     33 HG12 VAL A   2     -19.491  -2.344   3.075  1.00  0.00           H  
ATOM     34 HG13 VAL A   2     -19.999  -4.023   3.255  1.00  0.00           H  
ATOM     35 HG21 VAL A   2     -21.560  -1.783   0.415  1.00  0.00           H  
ATOM     36 HG22 VAL A   2     -22.285  -2.735   1.710  1.00  0.00           H  
ATOM     37 HG23 VAL A   2     -21.130  -1.459   2.095  1.00  0.00           H  
ATOM     38  N   ALA A   3     -18.748  -5.126  -0.575  1.00  0.00           N  
ATOM     39  CA  ALA A   3     -17.895  -6.292  -0.805  1.00  0.00           C  
ATOM     40  C   ALA A   3     -16.705  -5.954  -1.701  1.00  0.00           C  
ATOM     41  O   ALA A   3     -15.594  -6.442  -1.485  1.00  0.00           O  
ATOM     42  CB  ALA A   3     -18.705  -7.420  -1.422  1.00  0.00           C  
ATOM     43  H   ALA A   3     -19.699  -5.181  -0.812  1.00  0.00           H  
ATOM     44  HA  ALA A   3     -17.525  -6.628   0.153  1.00  0.00           H  
ATOM     45  HB1 ALA A   3     -19.336  -7.022  -2.203  1.00  0.00           H  
ATOM     46  HB2 ALA A   3     -18.036  -8.157  -1.841  1.00  0.00           H  
ATOM     47  HB3 ALA A   3     -19.318  -7.880  -0.660  1.00  0.00           H  
ATOM     48  N   GLN A   4     -16.946  -5.113  -2.700  1.00  0.00           N  
ATOM     49  CA  GLN A   4     -15.900  -4.698  -3.628  1.00  0.00           C  
ATOM     50  C   GLN A   4     -14.851  -3.874  -2.896  1.00  0.00           C  
ATOM     51  O   GLN A   4     -13.652  -4.147  -2.980  1.00  0.00           O  
ATOM     52  CB  GLN A   4     -16.501  -3.866  -4.756  1.00  0.00           C  
ATOM     53  CG  GLN A   4     -17.629  -4.566  -5.498  1.00  0.00           C  
ATOM     54  CD  GLN A   4     -17.212  -5.906  -6.071  1.00  0.00           C  
ATOM     55  OE1 GLN A   4     -16.252  -6.000  -6.833  1.00  0.00           O  
ATOM     56  NE2 GLN A   4     -17.933  -6.954  -5.705  1.00  0.00           N  
ATOM     57  H   GLN A   4     -17.851  -4.755  -2.812  1.00  0.00           H  
ATOM     58  HA  GLN A   4     -15.437  -5.582  -4.040  1.00  0.00           H  
ATOM     59  HB2 GLN A   4     -16.887  -2.950  -4.333  1.00  0.00           H  
ATOM     60  HB3 GLN A   4     -15.723  -3.626  -5.466  1.00  0.00           H  
ATOM     61  HG2 GLN A   4     -18.447  -4.724  -4.811  1.00  0.00           H  
ATOM     62  HG3 GLN A   4     -17.960  -3.931  -6.308  1.00  0.00           H  
ATOM     63 HE21 GLN A   4     -18.694  -6.806  -5.092  1.00  0.00           H  
ATOM     64 HE22 GLN A   4     -17.684  -7.837  -6.058  1.00  0.00           H  
ATOM     65  N   LEU A   5     -15.324  -2.871  -2.172  1.00  0.00           N  
ATOM     66  CA  LEU A   5     -14.457  -1.989  -1.405  1.00  0.00           C  
ATOM     67  C   LEU A   5     -13.658  -2.779  -0.376  1.00  0.00           C  
ATOM     68  O   LEU A   5     -12.475  -2.518  -0.173  1.00  0.00           O  
ATOM     69  CB  LEU A   5     -15.292  -0.912  -0.719  1.00  0.00           C  
ATOM     70  CG  LEU A   5     -15.885   0.138  -1.656  1.00  0.00           C  
ATOM     71  CD1 LEU A   5     -16.850   1.033  -0.896  1.00  0.00           C  
ATOM     72  CD2 LEU A   5     -14.780   0.969  -2.293  1.00  0.00           C  
ATOM     73  H   LEU A   5     -16.294  -2.716  -2.149  1.00  0.00           H  
ATOM     74  HA  LEU A   5     -13.771  -1.518  -2.091  1.00  0.00           H  
ATOM     75  HB2 LEU A   5     -16.107  -1.398  -0.205  1.00  0.00           H  
ATOM     76  HB3 LEU A   5     -14.674  -0.407   0.008  1.00  0.00           H  
ATOM     77  HG  LEU A   5     -16.432  -0.360  -2.444  1.00  0.00           H  
ATOM     78 HD11 LEU A   5     -16.439   1.263   0.077  1.00  0.00           H  
ATOM     79 HD12 LEU A   5     -17.000   1.950  -1.446  1.00  0.00           H  
ATOM     80 HD13 LEU A   5     -17.797   0.527  -0.774  1.00  0.00           H  
ATOM     81 HD21 LEU A   5     -13.827   0.691  -1.865  1.00  0.00           H  
ATOM     82 HD22 LEU A   5     -14.762   0.792  -3.357  1.00  0.00           H  
ATOM     83 HD23 LEU A   5     -14.967   2.015  -2.107  1.00  0.00           H  
ATOM     84  N   GLU A   6     -14.301  -3.757   0.254  1.00  0.00           N  
ATOM     85  CA  GLU A   6     -13.635  -4.595   1.243  1.00  0.00           C  
ATOM     86  C   GLU A   6     -12.462  -5.334   0.612  1.00  0.00           C  
ATOM     87  O   GLU A   6     -11.388  -5.436   1.210  1.00  0.00           O  
ATOM     88  CB  GLU A   6     -14.621  -5.594   1.847  1.00  0.00           C  
ATOM     89  CG  GLU A   6     -15.572  -4.973   2.858  1.00  0.00           C  
ATOM     90  CD  GLU A   6     -14.902  -4.675   4.184  1.00  0.00           C  
ATOM     91  OE1 GLU A   6     -13.889  -3.945   4.203  1.00  0.00           O  
ATOM     92  OE2 GLU A   6     -15.387  -5.176   5.220  1.00  0.00           O  
ATOM     93  H   GLU A   6     -15.248  -3.925   0.042  1.00  0.00           H  
ATOM     94  HA  GLU A   6     -13.258  -3.951   2.026  1.00  0.00           H  
ATOM     95  HB2 GLU A   6     -15.208  -6.028   1.051  1.00  0.00           H  
ATOM     96  HB3 GLU A   6     -14.066  -6.378   2.342  1.00  0.00           H  
ATOM     97  HG2 GLU A   6     -15.955  -4.049   2.451  1.00  0.00           H  
ATOM     98  HG3 GLU A   6     -16.390  -5.656   3.030  1.00  0.00           H  
ATOM     99  N   LYS A   7     -12.664  -5.824  -0.608  1.00  0.00           N  
ATOM    100  CA  LYS A   7     -11.608  -6.530  -1.321  1.00  0.00           C  
ATOM    101  C   LYS A   7     -10.516  -5.554  -1.741  1.00  0.00           C  
ATOM    102  O   LYS A   7      -9.342  -5.917  -1.827  1.00  0.00           O  
ATOM    103  CB  LYS A   7     -12.167  -7.278  -2.537  1.00  0.00           C  
ATOM    104  CG  LYS A   7     -13.006  -8.491  -2.162  1.00  0.00           C  
ATOM    105  CD  LYS A   7     -13.420  -9.301  -3.381  1.00  0.00           C  
ATOM    106  CE  LYS A   7     -14.423  -8.557  -4.249  1.00  0.00           C  
ATOM    107  NZ  LYS A   7     -14.854  -9.374  -5.412  1.00  0.00           N  
ATOM    108  H   LYS A   7     -13.539  -5.693  -1.043  1.00  0.00           H  
ATOM    109  HA  LYS A   7     -11.181  -7.248  -0.636  1.00  0.00           H  
ATOM    110  HB2 LYS A   7     -12.783  -6.603  -3.113  1.00  0.00           H  
ATOM    111  HB3 LYS A   7     -11.343  -7.614  -3.149  1.00  0.00           H  
ATOM    112  HG2 LYS A   7     -12.430  -9.125  -1.505  1.00  0.00           H  
ATOM    113  HG3 LYS A   7     -13.895  -8.153  -1.648  1.00  0.00           H  
ATOM    114  HD2 LYS A   7     -12.542  -9.514  -3.971  1.00  0.00           H  
ATOM    115  HD3 LYS A   7     -13.864 -10.229  -3.049  1.00  0.00           H  
ATOM    116  HE2 LYS A   7     -15.290  -8.313  -3.651  1.00  0.00           H  
ATOM    117  HE3 LYS A   7     -13.965  -7.645  -4.607  1.00  0.00           H  
ATOM    118  HZ1 LYS A   7     -14.358 -10.294  -5.409  1.00  0.00           H  
ATOM    119  HZ2 LYS A   7     -15.880  -9.549  -5.371  1.00  0.00           H  
ATOM    120  HZ3 LYS A   7     -14.634  -8.877  -6.305  1.00  0.00           H  
ATOM    121  N   GLU A   8     -10.906  -4.306  -1.971  1.00  0.00           N  
ATOM    122  CA  GLU A   8      -9.969  -3.262  -2.349  1.00  0.00           C  
ATOM    123  C   GLU A   8      -9.129  -2.868  -1.136  1.00  0.00           C  
ATOM    124  O   GLU A   8      -7.916  -2.674  -1.235  1.00  0.00           O  
ATOM    125  CB  GLU A   8     -10.731  -2.055  -2.886  1.00  0.00           C  
ATOM    126  CG  GLU A   8      -9.846  -0.936  -3.393  1.00  0.00           C  
ATOM    127  CD  GLU A   8      -9.118  -1.298  -4.673  1.00  0.00           C  
ATOM    128  OE1 GLU A   8      -9.793  -1.501  -5.703  1.00  0.00           O  
ATOM    129  OE2 GLU A   8      -7.869  -1.377  -4.658  1.00  0.00           O  
ATOM    130  H   GLU A   8     -11.855  -4.075  -1.866  1.00  0.00           H  
ATOM    131  HA  GLU A   8      -9.319  -3.653  -3.120  1.00  0.00           H  
ATOM    132  HB2 GLU A   8     -11.365  -2.376  -3.699  1.00  0.00           H  
ATOM    133  HB3 GLU A   8     -11.353  -1.658  -2.096  1.00  0.00           H  
ATOM    134  HG2 GLU A   8     -10.467  -0.076  -3.579  1.00  0.00           H  
ATOM    135  HG3 GLU A   8      -9.116  -0.695  -2.634  1.00  0.00           H  
ATOM    136  N   VAL A   9      -9.787  -2.781   0.019  1.00  0.00           N  
ATOM    137  CA  VAL A   9      -9.113  -2.450   1.264  1.00  0.00           C  
ATOM    138  C   VAL A   9      -8.099  -3.538   1.587  1.00  0.00           C  
ATOM    139  O   VAL A   9      -6.955  -3.255   1.941  1.00  0.00           O  
ATOM    140  CB  VAL A   9     -10.117  -2.297   2.437  1.00  0.00           C  
ATOM    141  CG1 VAL A   9      -9.394  -2.227   3.776  1.00  0.00           C  
ATOM    142  CG2 VAL A   9     -10.978  -1.057   2.251  1.00  0.00           C  
ATOM    143  H   VAL A   9     -10.752  -2.966   0.033  1.00  0.00           H  
ATOM    144  HA  VAL A   9      -8.593  -1.514   1.128  1.00  0.00           H  
ATOM    145  HB  VAL A   9     -10.768  -3.160   2.445  1.00  0.00           H  
ATOM    146 HG11 VAL A   9      -8.403  -2.642   3.672  1.00  0.00           H  
ATOM    147 HG12 VAL A   9      -9.321  -1.197   4.095  1.00  0.00           H  
ATOM    148 HG13 VAL A   9      -9.946  -2.793   4.514  1.00  0.00           H  
ATOM    149 HG21 VAL A   9     -10.516  -0.404   1.525  1.00  0.00           H  
ATOM    150 HG22 VAL A   9     -11.958  -1.348   1.902  1.00  0.00           H  
ATOM    151 HG23 VAL A   9     -11.069  -0.538   3.193  1.00  0.00           H  
ATOM    152  N   ALA A  10      -8.522  -4.787   1.428  1.00  0.00           N  
ATOM    153  CA  ALA A  10      -7.653  -5.930   1.674  1.00  0.00           C  
ATOM    154  C   ALA A  10      -6.506  -5.955   0.668  1.00  0.00           C  
ATOM    155  O   ALA A  10      -5.401  -6.401   0.977  1.00  0.00           O  
ATOM    156  CB  ALA A  10      -8.452  -7.223   1.610  1.00  0.00           C  
ATOM    157  H   ALA A  10      -9.441  -4.942   1.120  1.00  0.00           H  
ATOM    158  HA  ALA A  10      -7.247  -5.832   2.669  1.00  0.00           H  
ATOM    159  HB1 ALA A  10      -9.415  -7.078   2.080  1.00  0.00           H  
ATOM    160  HB2 ALA A  10      -8.594  -7.507   0.578  1.00  0.00           H  
ATOM    161  HB3 ALA A  10      -7.913  -8.004   2.127  1.00  0.00           H  
ATOM    162  N   GLN A  11      -6.779  -5.447  -0.529  1.00  0.00           N  
ATOM    163  CA  GLN A  11      -5.789  -5.377  -1.591  1.00  0.00           C  
ATOM    164  C   GLN A  11      -4.676  -4.435  -1.176  1.00  0.00           C  
ATOM    165  O   GLN A  11      -3.485  -4.754  -1.271  1.00  0.00           O  
ATOM    166  CB  GLN A  11      -6.445  -4.857  -2.873  1.00  0.00           C  
ATOM    167  CG  GLN A  11      -5.558  -4.933  -4.104  1.00  0.00           C  
ATOM    168  CD  GLN A  11      -5.270  -6.354  -4.539  1.00  0.00           C  
ATOM    169  OE1 GLN A  11      -4.635  -7.122  -3.818  1.00  0.00           O  
ATOM    170  NE2 GLN A  11      -5.746  -6.716  -5.718  1.00  0.00           N  
ATOM    171  H   GLN A  11      -7.674  -5.089  -0.698  1.00  0.00           H  
ATOM    172  HA  GLN A  11      -5.389  -6.365  -1.760  1.00  0.00           H  
ATOM    173  HB2 GLN A  11      -7.342  -5.422  -3.060  1.00  0.00           H  
ATOM    174  HB3 GLN A  11      -6.716  -3.822  -2.721  1.00  0.00           H  
ATOM    175  HG2 GLN A  11      -6.049  -4.418  -4.917  1.00  0.00           H  
ATOM    176  HG3 GLN A  11      -4.620  -4.444  -3.883  1.00  0.00           H  
ATOM    177 HE21 GLN A  11      -6.256  -6.055  -6.236  1.00  0.00           H  
ATOM    178 HE22 GLN A  11      -5.559  -7.631  -6.033  1.00  0.00           H  
ATOM    179  N   ALA A  12      -5.090  -3.268  -0.710  1.00  0.00           N  
ATOM    180  CA  ALA A  12      -4.162  -2.248  -0.265  1.00  0.00           C  
ATOM    181  C   ALA A  12      -3.407  -2.707   0.966  1.00  0.00           C  
ATOM    182  O   ALA A  12      -2.193  -2.546   1.040  1.00  0.00           O  
ATOM    183  CB  ALA A  12      -4.889  -0.951   0.008  1.00  0.00           C  
ATOM    184  H   ALA A  12      -6.057  -3.092  -0.666  1.00  0.00           H  
ATOM    185  HA  ALA A  12      -3.459  -2.076  -1.057  1.00  0.00           H  
ATOM    186  HB1 ALA A  12      -5.925  -1.157   0.233  1.00  0.00           H  
ATOM    187  HB2 ALA A  12      -4.430  -0.453   0.850  1.00  0.00           H  
ATOM    188  HB3 ALA A  12      -4.827  -0.315  -0.862  1.00  0.00           H  
ATOM    189  N   GLU A  13      -4.129  -3.291   1.918  1.00  0.00           N  
ATOM    190  CA  GLU A  13      -3.524  -3.793   3.142  1.00  0.00           C  
ATOM    191  C   GLU A  13      -2.475  -4.848   2.821  1.00  0.00           C  
ATOM    192  O   GLU A  13      -1.416  -4.886   3.443  1.00  0.00           O  
ATOM    193  CB  GLU A  13      -4.591  -4.376   4.069  1.00  0.00           C  
ATOM    194  CG  GLU A  13      -5.381  -3.335   4.845  1.00  0.00           C  
ATOM    195  CD  GLU A  13      -4.566  -2.629   5.915  1.00  0.00           C  
ATOM    196  OE1 GLU A  13      -3.360  -2.925   6.061  1.00  0.00           O  
ATOM    197  OE2 GLU A  13      -5.138  -1.769   6.620  1.00  0.00           O  
ATOM    198  H   GLU A  13      -5.101  -3.396   1.788  1.00  0.00           H  
ATOM    199  HA  GLU A  13      -3.043  -2.963   3.638  1.00  0.00           H  
ATOM    200  HB2 GLU A  13      -5.292  -4.942   3.474  1.00  0.00           H  
ATOM    201  HB3 GLU A  13      -4.116  -5.037   4.776  1.00  0.00           H  
ATOM    202  HG2 GLU A  13      -5.747  -2.594   4.149  1.00  0.00           H  
ATOM    203  HG3 GLU A  13      -6.219  -3.823   5.319  1.00  0.00           H  
ATOM    204  N   ALA A  14      -2.764  -5.693   1.833  1.00  0.00           N  
ATOM    205  CA  ALA A  14      -1.829  -6.734   1.423  1.00  0.00           C  
ATOM    206  C   ALA A  14      -0.543  -6.112   0.896  1.00  0.00           C  
ATOM    207  O   ALA A  14       0.553  -6.513   1.288  1.00  0.00           O  
ATOM    208  CB  ALA A  14      -2.452  -7.639   0.373  1.00  0.00           C  
ATOM    209  H   ALA A  14      -3.623  -5.608   1.364  1.00  0.00           H  
ATOM    210  HA  ALA A  14      -1.594  -7.335   2.292  1.00  0.00           H  
ATOM    211  HB1 ALA A  14      -3.442  -7.282   0.134  1.00  0.00           H  
ATOM    212  HB2 ALA A  14      -1.842  -7.630  -0.519  1.00  0.00           H  
ATOM    213  HB3 ALA A  14      -2.514  -8.646   0.754  1.00  0.00           H  
ATOM    214  N   GLU A  15      -0.678  -5.111   0.030  1.00  0.00           N  
ATOM    215  CA  GLU A  15       0.487  -4.426  -0.508  1.00  0.00           C  
ATOM    216  C   GLU A  15       1.201  -3.690   0.607  1.00  0.00           C  
ATOM    217  O   GLU A  15       2.405  -3.818   0.769  1.00  0.00           O  
ATOM    218  CB  GLU A  15       0.107  -3.418  -1.586  1.00  0.00           C  
ATOM    219  CG  GLU A  15      -0.255  -4.027  -2.920  1.00  0.00           C  
ATOM    220  CD  GLU A  15      -0.470  -2.967  -3.980  1.00  0.00           C  
ATOM    221  OE1 GLU A  15      -1.282  -2.048  -3.753  1.00  0.00           O  
ATOM    222  OE2 GLU A  15       0.187  -3.038  -5.040  1.00  0.00           O  
ATOM    223  H   GLU A  15      -1.578  -4.817  -0.233  1.00  0.00           H  
ATOM    224  HA  GLU A  15       1.150  -5.166  -0.928  1.00  0.00           H  
ATOM    225  HB2 GLU A  15      -0.741  -2.848  -1.239  1.00  0.00           H  
ATOM    226  HB3 GLU A  15       0.939  -2.747  -1.737  1.00  0.00           H  
ATOM    227  HG2 GLU A  15       0.546  -4.679  -3.237  1.00  0.00           H  
ATOM    228  HG3 GLU A  15      -1.160  -4.597  -2.808  1.00  0.00           H  
ATOM    229  N   ASN A  16       0.429  -2.918   1.368  1.00  0.00           N  
ATOM    230  CA  ASN A  16       0.947  -2.132   2.484  1.00  0.00           C  
ATOM    231  C   ASN A  16       1.780  -3.007   3.414  1.00  0.00           C  
ATOM    232  O   ASN A  16       2.882  -2.636   3.818  1.00  0.00           O  
ATOM    233  CB  ASN A  16      -0.223  -1.505   3.249  1.00  0.00           C  
ATOM    234  CG  ASN A  16       0.173  -0.287   4.061  1.00  0.00           C  
ATOM    235  OD1 ASN A  16       1.017  -0.360   4.950  1.00  0.00           O  
ATOM    236  ND2 ASN A  16      -0.448   0.843   3.761  1.00  0.00           N  
ATOM    237  H   ASN A  16      -0.536  -2.873   1.171  1.00  0.00           H  
ATOM    238  HA  ASN A  16       1.571  -1.349   2.077  1.00  0.00           H  
ATOM    239  HB2 ASN A  16      -0.984  -1.206   2.545  1.00  0.00           H  
ATOM    240  HB3 ASN A  16      -0.636  -2.243   3.923  1.00  0.00           H  
ATOM    241 HD21 ASN A  16      -1.119   0.830   3.037  1.00  0.00           H  
ATOM    242 HD22 ASN A  16      -0.217   1.645   4.267  1.00  0.00           H  
ATOM    243  N   TYR A  17       1.246  -4.184   3.718  1.00  0.00           N  
ATOM    244  CA  TYR A  17       1.915  -5.160   4.571  1.00  0.00           C  
ATOM    245  C   TYR A  17       3.291  -5.503   4.016  1.00  0.00           C  
ATOM    246  O   TYR A  17       4.272  -5.593   4.754  1.00  0.00           O  
ATOM    247  CB  TYR A  17       1.053  -6.425   4.645  1.00  0.00           C  
ATOM    248  CG  TYR A  17       1.691  -7.591   5.368  1.00  0.00           C  
ATOM    249  CD1 TYR A  17       2.074  -7.493   6.699  1.00  0.00           C  
ATOM    250  CD2 TYR A  17       1.892  -8.802   4.717  1.00  0.00           C  
ATOM    251  CE1 TYR A  17       2.635  -8.568   7.361  1.00  0.00           C  
ATOM    252  CE2 TYR A  17       2.456  -9.878   5.372  1.00  0.00           C  
ATOM    253  CZ  TYR A  17       2.825  -9.757   6.693  1.00  0.00           C  
ATOM    254  OH  TYR A  17       3.371 -10.834   7.351  1.00  0.00           O  
ATOM    255  H   TYR A  17       0.368  -4.416   3.339  1.00  0.00           H  
ATOM    256  HA  TYR A  17       2.019  -4.737   5.557  1.00  0.00           H  
ATOM    257  HB2 TYR A  17       0.131  -6.191   5.153  1.00  0.00           H  
ATOM    258  HB3 TYR A  17       0.825  -6.749   3.639  1.00  0.00           H  
ATOM    259  HD1 TYR A  17       1.928  -6.558   7.221  1.00  0.00           H  
ATOM    260  HD2 TYR A  17       1.607  -8.894   3.680  1.00  0.00           H  
ATOM    261  HE1 TYR A  17       2.925  -8.471   8.397  1.00  0.00           H  
ATOM    262  HE2 TYR A  17       2.605 -10.810   4.847  1.00  0.00           H  
ATOM    263  HH  TYR A  17       2.657 -11.349   7.765  1.00  0.00           H  
ATOM    264  N   GLN A  18       3.347  -5.686   2.707  1.00  0.00           N  
ATOM    265  CA  GLN A  18       4.586  -6.022   2.022  1.00  0.00           C  
ATOM    266  C   GLN A  18       5.496  -4.804   1.897  1.00  0.00           C  
ATOM    267  O   GLN A  18       6.714  -4.925   2.003  1.00  0.00           O  
ATOM    268  CB  GLN A  18       4.276  -6.592   0.637  1.00  0.00           C  
ATOM    269  CG  GLN A  18       3.419  -7.845   0.673  1.00  0.00           C  
ATOM    270  CD  GLN A  18       2.975  -8.285  -0.705  1.00  0.00           C  
ATOM    271  OE1 GLN A  18       3.780  -8.731  -1.523  1.00  0.00           O  
ATOM    272  NE2 GLN A  18       1.688  -8.150  -0.974  1.00  0.00           N  
ATOM    273  H   GLN A  18       2.523  -5.589   2.181  1.00  0.00           H  
ATOM    274  HA  GLN A  18       5.090  -6.776   2.605  1.00  0.00           H  
ATOM    275  HB2 GLN A  18       3.751  -5.842   0.062  1.00  0.00           H  
ATOM    276  HB3 GLN A  18       5.204  -6.829   0.141  1.00  0.00           H  
ATOM    277  HG2 GLN A  18       3.989  -8.644   1.120  1.00  0.00           H  
ATOM    278  HG3 GLN A  18       2.542  -7.651   1.272  1.00  0.00           H  
ATOM    279 HE21 GLN A  18       1.108  -7.783  -0.272  1.00  0.00           H  
ATOM    280 HE22 GLN A  18       1.366  -8.411  -1.866  1.00  0.00           H  
ATOM    281  N   LEU A  19       4.899  -3.635   1.674  1.00  0.00           N  
ATOM    282  CA  LEU A  19       5.656  -2.393   1.531  1.00  0.00           C  
ATOM    283  C   LEU A  19       6.376  -2.053   2.827  1.00  0.00           C  
ATOM    284  O   LEU A  19       7.584  -1.836   2.830  1.00  0.00           O  
ATOM    285  CB  LEU A  19       4.744  -1.227   1.136  1.00  0.00           C  
ATOM    286  CG  LEU A  19       3.807  -1.475  -0.052  1.00  0.00           C  
ATOM    287  CD1 LEU A  19       3.132  -0.183  -0.470  1.00  0.00           C  
ATOM    288  CD2 LEU A  19       4.544  -2.082  -1.232  1.00  0.00           C  
ATOM    289  H   LEU A  19       3.919  -3.609   1.598  1.00  0.00           H  
ATOM    290  HA  LEU A  19       6.393  -2.540   0.755  1.00  0.00           H  
ATOM    291  HB2 LEU A  19       4.138  -0.972   1.994  1.00  0.00           H  
ATOM    292  HB3 LEU A  19       5.368  -0.380   0.899  1.00  0.00           H  
ATOM    293  HG  LEU A  19       3.035  -2.168   0.253  1.00  0.00           H  
ATOM    294 HD11 LEU A  19       3.538   0.635   0.106  1.00  0.00           H  
ATOM    295 HD12 LEU A  19       3.312  -0.008  -1.521  1.00  0.00           H  
ATOM    296 HD13 LEU A  19       2.070  -0.256  -0.294  1.00  0.00           H  
ATOM    297 HD21 LEU A  19       5.601  -1.905  -1.126  1.00  0.00           H  
ATOM    298 HD22 LEU A  19       4.357  -3.146  -1.261  1.00  0.00           H  
ATOM    299 HD23 LEU A  19       4.190  -1.630  -2.147  1.00  0.00           H  
ATOM    300  N   GLU A  20       5.630  -2.017   3.925  1.00  0.00           N  
ATOM    301  CA  GLU A  20       6.204  -1.710   5.227  1.00  0.00           C  
ATOM    302  C   GLU A  20       7.254  -2.747   5.603  1.00  0.00           C  
ATOM    303  O   GLU A  20       8.291  -2.417   6.179  1.00  0.00           O  
ATOM    304  CB  GLU A  20       5.114  -1.666   6.298  1.00  0.00           C  
ATOM    305  CG  GLU A  20       4.069  -0.592   6.060  1.00  0.00           C  
ATOM    306  CD  GLU A  20       4.667   0.796   5.972  1.00  0.00           C  
ATOM    307  OE1 GLU A  20       5.445   1.168   6.869  1.00  0.00           O  
ATOM    308  OE2 GLU A  20       4.349   1.532   5.017  1.00  0.00           O  
ATOM    309  H   GLU A  20       4.666  -2.205   3.857  1.00  0.00           H  
ATOM    310  HA  GLU A  20       6.677  -0.743   5.163  1.00  0.00           H  
ATOM    311  HB2 GLU A  20       4.616  -2.624   6.326  1.00  0.00           H  
ATOM    312  HB3 GLU A  20       5.578  -1.484   7.256  1.00  0.00           H  
ATOM    313  HG2 GLU A  20       3.557  -0.804   5.135  1.00  0.00           H  
ATOM    314  HG3 GLU A  20       3.360  -0.612   6.876  1.00  0.00           H  
ATOM    315  N   GLN A  21       6.979  -3.995   5.252  1.00  0.00           N  
ATOM    316  CA  GLN A  21       7.892  -5.096   5.525  1.00  0.00           C  
ATOM    317  C   GLN A  21       9.176  -4.932   4.709  1.00  0.00           C  
ATOM    318  O   GLN A  21      10.281  -5.111   5.222  1.00  0.00           O  
ATOM    319  CB  GLN A  21       7.195  -6.420   5.203  1.00  0.00           C  
ATOM    320  CG  GLN A  21       8.097  -7.638   5.225  1.00  0.00           C  
ATOM    321  CD  GLN A  21       7.325  -8.912   4.955  1.00  0.00           C  
ATOM    322  OE1 GLN A  21       6.634  -9.433   5.831  1.00  0.00           O  
ATOM    323  NE2 GLN A  21       7.406  -9.401   3.728  1.00  0.00           N  
ATOM    324  H   GLN A  21       6.136  -4.182   4.786  1.00  0.00           H  
ATOM    325  HA  GLN A  21       8.139  -5.071   6.576  1.00  0.00           H  
ATOM    326  HB2 GLN A  21       6.408  -6.577   5.925  1.00  0.00           H  
ATOM    327  HB3 GLN A  21       6.753  -6.345   4.219  1.00  0.00           H  
ATOM    328  HG2 GLN A  21       8.853  -7.524   4.465  1.00  0.00           H  
ATOM    329  HG3 GLN A  21       8.564  -7.711   6.195  1.00  0.00           H  
ATOM    330 HE21 GLN A  21       7.956  -8.915   3.070  1.00  0.00           H  
ATOM    331 HE22 GLN A  21       6.910 -10.219   3.522  1.00  0.00           H  
ATOM    332  N   GLU A  22       9.017  -4.566   3.442  1.00  0.00           N  
ATOM    333  CA  GLU A  22      10.147  -4.354   2.550  1.00  0.00           C  
ATOM    334  C   GLU A  22      10.963  -3.160   3.029  1.00  0.00           C  
ATOM    335  O   GLU A  22      12.194  -3.202   3.055  1.00  0.00           O  
ATOM    336  CB  GLU A  22       9.643  -4.116   1.126  1.00  0.00           C  
ATOM    337  CG  GLU A  22      10.703  -4.302   0.059  1.00  0.00           C  
ATOM    338  CD  GLU A  22      11.261  -5.707   0.041  1.00  0.00           C  
ATOM    339  OE1 GLU A  22      10.465  -6.667  -0.044  1.00  0.00           O  
ATOM    340  OE2 GLU A  22      12.495  -5.861   0.097  1.00  0.00           O  
ATOM    341  H   GLU A  22       8.108  -4.424   3.095  1.00  0.00           H  
ATOM    342  HA  GLU A  22      10.766  -5.238   2.571  1.00  0.00           H  
ATOM    343  HB2 GLU A  22       8.837  -4.805   0.922  1.00  0.00           H  
ATOM    344  HB3 GLU A  22       9.265  -3.106   1.056  1.00  0.00           H  
ATOM    345  HG2 GLU A  22      10.264  -4.091  -0.903  1.00  0.00           H  
ATOM    346  HG3 GLU A  22      11.512  -3.609   0.247  1.00  0.00           H  
ATOM    347  N   VAL A  23      10.259  -2.104   3.429  1.00  0.00           N  
ATOM    348  CA  VAL A  23      10.895  -0.896   3.933  1.00  0.00           C  
ATOM    349  C   VAL A  23      11.706  -1.207   5.183  1.00  0.00           C  
ATOM    350  O   VAL A  23      12.830  -0.732   5.330  1.00  0.00           O  
ATOM    351  CB  VAL A  23       9.854   0.206   4.232  1.00  0.00           C  
ATOM    352  CG1 VAL A  23      10.444   1.303   5.111  1.00  0.00           C  
ATOM    353  CG2 VAL A  23       9.329   0.795   2.932  1.00  0.00           C  
ATOM    354  H   VAL A  23       9.274  -2.146   3.395  1.00  0.00           H  
ATOM    355  HA  VAL A  23      11.564  -0.532   3.165  1.00  0.00           H  
ATOM    356  HB  VAL A  23       9.024  -0.241   4.759  1.00  0.00           H  
ATOM    357 HG11 VAL A  23      11.509   1.153   5.208  1.00  0.00           H  
ATOM    358 HG12 VAL A  23      10.259   2.266   4.661  1.00  0.00           H  
ATOM    359 HG13 VAL A  23       9.983   1.266   6.088  1.00  0.00           H  
ATOM    360 HG21 VAL A  23       9.370   0.045   2.154  1.00  0.00           H  
ATOM    361 HG22 VAL A  23       8.305   1.116   3.069  1.00  0.00           H  
ATOM    362 HG23 VAL A  23       9.938   1.642   2.648  1.00  0.00           H  
ATOM    363  N   ALA A  24      11.140  -2.027   6.068  1.00  0.00           N  
ATOM    364  CA  ALA A  24      11.827  -2.415   7.292  1.00  0.00           C  
ATOM    365  C   ALA A  24      13.147  -3.091   6.956  1.00  0.00           C  
ATOM    366  O   ALA A  24      14.188  -2.756   7.514  1.00  0.00           O  
ATOM    367  CB  ALA A  24      10.961  -3.347   8.129  1.00  0.00           C  
ATOM    368  H   ALA A  24      10.244  -2.388   5.886  1.00  0.00           H  
ATOM    369  HA  ALA A  24      12.021  -1.519   7.867  1.00  0.00           H  
ATOM    370  HB1 ALA A  24       9.926  -3.055   8.042  1.00  0.00           H  
ATOM    371  HB2 ALA A  24      11.081  -4.360   7.775  1.00  0.00           H  
ATOM    372  HB3 ALA A  24      11.267  -3.290   9.165  1.00  0.00           H  
ATOM    373  N   GLN A  25      13.092  -4.032   6.019  1.00  0.00           N  
ATOM    374  CA  GLN A  25      14.276  -4.755   5.579  1.00  0.00           C  
ATOM    375  C   GLN A  25      15.312  -3.789   5.018  1.00  0.00           C  
ATOM    376  O   GLN A  25      16.477  -3.831   5.401  1.00  0.00           O  
ATOM    377  CB  GLN A  25      13.894  -5.788   4.518  1.00  0.00           C  
ATOM    378  CG  GLN A  25      15.065  -6.620   4.018  1.00  0.00           C  
ATOM    379  CD  GLN A  25      14.675  -7.589   2.915  1.00  0.00           C  
ATOM    380  OE1 GLN A  25      15.491  -8.394   2.467  1.00  0.00           O  
ATOM    381  NE2 GLN A  25      13.436  -7.510   2.460  1.00  0.00           N  
ATOM    382  H   GLN A  25      12.226  -4.239   5.601  1.00  0.00           H  
ATOM    383  HA  GLN A  25      14.703  -5.260   6.432  1.00  0.00           H  
ATOM    384  HB2 GLN A  25      13.160  -6.458   4.937  1.00  0.00           H  
ATOM    385  HB3 GLN A  25      13.459  -5.274   3.674  1.00  0.00           H  
ATOM    386  HG2 GLN A  25      15.824  -5.953   3.637  1.00  0.00           H  
ATOM    387  HG3 GLN A  25      15.468  -7.185   4.846  1.00  0.00           H  
ATOM    388 HE21 GLN A  25      12.840  -6.840   2.853  1.00  0.00           H  
ATOM    389 HE22 GLN A  25      13.162  -8.125   1.747  1.00  0.00           H  
ATOM    390  N   LEU A  26      14.880  -2.922   4.110  1.00  0.00           N  
ATOM    391  CA  LEU A  26      15.780  -1.954   3.496  1.00  0.00           C  
ATOM    392  C   LEU A  26      16.396  -1.022   4.534  1.00  0.00           C  
ATOM    393  O   LEU A  26      17.610  -0.872   4.572  1.00  0.00           O  
ATOM    394  CB  LEU A  26      15.063  -1.169   2.399  1.00  0.00           C  
ATOM    395  CG  LEU A  26      14.588  -2.030   1.227  1.00  0.00           C  
ATOM    396  CD1 LEU A  26      13.873  -1.192   0.184  1.00  0.00           C  
ATOM    397  CD2 LEU A  26      15.769  -2.758   0.606  1.00  0.00           C  
ATOM    398  H   LEU A  26      13.934  -2.935   3.843  1.00  0.00           H  
ATOM    399  HA  LEU A  26      16.581  -2.517   3.038  1.00  0.00           H  
ATOM    400  HB2 LEU A  26      14.206  -0.670   2.835  1.00  0.00           H  
ATOM    401  HB3 LEU A  26      15.739  -0.421   2.016  1.00  0.00           H  
ATOM    402  HG  LEU A  26      13.894  -2.774   1.591  1.00  0.00           H  
ATOM    403 HD11 LEU A  26      13.196  -0.508   0.672  1.00  0.00           H  
ATOM    404 HD12 LEU A  26      14.600  -0.631  -0.388  1.00  0.00           H  
ATOM    405 HD13 LEU A  26      13.318  -1.840  -0.481  1.00  0.00           H  
ATOM    406 HD21 LEU A  26      16.498  -2.977   1.371  1.00  0.00           H  
ATOM    407 HD22 LEU A  26      15.430  -3.680   0.157  1.00  0.00           H  
ATOM    408 HD23 LEU A  26      16.219  -2.133  -0.152  1.00  0.00           H  
ATOM    409  N   GLU A  27      15.567  -0.425   5.389  1.00  0.00           N  
ATOM    410  CA  GLU A  27      16.064   0.468   6.443  1.00  0.00           C  
ATOM    411  C   GLU A  27      17.065  -0.265   7.323  1.00  0.00           C  
ATOM    412  O   GLU A  27      18.091   0.290   7.726  1.00  0.00           O  
ATOM    413  CB  GLU A  27      14.912   0.987   7.306  1.00  0.00           C  
ATOM    414  CG  GLU A  27      14.092   2.081   6.647  1.00  0.00           C  
ATOM    415  CD  GLU A  27      14.810   3.418   6.613  1.00  0.00           C  
ATOM    416  OE1 GLU A  27      15.959   3.506   7.113  1.00  0.00           O  
ATOM    417  OE2 GLU A  27      14.225   4.393   6.105  1.00  0.00           O  
ATOM    418  H   GLU A  27      14.601  -0.602   5.326  1.00  0.00           H  
ATOM    419  HA  GLU A  27      16.559   1.302   5.968  1.00  0.00           H  
ATOM    420  HB2 GLU A  27      14.252   0.166   7.542  1.00  0.00           H  
ATOM    421  HB3 GLU A  27      15.321   1.382   8.227  1.00  0.00           H  
ATOM    422  HG2 GLU A  27      13.874   1.784   5.632  1.00  0.00           H  
ATOM    423  HG3 GLU A  27      13.168   2.200   7.192  1.00  0.00           H  
ATOM    424  N   HIS A  28      16.759  -1.520   7.600  1.00  0.00           N  
ATOM    425  CA  HIS A  28      17.611  -2.371   8.413  1.00  0.00           C  
ATOM    426  C   HIS A  28      18.955  -2.616   7.716  1.00  0.00           C  
ATOM    427  O   HIS A  28      20.005  -2.637   8.363  1.00  0.00           O  
ATOM    428  CB  HIS A  28      16.871  -3.688   8.696  1.00  0.00           C  
ATOM    429  CG  HIS A  28      17.696  -4.760   9.333  1.00  0.00           C  
ATOM    430  ND1 HIS A  28      18.435  -4.595  10.482  1.00  0.00           N  
ATOM    431  CD2 HIS A  28      17.862  -6.049   8.961  1.00  0.00           C  
ATOM    432  CE1 HIS A  28      19.019  -5.767  10.766  1.00  0.00           C  
ATOM    433  NE2 HIS A  28      18.705  -6.684   9.870  1.00  0.00           N  
ATOM    434  H   HIS A  28      15.925  -1.897   7.235  1.00  0.00           H  
ATOM    435  HA  HIS A  28      17.791  -1.862   9.347  1.00  0.00           H  
ATOM    436  HB2 HIS A  28      16.041  -3.484   9.352  1.00  0.00           H  
ATOM    437  HB3 HIS A  28      16.490  -4.075   7.761  1.00  0.00           H  
ATOM    438  HD1 HIS A  28      18.511  -3.765  11.010  1.00  0.00           H  
ATOM    439  HD2 HIS A  28      17.394  -6.526   8.110  1.00  0.00           H  
ATOM    440  HE1 HIS A  28      19.650  -5.942  11.623  1.00  0.00           H  
ATOM    441  N   GLU A  29      18.912  -2.783   6.395  1.00  0.00           N  
ATOM    442  CA  GLU A  29      20.113  -3.014   5.593  1.00  0.00           C  
ATOM    443  C   GLU A  29      20.874  -1.706   5.359  1.00  0.00           C  
ATOM    444  O   GLU A  29      22.097  -1.699   5.193  1.00  0.00           O  
ATOM    445  CB  GLU A  29      19.731  -3.660   4.248  1.00  0.00           C  
ATOM    446  CG  GLU A  29      19.069  -5.024   4.383  1.00  0.00           C  
ATOM    447  CD  GLU A  29      20.008  -6.084   4.923  1.00  0.00           C  
ATOM    448  OE1 GLU A  29      20.507  -5.936   6.056  1.00  0.00           O  
ATOM    449  OE2 GLU A  29      20.255  -7.078   4.209  1.00  0.00           O  
ATOM    450  H   GLU A  29      18.041  -2.745   5.940  1.00  0.00           H  
ATOM    451  HA  GLU A  29      20.750  -3.690   6.139  1.00  0.00           H  
ATOM    452  HB2 GLU A  29      19.046  -3.006   3.730  1.00  0.00           H  
ATOM    453  HB3 GLU A  29      20.625  -3.776   3.647  1.00  0.00           H  
ATOM    454  HG2 GLU A  29      18.223  -4.938   5.056  1.00  0.00           H  
ATOM    455  HG3 GLU A  29      18.720  -5.336   3.409  1.00  0.00           H  
ATOM    456  N   CYS A  30      20.139  -0.603   5.350  1.00  0.00           N  
ATOM    457  CA  CYS A  30      20.723   0.718   5.142  1.00  0.00           C  
ATOM    458  C   CYS A  30      21.593   1.111   6.338  1.00  0.00           C  
ATOM    459  O   CYS A  30      22.542   1.890   6.206  1.00  0.00           O  
ATOM    460  CB  CYS A  30      19.622   1.769   4.927  1.00  0.00           C  
ATOM    461  SG  CYS A  30      18.713   1.630   3.347  1.00  0.00           S  
ATOM    462  H   CYS A  30      19.170  -0.680   5.483  1.00  0.00           H  
ATOM    463  HA  CYS A  30      21.341   0.667   4.258  1.00  0.00           H  
ATOM    464  HB2 CYS A  30      18.895   1.681   5.721  1.00  0.00           H  
ATOM    465  HB3 CYS A  30      20.066   2.752   4.966  1.00  0.00           H  
ATOM    466  N   GLY A  31      21.264   0.566   7.510  1.00  0.00           N  
ATOM    467  CA  GLY A  31      22.019   0.868   8.713  1.00  0.00           C  
ATOM    468  C   GLY A  31      23.402   0.252   8.687  1.00  0.00           C  
ATOM    469  O   GLY A  31      24.411   0.960   8.612  1.00  0.00           O  
ATOM    470  H   GLY A  31      20.505  -0.047   7.558  1.00  0.00           H  
ATOM    471  HA2 GLY A  31      22.110   1.940   8.803  1.00  0.00           H  
ATOM    472  HA3 GLY A  31      21.480   0.487   9.566  1.00  0.00           H  
TER     476      NH2 A  32                                                      
ATOM    483  N   GLU B   1     -19.724   0.235   6.064  1.00  0.00           N  
ATOM    484  CA  GLU B   1     -20.123   1.500   5.476  1.00  0.00           C  
ATOM    485  C   GLU B   1     -19.313   1.774   4.215  1.00  0.00           C  
ATOM    486  O   GLU B   1     -18.082   1.787   4.246  1.00  0.00           O  
ATOM    487  CB  GLU B   1     -19.963   2.639   6.482  1.00  0.00           C  
ATOM    488  CG  GLU B   1     -20.518   3.966   5.991  1.00  0.00           C  
ATOM    489  CD  GLU B   1     -20.462   5.056   7.039  1.00  0.00           C  
ATOM    490  OE1 GLU B   1     -19.349   5.434   7.459  1.00  0.00           O  
ATOM    491  OE2 GLU B   1     -21.534   5.542   7.452  1.00  0.00           O  
ATOM    492  H   GLU B   1     -18.986   0.217   6.715  1.00  0.00           H  
ATOM    493  HA  GLU B   1     -21.161   1.420   5.204  1.00  0.00           H  
ATOM    494  HB2 GLU B   1     -20.479   2.371   7.393  1.00  0.00           H  
ATOM    495  HB3 GLU B   1     -18.914   2.769   6.698  1.00  0.00           H  
ATOM    496  HG2 GLU B   1     -19.941   4.285   5.135  1.00  0.00           H  
ATOM    497  HG3 GLU B   1     -21.547   3.824   5.696  1.00  0.00           H  
ATOM    498  N   VAL B   2     -20.018   1.980   3.113  1.00  0.00           N  
ATOM    499  CA  VAL B   2     -19.391   2.249   1.825  1.00  0.00           C  
ATOM    500  C   VAL B   2     -18.479   3.467   1.909  1.00  0.00           C  
ATOM    501  O   VAL B   2     -17.298   3.384   1.573  1.00  0.00           O  
ATOM    502  CB  VAL B   2     -20.447   2.463   0.717  1.00  0.00           C  
ATOM    503  CG1 VAL B   2     -19.791   2.906  -0.584  1.00  0.00           C  
ATOM    504  CG2 VAL B   2     -21.254   1.191   0.505  1.00  0.00           C  
ATOM    505  H   VAL B   2     -20.997   1.944   3.168  1.00  0.00           H  
ATOM    506  HA  VAL B   2     -18.795   1.387   1.561  1.00  0.00           H  
ATOM    507  HB  VAL B   2     -21.124   3.243   1.036  1.00  0.00           H  
ATOM    508 HG11 VAL B   2     -19.186   3.782  -0.401  1.00  0.00           H  
ATOM    509 HG12 VAL B   2     -19.168   2.107  -0.962  1.00  0.00           H  
ATOM    510 HG13 VAL B   2     -20.555   3.141  -1.309  1.00  0.00           H  
ATOM    511 HG21 VAL B   2     -20.586   0.374   0.271  1.00  0.00           H  
ATOM    512 HG22 VAL B   2     -21.803   0.961   1.406  1.00  0.00           H  
ATOM    513 HG23 VAL B   2     -21.947   1.334  -0.312  1.00  0.00           H  
ATOM    514  N   GLN B   3     -19.025   4.587   2.375  1.00  0.00           N  
ATOM    515  CA  GLN B   3     -18.253   5.818   2.512  1.00  0.00           C  
ATOM    516  C   GLN B   3     -17.032   5.583   3.402  1.00  0.00           C  
ATOM    517  O   GLN B   3     -15.949   6.113   3.148  1.00  0.00           O  
ATOM    518  CB  GLN B   3     -19.129   6.933   3.094  1.00  0.00           C  
ATOM    519  CG  GLN B   3     -18.445   8.291   3.127  1.00  0.00           C  
ATOM    520  CD  GLN B   3     -19.329   9.383   3.694  1.00  0.00           C  
ATOM    521  OE1 GLN B   3     -19.759   9.319   4.846  1.00  0.00           O  
ATOM    522  NE2 GLN B   3     -19.610  10.397   2.892  1.00  0.00           N  
ATOM    523  H   GLN B   3     -19.976   4.582   2.638  1.00  0.00           H  
ATOM    524  HA  GLN B   3     -17.916   6.111   1.528  1.00  0.00           H  
ATOM    525  HB2 GLN B   3     -20.025   7.020   2.497  1.00  0.00           H  
ATOM    526  HB3 GLN B   3     -19.405   6.669   4.105  1.00  0.00           H  
ATOM    527  HG2 GLN B   3     -17.556   8.218   3.735  1.00  0.00           H  
ATOM    528  HG3 GLN B   3     -18.167   8.561   2.118  1.00  0.00           H  
ATOM    529 HE21 GLN B   3     -19.235  10.388   1.985  1.00  0.00           H  
ATOM    530 HE22 GLN B   3     -20.181  11.116   3.234  1.00  0.00           H  
ATOM    531  N   ALA B   4     -17.220   4.765   4.430  1.00  0.00           N  
ATOM    532  CA  ALA B   4     -16.154   4.431   5.361  1.00  0.00           C  
ATOM    533  C   ALA B   4     -15.020   3.697   4.658  1.00  0.00           C  
ATOM    534  O   ALA B   4     -13.850   4.050   4.808  1.00  0.00           O  
ATOM    535  CB  ALA B   4     -16.706   3.578   6.495  1.00  0.00           C  
ATOM    536  H   ALA B   4     -18.104   4.367   4.562  1.00  0.00           H  
ATOM    537  HA  ALA B   4     -15.774   5.350   5.781  1.00  0.00           H  
ATOM    538  HB1 ALA B   4     -17.783   3.677   6.529  1.00  0.00           H  
ATOM    539  HB2 ALA B   4     -16.450   2.541   6.325  1.00  0.00           H  
ATOM    540  HB3 ALA B   4     -16.286   3.906   7.433  1.00  0.00           H  
ATOM    541  N   LEU B   5     -15.380   2.676   3.893  1.00  0.00           N  
ATOM    542  CA  LEU B   5     -14.408   1.876   3.164  1.00  0.00           C  
ATOM    543  C   LEU B   5     -13.702   2.704   2.100  1.00  0.00           C  
ATOM    544  O   LEU B   5     -12.514   2.518   1.857  1.00  0.00           O  
ATOM    545  CB  LEU B   5     -15.089   0.665   2.525  1.00  0.00           C  
ATOM    546  CG  LEU B   5     -15.810  -0.264   3.501  1.00  0.00           C  
ATOM    547  CD1 LEU B   5     -16.516  -1.379   2.748  1.00  0.00           C  
ATOM    548  CD2 LEU B   5     -14.834  -0.841   4.513  1.00  0.00           C  
ATOM    549  H   LEU B   5     -16.334   2.450   3.818  1.00  0.00           H  
ATOM    550  HA  LEU B   5     -13.667   1.531   3.877  1.00  0.00           H  
ATOM    551  HB2 LEU B   5     -15.811   1.023   1.804  1.00  0.00           H  
ATOM    552  HB3 LEU B   5     -14.340   0.090   2.002  1.00  0.00           H  
ATOM    553  HG  LEU B   5     -16.558   0.302   4.039  1.00  0.00           H  
ATOM    554 HD11 LEU B   5     -16.046  -1.518   1.786  1.00  0.00           H  
ATOM    555 HD12 LEU B   5     -16.450  -2.294   3.316  1.00  0.00           H  
ATOM    556 HD13 LEU B   5     -17.553  -1.116   2.607  1.00  0.00           H  
ATOM    557 HD21 LEU B   5     -13.869  -0.972   4.047  1.00  0.00           H  
ATOM    558 HD22 LEU B   5     -14.740  -0.165   5.352  1.00  0.00           H  
ATOM    559 HD23 LEU B   5     -15.198  -1.796   4.861  1.00  0.00           H  
ATOM    560  N   LYS B   6     -14.428   3.620   1.471  1.00  0.00           N  
ATOM    561  CA  LYS B   6     -13.846   4.472   0.444  1.00  0.00           C  
ATOM    562  C   LYS B   6     -12.693   5.279   1.020  1.00  0.00           C  
ATOM    563  O   LYS B   6     -11.617   5.357   0.426  1.00  0.00           O  
ATOM    564  CB  LYS B   6     -14.901   5.404  -0.139  1.00  0.00           C  
ATOM    565  CG  LYS B   6     -15.997   4.674  -0.891  1.00  0.00           C  
ATOM    566  CD  LYS B   6     -17.020   5.638  -1.452  1.00  0.00           C  
ATOM    567  CE  LYS B   6     -16.388   6.598  -2.446  1.00  0.00           C  
ATOM    568  NZ  LYS B   6     -17.383   7.523  -3.040  1.00  0.00           N  
ATOM    569  H   LYS B   6     -15.379   3.731   1.705  1.00  0.00           H  
ATOM    570  HA  LYS B   6     -13.463   3.832  -0.337  1.00  0.00           H  
ATOM    571  HB2 LYS B   6     -15.357   5.962   0.666  1.00  0.00           H  
ATOM    572  HB3 LYS B   6     -14.424   6.093  -0.819  1.00  0.00           H  
ATOM    573  HG2 LYS B   6     -15.556   4.120  -1.705  1.00  0.00           H  
ATOM    574  HG3 LYS B   6     -16.491   3.993  -0.214  1.00  0.00           H  
ATOM    575  HD2 LYS B   6     -17.789   5.071  -1.949  1.00  0.00           H  
ATOM    576  HD3 LYS B   6     -17.453   6.204  -0.640  1.00  0.00           H  
ATOM    577  HE2 LYS B   6     -15.632   7.178  -1.938  1.00  0.00           H  
ATOM    578  HE3 LYS B   6     -15.927   6.023  -3.235  1.00  0.00           H  
ATOM    579  HZ1 LYS B   6     -18.132   7.735  -2.347  1.00  0.00           H  
ATOM    580  HZ2 LYS B   6     -16.920   8.412  -3.321  1.00  0.00           H  
ATOM    581  HZ3 LYS B   6     -17.817   7.087  -3.883  1.00  0.00           H  
ATOM    582  N   LYS B   7     -12.913   5.852   2.198  1.00  0.00           N  
ATOM    583  CA  LYS B   7     -11.878   6.625   2.867  1.00  0.00           C  
ATOM    584  C   LYS B   7     -10.746   5.703   3.296  1.00  0.00           C  
ATOM    585  O   LYS B   7      -9.579   6.095   3.293  1.00  0.00           O  
ATOM    586  CB  LYS B   7     -12.445   7.394   4.064  1.00  0.00           C  
ATOM    587  CG  LYS B   7     -12.990   8.766   3.695  1.00  0.00           C  
ATOM    588  CD  LYS B   7     -14.163   8.673   2.732  1.00  0.00           C  
ATOM    589  CE  LYS B   7     -14.509  10.029   2.137  1.00  0.00           C  
ATOM    590  NZ  LYS B   7     -14.857  11.025   3.182  1.00  0.00           N  
ATOM    591  H   LYS B   7     -13.784   5.735   2.635  1.00  0.00           H  
ATOM    592  HA  LYS B   7     -11.489   7.334   2.149  1.00  0.00           H  
ATOM    593  HB2 LYS B   7     -13.245   6.817   4.502  1.00  0.00           H  
ATOM    594  HB3 LYS B   7     -11.664   7.527   4.798  1.00  0.00           H  
ATOM    595  HG2 LYS B   7     -13.317   9.262   4.596  1.00  0.00           H  
ATOM    596  HG3 LYS B   7     -12.202   9.341   3.232  1.00  0.00           H  
ATOM    597  HD2 LYS B   7     -13.907   7.993   1.932  1.00  0.00           H  
ATOM    598  HD3 LYS B   7     -15.023   8.293   3.266  1.00  0.00           H  
ATOM    599  HE2 LYS B   7     -13.658  10.391   1.579  1.00  0.00           H  
ATOM    600  HE3 LYS B   7     -15.352   9.912   1.469  1.00  0.00           H  
ATOM    601  HZ1 LYS B   7     -15.266  10.546   4.014  1.00  0.00           H  
ATOM    602  HZ2 LYS B   7     -14.002  11.547   3.480  1.00  0.00           H  
ATOM    603  HZ3 LYS B   7     -15.554  11.708   2.813  1.00  0.00           H  
ATOM    604  N   ARG B   8     -11.098   4.462   3.622  1.00  0.00           N  
ATOM    605  CA  ARG B   8     -10.113   3.465   4.007  1.00  0.00           C  
ATOM    606  C   ARG B   8      -9.205   3.179   2.819  1.00  0.00           C  
ATOM    607  O   ARG B   8      -7.981   3.127   2.947  1.00  0.00           O  
ATOM    608  CB  ARG B   8     -10.800   2.174   4.457  1.00  0.00           C  
ATOM    609  CG  ARG B   8      -9.830   1.139   4.991  1.00  0.00           C  
ATOM    610  CD  ARG B   8      -9.149   1.643   6.243  1.00  0.00           C  
ATOM    611  NE  ARG B   8      -7.919   0.912   6.534  1.00  0.00           N  
ATOM    612  CZ  ARG B   8      -6.859   1.462   7.125  1.00  0.00           C  
ATOM    613  NH1 ARG B   8      -6.907   2.718   7.549  1.00  0.00           N  
ATOM    614  NH2 ARG B   8      -5.754   0.754   7.311  1.00  0.00           N  
ATOM    615  H   ARG B   8     -12.045   4.204   3.575  1.00  0.00           H  
ATOM    616  HA  ARG B   8      -9.523   3.863   4.821  1.00  0.00           H  
ATOM    617  HB2 ARG B   8     -11.512   2.408   5.235  1.00  0.00           H  
ATOM    618  HB3 ARG B   8     -11.325   1.746   3.617  1.00  0.00           H  
ATOM    619  HG2 ARG B   8     -10.371   0.233   5.222  1.00  0.00           H  
ATOM    620  HG3 ARG B   8      -9.082   0.935   4.238  1.00  0.00           H  
ATOM    621  HD2 ARG B   8      -8.914   2.689   6.113  1.00  0.00           H  
ATOM    622  HD3 ARG B   8      -9.833   1.526   7.068  1.00  0.00           H  
ATOM    623  HE  ARG B   8      -7.878  -0.035   6.259  1.00  0.00           H  
ATOM    624 HH11 ARG B   8      -7.747   3.264   7.426  1.00  0.00           H  
ATOM    625 HH12 ARG B   8      -6.107   3.135   7.983  1.00  0.00           H  
ATOM    626 HH21 ARG B   8      -5.703  -0.208   7.004  1.00  0.00           H  
ATOM    627 HH22 ARG B   8      -4.950   1.179   7.741  1.00  0.00           H  
ATOM    628  N   VAL B   9      -9.832   3.017   1.658  1.00  0.00           N  
ATOM    629  CA  VAL B   9      -9.123   2.760   0.417  1.00  0.00           C  
ATOM    630  C   VAL B   9      -8.145   3.890   0.120  1.00  0.00           C  
ATOM    631  O   VAL B   9      -6.972   3.652  -0.157  1.00  0.00           O  
ATOM    632  CB  VAL B   9     -10.109   2.608  -0.770  1.00  0.00           C  
ATOM    633  CG1 VAL B   9      -9.376   2.577  -2.104  1.00  0.00           C  
ATOM    634  CG2 VAL B   9     -10.956   1.356  -0.605  1.00  0.00           C  
ATOM    635  H   VAL B   9     -10.814   3.088   1.637  1.00  0.00           H  
ATOM    636  HA  VAL B   9      -8.576   1.837   0.529  1.00  0.00           H  
ATOM    637  HB  VAL B   9     -10.770   3.461  -0.773  1.00  0.00           H  
ATOM    638 HG11 VAL B   9      -8.384   2.178  -1.961  1.00  0.00           H  
ATOM    639 HG12 VAL B   9      -9.921   1.951  -2.799  1.00  0.00           H  
ATOM    640 HG13 VAL B   9      -9.307   3.579  -2.500  1.00  0.00           H  
ATOM    641 HG21 VAL B   9     -10.409   0.625  -0.026  1.00  0.00           H  
ATOM    642 HG22 VAL B   9     -11.872   1.609  -0.095  1.00  0.00           H  
ATOM    643 HG23 VAL B   9     -11.187   0.945  -1.577  1.00  0.00           H  
ATOM    644  N   GLN B  10      -8.640   5.119   0.185  1.00  0.00           N  
ATOM    645  CA  GLN B  10      -7.818   6.291  -0.084  1.00  0.00           C  
ATOM    646  C   GLN B  10      -6.673   6.420   0.916  1.00  0.00           C  
ATOM    647  O   GLN B  10      -5.555   6.765   0.536  1.00  0.00           O  
ATOM    648  CB  GLN B  10      -8.672   7.556  -0.067  1.00  0.00           C  
ATOM    649  CG  GLN B  10      -9.766   7.571  -1.121  1.00  0.00           C  
ATOM    650  CD  GLN B  10      -9.230   7.522  -2.541  1.00  0.00           C  
ATOM    651  OE1 GLN B  10      -8.672   6.514  -2.981  1.00  0.00           O  
ATOM    652  NE2 GLN B  10      -9.394   8.614  -3.269  1.00  0.00           N  
ATOM    653  H   GLN B  10      -9.589   5.242   0.413  1.00  0.00           H  
ATOM    654  HA  GLN B  10      -7.396   6.173  -1.071  1.00  0.00           H  
ATOM    655  HB2 GLN B  10      -9.136   7.651   0.903  1.00  0.00           H  
ATOM    656  HB3 GLN B  10      -8.030   8.409  -0.234  1.00  0.00           H  
ATOM    657  HG2 GLN B  10     -10.406   6.715  -0.966  1.00  0.00           H  
ATOM    658  HG3 GLN B  10     -10.347   8.475  -1.002  1.00  0.00           H  
ATOM    659 HE21 GLN B  10      -9.849   9.382  -2.857  1.00  0.00           H  
ATOM    660 HE22 GLN B  10      -9.052   8.615  -4.190  1.00  0.00           H  
ATOM    661  N   ALA B  11      -6.947   6.137   2.186  1.00  0.00           N  
ATOM    662  CA  ALA B  11      -5.924   6.222   3.223  1.00  0.00           C  
ATOM    663  C   ALA B  11      -4.814   5.215   2.959  1.00  0.00           C  
ATOM    664  O   ALA B  11      -3.626   5.528   3.059  1.00  0.00           O  
ATOM    665  CB  ALA B  11      -6.538   5.986   4.595  1.00  0.00           C  
ATOM    666  H   ALA B  11      -7.858   5.857   2.433  1.00  0.00           H  
ATOM    667  HA  ALA B  11      -5.507   7.219   3.205  1.00  0.00           H  
ATOM    668  HB1 ALA B  11      -7.469   6.530   4.672  1.00  0.00           H  
ATOM    669  HB2 ALA B  11      -6.725   4.931   4.731  1.00  0.00           H  
ATOM    670  HB3 ALA B  11      -5.856   6.332   5.357  1.00  0.00           H  
ATOM    671  N   LEU B  12      -5.215   4.004   2.604  1.00  0.00           N  
ATOM    672  CA  LEU B  12      -4.273   2.941   2.304  1.00  0.00           C  
ATOM    673  C   LEU B  12      -3.480   3.261   1.050  1.00  0.00           C  
ATOM    674  O   LEU B  12      -2.261   3.232   1.070  1.00  0.00           O  
ATOM    675  CB  LEU B  12      -5.003   1.617   2.125  1.00  0.00           C  
ATOM    676  CG  LEU B  12      -5.456   0.949   3.419  1.00  0.00           C  
ATOM    677  CD1 LEU B  12      -6.458  -0.157   3.131  1.00  0.00           C  
ATOM    678  CD2 LEU B  12      -4.254   0.385   4.157  1.00  0.00           C  
ATOM    679  H   LEU B  12      -6.176   3.823   2.531  1.00  0.00           H  
ATOM    680  HA  LEU B  12      -3.591   2.857   3.137  1.00  0.00           H  
ATOM    681  HB2 LEU B  12      -5.869   1.789   1.507  1.00  0.00           H  
ATOM    682  HB3 LEU B  12      -4.343   0.938   1.606  1.00  0.00           H  
ATOM    683  HG  LEU B  12      -5.932   1.684   4.049  1.00  0.00           H  
ATOM    684 HD11 LEU B  12      -6.197  -0.649   2.206  1.00  0.00           H  
ATOM    685 HD12 LEU B  12      -6.443  -0.876   3.937  1.00  0.00           H  
ATOM    686 HD13 LEU B  12      -7.447   0.267   3.047  1.00  0.00           H  
ATOM    687 HD21 LEU B  12      -3.370   0.500   3.546  1.00  0.00           H  
ATOM    688 HD22 LEU B  12      -4.121   0.913   5.087  1.00  0.00           H  
ATOM    689 HD23 LEU B  12      -4.416  -0.664   4.359  1.00  0.00           H  
ATOM    690  N   LYS B  13      -4.182   3.568  -0.035  1.00  0.00           N  
ATOM    691  CA  LYS B  13      -3.538   3.893  -1.307  1.00  0.00           C  
ATOM    692  C   LYS B  13      -2.560   5.052  -1.147  1.00  0.00           C  
ATOM    693  O   LYS B  13      -1.512   5.077  -1.787  1.00  0.00           O  
ATOM    694  CB  LYS B  13      -4.588   4.219  -2.374  1.00  0.00           C  
ATOM    695  CG  LYS B  13      -5.133   2.997  -3.117  1.00  0.00           C  
ATOM    696  CD  LYS B  13      -5.530   1.874  -2.168  1.00  0.00           C  
ATOM    697  CE  LYS B  13      -6.427   0.841  -2.838  1.00  0.00           C  
ATOM    698  NZ  LYS B  13      -5.763   0.143  -3.970  1.00  0.00           N  
ATOM    699  H   LYS B  13      -5.165   3.577   0.020  1.00  0.00           H  
ATOM    700  HA  LYS B  13      -2.981   3.019  -1.621  1.00  0.00           H  
ATOM    701  HB2 LYS B  13      -5.417   4.721  -1.897  1.00  0.00           H  
ATOM    702  HB3 LYS B  13      -4.149   4.888  -3.100  1.00  0.00           H  
ATOM    703  HG2 LYS B  13      -6.000   3.296  -3.686  1.00  0.00           H  
ATOM    704  HG3 LYS B  13      -4.371   2.634  -3.791  1.00  0.00           H  
ATOM    705  HD2 LYS B  13      -4.634   1.383  -1.817  1.00  0.00           H  
ATOM    706  HD3 LYS B  13      -6.056   2.300  -1.327  1.00  0.00           H  
ATOM    707  HE2 LYS B  13      -6.715   0.105  -2.101  1.00  0.00           H  
ATOM    708  HE3 LYS B  13      -7.311   1.340  -3.206  1.00  0.00           H  
ATOM    709  HZ1 LYS B  13      -5.479   0.830  -4.700  1.00  0.00           H  
ATOM    710  HZ2 LYS B  13      -4.917  -0.371  -3.638  1.00  0.00           H  
ATOM    711  HZ3 LYS B  13      -6.425  -0.545  -4.397  1.00  0.00           H  
ATOM    712  N   ALA B  14      -2.893   5.995  -0.274  1.00  0.00           N  
ATOM    713  CA  ALA B  14      -2.021   7.133  -0.020  1.00  0.00           C  
ATOM    714  C   ALA B  14      -0.725   6.658   0.628  1.00  0.00           C  
ATOM    715  O   ALA B  14       0.372   7.044   0.214  1.00  0.00           O  
ATOM    716  CB  ALA B  14      -2.719   8.157   0.864  1.00  0.00           C  
ATOM    717  H   ALA B  14      -3.740   5.916   0.223  1.00  0.00           H  
ATOM    718  HA  ALA B  14      -1.791   7.599  -0.968  1.00  0.00           H  
ATOM    719  HB1 ALA B  14      -3.614   7.721   1.281  1.00  0.00           H  
ATOM    720  HB2 ALA B  14      -2.057   8.453   1.664  1.00  0.00           H  
ATOM    721  HB3 ALA B  14      -2.980   9.023   0.274  1.00  0.00           H  
ATOM    722  N   ARG B  15      -0.860   5.791   1.628  1.00  0.00           N  
ATOM    723  CA  ARG B  15       0.298   5.235   2.320  1.00  0.00           C  
ATOM    724  C   ARG B  15       1.047   4.285   1.397  1.00  0.00           C  
ATOM    725  O   ARG B  15       2.274   4.247   1.391  1.00  0.00           O  
ATOM    726  CB  ARG B  15      -0.138   4.493   3.591  1.00  0.00           C  
ATOM    727  CG  ARG B  15       0.992   3.742   4.292  1.00  0.00           C  
ATOM    728  CD  ARG B  15       1.953   4.680   4.999  1.00  0.00           C  
ATOM    729  NE  ARG B  15       3.078   3.963   5.609  1.00  0.00           N  
ATOM    730  CZ  ARG B  15       3.894   4.496   6.520  1.00  0.00           C  
ATOM    731  NH1 ARG B  15       3.676   5.720   6.982  1.00  0.00           N  
ATOM    732  NH2 ARG B  15       4.915   3.798   6.996  1.00  0.00           N  
ATOM    733  H   ARG B  15      -1.765   5.501   1.895  1.00  0.00           H  
ATOM    734  HA  ARG B  15       0.951   6.053   2.588  1.00  0.00           H  
ATOM    735  HB2 ARG B  15      -0.550   5.207   4.285  1.00  0.00           H  
ATOM    736  HB3 ARG B  15      -0.905   3.778   3.328  1.00  0.00           H  
ATOM    737  HG2 ARG B  15       0.564   3.069   5.021  1.00  0.00           H  
ATOM    738  HG3 ARG B  15       1.538   3.172   3.555  1.00  0.00           H  
ATOM    739  HD2 ARG B  15       2.339   5.386   4.279  1.00  0.00           H  
ATOM    740  HD3 ARG B  15       1.415   5.210   5.770  1.00  0.00           H  
ATOM    741  HE  ARG B  15       3.248   3.034   5.303  1.00  0.00           H  
ATOM    742 HH11 ARG B  15       2.888   6.254   6.654  1.00  0.00           H  
ATOM    743 HH12 ARG B  15       4.304   6.119   7.660  1.00  0.00           H  
ATOM    744 HH21 ARG B  15       5.084   2.850   6.675  1.00  0.00           H  
ATOM    745 HH22 ARG B  15       5.525   4.205   7.681  1.00  0.00           H  
ATOM    746  N   ASN B  16       0.289   3.531   0.610  1.00  0.00           N  
ATOM    747  CA  ASN B  16       0.843   2.581  -0.332  1.00  0.00           C  
ATOM    748  C   ASN B  16       1.666   3.306  -1.378  1.00  0.00           C  
ATOM    749  O   ASN B  16       2.736   2.852  -1.767  1.00  0.00           O  
ATOM    750  CB  ASN B  16      -0.286   1.784  -0.992  1.00  0.00           C  
ATOM    751  CG  ASN B  16      -0.767   0.625  -0.134  1.00  0.00           C  
ATOM    752  OD1 ASN B  16      -1.107   0.792   1.033  1.00  0.00           O  
ATOM    753  ND2 ASN B  16      -0.816  -0.560  -0.713  1.00  0.00           N  
ATOM    754  H   ASN B  16      -0.688   3.625   0.659  1.00  0.00           H  
ATOM    755  HA  ASN B  16       1.484   1.904   0.213  1.00  0.00           H  
ATOM    756  HB2 ASN B  16      -1.124   2.443  -1.166  1.00  0.00           H  
ATOM    757  HB3 ASN B  16       0.056   1.396  -1.933  1.00  0.00           H  
ATOM    758 HD21 ASN B  16      -0.548  -0.631  -1.651  1.00  0.00           H  
ATOM    759 HD22 ASN B  16      -1.118  -1.322  -0.176  1.00  0.00           H  
ATOM    760  N   TYR B  17       1.163   4.452  -1.808  1.00  0.00           N  
ATOM    761  CA  TYR B  17       1.844   5.273  -2.793  1.00  0.00           C  
ATOM    762  C   TYR B  17       3.206   5.699  -2.271  1.00  0.00           C  
ATOM    763  O   TYR B  17       4.231   5.472  -2.918  1.00  0.00           O  
ATOM    764  CB  TYR B  17       1.003   6.511  -3.103  1.00  0.00           C  
ATOM    765  CG  TYR B  17       1.618   7.425  -4.143  1.00  0.00           C  
ATOM    766  CD1 TYR B  17       1.877   6.978  -5.433  1.00  0.00           C  
ATOM    767  CD2 TYR B  17       1.948   8.736  -3.824  1.00  0.00           C  
ATOM    768  CE1 TYR B  17       2.448   7.815  -6.376  1.00  0.00           C  
ATOM    769  CE2 TYR B  17       2.516   9.577  -4.760  1.00  0.00           C  
ATOM    770  CZ  TYR B  17       2.765   9.112  -6.033  1.00  0.00           C  
ATOM    771  OH  TYR B  17       3.335   9.952  -6.964  1.00  0.00           O  
ATOM    772  H   TYR B  17       0.306   4.764  -1.443  1.00  0.00           H  
ATOM    773  HA  TYR B  17       1.971   4.693  -3.694  1.00  0.00           H  
ATOM    774  HB2 TYR B  17       0.035   6.197  -3.455  1.00  0.00           H  
ATOM    775  HB3 TYR B  17       0.877   7.083  -2.195  1.00  0.00           H  
ATOM    776  HD1 TYR B  17       1.626   5.961  -5.699  1.00  0.00           H  
ATOM    777  HD2 TYR B  17       1.753   9.100  -2.826  1.00  0.00           H  
ATOM    778  HE1 TYR B  17       2.642   7.451  -7.374  1.00  0.00           H  
ATOM    779  HE2 TYR B  17       2.765  10.594  -4.491  1.00  0.00           H  
ATOM    780  HH  TYR B  17       3.101  10.872  -6.752  1.00  0.00           H  
ATOM    781  N   ALA B  18       3.201   6.316  -1.095  1.00  0.00           N  
ATOM    782  CA  ALA B  18       4.428   6.786  -0.464  1.00  0.00           C  
ATOM    783  C   ALA B  18       5.370   5.629  -0.154  1.00  0.00           C  
ATOM    784  O   ALA B  18       6.581   5.737  -0.343  1.00  0.00           O  
ATOM    785  CB  ALA B  18       4.107   7.561   0.804  1.00  0.00           C  
ATOM    786  H   ALA B  18       2.343   6.459  -0.636  1.00  0.00           H  
ATOM    787  HA  ALA B  18       4.917   7.459  -1.153  1.00  0.00           H  
ATOM    788  HB1 ALA B  18       3.045   7.744   0.856  1.00  0.00           H  
ATOM    789  HB2 ALA B  18       4.416   6.985   1.664  1.00  0.00           H  
ATOM    790  HB3 ALA B  18       4.636   8.502   0.792  1.00  0.00           H  
ATOM    791  N   ALA B  19       4.807   4.523   0.318  1.00  0.00           N  
ATOM    792  CA  ALA B  19       5.595   3.346   0.652  1.00  0.00           C  
ATOM    793  C   ALA B  19       6.261   2.768  -0.593  1.00  0.00           C  
ATOM    794  O   ALA B  19       7.430   2.387  -0.551  1.00  0.00           O  
ATOM    795  CB  ALA B  19       4.724   2.302   1.332  1.00  0.00           C  
ATOM    796  H   ALA B  19       3.832   4.496   0.448  1.00  0.00           H  
ATOM    797  HA  ALA B  19       6.363   3.648   1.350  1.00  0.00           H  
ATOM    798  HB1 ALA B  19       3.712   2.667   1.400  1.00  0.00           H  
ATOM    799  HB2 ALA B  19       4.738   1.389   0.757  1.00  0.00           H  
ATOM    800  HB3 ALA B  19       5.105   2.107   2.324  1.00  0.00           H  
ATOM    801  N   LYS B  20       5.526   2.724  -1.704  1.00  0.00           N  
ATOM    802  CA  LYS B  20       6.068   2.208  -2.961  1.00  0.00           C  
ATOM    803  C   LYS B  20       7.268   3.039  -3.399  1.00  0.00           C  
ATOM    804  O   LYS B  20       8.237   2.505  -3.940  1.00  0.00           O  
ATOM    805  CB  LYS B  20       5.001   2.200  -4.061  1.00  0.00           C  
ATOM    806  CG  LYS B  20       3.994   1.065  -3.924  1.00  0.00           C  
ATOM    807  CD  LYS B  20       2.814   1.247  -4.866  1.00  0.00           C  
ATOM    808  CE  LYS B  20       1.778   0.149  -4.687  1.00  0.00           C  
ATOM    809  NZ  LYS B  20       2.206  -1.137  -5.298  1.00  0.00           N  
ATOM    810  H   LYS B  20       4.600   3.056  -1.680  1.00  0.00           H  
ATOM    811  HA  LYS B  20       6.397   1.195  -2.784  1.00  0.00           H  
ATOM    812  HB2 LYS B  20       4.463   3.137  -4.032  1.00  0.00           H  
ATOM    813  HB3 LYS B  20       5.489   2.106  -5.020  1.00  0.00           H  
ATOM    814  HG2 LYS B  20       4.482   0.130  -4.154  1.00  0.00           H  
ATOM    815  HG3 LYS B  20       3.631   1.045  -2.909  1.00  0.00           H  
ATOM    816  HD2 LYS B  20       2.351   2.201  -4.664  1.00  0.00           H  
ATOM    817  HD3 LYS B  20       3.172   1.228  -5.886  1.00  0.00           H  
ATOM    818  HE2 LYS B  20       1.616  -0.003  -3.631  1.00  0.00           H  
ATOM    819  HE3 LYS B  20       0.855   0.466  -5.148  1.00  0.00           H  
ATOM    820  HZ1 LYS B  20       2.494  -0.986  -6.290  1.00  0.00           H  
ATOM    821  HZ2 LYS B  20       3.012  -1.543  -4.773  1.00  0.00           H  
ATOM    822  HZ3 LYS B  20       1.418  -1.822  -5.279  1.00  0.00           H  
ATOM    823  N   GLN B  21       7.211   4.341  -3.136  1.00  0.00           N  
ATOM    824  CA  GLN B  21       8.315   5.225  -3.479  1.00  0.00           C  
ATOM    825  C   GLN B  21       9.444   4.999  -2.492  1.00  0.00           C  
ATOM    826  O   GLN B  21      10.612   4.974  -2.865  1.00  0.00           O  
ATOM    827  CB  GLN B  21       7.898   6.702  -3.449  1.00  0.00           C  
ATOM    828  CG  GLN B  21       6.587   7.007  -4.155  1.00  0.00           C  
ATOM    829  CD  GLN B  21       6.475   6.357  -5.521  1.00  0.00           C  
ATOM    830  OE1 GLN B  21       7.293   6.595  -6.410  1.00  0.00           O  
ATOM    831  NE2 GLN B  21       5.453   5.533  -5.692  1.00  0.00           N  
ATOM    832  H   GLN B  21       6.422   4.707  -2.682  1.00  0.00           H  
ATOM    833  HA  GLN B  21       8.661   4.966  -4.471  1.00  0.00           H  
ATOM    834  HB2 GLN B  21       7.804   7.013  -2.419  1.00  0.00           H  
ATOM    835  HB3 GLN B  21       8.676   7.288  -3.918  1.00  0.00           H  
ATOM    836  HG2 GLN B  21       5.772   6.654  -3.541  1.00  0.00           H  
ATOM    837  HG3 GLN B  21       6.503   8.079  -4.274  1.00  0.00           H  
ATOM    838 HE21 GLN B  21       4.839   5.396  -4.936  1.00  0.00           H  
ATOM    839 HE22 GLN B  21       5.344   5.093  -6.568  1.00  0.00           H  
ATOM    840  N   LYS B  22       9.074   4.816  -1.228  1.00  0.00           N  
ATOM    841  CA  LYS B  22      10.038   4.574  -0.165  1.00  0.00           C  
ATOM    842  C   LYS B  22      10.858   3.329  -0.460  1.00  0.00           C  
ATOM    843  O   LYS B  22      12.079   3.347  -0.357  1.00  0.00           O  
ATOM    844  CB  LYS B  22       9.321   4.415   1.180  1.00  0.00           C  
ATOM    845  CG  LYS B  22       9.592   5.542   2.160  1.00  0.00           C  
ATOM    846  CD  LYS B  22      11.069   5.622   2.518  1.00  0.00           C  
ATOM    847  CE  LYS B  22      11.327   6.637   3.615  1.00  0.00           C  
ATOM    848  NZ  LYS B  22      10.936   8.015   3.214  1.00  0.00           N  
ATOM    849  H   LYS B  22       8.116   4.838  -1.006  1.00  0.00           H  
ATOM    850  HA  LYS B  22      10.701   5.425  -0.114  1.00  0.00           H  
ATOM    851  HB2 LYS B  22       8.257   4.371   1.004  1.00  0.00           H  
ATOM    852  HB3 LYS B  22       9.640   3.489   1.635  1.00  0.00           H  
ATOM    853  HG2 LYS B  22       9.287   6.477   1.713  1.00  0.00           H  
ATOM    854  HG3 LYS B  22       9.022   5.368   3.059  1.00  0.00           H  
ATOM    855  HD2 LYS B  22      11.398   4.651   2.859  1.00  0.00           H  
ATOM    856  HD3 LYS B  22      11.628   5.904   1.638  1.00  0.00           H  
ATOM    857  HE2 LYS B  22      10.757   6.353   4.486  1.00  0.00           H  
ATOM    858  HE3 LYS B  22      12.379   6.627   3.858  1.00  0.00           H  
ATOM    859  HZ1 LYS B  22      10.304   7.988   2.385  1.00  0.00           H  
ATOM    860  HZ2 LYS B  22      10.438   8.488   4.000  1.00  0.00           H  
ATOM    861  HZ3 LYS B  22      11.786   8.571   2.973  1.00  0.00           H  
ATOM    862  N   VAL B  23      10.177   2.252  -0.838  1.00  0.00           N  
ATOM    863  CA  VAL B  23      10.844   0.997  -1.159  1.00  0.00           C  
ATOM    864  C   VAL B  23      11.868   1.204  -2.271  1.00  0.00           C  
ATOM    865  O   VAL B  23      13.017   0.773  -2.162  1.00  0.00           O  
ATOM    866  CB  VAL B  23       9.837  -0.090  -1.603  1.00  0.00           C  
ATOM    867  CG1 VAL B  23      10.561  -1.383  -1.943  1.00  0.00           C  
ATOM    868  CG2 VAL B  23       8.781  -0.336  -0.534  1.00  0.00           C  
ATOM    869  H   VAL B  23       9.196   2.306  -0.906  1.00  0.00           H  
ATOM    870  HA  VAL B  23      11.355   0.653  -0.270  1.00  0.00           H  
ATOM    871  HB  VAL B  23       9.338   0.257  -2.496  1.00  0.00           H  
ATOM    872 HG11 VAL B  23      11.118  -1.722  -1.083  1.00  0.00           H  
ATOM    873 HG12 VAL B  23       9.840  -2.136  -2.224  1.00  0.00           H  
ATOM    874 HG13 VAL B  23      11.239  -1.210  -2.765  1.00  0.00           H  
ATOM    875 HG21 VAL B  23       9.243  -0.330   0.443  1.00  0.00           H  
ATOM    876 HG22 VAL B  23       8.034   0.444  -0.584  1.00  0.00           H  
ATOM    877 HG23 VAL B  23       8.311  -1.294  -0.705  1.00  0.00           H  
ATOM    878  N   GLN B  24      11.447   1.872  -3.336  1.00  0.00           N  
ATOM    879  CA  GLN B  24      12.329   2.136  -4.465  1.00  0.00           C  
ATOM    880  C   GLN B  24      13.444   3.104  -4.075  1.00  0.00           C  
ATOM    881  O   GLN B  24      14.579   2.967  -4.530  1.00  0.00           O  
ATOM    882  CB  GLN B  24      11.533   2.689  -5.648  1.00  0.00           C  
ATOM    883  CG  GLN B  24      10.423   1.760  -6.107  1.00  0.00           C  
ATOM    884  CD  GLN B  24       9.663   2.298  -7.300  1.00  0.00           C  
ATOM    885  OE1 GLN B  24      10.202   2.395  -8.402  1.00  0.00           O  
ATOM    886  NE2 GLN B  24       8.408   2.656  -7.089  1.00  0.00           N  
ATOM    887  H   GLN B  24      10.520   2.199  -3.365  1.00  0.00           H  
ATOM    888  HA  GLN B  24      12.777   1.197  -4.755  1.00  0.00           H  
ATOM    889  HB2 GLN B  24      11.089   3.632  -5.362  1.00  0.00           H  
ATOM    890  HB3 GLN B  24      12.205   2.851  -6.477  1.00  0.00           H  
ATOM    891  HG2 GLN B  24      10.856   0.809  -6.375  1.00  0.00           H  
ATOM    892  HG3 GLN B  24       9.729   1.619  -5.290  1.00  0.00           H  
ATOM    893 HE21 GLN B  24       8.044   2.557  -6.182  1.00  0.00           H  
ATOM    894 HE22 GLN B  24       7.892   3.005  -7.847  1.00  0.00           H  
ATOM    895  N   ALA B  25      13.119   4.069  -3.225  1.00  0.00           N  
ATOM    896  CA  ALA B  25      14.097   5.050  -2.768  1.00  0.00           C  
ATOM    897  C   ALA B  25      15.153   4.381  -1.902  1.00  0.00           C  
ATOM    898  O   ALA B  25      16.349   4.601  -2.081  1.00  0.00           O  
ATOM    899  CB  ALA B  25      13.417   6.177  -2.004  1.00  0.00           C  
ATOM    900  H   ALA B  25      12.194   4.122  -2.890  1.00  0.00           H  
ATOM    901  HA  ALA B  25      14.575   5.474  -3.640  1.00  0.00           H  
ATOM    902  HB1 ALA B  25      12.350   6.011  -1.991  1.00  0.00           H  
ATOM    903  HB2 ALA B  25      13.790   6.201  -0.992  1.00  0.00           H  
ATOM    904  HB3 ALA B  25      13.628   7.120  -2.489  1.00  0.00           H  
ATOM    905  N   LEU B  26      14.699   3.546  -0.975  1.00  0.00           N  
ATOM    906  CA  LEU B  26      15.592   2.823  -0.090  1.00  0.00           C  
ATOM    907  C   LEU B  26      16.489   1.898  -0.896  1.00  0.00           C  
ATOM    908  O   LEU B  26      17.696   1.840  -0.669  1.00  0.00           O  
ATOM    909  CB  LEU B  26      14.794   2.012   0.932  1.00  0.00           C  
ATOM    910  CG  LEU B  26      13.998   2.834   1.945  1.00  0.00           C  
ATOM    911  CD1 LEU B  26      13.085   1.936   2.761  1.00  0.00           C  
ATOM    912  CD2 LEU B  26      14.938   3.599   2.855  1.00  0.00           C  
ATOM    913  H   LEU B  26      13.728   3.405  -0.892  1.00  0.00           H  
ATOM    914  HA  LEU B  26      16.206   3.543   0.430  1.00  0.00           H  
ATOM    915  HB2 LEU B  26      14.105   1.378   0.394  1.00  0.00           H  
ATOM    916  HB3 LEU B  26      15.482   1.383   1.476  1.00  0.00           H  
ATOM    917  HG  LEU B  26      13.384   3.547   1.419  1.00  0.00           H  
ATOM    918 HD11 LEU B  26      13.526   0.954   2.847  1.00  0.00           H  
ATOM    919 HD12 LEU B  26      12.951   2.358   3.747  1.00  0.00           H  
ATOM    920 HD13 LEU B  26      12.125   1.859   2.271  1.00  0.00           H  
ATOM    921 HD21 LEU B  26      15.811   3.897   2.298  1.00  0.00           H  
ATOM    922 HD22 LEU B  26      14.435   4.477   3.235  1.00  0.00           H  
ATOM    923 HD23 LEU B  26      15.237   2.965   3.680  1.00  0.00           H  
ATOM    924  N   ARG B  27      15.893   1.181  -1.849  1.00  0.00           N  
ATOM    925  CA  ARG B  27      16.644   0.264  -2.694  1.00  0.00           C  
ATOM    926  C   ARG B  27      17.651   1.010  -3.561  1.00  0.00           C  
ATOM    927  O   ARG B  27      18.689   0.468  -3.937  1.00  0.00           O  
ATOM    928  CB  ARG B  27      15.695  -0.553  -3.573  1.00  0.00           C  
ATOM    929  CG  ARG B  27      15.101  -1.761  -2.872  1.00  0.00           C  
ATOM    930  CD  ARG B  27      13.903  -2.308  -3.626  1.00  0.00           C  
ATOM    931  NE  ARG B  27      13.535  -3.650  -3.175  1.00  0.00           N  
ATOM    932  CZ  ARG B  27      12.508  -4.348  -3.664  1.00  0.00           C  
ATOM    933  NH1 ARG B  27      11.755  -3.844  -4.631  1.00  0.00           N  
ATOM    934  NH2 ARG B  27      12.251  -5.567  -3.208  1.00  0.00           N  
ATOM    935  H   ARG B  27      14.922   1.275  -1.989  1.00  0.00           H  
ATOM    936  HA  ARG B  27      17.183  -0.404  -2.037  1.00  0.00           H  
ATOM    937  HB2 ARG B  27      14.885   0.083  -3.896  1.00  0.00           H  
ATOM    938  HB3 ARG B  27      16.237  -0.898  -4.441  1.00  0.00           H  
ATOM    939  HG2 ARG B  27      15.853  -2.533  -2.804  1.00  0.00           H  
ATOM    940  HG3 ARG B  27      14.789  -1.472  -1.880  1.00  0.00           H  
ATOM    941  HD2 ARG B  27      13.064  -1.645  -3.474  1.00  0.00           H  
ATOM    942  HD3 ARG B  27      14.145  -2.341  -4.670  1.00  0.00           H  
ATOM    943  HE  ARG B  27      14.092  -4.058  -2.463  1.00  0.00           H  
ATOM    944 HH11 ARG B  27      11.948  -2.936  -5.003  1.00  0.00           H  
ATOM    945 HH12 ARG B  27      10.978  -4.374  -4.990  1.00  0.00           H  
ATOM    946 HH21 ARG B  27      12.828  -5.976  -2.493  1.00  0.00           H  
ATOM    947 HH22 ARG B  27      11.462  -6.078  -3.566  1.00  0.00           H  
ATOM    948  N   HIS B  28      17.342   2.255  -3.863  1.00  0.00           N  
ATOM    949  CA  HIS B  28      18.216   3.086  -4.671  1.00  0.00           C  
ATOM    950  C   HIS B  28      19.362   3.616  -3.822  1.00  0.00           C  
ATOM    951  O   HIS B  28      20.519   3.629  -4.243  1.00  0.00           O  
ATOM    952  CB  HIS B  28      17.418   4.255  -5.245  1.00  0.00           C  
ATOM    953  CG  HIS B  28      18.186   5.130  -6.187  1.00  0.00           C  
ATOM    954  ND1 HIS B  28      18.693   4.702  -7.393  1.00  0.00           N  
ATOM    955  CD2 HIS B  28      18.524   6.439  -6.085  1.00  0.00           C  
ATOM    956  CE1 HIS B  28      19.307   5.738  -7.974  1.00  0.00           C  
ATOM    957  NE2 HIS B  28      19.235   6.819  -7.220  1.00  0.00           N  
ATOM    958  H   HIS B  28      16.502   2.634  -3.526  1.00  0.00           H  
ATOM    959  HA  HIS B  28      18.611   2.488  -5.473  1.00  0.00           H  
ATOM    960  HB2 HIS B  28      16.563   3.868  -5.780  1.00  0.00           H  
ATOM    961  HB3 HIS B  28      17.076   4.867  -4.422  1.00  0.00           H  
ATOM    962  HD1 HIS B  28      18.610   3.791  -7.767  1.00  0.00           H  
ATOM    963  HD2 HIS B  28      18.287   7.091  -5.258  1.00  0.00           H  
ATOM    964  HE1 HIS B  28      19.797   5.697  -8.935  1.00  0.00           H  
ATOM    965  N   LYS B  29      19.017   4.069  -2.630  1.00  0.00           N  
ATOM    966  CA  LYS B  29      19.983   4.633  -1.703  1.00  0.00           C  
ATOM    967  C   LYS B  29      20.922   3.572  -1.140  1.00  0.00           C  
ATOM    968  O   LYS B  29      22.136   3.765  -1.113  1.00  0.00           O  
ATOM    969  CB  LYS B  29      19.245   5.348  -0.566  1.00  0.00           C  
ATOM    970  CG  LYS B  29      20.157   6.033   0.442  1.00  0.00           C  
ATOM    971  CD  LYS B  29      19.357   6.767   1.504  1.00  0.00           C  
ATOM    972  CE  LYS B  29      18.535   7.899   0.906  1.00  0.00           C  
ATOM    973  NZ  LYS B  29      17.640   8.528   1.910  1.00  0.00           N  
ATOM    974  H   LYS B  29      18.069   4.040  -2.369  1.00  0.00           H  
ATOM    975  HA  LYS B  29      20.570   5.357  -2.241  1.00  0.00           H  
ATOM    976  HB2 LYS B  29      18.595   6.098  -0.993  1.00  0.00           H  
ATOM    977  HB3 LYS B  29      18.640   4.625  -0.036  1.00  0.00           H  
ATOM    978  HG2 LYS B  29      20.772   5.287   0.923  1.00  0.00           H  
ATOM    979  HG3 LYS B  29      20.786   6.742  -0.076  1.00  0.00           H  
ATOM    980  HD2 LYS B  29      18.689   6.068   1.986  1.00  0.00           H  
ATOM    981  HD3 LYS B  29      20.039   7.177   2.233  1.00  0.00           H  
ATOM    982  HE2 LYS B  29      19.208   8.650   0.520  1.00  0.00           H  
ATOM    983  HE3 LYS B  29      17.936   7.505   0.097  1.00  0.00           H  
ATOM    984  HZ1 LYS B  29      17.376   7.833   2.643  1.00  0.00           H  
ATOM    985  HZ2 LYS B  29      18.118   9.332   2.368  1.00  0.00           H  
ATOM    986  HZ3 LYS B  29      16.771   8.874   1.450  1.00  0.00           H  
ATOM    987  N   CYS B  30      20.363   2.470  -0.665  1.00  0.00           N  
ATOM    988  CA  CYS B  30      21.177   1.419  -0.069  1.00  0.00           C  
ATOM    989  C   CYS B  30      20.768   0.013  -0.513  1.00  0.00           C  
ATOM    990  O   CYS B  30      21.563  -0.922  -0.403  1.00  0.00           O  
ATOM    991  CB  CYS B  30      21.067   1.529   1.446  1.00  0.00           C  
ATOM    992  SG  CYS B  30      19.854   0.401   2.207  1.00  0.00           S  
ATOM    993  H   CYS B  30      19.391   2.376  -0.689  1.00  0.00           H  
ATOM    994  HA  CYS B  30      22.202   1.593  -0.352  1.00  0.00           H  
ATOM    995  HB2 CYS B  30      22.024   1.332   1.883  1.00  0.00           H  
ATOM    996  HB3 CYS B  30      20.763   2.533   1.691  1.00  0.00           H  
ATOM    997  N   GLY B  31      19.524  -0.130  -0.983  1.00  0.00           N  
ATOM    998  CA  GLY B  31      18.993  -1.423  -1.413  1.00  0.00           C  
ATOM    999  C   GLY B  31      20.000  -2.290  -2.154  1.00  0.00           C  
ATOM   1000  O   GLY B  31      20.317  -3.398  -1.716  1.00  0.00           O  
ATOM   1001  H   GLY B  31      18.940   0.658  -1.016  1.00  0.00           H  
ATOM   1002  HA2 GLY B  31      18.646  -1.958  -0.542  1.00  0.00           H  
ATOM   1003  HA3 GLY B  31      18.143  -1.243  -2.062  1.00  0.00           H  
TER    1007      NH2 B  32                                                      
ENDMDL                                                                          
