# Supplementary material for: Comparative Performance of High-Throughput Methods for Protein pKa Predictions
Source: J Chem Inf Model. 2023 Aug 8;63(16):5169–81. doi: 10.1021/acs.jcim.3c00165 (PMC10466379; doi:10.1021/acs.jcim.3c00165)
Supplement: Supplementary file 3 — ci3c00165_si_003.zip [file ci3c00165_si_003.zip › curated_pdbs/1pga_curated_88.pdb]

MODEL       53                                                                  
ATOM      1  N   MET A   1     -14.226   0.581   5.297  1.00  1.18           N  
ATOM      2  CA  MET A   1     -13.456   0.432   4.029  1.00  0.47           C  
ATOM      3  C   MET A   1     -11.965   0.641   4.310  1.00  0.44           C  
ATOM      4  O   MET A   1     -11.477   1.754   4.288  1.00  0.70           O  
ATOM      5  CB  MET A   1     -13.924   1.453   2.993  1.00  1.23           C  
ATOM      6  CG  MET A   1     -15.453   1.512   3.002  1.00  1.55           C  
ATOM      7  SD  MET A   1     -16.286   1.749   1.412  1.00  1.96           S  
ATOM      8  CE  MET A   1     -17.479   0.398   1.576  1.00  1.25           C  
ATOM      9  H1  MET A   1     -13.712   1.216   5.941  1.00  1.85           H  
ATOM     10  H2  MET A   1     -15.162   0.982   5.088  1.00  1.32           H  
ATOM     11  H3  MET A   1     -14.340  -0.350   5.746  1.00  1.81           H  
ATOM     12  HA  MET A   1     -13.606  -0.563   3.640  1.00  0.15           H  
ATOM     13  HB2 MET A   1     -13.522   2.426   3.236  1.00  1.80           H  
ATOM     14  HB3 MET A   1     -13.576   1.162   2.013  1.00  1.37           H  
ATOM     15  HG2 MET A   1     -15.822   0.591   3.429  1.00  1.34           H  
ATOM     16  HG3 MET A   1     -15.755   2.319   3.652  1.00  2.51           H  
ATOM     17  HE1 MET A   1     -18.057   0.536   2.478  1.00  1.55           H  
ATOM     18  HE2 MET A   1     -18.140   0.395   0.722  1.00  2.09           H  
ATOM     19  HE3 MET A   1     -16.952  -0.544   1.627  1.00  1.05           H  
ATOM     20  N   THR A   2     -11.273  -0.435   4.570  1.00  0.15           N  
ATOM     21  CA  THR A   2      -9.812  -0.320   4.854  1.00  0.12           C  
ATOM     22  C   THR A   2      -9.063  -1.516   4.258  1.00  0.10           C  
ATOM     23  O   THR A   2      -9.362  -2.652   4.566  1.00  0.13           O  
ATOM     24  CB  THR A   2      -9.599  -0.293   6.371  1.00  0.17           C  
ATOM     25  OG1 THR A   2     -10.428   0.769   6.835  1.00  0.37           O  
ATOM     26  CG2 THR A   2      -8.175   0.121   6.733  1.00  0.14           C  
ATOM     27  H   THR A   2     -11.710  -1.312   4.580  1.00  0.17           H  
ATOM     28  HA  THR A   2      -9.433   0.591   4.425  1.00  0.11           H  
ATOM     29  HB  THR A   2      -9.864  -1.226   6.833  1.00  0.24           H  
ATOM     30  HG1 THR A   2     -10.832   0.492   7.660  1.00  0.60           H  
ATOM     31 HG21 THR A   2      -7.517  -0.067   5.898  1.00  0.97           H  
ATOM     32 HG22 THR A   2      -8.152   1.172   6.976  1.00  0.74           H  
ATOM     33 HG23 THR A   2      -7.837  -0.449   7.587  1.00  0.80           H  
ATOM     34  N   TYR A   3      -8.104  -1.235   3.415  1.00  0.10           N  
ATOM     35  CA  TYR A   3      -7.327  -2.353   2.796  1.00  0.15           C  
ATOM     36  C   TYR A   3      -6.053  -2.605   3.605  1.00  0.21           C  
ATOM     37  O   TYR A   3      -5.798  -1.924   4.578  1.00  0.44           O  
ATOM     38  CB  TYR A   3      -6.970  -1.989   1.354  1.00  0.10           C  
ATOM     39  CG  TYR A   3      -8.211  -1.424   0.655  1.00  0.14           C  
ATOM     40  CD1 TYR A   3      -8.567  -0.100   0.813  1.00  0.21           C  
ATOM     41  CD2 TYR A   3      -8.994  -2.234  -0.141  1.00  0.15           C  
ATOM     42  CE1 TYR A   3      -9.688   0.404   0.183  1.00  0.26           C  
ATOM     43  CE2 TYR A   3     -10.114  -1.731  -0.770  1.00  0.20           C  
ATOM     44  CZ  TYR A   3     -10.469  -0.408  -0.613  1.00  0.25           C  
ATOM     45  OH  TYR A   3     -11.590   0.095  -1.243  1.00  0.30           O  
ATOM     46  H   TYR A   3      -7.891  -0.301   3.198  1.00  0.13           H  
ATOM     47  HA  TYR A   3      -7.930  -3.247   2.797  1.00  0.20           H  
ATOM     48  HB2 TYR A   3      -6.184  -1.251   1.344  1.00  0.10           H  
ATOM     49  HB3 TYR A   3      -6.635  -2.872   0.827  1.00  0.07           H  
ATOM     50  HD1 TYR A   3      -7.964   0.548   1.433  1.00  0.24           H  
ATOM     51  HD2 TYR A   3      -8.726  -3.269  -0.277  1.00  0.17           H  
ATOM     52  HE1 TYR A   3      -9.958   1.440   0.315  1.00  0.33           H  
ATOM     53  HE2 TYR A   3     -10.716  -2.378  -1.391  1.00  0.22           H  
ATOM     54  HH  TYR A   3     -12.364  -0.233  -0.779  1.00  0.75           H  
ATOM     55  N   LYS A   4      -5.279  -3.577   3.181  1.00  0.20           N  
ATOM     56  CA  LYS A   4      -4.021  -3.905   3.930  1.00  0.20           C  
ATOM     57  C   LYS A   4      -2.809  -3.860   2.998  1.00  0.18           C  
ATOM     58  O   LYS A   4      -2.685  -4.664   2.108  1.00  0.17           O  
ATOM     59  CB  LYS A   4      -4.157  -5.314   4.504  1.00  0.26           C  
ATOM     60  CG  LYS A   4      -2.996  -5.609   5.469  1.00  0.51           C  
ATOM     61  CD  LYS A   4      -3.533  -6.379   6.675  1.00  0.97           C  
ATOM     62  CE  LYS A   4      -2.356  -6.907   7.495  1.00  0.76           C  
ATOM     63  NZ  LYS A   4      -1.958  -8.262   7.021  1.00  0.99           N  
ATOM     64  H   LYS A   4      -5.524  -4.087   2.382  1.00  0.36           H  
ATOM     65  HA  LYS A   4      -3.885  -3.199   4.726  1.00  0.19           H  
ATOM     66  HB2 LYS A   4      -5.094  -5.402   5.021  1.00  0.14           H  
ATOM     67  HB3 LYS A   4      -4.140  -6.029   3.699  1.00  0.54           H  
ATOM     68  HG2 LYS A   4      -2.250  -6.203   4.965  1.00  1.54           H  
ATOM     69  HG3 LYS A   4      -2.544  -4.688   5.802  1.00  1.29           H  
ATOM     70  HD2 LYS A   4      -4.137  -5.723   7.287  1.00  2.14           H  
ATOM     71  HD3 LYS A   4      -4.140  -7.206   6.337  1.00  1.86           H  
ATOM     72  HE2 LYS A   4      -1.515  -6.237   7.393  1.00  1.65           H  
ATOM     73  HE3 LYS A   4      -2.637  -6.965   8.536  1.00  1.56           H  
ATOM     74  HZ1 LYS A   4      -2.405  -8.453   6.101  1.00  1.36           H  
ATOM     75  HZ2 LYS A   4      -0.924  -8.303   6.918  1.00  1.93           H  
ATOM     76  HZ3 LYS A   4      -2.265  -8.976   7.712  1.00  1.38           H  
ATOM     77  N   LEU A   5      -1.929  -2.939   3.244  1.00  0.19           N  
ATOM     78  CA  LEU A   5      -0.725  -2.824   2.370  1.00  0.15           C  
ATOM     79  C   LEU A   5       0.344  -3.844   2.789  1.00  0.20           C  
ATOM     80  O   LEU A   5       0.420  -4.237   3.937  1.00  0.25           O  
ATOM     81  CB  LEU A   5      -0.160  -1.388   2.508  1.00  0.12           C  
ATOM     82  CG  LEU A   5       1.226  -1.238   1.819  1.00  0.13           C  
ATOM     83  CD1 LEU A   5       1.069  -1.322   0.299  1.00  0.09           C  
ATOM     84  CD2 LEU A   5       1.805   0.134   2.174  1.00  0.16           C  
ATOM     85  H   LEU A   5      -2.054  -2.324   3.997  1.00  0.22           H  
ATOM     86  HA  LEU A   5      -1.018  -3.001   1.348  1.00  0.14           H  
ATOM     87  HB2 LEU A   5      -0.853  -0.694   2.060  1.00  0.07           H  
ATOM     88  HB3 LEU A   5      -0.059  -1.149   3.560  1.00  0.16           H  
ATOM     89  HG  LEU A   5       1.904  -1.999   2.157  1.00  0.20           H  
ATOM     90 HD11 LEU A   5       0.344  -0.594  -0.032  1.00  1.01           H  
ATOM     91 HD12 LEU A   5       2.017  -1.116  -0.175  1.00  0.91           H  
ATOM     92 HD13 LEU A   5       0.740  -2.308   0.016  1.00  0.96           H  
ATOM     93 HD21 LEU A   5       1.768   0.281   3.243  1.00  1.22           H  
ATOM     94 HD22 LEU A   5       2.831   0.192   1.843  1.00  1.20           H  
ATOM     95 HD23 LEU A   5       1.232   0.907   1.689  1.00  1.03           H  
ATOM     96  N   ILE A   6       1.140  -4.246   1.832  1.00  0.19           N  
ATOM     97  CA  ILE A   6       2.245  -5.191   2.118  1.00  0.23           C  
ATOM     98  C   ILE A   6       3.539  -4.615   1.534  1.00  0.18           C  
ATOM     99  O   ILE A   6       3.751  -4.641   0.338  1.00  0.12           O  
ATOM    100  CB  ILE A   6       1.944  -6.555   1.494  1.00  0.25           C  
ATOM    101  CG1 ILE A   6       1.026  -7.332   2.455  1.00  0.36           C  
ATOM    102  CG2 ILE A   6       3.267  -7.315   1.297  1.00  0.56           C  
ATOM    103  CD1 ILE A   6       0.599  -8.664   1.824  1.00  0.32           C  
ATOM    104  H   ILE A   6       1.006  -3.931   0.929  1.00  0.17           H  
ATOM    105  HA  ILE A   6       2.351  -5.296   3.174  1.00  0.27           H  
ATOM    106  HB  ILE A   6       1.454  -6.422   0.541  1.00  0.42           H  
ATOM    107 HG12 ILE A   6       1.553  -7.521   3.376  1.00  0.62           H  
ATOM    108 HG13 ILE A   6       0.149  -6.740   2.670  1.00  0.54           H  
ATOM    109 HG21 ILE A   6       3.921  -7.129   2.136  1.00  0.53           H  
ATOM    110 HG22 ILE A   6       3.082  -8.373   1.223  1.00  1.07           H  
ATOM    111 HG23 ILE A   6       3.749  -6.979   0.392  1.00  1.52           H  
ATOM    112 HD11 ILE A   6       0.649  -8.596   0.748  1.00  0.97           H  
ATOM    113 HD12 ILE A   6       1.252  -9.455   2.162  1.00  1.21           H  
ATOM    114 HD13 ILE A   6      -0.412  -8.897   2.119  1.00  0.94           H  
ATOM    115  N   LEU A   7       4.369  -4.097   2.394  1.00  0.23           N  
ATOM    116  CA  LEU A   7       5.641  -3.486   1.909  1.00  0.22           C  
ATOM    117  C   LEU A   7       6.689  -4.558   1.616  1.00  0.21           C  
ATOM    118  O   LEU A   7       7.117  -5.267   2.504  1.00  0.26           O  
ATOM    119  CB  LEU A   7       6.173  -2.533   2.977  1.00  0.30           C  
ATOM    120  CG  LEU A   7       5.273  -1.298   3.046  1.00  0.33           C  
ATOM    121  CD1 LEU A   7       4.956  -0.991   4.511  1.00  0.55           C  
ATOM    122  CD2 LEU A   7       6.003  -0.105   2.428  1.00  0.43           C  
ATOM    123  H   LEU A   7       4.161  -4.110   3.350  1.00  0.29           H  
ATOM    124  HA  LEU A   7       5.447  -2.933   1.013  1.00  0.17           H  
ATOM    125  HB2 LEU A   7       6.181  -3.029   3.933  1.00  0.35           H  
ATOM    126  HB3 LEU A   7       7.181  -2.234   2.725  1.00  0.30           H  
ATOM    127  HG  LEU A   7       4.355  -1.485   2.507  1.00  0.21           H  
ATOM    128 HD11 LEU A   7       5.875  -0.908   5.073  1.00  0.87           H  
ATOM    129 HD12 LEU A   7       4.414  -0.059   4.579  1.00  0.80           H  
ATOM    130 HD13 LEU A   7       4.353  -1.784   4.928  1.00  1.51           H  
ATOM    131 HD21 LEU A   7       6.269  -0.329   1.406  1.00  0.68           H  
ATOM    132 HD22 LEU A   7       5.362   0.764   2.446  1.00  1.06           H  
ATOM    133 HD23 LEU A   7       6.900   0.105   2.992  1.00  1.30           H  
ATOM    134  N   ASN A   8       7.074  -4.654   0.365  1.00  0.14           N  
ATOM    135  CA  ASN A   8       8.108  -5.651  -0.017  1.00  0.13           C  
ATOM    136  C   ASN A   8       9.415  -4.915  -0.347  1.00  0.11           C  
ATOM    137  O   ASN A   8      10.150  -5.286  -1.241  1.00  0.09           O  
ATOM    138  CB  ASN A   8       7.599  -6.426  -1.236  1.00  0.10           C  
ATOM    139  CG  ASN A   8       7.233  -7.842  -0.819  1.00  0.13           C  
ATOM    140  OD1 ASN A   8       7.977  -8.517  -0.137  1.00  0.15           O  
ATOM    141  ND2 ASN A   8       6.092  -8.328  -1.208  1.00  0.15           N  
ATOM    142  H   ASN A   8       6.673  -4.077  -0.325  1.00  0.10           H  
ATOM    143  HA  ASN A   8       8.276  -6.328   0.799  1.00  0.15           H  
ATOM    144  HB2 ASN A   8       6.720  -5.945  -1.630  1.00  0.09           H  
ATOM    145  HB3 ASN A   8       8.352  -6.462  -1.997  1.00  0.09           H  
ATOM    146 HD21 ASN A   8       5.489  -7.785  -1.759  1.00  0.14           H  
ATOM    147 HD22 ASN A   8       5.834  -9.230  -0.951  1.00  0.17           H  
ATOM    148  N   GLY A   9       9.678  -3.887   0.408  1.00  0.14           N  
ATOM    149  CA  GLY A   9      10.913  -3.092   0.160  1.00  0.14           C  
ATOM    150  C   GLY A   9      12.155  -3.970   0.285  1.00  0.20           C  
ATOM    151  O   GLY A   9      12.209  -4.862   1.108  1.00  0.25           O  
ATOM    152  H   GLY A   9       9.073  -3.648   1.142  1.00  0.16           H  
ATOM    153  HA2 GLY A   9      10.872  -2.678  -0.834  1.00  0.13           H  
ATOM    154  HA3 GLY A   9      10.969  -2.285   0.876  1.00  0.20           H  
ATOM    155  N   LYS A  10      13.129  -3.696  -0.536  1.00  0.24           N  
ATOM    156  CA  LYS A  10      14.381  -4.505  -0.484  1.00  0.36           C  
ATOM    157  C   LYS A  10      15.089  -4.289   0.853  1.00  0.45           C  
ATOM    158  O   LYS A  10      15.505  -5.229   1.500  1.00  0.62           O  
ATOM    159  CB  LYS A  10      15.303  -4.076  -1.623  1.00  0.35           C  
ATOM    160  CG  LYS A  10      14.620  -4.370  -2.960  1.00  1.08           C  
ATOM    161  CD  LYS A  10      15.043  -5.758  -3.448  1.00  1.59           C  
ATOM    162  CE  LYS A  10      14.340  -6.061  -4.774  1.00  2.61           C  
ATOM    163  NZ  LYS A  10      15.324  -6.075  -5.893  1.00  2.31           N  
ATOM    164  H   LYS A  10      13.041  -2.960  -1.179  1.00  0.19           H  
ATOM    165  HA  LYS A  10      14.138  -5.549  -0.596  1.00  0.42           H  
ATOM    166  HB2 LYS A  10      15.506  -3.018  -1.545  1.00  1.15           H  
ATOM    167  HB3 LYS A  10      16.233  -4.621  -1.563  1.00  0.95           H  
ATOM    168  HG2 LYS A  10      13.548  -4.341  -2.833  1.00  2.23           H  
ATOM    169  HG3 LYS A  10      14.910  -3.626  -3.688  1.00  1.68           H  
ATOM    170  HD2 LYS A  10      16.113  -5.783  -3.591  1.00  1.15           H  
ATOM    171  HD3 LYS A  10      14.768  -6.500  -2.713  1.00  2.76           H  
ATOM    172  HE2 LYS A  10      13.858  -7.026  -4.716  1.00  3.52           H  
ATOM    173  HE3 LYS A  10      13.593  -5.306  -4.969  1.00  3.20           H  
ATOM    174  HZ1 LYS A  10      15.916  -5.222  -5.845  1.00  1.63           H  
ATOM    175  HZ2 LYS A  10      15.926  -6.919  -5.815  1.00  2.50           H  
ATOM    176  HZ3 LYS A  10      14.815  -6.094  -6.800  1.00  3.18           H  
ATOM    177  N   THR A  11      15.210  -3.050   1.238  1.00  0.38           N  
ATOM    178  CA  THR A  11      15.884  -2.746   2.526  1.00  0.50           C  
ATOM    179  C   THR A  11      14.849  -2.612   3.646  1.00  0.40           C  
ATOM    180  O   THR A  11      15.191  -2.334   4.778  1.00  0.47           O  
ATOM    181  CB  THR A  11      16.653  -1.433   2.382  1.00  0.69           C  
ATOM    182  OG1 THR A  11      15.792  -0.591   1.623  1.00  0.77           O  
ATOM    183  CG2 THR A  11      17.905  -1.606   1.528  1.00  0.80           C  
ATOM    184  H   THR A  11      14.862  -2.322   0.683  1.00  0.29           H  
ATOM    185  HA  THR A  11      16.572  -3.537   2.766  1.00  0.58           H  
ATOM    186  HB  THR A  11      16.884  -0.997   3.332  1.00  0.73           H  
ATOM    187  HG1 THR A  11      15.099  -0.271   2.206  1.00  1.26           H  
ATOM    188 HG21 THR A  11      17.742  -2.385   0.796  1.00  0.67           H  
ATOM    189 HG22 THR A  11      18.129  -0.681   1.018  1.00  1.72           H  
ATOM    190 HG23 THR A  11      18.740  -1.878   2.157  1.00  1.23           H  
ATOM    191  N   LEU A  12      13.601  -2.809   3.308  1.00  0.28           N  
ATOM    192  CA  LEU A  12      12.538  -2.692   4.351  1.00  0.29           C  
ATOM    193  C   LEU A  12      11.300  -3.504   3.956  1.00  0.23           C  
ATOM    194  O   LEU A  12      10.976  -3.624   2.793  1.00  0.39           O  
ATOM    195  CB  LEU A  12      12.154  -1.221   4.505  1.00  0.46           C  
ATOM    196  CG  LEU A  12      11.418  -1.031   5.833  1.00  0.54           C  
ATOM    197  CD1 LEU A  12      12.425  -0.634   6.915  1.00  0.53           C  
ATOM    198  CD2 LEU A  12      10.380   0.083   5.679  1.00  0.76           C  
ATOM    199  H   LEU A  12      13.366  -3.032   2.378  1.00  0.23           H  
ATOM    200  HA  LEU A  12      12.919  -3.057   5.289  1.00  0.30           H  
ATOM    201  HB2 LEU A  12      13.044  -0.610   4.493  1.00  0.51           H  
ATOM    202  HB3 LEU A  12      11.511  -0.927   3.689  1.00  0.49           H  
ATOM    203  HG  LEU A  12      10.926  -1.951   6.113  1.00  0.52           H  
ATOM    204 HD11 LEU A  12      13.252  -1.329   6.916  1.00  0.87           H  
ATOM    205 HD12 LEU A  12      12.798   0.360   6.718  1.00  1.04           H  
ATOM    206 HD13 LEU A  12      11.945  -0.649   7.883  1.00  1.61           H  
ATOM    207 HD21 LEU A  12      10.851   0.967   5.273  1.00  0.40           H  
ATOM    208 HD22 LEU A  12       9.596  -0.241   5.010  1.00  1.68           H  
ATOM    209 HD23 LEU A  12       9.952   0.318   6.642  1.00  1.46           H  
ATOM    210  N   LYS A  13      10.637  -4.047   4.939  1.00  0.31           N  
ATOM    211  CA  LYS A  13       9.413  -4.852   4.649  1.00  0.25           C  
ATOM    212  C   LYS A  13       8.415  -4.713   5.806  1.00  0.44           C  
ATOM    213  O   LYS A  13       8.797  -4.721   6.959  1.00  0.52           O  
ATOM    214  CB  LYS A  13       9.802  -6.323   4.485  1.00  0.14           C  
ATOM    215  CG  LYS A  13      10.821  -6.453   3.349  1.00  0.15           C  
ATOM    216  CD  LYS A  13      10.985  -7.932   2.988  1.00  0.65           C  
ATOM    217  CE  LYS A  13      12.084  -8.072   1.933  1.00  1.28           C  
ATOM    218  NZ  LYS A  13      13.410  -7.715   2.511  1.00  1.62           N  
ATOM    219  H   LYS A  13      10.941  -3.929   5.863  1.00  0.50           H  
ATOM    220  HA  LYS A  13       8.960  -4.498   3.736  1.00  0.25           H  
ATOM    221  HB2 LYS A  13      10.236  -6.687   5.403  1.00  0.19           H  
ATOM    222  HB3 LYS A  13       8.924  -6.907   4.252  1.00  0.28           H  
ATOM    223  HG2 LYS A  13      10.474  -5.905   2.485  1.00  0.74           H  
ATOM    224  HG3 LYS A  13      11.771  -6.051   3.666  1.00  0.60           H  
ATOM    225  HD2 LYS A  13      11.254  -8.493   3.871  1.00  0.76           H  
ATOM    226  HD3 LYS A  13      10.054  -8.315   2.596  1.00  1.44           H  
ATOM    227  HE2 LYS A  13      12.116  -9.092   1.578  1.00  1.71           H  
ATOM    228  HE3 LYS A  13      11.873  -7.416   1.102  1.00  2.28           H  
ATOM    229  HZ1 LYS A  13      13.286  -6.982   3.238  1.00  2.11           H  
ATOM    230  HZ2 LYS A  13      13.841  -8.559   2.938  1.00  1.60           H  
ATOM    231  HZ3 LYS A  13      14.031  -7.354   1.757  1.00  2.46           H  
ATOM    232  N   GLY A  14       7.156  -4.586   5.478  1.00  0.50           N  
ATOM    233  CA  GLY A  14       6.135  -4.443   6.556  1.00  0.70           C  
ATOM    234  C   GLY A  14       4.718  -4.537   5.982  1.00  0.57           C  
ATOM    235  O   GLY A  14       4.505  -5.128   4.942  1.00  0.49           O  
ATOM    236  H   GLY A  14       6.886  -4.586   4.535  1.00  0.43           H  
ATOM    237  HA2 GLY A  14       6.274  -5.228   7.285  1.00  0.88           H  
ATOM    238  HA3 GLY A  14       6.259  -3.485   7.039  1.00  0.83           H  
ATOM    239  N   GLU A  15       3.780  -3.941   6.674  1.00  0.55           N  
ATOM    240  CA  GLU A  15       2.366  -3.983   6.202  1.00  0.44           C  
ATOM    241  C   GLU A  15       1.493  -3.105   7.107  1.00  0.42           C  
ATOM    242  O   GLU A  15       1.595  -3.163   8.316  1.00  0.50           O  
ATOM    243  CB  GLU A  15       1.856  -5.425   6.258  1.00  0.53           C  
ATOM    244  CG  GLU A  15       1.923  -5.925   7.703  1.00  0.71           C  
ATOM    245  CD  GLU A  15       1.888  -7.455   7.712  1.00  1.02           C  
ATOM    246  OE1 GLU A  15       2.962  -8.021   7.592  1.00  1.33           O  
ATOM    247  OE2 GLU A  15       0.790  -7.970   7.840  1.00  1.89           O  
ATOM    248  H   GLU A  15       4.007  -3.460   7.493  1.00  0.62           H  
ATOM    249  HA  GLU A  15       2.314  -3.622   5.190  1.00  0.35           H  
ATOM    250  HB2 GLU A  15       0.835  -5.462   5.909  1.00  0.60           H  
ATOM    251  HB3 GLU A  15       2.467  -6.053   5.628  1.00  0.48           H  
ATOM    252  HG2 GLU A  15       2.838  -5.587   8.165  1.00  0.45           H  
ATOM    253  HG3 GLU A  15       1.079  -5.546   8.260  1.00  1.16           H  
ATOM    254  N   THR A  16       0.655  -2.310   6.503  1.00  0.32           N  
ATOM    255  CA  THR A  16      -0.228  -1.425   7.319  1.00  0.30           C  
ATOM    256  C   THR A  16      -1.562  -1.209   6.602  1.00  0.23           C  
ATOM    257  O   THR A  16      -1.627  -1.248   5.390  1.00  0.18           O  
ATOM    258  CB  THR A  16       0.466  -0.076   7.532  1.00  0.29           C  
ATOM    259  OG1 THR A  16      -0.533   0.760   8.108  1.00  0.27           O  
ATOM    260  CG2 THR A  16       0.831   0.586   6.206  1.00  0.32           C  
ATOM    261  H   THR A  16       0.604  -2.295   5.524  1.00  0.27           H  
ATOM    262  HA  THR A  16      -0.409  -1.886   8.275  1.00  0.35           H  
ATOM    263  HB  THR A  16       1.323  -0.160   8.176  1.00  0.37           H  
ATOM    264  HG1 THR A  16      -1.295   0.756   7.525  1.00  1.17           H  
ATOM    265 HG21 THR A  16       0.932  -0.166   5.438  1.00  1.32           H  
ATOM    266 HG22 THR A  16       0.057   1.282   5.922  1.00  0.75           H  
ATOM    267 HG23 THR A  16       1.765   1.116   6.308  1.00  1.08           H  
ATOM    268  N   THR A  17      -2.597  -0.985   7.369  1.00  0.31           N  
ATOM    269  CA  THR A  17      -3.940  -0.770   6.753  1.00  0.26           C  
ATOM    270  C   THR A  17      -4.307   0.714   6.768  1.00  0.22           C  
ATOM    271  O   THR A  17      -3.967   1.432   7.688  1.00  0.25           O  
ATOM    272  CB  THR A  17      -4.985  -1.562   7.542  1.00  0.31           C  
ATOM    273  OG1 THR A  17      -5.264  -0.759   8.684  1.00  0.30           O  
ATOM    274  CG2 THR A  17      -4.403  -2.861   8.094  1.00  0.38           C  
ATOM    275  H   THR A  17      -2.491  -0.957   8.344  1.00  0.42           H  
ATOM    276  HA  THR A  17      -3.929  -1.118   5.740  1.00  0.25           H  
ATOM    277  HB  THR A  17      -5.873  -1.746   6.965  1.00  0.32           H  
ATOM    278  HG1 THR A  17      -5.848  -1.256   9.260  1.00  0.77           H  
ATOM    279 HG21 THR A  17      -3.864  -3.380   7.315  1.00  1.31           H  
ATOM    280 HG22 THR A  17      -3.727  -2.641   8.908  1.00  0.73           H  
ATOM    281 HG23 THR A  17      -5.202  -3.493   8.456  1.00  1.41           H  
ATOM    282  N   THR A  18      -4.994   1.138   5.738  1.00  0.19           N  
ATOM    283  CA  THR A  18      -5.406   2.574   5.660  1.00  0.16           C  
ATOM    284  C   THR A  18      -6.883   2.679   5.266  1.00  0.12           C  
ATOM    285  O   THR A  18      -7.395   1.852   4.531  1.00  0.14           O  
ATOM    286  CB  THR A  18      -4.547   3.287   4.611  1.00  0.20           C  
ATOM    287  OG1 THR A  18      -4.651   4.670   4.938  1.00  0.22           O  
ATOM    288  CG2 THR A  18      -5.149   3.160   3.214  1.00  0.17           C  
ATOM    289  H   THR A  18      -5.235   0.517   5.017  1.00  0.23           H  
ATOM    290  HA  THR A  18      -5.261   3.044   6.617  1.00  0.17           H  
ATOM    291  HB  THR A  18      -3.526   2.955   4.629  1.00  0.25           H  
ATOM    292  HG1 THR A  18      -5.370   4.774   5.565  1.00  0.60           H  
ATOM    293 HG21 THR A  18      -5.561   2.172   3.082  1.00  1.18           H  
ATOM    294 HG22 THR A  18      -5.934   3.891   3.088  1.00  1.02           H  
ATOM    295 HG23 THR A  18      -4.384   3.331   2.470  1.00  1.12           H  
ATOM    296  N   GLU A  19      -7.534   3.694   5.764  1.00  0.11           N  
ATOM    297  CA  GLU A  19      -8.978   3.877   5.433  1.00  0.14           C  
ATOM    298  C   GLU A  19      -9.120   4.635   4.109  1.00  0.15           C  
ATOM    299  O   GLU A  19      -8.637   5.742   3.971  1.00  0.23           O  
ATOM    300  CB  GLU A  19      -9.648   4.673   6.552  1.00  0.27           C  
ATOM    301  CG  GLU A  19     -11.145   4.352   6.576  1.00  0.81           C  
ATOM    302  CD  GLU A  19     -11.766   4.738   5.232  1.00  2.65           C  
ATOM    303  OE1 GLU A  19     -11.396   5.794   4.747  1.00  3.47           O  
ATOM    304  OE2 GLU A  19     -12.576   3.952   4.765  1.00  3.60           O  
ATOM    305  H   GLU A  19      -7.079   4.331   6.352  1.00  0.13           H  
ATOM    306  HA  GLU A  19      -9.450   2.914   5.346  1.00  0.12           H  
ATOM    307  HB2 GLU A  19      -9.205   4.409   7.501  1.00  0.44           H  
ATOM    308  HB3 GLU A  19      -9.506   5.731   6.380  1.00  0.89           H  
ATOM    309  HG2 GLU A  19     -11.290   3.296   6.747  1.00  0.75           H  
ATOM    310  HG3 GLU A  19     -11.626   4.912   7.364  1.00  1.79           H  
ATOM    311  N   ALA A  20      -9.779   4.020   3.164  1.00  0.11           N  
ATOM    312  CA  ALA A  20      -9.964   4.685   1.840  1.00  0.17           C  
ATOM    313  C   ALA A  20     -11.377   4.425   1.310  1.00  0.17           C  
ATOM    314  O   ALA A  20     -11.845   3.304   1.305  1.00  0.40           O  
ATOM    315  CB  ALA A  20      -8.938   4.125   0.856  1.00  0.19           C  
ATOM    316  H   ALA A  20     -10.150   3.127   3.324  1.00  0.06           H  
ATOM    317  HA  ALA A  20      -9.812   5.746   1.946  1.00  0.22           H  
ATOM    318  HB1 ALA A  20      -8.614   3.150   1.184  1.00  1.23           H  
ATOM    319  HB2 ALA A  20      -9.381   4.043  -0.126  1.00  1.13           H  
ATOM    320  HB3 ALA A  20      -8.084   4.783   0.806  1.00  1.08           H  
ATOM    321  N   VAL A  21     -12.027   5.470   0.876  1.00  0.09           N  
ATOM    322  CA  VAL A  21     -13.412   5.302   0.344  1.00  0.11           C  
ATOM    323  C   VAL A  21     -13.373   4.688  -1.059  1.00  0.13           C  
ATOM    324  O   VAL A  21     -14.384   4.258  -1.578  1.00  0.30           O  
ATOM    325  CB  VAL A  21     -14.092   6.669   0.282  1.00  0.17           C  
ATOM    326  CG1 VAL A  21     -13.236   7.621  -0.556  1.00  0.35           C  
ATOM    327  CG2 VAL A  21     -15.466   6.518  -0.374  1.00  0.08           C  
ATOM    328  H   VAL A  21     -11.611   6.357   0.900  1.00  0.27           H  
ATOM    329  HA  VAL A  21     -13.971   4.657   1.001  1.00  0.08           H  
ATOM    330  HB  VAL A  21     -14.207   7.065   1.281  1.00  0.24           H  
ATOM    331 HG11 VAL A  21     -12.253   7.709  -0.118  1.00  1.24           H  
ATOM    332 HG12 VAL A  21     -13.145   7.240  -1.562  1.00  0.59           H  
ATOM    333 HG13 VAL A  21     -13.700   8.597  -0.586  1.00  1.22           H  
ATOM    334 HG21 VAL A  21     -15.956   5.634   0.004  1.00  0.78           H  
ATOM    335 HG22 VAL A  21     -16.073   7.384  -0.152  1.00  0.93           H  
ATOM    336 HG23 VAL A  21     -15.351   6.431  -1.445  1.00  0.94           H  
ATOM    337  N   ASP A  22     -12.206   4.659  -1.644  1.00  0.16           N  
ATOM    338  CA  ASP A  22     -12.093   4.075  -3.013  1.00  0.13           C  
ATOM    339  C   ASP A  22     -10.676   3.542  -3.254  1.00  0.11           C  
ATOM    340  O   ASP A  22      -9.795   3.716  -2.435  1.00  0.21           O  
ATOM    341  CB  ASP A  22     -12.419   5.156  -4.042  1.00  0.18           C  
ATOM    342  CG  ASP A  22     -11.154   5.954  -4.356  1.00  0.51           C  
ATOM    343  OD1 ASP A  22     -10.662   6.574  -3.429  1.00  1.16           O  
ATOM    344  OD2 ASP A  22     -10.752   5.898  -5.505  1.00  1.44           O  
ATOM    345  H   ASP A  22     -11.414   5.017  -1.191  1.00  0.31           H  
ATOM    346  HA  ASP A  22     -12.798   3.267  -3.114  1.00  0.10           H  
ATOM    347  HB2 ASP A  22     -12.787   4.699  -4.948  1.00  0.40           H  
ATOM    348  HB3 ASP A  22     -13.173   5.822  -3.647  1.00  0.59           H  
ATOM    349  N   ALA A  23     -10.488   2.904  -4.376  1.00  0.11           N  
ATOM    350  CA  ALA A  23      -9.140   2.345  -4.689  1.00  0.10           C  
ATOM    351  C   ALA A  23      -8.199   3.453  -5.175  1.00  0.11           C  
ATOM    352  O   ALA A  23      -7.005   3.394  -4.957  1.00  0.10           O  
ATOM    353  CB  ALA A  23      -9.280   1.287  -5.780  1.00  0.12           C  
ATOM    354  H   ALA A  23     -11.228   2.793  -5.010  1.00  0.20           H  
ATOM    355  HA  ALA A  23      -8.729   1.890  -3.805  1.00  0.10           H  
ATOM    356  HB1 ALA A  23     -10.106   1.540  -6.430  1.00  1.06           H  
ATOM    357  HB2 ALA A  23      -8.372   1.239  -6.362  1.00  1.05           H  
ATOM    358  HB3 ALA A  23      -9.466   0.323  -5.331  1.00  0.88           H  
ATOM    359  N   ALA A  24      -8.755   4.440  -5.821  1.00  0.12           N  
ATOM    360  CA  ALA A  24      -7.899   5.553  -6.328  1.00  0.12           C  
ATOM    361  C   ALA A  24      -7.234   6.285  -5.158  1.00  0.12           C  
ATOM    362  O   ALA A  24      -6.031   6.458  -5.137  1.00  0.20           O  
ATOM    363  CB  ALA A  24      -8.763   6.533  -7.122  1.00  0.13           C  
ATOM    364  H   ALA A  24      -9.723   4.451  -5.973  1.00  0.14           H  
ATOM    365  HA  ALA A  24      -7.137   5.150  -6.972  1.00  0.13           H  
ATOM    366  HB1 ALA A  24      -9.599   6.009  -7.561  1.00  0.82           H  
ATOM    367  HB2 ALA A  24      -9.132   7.307  -6.466  1.00  0.99           H  
ATOM    368  HB3 ALA A  24      -8.174   6.984  -7.907  1.00  1.01           H  
ATOM    369  N   THR A  25      -8.027   6.698  -4.207  1.00  0.08           N  
ATOM    370  CA  THR A  25      -7.443   7.415  -3.038  1.00  0.09           C  
ATOM    371  C   THR A  25      -6.537   6.471  -2.244  1.00  0.07           C  
ATOM    372  O   THR A  25      -5.607   6.902  -1.592  1.00  0.07           O  
ATOM    373  CB  THR A  25      -8.573   7.929  -2.137  1.00  0.10           C  
ATOM    374  OG1 THR A  25      -7.929   8.801  -1.213  1.00  0.13           O  
ATOM    375  CG2 THR A  25      -9.168   6.812  -1.287  1.00  0.14           C  
ATOM    376  H   THR A  25      -8.993   6.539  -4.262  1.00  0.11           H  
ATOM    377  HA  THR A  25      -6.863   8.252  -3.389  1.00  0.10           H  
ATOM    378  HB  THR A  25      -9.333   8.444  -2.696  1.00  0.08           H  
ATOM    379  HG1 THR A  25      -7.928   9.685  -1.590  1.00  0.88           H  
ATOM    380 HG21 THR A  25      -9.083   5.871  -1.809  1.00  1.05           H  
ATOM    381 HG22 THR A  25      -8.639   6.747  -0.347  1.00  1.16           H  
ATOM    382 HG23 THR A  25     -10.211   7.017  -1.094  1.00  0.98           H  
ATOM    383  N   ALA A  26      -6.826   5.198  -2.315  1.00  0.08           N  
ATOM    384  CA  ALA A  26      -5.979   4.218  -1.577  1.00  0.06           C  
ATOM    385  C   ALA A  26      -4.581   4.174  -2.201  1.00  0.05           C  
ATOM    386  O   ALA A  26      -3.594   3.993  -1.516  1.00  0.05           O  
ATOM    387  CB  ALA A  26      -6.620   2.833  -1.653  1.00  0.05           C  
ATOM    388  H   ALA A  26      -7.593   4.891  -2.845  1.00  0.10           H  
ATOM    389  HA  ALA A  26      -5.901   4.518  -0.547  1.00  0.07           H  
ATOM    390  HB1 ALA A  26      -7.635   2.879  -1.288  1.00  1.00           H  
ATOM    391  HB2 ALA A  26      -6.628   2.490  -2.677  1.00  1.00           H  
ATOM    392  HB3 ALA A  26      -6.056   2.136  -1.049  1.00  1.07           H  
ATOM    393  N   GLU A  27      -4.531   4.341  -3.497  1.00  0.10           N  
ATOM    394  CA  GLU A  27      -3.211   4.321  -4.192  1.00  0.11           C  
ATOM    395  C   GLU A  27      -2.353   5.504  -3.729  1.00  0.11           C  
ATOM    396  O   GLU A  27      -1.170   5.365  -3.502  1.00  0.11           O  
ATOM    397  CB  GLU A  27      -3.438   4.430  -5.704  1.00  0.15           C  
ATOM    398  CG  GLU A  27      -3.586   3.030  -6.307  1.00  0.30           C  
ATOM    399  CD  GLU A  27      -3.734   3.150  -7.825  1.00  0.31           C  
ATOM    400  OE1 GLU A  27      -4.692   3.788  -8.228  1.00  1.25           O  
ATOM    401  OE2 GLU A  27      -2.878   2.596  -8.497  1.00  1.53           O  
ATOM    402  H   GLU A  27      -5.355   4.475  -4.009  1.00  0.13           H  
ATOM    403  HA  GLU A  27      -2.702   3.400  -3.969  1.00  0.10           H  
ATOM    404  HB2 GLU A  27      -4.334   5.001  -5.893  1.00  0.17           H  
ATOM    405  HB3 GLU A  27      -2.599   4.931  -6.158  1.00  0.38           H  
ATOM    406  HG2 GLU A  27      -2.714   2.434  -6.081  1.00  0.52           H  
ATOM    407  HG3 GLU A  27      -4.462   2.549  -5.905  1.00  0.38           H  
ATOM    408  N   LYS A  28      -2.976   6.645  -3.600  1.00  0.16           N  
ATOM    409  CA  LYS A  28      -2.211   7.853  -3.168  1.00  0.17           C  
ATOM    410  C   LYS A  28      -1.990   7.834  -1.647  1.00  0.15           C  
ATOM    411  O   LYS A  28      -0.961   8.265  -1.165  1.00  0.18           O  
ATOM    412  CB  LYS A  28      -2.993   9.116  -3.604  1.00  0.18           C  
ATOM    413  CG  LYS A  28      -3.514   9.903  -2.382  1.00  1.77           C  
ATOM    414  CD  LYS A  28      -4.357  11.091  -2.867  1.00  1.71           C  
ATOM    415  CE  LYS A  28      -5.671  11.125  -2.082  1.00  2.47           C  
ATOM    416  NZ  LYS A  28      -6.440  12.362  -2.404  1.00  2.68           N  
ATOM    417  H   LYS A  28      -3.936   6.709  -3.785  1.00  0.20           H  
ATOM    418  HA  LYS A  28      -1.253   7.849  -3.658  1.00  0.16           H  
ATOM    419  HB2 LYS A  28      -2.343   9.752  -4.188  1.00  1.07           H  
ATOM    420  HB3 LYS A  28      -3.829   8.816  -4.221  1.00  1.05           H  
ATOM    421  HG2 LYS A  28      -4.125   9.262  -1.764  1.00  2.55           H  
ATOM    422  HG3 LYS A  28      -2.682  10.276  -1.801  1.00  2.57           H  
ATOM    423  HD2 LYS A  28      -3.815  12.010  -2.703  1.00  2.22           H  
ATOM    424  HD3 LYS A  28      -4.567  10.988  -3.921  1.00  0.89           H  
ATOM    425  HE2 LYS A  28      -6.268  10.263  -2.338  1.00  2.53           H  
ATOM    426  HE3 LYS A  28      -5.461  11.107  -1.024  1.00  3.23           H  
ATOM    427  HZ1 LYS A  28      -6.110  12.748  -3.311  1.00  2.09           H  
ATOM    428  HZ2 LYS A  28      -7.452  12.132  -2.471  1.00  3.11           H  
ATOM    429  HZ3 LYS A  28      -6.293  13.066  -1.653  1.00  3.41           H  
ATOM    430  N   VAL A  29      -2.956   7.337  -0.926  1.00  0.15           N  
ATOM    431  CA  VAL A  29      -2.809   7.292   0.559  1.00  0.18           C  
ATOM    432  C   VAL A  29      -1.607   6.426   0.946  1.00  0.15           C  
ATOM    433  O   VAL A  29      -0.680   6.892   1.580  1.00  0.14           O  
ATOM    434  CB  VAL A  29      -4.076   6.703   1.174  1.00  0.20           C  
ATOM    435  CG1 VAL A  29      -3.808   6.350   2.638  1.00  0.27           C  
ATOM    436  CG2 VAL A  29      -5.199   7.740   1.101  1.00  0.26           C  
ATOM    437  H   VAL A  29      -3.770   6.997  -1.354  1.00  0.16           H  
ATOM    438  HA  VAL A  29      -2.663   8.291   0.934  1.00  0.20           H  
ATOM    439  HB  VAL A  29      -4.363   5.816   0.632  1.00  0.16           H  
ATOM    440 HG11 VAL A  29      -3.207   7.123   3.095  1.00  0.94           H  
ATOM    441 HG12 VAL A  29      -4.744   6.266   3.169  1.00  0.95           H  
ATOM    442 HG13 VAL A  29      -3.281   5.409   2.695  1.00  1.26           H  
ATOM    443 HG21 VAL A  29      -5.086   8.339   0.210  1.00  0.66           H  
ATOM    444 HG22 VAL A  29      -6.156   7.238   1.073  1.00  1.00           H  
ATOM    445 HG23 VAL A  29      -5.160   8.381   1.970  1.00  1.07           H  
ATOM    446  N   PHE A  30      -1.647   5.182   0.554  1.00  0.14           N  
ATOM    447  CA  PHE A  30      -0.512   4.279   0.896  1.00  0.13           C  
ATOM    448  C   PHE A  30       0.790   4.817   0.290  1.00  0.10           C  
ATOM    449  O   PHE A  30       1.837   4.747   0.901  1.00  0.13           O  
ATOM    450  CB  PHE A  30      -0.789   2.877   0.340  1.00  0.12           C  
ATOM    451  CG  PHE A  30      -1.683   2.083   1.309  1.00  0.09           C  
ATOM    452  CD1 PHE A  30      -1.269   1.822   2.607  1.00  0.10           C  
ATOM    453  CD2 PHE A  30      -2.919   1.612   0.895  1.00  0.11           C  
ATOM    454  CE1 PHE A  30      -2.080   1.107   3.470  1.00  0.12           C  
ATOM    455  CE2 PHE A  30      -3.722   0.896   1.761  1.00  0.13           C  
ATOM    456  CZ  PHE A  30      -3.301   0.643   3.045  1.00  0.13           C  
ATOM    457  H   PHE A  30      -2.412   4.846   0.040  1.00  0.15           H  
ATOM    458  HA  PHE A  30      -0.409   4.230   1.964  1.00  0.15           H  
ATOM    459  HB2 PHE A  30      -1.286   2.957  -0.616  1.00  0.13           H  
ATOM    460  HB3 PHE A  30       0.141   2.348   0.210  1.00  0.14           H  
ATOM    461  HD1 PHE A  30      -0.301   2.160   2.941  1.00  0.13           H  
ATOM    462  HD2 PHE A  30      -3.259   1.807  -0.112  1.00  0.13           H  
ATOM    463  HE1 PHE A  30      -1.756   0.918   4.481  1.00  0.16           H  
ATOM    464  HE2 PHE A  30      -4.681   0.532   1.429  1.00  0.17           H  
ATOM    465  HZ  PHE A  30      -3.927   0.068   3.717  1.00  0.17           H  
ATOM    466  N   LYS A  31       0.699   5.345  -0.903  1.00  0.07           N  
ATOM    467  CA  LYS A  31       1.928   5.892  -1.550  1.00  0.05           C  
ATOM    468  C   LYS A  31       2.493   7.036  -0.708  1.00  0.05           C  
ATOM    469  O   LYS A  31       3.688   7.256  -0.674  1.00  0.12           O  
ATOM    470  CB  LYS A  31       1.578   6.401  -2.947  1.00  0.05           C  
ATOM    471  CG  LYS A  31       2.843   6.940  -3.618  1.00  0.07           C  
ATOM    472  CD  LYS A  31       2.591   7.078  -5.120  1.00  0.42           C  
ATOM    473  CE  LYS A  31       3.547   8.126  -5.696  1.00  0.56           C  
ATOM    474  NZ  LYS A  31       3.854   7.823  -7.122  1.00  1.34           N  
ATOM    475  H   LYS A  31      -0.165   5.384  -1.366  1.00  0.09           H  
ATOM    476  HA  LYS A  31       2.667   5.114  -1.631  1.00  0.07           H  
ATOM    477  HB2 LYS A  31       1.171   5.590  -3.537  1.00  0.07           H  
ATOM    478  HB3 LYS A  31       0.844   7.187  -2.872  1.00  0.07           H  
ATOM    479  HG2 LYS A  31       3.092   7.905  -3.200  1.00  0.42           H  
ATOM    480  HG3 LYS A  31       3.663   6.258  -3.448  1.00  0.38           H  
ATOM    481  HD2 LYS A  31       2.761   6.128  -5.605  1.00  1.15           H  
ATOM    482  HD3 LYS A  31       1.570   7.386  -5.291  1.00  0.97           H  
ATOM    483  HE2 LYS A  31       3.092   9.104  -5.632  1.00  1.19           H  
ATOM    484  HE3 LYS A  31       4.466   8.128  -5.128  1.00  1.30           H  
ATOM    485  HZ1 LYS A  31       3.592   6.838  -7.331  1.00  1.94           H  
ATOM    486  HZ2 LYS A  31       3.314   8.464  -7.736  1.00  1.56           H  
ATOM    487  HZ3 LYS A  31       4.872   7.953  -7.292  1.00  2.07           H  
ATOM    488  N   GLN A  32       1.621   7.745  -0.044  1.00  0.13           N  
ATOM    489  CA  GLN A  32       2.095   8.867   0.813  1.00  0.12           C  
ATOM    490  C   GLN A  32       2.885   8.302   1.994  1.00  0.10           C  
ATOM    491  O   GLN A  32       3.769   8.946   2.523  1.00  0.11           O  
ATOM    492  CB  GLN A  32       0.888   9.652   1.329  1.00  0.16           C  
ATOM    493  CG  GLN A  32       1.371  10.950   1.982  1.00  0.07           C  
ATOM    494  CD  GLN A  32       1.229  12.102   0.985  1.00  1.66           C  
ATOM    495  OE1 GLN A  32       1.429  11.939  -0.202  1.00  2.99           O  
ATOM    496  NE2 GLN A  32       0.888  13.283   1.426  1.00  1.90           N  
ATOM    497  H   GLN A  32       0.664   7.541  -0.109  1.00  0.21           H  
ATOM    498  HA  GLN A  32       2.728   9.519   0.235  1.00  0.12           H  
ATOM    499  HB2 GLN A  32       0.228   9.885   0.506  1.00  0.27           H  
ATOM    500  HB3 GLN A  32       0.352   9.059   2.055  1.00  0.26           H  
ATOM    501  HG2 GLN A  32       0.778  11.162   2.858  1.00  1.20           H  
ATOM    502  HG3 GLN A  32       2.409  10.853   2.268  1.00  1.03           H  
ATOM    503 HE21 GLN A  32       0.726  13.421   2.382  1.00  1.54           H  
ATOM    504 HE22 GLN A  32       0.792  14.031   0.800  1.00  2.89           H  
ATOM    505  N   TYR A  33       2.543   7.102   2.383  1.00  0.12           N  
ATOM    506  CA  TYR A  33       3.265   6.464   3.520  1.00  0.14           C  
ATOM    507  C   TYR A  33       4.653   6.009   3.066  1.00  0.17           C  
ATOM    508  O   TYR A  33       5.658   6.431   3.604  1.00  0.18           O  
ATOM    509  CB  TYR A  33       2.468   5.252   4.005  1.00  0.23           C  
ATOM    510  CG  TYR A  33       3.237   4.561   5.132  1.00  0.28           C  
ATOM    511  CD1 TYR A  33       4.265   3.687   4.843  1.00  0.33           C  
ATOM    512  CD2 TYR A  33       2.915   4.803   6.452  1.00  0.29           C  
ATOM    513  CE1 TYR A  33       4.960   3.064   5.857  1.00  0.38           C  
ATOM    514  CE2 TYR A  33       3.611   4.179   7.468  1.00  0.33           C  
ATOM    515  CZ  TYR A  33       4.639   3.305   7.178  1.00  0.37           C  
ATOM    516  OH  TYR A  33       5.336   2.683   8.193  1.00  0.42           O  
ATOM    517  H   TYR A  33       1.813   6.626   1.932  1.00  0.15           H  
ATOM    518  HA  TYR A  33       3.366   7.170   4.323  1.00  0.12           H  
ATOM    519  HB2 TYR A  33       1.502   5.570   4.370  1.00  0.26           H  
ATOM    520  HB3 TYR A  33       2.331   4.557   3.191  1.00  0.26           H  
ATOM    521  HD1 TYR A  33       4.526   3.488   3.815  1.00  0.35           H  
ATOM    522  HD2 TYR A  33       2.113   5.485   6.692  1.00  0.30           H  
ATOM    523  HE1 TYR A  33       5.762   2.383   5.616  1.00  0.45           H  
ATOM    524  HE2 TYR A  33       3.349   4.376   8.496  1.00  0.35           H  
ATOM    525  HH  TYR A  33       5.247   1.734   8.077  1.00  1.03           H  
ATOM    526  N   ALA A  34       4.677   5.155   2.081  1.00  0.23           N  
ATOM    527  CA  ALA A  34       5.987   4.659   1.571  1.00  0.30           C  
ATOM    528  C   ALA A  34       6.917   5.839   1.273  1.00  0.30           C  
ATOM    529  O   ALA A  34       8.122   5.728   1.386  1.00  0.40           O  
ATOM    530  CB  ALA A  34       5.752   3.859   0.290  1.00  0.31           C  
ATOM    531  H   ALA A  34       3.840   4.842   1.682  1.00  0.23           H  
ATOM    532  HA  ALA A  34       6.441   4.022   2.311  1.00  0.38           H  
ATOM    533  HB1 ALA A  34       4.697   3.838   0.062  1.00  0.82           H  
ATOM    534  HB2 ALA A  34       6.284   4.319  -0.529  1.00  1.30           H  
ATOM    535  HB3 ALA A  34       6.108   2.847   0.422  1.00  1.06           H  
ATOM    536  N   ASN A  35       6.336   6.946   0.898  1.00  0.23           N  
ATOM    537  CA  ASN A  35       7.169   8.144   0.590  1.00  0.30           C  
ATOM    538  C   ASN A  35       8.010   8.533   1.811  1.00  0.34           C  
ATOM    539  O   ASN A  35       9.125   8.996   1.678  1.00  0.53           O  
ATOM    540  CB  ASN A  35       6.254   9.307   0.211  1.00  0.29           C  
ATOM    541  CG  ASN A  35       7.058  10.609   0.229  1.00  0.72           C  
ATOM    542  OD1 ASN A  35       7.514  11.055   1.263  1.00  1.86           O  
ATOM    543  ND2 ASN A  35       7.253  11.248  -0.892  1.00  0.76           N  
ATOM    544  H   ASN A  35       5.360   6.990   0.820  1.00  0.16           H  
ATOM    545  HA  ASN A  35       7.822   7.921  -0.237  1.00  0.38           H  
ATOM    546  HB2 ASN A  35       5.852   9.150  -0.779  1.00  0.40           H  
ATOM    547  HB3 ASN A  35       5.443   9.379   0.919  1.00  0.38           H  
ATOM    548 HD21 ASN A  35       6.888  10.893  -1.728  1.00  1.57           H  
ATOM    549 HD22 ASN A  35       7.766  12.084  -0.896  1.00  0.77           H  
ATOM    550  N   ASP A  36       7.456   8.335   2.976  1.00  0.20           N  
ATOM    551  CA  ASP A  36       8.210   8.687   4.214  1.00  0.27           C  
ATOM    552  C   ASP A  36       9.278   7.627   4.502  1.00  0.38           C  
ATOM    553  O   ASP A  36       9.777   7.527   5.606  1.00  0.26           O  
ATOM    554  CB  ASP A  36       7.235   8.764   5.388  1.00  0.26           C  
ATOM    555  CG  ASP A  36       6.705  10.194   5.512  1.00  0.46           C  
ATOM    556  OD1 ASP A  36       6.022  10.601   4.587  1.00  0.76           O  
ATOM    557  OD2 ASP A  36       7.014  10.799   6.525  1.00  1.59           O  
ATOM    558  H   ASP A  36       6.551   7.959   3.037  1.00  0.16           H  
ATOM    559  HA  ASP A  36       8.684   9.645   4.082  1.00  0.27           H  
ATOM    560  HB2 ASP A  36       6.408   8.091   5.221  1.00  0.26           H  
ATOM    561  HB3 ASP A  36       7.740   8.490   6.302  1.00  0.29           H  
ATOM    562  N   ASN A  37       9.604   6.854   3.498  1.00  0.61           N  
ATOM    563  CA  ASN A  37      10.638   5.792   3.689  1.00  0.73           C  
ATOM    564  C   ASN A  37      11.544   5.710   2.455  1.00  0.77           C  
ATOM    565  O   ASN A  37      12.730   5.467   2.571  1.00  0.95           O  
ATOM    566  CB  ASN A  37       9.942   4.449   3.900  1.00  0.75           C  
ATOM    567  CG  ASN A  37       9.386   4.386   5.324  1.00  0.85           C  
ATOM    568  OD1 ASN A  37       9.776   3.554   6.118  1.00  0.86           O  
ATOM    569  ND2 ASN A  37       8.474   5.246   5.687  1.00  1.13           N  
ATOM    570  H   ASN A  37       9.174   6.973   2.626  1.00  0.71           H  
ATOM    571  HA  ASN A  37      11.235   6.023   4.554  1.00  0.81           H  
ATOM    572  HB2 ASN A  37       9.131   4.343   3.195  1.00  0.61           H  
ATOM    573  HB3 ASN A  37      10.647   3.644   3.756  1.00  0.86           H  
ATOM    574 HD21 ASN A  37       8.155   5.921   5.050  1.00  1.32           H  
ATOM    575 HD22 ASN A  37       8.109   5.220   6.596  1.00  1.24           H  
ATOM    576  N   GLY A  38      10.958   5.914   1.303  1.00  0.61           N  
ATOM    577  CA  GLY A  38      11.758   5.860   0.040  1.00  0.68           C  
ATOM    578  C   GLY A  38      11.381   4.625  -0.782  1.00  0.71           C  
ATOM    579  O   GLY A  38      12.008   4.327  -1.780  1.00  1.28           O  
ATOM    580  H   GLY A  38       9.997   6.102   1.267  1.00  0.48           H  
ATOM    581  HA2 GLY A  38      11.561   6.747  -0.543  1.00  0.66           H  
ATOM    582  HA3 GLY A  38      12.810   5.819   0.279  1.00  0.76           H  
ATOM    583  N   VAL A  39      10.364   3.930  -0.348  1.00  0.28           N  
ATOM    584  CA  VAL A  39       9.937   2.713  -1.100  1.00  0.26           C  
ATOM    585  C   VAL A  39       8.987   3.102  -2.238  1.00  0.23           C  
ATOM    586  O   VAL A  39       7.811   3.317  -2.020  1.00  0.32           O  
ATOM    587  CB  VAL A  39       9.222   1.757  -0.146  1.00  0.27           C  
ATOM    588  CG1 VAL A  39       8.753   0.527  -0.928  1.00  0.21           C  
ATOM    589  CG2 VAL A  39      10.194   1.318   0.950  1.00  0.32           C  
ATOM    590  H   VAL A  39       9.887   4.205   0.463  1.00  0.56           H  
ATOM    591  HA  VAL A  39      10.804   2.226  -1.508  1.00  0.25           H  
ATOM    592  HB  VAL A  39       8.373   2.253   0.297  1.00  0.33           H  
ATOM    593 HG11 VAL A  39       9.445   0.317  -1.728  1.00  1.21           H  
ATOM    594 HG12 VAL A  39       8.702  -0.327  -0.268  1.00  1.01           H  
ATOM    595 HG13 VAL A  39       7.773   0.712  -1.344  1.00  1.03           H  
ATOM    596 HG21 VAL A  39      10.842   2.141   1.214  1.00  1.19           H  
ATOM    597 HG22 VAL A  39       9.642   1.006   1.824  1.00  0.73           H  
ATOM    598 HG23 VAL A  39      10.795   0.493   0.595  1.00  1.18           H  
ATOM    599  N   ASP A  40       9.516   3.183  -3.428  1.00  0.20           N  
ATOM    600  CA  ASP A  40       8.654   3.558  -4.588  1.00  0.17           C  
ATOM    601  C   ASP A  40       9.107   2.819  -5.850  1.00  0.15           C  
ATOM    602  O   ASP A  40      10.263   2.869  -6.223  1.00  0.17           O  
ATOM    603  CB  ASP A  40       8.754   5.066  -4.817  1.00  0.15           C  
ATOM    604  CG  ASP A  40       7.598   5.766  -4.097  1.00  0.54           C  
ATOM    605  OD1 ASP A  40       7.727   5.925  -2.895  1.00  0.38           O  
ATOM    606  OD2 ASP A  40       6.653   6.101  -4.792  1.00  1.81           O  
ATOM    607  H   ASP A  40      10.469   2.997  -3.560  1.00  0.26           H  
ATOM    608  HA  ASP A  40       7.632   3.300  -4.371  1.00  0.17           H  
ATOM    609  HB2 ASP A  40       9.692   5.434  -4.428  1.00  0.38           H  
ATOM    610  HB3 ASP A  40       8.697   5.279  -5.874  1.00  0.57           H  
ATOM    611  N   GLY A  41       8.183   2.147  -6.482  1.00  0.12           N  
ATOM    612  CA  GLY A  41       8.537   1.400  -7.722  1.00  0.10           C  
ATOM    613  C   GLY A  41       7.279   0.807  -8.359  1.00  0.06           C  
ATOM    614  O   GLY A  41       6.577   1.476  -9.091  1.00  0.08           O  
ATOM    615  H   GLY A  41       7.264   2.134  -6.142  1.00  0.11           H  
ATOM    616  HA2 GLY A  41       9.009   2.072  -8.422  1.00  0.13           H  
ATOM    617  HA3 GLY A  41       9.222   0.603  -7.475  1.00  0.11           H  
ATOM    618  N   GLU A  42       7.021  -0.440  -8.063  1.00  0.04           N  
ATOM    619  CA  GLU A  42       5.808  -1.101  -8.635  1.00  0.08           C  
ATOM    620  C   GLU A  42       4.718  -1.177  -7.568  1.00  0.08           C  
ATOM    621  O   GLU A  42       5.008  -1.350  -6.403  1.00  0.20           O  
ATOM    622  CB  GLU A  42       6.171  -2.511  -9.081  1.00  0.13           C  
ATOM    623  CG  GLU A  42       7.279  -2.441 -10.135  1.00  0.32           C  
ATOM    624  CD  GLU A  42       6.675  -2.679 -11.521  1.00  1.55           C  
ATOM    625  OE1 GLU A  42       5.812  -1.894 -11.877  1.00  2.75           O  
ATOM    626  OE2 GLU A  42       7.111  -3.633 -12.144  1.00  1.74           O  
ATOM    627  H   GLU A  42       7.617  -0.939  -7.465  1.00  0.06           H  
ATOM    628  HA  GLU A  42       5.451  -0.537  -9.479  1.00  0.09           H  
ATOM    629  HB2 GLU A  42       6.513  -3.075  -8.231  1.00  0.09           H  
ATOM    630  HB3 GLU A  42       5.301  -2.993  -9.501  1.00  0.19           H  
ATOM    631  HG2 GLU A  42       7.747  -1.468 -10.113  1.00  0.64           H  
ATOM    632  HG3 GLU A  42       8.023  -3.199  -9.935  1.00  0.78           H  
ATOM    633  N   TRP A  43       3.486  -1.057  -7.994  1.00  0.08           N  
ATOM    634  CA  TRP A  43       2.354  -1.107  -7.016  1.00  0.06           C  
ATOM    635  C   TRP A  43       1.316  -2.142  -7.454  1.00  0.06           C  
ATOM    636  O   TRP A  43       0.930  -2.186  -8.605  1.00  0.08           O  
ATOM    637  CB  TRP A  43       1.712   0.273  -6.952  1.00  0.08           C  
ATOM    638  CG  TRP A  43       2.566   1.167  -6.050  1.00  0.08           C  
ATOM    639  CD1 TRP A  43       3.750   1.645  -6.413  1.00  0.08           C  
ATOM    640  CD2 TRP A  43       2.261   1.541  -4.810  1.00  0.08           C  
ATOM    641  NE1 TRP A  43       4.161   2.334  -5.338  1.00  0.08           N  
ATOM    642  CE2 TRP A  43       3.283   2.320  -4.281  1.00  0.09           C  
ATOM    643  CE3 TRP A  43       1.148   1.268  -4.022  1.00  0.08           C  
ATOM    644  CZ2 TRP A  43       3.192   2.813  -2.996  1.00  0.09           C  
ATOM    645  CZ3 TRP A  43       1.065   1.765  -2.738  1.00  0.09           C  
ATOM    646  CH2 TRP A  43       2.084   2.534  -2.226  1.00  0.09           C  
ATOM    647  H   TRP A  43       3.306  -0.933  -8.949  1.00  0.17           H  
ATOM    648  HA  TRP A  43       2.730  -1.369  -6.040  1.00  0.05           H  
ATOM    649  HB2 TRP A  43       1.680   0.704  -7.941  1.00  0.09           H  
ATOM    650  HB3 TRP A  43       0.714   0.199  -6.566  1.00  0.08           H  
ATOM    651  HD1 TRP A  43       4.287   1.463  -7.335  1.00  0.08           H  
ATOM    652  HE1 TRP A  43       5.018   2.809  -5.309  1.00  0.09           H  
ATOM    653  HE3 TRP A  43       0.345   0.670  -4.407  1.00  0.08           H  
ATOM    654  HZ2 TRP A  43       3.991   3.418  -2.593  1.00  0.10           H  
ATOM    655  HZ3 TRP A  43       0.198   1.549  -2.132  1.00  0.09           H  
ATOM    656  HH2 TRP A  43       2.019   2.914  -1.217  1.00  0.10           H  
ATOM    657  N   THR A  44       0.891  -2.952  -6.515  1.00  0.07           N  
ATOM    658  CA  THR A  44      -0.123  -4.006  -6.842  1.00  0.09           C  
ATOM    659  C   THR A  44      -1.357  -3.880  -5.934  1.00  0.13           C  
ATOM    660  O   THR A  44      -1.257  -3.479  -4.792  1.00  0.43           O  
ATOM    661  CB  THR A  44       0.517  -5.383  -6.644  1.00  0.09           C  
ATOM    662  OG1 THR A  44       1.307  -5.249  -5.467  1.00  0.21           O  
ATOM    663  CG2 THR A  44       1.506  -5.706  -7.759  1.00  0.18           C  
ATOM    664  H   THR A  44       1.241  -2.871  -5.603  1.00  0.08           H  
ATOM    665  HA  THR A  44      -0.429  -3.906  -7.868  1.00  0.08           H  
ATOM    666  HB  THR A  44      -0.218  -6.160  -6.536  1.00  0.12           H  
ATOM    667  HG1 THR A  44       1.295  -4.326  -5.205  1.00  0.89           H  
ATOM    668 HG21 THR A  44       1.810  -4.794  -8.254  1.00  0.99           H  
ATOM    669 HG22 THR A  44       2.377  -6.192  -7.345  1.00  0.85           H  
ATOM    670 HG23 THR A  44       1.043  -6.363  -8.480  1.00  1.15           H  
ATOM    671  N   TYR A  45      -2.495  -4.231  -6.481  1.00  0.16           N  
ATOM    672  CA  TYR A  45      -3.772  -4.159  -5.697  1.00  0.13           C  
ATOM    673  C   TYR A  45      -4.379  -5.565  -5.605  1.00  0.11           C  
ATOM    674  O   TYR A  45      -4.514  -6.246  -6.602  1.00  0.10           O  
ATOM    675  CB  TYR A  45      -4.737  -3.213  -6.440  1.00  0.12           C  
ATOM    676  CG  TYR A  45      -5.895  -2.727  -5.525  1.00  0.10           C  
ATOM    677  CD1 TYR A  45      -6.746  -3.614  -4.872  1.00  0.09           C  
ATOM    678  CD2 TYR A  45      -6.102  -1.375  -5.351  1.00  0.10           C  
ATOM    679  CE1 TYR A  45      -7.762  -3.144  -4.064  1.00  0.08           C  
ATOM    680  CE2 TYR A  45      -7.123  -0.912  -4.548  1.00  0.09           C  
ATOM    681  CZ  TYR A  45      -7.958  -1.791  -3.898  1.00  0.08           C  
ATOM    682  OH  TYR A  45      -8.975  -1.323  -3.093  1.00  0.08           O  
ATOM    683  H   TYR A  45      -2.511  -4.542  -7.411  1.00  0.39           H  
ATOM    684  HA  TYR A  45      -3.578  -3.778  -4.709  1.00  0.14           H  
ATOM    685  HB2 TYR A  45      -4.180  -2.345  -6.783  1.00  0.15           H  
ATOM    686  HB3 TYR A  45      -5.155  -3.721  -7.297  1.00  0.12           H  
ATOM    687  HD1 TYR A  45      -6.644  -4.668  -5.020  1.00  0.12           H  
ATOM    688  HD2 TYR A  45      -5.463  -0.673  -5.851  1.00  0.11           H  
ATOM    689  HE1 TYR A  45      -8.405  -3.842  -3.549  1.00  0.08           H  
ATOM    690  HE2 TYR A  45      -7.278   0.152  -4.438  1.00  0.10           H  
ATOM    691  HH  TYR A  45      -9.730  -1.124  -3.653  1.00  0.92           H  
ATOM    692  N   ASP A  46      -4.731  -5.964  -4.406  1.00  0.13           N  
ATOM    693  CA  ASP A  46      -5.340  -7.321  -4.222  1.00  0.11           C  
ATOM    694  C   ASP A  46      -6.823  -7.188  -3.837  1.00  0.08           C  
ATOM    695  O   ASP A  46      -7.162  -7.055  -2.675  1.00  0.34           O  
ATOM    696  CB  ASP A  46      -4.585  -8.059  -3.118  1.00  0.13           C  
ATOM    697  CG  ASP A  46      -4.631  -9.564  -3.390  1.00  0.32           C  
ATOM    698  OD1 ASP A  46      -5.591  -9.971  -4.023  1.00  0.36           O  
ATOM    699  OD2 ASP A  46      -3.704 -10.223  -2.949  1.00  0.45           O  
ATOM    700  H   ASP A  46      -4.597  -5.377  -3.633  1.00  0.15           H  
ATOM    701  HA  ASP A  46      -5.262  -7.879  -5.138  1.00  0.12           H  
ATOM    702  HB2 ASP A  46      -3.556  -7.732  -3.099  1.00  0.24           H  
ATOM    703  HB3 ASP A  46      -5.039  -7.855  -2.164  1.00  0.08           H  
ATOM    704  N   ASP A  47      -7.675  -7.224  -4.822  1.00  0.23           N  
ATOM    705  CA  ASP A  47      -9.134  -7.099  -4.534  1.00  0.27           C  
ATOM    706  C   ASP A  47      -9.701  -8.449  -4.086  1.00  0.28           C  
ATOM    707  O   ASP A  47     -10.865  -8.559  -3.757  1.00  0.32           O  
ATOM    708  CB  ASP A  47      -9.856  -6.635  -5.797  1.00  0.34           C  
ATOM    709  CG  ASP A  47     -11.360  -6.562  -5.523  1.00  0.45           C  
ATOM    710  OD1 ASP A  47     -11.772  -5.520  -5.040  1.00  0.58           O  
ATOM    711  OD2 ASP A  47     -12.012  -7.553  -5.812  1.00  1.45           O  
ATOM    712  H   ASP A  47      -7.360  -7.334  -5.745  1.00  0.43           H  
ATOM    713  HA  ASP A  47      -9.282  -6.373  -3.753  1.00  0.25           H  
ATOM    714  HB2 ASP A  47      -9.498  -5.659  -6.086  1.00  0.33           H  
ATOM    715  HB3 ASP A  47      -9.673  -7.334  -6.600  1.00  0.34           H  
ATOM    716  N   ALA A  48      -8.863  -9.449  -4.085  1.00  0.26           N  
ATOM    717  CA  ALA A  48      -9.338 -10.799  -3.664  1.00  0.29           C  
ATOM    718  C   ALA A  48      -9.417 -10.882  -2.134  1.00  0.31           C  
ATOM    719  O   ALA A  48     -10.104 -11.724  -1.591  1.00  0.43           O  
ATOM    720  CB  ALA A  48      -8.363 -11.854  -4.184  1.00  0.27           C  
ATOM    721  H   ALA A  48      -7.932  -9.315  -4.358  1.00  0.23           H  
ATOM    722  HA  ALA A  48     -10.313 -10.980  -4.081  1.00  0.33           H  
ATOM    723  HB1 ALA A  48      -8.259 -11.758  -5.255  1.00  0.88           H  
ATOM    724  HB2 ALA A  48      -7.397 -11.719  -3.719  1.00  1.06           H  
ATOM    725  HB3 ALA A  48      -8.735 -12.841  -3.951  1.00  1.15           H  
ATOM    726  N   THR A  49      -8.711 -10.005  -1.472  1.00  0.20           N  
ATOM    727  CA  THR A  49      -8.736 -10.022   0.022  1.00  0.23           C  
ATOM    728  C   THR A  49      -8.577  -8.602   0.575  1.00  0.18           C  
ATOM    729  O   THR A  49      -8.240  -8.416   1.728  1.00  0.21           O  
ATOM    730  CB  THR A  49      -7.587 -10.898   0.528  1.00  0.26           C  
ATOM    731  OG1 THR A  49      -6.410 -10.291   0.004  1.00  0.32           O  
ATOM    732  CG2 THR A  49      -7.632 -12.292  -0.090  1.00  0.43           C  
ATOM    733  H   THR A  49      -8.170  -9.341  -1.950  1.00  0.11           H  
ATOM    734  HA  THR A  49      -9.672 -10.435   0.359  1.00  0.29           H  
ATOM    735  HB  THR A  49      -7.558 -10.947   1.602  1.00  0.26           H  
ATOM    736  HG1 THR A  49      -6.435  -9.357   0.224  1.00  1.17           H  
ATOM    737 HG21 THR A  49      -8.625 -12.704   0.008  1.00  0.49           H  
ATOM    738 HG22 THR A  49      -7.373 -12.234  -1.138  1.00  1.24           H  
ATOM    739 HG23 THR A  49      -6.928 -12.938   0.413  1.00  1.27           H  
ATOM    740  N   LYS A  50      -8.823  -7.628  -0.259  1.00  0.14           N  
ATOM    741  CA  LYS A  50      -8.688  -6.219   0.204  1.00  0.11           C  
ATOM    742  C   LYS A  50      -7.320  -6.027   0.856  1.00  0.07           C  
ATOM    743  O   LYS A  50      -7.220  -5.663   2.011  1.00  0.05           O  
ATOM    744  CB  LYS A  50      -9.789  -5.908   1.217  1.00  0.12           C  
ATOM    745  CG  LYS A  50     -11.140  -5.874   0.496  1.00  0.20           C  
ATOM    746  CD  LYS A  50     -12.236  -5.505   1.499  1.00  0.40           C  
ATOM    747  CE  LYS A  50     -13.482  -5.050   0.736  1.00  1.04           C  
ATOM    748  NZ  LYS A  50     -14.717  -5.540   1.414  1.00  1.26           N  
ATOM    749  H   LYS A  50      -9.080  -7.822  -1.185  1.00  0.16           H  
ATOM    750  HA  LYS A  50      -8.779  -5.560  -0.639  1.00  0.14           H  
ATOM    751  HB2 LYS A  50      -9.805  -6.669   1.983  1.00  0.30           H  
ATOM    752  HB3 LYS A  50      -9.599  -4.948   1.675  1.00  0.27           H  
ATOM    753  HG2 LYS A  50     -11.110  -5.140  -0.295  1.00  0.56           H  
ATOM    754  HG3 LYS A  50     -11.349  -6.845   0.071  1.00  0.31           H  
ATOM    755  HD2 LYS A  50     -12.475  -6.363   2.109  1.00  0.63           H  
ATOM    756  HD3 LYS A  50     -11.889  -4.704   2.137  1.00  1.13           H  
ATOM    757  HE2 LYS A  50     -13.508  -3.972   0.693  1.00  1.89           H  
ATOM    758  HE3 LYS A  50     -13.454  -5.443  -0.270  1.00  1.40           H  
ATOM    759  HZ1 LYS A  50     -14.598  -5.467   2.445  1.00  1.58           H  
ATOM    760  HZ2 LYS A  50     -15.529  -4.961   1.117  1.00  2.17           H  
ATOM    761  HZ3 LYS A  50     -14.886  -6.533   1.153  1.00  1.38           H  
ATOM    762  N   THR A  51      -6.300  -6.281   0.092  1.00  0.11           N  
ATOM    763  CA  THR A  51      -4.914  -6.141   0.622  1.00  0.08           C  
ATOM    764  C   THR A  51      -4.037  -5.434  -0.426  1.00  0.06           C  
ATOM    765  O   THR A  51      -3.826  -5.950  -1.505  1.00  0.07           O  
ATOM    766  CB  THR A  51      -4.371  -7.560   0.905  1.00  0.10           C  
ATOM    767  OG1 THR A  51      -5.138  -8.019   2.012  1.00  0.15           O  
ATOM    768  CG2 THR A  51      -2.919  -7.569   1.400  1.00  0.09           C  
ATOM    769  H   THR A  51      -6.443  -6.568  -0.834  1.00  0.16           H  
ATOM    770  HA  THR A  51      -4.926  -5.569   1.542  1.00  0.08           H  
ATOM    771  HB  THR A  51      -4.495  -8.210   0.060  1.00  0.17           H  
ATOM    772  HG1 THR A  51      -4.661  -8.745   2.422  1.00  0.95           H  
ATOM    773 HG21 THR A  51      -2.391  -6.708   1.036  1.00  1.01           H  
ATOM    774 HG22 THR A  51      -2.902  -7.567   2.478  1.00  1.05           H  
ATOM    775 HG23 THR A  51      -2.426  -8.459   1.043  1.00  1.02           H  
ATOM    776  N   PHE A  52      -3.548  -4.268  -0.091  1.00  0.06           N  
ATOM    777  CA  PHE A  52      -2.683  -3.549  -1.057  1.00  0.08           C  
ATOM    778  C   PHE A  52      -1.279  -4.150  -1.001  1.00  0.09           C  
ATOM    779  O   PHE A  52      -0.960  -4.883  -0.087  1.00  0.13           O  
ATOM    780  CB  PHE A  52      -2.604  -2.082  -0.672  1.00  0.08           C  
ATOM    781  CG  PHE A  52      -3.304  -1.232  -1.732  1.00  0.08           C  
ATOM    782  CD1 PHE A  52      -2.634  -0.816  -2.870  1.00  0.09           C  
ATOM    783  CD2 PHE A  52      -4.617  -0.869  -1.560  1.00  0.08           C  
ATOM    784  CE1 PHE A  52      -3.284  -0.042  -3.813  1.00  0.11           C  
ATOM    785  CE2 PHE A  52      -5.258  -0.091  -2.491  1.00  0.09           C  
ATOM    786  CZ  PHE A  52      -4.594   0.326  -3.613  1.00  0.11           C  
ATOM    787  H   PHE A  52      -3.735  -3.878   0.790  1.00  0.07           H  
ATOM    788  HA  PHE A  52      -3.092  -3.638  -2.045  1.00  0.09           H  
ATOM    789  HB2 PHE A  52      -3.084  -1.928   0.283  1.00  0.08           H  
ATOM    790  HB3 PHE A  52      -1.572  -1.781  -0.603  1.00  0.08           H  
ATOM    791  HD1 PHE A  52      -1.601  -1.089  -3.017  1.00  0.10           H  
ATOM    792  HD2 PHE A  52      -5.156  -1.233  -0.716  1.00  0.08           H  
ATOM    793  HE1 PHE A  52      -2.780   0.232  -4.730  1.00  0.12           H  
ATOM    794  HE2 PHE A  52      -6.286   0.194  -2.335  1.00  0.10           H  
ATOM    795  HZ  PHE A  52      -5.087   0.972  -4.318  1.00  0.12           H  
ATOM    796  N   THR A  53      -0.470  -3.840  -1.965  1.00  0.09           N  
ATOM    797  CA  THR A  53       0.906  -4.396  -1.944  1.00  0.10           C  
ATOM    798  C   THR A  53       1.826  -3.566  -2.834  1.00  0.11           C  
ATOM    799  O   THR A  53       1.423  -3.092  -3.871  1.00  0.25           O  
ATOM    800  CB  THR A  53       0.868  -5.836  -2.447  1.00  0.15           C  
ATOM    801  OG1 THR A  53       0.150  -6.553  -1.447  1.00  0.13           O  
ATOM    802  CG2 THR A  53       2.261  -6.458  -2.469  1.00  0.21           C  
ATOM    803  H   THR A  53      -0.761  -3.260  -2.699  1.00  0.11           H  
ATOM    804  HA  THR A  53       1.280  -4.384  -0.935  1.00  0.08           H  
ATOM    805  HB  THR A  53       0.388  -5.915  -3.404  1.00  0.18           H  
ATOM    806  HG1 THR A  53      -0.732  -6.181  -1.390  1.00  0.88           H  
ATOM    807 HG21 THR A  53       2.880  -5.991  -1.717  1.00  0.92           H  
ATOM    808 HG22 THR A  53       2.192  -7.516  -2.264  1.00  0.86           H  
ATOM    809 HG23 THR A  53       2.710  -6.312  -3.439  1.00  1.19           H  
ATOM    810  N   VAL A  54       3.041  -3.402  -2.401  1.00  0.04           N  
ATOM    811  CA  VAL A  54       4.010  -2.619  -3.213  1.00  0.01           C  
ATOM    812  C   VAL A  54       5.392  -3.259  -3.082  1.00  0.02           C  
ATOM    813  O   VAL A  54       5.711  -3.833  -2.060  1.00  0.03           O  
ATOM    814  CB  VAL A  54       4.050  -1.172  -2.706  1.00  0.04           C  
ATOM    815  CG1 VAL A  54       4.735  -1.131  -1.347  1.00  0.04           C  
ATOM    816  CG2 VAL A  54       4.841  -0.304  -3.685  1.00  0.06           C  
ATOM    817  H   VAL A  54       3.320  -3.795  -1.544  1.00  0.13           H  
ATOM    818  HA  VAL A  54       3.701  -2.631  -4.249  1.00  0.03           H  
ATOM    819  HB  VAL A  54       3.043  -0.791  -2.616  1.00  0.08           H  
ATOM    820 HG11 VAL A  54       4.344  -1.916  -0.727  1.00  1.08           H  
ATOM    821 HG12 VAL A  54       5.801  -1.266  -1.470  1.00  1.13           H  
ATOM    822 HG13 VAL A  54       4.551  -0.179  -0.876  1.00  1.05           H  
ATOM    823 HG21 VAL A  54       5.756  -0.803  -3.960  1.00  0.89           H  
ATOM    824 HG22 VAL A  54       4.254  -0.128  -4.565  1.00  0.99           H  
ATOM    825 HG23 VAL A  54       5.079   0.642  -3.222  1.00  0.99           H  
ATOM    826  N   THR A  55       6.179  -3.151  -4.109  1.00  0.03           N  
ATOM    827  CA  THR A  55       7.541  -3.762  -4.051  1.00  0.04           C  
ATOM    828  C   THR A  55       8.557  -2.877  -4.779  1.00  0.05           C  
ATOM    829  O   THR A  55       8.452  -2.658  -5.969  1.00  0.06           O  
ATOM    830  CB  THR A  55       7.495  -5.135  -4.720  1.00  0.06           C  
ATOM    831  OG1 THR A  55       6.538  -5.875  -3.970  1.00  0.14           O  
ATOM    832  CG2 THR A  55       8.811  -5.885  -4.547  1.00  0.06           C  
ATOM    833  H   THR A  55       5.883  -2.666  -4.909  1.00  0.03           H  
ATOM    834  HA  THR A  55       7.839  -3.881  -3.020  1.00  0.05           H  
ATOM    835  HB  THR A  55       7.215  -5.071  -5.756  1.00  0.09           H  
ATOM    836  HG1 THR A  55       6.173  -5.292  -3.299  1.00  1.11           H  
ATOM    837 HG21 THR A  55       9.407  -5.411  -3.779  1.00  1.14           H  
ATOM    838 HG22 THR A  55       8.613  -6.908  -4.262  1.00  1.02           H  
ATOM    839 HG23 THR A  55       9.358  -5.875  -5.474  1.00  1.11           H  
ATOM    840  N   GLU A  56       9.522  -2.387  -4.048  1.00  0.06           N  
ATOM    841  CA  GLU A  56      10.554  -1.519  -4.686  1.00  0.07           C  
ATOM    842  C   GLU A  56      11.290  -2.292  -5.785  1.00  0.05           C  
ATOM    843  O   GLU A  56      11.178  -1.857  -6.920  1.00  1.05           O  
ATOM    844  CB  GLU A  56      11.554  -1.067  -3.626  1.00  0.09           C  
ATOM    845  CG  GLU A  56      11.828   0.425  -3.809  1.00  0.12           C  
ATOM    846  CD  GLU A  56      13.050   0.821  -2.977  1.00  1.30           C  
ATOM    847  OE1 GLU A  56      13.981   0.033  -2.973  1.00  1.93           O  
ATOM    848  OE2 GLU A  56      12.984   1.890  -2.393  1.00  2.16           O  
ATOM    849  OXT GLU A  56      11.923  -3.270  -5.427  1.00  1.11           O  
ATOM    850  H   GLU A  56       9.565  -2.585  -3.089  1.00  0.08           H  
ATOM    851  HA  GLU A  56      10.076  -0.656  -5.115  1.00  0.09           H  
ATOM    852  HB2 GLU A  56      11.146  -1.243  -2.643  1.00  0.08           H  
ATOM    853  HB3 GLU A  56      12.475  -1.623  -3.732  1.00  0.11           H  
ATOM    854  HG2 GLU A  56      12.020   0.636  -4.849  1.00  0.88           H  
ATOM    855  HG3 GLU A  56      10.972   0.995  -3.482  1.00  0.75           H  
TER     856      GLU A  56                                                      
ENDMDL                                                                          
