# Supplementary material for: Comparative Performance of High-Throughput Methods for Protein pKa Predictions
Source: J Chem Inf Model. 2023 Aug 8;63(16):5169–81. doi: 10.1021/acs.jcim.3c00165 (PMC10466379; doi:10.1021/acs.jcim.3c00165)
Supplement: Supplementary file 3 — ci3c00165_si_003.zip [file ci3c00165_si_003.zip › curated_pdbs/1fmh_curated_6.pdb]

MODEL        6                                                                  
ATOM      7  N   GLU A   1     -18.852  -1.861  -5.233  1.00  0.00           N  
ATOM      8  CA  GLU A   1     -19.605  -2.687  -4.300  1.00  0.00           C  
ATOM      9  C   GLU A   1     -18.901  -2.743  -2.947  1.00  0.00           C  
ATOM     10  O   GLU A   1     -17.682  -2.570  -2.867  1.00  0.00           O  
ATOM     11  CB  GLU A   1     -19.761  -4.100  -4.866  1.00  0.00           C  
ATOM     12  CG  GLU A   1     -20.729  -4.972  -4.084  1.00  0.00           C  
ATOM     13  CD  GLU A   1     -22.169  -4.548  -4.261  1.00  0.00           C  
ATOM     14  OE1 GLU A   1     -22.643  -4.504  -5.412  1.00  0.00           O  
ATOM     15  OE2 GLU A   1     -22.840  -4.264  -3.251  1.00  0.00           O  
ATOM     16  H   GLU A   1     -18.288  -2.295  -5.911  1.00  0.00           H  
ATOM     17  HA  GLU A   1     -20.581  -2.246  -4.171  1.00  0.00           H  
ATOM     18  HB2 GLU A   1     -20.116  -4.031  -5.884  1.00  0.00           H  
ATOM     19  HB3 GLU A   1     -18.796  -4.583  -4.863  1.00  0.00           H  
ATOM     20  HG2 GLU A   1     -20.625  -5.992  -4.415  1.00  0.00           H  
ATOM     21  HG3 GLU A   1     -20.479  -4.907  -3.036  1.00  0.00           H  
ATOM     22  N   VAL A   2     -19.670  -2.998  -1.890  1.00  0.00           N  
ATOM     23  CA  VAL A   2     -19.121  -3.093  -0.542  1.00  0.00           C  
ATOM     24  C   VAL A   2     -18.051  -4.174  -0.477  1.00  0.00           C  
ATOM     25  O   VAL A   2     -16.939  -3.931  -0.014  1.00  0.00           O  
ATOM     26  CB  VAL A   2     -20.217  -3.408   0.503  1.00  0.00           C  
ATOM     27  CG1 VAL A   2     -19.641  -3.418   1.910  1.00  0.00           C  
ATOM     28  CG2 VAL A   2     -21.360  -2.412   0.414  1.00  0.00           C  
ATOM     29  H   VAL A   2     -20.632  -3.138  -2.023  1.00  0.00           H  
ATOM     30  HA  VAL A   2     -18.676  -2.140  -0.292  1.00  0.00           H  
ATOM     31  HB  VAL A   2     -20.609  -4.392   0.295  1.00  0.00           H  
ATOM     32 HG11 VAL A   2     -18.572  -3.563   1.860  1.00  0.00           H  
ATOM     33 HG12 VAL A   2     -19.856  -2.476   2.392  1.00  0.00           H  
ATOM     34 HG13 VAL A   2     -20.088  -4.223   2.476  1.00  0.00           H  
ATOM     35 HG21 VAL A   2     -21.042  -1.551  -0.154  1.00  0.00           H  
ATOM     36 HG22 VAL A   2     -22.205  -2.874  -0.075  1.00  0.00           H  
ATOM     37 HG23 VAL A   2     -21.643  -2.102   1.409  1.00  0.00           H  
ATOM     38  N   ALA A   3     -18.398  -5.368  -0.956  1.00  0.00           N  
ATOM     39  CA  ALA A   3     -17.474  -6.497  -0.963  1.00  0.00           C  
ATOM     40  C   ALA A   3     -16.176  -6.139  -1.676  1.00  0.00           C  
ATOM     41  O   ALA A   3     -15.091  -6.452  -1.196  1.00  0.00           O  
ATOM     42  CB  ALA A   3     -18.120  -7.705  -1.622  1.00  0.00           C  
ATOM     43  H   ALA A   3     -19.304  -5.494  -1.314  1.00  0.00           H  
ATOM     44  HA  ALA A   3     -17.251  -6.752   0.062  1.00  0.00           H  
ATOM     45  HB1 ALA A   3     -18.709  -7.381  -2.468  1.00  0.00           H  
ATOM     46  HB2 ALA A   3     -17.351  -8.386  -1.958  1.00  0.00           H  
ATOM     47  HB3 ALA A   3     -18.758  -8.207  -0.909  1.00  0.00           H  
ATOM     48  N   GLN A   4     -16.301  -5.470  -2.817  1.00  0.00           N  
ATOM     49  CA  GLN A   4     -15.144  -5.053  -3.602  1.00  0.00           C  
ATOM     50  C   GLN A   4     -14.228  -4.160  -2.774  1.00  0.00           C  
ATOM     51  O   GLN A   4     -13.015  -4.373  -2.712  1.00  0.00           O  
ATOM     52  CB  GLN A   4     -15.601  -4.294  -4.842  1.00  0.00           C  
ATOM     53  CG  GLN A   4     -16.503  -5.100  -5.765  1.00  0.00           C  
ATOM     54  CD  GLN A   4     -15.792  -6.269  -6.419  1.00  0.00           C  
ATOM     55  OE1 GLN A   4     -15.335  -7.195  -5.750  1.00  0.00           O  
ATOM     56  NE2 GLN A   4     -15.699  -6.233  -7.738  1.00  0.00           N  
ATOM     57  H   GLN A   4     -17.198  -5.242  -3.136  1.00  0.00           H  
ATOM     58  HA  GLN A   4     -14.602  -5.936  -3.904  1.00  0.00           H  
ATOM     59  HB2 GLN A   4     -16.142  -3.415  -4.523  1.00  0.00           H  
ATOM     60  HB3 GLN A   4     -14.732  -3.987  -5.401  1.00  0.00           H  
ATOM     61  HG2 GLN A   4     -17.334  -5.483  -5.191  1.00  0.00           H  
ATOM     62  HG3 GLN A   4     -16.876  -4.445  -6.539  1.00  0.00           H  
ATOM     63 HE21 GLN A   4     -16.090  -5.469  -8.209  1.00  0.00           H  
ATOM     64 HE22 GLN A   4     -15.238  -6.977  -8.193  1.00  0.00           H  
ATOM     65  N   LEU A   5     -14.826  -3.168  -2.131  1.00  0.00           N  
ATOM     66  CA  LEU A   5     -14.093  -2.235  -1.295  1.00  0.00           C  
ATOM     67  C   LEU A   5     -13.455  -2.949  -0.112  1.00  0.00           C  
ATOM     68  O   LEU A   5     -12.335  -2.630   0.267  1.00  0.00           O  
ATOM     69  CB  LEU A   5     -15.020  -1.126  -0.824  1.00  0.00           C  
ATOM     70  CG  LEU A   5     -15.392  -0.107  -1.899  1.00  0.00           C  
ATOM     71  CD1 LEU A   5     -16.447   0.844  -1.376  1.00  0.00           C  
ATOM     72  CD2 LEU A   5     -14.161   0.666  -2.350  1.00  0.00           C  
ATOM     73  H   LEU A   5     -15.797  -3.058  -2.221  1.00  0.00           H  
ATOM     74  HA  LEU A   5     -13.311  -1.799  -1.898  1.00  0.00           H  
ATOM     75  HB2 LEU A   5     -15.931  -1.580  -0.463  1.00  0.00           H  
ATOM     76  HB3 LEU A   5     -14.545  -0.603  -0.010  1.00  0.00           H  
ATOM     77  HG  LEU A   5     -15.798  -0.626  -2.755  1.00  0.00           H  
ATOM     78 HD11 LEU A   5     -16.226   1.098  -0.350  1.00  0.00           H  
ATOM     79 HD12 LEU A   5     -16.447   1.742  -1.977  1.00  0.00           H  
ATOM     80 HD13 LEU A   5     -17.418   0.376  -1.431  1.00  0.00           H  
ATOM     81 HD21 LEU A   5     -13.410   0.633  -1.572  1.00  0.00           H  
ATOM     82 HD22 LEU A   5     -13.767   0.220  -3.251  1.00  0.00           H  
ATOM     83 HD23 LEU A   5     -14.430   1.692  -2.545  1.00  0.00           H  
ATOM     84  N   GLU A   6     -14.150  -3.935   0.446  1.00  0.00           N  
ATOM     85  CA  GLU A   6     -13.612  -4.708   1.563  1.00  0.00           C  
ATOM     86  C   GLU A   6     -12.338  -5.416   1.124  1.00  0.00           C  
ATOM     87  O   GLU A   6     -11.357  -5.476   1.868  1.00  0.00           O  
ATOM     88  CB  GLU A   6     -14.637  -5.732   2.058  1.00  0.00           C  
ATOM     89  CG  GLU A   6     -15.793  -5.125   2.836  1.00  0.00           C  
ATOM     90  CD  GLU A   6     -15.415  -4.736   4.255  1.00  0.00           C  
ATOM     91  OE1 GLU A   6     -14.254  -4.964   4.654  1.00  0.00           O  
ATOM     92  OE2 GLU A   6     -16.286  -4.223   4.987  1.00  0.00           O  
ATOM     93  H   GLU A   6     -15.037  -4.162   0.085  1.00  0.00           H  
ATOM     94  HA  GLU A   6     -13.372  -4.023   2.363  1.00  0.00           H  
ATOM     95  HB2 GLU A   6     -15.042  -6.255   1.205  1.00  0.00           H  
ATOM     96  HB3 GLU A   6     -14.136  -6.443   2.698  1.00  0.00           H  
ATOM     97  HG2 GLU A   6     -16.133  -4.240   2.316  1.00  0.00           H  
ATOM     98  HG3 GLU A   6     -16.597  -5.845   2.879  1.00  0.00           H  
ATOM     99  N   LYS A   7     -12.356  -5.920  -0.111  1.00  0.00           N  
ATOM    100  CA  LYS A   7     -11.206  -6.600  -0.688  1.00  0.00           C  
ATOM    101  C   LYS A   7     -10.088  -5.592  -0.922  1.00  0.00           C  
ATOM    102  O   LYS A   7      -8.918  -5.877  -0.684  1.00  0.00           O  
ATOM    103  CB  LYS A   7     -11.584  -7.259  -2.017  1.00  0.00           C  
ATOM    104  CG  LYS A   7     -12.752  -8.228  -1.920  1.00  0.00           C  
ATOM    105  CD  LYS A   7     -13.308  -8.560  -3.295  1.00  0.00           C  
ATOM    106  CE  LYS A   7     -14.604  -9.354  -3.201  1.00  0.00           C  
ATOM    107  NZ  LYS A   7     -15.190  -9.624  -4.544  1.00  0.00           N  
ATOM    108  H   LYS A   7     -13.168  -5.812  -0.657  1.00  0.00           H  
ATOM    109  HA  LYS A   7     -10.870  -7.354   0.007  1.00  0.00           H  
ATOM    110  HB2 LYS A   7     -11.845  -6.487  -2.724  1.00  0.00           H  
ATOM    111  HB3 LYS A   7     -10.729  -7.801  -2.391  1.00  0.00           H  
ATOM    112  HG2 LYS A   7     -12.410  -9.138  -1.451  1.00  0.00           H  
ATOM    113  HG3 LYS A   7     -13.532  -7.781  -1.321  1.00  0.00           H  
ATOM    114  HD2 LYS A   7     -13.499  -7.640  -3.827  1.00  0.00           H  
ATOM    115  HD3 LYS A   7     -12.578  -9.145  -3.835  1.00  0.00           H  
ATOM    116  HE2 LYS A   7     -14.402 -10.296  -2.711  1.00  0.00           H  
ATOM    117  HE3 LYS A   7     -15.314  -8.790  -2.614  1.00  0.00           H  
ATOM    118  HZ1 LYS A   7     -15.089  -8.783  -5.157  1.00  0.00           H  
ATOM    119  HZ2 LYS A   7     -14.703 -10.423  -4.993  1.00  0.00           H  
ATOM    120  HZ3 LYS A   7     -16.205  -9.852  -4.459  1.00  0.00           H  
ATOM    121  N   GLU A   8     -10.472  -4.403  -1.378  1.00  0.00           N  
ATOM    122  CA  GLU A   8      -9.528  -3.330  -1.641  1.00  0.00           C  
ATOM    123  C   GLU A   8      -8.893  -2.853  -0.336  1.00  0.00           C  
ATOM    124  O   GLU A   8      -7.689  -2.604  -0.271  1.00  0.00           O  
ATOM    125  CB  GLU A   8     -10.244  -2.177  -2.336  1.00  0.00           C  
ATOM    126  CG  GLU A   8      -9.335  -1.032  -2.733  1.00  0.00           C  
ATOM    127  CD  GLU A   8      -8.336  -1.424  -3.802  1.00  0.00           C  
ATOM    128  OE1 GLU A   8      -8.766  -1.826  -4.901  1.00  0.00           O  
ATOM    129  OE2 GLU A   8      -7.114  -1.320  -3.556  1.00  0.00           O  
ATOM    130  H   GLU A   8     -11.426  -4.240  -1.540  1.00  0.00           H  
ATOM    131  HA  GLU A   8      -8.754  -3.716  -2.291  1.00  0.00           H  
ATOM    132  HB2 GLU A   8     -10.722  -2.551  -3.228  1.00  0.00           H  
ATOM    133  HB3 GLU A   8     -11.003  -1.790  -1.670  1.00  0.00           H  
ATOM    134  HG2 GLU A   8      -9.948  -0.230  -3.106  1.00  0.00           H  
ATOM    135  HG3 GLU A   8      -8.796  -0.697  -1.859  1.00  0.00           H  
ATOM    136  N   VAL A   9      -9.706  -2.745   0.706  1.00  0.00           N  
ATOM    137  CA  VAL A   9      -9.223  -2.325   2.010  1.00  0.00           C  
ATOM    138  C   VAL A   9      -8.222  -3.347   2.526  1.00  0.00           C  
ATOM    139  O   VAL A   9      -7.135  -2.994   2.987  1.00  0.00           O  
ATOM    140  CB  VAL A   9     -10.377  -2.152   3.026  1.00  0.00           C  
ATOM    141  CG1 VAL A   9      -9.832  -1.984   4.434  1.00  0.00           C  
ATOM    142  CG2 VAL A   9     -11.243  -0.955   2.655  1.00  0.00           C  
ATOM    143  H   VAL A   9     -10.658  -2.970   0.596  1.00  0.00           H  
ATOM    144  HA  VAL A   9      -8.723  -1.375   1.890  1.00  0.00           H  
ATOM    145  HB  VAL A   9     -10.996  -3.040   3.001  1.00  0.00           H  
ATOM    146 HG11 VAL A   9      -8.987  -1.312   4.412  1.00  0.00           H  
ATOM    147 HG12 VAL A   9     -10.601  -1.573   5.071  1.00  0.00           H  
ATOM    148 HG13 VAL A   9      -9.519  -2.943   4.816  1.00  0.00           H  
ATOM    149 HG21 VAL A   9     -10.858  -0.498   1.756  1.00  0.00           H  
ATOM    150 HG22 VAL A   9     -12.258  -1.285   2.485  1.00  0.00           H  
ATOM    151 HG23 VAL A   9     -11.229  -0.235   3.460  1.00  0.00           H  
ATOM    152  N   ALA A  10      -8.582  -4.619   2.404  1.00  0.00           N  
ATOM    153  CA  ALA A  10      -7.709  -5.701   2.823  1.00  0.00           C  
ATOM    154  C   ALA A  10      -6.462  -5.732   1.947  1.00  0.00           C  
ATOM    155  O   ALA A  10      -5.383  -6.122   2.389  1.00  0.00           O  
ATOM    156  CB  ALA A  10      -8.440  -7.035   2.769  1.00  0.00           C  
ATOM    157  H   ALA A  10      -9.451  -4.831   1.997  1.00  0.00           H  
ATOM    158  HA  ALA A  10      -7.416  -5.514   3.845  1.00  0.00           H  
ATOM    159  HB1 ALA A  10      -9.474  -6.890   3.048  1.00  0.00           H  
ATOM    160  HB2 ALA A  10      -8.392  -7.432   1.766  1.00  0.00           H  
ATOM    161  HB3 ALA A  10      -7.976  -7.727   3.455  1.00  0.00           H  
ATOM    162  N   GLN A  11      -6.625  -5.285   0.706  1.00  0.00           N  
ATOM    163  CA  GLN A  11      -5.534  -5.223  -0.251  1.00  0.00           C  
ATOM    164  C   GLN A  11      -4.533  -4.183   0.205  1.00  0.00           C  
ATOM    165  O   GLN A  11      -3.339  -4.450   0.308  1.00  0.00           O  
ATOM    166  CB  GLN A  11      -6.063  -4.841  -1.635  1.00  0.00           C  
ATOM    167  CG  GLN A  11      -5.012  -4.895  -2.729  1.00  0.00           C  
ATOM    168  CD  GLN A  11      -4.650  -6.311  -3.133  1.00  0.00           C  
ATOM    169  OE1 GLN A  11      -4.226  -7.119  -2.310  1.00  0.00           O  
ATOM    170  NE2 GLN A  11      -4.795  -6.610  -4.413  1.00  0.00           N  
ATOM    171  H   GLN A  11      -7.510  -4.968   0.429  1.00  0.00           H  
ATOM    172  HA  GLN A  11      -5.059  -6.191  -0.298  1.00  0.00           H  
ATOM    173  HB2 GLN A  11      -6.867  -5.507  -1.896  1.00  0.00           H  
ATOM    174  HB3 GLN A  11      -6.447  -3.832  -1.589  1.00  0.00           H  
ATOM    175  HG2 GLN A  11      -5.385  -4.376  -3.600  1.00  0.00           H  
ATOM    176  HG3 GLN A  11      -4.123  -4.396  -2.374  1.00  0.00           H  
ATOM    177 HE21 GLN A  11      -5.125  -5.905  -5.023  1.00  0.00           H  
ATOM    178 HE22 GLN A  11      -4.555  -7.513  -4.713  1.00  0.00           H  
ATOM    179  N   ALA A  12      -5.047  -2.993   0.485  1.00  0.00           N  
ATOM    180  CA  ALA A  12      -4.222  -1.892   0.942  1.00  0.00           C  
ATOM    181  C   ALA A  12      -3.548  -2.248   2.256  1.00  0.00           C  
ATOM    182  O   ALA A  12      -2.365  -1.972   2.448  1.00  0.00           O  
ATOM    183  CB  ALA A  12      -5.040  -0.627   1.086  1.00  0.00           C  
ATOM    184  H   ALA A  12      -6.018  -2.859   0.383  1.00  0.00           H  
ATOM    185  HA  ALA A  12      -3.465  -1.720   0.198  1.00  0.00           H  
ATOM    186  HB1 ALA A  12      -5.771  -0.578   0.295  1.00  0.00           H  
ATOM    187  HB2 ALA A  12      -5.541  -0.632   2.043  1.00  0.00           H  
ATOM    188  HB3 ALA A  12      -4.384   0.229   1.028  1.00  0.00           H  
ATOM    189  N   GLU A  13      -4.307  -2.889   3.141  1.00  0.00           N  
ATOM    190  CA  GLU A  13      -3.790  -3.328   4.429  1.00  0.00           C  
ATOM    191  C   GLU A  13      -2.661  -4.331   4.211  1.00  0.00           C  
ATOM    192  O   GLU A  13      -1.638  -4.295   4.898  1.00  0.00           O  
ATOM    193  CB  GLU A  13      -4.914  -3.951   5.257  1.00  0.00           C  
ATOM    194  CG  GLU A  13      -5.717  -2.942   6.058  1.00  0.00           C  
ATOM    195  CD  GLU A  13      -5.009  -2.517   7.325  1.00  0.00           C  
ATOM    196  OE1 GLU A  13      -4.786  -3.378   8.199  1.00  0.00           O  
ATOM    197  OE2 GLU A  13      -4.676  -1.325   7.458  1.00  0.00           O  
ATOM    198  H   GLU A  13      -5.242  -3.092   2.910  1.00  0.00           H  
ATOM    199  HA  GLU A  13      -3.398  -2.465   4.948  1.00  0.00           H  
ATOM    200  HB2 GLU A  13      -5.592  -4.458   4.588  1.00  0.00           H  
ATOM    201  HB3 GLU A  13      -4.490  -4.671   5.943  1.00  0.00           H  
ATOM    202  HG2 GLU A  13      -5.880  -2.068   5.445  1.00  0.00           H  
ATOM    203  HG3 GLU A  13      -6.669  -3.380   6.319  1.00  0.00           H  
ATOM    204  N   ALA A  14      -2.846  -5.203   3.222  1.00  0.00           N  
ATOM    205  CA  ALA A  14      -1.843  -6.199   2.874  1.00  0.00           C  
ATOM    206  C   ALA A  14      -0.604  -5.505   2.329  1.00  0.00           C  
ATOM    207  O   ALA A  14       0.516  -5.796   2.755  1.00  0.00           O  
ATOM    208  CB  ALA A  14      -2.397  -7.189   1.857  1.00  0.00           C  
ATOM    209  H   ALA A  14      -3.677  -5.163   2.697  1.00  0.00           H  
ATOM    210  HA  ALA A  14      -1.578  -6.739   3.772  1.00  0.00           H  
ATOM    211  HB1 ALA A  14      -2.826  -6.651   1.025  1.00  0.00           H  
ATOM    212  HB2 ALA A  14      -1.600  -7.825   1.501  1.00  0.00           H  
ATOM    213  HB3 ALA A  14      -3.159  -7.795   2.325  1.00  0.00           H  
ATOM    214  N   GLU A  15      -0.814  -4.561   1.407  1.00  0.00           N  
ATOM    215  CA  GLU A  15       0.290  -3.802   0.837  1.00  0.00           C  
ATOM    216  C   GLU A  15       1.043  -3.123   1.960  1.00  0.00           C  
ATOM    217  O   GLU A  15       2.246  -3.286   2.093  1.00  0.00           O  
ATOM    218  CB  GLU A  15      -0.193  -2.713  -0.132  1.00  0.00           C  
ATOM    219  CG  GLU A  15      -0.978  -3.210  -1.326  1.00  0.00           C  
ATOM    220  CD  GLU A  15      -1.645  -2.073  -2.090  1.00  0.00           C  
ATOM    221  OE1 GLU A  15      -1.320  -0.888  -1.825  1.00  0.00           O  
ATOM    222  OE2 GLU A  15      -2.491  -2.349  -2.963  1.00  0.00           O  
ATOM    223  H   GLU A  15      -1.735  -4.361   1.124  1.00  0.00           H  
ATOM    224  HA  GLU A  15       0.947  -4.483   0.319  1.00  0.00           H  
ATOM    225  HB2 GLU A  15      -0.821  -2.024   0.412  1.00  0.00           H  
ATOM    226  HB3 GLU A  15       0.670  -2.177  -0.500  1.00  0.00           H  
ATOM    227  HG2 GLU A  15      -0.306  -3.731  -1.993  1.00  0.00           H  
ATOM    228  HG3 GLU A  15      -1.735  -3.889  -0.978  1.00  0.00           H  
ATOM    229  N   ASN A  16       0.298  -2.363   2.758  1.00  0.00           N  
ATOM    230  CA  ASN A  16       0.842  -1.617   3.890  1.00  0.00           C  
ATOM    231  C   ASN A  16       1.699  -2.505   4.787  1.00  0.00           C  
ATOM    232  O   ASN A  16       2.794  -2.116   5.197  1.00  0.00           O  
ATOM    233  CB  ASN A  16      -0.313  -1.006   4.693  1.00  0.00           C  
ATOM    234  CG  ASN A  16       0.088   0.222   5.489  1.00  0.00           C  
ATOM    235  OD1 ASN A  16       0.986   0.172   6.333  1.00  0.00           O  
ATOM    236  ND2 ASN A  16      -0.585   1.338   5.231  1.00  0.00           N  
ATOM    237  H   ASN A  16      -0.670  -2.291   2.572  1.00  0.00           H  
ATOM    238  HA  ASN A  16       1.457  -0.827   3.497  1.00  0.00           H  
ATOM    239  HB2 ASN A  16      -1.101  -0.721   4.011  1.00  0.00           H  
ATOM    240  HB3 ASN A  16      -0.691  -1.746   5.380  1.00  0.00           H  
ATOM    241 HD21 ASN A  16      -1.296   1.306   4.543  1.00  0.00           H  
ATOM    242 HD22 ASN A  16      -0.348   2.147   5.726  1.00  0.00           H  
ATOM    243  N   TYR A  17       1.205  -3.705   5.070  1.00  0.00           N  
ATOM    244  CA  TYR A  17       1.930  -4.661   5.900  1.00  0.00           C  
ATOM    245  C   TYR A  17       3.255  -5.039   5.250  1.00  0.00           C  
ATOM    246  O   TYR A  17       4.285  -5.141   5.917  1.00  0.00           O  
ATOM    247  CB  TYR A  17       1.087  -5.921   6.111  1.00  0.00           C  
ATOM    248  CG  TYR A  17       1.788  -6.999   6.909  1.00  0.00           C  
ATOM    249  CD1 TYR A  17       2.176  -6.780   8.226  1.00  0.00           C  
ATOM    250  CD2 TYR A  17       2.064  -8.239   6.343  1.00  0.00           C  
ATOM    251  CE1 TYR A  17       2.816  -7.764   8.953  1.00  0.00           C  
ATOM    252  CE2 TYR A  17       2.703  -9.227   7.066  1.00  0.00           C  
ATOM    253  CZ  TYR A  17       3.077  -8.985   8.369  1.00  0.00           C  
ATOM    254  OH  TYR A  17       3.712  -9.968   9.090  1.00  0.00           O  
ATOM    255  H   TYR A  17       0.331  -3.963   4.699  1.00  0.00           H  
ATOM    256  HA  TYR A  17       2.123  -4.200   6.857  1.00  0.00           H  
ATOM    257  HB2 TYR A  17       0.181  -5.656   6.635  1.00  0.00           H  
ATOM    258  HB3 TYR A  17       0.830  -6.335   5.147  1.00  0.00           H  
ATOM    259  HD1 TYR A  17       1.974  -5.821   8.681  1.00  0.00           H  
ATOM    260  HD2 TYR A  17       1.773  -8.427   5.320  1.00  0.00           H  
ATOM    261  HE1 TYR A  17       3.108  -7.574   9.975  1.00  0.00           H  
ATOM    262  HE2 TYR A  17       2.908 -10.184   6.609  1.00  0.00           H  
ATOM    263  HH  TYR A  17       3.161 -10.218   9.850  1.00  0.00           H  
ATOM    264  N   GLN A  18       3.215  -5.248   3.941  1.00  0.00           N  
ATOM    265  CA  GLN A  18       4.403  -5.623   3.191  1.00  0.00           C  
ATOM    266  C   GLN A  18       5.344  -4.440   3.017  1.00  0.00           C  
ATOM    267  O   GLN A  18       6.555  -4.612   3.005  1.00  0.00           O  
ATOM    268  CB  GLN A  18       4.029  -6.180   1.818  1.00  0.00           C  
ATOM    269  CG  GLN A  18       3.266  -7.490   1.871  1.00  0.00           C  
ATOM    270  CD  GLN A  18       3.004  -8.054   0.491  1.00  0.00           C  
ATOM    271  OE1 GLN A  18       2.375  -7.409  -0.349  1.00  0.00           O  
ATOM    272  NE2 GLN A  18       3.491  -9.256   0.243  1.00  0.00           N  
ATOM    273  H   GLN A  18       2.359  -5.146   3.467  1.00  0.00           H  
ATOM    274  HA  GLN A  18       4.917  -6.392   3.750  1.00  0.00           H  
ATOM    275  HB2 GLN A  18       3.415  -5.454   1.305  1.00  0.00           H  
ATOM    276  HB3 GLN A  18       4.932  -6.338   1.248  1.00  0.00           H  
ATOM    277  HG2 GLN A  18       3.843  -8.207   2.435  1.00  0.00           H  
ATOM    278  HG3 GLN A  18       2.318  -7.323   2.364  1.00  0.00           H  
ATOM    279 HE21 GLN A  18       3.988  -9.714   0.960  1.00  0.00           H  
ATOM    280 HE22 GLN A  18       3.334  -9.652  -0.649  1.00  0.00           H  
ATOM    281  N   LEU A  19       4.783  -3.247   2.867  1.00  0.00           N  
ATOM    282  CA  LEU A  19       5.589  -2.048   2.674  1.00  0.00           C  
ATOM    283  C   LEU A  19       6.481  -1.798   3.885  1.00  0.00           C  
ATOM    284  O   LEU A  19       7.691  -1.654   3.745  1.00  0.00           O  
ATOM    285  CB  LEU A  19       4.711  -0.818   2.422  1.00  0.00           C  
ATOM    286  CG  LEU A  19       3.647  -0.966   1.334  1.00  0.00           C  
ATOM    287  CD1 LEU A  19       3.007   0.372   1.043  1.00  0.00           C  
ATOM    288  CD2 LEU A  19       4.219  -1.565   0.059  1.00  0.00           C  
ATOM    289  H   LEU A  19       3.802  -3.171   2.872  1.00  0.00           H  
ATOM    290  HA  LEU A  19       6.218  -2.212   1.811  1.00  0.00           H  
ATOM    291  HB2 LEU A  19       4.208  -0.569   3.345  1.00  0.00           H  
ATOM    292  HB3 LEU A  19       5.356   0.007   2.153  1.00  0.00           H  
ATOM    293  HG  LEU A  19       2.871  -1.629   1.695  1.00  0.00           H  
ATOM    294 HD11 LEU A  19       2.941   0.947   1.955  1.00  0.00           H  
ATOM    295 HD12 LEU A  19       3.610   0.908   0.323  1.00  0.00           H  
ATOM    296 HD13 LEU A  19       2.018   0.217   0.642  1.00  0.00           H  
ATOM    297 HD21 LEU A  19       5.070  -2.184   0.299  1.00  0.00           H  
ATOM    298 HD22 LEU A  19       3.462  -2.168  -0.421  1.00  0.00           H  
ATOM    299 HD23 LEU A  19       4.521  -0.771  -0.608  1.00  0.00           H  
ATOM    300  N   GLU A  20       5.878  -1.756   5.070  1.00  0.00           N  
ATOM    301  CA  GLU A  20       6.635  -1.527   6.299  1.00  0.00           C  
ATOM    302  C   GLU A  20       7.669  -2.626   6.500  1.00  0.00           C  
ATOM    303  O   GLU A  20       8.807  -2.363   6.894  1.00  0.00           O  
ATOM    304  CB  GLU A  20       5.701  -1.462   7.510  1.00  0.00           C  
ATOM    305  CG  GLU A  20       4.794  -0.239   7.533  1.00  0.00           C  
ATOM    306  CD  GLU A  20       5.549   1.062   7.754  1.00  0.00           C  
ATOM    307  OE1 GLU A  20       6.795   1.041   7.809  1.00  0.00           O  
ATOM    308  OE2 GLU A  20       4.891   2.120   7.878  1.00  0.00           O  
ATOM    309  H   GLU A  20       4.905  -1.884   5.120  1.00  0.00           H  
ATOM    310  HA  GLU A  20       7.150  -0.583   6.198  1.00  0.00           H  
ATOM    311  HB2 GLU A  20       5.075  -2.344   7.511  1.00  0.00           H  
ATOM    312  HB3 GLU A  20       6.299  -1.457   8.410  1.00  0.00           H  
ATOM    313  HG2 GLU A  20       4.275  -0.176   6.589  1.00  0.00           H  
ATOM    314  HG3 GLU A  20       4.073  -0.357   8.330  1.00  0.00           H  
ATOM    315  N   GLN A  21       7.261  -3.852   6.208  1.00  0.00           N  
ATOM    316  CA  GLN A  21       8.132  -5.011   6.334  1.00  0.00           C  
ATOM    317  C   GLN A  21       9.302  -4.908   5.358  1.00  0.00           C  
ATOM    318  O   GLN A  21      10.454  -5.155   5.722  1.00  0.00           O  
ATOM    319  CB  GLN A  21       7.317  -6.278   6.083  1.00  0.00           C  
ATOM    320  CG  GLN A  21       8.129  -7.559   6.073  1.00  0.00           C  
ATOM    321  CD  GLN A  21       7.238  -8.783   6.056  1.00  0.00           C  
ATOM    322  OE1 GLN A  21       6.589  -9.102   7.053  1.00  0.00           O  
ATOM    323  NE2 GLN A  21       7.187  -9.466   4.926  1.00  0.00           N  
ATOM    324  H   GLN A  21       6.341  -3.981   5.892  1.00  0.00           H  
ATOM    325  HA  GLN A  21       8.515  -5.031   7.342  1.00  0.00           H  
ATOM    326  HB2 GLN A  21       6.568  -6.365   6.855  1.00  0.00           H  
ATOM    327  HB3 GLN A  21       6.823  -6.187   5.126  1.00  0.00           H  
ATOM    328  HG2 GLN A  21       8.755  -7.572   5.193  1.00  0.00           H  
ATOM    329  HG3 GLN A  21       8.745  -7.591   6.959  1.00  0.00           H  
ATOM    330 HE21 GLN A  21       7.730  -9.152   4.168  1.00  0.00           H  
ATOM    331 HE22 GLN A  21       6.584 -10.245   4.883  1.00  0.00           H  
ATOM    332  N   GLU A  22       8.998  -4.524   4.125  1.00  0.00           N  
ATOM    333  CA  GLU A  22      10.008  -4.368   3.095  1.00  0.00           C  
ATOM    334  C   GLU A  22      10.945  -3.221   3.459  1.00  0.00           C  
ATOM    335  O   GLU A  22      12.161  -3.332   3.312  1.00  0.00           O  
ATOM    336  CB  GLU A  22       9.334  -4.099   1.749  1.00  0.00           C  
ATOM    337  CG  GLU A  22      10.227  -4.357   0.553  1.00  0.00           C  
ATOM    338  CD  GLU A  22      10.495  -5.831   0.320  1.00  0.00           C  
ATOM    339  OE1 GLU A  22       9.943  -6.675   1.055  1.00  0.00           O  
ATOM    340  OE2 GLU A  22      11.253  -6.157  -0.618  1.00  0.00           O  
ATOM    341  H   GLU A  22       8.062  -4.333   3.900  1.00  0.00           H  
ATOM    342  HA  GLU A  22      10.576  -5.285   3.033  1.00  0.00           H  
ATOM    343  HB2 GLU A  22       8.464  -4.735   1.664  1.00  0.00           H  
ATOM    344  HB3 GLU A  22       9.017  -3.067   1.720  1.00  0.00           H  
ATOM    345  HG2 GLU A  22       9.748  -3.955  -0.323  1.00  0.00           H  
ATOM    346  HG3 GLU A  22      11.170  -3.854   0.711  1.00  0.00           H  
ATOM    347  N   VAL A  23      10.365  -2.128   3.958  1.00  0.00           N  
ATOM    348  CA  VAL A  23      11.138  -0.965   4.370  1.00  0.00           C  
ATOM    349  C   VAL A  23      12.116  -1.348   5.475  1.00  0.00           C  
ATOM    350  O   VAL A  23      13.284  -0.979   5.419  1.00  0.00           O  
ATOM    351  CB  VAL A  23      10.226   0.196   4.842  1.00  0.00           C  
ATOM    352  CG1 VAL A  23      11.019   1.239   5.617  1.00  0.00           C  
ATOM    353  CG2 VAL A  23       9.539   0.849   3.649  1.00  0.00           C  
ATOM    354  H   VAL A  23       9.384  -2.112   4.063  1.00  0.00           H  
ATOM    355  HA  VAL A  23      11.702  -0.623   3.514  1.00  0.00           H  
ATOM    356  HB  VAL A  23       9.462  -0.207   5.492  1.00  0.00           H  
ATOM    357 HG11 VAL A  23      11.796   0.749   6.186  1.00  0.00           H  
ATOM    358 HG12 VAL A  23      11.468   1.936   4.926  1.00  0.00           H  
ATOM    359 HG13 VAL A  23      10.360   1.767   6.289  1.00  0.00           H  
ATOM    360 HG21 VAL A  23       9.513   0.156   2.825  1.00  0.00           H  
ATOM    361 HG22 VAL A  23       8.528   1.124   3.919  1.00  0.00           H  
ATOM    362 HG23 VAL A  23      10.088   1.735   3.356  1.00  0.00           H  
ATOM    363  N   ALA A  24      11.640  -2.108   6.457  1.00  0.00           N  
ATOM    364  CA  ALA A  24      12.492  -2.554   7.555  1.00  0.00           C  
ATOM    365  C   ALA A  24      13.678  -3.341   7.020  1.00  0.00           C  
ATOM    366  O   ALA A  24      14.819  -3.110   7.413  1.00  0.00           O  
ATOM    367  CB  ALA A  24      11.710  -3.409   8.536  1.00  0.00           C  
ATOM    368  H   ALA A  24      10.699  -2.388   6.436  1.00  0.00           H  
ATOM    369  HA  ALA A  24      12.851  -1.680   8.077  1.00  0.00           H  
ATOM    370  HB1 ALA A  24      11.199  -4.196   7.999  1.00  0.00           H  
ATOM    371  HB2 ALA A  24      12.390  -3.847   9.253  1.00  0.00           H  
ATOM    372  HB3 ALA A  24      10.988  -2.797   9.052  1.00  0.00           H  
ATOM    373  N   GLN A  25      13.391  -4.266   6.110  1.00  0.00           N  
ATOM    374  CA  GLN A  25      14.422  -5.091   5.500  1.00  0.00           C  
ATOM    375  C   GLN A  25      15.434  -4.219   4.759  1.00  0.00           C  
ATOM    376  O   GLN A  25      16.641  -4.352   4.954  1.00  0.00           O  
ATOM    377  CB  GLN A  25      13.794  -6.102   4.534  1.00  0.00           C  
ATOM    378  CG  GLN A  25      14.798  -7.081   3.935  1.00  0.00           C  
ATOM    379  CD  GLN A  25      14.199  -7.965   2.854  1.00  0.00           C  
ATOM    380  OE1 GLN A  25      14.856  -8.871   2.337  1.00  0.00           O  
ATOM    381  NE2 GLN A  25      12.954  -7.702   2.491  1.00  0.00           N  
ATOM    382  H   GLN A  25      12.455  -4.392   5.837  1.00  0.00           H  
ATOM    383  HA  GLN A  25      14.933  -5.627   6.288  1.00  0.00           H  
ATOM    384  HB2 GLN A  25      13.041  -6.668   5.062  1.00  0.00           H  
ATOM    385  HB3 GLN A  25      13.324  -5.565   3.725  1.00  0.00           H  
ATOM    386  HG2 GLN A  25      15.612  -6.520   3.504  1.00  0.00           H  
ATOM    387  HG3 GLN A  25      15.178  -7.713   4.723  1.00  0.00           H  
ATOM    388 HE21 GLN A  25      12.491  -6.964   2.932  1.00  0.00           H  
ATOM    389 HE22 GLN A  25      12.546  -8.259   1.789  1.00  0.00           H  
ATOM    390  N   LEU A  26      14.934  -3.323   3.912  1.00  0.00           N  
ATOM    391  CA  LEU A  26      15.798  -2.436   3.143  1.00  0.00           C  
ATOM    392  C   LEU A  26      16.600  -1.511   4.053  1.00  0.00           C  
ATOM    393  O   LEU A  26      17.805  -1.381   3.885  1.00  0.00           O  
ATOM    394  CB  LEU A  26      14.990  -1.610   2.142  1.00  0.00           C  
ATOM    395  CG  LEU A  26      14.192  -2.417   1.114  1.00  0.00           C  
ATOM    396  CD1 LEU A  26      13.589  -1.494   0.066  1.00  0.00           C  
ATOM    397  CD2 LEU A  26      15.075  -3.467   0.453  1.00  0.00           C  
ATOM    398  H   LEU A  26      13.957  -3.259   3.800  1.00  0.00           H  
ATOM    399  HA  LEU A  26      16.493  -3.056   2.596  1.00  0.00           H  
ATOM    400  HB2 LEU A  26      14.304  -0.986   2.697  1.00  0.00           H  
ATOM    401  HB3 LEU A  26      15.673  -0.970   1.606  1.00  0.00           H  
ATOM    402  HG  LEU A  26      13.384  -2.927   1.617  1.00  0.00           H  
ATOM    403 HD11 LEU A  26      13.161  -0.628   0.548  1.00  0.00           H  
ATOM    404 HD12 LEU A  26      14.364  -1.174  -0.618  1.00  0.00           H  
ATOM    405 HD13 LEU A  26      12.820  -2.018  -0.481  1.00  0.00           H  
ATOM    406 HD21 LEU A  26      15.811  -3.821   1.164  1.00  0.00           H  
ATOM    407 HD22 LEU A  26      14.466  -4.295   0.124  1.00  0.00           H  
ATOM    408 HD23 LEU A  26      15.578  -3.031  -0.396  1.00  0.00           H  
ATOM    409  N   GLU A  27      15.932  -0.883   5.015  1.00  0.00           N  
ATOM    410  CA  GLU A  27      16.597   0.021   5.953  1.00  0.00           C  
ATOM    411  C   GLU A  27      17.699  -0.697   6.719  1.00  0.00           C  
ATOM    412  O   GLU A  27      18.776  -0.147   6.950  1.00  0.00           O  
ATOM    413  CB  GLU A  27      15.586   0.592   6.952  1.00  0.00           C  
ATOM    414  CG  GLU A  27      14.698   1.690   6.387  1.00  0.00           C  
ATOM    415  CD  GLU A  27      15.422   3.013   6.240  1.00  0.00           C  
ATOM    416  OE1 GLU A  27      16.615   3.094   6.606  1.00  0.00           O  
ATOM    417  OE2 GLU A  27      14.798   3.984   5.765  1.00  0.00           O  
ATOM    418  H   GLU A  27      14.963  -1.034   5.103  1.00  0.00           H  
ATOM    419  HA  GLU A  27      17.032   0.833   5.387  1.00  0.00           H  
ATOM    420  HB2 GLU A  27      14.950  -0.210   7.295  1.00  0.00           H  
ATOM    421  HB3 GLU A  27      16.124   0.996   7.796  1.00  0.00           H  
ATOM    422  HG2 GLU A  27      14.344   1.383   5.414  1.00  0.00           H  
ATOM    423  HG3 GLU A  27      13.856   1.829   7.049  1.00  0.00           H  
ATOM    424  N   HIS A  28      17.412  -1.924   7.117  1.00  0.00           N  
ATOM    425  CA  HIS A  28      18.354  -2.731   7.873  1.00  0.00           C  
ATOM    426  C   HIS A  28      19.549  -3.149   7.016  1.00  0.00           C  
ATOM    427  O   HIS A  28      20.691  -3.110   7.473  1.00  0.00           O  
ATOM    428  CB  HIS A  28      17.631  -3.956   8.441  1.00  0.00           C  
ATOM    429  CG  HIS A  28      18.494  -4.861   9.256  1.00  0.00           C  
ATOM    430  ND1 HIS A  28      19.341  -4.435  10.255  1.00  0.00           N  
ATOM    431  CD2 HIS A  28      18.610  -6.205   9.211  1.00  0.00           C  
ATOM    432  CE1 HIS A  28      19.934  -5.514  10.776  1.00  0.00           C  
ATOM    433  NE2 HIS A  28      19.525  -6.618  10.178  1.00  0.00           N  
ATOM    434  H   HIS A  28      16.529  -2.297   6.903  1.00  0.00           H  
ATOM    435  HA  HIS A  28      18.715  -2.128   8.695  1.00  0.00           H  
ATOM    436  HB2 HIS A  28      16.817  -3.623   9.070  1.00  0.00           H  
ATOM    437  HB3 HIS A  28      17.227  -4.534   7.622  1.00  0.00           H  
ATOM    438  HD1 HIS A  28      19.499  -3.496  10.526  1.00  0.00           H  
ATOM    439  HD2 HIS A  28      18.079  -6.862   8.538  1.00  0.00           H  
ATOM    440  HE1 HIS A  28      20.655  -5.484  11.583  1.00  0.00           H  
ATOM    441  N   GLU A  29      19.286  -3.551   5.782  1.00  0.00           N  
ATOM    442  CA  GLU A  29      20.353  -3.978   4.881  1.00  0.00           C  
ATOM    443  C   GLU A  29      21.126  -2.783   4.329  1.00  0.00           C  
ATOM    444  O   GLU A  29      22.325  -2.869   4.066  1.00  0.00           O  
ATOM    445  CB  GLU A  29      19.780  -4.807   3.729  1.00  0.00           C  
ATOM    446  CG  GLU A  29      19.134  -6.113   4.174  1.00  0.00           C  
ATOM    447  CD  GLU A  29      20.117  -7.084   4.803  1.00  0.00           C  
ATOM    448  OE1 GLU A  29      21.314  -6.749   4.912  1.00  0.00           O  
ATOM    449  OE2 GLU A  29      19.692  -8.195   5.189  1.00  0.00           O  
ATOM    450  H   GLU A  29      18.353  -3.568   5.469  1.00  0.00           H  
ATOM    451  HA  GLU A  29      21.031  -4.591   5.449  1.00  0.00           H  
ATOM    452  HB2 GLU A  29      19.034  -4.218   3.214  1.00  0.00           H  
ATOM    453  HB3 GLU A  29      20.577  -5.043   3.040  1.00  0.00           H  
ATOM    454  HG2 GLU A  29      18.366  -5.888   4.897  1.00  0.00           H  
ATOM    455  HG3 GLU A  29      18.686  -6.587   3.312  1.00  0.00           H  
ATOM    456  N   CYS A  30      20.430  -1.674   4.149  1.00  0.00           N  
ATOM    457  CA  CYS A  30      21.040  -0.460   3.617  1.00  0.00           C  
ATOM    458  C   CYS A  30      21.879   0.239   4.683  1.00  0.00           C  
ATOM    459  O   CYS A  30      22.969   0.745   4.400  1.00  0.00           O  
ATOM    460  CB  CYS A  30      19.957   0.485   3.081  1.00  0.00           C  
ATOM    461  SG  CYS A  30      20.590   1.978   2.252  1.00  0.00           S  
ATOM    462  H   CYS A  30      19.472  -1.673   4.372  1.00  0.00           H  
ATOM    463  HA  CYS A  30      21.687  -0.747   2.802  1.00  0.00           H  
ATOM    464  HB2 CYS A  30      19.349  -0.048   2.366  1.00  0.00           H  
ATOM    465  HB3 CYS A  30      19.335   0.807   3.903  1.00  0.00           H  
ATOM    466  N   GLY A  31      21.378   0.258   5.909  1.00  0.00           N  
ATOM    467  CA  GLY A  31      22.095   0.890   6.993  1.00  0.00           C  
ATOM    468  C   GLY A  31      22.178  -0.003   8.211  1.00  0.00           C  
ATOM    469  O   GLY A  31      21.494   0.230   9.210  1.00  0.00           O  
ATOM    470  H   GLY A  31      20.509  -0.169   6.083  1.00  0.00           H  
ATOM    471  HA2 GLY A  31      23.096   1.127   6.662  1.00  0.00           H  
ATOM    472  HA3 GLY A  31      21.588   1.803   7.264  1.00  0.00           H  
TER     476      NH2 A  32                                                      
ATOM    483  N   GLU B   1     -20.809   0.169   4.799  1.00  0.00           N  
ATOM    484  CA  GLU B   1     -20.932   1.464   4.149  1.00  0.00           C  
ATOM    485  C   GLU B   1     -19.864   1.624   3.074  1.00  0.00           C  
ATOM    486  O   GLU B   1     -18.666   1.622   3.364  1.00  0.00           O  
ATOM    487  CB  GLU B   1     -20.848   2.589   5.184  1.00  0.00           C  
ATOM    488  CG  GLU B   1     -20.967   4.000   4.612  1.00  0.00           C  
ATOM    489  CD  GLU B   1     -22.215   4.211   3.778  1.00  0.00           C  
ATOM    490  OE1 GLU B   1     -22.238   3.777   2.614  1.00  0.00           O  
ATOM    491  OE2 GLU B   1     -23.185   4.803   4.289  1.00  0.00           O  
ATOM    492  H   GLU B   1     -20.216   0.080   5.578  1.00  0.00           H  
ATOM    493  HA  GLU B   1     -21.898   1.502   3.676  1.00  0.00           H  
ATOM    494  HB2 GLU B   1     -21.640   2.455   5.905  1.00  0.00           H  
ATOM    495  HB3 GLU B   1     -19.900   2.514   5.695  1.00  0.00           H  
ATOM    496  HG2 GLU B   1     -20.984   4.703   5.432  1.00  0.00           H  
ATOM    497  HG3 GLU B   1     -20.103   4.196   3.993  1.00  0.00           H  
ATOM    498  N   VAL B   2     -20.319   1.767   1.839  1.00  0.00           N  
ATOM    499  CA  VAL B   2     -19.437   1.939   0.695  1.00  0.00           C  
ATOM    500  C   VAL B   2     -18.554   3.169   0.876  1.00  0.00           C  
ATOM    501  O   VAL B   2     -17.332   3.092   0.763  1.00  0.00           O  
ATOM    502  CB  VAL B   2     -20.247   2.064  -0.622  1.00  0.00           C  
ATOM    503  CG1 VAL B   2     -19.362   2.530  -1.765  1.00  0.00           C  
ATOM    504  CG2 VAL B   2     -20.899   0.736  -0.977  1.00  0.00           C  
ATOM    505  H   VAL B   2     -21.288   1.764   1.695  1.00  0.00           H  
ATOM    506  HA  VAL B   2     -18.806   1.064   0.624  1.00  0.00           H  
ATOM    507  HB  VAL B   2     -21.028   2.797  -0.477  1.00  0.00           H  
ATOM    508 HG11 VAL B   2     -18.351   2.186  -1.598  1.00  0.00           H  
ATOM    509 HG12 VAL B   2     -19.732   2.126  -2.694  1.00  0.00           H  
ATOM    510 HG13 VAL B   2     -19.371   3.609  -1.811  1.00  0.00           H  
ATOM    511 HG21 VAL B   2     -21.266   0.264  -0.079  1.00  0.00           H  
ATOM    512 HG22 VAL B   2     -21.723   0.907  -1.656  1.00  0.00           H  
ATOM    513 HG23 VAL B   2     -20.172   0.092  -1.452  1.00  0.00           H  
ATOM    514  N   GLN B   3     -19.185   4.297   1.174  1.00  0.00           N  
ATOM    515  CA  GLN B   3     -18.470   5.550   1.383  1.00  0.00           C  
ATOM    516  C   GLN B   3     -17.434   5.396   2.494  1.00  0.00           C  
ATOM    517  O   GLN B   3     -16.305   5.871   2.376  1.00  0.00           O  
ATOM    518  CB  GLN B   3     -19.468   6.658   1.725  1.00  0.00           C  
ATOM    519  CG  GLN B   3     -18.854   8.047   1.797  1.00  0.00           C  
ATOM    520  CD  GLN B   3     -18.785   8.582   3.215  1.00  0.00           C  
ATOM    521  OE1 GLN B   3     -18.006   8.102   4.038  1.00  0.00           O  
ATOM    522  NE2 GLN B   3     -19.612   9.568   3.516  1.00  0.00           N  
ATOM    523  H   GLN B   3     -20.164   4.286   1.263  1.00  0.00           H  
ATOM    524  HA  GLN B   3     -17.961   5.801   0.465  1.00  0.00           H  
ATOM    525  HB2 GLN B   3     -20.241   6.672   0.971  1.00  0.00           H  
ATOM    526  HB3 GLN B   3     -19.916   6.437   2.682  1.00  0.00           H  
ATOM    527  HG2 GLN B   3     -17.852   8.000   1.396  1.00  0.00           H  
ATOM    528  HG3 GLN B   3     -19.449   8.719   1.199  1.00  0.00           H  
ATOM    529 HE21 GLN B   3     -20.223   9.893   2.817  1.00  0.00           H  
ATOM    530 HE22 GLN B   3     -19.591   9.935   4.427  1.00  0.00           H  
ATOM    531  N   ALA B   4     -17.833   4.706   3.555  1.00  0.00           N  
ATOM    532  CA  ALA B   4     -16.969   4.453   4.700  1.00  0.00           C  
ATOM    533  C   ALA B   4     -15.699   3.708   4.292  1.00  0.00           C  
ATOM    534  O   ALA B   4     -14.601   4.024   4.752  1.00  0.00           O  
ATOM    535  CB  ALA B   4     -17.731   3.651   5.743  1.00  0.00           C  
ATOM    536  H   ALA B   4     -18.742   4.347   3.563  1.00  0.00           H  
ATOM    537  HA  ALA B   4     -16.697   5.403   5.135  1.00  0.00           H  
ATOM    538  HB1 ALA B   4     -18.477   3.042   5.247  1.00  0.00           H  
ATOM    539  HB2 ALA B   4     -17.049   3.013   6.282  1.00  0.00           H  
ATOM    540  HB3 ALA B   4     -18.221   4.323   6.431  1.00  0.00           H  
ATOM    541  N   LEU B   5     -15.857   2.712   3.432  1.00  0.00           N  
ATOM    542  CA  LEU B   5     -14.728   1.917   2.973  1.00  0.00           C  
ATOM    543  C   LEU B   5     -13.863   2.705   1.999  1.00  0.00           C  
ATOM    544  O   LEU B   5     -12.648   2.530   1.965  1.00  0.00           O  
ATOM    545  CB  LEU B   5     -15.214   0.617   2.330  1.00  0.00           C  
ATOM    546  CG  LEU B   5     -15.990  -0.313   3.263  1.00  0.00           C  
ATOM    547  CD1 LEU B   5     -16.511  -1.514   2.494  1.00  0.00           C  
ATOM    548  CD2 LEU B   5     -15.113  -0.754   4.428  1.00  0.00           C  
ATOM    549  H   LEU B   5     -16.756   2.501   3.102  1.00  0.00           H  
ATOM    550  HA  LEU B   5     -14.130   1.674   3.840  1.00  0.00           H  
ATOM    551  HB2 LEU B   5     -15.854   0.869   1.496  1.00  0.00           H  
ATOM    552  HB3 LEU B   5     -14.356   0.079   1.955  1.00  0.00           H  
ATOM    553  HG  LEU B   5     -16.839   0.221   3.665  1.00  0.00           H  
ATOM    554 HD11 LEU B   5     -16.083  -1.520   1.502  1.00  0.00           H  
ATOM    555 HD12 LEU B   5     -16.237  -2.422   3.009  1.00  0.00           H  
ATOM    556 HD13 LEU B   5     -17.588  -1.455   2.420  1.00  0.00           H  
ATOM    557 HD21 LEU B   5     -14.073  -0.625   4.167  1.00  0.00           H  
ATOM    558 HD22 LEU B   5     -15.343  -0.154   5.296  1.00  0.00           H  
ATOM    559 HD23 LEU B   5     -15.303  -1.794   4.649  1.00  0.00           H  
ATOM    560  N   LYS B   6     -14.486   3.590   1.227  1.00  0.00           N  
ATOM    561  CA  LYS B   6     -13.756   4.415   0.272  1.00  0.00           C  
ATOM    562  C   LYS B   6     -12.780   5.321   1.006  1.00  0.00           C  
ATOM    563  O   LYS B   6     -11.659   5.548   0.551  1.00  0.00           O  
ATOM    564  CB  LYS B   6     -14.723   5.243  -0.570  1.00  0.00           C  
ATOM    565  CG  LYS B   6     -15.582   4.395  -1.494  1.00  0.00           C  
ATOM    566  CD  LYS B   6     -16.618   5.224  -2.236  1.00  0.00           C  
ATOM    567  CE  LYS B   6     -15.985   6.121  -3.289  1.00  0.00           C  
ATOM    568  NZ  LYS B   6     -17.007   6.761  -4.160  1.00  0.00           N  
ATOM    569  H   LYS B   6     -15.458   3.700   1.310  1.00  0.00           H  
ATOM    570  HA  LYS B   6     -13.197   3.756  -0.377  1.00  0.00           H  
ATOM    571  HB2 LYS B   6     -15.379   5.794   0.091  1.00  0.00           H  
ATOM    572  HB3 LYS B   6     -14.159   5.940  -1.169  1.00  0.00           H  
ATOM    573  HG2 LYS B   6     -14.942   3.913  -2.218  1.00  0.00           H  
ATOM    574  HG3 LYS B   6     -16.089   3.645  -0.905  1.00  0.00           H  
ATOM    575  HD2 LYS B   6     -17.315   4.558  -2.719  1.00  0.00           H  
ATOM    576  HD3 LYS B   6     -17.146   5.840  -1.522  1.00  0.00           H  
ATOM    577  HE2 LYS B   6     -15.416   6.892  -2.793  1.00  0.00           H  
ATOM    578  HE3 LYS B   6     -15.325   5.525  -3.901  1.00  0.00           H  
ATOM    579  HZ1 LYS B   6     -17.950   6.369  -3.956  1.00  0.00           H  
ATOM    580  HZ2 LYS B   6     -17.029   7.793  -3.996  1.00  0.00           H  
ATOM    581  HZ3 LYS B   6     -16.783   6.583  -5.163  1.00  0.00           H  
ATOM    582  N   LYS B   7     -13.206   5.818   2.163  1.00  0.00           N  
ATOM    583  CA  LYS B   7     -12.354   6.680   2.975  1.00  0.00           C  
ATOM    584  C   LYS B   7     -11.191   5.862   3.513  1.00  0.00           C  
ATOM    585  O   LYS B   7     -10.063   6.342   3.607  1.00  0.00           O  
ATOM    586  CB  LYS B   7     -13.127   7.308   4.143  1.00  0.00           C  
ATOM    587  CG  LYS B   7     -14.508   7.836   3.782  1.00  0.00           C  
ATOM    588  CD  LYS B   7     -14.502   8.670   2.509  1.00  0.00           C  
ATOM    589  CE  LYS B   7     -13.590   9.879   2.624  1.00  0.00           C  
ATOM    590  NZ  LYS B   7     -13.634  10.710   1.393  1.00  0.00           N  
ATOM    591  H   LYS B   7     -14.105   5.588   2.480  1.00  0.00           H  
ATOM    592  HA  LYS B   7     -11.967   7.463   2.341  1.00  0.00           H  
ATOM    593  HB2 LYS B   7     -13.247   6.564   4.918  1.00  0.00           H  
ATOM    594  HB3 LYS B   7     -12.546   8.130   4.538  1.00  0.00           H  
ATOM    595  HG2 LYS B   7     -15.176   6.998   3.642  1.00  0.00           H  
ATOM    596  HG3 LYS B   7     -14.869   8.446   4.596  1.00  0.00           H  
ATOM    597  HD2 LYS B   7     -14.162   8.050   1.692  1.00  0.00           H  
ATOM    598  HD3 LYS B   7     -15.509   9.008   2.309  1.00  0.00           H  
ATOM    599  HE2 LYS B   7     -13.909  10.475   3.465  1.00  0.00           H  
ATOM    600  HE3 LYS B   7     -12.578   9.539   2.785  1.00  0.00           H  
ATOM    601  HZ1 LYS B   7     -13.482  10.111   0.551  1.00  0.00           H  
ATOM    602  HZ2 LYS B   7     -14.564  11.175   1.308  1.00  0.00           H  
ATOM    603  HZ3 LYS B   7     -12.893  11.444   1.422  1.00  0.00           H  
ATOM    604  N   ARG B   8     -11.481   4.607   3.840  1.00  0.00           N  
ATOM    605  CA  ARG B   8     -10.475   3.690   4.347  1.00  0.00           C  
ATOM    606  C   ARG B   8      -9.423   3.430   3.276  1.00  0.00           C  
ATOM    607  O   ARG B   8      -8.222   3.477   3.542  1.00  0.00           O  
ATOM    608  CB  ARG B   8     -11.131   2.374   4.758  1.00  0.00           C  
ATOM    609  CG  ARG B   8     -10.178   1.378   5.387  1.00  0.00           C  
ATOM    610  CD  ARG B   8      -9.803   1.777   6.804  1.00  0.00           C  
ATOM    611  NE  ARG B   8      -8.982   0.755   7.463  1.00  0.00           N  
ATOM    612  CZ  ARG B   8      -9.401  -0.484   7.731  1.00  0.00           C  
ATOM    613  NH1 ARG B   8     -10.667  -0.824   7.508  1.00  0.00           N  
ATOM    614  NH2 ARG B   8      -8.559  -1.370   8.254  1.00  0.00           N  
ATOM    615  H   ARG B   8     -12.402   4.284   3.717  1.00  0.00           H  
ATOM    616  HA  ARG B   8     -10.004   4.142   5.208  1.00  0.00           H  
ATOM    617  HB2 ARG B   8     -11.917   2.586   5.468  1.00  0.00           H  
ATOM    618  HB3 ARG B   8     -11.568   1.916   3.883  1.00  0.00           H  
ATOM    619  HG2 ARG B   8     -10.653   0.408   5.415  1.00  0.00           H  
ATOM    620  HG3 ARG B   8      -9.280   1.323   4.789  1.00  0.00           H  
ATOM    621  HD2 ARG B   8      -9.250   2.704   6.771  1.00  0.00           H  
ATOM    622  HD3 ARG B   8     -10.711   1.921   7.372  1.00  0.00           H  
ATOM    623  HE  ARG B   8      -8.052   1.001   7.695  1.00  0.00           H  
ATOM    624 HH11 ARG B   8     -11.312  -0.152   7.145  1.00  0.00           H  
ATOM    625 HH12 ARG B   8     -10.979  -1.770   7.684  1.00  0.00           H  
ATOM    626 HH21 ARG B   8      -7.609  -1.107   8.451  1.00  0.00           H  
ATOM    627 HH22 ARG B   8      -8.863  -2.309   8.441  1.00  0.00           H  
ATOM    628  N   VAL B   9      -9.896   3.168   2.062  1.00  0.00           N  
ATOM    629  CA  VAL B   9      -9.019   2.908   0.931  1.00  0.00           C  
ATOM    630  C   VAL B   9      -8.090   4.093   0.682  1.00  0.00           C  
ATOM    631  O   VAL B   9      -6.883   3.919   0.523  1.00  0.00           O  
ATOM    632  CB  VAL B   9      -9.826   2.613  -0.355  1.00  0.00           C  
ATOM    633  CG1 VAL B   9      -8.905   2.447  -1.555  1.00  0.00           C  
ATOM    634  CG2 VAL B   9     -10.684   1.371  -0.176  1.00  0.00           C  
ATOM    635  H   VAL B   9     -10.871   3.152   1.926  1.00  0.00           H  
ATOM    636  HA  VAL B   9      -8.425   2.038   1.167  1.00  0.00           H  
ATOM    637  HB  VAL B   9     -10.481   3.449  -0.546  1.00  0.00           H  
ATOM    638 HG11 VAL B   9      -8.117   3.180  -1.503  1.00  0.00           H  
ATOM    639 HG12 VAL B   9      -8.475   1.456  -1.548  1.00  0.00           H  
ATOM    640 HG13 VAL B   9      -9.471   2.591  -2.464  1.00  0.00           H  
ATOM    641 HG21 VAL B   9     -11.142   1.388   0.802  1.00  0.00           H  
ATOM    642 HG22 VAL B   9     -11.454   1.354  -0.934  1.00  0.00           H  
ATOM    643 HG23 VAL B   9     -10.065   0.491  -0.274  1.00  0.00           H  
ATOM    644  N   GLN B  10      -8.659   5.294   0.657  1.00  0.00           N  
ATOM    645  CA  GLN B  10      -7.885   6.509   0.430  1.00  0.00           C  
ATOM    646  C   GLN B  10      -6.848   6.725   1.525  1.00  0.00           C  
ATOM    647  O   GLN B  10      -5.705   7.086   1.239  1.00  0.00           O  
ATOM    648  CB  GLN B  10      -8.808   7.726   0.351  1.00  0.00           C  
ATOM    649  CG  GLN B  10      -9.763   7.695  -0.832  1.00  0.00           C  
ATOM    650  CD  GLN B  10      -9.046   7.719  -2.166  1.00  0.00           C  
ATOM    651  OE1 GLN B  10      -8.356   6.772  -2.532  1.00  0.00           O  
ATOM    652  NE2 GLN B  10      -9.190   8.812  -2.894  1.00  0.00           N  
ATOM    653  H   GLN B  10      -9.631   5.367   0.795  1.00  0.00           H  
ATOM    654  HA  GLN B  10      -7.372   6.401  -0.514  1.00  0.00           H  
ATOM    655  HB2 GLN B  10      -9.393   7.777   1.258  1.00  0.00           H  
ATOM    656  HB3 GLN B  10      -8.204   8.617   0.274  1.00  0.00           H  
ATOM    657  HG2 GLN B  10     -10.354   6.791  -0.776  1.00  0.00           H  
ATOM    658  HG3 GLN B  10     -10.416   8.552  -0.772  1.00  0.00           H  
ATOM    659 HE21 GLN B  10      -9.747   9.544  -2.532  1.00  0.00           H  
ATOM    660 HE22 GLN B  10      -8.743   8.851  -3.764  1.00  0.00           H  
ATOM    661  N   ALA B  11      -7.248   6.497   2.771  1.00  0.00           N  
ATOM    662  CA  ALA B  11      -6.351   6.665   3.907  1.00  0.00           C  
ATOM    663  C   ALA B  11      -5.176   5.703   3.811  1.00  0.00           C  
ATOM    664  O   ALA B  11      -4.027   6.077   4.061  1.00  0.00           O  
ATOM    665  CB  ALA B  11      -7.105   6.455   5.211  1.00  0.00           C  
ATOM    666  H   ALA B  11      -8.170   6.205   2.933  1.00  0.00           H  
ATOM    667  HA  ALA B  11      -5.977   7.679   3.893  1.00  0.00           H  
ATOM    668  HB1 ALA B  11      -8.031   7.010   5.183  1.00  0.00           H  
ATOM    669  HB2 ALA B  11      -7.319   5.404   5.338  1.00  0.00           H  
ATOM    670  HB3 ALA B  11      -6.502   6.803   6.035  1.00  0.00           H  
ATOM    671  N   LEU B  12      -5.471   4.468   3.433  1.00  0.00           N  
ATOM    672  CA  LEU B  12      -4.450   3.450   3.286  1.00  0.00           C  
ATOM    673  C   LEU B  12      -3.555   3.762   2.104  1.00  0.00           C  
ATOM    674  O   LEU B  12      -2.349   3.828   2.253  1.00  0.00           O  
ATOM    675  CB  LEU B  12      -5.076   2.067   3.104  1.00  0.00           C  
ATOM    676  CG  LEU B  12      -5.665   1.445   4.367  1.00  0.00           C  
ATOM    677  CD1 LEU B  12      -6.653   0.341   4.019  1.00  0.00           C  
ATOM    678  CD2 LEU B  12      -4.547   0.887   5.228  1.00  0.00           C  
ATOM    679  H   LEU B  12      -6.403   4.240   3.241  1.00  0.00           H  
ATOM    680  HA  LEU B  12      -3.852   3.450   4.183  1.00  0.00           H  
ATOM    681  HB2 LEU B  12      -5.855   2.144   2.369  1.00  0.00           H  
ATOM    682  HB3 LEU B  12      -4.317   1.399   2.724  1.00  0.00           H  
ATOM    683  HG  LEU B  12      -6.187   2.207   4.930  1.00  0.00           H  
ATOM    684 HD11 LEU B  12      -6.691   0.213   2.947  1.00  0.00           H  
ATOM    685 HD12 LEU B  12      -6.337  -0.584   4.482  1.00  0.00           H  
ATOM    686 HD13 LEU B  12      -7.632   0.609   4.386  1.00  0.00           H  
ATOM    687 HD21 LEU B  12      -3.595   1.088   4.757  1.00  0.00           H  
ATOM    688 HD22 LEU B  12      -4.575   1.352   6.200  1.00  0.00           H  
ATOM    689 HD23 LEU B  12      -4.674  -0.182   5.335  1.00  0.00           H  
ATOM    690  N   LYS B  13      -4.154   3.959   0.935  1.00  0.00           N  
ATOM    691  CA  LYS B  13      -3.396   4.262  -0.278  1.00  0.00           C  
ATOM    692  C   LYS B  13      -2.454   5.441  -0.078  1.00  0.00           C  
ATOM    693  O   LYS B  13      -1.324   5.412  -0.556  1.00  0.00           O  
ATOM    694  CB  LYS B  13      -4.342   4.532  -1.446  1.00  0.00           C  
ATOM    695  CG  LYS B  13      -4.542   3.326  -2.361  1.00  0.00           C  
ATOM    696  CD  LYS B  13      -4.955   2.081  -1.587  1.00  0.00           C  
ATOM    697  CE  LYS B  13      -5.136   0.874  -2.503  1.00  0.00           C  
ATOM    698  NZ  LYS B  13      -3.853   0.415  -3.107  1.00  0.00           N  
ATOM    699  H   LYS B  13      -5.136   3.898   0.884  1.00  0.00           H  
ATOM    700  HA  LYS B  13      -2.801   3.391  -0.511  1.00  0.00           H  
ATOM    701  HB2 LYS B  13      -5.301   4.832  -1.052  1.00  0.00           H  
ATOM    702  HB3 LYS B  13      -3.939   5.342  -2.038  1.00  0.00           H  
ATOM    703  HG2 LYS B  13      -5.315   3.559  -3.078  1.00  0.00           H  
ATOM    704  HG3 LYS B  13      -3.618   3.126  -2.881  1.00  0.00           H  
ATOM    705  HD2 LYS B  13      -4.190   1.853  -0.858  1.00  0.00           H  
ATOM    706  HD3 LYS B  13      -5.888   2.280  -1.078  1.00  0.00           H  
ATOM    707  HE2 LYS B  13      -5.559   0.063  -1.928  1.00  0.00           H  
ATOM    708  HE3 LYS B  13      -5.816   1.144  -3.295  1.00  0.00           H  
ATOM    709  HZ1 LYS B  13      -3.178   0.134  -2.363  1.00  0.00           H  
ATOM    710  HZ2 LYS B  13      -4.026  -0.404  -3.728  1.00  0.00           H  
ATOM    711  HZ3 LYS B  13      -3.429   1.177  -3.678  1.00  0.00           H  
ATOM    712  N   ALA B  14      -2.911   6.459   0.637  1.00  0.00           N  
ATOM    713  CA  ALA B  14      -2.082   7.629   0.903  1.00  0.00           C  
ATOM    714  C   ALA B  14      -0.855   7.241   1.724  1.00  0.00           C  
ATOM    715  O   ALA B  14       0.269   7.633   1.405  1.00  0.00           O  
ATOM    716  CB  ALA B  14      -2.884   8.705   1.622  1.00  0.00           C  
ATOM    717  H   ALA B  14      -3.827   6.418   1.001  1.00  0.00           H  
ATOM    718  HA  ALA B  14      -1.750   8.028  -0.046  1.00  0.00           H  
ATOM    719  HB1 ALA B  14      -3.292   8.300   2.538  1.00  0.00           H  
ATOM    720  HB2 ALA B  14      -2.240   9.539   1.852  1.00  0.00           H  
ATOM    721  HB3 ALA B  14      -3.691   9.037   0.985  1.00  0.00           H  
ATOM    722  N   ARG B  15      -1.078   6.441   2.764  1.00  0.00           N  
ATOM    723  CA  ARG B  15       0.009   5.968   3.618  1.00  0.00           C  
ATOM    724  C   ARG B  15       0.869   4.973   2.847  1.00  0.00           C  
ATOM    725  O   ARG B  15       2.099   4.972   2.949  1.00  0.00           O  
ATOM    726  CB  ARG B  15      -0.565   5.311   4.882  1.00  0.00           C  
ATOM    727  CG  ARG B  15       0.467   4.592   5.738  1.00  0.00           C  
ATOM    728  CD  ARG B  15       1.328   5.560   6.531  1.00  0.00           C  
ATOM    729  NE  ARG B  15       2.427   4.865   7.199  1.00  0.00           N  
ATOM    730  CZ  ARG B  15       3.208   5.416   8.126  1.00  0.00           C  
ATOM    731  NH1 ARG B  15       2.952   6.635   8.584  1.00  0.00           N  
ATOM    732  NH2 ARG B  15       4.216   4.725   8.639  1.00  0.00           N  
ATOM    733  H   ARG B  15      -2.000   6.142   2.949  1.00  0.00           H  
ATOM    734  HA  ARG B  15       0.617   6.815   3.893  1.00  0.00           H  
ATOM    735  HB2 ARG B  15      -1.031   6.072   5.490  1.00  0.00           H  
ATOM    736  HB3 ARG B  15      -1.317   4.593   4.588  1.00  0.00           H  
ATOM    737  HG2 ARG B  15      -0.045   3.939   6.429  1.00  0.00           H  
ATOM    738  HG3 ARG B  15       1.105   4.005   5.094  1.00  0.00           H  
ATOM    739  HD2 ARG B  15       1.731   6.302   5.858  1.00  0.00           H  
ATOM    740  HD3 ARG B  15       0.713   6.043   7.276  1.00  0.00           H  
ATOM    741  HE  ARG B  15       2.608   3.934   6.915  1.00  0.00           H  
ATOM    742 HH11 ARG B  15       2.168   7.152   8.236  1.00  0.00           H  
ATOM    743 HH12 ARG B  15       3.552   7.047   9.274  1.00  0.00           H  
ATOM    744 HH21 ARG B  15       4.400   3.782   8.329  1.00  0.00           H  
ATOM    745 HH22 ARG B  15       4.812   5.147   9.335  1.00  0.00           H  
ATOM    746  N   ASN B  16       0.201   4.142   2.063  1.00  0.00           N  
ATOM    747  CA  ASN B  16       0.847   3.139   1.245  1.00  0.00           C  
ATOM    748  C   ASN B  16       1.756   3.796   0.228  1.00  0.00           C  
ATOM    749  O   ASN B  16       2.868   3.339  -0.005  1.00  0.00           O  
ATOM    750  CB  ASN B  16      -0.210   2.302   0.523  1.00  0.00           C  
ATOM    751  CG  ASN B  16      -0.807   1.211   1.390  1.00  0.00           C  
ATOM    752  OD1 ASN B  16      -1.133   1.423   2.553  1.00  0.00           O  
ATOM    753  ND2 ASN B  16      -0.994   0.042   0.816  1.00  0.00           N  
ATOM    754  H   ASN B  16      -0.779   4.214   2.025  1.00  0.00           H  
ATOM    755  HA  ASN B  16       1.433   2.498   1.886  1.00  0.00           H  
ATOM    756  HB2 ASN B  16      -1.011   2.950   0.204  1.00  0.00           H  
ATOM    757  HB3 ASN B  16       0.236   1.844  -0.341  1.00  0.00           H  
ATOM    758 HD21 ASN B  16      -0.748  -0.059  -0.131  1.00  0.00           H  
ATOM    759 HD22 ASN B  16      -1.371  -0.682   1.358  1.00  0.00           H  
ATOM    760  N   TYR B  17       1.272   4.875  -0.370  1.00  0.00           N  
ATOM    761  CA  TYR B  17       2.036   5.603  -1.368  1.00  0.00           C  
ATOM    762  C   TYR B  17       3.364   6.064  -0.791  1.00  0.00           C  
ATOM    763  O   TYR B  17       4.418   5.823  -1.378  1.00  0.00           O  
ATOM    764  CB  TYR B  17       1.257   6.810  -1.878  1.00  0.00           C  
ATOM    765  CG  TYR B  17       1.873   7.422  -3.113  1.00  0.00           C  
ATOM    766  CD1 TYR B  17       1.945   6.700  -4.295  1.00  0.00           C  
ATOM    767  CD2 TYR B  17       2.394   8.712  -3.097  1.00  0.00           C  
ATOM    768  CE1 TYR B  17       2.517   7.240  -5.428  1.00  0.00           C  
ATOM    769  CE2 TYR B  17       2.966   9.261  -4.228  1.00  0.00           C  
ATOM    770  CZ  TYR B  17       3.025   8.522  -5.390  1.00  0.00           C  
ATOM    771  OH  TYR B  17       3.597   9.063  -6.517  1.00  0.00           O  
ATOM    772  H   TYR B  17       0.370   5.190  -0.135  1.00  0.00           H  
ATOM    773  HA  TYR B  17       2.228   4.935  -2.191  1.00  0.00           H  
ATOM    774  HB2 TYR B  17       0.249   6.505  -2.116  1.00  0.00           H  
ATOM    775  HB3 TYR B  17       1.227   7.566  -1.108  1.00  0.00           H  
ATOM    776  HD1 TYR B  17       1.544   5.697  -4.321  1.00  0.00           H  
ATOM    777  HD2 TYR B  17       2.347   9.289  -2.183  1.00  0.00           H  
ATOM    778  HE1 TYR B  17       2.563   6.661  -6.338  1.00  0.00           H  
ATOM    779  HE2 TYR B  17       3.364  10.265  -4.198  1.00  0.00           H  
ATOM    780  HH  TYR B  17       3.680  10.022  -6.405  1.00  0.00           H  
ATOM    781  N   ALA B  18       3.303   6.718   0.362  1.00  0.00           N  
ATOM    782  CA  ALA B  18       4.506   7.212   1.024  1.00  0.00           C  
ATOM    783  C   ALA B  18       5.474   6.071   1.326  1.00  0.00           C  
ATOM    784  O   ALA B  18       6.673   6.179   1.070  1.00  0.00           O  
ATOM    785  CB  ALA B  18       4.149   7.950   2.298  1.00  0.00           C  
ATOM    786  H   ALA B  18       2.420   6.873   0.781  1.00  0.00           H  
ATOM    787  HA  ALA B  18       4.990   7.911   0.356  1.00  0.00           H  
ATOM    788  HB1 ALA B  18       3.429   8.723   2.074  1.00  0.00           H  
ATOM    789  HB2 ALA B  18       3.725   7.254   3.005  1.00  0.00           H  
ATOM    790  HB3 ALA B  18       5.039   8.393   2.717  1.00  0.00           H  
ATOM    791  N   ALA B  19       4.943   4.974   1.858  1.00  0.00           N  
ATOM    792  CA  ALA B  19       5.759   3.810   2.182  1.00  0.00           C  
ATOM    793  C   ALA B  19       6.351   3.202   0.913  1.00  0.00           C  
ATOM    794  O   ALA B  19       7.494   2.753   0.908  1.00  0.00           O  
ATOM    795  CB  ALA B  19       4.935   2.779   2.940  1.00  0.00           C  
ATOM    796  H   ALA B  19       3.976   4.946   2.033  1.00  0.00           H  
ATOM    797  HA  ALA B  19       6.570   4.135   2.822  1.00  0.00           H  
ATOM    798  HB1 ALA B  19       4.099   2.467   2.331  1.00  0.00           H  
ATOM    799  HB2 ALA B  19       5.552   1.922   3.169  1.00  0.00           H  
ATOM    800  HB3 ALA B  19       4.568   3.213   3.859  1.00  0.00           H  
ATOM    801  N   LYS B  20       5.580   3.213  -0.170  1.00  0.00           N  
ATOM    802  CA  LYS B  20       6.046   2.679  -1.446  1.00  0.00           C  
ATOM    803  C   LYS B  20       7.203   3.522  -1.976  1.00  0.00           C  
ATOM    804  O   LYS B  20       8.139   2.995  -2.579  1.00  0.00           O  
ATOM    805  CB  LYS B  20       4.902   2.619  -2.463  1.00  0.00           C  
ATOM    806  CG  LYS B  20       3.908   1.506  -2.173  1.00  0.00           C  
ATOM    807  CD  LYS B  20       2.657   1.613  -3.027  1.00  0.00           C  
ATOM    808  CE  LYS B  20       1.647   0.541  -2.645  1.00  0.00           C  
ATOM    809  NZ  LYS B  20       0.334   0.735  -3.312  1.00  0.00           N  
ATOM    810  H   LYS B  20       4.676   3.599  -0.111  1.00  0.00           H  
ATOM    811  HA  LYS B  20       6.408   1.676  -1.268  1.00  0.00           H  
ATOM    812  HB2 LYS B  20       4.371   3.561  -2.452  1.00  0.00           H  
ATOM    813  HB3 LYS B  20       5.316   2.457  -3.447  1.00  0.00           H  
ATOM    814  HG2 LYS B  20       4.380   0.556  -2.371  1.00  0.00           H  
ATOM    815  HG3 LYS B  20       3.625   1.557  -1.131  1.00  0.00           H  
ATOM    816  HD2 LYS B  20       2.211   2.586  -2.878  1.00  0.00           H  
ATOM    817  HD3 LYS B  20       2.926   1.491  -4.067  1.00  0.00           H  
ATOM    818  HE2 LYS B  20       2.043  -0.422  -2.931  1.00  0.00           H  
ATOM    819  HE3 LYS B  20       1.506   0.566  -1.573  1.00  0.00           H  
ATOM    820  HZ1 LYS B  20      -0.014   1.705  -3.149  1.00  0.00           H  
ATOM    821  HZ2 LYS B  20       0.427   0.582  -4.341  1.00  0.00           H  
ATOM    822  HZ3 LYS B  20      -0.365   0.057  -2.933  1.00  0.00           H  
ATOM    823  N   GLN B  21       7.158   4.828  -1.712  1.00  0.00           N  
ATOM    824  CA  GLN B  21       8.235   5.720  -2.130  1.00  0.00           C  
ATOM    825  C   GLN B  21       9.461   5.396  -1.299  1.00  0.00           C  
ATOM    826  O   GLN B  21      10.584   5.448  -1.783  1.00  0.00           O  
ATOM    827  CB  GLN B  21       7.867   7.199  -1.943  1.00  0.00           C  
ATOM    828  CG  GLN B  21       6.553   7.607  -2.588  1.00  0.00           C  
ATOM    829  CD  GLN B  21       6.452   7.184  -4.036  1.00  0.00           C  
ATOM    830  OE1 GLN B  21       7.186   7.669  -4.899  1.00  0.00           O  
ATOM    831  NE2 GLN B  21       5.537   6.270  -4.302  1.00  0.00           N  
ATOM    832  H   GLN B  21       6.402   5.191  -1.200  1.00  0.00           H  
ATOM    833  HA  GLN B  21       8.458   5.521  -3.175  1.00  0.00           H  
ATOM    834  HB2 GLN B  21       7.800   7.407  -0.887  1.00  0.00           H  
ATOM    835  HB3 GLN B  21       8.653   7.806  -2.370  1.00  0.00           H  
ATOM    836  HG2 GLN B  21       5.742   7.149  -2.041  1.00  0.00           H  
ATOM    837  HG3 GLN B  21       6.458   8.682  -2.532  1.00  0.00           H  
ATOM    838 HE21 GLN B  21       4.990   5.936  -3.554  1.00  0.00           H  
ATOM    839 HE22 GLN B  21       5.445   5.955  -5.228  1.00  0.00           H  
ATOM    840  N   LYS B  22       9.223   5.021  -0.047  1.00  0.00           N  
ATOM    841  CA  LYS B  22      10.298   4.641   0.849  1.00  0.00           C  
ATOM    842  C   LYS B  22      10.971   3.386   0.321  1.00  0.00           C  
ATOM    843  O   LYS B  22      12.194   3.311   0.255  1.00  0.00           O  
ATOM    844  CB  LYS B  22       9.773   4.405   2.268  1.00  0.00           C  
ATOM    845  CG  LYS B  22       9.652   5.672   3.093  1.00  0.00           C  
ATOM    846  CD  LYS B  22      10.281   5.495   4.468  1.00  0.00           C  
ATOM    847  CE  LYS B  22      11.767   5.167   4.375  1.00  0.00           C  
ATOM    848  NZ  LYS B  22      12.403   5.086   5.718  1.00  0.00           N  
ATOM    849  H   LYS B  22       8.295   4.976   0.269  1.00  0.00           H  
ATOM    850  HA  LYS B  22      11.022   5.443   0.864  1.00  0.00           H  
ATOM    851  HB2 LYS B  22       8.796   3.949   2.205  1.00  0.00           H  
ATOM    852  HB3 LYS B  22      10.438   3.730   2.780  1.00  0.00           H  
ATOM    853  HG2 LYS B  22      10.153   6.477   2.578  1.00  0.00           H  
ATOM    854  HG3 LYS B  22       8.605   5.914   3.214  1.00  0.00           H  
ATOM    855  HD2 LYS B  22      10.161   6.410   5.028  1.00  0.00           H  
ATOM    856  HD3 LYS B  22       9.776   4.690   4.979  1.00  0.00           H  
ATOM    857  HE2 LYS B  22      11.882   4.216   3.874  1.00  0.00           H  
ATOM    858  HE3 LYS B  22      12.257   5.937   3.799  1.00  0.00           H  
ATOM    859  HZ1 LYS B  22      11.846   4.471   6.347  1.00  0.00           H  
ATOM    860  HZ2 LYS B  22      13.373   4.697   5.640  1.00  0.00           H  
ATOM    861  HZ3 LYS B  22      12.458   6.037   6.147  1.00  0.00           H  
ATOM    862  N   VAL B  23      10.157   2.416  -0.081  1.00  0.00           N  
ATOM    863  CA  VAL B  23      10.669   1.167  -0.629  1.00  0.00           C  
ATOM    864  C   VAL B  23      11.522   1.434  -1.868  1.00  0.00           C  
ATOM    865  O   VAL B  23      12.631   0.913  -1.995  1.00  0.00           O  
ATOM    866  CB  VAL B  23       9.532   0.192  -1.017  1.00  0.00           C  
ATOM    867  CG1 VAL B  23      10.109  -1.124  -1.520  1.00  0.00           C  
ATOM    868  CG2 VAL B  23       8.586  -0.048   0.152  1.00  0.00           C  
ATOM    869  H   VAL B  23       9.184   2.549  -0.017  1.00  0.00           H  
ATOM    870  HA  VAL B  23      11.280   0.695   0.125  1.00  0.00           H  
ATOM    871  HB  VAL B  23       8.969   0.638  -1.824  1.00  0.00           H  
ATOM    872 HG11 VAL B  23      11.099  -1.262  -1.109  1.00  0.00           H  
ATOM    873 HG12 VAL B  23       9.475  -1.940  -1.212  1.00  0.00           H  
ATOM    874 HG13 VAL B  23      10.169  -1.101  -2.599  1.00  0.00           H  
ATOM    875 HG21 VAL B  23       9.157  -0.279   1.038  1.00  0.00           H  
ATOM    876 HG22 VAL B  23       7.995   0.841   0.326  1.00  0.00           H  
ATOM    877 HG23 VAL B  23       7.929  -0.874  -0.079  1.00  0.00           H  
ATOM    878  N   GLN B  24      11.000   2.245  -2.782  1.00  0.00           N  
ATOM    879  CA  GLN B  24      11.717   2.563  -4.009  1.00  0.00           C  
ATOM    880  C   GLN B  24      12.953   3.415  -3.719  1.00  0.00           C  
ATOM    881  O   GLN B  24      13.966   3.306  -4.410  1.00  0.00           O  
ATOM    882  CB  GLN B  24      10.792   3.260  -5.014  1.00  0.00           C  
ATOM    883  CG  GLN B  24      10.482   4.702  -4.682  1.00  0.00           C  
ATOM    884  CD  GLN B  24       9.490   5.308  -5.646  1.00  0.00           C  
ATOM    885  OE1 GLN B  24       8.355   4.847  -5.754  1.00  0.00           O  
ATOM    886  NE2 GLN B  24       9.914   6.334  -6.361  1.00  0.00           N  
ATOM    887  H   GLN B  24      10.108   2.631  -2.630  1.00  0.00           H  
ATOM    888  HA  GLN B  24      12.044   1.628  -4.437  1.00  0.00           H  
ATOM    889  HB2 GLN B  24      11.253   3.234  -5.986  1.00  0.00           H  
ATOM    890  HB3 GLN B  24       9.857   2.720  -5.055  1.00  0.00           H  
ATOM    891  HG2 GLN B  24      10.071   4.746  -3.686  1.00  0.00           H  
ATOM    892  HG3 GLN B  24      11.397   5.274  -4.720  1.00  0.00           H  
ATOM    893 HE21 GLN B  24      10.836   6.643  -6.229  1.00  0.00           H  
ATOM    894 HE22 GLN B  24       9.287   6.751  -6.990  1.00  0.00           H  
ATOM    895  N   ALA B  25      12.876   4.248  -2.688  1.00  0.00           N  
ATOM    896  CA  ALA B  25      13.997   5.097  -2.308  1.00  0.00           C  
ATOM    897  C   ALA B  25      15.114   4.240  -1.736  1.00  0.00           C  
ATOM    898  O   ALA B  25      16.281   4.387  -2.099  1.00  0.00           O  
ATOM    899  CB  ALA B  25      13.564   6.155  -1.301  1.00  0.00           C  
ATOM    900  H   ALA B  25      12.046   4.285  -2.162  1.00  0.00           H  
ATOM    901  HA  ALA B  25      14.355   5.598  -3.197  1.00  0.00           H  
ATOM    902  HB1 ALA B  25      12.679   5.819  -0.782  1.00  0.00           H  
ATOM    903  HB2 ALA B  25      14.358   6.320  -0.588  1.00  0.00           H  
ATOM    904  HB3 ALA B  25      13.348   7.079  -1.819  1.00  0.00           H  
ATOM    905  N   LEU B  26      14.739   3.321  -0.859  1.00  0.00           N  
ATOM    906  CA  LEU B  26      15.692   2.411  -0.247  1.00  0.00           C  
ATOM    907  C   LEU B  26      16.296   1.508  -1.312  1.00  0.00           C  
ATOM    908  O   LEU B  26      17.487   1.183  -1.271  1.00  0.00           O  
ATOM    909  CB  LEU B  26      15.005   1.578   0.838  1.00  0.00           C  
ATOM    910  CG  LEU B  26      14.398   2.383   1.987  1.00  0.00           C  
ATOM    911  CD1 LEU B  26      13.627   1.473   2.927  1.00  0.00           C  
ATOM    912  CD2 LEU B  26      15.481   3.130   2.738  1.00  0.00           C  
ATOM    913  H   LEU B  26      13.783   3.244  -0.624  1.00  0.00           H  
ATOM    914  HA  LEU B  26      16.478   3.001   0.200  1.00  0.00           H  
ATOM    915  HB2 LEU B  26      14.219   1.001   0.374  1.00  0.00           H  
ATOM    916  HB3 LEU B  26      15.732   0.896   1.252  1.00  0.00           H  
ATOM    917  HG  LEU B  26      13.705   3.107   1.583  1.00  0.00           H  
ATOM    918 HD11 LEU B  26      14.196   0.573   3.110  1.00  0.00           H  
ATOM    919 HD12 LEU B  26      13.454   1.986   3.863  1.00  0.00           H  
ATOM    920 HD13 LEU B  26      12.681   1.215   2.479  1.00  0.00           H  
ATOM    921 HD21 LEU B  26      16.413   3.046   2.203  1.00  0.00           H  
ATOM    922 HD22 LEU B  26      15.209   4.173   2.826  1.00  0.00           H  
ATOM    923 HD23 LEU B  26      15.593   2.702   3.723  1.00  0.00           H  
ATOM    924  N   ARG B  27      15.470   1.117  -2.279  1.00  0.00           N  
ATOM    925  CA  ARG B  27      15.917   0.266  -3.372  1.00  0.00           C  
ATOM    926  C   ARG B  27      16.947   1.000  -4.226  1.00  0.00           C  
ATOM    927  O   ARG B  27      17.919   0.416  -4.699  1.00  0.00           O  
ATOM    928  CB  ARG B  27      14.740  -0.145  -4.255  1.00  0.00           C  
ATOM    929  CG  ARG B  27      14.686  -1.638  -4.533  1.00  0.00           C  
ATOM    930  CD  ARG B  27      13.957  -2.378  -3.425  1.00  0.00           C  
ATOM    931  NE  ARG B  27      14.221  -3.815  -3.435  1.00  0.00           N  
ATOM    932  CZ  ARG B  27      13.541  -4.693  -2.703  1.00  0.00           C  
ATOM    933  NH1 ARG B  27      12.484  -4.305  -2.004  1.00  0.00           N  
ATOM    934  NH2 ARG B  27      13.903  -5.966  -2.693  1.00  0.00           N  
ATOM    935  H   ARG B  27      14.532   1.417  -2.257  1.00  0.00           H  
ATOM    936  HA  ARG B  27      16.367  -0.615  -2.944  1.00  0.00           H  
ATOM    937  HB2 ARG B  27      13.821   0.145  -3.768  1.00  0.00           H  
ATOM    938  HB3 ARG B  27      14.815   0.373  -5.200  1.00  0.00           H  
ATOM    939  HG2 ARG B  27      14.164  -1.802  -5.464  1.00  0.00           H  
ATOM    940  HG3 ARG B  27      15.695  -2.018  -4.608  1.00  0.00           H  
ATOM    941  HD2 ARG B  27      14.273  -1.976  -2.475  1.00  0.00           H  
ATOM    942  HD3 ARG B  27      12.894  -2.217  -3.547  1.00  0.00           H  
ATOM    943  HE  ARG B  27      14.975  -4.136  -3.983  1.00  0.00           H  
ATOM    944 HH11 ARG B  27      12.190  -3.349  -2.024  1.00  0.00           H  
ATOM    945 HH12 ARG B  27      11.972  -4.975  -1.441  1.00  0.00           H  
ATOM    946 HH21 ARG B  27      14.698  -6.266  -3.239  1.00  0.00           H  
ATOM    947 HH22 ARG B  27      13.396  -6.632  -2.144  1.00  0.00           H  
ATOM    948  N   HIS B  28      16.709   2.287  -4.426  1.00  0.00           N  
ATOM    949  CA  HIS B  28      17.590   3.119  -5.233  1.00  0.00           C  
ATOM    950  C   HIS B  28      18.889   3.436  -4.490  1.00  0.00           C  
ATOM    951  O   HIS B  28      19.970   3.411  -5.083  1.00  0.00           O  
ATOM    952  CB  HIS B  28      16.866   4.412  -5.604  1.00  0.00           C  
ATOM    953  CG  HIS B  28      17.511   5.182  -6.713  1.00  0.00           C  
ATOM    954  ND1 HIS B  28      17.649   4.713  -8.003  1.00  0.00           N  
ATOM    955  CD2 HIS B  28      18.053   6.423  -6.708  1.00  0.00           C  
ATOM    956  CE1 HIS B  28      18.251   5.665  -8.724  1.00  0.00           C  
ATOM    957  NE2 HIS B  28      18.517   6.726  -7.985  1.00  0.00           N  
ATOM    958  H   HIS B  28      15.908   2.689  -4.027  1.00  0.00           H  
ATOM    959  HA  HIS B  28      17.826   2.579  -6.136  1.00  0.00           H  
ATOM    960  HB2 HIS B  28      15.859   4.173  -5.913  1.00  0.00           H  
ATOM    961  HB3 HIS B  28      16.824   5.051  -4.734  1.00  0.00           H  
ATOM    962  HD1 HIS B  28      17.352   3.836  -8.337  1.00  0.00           H  
ATOM    963  HD2 HIS B  28      18.124   7.079  -5.852  1.00  0.00           H  
ATOM    964  HE1 HIS B  28      18.489   5.579  -9.775  1.00  0.00           H  
ATOM    965  N   LYS B  29      18.773   3.745  -3.201  1.00  0.00           N  
ATOM    966  CA  LYS B  29      19.935   4.086  -2.382  1.00  0.00           C  
ATOM    967  C   LYS B  29      20.801   2.855  -2.105  1.00  0.00           C  
ATOM    968  O   LYS B  29      22.027   2.948  -2.040  1.00  0.00           O  
ATOM    969  CB  LYS B  29      19.484   4.728  -1.062  1.00  0.00           C  
ATOM    970  CG  LYS B  29      20.637   5.205  -0.191  1.00  0.00           C  
ATOM    971  CD  LYS B  29      20.159   5.995   1.020  1.00  0.00           C  
ATOM    972  CE  LYS B  29      19.351   5.139   1.985  1.00  0.00           C  
ATOM    973  NZ  LYS B  29      19.059   5.863   3.253  1.00  0.00           N  
ATOM    974  H   LYS B  29      17.877   3.761  -2.793  1.00  0.00           H  
ATOM    975  HA  LYS B  29      20.524   4.803  -2.933  1.00  0.00           H  
ATOM    976  HB2 LYS B  29      18.855   5.578  -1.285  1.00  0.00           H  
ATOM    977  HB3 LYS B  29      18.911   4.006  -0.500  1.00  0.00           H  
ATOM    978  HG2 LYS B  29      21.187   4.345   0.157  1.00  0.00           H  
ATOM    979  HG3 LYS B  29      21.287   5.831  -0.784  1.00  0.00           H  
ATOM    980  HD2 LYS B  29      21.019   6.386   1.542  1.00  0.00           H  
ATOM    981  HD3 LYS B  29      19.543   6.814   0.677  1.00  0.00           H  
ATOM    982  HE2 LYS B  29      18.419   4.866   1.512  1.00  0.00           H  
ATOM    983  HE3 LYS B  29      19.915   4.245   2.211  1.00  0.00           H  
ATOM    984  HZ1 LYS B  29      19.294   6.874   3.153  1.00  0.00           H  
ATOM    985  HZ2 LYS B  29      18.047   5.779   3.495  1.00  0.00           H  
ATOM    986  HZ3 LYS B  29      19.625   5.464   4.034  1.00  0.00           H  
ATOM    987  N   CYS B  30      20.163   1.706  -1.942  1.00  0.00           N  
ATOM    988  CA  CYS B  30      20.889   0.470  -1.673  1.00  0.00           C  
ATOM    989  C   CYS B  30      20.324  -0.696  -2.474  1.00  0.00           C  
ATOM    990  O   CYS B  30      21.031  -1.318  -3.265  1.00  0.00           O  
ATOM    991  CB  CYS B  30      20.857   0.145  -0.178  1.00  0.00           C  
ATOM    992  SG  CYS B  30      21.872   1.261   0.850  1.00  0.00           S  
ATOM    993  H   CYS B  30      19.182   1.688  -2.004  1.00  0.00           H  
ATOM    994  HA  CYS B  30      21.917   0.625  -1.970  1.00  0.00           H  
ATOM    995  HB2 CYS B  30      19.839   0.207   0.175  1.00  0.00           H  
ATOM    996  HB3 CYS B  30      21.223  -0.862  -0.032  1.00  0.00           H  
ATOM    997  N   GLY B  31      19.050  -0.991  -2.269  1.00  0.00           N  
ATOM    998  CA  GLY B  31      18.421  -2.086  -2.982  1.00  0.00           C  
ATOM    999  C   GLY B  31      18.228  -3.301  -2.107  1.00  0.00           C  
ATOM   1000  O   GLY B  31      17.118  -3.811  -1.980  1.00  0.00           O  
ATOM   1001  H   GLY B  31      18.528  -0.464  -1.627  1.00  0.00           H  
ATOM   1002  HA2 GLY B  31      17.460  -1.758  -3.346  1.00  0.00           H  
ATOM   1003  HA3 GLY B  31      19.042  -2.356  -3.823  1.00  0.00           H  
TER    1007      NH2 B  32                                                      
ENDMDL                                                                          
