# Supplementary material for: Comparative Performance of High-Throughput Methods for Protein pKa Predictions
Source: J Chem Inf Model. 2023 Aug 8;63(16):5169–81. doi: 10.1021/acs.jcim.3c00165 (PMC10466379; doi:10.1021/acs.jcim.3c00165)
Supplement: Supplementary file 3 — ci3c00165_si_003.zip [file ci3c00165_si_003.zip › curated_pdbs/1fez_curated_1.pdb]

ATOM      1  N   LYS A   5      52.489  21.292  84.339  1.00  8.40           N  
ATOM      2  CA  LYS A   5      52.091  22.004  83.080  1.00  8.40           C  
ATOM      3  C   LYS A   5      51.016  21.202  82.331  1.00  8.40           C  
ATOM      4  O   LYS A   5      51.175  19.993  82.175  1.00  8.40           O  
ATOM      5  CB  LYS A   5      53.317  22.170  82.189  1.00 85.41           C  
ATOM      6  CG  LYS A   5      53.078  23.038  80.983  1.00 85.41           C  
ATOM      7  CD  LYS A   5      54.332  23.143  80.136  1.00 85.41           C  
ATOM      8  CE  LYS A   5      54.090  24.003  78.904  1.00 85.41           C  
ATOM      9  NZ  LYS A   5      55.282  24.034  78.014  1.00 85.41           N  
ATOM     10  N   ILE A   6      49.937  21.847  81.864  1.00  5.00           N  
ATOM     11  CA  ILE A   6      48.870  21.110  81.158  1.00  5.00           C  
ATOM     12  C   ILE A   6      48.926  21.231  79.641  1.00  5.00           C  
ATOM     13  O   ILE A   6      48.562  22.257  79.078  1.00  5.00           O  
ATOM     14  CB  ILE A   6      47.442  21.545  81.587  1.00  9.09           C  
ATOM     15  CG1 ILE A   6      47.246  21.387  83.101  1.00  9.09           C  
ATOM     16  CG2 ILE A   6      46.418  20.679  80.867  1.00  9.09           C  
ATOM     17  CD1 ILE A   6      47.320  19.962  83.608  1.00  9.09           C  
ATOM     18  N   GLU A   7      49.332  20.147  78.995  1.00  5.17           N  
ATOM     19  CA  GLU A   7      49.486  20.078  77.554  1.00  5.17           C  
ATOM     20  C   GLU A   7      48.294  19.562  76.728  1.00  5.17           C  
ATOM     21  O   GLU A   7      48.091  19.985  75.595  1.00  5.17           O  
ATOM     22  CB  GLU A   7      50.704  19.218  77.261  1.00 55.58           C  
ATOM     23  CG  GLU A   7      51.860  19.933  76.612  1.00 55.58           C  
ATOM     24  CD  GLU A   7      51.579  20.306  75.160  1.00 55.58           C  
ATOM     25  OE1 GLU A   7      52.521  20.214  74.336  1.00 55.58           O  
ATOM     26  OE2 GLU A   7      50.427  20.697  74.846  1.00 55.58           O  
ATOM     27  N   ALA A   8      47.512  18.638  77.265  1.00  5.00           N  
ATOM     28  CA  ALA A   8      46.388  18.112  76.499  1.00  5.00           C  
ATOM     29  C   ALA A   8      45.136  17.907  77.341  1.00  5.00           C  
ATOM     30  O   ALA A   8      45.210  17.849  78.563  1.00  5.00           O  
ATOM     31  CB  ALA A   8      46.789  16.811  75.854  1.00  5.00           C  
ATOM     32  N   VAL A   9      43.982  17.811  76.685  1.00  5.00           N  
ATOM     33  CA  VAL A   9      42.711  17.601  77.368  1.00  5.00           C  
ATOM     34  C   VAL A   9      41.923  16.583  76.566  1.00  5.00           C  
ATOM     35  O   VAL A   9      41.519  16.868  75.450  1.00  5.00           O  
ATOM     36  CB  VAL A   9      41.845  18.884  77.435  1.00  5.06           C  
ATOM     37  CG1 VAL A   9      40.759  18.711  78.468  1.00  5.06           C  
ATOM     38  CG2 VAL A   9      42.686  20.085  77.762  1.00  5.06           C  
ATOM     39  N   ILE A  10      41.705  15.402  77.124  1.00  5.00           N  
ATOM     40  CA  ILE A  10      40.938  14.368  76.447  1.00  5.00           C  
ATOM     41  C   ILE A  10      39.488  14.569  76.842  1.00  5.00           C  
ATOM     42  O   ILE A  10      39.141  14.402  78.004  1.00  5.00           O  
ATOM     43  CB  ILE A  10      41.368  12.959  76.900  1.00 14.15           C  
ATOM     44  CG1 ILE A  10      42.891  12.862  76.943  1.00 14.15           C  
ATOM     45  CG2 ILE A  10      40.821  11.926  75.954  1.00 14.15           C  
ATOM     46  CD1 ILE A  10      43.571  13.249  75.655  1.00 14.15           C  
ATOM     47  N   PHE A  11      38.643  14.941  75.887  1.00  6.14           N  
ATOM     48  CA  PHE A  11      37.226  15.169  76.161  1.00  6.14           C  
ATOM     49  C   PHE A  11      36.374  13.948  75.889  1.00  6.14           C  
ATOM     50  O   PHE A  11      36.640  13.201  74.960  1.00  6.14           O  
ATOM     51  CB  PHE A  11      36.679  16.300  75.299  1.00  5.00           C  
ATOM     52  CG  PHE A  11      36.988  17.672  75.814  1.00  5.00           C  
ATOM     53  CD1 PHE A  11      38.220  18.255  75.590  1.00  5.00           C  
ATOM     54  CD2 PHE A  11      36.022  18.397  76.509  1.00  5.00           C  
ATOM     55  CE1 PHE A  11      38.480  19.524  76.039  1.00  5.00           C  
ATOM     56  CE2 PHE A  11      36.275  19.670  76.960  1.00  5.00           C  
ATOM     57  CZ  PHE A  11      37.501  20.233  76.725  1.00  5.00           C  
ATOM     58  N   ASP A  12      35.344  13.740  76.698  1.00  5.00           N  
ATOM     59  CA  ASP A  12      34.457  12.613  76.459  1.00  5.00           C  
ATOM     60  C   ASP A  12      33.445  13.125  75.438  1.00  5.00           C  
ATOM     61  O   ASP A  12      33.308  14.334  75.244  1.00  5.00           O  
ATOM     62  CB  ASP A  12      33.716  12.194  77.729  1.00  8.96           C  
ATOM     63  CG  ASP A  12      32.850  10.959  77.512  1.00  8.96           C  
ATOM     64  OD1 ASP A  12      31.717  10.892  78.048  1.00  8.96           O  
ATOM     65  OD2 ASP A  12      33.312  10.043  76.801  1.00  8.96           O  
ATOM     66  N   TRP A  13      32.732  12.220  74.783  1.00  5.00           N  
ATOM     67  CA  TRP A  13      31.747  12.653  73.803  1.00  5.00           C  
ATOM     68  C   TRP A  13      30.360  12.930  74.397  1.00  5.00           C  
ATOM     69  O   TRP A  13      30.122  14.025  74.927  1.00  5.00           O  
ATOM     70  CB  TRP A  13      31.662  11.637  72.653  1.00  5.77           C  
ATOM     71  CG  TRP A  13      32.746  11.846  71.635  1.00  5.77           C  
ATOM     72  CD1 TRP A  13      34.025  11.371  71.685  1.00  5.77           C  
ATOM     73  CD2 TRP A  13      32.670  12.674  70.466  1.00  5.77           C  
ATOM     74  NE1 TRP A  13      34.755  11.858  70.621  1.00  5.77           N  
ATOM     75  CE2 TRP A  13      33.945  12.658  69.858  1.00  5.77           C  
ATOM     76  CE3 TRP A  13      31.651  13.428  69.875  1.00  5.77           C  
ATOM     77  CZ2 TRP A  13      34.220  13.366  68.695  1.00  5.77           C  
ATOM     78  CZ3 TRP A  13      31.929  14.126  68.722  1.00  5.77           C  
ATOM     79  CH2 TRP A  13      33.204  14.092  68.144  1.00  5.77           C  
ATOM     80  N   ALA A  14      29.460  11.946  74.306  1.00  5.60           N  
ATOM     81  CA  ALA A  14      28.100  12.073  74.830  1.00  5.60           C  
ATOM     82  C   ALA A  14      28.108  12.494  76.295  1.00  5.60           C  
ATOM     83  O   ALA A  14      28.735  11.851  77.135  1.00  5.60           O  
ATOM     84  CB  ALA A  14      27.352  10.759  74.675  1.00 32.77           C  
ATOM     85  N   GLY A  15      27.406  13.581  76.596  1.00  5.00           N  
ATOM     86  CA  GLY A  15      27.368  14.069  77.959  1.00  5.00           C  
ATOM     87  C   GLY A  15      28.397  15.144  78.272  1.00  5.00           C  
ATOM     88  O   GLY A  15      28.167  15.994  79.126  1.00  5.00           O  
ATOM     89  N   THR A  16      29.530  15.121  77.585  1.00  5.00           N  
ATOM     90  CA  THR A  16      30.553  16.111  77.838  1.00  5.00           C  
ATOM     91  C   THR A  16      30.581  17.146  76.741  1.00  5.00           C  
ATOM     92  O   THR A  16      30.629  18.341  76.999  1.00  5.00           O  
ATOM     93  CB  THR A  16      31.944  15.465  77.936  1.00  5.00           C  
ATOM     94  OG1 THR A  16      31.934  14.476  78.975  1.00  5.00           O  
ATOM     95  CG2 THR A  16      33.011  16.521  78.243  1.00  5.00           C  
ATOM     96  N   THR A  17      30.547  16.697  75.503  1.00  5.00           N  
ATOM     97  CA  THR A  17      30.595  17.654  74.413  1.00  5.00           C  
ATOM     98  C   THR A  17      29.345  17.664  73.506  1.00  5.00           C  
ATOM     99  O   THR A  17      29.060  18.673  72.849  1.00  5.00           O  
ATOM    100  CB  THR A  17      31.907  17.447  73.588  1.00  5.50           C  
ATOM    101  OG1 THR A  17      32.102  16.053  73.332  1.00  5.50           O  
ATOM    102  CG2 THR A  17      33.114  17.950  74.367  1.00  5.50           C  
ATOM    103  N   VAL A  18      28.595  16.560  73.497  1.00  5.00           N  
ATOM    104  CA  VAL A  18      27.383  16.435  72.688  1.00  5.00           C  
ATOM    105  C   VAL A  18      26.360  15.655  73.477  1.00  5.00           C  
ATOM    106  O   VAL A  18      26.707  14.991  74.440  1.00  5.00           O  
ATOM    107  CB  VAL A  18      27.627  15.627  71.377  1.00 10.15           C  
ATOM    108  CG1 VAL A  18      28.412  16.442  70.371  1.00 10.15           C  
ATOM    109  CG2 VAL A  18      28.368  14.348  71.699  1.00 10.15           C  
ATOM    110  N   ASP A  19      25.100  15.727  73.050  1.00 53.41           N  
ATOM    111  CA  ASP A  19      24.009  14.987  73.690  1.00 53.41           C  
ATOM    112  C   ASP A  19      23.866  15.344  75.163  1.00 53.41           C  
ATOM    113  O   ASP A  19      24.055  14.504  76.038  1.00 53.41           O  
ATOM    114  CB  ASP A  19      24.251  13.474  73.522  1.00 11.70           C  
ATOM    115  CG  ASP A  19      23.078  12.613  74.014  1.00 11.70           C  
ATOM    116  OD1 ASP A  19      23.145  11.369  73.842  1.00 11.70           O  
ATOM    117  OD2 ASP A  19      22.099  13.166  74.567  1.00 11.70           O  
ATOM    118  N   TYR A  20      23.543  16.600  75.430  1.00 49.96           N  
ATOM    119  CA  TYR A  20      23.370  17.076  76.794  1.00 49.96           C  
ATOM    120  C   TYR A  20      22.397  16.159  77.534  1.00 49.96           C  
ATOM    121  O   TYR A  20      21.235  16.008  77.131  1.00 49.96           O  
ATOM    122  CB  TYR A  20      22.826  18.492  76.762  1.00 19.92           C  
ATOM    123  CG  TYR A  20      22.725  19.152  78.098  1.00 19.92           C  
ATOM    124  CD1 TYR A  20      23.823  19.761  78.676  1.00 19.92           C  
ATOM    125  CD2 TYR A  20      21.518  19.201  78.773  1.00 19.92           C  
ATOM    126  CE1 TYR A  20      23.725  20.413  79.894  1.00 19.92           C  
ATOM    127  CE2 TYR A  20      21.401  19.848  79.994  1.00 19.92           C  
ATOM    128  CZ  TYR A  20      22.507  20.457  80.550  1.00 19.92           C  
ATOM    129  OH  TYR A  20      22.389  21.126  81.754  1.00 19.92           O  
ATOM    130  N   GLY A  21      22.889  15.545  78.611  1.00  5.00           N  
ATOM    131  CA  GLY A  21      22.075  14.639  79.404  1.00  5.00           C  
ATOM    132  C   GLY A  21      22.225  13.189  78.983  1.00  5.00           C  
ATOM    133  O   GLY A  21      21.749  12.272  79.643  1.00  5.00           O  
ATOM    134  N   CYS A  22      22.891  12.980  77.861  1.00  5.00           N  
ATOM    135  CA  CYS A  22      23.107  11.636  77.360  1.00  5.00           C  
ATOM    136  C   CYS A  22      21.786  10.897  77.264  1.00  5.00           C  
ATOM    137  O   CYS A  22      21.511  10.016  78.075  1.00  5.00           O  
ATOM    138  CB  CYS A  22      24.060  10.880  78.289  1.00 35.23           C  
ATOM    139  SG  CYS A  22      24.624   9.292  77.655  1.00 35.23           S  
ATOM    140  N   PHE A  23      20.966  11.256  76.281  1.00 20.77           N  
ATOM    141  CA  PHE A  23      19.691  10.592  76.107  1.00 20.77           C  
ATOM    142  C   PHE A  23      19.591   9.787  74.832  1.00 20.77           C  
ATOM    143  O   PHE A  23      18.554   9.185  74.558  1.00 20.77           O  
ATOM    144  CB  PHE A  23      18.560  11.595  76.127  1.00  5.00           C  
ATOM    145  CG  PHE A  23      18.257  12.108  77.473  1.00  5.00           C  
ATOM    146  CD1 PHE A  23      19.048  13.093  78.046  1.00  5.00           C  
ATOM    147  CD2 PHE A  23      17.177  11.610  78.186  1.00  5.00           C  
ATOM    148  CE1 PHE A  23      18.761  13.584  79.321  1.00  5.00           C  
ATOM    149  CE2 PHE A  23      16.882  12.091  79.460  1.00  5.00           C  
ATOM    150  CZ  PHE A  23      17.677  13.084  80.029  1.00  5.00           C  
ATOM    151  N   ALA A  24      20.656   9.777  74.042  1.00  5.00           N  
ATOM    152  CA  ALA A  24      20.617   9.026  72.800  1.00  5.00           C  
ATOM    153  C   ALA A  24      20.105   7.607  73.040  1.00  5.00           C  
ATOM    154  O   ALA A  24      19.056   7.234  72.526  1.00  5.00           O  
ATOM    155  CB  ALA A  24      22.008   8.991  72.150  1.00 52.98           C  
ATOM    156  N   PRO A  25      20.821   6.810  73.855  1.00  5.00           N  
ATOM    157  CA  PRO A  25      20.448   5.427  74.162  1.00  5.00           C  
ATOM    158  C   PRO A  25      19.179   5.268  74.975  1.00  5.00           C  
ATOM    159  O   PRO A  25      18.343   4.433  74.644  1.00  5.00           O  
ATOM    160  CB  PRO A  25      21.655   4.896  74.933  1.00  5.00           C  
ATOM    161  CG  PRO A  25      22.764   5.813  74.548  1.00  5.00           C  
ATOM    162  CD  PRO A  25      22.079   7.144  74.537  1.00  5.00           C  
ATOM    163  N   LEU A  26      19.050   6.053  76.045  1.00  7.11           N  
ATOM    164  CA  LEU A  26      17.883   5.969  76.927  1.00  7.11           C  
ATOM    165  C   LEU A  26      16.554   5.783  76.199  1.00  7.11           C  
ATOM    166  O   LEU A  26      15.680   5.050  76.661  1.00  7.11           O  
ATOM    167  CB  LEU A  26      17.789   7.206  77.824  1.00 24.05           C  
ATOM    168  CG  LEU A  26      16.605   7.175  78.803  1.00 24.05           C  
ATOM    169  CD1 LEU A  26      16.851   6.105  79.837  1.00 24.05           C  
ATOM    170  CD2 LEU A  26      16.420   8.519  79.482  1.00 24.05           C  
ATOM    171  N   GLU A  27      16.409   6.448  75.060  1.00  5.00           N  
ATOM    172  CA  GLU A  27      15.190   6.359  74.269  1.00  5.00           C  
ATOM    173  C   GLU A  27      15.112   5.066  73.458  1.00  5.00           C  
ATOM    174  O   GLU A  27      14.039   4.495  73.287  1.00  5.00           O  
ATOM    175  CB  GLU A  27      15.120   7.529  73.304  1.00 42.20           C  
ATOM    176  CG  GLU A  27      15.395   8.872  73.920  1.00 42.20           C  
ATOM    177  CD  GLU A  27      15.789   9.872  72.860  1.00 42.20           C  
ATOM    178  OE1 GLU A  27      15.932  11.071  73.196  1.00 42.20           O  
ATOM    179  OE2 GLU A  27      15.959   9.443  71.690  1.00 42.20           O  
ATOM    180  N   VAL A  28      16.252   4.624  72.940  1.00  6.45           N  
ATOM    181  CA  VAL A  28      16.305   3.404  72.146  1.00  6.45           C  
ATOM    182  C   VAL A  28      15.875   2.202  72.974  1.00  6.45           C  
ATOM    183  O   VAL A  28      15.041   1.412  72.531  1.00  6.45           O  
ATOM    184  CB  VAL A  28      17.728   3.146  71.603  1.00  5.00           C  
ATOM    185  CG1 VAL A  28      17.771   1.820  70.869  1.00  5.00           C  
ATOM    186  CG2 VAL A  28      18.147   4.278  70.673  1.00  5.00           C  
ATOM    187  N   PHE A  29      16.456   2.067  74.167  1.00  5.00           N  
ATOM    188  CA  PHE A  29      16.116   0.965  75.062  1.00  5.00           C  
ATOM    189  C   PHE A  29      14.630   1.004  75.399  1.00  5.00           C  
ATOM    190  O   PHE A  29      13.906   0.021  75.215  1.00  5.00           O  
ATOM    191  CB  PHE A  29      16.933   1.039  76.351  1.00  5.00           C  
ATOM    192  CG  PHE A  29      18.351   0.590  76.192  1.00  5.00           C  
ATOM    193  CD1 PHE A  29      19.398   1.509  76.218  1.00  5.00           C  
ATOM    194  CD2 PHE A  29      18.647  -0.753  75.996  1.00  5.00           C  
ATOM    195  CE1 PHE A  29      20.728   1.092  76.048  1.00  5.00           C  
ATOM    196  CE2 PHE A  29      19.975  -1.178  75.822  1.00  5.00           C  
ATOM    197  CZ  PHE A  29      21.014  -0.252  75.849  1.00  5.00           C  
ATOM    198  N   MET A  30      14.175   2.142  75.905  1.00  5.85           N  
ATOM    199  CA  MET A  30      12.774   2.269  76.227  1.00  5.85           C  
ATOM    200  C   MET A  30      11.991   1.880  74.986  1.00  5.85           C  
ATOM    201  O   MET A  30      10.875   1.390  75.075  1.00  5.85           O  
ATOM    202  CB  MET A  30      12.440   3.704  76.626  1.00  5.82           C  
ATOM    203  CG  MET A  30      13.148   4.155  77.890  1.00  5.82           C  
ATOM    204  SD  MET A  30      12.303   5.466  78.808  1.00  5.82           S  
ATOM    205  CE  MET A  30      13.413   6.874  78.591  1.00  5.82           C  
ATOM    206  N   GLU A  31      12.590   2.065  73.819  1.00 34.01           N  
ATOM    207  CA  GLU A  31      11.890   1.741  72.588  1.00 34.01           C  
ATOM    208  C   GLU A  31      11.856   0.265  72.251  1.00 34.01           C  
ATOM    209  O   GLU A  31      10.790  -0.266  71.963  1.00 34.01           O  
ATOM    210  CB  GLU A  31      12.472   2.520  71.406  1.00 68.91           C  
ATOM    211  CG  GLU A  31      11.497   2.637  70.247  1.00 68.91           C  
ATOM    212  CD  GLU A  31      10.061   2.887  70.713  1.00 68.91           C  
ATOM    213  OE1 GLU A  31       9.383   1.922  71.138  1.00 68.91           O  
ATOM    214  OE2 GLU A  31       9.615   4.055  70.667  1.00 68.91           O  
ATOM    215  N   ILE A  32      13.006  -0.402  72.282  1.00  5.00           N  
ATOM    216  CA  ILE A  32      13.034  -1.827  71.962  1.00  5.00           C  
ATOM    217  C   ILE A  32      12.134  -2.645  72.900  1.00  5.00           C  
ATOM    218  O   ILE A  32      11.430  -3.541  72.447  1.00  5.00           O  
ATOM    219  CB  ILE A  32      14.468  -2.422  72.022  1.00  6.43           C  
ATOM    220  CG1 ILE A  32      14.943  -2.493  73.466  1.00  6.43           C  
ATOM    221  CG2 ILE A  32      15.425  -1.584  71.196  1.00  6.43           C  
ATOM    222  CD1 ILE A  32      16.218  -3.265  73.663  1.00  6.43           C  
ATOM    223  N   PHE A  33      12.144  -2.345  74.197  1.00  5.42           N  
ATOM    224  CA  PHE A  33      11.310  -3.097  75.133  1.00  5.42           C  
ATOM    225  C   PHE A  33       9.817  -2.849  74.948  1.00  5.42           C  
ATOM    226  O   PHE A  33       9.004  -3.758  75.116  1.00  5.42           O  
ATOM    227  CB  PHE A  33      11.711  -2.795  76.579  1.00  8.27           C  
ATOM    228  CG  PHE A  33      12.976  -3.466  76.993  1.00  8.27           C  
ATOM    229  CD1 PHE A  33      14.208  -2.865  76.756  1.00  8.27           C  
ATOM    230  CD2 PHE A  33      12.944  -4.729  77.571  1.00  8.27           C  
ATOM    231  CE1 PHE A  33      15.401  -3.519  77.088  1.00  8.27           C  
ATOM    232  CE2 PHE A  33      14.125  -5.391  77.906  1.00  8.27           C  
ATOM    233  CZ  PHE A  33      15.355  -4.786  77.663  1.00  8.27           C  
ATOM    234  N   HIS A  34       9.468  -1.614  74.607  1.00  5.00           N  
ATOM    235  CA  HIS A  34       8.079  -1.215  74.381  1.00  5.00           C  
ATOM    236  C   HIS A  34       7.444  -2.181  73.390  1.00  5.00           C  
ATOM    237  O   HIS A  34       6.342  -2.689  73.609  1.00  5.00           O  
ATOM    238  CB  HIS A  34       8.040   0.206  73.819  1.00 35.37           C  
ATOM    239  CG  HIS A  34       6.690   0.635  73.348  1.00 35.37           C  
ATOM    240  ND1 HIS A  34       5.625   0.810  74.205  1.00 35.37           N  
ATOM    241  CD2 HIS A  34       6.228   0.924  72.108  1.00 35.37           C  
ATOM    242  CE1 HIS A  34       4.566   1.191  73.510  1.00 35.37           C  
ATOM    243  NE2 HIS A  34       4.906   1.267  72.236  1.00 35.37           N  
ATOM    244  N   LYS A  35       8.166  -2.419  72.301  1.00 48.70           N  
ATOM    245  CA  LYS A  35       7.752  -3.318  71.236  1.00 48.70           C  
ATOM    246  C   LYS A  35       7.259  -4.628  71.840  1.00 48.70           C  
ATOM    247  O   LYS A  35       6.096  -4.995  71.678  1.00 48.70           O  
ATOM    248  CB  LYS A  35       8.947  -3.584  70.319  1.00 51.44           C  
ATOM    249  CG  LYS A  35       8.620  -4.174  68.953  1.00 51.44           C  
ATOM    250  CD  LYS A  35       9.902  -4.355  68.127  1.00 51.44           C  
ATOM    251  CE  LYS A  35      10.671  -3.042  67.975  1.00 51.44           C  
ATOM    252  NZ  LYS A  35      12.054  -3.253  67.480  1.00 51.44           N  
ATOM    253  N   ARG A  36       8.156  -5.312  72.549  1.00 13.83           N  
ATOM    254  CA  ARG A  36       7.859  -6.587  73.184  1.00 13.83           C  
ATOM    255  C   ARG A  36       6.986  -6.459  74.426  1.00 13.83           C  
ATOM    256  O   ARG A  36       7.299  -7.035  75.462  1.00 13.83           O  
ATOM    257  CB  ARG A  36       9.153  -7.283  73.584  1.00 43.27           C  
ATOM    258  CG  ARG A  36      10.294  -7.067  72.631  1.00 43.27           C  
ATOM    259  CD  ARG A  36      11.500  -7.864  73.076  1.00 43.27           C  
ATOM    260  NE  ARG A  36      12.664  -7.573  72.252  1.00 43.27           N  
ATOM    261  CZ  ARG A  36      12.660  -7.563  70.922  1.00 43.27           C  
ATOM    262  NH1 ARG A  36      11.547  -7.828  70.252  1.00 43.27           N  
ATOM    263  NH2 ARG A  36      13.775  -7.293  70.258  1.00 43.27           N  
ATOM    264  N   GLY A  37       5.905  -5.702  74.325  1.00 35.78           N  
ATOM    265  CA  GLY A  37       4.995  -5.542  75.444  1.00 35.78           C  
ATOM    266  C   GLY A  37       5.586  -5.424  76.840  1.00 35.78           C  
ATOM    267  O   GLY A  37       4.897  -5.675  77.834  1.00 35.78           O  
ATOM    268  N   VAL A  38       6.854  -5.040  76.932  1.00 27.63           N  
ATOM    269  CA  VAL A  38       7.492  -4.886  78.228  1.00 27.63           C  
ATOM    270  C   VAL A  38       7.913  -3.440  78.449  1.00 27.63           C  
ATOM    271  O   VAL A  38       8.990  -3.012  78.038  1.00 27.63           O  
ATOM    272  CB  VAL A  38       8.701  -5.813  78.362  1.00  5.22           C  
ATOM    273  CG1 VAL A  38       9.407  -5.570  79.682  1.00  5.22           C  
ATOM    274  CG2 VAL A  38       8.236  -7.243  78.288  1.00  5.22           C  
ATOM    275  N   ALA A  39       7.037  -2.694  79.111  1.00 38.67           N  
ATOM    276  CA  ALA A  39       7.271  -1.289  79.406  1.00 38.67           C  
ATOM    277  C   ALA A  39       8.275  -1.077  80.526  1.00 38.67           C  
ATOM    278  O   ALA A  39       8.109  -1.596  81.632  1.00 38.67           O  
ATOM    279  CB  ALA A  39       5.953  -0.608  79.763  1.00 25.07           C  
ATOM    280  N   ILE A  40       9.317  -0.305  80.224  1.00 45.94           N  
ATOM    281  CA  ILE A  40      10.345   0.016  81.202  1.00 45.94           C  
ATOM    282  C   ILE A  40      10.454   1.544  81.249  1.00 45.94           C  
ATOM    283  O   ILE A  40      10.150   2.219  80.266  1.00 45.94           O  
ATOM    284  CB  ILE A  40      11.711  -0.610  80.814  1.00  5.03           C  
ATOM    285  CG1 ILE A  40      12.506   0.342  79.927  1.00  5.03           C  
ATOM    286  CG2 ILE A  40      11.488  -1.903  80.044  1.00  5.03           C  
ATOM    287  CD1 ILE A  40      13.947  -0.092  79.742  1.00  5.03           C  
ATOM    288  N   THR A  41      10.877   2.082  82.391  1.00 61.40           N  
ATOM    289  CA  THR A  41      11.004   3.528  82.565  1.00 61.40           C  
ATOM    290  C   THR A  41      12.419   4.103  82.355  1.00 61.40           C  
ATOM    291  O   THR A  41      13.383   3.366  82.114  1.00 61.40           O  
ATOM    292  CB  THR A  41      10.503   3.954  83.964  1.00 15.65           C  
ATOM    293  OG1 THR A  41      11.324   3.355  84.974  1.00 15.65           O  
ATOM    294  CG2 THR A  41       9.072   3.514  84.161  1.00 15.65           C  
ATOM    295  N   ALA A  42      12.516   5.430  82.459  1.00  5.00           N  
ATOM    296  CA  ALA A  42      13.763   6.166  82.275  1.00  5.00           C  
ATOM    297  C   ALA A  42      14.833   5.892  83.336  1.00  5.00           C  
ATOM    298  O   ALA A  42      16.026   5.891  83.038  1.00  5.00           O  
ATOM    299  CB  ALA A  42      13.461   7.644  82.212  1.00  5.00           C  
ATOM    300  N   GLU A  43      14.428   5.680  84.579  1.00 12.72           N  
ATOM    301  CA  GLU A  43      15.426   5.386  85.590  1.00 12.72           C  
ATOM    302  C   GLU A  43      15.840   3.927  85.467  1.00 12.72           C  
ATOM    303  O   GLU A  43      17.021   3.624  85.329  1.00 12.72           O  
ATOM    304  CB  GLU A  43      14.905   5.654  87.007  1.00 79.97           C  
ATOM    305  CG  GLU A  43      14.829   7.120  87.387  1.00 79.97           C  
ATOM    306  CD  GLU A  43      13.442   7.692  87.200  1.00 79.97           C  
ATOM    307  OE1 GLU A  43      12.903   7.584  86.076  1.00 79.97           O  
ATOM    308  OE2 GLU A  43      12.892   8.246  88.179  1.00 79.97           O  
ATOM    309  N   GLU A  44      14.869   3.020  85.486  1.00 58.44           N  
ATOM    310  CA  GLU A  44      15.196   1.605  85.396  1.00 58.44           C  
ATOM    311  C   GLU A  44      15.779   1.230  84.041  1.00 58.44           C  
ATOM    312  O   GLU A  44      15.887   0.052  83.702  1.00 58.44           O  
ATOM    313  CB  GLU A  44      13.972   0.739  85.726  1.00 12.52           C  
ATOM    314  CG  GLU A  44      12.854   0.770  84.718  1.00 12.52           C  
ATOM    315  CD  GLU A  44      11.664  -0.064  85.164  1.00 12.52           C  
ATOM    316  OE1 GLU A  44      10.778  -0.296  84.317  1.00 12.52           O  
ATOM    317  OE2 GLU A  44      11.609  -0.482  86.349  1.00 12.52           O  
ATOM    318  N   ALA A  45      16.147   2.248  83.275  1.00 32.82           N  
ATOM    319  CA  ALA A  45      16.765   2.072  81.968  1.00 32.82           C  
ATOM    320  C   ALA A  45      18.130   2.720  82.142  1.00 32.82           C  
ATOM    321  O   ALA A  45      19.159   2.156  81.773  1.00 32.82           O  
ATOM    322  CB  ALA A  45      15.966   2.795  80.902  1.00  5.00           C  
ATOM    323  N   ARG A  46      18.112   3.914  82.728  1.00 25.22           N  
ATOM    324  CA  ARG A  46      19.313   4.679  83.019  1.00 25.22           C  
ATOM    325  C   ARG A  46      20.111   3.873  84.039  1.00 25.22           C  
ATOM    326  O   ARG A  46      21.298   3.584  83.850  1.00 25.22           O  
ATOM    327  CB  ARG A  46      18.904   6.037  83.596  1.00 36.75           C  
ATOM    328  CG  ARG A  46      20.015   6.825  84.288  1.00 36.75           C  
ATOM    329  CD  ARG A  46      19.845   8.351  84.091  1.00 36.75           C  
ATOM    330  NE  ARG A  46      20.546   8.837  82.894  1.00 36.75           N  
ATOM    331  CZ  ARG A  46      19.970   9.497  81.893  1.00 36.75           C  
ATOM    332  NH1 ARG A  46      18.667   9.766  81.925  1.00 36.75           N  
ATOM    333  NH2 ARG A  46      20.706   9.884  80.860  1.00 36.75           N  
ATOM    334  N   LYS A  47      19.409   3.493  85.103  1.00  5.00           N  
ATOM    335  CA  LYS A  47      19.907   2.708  86.234  1.00  5.00           C  
ATOM    336  C   LYS A  47      21.065   1.724  86.000  1.00  5.00           C  
ATOM    337  O   LYS A  47      22.034   1.716  86.756  1.00  5.00           O  
ATOM    338  CB  LYS A  47      18.710   1.979  86.849  1.00  5.00           C  
ATOM    339  CG  LYS A  47      19.035   0.800  87.724  1.00  5.00           C  
ATOM    340  CD  LYS A  47      19.606   1.201  89.051  1.00  5.00           C  
ATOM    341  CE  LYS A  47      19.480   0.019  89.983  1.00  5.00           C  
ATOM    342  NZ  LYS A  47      19.920  -1.231  89.305  1.00  5.00           N  
ATOM    343  N   PRO A  48      20.961   0.852  84.983  1.00 47.28           N  
ATOM    344  CA  PRO A  48      22.064  -0.096  84.741  1.00 47.28           C  
ATOM    345  C   PRO A  48      23.187   0.560  83.930  1.00 47.28           C  
ATOM    346  O   PRO A  48      23.784  -0.060  83.042  1.00 47.28           O  
ATOM    347  CB  PRO A  48      21.386  -1.234  83.978  1.00 30.75           C  
ATOM    348  CG  PRO A  48      19.936  -1.125  84.401  1.00 30.75           C  
ATOM    349  CD  PRO A  48      19.725   0.368  84.349  1.00 30.75           C  
ATOM    350  N   MET A  49      23.450   1.822  84.268  1.00 74.49           N  
ATOM    351  CA  MET A  49      24.459   2.683  83.644  1.00 74.49           C  
ATOM    352  C   MET A  49      25.656   2.056  82.914  1.00 74.49           C  
ATOM    353  O   MET A  49      26.108   0.950  83.251  1.00 74.49           O  
ATOM    354  CB  MET A  49      25.006   3.668  84.689  1.00 49.08           C  
ATOM    355  CG  MET A  49      25.657   3.014  85.919  1.00 49.08           C  
ATOM    356  SD  MET A  49      26.762   4.134  86.848  1.00 49.08           S  
ATOM    357  CE  MET A  49      25.585   5.125  87.824  1.00 49.08           C  
ATOM    358  N   GLY A  50      26.159   2.803  81.921  1.00 47.59           N  
ATOM    359  CA  GLY A  50      27.328   2.399  81.141  1.00 47.59           C  
ATOM    360  C   GLY A  50      27.345   1.030  80.475  1.00 47.59           C  
ATOM    361  O   GLY A  50      26.531   0.753  79.584  1.00 47.59           O  
ATOM    362  N   LEU A  51      28.281   0.180  80.910  1.00 62.04           N  
ATOM    363  CA  LEU A  51      28.462  -1.169  80.356  1.00 62.04           C  
ATOM    364  C   LEU A  51      28.472  -1.169  78.824  1.00 62.04           C  
ATOM    365  O   LEU A  51      28.302  -0.115  78.171  1.00 62.04           O  
ATOM    366  CB  LEU A  51      27.372  -2.130  80.849  1.00 25.53           C  
ATOM    367  CG  LEU A  51      27.319  -2.423  82.356  1.00 25.53           C  
ATOM    368  CD1 LEU A  51      26.777  -3.858  82.565  1.00 25.53           C  
ATOM    369  CD2 LEU A  51      28.721  -2.287  82.995  1.00 25.53           C  
ATOM    370  N   LEU A  52      28.680  -2.347  78.242  1.00 99.90           N  
ATOM    371  CA  LEU A  52      28.702  -2.461  76.782  1.00 99.90           C  
ATOM    372  C   LEU A  52      27.249  -2.591  76.325  1.00 99.90           C  
ATOM    373  O   LEU A  52      26.530  -3.491  76.788  1.00 99.90           O  
ATOM    374  CB  LEU A  52      29.518  -3.692  76.373  1.00 36.67           C  
ATOM    375  CG  LEU A  52      30.922  -3.773  77.002  1.00 36.67           C  
ATOM    376  CD1 LEU A  52      31.570  -5.118  76.654  1.00 36.67           C  
ATOM    377  CD2 LEU A  52      31.774  -2.591  76.523  1.00 36.67           C  
ATOM    378  N   LYS A  53      26.817  -1.696  75.436  1.00 75.02           N  
ATOM    379  CA  LYS A  53      25.436  -1.714  74.956  1.00 75.02           C  
ATOM    380  C   LYS A  53      24.785  -3.091  74.911  1.00 75.02           C  
ATOM    381  O   LYS A  53      23.582  -3.208  75.117  1.00 75.02           O  
ATOM    382  CB  LYS A  53      25.323  -1.072  73.577  1.00 53.84           C  
ATOM    383  CG  LYS A  53      24.835   0.372  73.598  1.00 53.84           C  
ATOM    384  CD  LYS A  53      25.865   1.293  74.202  1.00 53.84           C  
ATOM    385  CE  LYS A  53      25.444   2.737  74.078  1.00 53.84           C  
ATOM    386  NZ  LYS A  53      26.435   3.636  74.730  1.00 53.84           N  
ATOM    387  N   ILE A  54      25.569  -4.130  74.641  1.00 19.53           N  
ATOM    388  CA  ILE A  54      25.028  -5.484  74.594  1.00 19.53           C  
ATOM    389  C   ILE A  54      24.659  -5.944  75.999  1.00 19.53           C  
ATOM    390  O   ILE A  54      23.515  -6.314  76.272  1.00 19.53           O  
ATOM    391  CB  ILE A  54      26.059  -6.475  74.037  1.00  6.23           C  
ATOM    392  CG1 ILE A  54      26.530  -6.003  72.657  1.00  6.23           C  
ATOM    393  CG2 ILE A  54      25.445  -7.875  73.988  1.00  6.23           C  
ATOM    394  CD1 ILE A  54      27.960  -6.394  72.305  1.00  6.23           C  
ATOM    395  N   ASP A  55      25.648  -5.908  76.883  1.00 25.94           N  
ATOM    396  CA  ASP A  55      25.479  -6.334  78.265  1.00 25.94           C  
ATOM    397  C   ASP A  55      24.548  -5.414  79.049  1.00 25.94           C  
ATOM    398  O   ASP A  55      24.276  -5.652  80.222  1.00 25.94           O  
ATOM    399  CB  ASP A  55      26.851  -6.417  78.948  1.00 99.90           C  
ATOM    400  CG  ASP A  55      27.852  -7.289  78.165  1.00 99.90           C  
ATOM    401  OD1 ASP A  55      29.035  -7.381  78.584  1.00 99.90           O  
ATOM    402  OD2 ASP A  55      27.455  -7.880  77.130  1.00 99.90           O  
ATOM    403  N   HIS A  56      24.062  -4.360  78.401  1.00 27.66           N  
ATOM    404  CA  HIS A  56      23.137  -3.458  79.074  1.00 27.66           C  
ATOM    405  C   HIS A  56      21.760  -4.077  78.937  1.00 27.66           C  
ATOM    406  O   HIS A  56      21.013  -4.181  79.908  1.00 27.66           O  
ATOM    407  CB  HIS A  56      23.120  -2.066  78.434  1.00 75.32           C  
ATOM    408  CG  HIS A  56      22.305  -1.061  79.201  1.00 75.32           C  
ATOM    409  ND1 HIS A  56      21.741   0.052  78.613  1.00 75.32           N  
ATOM    410  CD2 HIS A  56      21.977  -0.996  80.514  1.00 75.32           C  
ATOM    411  CE1 HIS A  56      21.098   0.757  79.526  1.00 75.32           C  
ATOM    412  NE2 HIS A  56      21.227   0.143  80.689  1.00 75.32           N  
ATOM    413  N   VAL A  57      21.416  -4.477  77.722  1.00  5.00           N  
ATOM    414  CA  VAL A  57      20.127  -5.101  77.506  1.00  5.00           C  
ATOM    415  C   VAL A  57      20.094  -6.243  78.523  1.00  5.00           C  
ATOM    416  O   VAL A  57      19.109  -6.441  79.231  1.00  5.00           O  
ATOM    417  CB  VAL A  57      20.002  -5.663  76.050  1.00 34.97           C  
ATOM    418  CG1 VAL A  57      18.555  -6.063  75.754  1.00 34.97           C  
ATOM    419  CG2 VAL A  57      20.466  -4.619  75.037  1.00 34.97           C  
ATOM    420  N   ARG A  58      21.208  -6.963  78.599  1.00  5.00           N  
ATOM    421  CA  ARG A  58      21.376  -8.087  79.518  1.00  5.00           C  
ATOM    422  C   ARG A  58      21.036  -7.681  80.953  1.00  5.00           C  
ATOM    423  O   ARG A  58      20.298  -8.380  81.651  1.00  5.00           O  
ATOM    424  CB  ARG A  58      22.823  -8.601  79.416  1.00 64.01           C  
ATOM    425  CG  ARG A  58      23.304  -9.449  80.587  1.00 64.01           C  
ATOM    426  CD  ARG A  58      24.298 -10.503  80.128  1.00 64.01           C  
ATOM    427  NE  ARG A  58      23.651 -11.485  79.261  1.00 64.01           N  
ATOM    428  CZ  ARG A  58      22.558 -12.172  79.594  1.00 64.01           C  
ATOM    429  NH1 ARG A  58      21.984 -11.987  80.785  1.00 64.01           N  
ATOM    430  NH2 ARG A  58      22.029 -13.041  78.733  1.00 64.01           N  
ATOM    431  N   ALA A  59      21.584  -6.553  81.389  1.00  5.00           N  
ATOM    432  CA  ALA A  59      21.307  -6.047  82.719  1.00  5.00           C  
ATOM    433  C   ALA A  59      19.803  -5.807  82.837  1.00  5.00           C  
ATOM    434  O   ALA A  59      19.126  -6.412  83.659  1.00  5.00           O  
ATOM    435  CB  ALA A  59      22.048  -4.757  82.935  1.00  5.00           C  
ATOM    436  N   LEU A  60      19.287  -4.923  81.997  1.00  6.44           N  
ATOM    437  CA  LEU A  60      17.866  -4.595  81.979  1.00  6.44           C  
ATOM    438  C   LEU A  60      16.971  -5.831  81.974  1.00  6.44           C  
ATOM    439  O   LEU A  60      15.818  -5.794  82.410  1.00  6.44           O  
ATOM    440  CB  LEU A  60      17.568  -3.741  80.753  1.00  5.00           C  
ATOM    441  CG  LEU A  60      18.182  -2.349  80.870  1.00  5.00           C  
ATOM    442  CD1 LEU A  60      18.103  -1.604  79.544  1.00  5.00           C  
ATOM    443  CD2 LEU A  60      17.447  -1.605  81.978  1.00  5.00           C  
ATOM    444  N   THR A  61      17.513  -6.927  81.472  1.00 21.55           N  
ATOM    445  CA  THR A  61      16.774  -8.172  81.404  1.00 21.55           C  
ATOM    446  C   THR A  61      16.604  -8.775  82.789  1.00 21.55           C  
ATOM    447  O   THR A  61      15.623  -9.483  83.047  1.00 21.55           O  
ATOM    448  CB  THR A  61      17.496  -9.161  80.462  1.00 24.61           C  
ATOM    449  OG1 THR A  61      17.013  -8.961  79.133  1.00 24.61           O  
ATOM    450  CG2 THR A  61      17.275 -10.604  80.881  1.00 24.61           C  
ATOM    451  N   GLU A  62      17.552  -8.475  83.678  1.00 37.54           N  
ATOM    452  CA  GLU A  62      17.543  -8.994  85.042  1.00 37.54           C  
ATOM    453  C   GLU A  62      16.886  -8.087  86.076  1.00 37.54           C  
ATOM    454  O   GLU A  62      16.831  -8.429  87.252  1.00 37.54           O  
ATOM    455  CB  GLU A  62      18.973  -9.324  85.476  1.00 63.73           C  
ATOM    456  CG  GLU A  62      19.488 -10.647  84.919  1.00 63.73           C  
ATOM    457  CD  GLU A  62      20.988 -10.648  84.625  1.00 63.73           C  
ATOM    458  OE1 GLU A  62      21.506 -11.718  84.224  1.00 63.73           O  
ATOM    459  OE2 GLU A  62      21.642  -9.588  84.783  1.00 63.73           O  
ATOM    460  N   MET A  63      16.391  -6.933  85.644  1.00 55.83           N  
ATOM    461  CA  MET A  63      15.732  -6.023  86.572  1.00 55.83           C  
ATOM    462  C   MET A  63      14.515  -6.779  87.031  1.00 55.83           C  
ATOM    463  O   MET A  63      13.618  -7.041  86.240  1.00 55.83           O  
ATOM    464  CB  MET A  63      15.300  -4.743  85.867  1.00 47.27           C  
ATOM    465  CG  MET A  63      16.449  -3.918  85.313  1.00 47.27           C  
ATOM    466  SD  MET A  63      17.165  -2.832  86.535  1.00 47.27           S  
ATOM    467  CE  MET A  63      16.125  -1.445  86.292  1.00 47.27           C  
ATOM    468  N   PRO A  64      14.472  -7.149  88.315  1.00 38.43           N  
ATOM    469  CA  PRO A  64      13.340  -7.896  88.881  1.00 38.43           C  
ATOM    470  C   PRO A  64      12.011  -7.560  88.218  1.00 38.43           C  
ATOM    471  O   PRO A  64      11.353  -8.424  87.635  1.00 38.43           O  
ATOM    472  CB  PRO A  64      13.381  -7.507  90.354  1.00 77.37           C  
ATOM    473  CG  PRO A  64      14.874  -7.430  90.610  1.00 77.37           C  
ATOM    474  CD  PRO A  64      15.395  -6.698  89.379  1.00 77.37           C  
ATOM    475  N   ARG A  65      11.645  -6.288  88.296  1.00 85.31           N  
ATOM    476  CA  ARG A  65      10.399  -5.782  87.732  1.00 85.31           C  
ATOM    477  C   ARG A  65      10.297  -6.040  86.225  1.00 85.31           C  
ATOM    478  O   ARG A  65       9.205  -6.272  85.709  1.00 85.31           O  
ATOM    479  CB  ARG A  65      10.287  -4.283  88.038  1.00 65.05           C  
ATOM    480  CG  ARG A  65       8.925  -3.845  88.531  1.00 65.05           C  
ATOM    481  CD  ARG A  65       8.019  -3.563  87.370  1.00 65.05           C  
ATOM    482  NE  ARG A  65       8.575  -2.498  86.543  1.00 65.05           N  
ATOM    483  CZ  ARG A  65       8.218  -2.284  85.285  1.00 65.05           C  
ATOM    484  NH1 ARG A  65       7.310  -3.067  84.716  1.00 65.05           N  
ATOM    485  NH2 ARG A  65       8.756  -1.291  84.598  1.00 65.05           N  
ATOM    486  N   ILE A  66      11.431  -6.003  85.532  1.00  5.68           N  
ATOM    487  CA  ILE A  66      11.456  -6.249  84.092  1.00  5.68           C  
ATOM    488  C   ILE A  66      11.386  -7.738  83.788  1.00  5.68           C  
ATOM    489  O   ILE A  66      10.707  -8.149  82.853  1.00  5.68           O  
ATOM    490  CB  ILE A  66      12.740  -5.714  83.440  1.00 27.40           C  
ATOM    491  CG1 ILE A  66      12.821  -4.194  83.603  1.00 27.40           C  
ATOM    492  CG2 ILE A  66      12.780  -6.116  81.973  1.00 27.40           C  
ATOM    493  CD1 ILE A  66      11.655  -3.436  83.008  1.00 27.40           C  
ATOM    494  N   ALA A  67      12.092  -8.550  84.567  1.00 11.96           N  
ATOM    495  CA  ALA A  67      12.082  -9.983  84.332  1.00 11.96           C  
ATOM    496  C   ALA A  67      10.732 -10.553  84.725  1.00 11.96           C  
ATOM    497  O   ALA A  67      10.368 -11.647  84.299  1.00 11.96           O  
ATOM    498  CB  ALA A  67      13.189 -10.655  85.105  1.00 39.06           C  
ATOM    499  N   SER A  68       9.985  -9.806  85.531  1.00 28.91           N  
ATOM    500  CA  SER A  68       8.653 -10.245  85.945  1.00 28.91           C  
ATOM    501  C   SER A  68       7.591  -9.898  84.893  1.00 28.91           C  
ATOM    502  O   SER A  68       6.739 -10.721  84.580  1.00 28.91           O  
ATOM    503  CB  SER A  68       8.273  -9.626  87.292  1.00  9.75           C  
ATOM    504  OG  SER A  68       9.079 -10.151  88.334  1.00  9.75           O  
ATOM    505  N   GLU A  69       7.630  -8.685  84.346  1.00 43.23           N  
ATOM    506  CA  GLU A  69       6.659  -8.312  83.322  1.00 43.23           C  
ATOM    507  C   GLU A  69       6.939  -9.051  82.030  1.00 43.23           C  
ATOM    508  O   GLU A  69       6.031  -9.338  81.258  1.00 43.23           O  
ATOM    509  CB  GLU A  69       6.676  -6.807  83.077  1.00 57.99           C  
ATOM    510  CG  GLU A  69       5.720  -6.061  83.994  1.00 57.99           C  
ATOM    511  CD  GLU A  69       4.276  -6.495  83.788  1.00 57.99           C  
ATOM    512  OE1 GLU A  69       3.687  -6.112  82.750  1.00 57.99           O  
ATOM    513  OE2 GLU A  69       3.742  -7.227  84.654  1.00 57.99           O  
ATOM    514  N   TRP A  70       8.208  -9.368  81.808  1.00  8.21           N  
ATOM    515  CA  TRP A  70       8.612 -10.090  80.616  1.00  8.21           C  
ATOM    516  C   TRP A  70       7.971 -11.472  80.635  1.00  8.21           C  
ATOM    517  O   TRP A  70       7.334 -11.894  79.665  1.00  8.21           O  
ATOM    518  CB  TRP A  70      10.138 -10.229  80.580  1.00  5.00           C  
ATOM    519  CG  TRP A  70      10.682 -10.802  79.291  1.00  5.00           C  
ATOM    520  CD1 TRP A  70      10.643 -12.103  78.880  1.00  5.00           C  
ATOM    521  CD2 TRP A  70      11.334 -10.074  78.247  1.00  5.00           C  
ATOM    522  NE1 TRP A  70      11.230 -12.233  77.649  1.00  5.00           N  
ATOM    523  CE2 TRP A  70      11.661 -11.001  77.234  1.00  5.00           C  
ATOM    524  CE3 TRP A  70      11.677  -8.728  78.071  1.00  5.00           C  
ATOM    525  CZ2 TRP A  70      12.312 -10.624  76.060  1.00  5.00           C  
ATOM    526  CZ3 TRP A  70      12.325  -8.354  76.909  1.00  5.00           C  
ATOM    527  CH2 TRP A  70      12.635  -9.299  75.915  1.00  5.00           C  
ATOM    528  N   ASN A  71       8.139 -12.170  81.753  1.00  5.78           N  
ATOM    529  CA  ASN A  71       7.601 -13.512  81.906  1.00  5.78           C  
ATOM    530  C   ASN A  71       6.082 -13.512  81.916  1.00  5.78           C  
ATOM    531  O   ASN A  71       5.451 -14.540  81.694  1.00  5.78           O  
ATOM    532  CB  ASN A  71       8.129 -14.130  83.193  1.00 92.51           C  
ATOM    533  CG  ASN A  71       8.298 -15.618  83.084  1.00 92.51           C  
ATOM    534  OD1 ASN A  71       8.872 -16.110  82.112  1.00 92.51           O  
ATOM    535  ND2 ASN A  71       7.813 -16.347  84.080  1.00 92.51           N  
ATOM    536  N   ARG A  72       5.502 -12.347  82.184  1.00 23.58           N  
ATOM    537  CA  ARG A  72       4.053 -12.201  82.207  1.00 23.58           C  
ATOM    538  C   ARG A  72       3.597 -12.178  80.764  1.00 23.58           C  
ATOM    539  O   ARG A  72       2.471 -12.551  80.449  1.00 23.58           O  
ATOM    540  CB  ARG A  72       3.642 -10.887  82.872  1.00 24.42           C  
ATOM    541  CG  ARG A  72       2.136 -10.697  82.963  1.00 24.42           C  
ATOM    542  CD  ARG A  72       1.748  -9.232  82.859  1.00 24.42           C  
ATOM    543  NE  ARG A  72       2.013  -8.707  81.523  1.00 24.42           N  
ATOM    544  CZ  ARG A  72       1.808  -7.447  81.153  1.00 24.42           C  
ATOM    545  NH1 ARG A  72       1.332  -6.568  82.023  1.00 24.42           N  
ATOM    546  NH2 ARG A  72       2.075  -7.062  79.912  1.00 24.42           N  
ATOM    547  N   VAL A  73       4.497 -11.740  79.892  1.00 12.08           N  
ATOM    548  CA  VAL A  73       4.215 -11.630  78.470  1.00 12.08           C  
ATOM    549  C   VAL A  73       4.507 -12.894  77.691  1.00 12.08           C  
ATOM    550  O   VAL A  73       3.592 -13.596  77.277  1.00 12.08           O  
ATOM    551  CB  VAL A  73       5.035 -10.489  77.835  1.00 23.99           C  
ATOM    552  CG1 VAL A  73       4.656 -10.326  76.375  1.00 23.99           C  
ATOM    553  CG2 VAL A  73       4.817  -9.195  78.605  1.00 23.99           C  
ATOM    554  N   PHE A  74       5.792 -13.174  77.495  1.00  5.00           N  
ATOM    555  CA  PHE A  74       6.229 -14.337  76.728  1.00  5.00           C  
ATOM    556  C   PHE A  74       6.179 -15.672  77.467  1.00  5.00           C  
ATOM    557  O   PHE A  74       6.399 -16.729  76.870  1.00  5.00           O  
ATOM    558  CB  PHE A  74       7.640 -14.106  76.196  1.00  9.22           C  
ATOM    559  CG  PHE A  74       7.802 -12.816  75.453  1.00  9.22           C  
ATOM    560  CD1 PHE A  74       8.118 -11.642  76.129  1.00  9.22           C  
ATOM    561  CD2 PHE A  74       7.650 -12.773  74.076  1.00  9.22           C  
ATOM    562  CE1 PHE A  74       8.286 -10.436  75.438  1.00  9.22           C  
ATOM    563  CE2 PHE A  74       7.817 -11.573  73.373  1.00  9.22           C  
ATOM    564  CZ  PHE A  74       8.135 -10.406  74.055  1.00  9.22           C  
ATOM    565  N   ARG A  75       5.893 -15.618  78.764  1.00 30.11           N  
ATOM    566  CA  ARG A  75       5.803 -16.823  79.572  1.00 30.11           C  
ATOM    567  C   ARG A  75       7.095 -17.627  79.513  1.00 30.11           C  
ATOM    568  O   ARG A  75       7.050 -18.817  79.225  1.00 30.11           O  
ATOM    569  CB  ARG A  75       4.659 -17.701  79.067  1.00 37.53           C  
ATOM    570  CG  ARG A  75       3.306 -17.029  79.004  1.00 37.53           C  
ATOM    571  CD  ARG A  75       2.524 -17.557  77.806  1.00 37.53           C  
ATOM    572  NE  ARG A  75       1.106 -17.220  77.862  1.00 37.53           N  
ATOM    573  CZ  ARG A  75       0.220 -17.854  78.624  1.00 37.53           C  
ATOM    574  NH1 ARG A  75       0.612 -18.864  79.393  1.00 37.53           N  
ATOM    575  NH2 ARG A  75      -1.055 -17.479  78.619  1.00 37.53           N  
ATOM    576  N   GLN A  76       8.241 -17.000  79.776  1.00 23.39           N  
ATOM    577  CA  GLN A  76       9.514 -17.730  79.735  1.00 23.39           C  
ATOM    578  C   GLN A  76      10.673 -17.125  80.501  1.00 23.39           C  
ATOM    579  O   GLN A  76      11.217 -17.756  81.408  1.00 23.39           O  
ATOM    580  CB  GLN A  76       9.985 -17.931  78.296  1.00 19.45           C  
ATOM    581  CG  GLN A  76       9.396 -19.128  77.605  1.00 19.45           C  
ATOM    582  CD  GLN A  76       9.866 -19.235  76.180  1.00 19.45           C  
ATOM    583  OE1 GLN A  76      11.070 -19.259  75.913  1.00 19.45           O  
ATOM    584  NE2 GLN A  76       8.920 -19.298  75.247  1.00 19.45           N  
ATOM    585  N   LEU A  77      11.040 -15.910  80.104  1.00  6.63           N  
ATOM    586  CA  LEU A  77      12.168 -15.136  80.639  1.00  6.63           C  
ATOM    587  C   LEU A  77      13.168 -15.025  79.476  1.00  6.63           C  
ATOM    588  O   LEU A  77      13.436 -16.000  78.766  1.00  6.63           O  
ATOM    589  CB  LEU A  77      12.820 -15.808  81.870  1.00  9.54           C  
ATOM    590  CG  LEU A  77      12.047 -15.652  83.194  1.00  9.54           C  
ATOM    591  CD1 LEU A  77      12.439 -16.735  84.170  1.00  9.54           C  
ATOM    592  CD2 LEU A  77      12.297 -14.277  83.788  1.00  9.54           C  
ATOM    593  N   PRO A  78      13.710 -13.818  79.255  1.00 60.03           N  
ATOM    594  CA  PRO A  78      14.674 -13.517  78.188  1.00 60.03           C  
ATOM    595  C   PRO A  78      15.756 -14.571  78.006  1.00 60.03           C  
ATOM    596  O   PRO A  78      16.241 -15.160  78.976  1.00 60.03           O  
ATOM    597  CB  PRO A  78      15.259 -12.186  78.626  1.00 32.81           C  
ATOM    598  CG  PRO A  78      14.117 -11.557  79.382  1.00 32.81           C  
ATOM    599  CD  PRO A  78      13.583 -12.690  80.192  1.00 32.81           C  
ATOM    600  N   THR A  79      16.149 -14.790  76.757  1.00  8.06           N  
ATOM    601  CA  THR A  79      17.178 -15.775  76.448  1.00  8.06           C  
ATOM    602  C   THR A  79      18.280 -15.177  75.575  1.00  8.06           C  
ATOM    603  O   THR A  79      18.180 -14.035  75.133  1.00  8.06           O  
ATOM    604  CB  THR A  79      16.568 -16.977  75.728  1.00  6.10           C  
ATOM    605  OG1 THR A  79      16.299 -16.630  74.368  1.00  6.10           O  
ATOM    606  CG2 THR A  79      15.258 -17.369  76.385  1.00  6.10           C  
ATOM    607  N   GLU A  80      19.325 -15.958  75.325  1.00 25.67           N  
ATOM    608  CA  GLU A  80      20.458 -15.512  74.518  1.00 25.67           C  
ATOM    609  C   GLU A  80      19.991 -15.038  73.147  1.00 25.67           C  
ATOM    610  O   GLU A  80      20.636 -14.214  72.501  1.00 25.67           O  
ATOM    611  CB  GLU A  80      21.471 -16.654  74.373  1.00 80.69           C  
ATOM    612  CG  GLU A  80      22.834 -16.250  73.818  1.00 80.69           C  
ATOM    613  CD  GLU A  80      23.434 -15.038  74.519  1.00 80.69           C  
ATOM    614  OE1 GLU A  80      23.379 -14.975  75.770  1.00 80.69           O  
ATOM    615  OE2 GLU A  80      23.970 -14.156  73.811  1.00 80.69           O  
ATOM    616  N   ALA A  81      18.863 -15.572  72.701  1.00  5.68           N  
ATOM    617  CA  ALA A  81      18.306 -15.174  71.419  1.00  5.68           C  
ATOM    618  C   ALA A  81      17.810 -13.750  71.580  1.00  5.68           C  
ATOM    619  O   ALA A  81      18.335 -12.831  70.957  1.00  5.68           O  
ATOM    620  CB  ALA A  81      17.153 -16.086  71.042  1.00  5.00           C  
ATOM    621  N   ASP A  82      16.803 -13.587  72.438  1.00 46.33           N  
ATOM    622  CA  ASP A  82      16.192 -12.294  72.724  1.00 46.33           C  
ATOM    623  C   ASP A  82      17.191 -11.152  72.913  1.00 46.33           C  
ATOM    624  O   ASP A  82      16.971 -10.036  72.433  1.00 46.33           O  
ATOM    625  CB  ASP A  82      15.319 -12.403  73.971  1.00 44.69           C  
ATOM    626  CG  ASP A  82      14.278 -13.490  73.853  1.00 44.69           C  
ATOM    627  OD1 ASP A  82      13.810 -13.721  72.716  1.00 44.69           O  
ATOM    628  OD2 ASP A  82      13.918 -14.097  74.894  1.00 44.69           O  
ATOM    629  N   ILE A  83      18.280 -11.423  73.626  1.00  5.03           N  
ATOM    630  CA  ILE A  83      19.310 -10.409  73.858  1.00  5.03           C  
ATOM    631  C   ILE A  83      19.870  -9.934  72.525  1.00  5.03           C  
ATOM    632  O   ILE A  83      19.927  -8.733  72.249  1.00  5.03           O  
ATOM    633  CB  ILE A  83      20.462 -10.979  74.695  1.00 12.69           C  
ATOM    634  CG1 ILE A  83      19.923 -11.501  76.031  1.00 12.69           C  
ATOM    635  CG2 ILE A  83      21.528  -9.940  74.875  1.00 12.69           C  
ATOM    636  CD1 ILE A  83      18.835 -10.647  76.647  1.00 12.69           C  
ATOM    637  N   GLN A  84      20.283 -10.899  71.711  1.00 13.96           N  
ATOM    638  CA  GLN A  84      20.823 -10.644  70.389  1.00 13.96           C  
ATOM    639  C   GLN A  84      19.799  -9.841  69.618  1.00 13.96           C  
ATOM    640  O   GLN A  84      20.064  -8.724  69.196  1.00 13.96           O  
ATOM    641  CB  GLN A  84      21.072 -11.964  69.668  1.00 28.39           C  
ATOM    642  CG  GLN A  84      22.510 -12.195  69.257  1.00 28.39           C  
ATOM    643  CD  GLN A  84      23.468 -12.170  70.432  1.00 28.39           C  
ATOM    644  OE1 GLN A  84      23.291 -12.893  71.417  1.00 28.39           O  
ATOM    645  NE2 GLN A  84      24.497 -11.339  70.328  1.00 28.39           N  
ATOM    646  N   GLU A  85      18.618 -10.421  69.441  1.00  5.18           N  
ATOM    647  CA  GLU A  85      17.547  -9.745  68.725  1.00  5.18           C  
ATOM    648  C   GLU A  85      17.433  -8.318  69.195  1.00  5.18           C  
ATOM    649  O   GLU A  85      17.216  -7.425  68.390  1.00  5.18           O  
ATOM    650  CB  GLU A  85      16.196 -10.425  68.959  1.00 90.61           C  
ATOM    651  CG  GLU A  85      14.999  -9.562  68.516  1.00 90.61           C  
ATOM    652  CD  GLU A  85      13.656 -10.051  69.059  1.00 90.61           C  
ATOM    653  OE1 GLU A  85      13.501 -10.132  70.298  1.00 90.61           O  
ATOM    654  OE2 GLU A  85      12.754 -10.344  68.242  1.00 90.61           O  
ATOM    655  N   MET A  86      17.570  -8.104  70.500  1.00  5.00           N  
ATOM    656  CA  MET A  86      17.449  -6.762  71.050  1.00  5.00           C  
ATOM    657  C   MET A  86      18.629  -5.846  70.760  1.00  5.00           C  
ATOM    658  O   MET A  86      18.427  -4.718  70.320  1.00  5.00           O  
ATOM    659  CB  MET A  86      17.186  -6.824  72.554  1.00 24.84           C  
ATOM    660  CG  MET A  86      15.796  -7.327  72.895  1.00 24.84           C  
ATOM    661  SD  MET A  86      15.218  -6.794  74.513  1.00 24.84           S  
ATOM    662  CE  MET A  86      15.999  -8.031  75.604  1.00 24.84           C  
ATOM    663  N   TYR A  87      19.853  -6.316  71.000  1.00 19.94           N  
ATOM    664  CA  TYR A  87      21.028  -5.495  70.729  1.00 19.94           C  
ATOM    665  C   TYR A  87      21.136  -5.242  69.235  1.00 19.94           C  
ATOM    666  O   TYR A  87      21.839  -4.343  68.790  1.00 19.94           O  
ATOM    667  CB  TYR A  87      22.312  -6.174  71.228  1.00 48.84           C  
ATOM    668  CG  TYR A  87      23.563  -5.399  70.861  1.00 48.84           C  
ATOM    669  CD1 TYR A  87      23.746  -4.086  71.306  1.00 48.84           C  
ATOM    670  CD2 TYR A  87      24.516  -5.939  69.995  1.00 48.84           C  
ATOM    671  CE1 TYR A  87      24.836  -3.326  70.889  1.00 48.84           C  
ATOM    672  CE2 TYR A  87      25.611  -5.187  69.572  1.00 48.84           C  
ATOM    673  CZ  TYR A  87      25.760  -3.880  70.019  1.00 48.84           C  
ATOM    674  OH  TYR A  87      26.814  -3.116  69.578  1.00 48.84           O  
ATOM    675  N   GLU A  88      20.439  -6.046  68.455  1.00 18.15           N  
ATOM    676  CA  GLU A  88      20.468  -5.864  67.021  1.00 18.15           C  
ATOM    677  C   GLU A  88      19.411  -4.832  66.679  1.00 18.15           C  
ATOM    678  O   GLU A  88      19.715  -3.848  66.028  1.00 18.15           O  
ATOM    679  CB  GLU A  88      20.220  -7.203  66.306  1.00 99.90           C  
ATOM    680  CG  GLU A  88      21.321  -8.252  66.607  1.00 99.90           C  
ATOM    681  CD  GLU A  88      21.067  -9.633  66.002  1.00 99.90           C  
ATOM    682  OE1 GLU A  88      21.883 -10.550  66.250  1.00 99.90           O  
ATOM    683  OE2 GLU A  88      20.061  -9.804  65.282  1.00 99.90           O  
ATOM    684  N   GLU A  89      18.179  -5.026  67.133  1.00 30.60           N  
ATOM    685  CA  GLU A  89      17.123  -4.058  66.849  1.00 30.60           C  
ATOM    686  C   GLU A  89      17.388  -2.833  67.691  1.00 30.60           C  
ATOM    687  O   GLU A  89      16.468  -2.099  68.040  1.00 30.60           O  
ATOM    688  CB  GLU A  89      15.734  -4.609  67.196  1.00 91.55           C  
ATOM    689  CG  GLU A  89      15.252  -5.757  66.297  1.00 91.55           C  
ATOM    690  CD  GLU A  89      13.898  -6.333  66.720  1.00 91.55           C  
ATOM    691  OE1 GLU A  89      13.770  -6.743  67.894  1.00 91.55           O  
ATOM    692  OE2 GLU A  89      12.968  -6.381  65.876  1.00 91.55           O  
ATOM    693  N   PHE A  90      18.655  -2.632  68.036  1.00  5.00           N  
ATOM    694  CA  PHE A  90      19.085  -1.496  68.838  1.00  5.00           C  
ATOM    695  C   PHE A  90      19.889  -0.603  67.917  1.00  5.00           C  
ATOM    696  O   PHE A  90      19.443   0.481  67.557  1.00  5.00           O  
ATOM    697  CB  PHE A  90      19.972  -1.974  69.983  1.00 17.21           C  
ATOM    698  CG  PHE A  90      20.532  -0.865  70.842  1.00 17.21           C  
ATOM    699  CD1 PHE A  90      19.805  -0.360  71.916  1.00 17.21           C  
ATOM    700  CD2 PHE A  90      21.812  -0.365  70.608  1.00 17.21           C  
ATOM    701  CE1 PHE A  90      20.342   0.613  72.741  1.00 17.21           C  
ATOM    702  CE2 PHE A  90      22.357   0.607  71.430  1.00 17.21           C  
ATOM    703  CZ  PHE A  90      21.620   1.098  72.501  1.00 17.21           C  
ATOM    704  N   GLU A  91      21.070  -1.082  67.531  1.00 27.60           N  
ATOM    705  CA  GLU A  91      21.973  -0.349  66.650  1.00 27.60           C  
ATOM    706  C   GLU A  91      21.270   0.380  65.504  1.00 27.60           C  
ATOM    707  O   GLU A  91      21.426   1.590  65.349  1.00 27.60           O  
ATOM    708  CB  GLU A  91      23.018  -1.293  66.060  1.00 32.37           C  
ATOM    709  CG  GLU A  91      23.830  -2.078  67.075  1.00 32.37           C  
ATOM    710  CD  GLU A  91      24.985  -2.840  66.428  1.00 32.37           C  
ATOM    711  OE1 GLU A  91      24.737  -3.651  65.505  1.00 32.37           O  
ATOM    712  OE2 GLU A  91      26.144  -2.622  66.849  1.00 32.37           O  
ATOM    713  N   GLU A  92      20.502  -0.353  64.701  1.00  5.00           N  
ATOM    714  CA  GLU A  92      19.800   0.248  63.568  1.00  5.00           C  
ATOM    715  C   GLU A  92      18.985   1.469  63.996  1.00  5.00           C  
ATOM    716  O   GLU A  92      18.989   2.500  63.317  1.00  5.00           O  
ATOM    717  CB  GLU A  92      18.884  -0.786  62.892  1.00 65.98           C  
ATOM    718  CG  GLU A  92      17.745  -1.299  63.767  1.00 65.98           C  
ATOM    719  CD  GLU A  92      16.839  -2.294  63.046  1.00 65.98           C  
ATOM    720  OE1 GLU A  92      17.322  -3.389  62.680  1.00 65.98           O  
ATOM    721  OE2 GLU A  92      15.643  -1.981  62.848  1.00 65.98           O  
ATOM    722  N   ILE A  93      18.294   1.347  65.124  1.00  5.60           N  
ATOM    723  CA  ILE A  93      17.478   2.438  65.656  1.00  5.60           C  
ATOM    724  C   ILE A  93      18.354   3.597  66.122  1.00  5.60           C  
ATOM    725  O   ILE A  93      17.950   4.753  66.096  1.00  5.60           O  
ATOM    726  CB  ILE A  93      16.652   1.983  66.863  1.00 20.26           C  
ATOM    727  CG1 ILE A  93      15.944   0.669  66.547  1.00 20.26           C  
ATOM    728  CG2 ILE A  93      15.646   3.065  67.240  1.00 20.26           C  
ATOM    729  CD1 ILE A  93      15.056   0.189  67.678  1.00 20.26           C  
ATOM    730  N   LEU A  94      19.557   3.269  66.569  1.00  9.15           N  
ATOM    731  CA  LEU A  94      20.476   4.282  67.033  1.00  9.15           C  
ATOM    732  C   LEU A  94      21.039   5.023  65.826  1.00  9.15           C  
ATOM    733  O   LEU A  94      20.921   6.245  65.719  1.00  9.15           O  
ATOM    734  CB  LEU A  94      21.622   3.643  67.822  1.00 12.88           C  
ATOM    735  CG  LEU A  94      22.361   4.639  68.724  1.00 12.88           C  
ATOM    736  CD1 LEU A  94      21.690   4.648  70.111  1.00 12.88           C  
ATOM    737  CD2 LEU A  94      23.842   4.273  68.835  1.00 12.88           C  
ATOM    738  N   PHE A  95      21.649   4.270  64.915  1.00  5.00           N  
ATOM    739  CA  PHE A  95      22.246   4.854  63.724  1.00  5.00           C  
ATOM    740  C   PHE A  95      21.256   5.803  63.076  1.00  5.00           C  
ATOM    741  O   PHE A  95      21.624   6.869  62.567  1.00  5.00           O  
ATOM    742  CB  PHE A  95      22.625   3.757  62.726  1.00 27.13           C  
ATOM    743  CG  PHE A  95      23.573   2.736  63.279  1.00 27.13           C  
ATOM    744  CD1 PHE A  95      23.404   1.385  62.984  1.00 27.13           C  
ATOM    745  CD2 PHE A  95      24.633   3.118  64.097  1.00 27.13           C  
ATOM    746  CE1 PHE A  95      24.275   0.425  63.498  1.00 27.13           C  
ATOM    747  CE2 PHE A  95      25.510   2.172  64.613  1.00 27.13           C  
ATOM    748  CZ  PHE A  95      25.331   0.822  64.315  1.00 27.13           C  
ATOM    749  N   ALA A  96      19.989   5.411  63.123  1.00 23.37           N  
ATOM    750  CA  ALA A  96      18.922   6.183  62.520  1.00 23.37           C  
ATOM    751  C   ALA A  96      18.580   7.476  63.234  1.00 23.37           C  
ATOM    752  O   ALA A  96      18.156   8.431  62.597  1.00 23.37           O  
ATOM    753  CB  ALA A  96      17.681   5.321  62.405  1.00 14.50           C  
ATOM    754  N   ILE A  97      18.766   7.526  64.546  1.00  9.67           N  
ATOM    755  CA  ILE A  97      18.405   8.728  65.290  1.00  9.67           C  
ATOM    756  C   ILE A  97      19.554   9.371  66.031  1.00  9.67           C  
ATOM    757  O   ILE A  97      19.357  10.317  66.783  1.00  9.67           O  
ATOM    758  CB  ILE A  97      17.276   8.415  66.306  1.00  5.80           C  
ATOM    759  CG1 ILE A  97      17.765   7.419  67.359  1.00  5.80           C  
ATOM    760  CG2 ILE A  97      16.052   7.848  65.571  1.00  5.80           C  
ATOM    761  CD1 ILE A  97      18.395   8.062  68.554  1.00  5.80           C  
ATOM    762  N   LEU A  98      20.758   8.872  65.804  1.00  8.48           N  
ATOM    763  CA  LEU A  98      21.941   9.381  66.486  1.00  8.48           C  
ATOM    764  C   LEU A  98      22.361  10.814  66.125  1.00  8.48           C  
ATOM    765  O   LEU A  98      22.853  11.550  66.981  1.00  8.48           O  
ATOM    766  CB  LEU A  98      23.102   8.409  66.252  1.00 26.11           C  
ATOM    767  CG  LEU A  98      24.033   8.092  67.426  1.00 26.11           C  
ATOM    768  CD1 LEU A  98      23.219   7.770  68.684  1.00 26.11           C  
ATOM    769  CD2 LEU A  98      24.939   6.919  67.030  1.00 26.11           C  
ATOM    770  N   PRO A  99      22.182  11.228  64.862  1.00 25.52           N  
ATOM    771  CA  PRO A  99      22.581  12.593  64.520  1.00 25.52           C  
ATOM    772  C   PRO A  99      21.807  13.664  65.277  1.00 25.52           C  
ATOM    773  O   PRO A  99      22.302  14.771  65.457  1.00 25.52           O  
ATOM    774  CB  PRO A  99      22.348  12.650  63.021  1.00  5.00           C  
ATOM    775  CG  PRO A  99      22.679  11.272  62.604  1.00  5.00           C  
ATOM    776  CD  PRO A  99      21.932  10.456  63.638  1.00  5.00           C  
ATOM    777  N   ARG A 100      20.594  13.345  65.718  1.00 15.64           N  
ATOM    778  CA  ARG A 100      19.802  14.311  66.474  1.00 15.64           C  
ATOM    779  C   ARG A 100      20.492  14.639  67.795  1.00 15.64           C  
ATOM    780  O   ARG A 100      20.166  15.630  68.451  1.00 15.64           O  
ATOM    781  CB  ARG A 100      18.421  13.753  66.805  1.00 54.09           C  
ATOM    782  CG  ARG A 100      17.424  13.699  65.679  1.00 54.09           C  
ATOM    783  CD  ARG A 100      16.042  13.404  66.257  1.00 54.09           C  
ATOM    784  NE  ARG A 100      15.011  13.312  65.230  1.00 54.09           N  
ATOM    785  CZ  ARG A 100      13.708  13.226  65.483  1.00 54.09           C  
ATOM    786  NH1 ARG A 100      13.271  13.223  66.736  1.00 54.09           N  
ATOM    787  NH2 ARG A 100      12.842  13.141  64.483  1.00 54.09           N  
ATOM    788  N   TYR A 101      21.448  13.804  68.184  1.00 18.05           N  
ATOM    789  CA  TYR A 101      22.130  13.994  69.451  1.00 18.05           C  
ATOM    790  C   TYR A 101      23.609  14.309  69.330  1.00 18.05           C  
ATOM    791  O   TYR A 101      24.346  14.235  70.312  1.00 18.05           O  
ATOM    792  CB  TYR A 101      21.930  12.753  70.321  1.00  5.00           C  
ATOM    793  CG  TYR A 101      20.478  12.362  70.482  1.00  5.00           C  
ATOM    794  CD1 TYR A 101      19.756  11.857  69.411  1.00  5.00           C  
ATOM    795  CD2 TYR A 101      19.809  12.552  71.686  1.00  5.00           C  
ATOM    796  CE1 TYR A 101      18.410  11.561  69.528  1.00  5.00           C  
ATOM    797  CE2 TYR A 101      18.456  12.257  71.810  1.00  5.00           C  
ATOM    798  CZ  TYR A 101      17.764  11.770  70.723  1.00  5.00           C  
ATOM    799  OH  TYR A 101      16.412  11.540  70.803  1.00  5.00           O  
ATOM    800  N   ALA A 102      24.061  14.660  68.139  1.00  8.66           N  
ATOM    801  CA  ALA A 102      25.467  14.989  67.977  1.00  8.66           C  
ATOM    802  C   ALA A 102      25.645  16.508  67.887  1.00  8.66           C  
ATOM    803  O   ALA A 102      26.572  17.004  67.242  1.00  8.66           O  
ATOM    804  CB  ALA A 102      26.020  14.305  66.737  1.00  6.53           C  
ATOM    805  N   SER A 103      24.754  17.236  68.555  1.00  6.09           N  
ATOM    806  CA  SER A 103      24.789  18.699  68.560  1.00  6.09           C  
ATOM    807  C   SER A 103      25.583  19.176  69.769  1.00  6.09           C  
ATOM    808  O   SER A 103      25.192  18.930  70.908  1.00  6.09           O  
ATOM    809  CB  SER A 103      23.361  19.248  68.626  1.00 37.53           C  
ATOM    810  OG  SER A 103      23.254  20.472  67.926  1.00 37.53           O  
ATOM    811  N   PRO A 104      26.710  19.863  69.538  1.00 24.78           N  
ATOM    812  CA  PRO A 104      27.568  20.372  70.616  1.00 24.78           C  
ATOM    813  C   PRO A 104      26.865  21.207  71.686  1.00 24.78           C  
ATOM    814  O   PRO A 104      26.120  22.149  71.397  1.00 24.78           O  
ATOM    815  CB  PRO A 104      28.642  21.150  69.863  1.00 12.45           C  
ATOM    816  CG  PRO A 104      28.784  20.376  68.609  1.00 12.45           C  
ATOM    817  CD  PRO A 104      27.325  20.127  68.231  1.00 12.45           C  
ATOM    818  N   ILE A 105      27.131  20.841  72.930  1.00  5.00           N  
ATOM    819  CA  ILE A 105      26.553  21.487  74.086  1.00  5.00           C  
ATOM    820  C   ILE A 105      26.925  22.949  74.163  1.00  5.00           C  
ATOM    821  O   ILE A 105      28.076  23.306  73.959  1.00  5.00           O  
ATOM    822  CB  ILE A 105      27.025  20.768  75.348  1.00  5.00           C  
ATOM    823  CG1 ILE A 105      26.462  19.339  75.341  1.00  5.00           C  
ATOM    824  CG2 ILE A 105      26.631  21.553  76.580  1.00  5.00           C  
ATOM    825  CD1 ILE A 105      27.116  18.398  76.321  1.00  5.00           C  
ATOM    826  N   ASN A 106      25.937  23.793  74.446  1.00 12.71           N  
ATOM    827  CA  ASN A 106      26.171  25.232  74.569  1.00 12.71           C  
ATOM    828  C   ASN A 106      27.253  25.392  75.614  1.00 12.71           C  
ATOM    829  O   ASN A 106      27.050  25.020  76.763  1.00 12.71           O  
ATOM    830  CB  ASN A 106      24.904  25.977  75.040  1.00 43.89           C  
ATOM    831  CG  ASN A 106      23.760  25.930  74.020  1.00 43.89           C  
ATOM    832  OD1 ASN A 106      23.887  26.420  72.893  1.00 43.89           O  
ATOM    833  ND2 ASN A 106      22.636  25.341  74.423  1.00 43.89           N  
ATOM    834  N   ALA A 107      28.399  25.923  75.202  1.00  5.00           N  
ATOM    835  CA  ALA A 107      29.539  26.138  76.091  1.00  5.00           C  
ATOM    836  C   ALA A 107      30.848  25.593  75.529  1.00  5.00           C  
ATOM    837  O   ALA A 107      31.832  26.327  75.358  1.00  5.00           O  
ATOM    838  CB  ALA A 107      29.285  25.485  77.481  1.00 57.69           C  
ATOM    839  N   VAL A 108      30.838  24.292  75.259  1.00 38.64           N  
ATOM    840  CA  VAL A 108      32.010  23.578  74.779  1.00 38.64           C  
ATOM    841  C   VAL A 108      32.663  24.116  73.520  1.00 38.64           C  
ATOM    842  O   VAL A 108      33.889  24.136  73.429  1.00 38.64           O  
ATOM    843  CB  VAL A 108      31.702  22.086  74.567  1.00  5.00           C  
ATOM    844  CG1 VAL A 108      32.994  21.289  74.704  1.00  5.00           C  
ATOM    845  CG2 VAL A 108      30.648  21.610  75.570  1.00  5.00           C  
ATOM    846  N   LYS A 109      31.869  24.542  72.545  1.00  5.00           N  
ATOM    847  CA  LYS A 109      32.456  25.067  71.318  1.00  5.00           C  
ATOM    848  C   LYS A 109      33.367  26.244  71.684  1.00  5.00           C  
ATOM    849  O   LYS A 109      34.559  26.254  71.369  1.00  5.00           O  
ATOM    850  CB  LYS A 109      31.356  25.525  70.353  1.00  5.00           C  
ATOM    851  CG  LYS A 109      31.731  25.390  68.870  1.00  5.00           C  
ATOM    852  CD  LYS A 109      30.632  25.870  67.930  1.00  5.00           C  
ATOM    853  CE  LYS A 109      29.323  25.138  68.177  1.00  5.00           C  
ATOM    854  NZ  LYS A 109      28.763  25.401  69.541  1.00  5.00           N  
ATOM    855  N   GLU A 110      32.786  27.218  72.383  1.00 15.25           N  
ATOM    856  CA  GLU A 110      33.476  28.426  72.822  1.00 15.25           C  
ATOM    857  C   GLU A 110      34.684  28.193  73.724  1.00 15.25           C  
ATOM    858  O   GLU A 110      35.541  29.057  73.832  1.00 15.25           O  
ATOM    859  CB  GLU A 110      32.483  29.363  73.527  1.00 31.40           C  
ATOM    860  CG  GLU A 110      31.147  28.720  73.988  1.00 31.40           C  
ATOM    861  CD  GLU A 110      30.052  28.678  72.901  1.00 31.40           C  
ATOM    862  OE1 GLU A 110      29.714  29.745  72.342  1.00 31.40           O  
ATOM    863  OE2 GLU A 110      29.511  27.585  72.608  1.00 31.40           O  
ATOM    864  N   VAL A 111      34.758  27.025  74.358  1.00  5.00           N  
ATOM    865  CA  VAL A 111      35.866  26.698  75.266  1.00  5.00           C  
ATOM    866  C   VAL A 111      37.037  26.019  74.569  1.00  5.00           C  
ATOM    867  O   VAL A 111      38.192  26.272  74.895  1.00  5.00           O  
ATOM    868  CB  VAL A 111      35.398  25.769  76.420  1.00  5.26           C  
ATOM    869  CG1 VAL A 111      36.583  25.383  77.303  1.00  5.26           C  
ATOM    870  CG2 VAL A 111      34.334  26.462  77.248  1.00  5.26           C  
ATOM    871  N   ILE A 112      36.735  25.138  73.627  1.00  9.72           N  
ATOM    872  CA  ILE A 112      37.782  24.436  72.900  1.00  9.72           C  
ATOM    873  C   ILE A 112      38.642  25.478  72.202  1.00  9.72           C  
ATOM    874  O   ILE A 112      39.859  25.372  72.163  1.00  9.72           O  
ATOM    875  CB  ILE A 112      37.203  23.506  71.818  1.00 34.26           C  
ATOM    876  CG1 ILE A 112      36.044  22.669  72.379  1.00 34.26           C  
ATOM    877  CG2 ILE A 112      38.310  22.624  71.266  1.00 34.26           C  
ATOM    878  CD1 ILE A 112      36.419  21.722  73.490  1.00 34.26           C  
ATOM    879  N   ALA A 113      37.987  26.489  71.647  1.00  5.00           N  
ATOM    880  CA  ALA A 113      38.674  27.556  70.941  1.00  5.00           C  
ATOM    881  C   ALA A 113      39.742  28.196  71.811  1.00  5.00           C  
ATOM    882  O   ALA A 113      40.845  28.503  71.349  1.00  5.00           O  
ATOM    883  CB  ALA A 113      37.677  28.590  70.530  1.00  7.27           C  
ATOM    884  N   SER A 114      39.395  28.390  73.076  1.00  5.00           N  
ATOM    885  CA  SER A 114      40.270  29.005  74.063  1.00  5.00           C  
ATOM    886  C   SER A 114      41.470  28.151  74.464  1.00  5.00           C  
ATOM    887  O   SER A 114      42.535  28.677  74.766  1.00  5.00           O  
ATOM    888  CB  SER A 114      39.436  29.338  75.275  1.00 13.90           C  
ATOM    889  OG  SER A 114      38.151  29.734  74.838  1.00 13.90           O  
ATOM    890  N   LEU A 115      41.299  26.835  74.495  1.00  7.07           N  
ATOM    891  CA  LEU A 115      42.415  25.952  74.830  1.00  7.07           C  
ATOM    892  C   LEU A 115      43.303  25.985  73.598  1.00  7.07           C  
ATOM    893  O   LEU A 115      44.531  26.075  73.690  1.00  7.07           O  
ATOM    894  CB  LEU A 115      41.953  24.505  75.044  1.00 17.32           C  
ATOM    895  CG  LEU A 115      40.828  24.197  76.021  1.00 17.32           C  
ATOM    896  CD1 LEU A 115      40.653  22.702  76.071  1.00 17.32           C  
ATOM    897  CD2 LEU A 115      41.156  24.748  77.392  1.00 17.32           C  
ATOM    898  N   ARG A 116      42.642  25.899  72.444  1.00  5.00           N  
ATOM    899  CA  ARG A 116      43.294  25.913  71.142  1.00  5.00           C  
ATOM    900  C   ARG A 116      44.196  27.129  71.020  1.00  5.00           C  
ATOM    901  O   ARG A 116      45.324  27.025  70.525  1.00  5.00           O  
ATOM    902  CB  ARG A 116      42.240  25.927  70.025  1.00  5.90           C  
ATOM    903  CG  ARG A 116      41.590  24.579  69.737  1.00  5.90           C  
ATOM    904  CD  ARG A 116      42.565  23.658  69.037  1.00  5.90           C  
ATOM    905  NE  ARG A 116      41.989  22.386  68.599  1.00  5.90           N  
ATOM    906  CZ  ARG A 116      40.794  22.250  68.031  1.00  5.90           C  
ATOM    907  NH1 ARG A 116      40.023  23.307  67.841  1.00  5.90           N  
ATOM    908  NH2 ARG A 116      40.386  21.061  67.609  1.00  5.90           N  
ATOM    909  N   GLU A 117      43.700  28.278  71.473  1.00 16.49           N  
ATOM    910  CA  GLU A 117      44.479  29.506  71.411  1.00 16.49           C  
ATOM    911  C   GLU A 117      45.747  29.349  72.244  1.00 16.49           C  
ATOM    912  O   GLU A 117      46.782  29.919  71.912  1.00 16.49           O  
ATOM    913  CB  GLU A 117      43.651  30.700  71.920  1.00 80.28           C  
ATOM    914  CG  GLU A 117      42.435  31.059  71.035  1.00 80.28           C  
ATOM    915  CD  GLU A 117      41.593  32.221  71.581  1.00 80.28           C  
ATOM    916  OE1 GLU A 117      42.157  33.317  71.815  1.00 80.28           O  
ATOM    917  OE2 GLU A 117      40.367  32.037  71.768  1.00 80.28           O  
ATOM    918  N   ARG A 118      45.670  28.549  73.305  1.00  8.93           N  
ATOM    919  CA  ARG A 118      46.812  28.316  74.190  1.00  8.93           C  
ATOM    920  C   ARG A 118      47.761  27.206  73.723  1.00  8.93           C  
ATOM    921  O   ARG A 118      48.787  26.945  74.358  1.00  8.93           O  
ATOM    922  CB  ARG A 118      46.311  27.975  75.580  1.00 18.70           C  
ATOM    923  CG  ARG A 118      45.308  28.954  76.124  1.00 18.70           C  
ATOM    924  CD  ARG A 118      45.051  28.635  77.569  1.00 18.70           C  
ATOM    925  NE  ARG A 118      46.319  28.399  78.244  1.00 18.70           N  
ATOM    926  CZ  ARG A 118      46.435  27.891  79.462  1.00 18.70           C  
ATOM    927  NH1 ARG A 118      45.346  27.564  80.154  1.00 18.70           N  
ATOM    928  NH2 ARG A 118      47.643  27.699  79.979  1.00 18.70           N  
ATOM    929  N   GLY A 119      47.401  26.544  72.627  1.00  7.83           N  
ATOM    930  CA  GLY A 119      48.230  25.486  72.083  1.00  7.83           C  
ATOM    931  C   GLY A 119      48.051  24.159  72.775  1.00  7.83           C  
ATOM    932  O   GLY A 119      48.996  23.379  72.877  1.00  7.83           O  
ATOM    933  N   ILE A 120      46.841  23.890  73.249  1.00  5.00           N  
ATOM    934  CA  ILE A 120      46.577  22.636  73.936  1.00  5.00           C  
ATOM    935  C   ILE A 120      45.917  21.640  72.991  1.00  5.00           C  
ATOM    936  O   ILE A 120      44.785  21.851  72.559  1.00  5.00           O  
ATOM    937  CB  ILE A 120      45.672  22.872  75.152  1.00  6.37           C  
ATOM    938  CG1 ILE A 120      46.259  23.992  76.004  1.00  6.37           C  
ATOM    939  CG2 ILE A 120      45.569  21.603  75.992  1.00  6.37           C  
ATOM    940  CD1 ILE A 120      45.454  24.302  77.235  1.00  6.37           C  
ATOM    941  N   LYS A 121      46.615  20.552  72.668  1.00  5.00           N  
ATOM    942  CA  LYS A 121      46.056  19.561  71.754  1.00  5.00           C  
ATOM    943  C   LYS A 121      44.791  18.932  72.333  1.00  5.00           C  
ATOM    944  O   LYS A 121      44.786  18.480  73.468  1.00  5.00           O  
ATOM    945  CB  LYS A 121      47.083  18.477  71.455  1.00 11.48           C  
ATOM    946  CG  LYS A 121      48.476  19.004  71.203  1.00 11.48           C  
ATOM    947  CD  LYS A 121      49.329  18.820  72.451  1.00 11.48           C  
ATOM    948  CE  LYS A 121      50.747  19.355  72.272  1.00 11.48           C  
ATOM    949  NZ  LYS A 121      50.831  20.855  72.339  1.00 11.48           N  
ATOM    950  N   ILE A 122      43.719  18.910  71.553  1.00  5.43           N  
ATOM    951  CA  ILE A 122      42.451  18.345  72.001  1.00  5.43           C  
ATOM    952  C   ILE A 122      42.264  16.900  71.542  1.00  5.43           C  
ATOM    953  O   ILE A 122      42.412  16.596  70.358  1.00  5.43           O  
ATOM    954  CB  ILE A 122      41.275  19.172  71.461  1.00  5.00           C  
ATOM    955  CG1 ILE A 122      41.462  20.633  71.821  1.00  5.00           C  
ATOM    956  CG2 ILE A 122      39.979  18.647  72.033  1.00  5.00           C  
ATOM    957  CD1 ILE A 122      41.496  20.863  73.311  1.00  5.00           C  
ATOM    958  N   GLY A 123      41.929  16.014  72.473  1.00  5.00           N  
ATOM    959  CA  GLY A 123      41.723  14.617  72.124  1.00  5.00           C  
ATOM    960  C   GLY A 123      40.367  14.168  72.618  1.00  5.00           C  
ATOM    961  O   GLY A 123      39.563  15.003  73.015  1.00  5.00           O  
ATOM    962  N   SER A 124      40.094  12.868  72.582  1.00  5.00           N  
ATOM    963  CA  SER A 124      38.827  12.340  73.070  1.00  5.00           C  
ATOM    964  C   SER A 124      38.790  10.823  73.013  1.00  5.00           C  
ATOM    965  O   SER A 124      39.505  10.208  72.226  1.00  5.00           O  
ATOM    966  CB  SER A 124      37.659  12.898  72.264  1.00  5.00           C  
ATOM    967  OG  SER A 124      37.648  12.364  70.959  1.00  5.00           O  
ATOM    968  N   THR A 125      37.976  10.225  73.877  1.00  5.00           N  
ATOM    969  CA  THR A 125      37.792   8.780  73.921  1.00  5.00           C  
ATOM    970  C   THR A 125      36.288   8.625  73.964  1.00  5.00           C  
ATOM    971  O   THR A 125      35.578   9.606  73.994  1.00  5.00           O  
ATOM    972  CB  THR A 125      38.400   8.126  75.190  1.00 17.92           C  
ATOM    973  OG1 THR A 125      37.863   8.745  76.361  1.00 17.92           O  
ATOM    974  CG2 THR A 125      39.902   8.245  75.191  1.00 17.92           C  
ATOM    975  N   THR A 126      35.784   7.406  73.987  1.00  5.00           N  
ATOM    976  CA  THR A 126      34.346   7.234  73.993  1.00  5.00           C  
ATOM    977  C   THR A 126      33.937   5.782  74.252  1.00  5.00           C  
ATOM    978  O   THR A 126      34.770   4.939  74.591  1.00  5.00           O  
ATOM    979  CB  THR A 126      33.775   7.699  72.636  1.00  5.00           C  
ATOM    980  OG1 THR A 126      32.378   7.420  72.578  1.00  5.00           O  
ATOM    981  CG2 THR A 126      34.467   6.987  71.494  1.00  5.00           C  
ATOM    982  N   GLY A 127      32.644   5.514  74.099  1.00 19.73           N  
ATOM    983  CA  GLY A 127      32.093   4.181  74.281  1.00 19.73           C  
ATOM    984  C   GLY A 127      31.419   3.803  72.976  1.00 19.73           C  
ATOM    985  O   GLY A 127      31.406   2.634  72.583  1.00 19.73           O  
ATOM    986  N   TYR A 128      30.856   4.802  72.297  1.00  5.00           N  
ATOM    987  CA  TYR A 128      30.202   4.581  71.018  1.00  5.00           C  
ATOM    988  C   TYR A 128      31.236   3.852  70.175  1.00  5.00           C  
ATOM    989  O   TYR A 128      32.433   4.137  70.260  1.00  5.00           O  
ATOM    990  CB  TYR A 128      29.812   5.920  70.359  1.00 64.43           C  
ATOM    991  CG  TYR A 128      28.580   6.619  70.956  1.00 64.43           C  
ATOM    992  CD1 TYR A 128      28.381   8.002  70.794  1.00 64.43           C  
ATOM    993  CD2 TYR A 128      27.606   5.897  71.659  1.00 64.43           C  
ATOM    994  CE1 TYR A 128      27.248   8.644  71.312  1.00 64.43           C  
ATOM    995  CE2 TYR A 128      26.467   6.532  72.182  1.00 64.43           C  
ATOM    996  CZ  TYR A 128      26.294   7.899  72.003  1.00 64.43           C  
ATOM    997  OH  TYR A 128      25.157   8.505  72.502  1.00 64.43           O  
ATOM    998  N   THR A 129      30.768   2.883  69.398  1.00  5.00           N  
ATOM    999  CA  THR A 129      31.621   2.085  68.529  1.00  5.00           C  
ATOM   1000  C   THR A 129      31.962   2.883  67.284  1.00  5.00           C  
ATOM   1001  O   THR A 129      31.237   3.798  66.918  1.00  5.00           O  
ATOM   1002  CB  THR A 129      30.901   0.817  68.103  1.00 33.00           C  
ATOM   1003  OG1 THR A 129      30.556   0.061  69.272  1.00 33.00           O  
ATOM   1004  CG2 THR A 129      31.782  -0.017  67.186  1.00 33.00           C  
ATOM   1005  N   ARG A 130      33.063   2.530  66.632  1.00  5.00           N  
ATOM   1006  CA  ARG A 130      33.488   3.223  65.431  1.00  5.00           C  
ATOM   1007  C   ARG A 130      32.336   3.336  64.463  1.00  5.00           C  
ATOM   1008  O   ARG A 130      32.168   4.347  63.811  1.00  5.00           O  
ATOM   1009  CB  ARG A 130      34.625   2.474  64.777  1.00  5.00           C  
ATOM   1010  CG  ARG A 130      35.403   3.305  63.813  1.00  5.00           C  
ATOM   1011  CD  ARG A 130      36.550   2.492  63.263  1.00  5.00           C  
ATOM   1012  NE  ARG A 130      37.369   1.911  64.319  1.00  5.00           N  
ATOM   1013  CZ  ARG A 130      37.854   0.683  64.260  1.00  5.00           C  
ATOM   1014  NH1 ARG A 130      37.586  -0.063  63.204  1.00  5.00           N  
ATOM   1015  NH2 ARG A 130      38.610   0.205  65.234  1.00  5.00           N  
ATOM   1016  N   GLU A 131      31.533   2.287  64.372  1.00 34.49           N  
ATOM   1017  CA  GLU A 131      30.383   2.308  63.480  1.00 34.49           C  
ATOM   1018  C   GLU A 131      29.507   3.516  63.795  1.00 34.49           C  
ATOM   1019  O   GLU A 131      28.953   4.129  62.886  1.00 34.49           O  
ATOM   1020  CB  GLU A 131      29.556   1.016  63.627  1.00 65.01           C  
ATOM   1021  CG  GLU A 131      29.075   0.726  65.061  1.00 65.01           C  
ATOM   1022  CD  GLU A 131      28.275  -0.575  65.188  1.00 65.01           C  
ATOM   1023  OE1 GLU A 131      27.920  -0.949  66.330  1.00 65.01           O  
ATOM   1024  OE2 GLU A 131      27.997  -1.220  64.155  1.00 65.01           O  
ATOM   1025  N   MET A 132      29.403   3.857  65.081  1.00  5.00           N  
ATOM   1026  CA  MET A 132      28.576   4.980  65.542  1.00  5.00           C  
ATOM   1027  C   MET A 132      29.316   6.315  65.639  1.00  5.00           C  
ATOM   1028  O   MET A 132      28.803   7.350  65.221  1.00  5.00           O  
ATOM   1029  CB  MET A 132      27.991   4.666  66.915  1.00 57.50           C  
ATOM   1030  CG  MET A 132      27.269   3.333  67.029  1.00 57.50           C  
ATOM   1031  SD  MET A 132      27.112   2.804  68.765  1.00 57.50           S  
ATOM   1032  CE  MET A 132      27.861   1.175  68.685  1.00 57.50           C  
ATOM   1033  N   MET A 133      30.516   6.293  66.219  1.00 30.97           N  
ATOM   1034  CA  MET A 133      31.298   7.509  66.376  1.00 30.97           C  
ATOM   1035  C   MET A 133      31.472   8.201  65.054  1.00 30.97           C  
ATOM   1036  O   MET A 133      31.445   9.428  64.978  1.00 30.97           O  
ATOM   1037  CB  MET A 133      32.662   7.205  66.959  1.00  5.00           C  
ATOM   1038  CG  MET A 133      32.808   7.675  68.389  1.00  5.00           C  
ATOM   1039  SD  MET A 133      32.521   9.443  68.624  1.00  5.00           S  
ATOM   1040  CE  MET A 133      30.867   9.383  69.180  1.00  5.00           C  
ATOM   1041  N   ASP A 134      31.651   7.409  64.009  1.00  8.02           N  
ATOM   1042  CA  ASP A 134      31.810   7.962  62.680  1.00  8.02           C  
ATOM   1043  C   ASP A 134      30.611   8.818  62.310  1.00  8.02           C  
ATOM   1044  O   ASP A 134      30.777   9.864  61.690  1.00  8.02           O  
ATOM   1045  CB  ASP A 134      32.018   6.835  61.676  1.00 86.13           C  
ATOM   1046  CG  ASP A 134      33.429   6.263  61.742  1.00 86.13           C  
ATOM   1047  OD1 ASP A 134      34.016   6.250  62.854  1.00 86.13           O  
ATOM   1048  OD2 ASP A 134      33.946   5.827  60.685  1.00 86.13           O  
ATOM   1049  N   ILE A 135      29.416   8.386  62.710  1.00 11.36           N  
ATOM   1050  CA  ILE A 135      28.190   9.138  62.443  1.00 11.36           C  
ATOM   1051  C   ILE A 135      28.131  10.352  63.344  1.00 11.36           C  
ATOM   1052  O   ILE A 135      28.031  11.481  62.884  1.00 11.36           O  
ATOM   1053  CB  ILE A 135      26.932   8.350  62.773  1.00  5.00           C  
ATOM   1054  CG1 ILE A 135      26.822   7.119  61.876  1.00  5.00           C  
ATOM   1055  CG2 ILE A 135      25.719   9.278  62.684  1.00  5.00           C  
ATOM   1056  CD1 ILE A 135      25.738   6.127  62.319  1.00  5.00           C  
ATOM   1057  N   VAL A 136      28.146  10.093  64.642  1.00 11.04           N  
ATOM   1058  CA  VAL A 136      28.093  11.151  65.630  1.00 11.04           C  
ATOM   1059  C   VAL A 136      29.111  12.219  65.281  1.00 11.04           C  
ATOM   1060  O   VAL A 136      28.780  13.401  65.171  1.00 11.04           O  
ATOM   1061  CB  VAL A 136      28.398  10.600  67.022  1.00  5.00           C  
ATOM   1062  CG1 VAL A 136      28.642  11.734  67.999  1.00  5.00           C  
ATOM   1063  CG2 VAL A 136      27.250   9.730  67.481  1.00  5.00           C  
ATOM   1064  N   ALA A 137      30.354  11.787  65.099  1.00  5.00           N  
ATOM   1065  CA  ALA A 137      31.423  12.711  64.773  1.00  5.00           C  
ATOM   1066  C   ALA A 137      31.073  13.569  63.559  1.00  5.00           C  
ATOM   1067  O   ALA A 137      30.950  14.784  63.679  1.00  5.00           O  
ATOM   1068  CB  ALA A 137      32.717  11.950  64.541  1.00  5.00           C  
ATOM   1069  N   LYS A 138      30.901  12.935  62.398  1.00 41.57           N  
ATOM   1070  CA  LYS A 138      30.568  13.632  61.148  1.00 41.57           C  
ATOM   1071  C   LYS A 138      29.566  14.771  61.371  1.00 41.57           C  
ATOM   1072  O   LYS A 138      29.715  15.865  60.818  1.00 41.57           O  
ATOM   1073  CB  LYS A 138      30.014  12.634  60.121  1.00  6.11           C  
ATOM   1074  CG  LYS A 138      29.667  13.223  58.767  1.00  6.11           C  
ATOM   1075  CD  LYS A 138      29.107  12.166  57.818  1.00  6.11           C  
ATOM   1076  CE  LYS A 138      28.759  12.780  56.460  1.00  6.11           C  
ATOM   1077  NZ  LYS A 138      28.199  11.808  55.462  1.00  6.11           N  
ATOM   1078  N   GLU A 139      28.543  14.521  62.179  1.00  5.00           N  
ATOM   1079  CA  GLU A 139      27.575  15.562  62.443  1.00  5.00           C  
ATOM   1080  C   GLU A 139      28.257  16.632  63.254  1.00  5.00           C  
ATOM   1081  O   GLU A 139      28.248  17.797  62.880  1.00  5.00           O  
ATOM   1082  CB  GLU A 139      26.385  15.024  63.225  1.00 20.02           C  
ATOM   1083  CG  GLU A 139      25.412  16.109  63.607  1.00 20.02           C  
ATOM   1084  CD  GLU A 139      24.905  16.874  62.403  1.00 20.02           C  
ATOM   1085  OE1 GLU A 139      24.484  18.036  62.578  1.00 20.02           O  
ATOM   1086  OE2 GLU A 139      24.915  16.318  61.279  1.00 20.02           O  
ATOM   1087  N   ALA A 140      28.863  16.218  64.364  1.00 19.27           N  
ATOM   1088  CA  ALA A 140      29.560  17.134  65.263  1.00 19.27           C  
ATOM   1089  C   ALA A 140      30.486  18.087  64.530  1.00 19.27           C  
ATOM   1090  O   ALA A 140      30.517  19.281  64.833  1.00 19.27           O  
ATOM   1091  CB  ALA A 140      30.345  16.347  66.289  1.00  5.00           C  
ATOM   1092  N   ALA A 141      31.256  17.563  63.581  1.00 12.75           N  
ATOM   1093  CA  ALA A 141      32.164  18.402  62.821  1.00 12.75           C  
ATOM   1094  C   ALA A 141      31.311  19.442  62.114  1.00 12.75           C  
ATOM   1095  O   ALA A 141      31.528  20.648  62.250  1.00 12.75           O  
ATOM   1096  CB  ALA A 141      32.916  17.574  61.827  1.00  5.00           C  
ATOM   1097  N   LEU A 142      30.326  18.957  61.368  1.00 46.26           N  
ATOM   1098  CA  LEU A 142      29.406  19.823  60.642  1.00 46.26           C  
ATOM   1099  C   LEU A 142      28.843  20.950  61.507  1.00 46.26           C  
ATOM   1100  O   LEU A 142      28.302  21.931  60.988  1.00 46.26           O  
ATOM   1101  CB  LEU A 142      28.234  19.007  60.097  1.00 17.89           C  
ATOM   1102  CG  LEU A 142      28.400  18.285  58.771  1.00 17.89           C  
ATOM   1103  CD1 LEU A 142      27.083  17.644  58.405  1.00 17.89           C  
ATOM   1104  CD2 LEU A 142      28.821  19.275  57.708  1.00 17.89           C  
ATOM   1105  N   GLN A 143      28.947  20.798  62.824  1.00 28.01           N  
ATOM   1106  CA  GLN A 143      28.441  21.811  63.744  1.00 28.01           C  
ATOM   1107  C   GLN A 143      29.530  22.447  64.599  1.00 28.01           C  
ATOM   1108  O   GLN A 143      29.344  22.681  65.789  1.00 28.01           O  
ATOM   1109  CB  GLN A 143      27.348  21.215  64.626  1.00  5.00           C  
ATOM   1110  CG  GLN A 143      26.023  21.044  63.911  1.00  5.00           C  
ATOM   1111  CD  GLN A 143      24.992  20.319  64.754  1.00  5.00           C  
ATOM   1112  OE1 GLN A 143      23.788  20.574  64.644  1.00  5.00           O  
ATOM   1113  NE2 GLN A 143      25.452  19.397  65.589  1.00  5.00           N  
ATOM   1114  N   GLY A 144      30.680  22.694  63.982  1.00  5.00           N  
ATOM   1115  CA  GLY A 144      31.784  23.360  64.653  1.00  5.00           C  
ATOM   1116  C   GLY A 144      32.494  22.749  65.838  1.00  5.00           C  
ATOM   1117  O   GLY A 144      32.970  23.488  66.702  1.00  5.00           O  
ATOM   1118  N   TYR A 145      32.567  21.424  65.899  1.00 18.65           N  
ATOM   1119  CA  TYR A 145      33.277  20.767  66.995  1.00 18.65           C  
ATOM   1120  C   TYR A 145      34.045  19.558  66.479  1.00 18.65           C  
ATOM   1121  O   TYR A 145      33.451  18.615  65.959  1.00 18.65           O  
ATOM   1122  CB  TYR A 145      32.318  20.319  68.090  1.00  5.00           C  
ATOM   1123  CG  TYR A 145      33.034  19.464  69.107  1.00  5.00           C  
ATOM   1124  CD1 TYR A 145      34.161  19.940  69.779  1.00  5.00           C  
ATOM   1125  CD2 TYR A 145      32.648  18.151  69.325  1.00  5.00           C  
ATOM   1126  CE1 TYR A 145      34.888  19.121  70.626  1.00  5.00           C  
ATOM   1127  CE2 TYR A 145      33.371  17.329  70.167  1.00  5.00           C  
ATOM   1128  CZ  TYR A 145      34.484  17.816  70.807  1.00  5.00           C  
ATOM   1129  OH  TYR A 145      35.204  16.965  71.601  1.00  5.00           O  
ATOM   1130  N   LYS A 146      35.360  19.561  66.646  1.00  5.00           N  
ATOM   1131  CA  LYS A 146      36.140  18.458  66.124  1.00  5.00           C  
ATOM   1132  C   LYS A 146      37.518  18.305  66.766  1.00  5.00           C  
ATOM   1133  O   LYS A 146      38.489  18.907  66.334  1.00  5.00           O  
ATOM   1134  CB  LYS A 146      36.268  18.641  64.604  1.00 35.93           C  
ATOM   1135  CG  LYS A 146      37.054  17.571  63.876  1.00 35.93           C  
ATOM   1136  CD  LYS A 146      37.130  17.858  62.378  1.00 35.93           C  
ATOM   1137  CE  LYS A 146      37.997  16.826  61.645  1.00 35.93           C  
ATOM   1138  NZ  LYS A 146      37.654  16.697  60.191  1.00 35.93           N  
ATOM   1139  N   PRO A 147      37.621  17.461  67.793  1.00  9.76           N  
ATOM   1140  CA  PRO A 147      38.887  17.234  68.483  1.00  9.76           C  
ATOM   1141  C   PRO A 147      39.995  16.856  67.521  1.00  9.76           C  
ATOM   1142  O   PRO A 147      39.737  16.362  66.423  1.00  9.76           O  
ATOM   1143  CB  PRO A 147      38.553  16.105  69.442  1.00 20.80           C  
ATOM   1144  CG  PRO A 147      37.569  15.321  68.670  1.00 20.80           C  
ATOM   1145  CD  PRO A 147      36.657  16.409  68.148  1.00 20.80           C  
ATOM   1146  N   ASP A 148      41.229  17.083  67.964  1.00  5.00           N  
ATOM   1147  CA  ASP A 148      42.419  16.806  67.172  1.00  5.00           C  
ATOM   1148  C   ASP A 148      42.595  15.324  66.896  1.00  5.00           C  
ATOM   1149  O   ASP A 148      43.210  14.938  65.908  1.00  5.00           O  
ATOM   1150  CB  ASP A 148      43.653  17.351  67.882  1.00 34.49           C  
ATOM   1151  CG  ASP A 148      43.551  18.839  68.171  1.00 34.49           C  
ATOM   1152  OD1 ASP A 148      44.416  19.353  68.915  1.00 34.49           O  
ATOM   1153  OD2 ASP A 148      42.613  19.495  67.656  1.00 34.49           O  
ATOM   1154  N   PHE A 149      42.072  14.489  67.780  1.00  5.00           N  
ATOM   1155  CA  PHE A 149      42.166  13.060  67.573  1.00  5.00           C  
ATOM   1156  C   PHE A 149      40.978  12.370  68.210  1.00  5.00           C  
ATOM   1157  O   PHE A 149      40.373  12.879  69.158  1.00  5.00           O  
ATOM   1158  CB  PHE A 149      43.465  12.503  68.139  1.00  5.00           C  
ATOM   1159  CG  PHE A 149      43.853  11.176  67.548  1.00  5.00           C  
ATOM   1160  CD1 PHE A 149      44.164  11.070  66.197  1.00  5.00           C  
ATOM   1161  CD2 PHE A 149      43.889  10.032  68.333  1.00  5.00           C  
ATOM   1162  CE1 PHE A 149      44.506   9.835  65.630  1.00  5.00           C  
ATOM   1163  CE2 PHE A 149      44.227   8.798  67.778  1.00  5.00           C  
ATOM   1164  CZ  PHE A 149      44.536   8.701  66.422  1.00  5.00           C  
ATOM   1165  N   LEU A 150      40.649  11.204  67.667  1.00  5.76           N  
ATOM   1166  CA  LEU A 150      39.519  10.414  68.137  1.00  5.76           C  
ATOM   1167  C   LEU A 150      39.978   8.973  68.360  1.00  5.76           C  
ATOM   1168  O   LEU A 150      40.964   8.533  67.768  1.00  5.76           O  
ATOM   1169  CB  LEU A 150      38.395  10.480  67.087  1.00  5.28           C  
ATOM   1170  CG  LEU A 150      36.974   9.940  67.309  1.00  5.28           C  
ATOM   1171  CD1 LEU A 150      36.057  10.595  66.292  1.00  5.28           C  
ATOM   1172  CD2 LEU A 150      36.923   8.425  67.177  1.00  5.28           C  
ATOM   1173  N   VAL A 151      39.283   8.252  69.233  1.00  5.00           N  
ATOM   1174  CA  VAL A 151      39.610   6.862  69.515  1.00  5.00           C  
ATOM   1175  C   VAL A 151      38.380   6.160  70.017  1.00  5.00           C  
ATOM   1176  O   VAL A 151      37.645   6.681  70.852  1.00  5.00           O  
ATOM   1177  CB  VAL A 151      40.670   6.706  70.611  1.00  5.00           C  
ATOM   1178  CG1 VAL A 151      40.920   5.228  70.870  1.00  5.00           C  
ATOM   1179  CG2 VAL A 151      41.951   7.396  70.202  1.00  5.00           C  
ATOM   1180  N   THR A 152      38.165   4.963  69.505  1.00 13.42           N  
ATOM   1181  CA  THR A 152      37.026   4.172  69.921  1.00 13.42           C  
ATOM   1182  C   THR A 152      37.528   2.867  70.519  1.00 13.42           C  
ATOM   1183  O   THR A 152      38.631   2.415  70.199  1.00 13.42           O  
ATOM   1184  CB  THR A 152      36.113   3.869  68.735  1.00  5.00           C  
ATOM   1185  OG1 THR A 152      36.907   3.489  67.603  1.00  5.00           O  
ATOM   1186  CG2 THR A 152      35.301   5.082  68.394  1.00  5.00           C  
ATOM   1187  N   PRO A 153      36.731   2.254  71.409  1.00  7.06           N  
ATOM   1188  CA  PRO A 153      37.067   0.995  72.069  1.00  7.06           C  
ATOM   1189  C   PRO A 153      37.583  -0.029  71.063  1.00  7.06           C  
ATOM   1190  O   PRO A 153      38.210  -1.021  71.432  1.00  7.06           O  
ATOM   1191  CB  PRO A 153      35.742   0.578  72.672  1.00  5.00           C  
ATOM   1192  CG  PRO A 153      35.143   1.861  73.033  1.00  5.00           C  
ATOM   1193  CD  PRO A 153      35.400   2.714  71.828  1.00  5.00           C  
ATOM   1194  N   ASP A 154      37.303   0.224  69.787  1.00  6.30           N  
ATOM   1195  CA  ASP A 154      37.728  -0.653  68.705  1.00  6.30           C  
ATOM   1196  C   ASP A 154      39.172  -0.388  68.309  1.00  6.30           C  
ATOM   1197  O   ASP A 154      39.867  -1.275  67.830  1.00  6.30           O  
ATOM   1198  CB  ASP A 154      36.823  -0.463  67.485  1.00  9.09           C  
ATOM   1199  CG  ASP A 154      35.356  -0.603  67.825  1.00  9.09           C  
ATOM   1200  OD1 ASP A 154      34.791   0.363  68.379  1.00  9.09           O  
ATOM   1201  OD2 ASP A 154      34.773  -1.678  67.552  1.00  9.09           O  
ATOM   1202  N   ASP A 155      39.629   0.834  68.514  1.00  5.00           N  
ATOM   1203  CA  ASP A 155      40.984   1.170  68.144  1.00  5.00           C  
ATOM   1204  C   ASP A 155      41.953   0.375  69.000  1.00  5.00           C  
ATOM   1205  O   ASP A 155      43.113   0.178  68.619  1.00  5.00           O  
ATOM   1206  CB  ASP A 155      41.214   2.670  68.326  1.00  5.00           C  
ATOM   1207  CG  ASP A 155      40.298   3.518  67.440  1.00  5.00           C  
ATOM   1208  OD1 ASP A 155      39.290   2.981  66.925  1.00  5.00           O  
ATOM   1209  OD2 ASP A 155      40.582   4.728  67.269  1.00  5.00           O  
ATOM   1210  N   VAL A 156      41.456  -0.110  70.138  1.00  6.93           N  
ATOM   1211  CA  VAL A 156      42.271  -0.858  71.106  1.00  6.93           C  
ATOM   1212  C   VAL A 156      41.621  -2.138  71.627  1.00  6.93           C  
ATOM   1213  O   VAL A 156      40.440  -2.376  71.394  1.00  6.93           O  
ATOM   1214  CB  VAL A 156      42.568   0.019  72.318  1.00  5.00           C  
ATOM   1215  CG1 VAL A 156      43.606   1.075  71.968  1.00  5.00           C  
ATOM   1216  CG2 VAL A 156      41.279   0.676  72.766  1.00  5.00           C  
ATOM   1217  N   PRO A 157      42.386  -2.978  72.348  1.00 45.72           N  
ATOM   1218  CA  PRO A 157      41.819  -4.224  72.881  1.00 45.72           C  
ATOM   1219  C   PRO A 157      40.633  -4.038  73.838  1.00 45.72           C  
ATOM   1220  O   PRO A 157      39.497  -3.886  73.404  1.00 45.72           O  
ATOM   1221  CB  PRO A 157      43.024  -4.906  73.543  1.00  5.00           C  
ATOM   1222  CG  PRO A 157      43.993  -3.781  73.800  1.00  5.00           C  
ATOM   1223  CD  PRO A 157      43.843  -2.938  72.567  1.00  5.00           C  
ATOM   1224  N   ALA A 158      40.891  -4.048  75.135  1.00  7.66           N  
ATOM   1225  CA  ALA A 158      39.816  -3.885  76.103  1.00  7.66           C  
ATOM   1226  C   ALA A 158      39.102  -2.547  75.934  1.00  7.66           C  
ATOM   1227  O   ALA A 158      39.651  -1.601  75.368  1.00  7.66           O  
ATOM   1228  CB  ALA A 158      40.368  -4.015  77.535  1.00 16.81           C  
ATOM   1229  N   GLY A 159      37.877  -2.486  76.453  1.00 36.71           N  
ATOM   1230  CA  GLY A 159      37.056  -1.292  76.369  1.00 36.71           C  
ATOM   1231  C   GLY A 159      37.456  -0.066  77.176  1.00 36.71           C  
ATOM   1232  O   GLY A 159      38.616   0.333  77.192  1.00 36.71           O  
ATOM   1233  N   ARG A 160      36.483   0.512  77.874  1.00 29.20           N  
ATOM   1234  CA  ARG A 160      36.701   1.735  78.622  1.00 29.20           C  
ATOM   1235  C   ARG A 160      37.392   1.817  79.973  1.00 29.20           C  
ATOM   1236  O   ARG A 160      38.388   2.519  80.089  1.00 29.20           O  
ATOM   1237  CB  ARG A 160      35.394   2.525  78.731  1.00  5.00           C  
ATOM   1238  CG  ARG A 160      35.504   3.694  79.723  1.00  5.00           C  
ATOM   1239  CD  ARG A 160      34.551   4.860  79.449  1.00  5.00           C  
ATOM   1240  NE  ARG A 160      35.130   5.884  78.579  1.00  5.00           N  
ATOM   1241  CZ  ARG A 160      34.487   6.982  78.195  1.00  5.00           C  
ATOM   1242  NH1 ARG A 160      33.243   7.197  78.613  1.00  5.00           N  
ATOM   1243  NH2 ARG A 160      35.078   7.858  77.385  1.00  5.00           N  
ATOM   1244  N   PRO A 161      36.895   1.125  81.008  1.00  6.95           N  
ATOM   1245  CA  PRO A 161      37.590   1.256  82.308  1.00  6.95           C  
ATOM   1246  C   PRO A 161      39.119   1.306  82.302  1.00  6.95           C  
ATOM   1247  O   PRO A 161      39.706   1.878  83.209  1.00  6.95           O  
ATOM   1248  CB  PRO A 161      37.038   0.097  83.124  1.00  5.00           C  
ATOM   1249  CG  PRO A 161      36.714  -0.920  82.076  1.00  5.00           C  
ATOM   1250  CD  PRO A 161      36.083  -0.099  80.969  1.00  5.00           C  
ATOM   1251  N   TYR A 162      39.752   0.737  81.270  1.00 11.52           N  
ATOM   1252  CA  TYR A 162      41.220   0.714  81.122  1.00 11.52           C  
ATOM   1253  C   TYR A 162      41.782   2.027  80.562  1.00 11.52           C  
ATOM   1254  O   TYR A 162      41.041   2.853  80.043  1.00 11.52           O  
ATOM   1255  CB  TYR A 162      41.638  -0.453  80.220  1.00  9.02           C  
ATOM   1256  CG  TYR A 162      41.174  -1.793  80.740  1.00  9.02           C  
ATOM   1257  CD1 TYR A 162      39.820  -2.060  80.887  1.00  9.02           C  
ATOM   1258  CD2 TYR A 162      42.085  -2.768  81.148  1.00  9.02           C  
ATOM   1259  CE1 TYR A 162      39.375  -3.247  81.436  1.00  9.02           C  
ATOM   1260  CE2 TYR A 162      41.648  -3.972  81.699  1.00  9.02           C  
ATOM   1261  CZ  TYR A 162      40.286  -4.196  81.846  1.00  9.02           C  
ATOM   1262  OH  TYR A 162      39.807  -5.338  82.446  1.00  9.02           O  
ATOM   1263  N   PRO A 163      43.103   2.234  80.662  1.00  5.00           N  
ATOM   1264  CA  PRO A 163      43.688   3.474  80.153  1.00  5.00           C  
ATOM   1265  C   PRO A 163      44.080   3.458  78.684  1.00  5.00           C  
ATOM   1266  O   PRO A 163      44.522   4.471  78.152  1.00  5.00           O  
ATOM   1267  CB  PRO A 163      44.899   3.651  81.047  1.00  5.00           C  
ATOM   1268  CG  PRO A 163      45.364   2.280  81.183  1.00  5.00           C  
ATOM   1269  CD  PRO A 163      44.097   1.497  81.449  1.00  5.00           C  
ATOM   1270  N   TRP A 164      43.899   2.312  78.037  1.00  6.72           N  
ATOM   1271  CA  TRP A 164      44.287   2.136  76.644  1.00  6.72           C  
ATOM   1272  C   TRP A 164      43.875   3.242  75.691  1.00  6.72           C  
ATOM   1273  O   TRP A 164      44.671   3.658  74.856  1.00  6.72           O  
ATOM   1274  CB  TRP A 164      43.778   0.793  76.108  1.00  5.00           C  
ATOM   1275  CG  TRP A 164      43.979  -0.355  77.029  1.00  5.00           C  
ATOM   1276  CD1 TRP A 164      43.191  -1.450  77.115  1.00  5.00           C  
ATOM   1277  CD2 TRP A 164      44.962  -0.484  78.072  1.00  5.00           C  
ATOM   1278  NE1 TRP A 164      43.601  -2.250  78.147  1.00  5.00           N  
ATOM   1279  CE2 TRP A 164      44.686  -1.684  78.754  1.00  5.00           C  
ATOM   1280  CE3 TRP A 164      46.041   0.299  78.497  1.00  5.00           C  
ATOM   1281  CZ2 TRP A 164      45.447  -2.128  79.842  1.00  5.00           C  
ATOM   1282  CZ3 TRP A 164      46.801  -0.144  79.579  1.00  5.00           C  
ATOM   1283  CH2 TRP A 164      46.495  -1.347  80.241  1.00  5.00           C  
ATOM   1284  N   MET A 165      42.655   3.738  75.786  1.00  5.00           N  
ATOM   1285  CA  MET A 165      42.295   4.781  74.844  1.00  5.00           C  
ATOM   1286  C   MET A 165      42.999   6.118  75.061  1.00  5.00           C  
ATOM   1287  O   MET A 165      43.146   6.903  74.131  1.00  5.00           O  
ATOM   1288  CB  MET A 165      40.789   4.970  74.821  1.00  5.00           C  
ATOM   1289  CG  MET A 165      40.077   3.760  74.291  1.00  5.00           C  
ATOM   1290  SD  MET A 165      38.378   4.117  73.956  1.00  5.00           S  
ATOM   1291  CE  MET A 165      37.672   4.021  75.608  1.00  5.00           C  
ATOM   1292  N   CYS A 166      43.449   6.383  76.279  1.00  5.00           N  
ATOM   1293  CA  CYS A 166      44.140   7.632  76.545  1.00  5.00           C  
ATOM   1294  C   CYS A 166      45.586   7.514  76.136  1.00  5.00           C  
ATOM   1295  O   CYS A 166      46.183   8.470  75.680  1.00  5.00           O  
ATOM   1296  CB  CYS A 166      44.059   7.970  78.024  1.00 21.28           C  
ATOM   1297  SG  CYS A 166      42.373   8.059  78.639  1.00 21.28           S  
ATOM   1298  N   TYR A 167      46.144   6.327  76.311  1.00  5.00           N  
ATOM   1299  CA  TYR A 167      47.533   6.060  75.971  1.00  5.00           C  
ATOM   1300  C   TYR A 167      47.709   6.233  74.483  1.00  5.00           C  
ATOM   1301  O   TYR A 167      48.786   6.570  74.011  1.00  5.00           O  
ATOM   1302  CB  TYR A 167      47.922   4.622  76.362  1.00  6.67           C  
ATOM   1303  CG  TYR A 167      48.225   4.398  77.833  1.00  6.67           C  
ATOM   1304  CD1 TYR A 167      48.402   3.117  78.339  1.00  6.67           C  
ATOM   1305  CD2 TYR A 167      48.341   5.468  78.713  1.00  6.67           C  
ATOM   1306  CE1 TYR A 167      48.687   2.903  79.692  1.00  6.67           C  
ATOM   1307  CE2 TYR A 167      48.624   5.270  80.065  1.00  6.67           C  
ATOM   1308  CZ  TYR A 167      48.795   3.985  80.550  1.00  6.67           C  
ATOM   1309  OH  TYR A 167      49.065   3.805  81.892  1.00  6.67           O  
ATOM   1310  N   LYS A 168      46.640   6.006  73.739  1.00 35.40           N  
ATOM   1311  CA  LYS A 168      46.711   6.134  72.293  1.00 35.40           C  
ATOM   1312  C   LYS A 168      46.492   7.574  71.827  1.00 35.40           C  
ATOM   1313  O   LYS A 168      46.968   7.956  70.765  1.00 35.40           O  
ATOM   1314  CB  LYS A 168      45.706   5.195  71.632  1.00 39.76           C  
ATOM   1315  CG  LYS A 168      45.904   5.050  70.156  1.00 39.76           C  
ATOM   1316  CD  LYS A 168      44.988   3.980  69.589  1.00 39.76           C  
ATOM   1317  CE  LYS A 168      44.981   4.004  68.058  1.00 39.76           C  
ATOM   1318  NZ  LYS A 168      44.537   5.323  67.526  1.00 39.76           N  
ATOM   1319  N   ASN A 169      45.767   8.371  72.608  1.00  5.39           N  
ATOM   1320  CA  ASN A 169      45.559   9.768  72.254  1.00  5.39           C  
ATOM   1321  C   ASN A 169      46.894  10.412  72.511  1.00  5.39           C  
ATOM   1322  O   ASN A 169      47.485  10.997  71.616  1.00  5.39           O  
ATOM   1323  CB  ASN A 169      44.484  10.412  73.128  1.00  5.00           C  
ATOM   1324  CG  ASN A 169      43.138  10.480  72.434  1.00  5.00           C  
ATOM   1325  OD1 ASN A 169      42.894  11.348  71.597  1.00  5.00           O  
ATOM   1326  ND2 ASN A 169      42.260   9.550  72.765  1.00  5.00           N  
ATOM   1327  N   ALA A 170      47.384  10.269  73.740  1.00  5.00           N  
ATOM   1328  CA  ALA A 170      48.676  10.830  74.135  1.00  5.00           C  
ATOM   1329  C   ALA A 170      49.731  10.578  73.057  1.00  5.00           C  
ATOM   1330  O   ALA A 170      50.454  11.481  72.613  1.00  5.00           O  
ATOM   1331  CB  ALA A 170      49.113  10.203  75.426  1.00  5.00           C  
ATOM   1332  N   MET A 171      49.800   9.323  72.650  1.00  5.00           N  
ATOM   1333  CA  MET A 171      50.726   8.875  71.634  1.00  5.00           C  
ATOM   1334  C   MET A 171      50.549   9.634  70.330  1.00  5.00           C  
ATOM   1335  O   MET A 171      51.527   9.920  69.661  1.00  5.00           O  
ATOM   1336  CB  MET A 171      50.499   7.388  71.399  1.00 24.51           C  
ATOM   1337  CG  MET A 171      51.370   6.768  70.358  1.00 24.51           C  
ATOM   1338  SD  MET A 171      50.914   5.043  70.173  1.00 24.51           S  
ATOM   1339  CE  MET A 171      51.159   4.409  71.856  1.00 24.51           C  
ATOM   1340  N   GLU A 172      49.304   9.955  69.981  1.00 19.96           N  
ATOM   1341  CA  GLU A 172      48.978  10.662  68.735  1.00 19.96           C  
ATOM   1342  C   GLU A 172      48.990  12.175  68.789  1.00 19.96           C  
ATOM   1343  O   GLU A 172      49.334  12.815  67.805  1.00 19.96           O  
ATOM   1344  CB  GLU A 172      47.619  10.220  68.204  1.00 41.58           C  
ATOM   1345  CG  GLU A 172      47.689   9.063  67.236  1.00 41.58           C  
ATOM   1346  CD  GLU A 172      48.414   9.430  65.956  1.00 41.58           C  
ATOM   1347  OE1 GLU A 172      48.102  10.499  65.387  1.00 41.58           O  
ATOM   1348  OE2 GLU A 172      49.285   8.646  65.514  1.00 41.58           O  
ATOM   1349  N   LEU A 173      48.587  12.745  69.921  1.00  5.00           N  
ATOM   1350  CA  LEU A 173      48.584  14.192  70.086  1.00  5.00           C  
ATOM   1351  C   LEU A 173      50.020  14.588  70.282  1.00  5.00           C  
ATOM   1352  O   LEU A 173      50.441  15.661  69.854  1.00  5.00           O  
ATOM   1353  CB  LEU A 173      47.805  14.602  71.323  1.00  5.00           C  
ATOM   1354  CG  LEU A 173      46.329  14.246  71.272  1.00  5.00           C  
ATOM   1355  CD1 LEU A 173      45.727  14.441  72.649  1.00  5.00           C  
ATOM   1356  CD2 LEU A 173      45.627  15.090  70.210  1.00  5.00           C  
ATOM   1357  N   GLY A 174      50.769  13.699  70.933  1.00  5.00           N  
ATOM   1358  CA  GLY A 174      52.170  13.954  71.199  1.00  5.00           C  
ATOM   1359  C   GLY A 174      52.321  14.721  72.498  1.00  5.00           C  
ATOM   1360  O   GLY A 174      52.655  15.896  72.499  1.00  5.00           O  
ATOM   1361  N   VAL A 175      52.048  14.059  73.613  1.00 10.66           N  
ATOM   1362  CA  VAL A 175      52.175  14.683  74.919  1.00 10.66           C  
ATOM   1363  C   VAL A 175      52.815  13.609  75.798  1.00 10.66           C  
ATOM   1364  O   VAL A 175      52.333  12.475  75.849  1.00 10.66           O  
ATOM   1365  CB  VAL A 175      50.793  15.116  75.432  1.00  5.00           C  
ATOM   1366  CG1 VAL A 175      50.943  16.013  76.635  1.00  5.00           C  
ATOM   1367  CG2 VAL A 175      50.052  15.870  74.329  1.00  5.00           C  
ATOM   1368  N   TYR A 176      53.907  13.943  76.476  1.00 99.90           N  
ATOM   1369  CA  TYR A 176      54.597  12.939  77.273  1.00 99.90           C  
ATOM   1370  C   TYR A 176      53.916  12.402  78.524  1.00 99.90           C  
ATOM   1371  O   TYR A 176      53.116  11.455  78.454  1.00 99.90           O  
ATOM   1372  CB  TYR A 176      56.006  13.399  77.681  1.00 36.35           C  
ATOM   1373  CG  TYR A 176      57.052  13.462  76.598  1.00 36.35           C  
ATOM   1374  CD1 TYR A 176      56.753  13.123  75.278  1.00 36.35           C  
ATOM   1375  CD2 TYR A 176      58.335  13.937  76.891  1.00 36.35           C  
ATOM   1376  CE1 TYR A 176      57.705  13.270  74.272  1.00 36.35           C  
ATOM   1377  CE2 TYR A 176      59.288  14.087  75.899  1.00 36.35           C  
ATOM   1378  CZ  TYR A 176      58.969  13.757  74.590  1.00 36.35           C  
ATOM   1379  OH  TYR A 176      59.904  13.936  73.594  1.00 36.35           O  
ATOM   1380  N   PRO A 177      54.202  13.012  79.689  1.00  5.00           N  
ATOM   1381  CA  PRO A 177      53.594  12.512  80.921  1.00  5.00           C  
ATOM   1382  C   PRO A 177      52.090  12.413  80.793  1.00  5.00           C  
ATOM   1383  O   PRO A 177      51.466  13.300  80.232  1.00  5.00           O  
ATOM   1384  CB  PRO A 177      54.009  13.554  81.961  1.00  5.00           C  
ATOM   1385  CG  PRO A 177      55.057  14.393  81.263  1.00  5.00           C  
ATOM   1386  CD  PRO A 177      54.580  14.419  79.864  1.00  5.00           C  
ATOM   1387  N   MET A 178      51.506  11.329  81.290  1.00  5.00           N  
ATOM   1388  CA  MET A 178      50.060  11.211  81.237  1.00  5.00           C  
ATOM   1389  C   MET A 178      49.519  12.360  82.075  1.00  5.00           C  
ATOM   1390  O   MET A 178      48.412  12.839  81.832  1.00  5.00           O  
ATOM   1391  CB  MET A 178      49.583   9.879  81.826  1.00 14.27           C  
ATOM   1392  CG  MET A 178      49.794   8.685  80.922  1.00 14.27           C  
ATOM   1393  SD  MET A 178      49.179   8.974  79.244  1.00 14.27           S  
ATOM   1394  CE  MET A 178      47.483   8.706  79.466  1.00 14.27           C  
ATOM   1395  N   ASN A 179      50.317  12.815  83.049  1.00 23.02           N  
ATOM   1396  CA  ASN A 179      49.910  13.908  83.926  1.00 23.02           C  
ATOM   1397  C   ASN A 179      50.112  15.315  83.381  1.00 23.02           C  
ATOM   1398  O   ASN A 179      50.182  16.264  84.139  1.00 23.02           O  
ATOM   1399  CB  ASN A 179      50.551  13.796  85.321  1.00  5.46           C  
ATOM   1400  CG  ASN A 179      52.048  14.009  85.313  1.00  5.46           C  
ATOM   1401  OD1 ASN A 179      52.567  14.849  84.580  1.00  5.46           O  
ATOM   1402  ND2 ASN A 179      52.754  13.257  86.156  1.00  5.46           N  
ATOM   1403  N   HIS A 180      50.230  15.442  82.065  1.00 19.29           N  
ATOM   1404  CA  HIS A 180      50.313  16.756  81.425  1.00 19.29           C  
ATOM   1405  C   HIS A 180      49.030  16.730  80.613  1.00 19.29           C  
ATOM   1406  O   HIS A 180      48.904  17.394  79.587  1.00 19.29           O  
ATOM   1407  CB  HIS A 180      51.492  16.884  80.451  1.00 14.45           C  
ATOM   1408  CG  HIS A 180      52.801  17.223  81.095  1.00 14.45           C  
ATOM   1409  ND1 HIS A 180      53.858  17.750  80.382  1.00 14.45           N  
ATOM   1410  CD2 HIS A 180      53.243  17.068  82.366  1.00 14.45           C  
ATOM   1411  CE1 HIS A 180      54.895  17.902  81.185  1.00 14.45           C  
ATOM   1412  NE2 HIS A 180      54.550  17.494  82.393  1.00 14.45           N  
ATOM   1413  N   MET A 181      48.087  15.920  81.076  1.00  5.00           N  
ATOM   1414  CA  MET A 181      46.831  15.770  80.387  1.00  5.00           C  
ATOM   1415  C   MET A 181      45.656  15.709  81.343  1.00  5.00           C  
ATOM   1416  O   MET A 181      45.718  15.061  82.379  1.00  5.00           O  
ATOM   1417  CB  MET A 181      46.889  14.511  79.526  1.00  5.00           C  
ATOM   1418  CG  MET A 181      48.084  14.498  78.572  1.00  5.00           C  
ATOM   1419  SD  MET A 181      48.045  13.206  77.317  1.00  5.00           S  
ATOM   1420  CE  MET A 181      48.316  11.795  78.368  1.00  5.00           C  
ATOM   1421  N   ILE A 182      44.587  16.401  80.979  1.00  5.00           N  
ATOM   1422  CA  ILE A 182      43.369  16.465  81.771  1.00  5.00           C  
ATOM   1423  C   ILE A 182      42.277  15.685  81.061  1.00  5.00           C  
ATOM   1424  O   ILE A 182      41.996  15.948  79.893  1.00  5.00           O  
ATOM   1425  CB  ILE A 182      42.884  17.913  81.903  1.00  5.00           C  
ATOM   1426  CG1 ILE A 182      43.873  18.721  82.732  1.00  5.00           C  
ATOM   1427  CG2 ILE A 182      41.518  17.950  82.524  1.00  5.00           C  
ATOM   1428  CD1 ILE A 182      43.528  20.196  82.829  1.00  5.00           C  
ATOM   1429  N   LYS A 183      41.652  14.740  81.761  1.00  5.00           N  
ATOM   1430  CA  LYS A 183      40.569  13.953  81.181  1.00  5.00           C  
ATOM   1431  C   LYS A 183      39.244  14.499  81.724  1.00  5.00           C  
ATOM   1432  O   LYS A 183      39.051  14.578  82.929  1.00  5.00           O  
ATOM   1433  CB  LYS A 183      40.727  12.482  81.561  1.00 51.24           C  
ATOM   1434  CG  LYS A 183      40.171  11.496  80.547  1.00 51.24           C  
ATOM   1435  CD  LYS A 183      38.681  11.657  80.369  1.00 51.24           C  
ATOM   1436  CE  LYS A 183      38.181  10.722  79.299  1.00 51.24           C  
ATOM   1437  NZ  LYS A 183      38.603   9.345  79.632  1.00 51.24           N  
ATOM   1438  N   VAL A 184      38.337  14.884  80.838  1.00  5.19           N  
ATOM   1439  CA  VAL A 184      37.066  15.424  81.283  1.00  5.19           C  
ATOM   1440  C   VAL A 184      35.929  14.482  80.890  1.00  5.19           C  
ATOM   1441  O   VAL A 184      35.798  14.089  79.733  1.00  5.19           O  
ATOM   1442  CB  VAL A 184      36.818  16.823  80.675  1.00  7.61           C  
ATOM   1443  CG1 VAL A 184      35.607  17.447  81.310  1.00  7.61           C  
ATOM   1444  CG2 VAL A 184      38.030  17.715  80.877  1.00  7.61           C  
ATOM   1445  N   GLY A 185      35.100  14.122  81.864  1.00  8.89           N  
ATOM   1446  CA  GLY A 185      34.011  13.209  81.584  1.00  8.89           C  
ATOM   1447  C   GLY A 185      32.743  13.456  82.365  1.00  8.89           C  
ATOM   1448  O   GLY A 185      32.708  14.275  83.272  1.00  8.89           O  
ATOM   1449  N   ASP A 186      31.697  12.718  82.018  1.00 19.94           N  
ATOM   1450  CA  ASP A 186      30.412  12.884  82.663  1.00 19.94           C  
ATOM   1451  C   ASP A 186      29.953  11.631  83.393  1.00 19.94           C  
ATOM   1452  O   ASP A 186      28.766  11.491  83.714  1.00 19.94           O  
ATOM   1453  CB  ASP A 186      29.364  13.271  81.614  1.00 37.73           C  
ATOM   1454  CG  ASP A 186      29.162  12.191  80.555  1.00 37.73           C  
ATOM   1455  OD1 ASP A 186      30.136  11.852  79.847  1.00 37.73           O  
ATOM   1456  OD2 ASP A 186      28.027  11.681  80.428  1.00 37.73           O  
ATOM   1457  N   THR A 187      30.880  10.719  83.668  1.00  5.00           N  
ATOM   1458  CA  THR A 187      30.500   9.486  84.346  1.00  5.00           C  
ATOM   1459  C   THR A 187      31.481   8.960  85.366  1.00  5.00           C  
ATOM   1460  O   THR A 187      32.647   9.361  85.399  1.00  5.00           O  
ATOM   1461  CB  THR A 187      30.253   8.362  83.342  1.00 39.39           C  
ATOM   1462  OG1 THR A 187      31.221   8.460  82.292  1.00 39.39           O  
ATOM   1463  CG2 THR A 187      28.846   8.447  82.762  1.00 39.39           C  
ATOM   1464  N   VAL A 188      30.977   8.038  86.187  1.00 24.56           N  
ATOM   1465  CA  VAL A 188      31.758   7.391  87.240  1.00 24.56           C  
ATOM   1466  C   VAL A 188      32.915   6.654  86.591  1.00 24.56           C  
ATOM   1467  O   VAL A 188      34.086   6.826  86.959  1.00 24.56           O  
ATOM   1468  CB  VAL A 188      30.918   6.353  88.003  1.00  5.00           C  
ATOM   1469  CG1 VAL A 188      31.787   5.644  88.988  1.00  5.00           C  
ATOM   1470  CG2 VAL A 188      29.749   7.019  88.713  1.00  5.00           C  
ATOM   1471  N   SER A 189      32.569   5.824  85.619  1.00 39.94           N  
ATOM   1472  CA  SER A 189      33.554   5.056  84.901  1.00 39.94           C  
ATOM   1473  C   SER A 189      34.505   5.969  84.148  1.00 39.94           C  
ATOM   1474  O   SER A 189      35.652   5.616  83.898  1.00 39.94           O  
ATOM   1475  CB  SER A 189      32.849   4.087  83.958  1.00 16.99           C  
ATOM   1476  OG  SER A 189      32.408   2.936  84.674  1.00 16.99           O  
ATOM   1477  N   ASP A 190      34.039   7.159  83.806  1.00  5.17           N  
ATOM   1478  CA  ASP A 190      34.883   8.102  83.090  1.00  5.17           C  
ATOM   1479  C   ASP A 190      36.058   8.555  83.930  1.00  5.17           C  
ATOM   1480  O   ASP A 190      37.131   8.866  83.408  1.00  5.17           O  
ATOM   1481  CB  ASP A 190      34.087   9.325  82.674  1.00  5.00           C  
ATOM   1482  CG  ASP A 190      34.250   9.627  81.214  1.00  5.00           C  
ATOM   1483  OD1 ASP A 190      35.412   9.548  80.734  1.00  5.00           O  
ATOM   1484  OD2 ASP A 190      33.220   9.932  80.565  1.00  5.00           O  
ATOM   1485  N   MET A 191      35.836   8.602  85.236  1.00  5.00           N  
ATOM   1486  CA  MET A 191      36.863   9.014  86.177  1.00  5.00           C  
ATOM   1487  C   MET A 191      37.931   7.945  86.261  1.00  5.00           C  
ATOM   1488  O   MET A 191      39.121   8.242  86.189  1.00  5.00           O  
ATOM   1489  CB  MET A 191      36.231   9.249  87.544  1.00 20.46           C  
ATOM   1490  CG  MET A 191      35.145  10.284  87.497  1.00 20.46           C  
ATOM   1491  SD  MET A 191      35.781  11.809  86.793  1.00 20.46           S  
ATOM   1492  CE  MET A 191      35.494  11.584  85.003  1.00 20.46           C  
ATOM   1493  N   LYS A 192      37.489   6.700  86.409  1.00  5.00           N  
ATOM   1494  CA  LYS A 192      38.387   5.558  86.485  1.00  5.00           C  
ATOM   1495  C   LYS A 192      39.387   5.581  85.323  1.00  5.00           C  
ATOM   1496  O   LYS A 192      40.601   5.448  85.531  1.00  5.00           O  
ATOM   1497  CB  LYS A 192      37.568   4.272  86.440  1.00 17.07           C  
ATOM   1498  CG  LYS A 192      36.672   4.045  87.654  1.00 17.07           C  
ATOM   1499  CD  LYS A 192      35.663   2.893  87.434  1.00 17.07           C  
ATOM   1500  CE  LYS A 192      36.317   1.570  87.005  1.00 17.07           C  
ATOM   1501  NZ  LYS A 192      37.194   0.952  88.047  1.00 17.07           N  
ATOM   1502  N   GLU A 193      38.867   5.753  84.105  1.00 17.65           N  
ATOM   1503  CA  GLU A 193      39.692   5.794  82.892  1.00 17.65           C  
ATOM   1504  C   GLU A 193      40.829   6.791  82.993  1.00 17.65           C  
ATOM   1505  O   GLU A 193      41.920   6.551  82.480  1.00 17.65           O  
ATOM   1506  CB  GLU A 193      38.845   6.137  81.658  1.00 40.28           C  
ATOM   1507  CG  GLU A 193      39.657   6.745  80.499  1.00 40.28           C  
ATOM   1508  CD  GLU A 193      38.933   6.723  79.153  1.00 40.28           C  
ATOM   1509  OE1 GLU A 193      37.701   6.950  79.120  1.00 40.28           O  
ATOM   1510  OE2 GLU A 193      39.608   6.495  78.123  1.00 40.28           O  
ATOM   1511  N   GLY A 194      40.561   7.912  83.654  1.00 45.22           N  
ATOM   1512  CA  GLY A 194      41.570   8.945  83.805  1.00 45.22           C  
ATOM   1513  C   GLY A 194      42.588   8.603  84.869  1.00 45.22           C  
ATOM   1514  O   GLY A 194      43.788   8.726  84.649  1.00 45.22           O  
ATOM   1515  N   ARG A 195      42.110   8.176  86.028  1.00  5.00           N  
ATOM   1516  CA  ARG A 195      43.002   7.814  87.106  1.00  5.00           C  
ATOM   1517  C   ARG A 195      43.920   6.740  86.573  1.00  5.00           C  
ATOM   1518  O   ARG A 195      45.135   6.884  86.617  1.00  5.00           O  
ATOM   1519  CB  ARG A 195      42.210   7.280  88.301  1.00 41.79           C  
ATOM   1520  CG  ARG A 195      41.244   8.281  88.906  1.00 41.79           C  
ATOM   1521  CD  ARG A 195      41.979   9.460  89.512  1.00 41.79           C  
ATOM   1522  NE  ARG A 195      42.725   9.060  90.695  1.00 41.79           N  
ATOM   1523  CZ  ARG A 195      43.208   9.907  91.594  1.00 41.79           C  
ATOM   1524  NH1 ARG A 195      43.021  11.208  91.442  1.00 41.79           N  
ATOM   1525  NH2 ARG A 195      43.866   9.453  92.650  1.00 41.79           N  
ATOM   1526  N   ASN A 196      43.342   5.661  86.061  1.00  5.00           N  
ATOM   1527  CA  ASN A 196      44.164   4.587  85.526  1.00  5.00           C  
ATOM   1528  C   ASN A 196      45.150   5.126  84.485  1.00  5.00           C  
ATOM   1529  O   ASN A 196      46.304   4.693  84.391  1.00  5.00           O  
ATOM   1530  CB  ASN A 196      43.278   3.503  84.933  1.00  5.00           C  
ATOM   1531  CG  ASN A 196      42.487   2.764  85.988  1.00  5.00           C  
ATOM   1532  OD1 ASN A 196      42.862   2.740  87.164  1.00  5.00           O  
ATOM   1533  ND2 ASN A 196      41.401   2.137  85.572  1.00  5.00           N  
ATOM   1534  N   ALA A 197      44.689   6.088  83.702  1.00 11.00           N  
ATOM   1535  CA  ALA A 197      45.537   6.703  82.703  1.00 11.00           C  
ATOM   1536  C   ALA A 197      46.636   7.483  83.444  1.00 11.00           C  
ATOM   1537  O   ALA A 197      47.668   7.839  82.867  1.00 11.00           O  
ATOM   1538  CB  ALA A 197      44.711   7.635  81.839  1.00  6.79           C  
ATOM   1539  N   GLY A 198      46.406   7.739  84.732  1.00  5.00           N  
ATOM   1540  CA  GLY A 198      47.371   8.465  85.543  1.00  5.00           C  
ATOM   1541  C   GLY A 198      47.382   9.954  85.264  1.00  5.00           C  
ATOM   1542  O   GLY A 198      48.387  10.632  85.474  1.00  5.00           O  
ATOM   1543  N   MET A 199      46.253  10.468  84.805  1.00 32.14           N  
ATOM   1544  CA  MET A 199      46.132  11.873  84.467  1.00 32.14           C  
ATOM   1545  C   MET A 199      45.071  12.573  85.310  1.00 32.14           C  
ATOM   1546  O   MET A 199      44.071  11.967  85.662  1.00 32.14           O  
ATOM   1547  CB  MET A 199      45.810  11.972  82.978  1.00  5.00           C  
ATOM   1548  CG  MET A 199      44.932  10.827  82.472  1.00  5.00           C  
ATOM   1549  SD  MET A 199      44.825  10.706  80.666  1.00  5.00           S  
ATOM   1550  CE  MET A 199      43.694  11.994  80.288  1.00  5.00           C  
ATOM   1551  N   TRP A 200      45.296  13.845  85.644  1.00 22.68           N  
ATOM   1552  CA  TRP A 200      44.358  14.620  86.457  1.00 22.68           C  
ATOM   1553  C   TRP A 200      42.951  14.436  85.961  1.00 22.68           C  
ATOM   1554  O   TRP A 200      42.665  14.690  84.801  1.00 22.68           O  
ATOM   1555  CB  TRP A 200      44.739  16.093  86.423  1.00 38.81           C  
ATOM   1556  CG  TRP A 200      45.812  16.402  87.393  1.00 38.81           C  
ATOM   1557  CD1 TRP A 200      45.751  16.258  88.748  1.00 38.81           C  
ATOM   1558  CD2 TRP A 200      47.106  16.909  87.104  1.00 38.81           C  
ATOM   1559  NE1 TRP A 200      46.929  16.648  89.322  1.00 38.81           N  
ATOM   1560  CE2 TRP A 200      47.783  17.054  88.335  1.00 38.81           C  
ATOM   1561  CE3 TRP A 200      47.767  17.260  85.927  1.00 38.81           C  
ATOM   1562  CZ2 TRP A 200      49.093  17.535  88.424  1.00 38.81           C  
ATOM   1563  CZ3 TRP A 200      49.078  17.745  86.014  1.00 38.81           C  
ATOM   1564  CH2 TRP A 200      49.725  17.876  87.256  1.00 38.81           C  
ATOM   1565  N   THR A 201      42.059  13.995  86.836  1.00 17.93           N  
ATOM   1566  CA  THR A 201      40.679  13.750  86.427  1.00 17.93           C  
ATOM   1567  C   THR A 201      39.671  14.820  86.826  1.00 17.93           C  
ATOM   1568  O   THR A 201      39.614  15.246  87.974  1.00 17.93           O  
ATOM   1569  CB  THR A 201      40.173  12.404  86.968  1.00 12.33           C  
ATOM   1570  OG1 THR A 201      40.953  11.337  86.423  1.00 12.33           O  
ATOM   1571  CG2 THR A 201      38.754  12.192  86.561  1.00 12.33           C  
ATOM   1572  N   VAL A 202      38.855  15.227  85.866  1.00  9.72           N  
ATOM   1573  CA  VAL A 202      37.837  16.233  86.102  1.00  9.72           C  
ATOM   1574  C   VAL A 202      36.444  15.727  85.721  1.00  9.72           C  
ATOM   1575  O   VAL A 202      36.262  14.970  84.762  1.00  9.72           O  
ATOM   1576  CB  VAL A 202      38.145  17.502  85.287  1.00  5.00           C  
ATOM   1577  CG1 VAL A 202      37.125  18.604  85.602  1.00  5.00           C  
ATOM   1578  CG2 VAL A 202      39.564  17.946  85.577  1.00  5.00           C  
ATOM   1579  N   GLY A 203      35.455  16.159  86.484  1.00  5.00           N  
ATOM   1580  CA  GLY A 203      34.100  15.755  86.196  1.00  5.00           C  
ATOM   1581  C   GLY A 203      33.168  16.920  85.937  1.00  5.00           C  
ATOM   1582  O   GLY A 203      33.140  17.887  86.694  1.00  5.00           O  
ATOM   1583  N   VAL A 204      32.419  16.827  84.846  1.00  5.00           N  
ATOM   1584  CA  VAL A 204      31.443  17.837  84.482  1.00  5.00           C  
ATOM   1585  C   VAL A 204      30.068  17.305  84.887  1.00  5.00           C  
ATOM   1586  O   VAL A 204      29.721  16.166  84.574  1.00  5.00           O  
ATOM   1587  CB  VAL A 204      31.500  18.133  82.979  1.00  5.00           C  
ATOM   1588  CG1 VAL A 204      30.091  18.311  82.415  1.00  5.00           C  
ATOM   1589  CG2 VAL A 204      32.346  19.398  82.750  1.00  5.00           C  
ATOM   1590  N   ILE A 205      29.298  18.139  85.578  1.00  5.14           N  
ATOM   1591  CA  ILE A 205      27.992  17.746  86.092  1.00  5.14           C  
ATOM   1592  C   ILE A 205      26.763  18.090  85.241  1.00  5.14           C  
ATOM   1593  O   ILE A 205      26.023  17.177  84.838  1.00  5.14           O  
ATOM   1594  CB  ILE A 205      27.814  18.313  87.511  1.00 37.33           C  
ATOM   1595  CG1 ILE A 205      28.918  17.765  88.414  1.00 37.33           C  
ATOM   1596  CG2 ILE A 205      26.460  17.944  88.065  1.00 37.33           C  
ATOM   1597  CD1 ILE A 205      28.918  18.331  89.795  1.00 37.33           C  
ATOM   1598  N   LEU A 206      26.522  19.379  84.989  1.00  5.00           N  
ATOM   1599  CA  LEU A 206      25.382  19.799  84.163  1.00  5.00           C  
ATOM   1600  C   LEU A 206      25.701  19.459  82.706  1.00  5.00           C  
ATOM   1601  O   LEU A 206      26.244  20.267  81.957  1.00  5.00           O  
ATOM   1602  CB  LEU A 206      25.128  21.308  84.284  1.00 25.15           C  
ATOM   1603  CG  LEU A 206      24.805  21.896  85.657  1.00 25.15           C  
ATOM   1604  CD1 LEU A 206      24.671  23.395  85.528  1.00 25.15           C  
ATOM   1605  CD2 LEU A 206      23.529  21.296  86.188  1.00 25.15           C  
ATOM   1606  N   GLY A 207      25.346  18.245  82.328  1.00  5.00           N  
ATOM   1607  CA  GLY A 207      25.596  17.719  81.003  1.00  5.00           C  
ATOM   1608  C   GLY A 207      25.126  16.330  81.327  1.00  5.00           C  
ATOM   1609  O   GLY A 207      25.311  15.348  80.618  1.00  5.00           O  
ATOM   1610  N   SER A 208      24.533  16.306  82.508  1.00 28.56           N  
ATOM   1611  CA  SER A 208      23.931  15.142  83.108  1.00 28.56           C  
ATOM   1612  C   SER A 208      24.656  13.817  83.017  1.00 28.56           C  
ATOM   1613  O   SER A 208      25.851  13.713  83.303  1.00 28.56           O  
ATOM   1614  CB  SER A 208      22.502  14.979  82.561  1.00  5.00           C  
ATOM   1615  OG  SER A 208      21.709  16.127  82.842  1.00  5.00           O  
ATOM   1616  N   SER A 209      23.863  12.827  82.611  1.00  5.33           N  
ATOM   1617  CA  SER A 209      24.206  11.419  82.480  1.00  5.33           C  
ATOM   1618  C   SER A 209      24.101  10.925  83.903  1.00  5.33           C  
ATOM   1619  O   SER A 209      23.145  10.245  84.249  1.00  5.33           O  
ATOM   1620  CB  SER A 209      25.606  11.201  81.923  1.00 15.82           C  
ATOM   1621  OG  SER A 209      25.644   9.937  81.277  1.00 15.82           O  
ATOM   1622  N   GLU A 210      25.071  11.285  84.735  1.00 16.58           N  
ATOM   1623  CA  GLU A 210      25.012  10.903  86.134  1.00 16.58           C  
ATOM   1624  C   GLU A 210      23.886  11.736  86.731  1.00 16.58           C  
ATOM   1625  O   GLU A 210      23.266  11.338  87.715  1.00 16.58           O  
ATOM   1626  CB  GLU A 210      26.328  11.217  86.859  1.00 55.12           C  
ATOM   1627  CG  GLU A 210      27.475  10.232  86.607  1.00 55.12           C  
ATOM   1628  CD  GLU A 210      27.190   8.801  87.099  1.00 55.12           C  
ATOM   1629  OE1 GLU A 210      26.722   8.633  88.254  1.00 55.12           O  
ATOM   1630  OE2 GLU A 210      27.453   7.843  86.323  1.00 55.12           O  
ATOM   1631  N   LEU A 211      23.628  12.893  86.121  1.00  5.00           N  
ATOM   1632  CA  LEU A 211      22.569  13.801  86.564  1.00  5.00           C  
ATOM   1633  C   LEU A 211      21.220  13.410  85.924  1.00  5.00           C  
ATOM   1634  O   LEU A 211      20.240  13.198  86.625  1.00  5.00           O  
ATOM   1635  CB  LEU A 211      22.936  15.239  86.208  1.00  5.00           C  
ATOM   1636  CG  LEU A 211      22.366  16.378  87.062  1.00  5.00           C  
ATOM   1637  CD1 LEU A 211      22.133  17.573  86.154  1.00  5.00           C  
ATOM   1638  CD2 LEU A 211      21.061  15.981  87.719  1.00  5.00           C  
ATOM   1639  N   GLY A 212      21.165  13.332  84.598  1.00  5.00           N  
ATOM   1640  CA  GLY A 212      19.942  12.905  83.925  1.00  5.00           C  
ATOM   1641  C   GLY A 212      18.782  13.861  83.742  1.00  5.00           C  
ATOM   1642  O   GLY A 212      17.625  13.454  83.825  1.00  5.00           O  
ATOM   1643  N   LEU A 213      19.083  15.124  83.475  1.00  5.00           N  
ATOM   1644  CA  LEU A 213      18.055  16.131  83.270  1.00  5.00           C  
ATOM   1645  C   LEU A 213      18.237  16.753  81.886  1.00  5.00           C  
ATOM   1646  O   LEU A 213      19.175  16.427  81.185  1.00  5.00           O  
ATOM   1647  CB  LEU A 213      18.163  17.225  84.340  1.00  5.24           C  
ATOM   1648  CG  LEU A 213      18.120  16.879  85.832  1.00  5.24           C  
ATOM   1649  CD1 LEU A 213      18.055  18.166  86.656  1.00  5.24           C  
ATOM   1650  CD2 LEU A 213      16.919  16.014  86.123  1.00  5.24           C  
ATOM   1651  N   THR A 214      17.339  17.656  81.510  1.00 20.76           N  
ATOM   1652  CA  THR A 214      17.383  18.350  80.226  1.00 20.76           C  
ATOM   1653  C   THR A 214      16.998  19.820  80.459  1.00 20.76           C  
ATOM   1654  O   THR A 214      16.598  20.201  81.569  1.00 20.76           O  
ATOM   1655  CB  THR A 214      16.373  17.743  79.270  1.00  5.00           C  
ATOM   1656  OG1 THR A 214      16.347  16.329  79.459  1.00  5.00           O  
ATOM   1657  CG2 THR A 214      16.758  18.051  77.827  1.00  5.00           C  
ATOM   1658  N   GLU A 215      17.099  20.655  79.430  1.00 36.70           N  
ATOM   1659  CA  GLU A 215      16.727  22.056  79.594  1.00 36.70           C  
ATOM   1660  C   GLU A 215      15.205  22.193  79.638  1.00 36.70           C  
ATOM   1661  O   GLU A 215      14.568  22.438  78.622  1.00 36.70           O  
ATOM   1662  CB  GLU A 215      17.292  22.905  78.453  1.00 99.90           C  
ATOM   1663  CG  GLU A 215      18.798  23.150  78.528  1.00 99.90           C  
ATOM   1664  CD  GLU A 215      19.607  21.980  78.030  1.00 99.90           C  
ATOM   1665  OE1 GLU A 215      19.313  20.850  78.460  1.00 99.90           O  
ATOM   1666  OE2 GLU A 215      20.532  22.192  77.217  1.00 99.90           O  
ATOM   1667  N   GLU A 216      14.639  22.021  80.827  0.08  5.00           N  
ATOM   1668  CA  GLU A 216      13.198  22.113  81.054  0.08  5.00           C  
ATOM   1669  C   GLU A 216      12.932  21.457  82.397  0.08  5.00           C  
ATOM   1670  O   GLU A 216      11.798  21.135  82.752  0.08  5.00           O  
ATOM   1671  CB  GLU A 216      12.419  21.404  79.939  0.08 99.90           C  
ATOM   1672  CG  GLU A 216      11.674  22.365  79.020  1.00 99.90           C  
ATOM   1673  CD  GLU A 216      11.687  21.932  77.569  1.00 99.90           C  
ATOM   1674  OE1 GLU A 216      12.787  21.832  76.990  1.00 99.90           O  
ATOM   1675  OE2 GLU A 216      10.600  21.700  77.002  1.00 99.90           O  
ATOM   1676  N   GLU A 217      14.022  21.271  83.130  0.08  7.15           N  
ATOM   1677  CA  GLU A 217      14.031  20.681  84.461  0.08  7.15           C  
ATOM   1678  C   GLU A 217      15.437  20.945  84.977  0.08  7.15           C  
ATOM   1679  O   GLU A 217      15.975  20.213  85.808  0.08  7.15           O  
ATOM   1680  CB  GLU A 217      13.750  19.183  84.393  0.08 66.65           C  
ATOM   1681  CG  GLU A 217      14.444  18.476  83.254  1.00 66.65           C  
ATOM   1682  CD  GLU A 217      14.278  16.971  83.333  1.00 66.65           C  
ATOM   1683  OE1 GLU A 217      14.712  16.265  82.397  1.00 66.65           O  
ATOM   1684  OE2 GLU A 217      13.714  16.491  84.341  1.00 66.65           O  
ATOM   1685  N   VAL A 218      16.012  22.017  84.444  0.08  5.00           N  
ATOM   1686  CA  VAL A 218      17.345  22.497  84.774  0.08  5.00           C  
ATOM   1687  C   VAL A 218      17.274  23.978  84.476  0.08  5.00           C  
ATOM   1688  O   VAL A 218      17.568  24.826  85.316  0.08  5.00           O  
ATOM   1689  CB  VAL A 218      18.405  21.910  83.846  0.08  5.00           C  
ATOM   1690  CG1 VAL A 218      19.719  22.633  84.049  1.00  5.00           C  
ATOM   1691  CG2 VAL A 218      18.561  20.445  84.102  1.00  5.00           C  
ATOM   1692  N   GLU A 219      16.875  24.257  83.245  0.08  5.00           N  
ATOM   1693  CA  GLU A 219      16.721  25.608  82.751  0.08  5.00           C  
ATOM   1694  C   GLU A 219      15.436  26.148  83.364  0.08  5.00           C  
ATOM   1695  O   GLU A 219      15.104  27.323  83.215  0.08  5.00           O  
ATOM   1696  CB  GLU A 219      16.623  25.570  81.227  0.08 64.13           C  
ATOM   1697  CG  GLU A 219      16.307  26.888  80.571  1.00 64.13           C  
ATOM   1698  CD  GLU A 219      16.270  26.771  79.057  1.00 64.13           C  
ATOM   1699  OE1 GLU A 219      17.359  26.669  78.441  1.00 64.13           O  
ATOM   1700  OE2 GLU A 219      15.151  26.766  78.490  1.00 64.13           O  
ATOM   1701  N   ASN A 220      14.723  25.273  84.065  0.08  5.00           N  
ATOM   1702  CA  ASN A 220      13.478  25.651  84.713  0.08  5.00           C  
ATOM   1703  C   ASN A 220      13.144  24.752  85.900  0.08  5.00           C  
ATOM   1704  O   ASN A 220      11.974  24.505  86.198  0.08  5.00           O  
ATOM   1705  CB  ASN A 220      12.328  25.623  83.707  0.08 99.90           C  
ATOM   1706  CG  ASN A 220      11.052  26.195  84.277  1.00 99.90           C  
ATOM   1707  OD1 ASN A 220      10.972  27.389  84.583  1.00 99.90           O  
ATOM   1708  ND2 ASN A 220      10.045  25.346  84.436  1.00 99.90           N  
ATOM   1709  N   MET A 221      14.175  24.252  86.572  0.08  5.00           N  
ATOM   1710  CA  MET A 221      13.973  23.407  87.742  0.08  5.00           C  
ATOM   1711  C   MET A 221      14.199  24.286  88.958  0.08  5.00           C  
ATOM   1712  O   MET A 221      15.131  25.088  88.983  0.08  5.00           O  
ATOM   1713  CB  MET A 221      14.958  22.240  87.744  0.08 63.99           C  
ATOM   1714  CG  MET A 221      14.843  21.351  88.967  1.00 63.99           C  
ATOM   1715  SD  MET A 221      15.700  19.765  88.775  1.00 63.99           S  
ATOM   1716  CE  MET A 221      14.752  18.740  89.874  1.00 63.99           C  
ATOM   1717  N   ASP A 222      13.353  24.134  89.970  1.00 85.94           N  
ATOM   1718  CA  ASP A 222      13.469  24.968  91.163  1.00 85.94           C  
ATOM   1719  C   ASP A 222      14.785  24.817  91.916  1.00 85.94           C  
ATOM   1720  O   ASP A 222      15.265  23.712  92.180  1.00 85.94           O  
ATOM   1721  CB  ASP A 222      12.291  24.739  92.114  1.00 72.93           C  
ATOM   1722  CG  ASP A 222      12.387  23.432  92.851  1.00 72.93           C  
ATOM   1723  OD1 ASP A 222      12.426  22.381  92.177  1.00 72.93           O  
ATOM   1724  OD2 ASP A 222      12.421  23.462  94.101  1.00 72.93           O  
ATOM   1725  N   SER A 223      15.339  25.975  92.253  1.00 33.57           N  
ATOM   1726  CA  SER A 223      16.607  26.141  92.944  1.00 33.57           C  
ATOM   1727  C   SER A 223      16.960  25.143  94.039  1.00 33.57           C  
ATOM   1728  O   SER A 223      17.925  24.386  93.909  1.00 33.57           O  
ATOM   1729  CB  SER A 223      16.653  27.559  93.502  1.00 86.68           C  
ATOM   1730  OG  SER A 223      16.144  28.470  92.537  1.00 86.68           O  
ATOM   1731  N   VAL A 224      16.193  25.159  95.122  1.00 71.55           N  
ATOM   1732  CA  VAL A 224      16.446  24.259  96.238  1.00 71.55           C  
ATOM   1733  C   VAL A 224      16.483  22.793  95.818  1.00 71.55           C  
ATOM   1734  O   VAL A 224      17.176  21.986  96.438  1.00 71.55           O  
ATOM   1735  CB  VAL A 224      15.391  24.455  97.351  1.00 46.00           C  
ATOM   1736  CG1 VAL A 224      15.335  23.238  98.256  1.00 46.00           C  
ATOM   1737  CG2 VAL A 224      15.745  25.675  98.176  1.00 46.00           C  
ATOM   1738  N   GLU A 225      15.751  22.451  94.763  1.00 18.08           N  
ATOM   1739  CA  GLU A 225      15.714  21.071  94.290  1.00 18.08           C  
ATOM   1740  C   GLU A 225      16.883  20.756  93.370  1.00 18.08           C  
ATOM   1741  O   GLU A 225      17.614  19.789  93.595  1.00 18.08           O  
ATOM   1742  CB  GLU A 225      14.395  20.791  93.570  1.00 74.07           C  
ATOM   1743  CG  GLU A 225      14.239  19.347  93.117  1.00 74.07           C  
ATOM   1744  CD  GLU A 225      12.857  19.045  92.563  1.00 74.07           C  
ATOM   1745  OE1 GLU A 225      12.649  17.917  92.065  1.00 74.07           O  
ATOM   1746  OE2 GLU A 225      11.979  19.930  92.628  1.00 74.07           O  
ATOM   1747  N   LEU A 226      17.057  21.563  92.330  1.00 70.25           N  
ATOM   1748  CA  LEU A 226      18.166  21.347  91.409  1.00 70.25           C  
ATOM   1749  C   LEU A 226      19.449  21.145  92.209  1.00 70.25           C  
ATOM   1750  O   LEU A 226      20.159  20.165  92.006  1.00 70.25           O  
ATOM   1751  CB  LEU A 226      18.350  22.543  90.473  1.00 55.40           C  
ATOM   1752  CG  LEU A 226      19.502  22.341  89.487  1.00 55.40           C  
ATOM   1753  CD1 LEU A 226      19.048  21.390  88.408  1.00 55.40           C  
ATOM   1754  CD2 LEU A 226      19.930  23.654  88.879  1.00 55.40           C  
ATOM   1755  N   ARG A 227      19.745  22.070  93.118  1.00  5.00           N  
ATOM   1756  CA  ARG A 227      20.953  21.957  93.932  1.00  5.00           C  
ATOM   1757  C   ARG A 227      21.010  20.654  94.719  1.00  5.00           C  
ATOM   1758  O   ARG A 227      21.976  19.895  94.602  1.00  5.00           O  
ATOM   1759  CB  ARG A 227      21.082  23.146  94.898  1.00 98.25           C  
ATOM   1760  CG  ARG A 227      21.598  24.419  94.240  1.00 98.25           C  
ATOM   1761  CD  ARG A 227      22.942  24.180  93.543  1.00 98.25           C  
ATOM   1762  NE  ARG A 227      23.242  25.221  92.561  1.00 98.25           N  
ATOM   1763  CZ  ARG A 227      22.439  25.552  91.550  1.00 98.25           C  
ATOM   1764  NH1 ARG A 227      21.277  24.929  91.376  1.00 98.25           N  
ATOM   1765  NH2 ARG A 227      22.796  26.512  90.707  1.00 98.25           N  
ATOM   1766  N   GLU A 228      19.988  20.393  95.526  1.00 29.19           N  
ATOM   1767  CA  GLU A 228      19.976  19.169  96.301  1.00 29.19           C  
ATOM   1768  C   GLU A 228      20.301  18.034  95.344  1.00 29.19           C  
ATOM   1769  O   GLU A 228      20.942  17.055  95.723  1.00 29.19           O  
ATOM   1770  CB  GLU A 228      18.599  18.915  96.918  1.00 58.15           C  
ATOM   1771  CG  GLU A 228      18.580  17.679  97.829  1.00 58.15           C  
ATOM   1772  CD  GLU A 228      17.198  17.046  97.991  1.00 58.15           C  
ATOM   1773  OE1 GLU A 228      16.246  17.774  98.346  1.00 58.15           O  
ATOM   1774  OE2 GLU A 228      17.074  15.817  97.773  1.00 58.15           O  
ATOM   1775  N   LYS A 229      19.870  18.194  94.092  1.00 25.25           N  
ATOM   1776  CA  LYS A 229      20.074  17.187  93.049  1.00 25.25           C  
ATOM   1777  C   LYS A 229      21.484  17.149  92.486  1.00 25.25           C  
ATOM   1778  O   LYS A 229      21.991  16.088  92.122  1.00 25.25           O  
ATOM   1779  CB  LYS A 229      19.084  17.409  91.904  1.00 21.70           C  
ATOM   1780  CG  LYS A 229      18.890  16.168  91.075  1.00 21.70           C  
ATOM   1781  CD  LYS A 229      17.819  16.317  90.023  1.00 21.70           C  
ATOM   1782  CE  LYS A 229      17.462  14.944  89.448  1.00 21.70           C  
ATOM   1783  NZ  LYS A 229      18.674  14.145  89.087  1.00 21.70           N  
ATOM   1784  N   ILE A 230      22.106  18.317  92.409  1.00  9.84           N  
ATOM   1785  CA  ILE A 230      23.464  18.428  91.901  1.00  9.84           C  
ATOM   1786  C   ILE A 230      24.453  17.808  92.883  1.00  9.84           C  
ATOM   1787  O   ILE A 230      25.180  16.883  92.530  1.00  9.84           O  
ATOM   1788  CB  ILE A 230      23.850  19.909  91.656  1.00  5.00           C  
ATOM   1789  CG1 ILE A 230      23.176  20.416  90.375  1.00  5.00           C  
ATOM   1790  CG2 ILE A 230      25.372  20.061  91.619  1.00  5.00           C  
ATOM   1791  CD1 ILE A 230      23.472  21.864  90.057  1.00  5.00           C  
ATOM   1792  N   GLU A 231      24.466  18.309  94.115  1.00  7.40           N  
ATOM   1793  CA  GLU A 231      25.378  17.813  95.144  1.00  7.40           C  
ATOM   1794  C   GLU A 231      25.573  16.287  95.116  1.00  7.40           C  
ATOM   1795  O   GLU A 231      26.693  15.795  95.237  1.00  7.40           O  
ATOM   1796  CB  GLU A 231      24.877  18.254  96.521  1.00 69.52           C  
ATOM   1797  CG  GLU A 231      25.957  18.816  97.440  1.00 69.52           C  
ATOM   1798  CD  GLU A 231      26.850  17.745  98.040  1.00 69.52           C  
ATOM   1799  OE1 GLU A 231      27.494  17.000  97.273  1.00 69.52           O  
ATOM   1800  OE2 GLU A 231      26.913  17.647  99.286  1.00 69.52           O  
ATOM   1801  N   VAL A 232      24.490  15.542  94.942  1.00  5.00           N  
ATOM   1802  CA  VAL A 232      24.583  14.092  94.916  1.00  5.00           C  
ATOM   1803  C   VAL A 232      25.497  13.611  93.802  1.00  5.00           C  
ATOM   1804  O   VAL A 232      26.283  12.671  93.965  1.00  5.00           O  
ATOM   1805  CB  VAL A 232      23.218  13.443  94.699  1.00  5.00           C  
ATOM   1806  CG1 VAL A 232      23.374  11.930  94.672  1.00  5.00           C  
ATOM   1807  CG2 VAL A 232      22.263  13.852  95.796  1.00  5.00           C  
ATOM   1808  N   VAL A 233      25.387  14.250  92.653  1.00 18.64           N  
ATOM   1809  CA  VAL A 233      26.212  13.855  91.537  1.00 18.64           C  
ATOM   1810  C   VAL A 233      27.657  14.204  91.845  1.00 18.64           C  
ATOM   1811  O   VAL A 233      28.557  13.395  91.618  1.00 18.64           O  
ATOM   1812  CB  VAL A 233      25.768  14.563  90.271  1.00 11.85           C  
ATOM   1813  CG1 VAL A 233      26.287  13.805  89.061  1.00 11.85           C  
ATOM   1814  CG2 VAL A 233      24.228  14.693  90.254  1.00 11.85           C  
ATOM   1815  N   ARG A 234      27.868  15.406  92.384  1.00  5.00           N  
ATOM   1816  CA  ARG A 234      29.204  15.881  92.746  1.00  5.00           C  
ATOM   1817  C   ARG A 234      29.873  14.932  93.731  1.00  5.00           C  
ATOM   1818  O   ARG A 234      31.086  14.739  93.702  1.00  5.00           O  
ATOM   1819  CB  ARG A 234      29.134  17.272  93.380  1.00 62.60           C  
ATOM   1820  CG  ARG A 234      30.505  17.889  93.673  1.00 62.60           C  
ATOM   1821  CD  ARG A 234      30.384  19.172  94.488  1.00 62.60           C  
ATOM   1822  NE  ARG A 234      30.077  18.893  95.891  1.00 62.60           N  
ATOM   1823  CZ  ARG A 234      30.929  18.337  96.758  1.00 62.60           C  
ATOM   1824  NH1 ARG A 234      32.156  18.000  96.373  1.00 62.60           N  
ATOM   1825  NH2 ARG A 234      30.554  18.107  98.013  1.00 62.60           N  
ATOM   1826  N   ASN A 235      29.078  14.342  94.611  1.00 12.51           N  
ATOM   1827  CA  ASN A 235      29.632  13.431  95.585  1.00 12.51           C  
ATOM   1828  C   ASN A 235      30.004  12.126  94.938  1.00 12.51           C  
ATOM   1829  O   ASN A 235      31.121  11.658  95.095  1.00 12.51           O  
ATOM   1830  CB  ASN A 235      28.645  13.187  96.727  1.00 75.86           C  
ATOM   1831  CG  ASN A 235      29.136  13.760  98.045  1.00 75.86           C  
ATOM   1832  OD1 ASN A 235      30.208  13.387  98.526  1.00 75.86           O  
ATOM   1833  ND2 ASN A 235      28.361  14.674  98.633  1.00 75.86           N  
ATOM   1834  N   ARG A 236      29.071  11.540  94.198  1.00  5.00           N  
ATOM   1835  CA  ARG A 236      29.346  10.269  93.544  1.00  5.00           C  
ATOM   1836  C   ARG A 236      30.678  10.369  92.814  1.00  5.00           C  
ATOM   1837  O   ARG A 236      31.456   9.408  92.767  1.00  5.00           O  
ATOM   1838  CB  ARG A 236      28.236   9.920  92.555  1.00  5.00           C  
ATOM   1839  CG  ARG A 236      28.184   8.437  92.205  1.00  5.00           C  
ATOM   1840  CD  ARG A 236      26.985   8.147  91.336  1.00  5.00           C  
ATOM   1841  NE  ARG A 236      25.794   8.795  91.883  1.00  5.00           N  
ATOM   1842  CZ  ARG A 236      24.634   8.897  91.242  1.00  5.00           C  
ATOM   1843  NH1 ARG A 236      24.499   8.391  90.020  1.00  5.00           N  
ATOM   1844  NH2 ARG A 236      23.610   9.510  91.825  1.00  5.00           N  
ATOM   1845  N   PHE A 237      30.929  11.553  92.255  1.00  5.38           N  
ATOM   1846  CA  PHE A 237      32.154  11.829  91.525  1.00  5.38           C  
ATOM   1847  C   PHE A 237      33.331  11.734  92.448  1.00  5.38           C  
ATOM   1848  O   PHE A 237      34.092  10.777  92.384  1.00  5.38           O  
ATOM   1849  CB  PHE A 237      32.128  13.224  90.925  1.00 14.14           C  
ATOM   1850  CG  PHE A 237      31.628  13.267  89.521  1.00 14.14           C  
ATOM   1851  CD1 PHE A 237      32.019  12.299  88.605  1.00 14.14           C  
ATOM   1852  CD2 PHE A 237      30.792  14.292  89.099  1.00 14.14           C  
ATOM   1853  CE1 PHE A 237      31.588  12.354  87.300  1.00 14.14           C  
ATOM   1854  CE2 PHE A 237      30.356  14.357  87.800  1.00 14.14           C  
ATOM   1855  CZ  PHE A 237      30.751  13.388  86.895  1.00 14.14           C  
ATOM   1856  N   VAL A 238      33.472  12.744  93.305  1.00 18.48           N  
ATOM   1857  CA  VAL A 238      34.569  12.810  94.267  1.00 18.48           C  
ATOM   1858  C   VAL A 238      34.870  11.461  94.909  1.00 18.48           C  
ATOM   1859  O   VAL A 238      36.021  11.163  95.238  1.00 18.48           O  
ATOM   1860  CB  VAL A 238      34.279  13.813  95.384  1.00  5.00           C  
ATOM   1861  CG1 VAL A 238      35.372  13.737  96.437  1.00  5.00           C  
ATOM   1862  CG2 VAL A 238      34.207  15.208  94.805  1.00  5.00           C  
ATOM   1863  N   GLU A 239      33.836  10.650  95.089  1.00 53.83           N  
ATOM   1864  CA  GLU A 239      34.022   9.344  95.682  1.00 53.83           C  
ATOM   1865  C   GLU A 239      34.722   8.420  94.700  1.00 53.83           C  
ATOM   1866  O   GLU A 239      35.726   7.797  95.038  1.00 53.83           O  
ATOM   1867  CB  GLU A 239      32.679   8.763  96.100  1.00 74.73           C  
ATOM   1868  CG  GLU A 239      32.058   9.499  97.265  1.00 74.73           C  
ATOM   1869  CD  GLU A 239      30.733   8.900  97.696  1.00 74.73           C  
ATOM   1870  OE1 GLU A 239      30.186   9.354  98.728  1.00 74.73           O  
ATOM   1871  OE2 GLU A 239      30.241   7.981  97.002  1.00 74.73           O  
ATOM   1872  N   ASN A 240      34.214   8.348  93.477  1.00  5.24           N  
ATOM   1873  CA  ASN A 240      34.816   7.469  92.487  1.00  5.24           C  
ATOM   1874  C   ASN A 240      36.164   7.881  91.909  1.00  5.24           C  
ATOM   1875  O   ASN A 240      36.600   7.317  90.912  1.00  5.24           O  
ATOM   1876  CB  ASN A 240      33.827   7.203  91.371  1.00  5.00           C  
ATOM   1877  CG  ASN A 240      32.713   6.290  91.812  1.00  5.00           C  
ATOM   1878  OD1 ASN A 240      32.813   5.061  91.690  1.00  5.00           O  
ATOM   1879  ND2 ASN A 240      31.647   6.877  92.354  1.00  5.00           N  
ATOM   1880  N   GLY A 241      36.812   8.874  92.509  1.00 17.09           N  
ATOM   1881  CA  GLY A 241      38.138   9.239  92.048  1.00 17.09           C  
ATOM   1882  C   GLY A 241      38.474  10.474  91.242  1.00 17.09           C  
ATOM   1883  O   GLY A 241      39.567  10.535  90.684  1.00 17.09           O  
ATOM   1884  N   ALA A 242      37.592  11.460  91.176  1.00 22.93           N  
ATOM   1885  CA  ALA A 242      37.903  12.665  90.404  1.00 22.93           C  
ATOM   1886  C   ALA A 242      38.622  13.700  91.255  1.00 22.93           C  
ATOM   1887  O   ALA A 242      38.333  13.843  92.443  1.00 22.93           O  
ATOM   1888  CB  ALA A 242      36.639  13.260  89.836  1.00  5.00           C  
ATOM   1889  N   HIS A 243      39.557  14.415  90.639  1.00 11.50           N  
ATOM   1890  CA  HIS A 243      40.320  15.438  91.342  1.00 11.50           C  
ATOM   1891  C   HIS A 243      39.487  16.689  91.471  1.00 11.50           C  
ATOM   1892  O   HIS A 243      39.536  17.375  92.482  1.00 11.50           O  
ATOM   1893  CB  HIS A 243      41.601  15.783  90.595  1.00  5.00           C  
ATOM   1894  CG  HIS A 243      42.422  14.592  90.221  1.00  5.00           C  
ATOM   1895  ND1 HIS A 243      43.780  14.527  90.446  1.00  5.00           N  
ATOM   1896  CD2 HIS A 243      42.086  13.434  89.607  1.00  5.00           C  
ATOM   1897  CE1 HIS A 243      44.243  13.380  89.987  1.00  5.00           C  
ATOM   1898  NE2 HIS A 243      43.236  12.700  89.470  1.00  5.00           N  
ATOM   1899  N   PHE A 244      38.725  16.996  90.433  1.00  5.00           N  
ATOM   1900  CA  PHE A 244      37.876  18.175  90.456  1.00  5.00           C  
ATOM   1901  C   PHE A 244      36.501  17.903  89.890  1.00  5.00           C  
ATOM   1902  O   PHE A 244      36.244  16.868  89.286  1.00  5.00           O  
ATOM   1903  CB  PHE A 244      38.502  19.309  89.664  1.00  5.43           C  
ATOM   1904  CG  PHE A 244      39.906  19.612  90.054  1.00  5.43           C  
ATOM   1905  CD1 PHE A 244      40.952  18.854  89.561  1.00  5.43           C  
ATOM   1906  CD2 PHE A 244      40.188  20.686  90.879  1.00  5.43           C  
ATOM   1907  CE1 PHE A 244      42.255  19.164  89.878  1.00  5.43           C  
ATOM   1908  CE2 PHE A 244      41.488  21.004  91.202  1.00  5.43           C  
ATOM   1909  CZ  PHE A 244      42.525  20.247  90.702  1.00  5.43           C  
ATOM   1910  N   THR A 245      35.619  18.866  90.079  1.00 24.01           N  
ATOM   1911  CA  THR A 245      34.264  18.759  89.598  1.00 24.01           C  
ATOM   1912  C   THR A 245      33.829  20.153  89.239  1.00 24.01           C  
ATOM   1913  O   THR A 245      34.032  21.080  90.011  1.00 24.01           O  
ATOM   1914  CB  THR A 245      33.346  18.193  90.690  1.00 10.77           C  
ATOM   1915  OG1 THR A 245      33.083  16.814  90.416  1.00 10.77           O  
ATOM   1916  CG2 THR A 245      32.042  18.969  90.759  1.00 10.77           C  
ATOM   1917  N   ILE A 246      33.239  20.304  88.065  1.00  5.24           N  
ATOM   1918  CA  ILE A 246      32.787  21.607  87.627  1.00  5.24           C  
ATOM   1919  C   ILE A 246      31.352  21.508  87.126  1.00  5.24           C  
ATOM   1920  O   ILE A 246      30.996  20.564  86.426  1.00  5.24           O  
ATOM   1921  CB  ILE A 246      33.719  22.153  86.530  1.00  5.00           C  
ATOM   1922  CG1 ILE A 246      33.646  21.263  85.289  1.00  5.00           C  
ATOM   1923  CG2 ILE A 246      35.153  22.198  87.062  1.00  5.00           C  
ATOM   1924  CD1 ILE A 246      34.545  21.681  84.161  1.00  5.00           C  
ATOM   1925  N   GLU A 247      30.510  22.463  87.503  1.00  5.00           N  
ATOM   1926  CA  GLU A 247      29.128  22.412  87.067  1.00  5.00           C  
ATOM   1927  C   GLU A 247      29.057  22.602  85.564  1.00  5.00           C  
ATOM   1928  O   GLU A 247      28.122  22.135  84.923  1.00  5.00           O  
ATOM   1929  CB  GLU A 247      28.284  23.456  87.814  1.00 21.98           C  
ATOM   1930  CG  GLU A 247      27.626  22.895  89.093  1.00 21.98           C  
ATOM   1931  CD  GLU A 247      27.157  23.973  90.078  1.00 21.98           C  
ATOM   1932  OE1 GLU A 247      26.730  25.060  89.624  1.00 21.98           O  
ATOM   1933  OE2 GLU A 247      27.203  23.725  91.306  1.00 21.98           O  
ATOM   1934  N   THR A 248      30.050  23.273  84.990  1.00  7.02           N  
ATOM   1935  CA  THR A 248      30.052  23.453  83.544  1.00  7.02           C  
ATOM   1936  C   THR A 248      31.446  23.486  82.963  1.00  7.02           C  
ATOM   1937  O   THR A 248      32.422  23.726  83.664  1.00  7.02           O  
ATOM   1938  CB  THR A 248      29.350  24.739  83.091  1.00  7.93           C  
ATOM   1939  OG1 THR A 248      30.343  25.681  82.669  1.00  7.93           O  
ATOM   1940  CG2 THR A 248      28.501  25.328  84.209  1.00  7.93           C  
ATOM   1941  N   MET A 249      31.509  23.255  81.659  1.00  7.44           N  
ATOM   1942  CA  MET A 249      32.755  23.227  80.925  1.00  7.44           C  
ATOM   1943  C   MET A 249      33.535  24.522  81.064  1.00  7.44           C  
ATOM   1944  O   MET A 249      34.730  24.560  80.784  1.00  7.44           O  
ATOM   1945  CB  MET A 249      32.475  22.965  79.450  1.00 60.21           C  
ATOM   1946  CG  MET A 249      33.687  22.497  78.692  1.00 60.21           C  
ATOM   1947  SD  MET A 249      34.330  20.979  79.426  1.00 60.21           S  
ATOM   1948  CE  MET A 249      32.898  19.889  79.210  1.00 60.21           C  
ATOM   1949  N   GLN A 250      32.861  25.585  81.492  1.00  5.59           N  
ATOM   1950  CA  GLN A 250      33.511  26.884  81.651  1.00  5.59           C  
ATOM   1951  C   GLN A 250      34.668  26.833  82.642  1.00  5.59           C  
ATOM   1952  O   GLN A 250      35.805  27.185  82.306  1.00  5.59           O  
ATOM   1953  CB  GLN A 250      32.496  27.931  82.107  1.00  5.04           C  
ATOM   1954  CG  GLN A 250      31.777  28.667  80.976  1.00  5.04           C  
ATOM   1955  CD  GLN A 250      31.158  27.744  79.924  1.00  5.04           C  
ATOM   1956  OE1 GLN A 250      30.622  26.675  80.240  1.00  5.04           O  
ATOM   1957  NE2 GLN A 250      31.215  28.170  78.666  1.00  5.04           N  
ATOM   1958  N   GLU A 251      34.372  26.387  83.861  1.00 43.82           N  
ATOM   1959  CA  GLU A 251      35.376  26.297  84.911  1.00 43.82           C  
ATOM   1960  C   GLU A 251      36.645  25.600  84.449  1.00 43.82           C  
ATOM   1961  O   GLU A 251      37.725  25.921  84.917  1.00 43.82           O  
ATOM   1962  CB  GLU A 251      34.833  25.527  86.117  1.00 13.68           C  
ATOM   1963  CG  GLU A 251      33.576  26.091  86.752  1.00 13.68           C  
ATOM   1964  CD  GLU A 251      33.205  25.380  88.052  1.00 13.68           C  
ATOM   1965  OE1 GLU A 251      34.010  25.431  89.012  1.00 13.68           O  
ATOM   1966  OE2 GLU A 251      32.111  24.775  88.115  1.00 13.68           O  
ATOM   1967  N   LEU A 252      36.509  24.650  83.532  1.00  5.00           N  
ATOM   1968  CA  LEU A 252      37.644  23.869  83.051  1.00  5.00           C  
ATOM   1969  C   LEU A 252      39.003  24.547  82.959  1.00  5.00           C  
ATOM   1970  O   LEU A 252      40.022  23.904  83.219  1.00  5.00           O  
ATOM   1971  CB  LEU A 252      37.315  23.239  81.704  1.00  5.13           C  
ATOM   1972  CG  LEU A 252      38.382  22.308  81.127  1.00  5.13           C  
ATOM   1973  CD1 LEU A 252      38.832  21.255  82.138  1.00  5.13           C  
ATOM   1974  CD2 LEU A 252      37.785  21.663  79.921  1.00  5.13           C  
ATOM   1975  N   GLU A 253      39.041  25.825  82.587  1.00  6.91           N  
ATOM   1976  CA  GLU A 253      40.326  26.519  82.495  1.00  6.91           C  
ATOM   1977  C   GLU A 253      40.810  27.055  83.847  1.00  6.91           C  
ATOM   1978  O   GLU A 253      42.011  27.238  84.061  1.00  6.91           O  
ATOM   1979  CB  GLU A 253      40.254  27.646  81.465  1.00 10.17           C  
ATOM   1980  CG  GLU A 253      40.133  27.123  80.043  1.00 10.17           C  
ATOM   1981  CD  GLU A 253      41.023  27.859  79.044  1.00 10.17           C  
ATOM   1982  OE1 GLU A 253      40.631  28.956  78.581  1.00 10.17           O  
ATOM   1983  OE2 GLU A 253      42.118  27.334  78.727  1.00 10.17           O  
ATOM   1984  N   SER A 254      39.864  27.291  84.754  1.00 61.99           N  
ATOM   1985  CA  SER A 254      40.156  27.779  86.098  1.00 61.99           C  
ATOM   1986  C   SER A 254      40.811  26.629  86.838  1.00 61.99           C  
ATOM   1987  O   SER A 254      41.660  26.837  87.701  1.00 61.99           O  
ATOM   1988  CB  SER A 254      38.863  28.157  86.818  1.00 44.55           C  
ATOM   1989  OG  SER A 254      37.860  28.561  85.894  1.00 44.55           O  
ATOM   1990  N   VAL A 255      40.392  25.414  86.489  1.00  5.00           N  
ATOM   1991  CA  VAL A 255      40.926  24.196  87.084  1.00  5.00           C  
ATOM   1992  C   VAL A 255      42.303  23.897  86.509  1.00  5.00           C  
ATOM   1993  O   VAL A 255      43.226  23.574  87.245  1.00  5.00           O  
ATOM   1994  CB  VAL A 255      40.007  22.985  86.813  1.00  5.00           C  
ATOM   1995  CG1 VAL A 255      40.628  21.708  87.410  1.00  5.00           C  
ATOM   1996  CG2 VAL A 255      38.617  23.254  87.385  1.00  5.00           C  
ATOM   1997  N   MET A 256      42.434  23.994  85.190  1.00 45.86           N  
ATOM   1998  CA  MET A 256      43.718  23.741  84.558  1.00 45.86           C  
ATOM   1999  C   MET A 256      44.701  24.684  85.207  1.00 45.86           C  
ATOM   2000  O   MET A 256      45.876  24.358  85.368  1.00 45.86           O  
ATOM   2001  CB  MET A 256      43.674  24.071  83.082  1.00 16.19           C  
ATOM   2002  CG  MET A 256      42.718  23.261  82.262  1.00 16.19           C  
ATOM   2003  SD  MET A 256      42.739  23.889  80.573  1.00 16.19           S  
ATOM   2004  CE  MET A 256      44.558  24.304  80.385  1.00 16.19           C  
ATOM   2005  N   GLU A 257      44.197  25.864  85.563  1.00  9.07           N  
ATOM   2006  CA  GLU A 257      44.981  26.929  86.195  1.00  9.07           C  
ATOM   2007  C   GLU A 257      45.351  26.551  87.635  1.00  9.07           C  
ATOM   2008  O   GLU A 257      46.497  26.704  88.054  1.00  9.07           O  
ATOM   2009  CB  GLU A 257      44.163  28.222  86.163  1.00 77.41           C  
ATOM   2010  CG  GLU A 257      44.969  29.503  86.180  1.00 77.41           C  
ATOM   2011  CD  GLU A 257      44.101  30.727  85.920  1.00 77.41           C  
ATOM   2012  OE1 GLU A 257      43.067  30.880  86.607  1.00 77.41           O  
ATOM   2013  OE2 GLU A 257      44.451  31.534  85.033  1.00 77.41           O  
ATOM   2014  N   HIS A 258      44.367  26.048  88.380  1.00  5.00           N  
ATOM   2015  CA  HIS A 258      44.559  25.612  89.757  1.00  5.00           C  
ATOM   2016  C   HIS A 258      45.581  24.482  89.777  1.00  5.00           C  
ATOM   2017  O   HIS A 258      46.397  24.385  90.691  1.00  5.00           O  
ATOM   2018  CB  HIS A 258      43.236  25.107  90.329  1.00 35.89           C  
ATOM   2019  CG  HIS A 258      43.338  24.556  91.720  1.00 35.89           C  
ATOM   2020  ND1 HIS A 258      43.101  25.320  92.844  1.00 35.89           N  
ATOM   2021  CD2 HIS A 258      43.626  23.312  92.167  1.00 35.89           C  
ATOM   2022  CE1 HIS A 258      43.233  24.567  93.923  1.00 35.89           C  
ATOM   2023  NE2 HIS A 258      43.552  23.344  93.541  1.00 35.89           N  
ATOM   2024  N   ILE A 259      45.525  23.626  88.761  1.00  7.17           N  
ATOM   2025  CA  ILE A 259      46.443  22.499  88.660  1.00  7.17           C  
ATOM   2026  C   ILE A 259      47.858  22.987  88.353  1.00  7.17           C  
ATOM   2027  O   ILE A 259      48.794  22.201  88.332  1.00  7.17           O  
ATOM   2028  CB  ILE A 259      46.004  21.476  87.559  1.00  5.16           C  
ATOM   2029  CG1 ILE A 259      44.560  21.039  87.781  1.00  5.16           C  
ATOM   2030  CG2 ILE A 259      46.854  20.224  87.629  1.00  5.16           C  
ATOM   2031  CD1 ILE A 259      44.081  19.980  86.804  1.00  5.16           C  
ATOM   2032  N   GLU A 260      48.030  24.279  88.124  1.00 46.74           N  
ATOM   2033  CA  GLU A 260      49.366  24.777  87.840  1.00 46.74           C  
ATOM   2034  C   GLU A 260      49.800  25.871  88.829  1.00 46.74           C  
ATOM   2035  O   GLU A 260      50.723  25.613  89.636  1.00 46.74           O  
ATOM   2036  CB  GLU A 260      49.413  25.282  86.400  1.00 53.50           C  
ATOM   2037  CG  GLU A 260      49.027  24.209  85.395  1.00 53.50           C  
ATOM   2038  CD  GLU A 260      48.864  24.740  83.982  1.00 53.50           C  
ATOM   2039  OE1 GLU A 260      48.061  25.677  83.794  1.00 53.50           O  
ATOM   2040  OE2 GLU A 260      49.530  24.220  83.058  1.00 53.50           O  
