# Supplementary material for: Comparative Performance of High-Throughput Methods for Protein pKa Predictions
Source: J Chem Inf Model. 2023 Aug 8;63(16):5169–81. doi: 10.1021/acs.jcim.3c00165 (PMC10466379; doi:10.1021/acs.jcim.3c00165)
Supplement: Supplementary file 3 — ci3c00165_si_003.zip [file ci3c00165_si_003.zip › curated_pdbs/3dmu_curated.pdb]

ATOM      1  N   LEU A   7      13.824  24.454  38.717  1.00 34.56           N  
ATOM      2  CA  LEU A   7      13.073  23.170  38.539  1.00 31.55           C  
ATOM      3  C   LEU A   7      13.882  22.185  37.697  1.00 33.66           C  
ATOM      4  O   LEU A   7      14.712  22.592  36.877  1.00 33.48           O  
ATOM      5  CB  LEU A   7      11.742  23.435  37.842  1.00 29.53           C  
ATOM      6  CG  LEU A   7      10.783  24.454  38.470  1.00 29.53           C  
ATOM      7  CD1 LEU A   7       9.454  24.368  37.733  1.00 20.19           C  
ATOM      8  CD2 LEU A   7      10.657  24.255  39.987  1.00 25.41           C  
ATOM      9  N   HIS A   8      13.628  20.897  37.902  1.00 32.24           N  
ATOM     10  CA  HIS A   8      14.362  19.866  37.177  1.00 32.38           C  
ATOM     11  C   HIS A   8      13.461  18.828  36.492  1.00 29.37           C  
ATOM     12  O   HIS A   8      12.467  18.441  37.069  1.00 25.80           O  
ATOM     13  CB  HIS A   8      15.479  19.288  38.051  1.00 33.41           C  
ATOM     14  CG  HIS A   8      15.023  18.253  39.031  1.00 39.11           C  
ATOM     15  ND1 HIS A   8      15.191  16.901  38.824  1.00 45.79           N  
ATOM     16  CD2 HIS A   8      14.405  18.374  40.230  1.00 47.18           C  
ATOM     17  CE1 HIS A   8      14.697  16.230  39.850  1.00 43.73           C  
ATOM     18  NE2 HIS A   8      14.212  17.102  40.716  1.00 48.60           N  
ATOM     19  N   LYS A   9      13.781  18.401  35.271  1.00 25.50           N  
ATOM     20  CA  LYS A   9      13.036  17.331  34.612  1.00 23.09           C  
ATOM     21  C   LYS A   9      13.546  15.960  35.055  1.00 25.63           C  
ATOM     22  O   LYS A   9      14.755  15.731  35.164  1.00 24.91           O  
ATOM     23  CB  LYS A   9      13.175  17.468  33.106  1.00 23.33           C  
ATOM     24  CG  LYS A   9      12.422  18.701  32.623  1.00 26.06           C  
ATOM     25  CD  LYS A   9      12.871  19.116  31.235  1.00 28.45           C  
ATOM     26  CE  LYS A   9      12.350  20.512  30.931  1.00 28.10           C  
ATOM     27  NZ  LYS A   9      12.407  20.563  29.451  1.00 38.35           N  
ATOM     28  N   GLU A  10      12.623  15.047  35.339  1.00 22.95           N  
ATOM     29  CA  GLU A  10      12.959  13.680  35.697  1.00 22.51           C  
ATOM     30  C   GLU A  10      12.306  12.751  34.679  1.00 25.60           C  
ATOM     31  O   GLU A  10      11.229  13.049  34.148  1.00 20.89           O  
ATOM     32  CB  GLU A  10      12.458  13.303  37.100  1.00 25.46           C  
ATOM     33  CG  GLU A  10      12.751  14.392  38.129  1.00 27.36           C  
ATOM     34  CD  GLU A  10      12.050  14.199  39.463  1.00 32.44           C  
ATOM     35  OE1 GLU A  10      12.039  13.049  39.944  1.00 27.69           O  
ATOM     36  OE2 GLU A  10      11.497  15.170  40.027  1.00 28.52           O  
ATOM     37  N   PRO A  11      12.973  11.619  34.388  1.00 23.77           N  
ATOM     38  CA  PRO A  11      12.384  10.662  33.463  1.00 24.13           C  
ATOM     39  C   PRO A  11      11.155   9.992  34.042  1.00 20.66           C  
ATOM     40  O   PRO A  11      11.002   9.802  35.255  1.00 22.71           O  
ATOM     41  CB  PRO A  11      13.434   9.542  33.344  1.00 24.33           C  
ATOM     42  CG  PRO A  11      14.395   9.772  34.444  1.00 27.52           C  
ATOM     43  CD  PRO A  11      14.306  11.221  34.880  1.00 26.92           C  
ATOM     44  N   ALA A  12      10.287   9.633  33.111  1.00 19.42           N  
ATOM     45  CA  ALA A  12       9.127   8.789  33.404  1.00 22.26           C  
ATOM     46  C   ALA A  12       8.741   8.003  32.139  1.00 24.04           C  
ATOM     47  O   ALA A  12       9.255   8.256  31.042  1.00 22.93           O  
ATOM     48  CB  ALA A  12       7.972   9.687  33.869  1.00 21.70           C  
ATOM     49  N   THR A  13       7.850   7.026  32.299  1.00 22.99           N  
ATOM     50  CA  THR A  13       7.427   6.194  31.173  1.00 23.73           C  
ATOM     51  C   THR A  13       5.908   6.262  31.100  1.00 21.84           C  
ATOM     52  O   THR A  13       5.214   6.102  32.107  1.00 27.67           O  
ATOM     53  CB  THR A  13       7.813   4.706  31.368  1.00 22.34           C  
ATOM     54  OG1 THR A  13       9.209   4.576  31.632  1.00 24.11           O  
ATOM     55  CG2 THR A  13       7.346   3.823  30.199  1.00 22.67           C  
ATOM     56  N   LEU A  14       5.332   6.416  29.949  1.00 23.65           N  
ATOM     57  CA  LEU A  14       3.885   6.334  29.894  1.00 26.03           C  
ATOM     58  C   LEU A  14       3.312   4.951  30.254  1.00 30.21           C  
ATOM     59  O   LEU A  14       3.772   3.960  29.793  1.00 28.48           O  
ATOM     60  CB  LEU A  14       3.366   6.823  28.550  1.00 23.12           C  
ATOM     61  CG  LEU A  14       1.886   6.758  28.238  1.00 19.19           C  
ATOM     62  CD1 LEU A  14       1.147   7.722  28.995  1.00 20.25           C  
ATOM     63  CD2 LEU A  14       1.587   6.915  26.828  1.00 21.90           C  
ATOM     64  N   ILE A  15       2.300   4.936  31.100  1.00 29.97           N  
ATOM     65  CA  ILE A  15       1.471   3.773  31.297  1.00 32.70           C  
ATOM     66  C   ILE A  15       0.155   3.975  30.572  1.00 32.93           C  
ATOM     67  O   ILE A  15      -0.152   3.245  29.678  1.00 31.33           O  
ATOM     68  CB  ILE A  15       1.167   3.470  32.750  1.00 32.40           C  
ATOM     69  CG1 ILE A  15       2.425   3.153  33.495  1.00 30.25           C  
ATOM     70  CG2 ILE A  15       0.226   2.306  32.832  1.00 32.83           C  
ATOM     71  CD1 ILE A  15       2.251   2.994  34.932  1.00 32.29           C  
ATOM     72  N   LYS A  16      -0.567   5.015  30.924  1.00 29.05           N  
ATOM     73  CA  LYS A  16      -1.829   5.292  30.297  1.00 32.19           C  
ATOM     74  C   LYS A  16      -2.298   6.735  30.306  1.00 30.73           C  
ATOM     75  O   LYS A  16      -2.315   7.368  31.319  1.00 27.91           O  
ATOM     76  CB  LYS A  16      -2.877   4.509  31.026  1.00 31.36           C  
ATOM     77  CG  LYS A  16      -4.199   4.614  30.461  1.00 37.83           C  
ATOM     78  CD  LYS A  16      -5.030   3.527  31.076  1.00 44.44           C  
ATOM     79  CE  LYS A  16      -6.494   3.696  30.853  1.00 49.54           C  
ATOM     80  NZ  LYS A  16      -7.243   2.718  31.684  1.00 55.36           N  
ATOM     81  N   ALA A  17      -2.754   7.201  29.165  1.00 28.41           N  
ATOM     82  CA  ALA A  17      -3.490   8.448  29.114  1.00 30.68           C  
ATOM     83  C   ALA A  17      -4.878   8.298  29.742  1.00 32.20           C  
ATOM     84  O   ALA A  17      -5.598   7.358  29.421  1.00 34.52           O  
ATOM     85  CB  ALA A  17      -3.624   8.874  27.652  1.00 34.23           C  
ATOM     86  N   ILE A  18      -5.279   9.187  30.642  1.00 31.15           N  
ATOM     87  CA  ILE A  18      -6.534   8.974  31.350  1.00 32.00           C  
ATOM     88  C   ILE A  18      -7.569   9.967  30.841  1.00 35.39           C  
ATOM     89  O   ILE A  18      -8.754   9.669  30.686  1.00 36.46           O  
ATOM     90  CB  ILE A  18      -6.381   9.098  32.872  1.00 32.40           C  
ATOM     91  CG1 ILE A  18      -5.492   8.021  33.506  1.00 34.17           C  
ATOM     92  CG2 ILE A  18      -7.716   9.274  33.574  1.00 28.12           C  
ATOM     93  CD1 ILE A  18      -5.455   6.683  32.811  1.00 38.41           C  
ATOM     94  N   ASP A  19      -7.127  11.192  30.595  1.00 32.85           N  
ATOM     95  CA  ASP A  19      -8.066  12.279  30.377  1.00 31.01           C  
ATOM     96  C   ASP A  19      -7.191  13.409  29.850  1.00 29.83           C  
ATOM     97  O   ASP A  19      -5.969  13.282  29.863  1.00 31.49           O  
ATOM     98  CB  ASP A  19      -8.620  12.757  31.721  1.00 35.45           C  
ATOM     99  CG  ASP A  19      -9.941  13.460  31.544  1.00 39.94           C  
ATOM    100  OD1 ASP A  19     -10.299  13.654  30.363  1.00 45.41           O  
ATOM    101  OD2 ASP A  19     -10.610  13.814  32.539  1.00 46.79           O  
ATOM    102  N   GLY A  20      -7.801  14.508  29.426  1.00 26.93           N  
ATOM    103  CA  GLY A  20      -7.005  15.654  28.981  1.00 26.78           C  
ATOM    104  C   GLY A  20      -6.069  16.121  30.083  1.00 25.38           C  
ATOM    105  O   GLY A  20      -4.995  16.637  29.791  1.00 27.11           O  
ATOM    106  N   ASP A  21      -6.439  15.952  31.356  1.00 25.63           N  
ATOM    107  CA  ASP A  21      -5.657  16.656  32.388  1.00 24.27           C  
ATOM    108  C   ASP A  21      -4.955  15.683  33.316  1.00 20.55           C  
ATOM    109  O   ASP A  21      -4.313  16.143  34.237  1.00 19.01           O  
ATOM    110  CB  ASP A  21      -6.509  17.596  33.249  1.00 23.93           C  
ATOM    111  CG  ASP A  21      -7.588  16.881  34.032  1.00 31.41           C  
ATOM    112  OD1 ASP A  21      -7.590  15.635  34.130  1.00 33.79           O  
ATOM    113  OD2 ASP A  21      -8.477  17.595  34.556  1.00 41.50           O  
ATOM    114  N   THR A  22      -5.072  14.386  33.064  1.00 17.49           N  
ATOM    115  CA  THR A  22      -4.489  13.378  33.937  1.00 20.00           C  
ATOM    116  C   THR A  22      -3.816  12.255  33.159  1.00 20.32           C  
ATOM    117  O   THR A  22      -4.325  11.858  32.119  1.00 24.21           O  
ATOM    118  CB  THR A  22      -5.632  12.770  34.778  1.00 19.87           C  
ATOM    119  OG1 THR A  22      -6.196  13.810  35.590  1.00 27.17           O  
ATOM    120  CG2 THR A  22      -5.040  11.710  35.675  1.00 22.25           C  
ATOM    121  N   VAL A  23      -2.702  11.716  33.644  1.00 18.93           N  
ATOM    122  CA  VAL A  23      -1.985  10.678  32.904  1.00 19.99           C  
ATOM    123  C   VAL A  23      -1.343   9.738  33.918  1.00 21.15           C  
ATOM    124  O   VAL A  23      -0.882  10.169  34.982  1.00 19.48           O  
ATOM    125  CB  VAL A  23      -0.915  11.309  31.960  1.00 19.93           C  
ATOM    126  CG1 VAL A  23       0.119  12.159  32.728  1.00 18.94           C  
ATOM    127  CG2 VAL A  23      -0.200  10.237  31.107  1.00 20.41           C  
ATOM    128  N   LYS A  24      -1.262   8.448  33.602  1.00 21.85           N  
ATOM    129  CA  LYS A  24      -0.621   7.531  34.537  1.00 22.02           C  
ATOM    130  C   LYS A  24       0.754   7.244  33.968  1.00 19.68           C  
ATOM    131  O   LYS A  24       0.874   6.887  32.796  1.00 21.47           O  
ATOM    132  CB  LYS A  24      -1.390   6.208  34.654  1.00 25.77           C  
ATOM    133  CG  LYS A  24      -0.747   5.248  35.669  1.00 35.55           C  
ATOM    134  CD  LYS A  24      -1.626   4.048  36.032  1.00 51.23           C  
ATOM    135  CE  LYS A  24      -2.792   4.433  36.938  1.00 54.47           C  
ATOM    136  NZ  LYS A  24      -2.346   5.100  38.206  1.00 60.70           N  
ATOM    137  N   LEU A  25       1.775   7.436  34.801  1.00 22.03           N  
ATOM    138  CA  LEU A  25       3.161   7.219  34.413  1.00 23.25           C  
ATOM    139  C   LEU A  25       3.854   6.281  35.392  1.00 23.19           C  
ATOM    140  O   LEU A  25       3.476   6.219  36.552  1.00 23.78           O  
ATOM    141  CB  LEU A  25       3.942   8.539  34.353  1.00 20.63           C  
ATOM    142  CG  LEU A  25       3.325   9.669  33.527  1.00 21.54           C  
ATOM    143  CD1 LEU A  25       4.124  10.956  33.735  1.00 14.89           C  
ATOM    144  CD2 LEU A  25       3.226   9.351  32.012  1.00 13.92           C  
ATOM    145  N   MET A  26       4.871   5.543  34.947  1.00 23.35           N  
ATOM    146  CA  MET A  26       5.816   4.923  35.859  1.00 23.52           C  
ATOM    147  C   MET A  26       6.860   5.986  36.212  1.00 23.84           C  
ATOM    148  O   MET A  26       7.502   6.553  35.342  1.00 24.74           O  
ATOM    149  CB  MET A  26       6.431   3.676  35.205  1.00 24.07           C  
ATOM    150  CG  MET A  26       5.518   2.451  35.291  1.00 28.56           C  
ATOM    151  SD  MET A  26       5.810   1.566  36.828  1.00 36.02           S  
ATOM    152  CE  MET A  26       7.544   1.937  37.010  1.00 28.16           C  
ATOM    153  N   TYR A  27       7.026   6.269  37.494  1.00 22.65           N  
ATOM    154  CA  TYR A  27       7.850   7.390  37.923  1.00 24.98           C  
ATOM    155  C   TYR A  27       8.597   6.778  39.099  1.00 27.40           C  
ATOM    156  O   TYR A  27       7.972   6.285  40.043  1.00 27.05           O  
ATOM    157  CB  TYR A  27       7.035   8.642  38.273  1.00 21.30           C  
ATOM    158  CG  TYR A  27       7.850   9.683  39.026  1.00 22.22           C  
ATOM    159  CD1 TYR A  27       8.804  10.470  38.383  1.00 28.60           C  
ATOM    160  CD2 TYR A  27       7.686   9.843  40.401  1.00 30.58           C  
ATOM    161  CE1 TYR A  27       9.571  11.410  39.084  1.00 24.76           C  
ATOM    162  CE2 TYR A  27       8.443  10.760  41.109  1.00 30.83           C  
ATOM    163  CZ  TYR A  27       9.366  11.546  40.455  1.00 23.23           C  
ATOM    164  OH  TYR A  27      10.085  12.425  41.241  1.00 28.07           O  
ATOM    165  N   LYS A  28       9.927   6.823  39.014  1.00 29.83           N  
ATOM    166  CA  LYS A  28      10.824   6.222  39.999  1.00 35.08           C  
ATOM    167  C   LYS A  28      10.430   4.750  40.175  1.00 33.93           C  
ATOM    168  O   LYS A  28      10.386   4.209  41.282  1.00 38.10           O  
ATOM    169  CB  LYS A  28      10.804   7.010  41.315  1.00 34.79           C  
ATOM    170  CG  LYS A  28      11.397   8.418  41.253  1.00 37.77           C  
ATOM    171  CD  LYS A  28      11.224   9.076  42.604  1.00 42.21           C  
ATOM    172  CE  LYS A  28      11.914  10.427  42.653  1.00 47.82           C  
ATOM    173  NZ  LYS A  28      12.031  10.843  44.076  1.00 52.06           N  
ATOM    174  N   GLY A  29      10.141   4.112  39.049  1.00 35.79           N  
ATOM    175  CA  GLY A  29       9.813   2.688  38.975  1.00 37.27           C  
ATOM    176  C   GLY A  29       8.576   2.266  39.753  1.00 39.00           C  
ATOM    177  O   GLY A  29       8.414   1.075  40.037  1.00 38.03           O  
ATOM    178  N   GLN A  30       7.713   3.217  40.109  1.00 35.94           N  
ATOM    179  CA  GLN A  30       6.322   2.892  40.445  1.00 33.79           C  
ATOM    180  C   GLN A  30       5.253   3.666  39.675  1.00 29.68           C  
ATOM    181  O   GLN A  30       5.461   4.823  39.281  1.00 26.38           O  
ATOM    182  CB  GLN A  30       6.066   3.123  41.923  1.00 35.10           C  
ATOM    183  CG  GLN A  30       6.471   1.928  42.774  1.00 44.76           C  
ATOM    184  CD  GLN A  30       6.980   2.403  44.111  1.00 46.86           C  
ATOM    185  OE1 GLN A  30       6.814   3.578  44.450  1.00 54.31           O  
ATOM    186  NE2 GLN A  30       7.602   1.504  44.873  1.00 51.52           N  
ATOM    187  N   PRO A  31       4.103   3.015  39.467  1.00 26.44           N  
ATOM    188  CA  PRO A  31       2.981   3.672  38.815  1.00 24.19           C  
ATOM    189  C   PRO A  31       2.416   4.788  39.694  1.00 23.77           C  
ATOM    190  O   PRO A  31       2.192   4.617  40.897  1.00 24.49           O  
ATOM    191  CB  PRO A  31       1.938   2.551  38.654  1.00 27.31           C  
ATOM    192  CG  PRO A  31       2.333   1.496  39.665  1.00 28.49           C  
ATOM    193  CD  PRO A  31       3.828   1.597  39.789  1.00 30.20           C  
ATOM    194  N   MET A  32       2.165   5.935  39.076  1.00 20.26           N  
ATOM    195  CA AMET A  32       1.610   7.086  39.791  0.50 22.29           C  
ATOM    197  C   MET A  32       0.727   7.851  38.812  1.00 21.29           C  
ATOM    198  O   MET A  32       0.983   7.868  37.605  1.00 24.63           O  
ATOM    199  CB AMET A  32       2.756   8.005  40.237  0.50 18.95           C  
ATOM    201  CG AMET A  32       2.352   9.113  41.207  0.50 27.13           C  
ATOM    203  SD AMET A  32       3.740  10.149  41.711  0.50 31.45           S  
ATOM    205  CE AMET A  32       4.347   9.249  43.131  0.50 27.16           C  
ATOM    207  N   THR A  33      -0.296   8.517  39.325  1.00 20.54           N  
ATOM    208  CA  THR A  33      -1.107   9.340  38.452  1.00 18.55           C  
ATOM    209  C   THR A  33      -0.690  10.798  38.631  1.00 18.68           C  
ATOM    210  O   THR A  33      -0.444  11.219  39.754  1.00 18.23           O  
ATOM    211  CB  THR A  33      -2.565   9.168  38.903  1.00 22.09           C  
ATOM    212  OG1 THR A  33      -2.873   7.764  38.779  1.00 26.03           O  
ATOM    213  CG2 THR A  33      -3.530   9.973  38.019  1.00 22.09           C  
ATOM    214  N   PHE A  34      -0.648  11.536  37.526  1.00 18.56           N  
ATOM    215  CA  PHE A  34      -0.224  12.934  37.525  1.00 18.48           C  
ATOM    216  C   PHE A  34      -1.371  13.788  37.004  1.00 15.42           C  
ATOM    217  O   PHE A  34      -2.048  13.446  36.029  1.00 17.91           O  
ATOM    218  CB  PHE A  34       1.044  13.123  36.658  1.00 14.92           C  
ATOM    219  CG  PHE A  34       2.289  12.600  37.331  1.00 17.43           C  
ATOM    220  CD1 PHE A  34       2.626  11.254  37.290  1.00 20.36           C  
ATOM    221  CD2 PHE A  34       3.142  13.490  37.997  1.00 18.11           C  
ATOM    222  CE1 PHE A  34       3.770  10.783  37.920  1.00 21.33           C  
ATOM    223  CE2 PHE A  34       4.272  13.010  38.634  1.00 18.36           C  
ATOM    224  CZ  PHE A  34       4.587  11.653  38.605  1.00 20.64           C  
ATOM    225  N   ARG A  35      -1.595  14.909  37.682  1.00 13.96           N  
ATOM    226  CA  ARG A  35      -2.520  15.926  37.256  1.00 15.48           C  
ATOM    227  C   ARG A  35      -1.667  17.080  36.705  1.00 17.17           C  
ATOM    228  O   ARG A  35      -0.716  17.559  37.338  1.00 15.61           O  
ATOM    229  CB  ARG A  35      -3.338  16.377  38.482  1.00 14.33           C  
ATOM    230  CG  ARG A  35      -4.204  17.633  38.227  1.00 17.77           C  
ATOM    231  CD  ARG A  35      -5.329  17.381  37.234  1.00 22.74           C  
ATOM    232  NE  ARG A  35      -6.339  18.436  37.206  1.00 23.79           N  
ATOM    233  CZ  ARG A  35      -6.314  19.538  36.452  1.00 33.33           C  
ATOM    234  NH1 ARG A  35      -5.292  19.818  35.644  1.00 20.99           N  
ATOM    235  NH2 ARG A  35      -7.313  20.413  36.525  1.00 26.28           N  
ATOM    236  N   LEU A  36      -1.979  17.552  35.501  1.00 18.14           N  
ATOM    237  CA ALEU A  36      -1.209  18.648  34.889  0.50 16.12           C  
ATOM    239  C   LEU A  36      -1.353  19.973  35.631  1.00 18.03           C  
ATOM    240  O   LEU A  36      -2.474  20.452  35.780  1.00 16.97           O  
ATOM    241  CB ALEU A  36      -1.721  18.889  33.470  0.50 14.96           C  
ATOM    243  CG ALEU A  36      -1.528  17.706  32.521  0.50 14.48           C  
ATOM    245  CD1ALEU A  36      -2.030  18.026  31.100  0.50 14.13           C  
ATOM    247  CD2ALEU A  36      -0.068  17.234  32.559  0.50 10.24           C  
ATOM    249  N   LEU A  37      -0.249  20.585  36.061  1.00 16.72           N  
ATOM    250  CA  LEU A  37      -0.279  21.911  36.661  1.00 17.57           C  
ATOM    251  C   LEU A  37      -0.912  22.963  35.748  1.00 18.67           C  
ATOM    252  O   LEU A  37      -0.699  22.995  34.532  1.00 17.33           O  
ATOM    253  CB  LEU A  37       1.126  22.373  37.066  1.00 20.00           C  
ATOM    254  CG  LEU A  37       1.543  21.864  38.442  1.00 21.41           C  
ATOM    255  CD1 LEU A  37       3.026  22.165  38.723  1.00 19.14           C  
ATOM    256  CD2 LEU A  37       0.616  22.416  39.557  1.00 19.97           C  
ATOM    257  N   LEU A  38      -1.719  23.801  36.387  1.00 18.17           N  
ATOM    258  CA  LEU A  38      -2.172  25.087  35.866  1.00 19.59           C  
ATOM    259  C   LEU A  38      -3.054  24.956  34.636  1.00 21.29           C  
ATOM    260  O   LEU A  38      -3.238  25.947  33.926  1.00 25.05           O  
ATOM    261  CB  LEU A  38      -0.952  25.948  35.538  1.00 20.35           C  
ATOM    262  CG  LEU A  38      -0.147  26.534  36.709  1.00 19.16           C  
ATOM    263  CD1 LEU A  38       1.191  27.182  36.306  1.00 21.48           C  
ATOM    264  CD2 LEU A  38      -1.007  27.686  37.224  1.00 22.02           C  
ATOM    265  N   VAL A  39      -3.623  23.788  34.360  1.00 20.95           N  
ATOM    266  CA  VAL A  39      -4.547  23.716  33.241  1.00 24.61           C  
ATOM    267  C   VAL A  39      -5.891  23.128  33.693  1.00 27.95           C  
ATOM    268  O   VAL A  39      -5.967  22.212  34.531  1.00 25.78           O  
ATOM    269  CB  VAL A  39      -3.955  22.948  32.041  1.00 24.66           C  
ATOM    270  CG1 VAL A  39      -2.561  23.464  31.677  1.00 27.09           C  
ATOM    271  CG2 VAL A  39      -3.805  21.474  32.357  1.00 23.81           C  
ATOM    272  N   ASP A  40      -6.951  23.685  33.124  1.00 27.45           N  
ATOM    273  CA  ASP A  40      -8.257  23.027  33.165  1.00 31.13           C  
ATOM    274  C   ASP A  40      -8.727  22.588  31.789  1.00 29.60           C  
ATOM    275  O   ASP A  40      -8.929  23.453  30.934  1.00 30.76           O  
ATOM    276  CB  ASP A  40      -9.279  23.988  33.770  1.00 33.88           C  
ATOM    277  CG  ASP A  40      -9.097  24.153  35.264  1.00 40.83           C  
ATOM    278  OD1 ASP A  40      -8.830  23.148  35.970  1.00 41.37           O  
ATOM    279  OD2 ASP A  40      -9.237  25.308  35.707  1.00 39.57           O  
ATOM    280  N   THR A  41      -8.878  21.284  31.583  1.00 29.86           N  
ATOM    281  CA  THR A  41      -9.382  20.756  30.328  1.00 31.46           C  
ATOM    282  C   THR A  41     -10.868  20.447  30.485  1.00 36.45           C  
ATOM    283  O   THR A  41     -11.323  20.236  31.608  1.00 35.44           O  
ATOM    284  CB  THR A  41      -8.679  19.479  29.840  1.00 34.64           C  
ATOM    285  OG1 THR A  41      -8.644  18.505  30.893  1.00 31.46           O  
ATOM    286  CG2 THR A  41      -7.277  19.750  29.317  1.00 32.08           C  
ATOM    287  N   PRO A  42     -11.620  20.358  29.402  1.00 34.77           N  
ATOM    288  CA  PRO A  42     -13.031  19.995  29.529  1.00 39.25           C  
ATOM    289  C   PRO A  42     -13.210  18.501  29.748  1.00 42.63           C  
ATOM    290  O   PRO A  42     -12.413  17.743  29.250  1.00 43.14           O  
ATOM    291  CB  PRO A  42     -13.588  20.383  28.155  1.00 37.06           C  
ATOM    292  CG  PRO A  42     -12.634  21.353  27.682  1.00 35.58           C  
ATOM    293  CD  PRO A  42     -11.368  20.812  28.041  1.00 33.92           C  
ATOM    294  N   GLU A  43     -14.261  18.119  30.474  1.00 49.31           N  
ATOM    295  CA  GLU A  43     -14.865  16.777  30.499  1.00 53.52           C  
ATOM    296  C   GLU A  43     -14.975  16.163  31.876  1.00 54.79           C  
ATOM    297  O   GLU A  43     -14.064  15.501  32.349  1.00 57.14           O  
ATOM    298  CB  GLU A  43     -14.143  15.794  29.598  1.00 55.34           C  
ATOM    299  CG  GLU A  43     -15.085  14.857  28.838  1.00 53.38           C  
ATOM    300  CD  GLU A  43     -14.455  13.518  28.602  1.00 56.58           C  
ATOM    301  OE1 GLU A  43     -13.521  13.210  29.336  1.00 60.06           O  
ATOM    302  OE2 GLU A  43     -14.870  12.781  27.704  1.00 54.89           O  
ATOM    303  N   LYS A  53     -18.042  20.625  23.558  1.00 41.55           N  
ATOM    304  CA  LYS A  53     -17.467  20.770  24.887  1.00 42.08           C  
ATOM    305  C   LYS A  53     -15.949  20.725  24.759  1.00 40.04           C  
ATOM    306  O   LYS A  53     -15.303  21.357  25.583  1.00 43.27           O  
ATOM    307  CB  LYS A  53     -17.996  19.787  25.943  1.00 37.09           C  
ATOM    308  CG  LYS A  53     -17.242  18.472  26.105  1.00 43.28           C  
ATOM    309  CD  LYS A  53     -17.756  17.681  27.306  1.00 48.83           C  
ATOM    310  CE  LYS A  53     -18.470  18.606  28.280  1.00 50.78           C  
ATOM    311  NZ  LYS A  53     -17.587  19.186  29.331  1.00 52.90           N  
ATOM    312  N   TYR A  54     -15.438  20.017  23.752  1.00 38.56           N  
ATOM    313  CA  TYR A  54     -14.010  19.875  23.454  1.00 38.58           C  
ATOM    314  C   TYR A  54     -13.293  18.898  24.387  1.00 38.86           C  
ATOM    315  O   TYR A  54     -12.075  18.707  24.326  1.00 36.37           O  
ATOM    316  CB  TYR A  54     -13.319  21.244  23.414  1.00 34.52           C  
ATOM    317  CG  TYR A  54     -13.804  22.082  22.244  1.00 34.89           C  
ATOM    318  CD1 TYR A  54     -13.375  21.788  20.956  1.00 39.28           C  
ATOM    319  CD2 TYR A  54     -14.679  23.144  22.429  1.00 40.63           C  
ATOM    320  CE1 TYR A  54     -13.795  22.541  19.874  1.00 36.41           C  
ATOM    321  CE2 TYR A  54     -15.123  23.914  21.354  1.00 37.37           C  
ATOM    322  CZ  TYR A  54     -14.667  23.591  20.085  1.00 41.13           C  
ATOM    323  OH  TYR A  54     -15.076  24.309  18.982  1.00 40.43           O  
ATOM    324  N   GLY A  55     -14.077  18.271  25.261  1.00 38.68           N  
ATOM    325  CA  GLY A  55     -13.575  17.215  26.134  1.00 37.76           C  
ATOM    326  C   GLY A  55     -12.934  16.070  25.388  1.00 35.71           C  
ATOM    327  O   GLY A  55     -11.792  15.717  25.667  1.00 34.39           O  
ATOM    328  N   PRO A  56     -13.648  15.448  24.437  1.00 36.66           N  
ATOM    329  CA  PRO A  56     -12.994  14.415  23.622  1.00 36.34           C  
ATOM    330  C   PRO A  56     -11.762  14.838  22.811  1.00 35.08           C  
ATOM    331  O   PRO A  56     -10.843  14.054  22.569  1.00 32.26           O  
ATOM    332  CB  PRO A  56     -14.108  13.932  22.681  1.00 38.66           C  
ATOM    333  CG  PRO A  56     -15.394  14.351  23.350  1.00 37.88           C  
ATOM    334  CD  PRO A  56     -15.092  15.588  24.162  1.00 36.54           C  
ATOM    335  N   GLU A  57     -11.771  16.090  22.376  1.00 34.26           N  
ATOM    336  CA  GLU A  57     -10.722  16.608  21.516  1.00 31.95           C  
ATOM    337  C   GLU A  57      -9.511  16.853  22.413  1.00 26.65           C  
ATOM    338  O   GLU A  57      -8.393  16.513  22.033  1.00 27.53           O  
ATOM    339  CB  GLU A  57     -11.223  17.920  20.900  1.00 30.30           C  
ATOM    340  CG  GLU A  57     -12.271  17.679  19.800  1.00 37.25           C  
ATOM    341  CD  GLU A  57     -13.696  17.631  20.338  1.00 48.30           C  
ATOM    342  OE1 GLU A  57     -13.907  17.489  21.561  1.00 44.58           O  
ATOM    343  OE2 GLU A  57     -14.652  17.754  19.540  1.00 53.94           O  
ATOM    344  N   ALA A  58      -9.761  17.426  23.587  1.00 27.44           N  
ATOM    345  CA  ALA A  58      -8.693  17.624  24.582  1.00 28.03           C  
ATOM    346  C   ALA A  58      -8.050  16.310  25.004  1.00 26.43           C  
ATOM    347  O   ALA A  58      -6.828  16.172  25.016  1.00 24.71           O  
ATOM    348  CB  ALA A  58      -9.199  18.428  25.768  1.00 25.63           C  
ATOM    349  N   SER A  59      -8.867  15.299  25.302  1.00 28.90           N  
ATOM    350  CA ASER A  59      -8.339  13.982  25.635  0.50 25.88           C  
ATOM    352  C   SER A  59      -7.591  13.326  24.488  1.00 26.93           C  
ATOM    353  O   SER A  59      -6.578  12.680  24.704  1.00 25.79           O  
ATOM    354  CB ASER A  59      -9.416  13.005  26.128  0.50 25.77           C  
ATOM    356  OG ASER A  59     -10.224  13.605  27.114  0.50 20.64           O  
ATOM    358  N   ALA A  60      -8.081  13.474  23.259  1.00 27.42           N  
ATOM    359  CA  ALA A  60      -7.371  12.805  22.187  1.00 26.68           C  
ATOM    360  C   ALA A  60      -6.028  13.490  21.932  1.00 25.71           C  
ATOM    361  O   ALA A  60      -5.070  12.814  21.571  1.00 25.92           O  
ATOM    362  CB  ALA A  60      -8.209  12.762  20.897  1.00 28.91           C  
ATOM    363  N   PHE A  61      -5.967  14.805  22.125  1.00 26.26           N  
ATOM    364  CA  PHE A  61      -4.734  15.559  21.874  1.00 24.57           C  
ATOM    365  C   PHE A  61      -3.682  15.159  22.915  1.00 24.17           C  
ATOM    366  O   PHE A  61      -2.568  14.785  22.565  1.00 23.35           O  
ATOM    367  CB  PHE A  61      -5.034  17.047  22.011  1.00 24.60           C  
ATOM    368  CG  PHE A  61      -3.860  17.950  21.693  1.00 27.97           C  
ATOM    369  CD1 PHE A  61      -3.529  18.251  20.383  1.00 35.03           C  
ATOM    370  CD2 PHE A  61      -3.108  18.516  22.701  1.00 34.68           C  
ATOM    371  CE1 PHE A  61      -2.447  19.097  20.095  1.00 36.25           C  
ATOM    372  CE2 PHE A  61      -2.033  19.364  22.426  1.00 30.71           C  
ATOM    373  CZ  PHE A  61      -1.697  19.653  21.117  1.00 28.17           C  
ATOM    374  N   LYS A  62      -4.030  15.251  24.199  1.00 22.59           N  
ATOM    375  CA  LYS A  62      -3.189  14.716  25.270  1.00 21.52           C  
ATOM    376  C   LYS A  62      -2.714  13.298  24.950  1.00 21.13           C  
ATOM    377  O   LYS A  62      -1.532  12.981  25.019  1.00 20.63           O  
ATOM    378  CB  LYS A  62      -3.992  14.772  26.582  1.00 23.72           C  
ATOM    379  CG  LYS A  62      -3.393  14.072  27.807  1.00 25.04           C  
ATOM    380  CD  LYS A  62      -2.145  14.763  28.305  1.00 22.67           C  
ATOM    381  CE  LYS A  62      -1.608  14.076  29.584  1.00 19.86           C  
ATOM    382  NZ  LYS A  62      -2.400  14.439  30.805  1.00 26.46           N  
ATOM    383  N   LYS A  63      -3.638  12.392  24.633  1.00 25.74           N  
ATOM    384  CA  LYS A  63      -3.273  11.007  24.313  1.00 25.83           C  
ATOM    385  C   LYS A  63      -2.222  10.826  23.230  1.00 24.62           C  
ATOM    386  O   LYS A  63      -1.214  10.116  23.403  1.00 25.32           O  
ATOM    387  CB  LYS A  63      -4.537  10.168  24.028  1.00 25.78           C  
ATOM    388  CG  LYS A  63      -4.300   8.748  23.522  1.00 22.41           C  
ATOM    389  CD  LYS A  63      -5.643   8.074  23.840  1.00 32.67           C  
ATOM    390  CE  LYS A  63      -6.008   6.926  22.911  1.00 37.74           C  
ATOM    391  NZ  LYS A  63      -5.030   5.826  23.120  1.00 37.78           N  
ATOM    392  N   LYS A  64      -2.452  11.475  22.094  1.00 26.22           N  
ATOM    393  CA  LYS A  64      -1.497  11.425  20.996  1.00 27.02           C  
ATOM    394  C   LYS A  64      -0.135  11.977  21.403  1.00 26.66           C  
ATOM    395  O   LYS A  64       0.911  11.384  21.098  1.00 28.48           O  
ATOM    396  CB  LYS A  64      -2.050  12.201  19.791  1.00 28.78           C  
ATOM    397  CG  LYS A  64      -1.184  12.073  18.556  1.00 34.82           C  
ATOM    398  CD  LYS A  64      -1.793  12.865  17.413  1.00 46.25           C  
ATOM    399  CE  LYS A  64      -1.002  14.127  17.079  1.00 46.37           C  
ATOM    400  NZ  LYS A  64      -1.425  14.615  15.724  1.00 50.73           N  
ATOM    401  N   MET A  65      -0.132  13.102  22.116  1.00 27.54           N  
ATOM    402  CA  MET A  65       1.137  13.706  22.521  1.00 26.71           C  
ATOM    403  C   MET A  65       1.988  12.780  23.374  1.00 26.10           C  
ATOM    404  O   MET A  65       3.199  12.679  23.170  1.00 26.00           O  
ATOM    405  CB  MET A  65       0.903  15.034  23.272  1.00 25.88           C  
ATOM    406  CG  MET A  65       0.736  16.313  22.483  1.00 34.90           C  
ATOM    407  SD  MET A  65       1.150  17.753  23.514  1.00 31.93           S  
ATOM    408  CE  MET A  65       2.891  17.706  23.868  1.00 36.71           C  
ATOM    409  N   VAL A  66       1.364  12.103  24.336  1.00 24.73           N  
ATOM    410  CA  VAL A  66       2.119  11.243  25.234  1.00 24.40           C  
ATOM    411  C   VAL A  66       2.484   9.887  24.642  1.00 23.41           C  
ATOM    412  O   VAL A  66       3.556   9.408  24.940  1.00 23.91           O  
ATOM    413  CB  VAL A  66       1.522  11.102  26.646  1.00 23.29           C  
ATOM    414  CG1 VAL A  66       1.641  12.451  27.379  1.00 26.97           C  
ATOM    415  CG2 VAL A  66       0.054  10.575  26.656  1.00 25.29           C  
ATOM    416  N   GLU A  67       1.591   9.327  23.835  1.00 29.56           N  
ATOM    417  CA  GLU A  67       1.736   7.999  23.239  1.00 31.77           C  
ATOM    418  C   GLU A  67       2.775   8.080  22.122  1.00 33.84           C  
ATOM    419  O   GLU A  67       3.576   7.170  21.937  1.00 33.67           O  
ATOM    420  CB  GLU A  67       0.366   7.514  22.724  1.00 32.12           C  
ATOM    421  CG  GLU A  67      -0.445   6.722  23.741  1.00 38.94           C  
ATOM    422  CD  GLU A  67      -1.834   6.337  23.264  1.00 36.76           C  
ATOM    423  OE1 GLU A  67      -2.087   6.441  22.041  1.00 39.59           O  
ATOM    424  OE2 GLU A  67      -2.664   5.937  24.104  1.00 34.10           O  
ATOM    425  N   ASN A  68       2.795   9.180  21.379  1.00 33.93           N  
ATOM    426  CA  ASN A  68       3.814   9.305  20.341  1.00 35.93           C  
ATOM    427  C   ASN A  68       5.194   9.679  20.847  1.00 35.98           C  
ATOM    428  O   ASN A  68       6.173   9.505  20.121  1.00 32.95           O  
ATOM    429  CB  ASN A  68       3.389  10.291  19.261  1.00 35.90           C  
ATOM    430  CG  ASN A  68       2.158   9.820  18.502  1.00 48.90           C  
ATOM    431  OD1 ASN A  68       1.849   8.625  18.466  1.00 52.50           O  
ATOM    432  ND2 ASN A  68       1.448  10.766  17.891  1.00 48.30           N  
ATOM    433  N   ALA A  69       5.272  10.196  22.077  1.00 33.78           N  
ATOM    434  CA  ALA A  69       6.548  10.692  22.582  1.00 31.65           C  
ATOM    435  C   ALA A  69       7.525   9.538  22.740  1.00 30.55           C  
ATOM    436  O   ALA A  69       7.140   8.461  23.179  1.00 33.17           O  
ATOM    437  CB  ALA A  69       6.386  11.354  23.958  1.00 27.86           C  
ATOM    438  N   LYS A  70       8.787   9.787  22.416  1.00 29.00           N  
ATOM    439  CA  LYS A  70       9.806   8.811  22.769  1.00 30.31           C  
ATOM    440  C   LYS A  70      10.301   9.008  24.195  1.00 26.49           C  
ATOM    441  O   LYS A  70      10.741   8.029  24.799  1.00 27.74           O  
ATOM    442  CB  LYS A  70      10.925   8.744  21.727  1.00 32.02           C  
ATOM    443  CG  LYS A  70      11.998   9.804  21.869  1.00 32.88           C  
ATOM    444  CD  LYS A  70      13.054   9.578  20.802  1.00 43.85           C  
ATOM    445  CE  LYS A  70      12.926  10.439  19.570  1.00 37.24           C  
ATOM    446  NZ  LYS A  70      14.315  10.467  19.016  1.00 40.49           N  
ATOM    447  N   LYS A  71      10.231  10.237  24.720  1.00 23.06           N  
ATOM    448  CA  LYS A  71      10.766  10.540  26.048  1.00 20.66           C  
ATOM    449  C   LYS A  71       9.674  11.308  26.813  1.00 22.30           C  
ATOM    450  O   LYS A  71       9.183  12.283  26.283  1.00 26.81           O  
ATOM    451  CB  LYS A  71      12.050  11.369  26.032  1.00 20.21           C  
ATOM    452  CG  LYS A  71      13.320  10.656  25.517  1.00 31.30           C  
ATOM    453  CD  LYS A  71      14.554  11.543  25.686  1.00 33.11           C  
ATOM    454  CE  LYS A  71      15.716  11.223  24.732  1.00 36.00           C  
ATOM    455  NZ  LYS A  71      17.047  11.779  25.120  1.00 35.98           N  
ATOM    456  N   ILE A  72       9.250  10.877  27.996  1.00 19.88           N  
ATOM    457  CA  ILE A  72       8.272  11.684  28.749  1.00 21.40           C  
ATOM    458  C   ILE A  72       9.100  12.127  29.953  1.00 19.70           C  
ATOM    459  O   ILE A  72       9.914  11.346  30.465  1.00 20.33           O  
ATOM    460  CB  ILE A  72       7.116  10.817  29.267  1.00 18.07           C  
ATOM    461  CG1 ILE A  72       6.236  10.314  28.114  1.00 21.41           C  
ATOM    462  CG2 ILE A  72       6.194  11.582  30.273  1.00 19.99           C  
ATOM    463  CD1 ILE A  72       5.440  11.310  27.294  1.00 23.27           C  
ATOM    464  N   GLU A  73       8.895  13.369  30.395  1.00 19.70           N  
ATOM    465  CA  GLU A  73       9.558  13.826  31.603  1.00 17.77           C  
ATOM    466  C   GLU A  73       8.533  14.536  32.491  1.00 15.73           C  
ATOM    467  O   GLU A  73       7.580  15.106  31.978  1.00 15.85           O  
ATOM    468  CB  GLU A  73      10.650  14.837  31.263  1.00 20.93           C  
ATOM    469  CG  GLU A  73      11.824  14.203  30.508  1.00 18.39           C  
ATOM    470  CD  GLU A  73      12.747  15.263  29.945  1.00 25.42           C  
ATOM    471  OE1 GLU A  73      12.320  16.021  29.055  1.00 26.63           O  
ATOM    472  OE2 GLU A  73      13.896  15.311  30.437  1.00 27.38           O  
ATOM    473  N   VAL A  74       8.821  14.493  33.782  1.00 18.45           N  
ATOM    474  CA  VAL A  74       7.983  15.076  34.840  1.00 16.80           C  
ATOM    475  C   VAL A  74       8.851  16.171  35.463  1.00 16.89           C  
ATOM    476  O   VAL A  74      10.013  15.947  35.800  1.00 22.95           O  
ATOM    477  CB  VAL A  74       7.628  14.000  35.899  1.00 19.53           C  
ATOM    478  CG1 VAL A  74       7.179  14.599  37.230  1.00 24.02           C  
ATOM    479  CG2 VAL A  74       6.595  12.989  35.351  1.00 16.41           C  
ATOM    480  N   GLU A  75       8.229  17.327  35.654  1.00 15.14           N  
ATOM    481  CA  GLU A  75       8.902  18.448  36.310  1.00 16.03           C  
ATOM    482  C   GLU A  75       7.926  18.934  37.391  1.00 15.04           C  
ATOM    483  O   GLU A  75       6.906  19.586  37.099  1.00 16.52           O  
ATOM    484  CB  GLU A  75       9.080  19.551  35.277  1.00 17.51           C  
ATOM    485  CG  GLU A  75       9.794  20.799  35.824  1.00 22.29           C  
ATOM    486  CD  GLU A  75       9.888  21.862  34.750  1.00 24.71           C  
ATOM    487  OE1 GLU A  75       8.841  22.343  34.286  1.00 19.88           O  
ATOM    488  OE2 GLU A  75      11.007  22.225  34.326  1.00 22.99           O  
ATOM    489  N   PHE A  76       8.263  18.619  38.636  1.00 13.90           N  
ATOM    490  CA  PHE A  76       7.564  19.236  39.763  1.00 15.21           C  
ATOM    491  C   PHE A  76       7.841  20.735  39.864  1.00 16.87           C  
ATOM    492  O   PHE A  76       8.901  21.213  39.445  1.00 20.50           O  
ATOM    493  CB  PHE A  76       7.899  18.489  41.052  1.00 17.62           C  
ATOM    494  CG  PHE A  76       7.327  17.092  41.106  1.00 17.72           C  
ATOM    495  CD1 PHE A  76       6.012  16.862  41.453  1.00 16.72           C  
ATOM    496  CD2 PHE A  76       8.140  16.007  40.798  1.00 22.76           C  
ATOM    497  CE1 PHE A  76       5.502  15.558  41.509  1.00 18.33           C  
ATOM    498  CE2 PHE A  76       7.661  14.719  40.847  1.00 23.77           C  
ATOM    499  CZ  PHE A  76       6.356  14.475  41.205  1.00 20.97           C  
ATOM    500  N   ASP A  77       6.872  21.469  40.400  1.00 18.74           N  
ATOM    501  CA  ASP A  77       7.112  22.889  40.678  1.00 16.52           C  
ATOM    502  C   ASP A  77       7.602  23.037  42.135  1.00 19.49           C  
ATOM    503  O   ASP A  77       7.943  22.033  42.772  1.00 19.03           O  
ATOM    504  CB  ASP A  77       5.830  23.664  40.403  1.00 18.22           C  
ATOM    505  CG  ASP A  77       6.094  25.116  40.040  1.00 23.50           C  
ATOM    506  OD1 ASP A  77       7.163  25.628  40.401  1.00 23.81           O  
ATOM    507  OD2 ASP A  77       5.230  25.735  39.402  1.00 17.99           O  
ATOM    508  N   LYS A  78       7.624  24.267  42.646  1.00 16.56           N  
ATOM    509  CA  LYS A  78       8.263  24.550  43.943  1.00 19.12           C  
ATOM    510  C   LYS A  78       7.244  24.474  45.080  1.00 20.93           C  
ATOM    511  O   LYS A  78       7.620  24.616  46.255  1.00 23.92           O  
ATOM    512  CB  LYS A  78       8.835  25.984  43.887  1.00 19.71           C  
ATOM    513  CG  LYS A  78       7.743  27.047  43.731  1.00 23.49           C  
ATOM    514  CD  LYS A  78       8.233  28.473  43.458  1.00 33.19           C  
ATOM    515  CE  LYS A  78       7.129  29.341  42.868  1.00 38.38           C  
ATOM    516  NZ  LYS A  78       7.609  30.566  42.165  1.00 43.02           N  
ATOM    517  N   GLY A  79       5.980  24.271  44.724  1.00 20.87           N  
ATOM    518  CA  GLY A  79       4.858  24.208  45.661  1.00 21.20           C  
ATOM    519  C   GLY A  79       4.535  22.773  46.084  1.00 20.46           C  
ATOM    520  O   GLY A  79       5.345  21.846  45.931  1.00 18.59           O  
ATOM    521  N   GLN A  80       3.331  22.560  46.609  1.00 20.25           N  
ATOM    522  CA  GLN A  80       2.914  21.200  46.959  1.00 21.19           C  
ATOM    523  C   GLN A  80       2.938  20.225  45.773  1.00 19.87           C  
ATOM    524  O   GLN A  80       2.531  20.584  44.674  1.00 20.39           O  
ATOM    525  CB  GLN A  80       1.544  21.217  47.634  1.00 22.99           C  
ATOM    526  CG  GLN A  80       1.641  22.082  48.871  1.00 25.40           C  
ATOM    527  CD  GLN A  80       0.341  22.148  49.629  1.00 28.18           C  
ATOM    528  OE1 GLN A  80      -0.554  21.307  49.451  1.00 21.23           O  
ATOM    529  NE2 GLN A  80       0.258  23.139  50.525  1.00 23.89           N  
ATOM    530  N   ARG A  81       3.415  19.000  45.993  1.00 17.43           N  
ATOM    531  CA  ARG A  81       3.718  18.150  44.836  1.00 19.19           C  
ATOM    532  C   ARG A  81       2.636  17.103  44.579  1.00 21.53           C  
ATOM    533  O   ARG A  81       2.701  16.422  43.555  1.00 15.79           O  
ATOM    534  CB  ARG A  81       5.095  17.496  44.970  1.00 20.17           C  
ATOM    535  CG  ARG A  81       6.152  18.468  44.493  1.00 24.57           C  
ATOM    536  CD  ARG A  81       7.116  18.904  45.581  1.00 37.69           C  
ATOM    537  NE  ARG A  81       8.066  19.891  45.060  1.00 32.48           N  
ATOM    538  CZ  ARG A  81       9.370  19.850  45.289  1.00 36.90           C  
ATOM    539  NH1 ARG A  81       9.903  18.892  46.030  1.00 34.75           N  
ATOM    540  NH2 ARG A  81      10.145  20.795  44.777  1.00 37.73           N  
ATOM    541  N   THR A  82       1.631  17.036  45.450  1.00 21.04           N  
ATOM    542  CA ATHR A  82       0.536  16.070  45.294  0.50 20.57           C  
ATOM    544  C   THR A  82      -0.769  16.736  45.725  1.00 21.15           C  
ATOM    545  O   THR A  82      -0.788  17.560  46.662  1.00 23.42           O  
ATOM    546  CB ATHR A  82       0.737  14.773  46.106  0.50 23.37           C  
ATOM    548  OG1ATHR A  82       0.341  15.010  47.460  0.50 31.13           O  
ATOM    550  CG2ATHR A  82       2.196  14.321  46.160  0.50 21.25           C  
ATOM    552  N   ASP A  83      -1.865  16.414  45.049  1.00 18.63           N  
ATOM    553  CA  ASP A  83      -3.164  16.963  45.451  1.00 20.10           C  
ATOM    554  C   ASP A  83      -3.794  16.034  46.491  1.00 22.06           C  
ATOM    555  O   ASP A  83      -3.191  15.058  46.908  1.00 20.27           O  
ATOM    556  CB  ASP A  83      -4.095  17.273  44.272  1.00 20.67           C  
ATOM    557  CG  ASP A  83      -4.548  16.037  43.496  1.00 21.08           C  
ATOM    558  OD1 ASP A  83      -4.347  14.877  43.901  1.00 22.37           O  
ATOM    559  OD2 ASP A  83      -5.142  16.227  42.408  1.00 22.17           O  
ATOM    560  N   LYS A  84      -5.018  16.344  46.902  1.00 24.33           N  
ATOM    561  CA  LYS A  84      -5.653  15.544  47.938  1.00 28.52           C  
ATOM    562  C   LYS A  84      -6.063  14.144  47.487  1.00 27.30           C  
ATOM    563  O   LYS A  84      -6.352  13.301  48.343  1.00 24.73           O  
ATOM    564  CB  LYS A  84      -6.806  16.331  48.580  1.00 28.93           C  
ATOM    565  CG  LYS A  84      -7.967  16.519  47.621  1.00 30.35           C  
ATOM    566  CD  LYS A  84      -9.042  17.437  48.201  1.00 42.90           C  
ATOM    567  CE  LYS A  84      -9.591  18.370  47.137  1.00 48.26           C  
ATOM    568  NZ  LYS A  84     -11.002  18.119  46.718  1.00 49.69           N  
ATOM    569  N   TYR A  85      -6.078  13.900  46.175  1.00 26.03           N  
ATOM    570  CA  TYR A  85      -6.411  12.614  45.546  1.00 25.17           C  
ATOM    571  C   TYR A  85      -5.198  11.737  45.271  1.00 21.63           C  
ATOM    572  O   TYR A  85      -5.259  10.650  44.703  1.00 22.36           O  
ATOM    573  CB  TYR A  85      -7.198  12.820  44.250  1.00 24.37           C  
ATOM    574  CG  TYR A  85      -8.473  13.564  44.556  1.00 31.22           C  
ATOM    575  CD1 TYR A  85      -9.530  12.940  45.226  1.00 31.62           C  
ATOM    576  CD2 TYR A  85      -8.616  14.901  44.208  1.00 33.95           C  
ATOM    577  CE1 TYR A  85     -10.682  13.649  45.517  1.00 33.67           C  
ATOM    578  CE2 TYR A  85      -9.757  15.624  44.505  1.00 31.68           C  
ATOM    579  CZ  TYR A  85     -10.789  14.982  45.162  1.00 38.38           C  
ATOM    580  OH  TYR A  85     -11.925  15.702  45.446  1.00 40.65           O  
ATOM    581  N   GLY A  86      -4.052  12.258  45.685  1.00 18.74           N  
ATOM    582  CA  GLY A  86      -2.802  11.532  45.601  1.00 20.23           C  
ATOM    583  C   GLY A  86      -2.170  11.687  44.222  1.00 20.30           C  
ATOM    584  O   GLY A  86      -1.262  10.944  43.886  1.00 20.68           O  
ATOM    585  N   ARG A  87      -2.660  12.605  43.393  1.00 19.35           N  
ATOM    586  CA  ARG A  87      -2.080  12.821  42.064  1.00 19.33           C  
ATOM    587  C   ARG A  87      -0.847  13.741  42.129  1.00 17.79           C  
ATOM    588  O   ARG A  87      -0.894  14.767  42.790  1.00 16.67           O  
ATOM    589  CB  ARG A  87      -3.113  13.414  41.105  1.00 17.78           C  
ATOM    590  CG  ARG A  87      -4.255  12.431  40.906  1.00 19.85           C  
ATOM    591  CD  ARG A  87      -5.295  13.041  39.982  1.00 26.14           C  
ATOM    592  NE  ARG A  87      -5.928  14.241  40.510  1.00 21.32           N  
ATOM    593  CZ  ARG A  87      -6.786  14.985  39.820  1.00 25.05           C  
ATOM    594  NH1 ARG A  87      -7.091  14.677  38.554  1.00 26.98           N  
ATOM    595  NH2 ARG A  87      -7.328  16.048  40.400  1.00 24.08           N  
ATOM    596  N   GLY A  88       0.231  13.360  41.453  1.00 13.56           N  
ATOM    597  CA  GLY A  88       1.457  14.186  41.282  1.00 14.02           C  
ATOM    598  C   GLY A  88       1.047  15.467  40.565  1.00 15.51           C  
ATOM    599  O   GLY A  88       0.329  15.429  39.576  1.00 16.63           O  
ATOM    600  N   LEU A  89       1.459  16.623  41.074  1.00 14.14           N  
ATOM    601  CA  LEU A  89       1.165  17.880  40.387  1.00 14.52           C  
ATOM    602  C   LEU A  89       2.418  18.356  39.662  1.00 15.23           C  
ATOM    603  O   LEU A  89       3.384  18.790  40.285  1.00 15.37           O  
ATOM    604  CB  LEU A  89       0.759  18.954  41.395  1.00 15.41           C  
ATOM    605  CG  LEU A  89      -0.528  18.678  42.165  1.00 15.74           C  
ATOM    606  CD1 LEU A  89      -0.799  19.704  43.293  1.00 14.87           C  
ATOM    607  CD2 LEU A  89      -1.705  18.577  41.219  1.00 18.56           C  
ATOM    608  N   ALA A  90       2.387  18.294  38.335  1.00 15.78           N  
ATOM    609  CA  ALA A  90       3.625  18.537  37.563  1.00 14.15           C  
ATOM    610  C   ALA A  90       3.361  19.152  36.204  1.00 14.57           C  
ATOM    611  O   ALA A  90       2.256  19.110  35.641  1.00 15.06           O  
ATOM    612  CB  ALA A  90       4.376  17.224  37.356  1.00 15.62           C  
ATOM    613  N   TYR A  91       4.436  19.703  35.640  1.00 14.54           N  
ATOM    614  CA  TYR A  91       4.507  19.914  34.215  1.00 13.83           C  
ATOM    615  C   TYR A  91       5.011  18.637  33.552  1.00 14.72           C  
ATOM    616  O   TYR A  91       5.993  18.060  34.005  1.00 17.74           O  
ATOM    617  CB  TYR A  91       5.500  21.068  33.993  1.00 13.19           C  
ATOM    618  CG  TYR A  91       5.102  22.316  34.788  1.00 14.55           C  
ATOM    619  CD1 TYR A  91       4.030  23.104  34.383  1.00 12.79           C  
ATOM    620  CD2 TYR A  91       5.844  22.710  35.885  1.00 18.71           C  
ATOM    621  CE1 TYR A  91       3.685  24.257  35.094  1.00 16.40           C  
ATOM    622  CE2 TYR A  91       5.518  23.849  36.620  1.00 18.05           C  
ATOM    623  CZ  TYR A  91       4.448  24.611  36.194  1.00 16.88           C  
ATOM    624  OH  TYR A  91       4.194  25.728  36.945  1.00 19.86           O  
ATOM    625  N   ILE A  92       4.309  18.215  32.511  1.00 15.83           N  
ATOM    626  CA  ILE A  92       4.707  16.992  31.792  1.00 15.32           C  
ATOM    627  C   ILE A  92       5.236  17.415  30.412  1.00 17.90           C  
ATOM    628  O   ILE A  92       4.633  18.237  29.704  1.00 18.07           O  
ATOM    629  CB  ILE A  92       3.524  16.027  31.697  1.00 17.11           C  
ATOM    630  CG1 ILE A  92       2.905  15.665  33.048  1.00 16.71           C  
ATOM    631  CG2 ILE A  92       3.849  14.827  30.795  1.00 14.88           C  
ATOM    632  CD1 ILE A  92       3.806  14.828  33.867  1.00 20.51           C  
ATOM    633  N   TYR A  93       6.398  16.870  30.043  1.00 18.69           N  
ATOM    634  CA  TYR A  93       6.977  17.132  28.730  1.00 20.05           C  
ATOM    635  C   TYR A  93       7.008  15.868  27.870  1.00 21.17           C  
ATOM    636  O   TYR A  93       7.237  14.765  28.373  1.00 19.33           O  
ATOM    637  CB  TYR A  93       8.416  17.616  28.900  1.00 21.80           C  
ATOM    638  CG  TYR A  93       8.495  18.942  29.631  1.00 17.06           C  
ATOM    639  CD1 TYR A  93       8.382  18.996  31.021  1.00 19.13           C  
ATOM    640  CD2 TYR A  93       8.699  20.119  28.920  1.00 19.11           C  
ATOM    641  CE1 TYR A  93       8.450  20.199  31.716  1.00 15.22           C  
ATOM    642  CE2 TYR A  93       8.776  21.333  29.575  1.00 20.65           C  
ATOM    643  CZ  TYR A  93       8.660  21.359  30.962  1.00 24.19           C  
ATOM    644  OH  TYR A  93       8.738  22.575  31.609  1.00 22.23           O  
ATOM    645  N   ALA A  94       6.752  16.053  26.581  1.00 20.02           N  
ATOM    646  CA  ALA A  94       6.910  14.942  25.641  1.00 21.20           C  
ATOM    647  C   ALA A  94       7.941  15.430  24.636  1.00 22.84           C  
ATOM    648  O   ALA A  94       7.685  16.439  23.986  1.00 25.56           O  
ATOM    649  CB  ALA A  94       5.626  14.722  24.930  1.00 21.06           C  
ATOM    650  N   ASP A  95       9.050  14.700  24.495  1.00 22.73           N  
ATOM    651  CA  ASP A  95      10.082  15.110  23.554  1.00 26.66           C  
ATOM    652  C   ASP A  95      10.416  16.589  23.748  1.00 29.32           C  
ATOM    653  O   ASP A  95      10.538  17.333  22.779  1.00 29.44           O  
ATOM    654  CB  ASP A  95       9.617  14.730  22.148  1.00 26.23           C  
ATOM    655  CG  ASP A  95       9.522  13.223  21.979  1.00 24.37           C  
ATOM    656  OD1 ASP A  95      10.308  12.542  22.666  1.00 30.35           O  
ATOM    657  OD2 ASP A  95       8.657  12.784  21.200  1.00 29.96           O  
ATOM    658  N   GLY A  96      10.541  17.007  25.006  1.00 26.79           N  
ATOM    659  CA  GLY A  96      10.917  18.355  25.400  1.00 26.93           C  
ATOM    660  C   GLY A  96       9.843  19.406  25.203  1.00 24.00           C  
ATOM    661  O   GLY A  96      10.040  20.581  25.548  1.00 28.03           O  
ATOM    662  N   LYS A  97       8.674  19.020  24.705  1.00 22.75           N  
ATOM    663  CA  LYS A  97       7.632  20.036  24.558  1.00 18.76           C  
ATOM    664  C   LYS A  97       6.620  19.918  25.695  1.00 18.96           C  
ATOM    665  O   LYS A  97       6.107  18.817  25.917  1.00 19.81           O  
ATOM    666  CB  LYS A  97       6.886  19.893  23.230  1.00 24.22           C  
ATOM    667  CG  LYS A  97       7.820  19.798  22.023  1.00 27.24           C  
ATOM    668  CD  LYS A  97       8.605  21.066  21.719  1.00 44.20           C  
ATOM    669  CE  LYS A  97       9.023  21.048  20.239  1.00 48.45           C  
ATOM    670  NZ  LYS A  97      10.476  20.780  19.958  1.00 51.77           N  
ATOM    671  N   MET A  98       6.278  21.025  26.355  1.00 18.53           N  
ATOM    672  CA  MET A  98       5.404  20.907  27.529  1.00 18.30           C  
ATOM    673  C   MET A  98       3.956  20.625  27.102  1.00 17.21           C  
ATOM    674  O   MET A  98       3.336  21.383  26.343  1.00 17.13           O  
ATOM    675  CB  MET A  98       5.458  22.173  28.404  1.00 18.38           C  
ATOM    676  CG  MET A  98       5.014  21.918  29.861  1.00 17.20           C  
ATOM    677  SD  MET A  98       4.403  23.463  30.627  1.00 19.93           S  
ATOM    678  CE  MET A  98       5.928  24.409  30.506  1.00 18.33           C  
ATOM    679  N   VAL A  99       3.427  19.517  27.609  1.00 19.31           N  
ATOM    680  CA  VAL A  99       2.043  19.143  27.317  1.00 16.45           C  
ATOM    681  C   VAL A  99       1.091  20.196  27.845  1.00 14.36           C  
ATOM    682  O   VAL A  99       0.100  20.513  27.178  1.00 17.45           O  
ATOM    683  CB  VAL A  99       1.736  17.763  27.932  1.00 17.00           C  
ATOM    684  CG1 VAL A  99       0.237  17.368  27.706  1.00 14.92           C  
ATOM    685  CG2 VAL A  99       2.728  16.736  27.410  1.00 20.33           C  
ATOM    686  N   ASN A 100       1.352  20.711  29.052  1.00 14.29           N  
ATOM    687  CA  ASN A 100       0.454  21.688  29.674  1.00 16.16           C  
ATOM    688  C   ASN A 100       0.341  22.878  28.721  1.00 16.25           C  
ATOM    689  O   ASN A 100      -0.753  23.346  28.396  1.00 17.22           O  
ATOM    690  CB  ASN A 100       0.932  22.172  31.058  1.00 12.13           C  
ATOM    691  CG  ASN A 100       1.410  21.098  32.025  1.00 18.10           C  
ATOM    692  OD1 ASN A 100       1.104  21.193  33.223  1.00 17.55           O  
ATOM    693  ND2 ASN A 100       2.217  20.141  31.591  1.00  9.80           N  
ATOM    694  N   GLU A 101       1.489  23.385  28.286  1.00 16.33           N  
ATOM    695  CA  GLU A 101       1.473  24.522  27.375  1.00 18.37           C  
ATOM    696  C   GLU A 101       0.746  24.255  26.064  1.00 18.15           C  
ATOM    697  O   GLU A 101      -0.060  25.090  25.614  1.00 17.12           O  
ATOM    698  CB  GLU A 101       2.925  24.972  27.121  1.00 18.15           C  
ATOM    699  CG  GLU A 101       2.980  26.336  26.415  1.00 18.75           C  
ATOM    700  CD  GLU A 101       4.411  26.748  26.060  1.00 32.09           C  
ATOM    701  OE1 GLU A 101       5.385  25.983  26.250  1.00 28.39           O  
ATOM    702  OE2 GLU A 101       4.561  27.898  25.577  1.00 31.59           O  
ATOM    703  N   ALA A 102       1.006  23.077  25.497  1.00 19.86           N  
ATOM    704  CA  ALA A 102       0.492  22.640  24.195  1.00 19.11           C  
ATOM    705  C   ALA A 102      -1.042  22.604  24.205  1.00 21.40           C  
ATOM    706  O   ALA A 102      -1.707  23.086  23.293  1.00 19.29           O  
ATOM    707  CB  ALA A 102       1.066  21.235  23.806  1.00 18.74           C  
ATOM    708  N   LEU A 103      -1.614  22.034  25.262  1.00 20.79           N  
ATOM    709  CA  LEU A 103      -3.068  22.058  25.418  1.00 19.51           C  
ATOM    710  C   LEU A 103      -3.654  23.468  25.423  1.00 17.51           C  
ATOM    711  O   LEU A 103      -4.660  23.752  24.775  1.00 20.63           O  
ATOM    712  CB  LEU A 103      -3.501  21.292  26.683  1.00 20.19           C  
ATOM    713  CG  LEU A 103      -3.358  19.760  26.654  1.00 21.30           C  
ATOM    714  CD1 LEU A 103      -3.520  19.177  28.067  1.00 21.14           C  
ATOM    715  CD2 LEU A 103      -4.534  19.241  25.834  1.00 20.19           C  
ATOM    716  N   VAL A 104      -3.030  24.366  26.174  1.00 16.84           N  
ATOM    717  CA  VAL A 104      -3.558  25.709  26.310  1.00 16.07           C  
ATOM    718  C   VAL A 104      -3.404  26.394  24.940  1.00 14.57           C  
ATOM    719  O   VAL A 104      -4.329  27.049  24.467  1.00 20.41           O  
ATOM    720  CB  VAL A 104      -2.783  26.481  27.402  1.00 16.12           C  
ATOM    721  CG1 VAL A 104      -3.170  27.949  27.350  1.00 19.09           C  
ATOM    722  CG2 VAL A 104      -3.116  25.894  28.808  1.00 16.85           C  
ATOM    723  N   ARG A 105      -2.217  26.286  24.350  1.00 15.64           N  
ATOM    724  CA  ARG A 105      -1.925  26.962  23.091  1.00 20.65           C  
ATOM    725  C   ARG A 105      -2.877  26.529  21.987  1.00 21.65           C  
ATOM    726  O   ARG A 105      -3.195  27.298  21.080  1.00 20.65           O  
ATOM    727  CB  ARG A 105      -0.500  26.647  22.630  1.00 18.95           C  
ATOM    728  CG  ARG A 105      -0.114  27.303  21.315  1.00 20.54           C  
ATOM    729  CD  ARG A 105      -0.211  28.818  21.404  1.00 21.12           C  
ATOM    730  NE  ARG A 105       0.152  29.464  20.146  1.00 21.61           N  
ATOM    731  CZ  ARG A 105      -0.711  29.743  19.174  1.00 23.58           C  
ATOM    732  NH1 ARG A 105      -1.992  29.433  19.312  1.00 18.77           N  
ATOM    733  NH2 ARG A 105      -0.292  30.333  18.062  1.00 21.89           N  
ATOM    734  N   GLN A 106      -3.327  25.285  22.080  1.00 21.26           N  
ATOM    735  CA  GLN A 106      -4.273  24.716  21.119  1.00 21.62           C  
ATOM    736  C   GLN A 106      -5.741  25.072  21.370  1.00 23.81           C  
ATOM    737  O   GLN A 106      -6.614  24.618  20.638  1.00 23.71           O  
ATOM    738  CB  GLN A 106      -3.987  23.235  20.934  1.00 23.29           C  
ATOM    739  CG  GLN A 106      -4.578  22.615  19.669  1.00 26.32           C  
ATOM    740  CD  GLN A 106      -3.585  22.722  18.538  1.00 29.36           C  
ATOM    741  OE1 GLN A 106      -2.383  22.901  18.765  1.00 27.05           O  
ATOM    742  NE2 GLN A 106      -4.077  22.630  17.308  1.00 28.10           N  
ATOM    743  N   GLY A 107      -6.015  25.900  22.375  1.00 21.96           N  
ATOM    744  CA  GLY A 107      -7.366  26.192  22.850  1.00 23.20           C  
ATOM    745  C   GLY A 107      -8.105  24.966  23.360  1.00 23.09           C  
ATOM    746  O   GLY A 107      -9.325  24.884  23.261  1.00 24.54           O  
ATOM    747  N   LEU A 108      -7.387  23.985  23.896  1.00 23.52           N  
ATOM    748  CA  LEU A 108      -8.039  22.788  24.449  1.00 20.99           C  
ATOM    749  C   LEU A 108      -7.975  22.729  25.983  1.00 23.01           C  
ATOM    750  O   LEU A 108      -8.352  21.709  26.584  1.00 25.96           O  
ATOM    751  CB  LEU A 108      -7.491  21.533  23.760  1.00 21.47           C  
ATOM    752  CG  LEU A 108      -7.686  21.290  22.251  1.00 22.87           C  
ATOM    753  CD1 LEU A 108      -6.789  20.176  21.673  1.00 29.05           C  
ATOM    754  CD2 LEU A 108      -9.180  21.036  21.993  1.00 25.42           C  
ATOM    755  N   ALA A 109      -7.504  23.803  26.614  1.00 24.48           N  
ATOM    756  CA  ALA A 109      -7.511  23.945  28.069  1.00 23.00           C  
ATOM    757  C   ALA A 109      -7.442  25.421  28.386  1.00 27.66           C  
ATOM    758  O   ALA A 109      -6.900  26.180  27.584  1.00 27.13           O  
ATOM    759  CB  ALA A 109      -6.289  23.195  28.674  1.00 21.97           C  
ATOM    760  N   LYS A 110      -7.964  25.825  29.547  1.00 26.52           N  
ATOM    761  CA  LYS A 110      -7.836  27.183  30.056  1.00 26.65           C  
ATOM    762  C   LYS A 110      -6.779  27.112  31.148  1.00 25.02           C  
ATOM    763  O   LYS A 110      -6.478  26.047  31.676  1.00 23.08           O  
ATOM    764  CB  LYS A 110      -9.156  27.736  30.620  1.00 28.06           C  
ATOM    765  CG  LYS A 110     -10.390  27.543  29.735  1.00 33.46           C  
ATOM    766  CD  LYS A 110     -11.647  28.202  30.335  1.00 44.23           C  
ATOM    767  CE  LYS A 110     -12.736  28.474  29.283  1.00 53.44           C  
ATOM    768  NZ  LYS A 110     -14.158  28.057  29.562  1.00 51.71           N  
ATOM    769  N   VAL A 111      -6.187  28.252  31.470  1.00 23.35           N  
ATOM    770  CA  VAL A 111      -5.213  28.286  32.536  1.00 22.96           C  
ATOM    771  C   VAL A 111      -6.018  28.247  33.844  1.00 26.78           C  
ATOM    772  O   VAL A 111      -7.004  28.967  33.959  1.00 24.03           O  
ATOM    773  CB  VAL A 111      -4.367  29.551  32.419  1.00 23.94           C  
ATOM    774  CG1 VAL A 111      -3.444  29.611  33.601  1.00 18.52           C  
ATOM    775  CG2 VAL A 111      -3.498  29.464  31.138  1.00 21.51           C  
ATOM    776  N   ALA A 112      -5.587  27.448  34.816  1.00 25.12           N  
ATOM    777  CA  ALA A 112      -6.264  27.327  36.114  1.00 26.30           C  
ATOM    778  C   ALA A 112      -5.649  28.273  37.132  1.00 25.86           C  
ATOM    779  O   ALA A 112      -4.570  28.830  36.944  1.00 24.67           O  
ATOM    780  CB  ALA A 112      -6.164  25.881  36.610  1.00 26.57           C  
ATOM    781  N   TYR A 113      -6.328  28.465  38.263  1.00 27.30           N  
ATOM    782  CA  TYR A 113      -5.738  29.247  39.344  1.00 31.09           C  
ATOM    783  C   TYR A 113      -4.500  28.538  39.871  1.00 29.14           C  
ATOM    784  O   TYR A 113      -4.498  27.313  39.843  1.00 31.92           O  
ATOM    785  CB  TYR A 113      -6.728  29.262  40.510  1.00 32.88           C  
ATOM    786  CG  TYR A 113      -7.905  30.151  40.216  1.00 41.81           C  
ATOM    787  CD1 TYR A 113      -7.763  31.533  40.256  1.00 49.34           C  
ATOM    788  CD2 TYR A 113      -9.138  29.603  39.887  1.00 48.30           C  
ATOM    789  CE1 TYR A 113      -8.833  32.362  39.987  1.00 54.26           C  
ATOM    790  CE2 TYR A 113     -10.218  30.424  39.614  1.00 53.96           C  
ATOM    791  CZ  TYR A 113     -10.052  31.793  39.671  1.00 56.58           C  
ATOM    792  OH  TYR A 113     -11.129  32.603  39.406  1.00 58.63           O  
ATOM    793  N   VAL A 114      -3.520  29.312  40.338  1.00 27.67           N  
ATOM    794  CA  VAL A 114      -2.320  28.826  41.018  1.00 28.05           C  
ATOM    795  C   VAL A 114      -2.781  28.014  42.227  1.00 31.25           C  
ATOM    796  O   VAL A 114      -3.699  28.434  42.931  1.00 31.39           O  
ATOM    797  CB  VAL A 114      -1.396  29.980  41.437  1.00 29.52           C  
ATOM    798  CG1 VAL A 114      -0.231  29.443  42.268  1.00 29.43           C  
ATOM    799  CG2 VAL A 114      -0.827  30.724  40.221  1.00 28.63           C  
ATOM    800  N   TYR A 115      -2.173  26.848  42.447  1.00 28.14           N  
ATOM    801  CA  TYR A 115      -2.544  25.965  43.559  1.00 29.64           C  
ATOM    802  C   TYR A 115      -1.272  25.880  44.398  1.00 25.95           C  
ATOM    803  O   TYR A 115      -0.228  25.457  43.904  1.00 25.60           O  
ATOM    804  CB  TYR A 115      -2.905  24.571  43.014  1.00 30.17           C  
ATOM    805  CG  TYR A 115      -3.225  23.545  44.088  1.00 34.28           C  
ATOM    806  CD1 TYR A 115      -4.474  23.511  44.726  1.00 40.62           C  
ATOM    807  CD2 TYR A 115      -2.268  22.621  44.482  1.00 36.43           C  
ATOM    808  CE1 TYR A 115      -4.736  22.575  45.720  1.00 40.29           C  
ATOM    809  CE2 TYR A 115      -2.522  21.705  45.473  1.00 35.48           C  
ATOM    810  CZ  TYR A 115      -3.750  21.674  46.092  1.00 38.49           C  
ATOM    811  OH  TYR A 115      -3.914  20.711  47.072  1.00 32.12           O  
ATOM    812  N   LYS A 116      -1.348  26.314  45.652  1.00 25.08           N  
ATOM    813  CA  LYS A 116      -0.272  26.013  46.606  1.00 25.37           C  
ATOM    814  C   LYS A 116       1.176  26.317  46.244  1.00 22.19           C  
ATOM    815  O   LYS A 116       2.044  25.498  46.526  1.00 24.48           O  
ATOM    816  CB  LYS A 116      -0.404  24.560  47.067  1.00 27.41           C  
ATOM    817  CG  LYS A 116      -1.864  24.224  47.409  1.00 33.09           C  
ATOM    818  CD  LYS A 116      -2.525  25.203  48.363  1.00 41.44           C  
ATOM    819  CE  LYS A 116      -2.996  24.427  49.579  1.00 43.43           C  
ATOM    820  NZ  LYS A 116      -4.308  24.968  50.000  1.00 40.36           N  
ATOM    821  N   GLY A 117       1.434  27.474  45.638  1.00 24.96           N  
ATOM    822  CA  GLY A 117       2.769  27.963  45.291  1.00 23.34           C  
ATOM    823  C   GLY A 117       3.303  27.475  43.946  1.00 24.48           C  
ATOM    824  O   GLY A 117       4.416  27.834  43.551  1.00 28.14           O  
ATOM    825  N   ASN A 118       2.531  26.657  43.222  1.00 23.11           N  
ATOM    826  CA  ASN A 118       2.987  26.075  41.959  1.00 21.19           C  
ATOM    827  C   ASN A 118       2.697  27.044  40.815  1.00 20.28           C  
ATOM    828  O   ASN A 118       1.694  26.879  40.135  1.00 23.89           O  
ATOM    829  CB  ASN A 118       2.281  24.734  41.681  1.00 20.60           C  
ATOM    830  CG  ASN A 118       2.604  23.693  42.721  1.00 15.22           C  
ATOM    831  OD1 ASN A 118       1.712  23.067  43.328  1.00 24.67           O  
ATOM    832  ND2 ASN A 118       3.885  23.484  42.922  1.00 13.35           N  
ATOM    833  N   ASN A 119       3.530  28.066  40.633  1.00 21.12           N  
ATOM    834  CA  ASN A 119       3.202  29.138  39.690  1.00 24.87           C  
ATOM    835  C   ASN A 119       4.304  29.436  38.685  1.00 24.50           C  
ATOM    836  O   ASN A 119       4.218  30.423  37.961  1.00 24.97           O  
ATOM    837  CB  ASN A 119       2.890  30.411  40.486  1.00 28.09           C  
ATOM    838  CG  ASN A 119       4.127  31.024  41.110  1.00 29.02           C  
ATOM    839  OD1 ASN A 119       5.219  30.457  41.055  1.00 25.75           O  
ATOM    840  ND2 ASN A 119       3.974  32.219  41.678  1.00 38.45           N  
ATOM    841  N   THR A 120       5.337  28.598  38.636  1.00 23.80           N  
ATOM    842  CA  THR A 120       6.532  28.918  37.863  1.00 24.33           C  
ATOM    843  C   THR A 120       6.200  29.229  36.412  1.00 24.00           C  
ATOM    844  O   THR A 120       6.734  30.184  35.840  1.00 19.71           O  
ATOM    845  CB  THR A 120       7.569  27.783  37.901  1.00 24.37           C  
ATOM    846  OG1 THR A 120       8.148  27.760  39.209  1.00 23.29           O  
ATOM    847  CG2 THR A 120       8.693  28.030  36.879  1.00 27.89           C  
ATOM    848  N   HIS A 121       5.320  28.432  35.815  1.00 21.85           N  
ATOM    849  CA  HIS A 121       5.028  28.592  34.380  1.00 21.52           C  
ATOM    850  C   HIS A 121       3.714  29.291  34.102  1.00 20.46           C  
ATOM    851  O   HIS A 121       3.187  29.200  32.995  1.00 19.71           O  
ATOM    852  CB  HIS A 121       5.095  27.262  33.608  1.00 21.27           C  
ATOM    853  CG  HIS A 121       6.454  26.627  33.603  1.00 21.81           C  
ATOM    854  ND1 HIS A 121       7.598  27.316  33.255  1.00 21.89           N  
ATOM    855  CD2 HIS A 121       6.851  25.365  33.907  1.00 22.06           C  
ATOM    856  CE1 HIS A 121       8.638  26.506  33.363  1.00 24.49           C  
ATOM    857  NE2 HIS A 121       8.212  25.312  33.741  1.00 23.57           N  
ATOM    858  N   GLU A 122       3.175  29.999  35.105  1.00 20.21           N  
ATOM    859  CA  GLU A 122       1.897  30.654  34.966  1.00 20.41           C  
ATOM    860  C   GLU A 122       1.911  31.701  33.845  1.00 23.10           C  
ATOM    861  O   GLU A 122       1.008  31.795  33.027  1.00 24.53           O  
ATOM    862  CB  GLU A 122       1.487  31.327  36.293  1.00 20.08           C  
ATOM    863  CG  GLU A 122       0.128  31.993  36.205  1.00 28.92           C  
ATOM    864  CD  GLU A 122      -0.268  32.755  37.466  1.00 34.85           C  
ATOM    865  OE1 GLU A 122       0.659  33.099  38.226  1.00 32.02           O  
ATOM    866  OE2 GLU A 122      -1.485  32.988  37.679  1.00 30.24           O  
ATOM    867  N   GLN A 123       2.953  32.515  33.796  1.00 22.71           N  
ATOM    868  CA  GLN A 123       2.934  33.551  32.764  1.00 25.04           C  
ATOM    869  C   GLN A 123       3.067  32.945  31.367  1.00 22.64           C  
ATOM    870  O   GLN A 123       2.373  33.391  30.446  1.00 21.66           O  
ATOM    871  CB  GLN A 123       4.057  34.572  33.002  1.00 27.94           C  
ATOM    872  CG  GLN A 123       3.726  35.572  34.114  1.00 36.74           C  
ATOM    873  CD  GLN A 123       2.262  35.964  34.111  1.00 36.95           C  
ATOM    874  OE1 GLN A 123       1.505  35.552  34.990  1.00 44.54           O  
ATOM    875  NE2 GLN A 123       1.845  36.739  33.111  1.00 40.42           N  
ATOM    876  N   LEU A 124       3.951  31.963  31.215  1.00 21.55           N  
ATOM    877  CA  LEU A 124       4.083  31.198  29.979  1.00 21.63           C  
ATOM    878  C   LEU A 124       2.741  30.687  29.473  1.00 20.59           C  
ATOM    879  O   LEU A 124       2.390  30.802  28.286  1.00 20.05           O  
ATOM    880  CB  LEU A 124       5.016  30.005  30.201  1.00 22.44           C  
ATOM    881  CG  LEU A 124       5.318  29.175  28.959  1.00 26.84           C  
ATOM    882  CD1 LEU A 124       6.178  30.068  28.042  1.00 29.92           C  
ATOM    883  CD2 LEU A 124       6.035  27.879  29.361  1.00 30.91           C  
ATOM    884  N   LEU A 125       1.974  30.098  30.387  1.00 19.09           N  
ATOM    885  CA  LEU A 125       0.709  29.505  29.999  1.00 21.33           C  
ATOM    886  C   LEU A 125      -0.332  30.564  29.667  1.00 19.63           C  
ATOM    887  O   LEU A 125      -1.144  30.402  28.749  1.00 20.65           O  
ATOM    888  CB  LEU A 125       0.217  28.578  31.109  1.00 21.67           C  
ATOM    889  CG  LEU A 125       1.233  27.459  31.359  1.00 24.48           C  
ATOM    890  CD1 LEU A 125       0.895  26.554  32.541  1.00 22.57           C  
ATOM    891  CD2 LEU A 125       1.452  26.580  30.176  1.00 23.37           C  
ATOM    892  N   ARG A 126      -0.325  31.648  30.440  1.00 22.71           N  
ATOM    893  CA  ARG A 126      -1.246  32.754  30.164  1.00 22.64           C  
ATOM    894  C   ARG A 126      -1.012  33.384  28.793  1.00 22.81           C  
ATOM    895  O   ARG A 126      -1.976  33.819  28.143  1.00 24.77           O  
ATOM    896  CB  ARG A 126      -1.121  33.848  31.221  1.00 23.23           C  
ATOM    897  CG  ARG A 126      -1.666  33.448  32.574  1.00 24.79           C  
ATOM    898  CD  ARG A 126      -3.171  33.445  32.544  1.00 37.72           C  
ATOM    899  NE  ARG A 126      -3.800  33.122  33.826  1.00 37.71           N  
ATOM    900  CZ  ARG A 126      -5.099  32.867  33.971  1.00 31.60           C  
ATOM    901  NH1 ARG A 126      -5.907  32.885  32.922  1.00 40.66           N  
ATOM    902  NH2 ARG A 126      -5.601  32.571  35.164  1.00 33.53           N  
ATOM    903  N   LYS A 127       0.250  33.391  28.376  1.00 25.70           N  
ATOM    904  CA  LYS A 127       0.639  33.901  27.050  1.00 24.17           C  
ATOM    905  C   LYS A 127       0.054  32.995  25.972  1.00 23.86           C  
ATOM    906  O   LYS A 127      -0.567  33.458  25.012  1.00 20.89           O  
ATOM    907  CB  LYS A 127       2.167  33.941  26.977  1.00 23.15           C  
ATOM    908  CG  LYS A 127       2.636  35.169  27.756  1.00 35.67           C  
ATOM    909  CD  LYS A 127       4.151  35.317  27.782  1.00 40.42           C  
ATOM    910  CE  LYS A 127       4.589  36.336  28.827  1.00 31.87           C  
ATOM    911  NZ  LYS A 127       4.013  37.681  28.593  1.00 36.79           N  
ATOM    912  N   ALA A 128       0.275  31.689  26.126  1.00 23.32           N  
ATOM    913  CA  ALA A 128      -0.323  30.709  25.223  1.00 20.52           C  
ATOM    914  C   ALA A 128      -1.837  30.877  25.147  1.00 19.04           C  
ATOM    915  O   ALA A 128      -2.415  30.762  24.064  1.00 20.55           O  
ATOM    916  CB  ALA A 128       0.054  29.256  25.614  1.00 17.86           C  
ATOM    917  N   GLU A 129      -2.493  31.091  26.293  1.00 21.11           N  
ATOM    918  CA  GLU A 129      -3.952  31.098  26.329  1.00 20.40           C  
ATOM    919  C   GLU A 129      -4.430  32.342  25.572  1.00 20.75           C  
ATOM    920  O   GLU A 129      -5.401  32.268  24.807  1.00 23.65           O  
ATOM    921  CB  GLU A 129      -4.432  31.168  27.785  1.00 23.58           C  
ATOM    922  CG  GLU A 129      -5.935  31.161  27.975  1.00 21.91           C  
ATOM    923  CD  GLU A 129      -6.235  31.433  29.448  1.00 29.92           C  
ATOM    924  OE1 GLU A 129      -5.815  32.492  29.964  1.00 35.79           O  
ATOM    925  OE2 GLU A 129      -6.865  30.558  30.070  1.00 28.71           O  
ATOM    926  N   ALA A 130      -3.736  33.455  25.778  1.00 18.93           N  
ATOM    927  CA  ALA A 130      -4.129  34.733  25.170  1.00 22.73           C  
ATOM    928  C   ALA A 130      -4.144  34.590  23.648  1.00 22.33           C  
ATOM    929  O   ALA A 130      -5.069  35.089  22.981  1.00 22.58           O  
ATOM    930  CB  ALA A 130      -3.199  35.880  25.612  1.00 21.54           C  
ATOM    931  N   GLN A 131      -3.121  33.892  23.158  1.00 23.19           N  
ATOM    932  CA  GLN A 131      -2.947  33.616  21.728  1.00 23.24           C  
ATOM    933  C   GLN A 131      -4.024  32.726  21.132  1.00 26.33           C  
ATOM    934  O   GLN A 131      -4.611  33.040  20.108  1.00 22.16           O  
ATOM    935  CB  GLN A 131      -1.537  33.125  21.365  1.00 24.37           C  
ATOM    936  CG  GLN A 131      -1.308  33.074  19.854  1.00 21.47           C  
ATOM    937  CD  GLN A 131      -1.376  34.444  19.190  1.00 28.40           C  
ATOM    938  OE1 GLN A 131      -1.062  35.478  19.801  1.00 26.37           O  
ATOM    939  NE2 GLN A 131      -1.802  34.463  17.926  1.00 30.99           N  
ATOM    940  N   ALA A 132      -4.291  31.587  21.767  1.00 24.60           N  
ATOM    941  CA  ALA A 132      -5.428  30.762  21.397  1.00 24.40           C  
ATOM    942  C   ALA A 132      -6.739  31.553  21.322  1.00 24.88           C  
ATOM    943  O   ALA A 132      -7.563  31.351  20.418  1.00 24.75           O  
ATOM    944  CB  ALA A 132      -5.529  29.598  22.401  1.00 26.45           C  
ATOM    945  N   LYS A 133      -6.934  32.452  22.285  1.00 25.74           N  
ATOM    946  CA  LYS A 133      -8.191  33.175  22.435  1.00 27.95           C  
ATOM    947  C   LYS A 133      -8.308  34.177  21.286  1.00 27.68           C  
ATOM    948  O   LYS A 133      -9.387  34.324  20.695  1.00 25.61           O  
ATOM    949  CB  LYS A 133      -8.225  33.898  23.784  1.00 30.75           C  
ATOM    950  CG  LYS A 133      -9.530  34.609  24.118  1.00 34.24           C  
ATOM    951  CD  LYS A 133      -9.407  35.508  25.346  1.00 41.12           C  
ATOM    952  CE  LYS A 133     -10.300  36.733  25.129  1.00 50.92           C  
ATOM    953  NZ  LYS A 133     -11.344  36.993  26.166  1.00 52.05           N  
ATOM    954  N   LYS A 134      -7.179  34.817  20.996  1.00 27.98           N  
ATOM    955  CA  LYS A 134      -7.092  35.762  19.875  1.00 31.25           C  
ATOM    956  C   LYS A 134      -7.357  35.063  18.550  1.00 29.08           C  
ATOM    957  O   LYS A 134      -7.910  35.681  17.641  1.00 31.25           O  
ATOM    958  CB  LYS A 134      -5.726  36.450  19.847  1.00 29.27           C  
ATOM    959  CG  LYS A 134      -5.578  37.538  18.805  1.00 33.21           C  
ATOM    960  CD  LYS A 134      -4.352  38.396  19.063  1.00 40.76           C  
ATOM    961  CE  LYS A 134      -3.049  37.694  18.740  1.00 52.24           C  
ATOM    962  NZ  LYS A 134      -1.877  38.353  19.393  1.00 57.31           N  
ATOM    963  N   GLU A 135      -6.965  33.796  18.449  1.00 27.32           N  
ATOM    964  CA  GLU A 135      -7.246  32.934  17.295  1.00 26.47           C  
ATOM    965  C   GLU A 135      -8.614  32.265  17.270  1.00 25.81           C  
ATOM    966  O   GLU A 135      -8.875  31.473  16.363  1.00 26.63           O  
ATOM    967  CB  GLU A 135      -6.159  31.874  17.062  1.00 24.71           C  
ATOM    968  CG  GLU A 135      -4.764  32.468  16.936  1.00 21.92           C  
ATOM    969  CD  GLU A 135      -3.673  31.410  16.905  1.00 21.15           C  
ATOM    970  OE1 GLU A 135      -3.876  30.179  17.083  1.00 22.18           O  
ATOM    971  OE2 GLU A 135      -2.542  31.868  16.692  1.00 25.33           O  
ATOM    972  N   LYS A 136      -9.461  32.590  18.246  1.00 26.04           N  
ATOM    973  CA  LYS A 136     -10.753  31.923  18.387  1.00 29.02           C  
ATOM    974  C   LYS A 136     -10.642  30.418  18.192  1.00 28.35           C  
ATOM    975  O   LYS A 136     -11.442  29.793  17.498  1.00 30.83           O  
ATOM    976  CB  LYS A 136     -11.756  32.546  17.410  1.00 31.56           C  
ATOM    977  CG  LYS A 136     -11.827  34.044  17.639  1.00 28.71           C  
ATOM    978  CD  LYS A 136     -13.081  34.644  17.010  1.00 41.99           C  
ATOM    979  CE  LYS A 136     -13.294  36.115  17.381  1.00 49.36           C  
ATOM    980  NZ  LYS A 136     -13.524  36.300  18.847  1.00 52.64           N  
ATOM    981  N   LEU A 137      -9.631  29.823  18.819  1.00 27.24           N  
ATOM    982  CA  LEU A 137      -9.293  28.430  18.548  1.00 29.86           C  
ATOM    983  C   LEU A 137     -10.034  27.485  19.514  1.00 31.48           C  
ATOM    984  O   LEU A 137      -9.999  27.691  20.721  1.00 31.12           O  
ATOM    985  CB  LEU A 137      -7.786  28.256  18.757  1.00 32.23           C  
ATOM    986  CG  LEU A 137      -6.934  27.579  17.683  1.00 38.63           C  
ATOM    987  CD1 LEU A 137      -5.583  27.175  18.277  1.00 31.40           C  
ATOM    988  CD2 LEU A 137      -7.596  26.460  16.852  1.00 22.41           C  
ATOM    989  N   ASN A 138     -10.679  26.453  18.981  1.00 31.36           N  
ATOM    990  CA  ASN A 138     -11.356  25.427  19.770  1.00 34.12           C  
ATOM    991  C   ASN A 138     -12.244  25.998  20.868  1.00 35.26           C  
ATOM    992  O   ASN A 138     -13.247  26.643  20.558  1.00 38.37           O  
ATOM    993  CB  ASN A 138     -10.400  24.312  20.215  1.00 30.77           C  
ATOM    994  CG  ASN A 138      -9.764  23.597  19.047  1.00 31.07           C  
ATOM    995  OD1 ASN A 138      -8.547  23.425  18.988  1.00 29.83           O  
ATOM    996  ND2 ASN A 138     -10.588  23.153  18.100  1.00 25.38           N  
ATOM    997  N   ILE A 139     -11.906  25.802  22.139  1.00 37.53           N  
ATOM    998  CA  ILE A 139     -12.764  26.288  23.217  1.00 36.48           C  
ATOM    999  C   ILE A 139     -13.088  27.771  23.075  1.00 37.13           C  
ATOM   1000  O   ILE A 139     -14.111  28.245  23.567  1.00 37.75           O  
ATOM   1001  CB  ILE A 139     -12.044  26.157  24.574  1.00 37.39           C  
ATOM   1002  CG1 ILE A 139     -11.924  24.686  24.952  1.00 33.80           C  
ATOM   1003  CG2 ILE A 139     -12.800  26.910  25.650  1.00 34.86           C  
ATOM   1004  CD1 ILE A 139     -11.553  24.514  26.407  1.00 33.37           C  
ATOM   1005  N   TRP A 140     -12.215  28.515  22.403  1.00 35.39           N  
ATOM   1006  CA  TRP A 140     -12.396  29.949  22.232  1.00 33.89           C  
ATOM   1007  C   TRP A 140     -13.167  30.284  20.968  1.00 35.49           C  
ATOM   1008  O   TRP A 140     -13.261  31.457  20.615  1.00 35.58           O  
ATOM   1009  CB  TRP A 140     -11.057  30.682  22.193  1.00 34.86           C  
ATOM   1010  CG  TRP A 140     -10.272  30.388  23.434  1.00 31.66           C  
ATOM   1011  CD1 TRP A 140      -9.175  29.579  23.538  1.00 31.30           C  
ATOM   1012  CD2 TRP A 140     -10.529  30.890  24.754  1.00 33.42           C  
ATOM   1013  NE1 TRP A 140      -8.731  29.547  24.841  1.00 31.35           N  
ATOM   1014  CE2 TRP A 140      -9.546  30.341  25.607  1.00 37.25           C  
ATOM   1015  CE3 TRP A 140     -11.506  31.732  25.300  1.00 39.80           C  
ATOM   1016  CZ2 TRP A 140      -9.500  30.629  26.973  1.00 41.60           C  
ATOM   1017  CZ3 TRP A 140     -11.462  32.018  26.656  1.00 42.13           C  
ATOM   1018  CH2 TRP A 140     -10.463  31.469  27.480  1.00 41.48           C  
ATOM   1019  N   SER A 141     -13.721  29.267  20.311  1.00 38.80           N  
ATOM   1020  CA  SER A 141     -14.489  29.495  19.095  1.00 38.33           C  
ATOM   1021  C   SER A 141     -15.982  29.618  19.355  1.00 42.22           C  
ATOM   1022  O   SER A 141     -16.717  29.928  18.416  1.00 46.13           O  
ATOM   1023  CB  SER A 141     -14.205  28.406  18.063  1.00 37.74           C  
ATOM   1024  OG  SER A 141     -14.980  27.248  18.305  1.00 43.58           O  
TER    1025      SER A 141                                                      
