# Supplementary material for: Comparative Performance of High-Throughput Methods for Protein pKa Predictions
Source: J Chem Inf Model. 2023 Aug 8;63(16):5169–81. doi: 10.1021/acs.jcim.3c00165 (PMC10466379; doi:10.1021/acs.jcim.3c00165)
Supplement: Supplementary file 3 — ci3c00165_si_003.zip [file ci3c00165_si_003.zip › curated_pdbs/1a91_curated_3.pdb]

MODEL        3                                                                  
ATOM      1  N   MET A   1      29.837  -8.148  -2.541  1.00  0.00           N  
ATOM      2  CA  MET A   1      30.099  -7.478  -1.243  1.00  0.00           C  
ATOM      3  C   MET A   1      29.483  -6.129  -1.238  1.00  0.00           C  
ATOM      4  O   MET A   1      28.483  -5.918  -0.560  1.00  0.00           O  
ATOM      5  CB  MET A   1      31.621  -7.371  -0.979  1.00  0.00           C  
ATOM      6  CG  MET A   1      32.277  -8.733  -0.682  1.00  0.00           C  
ATOM      7  SD  MET A   1      34.071  -8.659  -0.368  1.00  0.00           S  
ATOM      8  CE  MET A   1      34.009  -7.843   1.255  1.00  0.00           C  
ATOM      9  H1  MET A   1      28.810  -8.202  -2.699  1.00  0.00           H  
ATOM     10  H2  MET A   1      30.278  -7.601  -3.307  1.00  0.00           H  
ATOM     11  H3  MET A   1      30.238  -9.107  -2.523  1.00  0.00           H  
ATOM     12  HA  MET A   1      29.574  -8.043  -0.489  1.00  0.00           H  
ATOM     13  HB2 MET A   1      32.127  -6.920  -1.862  1.00  0.00           H  
ATOM     14  HB3 MET A   1      31.789  -6.688  -0.120  1.00  0.00           H  
ATOM     15  HG2 MET A   1      31.760  -9.184   0.193  1.00  0.00           H  
ATOM     16  HG3 MET A   1      32.089  -9.400  -1.551  1.00  0.00           H  
ATOM     17  HE1 MET A   1      33.367  -8.410   1.963  1.00  0.00           H  
ATOM     18  HE2 MET A   1      35.025  -7.773   1.699  1.00  0.00           H  
ATOM     19  HE3 MET A   1      33.605  -6.811   1.174  1.00  0.00           H  
ATOM     20  N   GLU A   2      30.055  -5.186  -2.019  1.00  0.00           N  
ATOM     21  CA  GLU A   2      29.476  -3.899  -2.280  1.00  0.00           C  
ATOM     22  C   GLU A   2      28.257  -4.046  -3.160  1.00  0.00           C  
ATOM     23  O   GLU A   2      27.334  -3.240  -3.080  1.00  0.00           O  
ATOM     24  CB  GLU A   2      30.476  -2.906  -2.927  1.00  0.00           C  
ATOM     25  CG  GLU A   2      31.088  -3.374  -4.261  1.00  0.00           C  
ATOM     26  CD  GLU A   2      32.087  -2.332  -4.762  1.00  0.00           C  
ATOM     27  OE1 GLU A   2      31.652  -1.184  -5.051  1.00  0.00           O  
ATOM     28  OE2 GLU A   2      33.297  -2.670  -4.866  1.00  0.00           O  
ATOM     29  H   GLU A   2      30.925  -5.345  -2.464  1.00  0.00           H  
ATOM     30  HA  GLU A   2      29.180  -3.503  -1.327  1.00  0.00           H  
ATOM     31  HB2 GLU A   2      29.967  -1.928  -3.075  1.00  0.00           H  
ATOM     32  HB3 GLU A   2      31.305  -2.743  -2.200  1.00  0.00           H  
ATOM     33  HG2 GLU A   2      31.603  -4.348  -4.118  1.00  0.00           H  
ATOM     34  HG3 GLU A   2      30.293  -3.503  -5.025  1.00  0.00           H  
ATOM     35  N   ASN A   3      28.232  -5.110  -3.999  1.00  0.00           N  
ATOM     36  CA  ASN A   3      27.164  -5.404  -4.920  1.00  0.00           C  
ATOM     37  C   ASN A   3      26.146  -6.287  -4.255  1.00  0.00           C  
ATOM     38  O   ASN A   3      24.962  -6.189  -4.562  1.00  0.00           O  
ATOM     39  CB  ASN A   3      27.658  -6.113  -6.197  1.00  0.00           C  
ATOM     40  CG  ASN A   3      28.639  -5.194  -6.939  1.00  0.00           C  
ATOM     41  OD1 ASN A   3      28.269  -4.091  -7.358  1.00  0.00           O  
ATOM     42  ND2 ASN A   3      29.913  -5.667  -7.094  1.00  0.00           N  
ATOM     43  H   ASN A   3      28.991  -5.757  -4.022  1.00  0.00           H  
ATOM     44  HA  ASN A   3      26.680  -4.483  -5.196  1.00  0.00           H  
ATOM     45  HB2 ASN A   3      28.150  -7.063  -5.915  1.00  0.00           H  
ATOM     46  HB3 ASN A   3      26.805  -6.335  -6.873  1.00  0.00           H  
ATOM     47 HD21 ASN A   3      30.160  -6.566  -6.735  1.00  0.00           H  
ATOM     48 HD22 ASN A   3      30.599  -5.111  -7.565  1.00  0.00           H  
ATOM     49  N   LEU A   4      26.583  -7.179  -3.326  1.00  0.00           N  
ATOM     50  CA  LEU A   4      25.757  -7.906  -2.380  1.00  0.00           C  
ATOM     51  C   LEU A   4      24.940  -6.975  -1.535  1.00  0.00           C  
ATOM     52  O   LEU A   4      23.810  -7.280  -1.166  1.00  0.00           O  
ATOM     53  CB  LEU A   4      26.593  -8.866  -1.497  1.00  0.00           C  
ATOM     54  CG  LEU A   4      25.796  -9.835  -0.586  1.00  0.00           C  
ATOM     55  CD1 LEU A   4      26.461 -11.224  -0.543  1.00  0.00           C  
ATOM     56  CD2 LEU A   4      25.605  -9.294   0.847  1.00  0.00           C  
ATOM     57  H   LEU A   4      27.553  -7.242  -3.115  1.00  0.00           H  
ATOM     58  HA  LEU A   4      25.055  -8.485  -2.960  1.00  0.00           H  
ATOM     59  HB2 LEU A   4      27.199  -9.486  -2.196  1.00  0.00           H  
ATOM     60  HB3 LEU A   4      27.307  -8.288  -0.874  1.00  0.00           H  
ATOM     61  HG  LEU A   4      24.788  -9.974  -1.041  1.00  0.00           H  
ATOM     62 HD11 LEU A   4      26.543 -11.645  -1.567  1.00  0.00           H  
ATOM     63 HD12 LEU A   4      27.481 -11.151  -0.107  1.00  0.00           H  
ATOM     64 HD13 LEU A   4      25.858 -11.921   0.077  1.00  0.00           H  
ATOM     65 HD21 LEU A   4      25.075  -8.320   0.843  1.00  0.00           H  
ATOM     66 HD22 LEU A   4      25.008 -10.011   1.449  1.00  0.00           H  
ATOM     67 HD23 LEU A   4      26.591  -9.154   1.338  1.00  0.00           H  
ATOM     68  N   ASN A   5      25.520  -5.801  -1.209  1.00  0.00           N  
ATOM     69  CA  ASN A   5      24.930  -4.810  -0.358  1.00  0.00           C  
ATOM     70  C   ASN A   5      23.864  -4.059  -1.083  1.00  0.00           C  
ATOM     71  O   ASN A   5      22.825  -3.757  -0.508  1.00  0.00           O  
ATOM     72  CB  ASN A   5      25.955  -3.803   0.214  1.00  0.00           C  
ATOM     73  CG  ASN A   5      25.571  -3.428   1.642  1.00  0.00           C  
ATOM     74  OD1 ASN A   5      25.136  -2.307   1.927  1.00  0.00           O  
ATOM     75  ND2 ASN A   5      25.740  -4.428   2.552  1.00  0.00           N  
ATOM     76  H   ASN A   5      26.439  -5.611  -1.518  1.00  0.00           H  
ATOM     77  HA  ASN A   5      24.464  -5.372   0.422  1.00  0.00           H  
ATOM     78  HB2 ASN A   5      26.967  -4.251   0.213  1.00  0.00           H  
ATOM     79  HB3 ASN A   5      25.998  -2.871  -0.364  1.00  0.00           H  
ATOM     80 HD21 ASN A   5      26.066  -5.328   2.257  1.00  0.00           H  
ATOM     81 HD22 ASN A   5      25.507  -4.243   3.495  1.00  0.00           H  
ATOM     82  N   MET A   6      24.090  -3.788  -2.388  1.00  0.00           N  
ATOM     83  CA  MET A   6      23.117  -3.246  -3.292  1.00  0.00           C  
ATOM     84  C   MET A   6      22.002  -4.230  -3.509  1.00  0.00           C  
ATOM     85  O   MET A   6      20.866  -3.823  -3.722  1.00  0.00           O  
ATOM     86  CB  MET A   6      23.727  -2.913  -4.673  1.00  0.00           C  
ATOM     87  CG  MET A   6      24.692  -1.719  -4.626  1.00  0.00           C  
ATOM     88  SD  MET A   6      25.546  -1.400  -6.199  1.00  0.00           S  
ATOM     89  CE  MET A   6      26.612  -0.084  -5.541  1.00  0.00           C  
ATOM     90  H   MET A   6      24.961  -3.987  -2.820  1.00  0.00           H  
ATOM     91  HA  MET A   6      22.716  -2.358  -2.838  1.00  0.00           H  
ATOM     92  HB2 MET A   6      24.267  -3.803  -5.061  1.00  0.00           H  
ATOM     93  HB3 MET A   6      22.917  -2.670  -5.396  1.00  0.00           H  
ATOM     94  HG2 MET A   6      24.115  -0.819  -4.321  1.00  0.00           H  
ATOM     95  HG3 MET A   6      25.442  -1.905  -3.832  1.00  0.00           H  
ATOM     96  HE1 MET A   6      26.007   0.735  -5.096  1.00  0.00           H  
ATOM     97  HE2 MET A   6      27.288  -0.480  -4.754  1.00  0.00           H  
ATOM     98  HE3 MET A   6      27.243   0.353  -6.344  1.00  0.00           H  
ATOM     99  N   ASP A   7      22.315  -5.548  -3.437  1.00  0.00           N  
ATOM    100  CA  ASP A   7      21.351  -6.616  -3.612  1.00  0.00           C  
ATOM    101  C   ASP A   7      20.429  -6.705  -2.425  1.00  0.00           C  
ATOM    102  O   ASP A   7      19.245  -6.981  -2.588  1.00  0.00           O  
ATOM    103  CB  ASP A   7      22.018  -7.989  -3.885  1.00  0.00           C  
ATOM    104  CG  ASP A   7      21.011  -9.043  -4.357  1.00  0.00           C  
ATOM    105  OD1 ASP A   7      20.409  -8.842  -5.445  1.00  0.00           O  
ATOM    106  OD2 ASP A   7      20.831 -10.058  -3.632  1.00  0.00           O  
ATOM    107  H   ASP A   7      23.253  -5.827  -3.202  1.00  0.00           H  
ATOM    108  HA  ASP A   7      20.748  -6.365  -4.464  1.00  0.00           H  
ATOM    109  HB2 ASP A   7      22.790  -7.864  -4.675  1.00  0.00           H  
ATOM    110  HB3 ASP A   7      22.523  -8.342  -2.969  1.00  0.00           H  
ATOM    111  N   LEU A   8      20.966  -6.467  -1.207  1.00  0.00           N  
ATOM    112  CA  LEU A   8      20.248  -6.563   0.040  1.00  0.00           C  
ATOM    113  C   LEU A   8      19.440  -5.316   0.280  1.00  0.00           C  
ATOM    114  O   LEU A   8      18.410  -5.377   0.944  1.00  0.00           O  
ATOM    115  CB  LEU A   8      21.202  -6.808   1.240  1.00  0.00           C  
ATOM    116  CG  LEU A   8      21.239  -8.279   1.733  1.00  0.00           C  
ATOM    117  CD1 LEU A   8      19.918  -8.688   2.418  1.00  0.00           C  
ATOM    118  CD2 LEU A   8      21.637  -9.290   0.638  1.00  0.00           C  
ATOM    119  H   LEU A   8      21.932  -6.233  -1.119  1.00  0.00           H  
ATOM    120  HA  LEU A   8      19.553  -7.387  -0.037  1.00  0.00           H  
ATOM    121  HB2 LEU A   8      22.229  -6.500   0.945  1.00  0.00           H  
ATOM    122  HB3 LEU A   8      20.919  -6.179   2.113  1.00  0.00           H  
ATOM    123  HG  LEU A   8      22.031  -8.327   2.518  1.00  0.00           H  
ATOM    124 HD11 LEU A   8      19.674  -7.979   3.238  1.00  0.00           H  
ATOM    125 HD12 LEU A   8      19.080  -8.689   1.690  1.00  0.00           H  
ATOM    126 HD13 LEU A   8      20.010  -9.708   2.849  1.00  0.00           H  
ATOM    127 HD21 LEU A   8      22.616  -9.015   0.196  1.00  0.00           H  
ATOM    128 HD22 LEU A   8      21.725 -10.308   1.074  1.00  0.00           H  
ATOM    129 HD23 LEU A   8      20.877  -9.321  -0.170  1.00  0.00           H  
ATOM    130  N   LEU A   9      19.890  -4.158  -0.255  1.00  0.00           N  
ATOM    131  CA  LEU A   9      19.168  -2.903  -0.191  1.00  0.00           C  
ATOM    132  C   LEU A   9      18.070  -2.828  -1.225  1.00  0.00           C  
ATOM    133  O   LEU A   9      17.065  -2.151  -1.011  1.00  0.00           O  
ATOM    134  CB  LEU A   9      20.110  -1.689  -0.324  1.00  0.00           C  
ATOM    135  CG  LEU A   9      21.001  -1.507   0.930  1.00  0.00           C  
ATOM    136  CD1 LEU A   9      22.226  -0.633   0.618  1.00  0.00           C  
ATOM    137  CD2 LEU A   9      20.208  -0.958   2.133  1.00  0.00           C  
ATOM    138  H   LEU A   9      20.777  -4.130  -0.718  1.00  0.00           H  
ATOM    139  HA  LEU A   9      18.686  -2.850   0.773  1.00  0.00           H  
ATOM    140  HB2 LEU A   9      20.755  -1.836  -1.217  1.00  0.00           H  
ATOM    141  HB3 LEU A   9      19.527  -0.753  -0.472  1.00  0.00           H  
ATOM    142  HG  LEU A   9      21.394  -2.507   1.223  1.00  0.00           H  
ATOM    143 HD11 LEU A   9      22.826  -1.087  -0.197  1.00  0.00           H  
ATOM    144 HD12 LEU A   9      21.898   0.374   0.298  1.00  0.00           H  
ATOM    145 HD13 LEU A   9      22.869  -0.531   1.518  1.00  0.00           H  
ATOM    146 HD21 LEU A   9      19.747   0.018   1.877  1.00  0.00           H  
ATOM    147 HD22 LEU A   9      19.402  -1.661   2.430  1.00  0.00           H  
ATOM    148 HD23 LEU A   9      20.884  -0.816   3.003  1.00  0.00           H  
ATOM    149  N   TYR A  10      18.216  -3.551  -2.364  1.00  0.00           N  
ATOM    150  CA  TYR A  10      17.151  -3.767  -3.326  1.00  0.00           C  
ATOM    151  C   TYR A  10      16.110  -4.672  -2.718  1.00  0.00           C  
ATOM    152  O   TYR A  10      14.912  -4.425  -2.841  1.00  0.00           O  
ATOM    153  CB  TYR A  10      17.645  -4.440  -4.637  1.00  0.00           C  
ATOM    154  CG  TYR A  10      17.816  -3.444  -5.754  1.00  0.00           C  
ATOM    155  CD1 TYR A  10      16.701  -2.730  -6.231  1.00  0.00           C  
ATOM    156  CD2 TYR A  10      19.049  -3.289  -6.411  1.00  0.00           C  
ATOM    157  CE1 TYR A  10      16.809  -1.902  -7.354  1.00  0.00           C  
ATOM    158  CE2 TYR A  10      19.154  -2.478  -7.546  1.00  0.00           C  
ATOM    159  CZ  TYR A  10      18.035  -1.779  -8.018  1.00  0.00           C  
ATOM    160  OH  TYR A  10      18.141  -0.963  -9.165  1.00  0.00           O  
ATOM    161  H   TYR A  10      19.070  -4.034  -2.555  1.00  0.00           H  
ATOM    162  HA  TYR A  10      16.677  -2.815  -3.523  1.00  0.00           H  
ATOM    163  HB2 TYR A  10      18.605  -4.968  -4.457  1.00  0.00           H  
ATOM    164  HB3 TYR A  10      16.913  -5.184  -5.020  1.00  0.00           H  
ATOM    165  HD1 TYR A  10      15.741  -2.837  -5.746  1.00  0.00           H  
ATOM    166  HD2 TYR A  10      19.922  -3.815  -6.056  1.00  0.00           H  
ATOM    167  HE1 TYR A  10      15.935  -1.380  -7.715  1.00  0.00           H  
ATOM    168  HE2 TYR A  10      20.101  -2.398  -8.058  1.00  0.00           H  
ATOM    169  HH  TYR A  10      17.283  -0.563  -9.325  1.00  0.00           H  
ATOM    170  N   MET A  11      16.578  -5.739  -2.027  1.00  0.00           N  
ATOM    171  CA  MET A  11      15.763  -6.712  -1.330  1.00  0.00           C  
ATOM    172  C   MET A  11      15.041  -6.097  -0.156  1.00  0.00           C  
ATOM    173  O   MET A  11      13.996  -6.591   0.257  1.00  0.00           O  
ATOM    174  CB  MET A  11      16.623  -7.897  -0.843  1.00  0.00           C  
ATOM    175  CG  MET A  11      15.854  -9.139  -0.353  1.00  0.00           C  
ATOM    176  SD  MET A  11      16.919 -10.463   0.311  1.00  0.00           S  
ATOM    177  CE  MET A  11      17.900 -10.829  -1.175  1.00  0.00           C  
ATOM    178  H   MET A  11      17.562  -5.917  -2.000  1.00  0.00           H  
ATOM    179  HA  MET A  11      15.033  -7.087  -2.025  1.00  0.00           H  
ATOM    180  HB2 MET A  11      17.261  -8.214  -1.696  1.00  0.00           H  
ATOM    181  HB3 MET A  11      17.295  -7.541  -0.038  1.00  0.00           H  
ATOM    182  HG2 MET A  11      15.145  -8.827   0.442  1.00  0.00           H  
ATOM    183  HG3 MET A  11      15.247  -9.527  -1.200  1.00  0.00           H  
ATOM    184  HE1 MET A  11      17.243 -11.023  -2.050  1.00  0.00           H  
ATOM    185  HE2 MET A  11      18.577  -9.986  -1.433  1.00  0.00           H  
ATOM    186  HE3 MET A  11      18.532 -11.729  -1.016  1.00  0.00           H  
ATOM    187  N   ALA A  12      15.567  -4.974   0.394  1.00  0.00           N  
ATOM    188  CA  ALA A  12      14.965  -4.227   1.464  1.00  0.00           C  
ATOM    189  C   ALA A  12      13.667  -3.619   1.010  1.00  0.00           C  
ATOM    190  O   ALA A  12      12.636  -3.871   1.622  1.00  0.00           O  
ATOM    191  CB  ALA A  12      15.878  -3.124   2.028  1.00  0.00           C  
ATOM    192  H   ALA A  12      16.429  -4.596   0.078  1.00  0.00           H  
ATOM    193  HA  ALA A  12      14.769  -4.936   2.250  1.00  0.00           H  
ATOM    194  HB1 ALA A  12      16.842  -3.561   2.361  1.00  0.00           H  
ATOM    195  HB2 ALA A  12      16.093  -2.349   1.265  1.00  0.00           H  
ATOM    196  HB3 ALA A  12      15.402  -2.631   2.903  1.00  0.00           H  
ATOM    197  N   ALA A  13      13.689  -2.823  -0.093  1.00  0.00           N  
ATOM    198  CA  ALA A  13      12.540  -2.322  -0.806  1.00  0.00           C  
ATOM    199  C   ALA A  13      11.632  -3.396  -1.349  1.00  0.00           C  
ATOM    200  O   ALA A  13      10.492  -3.120  -1.689  1.00  0.00           O  
ATOM    201  CB  ALA A  13      12.964  -1.406  -1.970  1.00  0.00           C  
ATOM    202  H   ALA A  13      14.533  -2.593  -0.566  1.00  0.00           H  
ATOM    203  HA  ALA A  13      11.954  -1.744  -0.100  1.00  0.00           H  
ATOM    204  HB1 ALA A  13      13.604  -0.583  -1.585  1.00  0.00           H  
ATOM    205  HB2 ALA A  13      13.547  -1.973  -2.726  1.00  0.00           H  
ATOM    206  HB3 ALA A  13      12.080  -0.951  -2.464  1.00  0.00           H  
ATOM    207  N   ALA A  14      12.086  -4.661  -1.463  1.00  0.00           N  
ATOM    208  CA  ALA A  14      11.249  -5.703  -2.024  1.00  0.00           C  
ATOM    209  C   ALA A  14      10.379  -6.282  -0.947  1.00  0.00           C  
ATOM    210  O   ALA A  14       9.257  -6.715  -1.203  1.00  0.00           O  
ATOM    211  CB  ALA A  14      12.067  -6.842  -2.661  1.00  0.00           C  
ATOM    212  H   ALA A  14      12.994  -4.917  -1.133  1.00  0.00           H  
ATOM    213  HA  ALA A  14      10.596  -5.257  -2.762  1.00  0.00           H  
ATOM    214  HB1 ALA A  14      12.729  -6.434  -3.453  1.00  0.00           H  
ATOM    215  HB2 ALA A  14      12.702  -7.350  -1.905  1.00  0.00           H  
ATOM    216  HB3 ALA A  14      11.396  -7.597  -3.124  1.00  0.00           H  
ATOM    217  N   VAL A  15      10.892  -6.262   0.299  1.00  0.00           N  
ATOM    218  CA  VAL A  15      10.214  -6.688   1.495  1.00  0.00           C  
ATOM    219  C   VAL A  15       9.297  -5.576   1.953  1.00  0.00           C  
ATOM    220  O   VAL A  15       8.199  -5.841   2.432  1.00  0.00           O  
ATOM    221  CB  VAL A  15      11.248  -7.038   2.561  1.00  0.00           C  
ATOM    222  CG1 VAL A  15      10.634  -7.159   3.973  1.00  0.00           C  
ATOM    223  CG2 VAL A  15      11.924  -8.364   2.148  1.00  0.00           C  
ATOM    224  H   VAL A  15      11.819  -5.921   0.446  1.00  0.00           H  
ATOM    225  HA  VAL A  15       9.609  -7.556   1.270  1.00  0.00           H  
ATOM    226  HB  VAL A  15      12.027  -6.239   2.568  1.00  0.00           H  
ATOM    227 HG11 VAL A  15       9.797  -7.890   3.969  1.00  0.00           H  
ATOM    228 HG12 VAL A  15      11.405  -7.511   4.691  1.00  0.00           H  
ATOM    229 HG13 VAL A  15      10.256  -6.180   4.334  1.00  0.00           H  
ATOM    230 HG21 VAL A  15      12.370  -8.295   1.136  1.00  0.00           H  
ATOM    231 HG22 VAL A  15      12.730  -8.620   2.869  1.00  0.00           H  
ATOM    232 HG23 VAL A  15      11.179  -9.188   2.146  1.00  0.00           H  
ATOM    233  N   MET A  16       9.730  -4.303   1.808  1.00  0.00           N  
ATOM    234  CA  MET A  16       9.055  -3.136   2.326  1.00  0.00           C  
ATOM    235  C   MET A  16       7.923  -2.724   1.436  1.00  0.00           C  
ATOM    236  O   MET A  16       6.807  -2.532   1.915  1.00  0.00           O  
ATOM    237  CB  MET A  16      10.020  -1.941   2.482  1.00  0.00           C  
ATOM    238  CG  MET A  16      10.863  -1.992   3.771  1.00  0.00           C  
ATOM    239  SD  MET A  16       9.916  -1.769   5.313  1.00  0.00           S  
ATOM    240  CE  MET A  16       9.945  -3.495   5.880  1.00  0.00           C  
ATOM    241  H   MET A  16      10.597  -4.115   1.357  1.00  0.00           H  
ATOM    242  HA  MET A  16       8.637  -3.378   3.288  1.00  0.00           H  
ATOM    243  HB2 MET A  16      10.705  -1.937   1.610  1.00  0.00           H  
ATOM    244  HB3 MET A  16       9.479  -0.972   2.464  1.00  0.00           H  
ATOM    245  HG2 MET A  16      11.428  -2.949   3.799  1.00  0.00           H  
ATOM    246  HG3 MET A  16      11.612  -1.175   3.702  1.00  0.00           H  
ATOM    247  HE1 MET A  16      10.989  -3.856   6.003  1.00  0.00           H  
ATOM    248  HE2 MET A  16       9.432  -3.597   6.859  1.00  0.00           H  
ATOM    249  HE3 MET A  16       9.435  -4.167   5.158  1.00  0.00           H  
ATOM    250  N   MET A  17       8.183  -2.572   0.116  1.00  0.00           N  
ATOM    251  CA  MET A  17       7.181  -2.106  -0.818  1.00  0.00           C  
ATOM    252  C   MET A  17       6.277  -3.230  -1.214  1.00  0.00           C  
ATOM    253  O   MET A  17       5.125  -3.003  -1.583  1.00  0.00           O  
ATOM    254  CB  MET A  17       7.820  -1.613  -2.143  1.00  0.00           C  
ATOM    255  CG  MET A  17       8.840  -0.480  -1.948  1.00  0.00           C  
ATOM    256  SD  MET A  17       9.036   0.629  -3.381  1.00  0.00           S  
ATOM    257  CE  MET A  17       9.667  -0.611  -4.550  1.00  0.00           C  
ATOM    258  H   MET A  17       9.087  -2.773  -0.277  1.00  0.00           H  
ATOM    259  HA  MET A  17       6.551  -1.354  -0.323  1.00  0.00           H  
ATOM    260  HB2 MET A  17       8.333  -2.457  -2.655  1.00  0.00           H  
ATOM    261  HB3 MET A  17       7.021  -1.270  -2.830  1.00  0.00           H  
ATOM    262  HG2 MET A  17       8.507   0.091  -1.062  1.00  0.00           H  
ATOM    263  HG3 MET A  17       9.826  -0.893  -1.664  1.00  0.00           H  
ATOM    264  HE1 MET A  17      10.547  -1.144  -4.133  1.00  0.00           H  
ATOM    265  HE2 MET A  17       8.891  -1.368  -4.795  1.00  0.00           H  
ATOM    266  HE3 MET A  17       9.980  -0.132  -5.503  1.00  0.00           H  
ATOM    267  N   GLY A  18       6.784  -4.483  -1.117  1.00  0.00           N  
ATOM    268  CA  GLY A  18       6.008  -5.670  -1.360  1.00  0.00           C  
ATOM    269  C   GLY A  18       4.929  -5.764  -0.328  1.00  0.00           C  
ATOM    270  O   GLY A  18       3.768  -5.951  -0.672  1.00  0.00           O  
ATOM    271  H   GLY A  18       7.725  -4.641  -0.829  1.00  0.00           H  
ATOM    272  HA2 GLY A  18       5.562  -5.594  -2.341  1.00  0.00           H  
ATOM    273  HA3 GLY A  18       6.669  -6.514  -1.242  1.00  0.00           H  
ATOM    274  N   LEU A  19       5.307  -5.584   0.960  1.00  0.00           N  
ATOM    275  CA  LEU A  19       4.431  -5.662   2.104  1.00  0.00           C  
ATOM    276  C   LEU A  19       3.377  -4.591   2.094  1.00  0.00           C  
ATOM    277  O   LEU A  19       2.223  -4.878   2.404  1.00  0.00           O  
ATOM    278  CB  LEU A  19       5.233  -5.594   3.430  1.00  0.00           C  
ATOM    279  CG  LEU A  19       4.444  -5.807   4.749  1.00  0.00           C  
ATOM    280  CD1 LEU A  19       5.310  -6.561   5.778  1.00  0.00           C  
ATOM    281  CD2 LEU A  19       3.915  -4.496   5.371  1.00  0.00           C  
ATOM    282  H   LEU A  19       6.258  -5.372   1.183  1.00  0.00           H  
ATOM    283  HA  LEU A  19       3.934  -6.621   2.056  1.00  0.00           H  
ATOM    284  HB2 LEU A  19       5.980  -6.419   3.372  1.00  0.00           H  
ATOM    285  HB3 LEU A  19       5.802  -4.643   3.489  1.00  0.00           H  
ATOM    286  HG  LEU A  19       3.571  -6.459   4.521  1.00  0.00           H  
ATOM    287 HD11 LEU A  19       5.641  -7.536   5.363  1.00  0.00           H  
ATOM    288 HD12 LEU A  19       6.207  -5.961   6.038  1.00  0.00           H  
ATOM    289 HD13 LEU A  19       4.727  -6.751   6.705  1.00  0.00           H  
ATOM    290 HD21 LEU A  19       4.759  -3.809   5.591  1.00  0.00           H  
ATOM    291 HD22 LEU A  19       3.208  -3.980   4.694  1.00  0.00           H  
ATOM    292 HD23 LEU A  19       3.384  -4.715   6.322  1.00  0.00           H  
ATOM    293  N   ALA A  20       3.745  -3.319   1.795  1.00  0.00           N  
ATOM    294  CA  ALA A  20       2.845  -2.213   2.028  1.00  0.00           C  
ATOM    295  C   ALA A  20       1.758  -2.091   1.016  1.00  0.00           C  
ATOM    296  O   ALA A  20       0.586  -2.138   1.375  1.00  0.00           O  
ATOM    297  CB  ALA A  20       3.586  -0.869   2.148  1.00  0.00           C  
ATOM    298  H   ALA A  20       4.652  -3.070   1.436  1.00  0.00           H  
ATOM    299  HA  ALA A  20       2.301  -2.452   2.934  1.00  0.00           H  
ATOM    300  HB1 ALA A  20       4.322  -0.917   2.979  1.00  0.00           H  
ATOM    301  HB2 ALA A  20       4.139  -0.641   1.212  1.00  0.00           H  
ATOM    302  HB3 ALA A  20       2.880  -0.038   2.360  1.00  0.00           H  
ATOM    303  N   ALA A  21       2.115  -1.881  -0.267  1.00  0.00           N  
ATOM    304  CA  ALA A  21       1.175  -1.855  -1.365  1.00  0.00           C  
ATOM    305  C   ALA A  21       0.314  -3.087  -1.544  1.00  0.00           C  
ATOM    306  O   ALA A  21      -0.758  -2.973  -2.135  1.00  0.00           O  
ATOM    307  CB  ALA A  21       1.803  -1.394  -2.684  1.00  0.00           C  
ATOM    308  H   ALA A  21       3.076  -1.803  -0.521  1.00  0.00           H  
ATOM    309  HA  ALA A  21       0.473  -1.075  -1.106  1.00  0.00           H  
ATOM    310  HB1 ALA A  21       2.223  -0.378  -2.522  1.00  0.00           H  
ATOM    311  HB2 ALA A  21       2.620  -2.069  -3.007  1.00  0.00           H  
ATOM    312  HB3 ALA A  21       1.043  -1.306  -3.488  1.00  0.00           H  
ATOM    313  N   ILE A  22       0.723  -4.288  -1.040  1.00  0.00           N  
ATOM    314  CA  ILE A  22      -0.192  -5.416  -1.010  1.00  0.00           C  
ATOM    315  C   ILE A  22      -1.109  -5.351   0.174  1.00  0.00           C  
ATOM    316  O   ILE A  22      -2.251  -5.788   0.081  1.00  0.00           O  
ATOM    317  CB  ILE A  22       0.390  -6.813  -1.080  1.00  0.00           C  
ATOM    318  CG1 ILE A  22       1.210  -7.275   0.142  1.00  0.00           C  
ATOM    319  CG2 ILE A  22       1.137  -6.963  -2.423  1.00  0.00           C  
ATOM    320  CD1 ILE A  22       0.386  -8.047   1.178  1.00  0.00           C  
ATOM    321  H   ILE A  22       1.617  -4.430  -0.617  1.00  0.00           H  
ATOM    322  HA  ILE A  22      -0.810  -5.358  -1.890  1.00  0.00           H  
ATOM    323  HB  ILE A  22      -0.488  -7.489  -1.094  1.00  0.00           H  
ATOM    324 HG12 ILE A  22       2.016  -7.947  -0.223  1.00  0.00           H  
ATOM    325 HG13 ILE A  22       1.679  -6.390   0.609  1.00  0.00           H  
ATOM    326 HG21 ILE A  22       0.456  -6.728  -3.269  1.00  0.00           H  
ATOM    327 HG22 ILE A  22       2.007  -6.277  -2.471  1.00  0.00           H  
ATOM    328 HG23 ILE A  22       1.499  -8.006  -2.544  1.00  0.00           H  
ATOM    329 HD11 ILE A  22      -0.086  -8.931   0.700  1.00  0.00           H  
ATOM    330 HD12 ILE A  22       1.031  -8.373   2.016  1.00  0.00           H  
ATOM    331 HD13 ILE A  22      -0.428  -7.420   1.597  1.00  0.00           H  
ATOM    332  N   GLY A  23      -0.624  -4.823   1.325  1.00  0.00           N  
ATOM    333  CA  GLY A  23      -1.392  -4.718   2.556  1.00  0.00           C  
ATOM    334  C   GLY A  23      -2.579  -3.828   2.355  1.00  0.00           C  
ATOM    335  O   GLY A  23      -3.686  -4.102   2.826  1.00  0.00           O  
ATOM    336  H   GLY A  23       0.335  -4.540   1.370  1.00  0.00           H  
ATOM    337  HA2 GLY A  23      -1.749  -5.703   2.805  1.00  0.00           H  
ATOM    338  HA3 GLY A  23      -0.745  -4.279   3.301  1.00  0.00           H  
ATOM    339  N   ALA A  24      -2.342  -2.776   1.540  1.00  0.00           N  
ATOM    340  CA  ALA A  24      -3.323  -1.938   0.921  1.00  0.00           C  
ATOM    341  C   ALA A  24      -4.259  -2.791   0.130  1.00  0.00           C  
ATOM    342  O   ALA A  24      -5.408  -2.940   0.525  1.00  0.00           O  
ATOM    343  CB  ALA A  24      -2.665  -0.931  -0.040  1.00  0.00           C  
ATOM    344  H   ALA A  24      -1.413  -2.595   1.229  1.00  0.00           H  
ATOM    345  HA  ALA A  24      -3.887  -1.418   1.683  1.00  0.00           H  
ATOM    346  HB1 ALA A  24      -1.898  -0.340   0.499  1.00  0.00           H  
ATOM    347  HB2 ALA A  24      -2.140  -1.440  -0.870  1.00  0.00           H  
ATOM    348  HB3 ALA A  24      -3.425  -0.245  -0.465  1.00  0.00           H  
ATOM    349  N   ALA A  25      -3.758  -3.412  -0.962  1.00  0.00           N  
ATOM    350  CA  ALA A  25      -4.541  -3.947  -2.059  1.00  0.00           C  
ATOM    351  C   ALA A  25      -5.528  -5.012  -1.662  1.00  0.00           C  
ATOM    352  O   ALA A  25      -6.582  -5.140  -2.284  1.00  0.00           O  
ATOM    353  CB  ALA A  25      -3.644  -4.551  -3.154  1.00  0.00           C  
ATOM    354  H   ALA A  25      -2.761  -3.469  -1.064  1.00  0.00           H  
ATOM    355  HA  ALA A  25      -5.100  -3.117  -2.474  1.00  0.00           H  
ATOM    356  HB1 ALA A  25      -2.932  -3.783  -3.523  1.00  0.00           H  
ATOM    357  HB2 ALA A  25      -3.059  -5.407  -2.754  1.00  0.00           H  
ATOM    358  HB3 ALA A  25      -4.252  -4.902  -4.015  1.00  0.00           H  
ATOM    359  N   ILE A  26      -5.211  -5.783  -0.597  1.00  0.00           N  
ATOM    360  CA  ILE A  26      -6.067  -6.796  -0.032  1.00  0.00           C  
ATOM    361  C   ILE A  26      -7.211  -6.138   0.660  1.00  0.00           C  
ATOM    362  O   ILE A  26      -8.342  -6.509   0.383  1.00  0.00           O  
ATOM    363  CB  ILE A  26      -5.335  -7.693   0.960  1.00  0.00           C  
ATOM    364  CG1 ILE A  26      -4.197  -8.465   0.252  1.00  0.00           C  
ATOM    365  CG2 ILE A  26      -6.310  -8.672   1.663  1.00  0.00           C  
ATOM    366  CD1 ILE A  26      -3.210  -9.100   1.234  1.00  0.00           C  
ATOM    367  H   ILE A  26      -4.343  -5.658  -0.122  1.00  0.00           H  
ATOM    368  HA  ILE A  26      -6.496  -7.376  -0.836  1.00  0.00           H  
ATOM    369  HB  ILE A  26      -4.882  -7.030   1.733  1.00  0.00           H  
ATOM    370 HG12 ILE A  26      -4.641  -9.255  -0.393  1.00  0.00           H  
ATOM    371 HG13 ILE A  26      -3.627  -7.783  -0.412  1.00  0.00           H  
ATOM    372 HG21 ILE A  26      -6.852  -9.279   0.907  1.00  0.00           H  
ATOM    373 HG22 ILE A  26      -5.759  -9.360   2.336  1.00  0.00           H  
ATOM    374 HG23 ILE A  26      -7.052  -8.132   2.285  1.00  0.00           H  
ATOM    375 HD11 ILE A  26      -2.780  -8.318   1.897  1.00  0.00           H  
ATOM    376 HD12 ILE A  26      -3.713  -9.862   1.864  1.00  0.00           H  
ATOM    377 HD13 ILE A  26      -2.383  -9.591   0.680  1.00  0.00           H  
ATOM    378  N   GLY A  27      -6.974  -5.166   1.575  1.00  0.00           N  
ATOM    379  CA  GLY A  27      -8.071  -4.659   2.363  1.00  0.00           C  
ATOM    380  C   GLY A  27      -8.952  -3.708   1.681  1.00  0.00           C  
ATOM    381  O   GLY A  27     -10.145  -3.718   1.915  1.00  0.00           O  
ATOM    382  H   GLY A  27      -6.055  -4.838   1.808  1.00  0.00           H  
ATOM    383  HA2 GLY A  27      -8.664  -5.500   2.656  1.00  0.00           H  
ATOM    384  HA3 GLY A  27      -7.717  -4.080   3.170  1.00  0.00           H  
ATOM    385  N   ILE A  28      -8.411  -2.825   0.835  1.00  0.00           N  
ATOM    386  CA  ILE A  28      -9.237  -1.966   0.029  1.00  0.00           C  
ATOM    387  C   ILE A  28      -9.829  -2.724  -1.131  1.00  0.00           C  
ATOM    388  O   ILE A  28     -10.737  -2.243  -1.803  1.00  0.00           O  
ATOM    389  CB  ILE A  28      -8.493  -0.750  -0.429  1.00  0.00           C  
ATOM    390  CG1 ILE A  28      -7.091  -1.085  -0.956  1.00  0.00           C  
ATOM    391  CG2 ILE A  28      -8.450   0.209   0.774  1.00  0.00           C  
ATOM    392  CD1 ILE A  28      -6.627  -0.230  -2.132  1.00  0.00           C  
ATOM    393  H   ILE A  28      -7.429  -2.784   0.660  1.00  0.00           H  
ATOM    394  HA  ILE A  28     -10.072  -1.627   0.628  1.00  0.00           H  
ATOM    395  HB  ILE A  28      -9.064  -0.286  -1.243  1.00  0.00           H  
ATOM    396 HG12 ILE A  28      -6.376  -0.913  -0.122  1.00  0.00           H  
ATOM    397 HG13 ILE A  28      -7.057  -2.172  -1.215  1.00  0.00           H  
ATOM    398 HG21 ILE A  28      -9.470   0.360   1.186  1.00  0.00           H  
ATOM    399 HG22 ILE A  28      -7.797  -0.188   1.579  1.00  0.00           H  
ATOM    400 HG23 ILE A  28      -8.061   1.194   0.450  1.00  0.00           H  
ATOM    401 HD11 ILE A  28      -6.614   0.842  -1.842  1.00  0.00           H  
ATOM    402 HD12 ILE A  28      -5.596  -0.525  -2.427  1.00  0.00           H  
ATOM    403 HD13 ILE A  28      -7.303  -0.364  -3.001  1.00  0.00           H  
ATOM    404  N   GLY A  29      -9.355  -3.969  -1.342  1.00  0.00           N  
ATOM    405  CA  GLY A  29     -10.006  -4.930  -2.189  1.00  0.00           C  
ATOM    406  C   GLY A  29     -11.210  -5.480  -1.478  1.00  0.00           C  
ATOM    407  O   GLY A  29     -12.295  -5.521  -2.053  1.00  0.00           O  
ATOM    408  H   GLY A  29      -8.568  -4.296  -0.819  1.00  0.00           H  
ATOM    409  HA2 GLY A  29     -10.318  -4.442  -3.103  1.00  0.00           H  
ATOM    410  HA3 GLY A  29      -9.304  -5.736  -2.347  1.00  0.00           H  
ATOM    411  N   ILE A  30     -11.031  -5.955  -0.216  1.00  0.00           N  
ATOM    412  CA  ILE A  30     -12.099  -6.517   0.599  1.00  0.00           C  
ATOM    413  C   ILE A  30     -13.137  -5.487   0.952  1.00  0.00           C  
ATOM    414  O   ILE A  30     -14.260  -5.521   0.461  1.00  0.00           O  
ATOM    415  CB  ILE A  30     -11.572  -7.278   1.810  1.00  0.00           C  
ATOM    416  CG1 ILE A  30     -10.823  -8.512   1.253  1.00  0.00           C  
ATOM    417  CG2 ILE A  30     -12.707  -7.709   2.771  1.00  0.00           C  
ATOM    418  CD1 ILE A  30     -10.053  -9.314   2.303  1.00  0.00           C  
ATOM    419  H   ILE A  30     -10.132  -5.868   0.251  1.00  0.00           H  
ATOM    420  HA  ILE A  30     -12.602  -7.245  -0.023  1.00  0.00           H  
ATOM    421  HB  ILE A  30     -10.854  -6.637   2.367  1.00  0.00           H  
ATOM    422 HG12 ILE A  30     -11.575  -9.158   0.749  1.00  0.00           H  
ATOM    423 HG13 ILE A  30     -10.112  -8.180   0.469  1.00  0.00           H  
ATOM    424 HG21 ILE A  30     -13.449  -8.331   2.230  1.00  0.00           H  
ATOM    425 HG22 ILE A  30     -12.297  -8.305   3.612  1.00  0.00           H  
ATOM    426 HG23 ILE A  30     -13.226  -6.834   3.212  1.00  0.00           H  
ATOM    427 HD11 ILE A  30      -9.334  -8.658   2.837  1.00  0.00           H  
ATOM    428 HD12 ILE A  30     -10.744  -9.764   3.047  1.00  0.00           H  
ATOM    429 HD13 ILE A  30      -9.485 -10.136   1.815  1.00  0.00           H  
ATOM    430  N   LEU A  31     -12.739  -4.559   1.842  1.00  0.00           N  
ATOM    431  CA  LEU A  31     -13.499  -3.508   2.461  1.00  0.00           C  
ATOM    432  C   LEU A  31     -13.960  -2.496   1.464  1.00  0.00           C  
ATOM    433  O   LEU A  31     -15.088  -2.036   1.580  1.00  0.00           O  
ATOM    434  CB  LEU A  31     -12.655  -2.811   3.568  1.00  0.00           C  
ATOM    435  CG  LEU A  31     -13.376  -2.647   4.928  1.00  0.00           C  
ATOM    436  CD1 LEU A  31     -12.391  -2.156   6.007  1.00  0.00           C  
ATOM    437  CD2 LEU A  31     -14.611  -1.726   4.858  1.00  0.00           C  
ATOM    438  H   LEU A  31     -11.798  -4.594   2.168  1.00  0.00           H  
ATOM    439  HA  LEU A  31     -14.400  -3.948   2.863  1.00  0.00           H  
ATOM    440  HB2 LEU A  31     -11.727  -3.417   3.743  1.00  0.00           H  
ATOM    441  HB3 LEU A  31     -12.303  -1.814   3.230  1.00  0.00           H  
ATOM    442  HG  LEU A  31     -13.729  -3.657   5.242  1.00  0.00           H  
ATOM    443 HD11 LEU A  31     -11.538  -2.860   6.099  1.00  0.00           H  
ATOM    444 HD12 LEU A  31     -11.996  -1.154   5.739  1.00  0.00           H  
ATOM    445 HD13 LEU A  31     -12.901  -2.086   6.990  1.00  0.00           H  
ATOM    446 HD21 LEU A  31     -14.320  -0.720   4.489  1.00  0.00           H  
ATOM    447 HD22 LEU A  31     -15.381  -2.147   4.179  1.00  0.00           H  
ATOM    448 HD23 LEU A  31     -15.062  -1.617   5.866  1.00  0.00           H  
ATOM    449  N   GLY A  32     -13.121  -2.142   0.459  1.00  0.00           N  
ATOM    450  CA  GLY A  32     -13.479  -1.178  -0.551  1.00  0.00           C  
ATOM    451  C   GLY A  32     -14.338  -1.803  -1.615  1.00  0.00           C  
ATOM    452  O   GLY A  32     -15.042  -1.089  -2.328  1.00  0.00           O  
ATOM    453  H   GLY A  32     -12.210  -2.533   0.356  1.00  0.00           H  
ATOM    454  HA2 GLY A  32     -14.024  -0.369  -0.085  1.00  0.00           H  
ATOM    455  HA3 GLY A  32     -12.564  -0.840  -1.008  1.00  0.00           H  
ATOM    456  N   GLY A  33     -14.320  -3.158  -1.739  1.00  0.00           N  
ATOM    457  CA  GLY A  33     -15.163  -3.860  -2.682  1.00  0.00           C  
ATOM    458  C   GLY A  33     -16.550  -4.004  -2.126  1.00  0.00           C  
ATOM    459  O   GLY A  33     -17.536  -3.893  -2.853  1.00  0.00           O  
ATOM    460  H   GLY A  33     -13.732  -3.751  -1.178  1.00  0.00           H  
ATOM    461  HA2 GLY A  33     -15.205  -3.301  -3.606  1.00  0.00           H  
ATOM    462  HA3 GLY A  33     -14.745  -4.849  -2.800  1.00  0.00           H  
ATOM    463  N   LYS A  34     -16.637  -4.248  -0.797  1.00  0.00           N  
ATOM    464  CA  LYS A  34     -17.863  -4.406  -0.053  1.00  0.00           C  
ATOM    465  C   LYS A  34     -18.463  -3.063   0.261  1.00  0.00           C  
ATOM    466  O   LYS A  34     -19.648  -2.977   0.575  1.00  0.00           O  
ATOM    467  CB  LYS A  34     -17.637  -5.175   1.267  1.00  0.00           C  
ATOM    468  CG  LYS A  34     -17.322  -6.659   1.023  1.00  0.00           C  
ATOM    469  CD  LYS A  34     -16.923  -7.421   2.296  1.00  0.00           C  
ATOM    470  CE  LYS A  34     -16.755  -8.933   2.075  1.00  0.00           C  
ATOM    471  NZ  LYS A  34     -15.710  -9.224   1.065  1.00  0.00           N  
ATOM    472  H   LYS A  34     -15.811  -4.328  -0.247  1.00  0.00           H  
ATOM    473  HA  LYS A  34     -18.566  -4.955  -0.663  1.00  0.00           H  
ATOM    474  HB2 LYS A  34     -16.796  -4.706   1.825  1.00  0.00           H  
ATOM    475  HB3 LYS A  34     -18.548  -5.125   1.905  1.00  0.00           H  
ATOM    476  HG2 LYS A  34     -18.221  -7.144   0.584  1.00  0.00           H  
ATOM    477  HG3 LYS A  34     -16.498  -6.744   0.283  1.00  0.00           H  
ATOM    478  HD2 LYS A  34     -15.975  -6.994   2.692  1.00  0.00           H  
ATOM    479  HD3 LYS A  34     -17.713  -7.267   3.065  1.00  0.00           H  
ATOM    480  HE2 LYS A  34     -16.455  -9.430   3.022  1.00  0.00           H  
ATOM    481  HE3 LYS A  34     -17.704  -9.378   1.713  1.00  0.00           H  
ATOM    482  HZ1 LYS A  34     -15.969  -8.779   0.162  1.00  0.00           H  
ATOM    483  HZ2 LYS A  34     -14.798  -8.842   1.391  1.00  0.00           H  
ATOM    484  HZ3 LYS A  34     -15.629 -10.252   0.937  1.00  0.00           H  
ATOM    485  N   PHE A  35     -17.661  -1.973   0.157  1.00  0.00           N  
ATOM    486  CA  PHE A  35     -18.134  -0.618   0.287  1.00  0.00           C  
ATOM    487  C   PHE A  35     -18.973  -0.226  -0.906  1.00  0.00           C  
ATOM    488  O   PHE A  35     -19.926   0.536  -0.756  1.00  0.00           O  
ATOM    489  CB  PHE A  35     -16.959   0.383   0.417  1.00  0.00           C  
ATOM    490  CG  PHE A  35     -17.177   1.303   1.585  1.00  0.00           C  
ATOM    491  CD1 PHE A  35     -18.206   2.261   1.572  1.00  0.00           C  
ATOM    492  CD2 PHE A  35     -16.392   1.161   2.742  1.00  0.00           C  
ATOM    493  CE1 PHE A  35     -18.455   3.047   2.703  1.00  0.00           C  
ATOM    494  CE2 PHE A  35     -16.627   1.958   3.867  1.00  0.00           C  
ATOM    495  CZ  PHE A  35     -17.659   2.902   3.846  1.00  0.00           C  
ATOM    496  H   PHE A  35     -16.672  -2.053   0.031  1.00  0.00           H  
ATOM    497  HA  PHE A  35     -18.762  -0.594   1.167  1.00  0.00           H  
ATOM    498  HB2 PHE A  35     -16.024  -0.172   0.606  1.00  0.00           H  
ATOM    499  HB3 PHE A  35     -16.782   0.966  -0.503  1.00  0.00           H  
ATOM    500  HD1 PHE A  35     -18.822   2.388   0.696  1.00  0.00           H  
ATOM    501  HD2 PHE A  35     -15.603   0.424   2.770  1.00  0.00           H  
ATOM    502  HE1 PHE A  35     -19.258   3.767   2.695  1.00  0.00           H  
ATOM    503  HE2 PHE A  35     -16.018   1.844   4.749  1.00  0.00           H  
ATOM    504  HZ  PHE A  35     -17.812   3.553   4.693  1.00  0.00           H  
ATOM    505  N   LEU A  36     -18.639  -0.735  -2.122  1.00  0.00           N  
ATOM    506  CA  LEU A  36     -19.447  -0.523  -3.303  1.00  0.00           C  
ATOM    507  C   LEU A  36     -20.689  -1.398  -3.309  1.00  0.00           C  
ATOM    508  O   LEU A  36     -21.670  -1.105  -3.990  1.00  0.00           O  
ATOM    509  CB  LEU A  36     -18.697  -0.707  -4.636  1.00  0.00           C  
ATOM    510  CG  LEU A  36     -19.385   0.051  -5.802  1.00  0.00           C  
ATOM    511  CD1 LEU A  36     -19.040   1.553  -5.841  1.00  0.00           C  
ATOM    512  CD2 LEU A  36     -19.129  -0.640  -7.144  1.00  0.00           C  
ATOM    513  H   LEU A  36     -17.846  -1.328  -2.240  1.00  0.00           H  
ATOM    514  HA  LEU A  36     -19.757   0.513  -3.270  1.00  0.00           H  
ATOM    515  HB2 LEU A  36     -17.660  -0.322  -4.534  1.00  0.00           H  
ATOM    516  HB3 LEU A  36     -18.625  -1.790  -4.876  1.00  0.00           H  
ATOM    517  HG  LEU A  36     -20.486  -0.005  -5.659  1.00  0.00           H  
ATOM    518 HD11 LEU A  36     -19.299   2.039  -4.876  1.00  0.00           H  
ATOM    519 HD12 LEU A  36     -17.958   1.698  -6.036  1.00  0.00           H  
ATOM    520 HD13 LEU A  36     -19.616   2.054  -6.647  1.00  0.00           H  
ATOM    521 HD21 LEU A  36     -19.488  -1.691  -7.085  1.00  0.00           H  
ATOM    522 HD22 LEU A  36     -19.694  -0.114  -7.942  1.00  0.00           H  
ATOM    523 HD23 LEU A  36     -18.045  -0.629  -7.375  1.00  0.00           H  
ATOM    524  N   GLU A  37     -20.711  -2.496  -2.512  1.00  0.00           N  
ATOM    525  CA  GLU A  37     -21.927  -3.255  -2.280  1.00  0.00           C  
ATOM    526  C   GLU A  37     -22.808  -2.490  -1.334  1.00  0.00           C  
ATOM    527  O   GLU A  37     -24.020  -2.682  -1.324  1.00  0.00           O  
ATOM    528  CB  GLU A  37     -21.687  -4.670  -1.724  1.00  0.00           C  
ATOM    529  CG  GLU A  37     -20.882  -5.554  -2.692  1.00  0.00           C  
ATOM    530  CD  GLU A  37     -20.796  -6.977  -2.143  1.00  0.00           C  
ATOM    531  OE1 GLU A  37     -20.246  -7.149  -1.023  1.00  0.00           O  
ATOM    532  OE2 GLU A  37     -21.282  -7.911  -2.836  1.00  0.00           O  
ATOM    533  H   GLU A  37     -19.916  -2.774  -1.978  1.00  0.00           H  
ATOM    534  HA  GLU A  37     -22.473  -3.356  -3.202  1.00  0.00           H  
ATOM    535  HB2 GLU A  37     -21.148  -4.592  -0.759  1.00  0.00           H  
ATOM    536  HB3 GLU A  37     -22.670  -5.157  -1.535  1.00  0.00           H  
ATOM    537  HG2 GLU A  37     -21.383  -5.566  -3.684  1.00  0.00           H  
ATOM    538  HG3 GLU A  37     -19.857  -5.148  -2.820  1.00  0.00           H  
ATOM    539  N   GLY A  38     -22.200  -1.549  -0.573  1.00  0.00           N  
ATOM    540  CA  GLY A  38     -22.879  -0.558   0.211  1.00  0.00           C  
ATOM    541  C   GLY A  38     -23.409   0.543  -0.662  1.00  0.00           C  
ATOM    542  O   GLY A  38     -24.366   1.207  -0.275  1.00  0.00           O  
ATOM    543  H   GLY A  38     -21.208  -1.448  -0.595  1.00  0.00           H  
ATOM    544  HA2 GLY A  38     -23.705  -1.029   0.721  1.00  0.00           H  
ATOM    545  HA3 GLY A  38     -22.148  -0.137   0.883  1.00  0.00           H  
ATOM    546  N   ALA A  39     -22.811   0.776  -1.864  1.00  0.00           N  
ATOM    547  CA  ALA A  39     -23.261   1.775  -2.792  1.00  0.00           C  
ATOM    548  C   ALA A  39     -24.488   1.325  -3.539  1.00  0.00           C  
ATOM    549  O   ALA A  39     -25.275   2.152  -3.993  1.00  0.00           O  
ATOM    550  CB  ALA A  39     -22.185   2.183  -3.814  1.00  0.00           C  
ATOM    551  H   ALA A  39     -22.026   0.269  -2.210  1.00  0.00           H  
ATOM    552  HA  ALA A  39     -23.490   2.639  -2.216  1.00  0.00           H  
ATOM    553  HB1 ALA A  39     -21.260   2.491  -3.282  1.00  0.00           H  
ATOM    554  HB2 ALA A  39     -21.937   1.341  -4.493  1.00  0.00           H  
ATOM    555  HB3 ALA A  39     -22.536   3.040  -4.427  1.00  0.00           H  
ATOM    556  N   ALA A  40     -24.653  -0.011  -3.691  1.00  0.00           N  
ATOM    557  CA  ALA A  40     -25.597  -0.644  -4.567  1.00  0.00           C  
ATOM    558  C   ALA A  40     -27.009  -0.501  -4.076  1.00  0.00           C  
ATOM    559  O   ALA A  40     -27.867   0.015  -4.791  1.00  0.00           O  
ATOM    560  CB  ALA A  40     -25.286  -2.145  -4.739  1.00  0.00           C  
ATOM    561  H   ALA A  40     -24.054  -0.660  -3.238  1.00  0.00           H  
ATOM    562  HA  ALA A  40     -25.505  -0.158  -5.523  1.00  0.00           H  
ATOM    563  HB1 ALA A  40     -24.260  -2.269  -5.145  1.00  0.00           H  
ATOM    564  HB2 ALA A  40     -25.336  -2.679  -3.766  1.00  0.00           H  
ATOM    565  HB3 ALA A  40     -25.999  -2.620  -5.446  1.00  0.00           H  
ATOM    566  N   ARG A  41     -27.273  -0.971  -2.833  1.00  0.00           N  
ATOM    567  CA  ARG A  41     -28.614  -1.050  -2.283  1.00  0.00           C  
ATOM    568  C   ARG A  41     -29.076   0.291  -1.771  1.00  0.00           C  
ATOM    569  O   ARG A  41     -30.270   0.588  -1.779  1.00  0.00           O  
ATOM    570  CB  ARG A  41     -28.805  -2.137  -1.190  1.00  0.00           C  
ATOM    571  CG  ARG A  41     -28.167  -1.892   0.192  1.00  0.00           C  
ATOM    572  CD  ARG A  41     -26.638  -2.008   0.231  1.00  0.00           C  
ATOM    573  NE  ARG A  41     -26.198  -1.795   1.653  1.00  0.00           N  
ATOM    574  CZ  ARG A  41     -25.303  -2.593   2.313  1.00  0.00           C  
ATOM    575  NH1 ARG A  41     -24.721  -3.668   1.708  1.00  0.00           N  
ATOM    576  NH2 ARG A  41     -24.979  -2.295   3.607  1.00  0.00           N  
ATOM    577  H   ARG A  41     -26.533  -1.328  -2.266  1.00  0.00           H  
ATOM    578  HA  ARG A  41     -29.266  -1.334  -3.096  1.00  0.00           H  
ATOM    579  HB2 ARG A  41     -29.899  -2.257  -1.024  1.00  0.00           H  
ATOM    580  HB3 ARG A  41     -28.429  -3.106  -1.586  1.00  0.00           H  
ATOM    581  HG2 ARG A  41     -28.483  -0.902   0.580  1.00  0.00           H  
ATOM    582  HG3 ARG A  41     -28.584  -2.664   0.880  1.00  0.00           H  
ATOM    583  HD2 ARG A  41     -26.326  -3.011  -0.141  1.00  0.00           H  
ATOM    584  HD3 ARG A  41     -26.150  -1.230  -0.393  1.00  0.00           H  
ATOM    585  HE  ARG A  41     -26.589  -1.018   2.147  1.00  0.00           H  
ATOM    586 HH11 ARG A  41     -24.946  -3.890   0.759  1.00  0.00           H  
ATOM    587 HH12 ARG A  41     -24.066  -4.230   2.213  1.00  0.00           H  
ATOM    588 HH21 ARG A  41     -25.398  -1.507   4.058  1.00  0.00           H  
ATOM    589 HH22 ARG A  41     -24.323  -2.866   4.102  1.00  0.00           H  
ATOM    590  N   GLN A  42     -28.114   1.142  -1.346  1.00  0.00           N  
ATOM    591  CA  GLN A  42     -28.326   2.508  -0.924  1.00  0.00           C  
ATOM    592  C   GLN A  42     -28.335   3.357  -2.172  1.00  0.00           C  
ATOM    593  O   GLN A  42     -28.047   2.807  -3.236  1.00  0.00           O  
ATOM    594  CB  GLN A  42     -27.181   2.935   0.021  1.00  0.00           C  
ATOM    595  CG  GLN A  42     -27.071   2.092   1.307  1.00  0.00           C  
ATOM    596  CD  GLN A  42     -28.347   2.212   2.148  1.00  0.00           C  
ATOM    597  OE1 GLN A  42     -29.087   1.235   2.309  1.00  0.00           O  
ATOM    598  NE2 GLN A  42     -28.595   3.443   2.692  1.00  0.00           N  
ATOM    599  H   GLN A  42     -27.158   0.857  -1.349  1.00  0.00           H  
ATOM    600  HA  GLN A  42     -29.276   2.599  -0.433  1.00  0.00           H  
ATOM    601  HB2 GLN A  42     -26.235   2.828  -0.545  1.00  0.00           H  
ATOM    602  HB3 GLN A  42     -27.263   4.001   0.310  1.00  0.00           H  
ATOM    603  HG2 GLN A  42     -26.903   1.025   1.050  1.00  0.00           H  
ATOM    604  HG3 GLN A  42     -26.201   2.443   1.903  1.00  0.00           H  
ATOM    605 HE21 GLN A  42     -27.959   4.198   2.530  1.00  0.00           H  
ATOM    606 HE22 GLN A  42     -29.411   3.586   3.252  1.00  0.00           H  
ATOM    607  N   PRO A  43     -28.632   4.664  -2.186  1.00  0.00           N  
ATOM    608  CA  PRO A  43     -28.396   5.479  -3.363  1.00  0.00           C  
ATOM    609  C   PRO A  43     -26.913   5.659  -3.495  1.00  0.00           C  
ATOM    610  O   PRO A  43     -26.218   5.592  -2.486  1.00  0.00           O  
ATOM    611  CB  PRO A  43     -29.120   6.802  -3.081  1.00  0.00           C  
ATOM    612  CG  PRO A  43     -29.160   6.910  -1.554  1.00  0.00           C  
ATOM    613  CD  PRO A  43     -29.197   5.449  -1.083  1.00  0.00           C  
ATOM    614  HA  PRO A  43     -28.761   4.991  -4.247  1.00  0.00           H  
ATOM    615  HB2 PRO A  43     -28.634   7.678  -3.554  1.00  0.00           H  
ATOM    616  HB3 PRO A  43     -30.164   6.723  -3.457  1.00  0.00           H  
ATOM    617  HG2 PRO A  43     -28.221   7.386  -1.196  1.00  0.00           H  
ATOM    618  HG3 PRO A  43     -30.031   7.494  -1.194  1.00  0.00           H  
ATOM    619  HD2 PRO A  43     -28.577   5.376  -0.166  1.00  0.00           H  
ATOM    620  HD3 PRO A  43     -30.238   5.111  -0.894  1.00  0.00           H  
ATOM    621  N   ASP A  44     -26.415   5.826  -4.738  1.00  0.00           N  
ATOM    622  CA  ASP A  44     -25.004   5.924  -5.027  1.00  0.00           C  
ATOM    623  C   ASP A  44     -24.560   7.360  -4.899  1.00  0.00           C  
ATOM    624  O   ASP A  44     -23.704   7.826  -5.650  1.00  0.00           O  
ATOM    625  CB  ASP A  44     -24.669   5.427  -6.461  1.00  0.00           C  
ATOM    626  CG  ASP A  44     -24.981   3.937  -6.627  1.00  0.00           C  
ATOM    627  OD1 ASP A  44     -26.187   3.577  -6.692  1.00  0.00           O  
ATOM    628  OD2 ASP A  44     -24.011   3.137  -6.706  1.00  0.00           O  
ATOM    629  H   ASP A  44     -27.015   5.866  -5.533  1.00  0.00           H  
ATOM    630  HA  ASP A  44     -24.458   5.347  -4.290  1.00  0.00           H  
ATOM    631  HB2 ASP A  44     -25.250   6.004  -7.213  1.00  0.00           H  
ATOM    632  HB3 ASP A  44     -23.589   5.581  -6.666  1.00  0.00           H  
ATOM    633  N   LEU A  45     -25.143   8.097  -3.928  1.00  0.00           N  
ATOM    634  CA  LEU A  45     -24.841   9.483  -3.685  1.00  0.00           C  
ATOM    635  C   LEU A  45     -23.779   9.561  -2.642  1.00  0.00           C  
ATOM    636  O   LEU A  45     -22.635   9.907  -2.935  1.00  0.00           O  
ATOM    637  CB  LEU A  45     -26.113  10.293  -3.323  1.00  0.00           C  
ATOM    638  CG  LEU A  45     -26.042  11.839  -3.484  1.00  0.00           C  
ATOM    639  CD1 LEU A  45     -25.155  12.553  -2.446  1.00  0.00           C  
ATOM    640  CD2 LEU A  45     -25.692  12.270  -4.923  1.00  0.00           C  
ATOM    641  H   LEU A  45     -25.865   7.695  -3.364  1.00  0.00           H  
ATOM    642  HA  LEU A  45     -24.407   9.889  -4.564  1.00  0.00           H  
ATOM    643  HB2 LEU A  45     -26.919   9.944  -4.009  1.00  0.00           H  
ATOM    644  HB3 LEU A  45     -26.440  10.041  -2.298  1.00  0.00           H  
ATOM    645  HG  LEU A  45     -27.082  12.202  -3.297  1.00  0.00           H  
ATOM    646 HD11 LEU A  45     -25.454  12.261  -1.418  1.00  0.00           H  
ATOM    647 HD12 LEU A  45     -24.086  12.300  -2.597  1.00  0.00           H  
ATOM    648 HD13 LEU A  45     -25.268  13.654  -2.543  1.00  0.00           H  
ATOM    649 HD21 LEU A  45     -26.370  11.775  -5.649  1.00  0.00           H  
ATOM    650 HD22 LEU A  45     -25.801  13.370  -5.029  1.00  0.00           H  
ATOM    651 HD23 LEU A  45     -24.643  11.998  -5.170  1.00  0.00           H  
ATOM    652  N   ILE A  46     -24.145   9.232  -1.391  1.00  0.00           N  
ATOM    653  CA  ILE A  46     -23.271   9.321  -0.254  1.00  0.00           C  
ATOM    654  C   ILE A  46     -22.276   8.175  -0.258  1.00  0.00           C  
ATOM    655  O   ILE A  46     -21.089   8.490  -0.272  1.00  0.00           O  
ATOM    656  CB  ILE A  46     -24.060   9.395   1.044  1.00  0.00           C  
ATOM    657  CG1 ILE A  46     -24.989  10.639   1.036  1.00  0.00           C  
ATOM    658  CG2 ILE A  46     -23.112   9.379   2.267  1.00  0.00           C  
ATOM    659  CD1 ILE A  46     -25.910  10.744   2.256  1.00  0.00           C  
ATOM    660  H   ILE A  46     -25.067   8.898  -1.191  1.00  0.00           H  
ATOM    661  HA  ILE A  46     -22.710  10.242  -0.343  1.00  0.00           H  
ATOM    662  HB  ILE A  46     -24.710   8.499   1.059  1.00  0.00           H  
ATOM    663 HG12 ILE A  46     -24.363  11.556   0.970  1.00  0.00           H  
ATOM    664 HG13 ILE A  46     -25.638  10.608   0.134  1.00  0.00           H  
ATOM    665 HG21 ILE A  46     -22.417  10.245   2.223  1.00  0.00           H  
ATOM    666 HG22 ILE A  46     -23.689   9.437   3.212  1.00  0.00           H  
ATOM    667 HG23 ILE A  46     -22.514   8.446   2.306  1.00  0.00           H  
ATOM    668 HD11 ILE A  46     -26.511   9.817   2.366  1.00  0.00           H  
ATOM    669 HD12 ILE A  46     -25.323  10.901   3.185  1.00  0.00           H  
ATOM    670 HD13 ILE A  46     -26.604  11.602   2.136  1.00  0.00           H  
ATOM    671  N   PRO A  47     -22.605   6.877  -0.227  1.00  0.00           N  
ATOM    672  CA  PRO A  47     -21.629   5.838   0.026  1.00  0.00           C  
ATOM    673  C   PRO A  47     -20.854   5.454  -1.210  1.00  0.00           C  
ATOM    674  O   PRO A  47     -20.031   4.556  -1.069  1.00  0.00           O  
ATOM    675  CB  PRO A  47     -22.480   4.642   0.471  1.00  0.00           C  
ATOM    676  CG  PRO A  47     -23.763   4.801  -0.340  1.00  0.00           C  
ATOM    677  CD  PRO A  47     -23.950   6.315  -0.366  1.00  0.00           C  
ATOM    678  HA  PRO A  47     -20.930   6.167   0.790  1.00  0.00           H  
ATOM    679  HB2 PRO A  47     -21.996   3.657   0.314  1.00  0.00           H  
ATOM    680  HB3 PRO A  47     -22.721   4.755   1.551  1.00  0.00           H  
ATOM    681  HG2 PRO A  47     -23.605   4.450  -1.381  1.00  0.00           H  
ATOM    682  HG3 PRO A  47     -24.620   4.270   0.115  1.00  0.00           H  
ATOM    683  HD2 PRO A  47     -24.405   6.658  -1.313  1.00  0.00           H  
ATOM    684  HD3 PRO A  47     -24.584   6.612   0.489  1.00  0.00           H  
ATOM    685  N   LEU A  48     -21.066   6.083  -2.402  1.00  0.00           N  
ATOM    686  CA  LEU A  48     -20.235   5.825  -3.565  1.00  0.00           C  
ATOM    687  C   LEU A  48     -19.059   6.765  -3.509  1.00  0.00           C  
ATOM    688  O   LEU A  48     -17.968   6.456  -3.983  1.00  0.00           O  
ATOM    689  CB  LEU A  48     -20.983   5.987  -4.910  1.00  0.00           C  
ATOM    690  CG  LEU A  48     -20.145   5.594  -6.159  1.00  0.00           C  
ATOM    691  CD1 LEU A  48     -20.919   4.675  -7.123  1.00  0.00           C  
ATOM    692  CD2 LEU A  48     -19.594   6.823  -6.910  1.00  0.00           C  
ATOM    693  H   LEU A  48     -21.763   6.793  -2.519  1.00  0.00           H  
ATOM    694  HA  LEU A  48     -19.868   4.810  -3.515  1.00  0.00           H  
ATOM    695  HB2 LEU A  48     -21.875   5.323  -4.870  1.00  0.00           H  
ATOM    696  HB3 LEU A  48     -21.350   7.028  -5.020  1.00  0.00           H  
ATOM    697  HG  LEU A  48     -19.276   4.998  -5.797  1.00  0.00           H  
ATOM    698 HD11 LEU A  48     -21.324   3.796  -6.578  1.00  0.00           H  
ATOM    699 HD12 LEU A  48     -21.756   5.226  -7.596  1.00  0.00           H  
ATOM    700 HD13 LEU A  48     -20.244   4.311  -7.926  1.00  0.00           H  
ATOM    701 HD21 LEU A  48     -18.982   7.459  -6.238  1.00  0.00           H  
ATOM    702 HD22 LEU A  48     -18.960   6.497  -7.761  1.00  0.00           H  
ATOM    703 HD23 LEU A  48     -20.432   7.435  -7.307  1.00  0.00           H  
ATOM    704  N   LEU A  49     -19.258   7.936  -2.865  1.00  0.00           N  
ATOM    705  CA  LEU A  49     -18.219   8.880  -2.530  1.00  0.00           C  
ATOM    706  C   LEU A  49     -17.406   8.283  -1.414  1.00  0.00           C  
ATOM    707  O   LEU A  49     -16.189   8.402  -1.351  1.00  0.00           O  
ATOM    708  CB  LEU A  49     -18.841  10.254  -2.171  1.00  0.00           C  
ATOM    709  CG  LEU A  49     -18.653  10.878  -0.762  1.00  0.00           C  
ATOM    710  CD1 LEU A  49     -17.218  11.297  -0.391  1.00  0.00           C  
ATOM    711  CD2 LEU A  49     -19.570  12.106  -0.669  1.00  0.00           C  
ATOM    712  H   LEU A  49     -20.160   8.173  -2.512  1.00  0.00           H  
ATOM    713  HA  LEU A  49     -17.592   9.004  -3.401  1.00  0.00           H  
ATOM    714  HB2 LEU A  49     -18.506  10.996  -2.929  1.00  0.00           H  
ATOM    715  HB3 LEU A  49     -19.944  10.130  -2.300  1.00  0.00           H  
ATOM    716  HG  LEU A  49     -19.007  10.146  -0.001  1.00  0.00           H  
ATOM    717 HD11 LEU A  49     -16.764  11.881  -1.217  1.00  0.00           H  
ATOM    718 HD12 LEU A  49     -17.242  11.915   0.530  1.00  0.00           H  
ATOM    719 HD13 LEU A  49     -16.581  10.419  -0.174  1.00  0.00           H  
ATOM    720 HD21 LEU A  49     -20.618  11.810  -0.879  1.00  0.00           H  
ATOM    721 HD22 LEU A  49     -19.504  12.551   0.345  1.00  0.00           H  
ATOM    722 HD23 LEU A  49     -19.249  12.860  -1.420  1.00  0.00           H  
ATOM    723  N   ARG A  50     -18.080   7.587  -0.491  1.00  0.00           N  
ATOM    724  CA  ARG A  50     -17.458   6.942   0.627  1.00  0.00           C  
ATOM    725  C   ARG A  50     -16.670   5.707   0.210  1.00  0.00           C  
ATOM    726  O   ARG A  50     -15.711   5.322   0.875  1.00  0.00           O  
ATOM    727  CB  ARG A  50     -18.542   6.652   1.689  1.00  0.00           C  
ATOM    728  CG  ARG A  50     -18.188   7.012   3.136  1.00  0.00           C  
ATOM    729  CD  ARG A  50     -16.884   6.360   3.575  1.00  0.00           C  
ATOM    730  NE  ARG A  50     -16.670   6.526   5.051  1.00  0.00           N  
ATOM    731  CZ  ARG A  50     -16.183   7.671   5.620  1.00  0.00           C  
ATOM    732  NH1 ARG A  50     -15.921   8.783   4.873  1.00  0.00           N  
ATOM    733  NH2 ARG A  50     -15.952   7.700   6.967  1.00  0.00           N  
ATOM    734  H   ARG A  50     -19.073   7.578  -0.508  1.00  0.00           H  
ATOM    735  HA  ARG A  50     -16.749   7.649   1.017  1.00  0.00           H  
ATOM    736  HB2 ARG A  50     -19.419   7.297   1.454  1.00  0.00           H  
ATOM    737  HB3 ARG A  50     -18.879   5.598   1.616  1.00  0.00           H  
ATOM    738  HG2 ARG A  50     -18.098   8.118   3.222  1.00  0.00           H  
ATOM    739  HG3 ARG A  50     -19.025   6.681   3.791  1.00  0.00           H  
ATOM    740  HD2 ARG A  50     -16.949   5.277   3.337  1.00  0.00           H  
ATOM    741  HD3 ARG A  50     -16.041   6.803   3.010  1.00  0.00           H  
ATOM    742  HE  ARG A  50     -16.848   5.739   5.644  1.00  0.00           H  
ATOM    743 HH11 ARG A  50     -16.085   8.772   3.887  1.00  0.00           H  
ATOM    744 HH12 ARG A  50     -15.564   9.607   5.312  1.00  0.00           H  
ATOM    745 HH21 ARG A  50     -16.139   6.890   7.523  1.00  0.00           H  
ATOM    746 HH22 ARG A  50     -15.595   8.530   7.395  1.00  0.00           H  
ATOM    747  N   THR A  51     -17.030   5.075  -0.935  1.00  0.00           N  
ATOM    748  CA  THR A  51     -16.269   4.013  -1.569  1.00  0.00           C  
ATOM    749  C   THR A  51     -14.906   4.485  -2.024  1.00  0.00           C  
ATOM    750  O   THR A  51     -13.914   3.798  -1.787  1.00  0.00           O  
ATOM    751  CB  THR A  51     -16.985   3.416  -2.765  1.00  0.00           C  
ATOM    752  OG1 THR A  51     -18.240   2.884  -2.373  1.00  0.00           O  
ATOM    753  CG2 THR A  51     -16.177   2.266  -3.406  1.00  0.00           C  
ATOM    754  H   THR A  51     -17.830   5.375  -1.449  1.00  0.00           H  
ATOM    755  HA  THR A  51     -16.118   3.248  -0.819  1.00  0.00           H  
ATOM    756  HB  THR A  51     -17.160   4.234  -3.496  1.00  0.00           H  
ATOM    757  HG1 THR A  51     -18.796   3.640  -2.168  1.00  0.00           H  
ATOM    758 HG21 THR A  51     -15.941   1.492  -2.645  1.00  0.00           H  
ATOM    759 HG22 THR A  51     -16.767   1.786  -4.212  1.00  0.00           H  
ATOM    760 HG23 THR A  51     -15.232   2.631  -3.854  1.00  0.00           H  
ATOM    761  N   GLN A  52     -14.829   5.672  -2.698  1.00  0.00           N  
ATOM    762  CA  GLN A  52     -13.586   6.242  -3.190  1.00  0.00           C  
ATOM    763  C   GLN A  52     -12.714   6.573  -2.055  1.00  0.00           C  
ATOM    764  O   GLN A  52     -11.599   6.086  -2.017  1.00  0.00           O  
ATOM    765  CB  GLN A  52     -13.714   7.427  -4.177  1.00  0.00           C  
ATOM    766  CG  GLN A  52     -14.648   8.588  -3.817  1.00  0.00           C  
ATOM    767  CD  GLN A  52     -14.535   9.692  -4.877  1.00  0.00           C  
ATOM    768  OE1 GLN A  52     -14.856   9.469  -6.050  1.00  0.00           O  
ATOM    769  NE2 GLN A  52     -14.069  10.902  -4.441  1.00  0.00           N  
ATOM    770  H   GLN A  52     -15.639   6.232  -2.854  1.00  0.00           H  
ATOM    771  HA  GLN A  52     -13.011   5.493  -3.706  1.00  0.00           H  
ATOM    772  HB2 GLN A  52     -12.697   7.821  -4.393  1.00  0.00           H  
ATOM    773  HB3 GLN A  52     -14.125   6.986  -5.100  1.00  0.00           H  
ATOM    774  HG2 GLN A  52     -15.700   8.230  -3.804  1.00  0.00           H  
ATOM    775  HG3 GLN A  52     -14.411   8.988  -2.812  1.00  0.00           H  
ATOM    776 HE21 GLN A  52     -13.828  11.027  -3.478  1.00  0.00           H  
ATOM    777 HE22 GLN A  52     -13.972  11.662  -5.084  1.00  0.00           H  
ATOM    778  N   PHE A  53     -13.247   7.287  -1.055  1.00  0.00           N  
ATOM    779  CA  PHE A  53     -12.611   7.612   0.211  1.00  0.00           C  
ATOM    780  C   PHE A  53     -11.935   6.426   0.839  1.00  0.00           C  
ATOM    781  O   PHE A  53     -10.904   6.587   1.488  1.00  0.00           O  
ATOM    782  CB  PHE A  53     -13.650   8.190   1.219  1.00  0.00           C  
ATOM    783  CG  PHE A  53     -12.996   8.793   2.438  1.00  0.00           C  
ATOM    784  CD1 PHE A  53     -12.412  10.068   2.378  1.00  0.00           C  
ATOM    785  CD2 PHE A  53     -12.941   8.074   3.647  1.00  0.00           C  
ATOM    786  CE1 PHE A  53     -11.788  10.618   3.506  1.00  0.00           C  
ATOM    787  CE2 PHE A  53     -12.317   8.620   4.774  1.00  0.00           C  
ATOM    788  CZ  PHE A  53     -11.741   9.895   4.703  1.00  0.00           C  
ATOM    789  H   PHE A  53     -14.185   7.577  -1.207  1.00  0.00           H  
ATOM    790  HA  PHE A  53     -11.805   8.304   0.005  1.00  0.00           H  
ATOM    791  HB2 PHE A  53     -14.232   8.996   0.721  1.00  0.00           H  
ATOM    792  HB3 PHE A  53     -14.365   7.399   1.545  1.00  0.00           H  
ATOM    793  HD1 PHE A  53     -12.440  10.629   1.456  1.00  0.00           H  
ATOM    794  HD2 PHE A  53     -13.383   7.092   3.708  1.00  0.00           H  
ATOM    795  HE1 PHE A  53     -11.342  11.601   3.449  1.00  0.00           H  
ATOM    796  HE2 PHE A  53     -12.282   8.060   5.696  1.00  0.00           H  
ATOM    797  HZ  PHE A  53     -11.260  10.318   5.573  1.00  0.00           H  
ATOM    798  N   PHE A  54     -12.509   5.219   0.648  1.00  0.00           N  
ATOM    799  CA  PHE A  54     -11.920   3.986   1.103  1.00  0.00           C  
ATOM    800  C   PHE A  54     -10.782   3.386   0.333  1.00  0.00           C  
ATOM    801  O   PHE A  54      -9.862   2.880   0.965  1.00  0.00           O  
ATOM    802  CB  PHE A  54     -12.955   2.900   1.503  1.00  0.00           C  
ATOM    803  CG  PHE A  54     -13.205   2.963   2.989  1.00  0.00           C  
ATOM    804  CD1 PHE A  54     -13.723   4.125   3.591  1.00  0.00           C  
ATOM    805  CD2 PHE A  54     -12.880   1.865   3.808  1.00  0.00           C  
ATOM    806  CE1 PHE A  54     -13.887   4.198   4.979  1.00  0.00           C  
ATOM    807  CE2 PHE A  54     -13.058   1.933   5.195  1.00  0.00           C  
ATOM    808  CZ  PHE A  54     -13.557   3.101   5.782  1.00  0.00           C  
ATOM    809  H   PHE A  54     -13.351   5.160   0.109  1.00  0.00           H  
ATOM    810  HA  PHE A  54     -11.351   4.332   1.941  1.00  0.00           H  
ATOM    811  HB2 PHE A  54     -13.918   3.074   0.977  1.00  0.00           H  
ATOM    812  HB3 PHE A  54     -12.601   1.877   1.253  1.00  0.00           H  
ATOM    813  HD1 PHE A  54     -13.985   4.978   2.985  1.00  0.00           H  
ATOM    814  HD2 PHE A  54     -12.480   0.964   3.366  1.00  0.00           H  
ATOM    815  HE1 PHE A  54     -14.266   5.102   5.432  1.00  0.00           H  
ATOM    816  HE2 PHE A  54     -12.808   1.085   5.814  1.00  0.00           H  
ATOM    817  HZ  PHE A  54     -13.687   3.155   6.852  1.00  0.00           H  
ATOM    818  N   ILE A  55     -10.760   3.408  -1.019  1.00  0.00           N  
ATOM    819  CA  ILE A  55      -9.619   2.878  -1.752  1.00  0.00           C  
ATOM    820  C   ILE A  55      -8.445   3.835  -1.647  1.00  0.00           C  
ATOM    821  O   ILE A  55      -7.288   3.441  -1.759  1.00  0.00           O  
ATOM    822  CB  ILE A  55      -9.925   2.516  -3.202  1.00  0.00           C  
ATOM    823  CG1 ILE A  55     -10.398   3.719  -4.053  1.00  0.00           C  
ATOM    824  CG2 ILE A  55     -10.959   1.368  -3.181  1.00  0.00           C  
ATOM    825  CD1 ILE A  55     -10.625   3.387  -5.532  1.00  0.00           C  
ATOM    826  H   ILE A  55     -11.495   3.805  -1.564  1.00  0.00           H  
ATOM    827  HA  ILE A  55      -9.321   1.959  -1.273  1.00  0.00           H  
ATOM    828  HB  ILE A  55      -8.990   2.123  -3.663  1.00  0.00           H  
ATOM    829 HG12 ILE A  55     -11.345   4.112  -3.628  1.00  0.00           H  
ATOM    830 HG13 ILE A  55      -9.634   4.524  -4.000  1.00  0.00           H  
ATOM    831 HG21 ILE A  55     -10.608   0.541  -2.529  1.00  0.00           H  
ATOM    832 HG22 ILE A  55     -11.937   1.727  -2.798  1.00  0.00           H  
ATOM    833 HG23 ILE A  55     -11.111   0.959  -4.201  1.00  0.00           H  
ATOM    834 HD11 ILE A  55      -9.701   2.962  -5.978  1.00  0.00           H  
ATOM    835 HD12 ILE A  55     -11.449   2.654  -5.652  1.00  0.00           H  
ATOM    836 HD13 ILE A  55     -10.895   4.308  -6.091  1.00  0.00           H  
ATOM    837  N   VAL A  56      -8.777   5.117  -1.398  1.00  0.00           N  
ATOM    838  CA  VAL A  56      -7.965   6.290  -1.177  1.00  0.00           C  
ATOM    839  C   VAL A  56      -7.350   6.280   0.185  1.00  0.00           C  
ATOM    840  O   VAL A  56      -6.199   6.675   0.352  1.00  0.00           O  
ATOM    841  CB  VAL A  56      -8.880   7.478  -1.353  1.00  0.00           C  
ATOM    842  CG1 VAL A  56      -8.289   8.836  -0.970  1.00  0.00           C  
ATOM    843  CG2 VAL A  56      -9.322   7.513  -2.819  1.00  0.00           C  
ATOM    844  H   VAL A  56      -9.750   5.324  -1.349  1.00  0.00           H  
ATOM    845  HA  VAL A  56      -7.152   6.286  -1.885  1.00  0.00           H  
ATOM    846  HB  VAL A  56      -9.776   7.311  -0.721  1.00  0.00           H  
ATOM    847 HG11 VAL A  56      -7.371   9.019  -1.564  1.00  0.00           H  
ATOM    848 HG12 VAL A  56      -9.045   9.615  -1.218  1.00  0.00           H  
ATOM    849 HG13 VAL A  56      -8.081   8.873   0.116  1.00  0.00           H  
ATOM    850 HG21 VAL A  56      -9.658   6.515  -3.164  1.00  0.00           H  
ATOM    851 HG22 VAL A  56     -10.189   8.204  -2.895  1.00  0.00           H  
ATOM    852 HG23 VAL A  56      -8.482   7.840  -3.453  1.00  0.00           H  
ATOM    853  N   MET A  57      -8.098   5.790   1.198  1.00  0.00           N  
ATOM    854  CA  MET A  57      -7.561   5.375   2.484  1.00  0.00           C  
ATOM    855  C   MET A  57      -6.462   4.339   2.322  1.00  0.00           C  
ATOM    856  O   MET A  57      -5.500   4.324   3.088  1.00  0.00           O  
ATOM    857  CB  MET A  57      -8.687   4.843   3.410  1.00  0.00           C  
ATOM    858  CG  MET A  57      -8.260   3.947   4.589  1.00  0.00           C  
ATOM    859  SD  MET A  57      -9.635   3.418   5.665  1.00  0.00           S  
ATOM    860  CE  MET A  57     -10.128   5.036   6.330  1.00  0.00           C  
ATOM    861  H   MET A  57      -9.087   5.681   1.066  1.00  0.00           H  
ATOM    862  HA  MET A  57      -7.114   6.244   2.947  1.00  0.00           H  
ATOM    863  HB2 MET A  57      -9.248   5.724   3.787  1.00  0.00           H  
ATOM    864  HB3 MET A  57      -9.394   4.249   2.801  1.00  0.00           H  
ATOM    865  HG2 MET A  57      -7.781   3.033   4.165  1.00  0.00           H  
ATOM    866  HG3 MET A  57      -7.484   4.481   5.177  1.00  0.00           H  
ATOM    867  HE1 MET A  57      -9.258   5.568   6.770  1.00  0.00           H  
ATOM    868  HE2 MET A  57     -10.567   5.683   5.540  1.00  0.00           H  
ATOM    869  HE3 MET A  57     -10.893   4.915   7.126  1.00  0.00           H  
ATOM    870  N   GLY A  58      -6.568   3.475   1.287  1.00  0.00           N  
ATOM    871  CA  GLY A  58      -5.577   2.475   0.983  1.00  0.00           C  
ATOM    872  C   GLY A  58      -4.475   2.990   0.100  1.00  0.00           C  
ATOM    873  O   GLY A  58      -3.466   2.312  -0.086  1.00  0.00           O  
ATOM    874  H   GLY A  58      -7.352   3.507   0.670  1.00  0.00           H  
ATOM    875  HA2 GLY A  58      -5.140   2.143   1.906  1.00  0.00           H  
ATOM    876  HA3 GLY A  58      -6.091   1.688   0.465  1.00  0.00           H  
ATOM    877  N   LEU A  59      -4.627   4.217  -0.453  1.00  0.00           N  
ATOM    878  CA  LEU A  59      -3.574   4.926  -1.148  1.00  0.00           C  
ATOM    879  C   LEU A  59      -2.677   5.617  -0.144  1.00  0.00           C  
ATOM    880  O   LEU A  59      -1.547   5.977  -0.470  1.00  0.00           O  
ATOM    881  CB  LEU A  59      -4.106   5.964  -2.166  1.00  0.00           C  
ATOM    882  CG  LEU A  59      -4.830   5.363  -3.397  1.00  0.00           C  
ATOM    883  CD1 LEU A  59      -5.418   6.479  -4.284  1.00  0.00           C  
ATOM    884  CD2 LEU A  59      -3.937   4.419  -4.227  1.00  0.00           C  
ATOM    885  H   LEU A  59      -5.483   4.718  -0.353  1.00  0.00           H  
ATOM    886  HA  LEU A  59      -2.971   4.214  -1.681  1.00  0.00           H  
ATOM    887  HB2 LEU A  59      -4.805   6.640  -1.639  1.00  0.00           H  
ATOM    888  HB3 LEU A  59      -3.279   6.593  -2.544  1.00  0.00           H  
ATOM    889  HG  LEU A  59      -5.688   4.762  -3.024  1.00  0.00           H  
ATOM    890 HD11 LEU A  59      -6.092   7.132  -3.690  1.00  0.00           H  
ATOM    891 HD12 LEU A  59      -4.602   7.103  -4.707  1.00  0.00           H  
ATOM    892 HD13 LEU A  59      -6.000   6.038  -5.121  1.00  0.00           H  
ATOM    893 HD21 LEU A  59      -3.034   4.959  -4.583  1.00  0.00           H  
ATOM    894 HD22 LEU A  59      -3.617   3.543  -3.627  1.00  0.00           H  
ATOM    895 HD23 LEU A  59      -4.497   4.045  -5.110  1.00  0.00           H  
ATOM    896  N   VAL A  60      -3.149   5.778   1.121  1.00  0.00           N  
ATOM    897  CA  VAL A  60      -2.336   6.205   2.242  1.00  0.00           C  
ATOM    898  C   VAL A  60      -1.491   5.031   2.696  1.00  0.00           C  
ATOM    899  O   VAL A  60      -0.375   5.213   3.177  1.00  0.00           O  
ATOM    900  CB  VAL A  60      -3.144   6.763   3.410  1.00  0.00           C  
ATOM    901  CG1 VAL A  60      -2.215   7.314   4.516  1.00  0.00           C  
ATOM    902  CG2 VAL A  60      -4.080   7.874   2.892  1.00  0.00           C  
ATOM    903  H   VAL A  60      -4.085   5.523   1.353  1.00  0.00           H  
ATOM    904  HA  VAL A  60      -1.678   6.988   1.900  1.00  0.00           H  
ATOM    905  HB  VAL A  60      -3.768   5.958   3.847  1.00  0.00           H  
ATOM    906 HG11 VAL A  60      -1.515   8.066   4.094  1.00  0.00           H  
ATOM    907 HG12 VAL A  60      -2.822   7.804   5.309  1.00  0.00           H  
ATOM    908 HG13 VAL A  60      -1.628   6.503   4.990  1.00  0.00           H  
ATOM    909 HG21 VAL A  60      -3.496   8.659   2.366  1.00  0.00           H  
ATOM    910 HG22 VAL A  60      -4.837   7.463   2.198  1.00  0.00           H  
ATOM    911 HG23 VAL A  60      -4.618   8.344   3.743  1.00  0.00           H  
ATOM    912  N   ASP A  61      -1.999   3.784   2.519  1.00  0.00           N  
ATOM    913  CA  ASP A  61      -1.274   2.570   2.839  1.00  0.00           C  
ATOM    914  C   ASP A  61      -0.253   2.250   1.764  1.00  0.00           C  
ATOM    915  O   ASP A  61       0.648   1.442   1.980  1.00  0.00           O  
ATOM    916  CB  ASP A  61      -2.210   1.346   2.994  1.00  0.00           C  
ATOM    917  CG  ASP A  61      -1.627   0.342   3.993  1.00  0.00           C  
ATOM    918  OD1 ASP A  61      -1.593   0.677   5.208  1.00  0.00           O  
ATOM    919  OD2 ASP A  61      -1.203  -0.760   3.559  1.00  0.00           O  
ATOM    920  H   ASP A  61      -2.908   3.650   2.131  1.00  0.00           H  
ATOM    921  HA  ASP A  61      -0.756   2.744   3.769  1.00  0.00           H  
ATOM    922  HB2 ASP A  61      -3.203   1.676   3.361  1.00  0.00           H  
ATOM    923  HB3 ASP A  61      -2.362   0.862   2.009  1.00  0.00           H  
ATOM    924  N   ALA A  62      -0.392   2.885   0.577  1.00  0.00           N  
ATOM    925  CA  ALA A  62       0.536   2.796  -0.522  1.00  0.00           C  
ATOM    926  C   ALA A  62       1.640   3.801  -0.376  1.00  0.00           C  
ATOM    927  O   ALA A  62       2.695   3.581  -0.933  1.00  0.00           O  
ATOM    928  CB  ALA A  62      -0.150   3.029  -1.881  1.00  0.00           C  
ATOM    929  H   ALA A  62      -1.161   3.503   0.430  1.00  0.00           H  
ATOM    930  HA  ALA A  62       1.014   1.818  -0.538  1.00  0.00           H  
ATOM    931  HB1 ALA A  62      -0.967   2.289  -2.021  1.00  0.00           H  
ATOM    932  HB2 ALA A  62      -0.589   4.046  -1.937  1.00  0.00           H  
ATOM    933  HB3 ALA A  62       0.574   2.907  -2.716  1.00  0.00           H  
ATOM    934  N   ILE A  63       1.472   4.926   0.352  1.00  0.00           N  
ATOM    935  CA  ILE A  63       2.524   5.873   0.693  1.00  0.00           C  
ATOM    936  C   ILE A  63       3.825   5.360   1.289  1.00  0.00           C  
ATOM    937  O   ILE A  63       4.865   5.772   0.779  1.00  0.00           O  
ATOM    938  CB  ILE A  63       1.920   7.035   1.475  1.00  0.00           C  
ATOM    939  CG1 ILE A  63       2.027   8.344   0.661  1.00  0.00           C  
ATOM    940  CG2 ILE A  63       2.402   7.241   2.930  1.00  0.00           C  
ATOM    941  CD1 ILE A  63       3.470   8.850   0.510  1.00  0.00           C  
ATOM    942  H   ILE A  63       0.614   5.131   0.816  1.00  0.00           H  
ATOM    943  HA  ILE A  63       2.856   6.253  -0.274  1.00  0.00           H  
ATOM    944  HB  ILE A  63       0.854   6.732   1.586  1.00  0.00           H  
ATOM    945 HG12 ILE A  63       1.588   8.182  -0.348  1.00  0.00           H  
ATOM    946 HG13 ILE A  63       1.425   9.128   1.168  1.00  0.00           H  
ATOM    947 HG21 ILE A  63       3.497   7.405   2.975  1.00  0.00           H  
ATOM    948 HG22 ILE A  63       1.889   8.128   3.357  1.00  0.00           H  
ATOM    949 HG23 ILE A  63       2.136   6.372   3.561  1.00  0.00           H  
ATOM    950 HD11 ILE A  63       3.937   9.020   1.503  1.00  0.00           H  
ATOM    951 HD12 ILE A  63       4.093   8.113  -0.039  1.00  0.00           H  
ATOM    952 HD13 ILE A  63       3.489   9.805  -0.052  1.00  0.00           H  
ATOM    953  N   PRO A  64       3.899   4.524   2.330  1.00  0.00           N  
ATOM    954  CA  PRO A  64       5.142   4.157   2.966  1.00  0.00           C  
ATOM    955  C   PRO A  64       5.799   3.067   2.161  1.00  0.00           C  
ATOM    956  O   PRO A  64       6.878   2.621   2.529  1.00  0.00           O  
ATOM    957  CB  PRO A  64       4.687   3.608   4.323  1.00  0.00           C  
ATOM    958  CG  PRO A  64       3.349   2.921   4.019  1.00  0.00           C  
ATOM    959  CD  PRO A  64       2.789   3.746   2.857  1.00  0.00           C  
ATOM    960  HA  PRO A  64       5.786   5.027   3.022  1.00  0.00           H  
ATOM    961  HB2 PRO A  64       5.421   2.924   4.792  1.00  0.00           H  
ATOM    962  HB3 PRO A  64       4.500   4.463   5.010  1.00  0.00           H  
ATOM    963  HG2 PRO A  64       3.531   1.879   3.677  1.00  0.00           H  
ATOM    964  HG3 PRO A  64       2.673   2.913   4.896  1.00  0.00           H  
ATOM    965  HD2 PRO A  64       2.438   3.109   2.025  1.00  0.00           H  
ATOM    966  HD3 PRO A  64       1.982   4.426   3.171  1.00  0.00           H  
ATOM    967  N   MET A  65       5.180   2.643   1.038  1.00  0.00           N  
ATOM    968  CA  MET A  65       5.764   1.777   0.056  1.00  0.00           C  
ATOM    969  C   MET A  65       6.852   2.585  -0.586  1.00  0.00           C  
ATOM    970  O   MET A  65       8.023   2.234  -0.529  1.00  0.00           O  
ATOM    971  CB  MET A  65       4.705   1.402  -1.013  1.00  0.00           C  
ATOM    972  CG  MET A  65       5.132   0.534  -2.198  1.00  0.00           C  
ATOM    973  SD  MET A  65       4.270   0.884  -3.766  1.00  0.00           S  
ATOM    974  CE  MET A  65       5.144  -0.364  -4.752  1.00  0.00           C  
ATOM    975  H   MET A  65       4.281   2.998   0.792  1.00  0.00           H  
ATOM    976  HA  MET A  65       6.178   0.916   0.551  1.00  0.00           H  
ATOM    977  HB2 MET A  65       3.817   0.949  -0.522  1.00  0.00           H  
ATOM    978  HB3 MET A  65       4.395   2.351  -1.475  1.00  0.00           H  
ATOM    979  HG2 MET A  65       6.199   0.743  -2.362  1.00  0.00           H  
ATOM    980  HG3 MET A  65       5.021  -0.533  -1.919  1.00  0.00           H  
ATOM    981  HE1 MET A  65       5.001  -1.379  -4.324  1.00  0.00           H  
ATOM    982  HE2 MET A  65       4.769  -0.377  -5.798  1.00  0.00           H  
ATOM    983  HE3 MET A  65       6.234  -0.154  -4.783  1.00  0.00           H  
ATOM    984  N   ILE A  66       6.472   3.733  -1.180  1.00  0.00           N  
ATOM    985  CA  ILE A  66       7.320   4.449  -2.095  1.00  0.00           C  
ATOM    986  C   ILE A  66       8.250   5.322  -1.342  1.00  0.00           C  
ATOM    987  O   ILE A  66       9.399   5.433  -1.740  1.00  0.00           O  
ATOM    988  CB  ILE A  66       6.568   5.315  -3.099  1.00  0.00           C  
ATOM    989  CG1 ILE A  66       5.254   4.653  -3.544  1.00  0.00           C  
ATOM    990  CG2 ILE A  66       7.480   5.659  -4.296  1.00  0.00           C  
ATOM    991  CD1 ILE A  66       4.133   5.338  -2.778  1.00  0.00           C  
ATOM    992  H   ILE A  66       5.535   4.072  -1.081  1.00  0.00           H  
ATOM    993  HA  ILE A  66       7.933   3.717  -2.597  1.00  0.00           H  
ATOM    994  HB  ILE A  66       6.247   6.266  -2.595  1.00  0.00           H  
ATOM    995 HG12 ILE A  66       5.076   4.769  -4.633  1.00  0.00           H  
ATOM    996 HG13 ILE A  66       5.263   3.562  -3.351  1.00  0.00           H  
ATOM    997 HG21 ILE A  66       7.823   4.730  -4.798  1.00  0.00           H  
ATOM    998 HG22 ILE A  66       6.921   6.273  -5.034  1.00  0.00           H  
ATOM    999 HG23 ILE A  66       8.368   6.238  -3.970  1.00  0.00           H  
ATOM   1000 HD11 ILE A  66       4.346   5.244  -1.689  1.00  0.00           H  
ATOM   1001 HD12 ILE A  66       4.122   6.421  -3.017  1.00  0.00           H  
ATOM   1002 HD13 ILE A  66       3.158   4.876  -3.010  1.00  0.00           H  
ATOM   1003  N   ALA A  67       7.789   5.951  -0.239  1.00  0.00           N  
ATOM   1004  CA  ALA A  67       8.594   6.869   0.530  1.00  0.00           C  
ATOM   1005  C   ALA A  67       9.663   6.149   1.309  1.00  0.00           C  
ATOM   1006  O   ALA A  67      10.730   6.714   1.548  1.00  0.00           O  
ATOM   1007  CB  ALA A  67       7.737   7.676   1.523  1.00  0.00           C  
ATOM   1008  H   ALA A  67       6.845   5.838   0.068  1.00  0.00           H  
ATOM   1009  HA  ALA A  67       9.086   7.537  -0.171  1.00  0.00           H  
ATOM   1010  HB1 ALA A  67       6.953   8.240   0.974  1.00  0.00           H  
ATOM   1011  HB2 ALA A  67       7.233   7.002   2.248  1.00  0.00           H  
ATOM   1012  HB3 ALA A  67       8.360   8.405   2.084  1.00  0.00           H  
ATOM   1013  N   VAL A  68       9.421   4.865   1.688  1.00  0.00           N  
ATOM   1014  CA  VAL A  68      10.432   4.059   2.341  1.00  0.00           C  
ATOM   1015  C   VAL A  68      11.277   3.452   1.266  1.00  0.00           C  
ATOM   1016  O   VAL A  68      12.462   3.219   1.491  1.00  0.00           O  
ATOM   1017  CB  VAL A  68       9.869   2.982   3.259  1.00  0.00           C  
ATOM   1018  CG1 VAL A  68      10.974   2.127   3.917  1.00  0.00           C  
ATOM   1019  CG2 VAL A  68       9.006   3.668   4.339  1.00  0.00           C  
ATOM   1020  H   VAL A  68       8.567   4.389   1.460  1.00  0.00           H  
ATOM   1021  HA  VAL A  68      11.082   4.690   2.926  1.00  0.00           H  
ATOM   1022  HB  VAL A  68       9.230   2.302   2.659  1.00  0.00           H  
ATOM   1023 HG11 VAL A  68      11.711   2.775   4.435  1.00  0.00           H  
ATOM   1024 HG12 VAL A  68      10.525   1.434   4.660  1.00  0.00           H  
ATOM   1025 HG13 VAL A  68      11.502   1.513   3.160  1.00  0.00           H  
ATOM   1026 HG21 VAL A  68       8.190   4.267   3.884  1.00  0.00           H  
ATOM   1027 HG22 VAL A  68       8.539   2.895   4.989  1.00  0.00           H  
ATOM   1028 HG23 VAL A  68       9.631   4.336   4.965  1.00  0.00           H  
ATOM   1029  N   GLY A  69      10.721   3.229   0.045  1.00  0.00           N  
ATOM   1030  CA  GLY A  69      11.506   2.631  -1.010  1.00  0.00           C  
ATOM   1031  C   GLY A  69      12.460   3.610  -1.617  1.00  0.00           C  
ATOM   1032  O   GLY A  69      13.433   3.192  -2.228  1.00  0.00           O  
ATOM   1033  H   GLY A  69       9.768   3.472  -0.196  1.00  0.00           H  
ATOM   1034  HA2 GLY A  69      12.096   1.833  -0.586  1.00  0.00           H  
ATOM   1035  HA3 GLY A  69      10.829   2.301  -1.775  1.00  0.00           H  
ATOM   1036  N   LEU A  70      12.190   4.922  -1.434  1.00  0.00           N  
ATOM   1037  CA  LEU A  70      12.955   6.069  -1.840  1.00  0.00           C  
ATOM   1038  C   LEU A  70      14.136   6.268  -0.941  1.00  0.00           C  
ATOM   1039  O   LEU A  70      15.232   6.560  -1.410  1.00  0.00           O  
ATOM   1040  CB  LEU A  70      12.064   7.332  -1.798  1.00  0.00           C  
ATOM   1041  CG  LEU A  70      12.283   8.296  -2.977  1.00  0.00           C  
ATOM   1042  CD1 LEU A  70      11.174   9.365  -3.030  1.00  0.00           C  
ATOM   1043  CD2 LEU A  70      13.679   8.942  -3.038  1.00  0.00           C  
ATOM   1044  H   LEU A  70      11.322   5.175  -1.023  1.00  0.00           H  
ATOM   1045  HA  LEU A  70      13.319   5.904  -2.838  1.00  0.00           H  
ATOM   1046  HB2 LEU A  70      11.016   6.996  -1.916  1.00  0.00           H  
ATOM   1047  HB3 LEU A  70      12.085   7.841  -0.819  1.00  0.00           H  
ATOM   1048  HG  LEU A  70      12.161   7.635  -3.866  1.00  0.00           H  
ATOM   1049 HD11 LEU A  70      10.174   8.883  -3.052  1.00  0.00           H  
ATOM   1050 HD12 LEU A  70      11.232  10.024  -2.138  1.00  0.00           H  
ATOM   1051 HD13 LEU A  70      11.286   9.990  -3.941  1.00  0.00           H  
ATOM   1052 HD21 LEU A  70      13.889   9.499  -2.101  1.00  0.00           H  
ATOM   1053 HD22 LEU A  70      14.465   8.172  -3.182  1.00  0.00           H  
ATOM   1054 HD23 LEU A  70      13.733   9.651  -3.892  1.00  0.00           H  
ATOM   1055  N   GLY A  71      13.943   6.086   0.383  1.00  0.00           N  
ATOM   1056  CA  GLY A  71      14.997   6.214   1.367  1.00  0.00           C  
ATOM   1057  C   GLY A  71      15.956   5.066   1.236  1.00  0.00           C  
ATOM   1058  O   GLY A  71      17.161   5.214   1.432  1.00  0.00           O  
ATOM   1059  H   GLY A  71      13.047   5.827   0.730  1.00  0.00           H  
ATOM   1060  HA2 GLY A  71      15.525   7.140   1.190  1.00  0.00           H  
ATOM   1061  HA3 GLY A  71      14.529   6.160   2.338  1.00  0.00           H  
ATOM   1062  N   LEU A  72      15.404   3.891   0.861  1.00  0.00           N  
ATOM   1063  CA  LEU A  72      16.132   2.681   0.577  1.00  0.00           C  
ATOM   1064  C   LEU A  72      16.784   2.713  -0.783  1.00  0.00           C  
ATOM   1065  O   LEU A  72      17.746   1.980  -1.006  1.00  0.00           O  
ATOM   1066  CB  LEU A  72      15.186   1.461   0.651  1.00  0.00           C  
ATOM   1067  CG  LEU A  72      14.836   1.072   2.108  1.00  0.00           C  
ATOM   1068  CD1 LEU A  72      13.700   0.039   2.142  1.00  0.00           C  
ATOM   1069  CD2 LEU A  72      16.055   0.569   2.908  1.00  0.00           C  
ATOM   1070  H   LEU A  72      14.409   3.818   0.778  1.00  0.00           H  
ATOM   1071  HA  LEU A  72      16.924   2.585   1.304  1.00  0.00           H  
ATOM   1072  HB2 LEU A  72      14.243   1.712   0.109  1.00  0.00           H  
ATOM   1073  HB3 LEU A  72      15.622   0.573   0.147  1.00  0.00           H  
ATOM   1074  HG  LEU A  72      14.457   1.985   2.624  1.00  0.00           H  
ATOM   1075 HD11 LEU A  72      12.810   0.414   1.593  1.00  0.00           H  
ATOM   1076 HD12 LEU A  72      14.034  -0.907   1.675  1.00  0.00           H  
ATOM   1077 HD13 LEU A  72      13.411  -0.169   3.194  1.00  0.00           H  
ATOM   1078 HD21 LEU A  72      16.526  -0.294   2.392  1.00  0.00           H  
ATOM   1079 HD22 LEU A  72      16.814   1.368   3.027  1.00  0.00           H  
ATOM   1080 HD23 LEU A  72      15.736   0.243   3.921  1.00  0.00           H  
ATOM   1081  N   TYR A  73      16.287   3.556  -1.722  1.00  0.00           N  
ATOM   1082  CA  TYR A  73      16.835   3.664  -3.060  1.00  0.00           C  
ATOM   1083  C   TYR A  73      18.063   4.535  -3.047  1.00  0.00           C  
ATOM   1084  O   TYR A  73      19.027   4.280  -3.766  1.00  0.00           O  
ATOM   1085  CB  TYR A  73      15.849   4.244  -4.098  1.00  0.00           C  
ATOM   1086  CG  TYR A  73      16.119   3.643  -5.444  1.00  0.00           C  
ATOM   1087  CD1 TYR A  73      15.703   2.329  -5.726  1.00  0.00           C  
ATOM   1088  CD2 TYR A  73      16.812   4.375  -6.418  1.00  0.00           C  
ATOM   1089  CE1 TYR A  73      15.940   1.777  -6.991  1.00  0.00           C  
ATOM   1090  CE2 TYR A  73      17.056   3.820  -7.680  1.00  0.00           C  
ATOM   1091  CZ  TYR A  73      16.612   2.523  -7.972  1.00  0.00           C  
ATOM   1092  OH  TYR A  73      16.847   1.966  -9.249  1.00  0.00           O  
ATOM   1093  H   TYR A  73      15.510   4.151  -1.518  1.00  0.00           H  
ATOM   1094  HA  TYR A  73      17.117   2.668  -3.364  1.00  0.00           H  
ATOM   1095  HB2 TYR A  73      14.809   3.974  -3.850  1.00  0.00           H  
ATOM   1096  HB3 TYR A  73      15.906   5.348  -4.153  1.00  0.00           H  
ATOM   1097  HD1 TYR A  73      15.204   1.736  -4.965  1.00  0.00           H  
ATOM   1098  HD2 TYR A  73      17.166   5.368  -6.179  1.00  0.00           H  
ATOM   1099  HE1 TYR A  73      15.599   0.776  -7.206  1.00  0.00           H  
ATOM   1100  HE2 TYR A  73      17.588   4.396  -8.423  1.00  0.00           H  
ATOM   1101  HH  TYR A  73      16.480   1.079  -9.257  1.00  0.00           H  
ATOM   1102  N   VAL A  74      18.039   5.593  -2.203  1.00  0.00           N  
ATOM   1103  CA  VAL A  74      19.154   6.486  -1.962  1.00  0.00           C  
ATOM   1104  C   VAL A  74      20.253   5.730  -1.248  1.00  0.00           C  
ATOM   1105  O   VAL A  74      21.434   6.012  -1.443  1.00  0.00           O  
ATOM   1106  CB  VAL A  74      18.723   7.714  -1.165  1.00  0.00           C  
ATOM   1107  CG1 VAL A  74      19.920   8.565  -0.681  1.00  0.00           C  
ATOM   1108  CG2 VAL A  74      17.795   8.564  -2.059  1.00  0.00           C  
ATOM   1109  H   VAL A  74      17.201   5.802  -1.697  1.00  0.00           H  
ATOM   1110  HA  VAL A  74      19.535   6.814  -2.915  1.00  0.00           H  
ATOM   1111  HB  VAL A  74      18.155   7.372  -0.275  1.00  0.00           H  
ATOM   1112 HG11 VAL A  74      20.571   8.839  -1.538  1.00  0.00           H  
ATOM   1113 HG12 VAL A  74      19.551   9.499  -0.206  1.00  0.00           H  
ATOM   1114 HG13 VAL A  74      20.525   8.019   0.072  1.00  0.00           H  
ATOM   1115 HG21 VAL A  74      16.935   7.976  -2.433  1.00  0.00           H  
ATOM   1116 HG22 VAL A  74      17.404   9.431  -1.485  1.00  0.00           H  
ATOM   1117 HG23 VAL A  74      18.358   8.950  -2.935  1.00  0.00           H  
ATOM   1118  N   MET A  75      19.884   4.717  -0.430  1.00  0.00           N  
ATOM   1119  CA  MET A  75      20.827   3.923   0.321  1.00  0.00           C  
ATOM   1120  C   MET A  75      21.509   2.925  -0.585  1.00  0.00           C  
ATOM   1121  O   MET A  75      22.698   2.654  -0.430  1.00  0.00           O  
ATOM   1122  CB  MET A  75      20.162   3.199   1.511  1.00  0.00           C  
ATOM   1123  CG  MET A  75      21.149   2.606   2.535  1.00  0.00           C  
ATOM   1124  SD  MET A  75      22.181   3.845   3.385  1.00  0.00           S  
ATOM   1125  CE  MET A  75      23.790   3.120   2.958  1.00  0.00           C  
ATOM   1126  H   MET A  75      18.922   4.470  -0.331  1.00  0.00           H  
ATOM   1127  HA  MET A  75      21.569   4.596   0.708  1.00  0.00           H  
ATOM   1128  HB2 MET A  75      19.515   3.928   2.048  1.00  0.00           H  
ATOM   1129  HB3 MET A  75      19.504   2.397   1.123  1.00  0.00           H  
ATOM   1130  HG2 MET A  75      20.555   2.045   3.290  1.00  0.00           H  
ATOM   1131  HG3 MET A  75      21.793   1.863   2.019  1.00  0.00           H  
ATOM   1132  HE1 MET A  75      23.867   2.075   3.325  1.00  0.00           H  
ATOM   1133  HE2 MET A  75      23.942   3.109   1.858  1.00  0.00           H  
ATOM   1134  HE3 MET A  75      24.620   3.704   3.409  1.00  0.00           H  
ATOM   1135  N   PHE A  76      20.765   2.400  -1.591  1.00  0.00           N  
ATOM   1136  CA  PHE A  76      21.236   1.543  -2.663  1.00  0.00           C  
ATOM   1137  C   PHE A  76      22.263   2.286  -3.499  1.00  0.00           C  
ATOM   1138  O   PHE A  76      23.240   1.693  -3.955  1.00  0.00           O  
ATOM   1139  CB  PHE A  76      20.015   1.023  -3.503  1.00  0.00           C  
ATOM   1140  CG  PHE A  76      20.286   0.747  -4.966  1.00  0.00           C  
ATOM   1141  CD1 PHE A  76      21.183  -0.262  -5.347  1.00  0.00           C  
ATOM   1142  CD2 PHE A  76      19.729   1.573  -5.959  1.00  0.00           C  
ATOM   1143  CE1 PHE A  76      21.563  -0.408  -6.687  1.00  0.00           C  
ATOM   1144  CE2 PHE A  76      20.090   1.416  -7.302  1.00  0.00           C  
ATOM   1145  CZ  PHE A  76      21.015   0.431  -7.665  1.00  0.00           C  
ATOM   1146  H   PHE A  76      19.800   2.640  -1.665  1.00  0.00           H  
ATOM   1147  HA  PHE A  76      21.733   0.690  -2.230  1.00  0.00           H  
ATOM   1148  HB2 PHE A  76      19.625   0.091  -3.041  1.00  0.00           H  
ATOM   1149  HB3 PHE A  76      19.208   1.780  -3.451  1.00  0.00           H  
ATOM   1150  HD1 PHE A  76      21.621  -0.893  -4.590  1.00  0.00           H  
ATOM   1151  HD2 PHE A  76      19.046   2.361  -5.681  1.00  0.00           H  
ATOM   1152  HE1 PHE A  76      22.271  -1.171  -6.971  1.00  0.00           H  
ATOM   1153  HE2 PHE A  76      19.667   2.065  -8.055  1.00  0.00           H  
ATOM   1154  HZ  PHE A  76      21.300   0.313  -8.700  1.00  0.00           H  
ATOM   1155  N   ALA A  77      22.061   3.609  -3.701  1.00  0.00           N  
ATOM   1156  CA  ALA A  77      22.883   4.429  -4.556  1.00  0.00           C  
ATOM   1157  C   ALA A  77      24.237   4.689  -3.946  1.00  0.00           C  
ATOM   1158  O   ALA A  77      25.193   4.980  -4.664  1.00  0.00           O  
ATOM   1159  CB  ALA A  77      22.223   5.790  -4.846  1.00  0.00           C  
ATOM   1160  H   ALA A  77      21.295   4.080  -3.266  1.00  0.00           H  
ATOM   1161  HA  ALA A  77      23.020   3.901  -5.491  1.00  0.00           H  
ATOM   1162  HB1 ALA A  77      21.222   5.632  -5.301  1.00  0.00           H  
ATOM   1163  HB2 ALA A  77      22.091   6.375  -3.912  1.00  0.00           H  
ATOM   1164  HB3 ALA A  77      22.836   6.385  -5.554  1.00  0.00           H  
ATOM   1165  N   VAL A  78      24.344   4.574  -2.600  1.00  0.00           N  
ATOM   1166  CA  VAL A  78      25.573   4.796  -1.875  1.00  0.00           C  
ATOM   1167  C   VAL A  78      26.234   3.449  -1.725  1.00  0.00           C  
ATOM   1168  O   VAL A  78      27.183   3.141  -2.444  1.00  0.00           O  
ATOM   1169  CB  VAL A  78      25.362   5.488  -0.533  1.00  0.00           C  
ATOM   1170  CG1 VAL A  78      26.698   5.639   0.231  1.00  0.00           C  
ATOM   1171  CG2 VAL A  78      24.738   6.875  -0.798  1.00  0.00           C  
ATOM   1172  H   VAL A  78      23.562   4.283  -2.051  1.00  0.00           H  
ATOM   1173  HA  VAL A  78      26.224   5.427  -2.458  1.00  0.00           H  
ATOM   1174  HB  VAL A  78      24.652   4.899   0.084  1.00  0.00           H  
ATOM   1175 HG11 VAL A  78      27.441   6.177  -0.395  1.00  0.00           H  
ATOM   1176 HG12 VAL A  78      26.534   6.221   1.162  1.00  0.00           H  
ATOM   1177 HG13 VAL A  78      27.116   4.652   0.514  1.00  0.00           H  
ATOM   1178 HG21 VAL A  78      23.768   6.789  -1.326  1.00  0.00           H  
ATOM   1179 HG22 VAL A  78      24.564   7.404   0.163  1.00  0.00           H  
ATOM   1180 HG23 VAL A  78      25.421   7.491  -1.421  1.00  0.00           H  
ATOM   1181  N   ALA A  79      25.736   2.615  -0.782  1.00  0.00           N  
ATOM   1182  CA  ALA A  79      26.323   1.341  -0.458  1.00  0.00           C  
ATOM   1183  C   ALA A  79      25.866   0.287  -1.474  1.00  0.00           C  
ATOM   1184  O   ALA A  79      26.758  -0.347  -2.099  1.00  0.00           O  
ATOM   1185  CB  ALA A  79      25.927   0.861   0.950  1.00  0.00           C  
ATOM   1186  OXT ALA A  79      24.631   0.104  -1.635  1.00  0.00           O  
ATOM   1187  H   ALA A  79      24.947   2.872  -0.230  1.00  0.00           H  
ATOM   1188  HA  ALA A  79      27.401   1.438  -0.493  1.00  0.00           H  
ATOM   1189  HB1 ALA A  79      26.261   1.600   1.709  1.00  0.00           H  
ATOM   1190  HB2 ALA A  79      24.825   0.751   1.034  1.00  0.00           H  
ATOM   1191  HB3 ALA A  79      26.406  -0.113   1.180  1.00  0.00           H  
TER    1192      ALA A  79                                                      
ENDMDL                                                                          
