# Supplementary material for: Comparative Performance of High-Throughput Methods for Protein pKa Predictions
Source: J Chem Inf Model. 2023 Aug 8;63(16):5169–81. doi: 10.1021/acs.jcim.3c00165 (PMC10466379; doi:10.1021/acs.jcim.3c00165)
Supplement: Supplementary file 3 — ci3c00165_si_003.zip [file ci3c00165_si_003.zip › curated_pdbs/1de3_curated_8.pdb]

MODEL        8                                                                  
ATOM      1  N   ALA A   1       3.988  -4.957 -16.617  1.00  0.00           N  
ATOM      2  CA  ALA A   1       3.291  -6.254 -16.788  1.00  0.00           C  
ATOM      3  C   ALA A   1       3.232  -7.011 -15.439  1.00  0.00           C  
ATOM      4  O   ALA A   1       3.083  -6.362 -14.402  1.00  0.00           O  
ATOM      5  CB  ALA A   1       3.982  -7.003 -17.924  1.00  0.00           C  
ATOM      6  H   ALA A   1       4.361  -4.744 -15.704  1.00  0.00           H  
ATOM      7  HA  ALA A   1       2.263  -6.057 -17.096  1.00  0.00           H  
ATOM      8  HB1 ALA A   1       3.462  -7.945 -18.090  1.00  0.00           H  
ATOM      9  HB2 ALA A   1       3.950  -6.400 -18.832  1.00  0.00           H  
ATOM     10  HB3 ALA A   1       5.020  -7.197 -17.655  1.00  0.00           H  
ATOM     11  N   VAL A   2       3.282  -8.342 -15.473  1.00  0.00           N  
ATOM     12  CA  VAL A   2       3.451  -9.209 -14.286  1.00  0.00           C  
ATOM     13  C   VAL A   2       2.127  -9.245 -13.488  1.00  0.00           C  
ATOM     14  O   VAL A   2       1.740  -8.284 -12.826  1.00  0.00           O  
ATOM     15  CB  VAL A   2       4.669  -8.738 -13.439  1.00  0.00           C  
ATOM     16  CG1 VAL A   2       5.097  -9.789 -12.460  1.00  0.00           C  
ATOM     17  CG2 VAL A   2       5.938  -8.465 -14.249  1.00  0.00           C  
ATOM     18  H   VAL A   2       3.274  -8.825 -16.352  1.00  0.00           H  
ATOM     19  HA  VAL A   2       3.661 -10.221 -14.631  1.00  0.00           H  
ATOM     20  HB  VAL A   2       4.377  -7.831 -12.908  1.00  0.00           H  
ATOM     21 HG11 VAL A   2       5.932  -9.435 -11.856  1.00  0.00           H  
ATOM     22 HG12 VAL A   2       4.260 -10.032 -11.804  1.00  0.00           H  
ATOM     23 HG13 VAL A   2       5.403 -10.683 -13.003  1.00  0.00           H  
ATOM     24 HG21 VAL A   2       6.751  -8.132 -13.603  1.00  0.00           H  
ATOM     25 HG22 VAL A   2       6.241  -9.378 -14.759  1.00  0.00           H  
ATOM     26 HG23 VAL A   2       5.733  -7.688 -14.985  1.00  0.00           H  
ATOM     27  N   THR A   3       1.347 -10.294 -13.728  1.00  0.00           N  
ATOM     28  CA  THR A   3       0.022 -10.509 -13.094  1.00  0.00           C  
ATOM     29  C   THR A   3       0.158 -11.056 -11.664  1.00  0.00           C  
ATOM     30  O   THR A   3       0.274 -12.254 -11.452  1.00  0.00           O  
ATOM     31  CB  THR A   3      -0.876 -11.323 -14.058  1.00  0.00           C  
ATOM     32  OG1 THR A   3      -1.653 -10.384 -14.795  1.00  0.00           O  
ATOM     33  CG2 THR A   3      -1.775 -12.424 -13.471  1.00  0.00           C  
ATOM     34  H   THR A   3       1.650 -11.060 -14.295  1.00  0.00           H  
ATOM     35  HA  THR A   3      -0.446  -9.528 -12.995  1.00  0.00           H  
ATOM     36  HB  THR A   3      -0.206 -11.824 -14.755  1.00  0.00           H  
ATOM     37  HG1 THR A   3      -2.436 -10.857 -15.217  1.00  0.00           H  
ATOM     38 HG21 THR A   3      -2.342 -12.936 -14.247  1.00  0.00           H  
ATOM     39 HG22 THR A   3      -1.153 -13.153 -12.952  1.00  0.00           H  
ATOM     40 HG23 THR A   3      -2.474 -11.975 -12.764  1.00  0.00           H  
ATOM     41  N   TRP A   4       0.234 -10.135 -10.713  1.00  0.00           N  
ATOM     42  CA  TRP A   4       0.362 -10.477  -9.281  1.00  0.00           C  
ATOM     43  C   TRP A   4      -1.007 -10.790  -8.706  1.00  0.00           C  
ATOM     44  O   TRP A   4      -1.854  -9.918  -8.520  1.00  0.00           O  
ATOM     45  CB  TRP A   4       0.971  -9.331  -8.495  1.00  0.00           C  
ATOM     46  CG  TRP A   4       2.434  -9.112  -8.871  1.00  0.00           C  
ATOM     47  CD1 TRP A   4       2.863  -8.443  -9.936  1.00  0.00           C  
ATOM     48  CD2 TRP A   4       3.550  -9.513  -8.149  1.00  0.00           C  
ATOM     49  NE1 TRP A   4       4.198  -8.385  -9.930  1.00  0.00           N  
ATOM     50  CE2 TRP A   4       4.663  -9.039  -8.876  1.00  0.00           C  
ATOM     51  CE3 TRP A   4       3.718 -10.318  -7.014  1.00  0.00           C  
ATOM     52  CZ2 TRP A   4       5.966  -9.389  -8.482  1.00  0.00           C  
ATOM     53  CZ3 TRP A   4       5.025 -10.678  -6.628  1.00  0.00           C  
ATOM     54  CH2 TRP A   4       6.142 -10.221  -7.356  1.00  0.00           C  
ATOM     55  H   TRP A   4       0.071  -9.159 -10.893  1.00  0.00           H  
ATOM     56  HA  TRP A   4       1.003 -11.353  -9.188  1.00  0.00           H  
ATOM     57  HB2 TRP A   4       0.410  -8.418  -8.697  1.00  0.00           H  
ATOM     58  HB3 TRP A   4       0.903  -9.549  -7.430  1.00  0.00           H  
ATOM     59  HD1 TRP A   4       2.226  -8.011 -10.694  1.00  0.00           H  
ATOM     60  HE1 TRP A   4       4.748  -7.911 -10.617  1.00  0.00           H  
ATOM     61  HE3 TRP A   4       2.863 -10.654  -6.446  1.00  0.00           H  
ATOM     62  HZ2 TRP A   4       6.821  -9.025  -9.033  1.00  0.00           H  
ATOM     63  HZ3 TRP A   4       5.172 -11.311  -5.766  1.00  0.00           H  
ATOM     64  HH2 TRP A   4       7.136 -10.509  -7.051  1.00  0.00           H  
ATOM     65  N   THR A   5      -1.248 -12.077  -8.572  1.00  0.00           N  
ATOM     66  CA  THR A   5      -2.555 -12.576  -8.137  1.00  0.00           C  
ATOM     67  C   THR A   5      -2.455 -13.009  -6.665  1.00  0.00           C  
ATOM     68  O   THR A   5      -1.506 -13.681  -6.259  1.00  0.00           O  
ATOM     69  CB  THR A   5      -3.026 -13.705  -9.047  1.00  0.00           C  
ATOM     70  OG1 THR A   5      -2.767 -13.358 -10.404  1.00  0.00           O  
ATOM     71  CG2 THR A   5      -4.546 -13.861  -8.921  1.00  0.00           C  
ATOM     72  H   THR A   5      -0.578 -12.786  -8.824  1.00  0.00           H  
ATOM     73  HA  THR A   5      -3.278 -11.761  -8.208  1.00  0.00           H  
ATOM     74  HB  THR A   5      -2.521 -14.634  -8.782  1.00  0.00           H  
ATOM     75  HG1 THR A   5      -2.941 -14.144 -10.984  1.00  0.00           H  
ATOM     76 HG21 THR A   5      -4.888 -14.657  -9.581  1.00  0.00           H  
ATOM     77 HG22 THR A   5      -4.802 -14.108  -7.891  1.00  0.00           H  
ATOM     78 HG23 THR A   5      -5.031 -12.925  -9.200  1.00  0.00           H  
ATOM     79  N   CYS A   6      -3.352 -12.443  -5.876  1.00  0.00           N  
ATOM     80  CA  CYS A   6      -3.438 -12.710  -4.430  1.00  0.00           C  
ATOM     81  C   CYS A   6      -4.772 -13.379  -4.075  1.00  0.00           C  
ATOM     82  O   CYS A   6      -5.825 -13.027  -4.586  1.00  0.00           O  
ATOM     83  CB  CYS A   6      -3.280 -11.415  -3.644  1.00  0.00           C  
ATOM     84  SG  CYS A   6      -1.691 -11.412  -2.730  1.00  0.00           S  
ATOM     85  H   CYS A   6      -4.023 -11.778  -6.237  1.00  0.00           H  
ATOM     86  HA  CYS A   6      -2.627 -13.384  -4.158  1.00  0.00           H  
ATOM     87  HB2 CYS A   6      -3.303 -10.566  -4.329  1.00  0.00           H  
ATOM     88  HB3 CYS A   6      -4.103 -11.313  -2.936  1.00  0.00           H  
ATOM     89  N   LEU A   7      -4.678 -14.371  -3.205  1.00  0.00           N  
ATOM     90  CA  LEU A   7      -5.861 -15.146  -2.775  1.00  0.00           C  
ATOM     91  C   LEU A   7      -6.353 -14.661  -1.408  1.00  0.00           C  
ATOM     92  O   LEU A   7      -5.905 -15.107  -0.349  1.00  0.00           O  
ATOM     93  CB  LEU A   7      -5.507 -16.634  -2.757  1.00  0.00           C  
ATOM     94  CG  LEU A   7      -5.479 -17.211  -4.172  1.00  0.00           C  
ATOM     95  CD1 LEU A   7      -4.471 -18.359  -4.256  1.00  0.00           C  
ATOM     96  CD2 LEU A   7      -6.880 -17.680  -4.581  1.00  0.00           C  
ATOM     97  H   LEU A   7      -3.808 -14.640  -2.803  1.00  0.00           H  
ATOM     98  HA  LEU A   7      -6.660 -14.989  -3.501  1.00  0.00           H  
ATOM     99  HB2 LEU A   7      -4.525 -16.760  -2.302  1.00  0.00           H  
ATOM    100  HB3 LEU A   7      -6.252 -17.169  -2.169  1.00  0.00           H  
ATOM    101  HG  LEU A   7      -5.166 -16.425  -4.860  1.00  0.00           H  
ATOM    102 HD11 LEU A   7      -4.444 -18.751  -5.272  1.00  0.00           H  
ATOM    103 HD12 LEU A   7      -3.481 -17.993  -3.984  1.00  0.00           H  
ATOM    104 HD13 LEU A   7      -4.766 -19.152  -3.568  1.00  0.00           H  
ATOM    105 HD21 LEU A   7      -6.854 -18.071  -5.598  1.00  0.00           H  
ATOM    106 HD22 LEU A   7      -7.213 -18.462  -3.900  1.00  0.00           H  
ATOM    107 HD23 LEU A   7      -7.572 -16.839  -4.534  1.00  0.00           H  
ATOM    108  N   ASN A   8      -7.173 -13.614  -1.479  1.00  0.00           N  
ATOM    109  CA  ASN A   8      -7.735 -12.943  -0.298  1.00  0.00           C  
ATOM    110  C   ASN A   8      -9.101 -13.558   0.023  1.00  0.00           C  
ATOM    111  O   ASN A   8      -9.816 -14.018  -0.856  1.00  0.00           O  
ATOM    112  CB  ASN A   8      -7.929 -11.439  -0.543  1.00  0.00           C  
ATOM    113  CG  ASN A   8      -6.696 -10.756  -1.140  1.00  0.00           C  
ATOM    114  OD1 ASN A   8      -6.296 -10.990  -2.274  1.00  0.00           O  
ATOM    115  ND2 ASN A   8      -6.024  -9.919  -0.390  1.00  0.00           N  
ATOM    116  H   ASN A   8      -7.443 -13.216  -2.360  1.00  0.00           H  
ATOM    117  HA  ASN A   8      -7.060 -13.085   0.546  1.00  0.00           H  
ATOM    118  HB2 ASN A   8      -8.766 -11.304  -1.228  1.00  0.00           H  
ATOM    119  HB3 ASN A   8      -8.164 -10.959   0.407  1.00  0.00           H  
ATOM    120 HD21 ASN A   8      -6.349  -9.736   0.549  1.00  0.00           H  
ATOM    121 HD22 ASN A   8      -5.196  -9.464  -0.748  1.00  0.00           H  
ATOM    122  N   ASP A   9      -9.451 -13.464   1.290  1.00  0.00           N  
ATOM    123  CA  ASP A   9     -10.741 -13.980   1.764  1.00  0.00           C  
ATOM    124  C   ASP A   9     -11.758 -12.827   1.851  1.00  0.00           C  
ATOM    125  O   ASP A   9     -11.431 -11.737   2.301  1.00  0.00           O  
ATOM    126  CB  ASP A   9     -10.500 -14.677   3.098  1.00  0.00           C  
ATOM    127  CG  ASP A   9     -11.229 -16.023   3.238  1.00  0.00           C  
ATOM    128  OD1 ASP A   9     -12.297 -16.178   2.600  1.00  0.00           O  
ATOM    129  OD2 ASP A   9     -10.793 -16.801   4.108  1.00  0.00           O  
ATOM    130  H   ASP A   9      -8.867 -13.047   1.984  1.00  0.00           H  
ATOM    131  HA  ASP A   9     -11.117 -14.714   1.051  1.00  0.00           H  
ATOM    132  HB2 ASP A   9      -9.430 -14.851   3.207  1.00  0.00           H  
ATOM    133  HB3 ASP A   9     -10.839 -14.018   3.898  1.00  0.00           H  
ATOM    134  N   GLN A  10     -12.980 -13.093   1.386  1.00  0.00           N  
ATOM    135  CA  GLN A  10     -14.087 -12.124   1.393  1.00  0.00           C  
ATOM    136  C   GLN A  10     -15.388 -12.744   1.909  1.00  0.00           C  
ATOM    137  O   GLN A  10     -15.777 -13.816   1.458  1.00  0.00           O  
ATOM    138  CB  GLN A  10     -14.320 -11.556  -0.011  1.00  0.00           C  
ATOM    139  CG  GLN A  10     -13.384 -10.370  -0.237  1.00  0.00           C  
ATOM    140  CD  GLN A  10     -13.396  -9.909  -1.694  1.00  0.00           C  
ATOM    141  OE1 GLN A  10     -13.023 -10.633  -2.615  1.00  0.00           O  
ATOM    142  NE2 GLN A  10     -13.770  -8.677  -1.929  1.00  0.00           N  
ATOM    143  H   GLN A  10     -13.172 -13.975   0.948  1.00  0.00           H  
ATOM    144  HA  GLN A  10     -13.809 -11.304   2.057  1.00  0.00           H  
ATOM    145  HB2 GLN A  10     -14.117 -12.326  -0.753  1.00  0.00           H  
ATOM    146  HB3 GLN A  10     -15.355 -11.225  -0.103  1.00  0.00           H  
ATOM    147  HG2 GLN A  10     -13.699  -9.542   0.400  1.00  0.00           H  
ATOM    148  HG3 GLN A  10     -12.369 -10.663   0.034  1.00  0.00           H  
ATOM    149 HE21 GLN A  10     -14.057  -8.090  -1.158  1.00  0.00           H  
ATOM    150 HE22 GLN A  10     -13.772  -8.317  -2.873  1.00  0.00           H  
ATOM    151  N   LYS A  11     -15.975 -12.077   2.889  1.00  0.00           N  
ATOM    152  CA  LYS A  11     -17.262 -12.499   3.481  1.00  0.00           C  
ATOM    153  C   LYS A  11     -18.391 -12.063   2.539  1.00  0.00           C  
ATOM    154  O   LYS A  11     -19.038 -11.034   2.723  1.00  0.00           O  
ATOM    155  CB  LYS A  11     -17.428 -11.907   4.876  1.00  0.00           C  
ATOM    156  CG  LYS A  11     -18.701 -12.414   5.554  1.00  0.00           C  
ATOM    157  CD  LYS A  11     -19.022 -11.489   6.725  1.00  0.00           C  
ATOM    158  CE  LYS A  11     -19.471 -12.290   7.940  1.00  0.00           C  
ATOM    159  NZ  LYS A  11     -19.180 -11.484   9.131  1.00  0.00           N  
ATOM    160  H   LYS A  11     -15.636 -11.189   3.209  1.00  0.00           H  
ATOM    161  HA  LYS A  11     -17.272 -13.586   3.566  1.00  0.00           H  
ATOM    162  HB2 LYS A  11     -16.568 -12.186   5.484  1.00  0.00           H  
ATOM    163  HB3 LYS A  11     -17.478 -10.820   4.796  1.00  0.00           H  
ATOM    164  HG2 LYS A  11     -19.527 -12.406   4.842  1.00  0.00           H  
ATOM    165  HG3 LYS A  11     -18.546 -13.429   5.918  1.00  0.00           H  
ATOM    166  HD2 LYS A  11     -18.130 -10.917   6.983  1.00  0.00           H  
ATOM    167  HD3 LYS A  11     -19.819 -10.806   6.433  1.00  0.00           H  
ATOM    168  HE2 LYS A  11     -20.540 -12.493   7.878  1.00  0.00           H  
ATOM    169  HE3 LYS A  11     -18.927 -13.233   7.987  1.00  0.00           H  
ATOM    170  HZ1 LYS A  11     -19.436 -12.014   9.941  1.00  0.00           H  
ATOM    171  HZ2 LYS A  11     -18.215 -11.269   9.161  1.00  0.00           H  
ATOM    172  HZ3 LYS A  11     -19.728 -10.651   9.101  1.00  0.00           H  
ATOM    173  N   ASN A  12     -18.506 -12.825   1.460  1.00  0.00           N  
ATOM    174  CA  ASN A  12     -19.530 -12.610   0.415  1.00  0.00           C  
ATOM    175  C   ASN A  12     -20.890 -12.356   1.089  1.00  0.00           C  
ATOM    176  O   ASN A  12     -21.293 -13.191   1.885  1.00  0.00           O  
ATOM    177  CB  ASN A  12     -19.658 -13.846  -0.463  1.00  0.00           C  
ATOM    178  CG  ASN A  12     -20.122 -13.493  -1.876  1.00  0.00           C  
ATOM    179  OD1 ASN A  12     -19.961 -12.382  -2.371  1.00  0.00           O  
ATOM    180  ND2 ASN A  12     -20.746 -14.425  -2.560  1.00  0.00           N  
ATOM    181  H   ASN A  12     -17.913 -13.622   1.339  1.00  0.00           H  
ATOM    182  HA  ASN A  12     -19.251 -11.751  -0.195  1.00  0.00           H  
ATOM    183  HB2 ASN A  12     -18.689 -14.340  -0.521  1.00  0.00           H  
ATOM    184  HB3 ASN A  12     -20.382 -14.525  -0.014  1.00  0.00           H  
ATOM    185 HD21 ASN A  12     -20.884 -15.334  -2.142  1.00  0.00           H  
ATOM    186 HD22 ASN A  12     -21.083 -14.231  -3.492  1.00  0.00           H  
ATOM    187  N   PRO A  13     -21.535 -11.216   0.830  1.00  0.00           N  
ATOM    188  CA  PRO A  13     -22.822 -10.874   1.464  1.00  0.00           C  
ATOM    189  C   PRO A  13     -23.983 -11.751   0.958  1.00  0.00           C  
ATOM    190  O   PRO A  13     -24.867 -12.095   1.739  1.00  0.00           O  
ATOM    191  CB  PRO A  13     -23.009  -9.396   1.171  1.00  0.00           C  
ATOM    192  CG  PRO A  13     -22.247  -9.171  -0.136  1.00  0.00           C  
ATOM    193  CD  PRO A  13     -21.068 -10.137  -0.071  1.00  0.00           C  
ATOM    194  HA  PRO A  13     -22.744 -11.015   2.542  1.00  0.00           H  
ATOM    195  HB2 PRO A  13     -24.062  -9.128   1.082  1.00  0.00           H  
ATOM    196  HB3 PRO A  13     -22.530  -8.816   1.960  1.00  0.00           H  
ATOM    197  HG2 PRO A  13     -22.891  -9.458  -0.968  1.00  0.00           H  
ATOM    198  HG3 PRO A  13     -21.919  -8.136  -0.242  1.00  0.00           H  
ATOM    199  HD2 PRO A  13     -20.816 -10.517  -1.062  1.00  0.00           H  
ATOM    200  HD3 PRO A  13     -20.205  -9.642   0.376  1.00  0.00           H  
ATOM    201  N   LYS A  14     -23.870 -12.228  -0.277  1.00  0.00           N  
ATOM    202  CA  LYS A  14     -24.864 -13.136  -0.893  1.00  0.00           C  
ATOM    203  C   LYS A  14     -24.921 -14.468  -0.134  1.00  0.00           C  
ATOM    204  O   LYS A  14     -25.987 -14.913   0.292  1.00  0.00           O  
ATOM    205  CB  LYS A  14     -24.505 -13.321  -2.380  1.00  0.00           C  
ATOM    206  CG  LYS A  14     -25.459 -14.194  -3.227  1.00  0.00           C  
ATOM    207  CD  LYS A  14     -25.154 -15.689  -3.072  1.00  0.00           C  
ATOM    208  CE  LYS A  14     -25.910 -16.593  -4.041  1.00  0.00           C  
ATOM    209  NZ  LYS A  14     -25.592 -18.000  -3.733  1.00  0.00           N  
ATOM    210  H   LYS A  14     -23.091 -12.011  -0.856  1.00  0.00           H  
ATOM    211  HA  LYS A  14     -25.847 -12.669  -0.831  1.00  0.00           H  
ATOM    212  HB2 LYS A  14     -24.473 -12.331  -2.835  1.00  0.00           H  
ATOM    213  HB3 LYS A  14     -23.515 -13.773  -2.425  1.00  0.00           H  
ATOM    214  HG2 LYS A  14     -26.485 -14.009  -2.906  1.00  0.00           H  
ATOM    215  HG3 LYS A  14     -25.352 -13.919  -4.276  1.00  0.00           H  
ATOM    216  HD2 LYS A  14     -24.086 -15.836  -3.233  1.00  0.00           H  
ATOM    217  HD3 LYS A  14     -25.413 -15.986  -2.056  1.00  0.00           H  
ATOM    218  HE2 LYS A  14     -26.982 -16.427  -3.935  1.00  0.00           H  
ATOM    219  HE3 LYS A  14     -25.612 -16.364  -5.064  1.00  0.00           H  
ATOM    220  HZ1 LYS A  14     -26.022 -18.588  -4.420  1.00  0.00           H  
ATOM    221  HZ2 LYS A  14     -24.602 -18.149  -3.748  1.00  0.00           H  
ATOM    222  HZ3 LYS A  14     -25.951 -18.227  -2.829  1.00  0.00           H  
ATOM    223  N   THR A  15     -23.754 -15.061   0.062  1.00  0.00           N  
ATOM    224  CA  THR A  15     -23.620 -16.351   0.747  1.00  0.00           C  
ATOM    225  C   THR A  15     -23.346 -16.211   2.253  1.00  0.00           C  
ATOM    226  O   THR A  15     -23.099 -17.229   2.898  1.00  0.00           O  
ATOM    227  CB  THR A  15     -22.481 -17.200   0.137  1.00  0.00           C  
ATOM    228  OG1 THR A  15     -21.242 -16.512   0.317  1.00  0.00           O  
ATOM    229  CG2 THR A  15     -22.697 -17.538  -1.336  1.00  0.00           C  
ATOM    230  H   THR A  15     -22.884 -14.683  -0.273  1.00  0.00           H  
ATOM    231  HA  THR A  15     -24.561 -16.886   0.617  1.00  0.00           H  
ATOM    232  HB  THR A  15     -22.433 -18.140   0.687  1.00  0.00           H  
ATOM    233  HG1 THR A  15     -20.671 -17.103   0.892  1.00  0.00           H  
ATOM    234 HG21 THR A  15     -21.876 -18.147  -1.712  1.00  0.00           H  
ATOM    235 HG22 THR A  15     -23.631 -18.088  -1.446  1.00  0.00           H  
ATOM    236 HG23 THR A  15     -22.750 -16.614  -1.913  1.00  0.00           H  
ATOM    237  N   ASN A  16     -23.243 -14.954   2.729  1.00  0.00           N  
ATOM    238  CA  ASN A  16     -22.867 -14.556   4.116  1.00  0.00           C  
ATOM    239  C   ASN A  16     -21.673 -15.338   4.677  1.00  0.00           C  
ATOM    240  O   ASN A  16     -21.505 -15.523   5.877  1.00  0.00           O  
ATOM    241  CB  ASN A  16     -24.100 -14.582   5.032  1.00  0.00           C  
ATOM    242  CG  ASN A  16     -24.609 -16.012   5.215  1.00  0.00           C  
ATOM    243  OD1 ASN A  16     -24.125 -16.788   6.023  1.00  0.00           O  
ATOM    244  ND2 ASN A  16     -25.514 -16.422   4.356  1.00  0.00           N  
ATOM    245  H   ASN A  16     -23.318 -14.181   2.107  1.00  0.00           H  
ATOM    246  HA  ASN A  16     -22.545 -13.516   4.058  1.00  0.00           H  
ATOM    247  HB2 ASN A  16     -23.832 -14.167   6.004  1.00  0.00           H  
ATOM    248  HB3 ASN A  16     -24.889 -13.974   4.588  1.00  0.00           H  
ATOM    249 HD21 ASN A  16     -25.874 -15.779   3.665  1.00  0.00           H  
ATOM    250 HD22 ASN A  16     -25.846 -17.374   4.389  1.00  0.00           H  
ATOM    251  N   LYS A  17     -20.788 -15.733   3.757  1.00  0.00           N  
ATOM    252  CA  LYS A  17     -19.687 -16.653   4.066  1.00  0.00           C  
ATOM    253  C   LYS A  17     -18.375 -16.177   3.443  1.00  0.00           C  
ATOM    254  O   LYS A  17     -18.356 -15.479   2.422  1.00  0.00           O  
ATOM    255  CB  LYS A  17     -20.016 -18.071   3.588  1.00  0.00           C  
ATOM    256  CG  LYS A  17     -19.942 -19.022   4.779  1.00  0.00           C  
ATOM    257  CD  LYS A  17     -19.566 -20.435   4.325  1.00  0.00           C  
ATOM    258  CE  LYS A  17     -18.692 -21.127   5.379  1.00  0.00           C  
ATOM    259  NZ  LYS A  17     -19.464 -22.060   6.206  1.00  0.00           N  
ATOM    260  H   LYS A  17     -20.852 -15.398   2.819  1.00  0.00           H  
ATOM    261  HA  LYS A  17     -19.563 -16.676   5.149  1.00  0.00           H  
ATOM    262  HB2 LYS A  17     -21.020 -18.091   3.165  1.00  0.00           H  
ATOM    263  HB3 LYS A  17     -19.296 -18.377   2.829  1.00  0.00           H  
ATOM    264  HG2 LYS A  17     -19.190 -18.659   5.479  1.00  0.00           H  
ATOM    265  HG3 LYS A  17     -20.913 -19.052   5.273  1.00  0.00           H  
ATOM    266  HD2 LYS A  17     -20.476 -21.017   4.175  1.00  0.00           H  
ATOM    267  HD3 LYS A  17     -19.016 -20.374   3.386  1.00  0.00           H  
ATOM    268  HE2 LYS A  17     -17.898 -21.677   4.873  1.00  0.00           H  
ATOM    269  HE3 LYS A  17     -18.248 -20.368   6.023  1.00  0.00           H  
ATOM    270  HZ1 LYS A  17     -18.855 -22.457   6.894  1.00  0.00           H  
ATOM    271  HZ2 LYS A  17     -20.214 -21.580   6.667  1.00  0.00           H  
ATOM    272  HZ3 LYS A  17     -19.817 -22.787   5.628  1.00  0.00           H  
ATOM    273  N   TYR A  18     -17.299 -16.666   4.036  1.00  0.00           N  
ATOM    274  CA  TYR A  18     -15.927 -16.338   3.617  1.00  0.00           C  
ATOM    275  C   TYR A  18     -15.463 -17.193   2.433  1.00  0.00           C  
ATOM    276  O   TYR A  18     -15.655 -18.407   2.408  1.00  0.00           O  
ATOM    277  CB  TYR A  18     -14.961 -16.509   4.801  1.00  0.00           C  
ATOM    278  CG  TYR A  18     -14.466 -15.161   5.319  1.00  0.00           C  
ATOM    279  CD1 TYR A  18     -13.814 -14.272   4.437  1.00  0.00           C  
ATOM    280  CD2 TYR A  18     -14.528 -14.883   6.703  1.00  0.00           C  
ATOM    281  CE1 TYR A  18     -13.215 -13.103   4.928  1.00  0.00           C  
ATOM    282  CE2 TYR A  18     -13.934 -13.710   7.209  1.00  0.00           C  
ATOM    283  CZ  TYR A  18     -13.275 -12.842   6.310  1.00  0.00           C  
ATOM    284  OH  TYR A  18     -12.701 -11.699   6.764  1.00  0.00           O  
ATOM    285  H   TYR A  18     -17.373 -17.400   4.709  1.00  0.00           H  
ATOM    286  HA  TYR A  18     -15.914 -15.293   3.307  1.00  0.00           H  
ATOM    287  HB2 TYR A  18     -15.472 -17.035   5.607  1.00  0.00           H  
ATOM    288  HB3 TYR A  18     -14.105 -17.104   4.482  1.00  0.00           H  
ATOM    289  HD1 TYR A  18     -13.776 -14.493   3.381  1.00  0.00           H  
ATOM    290  HD2 TYR A  18     -15.031 -15.567   7.371  1.00  0.00           H  
ATOM    291  HE1 TYR A  18     -12.719 -12.415   4.258  1.00  0.00           H  
ATOM    292  HE2 TYR A  18     -13.982 -13.479   8.264  1.00  0.00           H  
ATOM    293  HH  TYR A  18     -12.205 -11.267   6.013  1.00  0.00           H  
ATOM    294  N   GLU A  19     -15.005 -16.492   1.410  1.00  0.00           N  
ATOM    295  CA  GLU A  19     -14.553 -17.114   0.147  1.00  0.00           C  
ATOM    296  C   GLU A  19     -13.178 -16.565  -0.229  1.00  0.00           C  
ATOM    297  O   GLU A  19     -12.950 -15.359  -0.156  1.00  0.00           O  
ATOM    298  CB  GLU A  19     -15.513 -16.796  -1.018  1.00  0.00           C  
ATOM    299  CG  GLU A  19     -16.974 -16.600  -0.592  1.00  0.00           C  
ATOM    300  CD  GLU A  19     -17.884 -16.464  -1.803  1.00  0.00           C  
ATOM    301  OE1 GLU A  19     -17.832 -15.400  -2.448  1.00  0.00           O  
ATOM    302  OE2 GLU A  19     -18.666 -17.415  -2.014  1.00  0.00           O  
ATOM    303  H   GLU A  19     -15.061 -15.489   1.402  1.00  0.00           H  
ATOM    304  HA  GLU A  19     -14.496 -18.193   0.285  1.00  0.00           H  
ATOM    305  HB2 GLU A  19     -15.171 -15.881  -1.502  1.00  0.00           H  
ATOM    306  HB3 GLU A  19     -15.472 -17.620  -1.729  1.00  0.00           H  
ATOM    307  HG2 GLU A  19     -17.292 -17.458  -0.001  1.00  0.00           H  
ATOM    308  HG3 GLU A  19     -17.051 -15.697   0.015  1.00  0.00           H  
ATOM    309  N   THR A  20     -12.359 -17.450  -0.780  1.00  0.00           N  
ATOM    310  CA  THR A  20     -10.981 -17.098  -1.179  1.00  0.00           C  
ATOM    311  C   THR A  20     -10.934 -16.864  -2.694  1.00  0.00           C  
ATOM    312  O   THR A  20     -10.656 -17.762  -3.490  1.00  0.00           O  
ATOM    313  CB  THR A  20     -10.001 -18.182  -0.699  1.00  0.00           C  
ATOM    314  OG1 THR A  20     -10.167 -18.298   0.714  1.00  0.00           O  
ATOM    315  CG2 THR A  20      -8.544 -17.868  -1.020  1.00  0.00           C  
ATOM    316  H   THR A  20     -12.620 -18.398  -0.925  1.00  0.00           H  
ATOM    317  HA  THR A  20     -10.709 -16.164  -0.687  1.00  0.00           H  
ATOM    318  HB  THR A  20     -10.262 -19.126  -1.176  1.00  0.00           H  
ATOM    319  HG1 THR A  20      -9.477 -18.941   1.068  1.00  0.00           H  
ATOM    320 HG21 THR A  20      -7.896 -18.662  -0.652  1.00  0.00           H  
ATOM    321 HG22 THR A  20      -8.424 -17.779  -2.099  1.00  0.00           H  
ATOM    322 HG23 THR A  20      -8.265 -16.926  -0.546  1.00  0.00           H  
ATOM    323  N   LYS A  21     -11.347 -15.655  -3.042  1.00  0.00           N  
ATOM    324  CA  LYS A  21     -11.339 -15.171  -4.439  1.00  0.00           C  
ATOM    325  C   LYS A  21      -9.901 -14.910  -4.911  1.00  0.00           C  
ATOM    326  O   LYS A  21      -8.950 -14.916  -4.126  1.00  0.00           O  
ATOM    327  CB  LYS A  21     -12.202 -13.900  -4.534  1.00  0.00           C  
ATOM    328  CG  LYS A  21     -13.682 -14.153  -4.227  1.00  0.00           C  
ATOM    329  CD  LYS A  21     -14.519 -14.235  -5.500  1.00  0.00           C  
ATOM    330  CE  LYS A  21     -16.010 -14.269  -5.153  1.00  0.00           C  
ATOM    331  NZ  LYS A  21     -16.785 -13.621  -6.226  1.00  0.00           N  
ATOM    332  H   LYS A  21     -11.559 -14.962  -2.349  1.00  0.00           H  
ATOM    333  HA  LYS A  21     -11.777 -15.938  -5.078  1.00  0.00           H  
ATOM    334  HB2 LYS A  21     -11.821 -13.168  -3.821  1.00  0.00           H  
ATOM    335  HB3 LYS A  21     -12.121 -13.500  -5.544  1.00  0.00           H  
ATOM    336  HG2 LYS A  21     -13.774 -15.093  -3.683  1.00  0.00           H  
ATOM    337  HG3 LYS A  21     -14.059 -13.337  -3.609  1.00  0.00           H  
ATOM    338  HD2 LYS A  21     -14.314 -13.363  -6.122  1.00  0.00           H  
ATOM    339  HD3 LYS A  21     -14.257 -15.140  -6.046  1.00  0.00           H  
ATOM    340  HE2 LYS A  21     -16.335 -15.303  -5.045  1.00  0.00           H  
ATOM    341  HE3 LYS A  21     -16.177 -13.740  -4.215  1.00  0.00           H  
ATOM    342  HZ1 LYS A  21     -17.751 -13.624  -5.973  1.00  0.00           H  
ATOM    343  HZ2 LYS A  21     -16.470 -12.686  -6.340  1.00  0.00           H  
ATOM    344  HZ3 LYS A  21     -16.661 -14.138  -7.076  1.00  0.00           H  
ATOM    345  N   ARG A  22      -9.759 -14.706  -6.212  1.00  0.00           N  
ATOM    346  CA  ARG A  22      -8.450 -14.413  -6.833  1.00  0.00           C  
ATOM    347  C   ARG A  22      -8.348 -12.937  -7.220  1.00  0.00           C  
ATOM    348  O   ARG A  22      -8.883 -12.470  -8.226  1.00  0.00           O  
ATOM    349  CB  ARG A  22      -8.210 -15.241  -8.096  1.00  0.00           C  
ATOM    350  CG  ARG A  22      -7.472 -16.541  -7.824  1.00  0.00           C  
ATOM    351  CD  ARG A  22      -6.488 -16.762  -8.959  1.00  0.00           C  
ATOM    352  NE  ARG A  22      -6.268 -18.195  -9.201  1.00  0.00           N  
ATOM    353  CZ  ARG A  22      -5.897 -18.715 -10.369  1.00  0.00           C  
ATOM    354  NH1 ARG A  22      -5.605 -17.956 -11.417  1.00  0.00           N  
ATOM    355  NH2 ARG A  22      -5.801 -20.026 -10.501  1.00  0.00           N  
ATOM    356  H   ARG A  22     -10.549 -14.615  -6.813  1.00  0.00           H  
ATOM    357  HA  ARG A  22      -7.673 -14.646  -6.106  1.00  0.00           H  
ATOM    358  HB2 ARG A  22      -9.174 -15.476  -8.547  1.00  0.00           H  
ATOM    359  HB3 ARG A  22      -7.619 -14.646  -8.794  1.00  0.00           H  
ATOM    360  HG2 ARG A  22      -6.937 -16.471  -6.877  1.00  0.00           H  
ATOM    361  HG3 ARG A  22      -8.181 -17.368  -7.781  1.00  0.00           H  
ATOM    362  HD2 ARG A  22      -6.881 -16.303  -9.866  1.00  0.00           H  
ATOM    363  HD3 ARG A  22      -5.537 -16.293  -8.703  1.00  0.00           H  
ATOM    364  HE  ARG A  22      -6.430 -18.800  -8.423  1.00  0.00           H  
ATOM    365 HH11 ARG A  22      -5.666 -16.950 -11.340  1.00  0.00           H  
ATOM    366 HH12 ARG A  22      -5.324 -18.371 -12.293  1.00  0.00           H  
ATOM    367 HH21 ARG A  22      -6.013 -20.627  -9.718  1.00  0.00           H  
ATOM    368 HH22 ARG A  22      -5.518 -20.429 -11.383  1.00  0.00           H  
ATOM    369  N   LEU A  23      -7.637 -12.217  -6.370  1.00  0.00           N  
ATOM    370  CA  LEU A  23      -7.348 -10.792  -6.581  1.00  0.00           C  
ATOM    371  C   LEU A  23      -6.141 -10.618  -7.504  1.00  0.00           C  
ATOM    372  O   LEU A  23      -4.983 -10.609  -7.076  1.00  0.00           O  
ATOM    373  CB  LEU A  23      -7.124 -10.134  -5.217  1.00  0.00           C  
ATOM    374  CG  LEU A  23      -8.254  -9.173  -4.865  1.00  0.00           C  
ATOM    375  CD1 LEU A  23      -9.551  -9.895  -4.500  1.00  0.00           C  
ATOM    376  CD2 LEU A  23      -7.808  -8.311  -3.699  1.00  0.00           C  
ATOM    377  H   LEU A  23      -7.151 -12.643  -5.594  1.00  0.00           H  
ATOM    378  HA  LEU A  23      -8.211 -10.325  -7.055  1.00  0.00           H  
ATOM    379  HB2 LEU A  23      -7.070 -10.909  -4.454  1.00  0.00           H  
ATOM    380  HB3 LEU A  23      -6.185  -9.581  -5.241  1.00  0.00           H  
ATOM    381  HG  LEU A  23      -8.448  -8.534  -5.727  1.00  0.00           H  
ATOM    382 HD11 LEU A  23     -10.331  -9.171  -4.259  1.00  0.00           H  
ATOM    383 HD12 LEU A  23      -9.875 -10.502  -5.345  1.00  0.00           H  
ATOM    384 HD13 LEU A  23      -9.377 -10.535  -3.636  1.00  0.00           H  
ATOM    385 HD21 LEU A  23      -8.593  -7.596  -3.452  1.00  0.00           H  
ATOM    386 HD22 LEU A  23      -7.609  -8.944  -2.835  1.00  0.00           H  
ATOM    387 HD23 LEU A  23      -6.900  -7.772  -3.972  1.00  0.00           H  
ATOM    388  N   LEU A  24      -6.459 -10.592  -8.793  1.00  0.00           N  
ATOM    389  CA  LEU A  24      -5.473 -10.333  -9.864  1.00  0.00           C  
ATOM    390  C   LEU A  24      -5.123  -8.842  -9.925  1.00  0.00           C  
ATOM    391  O   LEU A  24      -6.004  -7.982  -9.921  1.00  0.00           O  
ATOM    392  CB  LEU A  24      -5.981 -10.974 -11.174  1.00  0.00           C  
ATOM    393  CG  LEU A  24      -5.560 -10.353 -12.529  1.00  0.00           C  
ATOM    394  CD1 LEU A  24      -6.318  -9.070 -12.870  1.00  0.00           C  
ATOM    395  CD2 LEU A  24      -4.059 -10.149 -12.641  1.00  0.00           C  
ATOM    396  H   LEU A  24      -7.402 -10.679  -9.094  1.00  0.00           H  
ATOM    397  HA  LEU A  24      -4.553 -10.854  -9.598  1.00  0.00           H  
ATOM    398  HB2 LEU A  24      -5.640 -12.008 -11.177  1.00  0.00           H  
ATOM    399  HB3 LEU A  24      -7.071 -10.951 -11.138  1.00  0.00           H  
ATOM    400  HG  LEU A  24      -5.831 -11.081 -13.293  1.00  0.00           H  
ATOM    401 HD11 LEU A  24      -6.032  -8.703 -13.856  1.00  0.00           H  
ATOM    402 HD12 LEU A  24      -7.389  -9.272 -12.862  1.00  0.00           H  
ATOM    403 HD13 LEU A  24      -6.086  -8.307 -12.126  1.00  0.00           H  
ATOM    404 HD21 LEU A  24      -3.794  -9.772 -13.628  1.00  0.00           H  
ATOM    405 HD22 LEU A  24      -3.736  -9.430 -11.887  1.00  0.00           H  
ATOM    406 HD23 LEU A  24      -3.554 -11.100 -12.475  1.00  0.00           H  
ATOM    407  N   TYR A  25      -3.819  -8.595  -9.931  1.00  0.00           N  
ATOM    408  CA  TYR A  25      -3.237  -7.246  -9.997  1.00  0.00           C  
ATOM    409  C   TYR A  25      -2.089  -7.191 -10.996  1.00  0.00           C  
ATOM    410  O   TYR A  25      -1.006  -7.720 -10.764  1.00  0.00           O  
ATOM    411  CB  TYR A  25      -2.713  -6.843  -8.624  1.00  0.00           C  
ATOM    412  CG  TYR A  25      -3.813  -6.464  -7.636  1.00  0.00           C  
ATOM    413  CD1 TYR A  25      -4.709  -7.441  -7.140  1.00  0.00           C  
ATOM    414  CD2 TYR A  25      -3.898  -5.114  -7.260  1.00  0.00           C  
ATOM    415  CE1 TYR A  25      -5.742  -7.041  -6.288  1.00  0.00           C  
ATOM    416  CE2 TYR A  25      -4.915  -4.737  -6.361  1.00  0.00           C  
ATOM    417  CZ  TYR A  25      -5.850  -5.689  -5.912  1.00  0.00           C  
ATOM    418  OH  TYR A  25      -6.874  -5.284  -5.108  1.00  0.00           O  
ATOM    419  H   TYR A  25      -3.146  -9.329  -9.772  1.00  0.00           H  
ATOM    420  HA  TYR A  25      -4.013  -6.546 -10.306  1.00  0.00           H  
ATOM    421  HB2 TYR A  25      -2.145  -7.675  -8.209  1.00  0.00           H  
ATOM    422  HB3 TYR A  25      -2.045  -5.989  -8.743  1.00  0.00           H  
ATOM    423  HD1 TYR A  25      -4.596  -8.479  -7.416  1.00  0.00           H  
ATOM    424  HD2 TYR A  25      -3.204  -4.383  -7.649  1.00  0.00           H  
ATOM    425  HE1 TYR A  25      -6.454  -7.764  -5.919  1.00  0.00           H  
ATOM    426  HE2 TYR A  25      -4.977  -3.714  -6.016  1.00  0.00           H  
ATOM    427  HH  TYR A  25      -7.366  -6.090  -4.776  1.00  0.00           H  
ATOM    428  N   ASN A  26      -2.345  -6.550 -12.130  1.00  0.00           N  
ATOM    429  CA  ASN A  26      -1.288  -6.388 -13.135  1.00  0.00           C  
ATOM    430  C   ASN A  26      -0.340  -5.286 -12.646  1.00  0.00           C  
ATOM    431  O   ASN A  26      -0.679  -4.101 -12.683  1.00  0.00           O  
ATOM    432  CB  ASN A  26      -1.881  -6.045 -14.510  1.00  0.00           C  
ATOM    433  CG  ASN A  26      -0.966  -6.551 -15.627  1.00  0.00           C  
ATOM    434  OD1 ASN A  26      -0.537  -5.841 -16.513  1.00  0.00           O  
ATOM    435  ND2 ASN A  26      -0.647  -7.829 -15.590  1.00  0.00           N  
ATOM    436  H   ASN A  26      -3.195  -6.044 -12.293  1.00  0.00           H  
ATOM    437  HA  ASN A  26      -0.734  -7.322 -13.222  1.00  0.00           H  
ATOM    438  HB2 ASN A  26      -2.861  -6.512 -14.605  1.00  0.00           H  
ATOM    439  HB3 ASN A  26      -1.990  -4.963 -14.595  1.00  0.00           H  
ATOM    440 HD21 ASN A  26      -1.007  -8.412 -14.849  1.00  0.00           H  
ATOM    441 HD22 ASN A  26      -0.045  -8.220 -16.301  1.00  0.00           H  
ATOM    442  N   GLN A  27       0.804  -5.701 -12.091  1.00  0.00           N  
ATOM    443  CA  GLN A  27       1.865  -4.775 -11.641  1.00  0.00           C  
ATOM    444  C   GLN A  27       2.114  -3.655 -12.661  1.00  0.00           C  
ATOM    445  O   GLN A  27       2.552  -2.581 -12.272  1.00  0.00           O  
ATOM    446  CB  GLN A  27       3.190  -5.485 -11.366  1.00  0.00           C  
ATOM    447  CG  GLN A  27       4.362  -4.545 -11.081  1.00  0.00           C  
ATOM    448  CD  GLN A  27       5.389  -4.598 -12.217  1.00  0.00           C  
ATOM    449  OE1 GLN A  27       6.421  -5.246 -12.139  1.00  0.00           O  
ATOM    450  NE2 GLN A  27       5.113  -3.928 -13.315  1.00  0.00           N  
ATOM    451  H   GLN A  27       0.988  -6.682 -11.942  1.00  0.00           H  
ATOM    452  HA  GLN A  27       1.523  -4.322 -10.710  1.00  0.00           H  
ATOM    453  HB2 GLN A  27       3.056  -6.133 -10.500  1.00  0.00           H  
ATOM    454  HB3 GLN A  27       3.441  -6.088 -12.237  1.00  0.00           H  
ATOM    455  HG2 GLN A  27       3.989  -3.524 -10.983  1.00  0.00           H  
ATOM    456  HG3 GLN A  27       4.842  -4.842 -10.149  1.00  0.00           H  
ATOM    457 HE21 GLN A  27       4.253  -3.401 -13.369  1.00  0.00           H  
ATOM    458 HE22 GLN A  27       5.757  -3.941 -14.093  1.00  0.00           H  
ATOM    459  N   ASN A  28       1.902  -3.898 -13.949  1.00  0.00           N  
ATOM    460  CA  ASN A  28       1.923  -2.839 -14.979  1.00  0.00           C  
ATOM    461  C   ASN A  28       1.318  -1.507 -14.512  1.00  0.00           C  
ATOM    462  O   ASN A  28       1.874  -0.435 -14.748  1.00  0.00           O  
ATOM    463  CB  ASN A  28       1.200  -3.349 -16.215  1.00  0.00           C  
ATOM    464  CG  ASN A  28       1.015  -2.280 -17.286  1.00  0.00           C  
ATOM    465  OD1 ASN A  28       1.840  -1.411 -17.509  1.00  0.00           O  
ATOM    466  ND2 ASN A  28      -0.134  -2.322 -17.912  1.00  0.00           N  
ATOM    467  H   ASN A  28       1.748  -4.839 -14.266  1.00  0.00           H  
ATOM    468  HA  ASN A  28       2.965  -2.652 -15.241  1.00  0.00           H  
ATOM    469  HB2 ASN A  28       1.776  -4.171 -16.640  1.00  0.00           H  
ATOM    470  HB3 ASN A  28       0.218  -3.714 -15.917  1.00  0.00           H  
ATOM    471 HD21 ASN A  28      -0.808  -3.041 -17.692  1.00  0.00           H  
ATOM    472 HD22 ASN A  28      -0.347  -1.630 -18.617  1.00  0.00           H  
ATOM    473  N   LYS A  29       0.278  -1.635 -13.701  1.00  0.00           N  
ATOM    474  CA  LYS A  29      -0.365  -0.486 -13.062  1.00  0.00           C  
ATOM    475  C   LYS A  29       0.234  -0.108 -11.708  1.00  0.00           C  
ATOM    476  O   LYS A  29       0.573   1.047 -11.516  1.00  0.00           O  
ATOM    477  CB  LYS A  29      -1.849  -0.766 -13.001  1.00  0.00           C  
ATOM    478  CG  LYS A  29      -2.424  -0.344 -14.360  1.00  0.00           C  
ATOM    479  CD  LYS A  29      -3.357  -1.415 -14.914  1.00  0.00           C  
ATOM    480  CE  LYS A  29      -4.081  -0.848 -16.132  1.00  0.00           C  
ATOM    481  NZ  LYS A  29      -5.368  -1.541 -16.280  1.00  0.00           N  
ATOM    482  H   LYS A  29      -0.072  -2.533 -13.440  1.00  0.00           H  
ATOM    483  HA  LYS A  29      -0.217   0.372 -13.718  1.00  0.00           H  
ATOM    484  HB2 LYS A  29      -2.027  -1.828 -12.830  1.00  0.00           H  
ATOM    485  HB3 LYS A  29      -2.310  -0.187 -12.200  1.00  0.00           H  
ATOM    486  HG2 LYS A  29      -2.980   0.587 -14.239  1.00  0.00           H  
ATOM    487  HG3 LYS A  29      -1.604  -0.187 -15.062  1.00  0.00           H  
ATOM    488  HD2 LYS A  29      -2.778  -2.291 -15.206  1.00  0.00           H  
ATOM    489  HD3 LYS A  29      -4.085  -1.696 -14.153  1.00  0.00           H  
ATOM    490  HE2 LYS A  29      -4.251   0.221 -15.994  1.00  0.00           H  
ATOM    491  HE3 LYS A  29      -3.475  -1.001 -17.025  1.00  0.00           H  
ATOM    492  HZ1 LYS A  29      -5.824  -1.189 -17.104  1.00  0.00           H  
ATOM    493  HZ2 LYS A  29      -5.232  -2.523 -16.368  1.00  0.00           H  
ATOM    494  HZ3 LYS A  29      -5.945  -1.338 -15.481  1.00  0.00           H  
ATOM    495  N   ALA A  30       0.596  -1.103 -10.893  1.00  0.00           N  
ATOM    496  CA  ALA A  30       1.316  -0.903  -9.617  1.00  0.00           C  
ATOM    497  C   ALA A  30       2.685  -0.203  -9.775  1.00  0.00           C  
ATOM    498  O   ALA A  30       3.001   0.732  -9.051  1.00  0.00           O  
ATOM    499  CB  ALA A  30       1.485  -2.256  -8.944  1.00  0.00           C  
ATOM    500  H   ALA A  30       0.420  -2.053 -11.127  1.00  0.00           H  
ATOM    501  HA  ALA A  30       0.694  -0.273  -8.981  1.00  0.00           H  
ATOM    502  HB1 ALA A  30       1.969  -2.123  -7.976  1.00  0.00           H  
ATOM    503  HB2 ALA A  30       0.507  -2.715  -8.801  1.00  0.00           H  
ATOM    504  HB3 ALA A  30       2.101  -2.898  -9.573  1.00  0.00           H  
ATOM    505  N   GLU A  31       3.420  -0.608 -10.815  1.00  0.00           N  
ATOM    506  CA  GLU A  31       4.709   0.003 -11.222  1.00  0.00           C  
ATOM    507  C   GLU A  31       4.515   1.474 -11.587  1.00  0.00           C  
ATOM    508  O   GLU A  31       5.296   2.311 -11.159  1.00  0.00           O  
ATOM    509  CB  GLU A  31       5.409  -0.750 -12.361  1.00  0.00           C  
ATOM    510  CG  GLU A  31       4.718  -0.714 -13.737  1.00  0.00           C  
ATOM    511  CD  GLU A  31       5.292   0.297 -14.743  1.00  0.00           C  
ATOM    512  OE1 GLU A  31       5.092   1.513 -14.551  1.00  0.00           O  
ATOM    513  OE2 GLU A  31       5.864  -0.195 -15.734  1.00  0.00           O  
ATOM    514  H   GLU A  31       3.105  -1.368 -11.406  1.00  0.00           H  
ATOM    515  HA  GLU A  31       5.367  -0.039 -10.354  1.00  0.00           H  
ATOM    516  HB2 GLU A  31       6.403  -0.319 -12.479  1.00  0.00           H  
ATOM    517  HB3 GLU A  31       5.497  -1.793 -12.061  1.00  0.00           H  
ATOM    518  HG2 GLU A  31       4.795  -1.707 -14.179  1.00  0.00           H  
ATOM    519  HG3 GLU A  31       3.667  -0.472 -13.580  1.00  0.00           H  
ATOM    520  N   SER A  32       3.378   1.799 -12.204  1.00  0.00           N  
ATOM    521  CA  SER A  32       3.074   3.175 -12.628  1.00  0.00           C  
ATOM    522  C   SER A  32       2.442   4.007 -11.498  1.00  0.00           C  
ATOM    523  O   SER A  32       2.846   5.129 -11.239  1.00  0.00           O  
ATOM    524  CB  SER A  32       2.175   3.156 -13.865  1.00  0.00           C  
ATOM    525  OG  SER A  32       2.367   4.369 -14.573  1.00  0.00           O  
ATOM    526  H   SER A  32       2.700   1.113 -12.474  1.00  0.00           H  
ATOM    527  HA  SER A  32       4.016   3.651 -12.903  1.00  0.00           H  
ATOM    528  HB2 SER A  32       2.441   2.311 -14.500  1.00  0.00           H  
ATOM    529  HB3 SER A  32       1.132   3.068 -13.561  1.00  0.00           H  
ATOM    530  HG  SER A  32       1.801   4.358 -15.394  1.00  0.00           H  
ATOM    531  N   ASN A  33       1.590   3.349 -10.705  1.00  0.00           N  
ATOM    532  CA  ASN A  33       0.975   3.902  -9.482  1.00  0.00           C  
ATOM    533  C   ASN A  33       2.033   4.428  -8.505  1.00  0.00           C  
ATOM    534  O   ASN A  33       1.946   5.554  -8.030  1.00  0.00           O  
ATOM    535  CB  ASN A  33       0.146   2.819  -8.785  1.00  0.00           C  
ATOM    536  CG  ASN A  33      -1.347   2.924  -9.066  1.00  0.00           C  
ATOM    537  OD1 ASN A  33      -1.819   3.586  -9.983  1.00  0.00           O  
ATOM    538  ND2 ASN A  33      -2.146   2.315  -8.217  1.00  0.00           N  
ATOM    539  H   ASN A  33       1.259   2.436 -10.967  1.00  0.00           H  
ATOM    540  HA  ASN A  33       0.320   4.725  -9.768  1.00  0.00           H  
ATOM    541  HB2 ASN A  33       0.496   1.844  -9.123  1.00  0.00           H  
ATOM    542  HB3 ASN A  33       0.302   2.903  -7.709  1.00  0.00           H  
ATOM    543 HD21 ASN A  33      -1.750   1.790  -7.450  1.00  0.00           H  
ATOM    544 HD22 ASN A  33      -3.148   2.375  -8.332  1.00  0.00           H  
ATOM    545  N   SER A  34       3.072   3.611  -8.346  1.00  0.00           N  
ATOM    546  CA  SER A  34       4.245   3.964  -7.536  1.00  0.00           C  
ATOM    547  C   SER A  34       5.140   5.027  -8.182  1.00  0.00           C  
ATOM    548  O   SER A  34       5.537   5.962  -7.492  1.00  0.00           O  
ATOM    549  CB  SER A  34       5.048   2.700  -7.256  1.00  0.00           C  
ATOM    550  OG  SER A  34       5.424   1.999  -8.432  1.00  0.00           O  
ATOM    551  H   SER A  34       3.148   2.737  -8.819  1.00  0.00           H  
ATOM    552  HA  SER A  34       3.884   4.365  -6.588  1.00  0.00           H  
ATOM    553  HB2 SER A  34       5.953   2.977  -6.716  1.00  0.00           H  
ATOM    554  HB3 SER A  34       4.444   2.037  -6.638  1.00  0.00           H  
ATOM    555  HG  SER A  34       4.967   1.104  -8.449  1.00  0.00           H  
ATOM    556  N   HIS A  35       5.268   4.970  -9.506  1.00  0.00           N  
ATOM    557  CA  HIS A  35       5.988   5.984 -10.293  1.00  0.00           C  
ATOM    558  C   HIS A  35       5.338   7.379 -10.207  1.00  0.00           C  
ATOM    559  O   HIS A  35       5.983   8.387 -10.466  1.00  0.00           O  
ATOM    560  CB  HIS A  35       6.120   5.549 -11.767  1.00  0.00           C  
ATOM    561  CG  HIS A  35       7.132   4.425 -12.039  1.00  0.00           C  
ATOM    562  ND1 HIS A  35       7.416   3.950 -13.252  1.00  0.00           N  
ATOM    563  CD2 HIS A  35       7.822   3.696 -11.168  1.00  0.00           C  
ATOM    564  CE1 HIS A  35       8.243   2.923 -13.123  1.00  0.00           C  
ATOM    565  NE2 HIS A  35       8.489   2.766 -11.831  1.00  0.00           N  
ATOM    566  H   HIS A  35       4.899   4.202 -10.041  1.00  0.00           H  
ATOM    567  HA  HIS A  35       6.992   6.063  -9.875  1.00  0.00           H  
ATOM    568  HB2 HIS A  35       5.141   5.212 -12.108  1.00  0.00           H  
ATOM    569  HB3 HIS A  35       6.417   6.420 -12.351  1.00  0.00           H  
ATOM    570  HD1 HIS A  35       7.116   4.364 -14.108  1.00  0.00           H  
ATOM    571  HD2 HIS A  35       7.836   3.841 -10.098  1.00  0.00           H  
ATOM    572  HE1 HIS A  35       8.643   2.324 -13.927  1.00  0.00           H  
ATOM    573  HE2 HIS A  35       9.012   2.016 -11.418  1.00  0.00           H  
ATOM    574  N   HIS A  36       4.047   7.398  -9.885  1.00  0.00           N  
ATOM    575  CA  HIS A  36       3.266   8.628  -9.656  1.00  0.00           C  
ATOM    576  C   HIS A  36       3.347   9.088  -8.204  1.00  0.00           C  
ATOM    577  O   HIS A  36       3.792  10.205  -7.922  1.00  0.00           O  
ATOM    578  CB  HIS A  36       1.814   8.392 -10.093  1.00  0.00           C  
ATOM    579  CG  HIS A  36       1.428   9.298 -11.258  1.00  0.00           C  
ATOM    580  ND1 HIS A  36       0.615  10.350 -11.182  1.00  0.00           N  
ATOM    581  CD2 HIS A  36       1.850   9.200 -12.513  1.00  0.00           C  
ATOM    582  CE1 HIS A  36       0.517  10.890 -12.393  1.00  0.00           C  
ATOM    583  NE2 HIS A  36       1.278  10.182 -13.216  1.00  0.00           N  
ATOM    584  H   HIS A  36       3.541   6.544  -9.765  1.00  0.00           H  
ATOM    585  HA  HIS A  36       3.687   9.417 -10.281  1.00  0.00           H  
ATOM    586  HB2 HIS A  36       1.697   7.352 -10.396  1.00  0.00           H  
ATOM    587  HB3 HIS A  36       1.151   8.592  -9.251  1.00  0.00           H  
ATOM    588  HD1 HIS A  36       0.164  10.682 -10.360  1.00  0.00           H  
ATOM    589  HD2 HIS A  36       2.534   8.459 -12.896  1.00  0.00           H  
ATOM    590  HE1 HIS A  36      -0.077  11.753 -12.658  1.00  0.00           H  
ATOM    591  HE2 HIS A  36       1.422  10.365 -14.181  1.00  0.00           H  
ATOM    592  N   ALA A  37       2.938   8.203  -7.294  1.00  0.00           N  
ATOM    593  CA  ALA A  37       3.016   8.427  -5.832  1.00  0.00           C  
ATOM    594  C   ALA A  37       4.394   8.949  -5.393  1.00  0.00           C  
ATOM    595  O   ALA A  37       5.419   8.427  -5.837  1.00  0.00           O  
ATOM    596  CB  ALA A  37       2.696   7.123  -5.101  1.00  0.00           C  
ATOM    597  H   ALA A  37       2.550   7.320  -7.559  1.00  0.00           H  
ATOM    598  HA  ALA A  37       2.267   9.173  -5.564  1.00  0.00           H  
ATOM    599  HB1 ALA A  37       2.715   7.292  -4.024  1.00  0.00           H  
ATOM    600  HB2 ALA A  37       1.706   6.775  -5.396  1.00  0.00           H  
ATOM    601  HB3 ALA A  37       3.439   6.369  -5.363  1.00  0.00           H  
ATOM    602  N   PRO A  38       4.434  10.032  -4.596  1.00  0.00           N  
ATOM    603  CA  PRO A  38       5.692  10.629  -4.137  1.00  0.00           C  
ATOM    604  C   PRO A  38       6.342   9.690  -3.132  1.00  0.00           C  
ATOM    605  O   PRO A  38       5.710   9.202  -2.198  1.00  0.00           O  
ATOM    606  CB  PRO A  38       5.309  11.971  -3.508  1.00  0.00           C  
ATOM    607  CG  PRO A  38       3.874  11.756  -3.023  1.00  0.00           C  
ATOM    608  CD  PRO A  38       3.286  10.756  -4.012  1.00  0.00           C  
ATOM    609  HA  PRO A  38       6.370  10.795  -4.974  1.00  0.00           H  
ATOM    610  HB2 PRO A  38       5.979  12.248  -2.695  1.00  0.00           H  
ATOM    611  HB3 PRO A  38       5.306  12.737  -4.283  1.00  0.00           H  
ATOM    612  HG2 PRO A  38       3.903  11.300  -2.034  1.00  0.00           H  
ATOM    613  HG3 PRO A  38       3.307  12.688  -3.000  1.00  0.00           H  
ATOM    614  HD2 PRO A  38       2.603  10.074  -3.506  1.00  0.00           H  
ATOM    615  HD3 PRO A  38       2.766  11.292  -4.807  1.00  0.00           H  
ATOM    616  N   LEU A  39       7.607   9.421  -3.391  1.00  0.00           N  
ATOM    617  CA  LEU A  39       8.430   8.532  -2.558  1.00  0.00           C  
ATOM    618  C   LEU A  39       8.755   9.164  -1.199  1.00  0.00           C  
ATOM    619  O   LEU A  39       9.720   9.924  -1.037  1.00  0.00           O  
ATOM    620  CB  LEU A  39       9.671   8.349  -3.401  1.00  0.00           C  
ATOM    621  CG  LEU A  39       9.486   7.379  -4.568  1.00  0.00           C  
ATOM    622  CD1 LEU A  39      10.427   7.820  -5.684  1.00  0.00           C  
ATOM    623  CD2 LEU A  39       9.761   5.963  -4.074  1.00  0.00           C  
ATOM    624  H   LEU A  39       8.072   9.798  -4.191  1.00  0.00           H  
ATOM    625  HA  LEU A  39       7.927   7.579  -2.399  1.00  0.00           H  
ATOM    626  HB2 LEU A  39       9.960   9.320  -3.804  1.00  0.00           H  
ATOM    627  HB3 LEU A  39      10.467   7.969  -2.761  1.00  0.00           H  
ATOM    628  HG  LEU A  39       8.459   7.429  -4.931  1.00  0.00           H  
ATOM    629 HD11 LEU A  39      10.308   7.143  -6.529  1.00  0.00           H  
ATOM    630 HD12 LEU A  39      10.179   8.837  -5.990  1.00  0.00           H  
ATOM    631 HD13 LEU A  39      11.457   7.789  -5.328  1.00  0.00           H  
ATOM    632 HD21 LEU A  39       9.633   5.270  -4.904  1.00  0.00           H  
ATOM    633 HD22 LEU A  39      10.781   5.900  -3.697  1.00  0.00           H  
ATOM    634 HD23 LEU A  39       9.063   5.714  -3.275  1.00  0.00           H  
ATOM    635  N   SER A  40       7.827   8.943  -0.276  1.00  0.00           N  
ATOM    636  CA  SER A  40       7.900   9.502   1.088  1.00  0.00           C  
ATOM    637  C   SER A  40       7.061   8.620   2.021  1.00  0.00           C  
ATOM    638  O   SER A  40       6.164   7.921   1.572  1.00  0.00           O  
ATOM    639  CB  SER A  40       7.387  10.949   1.133  1.00  0.00           C  
ATOM    640  OG  SER A  40       5.994  11.038   1.431  1.00  0.00           O  
ATOM    641  H   SER A  40       6.995   8.424  -0.478  1.00  0.00           H  
ATOM    642  HA  SER A  40       8.939   9.489   1.418  1.00  0.00           H  
ATOM    643  HB2 SER A  40       7.940  11.492   1.901  1.00  0.00           H  
ATOM    644  HB3 SER A  40       7.564  11.412   0.163  1.00  0.00           H  
ATOM    645  HG  SER A  40       5.876  10.853   2.409  1.00  0.00           H  
ATOM    646  N   ASP A  41       7.357   8.720   3.310  1.00  0.00           N  
ATOM    647  CA  ASP A  41       6.605   7.979   4.339  1.00  0.00           C  
ATOM    648  C   ASP A  41       5.654   8.947   5.032  1.00  0.00           C  
ATOM    649  O   ASP A  41       6.116   9.938   5.601  1.00  0.00           O  
ATOM    650  CB  ASP A  41       7.575   7.366   5.359  1.00  0.00           C  
ATOM    651  CG  ASP A  41       6.871   6.896   6.632  1.00  0.00           C  
ATOM    652  OD1 ASP A  41       5.786   6.276   6.503  1.00  0.00           O  
ATOM    653  OD2 ASP A  41       7.395   7.212   7.721  1.00  0.00           O  
ATOM    654  H   ASP A  41       8.101   9.297   3.648  1.00  0.00           H  
ATOM    655  HA  ASP A  41       6.032   7.183   3.864  1.00  0.00           H  
ATOM    656  HB2 ASP A  41       8.073   6.514   4.900  1.00  0.00           H  
ATOM    657  HB3 ASP A  41       8.320   8.116   5.628  1.00  0.00           H  
ATOM    658  N   GLY A  42       4.376   8.567   4.992  1.00  0.00           N  
ATOM    659  CA  GLY A  42       3.279   9.303   5.641  1.00  0.00           C  
ATOM    660  C   GLY A  42       3.447  10.826   5.546  1.00  0.00           C  
ATOM    661  O   GLY A  42       3.897  11.467   6.487  1.00  0.00           O  
ATOM    662  H   GLY A  42       4.103   7.749   4.499  1.00  0.00           H  
ATOM    663  HA2 GLY A  42       2.341   9.025   5.161  1.00  0.00           H  
ATOM    664  HA3 GLY A  42       3.243   9.021   6.693  1.00  0.00           H  
ATOM    665  N   LYS A  43       3.322  11.305   4.307  1.00  0.00           N  
ATOM    666  CA  LYS A  43       3.490  12.741   3.995  1.00  0.00           C  
ATOM    667  C   LYS A  43       2.539  13.200   2.871  1.00  0.00           C  
ATOM    668  O   LYS A  43       2.769  14.173   2.158  1.00  0.00           O  
ATOM    669  CB  LYS A  43       4.947  13.014   3.599  1.00  0.00           C  
ATOM    670  CG  LYS A  43       5.377  14.413   4.027  1.00  0.00           C  
ATOM    671  CD  LYS A  43       6.514  14.931   3.142  1.00  0.00           C  
ATOM    672  CE  LYS A  43       5.994  15.827   2.002  1.00  0.00           C  
ATOM    673  NZ  LYS A  43       5.713  17.178   2.513  1.00  0.00           N  
ATOM    674  H   LYS A  43       3.078  10.705   3.541  1.00  0.00           H  
ATOM    675  HA  LYS A  43       3.259  13.314   4.894  1.00  0.00           H  
ATOM    676  HB2 LYS A  43       5.592  12.280   4.082  1.00  0.00           H  
ATOM    677  HB3 LYS A  43       5.045  12.927   2.517  1.00  0.00           H  
ATOM    678  HG2 LYS A  43       4.526  15.089   3.945  1.00  0.00           H  
ATOM    679  HG3 LYS A  43       5.717  14.381   5.062  1.00  0.00           H  
ATOM    680  HD2 LYS A  43       7.205  15.509   3.757  1.00  0.00           H  
ATOM    681  HD3 LYS A  43       7.039  14.080   2.709  1.00  0.00           H  
ATOM    682  HE2 LYS A  43       6.746  15.886   1.215  1.00  0.00           H  
ATOM    683  HE3 LYS A  43       5.080  15.398   1.592  1.00  0.00           H  
ATOM    684  HZ1 LYS A  43       5.348  17.737   1.776  1.00  0.00           H  
ATOM    685  HZ2 LYS A  43       5.046  17.132   3.254  1.00  0.00           H  
ATOM    686  HZ3 LYS A  43       6.570  17.583   2.842  1.00  0.00           H  
ATOM    687  N   THR A  44       1.423  12.500   2.791  1.00  0.00           N  
ATOM    688  CA  THR A  44       0.428  12.762   1.736  1.00  0.00           C  
ATOM    689  C   THR A  44      -0.951  12.730   2.404  1.00  0.00           C  
ATOM    690  O   THR A  44      -1.078  12.378   3.580  1.00  0.00           O  
ATOM    691  CB  THR A  44       0.553  11.713   0.634  1.00  0.00           C  
ATOM    692  OG1 THR A  44       1.898  11.211   0.587  1.00  0.00           O  
ATOM    693  CG2 THR A  44       0.248  12.283  -0.745  1.00  0.00           C  
ATOM    694  H   THR A  44       1.213  11.760   3.414  1.00  0.00           H  
ATOM    695  HA  THR A  44       0.600  13.749   1.305  1.00  0.00           H  
ATOM    696  HB  THR A  44      -0.140  10.899   0.847  1.00  0.00           H  
ATOM    697  HG1 THR A  44       1.940  10.453  -0.075  1.00  0.00           H  
ATOM    698 HG21 THR A  44       0.345  11.510  -1.506  1.00  0.00           H  
ATOM    699 HG22 THR A  44      -0.771  12.672  -0.758  1.00  0.00           H  
ATOM    700 HG23 THR A  44       0.947  13.091  -0.963  1.00  0.00           H  
ATOM    701  N   GLY A  45      -1.961  12.981   1.586  1.00  0.00           N  
ATOM    702  CA  GLY A  45      -3.359  13.053   2.027  1.00  0.00           C  
ATOM    703  C   GLY A  45      -3.819  11.792   2.762  1.00  0.00           C  
ATOM    704  O   GLY A  45      -3.913  11.773   3.985  1.00  0.00           O  
ATOM    705  H   GLY A  45      -1.806  13.190   0.618  1.00  0.00           H  
ATOM    706  HA2 GLY A  45      -3.468  13.907   2.697  1.00  0.00           H  
ATOM    707  HA3 GLY A  45      -3.993  13.198   1.153  1.00  0.00           H  
ATOM    708  N   SER A  46      -3.956  10.717   2.006  1.00  0.00           N  
ATOM    709  CA  SER A  46      -4.333   9.396   2.562  1.00  0.00           C  
ATOM    710  C   SER A  46      -3.261   8.796   3.494  1.00  0.00           C  
ATOM    711  O   SER A  46      -3.432   7.672   3.978  1.00  0.00           O  
ATOM    712  CB  SER A  46      -4.542   8.402   1.426  1.00  0.00           C  
ATOM    713  OG  SER A  46      -3.266   8.090   0.856  1.00  0.00           O  
ATOM    714  H   SER A  46      -3.809  10.749   1.019  1.00  0.00           H  
ATOM    715  HA  SER A  46      -5.262   9.514   3.120  1.00  0.00           H  
ATOM    716  HB2 SER A  46      -5.004   7.494   1.813  1.00  0.00           H  
ATOM    717  HB3 SER A  46      -5.186   8.843   0.666  1.00  0.00           H  
ATOM    718  HG  SER A  46      -2.868   8.912   0.430  1.00  0.00           H  
ATOM    719  N   SER A  47      -2.118   9.478   3.573  1.00  0.00           N  
ATOM    720  CA  SER A  47      -0.887   9.127   4.329  1.00  0.00           C  
ATOM    721  C   SER A  47      -0.017   8.112   3.566  1.00  0.00           C  
ATOM    722  O   SER A  47       0.998   7.601   4.046  1.00  0.00           O  
ATOM    723  CB  SER A  47      -1.287   8.619   5.728  1.00  0.00           C  
ATOM    724  OG  SER A  47      -0.229   8.646   6.677  1.00  0.00           O  
ATOM    725  H   SER A  47      -2.060  10.388   3.152  1.00  0.00           H  
ATOM    726  HA  SER A  47      -0.300  10.037   4.455  1.00  0.00           H  
ATOM    727  HB2 SER A  47      -2.097   9.245   6.102  1.00  0.00           H  
ATOM    728  HB3 SER A  47      -1.635   7.591   5.635  1.00  0.00           H  
ATOM    729  HG  SER A  47      -0.599   8.268   7.519  1.00  0.00           H  
ATOM    730  N   TYR A  48      -0.307   8.032   2.267  1.00  0.00           N  
ATOM    731  CA  TYR A  48       0.340   7.121   1.320  1.00  0.00           C  
ATOM    732  C   TYR A  48       1.225   7.846   0.297  1.00  0.00           C  
ATOM    733  O   TYR A  48       0.776   8.833  -0.292  1.00  0.00           O  
ATOM    734  CB  TYR A  48      -0.736   6.286   0.605  1.00  0.00           C  
ATOM    735  CG  TYR A  48      -1.455   5.327   1.555  1.00  0.00           C  
ATOM    736  CD1 TYR A  48      -0.727   4.482   2.421  1.00  0.00           C  
ATOM    737  CD2 TYR A  48      -2.862   5.276   1.499  1.00  0.00           C  
ATOM    738  CE1 TYR A  48      -1.422   3.577   3.236  1.00  0.00           C  
ATOM    739  CE2 TYR A  48      -3.561   4.364   2.308  1.00  0.00           C  
ATOM    740  CZ  TYR A  48      -2.834   3.526   3.166  1.00  0.00           C  
ATOM    741  OH  TYR A  48      -3.495   2.597   3.909  1.00  0.00           O  
ATOM    742  H   TYR A  48      -1.118   8.492   1.911  1.00  0.00           H  
ATOM    743  HA  TYR A  48       0.976   6.446   1.892  1.00  0.00           H  
ATOM    744  HB2 TYR A  48      -1.469   6.960   0.161  1.00  0.00           H  
ATOM    745  HB3 TYR A  48      -0.265   5.709  -0.190  1.00  0.00           H  
ATOM    746  HD1 TYR A  48       0.351   4.532   2.455  1.00  0.00           H  
ATOM    747  HD2 TYR A  48      -3.402   5.936   0.835  1.00  0.00           H  
ATOM    748  HE1 TYR A  48      -0.885   2.926   3.910  1.00  0.00           H  
ATOM    749  HE2 TYR A  48      -4.640   4.311   2.270  1.00  0.00           H  
ATOM    750  HH  TYR A  48      -2.838   2.144   4.514  1.00  0.00           H  
ATOM    751  N   PRO A  49       2.348   7.233  -0.076  1.00  0.00           N  
ATOM    752  CA  PRO A  49       2.763   5.900   0.377  1.00  0.00           C  
ATOM    753  C   PRO A  49       3.396   5.923   1.774  1.00  0.00           C  
ATOM    754  O   PRO A  49       3.845   6.951   2.256  1.00  0.00           O  
ATOM    755  CB  PRO A  49       3.661   5.414  -0.750  1.00  0.00           C  
ATOM    756  CG  PRO A  49       4.312   6.677  -1.304  1.00  0.00           C  
ATOM    757  CD  PRO A  49       3.236   7.749  -1.144  1.00  0.00           C  
ATOM    758  HA  PRO A  49       1.892   5.248   0.431  1.00  0.00           H  
ATOM    759  HB2 PRO A  49       4.402   4.698  -0.395  1.00  0.00           H  
ATOM    760  HB3 PRO A  49       3.039   4.974  -1.529  1.00  0.00           H  
ATOM    761  HG2 PRO A  49       5.165   6.937  -0.678  1.00  0.00           H  
ATOM    762  HG3 PRO A  49       4.618   6.559  -2.344  1.00  0.00           H  
ATOM    763  HD2 PRO A  49       3.678   8.708  -0.871  1.00  0.00           H  
ATOM    764  HD3 PRO A  49       2.667   7.844  -2.068  1.00  0.00           H  
ATOM    765  N   HIS A  50       2.955   4.929   2.538  1.00  0.00           N  
ATOM    766  CA  HIS A  50       3.420   4.802   3.919  1.00  0.00           C  
ATOM    767  C   HIS A  50       4.589   3.813   3.950  1.00  0.00           C  
ATOM    768  O   HIS A  50       4.728   2.939   3.090  1.00  0.00           O  
ATOM    769  CB  HIS A  50       2.271   4.373   4.852  1.00  0.00           C  
ATOM    770  CG  HIS A  50       1.943   2.878   4.846  1.00  0.00           C  
ATOM    771  ND1 HIS A  50       2.061   2.074   5.901  1.00  0.00           N  
ATOM    772  CD2 HIS A  50       1.494   2.142   3.837  1.00  0.00           C  
ATOM    773  CE1 HIS A  50       1.672   0.855   5.548  1.00  0.00           C  
ATOM    774  NE2 HIS A  50       1.306   0.911   4.282  1.00  0.00           N  
ATOM    775  H   HIS A  50       2.435   4.155   2.176  1.00  0.00           H  
ATOM    776  HA  HIS A  50       3.780   5.775   4.253  1.00  0.00           H  
ATOM    777  HB2 HIS A  50       2.538   4.658   5.870  1.00  0.00           H  
ATOM    778  HB3 HIS A  50       1.374   4.919   4.558  1.00  0.00           H  
ATOM    779  HD1 HIS A  50       2.479   2.324   6.773  1.00  0.00           H  
ATOM    780  HD2 HIS A  50       1.314   2.488   2.830  1.00  0.00           H  
ATOM    781  HE1 HIS A  50       1.656  -0.020   6.180  1.00  0.00           H  
ATOM    782  HE2 HIS A  50       0.876   0.171   3.769  1.00  0.00           H  
ATOM    783  N   TRP A  51       5.457   4.014   4.920  1.00  0.00           N  
ATOM    784  CA  TRP A  51       6.580   3.104   5.147  1.00  0.00           C  
ATOM    785  C   TRP A  51       6.042   1.736   5.565  1.00  0.00           C  
ATOM    786  O   TRP A  51       5.208   1.588   6.462  1.00  0.00           O  
ATOM    787  CB  TRP A  51       7.531   3.693   6.199  1.00  0.00           C  
ATOM    788  CG  TRP A  51       8.459   2.675   6.876  1.00  0.00           C  
ATOM    789  CD1 TRP A  51       9.419   1.947   6.320  1.00  0.00           C  
ATOM    790  CD2 TRP A  51       8.413   2.369   8.226  1.00  0.00           C  
ATOM    791  NE1 TRP A  51       9.996   1.188   7.238  1.00  0.00           N  
ATOM    792  CE2 TRP A  51       9.425   1.415   8.424  1.00  0.00           C  
ATOM    793  CE3 TRP A  51       7.654   2.867   9.304  1.00  0.00           C  
ATOM    794  CZ2 TRP A  51       9.700   0.945   9.716  1.00  0.00           C  
ATOM    795  CZ3 TRP A  51       7.939   2.409  10.607  1.00  0.00           C  
ATOM    796  CH2 TRP A  51       8.954   1.445  10.797  1.00  0.00           C  
ATOM    797  H   TRP A  51       5.337   4.744   5.595  1.00  0.00           H  
ATOM    798  HA  TRP A  51       7.130   2.990   4.214  1.00  0.00           H  
ATOM    799  HB2 TRP A  51       8.148   4.451   5.716  1.00  0.00           H  
ATOM    800  HB3 TRP A  51       6.932   4.177   6.971  1.00  0.00           H  
ATOM    801  HD1 TRP A  51       9.690   1.972   5.275  1.00  0.00           H  
ATOM    802  HE1 TRP A  51      10.723   0.515   7.071  1.00  0.00           H  
ATOM    803  HE3 TRP A  51       6.868   3.588   9.135  1.00  0.00           H  
ATOM    804  HZ2 TRP A  51      10.472   0.209   9.878  1.00  0.00           H  
ATOM    805  HZ3 TRP A  51       7.385   2.793  11.452  1.00  0.00           H  
ATOM    806  HH2 TRP A  51       9.162   1.085  11.794  1.00  0.00           H  
ATOM    807  N   PHE A  52       6.616   0.764   4.890  1.00  0.00           N  
ATOM    808  CA  PHE A  52       6.280  -0.624   5.118  1.00  0.00           C  
ATOM    809  C   PHE A  52       7.364  -1.184   6.031  1.00  0.00           C  
ATOM    810  O   PHE A  52       8.463  -1.550   5.590  1.00  0.00           O  
ATOM    811  CB  PHE A  52       6.248  -1.365   3.785  1.00  0.00           C  
ATOM    812  CG  PHE A  52       5.662  -2.775   3.890  1.00  0.00           C  
ATOM    813  CD1 PHE A  52       4.512  -3.018   4.666  1.00  0.00           C  
ATOM    814  CD2 PHE A  52       6.407  -3.832   3.321  1.00  0.00           C  
ATOM    815  CE1 PHE A  52       4.113  -4.343   4.930  1.00  0.00           C  
ATOM    816  CE2 PHE A  52       6.012  -5.168   3.576  1.00  0.00           C  
ATOM    817  CZ  PHE A  52       4.880  -5.404   4.398  1.00  0.00           C  
ATOM    818  H   PHE A  52       7.386   0.923   4.262  1.00  0.00           H  
ATOM    819  HA  PHE A  52       5.305  -0.702   5.601  1.00  0.00           H  
ATOM    820  HB2 PHE A  52       5.648  -0.789   3.080  1.00  0.00           H  
ATOM    821  HB3 PHE A  52       7.265  -1.436   3.400  1.00  0.00           H  
ATOM    822  HD1 PHE A  52       3.937  -2.190   5.057  1.00  0.00           H  
ATOM    823  HD2 PHE A  52       7.265  -3.624   2.700  1.00  0.00           H  
ATOM    824  HE1 PHE A  52       3.237  -4.544   5.529  1.00  0.00           H  
ATOM    825  HE2 PHE A  52       6.564  -5.994   3.152  1.00  0.00           H  
ATOM    826  HZ  PHE A  52       4.597  -6.421   4.624  1.00  0.00           H  
ATOM    827  N   THR A  53       7.043  -1.115   7.318  1.00  0.00           N  
ATOM    828  CA  THR A  53       7.848  -1.722   8.388  1.00  0.00           C  
ATOM    829  C   THR A  53       8.376  -3.071   7.955  1.00  0.00           C  
ATOM    830  O   THR A  53       9.521  -3.359   8.277  1.00  0.00           O  
ATOM    831  CB  THR A  53       7.079  -1.925   9.712  1.00  0.00           C  
ATOM    832  OG1 THR A  53       6.096  -2.938   9.572  1.00  0.00           O  
ATOM    833  CG2 THR A  53       6.357  -0.665  10.205  1.00  0.00           C  
ATOM    834  H   THR A  53       6.266  -0.555   7.623  1.00  0.00           H  
ATOM    835  HA  THR A  53       8.689  -1.056   8.580  1.00  0.00           H  
ATOM    836  HB  THR A  53       7.798  -2.230  10.472  1.00  0.00           H  
ATOM    837  HG1 THR A  53       5.493  -2.863  10.366  1.00  0.00           H  
ATOM    838 HG21 THR A  53       5.843  -0.857  11.146  1.00  0.00           H  
ATOM    839 HG22 THR A  53       7.086   0.132  10.354  1.00  0.00           H  
ATOM    840 HG23 THR A  53       5.626  -0.353   9.459  1.00  0.00           H  
ATOM    841  N   ASN A  54       7.606  -3.832   7.186  1.00  0.00           N  
ATOM    842  CA  ASN A  54       7.963  -5.175   6.685  1.00  0.00           C  
ATOM    843  C   ASN A  54       8.453  -6.072   7.837  1.00  0.00           C  
ATOM    844  O   ASN A  54       9.456  -6.779   7.745  1.00  0.00           O  
ATOM    845  CB  ASN A  54       8.996  -5.021   5.554  1.00  0.00           C  
ATOM    846  CG  ASN A  54       9.326  -6.344   4.846  1.00  0.00           C  
ATOM    847  OD1 ASN A  54       8.591  -7.315   4.897  1.00  0.00           O  
ATOM    848  ND2 ASN A  54      10.409  -6.370   4.102  1.00  0.00           N  
ATOM    849  H   ASN A  54       6.725  -3.482   6.877  1.00  0.00           H  
ATOM    850  HA  ASN A  54       7.069  -5.633   6.265  1.00  0.00           H  
ATOM    851  HB2 ASN A  54       8.601  -4.321   4.817  1.00  0.00           H  
ATOM    852  HB3 ASN A  54       9.916  -4.616   5.976  1.00  0.00           H  
ATOM    853 HD21 ASN A  54      10.994  -5.550   4.048  1.00  0.00           H  
ATOM    854 HD22 ASN A  54      10.650  -7.206   3.588  1.00  0.00           H  
ATOM    855  N   GLY A  55       7.928  -5.771   9.022  1.00  0.00           N  
ATOM    856  CA  GLY A  55       8.350  -6.434  10.263  1.00  0.00           C  
ATOM    857  C   GLY A  55       9.360  -5.579  11.030  1.00  0.00           C  
ATOM    858  O   GLY A  55       9.370  -5.642  12.248  1.00  0.00           O  
ATOM    859  H   GLY A  55       7.419  -4.917   9.142  1.00  0.00           H  
ATOM    860  HA2 GLY A  55       7.475  -6.601  10.891  1.00  0.00           H  
ATOM    861  HA3 GLY A  55       8.807  -7.391  10.017  1.00  0.00           H  
ATOM    862  N   TYR A  56      10.270  -4.876  10.344  1.00  0.00           N  
ATOM    863  CA  TYR A  56      11.290  -3.987  10.958  1.00  0.00           C  
ATOM    864  C   TYR A  56      10.651  -2.963  11.910  1.00  0.00           C  
ATOM    865  O   TYR A  56       9.453  -2.710  11.884  1.00  0.00           O  
ATOM    866  CB  TYR A  56      12.111  -3.276   9.868  1.00  0.00           C  
ATOM    867  CG  TYR A  56      12.545  -4.185   8.703  1.00  0.00           C  
ATOM    868  CD1 TYR A  56      13.470  -5.226   8.902  1.00  0.00           C  
ATOM    869  CD2 TYR A  56      12.020  -3.958   7.417  1.00  0.00           C  
ATOM    870  CE1 TYR A  56      13.881  -6.027   7.826  1.00  0.00           C  
ATOM    871  CE2 TYR A  56      12.410  -4.738   6.319  1.00  0.00           C  
ATOM    872  CZ  TYR A  56      13.336  -5.775   6.548  1.00  0.00           C  
ATOM    873  OH  TYR A  56      13.625  -6.584   5.499  1.00  0.00           O  
ATOM    874  H   TYR A  56      10.234  -4.832   9.345  1.00  0.00           H  
ATOM    875  HA  TYR A  56      11.967  -4.611  11.540  1.00  0.00           H  
ATOM    876  HB2 TYR A  56      11.511  -2.460   9.463  1.00  0.00           H  
ATOM    877  HB3 TYR A  56      13.006  -2.857  10.329  1.00  0.00           H  
ATOM    878  HD1 TYR A  56      13.866  -5.409   9.889  1.00  0.00           H  
ATOM    879  HD2 TYR A  56      11.301  -3.165   7.272  1.00  0.00           H  
ATOM    880  HE1 TYR A  56      14.599  -6.820   7.973  1.00  0.00           H  
ATOM    881  HE2 TYR A  56      12.014  -4.550   5.332  1.00  0.00           H  
ATOM    882  HH  TYR A  56      14.341  -7.234   5.770  1.00  0.00           H  
ATOM    883  N   ASP A  57      11.490  -2.401  12.776  1.00  0.00           N  
ATOM    884  CA  ASP A  57      11.064  -1.342  13.728  1.00  0.00           C  
ATOM    885  C   ASP A  57      11.202   0.087  13.173  1.00  0.00           C  
ATOM    886  O   ASP A  57      10.592   1.020  13.695  1.00  0.00           O  
ATOM    887  CB  ASP A  57      11.852  -1.460  15.027  1.00  0.00           C  
ATOM    888  CG  ASP A  57      10.970  -1.893  16.204  1.00  0.00           C  
ATOM    889  OD1 ASP A  57       9.844  -1.347  16.324  1.00  0.00           O  
ATOM    890  OD2 ASP A  57      11.444  -2.763  16.972  1.00  0.00           O  
ATOM    891  H   ASP A  57      12.441  -2.723  12.851  1.00  0.00           H  
ATOM    892  HA  ASP A  57      10.010  -1.511  13.949  1.00  0.00           H  
ATOM    893  HB2 ASP A  57      12.644  -2.195  14.892  1.00  0.00           H  
ATOM    894  HB3 ASP A  57      12.295  -0.491  15.259  1.00  0.00           H  
ATOM    895  N   GLY A  58      12.023   0.211  12.137  1.00  0.00           N  
ATOM    896  CA  GLY A  58      12.360   1.500  11.513  1.00  0.00           C  
ATOM    897  C   GLY A  58      13.860   1.795  11.439  1.00  0.00           C  
ATOM    898  O   GLY A  58      14.277   2.951  11.491  1.00  0.00           O  
ATOM    899  H   GLY A  58      12.305  -0.611  11.654  1.00  0.00           H  
ATOM    900  HA2 GLY A  58      11.961   1.503  10.499  1.00  0.00           H  
ATOM    901  HA3 GLY A  58      11.883   2.294  12.089  1.00  0.00           H  
ATOM    902  N   ASP A  59      14.622   0.728  11.268  1.00  0.00           N  
ATOM    903  CA  ASP A  59      16.096   0.792  11.234  1.00  0.00           C  
ATOM    904  C   ASP A  59      16.662  -0.418  10.488  1.00  0.00           C  
ATOM    905  O   ASP A  59      17.526  -0.279   9.625  1.00  0.00           O  
ATOM    906  CB  ASP A  59      16.591   0.826  12.686  1.00  0.00           C  
ATOM    907  CG  ASP A  59      17.768   1.798  12.841  1.00  0.00           C  
ATOM    908  OD1 ASP A  59      18.903   1.317  12.658  1.00  0.00           O  
ATOM    909  OD2 ASP A  59      17.495   2.952  13.238  1.00  0.00           O  
ATOM    910  H   ASP A  59      14.221  -0.162  11.074  1.00  0.00           H  
ATOM    911  HA  ASP A  59      16.409   1.703  10.722  1.00  0.00           H  
ATOM    912  HB2 ASP A  59      15.776   1.145  13.334  1.00  0.00           H  
ATOM    913  HB3 ASP A  59      16.913  -0.174  12.978  1.00  0.00           H  
ATOM    914  N   GLY A  60      16.158  -1.600  10.856  1.00  0.00           N  
ATOM    915  CA  GLY A  60      16.578  -2.870  10.236  1.00  0.00           C  
ATOM    916  C   GLY A  60      16.255  -4.111  11.072  1.00  0.00           C  
ATOM    917  O   GLY A  60      15.876  -5.146  10.535  1.00  0.00           O  
ATOM    918  H   GLY A  60      15.470  -1.689  11.560  1.00  0.00           H  
ATOM    919  HA2 GLY A  60      16.074  -2.963   9.273  1.00  0.00           H  
ATOM    920  HA3 GLY A  60      17.656  -2.832  10.077  1.00  0.00           H  
ATOM    921  N   LYS A  61      16.415  -3.974  12.386  1.00  0.00           N  
ATOM    922  CA  LYS A  61      16.016  -5.029  13.323  1.00  0.00           C  
ATOM    923  C   LYS A  61      14.483  -5.161  13.311  1.00  0.00           C  
ATOM    924  O   LYS A  61      13.779  -4.205  12.998  1.00  0.00           O  
ATOM    925  CB  LYS A  61      16.608  -4.690  14.710  1.00  0.00           C  
ATOM    926  CG  LYS A  61      15.606  -4.203  15.768  1.00  0.00           C  
ATOM    927  CD  LYS A  61      16.271  -3.487  16.927  1.00  0.00           C  
ATOM    928  CE  LYS A  61      16.406  -1.998  16.618  1.00  0.00           C  
ATOM    929  NZ  LYS A  61      17.048  -1.351  17.770  1.00  0.00           N  
ATOM    930  H   LYS A  61      16.817  -3.161  12.789  1.00  0.00           H  
ATOM    931  HA  LYS A  61      16.440  -5.977  12.994  1.00  0.00           H  
ATOM    932  HB2 LYS A  61      17.090  -5.588  15.096  1.00  0.00           H  
ATOM    933  HB3 LYS A  61      17.354  -3.907  14.573  1.00  0.00           H  
ATOM    934  HG2 LYS A  61      14.904  -3.517  15.293  1.00  0.00           H  
ATOM    935  HG3 LYS A  61      15.064  -5.065  16.158  1.00  0.00           H  
ATOM    936  HD2 LYS A  61      15.665  -3.614  17.824  1.00  0.00           H  
ATOM    937  HD3 LYS A  61      17.260  -3.912  17.093  1.00  0.00           H  
ATOM    938  HE2 LYS A  61      17.017  -1.858  15.725  1.00  0.00           H  
ATOM    939  HE3 LYS A  61      15.421  -1.563  16.450  1.00  0.00           H  
ATOM    940  HZ1 LYS A  61      17.075  -0.364  17.622  1.00  0.00           H  
ATOM    941  HZ2 LYS A  61      16.529  -1.545  18.603  1.00  0.00           H  
ATOM    942  HZ3 LYS A  61      17.980  -1.700  17.859  1.00  0.00           H  
ATOM    943  N   LEU A  62      14.033  -6.299  13.809  1.00  0.00           N  
ATOM    944  CA  LEU A  62      12.597  -6.597  13.936  1.00  0.00           C  
ATOM    945  C   LEU A  62      12.223  -6.810  15.415  1.00  0.00           C  
ATOM    946  O   LEU A  62      13.093  -7.209  16.192  1.00  0.00           O  
ATOM    947  CB  LEU A  62      12.264  -7.815  13.076  1.00  0.00           C  
ATOM    948  CG  LEU A  62      12.462  -7.547  11.584  1.00  0.00           C  
ATOM    949  CD1 LEU A  62      13.767  -8.150  11.057  1.00  0.00           C  
ATOM    950  CD2 LEU A  62      11.329  -8.163  10.776  1.00  0.00           C  
ATOM    951  H   LEU A  62      14.640  -6.984  14.215  1.00  0.00           H  
ATOM    952  HA  LEU A  62      12.030  -5.744  13.561  1.00  0.00           H  
ATOM    953  HB2 LEU A  62      12.911  -8.639  13.374  1.00  0.00           H  
ATOM    954  HB3 LEU A  62      11.223  -8.090  13.248  1.00  0.00           H  
ATOM    955  HG  LEU A  62      12.476  -6.468  11.425  1.00  0.00           H  
ATOM    956 HD11 LEU A  62      13.883  -7.936   9.995  1.00  0.00           H  
ATOM    957 HD12 LEU A  62      14.608  -7.721  11.603  1.00  0.00           H  
ATOM    958 HD13 LEU A  62      13.751  -9.229  11.205  1.00  0.00           H  
ATOM    959 HD21 LEU A  62      11.466  -7.951   9.715  1.00  0.00           H  
ATOM    960 HD22 LEU A  62      11.320  -9.242  10.928  1.00  0.00           H  
ATOM    961 HD23 LEU A  62      10.379  -7.742  11.105  1.00  0.00           H  
ATOM    962  N   PRO A  63      11.004  -6.429  15.823  1.00  0.00           N  
ATOM    963  CA  PRO A  63      10.508  -6.583  17.202  1.00  0.00           C  
ATOM    964  C   PRO A  63      10.277  -8.079  17.513  1.00  0.00           C  
ATOM    965  O   PRO A  63      10.782  -8.956  16.809  1.00  0.00           O  
ATOM    966  CB  PRO A  63       9.222  -5.744  17.234  1.00  0.00           C  
ATOM    967  CG  PRO A  63       8.681  -5.801  15.813  1.00  0.00           C  
ATOM    968  CD  PRO A  63       9.949  -5.855  14.975  1.00  0.00           C  
ATOM    969  HA  PRO A  63      11.225  -6.180  17.917  1.00  0.00           H  
ATOM    970  HB2 PRO A  63       8.504  -6.132  17.957  1.00  0.00           H  
ATOM    971  HB3 PRO A  63       9.483  -4.711  17.466  1.00  0.00           H  
ATOM    972  HG2 PRO A  63       8.123  -6.726  15.680  1.00  0.00           H  
ATOM    973  HG3 PRO A  63       8.060  -4.937  15.570  1.00  0.00           H  
ATOM    974  HD2 PRO A  63       9.789  -6.463  14.084  1.00  0.00           H  
ATOM    975  HD3 PRO A  63      10.241  -4.842  14.695  1.00  0.00           H  
ATOM    976  N   LYS A  64       9.469  -8.342  18.537  1.00  0.00           N  
ATOM    977  CA  LYS A  64       9.132  -9.713  18.974  1.00  0.00           C  
ATOM    978  C   LYS A  64       8.101 -10.384  18.033  1.00  0.00           C  
ATOM    979  O   LYS A  64       6.958 -10.639  18.380  1.00  0.00           O  
ATOM    980  CB  LYS A  64       8.681  -9.687  20.441  1.00  0.00           C  
ATOM    981  CG  LYS A  64       8.603 -11.101  21.051  1.00  0.00           C  
ATOM    982  CD  LYS A  64       9.990 -11.740  21.140  1.00  0.00           C  
ATOM    983  CE  LYS A  64       9.968 -13.193  20.660  1.00  0.00           C  
ATOM    984  NZ  LYS A  64      11.325 -13.742  20.744  1.00  0.00           N  
ATOM    985  H   LYS A  64       9.028  -7.617  19.061  1.00  0.00           H  
ATOM    986  HA  LYS A  64      10.046 -10.305  18.923  1.00  0.00           H  
ATOM    987  HB2 LYS A  64       9.392  -9.094  21.017  1.00  0.00           H  
ATOM    988  HB3 LYS A  64       7.695  -9.224  20.497  1.00  0.00           H  
ATOM    989  HG2 LYS A  64       8.178 -11.034  22.053  1.00  0.00           H  
ATOM    990  HG3 LYS A  64       7.964 -11.724  20.426  1.00  0.00           H  
ATOM    991  HD2 LYS A  64      10.683 -11.171  20.520  1.00  0.00           H  
ATOM    992  HD3 LYS A  64      10.327 -11.714  22.177  1.00  0.00           H  
ATOM    993  HE2 LYS A  64       9.296 -13.776  21.288  1.00  0.00           H  
ATOM    994  HE3 LYS A  64       9.619 -13.231  19.628  1.00  0.00           H  
ATOM    995  HZ1 LYS A  64      11.323 -14.675  20.389  1.00  0.00           H  
ATOM    996  HZ2 LYS A  64      11.954 -13.180  20.201  1.00  0.00           H  
ATOM    997  HZ3 LYS A  64      11.605 -13.754  21.702  1.00  0.00           H  
ATOM    998  N   GLY A  65       8.562 -10.564  16.803  1.00  0.00           N  
ATOM    999  CA  GLY A  65       7.777 -11.166  15.709  1.00  0.00           C  
ATOM   1000  C   GLY A  65       8.382 -10.862  14.344  1.00  0.00           C  
ATOM   1001  O   GLY A  65       7.708 -10.336  13.460  1.00  0.00           O  
ATOM   1002  H   GLY A  65       9.451 -10.182  16.552  1.00  0.00           H  
ATOM   1003  HA2 GLY A  65       7.745 -12.245  15.850  1.00  0.00           H  
ATOM   1004  HA3 GLY A  65       6.762 -10.768  15.742  1.00  0.00           H  
ATOM   1005  N   ARG A  66       9.682 -11.163  14.229  1.00  0.00           N  
ATOM   1006  CA  ARG A  66      10.427 -11.057  12.966  1.00  0.00           C  
ATOM   1007  C   ARG A  66       9.744 -11.929  11.898  1.00  0.00           C  
ATOM   1008  O   ARG A  66       9.750 -13.147  11.983  1.00  0.00           O  
ATOM   1009  CB  ARG A  66      11.885 -11.474  13.232  1.00  0.00           C  
ATOM   1010  CG  ARG A  66      12.827 -11.387  12.027  1.00  0.00           C  
ATOM   1011  CD  ARG A  66      12.725 -12.635  11.140  1.00  0.00           C  
ATOM   1012  NE  ARG A  66      13.731 -12.685  10.071  1.00  0.00           N  
ATOM   1013  CZ  ARG A  66      14.152 -13.823   9.510  1.00  0.00           C  
ATOM   1014  NH1 ARG A  66      13.545 -14.977   9.779  1.00  0.00           N  
ATOM   1015  NH2 ARG A  66      15.132 -13.813   8.622  1.00  0.00           N  
ATOM   1016  H   ARG A  66      10.204 -11.522  14.985  1.00  0.00           H  
ATOM   1017  HA  ARG A  66      10.416 -10.020  12.628  1.00  0.00           H  
ATOM   1018  HB2 ARG A  66      12.282 -10.829  14.016  1.00  0.00           H  
ATOM   1019  HB3 ARG A  66      11.880 -12.507  13.579  1.00  0.00           H  
ATOM   1020  HG2 ARG A  66      12.564 -10.509  11.436  1.00  0.00           H  
ATOM   1021  HG3 ARG A  66      13.852 -11.289  12.385  1.00  0.00           H  
ATOM   1022  HD2 ARG A  66      12.847 -13.517  11.768  1.00  0.00           H  
ATOM   1023  HD3 ARG A  66      11.735 -12.654  10.683  1.00  0.00           H  
ATOM   1024  HE  ARG A  66      14.093 -11.810   9.739  1.00  0.00           H  
ATOM   1025 HH11 ARG A  66      12.771 -14.999  10.427  1.00  0.00           H  
ATOM   1026 HH12 ARG A  66      13.854 -15.830   9.337  1.00  0.00           H  
ATOM   1027 HH21 ARG A  66      15.582 -12.941   8.380  1.00  0.00           H  
ATOM   1028 HH22 ARG A  66      15.435 -14.671   8.186  1.00  0.00           H  
ATOM   1029  N   THR A  67       9.065 -11.226  10.993  1.00  0.00           N  
ATOM   1030  CA  THR A  67       8.417 -11.885   9.843  1.00  0.00           C  
ATOM   1031  C   THR A  67       8.387 -11.004   8.570  1.00  0.00           C  
ATOM   1032  O   THR A  67       7.327 -10.624   8.069  1.00  0.00           O  
ATOM   1033  CB  THR A  67       7.043 -12.450  10.272  1.00  0.00           C  
ATOM   1034  OG1 THR A  67       6.595 -13.370   9.279  1.00  0.00           O  
ATOM   1035  CG2 THR A  67       5.986 -11.397  10.613  1.00  0.00           C  
ATOM   1036  H   THR A  67       8.946 -10.239  11.060  1.00  0.00           H  
ATOM   1037  HA  THR A  67       9.038 -12.746   9.594  1.00  0.00           H  
ATOM   1038  HB  THR A  67       7.208 -13.021  11.186  1.00  0.00           H  
ATOM   1039  HG1 THR A  67       5.698 -13.731   9.547  1.00  0.00           H  
ATOM   1040 HG21 THR A  67       5.058 -11.869  10.936  1.00  0.00           H  
ATOM   1041 HG22 THR A  67       6.359 -10.760  11.415  1.00  0.00           H  
ATOM   1042 HG23 THR A  67       5.786 -10.789   9.730  1.00  0.00           H  
ATOM   1043  N   PRO A  68       9.574 -10.612   8.065  1.00  0.00           N  
ATOM   1044  CA  PRO A  68       9.664  -9.760   6.877  1.00  0.00           C  
ATOM   1045  C   PRO A  68       9.305 -10.582   5.643  1.00  0.00           C  
ATOM   1046  O   PRO A  68       9.859 -11.670   5.432  1.00  0.00           O  
ATOM   1047  CB  PRO A  68      11.099  -9.232   6.839  1.00  0.00           C  
ATOM   1048  CG  PRO A  68      11.921 -10.242   7.636  1.00  0.00           C  
ATOM   1049  CD  PRO A  68      10.921 -10.987   8.519  1.00  0.00           C  
ATOM   1050  HA  PRO A  68       8.973  -8.920   6.959  1.00  0.00           H  
ATOM   1051  HB2 PRO A  68      11.464  -9.129   5.817  1.00  0.00           H  
ATOM   1052  HB3 PRO A  68      11.132  -8.273   7.358  1.00  0.00           H  
ATOM   1053  HG2 PRO A  68      12.364 -10.953   6.938  1.00  0.00           H  
ATOM   1054  HG3 PRO A  68      12.693  -9.752   8.230  1.00  0.00           H  
ATOM   1055  HD2 PRO A  68      11.074 -12.062   8.440  1.00  0.00           H  
ATOM   1056  HD3 PRO A  68      11.040 -10.661   9.552  1.00  0.00           H  
ATOM   1057  N   ILE A  69       8.307 -10.106   4.925  1.00  0.00           N  
ATOM   1058  CA  ILE A  69       7.895 -10.705   3.641  1.00  0.00           C  
ATOM   1059  C   ILE A  69       9.140 -10.904   2.759  1.00  0.00           C  
ATOM   1060  O   ILE A  69       9.832  -9.967   2.364  1.00  0.00           O  
ATOM   1061  CB  ILE A  69       6.777  -9.912   2.949  1.00  0.00           C  
ATOM   1062  CG1 ILE A  69       5.468 -10.167   3.720  1.00  0.00           C  
ATOM   1063  CG2 ILE A  69       6.660 -10.234   1.441  1.00  0.00           C  
ATOM   1064  CD1 ILE A  69       4.203  -9.562   3.124  1.00  0.00           C  
ATOM   1065  H   ILE A  69       7.887  -9.218   5.157  1.00  0.00           H  
ATOM   1066  HA  ILE A  69       7.490 -11.692   3.860  1.00  0.00           H  
ATOM   1067  HB  ILE A  69       7.015  -8.851   3.031  1.00  0.00           H  
ATOM   1068 HG12 ILE A  69       5.322 -11.245   3.780  1.00  0.00           H  
ATOM   1069 HG13 ILE A  69       5.589  -9.760   4.723  1.00  0.00           H  
ATOM   1070 HG21 ILE A  69       5.868  -9.635   0.991  1.00  0.00           H  
ATOM   1071 HG22 ILE A  69       7.606 -10.007   0.949  1.00  0.00           H  
ATOM   1072 HG23 ILE A  69       6.428 -11.291   1.314  1.00  0.00           H  
ATOM   1073 HD11 ILE A  69       3.330  -9.794   3.735  1.00  0.00           H  
ATOM   1074 HD12 ILE A  69       4.316  -8.478   3.068  1.00  0.00           H  
ATOM   1075 HD13 ILE A  69       4.051  -9.963   2.123  1.00  0.00           H  
ATOM   1076  N   LYS A  70       9.420 -12.186   2.555  1.00  0.00           N  
ATOM   1077  CA  LYS A  70      10.532 -12.624   1.713  1.00  0.00           C  
ATOM   1078  C   LYS A  70      10.063 -12.593   0.251  1.00  0.00           C  
ATOM   1079  O   LYS A  70       9.428 -13.516  -0.242  1.00  0.00           O  
ATOM   1080  CB  LYS A  70      11.005 -14.015   2.146  1.00  0.00           C  
ATOM   1081  CG  LYS A  70      12.139 -14.577   1.267  1.00  0.00           C  
ATOM   1082  CD  LYS A  70      13.462 -13.818   1.432  1.00  0.00           C  
ATOM   1083  CE  LYS A  70      14.581 -14.802   1.780  1.00  0.00           C  
ATOM   1084  NZ  LYS A  70      14.367 -15.347   3.130  1.00  0.00           N  
ATOM   1085  H   LYS A  70       8.855 -12.904   2.957  1.00  0.00           H  
ATOM   1086  HA  LYS A  70      11.362 -11.927   1.831  1.00  0.00           H  
ATOM   1087  HB2 LYS A  70      11.362 -13.953   3.174  1.00  0.00           H  
ATOM   1088  HB3 LYS A  70      10.157 -14.699   2.097  1.00  0.00           H  
ATOM   1089  HG2 LYS A  70      12.301 -15.620   1.536  1.00  0.00           H  
ATOM   1090  HG3 LYS A  70      11.831 -14.514   0.223  1.00  0.00           H  
ATOM   1091  HD2 LYS A  70      13.706 -13.307   0.500  1.00  0.00           H  
ATOM   1092  HD3 LYS A  70      13.362 -13.084   2.232  1.00  0.00           H  
ATOM   1093  HE2 LYS A  70      14.586 -15.616   1.056  1.00  0.00           H  
ATOM   1094  HE3 LYS A  70      15.541 -14.285   1.745  1.00  0.00           H  
ATOM   1095  HZ1 LYS A  70      15.056 -16.044   3.320  1.00  0.00           H  
ATOM   1096  HZ2 LYS A  70      14.453 -14.618   3.801  1.00  0.00           H  
ATOM   1097  HZ3 LYS A  70      13.456 -15.757   3.187  1.00  0.00           H  
ATOM   1098  N   PHE A  71      10.328 -11.449  -0.355  1.00  0.00           N  
ATOM   1099  CA  PHE A  71      10.044 -11.226  -1.777  1.00  0.00           C  
ATOM   1100  C   PHE A  71      10.886 -12.106  -2.703  1.00  0.00           C  
ATOM   1101  O   PHE A  71      10.470 -12.483  -3.799  1.00  0.00           O  
ATOM   1102  CB  PHE A  71      10.263  -9.760  -2.114  1.00  0.00           C  
ATOM   1103  CG  PHE A  71       9.322  -8.791  -1.394  1.00  0.00           C  
ATOM   1104  CD1 PHE A  71       9.692  -8.257  -0.140  1.00  0.00           C  
ATOM   1105  CD2 PHE A  71       8.091  -8.462  -1.985  1.00  0.00           C  
ATOM   1106  CE1 PHE A  71       8.801  -7.400   0.541  1.00  0.00           C  
ATOM   1107  CE2 PHE A  71       7.190  -7.619  -1.316  1.00  0.00           C  
ATOM   1108  CZ  PHE A  71       7.554  -7.110  -0.045  1.00  0.00           C  
ATOM   1109  H   PHE A  71      10.628 -10.646   0.166  1.00  0.00           H  
ATOM   1110  HA  PHE A  71       8.995 -11.467  -1.947  1.00  0.00           H  
ATOM   1111  HB2 PHE A  71      11.289  -9.497  -1.854  1.00  0.00           H  
ATOM   1112  HB3 PHE A  71      10.131  -9.630  -3.188  1.00  0.00           H  
ATOM   1113  HD1 PHE A  71      10.650  -8.501   0.294  1.00  0.00           H  
ATOM   1114  HD2 PHE A  71       7.837  -8.858  -2.957  1.00  0.00           H  
ATOM   1115  HE1 PHE A  71       9.071  -6.974   1.496  1.00  0.00           H  
ATOM   1116  HE2 PHE A  71       6.238  -7.363  -1.760  1.00  0.00           H  
ATOM   1117  HZ  PHE A  71       6.856  -6.481   0.490  1.00  0.00           H  
ATOM   1118  N   GLY A  72      12.096 -12.397  -2.224  1.00  0.00           N  
ATOM   1119  CA  GLY A  72      13.108 -13.193  -2.940  1.00  0.00           C  
ATOM   1120  C   GLY A  72      14.305 -12.336  -3.405  1.00  0.00           C  
ATOM   1121  O   GLY A  72      15.091 -12.749  -4.253  1.00  0.00           O  
ATOM   1122  H   GLY A  72      12.332 -12.133  -1.296  1.00  0.00           H  
ATOM   1123  HA2 GLY A  72      13.473 -13.975  -2.275  1.00  0.00           H  
ATOM   1124  HA3 GLY A  72      12.642 -13.649  -3.812  1.00  0.00           H  
ATOM   1125  N   LYS A  73      14.439 -11.158  -2.798  1.00  0.00           N  
ATOM   1126  CA  LYS A  73      15.566 -10.258  -3.059  1.00  0.00           C  
ATOM   1127  C   LYS A  73      16.283  -9.913  -1.753  1.00  0.00           C  
ATOM   1128  O   LYS A  73      15.651  -9.759  -0.710  1.00  0.00           O  
ATOM   1129  CB  LYS A  73      15.107  -8.986  -3.789  1.00  0.00           C  
ATOM   1130  CG  LYS A  73      14.668  -9.317  -5.214  1.00  0.00           C  
ATOM   1131  CD  LYS A  73      14.463  -8.060  -6.062  1.00  0.00           C  
ATOM   1132  CE  LYS A  73      14.053  -8.421  -7.497  1.00  0.00           C  
ATOM   1133  NZ  LYS A  73      15.236  -8.537  -8.365  1.00  0.00           N  
ATOM   1134  H   LYS A  73      13.796 -10.856  -2.089  1.00  0.00           H  
ATOM   1135  HA  LYS A  73      16.269 -10.781  -3.706  1.00  0.00           H  
ATOM   1136  HB2 LYS A  73      14.270  -8.545  -3.248  1.00  0.00           H  
ATOM   1137  HB3 LYS A  73      15.933  -8.275  -3.824  1.00  0.00           H  
ATOM   1138  HG2 LYS A  73      15.433  -9.935  -5.682  1.00  0.00           H  
ATOM   1139  HG3 LYS A  73      13.729  -9.870  -5.173  1.00  0.00           H  
ATOM   1140  HD2 LYS A  73      13.680  -7.450  -5.611  1.00  0.00           H  
ATOM   1141  HD3 LYS A  73      15.394  -7.494  -6.089  1.00  0.00           H  
ATOM   1142  HE2 LYS A  73      13.517  -9.370  -7.490  1.00  0.00           H  
ATOM   1143  HE3 LYS A  73      13.397  -7.642  -7.888  1.00  0.00           H  
ATOM   1144  HZ1 LYS A  73      14.932  -8.810  -9.277  1.00  0.00           H  
ATOM   1145  HZ2 LYS A  73      15.695  -7.655  -8.424  1.00  0.00           H  
ATOM   1146  HZ3 LYS A  73      15.850  -9.242  -8.014  1.00  0.00           H  
ATOM   1147  N   SER A  74      17.574  -9.682  -1.904  1.00  0.00           N  
ATOM   1148  CA  SER A  74      18.456  -9.323  -0.775  1.00  0.00           C  
ATOM   1149  C   SER A  74      18.430  -7.815  -0.473  1.00  0.00           C  
ATOM   1150  O   SER A  74      18.793  -7.372   0.612  1.00  0.00           O  
ATOM   1151  CB  SER A  74      19.891  -9.786  -1.085  1.00  0.00           C  
ATOM   1152  OG  SER A  74      20.536 -10.133   0.144  1.00  0.00           O  
ATOM   1153  H   SER A  74      18.016  -9.758  -2.799  1.00  0.00           H  
ATOM   1154  HA  SER A  74      18.104  -9.852   0.111  1.00  0.00           H  
ATOM   1155  HB2 SER A  74      19.861 -10.654  -1.743  1.00  0.00           H  
ATOM   1156  HB3 SER A  74      20.438  -8.979  -1.573  1.00  0.00           H  
ATOM   1157  HG  SER A  74      21.452 -10.469  -0.031  1.00  0.00           H  
ATOM   1158  N   ASP A  75      17.834  -7.072  -1.392  1.00  0.00           N  
ATOM   1159  CA  ASP A  75      17.623  -5.610  -1.295  1.00  0.00           C  
ATOM   1160  C   ASP A  75      16.288  -5.268  -0.637  1.00  0.00           C  
ATOM   1161  O   ASP A  75      16.201  -4.484   0.296  1.00  0.00           O  
ATOM   1162  CB  ASP A  75      17.648  -4.946  -2.684  1.00  0.00           C  
ATOM   1163  CG  ASP A  75      19.003  -4.940  -3.388  1.00  0.00           C  
ATOM   1164  OD1 ASP A  75      19.966  -5.557  -2.882  1.00  0.00           O  
ATOM   1165  OD2 ASP A  75      19.019  -4.394  -4.511  1.00  0.00           O  
ATOM   1166  H   ASP A  75      17.476  -7.495  -2.224  1.00  0.00           H  
ATOM   1167  HA  ASP A  75      18.429  -5.195  -0.691  1.00  0.00           H  
ATOM   1168  HB2 ASP A  75      16.940  -5.473  -3.323  1.00  0.00           H  
ATOM   1169  HB3 ASP A  75      17.325  -3.911  -2.569  1.00  0.00           H  
ATOM   1170  N   CYS A  76      15.227  -5.936  -1.066  1.00  0.00           N  
ATOM   1171  CA  CYS A  76      13.908  -5.742  -0.428  1.00  0.00           C  
ATOM   1172  C   CYS A  76      13.883  -6.292   1.006  1.00  0.00           C  
ATOM   1173  O   CYS A  76      13.219  -5.739   1.886  1.00  0.00           O  
ATOM   1174  CB  CYS A  76      12.855  -6.429  -1.279  1.00  0.00           C  
ATOM   1175  SG  CYS A  76      13.049  -6.032  -3.055  1.00  0.00           S  
ATOM   1176  H   CYS A  76      15.228  -6.491  -1.887  1.00  0.00           H  
ATOM   1177  HA  CYS A  76      13.693  -4.674  -0.391  1.00  0.00           H  
ATOM   1178  HB2 CYS A  76      12.935  -7.507  -1.146  1.00  0.00           H  
ATOM   1179  HB3 CYS A  76      11.865  -6.109  -0.950  1.00  0.00           H  
ATOM   1180  N   ASP A  77      14.697  -7.321   1.236  1.00  0.00           N  
ATOM   1181  CA  ASP A  77      14.931  -7.925   2.557  1.00  0.00           C  
ATOM   1182  C   ASP A  77      15.948  -7.115   3.405  1.00  0.00           C  
ATOM   1183  O   ASP A  77      16.134  -7.419   4.585  1.00  0.00           O  
ATOM   1184  CB  ASP A  77      15.411  -9.370   2.382  1.00  0.00           C  
ATOM   1185  CG  ASP A  77      15.745 -10.084   3.706  1.00  0.00           C  
ATOM   1186  OD1 ASP A  77      14.845 -10.148   4.566  1.00  0.00           O  
ATOM   1187  OD2 ASP A  77      16.903 -10.526   3.806  1.00  0.00           O  
ATOM   1188  H   ASP A  77      15.276  -7.693   0.504  1.00  0.00           H  
ATOM   1189  HA  ASP A  77      13.981  -7.937   3.093  1.00  0.00           H  
ATOM   1190  HB2 ASP A  77      14.628  -9.934   1.875  1.00  0.00           H  
ATOM   1191  HB3 ASP A  77      16.306  -9.362   1.760  1.00  0.00           H  
ATOM   1192  N   ARG A  78      16.710  -6.237   2.754  1.00  0.00           N  
ATOM   1193  CA  ARG A  78      17.731  -5.391   3.398  1.00  0.00           C  
ATOM   1194  C   ARG A  78      17.118  -4.557   4.544  1.00  0.00           C  
ATOM   1195  O   ARG A  78      15.922  -4.267   4.510  1.00  0.00           O  
ATOM   1196  CB  ARG A  78      18.394  -4.511   2.325  1.00  0.00           C  
ATOM   1197  CG  ARG A  78      17.981  -3.026   2.276  1.00  0.00           C  
ATOM   1198  CD  ARG A  78      18.337  -2.326   0.958  1.00  0.00           C  
ATOM   1199  NE  ARG A  78      19.685  -2.722   0.543  1.00  0.00           N  
ATOM   1200  CZ  ARG A  78      20.173  -2.715  -0.697  1.00  0.00           C  
ATOM   1201  NH1 ARG A  78      19.440  -2.309  -1.724  1.00  0.00           N  
ATOM   1202  NH2 ARG A  78      21.399  -3.153  -0.905  1.00  0.00           N  
ATOM   1203  H   ARG A  78      16.553  -6.006   1.790  1.00  0.00           H  
ATOM   1204  HA  ARG A  78      18.495  -6.039   3.828  1.00  0.00           H  
ATOM   1205  HB2 ARG A  78      19.470  -4.546   2.492  1.00  0.00           H  
ATOM   1206  HB3 ARG A  78      18.161  -4.947   1.355  1.00  0.00           H  
ATOM   1207  HG2 ARG A  78      16.902  -2.965   2.416  1.00  0.00           H  
ATOM   1208  HG3 ARG A  78      18.483  -2.503   3.089  1.00  0.00           H  
ATOM   1209  HD2 ARG A  78      17.619  -2.611   0.189  1.00  0.00           H  
ATOM   1210  HD3 ARG A  78      18.300  -1.245   1.099  1.00  0.00           H  
ATOM   1211  HE  ARG A  78      20.249  -3.119   1.269  1.00  0.00           H  
ATOM   1212 HH11 ARG A  78      18.494  -1.987  -1.572  1.00  0.00           H  
ATOM   1213 HH12 ARG A  78      19.822  -2.318  -2.659  1.00  0.00           H  
ATOM   1214 HH21 ARG A  78      21.958  -3.479  -0.130  1.00  0.00           H  
ATOM   1215 HH22 ARG A  78      21.778  -3.161  -1.842  1.00  0.00           H  
ATOM   1216  N   PRO A  79      17.960  -4.074   5.462  1.00  0.00           N  
ATOM   1217  CA  PRO A  79      17.509  -3.144   6.514  1.00  0.00           C  
ATOM   1218  C   PRO A  79      17.154  -1.762   5.935  1.00  0.00           C  
ATOM   1219  O   PRO A  79      17.990  -1.112   5.304  1.00  0.00           O  
ATOM   1220  CB  PRO A  79      18.677  -3.080   7.499  1.00  0.00           C  
ATOM   1221  CG  PRO A  79      19.908  -3.426   6.676  1.00  0.00           C  
ATOM   1222  CD  PRO A  79      19.386  -4.435   5.656  1.00  0.00           C  
ATOM   1223  HA  PRO A  79      16.629  -3.545   7.016  1.00  0.00           H  
ATOM   1224  HB2 PRO A  79      18.762  -2.096   7.961  1.00  0.00           H  
ATOM   1225  HB3 PRO A  79      18.538  -3.850   8.256  1.00  0.00           H  
ATOM   1226  HG2 PRO A  79      20.244  -2.531   6.151  1.00  0.00           H  
ATOM   1227  HG3 PRO A  79      20.709  -3.838   7.288  1.00  0.00           H  
ATOM   1228  HD2 PRO A  79      19.947  -4.372   4.724  1.00  0.00           H  
ATOM   1229  HD3 PRO A  79      19.446  -5.441   6.068  1.00  0.00           H  
ATOM   1230  N   PRO A  80      15.883  -1.362   6.068  1.00  0.00           N  
ATOM   1231  CA  PRO A  80      15.379  -0.085   5.565  1.00  0.00           C  
ATOM   1232  C   PRO A  80      15.815   1.048   6.501  1.00  0.00           C  
ATOM   1233  O   PRO A  80      15.521   1.069   7.696  1.00  0.00           O  
ATOM   1234  CB  PRO A  80      13.872  -0.282   5.551  1.00  0.00           C  
ATOM   1235  CG  PRO A  80      13.593  -1.154   6.753  1.00  0.00           C  
ATOM   1236  CD  PRO A  80      14.800  -2.104   6.741  1.00  0.00           C  
ATOM   1237  HA  PRO A  80      15.744   0.116   4.557  1.00  0.00           H  
ATOM   1238  HB2 PRO A  80      13.338   0.668   5.603  1.00  0.00           H  
ATOM   1239  HB3 PRO A  80      13.597  -0.829   4.650  1.00  0.00           H  
ATOM   1240  HG2 PRO A  80      13.621  -0.543   7.655  1.00  0.00           H  
ATOM   1241  HG3 PRO A  80      12.643  -1.683   6.674  1.00  0.00           H  
ATOM   1242  HD2 PRO A  80      15.080  -2.384   7.756  1.00  0.00           H  
ATOM   1243  HD3 PRO A  80      14.562  -2.991   6.154  1.00  0.00           H  
ATOM   1244  N   LYS A  81      16.429   2.054   5.886  1.00  0.00           N  
ATOM   1245  CA  LYS A  81      16.931   3.211   6.650  1.00  0.00           C  
ATOM   1246  C   LYS A  81      15.912   4.358   6.640  1.00  0.00           C  
ATOM   1247  O   LYS A  81      16.135   5.454   6.109  1.00  0.00           O  
ATOM   1248  CB  LYS A  81      18.301   3.599   6.111  1.00  0.00           C  
ATOM   1249  CG  LYS A  81      19.268   3.825   7.264  1.00  0.00           C  
ATOM   1250  CD  LYS A  81      20.470   2.887   7.156  1.00  0.00           C  
ATOM   1251  CE  LYS A  81      21.427   3.104   8.327  1.00  0.00           C  
ATOM   1252  NZ  LYS A  81      22.784   2.770   7.886  1.00  0.00           N  
ATOM   1253  H   LYS A  81      16.610   2.057   4.902  1.00  0.00           H  
ATOM   1254  HA  LYS A  81      17.060   2.901   7.687  1.00  0.00           H  
ATOM   1255  HB2 LYS A  81      18.678   2.799   5.475  1.00  0.00           H  
ATOM   1256  HB3 LYS A  81      18.213   4.516   5.529  1.00  0.00           H  
ATOM   1257  HG2 LYS A  81      19.616   4.858   7.240  1.00  0.00           H  
ATOM   1258  HG3 LYS A  81      18.751   3.639   8.206  1.00  0.00           H  
ATOM   1259  HD2 LYS A  81      20.120   1.855   7.167  1.00  0.00           H  
ATOM   1260  HD3 LYS A  81      20.995   3.083   6.222  1.00  0.00           H  
ATOM   1261  HE2 LYS A  81      21.388   4.146   8.646  1.00  0.00           H  
ATOM   1262  HE3 LYS A  81      21.141   2.464   9.161  1.00  0.00           H  
ATOM   1263  HZ1 LYS A  81      23.409   2.919   8.656  1.00  0.00           H  
ATOM   1264  HZ2 LYS A  81      22.830   1.813   7.605  1.00  0.00           H  
ATOM   1265  HZ3 LYS A  81      23.036   3.373   7.137  1.00  0.00           H  
ATOM   1266  N   HIS A  82      14.744   4.033   7.175  1.00  0.00           N  
ATOM   1267  CA  HIS A  82      13.627   4.967   7.336  1.00  0.00           C  
ATOM   1268  C   HIS A  82      13.903   5.875   8.546  1.00  0.00           C  
ATOM   1269  O   HIS A  82      14.103   5.401   9.661  1.00  0.00           O  
ATOM   1270  CB  HIS A  82      12.327   4.165   7.462  1.00  0.00           C  
ATOM   1271  CG  HIS A  82      11.217   4.823   8.280  1.00  0.00           C  
ATOM   1272  ND1 HIS A  82      11.164   4.795   9.602  1.00  0.00           N  
ATOM   1273  CD2 HIS A  82      10.199   5.550   7.837  1.00  0.00           C  
ATOM   1274  CE1 HIS A  82      10.115   5.503   9.993  1.00  0.00           C  
ATOM   1275  NE2 HIS A  82       9.534   5.984   8.906  1.00  0.00           N  
ATOM   1276  H   HIS A  82      14.634   3.151   7.644  1.00  0.00           H  
ATOM   1277  HA  HIS A  82      13.558   5.594   6.446  1.00  0.00           H  
ATOM   1278  HB2 HIS A  82      11.942   3.984   6.458  1.00  0.00           H  
ATOM   1279  HB3 HIS A  82      12.565   3.208   7.927  1.00  0.00           H  
ATOM   1280  HD1 HIS A  82      11.939   4.560  10.186  1.00  0.00           H  
ATOM   1281  HD2 HIS A  82       9.956   5.752   6.804  1.00  0.00           H  
ATOM   1282  HE1 HIS A  82       9.793   5.661  11.013  1.00  0.00           H  
ATOM   1283  HE2 HIS A  82       8.734   6.601   8.904  1.00  0.00           H  
ATOM   1284  N   SER A  83      14.002   7.163   8.236  1.00  0.00           N  
ATOM   1285  CA  SER A  83      14.230   8.203   9.268  1.00  0.00           C  
ATOM   1286  C   SER A  83      12.939   8.449  10.083  1.00  0.00           C  
ATOM   1287  O   SER A  83      12.116   7.546  10.187  1.00  0.00           O  
ATOM   1288  CB  SER A  83      14.786   9.466   8.605  1.00  0.00           C  
ATOM   1289  OG  SER A  83      15.227  10.353   9.623  1.00  0.00           O  
ATOM   1290  H   SER A  83      13.918   7.477   7.306  1.00  0.00           H  
ATOM   1291  HA  SER A  83      14.988   7.832   9.958  1.00  0.00           H  
ATOM   1292  HB2 SER A  83      15.622   9.203   7.958  1.00  0.00           H  
ATOM   1293  HB3 SER A  83      14.004   9.944   8.014  1.00  0.00           H  
ATOM   1294  HG  SER A  83      15.803  11.084   9.232  1.00  0.00           H  
ATOM   1295  N   LYS A  84      12.683   9.647  10.571  1.00  0.00           N  
ATOM   1296  CA  LYS A  84      11.463   9.951  11.347  1.00  0.00           C  
ATOM   1297  C   LYS A  84      10.170   9.806  10.510  1.00  0.00           C  
ATOM   1298  O   LYS A  84       9.431   8.835  10.651  1.00  0.00           O  
ATOM   1299  CB  LYS A  84      11.631  11.354  11.949  1.00  0.00           C  
ATOM   1300  CG  LYS A  84      11.080  11.369  13.376  1.00  0.00           C  
ATOM   1301  CD  LYS A  84       9.975  12.413  13.524  1.00  0.00           C  
ATOM   1302  CE  LYS A  84       9.225  12.167  14.827  1.00  0.00           C  
ATOM   1303  NZ  LYS A  84       8.034  13.026  14.841  1.00  0.00           N  
ATOM   1304  H   LYS A  84      13.401  10.359  10.551  1.00  0.00           H  
ATOM   1305  HA  LYS A  84      11.399   9.236  12.167  1.00  0.00           H  
ATOM   1306  HB2 LYS A  84      12.688  11.618  11.965  1.00  0.00           H  
ATOM   1307  HB3 LYS A  84      11.086  12.077  11.341  1.00  0.00           H  
ATOM   1308  HG2 LYS A  84      10.675  10.385  13.612  1.00  0.00           H  
ATOM   1309  HG3 LYS A  84      11.889  11.606  14.067  1.00  0.00           H  
ATOM   1310  HD2 LYS A  84      10.415  13.410  13.539  1.00  0.00           H  
ATOM   1311  HD3 LYS A  84       9.284  12.333  12.685  1.00  0.00           H  
ATOM   1312  HE2 LYS A  84       8.928  11.121  14.891  1.00  0.00           H  
ATOM   1313  HE3 LYS A  84       9.867  12.411  15.674  1.00  0.00           H  
ATOM   1314  HZ1 LYS A  84       7.487  12.809  15.654  1.00  0.00           H  
ATOM   1315  HZ2 LYS A  84       8.299  13.988  14.879  1.00  0.00           H  
ATOM   1316  HZ3 LYS A  84       7.492  12.843  14.020  1.00  0.00           H  
ATOM   1317  N   ASP A  85      10.072  10.636   9.477  1.00  0.00           N  
ATOM   1318  CA  ASP A  85       8.974  10.563   8.474  1.00  0.00           C  
ATOM   1319  C   ASP A  85       9.423   9.897   7.161  1.00  0.00           C  
ATOM   1320  O   ASP A  85       8.977  10.251   6.064  1.00  0.00           O  
ATOM   1321  CB  ASP A  85       8.414  11.962   8.214  1.00  0.00           C  
ATOM   1322  CG  ASP A  85       7.346  12.429   9.213  1.00  0.00           C  
ATOM   1323  OD1 ASP A  85       7.193  11.784  10.272  1.00  0.00           O  
ATOM   1324  OD2 ASP A  85       6.787  13.516   8.939  1.00  0.00           O  
ATOM   1325  H   ASP A  85      10.747  11.354   9.329  1.00  0.00           H  
ATOM   1326  HA  ASP A  85       8.178   9.954   8.901  1.00  0.00           H  
ATOM   1327  HB2 ASP A  85       9.241  12.672   8.247  1.00  0.00           H  
ATOM   1328  HB3 ASP A  85       7.972  11.971   7.217  1.00  0.00           H  
ATOM   1329  N   GLY A  86      10.363   8.963   7.294  1.00  0.00           N  
ATOM   1330  CA  GLY A  86      11.010   8.277   6.143  1.00  0.00           C  
ATOM   1331  C   GLY A  86      11.463   9.247   5.045  1.00  0.00           C  
ATOM   1332  O   GLY A  86      11.061   9.148   3.883  1.00  0.00           O  
ATOM   1333  H   GLY A  86      10.562   8.573   8.192  1.00  0.00           H  
ATOM   1334  HA2 GLY A  86      11.881   7.733   6.508  1.00  0.00           H  
ATOM   1335  HA3 GLY A  86      10.298   7.573   5.714  1.00  0.00           H  
ATOM   1336  N   ASN A  87      12.261  10.198   5.505  1.00  0.00           N  
ATOM   1337  CA  ASN A  87      12.851  11.277   4.688  1.00  0.00           C  
ATOM   1338  C   ASN A  87      14.168  11.726   5.351  1.00  0.00           C  
ATOM   1339  O   ASN A  87      14.167  12.508   6.299  1.00  0.00           O  
ATOM   1340  CB  ASN A  87      11.846  12.439   4.562  1.00  0.00           C  
ATOM   1341  CG  ASN A  87      12.499  13.634   3.872  1.00  0.00           C  
ATOM   1342  OD1 ASN A  87      12.980  14.572   4.502  1.00  0.00           O  
ATOM   1343  ND2 ASN A  87      12.670  13.549   2.578  1.00  0.00           N  
ATOM   1344  H   ASN A  87      12.457  10.262   6.485  1.00  0.00           H  
ATOM   1345  HA  ASN A  87      13.069  10.895   3.692  1.00  0.00           H  
ATOM   1346  HB2 ASN A  87      10.986  12.110   3.977  1.00  0.00           H  
ATOM   1347  HB3 ASN A  87      11.511  12.737   5.555  1.00  0.00           H  
ATOM   1348 HD21 ASN A  87      12.312  12.746   2.081  1.00  0.00           H  
ATOM   1349 HD22 ASN A  87      13.157  14.282   2.082  1.00  0.00           H  
ATOM   1350  N   GLY A  88      15.191  10.947   5.043  1.00  0.00           N  
ATOM   1351  CA  GLY A  88      16.561  11.230   5.516  1.00  0.00           C  
ATOM   1352  C   GLY A  88      17.482  11.530   4.333  1.00  0.00           C  
ATOM   1353  O   GLY A  88      17.036  11.686   3.200  1.00  0.00           O  
ATOM   1354  H   GLY A  88      15.128  10.230   4.357  1.00  0.00           H  
ATOM   1355  HA2 GLY A  88      16.541  12.093   6.184  1.00  0.00           H  
ATOM   1356  HA3 GLY A  88      16.941  10.364   6.057  1.00  0.00           H  
ATOM   1357  N   LYS A  89      18.764  11.349   4.606  1.00  0.00           N  
ATOM   1358  CA  LYS A  89      19.809  11.464   3.561  1.00  0.00           C  
ATOM   1359  C   LYS A  89      19.784  10.246   2.624  1.00  0.00           C  
ATOM   1360  O   LYS A  89      20.074  10.359   1.437  1.00  0.00           O  
ATOM   1361  CB  LYS A  89      21.171  11.597   4.247  1.00  0.00           C  
ATOM   1362  CG  LYS A  89      22.243  12.090   3.272  1.00  0.00           C  
ATOM   1363  CD  LYS A  89      23.412  11.118   3.214  1.00  0.00           C  
ATOM   1364  CE  LYS A  89      24.559  11.704   2.400  1.00  0.00           C  
ATOM   1365  NZ  LYS A  89      25.786  11.602   3.209  1.00  0.00           N  
ATOM   1366  H   LYS A  89      19.091  11.125   5.519  1.00  0.00           H  
ATOM   1367  HA  LYS A  89      19.619  12.362   2.972  1.00  0.00           H  
ATOM   1368  HB2 LYS A  89      21.086  12.308   5.069  1.00  0.00           H  
ATOM   1369  HB3 LYS A  89      21.468  10.624   4.636  1.00  0.00           H  
ATOM   1370  HG2 LYS A  89      21.806  12.183   2.278  1.00  0.00           H  
ATOM   1371  HG3 LYS A  89      22.605  13.064   3.602  1.00  0.00           H  
ATOM   1372  HD2 LYS A  89      23.759  10.915   4.227  1.00  0.00           H  
ATOM   1373  HD3 LYS A  89      23.082  10.190   2.750  1.00  0.00           H  
ATOM   1374  HE2 LYS A  89      24.678  11.147   1.471  1.00  0.00           H  
ATOM   1375  HE3 LYS A  89      24.352  12.749   2.168  1.00  0.00           H  
ATOM   1376  HZ1 LYS A  89      26.544  12.016   2.704  1.00  0.00           H  
ATOM   1377  HZ2 LYS A  89      25.656  12.100   4.068  1.00  0.00           H  
ATOM   1378  HZ3 LYS A  89      25.981  10.644   3.392  1.00  0.00           H  
ATOM   1379  N   THR A  90      19.389   9.109   3.178  1.00  0.00           N  
ATOM   1380  CA  THR A  90      19.352   7.802   2.493  1.00  0.00           C  
ATOM   1381  C   THR A  90      18.202   6.961   3.039  1.00  0.00           C  
ATOM   1382  O   THR A  90      18.363   5.884   3.617  1.00  0.00           O  
ATOM   1383  CB  THR A  90      20.695   7.089   2.687  1.00  0.00           C  
ATOM   1384  OG1 THR A  90      21.104   7.247   4.057  1.00  0.00           O  
ATOM   1385  CG2 THR A  90      21.768   7.599   1.728  1.00  0.00           C  
ATOM   1386  H   THR A  90      19.226   9.045   4.164  1.00  0.00           H  
ATOM   1387  HA  THR A  90      19.192   7.967   1.427  1.00  0.00           H  
ATOM   1388  HB  THR A  90      20.549   6.028   2.492  1.00  0.00           H  
ATOM   1389  HG1 THR A  90      21.994   6.817   4.168  1.00  0.00           H  
ATOM   1390 HG21 THR A  90      22.702   7.063   1.889  1.00  0.00           H  
ATOM   1391 HG22 THR A  90      21.437   7.445   0.701  1.00  0.00           H  
ATOM   1392 HG23 THR A  90      21.931   8.664   1.900  1.00  0.00           H  
ATOM   1393  N   ASP A  91      17.019   7.516   2.850  1.00  0.00           N  
ATOM   1394  CA  ASP A  91      15.740   6.863   3.208  1.00  0.00           C  
ATOM   1395  C   ASP A  91      15.393   5.719   2.240  1.00  0.00           C  
ATOM   1396  O   ASP A  91      14.278   5.629   1.745  1.00  0.00           O  
ATOM   1397  CB  ASP A  91      14.619   7.921   3.354  1.00  0.00           C  
ATOM   1398  CG  ASP A  91      14.404   8.851   2.152  1.00  0.00           C  
ATOM   1399  OD1 ASP A  91      15.402   9.526   1.786  1.00  0.00           O  
ATOM   1400  OD2 ASP A  91      13.263   8.953   1.687  1.00  0.00           O  
ATOM   1401  H   ASP A  91      16.937   8.412   2.410  1.00  0.00           H  
ATOM   1402  HA  ASP A  91      15.878   6.410   4.190  1.00  0.00           H  
ATOM   1403  HB2 ASP A  91      13.683   7.393   3.538  1.00  0.00           H  
ATOM   1404  HB3 ASP A  91      14.856   8.542   4.218  1.00  0.00           H  
ATOM   1405  N   HIS A  92      16.345   4.800   2.085  1.00  0.00           N  
ATOM   1406  CA  HIS A  92      16.231   3.632   1.187  1.00  0.00           C  
ATOM   1407  C   HIS A  92      15.416   2.508   1.849  1.00  0.00           C  
ATOM   1408  O   HIS A  92      15.774   1.331   1.895  1.00  0.00           O  
ATOM   1409  CB  HIS A  92      17.624   3.197   0.688  1.00  0.00           C  
ATOM   1410  CG  HIS A  92      18.525   2.550   1.755  1.00  0.00           C  
ATOM   1411  ND1 HIS A  92      18.581   1.254   2.026  1.00  0.00           N  
ATOM   1412  CD2 HIS A  92      19.354   3.171   2.580  1.00  0.00           C  
ATOM   1413  CE1 HIS A  92      19.436   1.062   3.017  1.00  0.00           C  
ATOM   1414  NE2 HIS A  92      19.913   2.252   3.362  1.00  0.00           N  
ATOM   1415  H   HIS A  92      17.188   4.840   2.630  1.00  0.00           H  
ATOM   1416  HA  HIS A  92      15.668   3.955   0.310  1.00  0.00           H  
ATOM   1417  HB2 HIS A  92      17.488   2.481  -0.122  1.00  0.00           H  
ATOM   1418  HB3 HIS A  92      18.136   4.078   0.299  1.00  0.00           H  
ATOM   1419  HD1 HIS A  92      17.981   0.555   1.631  1.00  0.00           H  
ATOM   1420  HD2 HIS A  92      19.542   4.235   2.611  1.00  0.00           H  
ATOM   1421  HE1 HIS A  92      19.697   0.114   3.462  1.00  0.00           H  
ATOM   1422  HE2 HIS A  92      20.557   2.413   4.103  1.00  0.00           H  
ATOM   1423  N   TYR A  93      14.248   2.912   2.306  1.00  0.00           N  
ATOM   1424  CA  TYR A  93      13.311   2.017   2.974  1.00  0.00           C  
ATOM   1425  C   TYR A  93      12.285   1.419   2.016  1.00  0.00           C  
ATOM   1426  O   TYR A  93      11.947   2.025   0.993  1.00  0.00           O  
ATOM   1427  CB  TYR A  93      12.638   2.713   4.170  1.00  0.00           C  
ATOM   1428  CG  TYR A  93      11.695   3.850   3.790  1.00  0.00           C  
ATOM   1429  CD1 TYR A  93      10.360   3.536   3.462  1.00  0.00           C  
ATOM   1430  CD2 TYR A  93      12.198   5.160   3.714  1.00  0.00           C  
ATOM   1431  CE1 TYR A  93       9.518   4.578   3.033  1.00  0.00           C  
ATOM   1432  CE2 TYR A  93      11.372   6.190   3.249  1.00  0.00           C  
ATOM   1433  CZ  TYR A  93      10.041   5.872   2.905  1.00  0.00           C  
ATOM   1434  OH  TYR A  93       9.255   6.841   2.403  1.00  0.00           O  
ATOM   1435  H   TYR A  93      13.921   3.850   2.139  1.00  0.00           H  
ATOM   1436  HA  TYR A  93      13.897   1.188   3.370  1.00  0.00           H  
ATOM   1437  HB2 TYR A  93      12.071   1.968   4.728  1.00  0.00           H  
ATOM   1438  HB3 TYR A  93      13.418   3.116   4.818  1.00  0.00           H  
ATOM   1439  HD1 TYR A  93       9.994   2.523   3.539  1.00  0.00           H  
ATOM   1440  HD2 TYR A  93      13.214   5.372   4.013  1.00  0.00           H  
ATOM   1441  HE1 TYR A  93       8.480   4.384   2.804  1.00  0.00           H  
ATOM   1442  HE2 TYR A  93      11.743   7.201   3.155  1.00  0.00           H  
ATOM   1443  HH  TYR A  93       9.743   7.722   2.461  1.00  0.00           H  
ATOM   1444  N   LEU A  94      11.803   0.236   2.383  1.00  0.00           N  
ATOM   1445  CA  LEU A  94      10.701  -0.390   1.646  1.00  0.00           C  
ATOM   1446  C   LEU A  94       9.380   0.276   1.976  1.00  0.00           C  
ATOM   1447  O   LEU A  94       8.916   0.237   3.126  1.00  0.00           O  
ATOM   1448  CB  LEU A  94      10.582  -1.898   1.926  1.00  0.00           C  
ATOM   1449  CG  LEU A  94      11.173  -2.744   0.796  1.00  0.00           C  
ATOM   1450  CD1 LEU A  94      10.738  -4.191   1.021  1.00  0.00           C  
ATOM   1451  CD2 LEU A  94      10.640  -2.371  -0.577  1.00  0.00           C  
ATOM   1452  H   LEU A  94      12.065  -0.209   3.237  1.00  0.00           H  
ATOM   1453  HA  LEU A  94      10.901  -0.256   0.583  1.00  0.00           H  
ATOM   1454  HB2 LEU A  94      11.113  -2.126   2.851  1.00  0.00           H  
ATOM   1455  HB3 LEU A  94       9.528  -2.152   2.041  1.00  0.00           H  
ATOM   1456  HG  LEU A  94      12.259  -2.655   0.808  1.00  0.00           H  
ATOM   1457 HD11 LEU A  94      11.156  -4.823   0.237  1.00  0.00           H  
ATOM   1458 HD12 LEU A  94      11.099  -4.532   1.991  1.00  0.00           H  
ATOM   1459 HD13 LEU A  94       9.651  -4.251   0.995  1.00  0.00           H  
ATOM   1460 HD21 LEU A  94      11.071  -3.015  -1.343  1.00  0.00           H  
ATOM   1461 HD22 LEU A  94       9.555  -2.484  -0.586  1.00  0.00           H  
ATOM   1462 HD23 LEU A  94      10.898  -1.334  -0.795  1.00  0.00           H  
ATOM   1463  N   LEU A  95       8.918   1.076   1.033  1.00  0.00           N  
ATOM   1464  CA  LEU A  95       7.601   1.711   1.219  1.00  0.00           C  
ATOM   1465  C   LEU A  95       6.497   0.828   0.619  1.00  0.00           C  
ATOM   1466  O   LEU A  95       6.698   0.085  -0.339  1.00  0.00           O  
ATOM   1467  CB  LEU A  95       7.611   3.164   0.730  1.00  0.00           C  
ATOM   1468  CG  LEU A  95       7.539   3.357  -0.773  1.00  0.00           C  
ATOM   1469  CD1 LEU A  95       6.074   3.244  -1.146  1.00  0.00           C  
ATOM   1470  CD2 LEU A  95       8.009   4.757  -1.167  1.00  0.00           C  
ATOM   1471  H   LEU A  95       9.361   1.218   0.152  1.00  0.00           H  
ATOM   1472  HA  LEU A  95       7.417   1.752   2.292  1.00  0.00           H  
ATOM   1473  HB2 LEU A  95       6.754   3.672   1.173  1.00  0.00           H  
ATOM   1474  HB3 LEU A  95       8.532   3.629   1.083  1.00  0.00           H  
ATOM   1475  HG  LEU A  95       8.135   2.601  -1.285  1.00  0.00           H  
ATOM   1476 HD11 LEU A  95       5.973   3.381  -2.223  1.00  0.00           H  
ATOM   1477 HD12 LEU A  95       5.701   2.260  -0.865  1.00  0.00           H  
ATOM   1478 HD13 LEU A  95       5.503   4.012  -0.623  1.00  0.00           H  
ATOM   1479 HD21 LEU A  95       7.915   4.885  -2.246  1.00  0.00           H  
ATOM   1480 HD22 LEU A  95       7.395   5.502  -0.660  1.00  0.00           H  
ATOM   1481 HD23 LEU A  95       9.051   4.886  -0.876  1.00  0.00           H  
ATOM   1482  N   GLU A  96       5.314   1.066   1.157  1.00  0.00           N  
ATOM   1483  CA  GLU A  96       4.076   0.423   0.715  1.00  0.00           C  
ATOM   1484  C   GLU A  96       3.061   1.455   0.202  1.00  0.00           C  
ATOM   1485  O   GLU A  96       2.757   2.451   0.858  1.00  0.00           O  
ATOM   1486  CB  GLU A  96       3.520  -0.366   1.907  1.00  0.00           C  
ATOM   1487  CG  GLU A  96       2.173  -0.978   1.578  1.00  0.00           C  
ATOM   1488  CD  GLU A  96       1.942  -2.341   2.210  1.00  0.00           C  
ATOM   1489  OE1 GLU A  96       1.456  -2.372   3.353  1.00  0.00           O  
ATOM   1490  OE2 GLU A  96       2.058  -3.307   1.440  1.00  0.00           O  
ATOM   1491  H   GLU A  96       5.190   1.737   1.901  1.00  0.00           H  
ATOM   1492  HA  GLU A  96       4.303  -0.268  -0.096  1.00  0.00           H  
ATOM   1493  HB2 GLU A  96       4.218  -1.162   2.164  1.00  0.00           H  
ATOM   1494  HB3 GLU A  96       3.406   0.307   2.758  1.00  0.00           H  
ATOM   1495  HG2 GLU A  96       1.393  -0.300   1.926  1.00  0.00           H  
ATOM   1496  HG3 GLU A  96       2.098  -1.084   0.495  1.00  0.00           H  
ATOM   1497  N   PHE A  97       2.442   1.069  -0.898  1.00  0.00           N  
ATOM   1498  CA  PHE A  97       1.374   1.868  -1.518  1.00  0.00           C  
ATOM   1499  C   PHE A  97       0.127   1.003  -1.822  1.00  0.00           C  
ATOM   1500  O   PHE A  97       0.303  -0.110  -2.320  1.00  0.00           O  
ATOM   1501  CB  PHE A  97       1.967   2.492  -2.783  1.00  0.00           C  
ATOM   1502  CG  PHE A  97       0.981   3.392  -3.537  1.00  0.00           C  
ATOM   1503  CD1 PHE A  97       0.837   4.740  -3.126  1.00  0.00           C  
ATOM   1504  CD2 PHE A  97       0.154   2.835  -4.542  1.00  0.00           C  
ATOM   1505  CE1 PHE A  97      -0.151   5.524  -3.729  1.00  0.00           C  
ATOM   1506  CE2 PHE A  97      -0.838   3.636  -5.144  1.00  0.00           C  
ATOM   1507  CZ  PHE A  97      -0.986   4.972  -4.731  1.00  0.00           C  
ATOM   1508  H   PHE A  97       2.691   0.216  -1.371  1.00  0.00           H  
ATOM   1509  HA  PHE A  97       1.080   2.664  -0.833  1.00  0.00           H  
ATOM   1510  HB2 PHE A  97       2.837   3.088  -2.504  1.00  0.00           H  
ATOM   1511  HB3 PHE A  97       2.289   1.694  -3.450  1.00  0.00           H  
ATOM   1512  HD1 PHE A  97       1.479   5.155  -2.363  1.00  0.00           H  
ATOM   1513  HD2 PHE A  97       0.282   1.807  -4.846  1.00  0.00           H  
ATOM   1514  HE1 PHE A  97      -0.279   6.554  -3.430  1.00  0.00           H  
ATOM   1515  HE2 PHE A  97      -1.476   3.229  -5.913  1.00  0.00           H  
ATOM   1516  HZ  PHE A  97      -1.750   5.587  -5.186  1.00  0.00           H  
ATOM   1517  N   PRO A  98      -1.089   1.538  -1.610  1.00  0.00           N  
ATOM   1518  CA  PRO A  98      -2.352   0.837  -1.946  1.00  0.00           C  
ATOM   1519  C   PRO A  98      -2.581   0.776  -3.461  1.00  0.00           C  
ATOM   1520  O   PRO A  98      -3.081   1.698  -4.107  1.00  0.00           O  
ATOM   1521  CB  PRO A  98      -3.441   1.628  -1.212  1.00  0.00           C  
ATOM   1522  CG  PRO A  98      -2.875   3.044  -1.182  1.00  0.00           C  
ATOM   1523  CD  PRO A  98      -1.382   2.817  -0.938  1.00  0.00           C  
ATOM   1524  HA  PRO A  98      -2.325  -0.182  -1.562  1.00  0.00           H  
ATOM   1525  HB2 PRO A  98      -4.403   1.577  -1.720  1.00  0.00           H  
ATOM   1526  HB3 PRO A  98      -3.524   1.258  -0.190  1.00  0.00           H  
ATOM   1527  HG2 PRO A  98      -3.012   3.502  -2.163  1.00  0.00           H  
ATOM   1528  HG3 PRO A  98      -3.332   3.656  -0.404  1.00  0.00           H  
ATOM   1529  HD2 PRO A  98      -0.790   3.635  -1.350  1.00  0.00           H  
ATOM   1530  HD3 PRO A  98      -1.192   2.713   0.130  1.00  0.00           H  
ATOM   1531  N   THR A  99      -2.072  -0.315  -4.031  1.00  0.00           N  
ATOM   1532  CA  THR A  99      -2.201  -0.561  -5.475  1.00  0.00           C  
ATOM   1533  C   THR A  99      -3.515  -1.278  -5.800  1.00  0.00           C  
ATOM   1534  O   THR A  99      -3.818  -2.321  -5.241  1.00  0.00           O  
ATOM   1535  CB  THR A  99      -1.006  -1.329  -6.067  1.00  0.00           C  
ATOM   1536  OG1 THR A  99      -1.117  -1.255  -7.489  1.00  0.00           O  
ATOM   1537  CG2 THR A  99      -0.893  -2.800  -5.666  1.00  0.00           C  
ATOM   1538  H   THR A  99      -1.654  -1.040  -3.484  1.00  0.00           H  
ATOM   1539  HA  THR A  99      -2.229   0.416  -5.958  1.00  0.00           H  
ATOM   1540  HB  THR A  99      -0.093  -0.827  -5.748  1.00  0.00           H  
ATOM   1541  HG1 THR A  99      -1.252  -0.302  -7.790  1.00  0.00           H  
ATOM   1542 HG21 THR A  99      -0.025  -3.266  -6.130  1.00  0.00           H  
ATOM   1543 HG22 THR A  99      -0.795  -2.868  -4.582  1.00  0.00           H  
ATOM   1544 HG23 THR A  99      -1.792  -3.328  -5.984  1.00  0.00           H  
ATOM   1545  N   PHE A 100      -4.327  -0.579  -6.584  1.00  0.00           N  
ATOM   1546  CA  PHE A 100      -5.658  -1.076  -6.987  1.00  0.00           C  
ATOM   1547  C   PHE A 100      -5.606  -1.984  -8.221  1.00  0.00           C  
ATOM   1548  O   PHE A 100      -4.712  -1.806  -9.050  1.00  0.00           O  
ATOM   1549  CB  PHE A 100      -6.557   0.153  -7.196  1.00  0.00           C  
ATOM   1550  CG  PHE A 100      -6.998   0.730  -5.839  1.00  0.00           C  
ATOM   1551  CD1 PHE A 100      -6.046   1.314  -4.975  1.00  0.00           C  
ATOM   1552  CD2 PHE A 100      -8.366   0.721  -5.505  1.00  0.00           C  
ATOM   1553  CE1 PHE A 100      -6.474   1.903  -3.766  1.00  0.00           C  
ATOM   1554  CE2 PHE A 100      -8.805   1.363  -4.330  1.00  0.00           C  
ATOM   1555  CZ  PHE A 100      -7.852   1.953  -3.473  1.00  0.00           C  
ATOM   1556  H   PHE A 100      -4.122   0.355  -6.846  1.00  0.00           H  
ATOM   1557  HA  PHE A 100      -6.065  -1.665  -6.164  1.00  0.00           H  
ATOM   1558  HB2 PHE A 100      -6.008   0.913  -7.752  1.00  0.00           H  
ATOM   1559  HB3 PHE A 100      -7.437  -0.133  -7.772  1.00  0.00           H  
ATOM   1560  HD1 PHE A 100      -4.998   1.311  -5.238  1.00  0.00           H  
ATOM   1561  HD2 PHE A 100      -9.078   0.224  -6.149  1.00  0.00           H  
ATOM   1562  HE1 PHE A 100      -5.753   2.312  -3.072  1.00  0.00           H  
ATOM   1563  HE2 PHE A 100      -9.857   1.404  -4.088  1.00  0.00           H  
ATOM   1564  HZ  PHE A 100      -8.186   2.455  -2.576  1.00  0.00           H  
ATOM   1565  N   PRO A 101      -6.575  -2.921  -8.389  1.00  0.00           N  
ATOM   1566  CA  PRO A 101      -6.565  -3.873  -9.519  1.00  0.00           C  
ATOM   1567  C   PRO A 101      -7.003  -3.239 -10.837  1.00  0.00           C  
ATOM   1568  O   PRO A 101      -6.319  -3.408 -11.838  1.00  0.00           O  
ATOM   1569  CB  PRO A 101      -7.508  -5.002  -9.089  1.00  0.00           C  
ATOM   1570  CG  PRO A 101      -8.508  -4.325  -8.145  1.00  0.00           C  
ATOM   1571  CD  PRO A 101      -7.746  -3.156  -7.516  1.00  0.00           C  
ATOM   1572  HA  PRO A 101      -5.559  -4.270  -9.651  1.00  0.00           H  
ATOM   1573  HB2 PRO A 101      -8.003  -5.466  -9.942  1.00  0.00           H  
ATOM   1574  HB3 PRO A 101      -6.940  -5.740  -8.523  1.00  0.00           H  
ATOM   1575  HG2 PRO A 101      -9.329  -3.924  -8.739  1.00  0.00           H  
ATOM   1576  HG3 PRO A 101      -8.879  -5.015  -7.388  1.00  0.00           H  
ATOM   1577  HD2 PRO A 101      -8.381  -2.271  -7.457  1.00  0.00           H  
ATOM   1578  HD3 PRO A 101      -7.396  -3.439  -6.524  1.00  0.00           H  
ATOM   1579  N   ASP A 102      -8.032  -2.389 -10.744  1.00  0.00           N  
ATOM   1580  CA  ASP A 102      -8.520  -1.541 -11.859  1.00  0.00           C  
ATOM   1581  C   ASP A 102      -7.368  -0.836 -12.585  1.00  0.00           C  
ATOM   1582  O   ASP A 102      -7.427  -0.572 -13.778  1.00  0.00           O  
ATOM   1583  CB  ASP A 102      -9.460  -0.449 -11.334  1.00  0.00           C  
ATOM   1584  CG  ASP A 102     -10.936  -0.737 -11.568  1.00  0.00           C  
ATOM   1585  OD1 ASP A 102     -11.343  -0.712 -12.744  1.00  0.00           O  
ATOM   1586  OD2 ASP A 102     -11.641  -0.880 -10.543  1.00  0.00           O  
ATOM   1587  H   ASP A 102      -8.546  -2.313  -9.892  1.00  0.00           H  
ATOM   1588  HA  ASP A 102      -9.057  -2.175 -12.564  1.00  0.00           H  
ATOM   1589  HB2 ASP A 102      -9.297  -0.338 -10.262  1.00  0.00           H  
ATOM   1590  HB3 ASP A 102      -9.211   0.489 -11.831  1.00  0.00           H  
ATOM   1591  N   GLY A 103      -6.352  -0.543 -11.779  1.00  0.00           N  
ATOM   1592  CA  GLY A 103      -5.107   0.091 -12.208  1.00  0.00           C  
ATOM   1593  C   GLY A 103      -5.144   1.602 -12.179  1.00  0.00           C  
ATOM   1594  O   GLY A 103      -4.260   2.288 -12.684  1.00  0.00           O  
ATOM   1595  H   GLY A 103      -6.306  -0.894 -10.843  1.00  0.00           H  
ATOM   1596  HA2 GLY A 103      -4.306  -0.246 -11.550  1.00  0.00           H  
ATOM   1597  HA3 GLY A 103      -4.893  -0.228 -13.227  1.00  0.00           H  
ATOM   1598  N   HIS A 104      -6.179   2.084 -11.506  1.00  0.00           N  
ATOM   1599  CA  HIS A 104      -6.305   3.501 -11.206  1.00  0.00           C  
ATOM   1600  C   HIS A 104      -5.352   3.856 -10.065  1.00  0.00           C  
ATOM   1601  O   HIS A 104      -5.025   3.056  -9.179  1.00  0.00           O  
ATOM   1602  CB  HIS A 104      -7.768   3.869 -10.886  1.00  0.00           C  
ATOM   1603  CG  HIS A 104      -8.316   3.245  -9.592  1.00  0.00           C  
ATOM   1604  ND1 HIS A 104      -9.192   2.252  -9.515  1.00  0.00           N  
ATOM   1605  CD2 HIS A 104      -8.108   3.704  -8.371  1.00  0.00           C  
ATOM   1606  CE1 HIS A 104      -9.541   2.105  -8.255  1.00  0.00           C  
ATOM   1607  NE2 HIS A 104      -8.856   2.987  -7.531  1.00  0.00           N  
ATOM   1608  H   HIS A 104      -6.869   1.494 -11.106  1.00  0.00           H  
ATOM   1609  HA  HIS A 104      -6.004   4.066 -12.089  1.00  0.00           H  
ATOM   1610  HB2 HIS A 104      -7.838   4.955 -10.800  1.00  0.00           H  
ATOM   1611  HB3 HIS A 104      -8.394   3.541 -11.715  1.00  0.00           H  
ATOM   1612  HD1 HIS A 104      -9.611   1.778 -10.288  1.00  0.00           H  
ATOM   1613  HD2 HIS A 104      -7.449   4.515  -8.101  1.00  0.00           H  
ATOM   1614  HE1 HIS A 104     -10.257   1.393  -7.874  1.00  0.00           H  
ATOM   1615  HE2 HIS A 104      -8.810   3.022  -6.544  1.00  0.00           H  
ATOM   1616  N   ASP A 105      -5.069   5.140 -10.041  1.00  0.00           N  
ATOM   1617  CA  ASP A 105      -4.220   5.759  -9.022  1.00  0.00           C  
ATOM   1618  C   ASP A 105      -5.120   6.432  -7.985  1.00  0.00           C  
ATOM   1619  O   ASP A 105      -5.503   7.588  -8.141  1.00  0.00           O  
ATOM   1620  CB  ASP A 105      -3.206   6.720  -9.656  1.00  0.00           C  
ATOM   1621  CG  ASP A 105      -3.691   7.385 -10.950  1.00  0.00           C  
ATOM   1622  OD1 ASP A 105      -3.469   6.771 -12.021  1.00  0.00           O  
ATOM   1623  OD2 ASP A 105      -4.413   8.401 -10.861  1.00  0.00           O  
ATOM   1624  H   ASP A 105      -5.473   5.764 -10.712  1.00  0.00           H  
ATOM   1625  HA  ASP A 105      -3.659   4.971  -8.521  1.00  0.00           H  
ATOM   1626  HB2 ASP A 105      -2.978   7.504  -8.933  1.00  0.00           H  
ATOM   1627  HB3 ASP A 105      -2.297   6.162  -9.879  1.00  0.00           H  
ATOM   1628  N   TYR A 106      -5.616   5.590  -7.083  1.00  0.00           N  
ATOM   1629  CA  TYR A 106      -6.410   6.022  -5.917  1.00  0.00           C  
ATOM   1630  C   TYR A 106      -5.928   7.387  -5.424  1.00  0.00           C  
ATOM   1631  O   TYR A 106      -4.719   7.627  -5.427  1.00  0.00           O  
ATOM   1632  CB  TYR A 106      -6.223   4.988  -4.817  1.00  0.00           C  
ATOM   1633  CG  TYR A 106      -6.521   5.410  -3.375  1.00  0.00           C  
ATOM   1634  CD1 TYR A 106      -7.836   5.767  -2.979  1.00  0.00           C  
ATOM   1635  CD2 TYR A 106      -5.423   5.503  -2.500  1.00  0.00           C  
ATOM   1636  CE1 TYR A 106      -8.038   6.253  -1.675  1.00  0.00           C  
ATOM   1637  CE2 TYR A 106      -5.630   5.976  -1.194  1.00  0.00           C  
ATOM   1638  CZ  TYR A 106      -6.926   6.354  -0.805  1.00  0.00           C  
ATOM   1639  OH  TYR A 106      -7.096   6.928   0.405  1.00  0.00           O  
ATOM   1640  H   TYR A 106      -5.411   4.612  -7.112  1.00  0.00           H  
ATOM   1641  HA  TYR A 106      -7.463   6.086  -6.192  1.00  0.00           H  
ATOM   1642  HB2 TYR A 106      -6.869   4.141  -5.051  1.00  0.00           H  
ATOM   1643  HB3 TYR A 106      -5.185   4.657  -4.853  1.00  0.00           H  
ATOM   1644  HD1 TYR A 106      -8.665   5.668  -3.664  1.00  0.00           H  
ATOM   1645  HD2 TYR A 106      -4.436   5.215  -2.827  1.00  0.00           H  
ATOM   1646  HE1 TYR A 106      -9.024   6.544  -1.344  1.00  0.00           H  
ATOM   1647  HE2 TYR A 106      -4.806   6.048  -0.499  1.00  0.00           H  
ATOM   1648  HH  TYR A 106      -7.369   6.238   1.079  1.00  0.00           H  
ATOM   1649  N   LYS A 107      -6.884   8.200  -5.005  1.00  0.00           N  
ATOM   1650  CA  LYS A 107      -6.611   9.519  -4.417  1.00  0.00           C  
ATOM   1651  C   LYS A 107      -5.854   9.404  -3.078  1.00  0.00           C  
ATOM   1652  O   LYS A 107      -6.301   9.803  -2.003  1.00  0.00           O  
ATOM   1653  CB  LYS A 107      -7.926  10.312  -4.307  1.00  0.00           C  
ATOM   1654  CG  LYS A 107      -8.964   9.613  -3.427  1.00  0.00           C  
ATOM   1655  CD  LYS A 107     -10.259   9.304  -4.180  1.00  0.00           C  
ATOM   1656  CE  LYS A 107     -11.286  10.419  -4.007  1.00  0.00           C  
ATOM   1657  NZ  LYS A 107     -11.893  10.352  -2.665  1.00  0.00           N  
ATOM   1658  H   LYS A 107      -7.848   7.954  -5.088  1.00  0.00           H  
ATOM   1659  HA  LYS A 107      -5.961  10.058  -5.108  1.00  0.00           H  
ATOM   1660  HB2 LYS A 107      -7.708  11.291  -3.881  1.00  0.00           H  
ATOM   1661  HB3 LYS A 107      -8.343  10.436  -5.307  1.00  0.00           H  
ATOM   1662  HG2 LYS A 107      -8.540   8.678  -3.062  1.00  0.00           H  
ATOM   1663  HG3 LYS A 107      -9.197  10.260  -2.581  1.00  0.00           H  
ATOM   1664  HD2 LYS A 107     -10.034   9.191  -5.241  1.00  0.00           H  
ATOM   1665  HD3 LYS A 107     -10.678   8.374  -3.796  1.00  0.00           H  
ATOM   1666  HE2 LYS A 107     -10.796  11.385  -4.133  1.00  0.00           H  
ATOM   1667  HE3 LYS A 107     -12.066  10.313  -4.761  1.00  0.00           H  
ATOM   1668  HZ1 LYS A 107     -12.577  11.081  -2.579  1.00  0.00           H  
ATOM   1669  HZ2 LYS A 107     -12.348   9.468  -2.555  1.00  0.00           H  
ATOM   1670  HZ3 LYS A 107     -11.190  10.480  -1.974  1.00  0.00           H  
ATOM   1671  N   PHE A 108      -4.597   9.002  -3.215  1.00  0.00           N  
ATOM   1672  CA  PHE A 108      -3.671   8.839  -2.091  1.00  0.00           C  
ATOM   1673  C   PHE A 108      -3.216  10.173  -1.469  1.00  0.00           C  
ATOM   1674  O   PHE A 108      -2.540  10.239  -0.439  1.00  0.00           O  
ATOM   1675  CB  PHE A 108      -2.482   7.951  -2.471  1.00  0.00           C  
ATOM   1676  CG  PHE A 108      -1.585   8.587  -3.542  1.00  0.00           C  
ATOM   1677  CD1 PHE A 108      -0.668   9.581  -3.132  1.00  0.00           C  
ATOM   1678  CD2 PHE A 108      -1.780   8.287  -4.903  1.00  0.00           C  
ATOM   1679  CE1 PHE A 108       0.017  10.318  -4.115  1.00  0.00           C  
ATOM   1680  CE2 PHE A 108      -1.066   8.989  -5.889  1.00  0.00           C  
ATOM   1681  CZ  PHE A 108      -0.174  10.002  -5.477  1.00  0.00           C  
ATOM   1682  H   PHE A 108      -4.288   8.635  -4.099  1.00  0.00           H  
ATOM   1683  HA  PHE A 108      -4.225   8.311  -1.315  1.00  0.00           H  
ATOM   1684  HB2 PHE A 108      -1.885   7.763  -1.579  1.00  0.00           H  
ATOM   1685  HB3 PHE A 108      -2.859   7.000  -2.847  1.00  0.00           H  
ATOM   1686  HD1 PHE A 108      -0.497   9.773  -2.083  1.00  0.00           H  
ATOM   1687  HD2 PHE A 108      -2.479   7.517  -5.190  1.00  0.00           H  
ATOM   1688  HE1 PHE A 108       0.683  11.119  -3.830  1.00  0.00           H  
ATOM   1689  HE2 PHE A 108      -1.195   8.759  -6.936  1.00  0.00           H  
ATOM   1690  HZ  PHE A 108       0.379  10.551  -6.225  1.00  0.00           H  
ATOM   1691  N   ASP A 109      -3.595  11.228  -2.180  1.00  0.00           N  
ATOM   1692  CA  ASP A 109      -3.345  12.619  -1.794  1.00  0.00           C  
ATOM   1693  C   ASP A 109      -4.584  13.262  -1.126  1.00  0.00           C  
ATOM   1694  O   ASP A 109      -4.461  14.353  -0.567  1.00  0.00           O  
ATOM   1695  CB  ASP A 109      -2.887  13.422  -3.020  1.00  0.00           C  
ATOM   1696  CG  ASP A 109      -4.002  13.630  -4.048  1.00  0.00           C  
ATOM   1697  OD1 ASP A 109      -4.381  12.612  -4.675  1.00  0.00           O  
ATOM   1698  OD2 ASP A 109      -4.547  14.757  -4.065  1.00  0.00           O  
ATOM   1699  H   ASP A 109      -4.170  11.091  -2.990  1.00  0.00           H  
ATOM   1700  HA  ASP A 109      -2.535  12.623  -1.064  1.00  0.00           H  
ATOM   1701  HB2 ASP A 109      -2.535  14.398  -2.686  1.00  0.00           H  
ATOM   1702  HB3 ASP A 109      -2.067  12.889  -3.499  1.00  0.00           H  
ATOM   1703  N   SER A 110      -5.722  12.565  -1.139  1.00  0.00           N  
ATOM   1704  CA  SER A 110      -6.966  13.076  -0.543  1.00  0.00           C  
ATOM   1705  C   SER A 110      -7.061  12.670   0.930  1.00  0.00           C  
ATOM   1706  O   SER A 110      -7.212  11.490   1.249  1.00  0.00           O  
ATOM   1707  CB  SER A 110      -8.189  12.502  -1.268  1.00  0.00           C  
ATOM   1708  OG  SER A 110      -9.052  13.567  -1.653  1.00  0.00           O  
ATOM   1709  H   SER A 110      -5.787  11.618  -1.456  1.00  0.00           H  
ATOM   1710  HA  SER A 110      -6.973  14.164  -0.623  1.00  0.00           H  
ATOM   1711  HB2 SER A 110      -7.865  11.959  -2.155  1.00  0.00           H  
ATOM   1712  HB3 SER A 110      -8.723  11.826  -0.601  1.00  0.00           H  
ATOM   1713  HG  SER A 110      -9.851  13.195  -2.123  1.00  0.00           H  
ATOM   1714  N   LYS A 111      -6.653  13.622   1.764  1.00  0.00           N  
ATOM   1715  CA  LYS A 111      -6.657  13.440   3.234  1.00  0.00           C  
ATOM   1716  C   LYS A 111      -8.059  13.175   3.783  1.00  0.00           C  
ATOM   1717  O   LYS A 111      -8.368  12.069   4.210  1.00  0.00           O  
ATOM   1718  CB  LYS A 111      -5.978  14.636   3.921  1.00  0.00           C  
ATOM   1719  CG  LYS A 111      -5.461  14.225   5.300  1.00  0.00           C  
ATOM   1720  CD  LYS A 111      -4.693  15.348   6.008  1.00  0.00           C  
ATOM   1721  CE  LYS A 111      -3.392  14.803   6.591  1.00  0.00           C  
ATOM   1722  NZ  LYS A 111      -3.058  15.521   7.827  1.00  0.00           N  
ATOM   1723  H   LYS A 111      -6.218  14.458   1.429  1.00  0.00           H  
ATOM   1724  HA  LYS A 111      -6.057  12.557   3.449  1.00  0.00           H  
ATOM   1725  HB2 LYS A 111      -5.143  14.977   3.309  1.00  0.00           H  
ATOM   1726  HB3 LYS A 111      -6.700  15.446   4.032  1.00  0.00           H  
ATOM   1727  HG2 LYS A 111      -6.312  13.941   5.920  1.00  0.00           H  
ATOM   1728  HG3 LYS A 111      -4.796  13.371   5.181  1.00  0.00           H  
ATOM   1729  HD2 LYS A 111      -4.464  16.138   5.292  1.00  0.00           H  
ATOM   1730  HD3 LYS A 111      -5.306  15.755   6.812  1.00  0.00           H  
ATOM   1731  HE2 LYS A 111      -3.509  13.742   6.809  1.00  0.00           H  
ATOM   1732  HE3 LYS A 111      -2.588  14.935   5.867  1.00  0.00           H  
ATOM   1733  HZ1 LYS A 111      -2.180  15.192   8.167  1.00  0.00           H  
ATOM   1734  HZ2 LYS A 111      -3.005  16.502   7.662  1.00  0.00           H  
ATOM   1735  HZ3 LYS A 111      -3.767  15.322   8.517  1.00  0.00           H  
ATOM   1736  N   LYS A 112      -8.865  14.219   3.722  1.00  0.00           N  
ATOM   1737  CA  LYS A 112     -10.265  14.133   4.135  1.00  0.00           C  
ATOM   1738  C   LYS A 112     -11.174  14.727   3.049  1.00  0.00           C  
ATOM   1739  O   LYS A 112     -10.939  15.855   2.610  1.00  0.00           O  
ATOM   1740  CB  LYS A 112     -10.464  14.768   5.512  1.00  0.00           C  
ATOM   1741  CG  LYS A 112     -11.646  14.156   6.263  1.00  0.00           C  
ATOM   1742  CD  LYS A 112     -11.357  12.741   6.797  1.00  0.00           C  
ATOM   1743  CE  LYS A 112     -12.578  12.198   7.539  1.00  0.00           C  
ATOM   1744  NZ  LYS A 112     -12.168  11.102   8.427  1.00  0.00           N  
ATOM   1745  H   LYS A 112      -8.576  15.094   3.348  1.00  0.00           H  
ATOM   1746  HA  LYS A 112     -10.517  13.078   4.228  1.00  0.00           H  
ATOM   1747  HB2 LYS A 112      -9.559  14.620   6.101  1.00  0.00           H  
ATOM   1748  HB3 LYS A 112     -10.645  15.836   5.384  1.00  0.00           H  
ATOM   1749  HG2 LYS A 112     -11.892  14.802   7.106  1.00  0.00           H  
ATOM   1750  HG3 LYS A 112     -12.498  14.104   5.584  1.00  0.00           H  
ATOM   1751  HD2 LYS A 112     -11.120  12.082   5.962  1.00  0.00           H  
ATOM   1752  HD3 LYS A 112     -10.509  12.780   7.480  1.00  0.00           H  
ATOM   1753  HE2 LYS A 112     -13.030  12.996   8.129  1.00  0.00           H  
ATOM   1754  HE3 LYS A 112     -13.308  11.830   6.817  1.00  0.00           H  
ATOM   1755  HZ1 LYS A 112     -12.975  10.767   8.919  1.00  0.00           H  
ATOM   1756  HZ2 LYS A 112     -11.779  10.344   7.898  1.00  0.00           H  
ATOM   1757  HZ3 LYS A 112     -11.505  11.442   9.085  1.00  0.00           H  
ATOM   1758  N   PRO A 113     -12.111  13.912   2.540  1.00  0.00           N  
ATOM   1759  CA  PRO A 113     -12.290  12.498   2.923  1.00  0.00           C  
ATOM   1760  C   PRO A 113     -11.264  11.578   2.247  1.00  0.00           C  
ATOM   1761  O   PRO A 113     -10.376  12.031   1.532  1.00  0.00           O  
ATOM   1762  CB  PRO A 113     -13.735  12.166   2.536  1.00  0.00           C  
ATOM   1763  CG  PRO A 113     -14.004  13.073   1.338  1.00  0.00           C  
ATOM   1764  CD  PRO A 113     -13.173  14.337   1.605  1.00  0.00           C  
ATOM   1765  HA  PRO A 113     -12.177  12.396   4.002  1.00  0.00           H  
ATOM   1766  HB2 PRO A 113     -13.862  11.112   2.290  1.00  0.00           H  
ATOM   1767  HB3 PRO A 113     -14.396  12.455   3.353  1.00  0.00           H  
ATOM   1768  HG2 PRO A 113     -13.624  12.586   0.440  1.00  0.00           H  
ATOM   1769  HG3 PRO A 113     -15.065  13.302   1.233  1.00  0.00           H  
ATOM   1770  HD2 PRO A 113     -12.756  14.730   0.677  1.00  0.00           H  
ATOM   1771  HD3 PRO A 113     -13.794  15.091   2.090  1.00  0.00           H  
ATOM   1772  N   LYS A 114     -11.353  10.301   2.606  1.00  0.00           N  
ATOM   1773  CA  LYS A 114     -10.404   9.270   2.160  1.00  0.00           C  
ATOM   1774  C   LYS A 114     -11.103   7.910   2.237  1.00  0.00           C  
ATOM   1775  O   LYS A 114     -11.520   7.461   3.305  1.00  0.00           O  
ATOM   1776  CB  LYS A 114      -9.183   9.319   3.083  1.00  0.00           C  
ATOM   1777  CG  LYS A 114      -8.189   8.192   2.794  1.00  0.00           C  
ATOM   1778  CD  LYS A 114      -7.799   7.462   4.069  1.00  0.00           C  
ATOM   1779  CE  LYS A 114      -6.891   6.261   3.765  1.00  0.00           C  
ATOM   1780  NZ  LYS A 114      -7.678   5.030   3.581  1.00  0.00           N  
ATOM   1781  H   LYS A 114     -12.063   9.977   3.229  1.00  0.00           H  
ATOM   1782  HA  LYS A 114     -10.094   9.465   1.133  1.00  0.00           H  
ATOM   1783  HB2 LYS A 114      -8.679  10.276   2.945  1.00  0.00           H  
ATOM   1784  HB3 LYS A 114      -9.521   9.232   4.116  1.00  0.00           H  
ATOM   1785  HG2 LYS A 114      -8.647   7.483   2.104  1.00  0.00           H  
ATOM   1786  HG3 LYS A 114      -7.294   8.616   2.338  1.00  0.00           H  
ATOM   1787  HD2 LYS A 114      -7.268   8.153   4.726  1.00  0.00           H  
ATOM   1788  HD3 LYS A 114      -8.702   7.109   4.567  1.00  0.00           H  
ATOM   1789  HE2 LYS A 114      -6.325   6.463   2.856  1.00  0.00           H  
ATOM   1790  HE3 LYS A 114      -6.198   6.120   4.595  1.00  0.00           H  
ATOM   1791  HZ1 LYS A 114      -7.046   4.286   3.401  1.00  0.00           H  
ATOM   1792  HZ2 LYS A 114      -8.192   4.842   4.419  1.00  0.00           H  
ATOM   1793  HZ3 LYS A 114      -8.312   5.132   2.813  1.00  0.00           H  
ATOM   1794  N   GLU A 115     -11.353   7.359   1.054  1.00  0.00           N  
ATOM   1795  CA  GLU A 115     -11.933   6.005   0.932  1.00  0.00           C  
ATOM   1796  C   GLU A 115     -10.930   4.986   1.493  1.00  0.00           C  
ATOM   1797  O   GLU A 115      -9.709   5.152   1.390  1.00  0.00           O  
ATOM   1798  CB  GLU A 115     -12.250   5.695  -0.536  1.00  0.00           C  
ATOM   1799  CG  GLU A 115     -12.939   4.334  -0.695  1.00  0.00           C  
ATOM   1800  CD  GLU A 115     -13.197   3.969  -2.153  1.00  0.00           C  
ATOM   1801  OE1 GLU A 115     -12.275   3.403  -2.771  1.00  0.00           O  
ATOM   1802  OE2 GLU A 115     -14.320   4.275  -2.602  1.00  0.00           O  
ATOM   1803  H   GLU A 115     -11.033   7.781   0.207  1.00  0.00           H  
ATOM   1804  HA  GLU A 115     -12.856   5.959   1.511  1.00  0.00           H  
ATOM   1805  HB2 GLU A 115     -12.909   6.471  -0.926  1.00  0.00           H  
ATOM   1806  HB3 GLU A 115     -11.320   5.688  -1.104  1.00  0.00           H  
ATOM   1807  HG2 GLU A 115     -12.304   3.568  -0.250  1.00  0.00           H  
ATOM   1808  HG3 GLU A 115     -13.892   4.361  -0.167  1.00  0.00           H  
ATOM   1809  N   ASN A 116     -11.505   3.914   2.042  1.00  0.00           N  
ATOM   1810  CA  ASN A 116     -10.736   2.759   2.544  1.00  0.00           C  
ATOM   1811  C   ASN A 116      -9.739   2.252   1.495  1.00  0.00           C  
ATOM   1812  O   ASN A 116     -10.055   2.314   0.302  1.00  0.00           O  
ATOM   1813  CB  ASN A 116     -11.711   1.638   2.940  1.00  0.00           C  
ATOM   1814  CG  ASN A 116     -11.196   0.956   4.209  1.00  0.00           C  
ATOM   1815  OD1 ASN A 116     -10.791  -0.187   4.245  1.00  0.00           O  
ATOM   1816  ND2 ASN A 116     -11.088   1.741   5.268  1.00  0.00           N  
ATOM   1817  H   ASN A 116     -12.488   3.816   2.071  1.00  0.00           H  
ATOM   1818  HA  ASN A 116     -10.180   3.072   3.427  1.00  0.00           H  
ATOM   1819  HB2 ASN A 116     -12.699   2.060   3.124  1.00  0.00           H  
ATOM   1820  HB3 ASN A 116     -11.777   0.908   2.134  1.00  0.00           H  
ATOM   1821 HD21 ASN A 116     -11.389   2.705   5.216  1.00  0.00           H  
ATOM   1822 HD22 ASN A 116     -10.704   1.377   6.129  1.00  0.00           H  
ATOM   1823  N   PRO A 117      -8.518   1.885   1.910  1.00  0.00           N  
ATOM   1824  CA  PRO A 117      -7.496   1.400   0.972  1.00  0.00           C  
ATOM   1825  C   PRO A 117      -7.846   0.012   0.426  1.00  0.00           C  
ATOM   1826  O   PRO A 117      -8.981  -0.464   0.561  1.00  0.00           O  
ATOM   1827  CB  PRO A 117      -6.196   1.453   1.785  1.00  0.00           C  
ATOM   1828  CG  PRO A 117      -6.642   1.235   3.229  1.00  0.00           C  
ATOM   1829  CD  PRO A 117      -8.021   1.894   3.302  1.00  0.00           C  
ATOM   1830  HA  PRO A 117      -7.415   2.082   0.126  1.00  0.00           H  
ATOM   1831  HB2 PRO A 117      -5.482   0.697   1.459  1.00  0.00           H  
ATOM   1832  HB3 PRO A 117      -5.767   2.453   1.699  1.00  0.00           H  
ATOM   1833  HG2 PRO A 117      -6.753   0.166   3.403  1.00  0.00           H  
ATOM   1834  HG3 PRO A 117      -5.944   1.672   3.942  1.00  0.00           H  
ATOM   1835  HD2 PRO A 117      -8.683   1.341   3.968  1.00  0.00           H  
ATOM   1836  HD3 PRO A 117      -7.921   2.926   3.639  1.00  0.00           H  
ATOM   1837  N   GLY A 118      -6.854  -0.642  -0.171  1.00  0.00           N  
ATOM   1838  CA  GLY A 118      -6.995  -1.968  -0.797  1.00  0.00           C  
ATOM   1839  C   GLY A 118      -6.200  -3.047  -0.021  1.00  0.00           C  
ATOM   1840  O   GLY A 118      -5.370  -2.680   0.812  1.00  0.00           O  
ATOM   1841  H   GLY A 118      -5.925  -0.307  -0.106  1.00  0.00           H  
ATOM   1842  HA2 GLY A 118      -8.049  -2.244  -0.811  1.00  0.00           H  
ATOM   1843  HA3 GLY A 118      -6.621  -1.917  -1.820  1.00  0.00           H  
ATOM   1844  N   PRO A 119      -6.498  -4.335  -0.219  1.00  0.00           N  
ATOM   1845  CA  PRO A 119      -5.745  -5.422   0.445  1.00  0.00           C  
ATOM   1846  C   PRO A 119      -4.357  -5.590  -0.195  1.00  0.00           C  
ATOM   1847  O   PRO A 119      -3.357  -5.588   0.520  1.00  0.00           O  
ATOM   1848  CB  PRO A 119      -6.626  -6.658   0.330  1.00  0.00           C  
ATOM   1849  CG  PRO A 119      -7.572  -6.384  -0.832  1.00  0.00           C  
ATOM   1850  CD  PRO A 119      -7.647  -4.863  -0.992  1.00  0.00           C  
ATOM   1851  HA  PRO A 119      -5.608  -5.184   1.500  1.00  0.00           H  
ATOM   1852  HB2 PRO A 119      -6.034  -7.556   0.164  1.00  0.00           H  
ATOM   1853  HB3 PRO A 119      -7.217  -6.747   1.241  1.00  0.00           H  
ATOM   1854  HG2 PRO A 119      -7.130  -6.802  -1.736  1.00  0.00           H  
ATOM   1855  HG3 PRO A 119      -8.557  -6.811  -0.650  1.00  0.00           H  
ATOM   1856  HD2 PRO A 119      -7.586  -4.579  -2.043  1.00  0.00           H  
ATOM   1857  HD3 PRO A 119      -8.573  -4.491  -0.552  1.00  0.00           H  
ATOM   1858  N   ALA A 120      -4.355  -5.718  -1.520  1.00  0.00           N  
ATOM   1859  CA  ALA A 120      -3.119  -5.799  -2.317  1.00  0.00           C  
ATOM   1860  C   ALA A 120      -2.448  -4.433  -2.482  1.00  0.00           C  
ATOM   1861  O   ALA A 120      -3.089  -3.414  -2.765  1.00  0.00           O  
ATOM   1862  CB  ALA A 120      -3.392  -6.457  -3.657  1.00  0.00           C  
ATOM   1863  H   ALA A 120      -5.188  -5.745  -2.054  1.00  0.00           H  
ATOM   1864  HA  ALA A 120      -2.426  -6.438  -1.771  1.00  0.00           H  
ATOM   1865  HB1 ALA A 120      -2.463  -6.557  -4.217  1.00  0.00           H  
ATOM   1866  HB2 ALA A 120      -3.824  -7.444  -3.494  1.00  0.00           H  
ATOM   1867  HB3 ALA A 120      -4.092  -5.843  -4.225  1.00  0.00           H  
ATOM   1868  N   ARG A 121      -1.214  -4.429  -2.028  1.00  0.00           N  
ATOM   1869  CA  ARG A 121      -0.368  -3.236  -1.991  1.00  0.00           C  
ATOM   1870  C   ARG A 121       0.978  -3.493  -2.668  1.00  0.00           C  
ATOM   1871  O   ARG A 121       1.573  -4.559  -2.518  1.00  0.00           O  
ATOM   1872  CB  ARG A 121      -0.184  -2.773  -0.544  1.00  0.00           C  
ATOM   1873  CG  ARG A 121      -1.488  -2.294   0.087  1.00  0.00           C  
ATOM   1874  CD  ARG A 121      -1.235  -1.310   1.230  1.00  0.00           C  
ATOM   1875  NE  ARG A 121      -1.295  -1.953   2.557  1.00  0.00           N  
ATOM   1876  CZ  ARG A 121      -2.397  -2.124   3.278  1.00  0.00           C  
ATOM   1877  NH1 ARG A 121      -3.575  -1.717   2.833  1.00  0.00           N  
ATOM   1878  NH2 ARG A 121      -2.346  -2.702   4.468  1.00  0.00           N  
ATOM   1879  H   ARG A 121      -0.830  -5.244  -1.559  1.00  0.00           H  
ATOM   1880  HA  ARG A 121      -0.877  -2.444  -2.539  1.00  0.00           H  
ATOM   1881  HB2 ARG A 121       0.203  -3.606   0.043  1.00  0.00           H  
ATOM   1882  HB3 ARG A 121       0.534  -1.952  -0.529  1.00  0.00           H  
ATOM   1883  HG2 ARG A 121      -2.090  -1.800  -0.676  1.00  0.00           H  
ATOM   1884  HG3 ARG A 121      -2.030  -3.156   0.477  1.00  0.00           H  
ATOM   1885  HD2 ARG A 121      -0.247  -0.867   1.100  1.00  0.00           H  
ATOM   1886  HD3 ARG A 121      -1.988  -0.522   1.188  1.00  0.00           H  
ATOM   1887  HE  ARG A 121      -0.427  -2.246   2.952  1.00  0.00           H  
ATOM   1888 HH11 ARG A 121      -3.644  -1.270   1.929  1.00  0.00           H  
ATOM   1889 HH12 ARG A 121      -4.408  -1.849   3.389  1.00  0.00           H  
ATOM   1890 HH21 ARG A 121      -1.460  -3.019   4.835  1.00  0.00           H  
ATOM   1891 HH22 ARG A 121      -3.187  -2.827   5.015  1.00  0.00           H  
ATOM   1892  N   VAL A 122       1.420  -2.482  -3.417  1.00  0.00           N  
ATOM   1893  CA  VAL A 122       2.700  -2.518  -4.147  1.00  0.00           C  
ATOM   1894  C   VAL A 122       3.838  -2.181  -3.182  1.00  0.00           C  
ATOM   1895  O   VAL A 122       3.712  -1.306  -2.319  1.00  0.00           O  
ATOM   1896  CB  VAL A 122       2.669  -1.591  -5.383  1.00  0.00           C  
ATOM   1897  CG1 VAL A 122       2.543  -0.103  -5.076  1.00  0.00           C  
ATOM   1898  CG2 VAL A 122       3.874  -1.824  -6.296  1.00  0.00           C  
ATOM   1899  H   VAL A 122       0.962  -1.594  -3.397  1.00  0.00           H  
ATOM   1900  HA  VAL A 122       2.854  -3.535  -4.505  1.00  0.00           H  
ATOM   1901  HB  VAL A 122       1.778  -1.867  -5.947  1.00  0.00           H  
ATOM   1902 HG11 VAL A 122       2.478   0.485  -5.992  1.00  0.00           H  
ATOM   1903 HG12 VAL A 122       1.643   0.066  -4.485  1.00  0.00           H  
ATOM   1904 HG13 VAL A 122       3.416   0.221  -4.510  1.00  0.00           H  
ATOM   1905 HG21 VAL A 122       3.801  -1.210  -7.194  1.00  0.00           H  
ATOM   1906 HG22 VAL A 122       4.787  -1.563  -5.761  1.00  0.00           H  
ATOM   1907 HG23 VAL A 122       3.909  -2.875  -6.584  1.00  0.00           H  
ATOM   1908  N   ILE A 123       4.912  -2.946  -3.358  1.00  0.00           N  
ATOM   1909  CA  ILE A 123       6.130  -2.790  -2.555  1.00  0.00           C  
ATOM   1910  C   ILE A 123       7.314  -2.561  -3.485  1.00  0.00           C  
ATOM   1911  O   ILE A 123       7.529  -3.289  -4.455  1.00  0.00           O  
ATOM   1912  CB  ILE A 123       6.351  -4.017  -1.668  1.00  0.00           C  
ATOM   1913  CG1 ILE A 123       5.133  -4.349  -0.801  1.00  0.00           C  
ATOM   1914  CG2 ILE A 123       7.593  -3.844  -0.784  1.00  0.00           C  
ATOM   1915  CD1 ILE A 123       4.724  -3.240   0.168  1.00  0.00           C  
ATOM   1916  H   ILE A 123       4.932  -3.708  -4.013  1.00  0.00           H  
ATOM   1917  HA  ILE A 123       6.014  -1.917  -1.913  1.00  0.00           H  
ATOM   1918  HB  ILE A 123       6.526  -4.867  -2.328  1.00  0.00           H  
ATOM   1919 HG12 ILE A 123       4.290  -4.552  -1.461  1.00  0.00           H  
ATOM   1920 HG13 ILE A 123       5.361  -5.241  -0.219  1.00  0.00           H  
ATOM   1921 HG21 ILE A 123       7.763  -4.743  -0.190  1.00  0.00           H  
ATOM   1922 HG22 ILE A 123       8.462  -3.661  -1.415  1.00  0.00           H  
ATOM   1923 HG23 ILE A 123       7.446  -2.995  -0.115  1.00  0.00           H  
ATOM   1924 HD11 ILE A 123       3.853  -3.539   0.751  1.00  0.00           H  
ATOM   1925 HD12 ILE A 123       5.552  -3.031   0.845  1.00  0.00           H  
ATOM   1926 HD13 ILE A 123       4.482  -2.340  -0.397  1.00  0.00           H  
ATOM   1927  N   TYR A 124       8.121  -1.602  -3.044  1.00  0.00           N  
ATOM   1928  CA  TYR A 124       9.289  -1.116  -3.797  1.00  0.00           C  
ATOM   1929  C   TYR A 124      10.170  -0.203  -2.947  1.00  0.00           C  
ATOM   1930  O   TYR A 124       9.682   0.481  -2.038  1.00  0.00           O  
ATOM   1931  CB  TYR A 124       8.837  -0.375  -5.065  1.00  0.00           C  
ATOM   1932  CG  TYR A 124       7.847   0.752  -4.763  1.00  0.00           C  
ATOM   1933  CD1 TYR A 124       6.479   0.460  -4.615  1.00  0.00           C  
ATOM   1934  CD2 TYR A 124       8.357   2.054  -4.609  1.00  0.00           C  
ATOM   1935  CE1 TYR A 124       5.591   1.486  -4.287  1.00  0.00           C  
ATOM   1936  CE2 TYR A 124       7.460   3.101  -4.331  1.00  0.00           C  
ATOM   1937  CZ  TYR A 124       6.087   2.802  -4.189  1.00  0.00           C  
ATOM   1938  OH  TYR A 124       5.225   3.826  -3.916  1.00  0.00           O  
ATOM   1939  H   TYR A 124       7.929  -1.103  -2.200  1.00  0.00           H  
ATOM   1940  HA  TYR A 124       9.880  -1.981  -4.094  1.00  0.00           H  
ATOM   1941  HB2 TYR A 124       9.712   0.048  -5.558  1.00  0.00           H  
ATOM   1942  HB3 TYR A 124       8.364  -1.088  -5.740  1.00  0.00           H  
ATOM   1943  HD1 TYR A 124       6.119  -0.549  -4.753  1.00  0.00           H  
ATOM   1944  HD2 TYR A 124       9.416   2.247  -4.702  1.00  0.00           H  
ATOM   1945  HE1 TYR A 124       4.546   1.278  -4.114  1.00  0.00           H  
ATOM   1946  HE2 TYR A 124       7.815   4.116  -4.228  1.00  0.00           H  
ATOM   1947  HH  TYR A 124       4.496   3.488  -3.331  1.00  0.00           H  
ATOM   1948  N   THR A 125      11.467  -0.419  -3.120  1.00  0.00           N  
ATOM   1949  CA  THR A 125      12.502   0.356  -2.406  1.00  0.00           C  
ATOM   1950  C   THR A 125      12.477   1.814  -2.905  1.00  0.00           C  
ATOM   1951  O   THR A 125      11.544   2.247  -3.578  1.00  0.00           O  
ATOM   1952  CB  THR A 125      13.889  -0.297  -2.564  1.00  0.00           C  
ATOM   1953  OG1 THR A 125      14.406  -0.049  -3.875  1.00  0.00           O  
ATOM   1954  CG2 THR A 125      13.890  -1.810  -2.296  1.00  0.00           C  
ATOM   1955  H   THR A 125      11.800  -1.128  -3.742  1.00  0.00           H  
ATOM   1956  HA  THR A 125      12.255   0.356  -1.345  1.00  0.00           H  
ATOM   1957  HB  THR A 125      14.557   0.171  -1.840  1.00  0.00           H  
ATOM   1958  HG1 THR A 125      15.363  -0.352  -3.877  1.00  0.00           H  
ATOM   1959 HG21 THR A 125      14.896  -2.218  -2.399  1.00  0.00           H  
ATOM   1960 HG22 THR A 125      13.533  -1.995  -1.282  1.00  0.00           H  
ATOM   1961 HG23 THR A 125      13.231  -2.302  -3.009  1.00  0.00           H  
ATOM   1962  N   TYR A 126      13.549   2.553  -2.637  1.00  0.00           N  
ATOM   1963  CA  TYR A 126      13.693   3.977  -3.001  1.00  0.00           C  
ATOM   1964  C   TYR A 126      15.162   4.443  -2.892  1.00  0.00           C  
ATOM   1965  O   TYR A 126      15.910   3.855  -2.110  1.00  0.00           O  
ATOM   1966  CB  TYR A 126      12.724   4.781  -2.105  1.00  0.00           C  
ATOM   1967  CG  TYR A 126      13.106   6.238  -1.893  1.00  0.00           C  
ATOM   1968  CD1 TYR A 126      14.079   6.513  -0.922  1.00  0.00           C  
ATOM   1969  CD2 TYR A 126      12.626   7.270  -2.733  1.00  0.00           C  
ATOM   1970  CE1 TYR A 126      14.601   7.807  -0.787  1.00  0.00           C  
ATOM   1971  CE2 TYR A 126      13.114   8.588  -2.594  1.00  0.00           C  
ATOM   1972  CZ  TYR A 126      14.089   8.832  -1.609  1.00  0.00           C  
ATOM   1973  OH  TYR A 126      14.471  10.097  -1.336  1.00  0.00           O  
ATOM   1974  H   TYR A 126      14.309   2.178  -2.107  1.00  0.00           H  
ATOM   1975  HA  TYR A 126      13.383   4.102  -4.039  1.00  0.00           H  
ATOM   1976  HB2 TYR A 126      11.734   4.752  -2.560  1.00  0.00           H  
ATOM   1977  HB3 TYR A 126      12.676   4.296  -1.130  1.00  0.00           H  
ATOM   1978  HD1 TYR A 126      14.428   5.723  -0.274  1.00  0.00           H  
ATOM   1979  HD2 TYR A 126      11.882   7.050  -3.484  1.00  0.00           H  
ATOM   1980  HE1 TYR A 126      15.380   8.015  -0.069  1.00  0.00           H  
ATOM   1981  HE2 TYR A 126      12.749   9.385  -3.225  1.00  0.00           H  
ATOM   1982  HH  TYR A 126      15.059  10.089  -0.530  1.00  0.00           H  
ATOM   1983  N   PRO A 127      15.590   5.398  -3.742  1.00  0.00           N  
ATOM   1984  CA  PRO A 127      14.855   5.931  -4.911  1.00  0.00           C  
ATOM   1985  C   PRO A 127      14.839   5.008  -6.122  1.00  0.00           C  
ATOM   1986  O   PRO A 127      13.991   5.146  -6.988  1.00  0.00           O  
ATOM   1987  CB  PRO A 127      15.484   7.286  -5.218  1.00  0.00           C  
ATOM   1988  CG  PRO A 127      16.915   7.148  -4.705  1.00  0.00           C  
ATOM   1989  CD  PRO A 127      16.826   6.178  -3.524  1.00  0.00           C  
ATOM   1990  HA  PRO A 127      13.818   6.091  -4.617  1.00  0.00           H  
ATOM   1991  HB2 PRO A 127      15.449   7.522  -6.281  1.00  0.00           H  
ATOM   1992  HB3 PRO A 127      14.974   8.054  -4.636  1.00  0.00           H  
ATOM   1993  HG2 PRO A 127      17.521   6.692  -5.487  1.00  0.00           H  
ATOM   1994  HG3 PRO A 127      17.331   8.110  -4.405  1.00  0.00           H  
ATOM   1995  HD2 PRO A 127      17.703   5.532  -3.489  1.00  0.00           H  
ATOM   1996  HD3 PRO A 127      16.731   6.740  -2.595  1.00  0.00           H  
ATOM   1997  N   ASN A 128      15.622   3.932  -5.985  1.00  0.00           N  
ATOM   1998  CA  ASN A 128      15.713   2.832  -6.948  1.00  0.00           C  
ATOM   1999  C   ASN A 128      14.321   2.367  -7.405  1.00  0.00           C  
ATOM   2000  O   ASN A 128      14.090   2.215  -8.604  1.00  0.00           O  
ATOM   2001  CB  ASN A 128      16.444   1.687  -6.269  1.00  0.00           C  
ATOM   2002  CG  ASN A 128      17.646   1.266  -7.105  1.00  0.00           C  
ATOM   2003  OD1 ASN A 128      17.565   0.954  -8.289  1.00  0.00           O  
ATOM   2004  ND2 ASN A 128      18.792   1.254  -6.486  1.00  0.00           N  
ATOM   2005  H   ASN A 128      16.244   3.844  -5.206  1.00  0.00           H  
ATOM   2006  HA  ASN A 128      16.279   3.163  -7.819  1.00  0.00           H  
ATOM   2007  HB2 ASN A 128      16.782   2.008  -5.284  1.00  0.00           H  
ATOM   2008  HB3 ASN A 128      15.767   0.841  -6.159  1.00  0.00           H  
ATOM   2009 HD21 ASN A 128      18.839   1.516  -5.511  1.00  0.00           H  
ATOM   2010 HD22 ASN A 128      19.630   0.986  -6.981  1.00  0.00           H  
ATOM   2011  N   LYS A 129      13.413   2.224  -6.429  1.00  0.00           N  
ATOM   2012  CA  LYS A 129      12.025   1.775  -6.663  1.00  0.00           C  
ATOM   2013  C   LYS A 129      11.997   0.391  -7.321  1.00  0.00           C  
ATOM   2014  O   LYS A 129      11.150   0.098  -8.171  1.00  0.00           O  
ATOM   2015  CB  LYS A 129      11.242   2.778  -7.503  1.00  0.00           C  
ATOM   2016  CG  LYS A 129      10.868   4.043  -6.742  1.00  0.00           C  
ATOM   2017  CD  LYS A 129       9.839   4.853  -7.533  1.00  0.00           C  
ATOM   2018  CE  LYS A 129       8.410   4.380  -7.318  1.00  0.00           C  
ATOM   2019  NZ  LYS A 129       8.155   3.074  -7.935  1.00  0.00           N  
ATOM   2020  H   LYS A 129      13.630   2.400  -5.472  1.00  0.00           H  
ATOM   2021  HA  LYS A 129      11.537   1.698  -5.692  1.00  0.00           H  
ATOM   2022  HB2 LYS A 129      11.850   3.060  -8.361  1.00  0.00           H  
ATOM   2023  HB3 LYS A 129      10.325   2.300  -7.848  1.00  0.00           H  
ATOM   2024  HG2 LYS A 129      10.444   3.770  -5.776  1.00  0.00           H  
ATOM   2025  HG3 LYS A 129      11.762   4.648  -6.589  1.00  0.00           H  
ATOM   2026  HD2 LYS A 129       9.908   5.897  -7.224  1.00  0.00           H  
ATOM   2027  HD3 LYS A 129      10.075   4.773  -8.594  1.00  0.00           H  
ATOM   2028  HE2 LYS A 129       8.221   4.307  -6.247  1.00  0.00           H  
ATOM   2029  HE3 LYS A 129       7.728   5.113  -7.752  1.00  0.00           H  
ATOM   2030  HZ1 LYS A 129       7.225   2.763  -7.730  1.00  0.00           H  
ATOM   2031  HZ2 LYS A 129       8.231   3.180  -8.927  1.00  0.00           H  
ATOM   2032  HZ3 LYS A 129       8.811   2.396  -7.599  1.00  0.00           H  
ATOM   2033  N   VAL A 130      12.959  -0.415  -6.896  1.00  0.00           N  
ATOM   2034  CA  VAL A 130      13.139  -1.799  -7.387  1.00  0.00           C  
ATOM   2035  C   VAL A 130      11.981  -2.625  -6.816  1.00  0.00           C  
ATOM   2036  O   VAL A 130      12.033  -3.105  -5.687  1.00  0.00           O  
ATOM   2037  CB  VAL A 130      14.506  -2.390  -6.985  1.00  0.00           C  
ATOM   2038  CG1 VAL A 130      14.683  -3.806  -7.542  1.00  0.00           C  
ATOM   2039  CG2 VAL A 130      15.655  -1.560  -7.553  1.00  0.00           C  
ATOM   2040  H   VAL A 130      13.625  -0.111  -6.216  1.00  0.00           H  
ATOM   2041  HA  VAL A 130      13.077  -1.797  -8.475  1.00  0.00           H  
ATOM   2042  HB  VAL A 130      14.570  -2.412  -5.897  1.00  0.00           H  
ATOM   2043 HG11 VAL A 130      15.650  -4.209  -7.242  1.00  0.00           H  
ATOM   2044 HG12 VAL A 130      13.890  -4.447  -7.156  1.00  0.00           H  
ATOM   2045 HG13 VAL A 130      14.629  -3.774  -8.630  1.00  0.00           H  
ATOM   2046 HG21 VAL A 130      16.612  -1.987  -7.253  1.00  0.00           H  
ATOM   2047 HG22 VAL A 130      15.591  -1.551  -8.641  1.00  0.00           H  
ATOM   2048 HG23 VAL A 130      15.583  -0.539  -7.177  1.00  0.00           H  
ATOM   2049  N   PHE A 131      10.894  -2.518  -7.561  1.00  0.00           N  
ATOM   2050  CA  PHE A 131       9.641  -3.242  -7.302  1.00  0.00           C  
ATOM   2051  C   PHE A 131       9.953  -4.722  -7.082  1.00  0.00           C  
ATOM   2052  O   PHE A 131      10.529  -5.387  -7.931  1.00  0.00           O  
ATOM   2053  CB  PHE A 131       8.686  -2.982  -8.475  1.00  0.00           C  
ATOM   2054  CG  PHE A 131       7.527  -3.972  -8.487  1.00  0.00           C  
ATOM   2055  CD1 PHE A 131       6.406  -3.734  -7.671  1.00  0.00           C  
ATOM   2056  CD2 PHE A 131       7.672  -5.176  -9.221  1.00  0.00           C  
ATOM   2057  CE1 PHE A 131       5.401  -4.718  -7.579  1.00  0.00           C  
ATOM   2058  CE2 PHE A 131       6.685  -6.164  -9.105  1.00  0.00           C  
ATOM   2059  CZ  PHE A 131       5.559  -5.932  -8.295  1.00  0.00           C  
ATOM   2060  H   PHE A 131      10.835  -1.835  -8.285  1.00  0.00           H  
ATOM   2061  HA  PHE A 131       9.184  -2.850  -6.392  1.00  0.00           H  
ATOM   2062  HB2 PHE A 131       8.289  -1.969  -8.395  1.00  0.00           H  
ATOM   2063  HB3 PHE A 131       9.238  -3.067  -9.411  1.00  0.00           H  
ATOM   2064  HD1 PHE A 131       6.316  -2.808  -7.122  1.00  0.00           H  
ATOM   2065  HD2 PHE A 131       8.529  -5.328  -9.859  1.00  0.00           H  
ATOM   2066  HE1 PHE A 131       4.523  -4.550  -6.972  1.00  0.00           H  
ATOM   2067  HE2 PHE A 131       6.789  -7.098  -9.636  1.00  0.00           H  
ATOM   2068  HZ  PHE A 131       4.799  -6.695  -8.216  1.00  0.00           H  
ATOM   2069  N   CYS A 132       9.726  -5.115  -5.840  1.00  0.00           N  
ATOM   2070  CA  CYS A 132       9.961  -6.508  -5.459  1.00  0.00           C  
ATOM   2071  C   CYS A 132       8.744  -7.378  -5.766  1.00  0.00           C  
ATOM   2072  O   CYS A 132       8.841  -8.375  -6.484  1.00  0.00           O  
ATOM   2073  CB  CYS A 132      10.303  -6.546  -3.984  1.00  0.00           C  
ATOM   2074  SG  CYS A 132      11.863  -7.473  -3.841  1.00  0.00           S  
ATOM   2075  H   CYS A 132       9.397  -4.487  -5.130  1.00  0.00           H  
ATOM   2076  HA  CYS A 132      10.809  -6.887  -6.029  1.00  0.00           H  
ATOM   2077  HB2 CYS A 132      10.429  -5.537  -3.590  1.00  0.00           H  
ATOM   2078  HB3 CYS A 132       9.517  -7.045  -3.418  1.00  0.00           H  
ATOM   2079  N   GLY A 133       7.606  -6.862  -5.305  1.00  0.00           N  
ATOM   2080  CA  GLY A 133       6.320  -7.545  -5.431  1.00  0.00           C  
ATOM   2081  C   GLY A 133       5.135  -6.759  -4.902  1.00  0.00           C  
ATOM   2082  O   GLY A 133       5.217  -5.566  -4.599  1.00  0.00           O  
ATOM   2083  H   GLY A 133       7.566  -5.965  -4.890  1.00  0.00           H  
ATOM   2084  HA2 GLY A 133       6.148  -7.753  -6.486  1.00  0.00           H  
ATOM   2085  HA3 GLY A 133       6.379  -8.484  -4.882  1.00  0.00           H  
ATOM   2086  N   ILE A 134       4.039  -7.491  -4.877  1.00  0.00           N  
ATOM   2087  CA  ILE A 134       2.787  -7.036  -4.263  1.00  0.00           C  
ATOM   2088  C   ILE A 134       2.453  -7.980  -3.124  1.00  0.00           C  
ATOM   2089  O   ILE A 134       2.788  -9.159  -3.108  1.00  0.00           O  
ATOM   2090  CB  ILE A 134       1.663  -6.911  -5.310  1.00  0.00           C  
ATOM   2091  CG1 ILE A 134       1.901  -5.658  -6.139  1.00  0.00           C  
ATOM   2092  CG2 ILE A 134       0.245  -6.763  -4.727  1.00  0.00           C  
ATOM   2093  CD1 ILE A 134       2.182  -6.013  -7.591  1.00  0.00           C  
ATOM   2094  H   ILE A 134       4.050  -8.450  -5.161  1.00  0.00           H  
ATOM   2095  HA  ILE A 134       2.953  -6.044  -3.842  1.00  0.00           H  
ATOM   2096  HB  ILE A 134       1.690  -7.794  -5.948  1.00  0.00           H  
ATOM   2097 HG12 ILE A 134       1.015  -5.023  -6.092  1.00  0.00           H  
ATOM   2098 HG13 ILE A 134       2.756  -5.117  -5.732  1.00  0.00           H  
ATOM   2099 HG21 ILE A 134      -0.496  -6.675  -5.521  1.00  0.00           H  
ATOM   2100 HG22 ILE A 134       0.013  -7.638  -4.121  1.00  0.00           H  
ATOM   2101 HG23 ILE A 134       0.204  -5.869  -4.104  1.00  0.00           H  
ATOM   2102 HD11 ILE A 134       2.348  -5.104  -8.168  1.00  0.00           H  
ATOM   2103 HD12 ILE A 134       3.069  -6.642  -7.644  1.00  0.00           H  
ATOM   2104 HD13 ILE A 134       1.328  -6.551  -8.003  1.00  0.00           H  
ATOM   2105  N   ILE A 135       1.900  -7.351  -2.096  1.00  0.00           N  
ATOM   2106  CA  ILE A 135       1.493  -8.060  -0.880  1.00  0.00           C  
ATOM   2107  C   ILE A 135       0.062  -7.683  -0.511  1.00  0.00           C  
ATOM   2108  O   ILE A 135      -0.343  -6.525  -0.600  1.00  0.00           O  
ATOM   2109  CB  ILE A 135       2.464  -7.768   0.263  1.00  0.00           C  
ATOM   2110  CG1 ILE A 135       2.500  -6.271   0.558  1.00  0.00           C  
ATOM   2111  CG2 ILE A 135       3.868  -8.269  -0.082  1.00  0.00           C  
ATOM   2112  CD1 ILE A 135       2.883  -6.046   1.996  1.00  0.00           C  
ATOM   2113  H   ILE A 135       1.776  -6.356  -2.087  1.00  0.00           H  
ATOM   2114  HA  ILE A 135       1.522  -9.129  -1.084  1.00  0.00           H  
ATOM   2115  HB  ILE A 135       2.116  -8.290   1.154  1.00  0.00           H  
ATOM   2116 HG12 ILE A 135       3.232  -5.790  -0.090  1.00  0.00           H  
ATOM   2117 HG13 ILE A 135       1.516  -5.841   0.375  1.00  0.00           H  
ATOM   2118 HG21 ILE A 135       4.546  -8.070   0.749  1.00  0.00           H  
ATOM   2119 HG22 ILE A 135       3.833  -9.342  -0.271  1.00  0.00           H  
ATOM   2120 HG23 ILE A 135       4.228  -7.755  -0.973  1.00  0.00           H  
ATOM   2121 HD11 ILE A 135       2.908  -4.975   2.203  1.00  0.00           H  
ATOM   2122 HD12 ILE A 135       2.149  -6.523   2.646  1.00  0.00           H  
ATOM   2123 HD13 ILE A 135       3.868  -6.475   2.182  1.00  0.00           H  
ATOM   2124  N   ALA A 136      -0.681  -8.700  -0.121  1.00  0.00           N  
ATOM   2125  CA  ALA A 136      -2.088  -8.555   0.263  1.00  0.00           C  
ATOM   2126  C   ALA A 136      -2.421  -9.369   1.498  1.00  0.00           C  
ATOM   2127  O   ALA A 136      -1.860 -10.435   1.712  1.00  0.00           O  
ATOM   2128  CB  ALA A 136      -3.002  -9.002  -0.876  1.00  0.00           C  
ATOM   2129  H   ALA A 136      -0.301  -9.629  -0.010  1.00  0.00           H  
ATOM   2130  HA  ALA A 136      -2.274  -7.502   0.476  1.00  0.00           H  
ATOM   2131  HB1 ALA A 136      -4.046  -8.863  -0.592  1.00  0.00           H  
ATOM   2132  HB2 ALA A 136      -2.789  -8.407  -1.766  1.00  0.00           H  
ATOM   2133  HB3 ALA A 136      -2.825 -10.055  -1.091  1.00  0.00           H  
ATOM   2134  N   HIS A 137      -3.486  -8.946   2.159  1.00  0.00           N  
ATOM   2135  CA  HIS A 137      -3.991  -9.643   3.341  1.00  0.00           C  
ATOM   2136  C   HIS A 137      -4.901 -10.795   2.930  1.00  0.00           C  
ATOM   2137  O   HIS A 137      -5.952 -10.589   2.321  1.00  0.00           O  
ATOM   2138  CB  HIS A 137      -4.755  -8.656   4.217  1.00  0.00           C  
ATOM   2139  CG  HIS A 137      -3.867  -7.528   4.764  1.00  0.00           C  
ATOM   2140  ND1 HIS A 137      -3.366  -7.438   5.989  1.00  0.00           N  
ATOM   2141  CD2 HIS A 137      -3.565  -6.421   4.115  1.00  0.00           C  
ATOM   2142  CE1 HIS A 137      -2.785  -6.255   6.111  1.00  0.00           C  
ATOM   2143  NE2 HIS A 137      -2.868  -5.643   4.947  1.00  0.00           N  
ATOM   2144  H   HIS A 137      -3.983  -8.113   1.909  1.00  0.00           H  
ATOM   2145  HA  HIS A 137      -3.148 -10.040   3.905  1.00  0.00           H  
ATOM   2146  HB2 HIS A 137      -5.558  -8.212   3.628  1.00  0.00           H  
ATOM   2147  HB3 HIS A 137      -5.190  -9.196   5.057  1.00  0.00           H  
ATOM   2148  HD1 HIS A 137      -3.329  -8.186   6.669  1.00  0.00           H  
ATOM   2149  HD2 HIS A 137      -3.832  -6.186   3.095  1.00  0.00           H  
ATOM   2150  HE1 HIS A 137      -2.324  -5.860   7.005  1.00  0.00           H  
ATOM   2151  HE2 HIS A 137      -2.307  -4.868   4.659  1.00  0.00           H  
ATOM   2152  N   THR A 138      -4.570 -11.987   3.418  1.00  0.00           N  
ATOM   2153  CA  THR A 138      -5.328 -13.216   3.118  1.00  0.00           C  
ATOM   2154  C   THR A 138      -6.576 -13.396   3.995  1.00  0.00           C  
ATOM   2155  O   THR A 138      -6.995 -14.511   4.318  1.00  0.00           O  
ATOM   2156  CB  THR A 138      -4.402 -14.430   3.251  1.00  0.00           C  
ATOM   2157  OG1 THR A 138      -3.616 -14.294   4.436  1.00  0.00           O  
ATOM   2158  CG2 THR A 138      -3.566 -14.624   1.987  1.00  0.00           C  
ATOM   2159  H   THR A 138      -3.770 -12.122   4.009  1.00  0.00           H  
ATOM   2160  HA  THR A 138      -5.660 -13.151   2.082  1.00  0.00           H  
ATOM   2161  HB  THR A 138      -5.022 -15.317   3.370  1.00  0.00           H  
ATOM   2162  HG1 THR A 138      -2.869 -14.955   4.411  1.00  0.00           H  
ATOM   2163 HG21 THR A 138      -2.933 -15.504   2.095  1.00  0.00           H  
ATOM   2164 HG22 THR A 138      -4.228 -14.757   1.131  1.00  0.00           H  
ATOM   2165 HG23 THR A 138      -2.940 -13.746   1.829  1.00  0.00           H  
ATOM   2166  N   LYS A 139      -7.234 -12.267   4.250  1.00  0.00           N  
ATOM   2167  CA  LYS A 139      -8.459 -12.172   5.058  1.00  0.00           C  
ATOM   2168  C   LYS A 139      -8.954 -10.713   5.074  1.00  0.00           C  
ATOM   2169  O   LYS A 139      -8.551  -9.911   5.926  1.00  0.00           O  
ATOM   2170  CB  LYS A 139      -8.213 -12.680   6.486  1.00  0.00           C  
ATOM   2171  CG  LYS A 139      -9.519 -12.892   7.241  1.00  0.00           C  
ATOM   2172  CD  LYS A 139      -9.259 -13.025   8.739  1.00  0.00           C  
ATOM   2173  CE  LYS A 139     -10.362 -12.259   9.464  1.00  0.00           C  
ATOM   2174  NZ  LYS A 139     -10.409 -12.657  10.867  1.00  0.00           N  
ATOM   2175  H   LYS A 139      -6.920 -11.418   3.815  1.00  0.00           H  
ATOM   2176  HA  LYS A 139      -9.226 -12.796   4.598  1.00  0.00           H  
ATOM   2177  HB2 LYS A 139      -7.676 -13.627   6.437  1.00  0.00           H  
ATOM   2178  HB3 LYS A 139      -7.610 -11.947   7.023  1.00  0.00           H  
ATOM   2179  HG2 LYS A 139     -10.177 -12.040   7.067  1.00  0.00           H  
ATOM   2180  HG3 LYS A 139      -9.998 -13.801   6.879  1.00  0.00           H  
ATOM   2181  HD2 LYS A 139      -9.282 -14.075   9.029  1.00  0.00           H  
ATOM   2182  HD3 LYS A 139      -8.286 -12.600   8.987  1.00  0.00           H  
ATOM   2183  HE2 LYS A 139     -10.164 -11.188   9.397  1.00  0.00           H  
ATOM   2184  HE3 LYS A 139     -11.321 -12.475   8.994  1.00  0.00           H  
ATOM   2185  HZ1 LYS A 139     -11.143 -12.132  11.315  1.00  0.00           H  
ATOM   2186  HZ2 LYS A 139     -10.619 -13.627  10.930  1.00  0.00           H  
ATOM   2187  HZ3 LYS A 139      -9.538 -12.458  11.312  1.00  0.00           H  
ATOM   2188  N   GLU A 140      -9.697 -10.384   4.021  1.00  0.00           N  
ATOM   2189  CA  GLU A 140     -10.258  -9.056   3.753  1.00  0.00           C  
ATOM   2190  C   GLU A 140      -9.165  -8.005   3.526  1.00  0.00           C  
ATOM   2191  O   GLU A 140      -8.587  -7.949   2.448  1.00  0.00           O  
ATOM   2192  CB  GLU A 140     -11.250  -8.622   4.846  1.00  0.00           C  
ATOM   2193  CG  GLU A 140     -12.710  -8.938   4.524  1.00  0.00           C  
ATOM   2194  CD  GLU A 140     -13.609  -7.833   5.087  1.00  0.00           C  
ATOM   2195  OE1 GLU A 140     -13.373  -7.419   6.246  1.00  0.00           O  
ATOM   2196  OE2 GLU A 140     -14.513  -7.424   4.329  1.00  0.00           O  
ATOM   2197  H   GLU A 140      -9.891 -11.047   3.282  1.00  0.00           H  
ATOM   2198  HA  GLU A 140     -10.822  -9.136   2.824  1.00  0.00           H  
ATOM   2199  HB2 GLU A 140     -10.985  -9.133   5.771  1.00  0.00           H  
ATOM   2200  HB3 GLU A 140     -11.155  -7.544   4.985  1.00  0.00           H  
ATOM   2201  HG2 GLU A 140     -12.841  -8.998   3.444  1.00  0.00           H  
ATOM   2202  HG3 GLU A 140     -12.984  -9.892   4.972  1.00  0.00           H  
ATOM   2203  N   ASN A 141      -8.745  -7.374   4.627  1.00  0.00           N  
ATOM   2204  CA  ASN A 141      -7.741  -6.299   4.677  1.00  0.00           C  
ATOM   2205  C   ASN A 141      -7.009  -6.268   6.047  1.00  0.00           C  
ATOM   2206  O   ASN A 141      -6.661  -5.214   6.573  1.00  0.00           O  
ATOM   2207  CB  ASN A 141      -8.453  -4.960   4.425  1.00  0.00           C  
ATOM   2208  CG  ASN A 141      -8.890  -4.794   2.974  1.00  0.00           C  
ATOM   2209  OD1 ASN A 141      -9.859  -5.369   2.483  1.00  0.00           O  
ATOM   2210  ND2 ASN A 141      -8.178  -3.968   2.251  1.00  0.00           N  
ATOM   2211  H   ASN A 141      -9.155  -7.622   5.512  1.00  0.00           H  
ATOM   2212  HA  ASN A 141      -7.005  -6.468   3.892  1.00  0.00           H  
ATOM   2213  HB2 ASN A 141      -9.334  -4.905   5.065  1.00  0.00           H  
ATOM   2214  HB3 ASN A 141      -7.774  -4.147   4.681  1.00  0.00           H  
ATOM   2215 HD21 ASN A 141      -7.388  -3.494   2.666  1.00  0.00           H  
ATOM   2216 HD22 ASN A 141      -8.419  -3.806   1.284  1.00  0.00           H  
ATOM   2217  N   GLN A 142      -6.839  -7.460   6.607  1.00  0.00           N  
ATOM   2218  CA  GLN A 142      -6.178  -7.663   7.920  1.00  0.00           C  
ATOM   2219  C   GLN A 142      -5.305  -8.914   8.018  1.00  0.00           C  
ATOM   2220  O   GLN A 142      -4.195  -8.838   8.553  1.00  0.00           O  
ATOM   2221  CB  GLN A 142      -7.180  -7.694   9.078  1.00  0.00           C  
ATOM   2222  CG  GLN A 142      -7.425  -6.291   9.621  1.00  0.00           C  
ATOM   2223  CD  GLN A 142      -8.886  -5.863   9.469  1.00  0.00           C  
ATOM   2224  OE1 GLN A 142      -9.827  -6.636   9.493  1.00  0.00           O  
ATOM   2225  NE2 GLN A 142      -9.084  -4.573   9.330  1.00  0.00           N  
ATOM   2226  H   GLN A 142      -7.105  -8.288   6.119  1.00  0.00           H  
ATOM   2227  HA  GLN A 142      -5.528  -6.800   8.067  1.00  0.00           H  
ATOM   2228  HB2 GLN A 142      -8.123  -8.109   8.723  1.00  0.00           H  
ATOM   2229  HB3 GLN A 142      -6.784  -8.321   9.876  1.00  0.00           H  
ATOM   2230  HG2 GLN A 142      -7.160  -6.269  10.678  1.00  0.00           H  
ATOM   2231  HG3 GLN A 142      -6.794  -5.587   9.079  1.00  0.00           H  
ATOM   2232 HE21 GLN A 142      -8.297  -3.940   9.319  1.00  0.00           H  
ATOM   2233 HE22 GLN A 142     -10.024  -4.215   9.235  1.00  0.00           H  
ATOM   2234  N   GLY A 143      -5.820 -10.036   7.506  1.00  0.00           N  
ATOM   2235  CA  GLY A 143      -5.112 -11.329   7.483  1.00  0.00           C  
ATOM   2236  C   GLY A 143      -3.649 -11.172   7.055  1.00  0.00           C  
ATOM   2237  O   GLY A 143      -3.285 -10.206   6.407  1.00  0.00           O  
ATOM   2238  H   GLY A 143      -6.762 -10.054   7.146  1.00  0.00           H  
ATOM   2239  HA2 GLY A 143      -5.143 -11.766   8.481  1.00  0.00           H  
ATOM   2240  HA3 GLY A 143      -5.616 -11.993   6.781  1.00  0.00           H  
ATOM   2241  N   GLU A 144      -2.812 -12.103   7.486  1.00  0.00           N  
ATOM   2242  CA  GLU A 144      -1.364 -12.052   7.192  1.00  0.00           C  
ATOM   2243  C   GLU A 144      -1.066 -11.643   5.731  1.00  0.00           C  
ATOM   2244  O   GLU A 144      -1.734 -12.114   4.805  1.00  0.00           O  
ATOM   2245  CB  GLU A 144      -0.714 -13.395   7.503  1.00  0.00           C  
ATOM   2246  CG  GLU A 144      -0.032 -13.366   8.868  1.00  0.00           C  
ATOM   2247  CD  GLU A 144       1.487 -13.480   8.699  1.00  0.00           C  
ATOM   2248  OE1 GLU A 144       1.943 -14.632   8.560  1.00  0.00           O  
ATOM   2249  OE2 GLU A 144       2.140 -12.412   8.714  1.00  0.00           O  
ATOM   2250  H   GLU A 144      -3.123 -12.913   7.980  1.00  0.00           H  
ATOM   2251  HA  GLU A 144      -0.923 -11.300   7.847  1.00  0.00           H  
ATOM   2252  HB2 GLU A 144      -1.480 -14.169   7.502  1.00  0.00           H  
ATOM   2253  HB3 GLU A 144       0.028 -13.617   6.737  1.00  0.00           H  
ATOM   2254  HG2 GLU A 144      -0.271 -12.430   9.373  1.00  0.00           H  
ATOM   2255  HG3 GLU A 144      -0.392 -14.200   9.470  1.00  0.00           H  
ATOM   2256  N   LEU A 145      -0.256 -10.606   5.609  1.00  0.00           N  
ATOM   2257  CA  LEU A 145       0.168 -10.081   4.291  1.00  0.00           C  
ATOM   2258  C   LEU A 145       0.977 -11.151   3.558  1.00  0.00           C  
ATOM   2259  O   LEU A 145       2.058 -11.541   3.999  1.00  0.00           O  
ATOM   2260  CB  LEU A 145       1.007  -8.808   4.436  1.00  0.00           C  
ATOM   2261  CG  LEU A 145       0.131  -7.599   4.720  1.00  0.00           C  
ATOM   2262  CD1 LEU A 145       0.761  -6.733   5.808  1.00  0.00           C  
ATOM   2263  CD2 LEU A 145      -0.165  -6.799   3.457  1.00  0.00           C  
ATOM   2264  H   LEU A 145       0.163 -10.144   6.398  1.00  0.00           H  
ATOM   2265  HA  LEU A 145      -0.724  -9.846   3.710  1.00  0.00           H  
ATOM   2266  HB2 LEU A 145       1.711  -8.937   5.257  1.00  0.00           H  
ATOM   2267  HB3 LEU A 145       1.557  -8.638   3.509  1.00  0.00           H  
ATOM   2268  HG  LEU A 145      -0.822  -7.965   5.102  1.00  0.00           H  
ATOM   2269 HD11 LEU A 145       0.108  -5.889   6.036  1.00  0.00           H  
ATOM   2270 HD12 LEU A 145       0.905  -7.330   6.708  1.00  0.00           H  
ATOM   2271 HD13 LEU A 145       1.724  -6.358   5.460  1.00  0.00           H  
ATOM   2272 HD21 LEU A 145      -0.821  -5.959   3.689  1.00  0.00           H  
ATOM   2273 HD22 LEU A 145       0.769  -6.421   3.042  1.00  0.00           H  
ATOM   2274 HD23 LEU A 145      -0.653  -7.444   2.727  1.00  0.00           H  
ATOM   2275  N   LYS A 146       0.298 -11.782   2.614  1.00  0.00           N  
ATOM   2276  CA  LYS A 146       0.935 -12.790   1.767  1.00  0.00           C  
ATOM   2277  C   LYS A 146       1.397 -12.113   0.488  1.00  0.00           C  
ATOM   2278  O   LYS A 146       0.657 -11.361  -0.156  1.00  0.00           O  
ATOM   2279  CB  LYS A 146      -0.069 -13.887   1.411  1.00  0.00           C  
ATOM   2280  CG  LYS A 146       0.601 -15.101   0.771  1.00  0.00           C  
ATOM   2281  CD  LYS A 146      -0.447 -15.848  -0.052  1.00  0.00           C  
ATOM   2282  CE  LYS A 146      -0.127 -17.340  -0.157  1.00  0.00           C  
ATOM   2283  NZ  LYS A 146      -1.353 -18.010  -0.595  1.00  0.00           N  
ATOM   2284  H   LYS A 146      -0.637 -11.524   2.369  1.00  0.00           H  
ATOM   2285  HA  LYS A 146       1.786 -13.225   2.291  1.00  0.00           H  
ATOM   2286  HB2 LYS A 146      -0.577 -14.205   2.320  1.00  0.00           H  
ATOM   2287  HB3 LYS A 146      -0.799 -13.479   0.710  1.00  0.00           H  
ATOM   2288  HG2 LYS A 146       1.414 -14.775   0.122  1.00  0.00           H  
ATOM   2289  HG3 LYS A 146       0.995 -15.756   1.548  1.00  0.00           H  
ATOM   2290  HD2 LYS A 146      -1.421 -15.728   0.425  1.00  0.00           H  
ATOM   2291  HD3 LYS A 146      -0.479 -15.421  -1.055  1.00  0.00           H  
ATOM   2292  HE2 LYS A 146       0.671 -17.502  -0.881  1.00  0.00           H  
ATOM   2293  HE3 LYS A 146       0.187 -17.726   0.813  1.00  0.00           H  
ATOM   2294  HZ1 LYS A 146      -1.216 -18.998  -0.572  1.00  0.00           H  
ATOM   2295  HZ2 LYS A 146      -2.109 -17.759   0.026  1.00  0.00           H  
ATOM   2296  HZ3 LYS A 146      -1.564 -17.721  -1.527  1.00  0.00           H  
ATOM   2297  N   LEU A 147       2.690 -12.313   0.249  1.00  0.00           N  
ATOM   2298  CA  LEU A 147       3.350 -11.889  -0.986  1.00  0.00           C  
ATOM   2299  C   LEU A 147       2.681 -12.598  -2.165  1.00  0.00           C  
ATOM   2300  O   LEU A 147       2.778 -13.819  -2.314  1.00  0.00           O  
ATOM   2301  CB  LEU A 147       4.843 -12.218  -0.906  1.00  0.00           C  
ATOM   2302  CG  LEU A 147       5.556 -12.118  -2.255  1.00  0.00           C  
ATOM   2303  CD1 LEU A 147       5.709 -10.668  -2.726  1.00  0.00           C  
ATOM   2304  CD2 LEU A 147       6.887 -12.843  -2.176  1.00  0.00           C  
ATOM   2305  H   LEU A 147       3.244 -12.886   0.852  1.00  0.00           H  
ATOM   2306  HA  LEU A 147       3.232 -10.811  -1.105  1.00  0.00           H  
ATOM   2307  HB2 LEU A 147       5.315 -11.520  -0.212  1.00  0.00           H  
ATOM   2308  HB3 LEU A 147       4.955 -13.234  -0.530  1.00  0.00           H  
ATOM   2309  HG  LEU A 147       4.941 -12.632  -2.993  1.00  0.00           H  
ATOM   2310 HD11 LEU A 147       6.197 -10.640  -3.701  1.00  0.00           H  
ATOM   2311 HD12 LEU A 147       4.724 -10.207  -2.803  1.00  0.00           H  
ATOM   2312 HD13 LEU A 147       6.313 -10.115  -2.007  1.00  0.00           H  
ATOM   2313 HD21 LEU A 147       7.379 -12.812  -3.148  1.00  0.00           H  
ATOM   2314 HD22 LEU A 147       7.520 -12.358  -1.433  1.00  0.00           H  
ATOM   2315 HD23 LEU A 147       6.718 -13.880  -1.888  1.00  0.00           H  
ATOM   2316  N   CYS A 148       1.875 -11.814  -2.877  1.00  0.00           N  
ATOM   2317  CA  CYS A 148       1.212 -12.241  -4.119  1.00  0.00           C  
ATOM   2318  C   CYS A 148       2.256 -12.845  -5.064  1.00  0.00           C  
ATOM   2319  O   CYS A 148       3.460 -12.650  -4.922  1.00  0.00           O  
ATOM   2320  CB  CYS A 148       0.528 -11.057  -4.814  1.00  0.00           C  
ATOM   2321  SG  CYS A 148      -0.545 -10.049  -3.726  1.00  0.00           S  
ATOM   2322  H   CYS A 148       1.784 -10.838  -2.647  1.00  0.00           H  
ATOM   2323  HA  CYS A 148       0.460 -12.993  -3.877  1.00  0.00           H  
ATOM   2324  HB2 CYS A 148       1.301 -10.410  -5.228  1.00  0.00           H  
ATOM   2325  HB3 CYS A 148      -0.079 -11.443  -5.633  1.00  0.00           H  
ATOM   2326  N   SER A 149       1.757 -13.606  -6.017  1.00  0.00           N  
ATOM   2327  CA  SER A 149       2.624 -14.309  -6.975  1.00  0.00           C  
ATOM   2328  C   SER A 149       2.083 -14.171  -8.390  1.00  0.00           C  
ATOM   2329  O   SER A 149       0.873 -14.061  -8.628  1.00  0.00           O  
ATOM   2330  CB  SER A 149       2.778 -15.776  -6.595  1.00  0.00           C  
ATOM   2331  OG  SER A 149       1.498 -16.400  -6.514  1.00  0.00           O  
ATOM   2332  H   SER A 149       0.766 -13.706  -6.174  1.00  0.00           H  
ATOM   2333  HA  SER A 149       3.610 -13.843  -6.940  1.00  0.00           H  
ATOM   2334  HB2 SER A 149       3.378 -16.282  -7.352  1.00  0.00           H  
ATOM   2335  HB3 SER A 149       3.275 -15.847  -5.628  1.00  0.00           H  
ATOM   2336  HG  SER A 149       1.607 -17.342  -6.203  1.00  0.00           H  
ATOM   2337  N   HIS A 150       3.039 -14.006  -9.292  1.00  0.00           N  
ATOM   2338  CA  HIS A 150       2.758 -13.863 -10.730  1.00  0.00           C  
ATOM   2339  C   HIS A 150       3.169 -15.092 -11.564  1.00  0.00           C  
ATOM   2340  O   HIS A 150       3.175 -16.200 -10.992  1.00  0.00           O  
ATOM   2341  CB  HIS A 150       3.398 -12.571 -11.220  1.00  0.00           C  
ATOM   2342  CG  HIS A 150       4.910 -12.633 -11.110  1.00  0.00           C  
ATOM   2343  ND1 HIS A 150       5.750 -12.956 -12.090  1.00  0.00           N  
ATOM   2344  CD2 HIS A 150       5.637 -12.160 -10.114  1.00  0.00           C  
ATOM   2345  CE1 HIS A 150       6.982 -12.653 -11.711  1.00  0.00           C  
ATOM   2346  NE2 HIS A 150       6.907 -12.132 -10.490  1.00  0.00           N  
ATOM   2347  OXT HIS A 150       3.521 -14.913 -12.758  1.00  0.00           O  
ATOM   2348  H   HIS A 150       3.993 -13.874  -9.018  1.00  0.00           H  
ATOM   2349  HA  HIS A 150       1.679 -13.757 -10.838  1.00  0.00           H  
ATOM   2350  HB2 HIS A 150       3.121 -12.406 -12.261  1.00  0.00           H  
ATOM   2351  HB3 HIS A 150       3.029 -11.738 -10.621  1.00  0.00           H  
ATOM   2352  HD1 HIS A 150       5.484 -13.347 -12.969  1.00  0.00           H  
ATOM   2353  HD2 HIS A 150       5.257 -11.848  -9.153  1.00  0.00           H  
ATOM   2354  HE1 HIS A 150       7.882 -12.801 -12.289  1.00  0.00           H  
ATOM   2355  HE2 HIS A 150       7.648 -11.691  -9.978  1.00  0.00           H  
TER    2356      HIS A 150                                                      
ENDMDL                                                                          
