# Supplementary material for: Comparative Performance of High-Throughput Methods for Protein pKa Predictions
Source: J Chem Inf Model. 2023 Aug 8;63(16):5169–81. doi: 10.1021/acs.jcim.3c00165 (PMC10466379; doi:10.1021/acs.jcim.3c00165)
Supplement: Supplementary file 3 — ci3c00165_si_003.zip [file ci3c00165_si_003.zip › curated_pdbs/1pga_curated_63.pdb]

MODEL       28                                                                  
ATOM      1  N   MET A   1     -14.109  -0.883   5.347  1.00  1.88           N  
ATOM      2  CA  MET A   1     -13.558  -0.164   4.162  1.00  0.58           C  
ATOM      3  C   MET A   1     -12.087   0.184   4.413  1.00  0.50           C  
ATOM      4  O   MET A   1     -11.709   1.338   4.408  1.00  0.77           O  
ATOM      5  CB  MET A   1     -14.342   1.122   3.899  1.00  1.50           C  
ATOM      6  CG  MET A   1     -14.687   1.781   5.236  1.00  3.06           C  
ATOM      7  SD  MET A   1     -16.009   1.028   6.216  1.00  3.84           S  
ATOM      8  CE  MET A   1     -17.400   1.801   5.355  1.00  3.68           C  
ATOM      9  H1  MET A   1     -13.467  -1.658   5.613  1.00  2.78           H  
ATOM     10  H2  MET A   1     -14.200  -0.220   6.143  1.00  2.09           H  
ATOM     11  H3  MET A   1     -15.045  -1.273   5.113  1.00  2.32           H  
ATOM     12  HA  MET A   1     -13.627  -0.805   3.297  1.00  0.57           H  
ATOM     13  HB2 MET A   1     -13.744   1.797   3.305  1.00  1.27           H  
ATOM     14  HB3 MET A   1     -15.251   0.889   3.364  1.00  2.24           H  
ATOM     15  HG2 MET A   1     -13.795   1.794   5.845  1.00  3.87           H  
ATOM     16  HG3 MET A   1     -14.967   2.806   5.043  1.00  3.59           H  
ATOM     17  HE1 MET A   1     -17.219   1.783   4.291  1.00  2.74           H  
ATOM     18  HE2 MET A   1     -18.307   1.257   5.575  1.00  4.03           H  
ATOM     19  HE3 MET A   1     -17.505   2.824   5.685  1.00  4.49           H  
ATOM     20  N   THR A   2     -11.287  -0.827   4.626  1.00  0.26           N  
ATOM     21  CA  THR A   2      -9.837  -0.577   4.879  1.00  0.14           C  
ATOM     22  C   THR A   2      -8.993  -1.684   4.238  1.00  0.10           C  
ATOM     23  O   THR A   2      -9.227  -2.854   4.469  1.00  0.13           O  
ATOM     24  CB  THR A   2      -9.592  -0.564   6.390  1.00  0.11           C  
ATOM     25  OG1 THR A   2     -10.524   0.383   6.902  1.00  0.10           O  
ATOM     26  CG2 THR A   2      -8.216  -0.001   6.733  1.00  0.17           C  
ATOM     27  H   THR A   2     -11.637  -1.742   4.621  1.00  0.39           H  
ATOM     28  HA  THR A   2      -9.557   0.375   4.463  1.00  0.18           H  
ATOM     29  HB  THR A   2      -9.737  -1.533   6.831  1.00  0.10           H  
ATOM     30  HG1 THR A   2     -10.126   1.254   6.843  1.00  1.22           H  
ATOM     31 HG21 THR A   2      -7.532  -0.185   5.917  1.00  0.99           H  
ATOM     32 HG22 THR A   2      -8.289   1.062   6.904  1.00  0.67           H  
ATOM     33 HG23 THR A   2      -7.839  -0.478   7.626  1.00  0.85           H  
ATOM     34  N   TYR A   3      -8.026  -1.290   3.448  1.00  0.04           N  
ATOM     35  CA  TYR A   3      -7.155  -2.315   2.788  1.00  0.06           C  
ATOM     36  C   TYR A   3      -5.839  -2.440   3.555  1.00  0.09           C  
ATOM     37  O   TYR A   3      -5.446  -1.537   4.266  1.00  0.18           O  
ATOM     38  CB  TYR A   3      -6.875  -1.898   1.345  1.00  0.06           C  
ATOM     39  CG  TYR A   3      -8.148  -1.302   0.739  1.00  0.05           C  
ATOM     40  CD1 TYR A   3      -8.544  -0.018   1.055  1.00  0.06           C  
ATOM     41  CD2 TYR A   3      -8.920  -2.041  -0.131  1.00  0.07           C  
ATOM     42  CE1 TYR A   3      -9.694   0.515   0.508  1.00  0.10           C  
ATOM     43  CE2 TYR A   3     -10.069  -1.509  -0.678  1.00  0.06           C  
ATOM     44  CZ  TYR A   3     -10.466  -0.227  -0.362  1.00  0.08           C  
ATOM     45  OH  TYR A   3     -11.616   0.305  -0.909  1.00  0.11           O  
ATOM     46  H   TYR A   3      -7.868  -0.332   3.297  1.00  0.06           H  
ATOM     47  HA  TYR A   3      -7.658  -3.266   2.789  1.00  0.09           H  
ATOM     48  HB2 TYR A   3      -6.089  -1.166   1.319  1.00  0.06           H  
ATOM     49  HB3 TYR A   3      -6.574  -2.760   0.769  1.00  0.08           H  
ATOM     50  HD1 TYR A   3      -7.949   0.575   1.734  1.00  0.08           H  
ATOM     51  HD2 TYR A   3      -8.621  -3.043  -0.386  1.00  0.12           H  
ATOM     52  HE1 TYR A   3      -9.995   1.520   0.764  1.00  0.14           H  
ATOM     53  HE2 TYR A   3     -10.663  -2.102  -1.358  1.00  0.08           H  
ATOM     54  HH  TYR A   3     -11.839  -0.208  -1.688  1.00  0.70           H  
ATOM     55  N   LYS A   4      -5.184  -3.557   3.388  1.00  0.04           N  
ATOM     56  CA  LYS A   4      -3.897  -3.777   4.114  1.00  0.07           C  
ATOM     57  C   LYS A   4      -2.712  -3.678   3.151  1.00  0.09           C  
ATOM     58  O   LYS A   4      -2.606  -4.440   2.220  1.00  0.10           O  
ATOM     59  CB  LYS A   4      -3.927  -5.179   4.731  1.00  0.10           C  
ATOM     60  CG  LYS A   4      -3.102  -5.199   6.028  1.00  0.20           C  
ATOM     61  CD  LYS A   4      -2.487  -6.593   6.235  1.00  0.23           C  
ATOM     62  CE  LYS A   4      -3.604  -7.622   6.456  1.00  1.11           C  
ATOM     63  NZ  LYS A   4      -4.337  -7.337   7.722  1.00  1.74           N  
ATOM     64  H   LYS A   4      -5.537  -4.249   2.791  1.00  0.08           H  
ATOM     65  HA  LYS A   4      -3.791  -3.040   4.892  1.00  0.08           H  
ATOM     66  HB2 LYS A   4      -4.949  -5.453   4.945  1.00  0.05           H  
ATOM     67  HB3 LYS A   4      -3.517  -5.888   4.028  1.00  0.19           H  
ATOM     68  HG2 LYS A   4      -2.312  -4.465   5.969  1.00  0.47           H  
ATOM     69  HG3 LYS A   4      -3.741  -4.962   6.864  1.00  0.34           H  
ATOM     70  HD2 LYS A   4      -1.905  -6.870   5.369  1.00  1.20           H  
ATOM     71  HD3 LYS A   4      -1.840  -6.575   7.100  1.00  1.07           H  
ATOM     72  HE2 LYS A   4      -4.298  -7.589   5.631  1.00  2.19           H  
ATOM     73  HE3 LYS A   4      -3.176  -8.612   6.513  1.00  1.57           H  
ATOM     74  HZ1 LYS A   4      -4.214  -6.337   7.977  1.00  2.19           H  
ATOM     75  HZ2 LYS A   4      -5.350  -7.538   7.589  1.00  2.66           H  
ATOM     76  HZ3 LYS A   4      -3.962  -7.939   8.482  1.00  1.72           H  
ATOM     77  N   LEU A   5      -1.840  -2.747   3.402  1.00  0.12           N  
ATOM     78  CA  LEU A   5      -0.659  -2.595   2.504  1.00  0.14           C  
ATOM     79  C   LEU A   5       0.458  -3.550   2.954  1.00  0.17           C  
ATOM     80  O   LEU A   5       0.536  -3.923   4.108  1.00  0.15           O  
ATOM     81  CB  LEU A   5      -0.172  -1.124   2.576  1.00  0.16           C  
ATOM     82  CG  LEU A   5       1.235  -0.941   1.932  1.00  0.19           C  
ATOM     83  CD1 LEU A   5       1.138  -1.115   0.415  1.00  0.19           C  
ATOM     84  CD2 LEU A   5       1.741   0.477   2.223  1.00  0.20           C  
ATOM     85  H   LEU A   5      -1.959  -2.151   4.169  1.00  0.14           H  
ATOM     86  HA  LEU A   5      -0.956  -2.830   1.493  1.00  0.13           H  
ATOM     87  HB2 LEU A   5      -0.877  -0.499   2.056  1.00  0.13           H  
ATOM     88  HB3 LEU A   5      -0.134  -0.816   3.612  1.00  0.19           H  
ATOM     89  HG  LEU A   5       1.936  -1.646   2.338  1.00  0.20           H  
ATOM     90 HD11 LEU A   5       0.439  -0.401   0.012  1.00  1.03           H  
ATOM     91 HD12 LEU A   5       2.106  -0.950  -0.030  1.00  0.90           H  
ATOM     92 HD13 LEU A   5       0.806  -2.112   0.178  1.00  0.72           H  
ATOM     93 HD21 LEU A   5       1.558   0.729   3.255  1.00  1.16           H  
ATOM     94 HD22 LEU A   5       2.801   0.530   2.027  1.00  0.97           H  
ATOM     95 HD23 LEU A   5       1.228   1.180   1.590  1.00  1.11           H  
ATOM     96  N   ILE A   6       1.295  -3.922   2.023  1.00  0.22           N  
ATOM     97  CA  ILE A   6       2.426  -4.820   2.356  1.00  0.26           C  
ATOM     98  C   ILE A   6       3.672  -4.356   1.594  1.00  0.12           C  
ATOM     99  O   ILE A   6       3.797  -4.582   0.407  1.00  0.04           O  
ATOM    100  CB  ILE A   6       2.071  -6.259   1.966  1.00  0.35           C  
ATOM    101  CG1 ILE A   6       0.725  -6.625   2.606  1.00  0.47           C  
ATOM    102  CG2 ILE A   6       3.155  -7.213   2.484  1.00  0.64           C  
ATOM    103  CD1 ILE A   6       0.508  -8.137   2.508  1.00  0.70           C  
ATOM    104  H   ILE A   6       1.181  -3.607   1.114  1.00  0.25           H  
ATOM    105  HA  ILE A   6       2.614  -4.769   3.405  1.00  0.37           H  
ATOM    106  HB  ILE A   6       2.000  -6.340   0.893  1.00  0.31           H  
ATOM    107 HG12 ILE A   6       0.724  -6.325   3.643  1.00  0.90           H  
ATOM    108 HG13 ILE A   6      -0.073  -6.111   2.088  1.00  0.36           H  
ATOM    109 HG21 ILE A   6       4.134  -6.807   2.277  1.00  0.93           H  
ATOM    110 HG22 ILE A   6       3.046  -7.345   3.551  1.00  1.76           H  
ATOM    111 HG23 ILE A   6       3.061  -8.172   1.996  1.00  0.92           H  
ATOM    112 HD11 ILE A   6       0.785  -8.482   1.523  1.00  0.47           H  
ATOM    113 HD12 ILE A   6       1.115  -8.641   3.246  1.00  1.66           H  
ATOM    114 HD13 ILE A   6      -0.530  -8.366   2.687  1.00  1.32           H  
ATOM    115  N   LEU A   7       4.567  -3.716   2.296  1.00  0.22           N  
ATOM    116  CA  LEU A   7       5.805  -3.213   1.625  1.00  0.25           C  
ATOM    117  C   LEU A   7       6.816  -4.341   1.433  1.00  0.17           C  
ATOM    118  O   LEU A   7       7.185  -5.015   2.373  1.00  0.15           O  
ATOM    119  CB  LEU A   7       6.430  -2.110   2.479  1.00  0.43           C  
ATOM    120  CG  LEU A   7       5.455  -0.936   2.582  1.00  0.30           C  
ATOM    121  CD1 LEU A   7       5.320  -0.521   4.049  1.00  0.26           C  
ATOM    122  CD2 LEU A   7       6.000   0.244   1.775  1.00  0.32           C  
ATOM    123  H   LEU A   7       4.427  -3.565   3.255  1.00  0.33           H  
ATOM    124  HA  LEU A   7       5.548  -2.810   0.669  1.00  0.26           H  
ATOM    125  HB2 LEU A   7       6.640  -2.491   3.464  1.00  0.55           H  
ATOM    126  HB3 LEU A   7       7.350  -1.777   2.024  1.00  0.59           H  
ATOM    127  HG  LEU A   7       4.490  -1.228   2.196  1.00  0.26           H  
ATOM    128 HD11 LEU A   7       6.290  -0.253   4.442  1.00  1.23           H  
ATOM    129 HD12 LEU A   7       4.657   0.328   4.128  1.00  1.13           H  
ATOM    130 HD13 LEU A   7       4.918  -1.342   4.624  1.00  1.01           H  
ATOM    131 HD21 LEU A   7       6.226  -0.076   0.768  1.00  1.21           H  
ATOM    132 HD22 LEU A   7       5.264   1.033   1.739  1.00  1.25           H  
ATOM    133 HD23 LEU A   7       6.901   0.618   2.239  1.00  0.96           H  
ATOM    134  N   ASN A   8       7.237  -4.522   0.204  1.00  0.17           N  
ATOM    135  CA  ASN A   8       8.233  -5.589  -0.093  1.00  0.11           C  
ATOM    136  C   ASN A   8       9.597  -4.950  -0.418  1.00  0.17           C  
ATOM    137  O   ASN A   8      10.316  -5.393  -1.291  1.00  0.21           O  
ATOM    138  CB  ASN A   8       7.719  -6.401  -1.290  1.00  0.11           C  
ATOM    139  CG  ASN A   8       7.392  -7.816  -0.842  1.00  0.14           C  
ATOM    140  OD1 ASN A   8       8.176  -8.475  -0.190  1.00  0.17           O  
ATOM    141  ND2 ASN A   8       6.240  -8.320  -1.173  1.00  0.12           N  
ATOM    142  H   ASN A   8       6.886  -3.962  -0.526  1.00  0.23           H  
ATOM    143  HA  ASN A   8       8.338  -6.234   0.761  1.00  0.08           H  
ATOM    144  HB2 ASN A   8       6.821  -5.947  -1.677  1.00  0.10           H  
ATOM    145  HB3 ASN A   8       8.457  -6.436  -2.067  1.00  0.11           H  
ATOM    146 HD21 ASN A   8       5.606  -7.789  -1.701  1.00  0.10           H  
ATOM    147 HD22 ASN A   8       6.006  -9.223  -0.898  1.00  0.14           H  
ATOM    148  N   GLY A   9       9.929  -3.925   0.315  1.00  0.20           N  
ATOM    149  CA  GLY A   9      11.224  -3.240   0.058  1.00  0.28           C  
ATOM    150  C   GLY A   9      12.353  -4.260  -0.059  1.00  0.35           C  
ATOM    151  O   GLY A   9      12.403  -5.224   0.679  1.00  0.40           O  
ATOM    152  H   GLY A   9       9.338  -3.620   1.035  1.00  0.18           H  
ATOM    153  HA2 GLY A   9      11.153  -2.683  -0.861  1.00  0.23           H  
ATOM    154  HA3 GLY A   9      11.439  -2.562   0.866  1.00  0.39           H  
ATOM    155  N   LYS A  10      13.239  -4.024  -0.984  1.00  0.39           N  
ATOM    156  CA  LYS A  10      14.375  -4.974  -1.165  1.00  0.52           C  
ATOM    157  C   LYS A  10      15.119  -5.135   0.159  1.00  0.71           C  
ATOM    158  O   LYS A  10      15.717  -6.161   0.420  1.00  0.88           O  
ATOM    159  CB  LYS A  10      15.333  -4.415  -2.228  1.00  0.41           C  
ATOM    160  CG  LYS A  10      15.328  -5.312  -3.479  1.00  1.14           C  
ATOM    161  CD  LYS A  10      14.003  -5.134  -4.229  1.00  2.29           C  
ATOM    162  CE  LYS A  10      13.985  -6.065  -5.443  1.00  3.15           C  
ATOM    163  NZ  LYS A  10      12.623  -6.110  -6.046  1.00  4.64           N  
ATOM    164  H   LYS A  10      13.164  -3.226  -1.546  1.00  0.35           H  
ATOM    165  HA  LYS A  10      13.996  -5.929  -1.479  1.00  0.60           H  
ATOM    166  HB2 LYS A  10      15.024  -3.418  -2.501  1.00  0.29           H  
ATOM    167  HB3 LYS A  10      16.334  -4.372  -1.823  1.00  0.76           H  
ATOM    168  HG2 LYS A  10      16.145  -5.030  -4.126  1.00  1.75           H  
ATOM    169  HG3 LYS A  10      15.450  -6.348  -3.194  1.00  1.64           H  
ATOM    170  HD2 LYS A  10      13.176  -5.373  -3.577  1.00  3.03           H  
ATOM    171  HD3 LYS A  10      13.908  -4.109  -4.557  1.00  2.50           H  
ATOM    172  HE2 LYS A  10      14.686  -5.708  -6.183  1.00  2.89           H  
ATOM    173  HE3 LYS A  10      14.269  -7.061  -5.139  1.00  3.34           H  
ATOM    174  HZ1 LYS A  10      12.065  -5.304  -5.702  1.00  5.04           H  
ATOM    175  HZ2 LYS A  10      12.702  -6.059  -7.082  1.00  5.01           H  
ATOM    176  HZ3 LYS A  10      12.154  -6.998  -5.777  1.00  5.27           H  
ATOM    177  N   THR A  11      15.066  -4.109   0.965  1.00  0.80           N  
ATOM    178  CA  THR A  11      15.752  -4.165   2.277  1.00  1.04           C  
ATOM    179  C   THR A  11      14.872  -3.529   3.359  1.00  0.67           C  
ATOM    180  O   THR A  11      15.301  -3.355   4.482  1.00  0.73           O  
ATOM    181  CB  THR A  11      17.065  -3.397   2.173  1.00  1.41           C  
ATOM    182  OG1 THR A  11      16.824  -2.397   1.187  1.00  1.40           O  
ATOM    183  CG2 THR A  11      18.186  -4.265   1.608  1.00  1.94           C  
ATOM    184  H   THR A  11      14.585  -3.301   0.702  1.00  0.78           H  
ATOM    185  HA  THR A  11      15.957  -5.188   2.537  1.00  1.30           H  
ATOM    186  HB  THR A  11      17.344  -2.957   3.105  1.00  1.40           H  
ATOM    187  HG1 THR A  11      15.885  -2.399   0.986  1.00  1.76           H  
ATOM    188 HG21 THR A  11      17.915  -4.613   0.621  1.00  2.28           H  
ATOM    189 HG22 THR A  11      19.097  -3.690   1.542  1.00  1.53           H  
ATOM    190 HG23 THR A  11      18.348  -5.117   2.252  1.00  2.84           H  
ATOM    191  N   LEU A  12      13.656  -3.191   2.996  1.00  0.32           N  
ATOM    192  CA  LEU A  12      12.744  -2.560   4.004  1.00  0.20           C  
ATOM    193  C   LEU A  12      11.301  -3.049   3.810  1.00  0.32           C  
ATOM    194  O   LEU A  12      10.558  -2.505   3.016  1.00  0.83           O  
ATOM    195  CB  LEU A  12      12.803  -1.032   3.838  1.00  0.53           C  
ATOM    196  CG  LEU A  12      11.813  -0.353   4.803  1.00  0.94           C  
ATOM    197  CD1 LEU A  12      12.118  -0.780   6.241  1.00  0.90           C  
ATOM    198  CD2 LEU A  12      11.973   1.165   4.691  1.00  1.44           C  
ATOM    199  H   LEU A  12      13.350  -3.349   2.072  1.00  0.29           H  
ATOM    200  HA  LEU A  12      13.076  -2.823   4.992  1.00  0.24           H  
ATOM    201  HB2 LEU A  12      13.805  -0.687   4.050  1.00  0.37           H  
ATOM    202  HB3 LEU A  12      12.551  -0.772   2.821  1.00  0.90           H  
ATOM    203  HG  LEU A  12      10.801  -0.628   4.547  1.00  1.73           H  
ATOM    204 HD11 LEU A  12      13.182  -0.916   6.363  1.00  0.76           H  
ATOM    205 HD12 LEU A  12      11.775  -0.019   6.928  1.00  1.45           H  
ATOM    206 HD13 LEU A  12      11.613  -1.709   6.461  1.00  1.95           H  
ATOM    207 HD21 LEU A  12      11.809   1.474   3.670  1.00  2.03           H  
ATOM    208 HD22 LEU A  12      11.254   1.654   5.330  1.00  1.17           H  
ATOM    209 HD23 LEU A  12      12.970   1.449   4.993  1.00  2.27           H  
ATOM    210  N   LYS A  13      10.936  -4.063   4.546  1.00  0.26           N  
ATOM    211  CA  LYS A  13       9.545  -4.589   4.424  1.00  0.20           C  
ATOM    212  C   LYS A  13       8.658  -3.980   5.515  1.00  0.43           C  
ATOM    213  O   LYS A  13       9.136  -3.597   6.565  1.00  0.74           O  
ATOM    214  CB  LYS A  13       9.566  -6.109   4.572  1.00  0.28           C  
ATOM    215  CG  LYS A  13      10.492  -6.706   3.512  1.00  0.30           C  
ATOM    216  CD  LYS A  13      10.566  -8.221   3.707  1.00  0.94           C  
ATOM    217  CE  LYS A  13      11.724  -8.550   4.652  1.00  1.51           C  
ATOM    218  NZ  LYS A  13      11.765 -10.011   4.937  1.00  2.45           N  
ATOM    219  H   LYS A  13      11.568  -4.473   5.172  1.00  0.64           H  
ATOM    220  HA  LYS A  13       9.149  -4.331   3.457  1.00  0.20           H  
ATOM    221  HB2 LYS A  13       9.923  -6.372   5.554  1.00  0.41           H  
ATOM    222  HB3 LYS A  13       8.567  -6.499   4.444  1.00  0.38           H  
ATOM    223  HG2 LYS A  13      10.107  -6.485   2.528  1.00  0.24           H  
ATOM    224  HG3 LYS A  13      11.479  -6.279   3.609  1.00  0.49           H  
ATOM    225  HD2 LYS A  13       9.639  -8.577   4.133  1.00  2.11           H  
ATOM    226  HD3 LYS A  13      10.726  -8.703   2.754  1.00  1.22           H  
ATOM    227  HE2 LYS A  13      12.657  -8.253   4.197  1.00  1.24           H  
ATOM    228  HE3 LYS A  13      11.597  -8.013   5.580  1.00  2.46           H  
ATOM    229  HZ1 LYS A  13      11.015 -10.491   4.399  1.00  2.67           H  
ATOM    230  HZ2 LYS A  13      12.691 -10.393   4.658  1.00  2.41           H  
ATOM    231  HZ3 LYS A  13      11.617 -10.170   5.954  1.00  3.44           H  
ATOM    232  N   GLY A  14       7.385  -3.902   5.244  1.00  0.30           N  
ATOM    233  CA  GLY A  14       6.458  -3.316   6.253  1.00  0.53           C  
ATOM    234  C   GLY A  14       5.016  -3.743   5.969  1.00  0.29           C  
ATOM    235  O   GLY A  14       4.770  -4.590   5.133  1.00  0.18           O  
ATOM    236  H   GLY A  14       7.041  -4.226   4.386  1.00  0.12           H  
ATOM    237  HA2 GLY A  14       6.742  -3.654   7.238  1.00  0.78           H  
ATOM    238  HA3 GLY A  14       6.523  -2.239   6.214  1.00  0.74           H  
ATOM    239  N   GLU A  15       4.094  -3.147   6.674  1.00  0.32           N  
ATOM    240  CA  GLU A  15       2.663  -3.508   6.464  1.00  0.21           C  
ATOM    241  C   GLU A  15       1.766  -2.602   7.322  1.00  0.21           C  
ATOM    242  O   GLU A  15       1.909  -2.547   8.529  1.00  0.25           O  
ATOM    243  CB  GLU A  15       2.466  -4.982   6.856  1.00  0.49           C  
ATOM    244  CG  GLU A  15       1.056  -5.196   7.420  1.00  1.57           C  
ATOM    245  CD  GLU A  15       0.750  -6.696   7.444  1.00  1.76           C  
ATOM    246  OE1 GLU A  15       0.702  -7.257   6.362  1.00  2.51           O  
ATOM    247  OE2 GLU A  15       0.582  -7.196   8.545  1.00  1.72           O  
ATOM    248  H   GLU A  15       4.338  -2.464   7.331  1.00  0.46           H  
ATOM    249  HA  GLU A  15       2.414  -3.379   5.423  1.00  0.17           H  
ATOM    250  HB2 GLU A  15       2.603  -5.606   5.984  1.00  1.47           H  
ATOM    251  HB3 GLU A  15       3.197  -5.258   7.601  1.00  1.93           H  
ATOM    252  HG2 GLU A  15       0.997  -4.808   8.426  1.00  2.38           H  
ATOM    253  HG3 GLU A  15       0.328  -4.696   6.798  1.00  2.47           H  
ATOM    254  N   THR A  16       0.862  -1.910   6.681  1.00  0.17           N  
ATOM    255  CA  THR A  16      -0.050  -1.005   7.447  1.00  0.19           C  
ATOM    256  C   THR A  16      -1.410  -0.903   6.744  1.00  0.17           C  
ATOM    257  O   THR A  16      -1.501  -1.072   5.546  1.00  0.19           O  
ATOM    258  CB  THR A  16       0.585   0.387   7.545  1.00  0.19           C  
ATOM    259  OG1 THR A  16      -0.450   1.223   8.053  1.00  0.33           O  
ATOM    260  CG2 THR A  16       0.919   0.952   6.167  1.00  0.22           C  
ATOM    261  H   THR A  16       0.779  -1.988   5.708  1.00  0.13           H  
ATOM    262  HA  THR A  16      -0.192  -1.399   8.439  1.00  0.23           H  
ATOM    263  HB  THR A  16       1.446   0.394   8.189  1.00  0.23           H  
ATOM    264  HG1 THR A  16      -0.972   0.707   8.671  1.00  0.51           H  
ATOM    265 HG21 THR A  16       0.965   0.152   5.446  1.00  1.03           H  
ATOM    266 HG22 THR A  16       0.157   1.657   5.869  1.00  0.89           H  
ATOM    267 HG23 THR A  16       1.875   1.455   6.203  1.00  1.21           H  
ATOM    268  N   THR A  17      -2.435  -0.624   7.511  1.00  0.13           N  
ATOM    269  CA  THR A  17      -3.806  -0.519   6.915  1.00  0.10           C  
ATOM    270  C   THR A  17      -4.275   0.941   6.893  1.00  0.11           C  
ATOM    271  O   THR A  17      -4.009   1.693   7.810  1.00  0.15           O  
ATOM    272  CB  THR A  17      -4.778  -1.347   7.761  1.00  0.11           C  
ATOM    273  OG1 THR A  17      -5.085  -0.516   8.876  1.00  0.13           O  
ATOM    274  CG2 THR A  17      -4.099  -2.579   8.354  1.00  0.14           C  
ATOM    275  H   THR A  17      -2.305  -0.485   8.473  1.00  0.11           H  
ATOM    276  HA  THR A  17      -3.796  -0.905   5.911  1.00  0.09           H  
ATOM    277  HB  THR A  17      -5.665  -1.614   7.216  1.00  0.08           H  
ATOM    278  HG1 THR A  17      -5.942  -0.112   8.719  1.00  0.95           H  
ATOM    279 HG21 THR A  17      -3.257  -2.862   7.742  1.00  1.05           H  
ATOM    280 HG22 THR A  17      -3.754  -2.359   9.354  1.00  1.13           H  
ATOM    281 HG23 THR A  17      -4.801  -3.399   8.393  1.00  0.92           H  
ATOM    282  N   THR A  18      -4.963   1.305   5.838  1.00  0.08           N  
ATOM    283  CA  THR A  18      -5.475   2.709   5.729  1.00  0.11           C  
ATOM    284  C   THR A  18      -6.966   2.695   5.361  1.00  0.09           C  
ATOM    285  O   THR A  18      -7.430   1.809   4.666  1.00  0.09           O  
ATOM    286  CB  THR A  18      -4.690   3.449   4.642  1.00  0.17           C  
ATOM    287  OG1 THR A  18      -4.880   4.830   4.937  1.00  0.19           O  
ATOM    288  CG2 THR A  18      -5.313   3.248   3.261  1.00  0.19           C  
ATOM    289  H   THR A  18      -5.134   0.663   5.118  1.00  0.06           H  
ATOM    290  HA  THR A  18      -5.347   3.215   6.669  1.00  0.13           H  
ATOM    291  HB  THR A  18      -3.648   3.187   4.644  1.00  0.19           H  
ATOM    292  HG1 THR A  18      -4.283   5.337   4.380  1.00  1.12           H  
ATOM    293 HG21 THR A  18      -5.664   2.233   3.163  1.00  0.85           H  
ATOM    294 HG22 THR A  18      -6.145   3.926   3.134  1.00  0.87           H  
ATOM    295 HG23 THR A  18      -4.576   3.444   2.497  1.00  0.68           H  
ATOM    296  N   GLU A  19      -7.683   3.677   5.836  1.00  0.09           N  
ATOM    297  CA  GLU A  19      -9.142   3.737   5.524  1.00  0.11           C  
ATOM    298  C   GLU A  19      -9.377   4.554   4.248  1.00  0.17           C  
ATOM    299  O   GLU A  19      -9.016   5.711   4.175  1.00  0.24           O  
ATOM    300  CB  GLU A  19      -9.876   4.393   6.692  1.00  0.12           C  
ATOM    301  CG  GLU A  19     -11.371   4.084   6.580  1.00  0.95           C  
ATOM    302  CD  GLU A  19     -12.174   5.249   7.162  1.00  1.42           C  
ATOM    303  OE1 GLU A  19     -11.901   5.577   8.305  1.00  1.19           O  
ATOM    304  OE2 GLU A  19     -13.014   5.745   6.430  1.00  2.44           O  
ATOM    305  H   GLU A  19      -7.268   4.369   6.392  1.00  0.10           H  
ATOM    306  HA  GLU A  19      -9.519   2.738   5.383  1.00  0.10           H  
ATOM    307  HB2 GLU A  19      -9.494   4.005   7.625  1.00  0.72           H  
ATOM    308  HB3 GLU A  19      -9.724   5.461   6.663  1.00  0.53           H  
ATOM    309  HG2 GLU A  19     -11.639   3.948   5.543  1.00  1.42           H  
ATOM    310  HG3 GLU A  19     -11.600   3.182   7.130  1.00  1.21           H  
ATOM    311  N   ALA A  20      -9.978   3.928   3.272  1.00  0.16           N  
ATOM    312  CA  ALA A  20     -10.248   4.646   1.990  1.00  0.21           C  
ATOM    313  C   ALA A  20     -11.632   4.263   1.453  1.00  0.26           C  
ATOM    314  O   ALA A  20     -12.139   3.198   1.743  1.00  0.27           O  
ATOM    315  CB  ALA A  20      -9.177   4.260   0.970  1.00  0.14           C  
ATOM    316  H   ALA A  20     -10.249   2.993   3.379  1.00  0.13           H  
ATOM    317  HA  ALA A  20     -10.212   5.708   2.159  1.00  0.29           H  
ATOM    318  HB1 ALA A  20      -8.665   3.368   1.299  1.00  0.94           H  
ATOM    319  HB2 ALA A  20      -9.639   4.072   0.011  1.00  1.05           H  
ATOM    320  HB3 ALA A  20      -8.464   5.062   0.870  1.00  0.95           H  
ATOM    321  N   VAL A  21     -12.213   5.140   0.679  1.00  0.36           N  
ATOM    322  CA  VAL A  21     -13.564   4.839   0.119  1.00  0.46           C  
ATOM    323  C   VAL A  21     -13.435   4.170  -1.256  1.00  0.44           C  
ATOM    324  O   VAL A  21     -14.312   3.440  -1.675  1.00  0.55           O  
ATOM    325  CB  VAL A  21     -14.355   6.141  -0.015  1.00  0.56           C  
ATOM    326  CG1 VAL A  21     -13.729   7.002  -1.112  1.00  0.66           C  
ATOM    327  CG2 VAL A  21     -15.801   5.815  -0.394  1.00  0.70           C  
ATOM    328  H   VAL A  21     -11.767   5.987   0.467  1.00  0.39           H  
ATOM    329  HA  VAL A  21     -14.086   4.176   0.789  1.00  0.50           H  
ATOM    330  HB  VAL A  21     -14.337   6.676   0.923  1.00  0.50           H  
ATOM    331 HG11 VAL A  21     -12.657   7.021  -0.992  1.00  0.61           H  
ATOM    332 HG12 VAL A  21     -13.972   6.591  -2.081  1.00  1.51           H  
ATOM    333 HG13 VAL A  21     -14.113   8.010  -1.048  1.00  0.98           H  
ATOM    334 HG21 VAL A  21     -16.236   5.165   0.351  1.00  1.41           H  
ATOM    335 HG22 VAL A  21     -16.378   6.726  -0.451  1.00  0.58           H  
ATOM    336 HG23 VAL A  21     -15.823   5.319  -1.354  1.00  1.26           H  
ATOM    337  N   ASP A  22     -12.344   4.434  -1.927  1.00  0.31           N  
ATOM    338  CA  ASP A  22     -12.141   3.816  -3.275  1.00  0.30           C  
ATOM    339  C   ASP A  22     -10.676   3.400  -3.454  1.00  0.19           C  
ATOM    340  O   ASP A  22      -9.849   3.641  -2.597  1.00  0.20           O  
ATOM    341  CB  ASP A  22     -12.523   4.826  -4.358  1.00  0.33           C  
ATOM    342  CG  ASP A  22     -11.681   6.091  -4.193  1.00  0.22           C  
ATOM    343  OD1 ASP A  22     -11.912   6.770  -3.208  1.00  0.94           O  
ATOM    344  OD2 ASP A  22     -10.855   6.309  -5.064  1.00  0.92           O  
ATOM    345  H   ASP A  22     -11.664   5.031  -1.551  1.00  0.26           H  
ATOM    346  HA  ASP A  22     -12.768   2.946  -3.365  1.00  0.36           H  
ATOM    347  HB2 ASP A  22     -12.342   4.401  -5.334  1.00  0.35           H  
ATOM    348  HB3 ASP A  22     -13.569   5.080  -4.267  1.00  0.48           H  
ATOM    349  N   ALA A  23     -10.390   2.782  -4.567  1.00  0.24           N  
ATOM    350  CA  ALA A  23      -8.987   2.335  -4.819  1.00  0.26           C  
ATOM    351  C   ALA A  23      -8.110   3.523  -5.230  1.00  0.23           C  
ATOM    352  O   ALA A  23      -7.029   3.709  -4.708  1.00  0.44           O  
ATOM    353  CB  ALA A  23      -8.991   1.295  -5.938  1.00  0.39           C  
ATOM    354  H   ALA A  23     -11.089   2.614  -5.232  1.00  0.33           H  
ATOM    355  HA  ALA A  23      -8.590   1.891  -3.924  1.00  0.26           H  
ATOM    356  HB1 ALA A  23      -9.695   1.586  -6.704  1.00  1.00           H  
ATOM    357  HB2 ALA A  23      -8.004   1.222  -6.371  1.00  1.38           H  
ATOM    358  HB3 ALA A  23      -9.277   0.333  -5.539  1.00  0.73           H  
ATOM    359  N   ALA A  24      -8.595   4.303  -6.157  1.00  0.38           N  
ATOM    360  CA  ALA A  24      -7.798   5.477  -6.619  1.00  0.32           C  
ATOM    361  C   ALA A  24      -7.294   6.285  -5.420  1.00  0.27           C  
ATOM    362  O   ALA A  24      -6.135   6.644  -5.355  1.00  0.46           O  
ATOM    363  CB  ALA A  24      -8.678   6.364  -7.499  1.00  0.41           C  
ATOM    364  H   ALA A  24      -9.476   4.120  -6.544  1.00  0.65           H  
ATOM    365  HA  ALA A  24      -6.956   5.131  -7.192  1.00  0.32           H  
ATOM    366  HB1 ALA A  24      -9.703   6.305  -7.166  1.00  0.78           H  
ATOM    367  HB2 ALA A  24      -8.342   7.388  -7.436  1.00  0.95           H  
ATOM    368  HB3 ALA A  24      -8.617   6.032  -8.525  1.00  1.40           H  
ATOM    369  N   THR A  25      -8.173   6.555  -4.496  1.00  0.27           N  
ATOM    370  CA  THR A  25      -7.754   7.340  -3.299  1.00  0.35           C  
ATOM    371  C   THR A  25      -6.822   6.500  -2.419  1.00  0.28           C  
ATOM    372  O   THR A  25      -5.990   7.029  -1.710  1.00  0.36           O  
ATOM    373  CB  THR A  25      -8.998   7.749  -2.501  1.00  0.52           C  
ATOM    374  OG1 THR A  25      -8.622   8.954  -1.842  1.00  0.84           O  
ATOM    375  CG2 THR A  25      -9.309   6.759  -1.382  1.00  0.17           C  
ATOM    376  H   THR A  25      -9.099   6.246  -4.587  1.00  0.40           H  
ATOM    377  HA  THR A  25      -7.234   8.225  -3.622  1.00  0.39           H  
ATOM    378  HB  THR A  25      -9.852   7.903  -3.137  1.00  0.85           H  
ATOM    379  HG1 THR A  25      -9.425   9.403  -1.565  1.00  1.73           H  
ATOM    380 HG21 THR A  25      -9.223   5.748  -1.752  1.00  0.91           H  
ATOM    381 HG22 THR A  25      -8.615   6.901  -0.567  1.00  0.87           H  
ATOM    382 HG23 THR A  25     -10.314   6.920  -1.022  1.00  0.89           H  
ATOM    383  N   ALA A  26      -6.981   5.205  -2.484  1.00  0.17           N  
ATOM    384  CA  ALA A  26      -6.108   4.318  -1.661  1.00  0.15           C  
ATOM    385  C   ALA A  26      -4.695   4.275  -2.253  1.00  0.15           C  
ATOM    386  O   ALA A  26      -3.717   4.216  -1.532  1.00  0.22           O  
ATOM    387  CB  ALA A  26      -6.697   2.908  -1.648  1.00  0.10           C  
ATOM    388  H   ALA A  26      -7.670   4.820  -3.066  1.00  0.16           H  
ATOM    389  HA  ALA A  26      -6.064   4.693  -0.654  1.00  0.21           H  
ATOM    390  HB1 ALA A  26      -7.699   2.935  -1.248  1.00  0.97           H  
ATOM    391  HB2 ALA A  26      -6.725   2.516  -2.653  1.00  0.84           H  
ATOM    392  HB3 ALA A  26      -6.085   2.263  -1.032  1.00  0.89           H  
ATOM    393  N   GLU A  27      -4.619   4.305  -3.557  1.00  0.10           N  
ATOM    394  CA  GLU A  27      -3.286   4.264  -4.217  1.00  0.09           C  
ATOM    395  C   GLU A  27      -2.432   5.465  -3.792  1.00  0.10           C  
ATOM    396  O   GLU A  27      -1.293   5.310  -3.396  1.00  0.13           O  
ATOM    397  CB  GLU A  27      -3.489   4.299  -5.729  1.00  0.07           C  
ATOM    398  CG  GLU A  27      -4.108   2.977  -6.184  1.00  0.25           C  
ATOM    399  CD  GLU A  27      -4.217   2.969  -7.711  1.00  0.25           C  
ATOM    400  OE1 GLU A  27      -4.860   3.876  -8.211  1.00  1.44           O  
ATOM    401  OE2 GLU A  27      -3.650   2.057  -8.289  1.00  1.10           O  
ATOM    402  H   GLU A  27      -5.432   4.350  -4.098  1.00  0.08           H  
ATOM    403  HA  GLU A  27      -2.781   3.353  -3.949  1.00  0.09           H  
ATOM    404  HB2 GLU A  27      -4.147   5.115  -5.987  1.00  0.11           H  
ATOM    405  HB3 GLU A  27      -2.542   4.442  -6.217  1.00  0.13           H  
ATOM    406  HG2 GLU A  27      -3.487   2.152  -5.867  1.00  0.35           H  
ATOM    407  HG3 GLU A  27      -5.093   2.868  -5.757  1.00  0.35           H  
ATOM    408  N   LYS A  28      -2.999   6.639  -3.882  1.00  0.18           N  
ATOM    409  CA  LYS A  28      -2.221   7.855  -3.498  1.00  0.21           C  
ATOM    410  C   LYS A  28      -2.022   7.918  -1.979  1.00  0.22           C  
ATOM    411  O   LYS A  28      -1.001   8.377  -1.505  1.00  0.28           O  
ATOM    412  CB  LYS A  28      -2.966   9.103  -3.971  1.00  0.24           C  
ATOM    413  CG  LYS A  28      -4.360   9.135  -3.341  1.00  1.10           C  
ATOM    414  CD  LYS A  28      -5.126  10.344  -3.882  1.00  0.94           C  
ATOM    415  CE  LYS A  28      -5.617  11.192  -2.708  1.00  1.88           C  
ATOM    416  NZ  LYS A  28      -6.515  10.393  -1.827  1.00  3.17           N  
ATOM    417  H   LYS A  28      -3.922   6.721  -4.198  1.00  0.26           H  
ATOM    418  HA  LYS A  28      -1.260   7.820  -3.977  1.00  0.19           H  
ATOM    419  HB2 LYS A  28      -2.417   9.986  -3.678  1.00  0.97           H  
ATOM    420  HB3 LYS A  28      -3.057   9.086  -5.047  1.00  1.09           H  
ATOM    421  HG2 LYS A  28      -4.891   8.227  -3.588  1.00  1.83           H  
ATOM    422  HG3 LYS A  28      -4.272   9.213  -2.268  1.00  1.77           H  
ATOM    423  HD2 LYS A  28      -4.474  10.935  -4.509  1.00  0.31           H  
ATOM    424  HD3 LYS A  28      -5.969  10.008  -4.466  1.00  1.62           H  
ATOM    425  HE2 LYS A  28      -4.772  11.537  -2.131  1.00  2.63           H  
ATOM    426  HE3 LYS A  28      -6.161  12.048  -3.082  1.00  1.95           H  
ATOM    427  HZ1 LYS A  28      -6.147   9.424  -1.744  1.00  3.69           H  
ATOM    428  HZ2 LYS A  28      -6.556  10.831  -0.885  1.00  3.92           H  
ATOM    429  HZ3 LYS A  28      -7.470  10.367  -2.238  1.00  3.39           H  
ATOM    430  N   VAL A  29      -2.996   7.454  -1.246  1.00  0.19           N  
ATOM    431  CA  VAL A  29      -2.868   7.487   0.242  1.00  0.20           C  
ATOM    432  C   VAL A  29      -1.682   6.628   0.683  1.00  0.20           C  
ATOM    433  O   VAL A  29      -0.733   7.123   1.262  1.00  0.28           O  
ATOM    434  CB  VAL A  29      -4.150   6.946   0.869  1.00  0.20           C  
ATOM    435  CG1 VAL A  29      -3.901   6.653   2.349  1.00  0.19           C  
ATOM    436  CG2 VAL A  29      -5.254   7.997   0.743  1.00  0.18           C  
ATOM    437  H   VAL A  29      -3.802   7.086  -1.666  1.00  0.18           H  
ATOM    438  HA  VAL A  29      -2.713   8.502   0.565  1.00  0.22           H  
ATOM    439  HB  VAL A  29      -4.448   6.041   0.364  1.00  0.21           H  
ATOM    440 HG11 VAL A  29      -3.238   7.399   2.763  1.00  1.02           H  
ATOM    441 HG12 VAL A  29      -4.837   6.673   2.888  1.00  0.92           H  
ATOM    442 HG13 VAL A  29      -3.449   5.678   2.457  1.00  0.95           H  
ATOM    443 HG21 VAL A  29      -5.110   8.572  -0.160  1.00  1.29           H  
ATOM    444 HG22 VAL A  29      -6.218   7.512   0.704  1.00  1.05           H  
ATOM    445 HG23 VAL A  29      -5.225   8.661   1.594  1.00  1.10           H  
ATOM    446  N   PHE A  30      -1.759   5.356   0.401  1.00  0.11           N  
ATOM    447  CA  PHE A  30      -0.639   4.456   0.798  1.00  0.11           C  
ATOM    448  C   PHE A  30       0.675   4.960   0.187  1.00  0.11           C  
ATOM    449  O   PHE A  30       1.717   4.883   0.803  1.00  0.10           O  
ATOM    450  CB  PHE A  30      -0.918   3.040   0.286  1.00  0.10           C  
ATOM    451  CG  PHE A  30      -1.756   2.252   1.307  1.00  0.10           C  
ATOM    452  CD1 PHE A  30      -1.282   2.019   2.590  1.00  0.12           C  
ATOM    453  CD2 PHE A  30      -3.001   1.758   0.954  1.00  0.09           C  
ATOM    454  CE1 PHE A  30      -2.045   1.302   3.499  1.00  0.12           C  
ATOM    455  CE2 PHE A  30      -3.754   1.045   1.864  1.00  0.09           C  
ATOM    456  CZ  PHE A  30      -3.277   0.814   3.131  1.00  0.11           C  
ATOM    457  H   PHE A  30      -2.542   4.999  -0.066  1.00  0.10           H  
ATOM    458  HA  PHE A  30      -0.552   4.443   1.870  1.00  0.12           H  
ATOM    459  HB2 PHE A  30      -1.453   3.093  -0.649  1.00  0.09           H  
ATOM    460  HB3 PHE A  30       0.015   2.525   0.128  1.00  0.10           H  
ATOM    461  HD1 PHE A  30      -0.310   2.383   2.878  1.00  0.13           H  
ATOM    462  HD2 PHE A  30      -3.387   1.933  -0.039  1.00  0.08           H  
ATOM    463  HE1 PHE A  30      -1.674   1.129   4.497  1.00  0.13           H  
ATOM    464  HE2 PHE A  30      -4.721   0.670   1.582  1.00  0.08           H  
ATOM    465  HZ  PHE A  30      -3.863   0.229   3.834  1.00  0.11           H  
ATOM    466  N   LYS A  31       0.598   5.461  -1.018  1.00  0.14           N  
ATOM    467  CA  LYS A  31       1.838   5.975  -1.670  1.00  0.14           C  
ATOM    468  C   LYS A  31       2.443   7.090  -0.818  1.00  0.12           C  
ATOM    469  O   LYS A  31       3.646   7.244  -0.753  1.00  0.17           O  
ATOM    470  CB  LYS A  31       1.492   6.513  -3.056  1.00  0.15           C  
ATOM    471  CG  LYS A  31       2.761   7.056  -3.718  1.00  0.20           C  
ATOM    472  CD  LYS A  31       2.790   6.617  -5.183  1.00  0.84           C  
ATOM    473  CE  LYS A  31       4.031   7.203  -5.859  1.00  1.11           C  
ATOM    474  NZ  LYS A  31       5.239   6.979  -5.015  1.00  2.48           N  
ATOM    475  H   LYS A  31      -0.263   5.502  -1.487  1.00  0.16           H  
ATOM    476  HA  LYS A  31       2.549   5.173  -1.767  1.00  0.15           H  
ATOM    477  HB2 LYS A  31       1.076   5.719  -3.662  1.00  0.14           H  
ATOM    478  HB3 LYS A  31       0.767   7.306  -2.963  1.00  0.15           H  
ATOM    479  HG2 LYS A  31       2.766   8.134  -3.663  1.00  0.91           H  
ATOM    480  HG3 LYS A  31       3.631   6.672  -3.207  1.00  0.73           H  
ATOM    481  HD2 LYS A  31       2.822   5.538  -5.239  1.00  1.65           H  
ATOM    482  HD3 LYS A  31       1.902   6.970  -5.686  1.00  1.15           H  
ATOM    483  HE2 LYS A  31       4.178   6.731  -6.819  1.00  1.91           H  
ATOM    484  HE3 LYS A  31       3.895   8.265  -6.005  1.00  0.97           H  
ATOM    485  HZ1 LYS A  31       5.059   6.197  -4.353  1.00  3.08           H  
ATOM    486  HZ2 LYS A  31       6.047   6.740  -5.624  1.00  3.19           H  
ATOM    487  HZ3 LYS A  31       5.453   7.844  -4.479  1.00  2.78           H  
ATOM    488  N   GLN A  32       1.591   7.846  -0.182  1.00  0.07           N  
ATOM    489  CA  GLN A  32       2.096   8.950   0.682  1.00  0.06           C  
ATOM    490  C   GLN A  32       2.844   8.359   1.880  1.00  0.05           C  
ATOM    491  O   GLN A  32       3.755   8.965   2.408  1.00  0.05           O  
ATOM    492  CB  GLN A  32       0.913   9.785   1.172  1.00  0.07           C  
ATOM    493  CG  GLN A  32       1.440  10.989   1.953  1.00  0.08           C  
ATOM    494  CD  GLN A  32       0.865  10.964   3.371  1.00  1.06           C  
ATOM    495  OE1 GLN A  32       0.078  11.807   3.749  1.00  1.22           O  
ATOM    496  NE2 GLN A  32       1.234  10.014   4.187  1.00  2.51           N  
ATOM    497  H   GLN A  32       0.627   7.690  -0.271  1.00  0.06           H  
ATOM    498  HA  GLN A  32       2.764   9.574   0.113  1.00  0.05           H  
ATOM    499  HB2 GLN A  32       0.335  10.125   0.325  1.00  0.07           H  
ATOM    500  HB3 GLN A  32       0.284   9.183   1.811  1.00  0.06           H  
ATOM    501  HG2 GLN A  32       2.518  10.950   2.004  1.00  0.84           H  
ATOM    502  HG3 GLN A  32       1.139  11.903   1.463  1.00  0.84           H  
ATOM    503 HE21 GLN A  32       1.870   9.330   3.887  1.00  3.04           H  
ATOM    504 HE22 GLN A  32       0.876   9.983   5.098  1.00  3.21           H  
ATOM    505  N   TYR A  33       2.438   7.183   2.281  1.00  0.05           N  
ATOM    506  CA  TYR A  33       3.117   6.526   3.435  1.00  0.05           C  
ATOM    507  C   TYR A  33       4.487   6.001   3.000  1.00  0.07           C  
ATOM    508  O   TYR A  33       5.498   6.326   3.590  1.00  0.04           O  
ATOM    509  CB  TYR A  33       2.256   5.362   3.927  1.00  0.06           C  
ATOM    510  CG  TYR A  33       3.011   4.600   5.015  1.00  0.14           C  
ATOM    511  CD1 TYR A  33       3.970   3.668   4.678  1.00  0.21           C  
ATOM    512  CD2 TYR A  33       2.745   4.833   6.349  1.00  0.18           C  
ATOM    513  CE1 TYR A  33       4.653   2.979   5.658  1.00  0.29           C  
ATOM    514  CE2 TYR A  33       3.428   4.143   7.330  1.00  0.27           C  
ATOM    515  CZ  TYR A  33       4.388   3.211   6.992  1.00  0.31           C  
ATOM    516  OH  TYR A  33       5.071   2.521   7.972  1.00  0.40           O  
ATOM    517  H   TYR A  33       1.692   6.738   1.826  1.00  0.05           H  
ATOM    518  HA  TYR A  33       3.243   7.238   4.229  1.00  0.05           H  
ATOM    519  HB2 TYR A  33       1.325   5.737   4.328  1.00  0.01           H  
ATOM    520  HB3 TYR A  33       2.045   4.693   3.109  1.00  0.10           H  
ATOM    521  HD1 TYR A  33       4.189   3.476   3.638  1.00  0.23           H  
ATOM    522  HD2 TYR A  33       1.996   5.560   6.628  1.00  0.17           H  
ATOM    523  HE1 TYR A  33       5.401   2.252   5.378  1.00  0.35           H  
ATOM    524  HE2 TYR A  33       3.210   4.334   8.370  1.00  0.32           H  
ATOM    525  HH  TYR A  33       5.994   2.780   7.929  1.00  1.13           H  
ATOM    526  N   ALA A  34       4.488   5.197   1.973  1.00  0.17           N  
ATOM    527  CA  ALA A  34       5.779   4.642   1.474  1.00  0.20           C  
ATOM    528  C   ALA A  34       6.822   5.759   1.367  1.00  0.19           C  
ATOM    529  O   ALA A  34       7.987   5.554   1.643  1.00  0.24           O  
ATOM    530  CB  ALA A  34       5.555   4.020   0.097  1.00  0.37           C  
ATOM    531  H   ALA A  34       3.645   4.958   1.535  1.00  0.23           H  
ATOM    532  HA  ALA A  34       6.133   3.885   2.154  1.00  0.19           H  
ATOM    533  HB1 ALA A  34       4.496   3.944  -0.101  1.00  1.07           H  
ATOM    534  HB2 ALA A  34       6.014   4.638  -0.662  1.00  1.50           H  
ATOM    535  HB3 ALA A  34       5.994   3.035   0.065  1.00  0.86           H  
ATOM    536  N   ASN A  35       6.378   6.920   0.965  1.00  0.22           N  
ATOM    537  CA  ASN A  35       7.326   8.064   0.836  1.00  0.30           C  
ATOM    538  C   ASN A  35       8.067   8.283   2.158  1.00  0.26           C  
ATOM    539  O   ASN A  35       9.257   8.527   2.173  1.00  0.32           O  
ATOM    540  CB  ASN A  35       6.540   9.324   0.477  1.00  0.40           C  
ATOM    541  CG  ASN A  35       7.511  10.495   0.307  1.00  0.67           C  
ATOM    542  OD1 ASN A  35       8.692  10.311   0.090  1.00  0.97           O  
ATOM    543  ND2 ASN A  35       7.055  11.715   0.398  1.00  1.34           N  
ATOM    544  H   ASN A  35       5.428   7.038   0.751  1.00  0.23           H  
ATOM    545  HA  ASN A  35       8.037   7.854   0.056  1.00  0.36           H  
ATOM    546  HB2 ASN A  35       6.001   9.170  -0.446  1.00  0.46           H  
ATOM    547  HB3 ASN A  35       5.838   9.555   1.265  1.00  0.30           H  
ATOM    548 HD21 ASN A  35       6.102  11.870   0.572  1.00  1.87           H  
ATOM    549 HD22 ASN A  35       7.663  12.475   0.291  1.00  1.49           H  
ATOM    550  N   ASP A  36       7.346   8.192   3.241  1.00  0.21           N  
ATOM    551  CA  ASP A  36       7.990   8.389   4.571  1.00  0.29           C  
ATOM    552  C   ASP A  36       8.820   7.156   4.942  1.00  0.42           C  
ATOM    553  O   ASP A  36       9.241   7.006   6.072  1.00  0.63           O  
ATOM    554  CB  ASP A  36       6.905   8.609   5.624  1.00  0.23           C  
ATOM    555  CG  ASP A  36       6.170   9.918   5.328  1.00  0.19           C  
ATOM    556  OD1 ASP A  36       5.254   9.855   4.525  1.00  1.31           O  
ATOM    557  OD2 ASP A  36       6.567  10.907   5.920  1.00  0.92           O  
ATOM    558  H   ASP A  36       6.387   7.996   3.180  1.00  0.16           H  
ATOM    559  HA  ASP A  36       8.630   9.253   4.534  1.00  0.39           H  
ATOM    560  HB2 ASP A  36       6.199   7.791   5.599  1.00  0.30           H  
ATOM    561  HB3 ASP A  36       7.353   8.664   6.605  1.00  0.30           H  
ATOM    562  N   ASN A  37       9.031   6.297   3.976  1.00  0.32           N  
ATOM    563  CA  ASN A  37       9.831   5.059   4.241  1.00  0.49           C  
ATOM    564  C   ASN A  37      10.880   4.853   3.141  1.00  0.52           C  
ATOM    565  O   ASN A  37      11.867   4.174   3.342  1.00  0.80           O  
ATOM    566  CB  ASN A  37       8.890   3.856   4.277  1.00  0.54           C  
ATOM    567  CG  ASN A  37       8.153   3.829   5.617  1.00  0.54           C  
ATOM    568  OD1 ASN A  37       8.597   3.218   6.569  1.00  0.58           O  
ATOM    569  ND2 ASN A  37       7.027   4.478   5.736  1.00  0.53           N  
ATOM    570  H   ASN A  37       8.662   6.462   3.084  1.00  0.16           H  
ATOM    571  HA  ASN A  37      10.328   5.148   5.191  1.00  0.61           H  
ATOM    572  HB2 ASN A  37       8.169   3.931   3.476  1.00  0.53           H  
ATOM    573  HB3 ASN A  37       9.456   2.944   4.162  1.00  0.66           H  
ATOM    574 HD21 ASN A  37       6.665   4.972   4.971  1.00  0.54           H  
ATOM    575 HD22 ASN A  37       6.544   4.471   6.588  1.00  0.54           H  
ATOM    576  N   GLY A  38      10.645   5.442   1.999  1.00  0.29           N  
ATOM    577  CA  GLY A  38      11.619   5.287   0.883  1.00  0.36           C  
ATOM    578  C   GLY A  38      11.325   4.010   0.095  1.00  0.38           C  
ATOM    579  O   GLY A  38      12.197   3.189  -0.108  1.00  0.76           O  
ATOM    580  H   GLY A  38       9.837   5.979   1.877  1.00  0.26           H  
ATOM    581  HA2 GLY A  38      11.545   6.139   0.223  1.00  0.34           H  
ATOM    582  HA3 GLY A  38      12.619   5.235   1.286  1.00  0.43           H  
ATOM    583  N   VAL A  39      10.099   3.872  -0.333  1.00  0.05           N  
ATOM    584  CA  VAL A  39       9.724   2.654  -1.111  1.00  0.05           C  
ATOM    585  C   VAL A  39       8.762   3.029  -2.244  1.00  0.03           C  
ATOM    586  O   VAL A  39       7.567   3.116  -2.042  1.00  0.07           O  
ATOM    587  CB  VAL A  39       9.047   1.652  -0.176  1.00  0.08           C  
ATOM    588  CG1 VAL A  39       8.743   0.365  -0.947  1.00  0.16           C  
ATOM    589  CG2 VAL A  39       9.992   1.331   0.984  1.00  0.12           C  
ATOM    590  H   VAL A  39       9.429   4.562  -0.145  1.00  0.34           H  
ATOM    591  HA  VAL A  39      10.609   2.209  -1.530  1.00  0.10           H  
ATOM    592  HB  VAL A  39       8.129   2.073   0.208  1.00  0.07           H  
ATOM    593 HG11 VAL A  39       9.654  -0.030  -1.371  1.00  1.23           H  
ATOM    594 HG12 VAL A  39       8.316  -0.368  -0.279  1.00  0.99           H  
ATOM    595 HG13 VAL A  39       8.042   0.572  -1.742  1.00  0.98           H  
ATOM    596 HG21 VAL A  39      11.000   1.215   0.611  1.00  1.13           H  
ATOM    597 HG22 VAL A  39       9.970   2.134   1.705  1.00  1.06           H  
ATOM    598 HG23 VAL A  39       9.683   0.414   1.463  1.00  0.92           H  
ATOM    599  N   ASP A  40       9.308   3.241  -3.412  1.00  0.04           N  
ATOM    600  CA  ASP A  40       8.446   3.613  -4.574  1.00  0.05           C  
ATOM    601  C   ASP A  40       8.942   2.915  -5.845  1.00  0.06           C  
ATOM    602  O   ASP A  40      10.106   3.000  -6.189  1.00  0.06           O  
ATOM    603  CB  ASP A  40       8.500   5.128  -4.770  1.00  0.12           C  
ATOM    604  CG  ASP A  40       8.172   5.822  -3.447  1.00  0.33           C  
ATOM    605  OD1 ASP A  40       7.271   5.332  -2.787  1.00  0.90           O  
ATOM    606  OD2 ASP A  40       8.840   6.804  -3.171  1.00  1.28           O  
ATOM    607  H   ASP A  40      10.279   3.156  -3.525  1.00  0.07           H  
ATOM    608  HA  ASP A  40       7.431   3.315  -4.377  1.00  0.06           H  
ATOM    609  HB2 ASP A  40       9.489   5.420  -5.090  1.00  0.32           H  
ATOM    610  HB3 ASP A  40       7.780   5.426  -5.517  1.00  0.43           H  
ATOM    611  N   GLY A  41       8.049   2.241  -6.515  1.00  0.08           N  
ATOM    612  CA  GLY A  41       8.450   1.533  -7.764  1.00  0.11           C  
ATOM    613  C   GLY A  41       7.243   0.828  -8.386  1.00  0.07           C  
ATOM    614  O   GLY A  41       6.492   1.423  -9.134  1.00  0.08           O  
ATOM    615  H   GLY A  41       7.122   2.201  -6.200  1.00  0.09           H  
ATOM    616  HA2 GLY A  41       8.848   2.248  -8.467  1.00  0.14           H  
ATOM    617  HA3 GLY A  41       9.209   0.801  -7.531  1.00  0.15           H  
ATOM    618  N   GLU A  42       7.082  -0.428  -8.062  1.00  0.07           N  
ATOM    619  CA  GLU A  42       5.931  -1.196  -8.623  1.00  0.10           C  
ATOM    620  C   GLU A  42       4.838  -1.338  -7.568  1.00  0.13           C  
ATOM    621  O   GLU A  42       5.085  -1.826  -6.483  1.00  0.30           O  
ATOM    622  CB  GLU A  42       6.408  -2.578  -9.032  1.00  0.15           C  
ATOM    623  CG  GLU A  42       7.723  -2.451  -9.803  1.00  0.26           C  
ATOM    624  CD  GLU A  42       8.884  -2.872  -8.900  1.00  1.93           C  
ATOM    625  OE1 GLU A  42       8.799  -3.975  -8.388  1.00  2.55           O  
ATOM    626  OE2 GLU A  42       9.791  -2.065  -8.773  1.00  2.90           O  
ATOM    627  H   GLU A  42       7.712  -0.864  -7.449  1.00  0.09           H  
ATOM    628  HA  GLU A  42       5.537  -0.684  -9.483  1.00  0.10           H  
ATOM    629  HB2 GLU A  42       6.561  -3.173  -8.148  1.00  0.09           H  
ATOM    630  HB3 GLU A  42       5.665  -3.051  -9.655  1.00  0.22           H  
ATOM    631  HG2 GLU A  42       7.699  -3.089 -10.674  1.00  1.09           H  
ATOM    632  HG3 GLU A  42       7.867  -1.426 -10.115  1.00  1.11           H  
ATOM    633  N   TRP A  43       3.651  -0.922  -7.916  1.00  0.15           N  
ATOM    634  CA  TRP A  43       2.519  -1.005  -6.945  1.00  0.15           C  
ATOM    635  C   TRP A  43       1.469  -2.006  -7.425  1.00  0.15           C  
ATOM    636  O   TRP A  43       1.136  -2.046  -8.593  1.00  0.17           O  
ATOM    637  CB  TRP A  43       1.893   0.375  -6.832  1.00  0.17           C  
ATOM    638  CG  TRP A  43       2.769   1.236  -5.918  1.00  0.18           C  
ATOM    639  CD1 TRP A  43       3.951   1.712  -6.284  1.00  0.17           C  
ATOM    640  CD2 TRP A  43       2.466   1.611  -4.678  1.00  0.18           C  
ATOM    641  NE1 TRP A  43       4.363   2.405  -5.211  1.00  0.17           N  
ATOM    642  CE2 TRP A  43       3.485   2.391  -4.152  1.00  0.17           C  
ATOM    643  CE3 TRP A  43       1.357   1.326  -3.888  1.00  0.18           C  
ATOM    644  CZ2 TRP A  43       3.395   2.879  -2.865  1.00  0.17           C  
ATOM    645  CZ3 TRP A  43       1.276   1.815  -2.603  1.00  0.18           C  
ATOM    646  CH2 TRP A  43       2.293   2.590  -2.091  1.00  0.18           C  
ATOM    647  H   TRP A  43       3.503  -0.558  -8.814  1.00  0.28           H  
ATOM    648  HA  TRP A  43       2.886  -1.308  -5.981  1.00  0.14           H  
ATOM    649  HB2 TRP A  43       1.852   0.834  -7.808  1.00  0.17           H  
ATOM    650  HB3 TRP A  43       0.900   0.299  -6.435  1.00  0.17           H  
ATOM    651  HD1 TRP A  43       4.500   1.497  -7.196  1.00  0.18           H  
ATOM    652  HE1 TRP A  43       5.219   2.883  -5.185  1.00  0.17           H  
ATOM    653  HE3 TRP A  43       0.561   0.721  -4.271  1.00  0.19           H  
ATOM    654  HZ2 TRP A  43       4.191   3.489  -2.462  1.00  0.17           H  
ATOM    655  HZ3 TRP A  43       0.413   1.586  -1.994  1.00  0.18           H  
ATOM    656  HH2 TRP A  43       2.227   2.965  -1.080  1.00  0.18           H  
ATOM    657  N   THR A  44       0.972  -2.796  -6.503  1.00  0.12           N  
ATOM    658  CA  THR A  44      -0.065  -3.811  -6.873  1.00  0.13           C  
ATOM    659  C   THR A  44      -1.319  -3.639  -6.002  1.00  0.14           C  
ATOM    660  O   THR A  44      -1.316  -2.906  -5.034  1.00  0.22           O  
ATOM    661  CB  THR A  44       0.512  -5.213  -6.668  1.00  0.12           C  
ATOM    662  OG1 THR A  44       0.179  -5.548  -5.325  1.00  0.99           O  
ATOM    663  CG2 THR A  44       2.038  -5.205  -6.715  1.00  1.10           C  
ATOM    664  H   THR A  44       1.286  -2.726  -5.574  1.00  0.10           H  
ATOM    665  HA  THR A  44      -0.335  -3.690  -7.907  1.00  0.16           H  
ATOM    666  HB  THR A  44       0.103  -5.926  -7.361  1.00  0.85           H  
ATOM    667  HG1 THR A  44       0.660  -6.344  -5.091  1.00  1.32           H  
ATOM    668 HG21 THR A  44       2.372  -4.751  -7.636  1.00  1.24           H  
ATOM    669 HG22 THR A  44       2.425  -4.642  -5.879  1.00  2.37           H  
ATOM    670 HG23 THR A  44       2.410  -6.218  -6.663  1.00  1.35           H  
ATOM    671  N   TYR A  45      -2.361  -4.330  -6.376  1.00  0.10           N  
ATOM    672  CA  TYR A  45      -3.640  -4.237  -5.607  1.00  0.10           C  
ATOM    673  C   TYR A  45      -4.273  -5.632  -5.520  1.00  0.10           C  
ATOM    674  O   TYR A  45      -4.443  -6.298  -6.523  1.00  0.10           O  
ATOM    675  CB  TYR A  45      -4.576  -3.273  -6.362  1.00  0.11           C  
ATOM    676  CG  TYR A  45      -5.727  -2.751  -5.459  1.00  0.11           C  
ATOM    677  CD1 TYR A  45      -6.586  -3.612  -4.782  1.00  0.11           C  
ATOM    678  CD2 TYR A  45      -5.919  -1.393  -5.321  1.00  0.11           C  
ATOM    679  CE1 TYR A  45      -7.598  -3.108  -3.989  1.00  0.12           C  
ATOM    680  CE2 TYR A  45      -6.935  -0.898  -4.531  1.00  0.12           C  
ATOM    681  CZ  TYR A  45      -7.778  -1.750  -3.857  1.00  0.12           C  
ATOM    682  OH  TYR A  45      -8.791  -1.252  -3.065  1.00  0.12           O  
ATOM    683  H   TYR A  45      -2.306  -4.910  -7.164  1.00  0.13           H  
ATOM    684  HA  TYR A  45      -3.447  -3.857  -4.618  1.00  0.11           H  
ATOM    685  HB2 TYR A  45      -3.994  -2.421  -6.708  1.00  0.11           H  
ATOM    686  HB3 TYR A  45      -5.000  -3.778  -7.217  1.00  0.11           H  
ATOM    687  HD1 TYR A  45      -6.491  -4.670  -4.896  1.00  0.11           H  
ATOM    688  HD2 TYR A  45      -5.273  -0.711  -5.841  1.00  0.11           H  
ATOM    689  HE1 TYR A  45      -8.251  -3.787  -3.461  1.00  0.12           H  
ATOM    690  HE2 TYR A  45      -7.077   0.169  -4.451  1.00  0.12           H  
ATOM    691  HH  TYR A  45      -9.223  -0.542  -3.546  1.00  0.77           H  
ATOM    692  N   ASP A  46      -4.607  -6.039  -4.319  1.00  0.11           N  
ATOM    693  CA  ASP A  46      -5.238  -7.387  -4.138  1.00  0.11           C  
ATOM    694  C   ASP A  46      -6.708  -7.230  -3.725  1.00  0.15           C  
ATOM    695  O   ASP A  46      -7.055  -7.404  -2.574  1.00  0.19           O  
ATOM    696  CB  ASP A  46      -4.482  -8.147  -3.050  1.00  0.14           C  
ATOM    697  CG  ASP A  46      -4.770  -9.644  -3.186  1.00  0.10           C  
ATOM    698  OD1 ASP A  46      -5.857  -9.945  -3.650  1.00  0.16           O  
ATOM    699  OD2 ASP A  46      -3.886 -10.400  -2.820  1.00  0.19           O  
ATOM    700  H   ASP A  46      -4.446  -5.463  -3.542  1.00  0.11           H  
ATOM    701  HA  ASP A  46      -5.184  -7.939  -5.059  1.00  0.08           H  
ATOM    702  HB2 ASP A  46      -3.420  -7.977  -3.155  1.00  0.15           H  
ATOM    703  HB3 ASP A  46      -4.803  -7.808  -2.076  1.00  0.19           H  
ATOM    704  N   ASP A  47      -7.541  -6.904  -4.676  1.00  0.19           N  
ATOM    705  CA  ASP A  47      -8.988  -6.731  -4.353  1.00  0.24           C  
ATOM    706  C   ASP A  47      -9.597  -8.066  -3.908  1.00  0.29           C  
ATOM    707  O   ASP A  47     -10.718  -8.115  -3.442  1.00  0.47           O  
ATOM    708  CB  ASP A  47      -9.720  -6.225  -5.594  1.00  0.24           C  
ATOM    709  CG  ASP A  47     -11.042  -5.577  -5.173  1.00  0.71           C  
ATOM    710  OD1 ASP A  47     -11.582  -6.041  -4.183  1.00  1.16           O  
ATOM    711  OD2 ASP A  47     -11.438  -4.654  -5.867  1.00  1.54           O  
ATOM    712  H   ASP A  47      -7.219  -6.776  -5.591  1.00  0.19           H  
ATOM    713  HA  ASP A  47      -9.093  -6.009  -3.560  1.00  0.26           H  
ATOM    714  HB2 ASP A  47      -9.111  -5.493  -6.105  1.00  0.25           H  
ATOM    715  HB3 ASP A  47      -9.923  -7.049  -6.261  1.00  0.47           H  
ATOM    716  N   ALA A  48      -8.843  -9.120  -4.060  1.00  0.13           N  
ATOM    717  CA  ALA A  48      -9.367 -10.456  -3.651  1.00  0.16           C  
ATOM    718  C   ALA A  48      -9.611 -10.488  -2.138  1.00  0.19           C  
ATOM    719  O   ALA A  48     -10.544 -11.114  -1.674  1.00  0.37           O  
ATOM    720  CB  ALA A  48      -8.346 -11.531  -4.024  1.00  0.27           C  
ATOM    721  H   ALA A  48      -7.944  -9.036  -4.440  1.00  0.09           H  
ATOM    722  HA  ALA A  48     -10.291 -10.651  -4.166  1.00  0.12           H  
ATOM    723  HB1 ALA A  48      -7.696 -11.161  -4.804  1.00  1.00           H  
ATOM    724  HB2 ALA A  48      -7.751 -11.784  -3.158  1.00  1.32           H  
ATOM    725  HB3 ALA A  48      -8.858 -12.413  -4.375  1.00  0.83           H  
ATOM    726  N   THR A  49      -8.764  -9.811  -1.406  1.00  0.15           N  
ATOM    727  CA  THR A  49      -8.927  -9.785   0.081  1.00  0.17           C  
ATOM    728  C   THR A  49      -8.700  -8.365   0.612  1.00  0.15           C  
ATOM    729  O   THR A  49      -8.405  -8.177   1.775  1.00  0.19           O  
ATOM    730  CB  THR A  49      -7.906 -10.734   0.720  1.00  0.25           C  
ATOM    731  OG1 THR A  49      -6.735  -9.941   0.895  1.00  1.12           O  
ATOM    732  CG2 THR A  49      -7.496 -11.852  -0.236  1.00  0.72           C  
ATOM    733  H   THR A  49      -8.028  -9.321  -1.830  1.00  0.25           H  
ATOM    734  HA  THR A  49      -9.921 -10.106   0.340  1.00  0.20           H  
ATOM    735  HB  THR A  49      -8.253 -11.130   1.657  1.00  0.62           H  
ATOM    736  HG1 THR A  49      -5.987 -10.536   0.996  1.00  1.32           H  
ATOM    737 HG21 THR A  49      -8.375 -12.279  -0.696  1.00  0.65           H  
ATOM    738 HG22 THR A  49      -6.849 -11.456  -1.006  1.00  1.82           H  
ATOM    739 HG23 THR A  49      -6.970 -12.622   0.308  1.00  1.16           H  
ATOM    740  N   LYS A  50      -8.837  -7.399  -0.256  1.00  0.12           N  
ATOM    741  CA  LYS A  50      -8.636  -5.985   0.177  1.00  0.16           C  
ATOM    742  C   LYS A  50      -7.273  -5.836   0.857  1.00  0.15           C  
ATOM    743  O   LYS A  50      -7.186  -5.498   2.021  1.00  0.18           O  
ATOM    744  CB  LYS A  50      -9.748  -5.589   1.149  1.00  0.23           C  
ATOM    745  CG  LYS A  50     -11.084  -5.583   0.402  1.00  0.51           C  
ATOM    746  CD  LYS A  50     -12.173  -5.021   1.320  1.00  0.81           C  
ATOM    747  CE  LYS A  50     -12.325  -3.521   1.054  1.00  2.40           C  
ATOM    748  NZ  LYS A  50     -13.139  -2.882   2.127  1.00  3.21           N  
ATOM    749  H   LYS A  50      -9.059  -7.601  -1.187  1.00  0.09           H  
ATOM    750  HA  LYS A  50      -8.675  -5.346  -0.687  1.00  0.16           H  
ATOM    751  HB2 LYS A  50      -9.792  -6.296   1.963  1.00  0.20           H  
ATOM    752  HB3 LYS A  50      -9.551  -4.604   1.545  1.00  0.25           H  
ATOM    753  HG2 LYS A  50     -11.002  -4.969  -0.483  1.00  0.82           H  
ATOM    754  HG3 LYS A  50     -11.341  -6.591   0.111  1.00  0.35           H  
ATOM    755  HD2 LYS A  50     -13.109  -5.520   1.121  1.00  1.06           H  
ATOM    756  HD3 LYS A  50     -11.896  -5.181   2.351  1.00  1.04           H  
ATOM    757  HE2 LYS A  50     -11.350  -3.057   1.028  1.00  3.22           H  
ATOM    758  HE3 LYS A  50     -12.813  -3.369   0.103  1.00  2.58           H  
ATOM    759  HZ1 LYS A  50     -13.782  -3.586   2.541  1.00  2.54           H  
ATOM    760  HZ2 LYS A  50     -12.509  -2.511   2.867  1.00  4.02           H  
ATOM    761  HZ3 LYS A  50     -13.695  -2.102   1.722  1.00  3.96           H  
ATOM    762  N   THR A  51      -6.241  -6.091   0.104  1.00  0.12           N  
ATOM    763  CA  THR A  51      -4.861  -5.984   0.669  1.00  0.12           C  
ATOM    764  C   THR A  51      -3.925  -5.320  -0.357  1.00  0.13           C  
ATOM    765  O   THR A  51      -3.675  -5.867  -1.411  1.00  0.14           O  
ATOM    766  CB  THR A  51      -4.367  -7.405   0.994  1.00  0.12           C  
ATOM    767  OG1 THR A  51      -4.981  -7.720   2.240  1.00  0.28           O  
ATOM    768  CG2 THR A  51      -2.864  -7.458   1.268  1.00  0.19           C  
ATOM    769  H   THR A  51      -6.371  -6.360  -0.831  1.00  0.11           H  
ATOM    770  HA  THR A  51      -4.882  -5.397   1.572  1.00  0.12           H  
ATOM    771  HB  THR A  51      -4.650  -8.112   0.235  1.00  0.09           H  
ATOM    772  HG1 THR A  51      -5.762  -7.168   2.333  1.00  0.97           H  
ATOM    773 HG21 THR A  51      -2.609  -6.760   2.046  1.00  1.14           H  
ATOM    774 HG22 THR A  51      -2.591  -8.454   1.583  1.00  1.05           H  
ATOM    775 HG23 THR A  51      -2.316  -7.210   0.371  1.00  1.36           H  
ATOM    776  N   PHE A  52      -3.424  -4.154  -0.030  1.00  0.12           N  
ATOM    777  CA  PHE A  52      -2.513  -3.465  -0.984  1.00  0.13           C  
ATOM    778  C   PHE A  52      -1.111  -4.074  -0.882  1.00  0.14           C  
ATOM    779  O   PHE A  52      -0.786  -4.718   0.097  1.00  0.18           O  
ATOM    780  CB  PHE A  52      -2.432  -1.990  -0.630  1.00  0.13           C  
ATOM    781  CG  PHE A  52      -3.123  -1.159  -1.714  1.00  0.13           C  
ATOM    782  CD1 PHE A  52      -2.447  -0.773  -2.861  1.00  0.12           C  
ATOM    783  CD2 PHE A  52      -4.435  -0.782  -1.556  1.00  0.13           C  
ATOM    784  CE1 PHE A  52      -3.089  -0.017  -3.825  1.00  0.12           C  
ATOM    785  CE2 PHE A  52      -5.068  -0.022  -2.508  1.00  0.13           C  
ATOM    786  CZ  PHE A  52      -4.397   0.364  -3.640  1.00  0.12           C  
ATOM    787  H   PHE A  52      -3.629  -3.746   0.839  1.00  0.11           H  
ATOM    788  HA  PHE A  52      -2.896  -3.570  -1.981  1.00  0.14           H  
ATOM    789  HB2 PHE A  52      -2.920  -1.816   0.318  1.00  0.13           H  
ATOM    790  HB3 PHE A  52      -1.402  -1.692  -0.558  1.00  0.13           H  
ATOM    791  HD1 PHE A  52      -1.412  -1.054  -2.998  1.00  0.12           H  
ATOM    792  HD2 PHE A  52      -4.977  -1.122  -0.704  1.00  0.13           H  
ATOM    793  HE1 PHE A  52      -2.582   0.236  -4.745  1.00  0.12           H  
ATOM    794  HE2 PHE A  52      -6.093   0.278  -2.357  1.00  0.13           H  
ATOM    795  HZ  PHE A  52      -4.885   0.992  -4.367  1.00  0.12           H  
ATOM    796  N   THR A  53      -0.308  -3.867  -1.886  1.00  0.12           N  
ATOM    797  CA  THR A  53       1.073  -4.424  -1.830  1.00  0.13           C  
ATOM    798  C   THR A  53       1.980  -3.692  -2.821  1.00  0.11           C  
ATOM    799  O   THR A  53       1.599  -3.446  -3.947  1.00  0.17           O  
ATOM    800  CB  THR A  53       1.029  -5.910  -2.173  1.00  0.20           C  
ATOM    801  OG1 THR A  53       0.422  -6.526  -1.041  1.00  0.38           O  
ATOM    802  CG2 THR A  53       2.432  -6.508  -2.254  1.00  0.15           C  
ATOM    803  H   THR A  53      -0.609  -3.364  -2.670  1.00  0.11           H  
ATOM    804  HA  THR A  53       1.465  -4.302  -0.834  1.00  0.16           H  
ATOM    805  HB  THR A  53       0.468  -6.101  -3.067  1.00  0.24           H  
ATOM    806  HG1 THR A  53       0.263  -7.449  -1.253  1.00  0.74           H  
ATOM    807 HG21 THR A  53       3.017  -6.178  -1.408  1.00  1.07           H  
ATOM    808 HG22 THR A  53       2.370  -7.586  -2.245  1.00  0.89           H  
ATOM    809 HG23 THR A  53       2.912  -6.187  -3.166  1.00  1.06           H  
ATOM    810  N   VAL A  54       3.164  -3.359  -2.376  1.00  0.11           N  
ATOM    811  CA  VAL A  54       4.122  -2.643  -3.270  1.00  0.12           C  
ATOM    812  C   VAL A  54       5.508  -3.282  -3.131  1.00  0.11           C  
ATOM    813  O   VAL A  54       5.832  -3.847  -2.104  1.00  0.10           O  
ATOM    814  CB  VAL A  54       4.174  -1.161  -2.857  1.00  0.16           C  
ATOM    815  CG1 VAL A  54       4.733  -1.052  -1.447  1.00  0.11           C  
ATOM    816  CG2 VAL A  54       5.077  -0.369  -3.808  1.00  0.21           C  
ATOM    817  H   VAL A  54       3.428  -3.585  -1.456  1.00  0.15           H  
ATOM    818  HA  VAL A  54       3.788  -2.721  -4.294  1.00  0.12           H  
ATOM    819  HB  VAL A  54       3.178  -0.745  -2.880  1.00  0.23           H  
ATOM    820 HG11 VAL A  54       4.178  -1.700  -0.793  1.00  0.87           H  
ATOM    821 HG12 VAL A  54       5.774  -1.341  -1.439  1.00  0.97           H  
ATOM    822 HG13 VAL A  54       4.645  -0.035  -1.099  1.00  1.03           H  
ATOM    823 HG21 VAL A  54       6.031  -0.855  -3.905  1.00  1.22           H  
ATOM    824 HG22 VAL A  54       4.613  -0.301  -4.776  1.00  1.02           H  
ATOM    825 HG23 VAL A  54       5.230   0.624  -3.419  1.00  0.94           H  
ATOM    826  N   THR A  55       6.292  -3.182  -4.161  1.00  0.12           N  
ATOM    827  CA  THR A  55       7.658  -3.782  -4.108  1.00  0.12           C  
ATOM    828  C   THR A  55       8.661  -2.881  -4.839  1.00  0.12           C  
ATOM    829  O   THR A  55       8.526  -2.631  -6.020  1.00  0.11           O  
ATOM    830  CB  THR A  55       7.626  -5.155  -4.783  1.00  0.13           C  
ATOM    831  OG1 THR A  55       6.679  -5.907  -4.031  1.00  0.21           O  
ATOM    832  CG2 THR A  55       8.951  -5.892  -4.618  1.00  0.20           C  
ATOM    833  H   THR A  55       5.990  -2.706  -4.961  1.00  0.12           H  
ATOM    834  HA  THR A  55       7.960  -3.899  -3.079  1.00  0.11           H  
ATOM    835  HB  THR A  55       7.340  -5.089  -5.817  1.00  0.08           H  
ATOM    836  HG1 THR A  55       5.979  -6.183  -4.627  1.00  0.51           H  
ATOM    837 HG21 THR A  55       9.547  -5.410  -3.857  1.00  1.10           H  
ATOM    838 HG22 THR A  55       8.763  -6.915  -4.327  1.00  0.93           H  
ATOM    839 HG23 THR A  55       9.490  -5.881  -5.550  1.00  1.21           H  
ATOM    840  N   GLU A  56       9.646  -2.411  -4.122  1.00  0.12           N  
ATOM    841  CA  GLU A  56      10.663  -1.527  -4.767  1.00  0.12           C  
ATOM    842  C   GLU A  56      11.413  -2.295  -5.860  1.00  0.12           C  
ATOM    843  O   GLU A  56      11.836  -3.397  -5.554  1.00  1.12           O  
ATOM    844  CB  GLU A  56      11.657  -1.046  -3.710  1.00  0.14           C  
ATOM    845  CG  GLU A  56      11.816   0.471  -3.827  1.00  0.08           C  
ATOM    846  CD  GLU A  56      12.990   0.926  -2.957  1.00  1.31           C  
ATOM    847  OE1 GLU A  56      13.974   0.204  -2.956  1.00  1.86           O  
ATOM    848  OE2 GLU A  56      12.838   1.969  -2.343  1.00  2.23           O  
ATOM    849  OXT GLU A  56      11.521  -1.735  -6.939  1.00  1.11           O  
ATOM    850  H   GLU A  56       9.717  -2.634  -3.171  1.00  0.13           H  
ATOM    851  HA  GLU A  56      10.169  -0.676  -5.205  1.00  0.12           H  
ATOM    852  HB2 GLU A  56      11.290  -1.297  -2.728  1.00  0.19           H  
ATOM    853  HB3 GLU A  56      12.612  -1.526  -3.864  1.00  0.17           H  
ATOM    854  HG2 GLU A  56      12.008   0.741  -4.854  1.00  0.86           H  
ATOM    855  HG3 GLU A  56      10.914   0.960  -3.492  1.00  0.80           H  
TER     856      GLU A  56                                                      
ENDMDL                                                                          
