# Supplementary material for: Comparative Performance of High-Throughput Methods for Protein pKa Predictions
Source: J Chem Inf Model. 2023 Aug 8;63(16):5169–81. doi: 10.1021/acs.jcim.3c00165 (PMC10466379; doi:10.1021/acs.jcim.3c00165)
Supplement: Supplementary file 3 — ci3c00165_si_003.zip [file ci3c00165_si_003.zip › curated_pdbs/1pga_curated_77.pdb]

MODEL       42                                                                  
ATOM      1  N   MET A   1     -14.223   1.447   4.237  1.00  0.92           N  
ATOM      2  CA  MET A   1     -13.394   0.303   3.757  1.00  0.20           C  
ATOM      3  C   MET A   1     -11.939   0.506   4.193  1.00  0.26           C  
ATOM      4  O   MET A   1     -11.465   1.621   4.285  1.00  0.63           O  
ATOM      5  CB  MET A   1     -13.449   0.199   2.232  1.00  0.67           C  
ATOM      6  CG  MET A   1     -14.836  -0.291   1.810  1.00  0.95           C  
ATOM      7  SD  MET A   1     -15.205  -2.047   2.046  1.00  2.35           S  
ATOM      8  CE  MET A   1     -16.904  -2.007   1.423  1.00  2.29           C  
ATOM      9  H1  MET A   1     -13.730   1.931   5.014  1.00  1.53           H  
ATOM     10  H2  MET A   1     -14.376   2.116   3.455  1.00  1.68           H  
ATOM     11  H3  MET A   1     -15.140   1.092   4.574  1.00  1.17           H  
ATOM     12  HA  MET A   1     -13.767  -0.610   4.189  1.00  0.46           H  
ATOM     13  HB2 MET A   1     -13.259   1.168   1.795  1.00  0.97           H  
ATOM     14  HB3 MET A   1     -12.699  -0.498   1.889  1.00  1.06           H  
ATOM     15  HG2 MET A   1     -15.574   0.275   2.358  1.00  0.73           H  
ATOM     16  HG3 MET A   1     -14.965  -0.069   0.761  1.00  1.97           H  
ATOM     17  HE1 MET A   1     -17.124  -1.020   1.042  1.00  1.51           H  
ATOM     18  HE2 MET A   1     -17.014  -2.731   0.630  1.00  3.25           H  
ATOM     19  HE3 MET A   1     -17.586  -2.244   2.225  1.00  2.67           H  
ATOM     20  N   THR A   2     -11.263  -0.581   4.458  1.00  0.09           N  
ATOM     21  CA  THR A   2      -9.837  -0.477   4.886  1.00  0.06           C  
ATOM     22  C   THR A   2      -9.018  -1.612   4.268  1.00  0.03           C  
ATOM     23  O   THR A   2      -9.280  -2.771   4.522  1.00  0.04           O  
ATOM     24  CB  THR A   2      -9.767  -0.576   6.410  1.00  0.18           C  
ATOM     25  OG1 THR A   2     -10.734   0.358   6.880  1.00  0.16           O  
ATOM     26  CG2 THR A   2      -8.429  -0.077   6.943  1.00  0.27           C  
ATOM     27  H   THR A   2     -11.691  -1.459   4.380  1.00  0.37           H  
ATOM     28  HA  THR A   2      -9.434   0.470   4.570  1.00  0.09           H  
ATOM     29  HB  THR A   2      -9.979  -1.569   6.758  1.00  0.25           H  
ATOM     30  HG1 THR A   2     -11.150  -0.013   7.661  1.00  0.74           H  
ATOM     31 HG21 THR A   2      -7.623  -0.520   6.378  1.00  0.85           H  
ATOM     32 HG22 THR A   2      -8.379   0.995   6.853  1.00  0.65           H  
ATOM     33 HG23 THR A   2      -8.328  -0.350   7.983  1.00  1.09           H  
ATOM     34  N   TYR A   3      -8.042  -1.256   3.475  1.00  0.03           N  
ATOM     35  CA  TYR A   3      -7.197  -2.311   2.836  1.00  0.01           C  
ATOM     36  C   TYR A   3      -5.885  -2.470   3.607  1.00  0.03           C  
ATOM     37  O   TYR A   3      -5.455  -1.565   4.294  1.00  0.14           O  
ATOM     38  CB  TYR A   3      -6.897  -1.922   1.390  1.00  0.02           C  
ATOM     39  CG  TYR A   3      -8.182  -1.427   0.722  1.00  0.09           C  
ATOM     40  CD1 TYR A   3      -8.574  -0.110   0.847  1.00  0.18           C  
ATOM     41  CD2 TYR A   3      -8.967  -2.291  -0.016  1.00  0.21           C  
ATOM     42  CE1 TYR A   3      -9.733   0.336   0.244  1.00  0.26           C  
ATOM     43  CE2 TYR A   3     -10.124  -1.843  -0.619  1.00  0.28           C  
ATOM     44  CZ  TYR A   3     -10.516  -0.528  -0.493  1.00  0.28           C  
ATOM     45  OH  TYR A   3     -11.673  -0.080  -1.095  1.00  0.38           O  
ATOM     46  H   TYR A   3      -7.860  -0.304   3.308  1.00  0.04           H  
ATOM     47  HA  TYR A   3      -7.727  -3.249   2.846  1.00  0.00           H  
ATOM     48  HB2 TYR A   3      -6.160  -1.142   1.366  1.00  0.10           H  
ATOM     49  HB3 TYR A   3      -6.522  -2.780   0.852  1.00  0.08           H  
ATOM     50  HD1 TYR A   3      -7.970   0.577   1.421  1.00  0.25           H  
ATOM     51  HD2 TYR A   3      -8.672  -3.324  -0.123  1.00  0.27           H  
ATOM     52  HE1 TYR A   3     -10.028   1.370   0.350  1.00  0.34           H  
ATOM     53  HE2 TYR A   3     -10.729  -2.530  -1.193  1.00  0.38           H  
ATOM     54  HH  TYR A   3     -11.516  -0.030  -2.041  1.00  1.01           H  
ATOM     55  N   LYS A   4      -5.279  -3.616   3.471  1.00  0.13           N  
ATOM     56  CA  LYS A   4      -3.998  -3.870   4.198  1.00  0.13           C  
ATOM     57  C   LYS A   4      -2.813  -3.773   3.233  1.00  0.13           C  
ATOM     58  O   LYS A   4      -2.752  -4.482   2.259  1.00  0.12           O  
ATOM     59  CB  LYS A   4      -4.054  -5.280   4.785  1.00  0.13           C  
ATOM     60  CG  LYS A   4      -3.232  -5.336   6.074  1.00  0.25           C  
ATOM     61  CD  LYS A   4      -2.726  -6.768   6.284  1.00  0.14           C  
ATOM     62  CE  LYS A   4      -1.461  -6.996   5.446  1.00  1.88           C  
ATOM     63  NZ  LYS A   4      -0.244  -6.867   6.295  1.00  2.73           N  
ATOM     64  H   LYS A   4      -5.663  -4.309   2.896  1.00  0.23           H  
ATOM     65  HA  LYS A   4      -3.880  -3.148   4.992  1.00  0.14           H  
ATOM     66  HB2 LYS A   4      -5.079  -5.540   4.995  1.00  0.12           H  
ATOM     67  HB3 LYS A   4      -3.655  -5.982   4.073  1.00  0.13           H  
ATOM     68  HG2 LYS A   4      -2.395  -4.656   6.006  1.00  0.37           H  
ATOM     69  HG3 LYS A   4      -3.852  -5.049   6.910  1.00  0.46           H  
ATOM     70  HD2 LYS A   4      -2.500  -6.922   7.330  1.00  1.30           H  
ATOM     71  HD3 LYS A   4      -3.491  -7.468   5.981  1.00  1.35           H  
ATOM     72  HE2 LYS A   4      -1.487  -7.988   5.018  1.00  2.33           H  
ATOM     73  HE3 LYS A   4      -1.413  -6.271   4.649  1.00  2.81           H  
ATOM     74  HZ1 LYS A   4      -0.323  -6.016   6.887  1.00  2.93           H  
ATOM     75  HZ2 LYS A   4      -0.156  -7.706   6.906  1.00  2.59           H  
ATOM     76  HZ3 LYS A   4       0.596  -6.790   5.687  1.00  3.81           H  
ATOM     77  N   LEU A   5      -1.893  -2.905   3.529  1.00  0.16           N  
ATOM     78  CA  LEU A   5      -0.715  -2.761   2.620  1.00  0.16           C  
ATOM     79  C   LEU A   5       0.421  -3.696   3.065  1.00  0.17           C  
ATOM     80  O   LEU A   5       0.535  -4.035   4.227  1.00  0.18           O  
ATOM     81  CB  LEU A   5      -0.238  -1.288   2.662  1.00  0.15           C  
ATOM     82  CG  LEU A   5       1.162  -1.105   1.999  1.00  0.16           C  
ATOM     83  CD1 LEU A   5       1.056  -1.313   0.485  1.00  0.14           C  
ATOM     84  CD2 LEU A   5       1.654   0.325   2.252  1.00  0.17           C  
ATOM     85  H   LEU A   5      -1.973  -2.350   4.334  1.00  0.18           H  
ATOM     86  HA  LEU A   5      -1.022  -3.012   1.615  1.00  0.16           H  
ATOM     87  HB2 LEU A   5      -0.954  -0.675   2.141  1.00  0.14           H  
ATOM     88  HB3 LEU A   5      -0.190  -0.967   3.692  1.00  0.17           H  
ATOM     89  HG  LEU A   5       1.875  -1.793   2.414  1.00  0.17           H  
ATOM     90 HD11 LEU A   5       0.362  -0.601   0.069  1.00  1.00           H  
ATOM     91 HD12 LEU A   5       2.023  -1.166   0.032  1.00  0.88           H  
ATOM     92 HD13 LEU A   5       0.716  -2.311   0.271  1.00  1.00           H  
ATOM     93 HD21 LEU A   5       1.445   0.614   3.271  1.00  1.00           H  
ATOM     94 HD22 LEU A   5       2.718   0.378   2.080  1.00  0.71           H  
ATOM     95 HD23 LEU A   5       1.156   1.003   1.581  1.00  0.91           H  
ATOM     96  N   ILE A   6       1.234  -4.083   2.117  1.00  0.18           N  
ATOM     97  CA  ILE A   6       2.392  -4.958   2.429  1.00  0.22           C  
ATOM     98  C   ILE A   6       3.631  -4.418   1.703  1.00  0.13           C  
ATOM     99  O   ILE A   6       3.782  -4.595   0.511  1.00  0.13           O  
ATOM    100  CB  ILE A   6       2.096  -6.391   1.969  1.00  0.31           C  
ATOM    101  CG1 ILE A   6       0.747  -6.831   2.552  1.00  0.28           C  
ATOM    102  CG2 ILE A   6       3.200  -7.328   2.477  1.00  0.62           C  
ATOM    103  CD1 ILE A   6       0.589  -8.346   2.387  1.00  0.55           C  
ATOM    104  H   ILE A   6       1.083  -3.797   1.205  1.00  0.18           H  
ATOM    105  HA  ILE A   6       2.564  -4.947   3.481  1.00  0.26           H  
ATOM    106  HB  ILE A   6       2.059  -6.428   0.891  1.00  0.34           H  
ATOM    107 HG12 ILE A   6       0.706  -6.573   3.601  1.00  0.69           H  
ATOM    108 HG13 ILE A   6      -0.053  -6.325   2.032  1.00  0.28           H  
ATOM    109 HG21 ILE A   6       4.167  -6.877   2.316  1.00  1.11           H  
ATOM    110 HG22 ILE A   6       3.065  -7.508   3.534  1.00  1.79           H  
ATOM    111 HG23 ILE A   6       3.154  -8.266   1.948  1.00  0.86           H  
ATOM    112 HD11 ILE A   6       0.907  -8.642   1.399  1.00  0.60           H  
ATOM    113 HD12 ILE A   6       1.192  -8.859   3.123  1.00  1.58           H  
ATOM    114 HD13 ILE A   6      -0.445  -8.621   2.526  1.00  1.11           H  
ATOM    115  N   LEU A   7       4.491  -3.770   2.441  1.00  0.13           N  
ATOM    116  CA  LEU A   7       5.711  -3.188   1.807  1.00  0.12           C  
ATOM    117  C   LEU A   7       6.776  -4.260   1.584  1.00  0.12           C  
ATOM    118  O   LEU A   7       7.237  -4.887   2.516  1.00  0.15           O  
ATOM    119  CB  LEU A   7       6.270  -2.092   2.711  1.00  0.23           C  
ATOM    120  CG  LEU A   7       5.227  -0.983   2.850  1.00  0.17           C  
ATOM    121  CD1 LEU A   7       5.075  -0.617   4.328  1.00  0.15           C  
ATOM    122  CD2 LEU A   7       5.692   0.249   2.071  1.00  0.40           C  
ATOM    123  H   LEU A   7       4.337  -3.667   3.402  1.00  0.20           H  
ATOM    124  HA  LEU A   7       5.448  -2.760   0.864  1.00  0.10           H  
ATOM    125  HB2 LEU A   7       6.496  -2.500   3.682  1.00  0.33           H  
ATOM    126  HB3 LEU A   7       7.175  -1.688   2.278  1.00  0.44           H  
ATOM    127  HG  LEU A   7       4.281  -1.325   2.461  1.00  0.14           H  
ATOM    128 HD11 LEU A   7       6.048  -0.451   4.766  1.00  0.97           H  
ATOM    129 HD12 LEU A   7       4.485   0.284   4.421  1.00  1.10           H  
ATOM    130 HD13 LEU A   7       4.581  -1.421   4.853  1.00  1.23           H  
ATOM    131 HD21 LEU A   7       6.643   0.589   2.456  1.00  0.73           H  
ATOM    132 HD22 LEU A   7       5.801   0.000   1.025  1.00  0.90           H  
ATOM    133 HD23 LEU A   7       4.965   1.041   2.172  1.00  1.38           H  
ATOM    134  N   ASN A   8       7.139  -4.445   0.338  1.00  0.09           N  
ATOM    135  CA  ASN A   8       8.176  -5.456   0.010  1.00  0.09           C  
ATOM    136  C   ASN A   8       9.499  -4.746  -0.340  1.00  0.09           C  
ATOM    137  O   ASN A   8      10.201  -5.123  -1.259  1.00  0.10           O  
ATOM    138  CB  ASN A   8       7.672  -6.284  -1.180  1.00  0.08           C  
ATOM    139  CG  ASN A   8       7.358  -7.697  -0.719  1.00  0.09           C  
ATOM    140  OD1 ASN A   8       8.129  -8.326  -0.022  1.00  0.12           O  
ATOM    141  ND2 ASN A   8       6.232  -8.233  -1.085  1.00  0.07           N  
ATOM    142  H   ASN A   8       6.718  -3.923  -0.384  1.00  0.08           H  
ATOM    143  HA  ASN A   8       8.331  -6.101   0.856  1.00  0.10           H  
ATOM    144  HB2 ASN A   8       6.770  -5.844  -1.572  1.00  0.06           H  
ATOM    145  HB3 ASN A   8       8.411  -6.319  -1.955  1.00  0.10           H  
ATOM    146 HD21 ASN A   8       5.608  -7.725  -1.647  1.00  0.06           H  
ATOM    147 HD22 ASN A   8       6.007  -9.134  -0.801  1.00  0.10           H  
ATOM    148  N   GLY A   9       9.816  -3.737   0.420  1.00  0.08           N  
ATOM    149  CA  GLY A   9      11.073  -2.989   0.146  1.00  0.08           C  
ATOM    150  C   GLY A   9      12.249  -3.958   0.031  1.00  0.08           C  
ATOM    151  O   GLY A   9      12.290  -4.970   0.702  1.00  0.20           O  
ATOM    152  H   GLY A   9       9.240  -3.484   1.172  1.00  0.09           H  
ATOM    153  HA2 GLY A   9      10.968  -2.447  -0.781  1.00  0.15           H  
ATOM    154  HA3 GLY A   9      11.259  -2.288   0.947  1.00  0.13           H  
ATOM    155  N   LYS A  10      13.183  -3.629  -0.815  1.00  0.09           N  
ATOM    156  CA  LYS A  10      14.359  -4.528  -0.991  1.00  0.15           C  
ATOM    157  C   LYS A  10      15.067  -4.731   0.350  1.00  0.28           C  
ATOM    158  O   LYS A  10      15.194  -5.842   0.825  1.00  0.59           O  
ATOM    159  CB  LYS A  10      15.326  -3.898  -1.991  1.00  0.21           C  
ATOM    160  CG  LYS A  10      14.606  -3.710  -3.330  1.00  1.52           C  
ATOM    161  CD  LYS A  10      15.419  -4.386  -4.438  1.00  1.14           C  
ATOM    162  CE  LYS A  10      16.801  -3.729  -4.526  1.00  1.29           C  
ATOM    163  NZ  LYS A  10      17.834  -4.605  -3.907  1.00  1.23           N  
ATOM    164  H   LYS A  10      13.115  -2.795  -1.325  1.00  0.16           H  
ATOM    165  HA  LYS A  10      14.028  -5.480  -1.367  1.00  0.37           H  
ATOM    166  HB2 LYS A  10      15.659  -2.940  -1.621  1.00  1.21           H  
ATOM    167  HB3 LYS A  10      16.181  -4.543  -2.125  1.00  0.84           H  
ATOM    168  HG2 LYS A  10      13.624  -4.158  -3.278  1.00  2.31           H  
ATOM    169  HG3 LYS A  10      14.502  -2.656  -3.543  1.00  2.52           H  
ATOM    170  HD2 LYS A  10      15.531  -5.437  -4.217  1.00  1.06           H  
ATOM    171  HD3 LYS A  10      14.906  -4.276  -5.382  1.00  2.14           H  
ATOM    172  HE2 LYS A  10      17.056  -3.562  -5.562  1.00  1.99           H  
ATOM    173  HE3 LYS A  10      16.787  -2.782  -4.009  1.00  2.20           H  
ATOM    174  HZ1 LYS A  10      17.386  -5.477  -3.560  1.00  1.12           H  
ATOM    175  HZ2 LYS A  10      18.556  -4.845  -4.616  1.00  1.63           H  
ATOM    176  HZ3 LYS A  10      18.281  -4.105  -3.112  1.00  2.15           H  
ATOM    177  N   THR A  11      15.509  -3.650   0.930  1.00  0.42           N  
ATOM    178  CA  THR A  11      16.207  -3.753   2.242  1.00  0.64           C  
ATOM    179  C   THR A  11      15.244  -3.403   3.380  1.00  0.57           C  
ATOM    180  O   THR A  11      15.655  -3.224   4.510  1.00  0.63           O  
ATOM    181  CB  THR A  11      17.387  -2.780   2.254  1.00  0.92           C  
ATOM    182  OG1 THR A  11      16.986  -1.712   1.402  1.00  0.94           O  
ATOM    183  CG2 THR A  11      18.622  -3.386   1.594  1.00  1.19           C  
ATOM    184  H   THR A  11      15.383  -2.775   0.507  1.00  0.56           H  
ATOM    185  HA  THR A  11      16.573  -4.756   2.378  1.00  0.74           H  
ATOM    186  HB  THR A  11      17.607  -2.425   3.244  1.00  0.99           H  
ATOM    187  HG1 THR A  11      17.398  -0.906   1.721  1.00  1.46           H  
ATOM    188 HG21 THR A  11      18.322  -4.150   0.891  1.00  1.81           H  
ATOM    189 HG22 THR A  11      19.169  -2.617   1.070  1.00  0.78           H  
ATOM    190 HG23 THR A  11      19.259  -3.826   2.346  1.00  2.10           H  
ATOM    191  N   LEU A  12      13.981  -3.310   3.061  1.00  0.46           N  
ATOM    192  CA  LEU A  12      12.986  -2.971   4.122  1.00  0.39           C  
ATOM    193  C   LEU A  12      11.627  -3.619   3.817  1.00  0.35           C  
ATOM    194  O   LEU A  12      11.284  -3.848   2.674  1.00  0.73           O  
ATOM    195  CB  LEU A  12      12.827  -1.452   4.186  1.00  0.42           C  
ATOM    196  CG  LEU A  12      12.232  -1.063   5.541  1.00  0.43           C  
ATOM    197  CD1 LEU A  12      13.365  -0.831   6.542  1.00  0.54           C  
ATOM    198  CD2 LEU A  12      11.427   0.230   5.385  1.00  0.43           C  
ATOM    199  H   LEU A  12      13.689  -3.459   2.133  1.00  0.42           H  
ATOM    200  HA  LEU A  12      13.344  -3.328   5.071  1.00  0.37           H  
ATOM    201  HB2 LEU A  12      13.791  -0.981   4.065  1.00  0.49           H  
ATOM    202  HB3 LEU A  12      12.172  -1.122   3.393  1.00  0.40           H  
ATOM    203  HG  LEU A  12      11.588  -1.852   5.897  1.00  0.39           H  
ATOM    204 HD11 LEU A  12      14.175  -1.518   6.341  1.00  1.54           H  
ATOM    205 HD12 LEU A  12      13.728   0.182   6.455  1.00  1.01           H  
ATOM    206 HD13 LEU A  12      13.002  -0.993   7.546  1.00  0.78           H  
ATOM    207 HD21 LEU A  12      11.938   0.897   4.706  1.00  1.37           H  
ATOM    208 HD22 LEU A  12      10.447   0.004   4.994  1.00  0.94           H  
ATOM    209 HD23 LEU A  12      11.323   0.711   6.346  1.00  1.08           H  
ATOM    210  N   LYS A  13      10.888  -3.904   4.852  1.00  0.12           N  
ATOM    211  CA  LYS A  13       9.548  -4.530   4.649  1.00  0.19           C  
ATOM    212  C   LYS A  13       8.610  -4.119   5.790  1.00  0.24           C  
ATOM    213  O   LYS A  13       9.017  -4.037   6.932  1.00  0.24           O  
ATOM    214  CB  LYS A  13       9.700  -6.054   4.627  1.00  0.21           C  
ATOM    215  CG  LYS A  13      10.512  -6.464   3.394  1.00  0.23           C  
ATOM    216  CD  LYS A  13      10.380  -7.975   3.187  1.00  1.01           C  
ATOM    217  CE  LYS A  13      11.667  -8.509   2.550  1.00  0.68           C  
ATOM    218  NZ  LYS A  13      12.195  -7.542   1.547  1.00  1.81           N  
ATOM    219  H   LYS A  13      11.209  -3.709   5.756  1.00  0.40           H  
ATOM    220  HA  LYS A  13       9.138  -4.198   3.712  1.00  0.20           H  
ATOM    221  HB2 LYS A  13      10.209  -6.380   5.520  1.00  0.17           H  
ATOM    222  HB3 LYS A  13       8.724  -6.514   4.588  1.00  0.29           H  
ATOM    223  HG2 LYS A  13      10.139  -5.946   2.523  1.00  0.68           H  
ATOM    224  HG3 LYS A  13      11.550  -6.209   3.541  1.00  0.42           H  
ATOM    225  HD2 LYS A  13      10.220  -8.459   4.139  1.00  1.55           H  
ATOM    226  HD3 LYS A  13       9.542  -8.181   2.538  1.00  1.83           H  
ATOM    227  HE2 LYS A  13      12.412  -8.665   3.316  1.00  0.50           H  
ATOM    228  HE3 LYS A  13      11.464  -9.450   2.061  1.00  1.60           H  
ATOM    229  HZ1 LYS A  13      11.558  -6.722   1.488  1.00  2.65           H  
ATOM    230  HZ2 LYS A  13      13.143  -7.225   1.837  1.00  2.04           H  
ATOM    231  HZ3 LYS A  13      12.254  -8.004   0.617  1.00  2.41           H  
ATOM    232  N   GLY A  14       7.371  -3.871   5.459  1.00  0.29           N  
ATOM    233  CA  GLY A  14       6.403  -3.456   6.515  1.00  0.35           C  
ATOM    234  C   GLY A  14       4.964  -3.720   6.066  1.00  0.33           C  
ATOM    235  O   GLY A  14       4.729  -4.427   5.106  1.00  0.30           O  
ATOM    236  H   GLY A  14       7.081  -3.962   4.528  1.00  0.28           H  
ATOM    237  HA2 GLY A  14       6.601  -4.014   7.418  1.00  0.41           H  
ATOM    238  HA3 GLY A  14       6.526  -2.401   6.715  1.00  0.37           H  
ATOM    239  N   GLU A  15       4.028  -3.141   6.774  1.00  0.33           N  
ATOM    240  CA  GLU A  15       2.597  -3.349   6.412  1.00  0.30           C  
ATOM    241  C   GLU A  15       1.698  -2.492   7.311  1.00  0.30           C  
ATOM    242  O   GLU A  15       1.930  -2.381   8.499  1.00  0.40           O  
ATOM    243  CB  GLU A  15       2.246  -4.823   6.599  1.00  0.31           C  
ATOM    244  CG  GLU A  15       2.842  -5.314   7.920  1.00  0.42           C  
ATOM    245  CD  GLU A  15       1.854  -6.264   8.599  1.00  0.80           C  
ATOM    246  OE1 GLU A  15       0.734  -5.825   8.801  1.00  2.06           O  
ATOM    247  OE2 GLU A  15       2.273  -7.375   8.877  1.00  0.68           O  
ATOM    248  H   GLU A  15       4.264  -2.569   7.530  1.00  0.35           H  
ATOM    249  HA  GLU A  15       2.443  -3.074   5.383  1.00  0.28           H  
ATOM    250  HB2 GLU A  15       1.173  -4.942   6.618  1.00  0.43           H  
ATOM    251  HB3 GLU A  15       2.652  -5.399   5.781  1.00  0.28           H  
ATOM    252  HG2 GLU A  15       3.768  -5.838   7.732  1.00  0.68           H  
ATOM    253  HG3 GLU A  15       3.034  -4.474   8.570  1.00  1.17           H  
ATOM    254  N   THR A  16       0.693  -1.904   6.726  1.00  0.23           N  
ATOM    255  CA  THR A  16      -0.232  -1.057   7.537  1.00  0.23           C  
ATOM    256  C   THR A  16      -1.598  -0.966   6.848  1.00  0.21           C  
ATOM    257  O   THR A  16      -1.698  -1.124   5.649  1.00  0.20           O  
ATOM    258  CB  THR A  16       0.366   0.345   7.689  1.00  0.26           C  
ATOM    259  OG1 THR A  16      -0.661   1.112   8.310  1.00  0.29           O  
ATOM    260  CG2 THR A  16       0.601   1.008   6.335  1.00  0.20           C  
ATOM    261  H   THR A  16       0.546  -2.017   5.764  1.00  0.23           H  
ATOM    262  HA  THR A  16      -0.354  -1.498   8.512  1.00  0.22           H  
ATOM    263  HB  THR A  16       1.262   0.339   8.282  1.00  0.30           H  
ATOM    264  HG1 THR A  16      -0.869   0.703   9.153  1.00  0.81           H  
ATOM    265 HG21 THR A  16       0.473   0.283   5.548  1.00  0.95           H  
ATOM    266 HG22 THR A  16      -0.105   1.813   6.195  1.00  1.24           H  
ATOM    267 HG23 THR A  16       1.605   1.404   6.292  1.00  1.02           H  
ATOM    268  N   THR A  17      -2.620  -0.711   7.628  1.00  0.21           N  
ATOM    269  CA  THR A  17      -3.996  -0.616   7.043  1.00  0.21           C  
ATOM    270  C   THR A  17      -4.484   0.838   7.061  1.00  0.24           C  
ATOM    271  O   THR A  17      -4.376   1.514   8.066  1.00  0.39           O  
ATOM    272  CB  THR A  17      -4.950  -1.480   7.873  1.00  0.19           C  
ATOM    273  OG1 THR A  17      -5.274  -0.678   9.005  1.00  0.22           O  
ATOM    274  CG2 THR A  17      -4.246  -2.708   8.444  1.00  0.16           C  
ATOM    275  H   THR A  17      -2.485  -0.582   8.590  1.00  0.23           H  
ATOM    276  HA  THR A  17      -3.984  -0.978   6.029  1.00  0.19           H  
ATOM    277  HB  THR A  17      -5.830  -1.756   7.321  1.00  0.18           H  
ATOM    278  HG1 THR A  17      -5.636  -1.254   9.682  1.00  0.80           H  
ATOM    279 HG21 THR A  17      -3.399  -2.964   7.827  1.00  0.94           H  
ATOM    280 HG22 THR A  17      -3.905  -2.500   9.447  1.00  1.20           H  
ATOM    281 HG23 THR A  17      -4.932  -3.543   8.468  1.00  1.19           H  
ATOM    282  N   THR A  18      -5.010   1.282   5.944  1.00  0.11           N  
ATOM    283  CA  THR A  18      -5.520   2.691   5.866  1.00  0.13           C  
ATOM    284  C   THR A  18      -6.998   2.698   5.451  1.00  0.13           C  
ATOM    285  O   THR A  18      -7.452   1.816   4.742  1.00  0.13           O  
ATOM    286  CB  THR A  18      -4.700   3.466   4.831  1.00  0.15           C  
ATOM    287  OG1 THR A  18      -4.901   4.837   5.161  1.00  0.16           O  
ATOM    288  CG2 THR A  18      -5.273   3.306   3.424  1.00  0.15           C  
ATOM    289  H   THR A  18      -5.064   0.697   5.161  1.00  0.07           H  
ATOM    290  HA  THR A  18      -5.420   3.167   6.826  1.00  0.14           H  
ATOM    291  HB  THR A  18      -3.657   3.204   4.861  1.00  0.15           H  
ATOM    292  HG1 THR A  18      -4.089   5.311   4.967  1.00  0.92           H  
ATOM    293 HG21 THR A  18      -5.622   2.294   3.284  1.00  1.23           H  
ATOM    294 HG22 THR A  18      -6.098   3.990   3.287  1.00  1.32           H  
ATOM    295 HG23 THR A  18      -4.508   3.522   2.692  1.00  1.07           H  
ATOM    296  N   GLU A  19      -7.715   3.692   5.903  1.00  0.13           N  
ATOM    297  CA  GLU A  19      -9.162   3.779   5.541  1.00  0.13           C  
ATOM    298  C   GLU A  19      -9.325   4.535   4.218  1.00  0.13           C  
ATOM    299  O   GLU A  19      -8.870   5.654   4.081  1.00  0.13           O  
ATOM    300  CB  GLU A  19      -9.913   4.524   6.647  1.00  0.15           C  
ATOM    301  CG  GLU A  19      -9.571   3.900   8.002  1.00  1.37           C  
ATOM    302  CD  GLU A  19      -8.802   4.917   8.847  1.00  2.51           C  
ATOM    303  OE1 GLU A  19      -7.842   5.448   8.313  1.00  3.33           O  
ATOM    304  OE2 GLU A  19      -9.217   5.105   9.977  1.00  2.91           O  
ATOM    305  H   GLU A  19      -7.307   4.376   6.474  1.00  0.14           H  
ATOM    306  HA  GLU A  19      -9.566   2.788   5.440  1.00  0.15           H  
ATOM    307  HB2 GLU A  19      -9.626   5.564   6.644  1.00  1.13           H  
ATOM    308  HB3 GLU A  19     -10.977   4.451   6.473  1.00  1.10           H  
ATOM    309  HG2 GLU A  19     -10.479   3.623   8.517  1.00  1.84           H  
ATOM    310  HG3 GLU A  19      -8.961   3.022   7.858  1.00  1.72           H  
ATOM    311  N   ALA A  20      -9.971   3.906   3.272  1.00  0.16           N  
ATOM    312  CA  ALA A  20     -10.174   4.572   1.950  1.00  0.20           C  
ATOM    313  C   ALA A  20     -11.579   4.272   1.417  1.00  0.23           C  
ATOM    314  O   ALA A  20     -12.155   3.247   1.721  1.00  0.23           O  
ATOM    315  CB  ALA A  20      -9.131   4.047   0.963  1.00  0.22           C  
ATOM    316  H   ALA A  20     -10.318   3.003   3.430  1.00  0.18           H  
ATOM    317  HA  ALA A  20     -10.054   5.635   2.062  1.00  0.21           H  
ATOM    318  HB1 ALA A  20      -8.754   3.094   1.304  1.00  1.12           H  
ATOM    319  HB2 ALA A  20      -9.581   3.924  -0.011  1.00  1.03           H  
ATOM    320  HB3 ALA A  20      -8.312   4.749   0.891  1.00  0.72           H  
ATOM    321  N   VAL A  21     -12.100   5.177   0.631  1.00  0.31           N  
ATOM    322  CA  VAL A  21     -13.465   4.960   0.068  1.00  0.35           C  
ATOM    323  C   VAL A  21     -13.369   4.360  -1.339  1.00  0.31           C  
ATOM    324  O   VAL A  21     -14.270   3.677  -1.786  1.00  0.38           O  
ATOM    325  CB  VAL A  21     -14.200   6.297   0.004  1.00  0.36           C  
ATOM    326  CG1 VAL A  21     -13.506   7.204  -1.014  1.00  0.35           C  
ATOM    327  CG2 VAL A  21     -15.645   6.057  -0.438  1.00  0.42           C  
ATOM    328  H   VAL A  21     -11.599   5.990   0.414  1.00  0.36           H  
ATOM    329  HA  VAL A  21     -14.011   4.286   0.706  1.00  0.42           H  
ATOM    330  HB  VAL A  21     -14.188   6.766   0.977  1.00  0.35           H  
ATOM    331 HG11 VAL A  21     -12.439   7.186  -0.852  1.00  0.97           H  
ATOM    332 HG12 VAL A  21     -13.720   6.859  -2.015  1.00  1.36           H  
ATOM    333 HG13 VAL A  21     -13.865   8.216  -0.904  1.00  0.87           H  
ATOM    334 HG21 VAL A  21     -16.128   5.380   0.252  1.00  1.34           H  
ATOM    335 HG22 VAL A  21     -16.181   6.994  -0.451  1.00  0.76           H  
ATOM    336 HG23 VAL A  21     -15.656   5.626  -1.428  1.00  1.34           H  
ATOM    337  N   ASP A  22     -12.275   4.631  -2.006  1.00  0.23           N  
ATOM    338  CA  ASP A  22     -12.096   4.083  -3.388  1.00  0.26           C  
ATOM    339  C   ASP A  22     -10.670   3.545  -3.562  1.00  0.22           C  
ATOM    340  O   ASP A  22      -9.792   3.835  -2.773  1.00  0.18           O  
ATOM    341  CB  ASP A  22     -12.354   5.193  -4.407  1.00  0.26           C  
ATOM    342  CG  ASP A  22     -11.435   6.379  -4.112  1.00  0.17           C  
ATOM    343  OD1 ASP A  22     -11.598   6.937  -3.039  1.00  1.04           O  
ATOM    344  OD2 ASP A  22     -10.623   6.661  -4.978  1.00  0.88           O  
ATOM    345  H   ASP A  22     -11.579   5.190  -1.603  1.00  0.20           H  
ATOM    346  HA  ASP A  22     -12.796   3.283  -3.550  1.00  0.35           H  
ATOM    347  HB2 ASP A  22     -12.155   4.827  -5.403  1.00  0.41           H  
ATOM    348  HB3 ASP A  22     -13.383   5.515  -4.344  1.00  0.30           H  
ATOM    349  N   ALA A  23     -10.473   2.774  -4.594  1.00  0.22           N  
ATOM    350  CA  ALA A  23      -9.115   2.199  -4.831  1.00  0.19           C  
ATOM    351  C   ALA A  23      -8.150   3.280  -5.328  1.00  0.22           C  
ATOM    352  O   ALA A  23      -6.950   3.154  -5.188  1.00  0.34           O  
ATOM    353  CB  ALA A  23      -9.221   1.092  -5.877  1.00  0.18           C  
ATOM    354  H   ALA A  23     -11.209   2.573  -5.208  1.00  0.25           H  
ATOM    355  HA  ALA A  23      -8.741   1.782  -3.913  1.00  0.15           H  
ATOM    356  HB1 ALA A  23      -9.972   1.351  -6.609  1.00  1.01           H  
ATOM    357  HB2 ALA A  23      -8.269   0.967  -6.373  1.00  1.16           H  
ATOM    358  HB3 ALA A  23      -9.496   0.163  -5.400  1.00  1.01           H  
ATOM    359  N   ALA A  24      -8.692   4.319  -5.900  1.00  0.12           N  
ATOM    360  CA  ALA A  24      -7.813   5.410  -6.411  1.00  0.15           C  
ATOM    361  C   ALA A  24      -7.125   6.128  -5.248  1.00  0.16           C  
ATOM    362  O   ALA A  24      -5.912   6.166  -5.168  1.00  0.18           O  
ATOM    363  CB  ALA A  24      -8.661   6.408  -7.199  1.00  0.17           C  
ATOM    364  H   ALA A  24      -9.666   4.382  -5.993  1.00  0.10           H  
ATOM    365  HA  ALA A  24      -7.064   4.990  -7.061  1.00  0.15           H  
ATOM    366  HB1 ALA A  24      -9.702   6.127  -7.139  1.00  0.88           H  
ATOM    367  HB2 ALA A  24      -8.535   7.399  -6.787  1.00  1.02           H  
ATOM    368  HB3 ALA A  24      -8.352   6.411  -8.234  1.00  1.17           H  
ATOM    369  N   THR A  25      -7.912   6.684  -4.368  1.00  0.17           N  
ATOM    370  CA  THR A  25      -7.311   7.401  -3.208  1.00  0.18           C  
ATOM    371  C   THR A  25      -6.456   6.440  -2.378  1.00  0.14           C  
ATOM    372  O   THR A  25      -5.564   6.858  -1.670  1.00  0.12           O  
ATOM    373  CB  THR A  25      -8.426   7.984  -2.336  1.00  0.20           C  
ATOM    374  OG1 THR A  25      -7.747   8.675  -1.293  1.00  0.25           O  
ATOM    375  CG2 THR A  25      -9.226   6.888  -1.640  1.00  0.24           C  
ATOM    376  H   THR A  25      -8.884   6.629  -4.468  1.00  0.18           H  
ATOM    377  HA  THR A  25      -6.691   8.203  -3.570  1.00  0.21           H  
ATOM    378  HB  THR A  25      -9.066   8.646  -2.890  1.00  0.34           H  
ATOM    379  HG1 THR A  25      -7.718   8.098  -0.525  1.00  1.05           H  
ATOM    380 HG21 THR A  25      -9.496   6.126  -2.353  1.00  1.14           H  
ATOM    381 HG22 THR A  25      -8.631   6.446  -0.855  1.00  0.69           H  
ATOM    382 HG23 THR A  25     -10.124   7.308  -1.213  1.00  0.87           H  
ATOM    383  N   ALA A  26      -6.748   5.169  -2.478  1.00  0.14           N  
ATOM    384  CA  ALA A  26      -5.941   4.181  -1.707  1.00  0.11           C  
ATOM    385  C   ALA A  26      -4.513   4.147  -2.255  1.00  0.10           C  
ATOM    386  O   ALA A  26      -3.562   4.007  -1.512  1.00  0.07           O  
ATOM    387  CB  ALA A  26      -6.576   2.797  -1.837  1.00  0.17           C  
ATOM    388  H   ALA A  26      -7.488   4.869  -3.050  1.00  0.15           H  
ATOM    389  HA  ALA A  26      -5.919   4.469  -0.670  1.00  0.09           H  
ATOM    390  HB1 ALA A  26      -7.638   2.861  -1.649  1.00  0.76           H  
ATOM    391  HB2 ALA A  26      -6.412   2.413  -2.832  1.00  1.06           H  
ATOM    392  HB3 ALA A  26      -6.129   2.124  -1.117  1.00  0.85           H  
ATOM    393  N   GLU A  27      -4.394   4.279  -3.551  1.00  0.15           N  
ATOM    394  CA  GLU A  27      -3.035   4.270  -4.165  1.00  0.19           C  
ATOM    395  C   GLU A  27      -2.228   5.471  -3.665  1.00  0.18           C  
ATOM    396  O   GLU A  27      -1.071   5.346  -3.327  1.00  0.21           O  
ATOM    397  CB  GLU A  27      -3.173   4.359  -5.686  1.00  0.27           C  
ATOM    398  CG  GLU A  27      -3.255   2.949  -6.273  1.00  0.61           C  
ATOM    399  CD  GLU A  27      -4.025   2.998  -7.595  1.00  0.17           C  
ATOM    400  OE1 GLU A  27      -3.707   3.880  -8.374  1.00  0.81           O  
ATOM    401  OE2 GLU A  27      -4.888   2.149  -7.749  1.00  1.04           O  
ATOM    402  H   GLU A  27      -5.190   4.378  -4.115  1.00  0.18           H  
ATOM    403  HA  GLU A  27      -2.525   3.359  -3.904  1.00  0.20           H  
ATOM    404  HB2 GLU A  27      -4.067   4.909  -5.938  1.00  0.15           H  
ATOM    405  HB3 GLU A  27      -2.316   4.873  -6.097  1.00  0.38           H  
ATOM    406  HG2 GLU A  27      -2.261   2.569  -6.453  1.00  1.09           H  
ATOM    407  HG3 GLU A  27      -3.768   2.298  -5.587  1.00  1.13           H  
ATOM    408  N   LYS A  28      -2.866   6.607  -3.625  1.00  0.15           N  
ATOM    409  CA  LYS A  28      -2.155   7.837  -3.163  1.00  0.17           C  
ATOM    410  C   LYS A  28      -1.949   7.811  -1.643  1.00  0.16           C  
ATOM    411  O   LYS A  28      -0.878   8.113  -1.156  1.00  0.19           O  
ATOM    412  CB  LYS A  28      -2.996   9.057  -3.534  1.00  0.22           C  
ATOM    413  CG  LYS A  28      -2.865   9.324  -5.036  1.00  1.20           C  
ATOM    414  CD  LYS A  28      -4.005  10.242  -5.490  1.00  1.14           C  
ATOM    415  CE  LYS A  28      -5.059   9.409  -6.219  1.00  2.24           C  
ATOM    416  NZ  LYS A  28      -6.215  10.262  -6.614  1.00  2.52           N  
ATOM    417  H   LYS A  28      -3.806   6.654  -3.898  1.00  0.12           H  
ATOM    418  HA  LYS A  28      -1.199   7.902  -3.653  1.00  0.20           H  
ATOM    419  HB2 LYS A  28      -4.031   8.870  -3.287  1.00  1.06           H  
ATOM    420  HB3 LYS A  28      -2.650   9.918  -2.981  1.00  1.20           H  
ATOM    421  HG2 LYS A  28      -1.915   9.797  -5.238  1.00  1.95           H  
ATOM    422  HG3 LYS A  28      -2.915   8.389  -5.575  1.00  1.91           H  
ATOM    423  HD2 LYS A  28      -4.451  10.723  -4.632  1.00  0.26           H  
ATOM    424  HD3 LYS A  28      -3.618  10.998  -6.157  1.00  1.78           H  
ATOM    425  HE2 LYS A  28      -4.625   8.970  -7.107  1.00  3.06           H  
ATOM    426  HE3 LYS A  28      -5.409   8.619  -5.571  1.00  2.55           H  
ATOM    427  HZ1 LYS A  28      -5.897  11.246  -6.729  1.00  2.13           H  
ATOM    428  HZ2 LYS A  28      -6.609   9.918  -7.512  1.00  3.61           H  
ATOM    429  HZ3 LYS A  28      -6.946  10.218  -5.875  1.00  2.49           H  
ATOM    430  N   VAL A  29      -2.979   7.452  -0.928  1.00  0.15           N  
ATOM    431  CA  VAL A  29      -2.861   7.418   0.559  1.00  0.14           C  
ATOM    432  C   VAL A  29      -1.692   6.525   0.980  1.00  0.13           C  
ATOM    433  O   VAL A  29      -0.785   6.961   1.662  1.00  0.16           O  
ATOM    434  CB  VAL A  29      -4.159   6.873   1.152  1.00  0.12           C  
ATOM    435  CG1 VAL A  29      -4.003   6.735   2.668  1.00  0.24           C  
ATOM    436  CG2 VAL A  29      -5.299   7.850   0.850  1.00  0.06           C  
ATOM    437  H   VAL A  29      -3.820   7.201  -1.361  1.00  0.18           H  
ATOM    438  HA  VAL A  29      -2.696   8.416   0.927  1.00  0.17           H  
ATOM    439  HB  VAL A  29      -4.381   5.909   0.719  1.00  0.18           H  
ATOM    440 HG11 VAL A  29      -3.570   7.639   3.073  1.00  1.13           H  
ATOM    441 HG12 VAL A  29      -4.969   6.571   3.121  1.00  1.07           H  
ATOM    442 HG13 VAL A  29      -3.357   5.900   2.894  1.00  0.73           H  
ATOM    443 HG21 VAL A  29      -5.023   8.486   0.021  1.00  0.89           H  
ATOM    444 HG22 VAL A  29      -6.192   7.300   0.595  1.00  0.95           H  
ATOM    445 HG23 VAL A  29      -5.493   8.463   1.719  1.00  0.80           H  
ATOM    446  N   PHE A  30      -1.734   5.293   0.562  1.00  0.10           N  
ATOM    447  CA  PHE A  30      -0.634   4.361   0.936  1.00  0.10           C  
ATOM    448  C   PHE A  30       0.697   4.848   0.350  1.00  0.11           C  
ATOM    449  O   PHE A  30       1.732   4.714   0.968  1.00  0.16           O  
ATOM    450  CB  PHE A  30      -0.947   2.965   0.396  1.00  0.12           C  
ATOM    451  CG  PHE A  30      -1.765   2.169   1.426  1.00  0.12           C  
ATOM    452  CD1 PHE A  30      -1.251   1.898   2.687  1.00  0.09           C  
ATOM    453  CD2 PHE A  30      -3.028   1.704   1.106  1.00  0.16           C  
ATOM    454  CE1 PHE A  30      -1.993   1.177   3.604  1.00  0.11           C  
ATOM    455  CE2 PHE A  30      -3.762   0.985   2.025  1.00  0.17           C  
ATOM    456  CZ  PHE A  30      -3.246   0.719   3.270  1.00  0.14           C  
ATOM    457  H   PHE A  30      -2.480   4.984   0.005  1.00  0.09           H  
ATOM    458  HA  PHE A  30      -0.555   4.322   2.007  1.00  0.10           H  
ATOM    459  HB2 PHE A  30      -1.514   3.050  -0.520  1.00  0.16           H  
ATOM    460  HB3 PHE A  30      -0.028   2.440   0.194  1.00  0.11           H  
ATOM    461  HD1 PHE A  30      -0.263   2.241   2.951  1.00  0.07           H  
ATOM    462  HD2 PHE A  30      -3.444   1.908   0.131  1.00  0.19           H  
ATOM    463  HE1 PHE A  30      -1.591   0.976   4.585  1.00  0.10           H  
ATOM    464  HE2 PHE A  30      -4.744   0.635   1.769  1.00  0.20           H  
ATOM    465  HZ  PHE A  30      -3.816   0.130   3.978  1.00  0.15           H  
ATOM    466  N   LYS A  31       0.646   5.399  -0.832  1.00  0.14           N  
ATOM    467  CA  LYS A  31       1.910   5.894  -1.455  1.00  0.15           C  
ATOM    468  C   LYS A  31       2.511   7.007  -0.594  1.00  0.15           C  
ATOM    469  O   LYS A  31       3.712   7.083  -0.424  1.00  0.21           O  
ATOM    470  CB  LYS A  31       1.615   6.423  -2.857  1.00  0.14           C  
ATOM    471  CG  LYS A  31       2.908   6.994  -3.458  1.00  0.24           C  
ATOM    472  CD  LYS A  31       3.001   6.627  -4.947  1.00  0.81           C  
ATOM    473  CE  LYS A  31       1.872   7.323  -5.715  1.00  1.38           C  
ATOM    474  NZ  LYS A  31       2.021   8.804  -5.632  1.00  1.45           N  
ATOM    475  H   LYS A  31      -0.209   5.488  -1.305  1.00  0.19           H  
ATOM    476  HA  LYS A  31       2.612   5.083  -1.521  1.00  0.16           H  
ATOM    477  HB2 LYS A  31       1.246   5.618  -3.474  1.00  0.15           H  
ATOM    478  HB3 LYS A  31       0.867   7.199  -2.801  1.00  0.12           H  
ATOM    479  HG2 LYS A  31       2.911   8.068  -3.352  1.00  0.67           H  
ATOM    480  HG3 LYS A  31       3.760   6.587  -2.933  1.00  0.95           H  
ATOM    481  HD2 LYS A  31       3.954   6.951  -5.338  1.00  1.44           H  
ATOM    482  HD3 LYS A  31       2.918   5.556  -5.068  1.00  2.16           H  
ATOM    483  HE2 LYS A  31       1.902   7.024  -6.752  1.00  2.00           H  
ATOM    484  HE3 LYS A  31       0.918   7.041  -5.296  1.00  2.48           H  
ATOM    485  HZ1 LYS A  31       2.964   9.077  -5.978  1.00  1.00           H  
ATOM    486  HZ2 LYS A  31       1.291   9.259  -6.216  1.00  2.21           H  
ATOM    487  HZ3 LYS A  31       1.914   9.108  -4.644  1.00  2.12           H  
ATOM    488  N   GLN A  32       1.664   7.849  -0.067  1.00  0.12           N  
ATOM    489  CA  GLN A  32       2.177   8.949   0.796  1.00  0.12           C  
ATOM    490  C   GLN A  32       2.945   8.352   1.977  1.00  0.11           C  
ATOM    491  O   GLN A  32       3.896   8.932   2.464  1.00  0.12           O  
ATOM    492  CB  GLN A  32       1.000   9.773   1.315  1.00  0.15           C  
ATOM    493  CG  GLN A  32       1.459  10.598   2.519  1.00  0.62           C  
ATOM    494  CD  GLN A  32       0.551  11.821   2.671  1.00  0.42           C  
ATOM    495  OE1 GLN A  32       0.911  12.799   3.295  1.00  1.44           O  
ATOM    496  NE2 GLN A  32      -0.630  11.807   2.119  1.00  1.37           N  
ATOM    497  H   GLN A  32       0.703   7.758  -0.238  1.00  0.12           H  
ATOM    498  HA  GLN A  32       2.833   9.581   0.222  1.00  0.11           H  
ATOM    499  HB2 GLN A  32       0.647  10.432   0.535  1.00  0.50           H  
ATOM    500  HB3 GLN A  32       0.198   9.113   1.611  1.00  0.22           H  
ATOM    501  HG2 GLN A  32       1.403   9.999   3.416  1.00  1.30           H  
ATOM    502  HG3 GLN A  32       2.477  10.926   2.372  1.00  1.10           H  
ATOM    503 HE21 GLN A  32      -0.925  11.020   1.613  1.00  2.22           H  
ATOM    504 HE22 GLN A  32      -1.222  12.583   2.207  1.00  1.65           H  
ATOM    505  N   TYR A  33       2.511   7.199   2.411  1.00  0.12           N  
ATOM    506  CA  TYR A  33       3.202   6.534   3.554  1.00  0.11           C  
ATOM    507  C   TYR A  33       4.568   6.005   3.106  1.00  0.12           C  
ATOM    508  O   TYR A  33       5.595   6.433   3.592  1.00  0.14           O  
ATOM    509  CB  TYR A  33       2.342   5.370   4.047  1.00  0.10           C  
ATOM    510  CG  TYR A  33       3.025   4.706   5.242  1.00  0.13           C  
ATOM    511  CD1 TYR A  33       4.040   3.793   5.046  1.00  0.21           C  
ATOM    512  CD2 TYR A  33       2.637   5.009   6.531  1.00  0.10           C  
ATOM    513  CE1 TYR A  33       4.658   3.191   6.121  1.00  0.25           C  
ATOM    514  CE2 TYR A  33       3.255   4.406   7.608  1.00  0.16           C  
ATOM    515  CZ  TYR A  33       4.271   3.493   7.412  1.00  0.21           C  
ATOM    516  OH  TYR A  33       4.889   2.890   8.487  1.00  0.27           O  
ATOM    517  H   TYR A  33       1.733   6.775   1.990  1.00  0.14           H  
ATOM    518  HA  TYR A  33       3.337   7.241   4.352  1.00  0.12           H  
ATOM    519  HB2 TYR A  33       1.369   5.733   4.346  1.00  0.06           H  
ATOM    520  HB3 TYR A  33       2.223   4.645   3.259  1.00  0.15           H  
ATOM    521  HD1 TYR A  33       4.352   3.547   4.043  1.00  0.26           H  
ATOM    522  HD2 TYR A  33       1.843   5.722   6.699  1.00  0.09           H  
ATOM    523  HE1 TYR A  33       5.450   2.479   5.951  1.00  0.31           H  
ATOM    524  HE2 TYR A  33       2.942   4.652   8.612  1.00  0.18           H  
ATOM    525  HH  TYR A  33       5.677   2.446   8.167  1.00  0.75           H  
ATOM    526  N   ALA A  34       4.546   5.082   2.185  1.00  0.13           N  
ATOM    527  CA  ALA A  34       5.829   4.507   1.684  1.00  0.13           C  
ATOM    528  C   ALA A  34       6.848   5.624   1.425  1.00  0.13           C  
ATOM    529  O   ALA A  34       8.031   5.452   1.647  1.00  0.19           O  
ATOM    530  CB  ALA A  34       5.561   3.753   0.384  1.00  0.13           C  
ATOM    531  H   ALA A  34       3.691   4.768   1.826  1.00  0.16           H  
ATOM    532  HA  ALA A  34       6.227   3.824   2.414  1.00  0.13           H  
ATOM    533  HB1 ALA A  34       4.564   3.974   0.033  1.00  1.02           H  
ATOM    534  HB2 ALA A  34       6.276   4.057  -0.367  1.00  1.12           H  
ATOM    535  HB3 ALA A  34       5.652   2.690   0.552  1.00  1.11           H  
ATOM    536  N   ASN A  35       6.367   6.744   0.958  1.00  0.08           N  
ATOM    537  CA  ASN A  35       7.294   7.879   0.679  1.00  0.08           C  
ATOM    538  C   ASN A  35       8.110   8.217   1.931  1.00  0.11           C  
ATOM    539  O   ASN A  35       9.286   8.509   1.849  1.00  0.11           O  
ATOM    540  CB  ASN A  35       6.479   9.100   0.257  1.00  0.09           C  
ATOM    541  CG  ASN A  35       7.429  10.243  -0.104  1.00  0.19           C  
ATOM    542  OD1 ASN A  35       7.267  11.362   0.339  1.00  1.36           O  
ATOM    543  ND2 ASN A  35       8.431  10.004  -0.905  1.00  1.27           N  
ATOM    544  H   ASN A  35       5.406   6.839   0.793  1.00  0.08           H  
ATOM    545  HA  ASN A  35       7.963   7.606  -0.119  1.00  0.07           H  
ATOM    546  HB2 ASN A  35       5.872   8.855  -0.603  1.00  0.11           H  
ATOM    547  HB3 ASN A  35       5.838   9.410   1.069  1.00  0.08           H  
ATOM    548 HD21 ASN A  35       8.566   9.103  -1.266  1.00  2.28           H  
ATOM    549 HD22 ASN A  35       9.048  10.726  -1.146  1.00  1.25           H  
ATOM    550  N   ASP A  36       7.467   8.168   3.065  1.00  0.13           N  
ATOM    551  CA  ASP A  36       8.191   8.482   4.332  1.00  0.16           C  
ATOM    552  C   ASP A  36       9.153   7.343   4.685  1.00  0.15           C  
ATOM    553  O   ASP A  36       9.684   7.293   5.777  1.00  0.16           O  
ATOM    554  CB  ASP A  36       7.174   8.660   5.458  1.00  0.18           C  
ATOM    555  CG  ASP A  36       6.542  10.049   5.353  1.00  0.21           C  
ATOM    556  OD1 ASP A  36       6.763  10.667   4.326  1.00  1.12           O  
ATOM    557  OD2 ASP A  36       5.873  10.412   6.307  1.00  0.99           O  
ATOM    558  H   ASP A  36       6.516   7.928   3.086  1.00  0.13           H  
ATOM    559  HA  ASP A  36       8.747   9.396   4.209  1.00  0.19           H  
ATOM    560  HB2 ASP A  36       6.402   7.908   5.377  1.00  0.16           H  
ATOM    561  HB3 ASP A  36       7.667   8.563   6.415  1.00  0.21           H  
ATOM    562  N   ASN A  37       9.354   6.453   3.746  1.00  0.15           N  
ATOM    563  CA  ASN A  37      10.280   5.303   3.997  1.00  0.15           C  
ATOM    564  C   ASN A  37      11.222   5.107   2.802  1.00  0.17           C  
ATOM    565  O   ASN A  37      12.312   4.589   2.950  1.00  0.28           O  
ATOM    566  CB  ASN A  37       9.452   4.035   4.204  1.00  0.09           C  
ATOM    567  CG  ASN A  37       8.566   4.206   5.441  1.00  0.13           C  
ATOM    568  OD1 ASN A  37       9.031   4.154   6.563  1.00  0.54           O  
ATOM    569  ND2 ASN A  37       7.287   4.412   5.281  1.00  0.46           N  
ATOM    570  H   ASN A  37       8.896   6.538   2.885  1.00  0.18           H  
ATOM    571  HA  ASN A  37      10.862   5.495   4.880  1.00  0.20           H  
ATOM    572  HB2 ASN A  37       8.829   3.858   3.341  1.00  0.19           H  
ATOM    573  HB3 ASN A  37      10.108   3.190   4.351  1.00  0.15           H  
ATOM    574 HD21 ASN A  37       6.907   4.455   4.379  1.00  0.80           H  
ATOM    575 HD22 ASN A  37       6.707   4.523   6.063  1.00  0.49           H  
ATOM    576  N   GLY A  38      10.782   5.524   1.644  1.00  0.12           N  
ATOM    577  CA  GLY A  38      11.639   5.367   0.436  1.00  0.15           C  
ATOM    578  C   GLY A  38      11.262   4.093  -0.324  1.00  0.12           C  
ATOM    579  O   GLY A  38      12.109   3.277  -0.629  1.00  0.32           O  
ATOM    580  H   GLY A  38       9.897   5.934   1.571  1.00  0.12           H  
ATOM    581  HA2 GLY A  38      11.503   6.221  -0.211  1.00  0.17           H  
ATOM    582  HA3 GLY A  38      12.676   5.309   0.737  1.00  0.18           H  
ATOM    583  N   VAL A  39       9.992   3.953  -0.611  1.00  0.33           N  
ATOM    584  CA  VAL A  39       9.526   2.740  -1.352  1.00  0.34           C  
ATOM    585  C   VAL A  39       8.576   3.148  -2.483  1.00  0.35           C  
ATOM    586  O   VAL A  39       7.382   3.256  -2.285  1.00  0.34           O  
ATOM    587  CB  VAL A  39       8.794   1.813  -0.381  1.00  0.33           C  
ATOM    588  CG1 VAL A  39       8.448   0.504  -1.095  1.00  0.26           C  
ATOM    589  CG2 VAL A  39       9.706   1.512   0.812  1.00  0.34           C  
ATOM    590  H   VAL A  39       9.349   4.642  -0.339  1.00  0.55           H  
ATOM    591  HA  VAL A  39      10.373   2.223  -1.768  1.00  0.36           H  
ATOM    592  HB  VAL A  39       7.888   2.289  -0.034  1.00  0.37           H  
ATOM    593 HG11 VAL A  39       7.814   0.709  -1.944  1.00  1.28           H  
ATOM    594 HG12 VAL A  39       9.354   0.024  -1.434  1.00  0.96           H  
ATOM    595 HG13 VAL A  39       7.928  -0.156  -0.416  1.00  0.93           H  
ATOM    596 HG21 VAL A  39      10.738   1.630   0.520  1.00  1.05           H  
ATOM    597 HG22 VAL A  39       9.485   2.194   1.620  1.00  1.20           H  
ATOM    598 HG23 VAL A  39       9.544   0.499   1.148  1.00  0.88           H  
ATOM    599  N   ASP A  40       9.129   3.365  -3.646  1.00  0.36           N  
ATOM    600  CA  ASP A  40       8.275   3.769  -4.803  1.00  0.37           C  
ATOM    601  C   ASP A  40       8.775   3.108  -6.091  1.00  0.41           C  
ATOM    602  O   ASP A  40       9.887   3.341  -6.520  1.00  0.58           O  
ATOM    603  CB  ASP A  40       8.330   5.288  -4.956  1.00  0.38           C  
ATOM    604  CG  ASP A  40       8.035   5.943  -3.606  1.00  0.17           C  
ATOM    605  OD1 ASP A  40       6.945   5.700  -3.113  1.00  0.81           O  
ATOM    606  OD2 ASP A  40       8.916   6.648  -3.142  1.00  1.28           O  
ATOM    607  H   ASP A  40      10.097   3.265  -3.760  1.00  0.37           H  
ATOM    608  HA  ASP A  40       7.257   3.469  -4.619  1.00  0.34           H  
ATOM    609  HB2 ASP A  40       9.313   5.587  -5.291  1.00  0.61           H  
ATOM    610  HB3 ASP A  40       7.594   5.610  -5.677  1.00  0.62           H  
ATOM    611  N   GLY A  41       7.939   2.296  -6.678  1.00  0.28           N  
ATOM    612  CA  GLY A  41       8.346   1.612  -7.937  1.00  0.32           C  
ATOM    613  C   GLY A  41       7.146   0.893  -8.557  1.00  0.27           C  
ATOM    614  O   GLY A  41       6.492   1.420  -9.434  1.00  0.38           O  
ATOM    615  H   GLY A  41       7.051   2.137  -6.292  1.00  0.20           H  
ATOM    616  HA2 GLY A  41       8.724   2.344  -8.636  1.00  0.37           H  
ATOM    617  HA3 GLY A  41       9.121   0.893  -7.719  1.00  0.35           H  
ATOM    618  N   GLU A  42       6.888  -0.299  -8.083  1.00  0.20           N  
ATOM    619  CA  GLU A  42       5.733  -1.083  -8.621  1.00  0.14           C  
ATOM    620  C   GLU A  42       4.648  -1.200  -7.554  1.00  0.11           C  
ATOM    621  O   GLU A  42       4.929  -1.546  -6.425  1.00  0.09           O  
ATOM    622  CB  GLU A  42       6.210  -2.477  -8.996  1.00  0.09           C  
ATOM    623  CG  GLU A  42       7.601  -2.385  -9.627  1.00  0.30           C  
ATOM    624  CD  GLU A  42       7.926  -3.707 -10.325  1.00  0.73           C  
ATOM    625  OE1 GLU A  42       7.327  -4.692  -9.926  1.00  1.81           O  
ATOM    626  OE2 GLU A  42       8.756  -3.658 -11.217  1.00  1.15           O  
ATOM    627  H   GLU A  42       7.448  -0.677  -7.372  1.00  0.29           H  
ATOM    628  HA  GLU A  42       5.332  -0.594  -9.491  1.00  0.16           H  
ATOM    629  HB2 GLU A  42       6.253  -3.087  -8.109  1.00  0.25           H  
ATOM    630  HB3 GLU A  42       5.520  -2.920  -9.698  1.00  0.20           H  
ATOM    631  HG2 GLU A  42       7.621  -1.584 -10.351  1.00  0.50           H  
ATOM    632  HG3 GLU A  42       8.338  -2.193  -8.862  1.00  0.95           H  
ATOM    633  N   TRP A  43       3.430  -0.924  -7.940  1.00  0.13           N  
ATOM    634  CA  TRP A  43       2.303  -1.000  -6.959  1.00  0.12           C  
ATOM    635  C   TRP A  43       1.267  -2.029  -7.411  1.00  0.11           C  
ATOM    636  O   TRP A  43       0.898  -2.072  -8.568  1.00  0.12           O  
ATOM    637  CB  TRP A  43       1.654   0.374  -6.868  1.00  0.13           C  
ATOM    638  CG  TRP A  43       2.509   1.256  -5.957  1.00  0.13           C  
ATOM    639  CD1 TRP A  43       3.685   1.752  -6.323  1.00  0.15           C  
ATOM    640  CD2 TRP A  43       2.216   1.600  -4.707  1.00  0.12           C  
ATOM    641  NE1 TRP A  43       4.103   2.418  -5.238  1.00  0.14           N  
ATOM    642  CE2 TRP A  43       3.237   2.373  -4.173  1.00  0.12           C  
ATOM    643  CE3 TRP A  43       1.113   1.297  -3.911  1.00  0.11           C  
ATOM    644  CZ2 TRP A  43       3.160   2.830  -2.874  1.00  0.11           C  
ATOM    645  CZ3 TRP A  43       1.045   1.759  -2.615  1.00  0.10           C  
ATOM    646  CH2 TRP A  43       2.066   2.522  -2.097  1.00  0.10           C  
ATOM    647  H   TRP A  43       3.254  -0.667  -8.870  1.00  0.17           H  
ATOM    648  HA  TRP A  43       2.683  -1.277  -5.989  1.00  0.10           H  
ATOM    649  HB2 TRP A  43       1.613   0.821  -7.850  1.00  0.14           H  
ATOM    650  HB3 TRP A  43       0.659   0.289  -6.477  1.00  0.12           H  
ATOM    651  HD1 TRP A  43       4.222   1.573  -7.246  1.00  0.16           H  
ATOM    652  HE1 TRP A  43       4.956   2.899  -5.207  1.00  0.15           H  
ATOM    653  HE3 TRP A  43       0.310   0.704  -4.303  1.00  0.11           H  
ATOM    654  HZ2 TRP A  43       3.962   3.427  -2.466  1.00  0.11           H  
ATOM    655  HZ3 TRP A  43       0.188   1.517  -2.002  1.00  0.10           H  
ATOM    656  HH2 TRP A  43       2.012   2.874  -1.077  1.00  0.10           H  
ATOM    657  N   THR A  44       0.823  -2.836  -6.479  1.00  0.09           N  
ATOM    658  CA  THR A  44      -0.194  -3.882  -6.821  1.00  0.08           C  
ATOM    659  C   THR A  44      -1.446  -3.732  -5.946  1.00  0.07           C  
ATOM    660  O   THR A  44      -1.441  -3.032  -4.953  1.00  0.11           O  
ATOM    661  CB  THR A  44       0.421  -5.266  -6.598  1.00  0.07           C  
ATOM    662  OG1 THR A  44       1.187  -5.136  -5.405  1.00  0.11           O  
ATOM    663  CG2 THR A  44       1.428  -5.614  -7.692  1.00  0.15           C  
ATOM    664  H   THR A  44       1.159  -2.756  -5.560  1.00  0.08           H  
ATOM    665  HA  THR A  44      -0.476  -3.787  -7.855  1.00  0.08           H  
ATOM    666  HB  THR A  44      -0.330  -6.031  -6.499  1.00  0.13           H  
ATOM    667  HG1 THR A  44       0.590  -4.897  -4.693  1.00  0.97           H  
ATOM    668 HG21 THR A  44       2.135  -4.806  -7.807  1.00  0.93           H  
ATOM    669 HG22 THR A  44       1.958  -6.517  -7.427  1.00  0.93           H  
ATOM    670 HG23 THR A  44       0.909  -5.769  -8.629  1.00  1.19           H  
ATOM    671  N   TYR A  45      -2.492  -4.403  -6.346  1.00  0.08           N  
ATOM    672  CA  TYR A  45      -3.773  -4.334  -5.577  1.00  0.09           C  
ATOM    673  C   TYR A  45      -4.377  -5.741  -5.483  1.00  0.10           C  
ATOM    674  O   TYR A  45      -4.563  -6.406  -6.484  1.00  0.11           O  
ATOM    675  CB  TYR A  45      -4.735  -3.395  -6.331  1.00  0.12           C  
ATOM    676  CG  TYR A  45      -5.887  -2.888  -5.418  1.00  0.13           C  
ATOM    677  CD1 TYR A  45      -6.716  -3.761  -4.719  1.00  0.14           C  
ATOM    678  CD2 TYR A  45      -6.113  -1.533  -5.294  1.00  0.14           C  
ATOM    679  CE1 TYR A  45      -7.731  -3.274  -3.918  1.00  0.15           C  
ATOM    680  CE2 TYR A  45      -7.130  -1.053  -4.496  1.00  0.15           C  
ATOM    681  CZ  TYR A  45      -7.945  -1.919  -3.802  1.00  0.15           C  
ATOM    682  OH  TYR A  45      -8.960  -1.437  -3.003  1.00  0.16           O  
ATOM    683  H   TYR A  45      -2.437  -4.955  -7.155  1.00  0.11           H  
ATOM    684  HA  TYR A  45      -3.586  -3.949  -4.589  1.00  0.09           H  
ATOM    685  HB2 TYR A  45      -4.173  -2.535  -6.687  1.00  0.12           H  
ATOM    686  HB3 TYR A  45      -5.157  -3.915  -7.178  1.00  0.14           H  
ATOM    687  HD1 TYR A  45      -6.592  -4.817  -4.817  1.00  0.15           H  
ATOM    688  HD2 TYR A  45      -5.487  -0.841  -5.825  1.00  0.14           H  
ATOM    689  HE1 TYR A  45      -8.360  -3.963  -3.373  1.00  0.17           H  
ATOM    690  HE2 TYR A  45      -7.299   0.012  -4.427  1.00  0.16           H  
ATOM    691  HH  TYR A  45      -8.612  -1.323  -2.115  1.00  1.03           H  
ATOM    692  N   ASP A  46      -4.671  -6.162  -4.279  1.00  0.12           N  
ATOM    693  CA  ASP A  46      -5.277  -7.518  -4.092  1.00  0.14           C  
ATOM    694  C   ASP A  46      -6.779  -7.380  -3.798  1.00  0.12           C  
ATOM    695  O   ASP A  46      -7.220  -7.590  -2.686  1.00  0.20           O  
ATOM    696  CB  ASP A  46      -4.587  -8.215  -2.919  1.00  0.15           C  
ATOM    697  CG  ASP A  46      -4.813  -9.724  -3.022  1.00  0.20           C  
ATOM    698  OD1 ASP A  46      -5.851 -10.080  -3.554  1.00  0.26           O  
ATOM    699  OD2 ASP A  46      -3.935 -10.436  -2.562  1.00  0.18           O  
ATOM    700  H   ASP A  46      -4.493  -5.591  -3.502  1.00  0.12           H  
ATOM    701  HA  ASP A  46      -5.139  -8.102  -4.986  1.00  0.18           H  
ATOM    702  HB2 ASP A  46      -3.527  -8.010  -2.944  1.00  0.17           H  
ATOM    703  HB3 ASP A  46      -4.997  -7.856  -1.987  1.00  0.12           H  
ATOM    704  N   ASP A  47      -7.531  -7.027  -4.806  1.00  0.09           N  
ATOM    705  CA  ASP A  47      -9.001  -6.858  -4.603  1.00  0.09           C  
ATOM    706  C   ASP A  47      -9.654  -8.199  -4.249  1.00  0.11           C  
ATOM    707  O   ASP A  47     -10.832  -8.258  -3.954  1.00  0.09           O  
ATOM    708  CB  ASP A  47      -9.624  -6.311  -5.885  1.00  0.14           C  
ATOM    709  CG  ASP A  47     -11.100  -5.996  -5.633  1.00  0.20           C  
ATOM    710  OD1 ASP A  47     -11.336  -5.167  -4.770  1.00  1.09           O  
ATOM    711  OD2 ASP A  47     -11.909  -6.603  -6.316  1.00  0.85           O  
ATOM    712  H   ASP A  47      -7.133  -6.877  -5.689  1.00  0.14           H  
ATOM    713  HA  ASP A  47      -9.170  -6.159  -3.801  1.00  0.07           H  
ATOM    714  HB2 ASP A  47      -9.113  -5.408  -6.185  1.00  0.24           H  
ATOM    715  HB3 ASP A  47      -9.546  -7.045  -6.674  1.00  0.10           H  
ATOM    716  N   ALA A  48      -8.879  -9.244  -4.285  1.00  0.16           N  
ATOM    717  CA  ALA A  48      -9.445 -10.583  -3.950  1.00  0.20           C  
ATOM    718  C   ALA A  48      -9.464 -10.782  -2.431  1.00  0.27           C  
ATOM    719  O   ALA A  48     -10.165 -11.635  -1.924  1.00  0.34           O  
ATOM    720  CB  ALA A  48      -8.585 -11.668  -4.597  1.00  0.37           C  
ATOM    721  H   ALA A  48      -7.934  -9.153  -4.529  1.00  0.17           H  
ATOM    722  HA  ALA A  48     -10.449 -10.651  -4.331  1.00  0.13           H  
ATOM    723  HB1 ALA A  48      -7.542 -11.395  -4.531  1.00  0.86           H  
ATOM    724  HB2 ALA A  48      -8.739 -12.608  -4.087  1.00  0.92           H  
ATOM    725  HB3 ALA A  48      -8.859 -11.779  -5.635  1.00  1.41           H  
ATOM    726  N   THR A  49      -8.691  -9.985  -1.738  1.00  0.29           N  
ATOM    727  CA  THR A  49      -8.648 -10.113  -0.248  1.00  0.41           C  
ATOM    728  C   THR A  49      -8.550  -8.727   0.404  1.00  0.32           C  
ATOM    729  O   THR A  49      -8.267  -8.613   1.580  1.00  0.34           O  
ATOM    730  CB  THR A  49      -7.424 -10.946   0.145  1.00  0.56           C  
ATOM    731  OG1 THR A  49      -6.444 -10.639  -0.841  1.00  0.79           O  
ATOM    732  CG2 THR A  49      -7.690 -12.443  -0.002  1.00  0.40           C  
ATOM    733  H   THR A  49      -8.145  -9.311  -2.192  1.00  0.25           H  
ATOM    734  HA  THR A  49      -9.540 -10.608   0.095  1.00  0.51           H  
ATOM    735  HB  THR A  49      -7.073 -10.707   1.133  1.00  0.80           H  
ATOM    736  HG1 THR A  49      -5.599 -10.534  -0.397  1.00  0.80           H  
ATOM    737 HG21 THR A  49      -8.307 -12.620  -0.870  1.00  0.85           H  
ATOM    738 HG22 THR A  49      -6.753 -12.969  -0.118  1.00  1.41           H  
ATOM    739 HG23 THR A  49      -8.197 -12.811   0.878  1.00  1.06           H  
ATOM    740  N   LYS A  50      -8.782  -7.704  -0.375  1.00  0.25           N  
ATOM    741  CA  LYS A  50      -8.705  -6.321   0.186  1.00  0.21           C  
ATOM    742  C   LYS A  50      -7.358  -6.122   0.884  1.00  0.16           C  
ATOM    743  O   LYS A  50      -7.296  -5.869   2.072  1.00  0.21           O  
ATOM    744  CB  LYS A  50      -9.839  -6.115   1.189  1.00  0.33           C  
ATOM    745  CG  LYS A  50     -11.179  -6.292   0.472  1.00  0.29           C  
ATOM    746  CD  LYS A  50     -12.314  -6.187   1.494  1.00  0.45           C  
ATOM    747  CE  LYS A  50     -13.118  -7.488   1.486  1.00  1.70           C  
ATOM    748  NZ  LYS A  50     -14.224  -7.423   2.483  1.00  1.87           N  
ATOM    749  H   LYS A  50      -8.995  -7.840  -1.321  1.00  0.23           H  
ATOM    750  HA  LYS A  50      -8.802  -5.607  -0.613  1.00  0.18           H  
ATOM    751  HB2 LYS A  50      -9.756  -6.838   1.987  1.00  0.44           H  
ATOM    752  HB3 LYS A  50      -9.779  -5.119   1.604  1.00  0.36           H  
ATOM    753  HG2 LYS A  50     -11.295  -5.524  -0.278  1.00  0.22           H  
ATOM    754  HG3 LYS A  50     -11.211  -7.260  -0.006  1.00  0.59           H  
ATOM    755  HD2 LYS A  50     -11.902  -6.021   2.478  1.00  0.93           H  
ATOM    756  HD3 LYS A  50     -12.959  -5.360   1.236  1.00  0.92           H  
ATOM    757  HE2 LYS A  50     -13.537  -7.649   0.504  1.00  2.11           H  
ATOM    758  HE3 LYS A  50     -12.469  -8.317   1.732  1.00  2.73           H  
ATOM    759  HZ1 LYS A  50     -14.752  -6.537   2.357  1.00  1.39           H  
ATOM    760  HZ2 LYS A  50     -14.865  -8.230   2.343  1.00  2.64           H  
ATOM    761  HZ3 LYS A  50     -13.827  -7.458   3.443  1.00  2.37           H  
ATOM    762  N   THR A  51      -6.312  -6.241   0.122  1.00  0.06           N  
ATOM    763  CA  THR A  51      -4.945  -6.076   0.702  1.00  0.05           C  
ATOM    764  C   THR A  51      -4.032  -5.394  -0.329  1.00  0.05           C  
ATOM    765  O   THR A  51      -3.790  -5.932  -1.390  1.00  0.06           O  
ATOM    766  CB  THR A  51      -4.406  -7.477   1.050  1.00  0.10           C  
ATOM    767  OG1 THR A  51      -5.008  -7.791   2.300  1.00  0.27           O  
ATOM    768  CG2 THR A  51      -2.900  -7.485   1.326  1.00  0.13           C  
ATOM    769  H   THR A  51      -6.421  -6.443  -0.832  1.00  0.05           H  
ATOM    770  HA  THR A  51      -4.999  -5.477   1.599  1.00  0.06           H  
ATOM    771  HB  THR A  51      -4.667  -8.205   0.304  1.00  0.16           H  
ATOM    772  HG1 THR A  51      -4.888  -8.730   2.460  1.00  0.83           H  
ATOM    773 HG21 THR A  51      -2.670  -6.800   2.122  1.00  0.99           H  
ATOM    774 HG22 THR A  51      -2.593  -8.479   1.616  1.00  0.88           H  
ATOM    775 HG23 THR A  51      -2.358  -7.195   0.439  1.00  1.09           H  
ATOM    776  N   PHE A  52      -3.538  -4.225  -0.002  1.00  0.05           N  
ATOM    777  CA  PHE A  52      -2.651  -3.527  -0.970  1.00  0.06           C  
ATOM    778  C   PHE A  52      -1.245  -4.120  -0.889  1.00  0.06           C  
ATOM    779  O   PHE A  52      -0.910  -4.789   0.070  1.00  0.07           O  
ATOM    780  CB  PHE A  52      -2.581  -2.050  -0.624  1.00  0.06           C  
ATOM    781  CG  PHE A  52      -3.296  -1.239  -1.704  1.00  0.08           C  
ATOM    782  CD1 PHE A  52      -2.638  -0.847  -2.859  1.00  0.09           C  
ATOM    783  CD2 PHE A  52      -4.612  -0.886  -1.536  1.00  0.09           C  
ATOM    784  CE1 PHE A  52      -3.302  -0.110  -3.822  1.00  0.12           C  
ATOM    785  CE2 PHE A  52      -5.267  -0.145  -2.486  1.00  0.11           C  
ATOM    786  CZ  PHE A  52      -4.615   0.248  -3.625  1.00  0.13           C  
ATOM    787  H   PHE A  52      -3.729  -3.822   0.872  1.00  0.06           H  
ATOM    788  HA  PHE A  52      -3.047  -3.639  -1.959  1.00  0.05           H  
ATOM    789  HB2 PHE A  52      -3.058  -1.874   0.329  1.00  0.06           H  
ATOM    790  HB3 PHE A  52      -1.553  -1.739  -0.570  1.00  0.07           H  
ATOM    791  HD1 PHE A  52      -1.600  -1.110  -3.003  1.00  0.09           H  
ATOM    792  HD2 PHE A  52      -5.139  -1.230  -0.681  1.00  0.07           H  
ATOM    793  HE1 PHE A  52      -2.806   0.143  -4.749  1.00  0.13           H  
ATOM    794  HE2 PHE A  52      -6.299   0.131  -2.331  1.00  0.13           H  
ATOM    795  HZ  PHE A  52      -5.122   0.867  -4.348  1.00  0.15           H  
ATOM    796  N   THR A  53      -0.450  -3.873  -1.886  1.00  0.06           N  
ATOM    797  CA  THR A  53       0.931  -4.416  -1.853  1.00  0.06           C  
ATOM    798  C   THR A  53       1.832  -3.629  -2.802  1.00  0.06           C  
ATOM    799  O   THR A  53       1.438  -3.300  -3.898  1.00  0.06           O  
ATOM    800  CB  THR A  53       0.899  -5.880  -2.279  1.00  0.07           C  
ATOM    801  OG1 THR A  53       0.085  -6.523  -1.302  1.00  0.10           O  
ATOM    802  CG2 THR A  53       2.274  -6.530  -2.154  1.00  0.14           C  
ATOM    803  H   THR A  53      -0.760  -3.351  -2.654  1.00  0.05           H  
ATOM    804  HA  THR A  53       1.319  -4.346  -0.852  1.00  0.07           H  
ATOM    805  HB  THR A  53       0.495  -6.002  -3.266  1.00  0.06           H  
ATOM    806  HG1 THR A  53      -0.830  -6.441  -1.577  1.00  0.79           H  
ATOM    807 HG21 THR A  53       2.983  -5.810  -1.771  1.00  1.04           H  
ATOM    808 HG22 THR A  53       2.219  -7.369  -1.476  1.00  1.05           H  
ATOM    809 HG23 THR A  53       2.604  -6.876  -3.122  1.00  0.80           H  
ATOM    810  N   VAL A  54       3.023  -3.343  -2.353  1.00  0.06           N  
ATOM    811  CA  VAL A  54       3.973  -2.586  -3.213  1.00  0.06           C  
ATOM    812  C   VAL A  54       5.369  -3.196  -3.065  1.00  0.08           C  
ATOM    813  O   VAL A  54       5.703  -3.736  -2.029  1.00  0.11           O  
ATOM    814  CB  VAL A  54       3.988  -1.116  -2.769  1.00  0.10           C  
ATOM    815  CG1 VAL A  54       4.606  -1.017  -1.384  1.00  0.14           C  
ATOM    816  CG2 VAL A  54       4.818  -0.282  -3.746  1.00  0.10           C  
ATOM    817  H   VAL A  54       3.295  -3.630  -1.453  1.00  0.07           H  
ATOM    818  HA  VAL A  54       3.657  -2.650  -4.245  1.00  0.04           H  
ATOM    819  HB  VAL A  54       2.977  -0.739  -2.742  1.00  0.10           H  
ATOM    820 HG11 VAL A  54       4.154  -1.748  -0.739  1.00  1.07           H  
ATOM    821 HG12 VAL A  54       5.670  -1.198  -1.442  1.00  0.99           H  
ATOM    822 HG13 VAL A  54       4.434  -0.032  -0.979  1.00  1.22           H  
ATOM    823 HG21 VAL A  54       5.754  -0.772  -3.948  1.00  0.87           H  
ATOM    824 HG22 VAL A  54       4.277  -0.157  -4.665  1.00  1.04           H  
ATOM    825 HG23 VAL A  54       5.016   0.688  -3.316  1.00  0.97           H  
ATOM    826  N   THR A  55       6.149  -3.100  -4.098  1.00  0.08           N  
ATOM    827  CA  THR A  55       7.524  -3.679  -4.035  1.00  0.11           C  
ATOM    828  C   THR A  55       8.515  -2.775  -4.777  1.00  0.10           C  
ATOM    829  O   THR A  55       8.350  -2.501  -5.949  1.00  0.14           O  
ATOM    830  CB  THR A  55       7.509  -5.062  -4.689  1.00  0.11           C  
ATOM    831  OG1 THR A  55       6.578  -5.817  -3.921  1.00  0.20           O  
ATOM    832  CG2 THR A  55       8.846  -5.777  -4.521  1.00  0.17           C  
ATOM    833  H   THR A  55       5.838  -2.641  -4.907  1.00  0.06           H  
ATOM    834  HA  THR A  55       7.828  -3.778  -3.004  1.00  0.13           H  
ATOM    835  HB  THR A  55       7.218  -5.016  -5.724  1.00  0.12           H  
ATOM    836  HG1 THR A  55       6.082  -5.206  -3.371  1.00  1.10           H  
ATOM    837 HG21 THR A  55       9.436  -5.278  -3.765  1.00  1.21           H  
ATOM    838 HG22 THR A  55       8.676  -6.801  -4.222  1.00  0.88           H  
ATOM    839 HG23 THR A  55       9.385  -5.765  -5.454  1.00  1.13           H  
ATOM    840  N   GLU A  56       9.526  -2.329  -4.079  1.00  0.07           N  
ATOM    841  CA  GLU A  56      10.534  -1.444  -4.736  1.00  0.07           C  
ATOM    842  C   GLU A  56      11.306  -2.228  -5.803  1.00  0.06           C  
ATOM    843  O   GLU A  56      11.415  -3.429  -5.619  1.00  1.09           O  
ATOM    844  CB  GLU A  56      11.513  -0.923  -3.680  1.00  0.10           C  
ATOM    845  CG  GLU A  56      11.712   0.585  -3.871  1.00  0.11           C  
ATOM    846  CD  GLU A  56      12.320   0.844  -5.250  1.00  1.09           C  
ATOM    847  OE1 GLU A  56      13.386   0.297  -5.483  1.00  1.42           O  
ATOM    848  OE2 GLU A  56      11.685   1.574  -5.993  1.00  2.19           O  
ATOM    849  OXT GLU A  56      11.743  -1.580  -6.740  1.00  1.14           O  
ATOM    850  H   GLU A  56       9.621  -2.572  -3.134  1.00  0.05           H  
ATOM    851  HA  GLU A  56      10.032  -0.614  -5.200  1.00  0.05           H  
ATOM    852  HB2 GLU A  56      11.118  -1.114  -2.694  1.00  0.09           H  
ATOM    853  HB3 GLU A  56      12.461  -1.429  -3.784  1.00  0.11           H  
ATOM    854  HG2 GLU A  56      10.763   1.096  -3.795  1.00  0.82           H  
ATOM    855  HG3 GLU A  56      12.379   0.964  -3.110  1.00  0.72           H  
TER     856      GLU A  56                                                      
ENDMDL                                                                          
