# Supplementary material for: Comparative Performance of High-Throughput Methods for Protein pKa Predictions
Source: J Chem Inf Model. 2023 Aug 8;63(16):5169–81. doi: 10.1021/acs.jcim.3c00165 (PMC10466379; doi:10.1021/acs.jcim.3c00165)
Supplement: Supplementary file 3 — ci3c00165_si_003.zip [file ci3c00165_si_003.zip › curated_pdbs/1pga_curated_76.pdb]

MODEL       41                                                                  
ATOM      1  N   MET A   1     -14.147  -0.872   4.823  1.00  1.59           N  
ATOM      2  CA  MET A   1     -13.572   0.030   3.784  1.00  0.25           C  
ATOM      3  C   MET A   1     -12.103   0.312   4.110  1.00  0.26           C  
ATOM      4  O   MET A   1     -11.671   1.449   4.097  1.00  0.50           O  
ATOM      5  CB  MET A   1     -14.339   1.351   3.732  1.00  1.54           C  
ATOM      6  CG  MET A   1     -14.554   1.862   5.157  1.00  3.05           C  
ATOM      7  SD  MET A   1     -16.222   1.729   5.847  1.00  3.73           S  
ATOM      8  CE  MET A   1     -16.025   2.965   7.155  1.00  5.71           C  
ATOM      9  H1  MET A   1     -13.725  -0.651   5.747  1.00  2.08           H  
ATOM     10  H2  MET A   1     -15.178  -0.736   4.870  1.00  1.79           H  
ATOM     11  H3  MET A   1     -13.941  -1.861   4.575  1.00  2.53           H  
ATOM     12  HA  MET A   1     -13.633  -0.455   2.823  1.00  0.94           H  
ATOM     13  HB2 MET A   1     -13.774   2.077   3.168  1.00  1.46           H  
ATOM     14  HB3 MET A   1     -15.295   1.197   3.254  1.00  2.39           H  
ATOM     15  HG2 MET A   1     -13.885   1.322   5.812  1.00  3.63           H  
ATOM     16  HG3 MET A   1     -14.269   2.903   5.188  1.00  3.85           H  
ATOM     17  HE1 MET A   1     -15.152   2.728   7.745  1.00  6.32           H  
ATOM     18  HE2 MET A   1     -15.905   3.942   6.711  1.00  5.89           H  
ATOM     19  HE3 MET A   1     -16.899   2.961   7.787  1.00  6.42           H  
ATOM     20  N   THR A   2     -11.371  -0.729   4.397  1.00  0.24           N  
ATOM     21  CA  THR A   2      -9.925  -0.546   4.725  1.00  0.22           C  
ATOM     22  C   THR A   2      -9.097  -1.668   4.097  1.00  0.20           C  
ATOM     23  O   THR A   2      -9.410  -2.832   4.254  1.00  0.29           O  
ATOM     24  CB  THR A   2      -9.746  -0.574   6.245  1.00  0.22           C  
ATOM     25  OG1 THR A   2     -10.687   0.373   6.741  1.00  0.17           O  
ATOM     26  CG2 THR A   2      -8.377  -0.040   6.655  1.00  0.25           C  
ATOM     27  H   THR A   2     -11.765  -1.626   4.398  1.00  0.43           H  
ATOM     28  HA  THR A   2      -9.586   0.403   4.345  1.00  0.23           H  
ATOM     29  HB  THR A   2      -9.921  -1.553   6.653  1.00  0.24           H  
ATOM     30  HG1 THR A   2     -11.499  -0.096   6.946  1.00  0.75           H  
ATOM     31 HG21 THR A   2      -7.658  -0.240   5.876  1.00  1.01           H  
ATOM     32 HG22 THR A   2      -8.436   1.024   6.820  1.00  0.71           H  
ATOM     33 HG23 THR A   2      -8.056  -0.523   7.567  1.00  0.84           H  
ATOM     34  N   TYR A   3      -8.054  -1.292   3.404  1.00  0.08           N  
ATOM     35  CA  TYR A   3      -7.187  -2.324   2.755  1.00  0.08           C  
ATOM     36  C   TYR A   3      -5.875  -2.468   3.528  1.00  0.08           C  
ATOM     37  O   TYR A   3      -5.466  -1.566   4.229  1.00  0.19           O  
ATOM     38  CB  TYR A   3      -6.888  -1.900   1.322  1.00  0.07           C  
ATOM     39  CG  TYR A   3      -8.150  -1.300   0.697  1.00  0.07           C  
ATOM     40  CD1 TYR A   3      -8.540  -0.011   1.002  1.00  0.04           C  
ATOM     41  CD2 TYR A   3      -8.916  -2.039  -0.178  1.00  0.11           C  
ATOM     42  CE1 TYR A   3      -9.679   0.529   0.436  1.00  0.05           C  
ATOM     43  CE2 TYR A   3     -10.053  -1.501  -0.744  1.00  0.10           C  
ATOM     44  CZ  TYR A   3     -10.444  -0.213  -0.441  1.00  0.07           C  
ATOM     45  OH  TYR A   3     -11.581   0.326  -1.006  1.00  0.07           O  
ATOM     46  H   TYR A   3      -7.838  -0.338   3.313  1.00  0.04           H  
ATOM     47  HA  TYR A   3      -7.698  -3.270   2.744  1.00  0.11           H  
ATOM     48  HB2 TYR A   3      -6.103  -1.166   1.316  1.00  0.06           H  
ATOM     49  HB3 TYR A   3      -6.577  -2.757   0.746  1.00  0.10           H  
ATOM     50  HD1 TYR A   3      -7.951   0.580   1.688  1.00  0.05           H  
ATOM     51  HD2 TYR A   3      -8.625  -3.049  -0.421  1.00  0.14           H  
ATOM     52  HE1 TYR A   3      -9.974   1.538   0.683  1.00  0.07           H  
ATOM     53  HE2 TYR A   3     -10.643  -2.091  -1.429  1.00  0.13           H  
ATOM     54  HH  TYR A   3     -11.650  -0.003  -1.905  1.00  0.84           H  
ATOM     55  N   LYS A   4      -5.244  -3.602   3.378  1.00  0.04           N  
ATOM     56  CA  LYS A   4      -3.955  -3.841   4.101  1.00  0.04           C  
ATOM     57  C   LYS A   4      -2.776  -3.754   3.129  1.00  0.04           C  
ATOM     58  O   LYS A   4      -2.699  -4.500   2.184  1.00  0.04           O  
ATOM     59  CB  LYS A   4      -3.994  -5.244   4.713  1.00  0.03           C  
ATOM     60  CG  LYS A   4      -3.149  -5.289   5.994  1.00  0.14           C  
ATOM     61  CD  LYS A   4      -2.474  -6.658   6.096  1.00  0.27           C  
ATOM     62  CE  LYS A   4      -1.706  -6.741   7.417  1.00  1.20           C  
ATOM     63  NZ  LYS A   4      -2.207  -7.878   8.240  1.00  1.17           N  
ATOM     64  H   LYS A   4      -5.615  -4.296   2.794  1.00  0.13           H  
ATOM     65  HA  LYS A   4      -3.840  -3.104   4.879  1.00  0.05           H  
ATOM     66  HB2 LYS A   4      -5.014  -5.509   4.941  1.00  0.06           H  
ATOM     67  HB3 LYS A   4      -3.600  -5.955   4.002  1.00  0.09           H  
ATOM     68  HG2 LYS A   4      -2.395  -4.517   5.967  1.00  0.44           H  
ATOM     69  HG3 LYS A   4      -3.785  -5.135   6.852  1.00  0.40           H  
ATOM     70  HD2 LYS A   4      -3.221  -7.435   6.061  1.00  0.60           H  
ATOM     71  HD3 LYS A   4      -1.789  -6.787   5.271  1.00  1.06           H  
ATOM     72  HE2 LYS A   4      -0.654  -6.888   7.217  1.00  2.02           H  
ATOM     73  HE3 LYS A   4      -1.835  -5.823   7.970  1.00  1.88           H  
ATOM     74  HZ1 LYS A   4      -3.033  -8.306   7.774  1.00  0.81           H  
ATOM     75  HZ2 LYS A   4      -1.457  -8.592   8.340  1.00  1.84           H  
ATOM     76  HZ3 LYS A   4      -2.482  -7.531   9.180  1.00  1.99           H  
ATOM     77  N   LEU A   5      -1.875  -2.854   3.390  1.00  0.04           N  
ATOM     78  CA  LEU A   5      -0.701  -2.717   2.477  1.00  0.05           C  
ATOM     79  C   LEU A   5       0.428  -3.663   2.920  1.00  0.06           C  
ATOM     80  O   LEU A   5       0.552  -3.985   4.087  1.00  0.09           O  
ATOM     81  CB  LEU A   5      -0.210  -1.248   2.525  1.00  0.08           C  
ATOM     82  CG  LEU A   5       1.192  -1.078   1.869  1.00  0.08           C  
ATOM     83  CD1 LEU A   5       1.087  -1.279   0.355  1.00  0.04           C  
ATOM     84  CD2 LEU A   5       1.695   0.346   2.130  1.00  0.10           C  
ATOM     85  H   LEU A   5      -1.967  -2.273   4.173  1.00  0.05           H  
ATOM     86  HA  LEU A   5      -1.012  -2.963   1.473  1.00  0.04           H  
ATOM     87  HB2 LEU A   5      -0.920  -0.625   2.005  1.00  0.10           H  
ATOM     88  HB3 LEU A   5      -0.160  -0.930   3.558  1.00  0.12           H  
ATOM     89  HG  LEU A   5       1.896  -1.776   2.282  1.00  0.08           H  
ATOM     90 HD11 LEU A   5       0.401  -0.557  -0.061  1.00  0.98           H  
ATOM     91 HD12 LEU A   5       2.057  -1.141  -0.096  1.00  0.92           H  
ATOM     92 HD13 LEU A   5       0.735  -2.274   0.137  1.00  0.94           H  
ATOM     93 HD21 LEU A   5       1.527   0.612   3.164  1.00  1.08           H  
ATOM     94 HD22 LEU A   5       2.751   0.402   1.918  1.00  0.97           H  
ATOM     95 HD23 LEU A   5       1.170   1.038   1.496  1.00  1.15           H  
ATOM     96  N   ILE A   6       1.227  -4.073   1.965  1.00  0.05           N  
ATOM     97  CA  ILE A   6       2.374  -4.967   2.275  1.00  0.08           C  
ATOM     98  C   ILE A   6       3.644  -4.390   1.637  1.00  0.10           C  
ATOM     99  O   ILE A   6       3.854  -4.511   0.446  1.00  0.08           O  
ATOM    100  CB  ILE A   6       2.101  -6.367   1.717  1.00  0.09           C  
ATOM    101  CG1 ILE A   6       0.721  -6.833   2.193  1.00  0.30           C  
ATOM    102  CG2 ILE A   6       3.169  -7.337   2.236  1.00  0.39           C  
ATOM    103  CD1 ILE A   6       0.570  -8.331   1.912  1.00  0.09           C  
ATOM    104  H   ILE A   6       1.074  -3.792   1.053  1.00  0.04           H  
ATOM    105  HA  ILE A   6       2.503  -5.022   3.332  1.00  0.09           H  
ATOM    106  HB  ILE A   6       2.128  -6.343   0.640  1.00  0.27           H  
ATOM    107 HG12 ILE A   6       0.622  -6.651   3.252  1.00  0.66           H  
ATOM    108 HG13 ILE A   6      -0.047  -6.287   1.667  1.00  0.63           H  
ATOM    109 HG21 ILE A   6       4.144  -6.879   2.172  1.00  0.87           H  
ATOM    110 HG22 ILE A   6       2.963  -7.589   3.265  1.00  1.49           H  
ATOM    111 HG23 ILE A   6       3.162  -8.239   1.641  1.00  0.93           H  
ATOM    112 HD11 ILE A   6       0.954  -8.559   0.929  1.00  0.90           H  
ATOM    113 HD12 ILE A   6       1.119  -8.898   2.649  1.00  1.14           H  
ATOM    114 HD13 ILE A   6      -0.471  -8.605   1.959  1.00  0.89           H  
ATOM    115  N   LEU A   7       4.461  -3.773   2.445  1.00  0.13           N  
ATOM    116  CA  LEU A   7       5.710  -3.160   1.905  1.00  0.15           C  
ATOM    117  C   LEU A   7       6.802  -4.210   1.705  1.00  0.20           C  
ATOM    118  O   LEU A   7       7.280  -4.798   2.653  1.00  0.28           O  
ATOM    119  CB  LEU A   7       6.203  -2.094   2.882  1.00  0.20           C  
ATOM    120  CG  LEU A   7       5.161  -0.978   2.974  1.00  0.26           C  
ATOM    121  CD1 LEU A   7       4.913  -0.639   4.446  1.00  0.34           C  
ATOM    122  CD2 LEU A   7       5.687   0.266   2.252  1.00  0.47           C  
ATOM    123  H   LEU A   7       4.256  -3.715   3.400  1.00  0.15           H  
ATOM    124  HA  LEU A   7       5.498  -2.697   0.967  1.00  0.11           H  
ATOM    125  HB2 LEU A   7       6.348  -2.534   3.855  1.00  0.19           H  
ATOM    126  HB3 LEU A   7       7.142  -1.689   2.534  1.00  0.34           H  
ATOM    127  HG  LEU A   7       4.240  -1.304   2.515  1.00  0.20           H  
ATOM    128 HD11 LEU A   7       5.855  -0.479   4.947  1.00  0.79           H  
ATOM    129 HD12 LEU A   7       4.314   0.257   4.517  1.00  1.09           H  
ATOM    130 HD13 LEU A   7       4.390  -1.455   4.925  1.00  1.33           H  
ATOM    131 HD21 LEU A   7       6.615   0.585   2.702  1.00  1.07           H  
ATOM    132 HD22 LEU A   7       5.858   0.038   1.210  1.00  0.85           H  
ATOM    133 HD23 LEU A   7       4.963   1.064   2.326  1.00  1.61           H  
ATOM    134  N   ASN A   8       7.165  -4.426   0.464  1.00  0.16           N  
ATOM    135  CA  ASN A   8       8.239  -5.412   0.167  1.00  0.23           C  
ATOM    136  C   ASN A   8       9.536  -4.659  -0.187  1.00  0.25           C  
ATOM    137  O   ASN A   8      10.263  -5.032  -1.088  1.00  0.26           O  
ATOM    138  CB  ASN A   8       7.780  -6.285  -1.007  1.00  0.23           C  
ATOM    139  CG  ASN A   8       7.424  -7.673  -0.497  1.00  0.28           C  
ATOM    140  OD1 ASN A   8       8.194  -8.316   0.188  1.00  0.30           O  
ATOM    141  ND2 ASN A   8       6.264  -8.169  -0.811  1.00  0.32           N  
ATOM    142  H   ASN A   8       6.721  -3.949  -0.276  1.00  0.10           H  
ATOM    143  HA  ASN A   8       8.411  -6.031   1.033  1.00  0.27           H  
ATOM    144  HB2 ASN A   8       6.904  -5.852  -1.461  1.00  0.19           H  
ATOM    145  HB3 ASN A   8       8.555  -6.365  -1.742  1.00  0.27           H  
ATOM    146 HD21 ASN A   8       5.643  -7.650  -1.365  1.00  0.31           H  
ATOM    147 HD22 ASN A   8       6.012  -9.053  -0.495  1.00  0.35           H  
ATOM    148  N   GLY A   9       9.802  -3.617   0.549  1.00  0.25           N  
ATOM    149  CA  GLY A   9      11.027  -2.818   0.267  1.00  0.28           C  
ATOM    150  C   GLY A   9      12.255  -3.723   0.237  1.00  0.28           C  
ATOM    151  O   GLY A   9      12.346  -4.682   0.977  1.00  0.23           O  
ATOM    152  H   GLY A   9       9.209  -3.371   1.290  1.00  0.24           H  
ATOM    153  HA2 GLY A   9      10.920  -2.335  -0.691  1.00  0.29           H  
ATOM    154  HA3 GLY A   9      11.150  -2.065   1.031  1.00  0.28           H  
ATOM    155  N   LYS A  10      13.180  -3.394  -0.619  1.00  0.35           N  
ATOM    156  CA  LYS A  10      14.413  -4.226  -0.723  1.00  0.36           C  
ATOM    157  C   LYS A  10      15.238  -4.101   0.555  1.00  0.41           C  
ATOM    158  O   LYS A  10      15.783  -5.072   1.042  1.00  0.43           O  
ATOM    159  CB  LYS A  10      15.240  -3.743  -1.912  1.00  0.36           C  
ATOM    160  CG  LYS A  10      15.564  -4.934  -2.816  1.00  0.38           C  
ATOM    161  CD  LYS A  10      16.564  -4.496  -3.890  1.00  0.52           C  
ATOM    162  CE  LYS A  10      15.954  -3.358  -4.713  1.00  1.80           C  
ATOM    163  NZ  LYS A  10      16.232  -2.042  -4.068  1.00  3.19           N  
ATOM    164  H   LYS A  10      13.071  -2.601  -1.179  1.00  0.39           H  
ATOM    165  HA  LYS A  10      14.138  -5.256  -0.875  1.00  0.34           H  
ATOM    166  HB2 LYS A  10      14.679  -3.005  -2.468  1.00  0.79           H  
ATOM    167  HB3 LYS A  10      16.158  -3.296  -1.558  1.00  0.73           H  
ATOM    168  HG2 LYS A  10      15.992  -5.731  -2.227  1.00  1.06           H  
ATOM    169  HG3 LYS A  10      14.658  -5.289  -3.287  1.00  1.12           H  
ATOM    170  HD2 LYS A  10      17.474  -4.156  -3.419  1.00  1.50           H  
ATOM    171  HD3 LYS A  10      16.790  -5.330  -4.536  1.00  1.36           H  
ATOM    172  HE2 LYS A  10      16.380  -3.361  -5.705  1.00  2.21           H  
ATOM    173  HE3 LYS A  10      14.886  -3.496  -4.787  1.00  2.40           H  
ATOM    174  HZ1 LYS A  10      16.442  -2.187  -3.061  1.00  3.56           H  
ATOM    175  HZ2 LYS A  10      17.047  -1.594  -4.532  1.00  3.55           H  
ATOM    176  HZ3 LYS A  10      15.398  -1.428  -4.164  1.00  3.95           H  
ATOM    177  N   THR A  11      15.309  -2.906   1.071  1.00  0.44           N  
ATOM    178  CA  THR A  11      16.092  -2.687   2.316  1.00  0.49           C  
ATOM    179  C   THR A  11      15.159  -2.623   3.528  1.00  0.32           C  
ATOM    180  O   THR A  11      15.601  -2.420   4.641  1.00  0.31           O  
ATOM    181  CB  THR A  11      16.858  -1.368   2.194  1.00  0.64           C  
ATOM    182  OG1 THR A  11      16.050  -0.556   1.347  1.00  0.60           O  
ATOM    183  CG2 THR A  11      18.175  -1.549   1.444  1.00  0.81           C  
ATOM    184  H   THR A  11      14.848  -2.156   0.641  1.00  0.44           H  
ATOM    185  HA  THR A  11      16.794  -3.492   2.446  1.00  0.59           H  
ATOM    186  HB  THR A  11      17.012  -0.902   3.148  1.00  0.71           H  
ATOM    187  HG1 THR A  11      15.501  -0.001   1.904  1.00  0.98           H  
ATOM    188 HG21 THR A  11      18.107  -2.406   0.790  1.00  0.38           H  
ATOM    189 HG22 THR A  11      18.384  -0.668   0.856  1.00  1.73           H  
ATOM    190 HG23 THR A  11      18.978  -1.705   2.150  1.00  1.40           H  
ATOM    191  N   LEU A  12      13.884  -2.800   3.293  1.00  0.26           N  
ATOM    192  CA  LEU A  12      12.925  -2.745   4.440  1.00  0.32           C  
ATOM    193  C   LEU A  12      11.586  -3.397   4.070  1.00  0.25           C  
ATOM    194  O   LEU A  12      11.193  -3.413   2.921  1.00  0.33           O  
ATOM    195  CB  LEU A  12      12.691  -1.282   4.819  1.00  0.56           C  
ATOM    196  CG  LEU A  12      12.140  -1.213   6.246  1.00  0.79           C  
ATOM    197  CD1 LEU A  12      13.285  -0.901   7.213  1.00  0.74           C  
ATOM    198  CD2 LEU A  12      11.095  -0.098   6.329  1.00  0.98           C  
ATOM    199  H   LEU A  12      13.560  -2.963   2.376  1.00  0.26           H  
ATOM    200  HA  LEU A  12      13.352  -3.262   5.282  1.00  0.36           H  
ATOM    201  HB2 LEU A  12      13.623  -0.739   4.763  1.00  0.54           H  
ATOM    202  HB3 LEU A  12      11.983  -0.839   4.136  1.00  0.65           H  
ATOM    203  HG  LEU A  12      11.687  -2.157   6.510  1.00  0.93           H  
ATOM    204 HD11 LEU A  12      14.061  -1.645   7.112  1.00  1.43           H  
ATOM    205 HD12 LEU A  12      13.695   0.072   6.991  1.00  0.77           H  
ATOM    206 HD13 LEU A  12      12.917  -0.908   8.228  1.00  1.31           H  
ATOM    207 HD21 LEU A  12      11.467   0.787   5.834  1.00  0.85           H  
ATOM    208 HD22 LEU A  12      10.182  -0.417   5.848  1.00  1.37           H  
ATOM    209 HD23 LEU A  12      10.890   0.133   7.364  1.00  2.12           H  
ATOM    210  N   LYS A  13      10.918  -3.924   5.063  1.00  0.28           N  
ATOM    211  CA  LYS A  13       9.596  -4.574   4.808  1.00  0.25           C  
ATOM    212  C   LYS A  13       8.601  -4.164   5.899  1.00  0.25           C  
ATOM    213  O   LYS A  13       8.952  -4.077   7.059  1.00  0.29           O  
ATOM    214  CB  LYS A  13       9.761  -6.096   4.817  1.00  0.29           C  
ATOM    215  CG  LYS A  13      10.909  -6.494   3.878  1.00  0.53           C  
ATOM    216  CD  LYS A  13      12.217  -6.600   4.675  1.00  1.84           C  
ATOM    217  CE  LYS A  13      12.369  -8.028   5.208  1.00  2.11           C  
ATOM    218  NZ  LYS A  13      11.048  -8.579   5.622  1.00  2.98           N  
ATOM    219  H   LYS A  13      11.283  -3.894   5.972  1.00  0.40           H  
ATOM    220  HA  LYS A  13       9.221  -4.261   3.849  1.00  0.24           H  
ATOM    221  HB2 LYS A  13       9.972  -6.431   5.818  1.00  0.48           H  
ATOM    222  HB3 LYS A  13       8.845  -6.558   4.479  1.00  0.16           H  
ATOM    223  HG2 LYS A  13      10.687  -7.446   3.421  1.00  1.22           H  
ATOM    224  HG3 LYS A  13      11.016  -5.751   3.104  1.00  0.45           H  
ATOM    225  HD2 LYS A  13      13.051  -6.366   4.030  1.00  2.09           H  
ATOM    226  HD3 LYS A  13      12.203  -5.905   5.500  1.00  2.98           H  
ATOM    227  HE2 LYS A  13      12.787  -8.658   4.438  1.00  1.53           H  
ATOM    228  HE3 LYS A  13      13.032  -8.026   6.060  1.00  3.12           H  
ATOM    229  HZ1 LYS A  13      10.394  -8.560   4.814  1.00  2.70           H  
ATOM    230  HZ2 LYS A  13      11.167  -9.560   5.947  1.00  3.38           H  
ATOM    231  HZ3 LYS A  13      10.660  -8.002   6.395  1.00  4.10           H  
ATOM    232  N   GLY A  14       7.382  -3.922   5.506  1.00  0.25           N  
ATOM    233  CA  GLY A  14       6.361  -3.513   6.511  1.00  0.30           C  
ATOM    234  C   GLY A  14       4.947  -3.785   5.989  1.00  0.25           C  
ATOM    235  O   GLY A  14       4.768  -4.444   4.986  1.00  0.27           O  
ATOM    236  H   GLY A  14       7.139  -4.007   4.560  1.00  0.24           H  
ATOM    237  HA2 GLY A  14       6.516  -4.070   7.423  1.00  0.36           H  
ATOM    238  HA3 GLY A  14       6.467  -2.458   6.717  1.00  0.32           H  
ATOM    239  N   GLU A  15       3.975  -3.260   6.687  1.00  0.21           N  
ATOM    240  CA  GLU A  15       2.558  -3.469   6.270  1.00  0.17           C  
ATOM    241  C   GLU A  15       1.634  -2.655   7.179  1.00  0.15           C  
ATOM    242  O   GLU A  15       1.747  -2.707   8.387  1.00  0.14           O  
ATOM    243  CB  GLU A  15       2.207  -4.955   6.388  1.00  0.16           C  
ATOM    244  CG  GLU A  15       2.412  -5.410   7.836  1.00  0.21           C  
ATOM    245  CD  GLU A  15       3.119  -6.767   7.844  1.00  0.81           C  
ATOM    246  OE1 GLU A  15       4.332  -6.746   7.728  1.00  2.15           O  
ATOM    247  OE2 GLU A  15       2.404  -7.748   7.967  1.00  0.82           O  
ATOM    248  H   GLU A  15       4.174  -2.720   7.476  1.00  0.21           H  
ATOM    249  HA  GLU A  15       2.432  -3.151   5.249  1.00  0.19           H  
ATOM    250  HB2 GLU A  15       1.175  -5.106   6.104  1.00  0.23           H  
ATOM    251  HB3 GLU A  15       2.840  -5.533   5.734  1.00  0.19           H  
ATOM    252  HG2 GLU A  15       3.017  -4.690   8.365  1.00  0.92           H  
ATOM    253  HG3 GLU A  15       1.455  -5.503   8.329  1.00  0.78           H  
ATOM    254  N   THR A  16       0.739  -1.919   6.584  1.00  0.16           N  
ATOM    255  CA  THR A  16      -0.193  -1.094   7.411  1.00  0.14           C  
ATOM    256  C   THR A  16      -1.559  -0.996   6.729  1.00  0.13           C  
ATOM    257  O   THR A  16      -1.663  -1.141   5.529  1.00  0.15           O  
ATOM    258  CB  THR A  16       0.397   0.308   7.592  1.00  0.18           C  
ATOM    259  OG1 THR A  16      -0.676   1.089   8.108  1.00  0.32           O  
ATOM    260  CG2 THR A  16       0.754   0.947   6.253  1.00  0.07           C  
ATOM    261  H   THR A  16       0.674  -1.912   5.603  1.00  0.18           H  
ATOM    262  HA  THR A  16      -0.311  -1.555   8.377  1.00  0.12           H  
ATOM    263  HB  THR A  16       1.237   0.309   8.262  1.00  0.29           H  
ATOM    264  HG1 THR A  16      -0.407   1.437   8.961  1.00  0.70           H  
ATOM    265 HG21 THR A  16       0.459   0.294   5.447  1.00  0.98           H  
ATOM    266 HG22 THR A  16       0.241   1.892   6.152  1.00  1.06           H  
ATOM    267 HG23 THR A  16       1.820   1.115   6.202  1.00  1.11           H  
ATOM    268  N   THR A  17      -2.575  -0.745   7.515  1.00  0.13           N  
ATOM    269  CA  THR A  17      -3.953  -0.641   6.938  1.00  0.13           C  
ATOM    270  C   THR A  17      -4.439   0.812   6.978  1.00  0.17           C  
ATOM    271  O   THR A  17      -4.299   1.485   7.980  1.00  0.30           O  
ATOM    272  CB  THR A  17      -4.905  -1.515   7.761  1.00  0.12           C  
ATOM    273  OG1 THR A  17      -5.215  -0.730   8.907  1.00  0.16           O  
ATOM    274  CG2 THR A  17      -4.201  -2.756   8.304  1.00  0.08           C  
ATOM    275  H   THR A  17      -2.435  -0.627   8.478  1.00  0.14           H  
ATOM    276  HA  THR A  17      -3.946  -0.988   5.920  1.00  0.12           H  
ATOM    277  HB  THR A  17      -5.791  -1.776   7.212  1.00  0.13           H  
ATOM    278  HG1 THR A  17      -4.537  -0.056   8.998  1.00  1.04           H  
ATOM    279 HG21 THR A  17      -3.356  -3.001   7.679  1.00  0.90           H  
ATOM    280 HG22 THR A  17      -3.857  -2.570   9.310  1.00  0.87           H  
ATOM    281 HG23 THR A  17      -4.889  -3.590   8.313  1.00  0.99           H  
ATOM    282  N   THR A  18      -5.000   1.259   5.880  1.00  0.08           N  
ATOM    283  CA  THR A  18      -5.515   2.665   5.825  1.00  0.11           C  
ATOM    284  C   THR A  18      -6.989   2.670   5.400  1.00  0.11           C  
ATOM    285  O   THR A  18      -7.437   1.788   4.689  1.00  0.10           O  
ATOM    286  CB  THR A  18      -4.689   3.462   4.810  1.00  0.13           C  
ATOM    287  OG1 THR A  18      -4.900   4.827   5.163  1.00  0.16           O  
ATOM    288  CG2 THR A  18      -5.246   3.323   3.395  1.00  0.12           C  
ATOM    289  H   THR A  18      -5.077   0.675   5.096  1.00  0.06           H  
ATOM    290  HA  THR A  18      -5.425   3.123   6.793  1.00  0.13           H  
ATOM    291  HB  THR A  18      -3.645   3.206   4.846  1.00  0.13           H  
ATOM    292  HG1 THR A  18      -5.846   4.993   5.152  1.00  0.93           H  
ATOM    293 HG21 THR A  18      -5.594   2.314   3.236  1.00  0.76           H  
ATOM    294 HG22 THR A  18      -6.070   4.007   3.259  1.00  0.89           H  
ATOM    295 HG23 THR A  18      -4.474   3.550   2.675  1.00  0.70           H  
ATOM    296  N   GLU A  19      -7.710   3.663   5.845  1.00  0.12           N  
ATOM    297  CA  GLU A  19      -9.156   3.745   5.477  1.00  0.13           C  
ATOM    298  C   GLU A  19      -9.323   4.526   4.170  1.00  0.14           C  
ATOM    299  O   GLU A  19      -8.901   5.660   4.066  1.00  0.16           O  
ATOM    300  CB  GLU A  19      -9.919   4.456   6.594  1.00  0.15           C  
ATOM    301  CG  GLU A  19      -9.330   4.047   7.946  1.00  1.51           C  
ATOM    302  CD  GLU A  19      -8.265   5.063   8.363  1.00  2.88           C  
ATOM    303  OE1 GLU A  19      -8.629   6.224   8.447  1.00  3.07           O  
ATOM    304  OE2 GLU A  19      -7.148   4.620   8.576  1.00  3.98           O  
ATOM    305  H   GLU A  19      -7.308   4.351   6.415  1.00  0.13           H  
ATOM    306  HA  GLU A  19      -9.550   2.750   5.353  1.00  0.12           H  
ATOM    307  HB2 GLU A  19      -9.832   5.525   6.469  1.00  1.24           H  
ATOM    308  HB3 GLU A  19     -10.962   4.179   6.553  1.00  1.26           H  
ATOM    309  HG2 GLU A  19     -10.111   4.022   8.692  1.00  2.10           H  
ATOM    310  HG3 GLU A  19      -8.880   3.069   7.868  1.00  1.78           H  
ATOM    311  N   ALA A  20      -9.933   3.898   3.201  1.00  0.15           N  
ATOM    312  CA  ALA A  20     -10.139   4.585   1.891  1.00  0.19           C  
ATOM    313  C   ALA A  20     -11.526   4.254   1.331  1.00  0.25           C  
ATOM    314  O   ALA A  20     -11.989   3.136   1.435  1.00  0.36           O  
ATOM    315  CB  ALA A  20      -9.066   4.117   0.909  1.00  0.14           C  
ATOM    316  H   ALA A  20     -10.254   2.981   3.332  1.00  0.15           H  
ATOM    317  HA  ALA A  20     -10.055   5.650   2.027  1.00  0.21           H  
ATOM    318  HB1 ALA A  20      -8.535   3.274   1.324  1.00  1.05           H  
ATOM    319  HB2 ALA A  20      -9.527   3.822  -0.022  1.00  1.01           H  
ATOM    320  HB3 ALA A  20      -8.369   4.918   0.722  1.00  0.84           H  
ATOM    321  N   VAL A  21     -12.160   5.236   0.750  1.00  0.23           N  
ATOM    322  CA  VAL A  21     -13.518   4.996   0.179  1.00  0.28           C  
ATOM    323  C   VAL A  21     -13.403   4.465  -1.254  1.00  0.18           C  
ATOM    324  O   VAL A  21     -14.338   3.898  -1.784  1.00  0.25           O  
ATOM    325  CB  VAL A  21     -14.299   6.308   0.176  1.00  0.38           C  
ATOM    326  CG1 VAL A  21     -13.730   7.231  -0.902  1.00  0.46           C  
ATOM    327  CG2 VAL A  21     -15.769   6.018  -0.133  1.00  0.56           C  
ATOM    328  H   VAL A  21     -11.748   6.124   0.689  1.00  0.24           H  
ATOM    329  HA  VAL A  21     -14.036   4.274   0.786  1.00  0.40           H  
ATOM    330  HB  VAL A  21     -14.218   6.782   1.142  1.00  0.34           H  
ATOM    331 HG11 VAL A  21     -12.651   7.188  -0.886  1.00  0.81           H  
ATOM    332 HG12 VAL A  21     -14.085   6.919  -1.873  1.00  1.48           H  
ATOM    333 HG13 VAL A  21     -14.047   8.246  -0.717  1.00  1.09           H  
ATOM    334 HG21 VAL A  21     -16.167   5.328   0.597  1.00  1.42           H  
ATOM    335 HG22 VAL A  21     -16.337   6.936  -0.101  1.00  0.74           H  
ATOM    336 HG23 VAL A  21     -15.856   5.581  -1.117  1.00  0.91           H  
ATOM    337  N   ASP A  22     -12.257   4.664  -1.851  1.00  0.08           N  
ATOM    338  CA  ASP A  22     -12.063   4.174  -3.249  1.00  0.17           C  
ATOM    339  C   ASP A  22     -10.634   3.657  -3.433  1.00  0.16           C  
ATOM    340  O   ASP A  22      -9.743   4.001  -2.683  1.00  0.20           O  
ATOM    341  CB  ASP A  22     -12.318   5.322  -4.223  1.00  0.27           C  
ATOM    342  CG  ASP A  22     -11.354   6.469  -3.920  1.00  0.36           C  
ATOM    343  OD1 ASP A  22     -11.256   6.798  -2.749  1.00  1.37           O  
ATOM    344  OD2 ASP A  22     -10.770   6.953  -4.875  1.00  0.92           O  
ATOM    345  H   ASP A  22     -11.531   5.129  -1.384  1.00  0.08           H  
ATOM    346  HA  ASP A  22     -12.758   3.377  -3.448  1.00  0.28           H  
ATOM    347  HB2 ASP A  22     -12.161   4.982  -5.237  1.00  0.42           H  
ATOM    348  HB3 ASP A  22     -13.334   5.671  -4.119  1.00  0.22           H  
ATOM    349  N   ALA A  23     -10.447   2.841  -4.434  1.00  0.11           N  
ATOM    350  CA  ALA A  23      -9.084   2.286  -4.684  1.00  0.11           C  
ATOM    351  C   ALA A  23      -8.130   3.398  -5.134  1.00  0.13           C  
ATOM    352  O   ALA A  23      -6.943   3.337  -4.884  1.00  0.13           O  
ATOM    353  CB  ALA A  23      -9.172   1.221  -5.774  1.00  0.14           C  
ATOM    354  H   ALA A  23     -11.194   2.593  -5.016  1.00  0.11           H  
ATOM    355  HA  ALA A  23      -8.709   1.838  -3.779  1.00  0.08           H  
ATOM    356  HB1 ALA A  23     -10.009   1.433  -6.424  1.00  0.95           H  
ATOM    357  HB2 ALA A  23      -8.262   1.217  -6.355  1.00  1.16           H  
ATOM    358  HB3 ALA A  23      -9.310   0.249  -5.324  1.00  0.94           H  
ATOM    359  N   ALA A  24      -8.669   4.392  -5.786  1.00  0.14           N  
ATOM    360  CA  ALA A  24      -7.804   5.511  -6.261  1.00  0.17           C  
ATOM    361  C   ALA A  24      -7.143   6.214  -5.072  1.00  0.17           C  
ATOM    362  O   ALA A  24      -5.934   6.222  -4.943  1.00  0.22           O  
ATOM    363  CB  ALA A  24      -8.660   6.515  -7.033  1.00  0.20           C  
ATOM    364  H   ALA A  24      -9.634   4.404  -5.960  1.00  0.15           H  
ATOM    365  HA  ALA A  24      -7.041   5.121  -6.912  1.00  0.19           H  
ATOM    366  HB1 ALA A  24      -9.583   6.047  -7.339  1.00  0.86           H  
ATOM    367  HB2 ALA A  24      -8.882   7.364  -6.403  1.00  1.18           H  
ATOM    368  HB3 ALA A  24      -8.125   6.853  -7.909  1.00  1.14           H  
ATOM    369  N   THR A  25      -7.952   6.789  -4.225  1.00  0.17           N  
ATOM    370  CA  THR A  25      -7.386   7.501  -3.042  1.00  0.15           C  
ATOM    371  C   THR A  25      -6.472   6.564  -2.243  1.00  0.16           C  
ATOM    372  O   THR A  25      -5.579   7.008  -1.550  1.00  0.17           O  
ATOM    373  CB  THR A  25      -8.533   7.991  -2.152  1.00  0.11           C  
ATOM    374  OG1 THR A  25      -7.999   9.117  -1.462  1.00  0.36           O  
ATOM    375  CG2 THR A  25      -8.879   6.980  -1.064  1.00  0.48           C  
ATOM    376  H   THR A  25      -8.921   6.754  -4.365  1.00  0.21           H  
ATOM    377  HA  THR A  25      -6.815   8.349  -3.379  1.00  0.18           H  
ATOM    378  HB  THR A  25      -9.401   8.262  -2.726  1.00  0.21           H  
ATOM    379  HG1 THR A  25      -7.271   8.810  -0.915  1.00  0.61           H  
ATOM    380 HG21 THR A  25      -8.901   5.984  -1.483  1.00  0.75           H  
ATOM    381 HG22 THR A  25      -8.136   7.019  -0.281  1.00  1.43           H  
ATOM    382 HG23 THR A  25      -9.848   7.211  -0.647  1.00  0.80           H  
ATOM    383  N   ALA A  26      -6.714   5.284  -2.356  1.00  0.17           N  
ATOM    384  CA  ALA A  26      -5.859   4.314  -1.611  1.00  0.18           C  
ATOM    385  C   ALA A  26      -4.468   4.250  -2.249  1.00  0.17           C  
ATOM    386  O   ALA A  26      -3.468   4.161  -1.564  1.00  0.22           O  
ATOM    387  CB  ALA A  26      -6.506   2.930  -1.657  1.00  0.18           C  
ATOM    388  H   ALA A  26      -7.446   4.965  -2.924  1.00  0.17           H  
ATOM    389  HA  ALA A  26      -5.767   4.631  -0.585  1.00  0.20           H  
ATOM    390  HB1 ALA A  26      -7.509   2.983  -1.260  1.00  0.85           H  
ATOM    391  HB2 ALA A  26      -6.545   2.580  -2.678  1.00  0.89           H  
ATOM    392  HB3 ALA A  26      -5.926   2.237  -1.065  1.00  1.00           H  
ATOM    393  N   GLU A  27      -4.434   4.296  -3.555  1.00  0.12           N  
ATOM    394  CA  GLU A  27      -3.125   4.246  -4.260  1.00  0.11           C  
ATOM    395  C   GLU A  27      -2.246   5.422  -3.826  1.00  0.13           C  
ATOM    396  O   GLU A  27      -1.042   5.305  -3.757  1.00  0.33           O  
ATOM    397  CB  GLU A  27      -3.368   4.327  -5.767  1.00  0.09           C  
ATOM    398  CG  GLU A  27      -3.896   2.983  -6.271  1.00  0.07           C  
ATOM    399  CD  GLU A  27      -4.016   3.026  -7.797  1.00  0.08           C  
ATOM    400  OE1 GLU A  27      -3.207   3.724  -8.384  1.00  0.80           O  
ATOM    401  OE2 GLU A  27      -4.911   2.357  -8.288  1.00  0.76           O  
ATOM    402  H   GLU A  27      -5.265   4.360  -4.067  1.00  0.09           H  
ATOM    403  HA  GLU A  27      -2.627   3.321  -4.027  1.00  0.11           H  
ATOM    404  HB2 GLU A  27      -4.093   5.101  -5.974  1.00  0.12           H  
ATOM    405  HB3 GLU A  27      -2.446   4.566  -6.268  1.00  0.10           H  
ATOM    406  HG2 GLU A  27      -3.217   2.192  -5.989  1.00  0.07           H  
ATOM    407  HG3 GLU A  27      -4.867   2.788  -5.845  1.00  0.12           H  
ATOM    408  N   LYS A  28      -2.871   6.532  -3.537  1.00  0.21           N  
ATOM    409  CA  LYS A  28      -2.081   7.729  -3.115  1.00  0.23           C  
ATOM    410  C   LYS A  28      -1.871   7.724  -1.597  1.00  0.24           C  
ATOM    411  O   LYS A  28      -0.770   7.911  -1.120  1.00  0.37           O  
ATOM    412  CB  LYS A  28      -2.827   9.009  -3.519  1.00  0.27           C  
ATOM    413  CG  LYS A  28      -3.876   8.679  -4.593  1.00  0.88           C  
ATOM    414  CD  LYS A  28      -4.534   9.976  -5.087  1.00  0.80           C  
ATOM    415  CE  LYS A  28      -4.760   9.875  -6.597  1.00  2.35           C  
ATOM    416  NZ  LYS A  28      -3.463   9.967  -7.324  1.00  3.55           N  
ATOM    417  H   LYS A  28      -3.847   6.575  -3.590  1.00  0.38           H  
ATOM    418  HA  LYS A  28      -1.122   7.712  -3.604  1.00  0.23           H  
ATOM    419  HB2 LYS A  28      -3.315   9.430  -2.653  1.00  0.97           H  
ATOM    420  HB3 LYS A  28      -2.118   9.725  -3.908  1.00  0.92           H  
ATOM    421  HG2 LYS A  28      -3.400   8.175  -5.421  1.00  1.49           H  
ATOM    422  HG3 LYS A  28      -4.632   8.035  -4.175  1.00  1.49           H  
ATOM    423  HD2 LYS A  28      -5.482  10.113  -4.589  1.00  1.26           H  
ATOM    424  HD3 LYS A  28      -3.898  10.820  -4.873  1.00  0.66           H  
ATOM    425  HE2 LYS A  28      -5.231   8.932  -6.830  1.00  2.82           H  
ATOM    426  HE3 LYS A  28      -5.404  10.680  -6.920  1.00  2.70           H  
ATOM    427  HZ1 LYS A  28      -2.695   9.632  -6.706  1.00  3.78           H  
ATOM    428  HZ2 LYS A  28      -3.502   9.375  -8.177  1.00  4.61           H  
ATOM    429  HZ3 LYS A  28      -3.285  10.955  -7.594  1.00  3.54           H  
ATOM    430  N   VAL A  29      -2.933   7.510  -0.870  1.00  0.24           N  
ATOM    431  CA  VAL A  29      -2.811   7.495   0.617  1.00  0.23           C  
ATOM    432  C   VAL A  29      -1.670   6.567   1.045  1.00  0.20           C  
ATOM    433  O   VAL A  29      -0.809   6.949   1.817  1.00  0.32           O  
ATOM    434  CB  VAL A  29      -4.125   7.003   1.221  1.00  0.25           C  
ATOM    435  CG1 VAL A  29      -3.901   6.652   2.693  1.00  0.19           C  
ATOM    436  CG2 VAL A  29      -5.172   8.114   1.122  1.00  0.35           C  
ATOM    437  H   VAL A  29      -3.802   7.357  -1.296  1.00  0.34           H  
ATOM    438  HA  VAL A  29      -2.610   8.493   0.968  1.00  0.25           H  
ATOM    439  HB  VAL A  29      -4.467   6.130   0.686  1.00  0.25           H  
ATOM    440 HG11 VAL A  29      -3.233   7.372   3.143  1.00  1.03           H  
ATOM    441 HG12 VAL A  29      -4.844   6.666   3.219  1.00  0.98           H  
ATOM    442 HG13 VAL A  29      -3.465   5.667   2.771  1.00  0.86           H  
ATOM    443 HG21 VAL A  29      -5.121   8.578   0.148  1.00  1.02           H  
ATOM    444 HG22 VAL A  29      -6.159   7.699   1.268  1.00  1.02           H  
ATOM    445 HG23 VAL A  29      -4.985   8.859   1.881  1.00  1.51           H  
ATOM    446  N   PHE A  30      -1.682   5.369   0.535  1.00  0.12           N  
ATOM    447  CA  PHE A  30      -0.604   4.412   0.912  1.00  0.08           C  
ATOM    448  C   PHE A  30       0.745   4.899   0.364  1.00  0.12           C  
ATOM    449  O   PHE A  30       1.725   4.940   1.078  1.00  0.21           O  
ATOM    450  CB  PHE A  30      -0.925   3.029   0.335  1.00  0.09           C  
ATOM    451  CG  PHE A  30      -1.752   2.214   1.344  1.00  0.07           C  
ATOM    452  CD1 PHE A  30      -1.249   1.918   2.604  1.00  0.02           C  
ATOM    453  CD2 PHE A  30      -3.017   1.759   1.008  1.00  0.11           C  
ATOM    454  CE1 PHE A  30      -1.999   1.183   3.503  1.00  0.01           C  
ATOM    455  CE2 PHE A  30      -3.759   1.024   1.911  1.00  0.09           C  
ATOM    456  CZ  PHE A  30      -3.252   0.736   3.154  1.00  0.04           C  
ATOM    457  H   PHE A  30      -2.391   5.101  -0.087  1.00  0.17           H  
ATOM    458  HA  PHE A  30      -0.548   4.351   1.983  1.00  0.08           H  
ATOM    459  HB2 PHE A  30      -1.487   3.139  -0.581  1.00  0.15           H  
ATOM    460  HB3 PHE A  30      -0.009   2.502   0.125  1.00  0.10           H  
ATOM    461  HD1 PHE A  30      -0.261   2.252   2.878  1.00  0.02           H  
ATOM    462  HD2 PHE A  30      -3.425   1.980   0.033  1.00  0.15           H  
ATOM    463  HE1 PHE A  30      -1.604   0.965   4.483  1.00  0.05           H  
ATOM    464  HE2 PHE A  30      -4.742   0.678   1.641  1.00  0.12           H  
ATOM    465  HZ  PHE A  30      -3.830   0.140   3.852  1.00  0.03           H  
ATOM    466  N   LYS A  31       0.771   5.260  -0.891  1.00  0.16           N  
ATOM    467  CA  LYS A  31       2.056   5.749  -1.476  1.00  0.23           C  
ATOM    468  C   LYS A  31       2.649   6.839  -0.581  1.00  0.28           C  
ATOM    469  O   LYS A  31       3.843   6.877  -0.357  1.00  0.41           O  
ATOM    470  CB  LYS A  31       1.798   6.305  -2.877  1.00  0.27           C  
ATOM    471  CG  LYS A  31       3.144   6.603  -3.561  1.00  0.41           C  
ATOM    472  CD  LYS A  31       3.095   7.981  -4.242  1.00  0.94           C  
ATOM    473  CE  LYS A  31       2.130   7.928  -5.431  1.00  1.04           C  
ATOM    474  NZ  LYS A  31       2.711   7.117  -6.537  1.00  1.23           N  
ATOM    475  H   LYS A  31      -0.039   5.209  -1.442  1.00  0.22           H  
ATOM    476  HA  LYS A  31       2.751   4.934  -1.541  1.00  0.24           H  
ATOM    477  HB2 LYS A  31       1.257   5.571  -3.458  1.00  0.18           H  
ATOM    478  HB3 LYS A  31       1.208   7.205  -2.805  1.00  0.34           H  
ATOM    479  HG2 LYS A  31       3.934   6.594  -2.826  1.00  1.21           H  
ATOM    480  HG3 LYS A  31       3.346   5.845  -4.302  1.00  0.68           H  
ATOM    481  HD2 LYS A  31       2.766   8.730  -3.537  1.00  2.26           H  
ATOM    482  HD3 LYS A  31       4.083   8.242  -4.593  1.00  1.80           H  
ATOM    483  HE2 LYS A  31       1.196   7.484  -5.123  1.00  2.20           H  
ATOM    484  HE3 LYS A  31       1.942   8.930  -5.789  1.00  1.86           H  
ATOM    485  HZ1 LYS A  31       3.616   7.535  -6.836  1.00  0.95           H  
ATOM    486  HZ2 LYS A  31       2.871   6.144  -6.208  1.00  2.04           H  
ATOM    487  HZ3 LYS A  31       2.052   7.106  -7.342  1.00  2.15           H  
ATOM    488  N   GLN A  32       1.807   7.703  -0.086  1.00  0.21           N  
ATOM    489  CA  GLN A  32       2.318   8.780   0.807  1.00  0.25           C  
ATOM    490  C   GLN A  32       3.059   8.149   1.987  1.00  0.27           C  
ATOM    491  O   GLN A  32       4.050   8.672   2.456  1.00  0.37           O  
ATOM    492  CB  GLN A  32       1.144   9.614   1.320  1.00  0.27           C  
ATOM    493  CG  GLN A  32       1.646  10.580   2.395  1.00  0.57           C  
ATOM    494  CD  GLN A  32       0.773  11.836   2.395  1.00  0.32           C  
ATOM    495  OE1 GLN A  32      -0.073  12.017   3.249  1.00  0.93           O  
ATOM    496  NE2 GLN A  32       0.944  12.727   1.457  1.00  1.55           N  
ATOM    497  H   GLN A  32       0.852   7.645  -0.298  1.00  0.18           H  
ATOM    498  HA  GLN A  32       2.994   9.412   0.255  1.00  0.27           H  
ATOM    499  HB2 GLN A  32       0.712  10.173   0.503  1.00  0.39           H  
ATOM    500  HB3 GLN A  32       0.394   8.963   1.739  1.00  0.20           H  
ATOM    501  HG2 GLN A  32       1.593  10.108   3.364  1.00  1.14           H  
ATOM    502  HG3 GLN A  32       2.670  10.858   2.188  1.00  1.17           H  
ATOM    503 HE21 GLN A  32       1.624  12.587   0.766  1.00  2.17           H  
ATOM    504 HE22 GLN A  32       0.392  13.537   1.444  1.00  2.02           H  
ATOM    505  N   TYR A  33       2.556   7.030   2.442  1.00  0.20           N  
ATOM    506  CA  TYR A  33       3.223   6.339   3.586  1.00  0.22           C  
ATOM    507  C   TYR A  33       4.557   5.735   3.129  1.00  0.24           C  
ATOM    508  O   TYR A  33       5.608   6.122   3.599  1.00  0.22           O  
ATOM    509  CB  TYR A  33       2.313   5.224   4.103  1.00  0.19           C  
ATOM    510  CG  TYR A  33       2.974   4.552   5.305  1.00  0.20           C  
ATOM    511  CD1 TYR A  33       3.957   3.604   5.119  1.00  0.25           C  
ATOM    512  CD2 TYR A  33       2.598   4.884   6.591  1.00  0.18           C  
ATOM    513  CE1 TYR A  33       4.557   2.996   6.200  1.00  0.29           C  
ATOM    514  CE2 TYR A  33       3.198   4.274   7.674  1.00  0.23           C  
ATOM    515  CZ  TYR A  33       4.182   3.325   7.487  1.00  0.28           C  
ATOM    516  OH  TYR A  33       4.782   2.715   8.570  1.00  0.33           O  
ATOM    517  H   TYR A  33       1.743   6.652   2.041  1.00  0.19           H  
ATOM    518  HA  TYR A  33       3.404   7.045   4.374  1.00  0.25           H  
ATOM    519  HB2 TYR A  33       1.359   5.637   4.401  1.00  0.14           H  
ATOM    520  HB3 TYR A  33       2.156   4.490   3.329  1.00  0.22           H  
ATOM    521  HD1 TYR A  33       4.260   3.334   4.119  1.00  0.29           H  
ATOM    522  HD2 TYR A  33       1.829   5.624   6.750  1.00  0.16           H  
ATOM    523  HE1 TYR A  33       5.326   2.257   6.039  1.00  0.34           H  
ATOM    524  HE2 TYR A  33       2.894   4.542   8.676  1.00  0.25           H  
ATOM    525  HH  TYR A  33       4.620   1.770   8.505  1.00  0.97           H  
ATOM    526  N   ALA A  34       4.483   4.801   2.221  1.00  0.30           N  
ATOM    527  CA  ALA A  34       5.736   4.162   1.719  1.00  0.34           C  
ATOM    528  C   ALA A  34       6.799   5.231   1.438  1.00  0.37           C  
ATOM    529  O   ALA A  34       7.982   4.969   1.518  1.00  0.42           O  
ATOM    530  CB  ALA A  34       5.428   3.399   0.432  1.00  0.35           C  
ATOM    531  H   ALA A  34       3.611   4.522   1.873  1.00  0.33           H  
ATOM    532  HA  ALA A  34       6.109   3.475   2.459  1.00  0.35           H  
ATOM    533  HB1 ALA A  34       4.365   3.422   0.240  1.00  1.07           H  
ATOM    534  HB2 ALA A  34       5.948   3.854  -0.397  1.00  0.76           H  
ATOM    535  HB3 ALA A  34       5.748   2.372   0.532  1.00  1.36           H  
ATOM    536  N   ASN A  35       6.350   6.412   1.115  1.00  0.37           N  
ATOM    537  CA  ASN A  35       7.319   7.511   0.825  1.00  0.40           C  
ATOM    538  C   ASN A  35       8.182   7.795   2.060  1.00  0.47           C  
ATOM    539  O   ASN A  35       9.381   7.963   1.958  1.00  0.59           O  
ATOM    540  CB  ASN A  35       6.544   8.772   0.443  1.00  0.40           C  
ATOM    541  CG  ASN A  35       7.495   9.768  -0.225  1.00  0.41           C  
ATOM    542  OD1 ASN A  35       8.677   9.799   0.053  1.00  1.14           O  
ATOM    543  ND2 ASN A  35       7.019  10.600  -1.111  1.00  0.90           N  
ATOM    544  H   ASN A  35       5.386   6.578   1.062  1.00  0.36           H  
ATOM    545  HA  ASN A  35       7.954   7.221   0.006  1.00  0.38           H  
ATOM    546  HB2 ASN A  35       5.751   8.519  -0.245  1.00  0.46           H  
ATOM    547  HB3 ASN A  35       6.119   9.223   1.327  1.00  0.49           H  
ATOM    548 HD21 ASN A  35       6.066  10.580  -1.340  1.00  1.53           H  
ATOM    549 HD22 ASN A  35       7.615  11.244  -1.548  1.00  1.04           H  
ATOM    550  N   ASP A  36       7.551   7.841   3.203  1.00  0.43           N  
ATOM    551  CA  ASP A  36       8.318   8.112   4.453  1.00  0.51           C  
ATOM    552  C   ASP A  36       9.492   7.135   4.579  1.00  0.55           C  
ATOM    553  O   ASP A  36      10.400   7.353   5.358  1.00  0.90           O  
ATOM    554  CB  ASP A  36       7.390   7.951   5.656  1.00  0.84           C  
ATOM    555  CG  ASP A  36       6.893   9.327   6.099  1.00  1.16           C  
ATOM    556  OD1 ASP A  36       6.594  10.108   5.211  1.00  0.56           O  
ATOM    557  OD2 ASP A  36       6.839   9.521   7.303  1.00  2.31           O  
ATOM    558  H   ASP A  36       6.582   7.696   3.239  1.00  0.37           H  
ATOM    559  HA  ASP A  36       8.695   9.120   4.430  1.00  0.41           H  
ATOM    560  HB2 ASP A  36       6.545   7.336   5.385  1.00  0.64           H  
ATOM    561  HB3 ASP A  36       7.924   7.485   6.470  1.00  1.17           H  
ATOM    562  N   ASN A  37       9.444   6.080   3.805  1.00  0.47           N  
ATOM    563  CA  ASN A  37      10.545   5.066   3.857  1.00  0.53           C  
ATOM    564  C   ASN A  37      11.342   5.079   2.547  1.00  0.43           C  
ATOM    565  O   ASN A  37      12.475   4.645   2.503  1.00  0.65           O  
ATOM    566  CB  ASN A  37       9.935   3.680   4.065  1.00  0.70           C  
ATOM    567  CG  ASN A  37       9.193   3.651   5.404  1.00  0.75           C  
ATOM    568  OD1 ASN A  37       9.532   2.901   6.298  1.00  0.91           O  
ATOM    569  ND2 ASN A  37       8.176   4.449   5.581  1.00  0.72           N  
ATOM    570  H   ASN A  37       8.689   5.953   3.192  1.00  0.62           H  
ATOM    571  HA  ASN A  37      11.205   5.289   4.677  1.00  0.65           H  
ATOM    572  HB2 ASN A  37       9.242   3.462   3.268  1.00  0.76           H  
ATOM    573  HB3 ASN A  37      10.717   2.934   4.074  1.00  0.76           H  
ATOM    574 HD21 ASN A  37       7.898   5.056   4.864  1.00  0.73           H  
ATOM    575 HD22 ASN A  37       7.691   4.442   6.432  1.00  0.75           H  
ATOM    576  N   GLY A  38      10.730   5.579   1.508  1.00  0.23           N  
ATOM    577  CA  GLY A  38      11.435   5.628   0.197  1.00  0.45           C  
ATOM    578  C   GLY A  38      11.155   4.356  -0.604  1.00  0.42           C  
ATOM    579  O   GLY A  38      12.065   3.714  -1.090  1.00  0.36           O  
ATOM    580  H   GLY A  38       9.814   5.919   1.591  1.00  0.07           H  
ATOM    581  HA2 GLY A  38      11.090   6.486  -0.362  1.00  0.53           H  
ATOM    582  HA3 GLY A  38      12.498   5.717   0.366  1.00  0.63           H  
ATOM    583  N   VAL A  39       9.893   4.022  -0.720  1.00  0.49           N  
ATOM    584  CA  VAL A  39       9.512   2.792  -1.485  1.00  0.47           C  
ATOM    585  C   VAL A  39       8.537   3.154  -2.612  1.00  0.46           C  
ATOM    586  O   VAL A  39       7.347   3.262  -2.395  1.00  0.44           O  
ATOM    587  CB  VAL A  39       8.841   1.804  -0.530  1.00  0.42           C  
ATOM    588  CG1 VAL A  39       8.290   0.623  -1.331  1.00  0.56           C  
ATOM    589  CG2 VAL A  39       9.876   1.291   0.473  1.00  0.52           C  
ATOM    590  H   VAL A  39       9.199   4.576  -0.307  1.00  0.55           H  
ATOM    591  HA  VAL A  39      10.391   2.338  -1.907  1.00  0.51           H  
ATOM    592  HB  VAL A  39       8.034   2.295  -0.003  1.00  0.29           H  
ATOM    593 HG11 VAL A  39       9.005   0.327  -2.084  1.00  1.12           H  
ATOM    594 HG12 VAL A  39       8.105  -0.212  -0.669  1.00  0.71           H  
ATOM    595 HG13 VAL A  39       7.365   0.907  -1.811  1.00  1.60           H  
ATOM    596 HG21 VAL A  39      10.699   0.831  -0.054  1.00  1.52           H  
ATOM    597 HG22 VAL A  39      10.250   2.114   1.064  1.00  0.97           H  
ATOM    598 HG23 VAL A  39       9.421   0.562   1.127  1.00  0.95           H  
ATOM    599  N   ASP A  40       9.065   3.335  -3.793  1.00  0.50           N  
ATOM    600  CA  ASP A  40       8.182   3.692  -4.941  1.00  0.50           C  
ATOM    601  C   ASP A  40       8.721   3.081  -6.238  1.00  0.54           C  
ATOM    602  O   ASP A  40       9.746   3.495  -6.745  1.00  0.88           O  
ATOM    603  CB  ASP A  40       8.131   5.212  -5.077  1.00  0.58           C  
ATOM    604  CG  ASP A  40       7.473   5.811  -3.833  1.00  0.50           C  
ATOM    605  OD1 ASP A  40       6.425   5.296  -3.476  1.00  1.45           O  
ATOM    606  OD2 ASP A  40       8.053   6.748  -3.310  1.00  0.65           O  
ATOM    607  H   ASP A  40      10.031   3.236  -3.923  1.00  0.53           H  
ATOM    608  HA  ASP A  40       7.189   3.320  -4.757  1.00  0.48           H  
ATOM    609  HB2 ASP A  40       9.133   5.605  -5.174  1.00  0.64           H  
ATOM    610  HB3 ASP A  40       7.556   5.483  -5.950  1.00  0.69           H  
ATOM    611  N   GLY A  41       8.017   2.109  -6.748  1.00  0.31           N  
ATOM    612  CA  GLY A  41       8.468   1.459  -8.012  1.00  0.33           C  
ATOM    613  C   GLY A  41       7.318   0.673  -8.638  1.00  0.35           C  
ATOM    614  O   GLY A  41       6.772   1.068  -9.650  1.00  0.74           O  
ATOM    615  H   GLY A  41       7.198   1.805  -6.302  1.00  0.41           H  
ATOM    616  HA2 GLY A  41       8.802   2.218  -8.704  1.00  0.34           H  
ATOM    617  HA3 GLY A  41       9.285   0.787  -7.796  1.00  0.39           H  
ATOM    618  N   GLU A  42       6.976  -0.427  -8.017  1.00  0.05           N  
ATOM    619  CA  GLU A  42       5.856  -1.268  -8.544  1.00  0.13           C  
ATOM    620  C   GLU A  42       4.749  -1.361  -7.498  1.00  0.12           C  
ATOM    621  O   GLU A  42       5.000  -1.711  -6.362  1.00  0.17           O  
ATOM    622  CB  GLU A  42       6.383  -2.661  -8.840  1.00  0.23           C  
ATOM    623  CG  GLU A  42       7.104  -2.652 -10.190  1.00  0.51           C  
ATOM    624  CD  GLU A  42       6.116  -3.035 -11.293  1.00  1.83           C  
ATOM    625  OE1 GLU A  42       4.942  -2.778 -11.081  1.00  2.96           O  
ATOM    626  OE2 GLU A  42       6.590  -3.563 -12.285  1.00  2.07           O  
ATOM    627  H   GLU A  42       7.456  -0.703  -7.208  1.00  0.34           H  
ATOM    628  HA  GLU A  42       5.462  -0.832  -9.445  1.00  0.22           H  
ATOM    629  HB2 GLU A  42       7.067  -2.952  -8.062  1.00  0.60           H  
ATOM    630  HB3 GLU A  42       5.561  -3.362  -8.871  1.00  0.75           H  
ATOM    631  HG2 GLU A  42       7.496  -1.665 -10.389  1.00  0.45           H  
ATOM    632  HG3 GLU A  42       7.916  -3.363 -10.175  1.00  1.02           H  
ATOM    633  N   TRP A  43       3.546  -1.056  -7.909  1.00  0.06           N  
ATOM    634  CA  TRP A  43       2.400  -1.102  -6.952  1.00  0.05           C  
ATOM    635  C   TRP A  43       1.348  -2.109  -7.417  1.00  0.03           C  
ATOM    636  O   TRP A  43       0.994  -2.146  -8.580  1.00  0.02           O  
ATOM    637  CB  TRP A  43       1.786   0.289  -6.876  1.00  0.05           C  
ATOM    638  CG  TRP A  43       2.657   1.148  -5.957  1.00  0.07           C  
ATOM    639  CD1 TRP A  43       3.851   1.613  -6.311  1.00  0.09           C  
ATOM    640  CD2 TRP A  43       2.359   1.498  -4.710  1.00  0.08           C  
ATOM    641  NE1 TRP A  43       4.273   2.268  -5.218  1.00  0.11           N  
ATOM    642  CE2 TRP A  43       3.392   2.242  -4.161  1.00  0.11           C  
ATOM    643  CE3 TRP A  43       1.242   1.217  -3.927  1.00  0.08           C  
ATOM    644  CZ2 TRP A  43       3.314   2.693  -2.860  1.00  0.14           C  
ATOM    645  CZ3 TRP A  43       1.172   1.671  -2.627  1.00  0.11           C  
ATOM    646  CH2 TRP A  43       2.204   2.406  -2.094  1.00  0.14           C  
ATOM    647  H   TRP A  43       3.396  -0.797  -8.842  1.00  0.05           H  
ATOM    648  HA  TRP A  43       2.753  -1.384  -5.976  1.00  0.05           H  
ATOM    649  HB2 TRP A  43       1.773   0.732  -7.861  1.00  0.06           H  
ATOM    650  HB3 TRP A  43       0.785   0.233  -6.498  1.00  0.03           H  
ATOM    651  HD1 TRP A  43       4.399   1.411  -7.224  1.00  0.10           H  
ATOM    652  HE1 TRP A  43       5.138   2.727  -5.177  1.00  0.13           H  
ATOM    653  HE3 TRP A  43       0.425   0.649  -4.329  1.00  0.05           H  
ATOM    654  HZ2 TRP A  43       4.126   3.269  -2.439  1.00  0.17           H  
ATOM    655  HZ3 TRP A  43       0.304   1.446  -2.026  1.00  0.10           H  
ATOM    656  HH2 TRP A  43       2.148   2.747  -1.072  1.00  0.17           H  
ATOM    657  N   THR A  44       0.875  -2.905  -6.490  1.00  0.03           N  
ATOM    658  CA  THR A  44      -0.158  -3.930  -6.842  1.00  0.02           C  
ATOM    659  C   THR A  44      -1.420  -3.741  -5.984  1.00  0.04           C  
ATOM    660  O   THR A  44      -1.411  -3.029  -5.001  1.00  0.10           O  
ATOM    661  CB  THR A  44       0.423  -5.329  -6.598  1.00  0.05           C  
ATOM    662  OG1 THR A  44       1.073  -5.235  -5.336  1.00  0.07           O  
ATOM    663  CG2 THR A  44       1.532  -5.668  -7.596  1.00  0.05           C  
ATOM    664  H   THR A  44       1.202  -2.830  -5.566  1.00  0.04           H  
ATOM    665  HA  THR A  44      -0.423  -3.833  -7.879  1.00  0.01           H  
ATOM    666  HB  THR A  44      -0.340  -6.087  -6.588  1.00  0.08           H  
ATOM    667  HG1 THR A  44       1.143  -6.120  -4.971  1.00  0.96           H  
ATOM    668 HG21 THR A  44       1.313  -5.224  -8.555  1.00  1.05           H  
ATOM    669 HG22 THR A  44       2.476  -5.286  -7.236  1.00  1.07           H  
ATOM    670 HG23 THR A  44       1.603  -6.739  -7.710  1.00  1.13           H  
ATOM    671  N   TYR A  45      -2.476  -4.393  -6.387  1.00  0.04           N  
ATOM    672  CA  TYR A  45      -3.766  -4.281  -5.635  1.00  0.03           C  
ATOM    673  C   TYR A  45      -4.427  -5.662  -5.568  1.00  0.06           C  
ATOM    674  O   TYR A  45      -4.606  -6.312  -6.579  1.00  0.07           O  
ATOM    675  CB  TYR A  45      -4.675  -3.296  -6.393  1.00  0.01           C  
ATOM    676  CG  TYR A  45      -5.818  -2.752  -5.493  1.00  0.04           C  
ATOM    677  CD1 TYR A  45      -6.697  -3.597  -4.822  1.00  0.06           C  
ATOM    678  CD2 TYR A  45      -5.984  -1.391  -5.352  1.00  0.06           C  
ATOM    679  CE1 TYR A  45      -7.702  -3.077  -4.030  1.00  0.08           C  
ATOM    680  CE2 TYR A  45      -6.992  -0.877  -4.562  1.00  0.09           C  
ATOM    681  CZ  TYR A  45      -7.855  -1.717  -3.895  1.00  0.09           C  
ATOM    682  OH  TYR A  45      -8.862  -1.202  -3.103  1.00  0.12           O  
ATOM    683  H   TYR A  45      -2.426  -4.958  -7.187  1.00  0.09           H  
ATOM    684  HA  TYR A  45      -3.579  -3.913  -4.640  1.00  0.04           H  
ATOM    685  HB2 TYR A  45      -4.073  -2.456  -6.733  1.00  0.02           H  
ATOM    686  HB3 TYR A  45      -5.106  -3.789  -7.251  1.00  0.03           H  
ATOM    687  HD1 TYR A  45      -6.623  -4.658  -4.940  1.00  0.07           H  
ATOM    688  HD2 TYR A  45      -5.322  -0.722  -5.867  1.00  0.06           H  
ATOM    689  HE1 TYR A  45      -8.368  -3.745  -3.507  1.00  0.10           H  
ATOM    690  HE2 TYR A  45      -7.115   0.192  -4.481  1.00  0.10           H  
ATOM    691  HH  TYR A  45      -8.555  -1.204  -2.193  1.00  0.98           H  
ATOM    692  N   ASP A  46      -4.775  -6.076  -4.375  1.00  0.08           N  
ATOM    693  CA  ASP A  46      -5.437  -7.411  -4.216  1.00  0.11           C  
ATOM    694  C   ASP A  46      -6.918  -7.222  -3.866  1.00  0.12           C  
ATOM    695  O   ASP A  46      -7.297  -7.277  -2.712  1.00  0.15           O  
ATOM    696  CB  ASP A  46      -4.746  -8.183  -3.095  1.00  0.14           C  
ATOM    697  CG  ASP A  46      -5.111  -9.665  -3.204  1.00  0.25           C  
ATOM    698  OD1 ASP A  46      -6.124  -9.928  -3.832  1.00  0.26           O  
ATOM    699  OD2 ASP A  46      -4.357 -10.450  -2.655  1.00  0.33           O  
ATOM    700  H   ASP A  46      -4.603  -5.515  -3.590  1.00  0.07           H  
ATOM    701  HA  ASP A  46      -5.356  -7.967  -5.133  1.00  0.13           H  
ATOM    702  HB2 ASP A  46      -3.677  -8.070  -3.179  1.00  0.17           H  
ATOM    703  HB3 ASP A  46      -5.071  -7.804  -2.137  1.00  0.09           H  
ATOM    704  N   ASP A  47      -7.722  -7.005  -4.869  1.00  0.12           N  
ATOM    705  CA  ASP A  47      -9.180  -6.809  -4.611  1.00  0.12           C  
ATOM    706  C   ASP A  47      -9.833  -8.136  -4.219  1.00  0.16           C  
ATOM    707  O   ASP A  47     -11.019  -8.195  -3.960  1.00  0.19           O  
ATOM    708  CB  ASP A  47      -9.843  -6.270  -5.877  1.00  0.12           C  
ATOM    709  CG  ASP A  47     -11.351  -6.154  -5.644  1.00  0.15           C  
ATOM    710  OD1 ASP A  47     -11.730  -5.173  -5.025  1.00  0.90           O  
ATOM    711  OD2 ASP A  47     -12.039  -7.053  -6.098  1.00  1.07           O  
ATOM    712  H   ASP A  47      -7.374  -6.969  -5.785  1.00  0.14           H  
ATOM    713  HA  ASP A  47      -9.308  -6.098  -3.814  1.00  0.11           H  
ATOM    714  HB2 ASP A  47      -9.442  -5.296  -6.115  1.00  0.14           H  
ATOM    715  HB3 ASP A  47      -9.659  -6.943  -6.701  1.00  0.11           H  
ATOM    716  N   ALA A  48      -9.046  -9.176  -4.186  1.00  0.15           N  
ATOM    717  CA  ALA A  48      -9.608 -10.506  -3.813  1.00  0.18           C  
ATOM    718  C   ALA A  48      -9.692 -10.638  -2.288  1.00  0.11           C  
ATOM    719  O   ALA A  48     -10.370 -11.505  -1.775  1.00  0.08           O  
ATOM    720  CB  ALA A  48      -8.704 -11.604  -4.371  1.00  0.26           C  
ATOM    721  H   ALA A  48      -8.095  -9.083  -4.403  1.00  0.13           H  
ATOM    722  HA  ALA A  48     -10.593 -10.609  -4.235  1.00  0.21           H  
ATOM    723  HB1 ALA A  48      -7.941 -11.165  -4.997  1.00  0.98           H  
ATOM    724  HB2 ALA A  48      -8.234 -12.138  -3.560  1.00  0.84           H  
ATOM    725  HB3 ALA A  48      -9.291 -12.295  -4.959  1.00  1.26           H  
ATOM    726  N   THR A  49      -9.002  -9.772  -1.598  1.00  0.20           N  
ATOM    727  CA  THR A  49      -9.032  -9.834  -0.107  1.00  0.14           C  
ATOM    728  C   THR A  49      -8.836  -8.435   0.487  1.00  0.14           C  
ATOM    729  O   THR A  49      -8.572  -8.289   1.664  1.00  0.16           O  
ATOM    730  CB  THR A  49      -7.909 -10.756   0.376  1.00  0.16           C  
ATOM    731  OG1 THR A  49      -6.775 -10.385  -0.403  1.00  0.31           O  
ATOM    732  CG2 THR A  49      -8.188 -12.214   0.015  1.00  0.16           C  
ATOM    733  H   THR A  49      -8.466  -9.088  -2.054  1.00  0.30           H  
ATOM    734  HA  THR A  49      -9.979 -10.230   0.215  1.00  0.11           H  
ATOM    735  HB  THR A  49      -7.715 -10.643   1.427  1.00  0.19           H  
ATOM    736  HG1 THR A  49      -6.985  -9.568  -0.862  1.00  1.20           H  
ATOM    737 HG21 THR A  49      -9.177 -12.489   0.349  1.00  1.12           H  
ATOM    738 HG22 THR A  49      -8.125 -12.342  -1.056  1.00  0.93           H  
ATOM    739 HG23 THR A  49      -7.460 -12.853   0.492  1.00  0.83           H  
ATOM    740  N   LYS A  50      -8.968  -7.434  -0.342  1.00  0.13           N  
ATOM    741  CA  LYS A  50      -8.791  -6.039   0.158  1.00  0.12           C  
ATOM    742  C   LYS A  50      -7.427  -5.907   0.839  1.00  0.11           C  
ATOM    743  O   LYS A  50      -7.339  -5.619   2.016  1.00  0.12           O  
ATOM    744  CB  LYS A  50      -9.902  -5.713   1.155  1.00  0.15           C  
ATOM    745  CG  LYS A  50     -11.257  -6.051   0.522  1.00  0.12           C  
ATOM    746  CD  LYS A  50     -12.171  -4.819   0.579  1.00  1.23           C  
ATOM    747  CE  LYS A  50     -12.390  -4.392   2.039  1.00  1.73           C  
ATOM    748  NZ  LYS A  50     -12.101  -5.514   2.976  1.00  2.13           N  
ATOM    749  H   LYS A  50      -9.174  -7.597  -1.284  1.00  0.12           H  
ATOM    750  HA  LYS A  50      -8.844  -5.357  -0.671  1.00  0.11           H  
ATOM    751  HB2 LYS A  50      -9.766  -6.295   2.054  1.00  0.14           H  
ATOM    752  HB3 LYS A  50      -9.869  -4.662   1.402  1.00  0.21           H  
ATOM    753  HG2 LYS A  50     -11.110  -6.342  -0.507  1.00  0.89           H  
ATOM    754  HG3 LYS A  50     -11.714  -6.872   1.054  1.00  0.82           H  
ATOM    755  HD2 LYS A  50     -11.714  -4.007   0.032  1.00  2.61           H  
ATOM    756  HD3 LYS A  50     -13.122  -5.056   0.125  1.00  1.72           H  
ATOM    757  HE2 LYS A  50     -11.742  -3.561   2.273  1.00  2.76           H  
ATOM    758  HE3 LYS A  50     -13.417  -4.082   2.170  1.00  2.03           H  
ATOM    759  HZ1 LYS A  50     -12.505  -6.395   2.599  1.00  1.60           H  
ATOM    760  HZ2 LYS A  50     -11.074  -5.621   3.082  1.00  3.08           H  
ATOM    761  HZ3 LYS A  50     -12.526  -5.308   3.903  1.00  2.66           H  
ATOM    762  N   THR A  51      -6.396  -6.122   0.074  1.00  0.10           N  
ATOM    763  CA  THR A  51      -5.017  -6.032   0.640  1.00  0.09           C  
ATOM    764  C   THR A  51      -4.079  -5.371  -0.384  1.00  0.06           C  
ATOM    765  O   THR A  51      -3.846  -5.912  -1.447  1.00  0.05           O  
ATOM    766  CB  THR A  51      -4.535  -7.460   0.949  1.00  0.11           C  
ATOM    767  OG1 THR A  51      -5.148  -7.785   2.192  1.00  0.15           O  
ATOM    768  CG2 THR A  51      -3.032  -7.525   1.217  1.00  0.16           C  
ATOM    769  H   THR A  51      -6.527  -6.345  -0.873  1.00  0.10           H  
ATOM    770  HA  THR A  51      -5.032  -5.453   1.549  1.00  0.10           H  
ATOM    771  HB  THR A  51      -4.824  -8.156   0.181  1.00  0.21           H  
ATOM    772  HG1 THR A  51      -5.686  -8.569   2.061  1.00  0.82           H  
ATOM    773 HG21 THR A  51      -2.766  -6.820   1.986  1.00  0.92           H  
ATOM    774 HG22 THR A  51      -2.768  -8.519   1.544  1.00  0.91           H  
ATOM    775 HG23 THR A  51      -2.486  -7.294   0.314  1.00  1.17           H  
ATOM    776  N   PHE A  52      -3.558  -4.215  -0.049  1.00  0.05           N  
ATOM    777  CA  PHE A  52      -2.644  -3.533  -1.002  1.00  0.03           C  
ATOM    778  C   PHE A  52      -1.253  -4.160  -0.907  1.00  0.04           C  
ATOM    779  O   PHE A  52      -0.947  -4.843   0.047  1.00  0.06           O  
ATOM    780  CB  PHE A  52      -2.540  -2.064  -0.642  1.00  0.01           C  
ATOM    781  CG  PHE A  52      -3.204  -1.220  -1.729  1.00  0.03           C  
ATOM    782  CD1 PHE A  52      -2.514  -0.855  -2.873  1.00  0.04           C  
ATOM    783  CD2 PHE A  52      -4.505  -0.810  -1.578  1.00  0.06           C  
ATOM    784  CE1 PHE A  52      -3.132  -0.086  -3.842  1.00  0.06           C  
ATOM    785  CE2 PHE A  52      -5.115  -0.038  -2.532  1.00  0.08           C  
ATOM    786  CZ  PHE A  52      -4.431   0.328  -3.662  1.00  0.08           C  
ATOM    787  H   PHE A  52      -3.749  -3.812   0.825  1.00  0.06           H  
ATOM    788  HA  PHE A  52      -3.030  -3.629  -1.999  1.00  0.02           H  
ATOM    789  HB2 PHE A  52      -3.034  -1.883   0.302  1.00  0.03           H  
ATOM    790  HB3 PHE A  52      -1.504  -1.784  -0.559  1.00  0.02           H  
ATOM    791  HD1 PHE A  52      -1.487  -1.163  -3.004  1.00  0.05           H  
ATOM    792  HD2 PHE A  52      -5.060  -1.137  -0.730  1.00  0.07           H  
ATOM    793  HE1 PHE A  52      -2.613   0.149  -4.761  1.00  0.07           H  
ATOM    794  HE2 PHE A  52      -6.133   0.289  -2.387  1.00  0.11           H  
ATOM    795  HZ  PHE A  52      -4.901   0.965  -4.393  1.00  0.10           H  
ATOM    796  N   THR A  53      -0.440  -3.919  -1.890  1.00  0.04           N  
ATOM    797  CA  THR A  53       0.931  -4.489  -1.844  1.00  0.06           C  
ATOM    798  C   THR A  53       1.849  -3.720  -2.792  1.00  0.07           C  
ATOM    799  O   THR A  53       1.470  -3.401  -3.897  1.00  0.08           O  
ATOM    800  CB  THR A  53       0.871  -5.955  -2.259  1.00  0.09           C  
ATOM    801  OG1 THR A  53       0.076  -6.582  -1.257  1.00  0.11           O  
ATOM    802  CG2 THR A  53       2.241  -6.620  -2.160  1.00  0.16           C  
ATOM    803  H   THR A  53      -0.728  -3.381  -2.656  1.00  0.03           H  
ATOM    804  HA  THR A  53       1.312  -4.418  -0.841  1.00  0.06           H  
ATOM    805  HB  THR A  53       0.442  -6.080  -3.234  1.00  0.08           H  
ATOM    806  HG1 THR A  53       0.393  -6.289  -0.399  1.00  1.30           H  
ATOM    807 HG21 THR A  53       2.944  -5.940  -1.703  1.00  0.97           H  
ATOM    808 HG22 THR A  53       2.170  -7.514  -1.558  1.00  1.11           H  
ATOM    809 HG23 THR A  53       2.591  -6.883  -3.147  1.00  0.82           H  
ATOM    810  N   VAL A  54       3.037  -3.435  -2.333  1.00  0.06           N  
ATOM    811  CA  VAL A  54       4.002  -2.693  -3.193  1.00  0.07           C  
ATOM    812  C   VAL A  54       5.381  -3.339  -3.070  1.00  0.08           C  
ATOM    813  O   VAL A  54       5.714  -3.904  -2.047  1.00  0.08           O  
ATOM    814  CB  VAL A  54       4.060  -1.229  -2.731  1.00  0.06           C  
ATOM    815  CG1 VAL A  54       4.669  -1.169  -1.341  1.00  0.07           C  
ATOM    816  CG2 VAL A  54       4.927  -0.406  -3.688  1.00  0.09           C  
ATOM    817  H   VAL A  54       3.300  -3.712  -1.426  1.00  0.06           H  
ATOM    818  HA  VAL A  54       3.674  -2.732  -4.222  1.00  0.08           H  
ATOM    819  HB  VAL A  54       3.062  -0.817  -2.705  1.00  0.04           H  
ATOM    820 HG11 VAL A  54       4.181  -1.887  -0.709  1.00  1.08           H  
ATOM    821 HG12 VAL A  54       5.724  -1.394  -1.392  1.00  0.98           H  
ATOM    822 HG13 VAL A  54       4.536  -0.181  -0.928  1.00  0.98           H  
ATOM    823 HG21 VAL A  54       5.857  -0.912  -3.873  1.00  1.04           H  
ATOM    824 HG22 VAL A  54       4.406  -0.267  -4.617  1.00  0.92           H  
ATOM    825 HG23 VAL A  54       5.135   0.557  -3.249  1.00  0.91           H  
ATOM    826  N   THR A  55       6.149  -3.244  -4.111  1.00  0.09           N  
ATOM    827  CA  THR A  55       7.509  -3.851  -4.080  1.00  0.09           C  
ATOM    828  C   THR A  55       8.504  -2.948  -4.823  1.00  0.09           C  
ATOM    829  O   THR A  55       8.384  -2.736  -6.015  1.00  0.12           O  
ATOM    830  CB  THR A  55       7.448  -5.218  -4.766  1.00  0.10           C  
ATOM    831  OG1 THR A  55       6.350  -5.883  -4.149  1.00  0.15           O  
ATOM    832  CG2 THR A  55       8.669  -6.077  -4.443  1.00  0.22           C  
ATOM    833  H   THR A  55       5.837  -2.771  -4.906  1.00  0.10           H  
ATOM    834  HA  THR A  55       7.825  -3.977  -3.056  1.00  0.09           H  
ATOM    835  HB  THR A  55       7.303  -5.129  -5.827  1.00  0.08           H  
ATOM    836  HG1 THR A  55       6.002  -5.308  -3.464  1.00  0.97           H  
ATOM    837 HG21 THR A  55       9.335  -5.542  -3.782  1.00  1.02           H  
ATOM    838 HG22 THR A  55       8.352  -6.992  -3.966  1.00  1.34           H  
ATOM    839 HG23 THR A  55       9.193  -6.315  -5.353  1.00  0.98           H  
ATOM    840  N   GLU A  56       9.462  -2.429  -4.103  1.00  0.07           N  
ATOM    841  CA  GLU A  56      10.469  -1.540  -4.757  1.00  0.08           C  
ATOM    842  C   GLU A  56      11.237  -2.314  -5.833  1.00  0.07           C  
ATOM    843  O   GLU A  56      11.764  -1.646  -6.707  1.00  1.03           O  
ATOM    844  CB  GLU A  56      11.447  -1.030  -3.701  1.00  0.08           C  
ATOM    845  CG  GLU A  56      11.699   0.463  -3.924  1.00  0.07           C  
ATOM    846  CD  GLU A  56      12.281   0.675  -5.323  1.00  1.18           C  
ATOM    847  OE1 GLU A  56      13.330   0.100  -5.567  1.00  1.54           O  
ATOM    848  OE2 GLU A  56      11.645   1.401  -6.070  1.00  2.21           O  
ATOM    849  OXT GLU A  56      11.253  -3.528  -5.718  1.00  1.11           O  
ATOM    850  H   GLU A  56       9.517  -2.619  -3.143  1.00  0.08           H  
ATOM    851  HA  GLU A  56       9.965  -0.704  -5.210  1.00  0.09           H  
ATOM    852  HB2 GLU A  56      11.032  -1.183  -2.717  1.00  0.10           H  
ATOM    853  HB3 GLU A  56      12.379  -1.570  -3.779  1.00  0.09           H  
ATOM    854  HG2 GLU A  56      10.772   1.009  -3.836  1.00  0.77           H  
ATOM    855  HG3 GLU A  56      12.400   0.829  -3.188  1.00  0.72           H  
TER     856      GLU A  56                                                      
ENDMDL                                                                          
