# Supplementary material for: Comparative Performance of High-Throughput Methods for Protein pKa Predictions
Source: J Chem Inf Model. 2023 Aug 8;63(16):5169–81. doi: 10.1021/acs.jcim.3c00165 (PMC10466379; doi:10.1021/acs.jcim.3c00165)
Supplement: Supplementary file 3 — ci3c00165_si_003.zip [file ci3c00165_si_003.zip › curated_pdbs/1pga_curated_62.pdb]

MODEL       27                                                                  
ATOM      1  N   MET A   1     -13.892   1.743   3.601  1.00  1.31           N  
ATOM      2  CA  MET A   1     -13.173   0.480   3.264  1.00  0.59           C  
ATOM      3  C   MET A   1     -11.701   0.612   3.660  1.00  0.46           C  
ATOM      4  O   MET A   1     -11.058   1.591   3.337  1.00  0.54           O  
ATOM      5  CB  MET A   1     -13.264   0.190   1.766  1.00  1.17           C  
ATOM      6  CG  MET A   1     -14.730   0.234   1.334  1.00  1.34           C  
ATOM      7  SD  MET A   1     -15.221   1.555   0.196  1.00  2.69           S  
ATOM      8  CE  MET A   1     -16.441   0.602  -0.741  1.00  3.02           C  
ATOM      9  H1  MET A   1     -13.559   2.097   4.520  1.00  1.58           H  
ATOM     10  H2  MET A   1     -13.706   2.455   2.866  1.00  2.28           H  
ATOM     11  H3  MET A   1     -14.915   1.557   3.651  1.00  1.30           H  
ATOM     12  HA  MET A   1     -13.615  -0.336   3.813  1.00  0.15           H  
ATOM     13  HB2 MET A   1     -12.702   0.931   1.218  1.00  1.65           H  
ATOM     14  HB3 MET A   1     -12.854  -0.789   1.561  1.00  1.36           H  
ATOM     15  HG2 MET A   1     -14.971  -0.708   0.865  1.00  1.88           H  
ATOM     16  HG3 MET A   1     -15.340   0.323   2.221  1.00  0.60           H  
ATOM     17  HE1 MET A   1     -17.149   0.153  -0.060  1.00  2.31           H  
ATOM     18  HE2 MET A   1     -16.964   1.259  -1.422  1.00  3.82           H  
ATOM     19  HE3 MET A   1     -15.940  -0.173  -1.302  1.00  3.53           H  
ATOM     20  N   THR A   2     -11.203  -0.383   4.353  1.00  0.28           N  
ATOM     21  CA  THR A   2      -9.769  -0.348   4.785  1.00  0.13           C  
ATOM     22  C   THR A   2      -9.014  -1.545   4.203  1.00  0.07           C  
ATOM     23  O   THR A   2      -9.353  -2.681   4.468  1.00  0.10           O  
ATOM     24  CB  THR A   2      -9.706  -0.403   6.314  1.00  0.12           C  
ATOM     25  OG1 THR A   2     -10.802   0.393   6.753  1.00  0.24           O  
ATOM     26  CG2 THR A   2      -8.459   0.298   6.850  1.00  0.24           C  
ATOM     27  H   THR A   2     -11.767  -1.149   4.590  1.00  0.27           H  
ATOM     28  HA  THR A   2      -9.310   0.561   4.444  1.00  0.14           H  
ATOM     29  HB  THR A   2      -9.778  -1.409   6.686  1.00  0.12           H  
ATOM     30  HG1 THR A   2     -11.606   0.014   6.392  1.00  1.02           H  
ATOM     31 HG21 THR A   2      -7.622   0.102   6.196  1.00  0.96           H  
ATOM     32 HG22 THR A   2      -8.631   1.363   6.898  1.00  1.39           H  
ATOM     33 HG23 THR A   2      -8.231  -0.070   7.838  1.00  1.07           H  
ATOM     34  N   TYR A   3      -8.003  -1.264   3.423  1.00  0.05           N  
ATOM     35  CA  TYR A   3      -7.212  -2.378   2.816  1.00  0.06           C  
ATOM     36  C   TYR A   3      -5.934  -2.611   3.631  1.00  0.13           C  
ATOM     37  O   TYR A   3      -5.679  -1.908   4.590  1.00  0.36           O  
ATOM     38  CB  TYR A   3      -6.848  -2.018   1.375  1.00  0.09           C  
ATOM     39  CG  TYR A   3      -8.037  -1.317   0.713  1.00  0.11           C  
ATOM     40  CD1 TYR A   3      -8.224   0.041   0.867  1.00  0.33           C  
ATOM     41  CD2 TYR A   3      -8.939  -2.033  -0.049  1.00  0.09           C  
ATOM     42  CE1 TYR A   3      -9.296   0.674   0.272  1.00  0.43           C  
ATOM     43  CE2 TYR A   3     -10.011  -1.400  -0.644  1.00  0.18           C  
ATOM     44  CZ  TYR A   3     -10.198  -0.042  -0.489  1.00  0.33           C  
ATOM     45  OH  TYR A   3     -11.269   0.592  -1.085  1.00  0.45           O  
ATOM     46  H   TYR A   3      -7.761  -0.327   3.244  1.00  0.08           H  
ATOM     47  HA  TYR A   3      -7.804  -3.278   2.818  1.00  0.08           H  
ATOM     48  HB2 TYR A   3      -5.996  -1.360   1.366  1.00  0.17           H  
ATOM     49  HB3 TYR A   3      -6.611  -2.916   0.823  1.00  0.10           H  
ATOM     50  HD1 TYR A   3      -7.527   0.614   1.460  1.00  0.43           H  
ATOM     51  HD2 TYR A   3      -8.803  -3.096  -0.182  1.00  0.20           H  
ATOM     52  HE1 TYR A   3      -9.429   1.738   0.400  1.00  0.60           H  
ATOM     53  HE2 TYR A   3     -10.709  -1.973  -1.235  1.00  0.23           H  
ATOM     54  HH  TYR A   3     -12.059   0.082  -0.893  1.00  0.32           H  
ATOM     55  N   LYS A   4      -5.160  -3.590   3.226  1.00  0.15           N  
ATOM     56  CA  LYS A   4      -3.894  -3.899   3.973  1.00  0.13           C  
ATOM     57  C   LYS A   4      -2.692  -3.866   3.025  1.00  0.15           C  
ATOM     58  O   LYS A   4      -2.571  -4.692   2.154  1.00  0.20           O  
ATOM     59  CB  LYS A   4      -4.018  -5.298   4.575  1.00  0.13           C  
ATOM     60  CG  LYS A   4      -2.826  -5.582   5.505  1.00  0.51           C  
ATOM     61  CD  LYS A   4      -3.279  -6.521   6.624  1.00  0.70           C  
ATOM     62  CE  LYS A   4      -2.080  -6.859   7.512  1.00  0.94           C  
ATOM     63  NZ  LYS A   4      -1.089  -7.679   6.760  1.00  1.67           N  
ATOM     64  H   LYS A   4      -5.408  -4.118   2.439  1.00  0.33           H  
ATOM     65  HA  LYS A   4      -3.754  -3.177   4.755  1.00  0.14           H  
ATOM     66  HB2 LYS A   4      -4.938  -5.370   5.128  1.00  0.19           H  
ATOM     67  HB3 LYS A   4      -4.034  -6.027   3.784  1.00  0.40           H  
ATOM     68  HG2 LYS A   4      -2.032  -6.048   4.941  1.00  1.44           H  
ATOM     69  HG3 LYS A   4      -2.461  -4.661   5.932  1.00  1.28           H  
ATOM     70  HD2 LYS A   4      -4.045  -6.040   7.215  1.00  1.87           H  
ATOM     71  HD3 LYS A   4      -3.680  -7.428   6.196  1.00  1.48           H  
ATOM     72  HE2 LYS A   4      -1.606  -5.946   7.841  1.00  1.97           H  
ATOM     73  HE3 LYS A   4      -2.414  -7.413   8.375  1.00  1.42           H  
ATOM     74  HZ1 LYS A   4      -1.018  -7.327   5.783  1.00  2.32           H  
ATOM     75  HZ2 LYS A   4      -0.159  -7.609   7.222  1.00  2.54           H  
ATOM     76  HZ3 LYS A   4      -1.397  -8.672   6.750  1.00  1.74           H  
ATOM     77  N   LEU A   5      -1.816  -2.931   3.238  1.00  0.16           N  
ATOM     78  CA  LEU A   5      -0.627  -2.826   2.341  1.00  0.17           C  
ATOM     79  C   LEU A   5       0.470  -3.809   2.773  1.00  0.16           C  
ATOM     80  O   LEU A   5       0.577  -4.162   3.932  1.00  0.16           O  
ATOM     81  CB  LEU A   5      -0.092  -1.373   2.409  1.00  0.18           C  
ATOM     82  CG  LEU A   5       1.300  -1.228   1.727  1.00  0.19           C  
ATOM     83  CD1 LEU A   5       1.165  -1.407   0.212  1.00  0.19           C  
ATOM     84  CD2 LEU A   5       1.836   0.179   2.002  1.00  0.19           C  
ATOM     85  H   LEU A   5      -1.936  -2.299   3.976  1.00  0.19           H  
ATOM     86  HA  LEU A   5      -0.934  -3.049   1.333  1.00  0.17           H  
ATOM     87  HB2 LEU A   5      -0.793  -0.718   1.921  1.00  0.18           H  
ATOM     88  HB3 LEU A   5      -0.008  -1.080   3.448  1.00  0.18           H  
ATOM     89  HG  LEU A   5       1.995  -1.948   2.119  1.00  0.19           H  
ATOM     90 HD11 LEU A   5       0.461  -0.689  -0.178  1.00  0.78           H  
ATOM     91 HD12 LEU A   5       2.125  -1.250  -0.258  1.00  0.95           H  
ATOM     92 HD13 LEU A   5       0.823  -2.403  -0.014  1.00  0.94           H  
ATOM     93 HD21 LEU A   5       1.757   0.402   3.055  1.00  0.91           H  
ATOM     94 HD22 LEU A   5       2.872   0.238   1.703  1.00  1.18           H  
ATOM     95 HD23 LEU A   5       1.265   0.901   1.442  1.00  1.10           H  
ATOM     96  N   ILE A   6       1.260  -4.220   1.812  1.00  0.16           N  
ATOM     97  CA  ILE A   6       2.386  -5.137   2.101  1.00  0.16           C  
ATOM     98  C   ILE A   6       3.666  -4.543   1.510  1.00  0.11           C  
ATOM     99  O   ILE A   6       3.885  -4.593   0.316  1.00  0.10           O  
ATOM    100  CB  ILE A   6       2.114  -6.504   1.479  1.00  0.20           C  
ATOM    101  CG1 ILE A   6       0.968  -7.175   2.243  1.00  0.23           C  
ATOM    102  CG2 ILE A   6       3.381  -7.363   1.586  1.00  0.30           C  
ATOM    103  CD1 ILE A   6       0.314  -8.232   1.350  1.00  0.55           C  
ATOM    104  H   ILE A   6       1.107  -3.925   0.905  1.00  0.16           H  
ATOM    105  HA  ILE A   6       2.496  -5.238   3.155  1.00  0.19           H  
ATOM    106  HB  ILE A   6       1.843  -6.386   0.442  1.00  0.19           H  
ATOM    107 HG12 ILE A   6       1.350  -7.640   3.138  1.00  0.64           H  
ATOM    108 HG13 ILE A   6       0.234  -6.432   2.518  1.00  0.29           H  
ATOM    109 HG21 ILE A   6       4.016  -6.979   2.370  1.00  0.77           H  
ATOM    110 HG22 ILE A   6       3.118  -8.384   1.812  1.00  0.85           H  
ATOM    111 HG23 ILE A   6       3.918  -7.335   0.650  1.00  1.23           H  
ATOM    112 HD11 ILE A   6       1.071  -8.767   0.797  1.00  1.07           H  
ATOM    113 HD12 ILE A   6      -0.240  -8.931   1.959  1.00  0.68           H  
ATOM    114 HD13 ILE A   6      -0.358  -7.756   0.657  1.00  1.52           H  
ATOM    115  N   LEU A   7       4.480  -3.991   2.361  1.00  0.10           N  
ATOM    116  CA  LEU A   7       5.739  -3.361   1.872  1.00  0.07           C  
ATOM    117  C   LEU A   7       6.812  -4.414   1.600  1.00  0.05           C  
ATOM    118  O   LEU A   7       7.257  -5.094   2.502  1.00  0.07           O  
ATOM    119  CB  LEU A   7       6.242  -2.384   2.930  1.00  0.14           C  
ATOM    120  CG  LEU A   7       5.399  -1.111   2.871  1.00  0.07           C  
ATOM    121  CD1 LEU A   7       5.263  -0.527   4.278  1.00  0.07           C  
ATOM    122  CD2 LEU A   7       6.092  -0.090   1.965  1.00  0.16           C  
ATOM    123  H   LEU A   7       4.266  -3.990   3.316  1.00  0.14           H  
ATOM    124  HA  LEU A   7       5.539  -2.823   0.968  1.00  0.05           H  
ATOM    125  HB2 LEU A   7       6.153  -2.831   3.909  1.00  0.20           H  
ATOM    126  HB3 LEU A   7       7.279  -2.144   2.742  1.00  0.22           H  
ATOM    127  HG  LEU A   7       4.421  -1.341   2.476  1.00  0.06           H  
ATOM    128 HD11 LEU A   7       6.241  -0.421   4.725  1.00  1.15           H  
ATOM    129 HD12 LEU A   7       4.788   0.441   4.228  1.00  1.11           H  
ATOM    130 HD13 LEU A   7       4.663  -1.185   4.889  1.00  1.00           H  
ATOM    131 HD21 LEU A   7       6.445  -0.579   1.069  1.00  1.23           H  
ATOM    132 HD22 LEU A   7       5.396   0.690   1.695  1.00  0.93           H  
ATOM    133 HD23 LEU A   7       6.932   0.347   2.486  1.00  1.01           H  
ATOM    134  N   ASN A   8       7.194  -4.534   0.349  1.00  0.05           N  
ATOM    135  CA  ASN A   8       8.255  -5.516  -0.010  1.00  0.08           C  
ATOM    136  C   ASN A   8       9.565  -4.766  -0.324  1.00  0.10           C  
ATOM    137  O   ASN A   8      10.291  -5.106  -1.238  1.00  0.14           O  
ATOM    138  CB  ASN A   8       7.781  -6.311  -1.231  1.00  0.13           C  
ATOM    139  CG  ASN A   8       7.421  -7.726  -0.806  1.00  0.13           C  
ATOM    140  OD1 ASN A   8       8.190  -8.413  -0.163  1.00  0.16           O  
ATOM    141  ND2 ASN A   8       6.258  -8.199  -1.145  1.00  0.12           N  
ATOM    142  H   ASN A   8       6.767  -3.992  -0.357  1.00  0.04           H  
ATOM    143  HA  ASN A   8       8.420  -6.186   0.814  1.00  0.08           H  
ATOM    144  HB2 ASN A   8       6.905  -5.846  -1.651  1.00  0.14           H  
ATOM    145  HB3 ASN A   8       8.552  -6.349  -1.974  1.00  0.15           H  
ATOM    146 HD21 ASN A   8       5.637  -7.645  -1.664  1.00  0.12           H  
ATOM    147 HD22 ASN A   8       6.005  -9.101  -0.884  1.00  0.13           H  
ATOM    148  N   GLY A   9       9.843  -3.763   0.459  1.00  0.10           N  
ATOM    149  CA  GLY A   9      11.083  -2.973   0.219  1.00  0.14           C  
ATOM    150  C   GLY A   9      12.296  -3.896   0.137  1.00  0.10           C  
ATOM    151  O   GLY A   9      12.419  -4.837   0.895  1.00  0.12           O  
ATOM    152  H   GLY A   9       9.249  -3.538   1.207  1.00  0.10           H  
ATOM    153  HA2 GLY A   9      10.985  -2.434  -0.709  1.00  0.20           H  
ATOM    154  HA3 GLY A   9      11.224  -2.269   1.022  1.00  0.17           H  
ATOM    155  N   LYS A  10      13.174  -3.599  -0.778  1.00  0.11           N  
ATOM    156  CA  LYS A  10      14.388  -4.450  -0.933  1.00  0.15           C  
ATOM    157  C   LYS A  10      15.227  -4.389   0.341  1.00  0.17           C  
ATOM    158  O   LYS A  10      16.020  -5.270   0.608  1.00  0.55           O  
ATOM    159  CB  LYS A  10      15.213  -3.938  -2.113  1.00  0.22           C  
ATOM    160  CG  LYS A  10      15.192  -2.407  -2.112  1.00  2.30           C  
ATOM    161  CD  LYS A  10      16.444  -1.887  -2.821  1.00  2.86           C  
ATOM    162  CE  LYS A  10      16.377  -0.360  -2.900  1.00  4.73           C  
ATOM    163  NZ  LYS A  10      16.211   0.081  -4.313  1.00  5.27           N  
ATOM    164  H   LYS A  10      13.042  -2.818  -1.350  1.00  0.13           H  
ATOM    165  HA  LYS A  10      14.092  -5.469  -1.120  1.00  0.14           H  
ATOM    166  HB2 LYS A  10      16.230  -4.287  -2.024  1.00  1.34           H  
ATOM    167  HB3 LYS A  10      14.792  -4.306  -3.038  1.00  1.60           H  
ATOM    168  HG2 LYS A  10      14.311  -2.056  -2.629  1.00  3.03           H  
ATOM    169  HG3 LYS A  10      15.174  -2.045  -1.095  1.00  3.16           H  
ATOM    170  HD2 LYS A  10      17.323  -2.184  -2.268  1.00  3.14           H  
ATOM    171  HD3 LYS A  10      16.496  -2.300  -3.817  1.00  2.11           H  
ATOM    172  HE2 LYS A  10      15.540  -0.005  -2.318  1.00  5.41           H  
ATOM    173  HE3 LYS A  10      17.287   0.063  -2.503  1.00  5.32           H  
ATOM    174  HZ1 LYS A  10      15.403  -0.415  -4.739  1.00  4.97           H  
ATOM    175  HZ2 LYS A  10      16.041   1.107  -4.338  1.00  6.25           H  
ATOM    176  HZ3 LYS A  10      17.075  -0.140  -4.849  1.00  5.23           H  
ATOM    177  N   THR A  11      15.028  -3.343   1.096  1.00  0.25           N  
ATOM    178  CA  THR A  11      15.789  -3.186   2.361  1.00  0.22           C  
ATOM    179  C   THR A  11      14.843  -2.784   3.496  1.00  0.22           C  
ATOM    180  O   THR A  11      15.269  -2.566   4.613  1.00  0.21           O  
ATOM    181  CB  THR A  11      16.840  -2.096   2.166  1.00  0.14           C  
ATOM    182  OG1 THR A  11      16.274  -1.216   1.199  1.00  0.16           O  
ATOM    183  CG2 THR A  11      18.109  -2.646   1.521  1.00  0.36           C  
ATOM    184  H   THR A  11      14.386  -2.657   0.828  1.00  0.55           H  
ATOM    185  HA  THR A  11      16.277  -4.111   2.611  1.00  0.32           H  
ATOM    186  HB  THR A  11      17.055  -1.581   3.077  1.00  0.13           H  
ATOM    187  HG1 THR A  11      15.358  -1.471   1.065  1.00  1.06           H  
ATOM    188 HG21 THR A  11      17.858  -3.464   0.861  1.00  1.27           H  
ATOM    189 HG22 THR A  11      18.595  -1.867   0.952  1.00  0.69           H  
ATOM    190 HG23 THR A  11      18.782  -3.000   2.287  1.00  1.41           H  
ATOM    191  N   LEU A  12      13.573  -2.694   3.188  1.00  0.30           N  
ATOM    192  CA  LEU A  12      12.596  -2.303   4.253  1.00  0.39           C  
ATOM    193  C   LEU A  12      11.225  -2.940   3.997  1.00  0.46           C  
ATOM    194  O   LEU A  12      10.448  -2.452   3.201  1.00  0.98           O  
ATOM    195  CB  LEU A  12      12.456  -0.781   4.267  1.00  0.38           C  
ATOM    196  CG  LEU A  12      11.741  -0.352   5.551  1.00  0.50           C  
ATOM    197  CD1 LEU A  12      12.779  -0.095   6.648  1.00  0.52           C  
ATOM    198  CD2 LEU A  12      10.962   0.937   5.286  1.00  0.58           C  
ATOM    199  H   LEU A  12      13.265  -2.879   2.269  1.00  0.31           H  
ATOM    200  HA  LEU A  12      12.966  -2.632   5.208  1.00  0.44           H  
ATOM    201  HB2 LEU A  12      13.435  -0.326   4.228  1.00  0.32           H  
ATOM    202  HB3 LEU A  12      11.883  -0.461   3.409  1.00  0.37           H  
ATOM    203  HG  LEU A  12      11.062  -1.130   5.869  1.00  0.54           H  
ATOM    204 HD11 LEU A  12      13.356  -0.990   6.823  1.00  0.58           H  
ATOM    205 HD12 LEU A  12      13.443   0.700   6.340  1.00  1.49           H  
ATOM    206 HD13 LEU A  12      12.280   0.191   7.561  1.00  1.38           H  
ATOM    207 HD21 LEU A  12      11.499   1.548   4.576  1.00  1.25           H  
ATOM    208 HD22 LEU A  12       9.988   0.698   4.884  1.00  0.94           H  
ATOM    209 HD23 LEU A  12      10.840   1.487   6.207  1.00  0.99           H  
ATOM    210  N   LYS A  13      10.956  -4.014   4.689  1.00  0.12           N  
ATOM    211  CA  LYS A  13       9.641  -4.696   4.504  1.00  0.09           C  
ATOM    212  C   LYS A  13       8.677  -4.297   5.627  1.00  0.12           C  
ATOM    213  O   LYS A  13       9.097  -3.987   6.725  1.00  0.32           O  
ATOM    214  CB  LYS A  13       9.853  -6.209   4.526  1.00  0.04           C  
ATOM    215  CG  LYS A  13      10.821  -6.595   3.405  1.00  0.11           C  
ATOM    216  CD  LYS A  13      11.951  -7.445   3.988  1.00  0.85           C  
ATOM    217  CE  LYS A  13      12.901  -7.857   2.863  1.00  1.16           C  
ATOM    218  NZ  LYS A  13      14.277  -7.349   3.130  1.00  2.49           N  
ATOM    219  H   LYS A  13      11.612  -4.368   5.326  1.00  0.49           H  
ATOM    220  HA  LYS A  13       9.222  -4.411   3.557  1.00  0.11           H  
ATOM    221  HB2 LYS A  13      10.264  -6.503   5.478  1.00  0.03           H  
ATOM    222  HB3 LYS A  13       8.908  -6.710   4.378  1.00  0.08           H  
ATOM    223  HG2 LYS A  13      10.294  -7.160   2.650  1.00  0.56           H  
ATOM    224  HG3 LYS A  13      11.232  -5.703   2.957  1.00  0.42           H  
ATOM    225  HD2 LYS A  13      12.490  -6.873   4.728  1.00  1.65           H  
ATOM    226  HD3 LYS A  13      11.538  -8.327   4.456  1.00  1.14           H  
ATOM    227  HE2 LYS A  13      12.931  -8.934   2.790  1.00  1.11           H  
ATOM    228  HE3 LYS A  13      12.551  -7.450   1.926  1.00  1.68           H  
ATOM    229  HZ1 LYS A  13      14.287  -6.838   4.036  1.00  3.03           H  
ATOM    230  HZ2 LYS A  13      14.938  -8.150   3.176  1.00  2.78           H  
ATOM    231  HZ3 LYS A  13      14.564  -6.705   2.366  1.00  3.10           H  
ATOM    232  N   GLY A  14       7.405  -4.311   5.330  1.00  0.18           N  
ATOM    233  CA  GLY A  14       6.407  -3.931   6.372  1.00  0.16           C  
ATOM    234  C   GLY A  14       4.977  -4.159   5.868  1.00  0.17           C  
ATOM    235  O   GLY A  14       4.763  -4.832   4.879  1.00  0.17           O  
ATOM    236  H   GLY A  14       7.109  -4.568   4.432  1.00  0.34           H  
ATOM    237  HA2 GLY A  14       6.571  -4.530   7.257  1.00  0.14           H  
ATOM    238  HA3 GLY A  14       6.533  -2.889   6.622  1.00  0.16           H  
ATOM    239  N   GLU A  15       4.030  -3.591   6.566  1.00  0.18           N  
ATOM    240  CA  GLU A  15       2.605  -3.759   6.158  1.00  0.19           C  
ATOM    241  C   GLU A  15       1.707  -2.913   7.069  1.00  0.20           C  
ATOM    242  O   GLU A  15       1.847  -2.939   8.276  1.00  0.22           O  
ATOM    243  CB  GLU A  15       2.217  -5.233   6.282  1.00  0.22           C  
ATOM    244  CG  GLU A  15       2.827  -5.806   7.561  1.00  0.43           C  
ATOM    245  CD  GLU A  15       1.871  -6.840   8.157  1.00  0.53           C  
ATOM    246  OE1 GLU A  15       1.925  -7.964   7.684  1.00  1.10           O  
ATOM    247  OE2 GLU A  15       1.139  -6.448   9.051  1.00  1.54           O  
ATOM    248  H   GLU A  15       4.254  -3.049   7.347  1.00  0.18           H  
ATOM    249  HA  GLU A  15       2.484  -3.440   5.137  1.00  0.17           H  
ATOM    250  HB2 GLU A  15       1.142  -5.322   6.320  1.00  0.13           H  
ATOM    251  HB3 GLU A  15       2.588  -5.779   5.428  1.00  0.39           H  
ATOM    252  HG2 GLU A  15       3.771  -6.281   7.336  1.00  1.14           H  
ATOM    253  HG3 GLU A  15       2.987  -5.014   8.278  1.00  0.83           H  
ATOM    254  N   THR A  16       0.805  -2.182   6.476  1.00  0.18           N  
ATOM    255  CA  THR A  16      -0.103  -1.331   7.305  1.00  0.19           C  
ATOM    256  C   THR A  16      -1.454  -1.167   6.609  1.00  0.17           C  
ATOM    257  O   THR A  16      -1.548  -1.272   5.404  1.00  0.16           O  
ATOM    258  CB  THR A  16       0.540   0.044   7.505  1.00  0.17           C  
ATOM    259  OG1 THR A  16      -0.351   0.738   8.372  1.00  0.27           O  
ATOM    260  CG2 THR A  16       0.553   0.850   6.209  1.00  0.19           C  
ATOM    261  H   THR A  16       0.721  -2.192   5.500  1.00  0.17           H  
ATOM    262  HA  THR A  16      -0.250  -1.797   8.264  1.00  0.22           H  
ATOM    263  HB  THR A  16       1.524  -0.028   7.932  1.00  0.28           H  
ATOM    264  HG1 THR A  16      -1.155   0.219   8.449  1.00  0.95           H  
ATOM    265 HG21 THR A  16       0.456   0.184   5.366  1.00  1.02           H  
ATOM    266 HG22 THR A  16      -0.270   1.549   6.207  1.00  1.14           H  
ATOM    267 HG23 THR A  16       1.482   1.394   6.127  1.00  0.76           H  
ATOM    268  N   THR A  17      -2.472  -0.904   7.389  1.00  0.20           N  
ATOM    269  CA  THR A  17      -3.834  -0.733   6.794  1.00  0.18           C  
ATOM    270  C   THR A  17      -4.239   0.743   6.805  1.00  0.17           C  
ATOM    271  O   THR A  17      -3.964   1.457   7.749  1.00  0.18           O  
ATOM    272  CB  THR A  17      -4.843  -1.541   7.614  1.00  0.18           C  
ATOM    273  OG1 THR A  17      -5.128  -0.727   8.748  1.00  0.18           O  
ATOM    274  CG2 THR A  17      -4.216  -2.811   8.180  1.00  0.19           C  
ATOM    275  H   THR A  17      -2.342  -0.820   8.356  1.00  0.25           H  
ATOM    276  HA  THR A  17      -3.833  -1.092   5.784  1.00  0.17           H  
ATOM    277  HB  THR A  17      -5.733  -1.761   7.054  1.00  0.19           H  
ATOM    278  HG1 THR A  17      -4.400  -0.816   9.367  1.00  0.97           H  
ATOM    279 HG21 THR A  17      -3.810  -3.406   7.378  1.00  1.27           H  
ATOM    280 HG22 THR A  17      -3.424  -2.553   8.868  1.00  0.93           H  
ATOM    281 HG23 THR A  17      -4.967  -3.386   8.704  1.00  1.19           H  
ATOM    282  N   THR A  18      -4.887   1.164   5.745  1.00  0.16           N  
ATOM    283  CA  THR A  18      -5.332   2.593   5.664  1.00  0.17           C  
ATOM    284  C   THR A  18      -6.824   2.661   5.318  1.00  0.10           C  
ATOM    285  O   THR A  18      -7.338   1.820   4.604  1.00  0.06           O  
ATOM    286  CB  THR A  18      -4.525   3.310   4.576  1.00  0.22           C  
ATOM    287  OG1 THR A  18      -4.642   4.694   4.892  1.00  0.25           O  
ATOM    288  CG2 THR A  18      -5.174   3.159   3.200  1.00  0.19           C  
ATOM    289  H   THR A  18      -5.075   0.545   5.007  1.00  0.16           H  
ATOM    290  HA  THR A  18      -5.164   3.080   6.608  1.00  0.21           H  
ATOM    291  HB  THR A  18      -3.497   2.997   4.560  1.00  0.28           H  
ATOM    292  HG1 THR A  18      -5.332   5.067   4.339  1.00  1.00           H  
ATOM    293 HG21 THR A  18      -5.574   2.163   3.092  1.00  1.28           H  
ATOM    294 HG22 THR A  18      -5.974   3.877   3.094  1.00  1.14           H  
ATOM    295 HG23 THR A  18      -4.437   3.331   2.429  1.00  1.24           H  
ATOM    296  N   GLU A  19      -7.485   3.665   5.832  1.00  0.11           N  
ATOM    297  CA  GLU A  19      -8.944   3.810   5.548  1.00  0.11           C  
ATOM    298  C   GLU A  19      -9.168   4.838   4.434  1.00  0.32           C  
ATOM    299  O   GLU A  19      -8.808   5.990   4.572  1.00  0.51           O  
ATOM    300  CB  GLU A  19      -9.654   4.274   6.819  1.00  0.28           C  
ATOM    301  CG  GLU A  19     -11.118   3.831   6.766  1.00  0.68           C  
ATOM    302  CD  GLU A  19     -11.882   4.465   7.931  1.00  0.86           C  
ATOM    303  OE1 GLU A  19     -11.220   5.118   8.721  1.00  0.75           O  
ATOM    304  OE2 GLU A  19     -13.084   4.260   7.965  1.00  2.06           O  
ATOM    305  H   GLU A  19      -7.025   4.317   6.401  1.00  0.16           H  
ATOM    306  HA  GLU A  19      -9.347   2.860   5.245  1.00  0.16           H  
ATOM    307  HB2 GLU A  19      -9.174   3.839   7.682  1.00  0.94           H  
ATOM    308  HB3 GLU A  19      -9.602   5.351   6.891  1.00  0.62           H  
ATOM    309  HG2 GLU A  19     -11.563   4.148   5.834  1.00  1.16           H  
ATOM    310  HG3 GLU A  19     -11.179   2.756   6.844  1.00  1.15           H  
ATOM    311  N   ALA A  20      -9.759   4.393   3.354  1.00  0.40           N  
ATOM    312  CA  ALA A  20     -10.023   5.323   2.212  1.00  0.64           C  
ATOM    313  C   ALA A  20     -11.470   5.167   1.732  1.00  0.75           C  
ATOM    314  O   ALA A  20     -12.193   4.312   2.204  1.00  1.07           O  
ATOM    315  CB  ALA A  20      -9.065   4.993   1.066  1.00  0.75           C  
ATOM    316  H   ALA A  20     -10.027   3.451   3.293  1.00  0.39           H  
ATOM    317  HA  ALA A  20      -9.862   6.339   2.529  1.00  0.69           H  
ATOM    318  HB1 ALA A  20      -8.421   4.175   1.354  1.00  0.65           H  
ATOM    319  HB2 ALA A  20      -9.629   4.710   0.190  1.00  1.15           H  
ATOM    320  HB3 ALA A  20      -8.460   5.859   0.836  1.00  1.69           H  
ATOM    321  N   VAL A  21     -11.863   5.997   0.804  1.00  0.59           N  
ATOM    322  CA  VAL A  21     -13.262   5.907   0.289  1.00  0.67           C  
ATOM    323  C   VAL A  21     -13.314   5.040  -0.976  1.00  0.49           C  
ATOM    324  O   VAL A  21     -14.372   4.609  -1.391  1.00  0.66           O  
ATOM    325  CB  VAL A  21     -13.774   7.314  -0.027  1.00  0.78           C  
ATOM    326  CG1 VAL A  21     -12.827   7.987  -1.021  1.00  0.75           C  
ATOM    327  CG2 VAL A  21     -15.168   7.214  -0.650  1.00  0.88           C  
ATOM    328  H   VAL A  21     -11.247   6.670   0.447  1.00  0.55           H  
ATOM    329  HA  VAL A  21     -13.889   5.466   1.045  1.00  0.84           H  
ATOM    330  HB  VAL A  21     -13.821   7.896   0.881  1.00  0.87           H  
ATOM    331 HG11 VAL A  21     -11.837   8.049  -0.596  1.00  1.36           H  
ATOM    332 HG12 VAL A  21     -12.788   7.412  -1.933  1.00  0.90           H  
ATOM    333 HG13 VAL A  21     -13.181   8.983  -1.244  1.00  1.20           H  
ATOM    334 HG21 VAL A  21     -15.762   6.498  -0.102  1.00  0.54           H  
ATOM    335 HG22 VAL A  21     -15.652   8.179  -0.614  1.00  1.89           H  
ATOM    336 HG23 VAL A  21     -15.086   6.896  -1.678  1.00  1.46           H  
ATOM    337  N   ASP A  22     -12.171   4.802  -1.563  1.00  0.27           N  
ATOM    338  CA  ASP A  22     -12.146   3.959  -2.798  1.00  0.36           C  
ATOM    339  C   ASP A  22     -10.725   3.447  -3.073  1.00  0.30           C  
ATOM    340  O   ASP A  22      -9.811   3.690  -2.308  1.00  0.33           O  
ATOM    341  CB  ASP A  22     -12.637   4.789  -3.986  1.00  0.42           C  
ATOM    342  CG  ASP A  22     -11.660   5.935  -4.250  1.00  0.35           C  
ATOM    343  OD1 ASP A  22     -10.517   5.617  -4.528  1.00  0.90           O  
ATOM    344  OD2 ASP A  22     -12.113   7.064  -4.160  1.00  0.58           O  
ATOM    345  H   ASP A  22     -11.339   5.172  -1.198  1.00  0.29           H  
ATOM    346  HA  ASP A  22     -12.803   3.117  -2.662  1.00  0.56           H  
ATOM    347  HB2 ASP A  22     -12.699   4.166  -4.866  1.00  0.64           H  
ATOM    348  HB3 ASP A  22     -13.613   5.197  -3.768  1.00  0.44           H  
ATOM    349  N   ALA A  23     -10.572   2.748  -4.166  1.00  0.23           N  
ATOM    350  CA  ALA A  23      -9.223   2.204  -4.507  1.00  0.17           C  
ATOM    351  C   ALA A  23      -8.302   3.321  -5.013  1.00  0.16           C  
ATOM    352  O   ALA A  23      -7.112   3.297  -4.777  1.00  0.15           O  
ATOM    353  CB  ALA A  23      -9.375   1.141  -5.595  1.00  0.17           C  
ATOM    354  H   ALA A  23     -11.335   2.582  -4.756  1.00  0.22           H  
ATOM    355  HA  ALA A  23      -8.789   1.754  -3.631  1.00  0.15           H  
ATOM    356  HB1 ALA A  23     -10.159   1.429  -6.279  1.00  1.00           H  
ATOM    357  HB2 ALA A  23      -8.448   1.042  -6.139  1.00  0.90           H  
ATOM    358  HB3 ALA A  23      -9.626   0.193  -5.145  1.00  1.16           H  
ATOM    359  N   ALA A  24      -8.870   4.277  -5.693  1.00  0.16           N  
ATOM    360  CA  ALA A  24      -8.030   5.391  -6.223  1.00  0.15           C  
ATOM    361  C   ALA A  24      -7.291   6.088  -5.080  1.00  0.13           C  
ATOM    362  O   ALA A  24      -6.077   6.133  -5.059  1.00  0.14           O  
ATOM    363  CB  ALA A  24      -8.925   6.400  -6.941  1.00  0.21           C  
ATOM    364  H   ALA A  24      -9.837   4.268  -5.851  1.00  0.18           H  
ATOM    365  HA  ALA A  24      -7.311   4.995  -6.918  1.00  0.15           H  
ATOM    366  HB1 ALA A  24      -9.717   5.880  -7.459  1.00  0.97           H  
ATOM    367  HB2 ALA A  24      -9.356   7.081  -6.223  1.00  1.13           H  
ATOM    368  HB3 ALA A  24      -8.340   6.960  -7.656  1.00  0.75           H  
ATOM    369  N   THR A  25      -8.036   6.618  -4.151  1.00  0.14           N  
ATOM    370  CA  THR A  25      -7.383   7.313  -3.007  1.00  0.16           C  
ATOM    371  C   THR A  25      -6.532   6.325  -2.207  1.00  0.17           C  
ATOM    372  O   THR A  25      -5.648   6.721  -1.481  1.00  0.22           O  
ATOM    373  CB  THR A  25      -8.450   7.928  -2.102  1.00  0.19           C  
ATOM    374  OG1 THR A  25      -7.813   8.071  -0.837  1.00  0.88           O  
ATOM    375  CG2 THR A  25      -9.608   6.965  -1.864  1.00  0.62           C  
ATOM    376  H   THR A  25      -9.012   6.559  -4.206  1.00  0.16           H  
ATOM    377  HA  THR A  25      -6.749   8.096  -3.387  1.00  0.20           H  
ATOM    378  HB  THR A  25      -8.798   8.876  -2.475  1.00  0.73           H  
ATOM    379  HG1 THR A  25      -8.441   8.473  -0.231  1.00  1.20           H  
ATOM    380 HG21 THR A  25      -9.351   5.989  -2.239  1.00  1.09           H  
ATOM    381 HG22 THR A  25      -9.812   6.896  -0.805  1.00  0.70           H  
ATOM    382 HG23 THR A  25     -10.489   7.322  -2.374  1.00  1.68           H  
ATOM    383  N   ALA A  26      -6.821   5.054  -2.343  1.00  0.14           N  
ATOM    384  CA  ALA A  26      -6.006   4.049  -1.603  1.00  0.16           C  
ATOM    385  C   ALA A  26      -4.610   3.970  -2.232  1.00  0.18           C  
ATOM    386  O   ALA A  26      -3.619   3.844  -1.541  1.00  0.17           O  
ATOM    387  CB  ALA A  26      -6.685   2.681  -1.678  1.00  0.15           C  
ATOM    388  H   ALA A  26      -7.566   4.769  -2.917  1.00  0.11           H  
ATOM    389  HA  ALA A  26      -5.917   4.349  -0.572  1.00  0.18           H  
ATOM    390  HB1 ALA A  26      -7.713   2.765  -1.359  1.00  1.02           H  
ATOM    391  HB2 ALA A  26      -6.655   2.315  -2.692  1.00  1.04           H  
ATOM    392  HB3 ALA A  26      -6.169   1.983  -1.033  1.00  1.07           H  
ATOM    393  N   GLU A  27      -4.569   4.050  -3.539  1.00  0.21           N  
ATOM    394  CA  GLU A  27      -3.255   4.000  -4.236  1.00  0.22           C  
ATOM    395  C   GLU A  27      -2.416   5.219  -3.844  1.00  0.21           C  
ATOM    396  O   GLU A  27      -1.208   5.153  -3.777  1.00  0.32           O  
ATOM    397  CB  GLU A  27      -3.494   4.028  -5.746  1.00  0.27           C  
ATOM    398  CG  GLU A  27      -4.111   2.703  -6.192  1.00  0.34           C  
ATOM    399  CD  GLU A  27      -4.170   2.660  -7.721  1.00  0.37           C  
ATOM    400  OE1 GLU A  27      -3.457   3.455  -8.313  1.00  0.43           O  
ATOM    401  OE2 GLU A  27      -4.922   1.835  -8.211  1.00  1.19           O  
ATOM    402  H   GLU A  27      -5.394   4.139  -4.056  1.00  0.22           H  
ATOM    403  HA  GLU A  27      -2.733   3.098  -3.970  1.00  0.20           H  
ATOM    404  HB2 GLU A  27      -4.164   4.839  -5.991  1.00  0.18           H  
ATOM    405  HB3 GLU A  27      -2.558   4.179  -6.256  1.00  0.39           H  
ATOM    406  HG2 GLU A  27      -3.510   1.883  -5.836  1.00  0.49           H  
ATOM    407  HG3 GLU A  27      -5.110   2.615  -5.797  1.00  0.31           H  
ATOM    408  N   LYS A  28      -3.090   6.305  -3.593  1.00  0.31           N  
ATOM    409  CA  LYS A  28      -2.371   7.557  -3.213  1.00  0.29           C  
ATOM    410  C   LYS A  28      -2.053   7.566  -1.714  1.00  0.25           C  
ATOM    411  O   LYS A  28      -0.933   7.816  -1.316  1.00  0.36           O  
ATOM    412  CB  LYS A  28      -3.271   8.744  -3.547  1.00  0.45           C  
ATOM    413  CG  LYS A  28      -2.424  10.008  -3.684  1.00  1.37           C  
ATOM    414  CD  LYS A  28      -3.352  11.197  -3.947  1.00  1.38           C  
ATOM    415  CE  LYS A  28      -3.482  12.024  -2.667  1.00  2.66           C  
ATOM    416  NZ  LYS A  28      -2.196  12.710  -2.355  1.00  3.99           N  
ATOM    417  H   LYS A  28      -4.069   6.301  -3.654  1.00  0.47           H  
ATOM    418  HA  LYS A  28      -1.457   7.632  -3.777  1.00  0.26           H  
ATOM    419  HB2 LYS A  28      -3.790   8.555  -4.475  1.00  1.35           H  
ATOM    420  HB3 LYS A  28      -3.997   8.880  -2.759  1.00  1.68           H  
ATOM    421  HG2 LYS A  28      -1.868  10.175  -2.775  1.00  2.35           H  
ATOM    422  HG3 LYS A  28      -1.734   9.896  -4.507  1.00  2.11           H  
ATOM    423  HD2 LYS A  28      -2.945  11.809  -4.736  1.00  1.86           H  
ATOM    424  HD3 LYS A  28      -4.327  10.836  -4.245  1.00  0.54           H  
ATOM    425  HE2 LYS A  28      -4.256  12.767  -2.793  1.00  2.93           H  
ATOM    426  HE3 LYS A  28      -3.745  11.377  -1.842  1.00  2.87           H  
ATOM    427  HZ1 LYS A  28      -1.909  13.295  -3.166  1.00  4.07           H  
ATOM    428  HZ2 LYS A  28      -2.319  13.315  -1.519  1.00  4.73           H  
ATOM    429  HZ3 LYS A  28      -1.461  11.999  -2.164  1.00  4.49           H  
ATOM    430  N   VAL A  29      -3.045   7.293  -0.917  1.00  0.18           N  
ATOM    431  CA  VAL A  29      -2.829   7.292   0.558  1.00  0.17           C  
ATOM    432  C   VAL A  29      -1.638   6.404   0.924  1.00  0.14           C  
ATOM    433  O   VAL A  29      -0.724   6.835   1.598  1.00  0.18           O  
ATOM    434  CB  VAL A  29      -4.086   6.763   1.247  1.00  0.23           C  
ATOM    435  CG1 VAL A  29      -3.759   6.427   2.703  1.00  0.28           C  
ATOM    436  CG2 VAL A  29      -5.170   7.842   1.211  1.00  0.34           C  
ATOM    437  H   VAL A  29      -3.925   7.086  -1.284  1.00  0.24           H  
ATOM    438  HA  VAL A  29      -2.639   8.297   0.891  1.00  0.17           H  
ATOM    439  HB  VAL A  29      -4.436   5.878   0.738  1.00  0.20           H  
ATOM    440 HG11 VAL A  29      -3.016   7.115   3.079  1.00  1.11           H  
ATOM    441 HG12 VAL A  29      -4.652   6.505   3.305  1.00  0.97           H  
ATOM    442 HG13 VAL A  29      -3.375   5.419   2.768  1.00  1.26           H  
ATOM    443 HG21 VAL A  29      -5.086   8.412   0.299  1.00  0.61           H  
ATOM    444 HG22 VAL A  29      -6.146   7.380   1.254  1.00  0.96           H  
ATOM    445 HG23 VAL A  29      -5.054   8.504   2.057  1.00  1.22           H  
ATOM    446  N   PHE A  30      -1.671   5.182   0.471  1.00  0.10           N  
ATOM    447  CA  PHE A  30      -0.544   4.260   0.794  1.00  0.13           C  
ATOM    448  C   PHE A  30       0.758   4.785   0.179  1.00  0.13           C  
ATOM    449  O   PHE A  30       1.801   4.743   0.800  1.00  0.15           O  
ATOM    450  CB  PHE A  30      -0.849   2.868   0.233  1.00  0.12           C  
ATOM    451  CG  PHE A  30      -1.695   2.070   1.236  1.00  0.13           C  
ATOM    452  CD1 PHE A  30      -1.210   1.783   2.503  1.00  0.16           C  
ATOM    453  CD2 PHE A  30      -2.959   1.623   0.887  1.00  0.10           C  
ATOM    454  CE1 PHE A  30      -1.978   1.064   3.400  1.00  0.16           C  
ATOM    455  CE2 PHE A  30      -3.719   0.904   1.785  1.00  0.10           C  
ATOM    456  CZ  PHE A  30      -3.228   0.624   3.038  1.00  0.13           C  
ATOM    457  H   PHE A  30      -2.425   4.875  -0.075  1.00  0.08           H  
ATOM    458  HA  PHE A  30      -0.432   4.201   1.862  1.00  0.17           H  
ATOM    459  HB2 PHE A  30      -1.392   2.962  -0.696  1.00  0.10           H  
ATOM    460  HB3 PHE A  30       0.072   2.339   0.050  1.00  0.15           H  
ATOM    461  HD1 PHE A  30      -0.221   2.107   2.787  1.00  0.19           H  
ATOM    462  HD2 PHE A  30      -3.352   1.838  -0.095  1.00  0.08           H  
ATOM    463  HE1 PHE A  30      -1.599   0.851   4.387  1.00  0.19           H  
ATOM    464  HE2 PHE A  30      -4.701   0.562   1.506  1.00  0.09           H  
ATOM    465  HZ  PHE A  30      -3.823   0.048   3.737  1.00  0.13           H  
ATOM    466  N   LYS A  31       0.673   5.267  -1.030  1.00  0.11           N  
ATOM    467  CA  LYS A  31       1.901   5.801  -1.688  1.00  0.12           C  
ATOM    468  C   LYS A  31       2.473   6.952  -0.858  1.00  0.13           C  
ATOM    469  O   LYS A  31       3.673   7.094  -0.731  1.00  0.12           O  
ATOM    470  CB  LYS A  31       1.547   6.299  -3.088  1.00  0.15           C  
ATOM    471  CG  LYS A  31       2.820   6.784  -3.785  1.00  0.16           C  
ATOM    472  CD  LYS A  31       2.492   7.162  -5.232  1.00  0.49           C  
ATOM    473  CE  LYS A  31       3.794   7.300  -6.021  1.00  0.95           C  
ATOM    474  NZ  LYS A  31       3.619   8.249  -7.156  1.00  1.26           N  
ATOM    475  H   LYS A  31      -0.187   5.278  -1.501  1.00  0.11           H  
ATOM    476  HA  LYS A  31       2.636   5.019  -1.762  1.00  0.11           H  
ATOM    477  HB2 LYS A  31       1.105   5.493  -3.657  1.00  0.15           H  
ATOM    478  HB3 LYS A  31       0.839   7.112  -3.017  1.00  0.16           H  
ATOM    479  HG2 LYS A  31       3.212   7.646  -3.266  1.00  0.14           H  
ATOM    480  HG3 LYS A  31       3.560   5.998  -3.775  1.00  0.26           H  
ATOM    481  HD2 LYS A  31       1.877   6.394  -5.678  1.00  1.15           H  
ATOM    482  HD3 LYS A  31       1.955   8.098  -5.249  1.00  0.73           H  
ATOM    483  HE2 LYS A  31       4.574   7.668  -5.371  1.00  1.34           H  
ATOM    484  HE3 LYS A  31       4.086   6.335  -6.409  1.00  1.81           H  
ATOM    485  HZ1 LYS A  31       2.730   8.775  -7.033  1.00  1.38           H  
ATOM    486  HZ2 LYS A  31       4.416   8.915  -7.177  1.00  1.71           H  
ATOM    487  HZ3 LYS A  31       3.587   7.717  -8.050  1.00  2.05           H  
ATOM    488  N   GLN A  32       1.599   7.749  -0.309  1.00  0.16           N  
ATOM    489  CA  GLN A  32       2.074   8.888   0.525  1.00  0.18           C  
ATOM    490  C   GLN A  32       2.831   8.345   1.741  1.00  0.17           C  
ATOM    491  O   GLN A  32       3.742   8.972   2.244  1.00  0.19           O  
ATOM    492  CB  GLN A  32       0.862   9.705   0.990  1.00  0.21           C  
ATOM    493  CG  GLN A  32       1.324  11.077   1.498  1.00  0.52           C  
ATOM    494  CD  GLN A  32       2.076  10.905   2.818  1.00  1.48           C  
ATOM    495  OE1 GLN A  32       1.814   9.995   3.579  1.00  2.32           O  
ATOM    496  NE2 GLN A  32       3.017  11.753   3.126  1.00  2.49           N  
ATOM    497  H   GLN A  32       0.641   7.600  -0.442  1.00  0.16           H  
ATOM    498  HA  GLN A  32       2.729   9.511  -0.059  1.00  0.20           H  
ATOM    499  HB2 GLN A  32       0.178   9.837   0.164  1.00  0.35           H  
ATOM    500  HB3 GLN A  32       0.356   9.178   1.785  1.00  0.08           H  
ATOM    501  HG2 GLN A  32       1.975  11.541   0.772  1.00  1.89           H  
ATOM    502  HG3 GLN A  32       0.465  11.713   1.659  1.00  1.36           H  
ATOM    503 HE21 GLN A  32       3.233  12.489   2.515  1.00  2.49           H  
ATOM    504 HE22 GLN A  32       3.509  11.657   3.968  1.00  3.54           H  
ATOM    505  N   TYR A  33       2.434   7.181   2.180  1.00  0.14           N  
ATOM    506  CA  TYR A  33       3.115   6.569   3.356  1.00  0.14           C  
ATOM    507  C   TYR A  33       4.482   6.015   2.942  1.00  0.12           C  
ATOM    508  O   TYR A  33       5.503   6.418   3.462  1.00  0.14           O  
ATOM    509  CB  TYR A  33       2.249   5.434   3.899  1.00  0.11           C  
ATOM    510  CG  TYR A  33       2.961   4.781   5.084  1.00  0.14           C  
ATOM    511  CD1 TYR A  33       3.955   3.849   4.873  1.00  0.15           C  
ATOM    512  CD2 TYR A  33       2.621   5.115   6.378  1.00  0.17           C  
ATOM    513  CE1 TYR A  33       4.600   3.260   5.938  1.00  0.20           C  
ATOM    514  CE2 TYR A  33       3.265   4.525   7.446  1.00  0.20           C  
ATOM    515  CZ  TYR A  33       4.260   3.592   7.234  1.00  0.22           C  
ATOM    516  OH  TYR A  33       4.906   3.002   8.301  1.00  0.26           O  
ATOM    517  H   TYR A  33       1.694   6.714   1.740  1.00  0.13           H  
ATOM    518  HA  TYR A  33       3.247   7.313   4.119  1.00  0.17           H  
ATOM    519  HB2 TYR A  33       1.294   5.822   4.224  1.00  0.13           H  
ATOM    520  HB3 TYR A  33       2.090   4.695   3.130  1.00  0.08           H  
ATOM    521  HD1 TYR A  33       4.230   3.578   3.864  1.00  0.14           H  
ATOM    522  HD2 TYR A  33       1.843   5.843   6.557  1.00  0.18           H  
ATOM    523  HE1 TYR A  33       5.378   2.534   5.757  1.00  0.22           H  
ATOM    524  HE2 TYR A  33       2.989   4.794   8.454  1.00  0.23           H  
ATOM    525  HH  TYR A  33       5.770   3.412   8.389  1.00  1.07           H  
ATOM    526  N   ALA A  34       4.468   5.101   2.013  1.00  0.07           N  
ATOM    527  CA  ALA A  34       5.754   4.504   1.547  1.00  0.05           C  
ATOM    528  C   ALA A  34       6.780   5.608   1.271  1.00  0.06           C  
ATOM    529  O   ALA A  34       7.967   5.356   1.221  1.00  0.26           O  
ATOM    530  CB  ALA A  34       5.501   3.711   0.265  1.00  0.03           C  
ATOM    531  H   ALA A  34       3.617   4.807   1.624  1.00  0.06           H  
ATOM    532  HA  ALA A  34       6.137   3.842   2.304  1.00  0.05           H  
ATOM    533  HB1 ALA A  34       4.458   3.780  -0.006  1.00  0.90           H  
ATOM    534  HB2 ALA A  34       6.105   4.112  -0.536  1.00  0.94           H  
ATOM    535  HB3 ALA A  34       5.761   2.674   0.421  1.00  0.94           H  
ATOM    536  N   ASN A  35       6.299   6.808   1.098  1.00  0.19           N  
ATOM    537  CA  ASN A  35       7.234   7.939   0.823  1.00  0.19           C  
ATOM    538  C   ASN A  35       7.994   8.320   2.099  1.00  0.21           C  
ATOM    539  O   ASN A  35       9.196   8.489   2.081  1.00  0.22           O  
ATOM    540  CB  ASN A  35       6.433   9.141   0.329  1.00  0.15           C  
ATOM    541  CG  ASN A  35       7.391  10.288   0.002  1.00  0.28           C  
ATOM    542  OD1 ASN A  35       7.530  10.690  -1.136  1.00  0.81           O  
ATOM    543  ND2 ASN A  35       8.070  10.841   0.969  1.00  1.46           N  
ATOM    544  H   ASN A  35       5.333   6.966   1.146  1.00  0.36           H  
ATOM    545  HA  ASN A  35       7.938   7.644   0.065  1.00  0.20           H  
ATOM    546  HB2 ASN A  35       5.881   8.873  -0.559  1.00  0.13           H  
ATOM    547  HB3 ASN A  35       5.743   9.461   1.095  1.00  0.13           H  
ATOM    548 HD21 ASN A  35       7.963  10.521   1.890  1.00  2.28           H  
ATOM    549 HD22 ASN A  35       8.688  11.577   0.775  1.00  1.56           H  
ATOM    550  N   ASP A  36       7.273   8.450   3.179  1.00  0.32           N  
ATOM    551  CA  ASP A  36       7.939   8.821   4.462  1.00  0.36           C  
ATOM    552  C   ASP A  36       8.998   7.777   4.832  1.00  0.40           C  
ATOM    553  O   ASP A  36       9.781   7.981   5.738  1.00  0.60           O  
ATOM    554  CB  ASP A  36       6.887   8.890   5.568  1.00  0.31           C  
ATOM    555  CG  ASP A  36       6.417  10.337   5.730  1.00  0.55           C  
ATOM    556  OD1 ASP A  36       6.136  10.934   4.704  1.00  0.72           O  
ATOM    557  OD2 ASP A  36       6.366  10.766   6.871  1.00  1.59           O  
ATOM    558  H   ASP A  36       6.305   8.304   3.147  1.00  0.40           H  
ATOM    559  HA  ASP A  36       8.407   9.783   4.357  1.00  0.41           H  
ATOM    560  HB2 ASP A  36       6.043   8.267   5.311  1.00  0.42           H  
ATOM    561  HB3 ASP A  36       7.312   8.547   6.500  1.00  0.21           H  
ATOM    562  N   ASN A  37       9.000   6.680   4.113  1.00  0.43           N  
ATOM    563  CA  ASN A  37      10.000   5.604   4.403  1.00  0.44           C  
ATOM    564  C   ASN A  37      11.060   5.553   3.299  1.00  0.52           C  
ATOM    565  O   ASN A  37      12.242   5.643   3.568  1.00  0.94           O  
ATOM    566  CB  ASN A  37       9.276   4.258   4.471  1.00  0.33           C  
ATOM    567  CG  ASN A  37       8.151   4.341   5.503  1.00  0.51           C  
ATOM    568  OD1 ASN A  37       8.168   3.665   6.513  1.00  0.84           O  
ATOM    569  ND2 ASN A  37       7.154   5.156   5.289  1.00  0.66           N  
ATOM    570  H   ASN A  37       8.350   6.567   3.387  1.00  0.58           H  
ATOM    571  HA  ASN A  37      10.477   5.797   5.344  1.00  0.49           H  
ATOM    572  HB2 ASN A  37       8.858   4.018   3.505  1.00  0.20           H  
ATOM    573  HB3 ASN A  37       9.971   3.485   4.762  1.00  0.59           H  
ATOM    574 HD21 ASN A  37       7.134   5.703   4.477  1.00  0.71           H  
ATOM    575 HD22 ASN A  37       6.425   5.220   5.941  1.00  0.90           H  
ATOM    576  N   GLY A  38      10.606   5.415   2.080  1.00  0.39           N  
ATOM    577  CA  GLY A  38      11.557   5.353   0.929  1.00  0.38           C  
ATOM    578  C   GLY A  38      11.314   4.084   0.109  1.00  0.36           C  
ATOM    579  O   GLY A  38      12.235   3.348  -0.185  1.00  0.63           O  
ATOM    580  H   GLY A  38       9.641   5.352   1.923  1.00  0.61           H  
ATOM    581  HA2 GLY A  38      11.411   6.217   0.298  1.00  0.38           H  
ATOM    582  HA3 GLY A  38      12.571   5.349   1.295  1.00  0.41           H  
ATOM    583  N   VAL A  39      10.072   3.858  -0.239  1.00  0.09           N  
ATOM    584  CA  VAL A  39       9.732   2.643  -1.045  1.00  0.06           C  
ATOM    585  C   VAL A  39       8.853   3.035  -2.236  1.00  0.08           C  
ATOM    586  O   VAL A  39       7.667   3.254  -2.088  1.00  0.18           O  
ATOM    587  CB  VAL A  39       8.976   1.651  -0.160  1.00  0.01           C  
ATOM    588  CG1 VAL A  39       8.606   0.417  -0.988  1.00  0.08           C  
ATOM    589  CG2 VAL A  39       9.875   1.226   1.003  1.00  0.06           C  
ATOM    590  H   VAL A  39       9.365   4.484   0.027  1.00  0.19           H  
ATOM    591  HA  VAL A  39      10.635   2.183  -1.405  1.00  0.11           H  
ATOM    592  HB  VAL A  39       8.079   2.115   0.224  1.00  0.01           H  
ATOM    593 HG11 VAL A  39       9.202   0.390  -1.887  1.00  1.04           H  
ATOM    594 HG12 VAL A  39       8.793  -0.477  -0.412  1.00  0.88           H  
ATOM    595 HG13 VAL A  39       7.561   0.457  -1.254  1.00  0.96           H  
ATOM    596 HG21 VAL A  39      10.309   2.098   1.468  1.00  0.92           H  
ATOM    597 HG22 VAL A  39       9.293   0.686   1.735  1.00  1.04           H  
ATOM    598 HG23 VAL A  39      10.666   0.587   0.637  1.00  1.02           H  
ATOM    599  N   ASP A  40       9.457   3.112  -3.393  1.00  0.17           N  
ATOM    600  CA  ASP A  40       8.675   3.492  -4.608  1.00  0.22           C  
ATOM    601  C   ASP A  40       9.120   2.656  -5.811  1.00  0.27           C  
ATOM    602  O   ASP A  40      10.294   2.571  -6.114  1.00  0.41           O  
ATOM    603  CB  ASP A  40       8.905   4.973  -4.906  1.00  0.35           C  
ATOM    604  CG  ASP A  40       8.053   5.818  -3.958  1.00  0.29           C  
ATOM    605  OD1 ASP A  40       6.916   6.062  -4.325  1.00  1.29           O  
ATOM    606  OD2 ASP A  40       8.588   6.173  -2.921  1.00  0.98           O  
ATOM    607  H   ASP A  40      10.416   2.925  -3.463  1.00  0.26           H  
ATOM    608  HA  ASP A  40       7.627   3.326  -4.428  1.00  0.17           H  
ATOM    609  HB2 ASP A  40       9.948   5.217  -4.764  1.00  0.39           H  
ATOM    610  HB3 ASP A  40       8.625   5.189  -5.926  1.00  0.56           H  
ATOM    611  N   GLY A  41       8.169   2.055  -6.471  1.00  0.17           N  
ATOM    612  CA  GLY A  41       8.508   1.222  -7.659  1.00  0.24           C  
ATOM    613  C   GLY A  41       7.231   0.680  -8.304  1.00  0.13           C  
ATOM    614  O   GLY A  41       6.490   1.411  -8.932  1.00  0.13           O  
ATOM    615  H   GLY A  41       7.236   2.147  -6.184  1.00  0.09           H  
ATOM    616  HA2 GLY A  41       9.043   1.825  -8.378  1.00  0.34           H  
ATOM    617  HA3 GLY A  41       9.132   0.395  -7.351  1.00  0.32           H  
ATOM    618  N   GLU A  42       7.002  -0.591  -8.134  1.00  0.19           N  
ATOM    619  CA  GLU A  42       5.773  -1.200  -8.723  1.00  0.16           C  
ATOM    620  C   GLU A  42       4.678  -1.271  -7.660  1.00  0.14           C  
ATOM    621  O   GLU A  42       4.964  -1.440  -6.493  1.00  0.16           O  
ATOM    622  CB  GLU A  42       6.097  -2.607  -9.207  1.00  0.27           C  
ATOM    623  CG  GLU A  42       7.269  -2.545 -10.188  1.00  0.38           C  
ATOM    624  CD  GLU A  42       6.833  -1.802 -11.452  1.00  1.82           C  
ATOM    625  OE1 GLU A  42       5.944  -2.323 -12.105  1.00  2.57           O  
ATOM    626  OE2 GLU A  42       7.412  -0.756 -11.694  1.00  2.61           O  
ATOM    627  H   GLU A  42       7.630  -1.143  -7.623  1.00  0.32           H  
ATOM    628  HA  GLU A  42       5.435  -0.602  -9.551  1.00  0.12           H  
ATOM    629  HB2 GLU A  42       6.359  -3.222  -8.364  1.00  0.27           H  
ATOM    630  HB3 GLU A  42       5.234  -3.029  -9.699  1.00  0.31           H  
ATOM    631  HG2 GLU A  42       8.099  -2.022  -9.735  1.00  0.72           H  
ATOM    632  HG3 GLU A  42       7.579  -3.546 -10.451  1.00  1.38           H  
ATOM    633  N   TRP A  43       3.448  -1.151  -8.090  1.00  0.22           N  
ATOM    634  CA  TRP A  43       2.313  -1.192  -7.114  1.00  0.20           C  
ATOM    635  C   TRP A  43       1.270  -2.220  -7.545  1.00  0.19           C  
ATOM    636  O   TRP A  43       0.902  -2.287  -8.701  1.00  0.20           O  
ATOM    637  CB  TRP A  43       1.680   0.191  -7.057  1.00  0.21           C  
ATOM    638  CG  TRP A  43       2.536   1.079  -6.152  1.00  0.21           C  
ATOM    639  CD1 TRP A  43       3.721   1.558  -6.514  1.00  0.21           C  
ATOM    640  CD2 TRP A  43       2.231   1.450  -4.911  1.00  0.21           C  
ATOM    641  NE1 TRP A  43       4.131   2.246  -5.438  1.00  0.21           N  
ATOM    642  CE2 TRP A  43       3.253   2.228  -4.382  1.00  0.21           C  
ATOM    643  CE3 TRP A  43       1.117   1.175  -4.123  1.00  0.20           C  
ATOM    644  CZ2 TRP A  43       3.161   2.718  -3.095  1.00  0.21           C  
ATOM    645  CZ3 TRP A  43       1.035   1.669  -2.838  1.00  0.20           C  
ATOM    646  CH2 TRP A  43       2.055   2.438  -2.325  1.00  0.21           C  
ATOM    647  H   TRP A  43       3.271  -1.034  -9.046  1.00  0.31           H  
ATOM    648  HA  TRP A  43       2.683  -1.450  -6.137  1.00  0.18           H  
ATOM    649  HB2 TRP A  43       1.656   0.619  -8.047  1.00  0.22           H  
ATOM    650  HB3 TRP A  43       0.679   0.125  -6.675  1.00  0.21           H  
ATOM    651  HD1 TRP A  43       4.258   1.373  -7.435  1.00  0.21           H  
ATOM    652  HE1 TRP A  43       4.987   2.721  -5.408  1.00  0.21           H  
ATOM    653  HE3 TRP A  43       0.315   0.574  -4.508  1.00  0.20           H  
ATOM    654  HZ2 TRP A  43       3.961   3.322  -2.691  1.00  0.21           H  
ATOM    655  HZ3 TRP A  43       0.168   1.449  -2.231  1.00  0.20           H  
ATOM    656  HH2 TRP A  43       1.989   2.818  -1.317  1.00  0.21           H  
ATOM    657  N   THR A  44       0.819  -3.005  -6.595  1.00  0.17           N  
ATOM    658  CA  THR A  44      -0.207  -4.049  -6.917  1.00  0.16           C  
ATOM    659  C   THR A  44      -1.449  -3.880  -6.028  1.00  0.15           C  
ATOM    660  O   THR A  44      -1.420  -3.185  -5.031  1.00  0.12           O  
ATOM    661  CB  THR A  44       0.402  -5.437  -6.685  1.00  0.16           C  
ATOM    662  OG1 THR A  44       1.097  -5.323  -5.448  1.00  0.12           O  
ATOM    663  CG2 THR A  44       1.483  -5.770  -7.717  1.00  0.19           C  
ATOM    664  H   THR A  44       1.158  -2.910  -5.676  1.00  0.15           H  
ATOM    665  HA  THR A  44      -0.503  -3.959  -7.947  1.00  0.17           H  
ATOM    666  HB  THR A  44      -0.348  -6.206  -6.642  1.00  0.16           H  
ATOM    667  HG1 THR A  44       1.851  -5.917  -5.476  1.00  0.91           H  
ATOM    668 HG21 THR A  44       1.441  -5.069  -8.537  1.00  1.09           H  
ATOM    669 HG22 THR A  44       2.457  -5.716  -7.255  1.00  0.99           H  
ATOM    670 HG23 THR A  44       1.326  -6.770  -8.098  1.00  1.30           H  
ATOM    671  N   TYR A  45      -2.511  -4.529  -6.421  1.00  0.18           N  
ATOM    672  CA  TYR A  45      -3.784  -4.440  -5.639  1.00  0.18           C  
ATOM    673  C   TYR A  45      -4.415  -5.833  -5.553  1.00  0.17           C  
ATOM    674  O   TYR A  45      -4.622  -6.485  -6.559  1.00  0.18           O  
ATOM    675  CB  TYR A  45      -4.735  -3.481  -6.378  1.00  0.18           C  
ATOM    676  CG  TYR A  45      -5.867  -2.952  -5.451  1.00  0.17           C  
ATOM    677  CD1 TYR A  45      -6.708  -3.808  -4.743  1.00  0.17           C  
ATOM    678  CD2 TYR A  45      -6.061  -1.593  -5.325  1.00  0.16           C  
ATOM    679  CE1 TYR A  45      -7.703  -3.298  -3.931  1.00  0.16           C  
ATOM    680  CE2 TYR A  45      -7.059  -1.092  -4.517  1.00  0.15           C  
ATOM    681  CZ  TYR A  45      -7.885  -1.939  -3.815  1.00  0.15           C  
ATOM    682  OH  TYR A  45      -8.884  -1.434  -3.008  1.00  0.15           O  
ATOM    683  H   TYR A  45      -2.474  -5.078  -7.232  1.00  0.22           H  
ATOM    684  HA  TYR A  45      -3.583  -4.066  -4.650  1.00  0.18           H  
ATOM    685  HB2 TYR A  45      -4.160  -2.632  -6.740  1.00  0.19           H  
ATOM    686  HB3 TYR A  45      -5.177  -3.991  -7.220  1.00  0.20           H  
ATOM    687  HD1 TYR A  45      -6.609  -4.867  -4.845  1.00  0.18           H  
ATOM    688  HD2 TYR A  45      -5.429  -0.916  -5.866  1.00  0.17           H  
ATOM    689  HE1 TYR A  45      -8.341  -3.972  -3.377  1.00  0.17           H  
ATOM    690  HE2 TYR A  45      -7.200  -0.022  -4.442  1.00  0.15           H  
ATOM    691  HH  TYR A  45      -8.668  -0.521  -2.807  1.00  0.72           H  
ATOM    692  N   ASP A  46      -4.709  -6.258  -4.352  1.00  0.18           N  
ATOM    693  CA  ASP A  46      -5.343  -7.600  -4.176  1.00  0.18           C  
ATOM    694  C   ASP A  46      -6.836  -7.432  -3.867  1.00  0.17           C  
ATOM    695  O   ASP A  46      -7.269  -7.631  -2.749  1.00  0.26           O  
ATOM    696  CB  ASP A  46      -4.664  -8.325  -3.019  1.00  0.17           C  
ATOM    697  CG  ASP A  46      -4.957  -9.824  -3.118  1.00  0.20           C  
ATOM    698  OD1 ASP A  46      -5.817 -10.156  -3.917  1.00  0.21           O  
ATOM    699  OD2 ASP A  46      -4.305 -10.553  -2.386  1.00  0.45           O  
ATOM    700  H   ASP A  46      -4.515  -5.699  -3.571  1.00  0.19           H  
ATOM    701  HA  ASP A  46      -5.226  -8.178  -5.077  1.00  0.19           H  
ATOM    702  HB2 ASP A  46      -3.597  -8.167  -3.062  1.00  0.20           H  
ATOM    703  HB3 ASP A  46      -5.042  -7.950  -2.083  1.00  0.12           H  
ATOM    704  N   ASP A  47      -7.592  -7.068  -4.867  1.00  0.09           N  
ATOM    705  CA  ASP A  47      -9.055  -6.875  -4.646  1.00  0.10           C  
ATOM    706  C   ASP A  47      -9.720  -8.206  -4.278  1.00  0.13           C  
ATOM    707  O   ASP A  47     -10.925  -8.283  -4.144  1.00  0.28           O  
ATOM    708  CB  ASP A  47      -9.685  -6.325  -5.923  1.00  0.13           C  
ATOM    709  CG  ASP A  47     -11.158  -6.005  -5.662  1.00  0.18           C  
ATOM    710  OD1 ASP A  47     -11.387  -4.975  -5.049  1.00  1.13           O  
ATOM    711  OD2 ASP A  47     -11.970  -6.809  -6.087  1.00  0.84           O  
ATOM    712  H   ASP A  47      -7.201  -6.922  -5.754  1.00  0.07           H  
ATOM    713  HA  ASP A  47      -9.204  -6.170  -3.846  1.00  0.10           H  
ATOM    714  HB2 ASP A  47      -9.173  -5.423  -6.226  1.00  0.21           H  
ATOM    715  HB3 ASP A  47      -9.613  -7.059  -6.713  1.00  0.11           H  
ATOM    716  N   ALA A  48      -8.922  -9.225  -4.126  1.00  0.03           N  
ATOM    717  CA  ALA A  48      -9.491 -10.555  -3.767  1.00  0.06           C  
ATOM    718  C   ALA A  48      -9.556 -10.713  -2.243  1.00  0.07           C  
ATOM    719  O   ALA A  48     -10.187 -11.621  -1.739  1.00  0.27           O  
ATOM    720  CB  ALA A  48      -8.607 -11.651  -4.356  1.00  0.17           C  
ATOM    721  H   ALA A  48      -7.956  -9.119  -4.251  1.00  0.13           H  
ATOM    722  HA  ALA A  48     -10.482 -10.640  -4.177  1.00  0.11           H  
ATOM    723  HB1 ALA A  48      -8.372 -11.417  -5.384  1.00  1.12           H  
ATOM    724  HB2 ALA A  48      -7.689 -11.723  -3.790  1.00  0.82           H  
ATOM    725  HB3 ALA A  48      -9.124 -12.598  -4.316  1.00  1.14           H  
ATOM    726  N   THR A  49      -8.901  -9.825  -1.538  1.00  0.07           N  
ATOM    727  CA  THR A  49      -8.919  -9.921  -0.047  1.00  0.02           C  
ATOM    728  C   THR A  49      -8.687  -8.543   0.587  1.00  0.07           C  
ATOM    729  O   THR A  49      -8.346  -8.444   1.749  1.00  0.13           O  
ATOM    730  CB  THR A  49      -7.813 -10.880   0.403  1.00  0.11           C  
ATOM    731  OG1 THR A  49      -6.727 -10.619  -0.481  1.00  0.42           O  
ATOM    732  CG2 THR A  49      -8.195 -12.339   0.152  1.00  0.22           C  
ATOM    733  H   THR A  49      -8.404  -9.108  -1.985  1.00  0.23           H  
ATOM    734  HA  THR A  49      -9.873 -10.304   0.273  1.00  0.04           H  
ATOM    735  HB  THR A  49      -7.531 -10.720   1.427  1.00  0.26           H  
ATOM    736  HG1 THR A  49      -6.734  -9.682  -0.692  1.00  0.92           H  
ATOM    737 HG21 THR A  49      -9.186 -12.528   0.538  1.00  1.22           H  
ATOM    738 HG22 THR A  49      -8.182 -12.543  -0.908  1.00  0.84           H  
ATOM    739 HG23 THR A  49      -7.490 -12.990   0.648  1.00  0.94           H  
ATOM    740  N   LYS A  50      -8.877  -7.508  -0.187  1.00  0.09           N  
ATOM    741  CA  LYS A  50      -8.667  -6.135   0.365  1.00  0.15           C  
ATOM    742  C   LYS A  50      -7.279  -6.034   0.998  1.00  0.15           C  
ATOM    743  O   LYS A  50      -7.142  -5.752   2.173  1.00  0.17           O  
ATOM    744  CB  LYS A  50      -9.734  -5.844   1.419  1.00  0.20           C  
ATOM    745  CG  LYS A  50     -11.119  -6.043   0.799  1.00  0.20           C  
ATOM    746  CD  LYS A  50     -12.181  -5.517   1.768  1.00  0.58           C  
ATOM    747  CE  LYS A  50     -12.462  -4.045   1.455  1.00  1.86           C  
ATOM    748  NZ  LYS A  50     -13.182  -3.399   2.590  1.00  2.85           N  
ATOM    749  H   LYS A  50      -9.147  -7.630  -1.119  1.00  0.11           H  
ATOM    750  HA  LYS A  50      -8.749  -5.418  -0.433  1.00  0.17           H  
ATOM    751  HB2 LYS A  50      -9.611  -6.515   2.255  1.00  0.20           H  
ATOM    752  HB3 LYS A  50      -9.633  -4.825   1.763  1.00  0.26           H  
ATOM    753  HG2 LYS A  50     -11.180  -5.503  -0.134  1.00  0.19           H  
ATOM    754  HG3 LYS A  50     -11.286  -7.093   0.612  1.00  0.37           H  
ATOM    755  HD2 LYS A  50     -13.089  -6.091   1.658  1.00  0.79           H  
ATOM    756  HD3 LYS A  50     -11.824  -5.610   2.783  1.00  1.41           H  
ATOM    757  HE2 LYS A  50     -11.530  -3.527   1.288  1.00  2.72           H  
ATOM    758  HE3 LYS A  50     -13.071  -3.974   0.566  1.00  1.84           H  
ATOM    759  HZ1 LYS A  50     -13.705  -4.121   3.126  1.00  2.61           H  
ATOM    760  HZ2 LYS A  50     -12.493  -2.933   3.217  1.00  3.74           H  
ATOM    761  HZ3 LYS A  50     -13.848  -2.691   2.220  1.00  3.31           H  
ATOM    762  N   THR A  51      -6.279  -6.269   0.200  1.00  0.13           N  
ATOM    763  CA  THR A  51      -4.879  -6.203   0.717  1.00  0.15           C  
ATOM    764  C   THR A  51      -3.974  -5.546  -0.345  1.00  0.16           C  
ATOM    765  O   THR A  51      -3.757  -6.103  -1.402  1.00  0.18           O  
ATOM    766  CB  THR A  51      -4.406  -7.644   1.004  1.00  0.16           C  
ATOM    767  OG1 THR A  51      -5.231  -8.082   2.079  1.00  0.21           O  
ATOM    768  CG2 THR A  51      -2.977  -7.706   1.550  1.00  0.24           C  
ATOM    769  H   THR A  51      -6.446  -6.494  -0.740  1.00  0.12           H  
ATOM    770  HA  THR A  51      -4.853  -5.625   1.633  1.00  0.17           H  
ATOM    771  HB  THR A  51      -4.522  -8.283   0.150  1.00  0.16           H  
ATOM    772  HG1 THR A  51      -4.834  -7.780   2.899  1.00  0.67           H  
ATOM    773 HG21 THR A  51      -2.425  -6.834   1.249  1.00  0.84           H  
ATOM    774 HG22 THR A  51      -3.000  -7.756   2.628  1.00  1.26           H  
ATOM    775 HG23 THR A  51      -2.483  -8.586   1.168  1.00  1.05           H  
ATOM    776  N   PHE A  52      -3.466  -4.375  -0.045  1.00  0.14           N  
ATOM    777  CA  PHE A  52      -2.583  -3.693  -1.030  1.00  0.15           C  
ATOM    778  C   PHE A  52      -1.183  -4.301  -0.966  1.00  0.16           C  
ATOM    779  O   PHE A  52      -0.850  -4.992  -0.024  1.00  0.17           O  
ATOM    780  CB  PHE A  52      -2.487  -2.216  -0.687  1.00  0.16           C  
ATOM    781  CG  PHE A  52      -3.188  -1.390  -1.760  1.00  0.16           C  
ATOM    782  CD1 PHE A  52      -2.529  -1.020  -2.918  1.00  0.18           C  
ATOM    783  CD2 PHE A  52      -4.492  -1.003  -1.583  1.00  0.15           C  
ATOM    784  CE1 PHE A  52      -3.178  -0.268  -3.876  1.00  0.19           C  
ATOM    785  CE2 PHE A  52      -5.135  -0.247  -2.528  1.00  0.15           C  
ATOM    786  CZ  PHE A  52      -4.480   0.126  -3.673  1.00  0.17           C  
ATOM    787  H   PHE A  52      -3.647  -3.958   0.825  1.00  0.13           H  
ATOM    788  HA  PHE A  52      -2.994  -3.802  -2.016  1.00  0.16           H  
ATOM    789  HB2 PHE A  52      -2.954  -2.031   0.269  1.00  0.15           H  
ATOM    790  HB3 PHE A  52      -1.452  -1.923  -0.640  1.00  0.16           H  
ATOM    791  HD1 PHE A  52      -1.499  -1.309  -3.068  1.00  0.19           H  
ATOM    792  HD2 PHE A  52      -5.022  -1.329  -0.720  1.00  0.13           H  
ATOM    793  HE1 PHE A  52      -2.682  -0.031  -4.807  1.00  0.21           H  
ATOM    794  HE2 PHE A  52      -6.155   0.059  -2.366  1.00  0.14           H  
ATOM    795  HZ  PHE A  52      -4.973   0.756  -4.393  1.00  0.18           H  
ATOM    796  N   THR A  53      -0.391  -4.035  -1.960  1.00  0.14           N  
ATOM    797  CA  THR A  53       0.989  -4.583  -1.949  1.00  0.14           C  
ATOM    798  C   THR A  53       1.875  -3.781  -2.898  1.00  0.13           C  
ATOM    799  O   THR A  53       1.483  -3.483  -4.007  1.00  0.18           O  
ATOM    800  CB  THR A  53       0.949  -6.042  -2.390  1.00  0.14           C  
ATOM    801  OG1 THR A  53       0.217  -6.711  -1.368  1.00  0.15           O  
ATOM    802  CG2 THR A  53       2.341  -6.670  -2.369  1.00  0.14           C  
ATOM    803  H   THR A  53      -0.701  -3.492  -2.714  1.00  0.14           H  
ATOM    804  HA  THR A  53       1.388  -4.524  -0.950  1.00  0.14           H  
ATOM    805  HB  THR A  53       0.478  -6.160  -3.347  1.00  0.14           H  
ATOM    806  HG1 THR A  53      -0.667  -6.338  -1.344  1.00  0.72           H  
ATOM    807 HG21 THR A  53       2.957  -6.168  -1.638  1.00  0.87           H  
ATOM    808 HG22 THR A  53       2.265  -7.716  -2.112  1.00  1.05           H  
ATOM    809 HG23 THR A  53       2.797  -6.576  -3.343  1.00  1.04           H  
ATOM    810  N   VAL A  54       3.051  -3.447  -2.438  1.00  0.09           N  
ATOM    811  CA  VAL A  54       3.983  -2.662  -3.295  1.00  0.09           C  
ATOM    812  C   VAL A  54       5.375  -3.294  -3.223  1.00  0.13           C  
ATOM    813  O   VAL A  54       5.736  -3.880  -2.221  1.00  0.16           O  
ATOM    814  CB  VAL A  54       4.033  -1.219  -2.783  1.00  0.07           C  
ATOM    815  CG1 VAL A  54       4.729  -1.195  -1.429  1.00  0.11           C  
ATOM    816  CG2 VAL A  54       4.813  -0.344  -3.763  1.00  0.10           C  
ATOM    817  H   VAL A  54       3.326  -3.718  -1.533  1.00  0.07           H  
ATOM    818  HA  VAL A  54       3.634  -2.673  -4.318  1.00  0.09           H  
ATOM    819  HB  VAL A  54       3.028  -0.838  -2.678  1.00  0.07           H  
ATOM    820 HG11 VAL A  54       4.337  -1.982  -0.811  1.00  1.06           H  
ATOM    821 HG12 VAL A  54       5.792  -1.339  -1.563  1.00  1.11           H  
ATOM    822 HG13 VAL A  54       4.557  -0.244  -0.949  1.00  0.91           H  
ATOM    823 HG21 VAL A  54       5.748  -0.819  -4.014  1.00  0.90           H  
ATOM    824 HG22 VAL A  54       4.235  -0.202  -4.658  1.00  1.07           H  
ATOM    825 HG23 VAL A  54       5.013   0.617  -3.314  1.00  0.91           H  
ATOM    826  N   THR A  55       6.122  -3.163  -4.278  1.00  0.16           N  
ATOM    827  CA  THR A  55       7.487  -3.761  -4.295  1.00  0.21           C  
ATOM    828  C   THR A  55       8.479  -2.792  -4.951  1.00  0.16           C  
ATOM    829  O   THR A  55       8.372  -2.493  -6.123  1.00  0.18           O  
ATOM    830  CB  THR A  55       7.432  -5.060  -5.103  1.00  0.34           C  
ATOM    831  OG1 THR A  55       6.211  -5.676  -4.707  1.00  0.69           O  
ATOM    832  CG2 THR A  55       8.528  -6.045  -4.698  1.00  0.30           C  
ATOM    833  H   THR A  55       5.790  -2.673  -5.055  1.00  0.15           H  
ATOM    834  HA  THR A  55       7.801  -3.976  -3.285  1.00  0.24           H  
ATOM    835  HB  THR A  55       7.446  -4.872  -6.161  1.00  0.42           H  
ATOM    836  HG1 THR A  55       6.237  -6.594  -4.990  1.00  1.04           H  
ATOM    837 HG21 THR A  55       9.250  -5.557  -4.059  1.00  0.77           H  
ATOM    838 HG22 THR A  55       8.087  -6.877  -4.170  1.00  1.33           H  
ATOM    839 HG23 THR A  55       9.028  -6.411  -5.578  1.00  1.11           H  
ATOM    840  N   GLU A  56       9.424  -2.322  -4.182  1.00  0.14           N  
ATOM    841  CA  GLU A  56      10.425  -1.374  -4.754  1.00  0.18           C  
ATOM    842  C   GLU A  56      11.183  -2.039  -5.907  1.00  0.28           C  
ATOM    843  O   GLU A  56      10.734  -3.098  -6.311  1.00  1.03           O  
ATOM    844  CB  GLU A  56      11.414  -0.968  -3.662  1.00  0.13           C  
ATOM    845  CG  GLU A  56      11.674   0.537  -3.756  1.00  0.15           C  
ATOM    846  CD  GLU A  56      12.813   0.913  -2.806  1.00  1.41           C  
ATOM    847  OE1 GLU A  56      12.752   0.453  -1.679  1.00  2.71           O  
ATOM    848  OE2 GLU A  56      13.681   1.640  -3.263  1.00  1.50           O  
ATOM    849  OXT GLU A  56      12.169  -1.449  -6.318  1.00  1.29           O  
ATOM    850  H   GLU A  56       9.474  -2.588  -3.240  1.00  0.15           H  
ATOM    851  HA  GLU A  56       9.919  -0.497  -5.119  1.00  0.23           H  
ATOM    852  HB2 GLU A  56      11.002  -1.205  -2.694  1.00  0.12           H  
ATOM    853  HB3 GLU A  56      12.340  -1.506  -3.794  1.00  0.12           H  
ATOM    854  HG2 GLU A  56      11.951   0.798  -4.767  1.00  0.75           H  
ATOM    855  HG3 GLU A  56      10.784   1.080  -3.479  1.00  0.94           H  
TER     856      GLU A  56                                                      
ENDMDL                                                                          
