# Supplementary material for: Comparative Performance of High-Throughput Methods for Protein pKa Predictions
Source: J Chem Inf Model. 2023 Aug 8;63(16):5169–81. doi: 10.1021/acs.jcim.3c00165 (PMC10466379; doi:10.1021/acs.jcim.3c00165)
Supplement: Supplementary file 3 — ci3c00165_si_003.zip [file ci3c00165_si_003.zip › curated_pdbs/1de3_curated_9.pdb]

MODEL        9                                                                  
ATOM      1  N   ALA A   1       2.432  -7.418 -18.279  1.00  0.00           N  
ATOM      2  CA  ALA A   1       3.560  -7.030 -17.420  1.00  0.00           C  
ATOM      3  C   ALA A   1       3.445  -7.682 -16.036  1.00  0.00           C  
ATOM      4  O   ALA A   1       3.222  -7.026 -15.010  1.00  0.00           O  
ATOM      5  CB  ALA A   1       3.616  -5.505 -17.308  1.00  0.00           C  
ATOM      6  H   ALA A   1       1.729  -8.029 -17.889  1.00  0.00           H  
ATOM      7  HA  ALA A   1       4.483  -7.377 -17.887  1.00  0.00           H  
ATOM      8  HB1 ALA A   1       4.470  -5.216 -16.695  1.00  0.00           H  
ATOM      9  HB2 ALA A   1       3.719  -5.071 -18.303  1.00  0.00           H  
ATOM     10  HB3 ALA A   1       2.698  -5.141 -16.846  1.00  0.00           H  
ATOM     11  N   VAL A   2       3.491  -9.015 -16.101  1.00  0.00           N  
ATOM     12  CA  VAL A   2       3.395  -9.895 -14.920  1.00  0.00           C  
ATOM     13  C   VAL A   2       2.005  -9.744 -14.269  1.00  0.00           C  
ATOM     14  O   VAL A   2       1.414  -8.661 -14.204  1.00  0.00           O  
ATOM     15  CB  VAL A   2       4.579  -9.516 -13.996  1.00  0.00           C  
ATOM     16  CG1 VAL A   2       4.613 -10.337 -12.738  1.00  0.00           C  
ATOM     17  CG2 VAL A   2       5.959  -9.676 -14.637  1.00  0.00           C  
ATOM     18  H   VAL A   2       3.663  -9.485 -16.959  1.00  0.00           H  
ATOM     19  HA  VAL A   2       3.513 -10.933 -15.229  1.00  0.00           H  
ATOM     20  HB  VAL A   2       4.448  -8.468 -13.725  1.00  0.00           H  
ATOM     21 HG11 VAL A   2       5.430 -10.020 -12.089  1.00  0.00           H  
ATOM     22 HG12 VAL A   2       3.669 -10.217 -12.205  1.00  0.00           H  
ATOM     23 HG13 VAL A   2       4.753 -11.386 -12.998  1.00  0.00           H  
ATOM     24 HG21 VAL A   2       6.749  -9.366 -13.952  1.00  0.00           H  
ATOM     25 HG22 VAL A   2       6.111 -10.721 -14.903  1.00  0.00           H  
ATOM     26 HG23 VAL A   2       6.011  -9.061 -15.535  1.00  0.00           H  
ATOM     27  N   THR A   3       1.475 -10.863 -13.778  1.00  0.00           N  
ATOM     28  CA  THR A   3       0.138 -10.895 -13.147  1.00  0.00           C  
ATOM     29  C   THR A   3       0.233 -11.359 -11.695  1.00  0.00           C  
ATOM     30  O   THR A   3       0.320 -12.542 -11.402  1.00  0.00           O  
ATOM     31  CB  THR A   3      -0.794 -11.714 -14.052  1.00  0.00           C  
ATOM     32  OG1 THR A   3      -1.436 -10.778 -14.913  1.00  0.00           O  
ATOM     33  CG2 THR A   3      -1.835 -12.631 -13.387  1.00  0.00           C  
ATOM     34  H   THR A   3       1.967 -11.729 -13.779  1.00  0.00           H  
ATOM     35  HA  THR A   3      -0.248  -9.876 -13.125  1.00  0.00           H  
ATOM     36  HB  THR A   3      -0.160 -12.361 -14.657  1.00  0.00           H  
ATOM     37  HG1 THR A   3      -2.194 -11.205 -15.400  1.00  0.00           H  
ATOM     38 HG21 THR A   3      -2.430 -13.165 -14.127  1.00  0.00           H  
ATOM     39 HG22 THR A   3      -1.320 -13.359 -12.759  1.00  0.00           H  
ATOM     40 HG23 THR A   3      -2.500 -12.026 -12.771  1.00  0.00           H  
ATOM     41  N   TRP A   4       0.332 -10.392 -10.800  1.00  0.00           N  
ATOM     42  CA  TRP A   4       0.403 -10.649  -9.347  1.00  0.00           C  
ATOM     43  C   TRP A   4      -0.996 -10.900  -8.800  1.00  0.00           C  
ATOM     44  O   TRP A   4      -1.814  -9.995  -8.667  1.00  0.00           O  
ATOM     45  CB  TRP A   4       1.041  -9.460  -8.633  1.00  0.00           C  
ATOM     46  CG  TRP A   4       2.505  -9.252  -9.014  1.00  0.00           C  
ATOM     47  CD1 TRP A   4       2.948  -8.713 -10.148  1.00  0.00           C  
ATOM     48  CD2 TRP A   4       3.611  -9.574  -8.245  1.00  0.00           C  
ATOM     49  NE1 TRP A   4       4.274  -8.658 -10.140  1.00  0.00           N  
ATOM     50  CE2 TRP A   4       4.733  -9.178  -8.996  1.00  0.00           C  
ATOM     51  CE3 TRP A   4       3.767 -10.252  -7.027  1.00  0.00           C  
ATOM     52  CZ2 TRP A   4       6.045  -9.460  -8.543  1.00  0.00           C  
ATOM     53  CZ3 TRP A   4       5.067 -10.565  -6.581  1.00  0.00           C  
ATOM     54  CH2 TRP A   4       6.195 -10.184  -7.347  1.00  0.00           C  
ATOM     55  H   TRP A   4       0.166  -9.427 -11.049  1.00  0.00           H  
ATOM     56  HA  TRP A   4       1.016 -11.534  -9.176  1.00  0.00           H  
ATOM     57  HB2 TRP A   4       0.482  -8.558  -8.884  1.00  0.00           H  
ATOM     58  HB3 TRP A   4       0.976  -9.619  -7.556  1.00  0.00           H  
ATOM     59  HD1 TRP A   4       2.321  -8.370 -10.956  1.00  0.00           H  
ATOM     60  HE1 TRP A   4       4.846  -8.355 -10.899  1.00  0.00           H  
ATOM     61  HE3 TRP A   4       2.904 -10.531  -6.440  1.00  0.00           H  
ATOM     62  HZ2 TRP A   4       6.908  -9.127  -9.101  1.00  0.00           H  
ATOM     63  HZ3 TRP A   4       5.202 -11.097  -5.651  1.00  0.00           H  
ATOM     64  HH2 TRP A   4       7.185 -10.454  -7.009  1.00  0.00           H  
ATOM     65  N   THR A   5      -1.281 -12.166  -8.562  1.00  0.00           N  
ATOM     66  CA  THR A   5      -2.621 -12.581  -8.142  1.00  0.00           C  
ATOM     67  C   THR A   5      -2.577 -13.012  -6.670  1.00  0.00           C  
ATOM     68  O   THR A   5      -1.675 -13.741  -6.240  1.00  0.00           O  
ATOM     69  CB  THR A   5      -3.136 -13.704  -9.051  1.00  0.00           C  
ATOM     70  OG1 THR A   5      -2.806 -13.369 -10.399  1.00  0.00           O  
ATOM     71  CG2 THR A   5      -4.665 -13.799  -8.984  1.00  0.00           C  
ATOM     72  H   THR A   5      -0.650 -12.916  -8.779  1.00  0.00           H  
ATOM     73  HA  THR A   5      -3.294 -11.729  -8.234  1.00  0.00           H  
ATOM     74  HB  THR A   5      -2.685 -14.653  -8.763  1.00  0.00           H  
ATOM     75  HG1 THR A   5      -3.053 -14.127 -11.001  1.00  0.00           H  
ATOM     76 HG21 THR A   5      -5.015 -14.585  -9.652  1.00  0.00           H  
ATOM     77 HG22 THR A   5      -4.968 -14.028  -7.963  1.00  0.00           H  
ATOM     78 HG23 THR A   5      -5.100 -12.846  -9.287  1.00  0.00           H  
ATOM     79  N   CYS A   6      -3.477 -12.433  -5.896  1.00  0.00           N  
ATOM     80  CA  CYS A   6      -3.594 -12.697  -4.456  1.00  0.00           C  
ATOM     81  C   CYS A   6      -4.955 -13.314  -4.121  1.00  0.00           C  
ATOM     82  O   CYS A   6      -5.985 -12.923  -4.650  1.00  0.00           O  
ATOM     83  CB  CYS A   6      -3.397 -11.424  -3.650  1.00  0.00           C  
ATOM     84  SG  CYS A   6      -1.791 -11.445  -2.768  1.00  0.00           S  
ATOM     85  H   CYS A   6      -4.154 -11.781  -6.275  1.00  0.00           H  
ATOM     86  HA  CYS A   6      -2.815 -13.406  -4.178  1.00  0.00           H  
ATOM     87  HB2 CYS A   6      -3.426 -10.564  -4.319  1.00  0.00           H  
ATOM     88  HB3 CYS A   6      -4.202 -11.327  -2.921  1.00  0.00           H  
ATOM     89  N   LEU A   7      -4.901 -14.320  -3.260  1.00  0.00           N  
ATOM     90  CA  LEU A   7      -6.105 -15.054  -2.853  1.00  0.00           C  
ATOM     91  C   LEU A   7      -6.564 -14.591  -1.461  1.00  0.00           C  
ATOM     92  O   LEU A   7      -6.111 -15.064  -0.423  1.00  0.00           O  
ATOM     93  CB  LEU A   7      -5.809 -16.548  -2.877  1.00  0.00           C  
ATOM     94  CG  LEU A   7      -5.803 -17.106  -4.302  1.00  0.00           C  
ATOM     95  CD1 LEU A   7      -4.840 -18.286  -4.390  1.00  0.00           C  
ATOM     96  CD2 LEU A   7      -7.215 -17.537  -4.697  1.00  0.00           C  
ATOM     97  H   LEU A   7      -4.052 -14.590  -2.817  1.00  0.00           H  
ATOM     98  HA  LEU A   7      -6.901 -14.845  -3.567  1.00  0.00           H  
ATOM     99  HB2 LEU A   7      -4.831 -16.720  -2.426  1.00  0.00           H  
ATOM    100  HB3 LEU A   7      -6.573 -17.067  -2.299  1.00  0.00           H  
ATOM    101  HG  LEU A   7      -5.468 -16.326  -4.987  1.00  0.00           H  
ATOM    102 HD11 LEU A   7      -4.831 -18.674  -5.409  1.00  0.00           H  
ATOM    103 HD12 LEU A   7      -3.837 -17.958  -4.118  1.00  0.00           H  
ATOM    104 HD13 LEU A   7      -5.163 -19.071  -3.706  1.00  0.00           H  
ATOM    105 HD21 LEU A   7      -7.207 -17.924  -5.715  1.00  0.00           H  
ATOM    106 HD22 LEU A   7      -7.560 -18.315  -4.016  1.00  0.00           H  
ATOM    107 HD23 LEU A   7      -7.886 -16.680  -4.638  1.00  0.00           H  
ATOM    108  N   ASN A   8      -7.361 -13.526  -1.489  1.00  0.00           N  
ATOM    109  CA  ASN A   8      -7.885 -12.885  -0.264  1.00  0.00           C  
ATOM    110  C   ASN A   8      -9.242 -13.500   0.057  1.00  0.00           C  
ATOM    111  O   ASN A   8      -9.949 -13.998  -0.814  1.00  0.00           O  
ATOM    112  CB  ASN A   8      -8.058 -11.375  -0.463  1.00  0.00           C  
ATOM    113  CG  ASN A   8      -6.838 -10.705  -1.100  1.00  0.00           C  
ATOM    114  OD1 ASN A   8      -6.497 -10.909  -2.253  1.00  0.00           O  
ATOM    115  ND2 ASN A   8      -6.150  -9.868  -0.353  1.00  0.00           N  
ATOM    116  H   ASN A   8      -7.628 -13.093  -2.350  1.00  0.00           H  
ATOM    117  HA  ASN A   8      -7.194 -13.063   0.560  1.00  0.00           H  
ATOM    118  HB2 ASN A   8      -8.922 -11.206  -1.105  1.00  0.00           H  
ATOM    119  HB3 ASN A   8      -8.237 -10.915   0.509  1.00  0.00           H  
ATOM    120 HD21 ASN A   8      -6.442  -9.701   0.600  1.00  0.00           H  
ATOM    121 HD22 ASN A   8      -5.341  -9.397  -0.730  1.00  0.00           H  
ATOM    122  N   ASP A   9      -9.625 -13.368   1.315  1.00  0.00           N  
ATOM    123  CA  ASP A   9     -10.916 -13.906   1.765  1.00  0.00           C  
ATOM    124  C   ASP A   9     -11.978 -12.798   1.767  1.00  0.00           C  
ATOM    125  O   ASP A   9     -11.777 -11.742   2.345  1.00  0.00           O  
ATOM    126  CB  ASP A   9     -10.704 -14.563   3.124  1.00  0.00           C  
ATOM    127  CG  ASP A   9     -11.645 -15.733   3.428  1.00  0.00           C  
ATOM    128  OD1 ASP A   9     -12.435 -16.107   2.542  1.00  0.00           O  
ATOM    129  OD2 ASP A   9     -11.685 -16.103   4.620  1.00  0.00           O  
ATOM    130  H   ASP A   9      -9.044 -12.938   2.006  1.00  0.00           H  
ATOM    131  HA  ASP A   9     -11.238 -14.675   1.063  1.00  0.00           H  
ATOM    132  HB2 ASP A   9      -9.679 -14.932   3.168  1.00  0.00           H  
ATOM    133  HB3 ASP A   9     -10.844 -13.804   3.895  1.00  0.00           H  
ATOM    134  N   GLN A  10     -13.087 -12.992   1.096  1.00  0.00           N  
ATOM    135  CA  GLN A  10     -14.182 -11.999   1.019  1.00  0.00           C  
ATOM    136  C   GLN A  10     -15.472 -12.559   1.598  1.00  0.00           C  
ATOM    137  O   GLN A  10     -15.888 -13.655   1.247  1.00  0.00           O  
ATOM    138  CB  GLN A  10     -14.403 -11.571  -0.426  1.00  0.00           C  
ATOM    139  CG  GLN A  10     -13.495 -10.387  -0.759  1.00  0.00           C  
ATOM    140  CD  GLN A  10     -13.548 -10.003  -2.238  1.00  0.00           C  
ATOM    141  OE1 GLN A  10     -14.462 -10.310  -2.996  1.00  0.00           O  
ATOM    142  NE2 GLN A  10     -12.513  -9.331  -2.681  1.00  0.00           N  
ATOM    143  H   GLN A  10     -13.235 -13.866   0.603  1.00  0.00           H  
ATOM    144  HA  GLN A  10     -13.891 -11.125   1.601  1.00  0.00           H  
ATOM    145  HB2 GLN A  10     -14.170 -12.403  -1.089  1.00  0.00           H  
ATOM    146  HB3 GLN A  10     -15.444 -11.278  -0.561  1.00  0.00           H  
ATOM    147  HG2 GLN A  10     -13.804  -9.528  -0.163  1.00  0.00           H  
ATOM    148  HG3 GLN A  10     -12.468 -10.649  -0.502  1.00  0.00           H  
ATOM    149 HE21 GLN A  10     -11.760  -9.091  -2.051  1.00  0.00           H  
ATOM    150 HE22 GLN A  10     -12.470  -9.053  -3.652  1.00  0.00           H  
ATOM    151  N   LYS A  11     -16.036 -11.791   2.525  1.00  0.00           N  
ATOM    152  CA  LYS A  11     -17.307 -12.183   3.164  1.00  0.00           C  
ATOM    153  C   LYS A  11     -18.467 -11.737   2.262  1.00  0.00           C  
ATOM    154  O   LYS A  11     -19.070 -10.682   2.430  1.00  0.00           O  
ATOM    155  CB  LYS A  11     -17.376 -11.615   4.581  1.00  0.00           C  
ATOM    156  CG  LYS A  11     -18.712 -11.908   5.259  1.00  0.00           C  
ATOM    157  CD  LYS A  11     -19.085 -10.823   6.284  1.00  0.00           C  
ATOM    158  CE  LYS A  11     -19.240  -9.431   5.636  1.00  0.00           C  
ATOM    159  NZ  LYS A  11     -18.286  -8.513   6.264  1.00  0.00           N  
ATOM    160  H   LYS A  11     -15.716 -10.874   2.744  1.00  0.00           H  
ATOM    161  HA  LYS A  11     -17.336 -13.270   3.241  1.00  0.00           H  
ATOM    162  HB2 LYS A  11     -16.577 -12.059   5.177  1.00  0.00           H  
ATOM    163  HB3 LYS A  11     -17.236 -10.535   4.534  1.00  0.00           H  
ATOM    164  HG2 LYS A  11     -19.489 -11.955   4.497  1.00  0.00           H  
ATOM    165  HG3 LYS A  11     -18.645 -12.868   5.770  1.00  0.00           H  
ATOM    166  HD2 LYS A  11     -20.028 -11.096   6.756  1.00  0.00           H  
ATOM    167  HD3 LYS A  11     -18.301 -10.772   7.041  1.00  0.00           H  
ATOM    168  HE2 LYS A  11     -19.037  -9.498   4.568  1.00  0.00           H  
ATOM    169  HE3 LYS A  11     -20.256  -9.066   5.787  1.00  0.00           H  
ATOM    170  HZ1 LYS A  11     -18.364  -7.617   5.833  1.00  0.00           H  
ATOM    171  HZ2 LYS A  11     -18.508  -8.426   7.237  1.00  0.00           H  
ATOM    172  HZ3 LYS A  11     -17.359  -8.850   6.154  1.00  0.00           H  
ATOM    173  N   ASN A  12     -18.683 -12.540   1.223  1.00  0.00           N  
ATOM    174  CA  ASN A  12     -19.752 -12.327   0.245  1.00  0.00           C  
ATOM    175  C   ASN A  12     -21.060 -12.060   0.997  1.00  0.00           C  
ATOM    176  O   ASN A  12     -21.412 -12.870   1.839  1.00  0.00           O  
ATOM    177  CB  ASN A  12     -19.944 -13.566  -0.629  1.00  0.00           C  
ATOM    178  CG  ASN A  12     -20.299 -13.140  -2.050  1.00  0.00           C  
ATOM    179  OD1 ASN A  12     -19.614 -12.368  -2.692  1.00  0.00           O  
ATOM    180  ND2 ASN A  12     -21.425 -13.606  -2.557  1.00  0.00           N  
ATOM    181  H   ASN A  12     -18.169 -13.398   1.140  1.00  0.00           H  
ATOM    182  HA  ASN A  12     -19.502 -11.472  -0.383  1.00  0.00           H  
ATOM    183  HB2 ASN A  12     -19.021 -14.147  -0.642  1.00  0.00           H  
ATOM    184  HB3 ASN A  12     -20.747 -14.178  -0.221  1.00  0.00           H  
ATOM    185 HD21 ASN A  12     -21.993 -14.234  -2.007  1.00  0.00           H  
ATOM    186 HD22 ASN A  12     -21.712 -13.334  -3.486  1.00  0.00           H  
ATOM    187  N   PRO A  13     -21.724 -10.920   0.762  1.00  0.00           N  
ATOM    188  CA  PRO A  13     -22.976 -10.553   1.451  1.00  0.00           C  
ATOM    189  C   PRO A  13     -24.180 -11.382   0.966  1.00  0.00           C  
ATOM    190  O   PRO A  13     -25.037 -11.744   1.761  1.00  0.00           O  
ATOM    191  CB  PRO A  13     -23.146  -9.068   1.191  1.00  0.00           C  
ATOM    192  CG  PRO A  13     -22.403  -8.796  -0.114  1.00  0.00           C  
ATOM    193  CD  PRO A  13     -21.297  -9.865  -0.182  1.00  0.00           C  
ATOM    194  HA  PRO A  13     -22.862 -10.718   2.522  1.00  0.00           H  
ATOM    195  HB2 PRO A  13     -24.198  -8.790   1.122  1.00  0.00           H  
ATOM    196  HB3 PRO A  13     -22.653  -8.516   1.992  1.00  0.00           H  
ATOM    197  HG2 PRO A  13     -23.091  -8.953  -0.944  1.00  0.00           H  
ATOM    198  HG3 PRO A  13     -21.989  -7.787  -0.140  1.00  0.00           H  
ATOM    199  HD2 PRO A  13     -21.193 -10.252  -1.195  1.00  0.00           H  
ATOM    200  HD3 PRO A  13     -20.353  -9.441   0.162  1.00  0.00           H  
ATOM    201  N   LYS A  14     -24.121 -11.804  -0.292  1.00  0.00           N  
ATOM    202  CA  LYS A  14     -25.177 -12.650  -0.902  1.00  0.00           C  
ATOM    203  C   LYS A  14     -25.258 -13.993  -0.163  1.00  0.00           C  
ATOM    204  O   LYS A  14     -26.336 -14.434   0.228  1.00  0.00           O  
ATOM    205  CB  LYS A  14     -24.905 -12.826  -2.407  1.00  0.00           C  
ATOM    206  CG  LYS A  14     -25.940 -13.671  -3.158  1.00  0.00           C  
ATOM    207  CD  LYS A  14     -25.571 -15.159  -3.126  1.00  0.00           C  
ATOM    208  CE  LYS A  14     -26.451 -16.060  -3.997  1.00  0.00           C  
ATOM    209  NZ  LYS A  14     -27.439 -16.787  -3.188  1.00  0.00           N  
ATOM    210  H   LYS A  14     -23.356 -11.567  -0.896  1.00  0.00           H  
ATOM    211  HA  LYS A  14     -26.134 -12.140  -0.788  1.00  0.00           H  
ATOM    212  HB2 LYS A  14     -24.879 -11.837  -2.864  1.00  0.00           H  
ATOM    213  HB3 LYS A  14     -23.931 -13.304  -2.520  1.00  0.00           H  
ATOM    214  HG2 LYS A  14     -26.915 -13.536  -2.691  1.00  0.00           H  
ATOM    215  HG3 LYS A  14     -25.984 -13.338  -4.195  1.00  0.00           H  
ATOM    216  HD2 LYS A  14     -24.539 -15.259  -3.466  1.00  0.00           H  
ATOM    217  HD3 LYS A  14     -25.647 -15.504  -2.096  1.00  0.00           H  
ATOM    218  HE2 LYS A  14     -26.974 -15.447  -4.730  1.00  0.00           H  
ATOM    219  HE3 LYS A  14     -25.818 -16.780  -4.517  1.00  0.00           H  
ATOM    220  HZ1 LYS A  14     -27.995 -17.347  -3.805  1.00  0.00           H  
ATOM    221  HZ2 LYS A  14     -26.985 -17.384  -2.530  1.00  0.00           H  
ATOM    222  HZ3 LYS A  14     -28.035 -16.144  -2.709  1.00  0.00           H  
ATOM    223  N   THR A  15     -24.093 -14.604   0.018  1.00  0.00           N  
ATOM    224  CA  THR A  15     -24.004 -15.918   0.686  1.00  0.00           C  
ATOM    225  C   THR A  15     -23.697 -15.755   2.195  1.00  0.00           C  
ATOM    226  O   THR A  15     -23.584 -16.759   2.888  1.00  0.00           O  
ATOM    227  CB  THR A  15     -22.920 -16.767   0.026  1.00  0.00           C  
ATOM    228  OG1 THR A  15     -21.677 -16.083   0.153  1.00  0.00           O  
ATOM    229  CG2 THR A  15     -23.199 -17.063  -1.453  1.00  0.00           C  
ATOM    230  H   THR A  15     -23.214 -14.233  -0.271  1.00  0.00           H  
ATOM    231  HA  THR A  15     -24.963 -16.425   0.577  1.00  0.00           H  
ATOM    232  HB  THR A  15     -22.858 -17.717   0.557  1.00  0.00           H  
ATOM    233  HG1 THR A  15     -21.037 -16.721   0.598  1.00  0.00           H  
ATOM    234 HG21 THR A  15     -22.400 -17.672  -1.876  1.00  0.00           H  
ATOM    235 HG22 THR A  15     -24.143 -17.599  -1.541  1.00  0.00           H  
ATOM    236 HG23 THR A  15     -23.261 -16.124  -2.003  1.00  0.00           H  
ATOM    237  N   ASN A  16     -23.474 -14.516   2.629  1.00  0.00           N  
ATOM    238  CA  ASN A  16     -23.046 -14.139   3.994  1.00  0.00           C  
ATOM    239  C   ASN A  16     -21.889 -15.020   4.511  1.00  0.00           C  
ATOM    240  O   ASN A  16     -21.797 -15.359   5.689  1.00  0.00           O  
ATOM    241  CB  ASN A  16     -24.255 -14.162   4.917  1.00  0.00           C  
ATOM    242  CG  ASN A  16     -24.347 -12.871   5.730  1.00  0.00           C  
ATOM    243  OD1 ASN A  16     -23.422 -12.397   6.376  1.00  0.00           O  
ATOM    244  ND2 ASN A  16     -25.515 -12.275   5.672  1.00  0.00           N  
ATOM    245  H   ASN A  16     -23.533 -13.732   2.007  1.00  0.00           H  
ATOM    246  HA  ASN A  16     -22.677 -13.114   3.954  1.00  0.00           H  
ATOM    247  HB2 ASN A  16     -25.159 -14.274   4.319  1.00  0.00           H  
ATOM    248  HB3 ASN A  16     -24.168 -15.008   5.599  1.00  0.00           H  
ATOM    249 HD21 ASN A  16     -26.265 -12.677   5.128  1.00  0.00           H  
ATOM    250 HD22 ASN A  16     -25.663 -11.411   6.172  1.00  0.00           H  
ATOM    251  N   LYS A  17     -21.063 -15.457   3.571  1.00  0.00           N  
ATOM    252  CA  LYS A  17     -19.974 -16.405   3.820  1.00  0.00           C  
ATOM    253  C   LYS A  17     -18.666 -15.877   3.235  1.00  0.00           C  
ATOM    254  O   LYS A  17     -18.649 -15.117   2.270  1.00  0.00           O  
ATOM    255  CB  LYS A  17     -20.363 -17.784   3.232  1.00  0.00           C  
ATOM    256  CG  LYS A  17     -19.313 -18.864   3.538  1.00  0.00           C  
ATOM    257  CD  LYS A  17     -19.610 -20.258   3.009  1.00  0.00           C  
ATOM    258  CE  LYS A  17     -19.717 -20.311   1.483  1.00  0.00           C  
ATOM    259  NZ  LYS A  17     -19.230 -21.620   1.037  1.00  0.00           N  
ATOM    260  H   LYS A  17     -21.163 -15.152   2.622  1.00  0.00           H  
ATOM    261  HA  LYS A  17     -19.846 -16.513   4.897  1.00  0.00           H  
ATOM    262  HB2 LYS A  17     -21.317 -18.092   3.660  1.00  0.00           H  
ATOM    263  HB3 LYS A  17     -20.464 -17.689   2.151  1.00  0.00           H  
ATOM    264  HG2 LYS A  17     -18.366 -18.539   3.106  1.00  0.00           H  
ATOM    265  HG3 LYS A  17     -19.212 -18.933   4.621  1.00  0.00           H  
ATOM    266  HD2 LYS A  17     -18.808 -20.927   3.324  1.00  0.00           H  
ATOM    267  HD3 LYS A  17     -20.554 -20.597   3.435  1.00  0.00           H  
ATOM    268  HE2 LYS A  17     -20.756 -20.179   1.182  1.00  0.00           H  
ATOM    269  HE3 LYS A  17     -19.112 -19.519   1.043  1.00  0.00           H  
ATOM    270  HZ1 LYS A  17     -19.361 -21.702   0.046  1.00  0.00           H  
ATOM    271  HZ2 LYS A  17     -18.258 -21.693   1.254  1.00  0.00           H  
ATOM    272  HZ3 LYS A  17     -19.740 -22.343   1.502  1.00  0.00           H  
ATOM    273  N   TYR A  18     -17.585 -16.381   3.802  1.00  0.00           N  
ATOM    274  CA  TYR A  18     -16.219 -16.096   3.374  1.00  0.00           C  
ATOM    275  C   TYR A  18     -15.779 -16.968   2.198  1.00  0.00           C  
ATOM    276  O   TYR A  18     -16.050 -18.164   2.138  1.00  0.00           O  
ATOM    277  CB  TYR A  18     -15.266 -16.322   4.548  1.00  0.00           C  
ATOM    278  CG  TYR A  18     -14.795 -14.987   5.108  1.00  0.00           C  
ATOM    279  CD1 TYR A  18     -14.127 -14.086   4.256  1.00  0.00           C  
ATOM    280  CD2 TYR A  18     -14.889 -14.742   6.492  1.00  0.00           C  
ATOM    281  CE1 TYR A  18     -13.498 -12.955   4.792  1.00  0.00           C  
ATOM    282  CE2 TYR A  18     -14.275 -13.596   7.033  1.00  0.00           C  
ATOM    283  CZ  TYR A  18     -13.576 -12.725   6.170  1.00  0.00           C  
ATOM    284  OH  TYR A  18     -12.993 -11.604   6.664  1.00  0.00           O  
ATOM    285  H   TYR A  18     -17.672 -17.140   4.447  1.00  0.00           H  
ATOM    286  HA  TYR A  18     -16.168 -15.051   3.069  1.00  0.00           H  
ATOM    287  HB2 TYR A  18     -15.778 -16.883   5.330  1.00  0.00           H  
ATOM    288  HB3 TYR A  18     -14.404 -16.898   4.211  1.00  0.00           H  
ATOM    289  HD1 TYR A  18     -14.101 -14.266   3.191  1.00  0.00           H  
ATOM    290  HD2 TYR A  18     -15.426 -15.426   7.132  1.00  0.00           H  
ATOM    291  HE1 TYR A  18     -12.960 -12.272   4.151  1.00  0.00           H  
ATOM    292  HE2 TYR A  18     -14.338 -13.387   8.090  1.00  0.00           H  
ATOM    293  HH  TYR A  18     -12.482 -11.153   5.927  1.00  0.00           H  
ATOM    294  N   GLU A  19     -15.193 -16.291   1.212  1.00  0.00           N  
ATOM    295  CA  GLU A  19     -14.748 -16.929  -0.034  1.00  0.00           C  
ATOM    296  C   GLU A  19     -13.348 -16.441  -0.379  1.00  0.00           C  
ATOM    297  O   GLU A  19     -13.029 -15.264  -0.206  1.00  0.00           O  
ATOM    298  CB  GLU A  19     -15.675 -16.595  -1.211  1.00  0.00           C  
ATOM    299  CG  GLU A  19     -17.155 -16.468  -0.798  1.00  0.00           C  
ATOM    300  CD  GLU A  19     -18.140 -16.452  -1.966  1.00  0.00           C  
ATOM    301  OE1 GLU A  19     -17.763 -16.005  -3.068  1.00  0.00           O  
ATOM    302  OE2 GLU A  19     -19.292 -16.870  -1.703  1.00  0.00           O  
ATOM    303  H   GLU A  19     -15.155 -15.282   1.227  1.00  0.00           H  
ATOM    304  HA  GLU A  19     -14.734 -18.009   0.112  1.00  0.00           H  
ATOM    305  HB2 GLU A  19     -15.353 -15.649  -1.647  1.00  0.00           H  
ATOM    306  HB3 GLU A  19     -15.589 -17.386  -1.955  1.00  0.00           H  
ATOM    307  HG2 GLU A  19     -17.403 -17.310  -0.154  1.00  0.00           H  
ATOM    308  HG3 GLU A  19     -17.274 -15.541  -0.238  1.00  0.00           H  
ATOM    309  N   THR A  20     -12.588 -17.294  -1.036  1.00  0.00           N  
ATOM    310  CA  THR A  20     -11.200 -16.952  -1.400  1.00  0.00           C  
ATOM    311  C   THR A  20     -11.133 -16.586  -2.887  1.00  0.00           C  
ATOM    312  O   THR A  20     -10.889 -17.432  -3.751  1.00  0.00           O  
ATOM    313  CB  THR A  20     -10.275 -18.125  -1.012  1.00  0.00           C  
ATOM    314  OG1 THR A  20     -10.460 -18.361   0.384  1.00  0.00           O  
ATOM    315  CG2 THR A  20      -8.800 -17.826  -1.270  1.00  0.00           C  
ATOM    316  H   THR A  20     -12.889 -18.214  -1.265  1.00  0.00           H  
ATOM    317  HA  THR A  20     -10.894 -16.078  -0.824  1.00  0.00           H  
ATOM    318  HB  THR A  20     -10.560 -19.010  -1.582  1.00  0.00           H  
ATOM    319  HG1 THR A  20      -9.840 -19.084   0.674  1.00  0.00           H  
ATOM    320 HG21 THR A  20      -8.186 -18.675  -0.967  1.00  0.00           H  
ATOM    321 HG22 THR A  20      -8.651 -17.634  -2.332  1.00  0.00           H  
ATOM    322 HG23 THR A  20      -8.504 -16.947  -0.697  1.00  0.00           H  
ATOM    323  N   LYS A  21     -11.494 -15.339  -3.141  1.00  0.00           N  
ATOM    324  CA  LYS A  21     -11.471 -14.766  -4.499  1.00  0.00           C  
ATOM    325  C   LYS A  21     -10.015 -14.628  -4.985  1.00  0.00           C  
ATOM    326  O   LYS A  21      -9.060 -14.829  -4.234  1.00  0.00           O  
ATOM    327  CB  LYS A  21     -12.196 -13.422  -4.508  1.00  0.00           C  
ATOM    328  CG  LYS A  21     -13.697 -13.530  -4.207  1.00  0.00           C  
ATOM    329  CD  LYS A  21     -14.541 -13.864  -5.441  1.00  0.00           C  
ATOM    330  CE  LYS A  21     -15.971 -13.325  -5.295  1.00  0.00           C  
ATOM    331  NZ  LYS A  21     -15.948 -11.854  -5.307  1.00  0.00           N  
ATOM    332  H   LYS A  21     -11.679 -14.693  -2.392  1.00  0.00           H  
ATOM    333  HA  LYS A  21     -11.996 -15.444  -5.170  1.00  0.00           H  
ATOM    334  HB2 LYS A  21     -11.739 -12.780  -3.755  1.00  0.00           H  
ATOM    335  HB3 LYS A  21     -12.073 -12.972  -5.493  1.00  0.00           H  
ATOM    336  HG2 LYS A  21     -13.846 -14.313  -3.464  1.00  0.00           H  
ATOM    337  HG3 LYS A  21     -14.038 -12.576  -3.802  1.00  0.00           H  
ATOM    338  HD2 LYS A  21     -14.079 -13.414  -6.320  1.00  0.00           H  
ATOM    339  HD3 LYS A  21     -14.579 -14.945  -5.564  1.00  0.00           H  
ATOM    340  HE2 LYS A  21     -16.583 -13.686  -6.122  1.00  0.00           H  
ATOM    341  HE3 LYS A  21     -16.397 -13.674  -4.354  1.00  0.00           H  
ATOM    342  HZ1 LYS A  21     -16.885 -11.514  -5.178  1.00  0.00           H  
ATOM    343  HZ2 LYS A  21     -15.382 -11.507  -4.556  1.00  0.00           H  
ATOM    344  HZ3 LYS A  21     -15.596 -11.526  -6.187  1.00  0.00           H  
ATOM    345  N   ARG A  22      -9.880 -14.308  -6.267  1.00  0.00           N  
ATOM    346  CA  ARG A  22      -8.571 -14.132  -6.920  1.00  0.00           C  
ATOM    347  C   ARG A  22      -8.354 -12.674  -7.353  1.00  0.00           C  
ATOM    348  O   ARG A  22      -8.859 -12.228  -8.378  1.00  0.00           O  
ATOM    349  CB  ARG A  22      -8.417 -15.047  -8.139  1.00  0.00           C  
ATOM    350  CG  ARG A  22      -7.526 -16.223  -7.767  1.00  0.00           C  
ATOM    351  CD  ARG A  22      -6.680 -16.700  -8.934  1.00  0.00           C  
ATOM    352  NE  ARG A  22      -5.475 -17.387  -8.428  1.00  0.00           N  
ATOM    353  CZ  ARG A  22      -4.526 -17.931  -9.194  1.00  0.00           C  
ATOM    354  NH1 ARG A  22      -4.592 -17.863 -10.519  1.00  0.00           N  
ATOM    355  NH2 ARG A  22      -3.478 -18.543  -8.647  1.00  0.00           N  
ATOM    356  H   ARG A  22     -10.671 -14.108  -6.842  1.00  0.00           H  
ATOM    357  HA  ARG A  22      -7.802 -14.395  -6.193  1.00  0.00           H  
ATOM    358  HB2 ARG A  22      -9.396 -15.413  -8.447  1.00  0.00           H  
ATOM    359  HB3 ARG A  22      -7.963 -14.489  -8.958  1.00  0.00           H  
ATOM    360  HG2 ARG A  22      -6.864 -15.918  -6.957  1.00  0.00           H  
ATOM    361  HG3 ARG A  22      -8.156 -17.047  -7.431  1.00  0.00           H  
ATOM    362  HD2 ARG A  22      -7.261 -17.389  -9.546  1.00  0.00           H  
ATOM    363  HD3 ARG A  22      -6.382 -15.845  -9.541  1.00  0.00           H  
ATOM    364  HE  ARG A  22      -5.375 -17.437  -7.437  1.00  0.00           H  
ATOM    365 HH11 ARG A  22      -5.372 -17.397 -10.959  1.00  0.00           H  
ATOM    366 HH12 ARG A  22      -3.867 -18.274 -11.091  1.00  0.00           H  
ATOM    367 HH21 ARG A  22      -3.399 -18.601  -7.641  1.00  0.00           H  
ATOM    368 HH22 ARG A  22      -2.761 -18.949  -9.229  1.00  0.00           H  
ATOM    369  N   LEU A  23      -7.657 -11.949  -6.497  1.00  0.00           N  
ATOM    370  CA  LEU A  23      -7.327 -10.540  -6.759  1.00  0.00           C  
ATOM    371  C   LEU A  23      -6.097 -10.439  -7.668  1.00  0.00           C  
ATOM    372  O   LEU A  23      -4.951 -10.516  -7.215  1.00  0.00           O  
ATOM    373  CB  LEU A  23      -7.107  -9.828  -5.420  1.00  0.00           C  
ATOM    374  CG  LEU A  23      -8.137  -8.697  -5.252  1.00  0.00           C  
ATOM    375  CD1 LEU A  23      -9.561  -9.225  -5.050  1.00  0.00           C  
ATOM    376  CD2 LEU A  23      -7.741  -7.863  -4.045  1.00  0.00           C  
ATOM    377  H   LEU A  23      -7.215 -12.354  -5.683  1.00  0.00           H  
ATOM    378  HA  LEU A  23      -8.170 -10.072  -7.268  1.00  0.00           H  
ATOM    379  HB2 LEU A  23      -7.221 -10.544  -4.607  1.00  0.00           H  
ATOM    380  HB3 LEU A  23      -6.101  -9.408  -5.395  1.00  0.00           H  
ATOM    381  HG  LEU A  23      -8.120  -8.073  -6.145  1.00  0.00           H  
ATOM    382 HD11 LEU A  23     -10.257  -8.393  -4.934  1.00  0.00           H  
ATOM    383 HD12 LEU A  23      -9.852  -9.819  -5.916  1.00  0.00           H  
ATOM    384 HD13 LEU A  23      -9.592  -9.847  -4.155  1.00  0.00           H  
ATOM    385 HD21 LEU A  23      -8.446  -7.040  -3.924  1.00  0.00           H  
ATOM    386 HD22 LEU A  23      -7.755  -8.487  -3.151  1.00  0.00           H  
ATOM    387 HD23 LEU A  23      -6.738  -7.463  -4.192  1.00  0.00           H  
ATOM    388  N   LEU A  24      -6.383 -10.422  -8.961  1.00  0.00           N  
ATOM    389  CA  LEU A  24      -5.354 -10.241  -9.995  1.00  0.00           C  
ATOM    390  C   LEU A  24      -4.968  -8.764 -10.117  1.00  0.00           C  
ATOM    391  O   LEU A  24      -5.801  -7.888 -10.337  1.00  0.00           O  
ATOM    392  CB  LEU A  24      -5.790 -10.933 -11.301  1.00  0.00           C  
ATOM    393  CG  LEU A  24      -5.239 -10.421 -12.659  1.00  0.00           C  
ATOM    394  CD1 LEU A  24      -6.055  -9.246 -13.195  1.00  0.00           C  
ATOM    395  CD2 LEU A  24      -3.751 -10.075 -12.644  1.00  0.00           C  
ATOM    396  H   LEU A  24      -7.321 -10.429  -9.296  1.00  0.00           H  
ATOM    397  HA  LEU A  24      -4.460 -10.762  -9.653  1.00  0.00           H  
ATOM    398  HB2 LEU A  24      -5.501 -11.980 -11.215  1.00  0.00           H  
ATOM    399  HB3 LEU A  24      -6.876 -10.859 -11.351  1.00  0.00           H  
ATOM    400  HG  LEU A  24      -5.359 -11.241 -13.367  1.00  0.00           H  
ATOM    401 HD11 LEU A  24      -5.691  -8.945 -14.177  1.00  0.00           H  
ATOM    402 HD12 LEU A  24      -7.101  -9.542 -13.276  1.00  0.00           H  
ATOM    403 HD13 LEU A  24      -5.968  -8.403 -12.508  1.00  0.00           H  
ATOM    404 HD21 LEU A  24      -3.411  -9.771 -13.634  1.00  0.00           H  
ATOM    405 HD22 LEU A  24      -3.579  -9.256 -11.944  1.00  0.00           H  
ATOM    406 HD23 LEU A  24      -3.182 -10.949 -12.327  1.00  0.00           H  
ATOM    407  N   TYR A  25      -3.665  -8.551  -9.989  1.00  0.00           N  
ATOM    408  CA  TYR A  25      -3.028  -7.239 -10.100  1.00  0.00           C  
ATOM    409  C   TYR A  25      -1.943  -7.251 -11.176  1.00  0.00           C  
ATOM    410  O   TYR A  25      -1.094  -8.129 -11.232  1.00  0.00           O  
ATOM    411  CB  TYR A  25      -2.407  -6.863  -8.757  1.00  0.00           C  
ATOM    412  CG  TYR A  25      -3.465  -6.379  -7.770  1.00  0.00           C  
ATOM    413  CD1 TYR A  25      -4.419  -7.273  -7.241  1.00  0.00           C  
ATOM    414  CD2 TYR A  25      -3.425  -5.026  -7.401  1.00  0.00           C  
ATOM    415  CE1 TYR A  25      -5.373  -6.792  -6.337  1.00  0.00           C  
ATOM    416  CE2 TYR A  25      -4.364  -4.564  -6.451  1.00  0.00           C  
ATOM    417  CZ  TYR A  25      -5.330  -5.442  -5.931  1.00  0.00           C  
ATOM    418  OH  TYR A  25      -6.225  -4.983  -5.014  1.00  0.00           O  
ATOM    419  H   TYR A  25      -3.033  -9.309  -9.757  1.00  0.00           H  
ATOM    420  HA  TYR A  25      -3.786  -6.501 -10.365  1.00  0.00           H  
ATOM    421  HB2 TYR A  25      -1.900  -7.733  -8.340  1.00  0.00           H  
ATOM    422  HB3 TYR A  25      -1.673  -6.071  -8.912  1.00  0.00           H  
ATOM    423  HD1 TYR A  25      -4.413  -8.314  -7.530  1.00  0.00           H  
ATOM    424  HD2 TYR A  25      -2.696  -4.355  -7.832  1.00  0.00           H  
ATOM    425  HE1 TYR A  25      -6.137  -7.451  -5.952  1.00  0.00           H  
ATOM    426  HE2 TYR A  25      -4.338  -3.535  -6.123  1.00  0.00           H  
ATOM    427  HH  TYR A  25      -5.824  -4.183  -4.558  1.00  0.00           H  
ATOM    428  N   ASN A  26      -1.965  -6.210 -11.982  1.00  0.00           N  
ATOM    429  CA  ASN A  26      -0.948  -6.070 -13.030  1.00  0.00           C  
ATOM    430  C   ASN A  26       0.171  -5.194 -12.474  1.00  0.00           C  
ATOM    431  O   ASN A  26      -0.057  -4.028 -12.137  1.00  0.00           O  
ATOM    432  CB  ASN A  26      -1.566  -5.408 -14.267  1.00  0.00           C  
ATOM    433  CG  ASN A  26      -1.270  -6.255 -15.501  1.00  0.00           C  
ATOM    434  OD1 ASN A  26      -1.924  -7.242 -15.793  1.00  0.00           O  
ATOM    435  ND2 ASN A  26      -0.285  -5.859 -16.266  1.00  0.00           N  
ATOM    436  H   ASN A  26      -2.629  -5.467 -11.892  1.00  0.00           H  
ATOM    437  HA  ASN A  26      -0.555  -7.050 -13.299  1.00  0.00           H  
ATOM    438  HB2 ASN A  26      -2.644  -5.321 -14.134  1.00  0.00           H  
ATOM    439  HB3 ASN A  26      -1.139  -4.413 -14.398  1.00  0.00           H  
ATOM    440 HD21 ASN A  26       0.241  -5.033 -16.014  1.00  0.00           H  
ATOM    441 HD22 ASN A  26      -0.053  -6.376 -17.101  1.00  0.00           H  
ATOM    442  N   GLN A  27       1.374  -5.749 -12.424  1.00  0.00           N  
ATOM    443  CA  GLN A  27       2.564  -4.996 -11.980  1.00  0.00           C  
ATOM    444  C   GLN A  27       2.668  -3.649 -12.712  1.00  0.00           C  
ATOM    445  O   GLN A  27       3.015  -2.657 -12.096  1.00  0.00           O  
ATOM    446  CB  GLN A  27       3.854  -5.783 -12.190  1.00  0.00           C  
ATOM    447  CG  GLN A  27       5.095  -4.922 -11.934  1.00  0.00           C  
ATOM    448  CD  GLN A  27       5.952  -4.760 -13.184  1.00  0.00           C  
ATOM    449  OE1 GLN A  27       5.636  -4.037 -14.115  1.00  0.00           O  
ATOM    450  NE2 GLN A  27       7.057  -5.466 -13.177  1.00  0.00           N  
ATOM    451  H   GLN A  27       1.537  -6.699 -12.712  1.00  0.00           H  
ATOM    452  HA  GLN A  27       2.453  -4.802 -10.914  1.00  0.00           H  
ATOM    453  HB2 GLN A  27       3.866  -6.631 -11.504  1.00  0.00           H  
ATOM    454  HB3 GLN A  27       3.883  -6.146 -13.217  1.00  0.00           H  
ATOM    455  HG2 GLN A  27       4.777  -3.936 -11.596  1.00  0.00           H  
ATOM    456  HG3 GLN A  27       5.695  -5.391 -11.154  1.00  0.00           H  
ATOM    457 HE21 GLN A  27       7.285  -6.054 -12.388  1.00  0.00           H  
ATOM    458 HE22 GLN A  27       7.686  -5.421 -13.966  1.00  0.00           H  
ATOM    459  N   ASN A  28       2.342  -3.639 -13.995  1.00  0.00           N  
ATOM    460  CA  ASN A  28       2.347  -2.400 -14.801  1.00  0.00           C  
ATOM    461  C   ASN A  28       1.553  -1.272 -14.138  1.00  0.00           C  
ATOM    462  O   ASN A  28       2.086  -0.192 -13.912  1.00  0.00           O  
ATOM    463  CB  ASN A  28       1.758  -2.676 -16.183  1.00  0.00           C  
ATOM    464  CG  ASN A  28       2.576  -1.922 -17.225  1.00  0.00           C  
ATOM    465  OD1 ASN A  28       3.573  -2.401 -17.743  1.00  0.00           O  
ATOM    466  ND2 ASN A  28       2.174  -0.721 -17.554  1.00  0.00           N  
ATOM    467  H   ASN A  28       2.212  -4.487 -14.487  1.00  0.00           H  
ATOM    468  HA  ASN A  28       3.381  -2.074 -14.915  1.00  0.00           H  
ATOM    469  HB2 ASN A  28       1.794  -3.746 -16.390  1.00  0.00           H  
ATOM    470  HB3 ASN A  28       0.722  -2.339 -16.215  1.00  0.00           H  
ATOM    471 HD21 ASN A  28       1.348  -0.339 -17.117  1.00  0.00           H  
ATOM    472 HD22 ASN A  28       2.686  -0.185 -18.240  1.00  0.00           H  
ATOM    473  N   LYS A  29       0.410  -1.657 -13.597  1.00  0.00           N  
ATOM    474  CA  LYS A  29      -0.452  -0.764 -12.801  1.00  0.00           C  
ATOM    475  C   LYS A  29       0.132  -0.400 -11.440  1.00  0.00           C  
ATOM    476  O   LYS A  29       0.104   0.757 -11.081  1.00  0.00           O  
ATOM    477  CB  LYS A  29      -1.835  -1.401 -12.702  1.00  0.00           C  
ATOM    478  CG  LYS A  29      -2.718  -0.809 -13.810  1.00  0.00           C  
ATOM    479  CD  LYS A  29      -2.206  -0.875 -15.241  1.00  0.00           C  
ATOM    480  CE  LYS A  29      -2.285   0.513 -15.855  1.00  0.00           C  
ATOM    481  NZ  LYS A  29      -3.390   0.562 -16.815  1.00  0.00           N  
ATOM    482  H   LYS A  29       0.106  -2.610 -13.610  1.00  0.00           H  
ATOM    483  HA  LYS A  29      -0.555   0.168 -13.357  1.00  0.00           H  
ATOM    484  HB2 LYS A  29      -1.754  -2.480 -12.833  1.00  0.00           H  
ATOM    485  HB3 LYS A  29      -2.272  -1.185 -11.727  1.00  0.00           H  
ATOM    486  HG2 LYS A  29      -3.672  -1.336 -13.782  1.00  0.00           H  
ATOM    487  HG3 LYS A  29      -2.876   0.243 -13.571  1.00  0.00           H  
ATOM    488  HD2 LYS A  29      -1.172  -1.219 -15.245  1.00  0.00           H  
ATOM    489  HD3 LYS A  29      -2.821  -1.566 -15.819  1.00  0.00           H  
ATOM    490  HE2 LYS A  29      -2.451   1.250 -15.069  1.00  0.00           H  
ATOM    491  HE3 LYS A  29      -1.348   0.739 -16.365  1.00  0.00           H  
ATOM    492  HZ1 LYS A  29      -3.422   1.464 -17.234  1.00  0.00           H  
ATOM    493  HZ2 LYS A  29      -3.246  -0.133 -17.521  1.00  0.00           H  
ATOM    494  HZ3 LYS A  29      -4.260   0.396 -16.341  1.00  0.00           H  
ATOM    495  N   ALA A  30       0.926  -1.305 -10.881  1.00  0.00           N  
ATOM    496  CA  ALA A  30       1.649  -1.095  -9.618  1.00  0.00           C  
ATOM    497  C   ALA A  30       2.912  -0.234  -9.812  1.00  0.00           C  
ATOM    498  O   ALA A  30       2.959   0.869  -9.285  1.00  0.00           O  
ATOM    499  CB  ALA A  30       2.006  -2.466  -9.033  1.00  0.00           C  
ATOM    500  H   ALA A  30       1.157  -2.143 -11.374  1.00  0.00           H  
ATOM    501  HA  ALA A  30       0.988  -0.578  -8.924  1.00  0.00           H  
ATOM    502  HB1 ALA A  30       2.513  -2.330  -8.077  1.00  0.00           H  
ATOM    503  HB2 ALA A  30       1.096  -3.045  -8.882  1.00  0.00           H  
ATOM    504  HB3 ALA A  30       2.664  -2.996  -9.721  1.00  0.00           H  
ATOM    505  N   GLU A  31       3.867  -0.674 -10.631  1.00  0.00           N  
ATOM    506  CA  GLU A  31       5.073   0.094 -11.012  1.00  0.00           C  
ATOM    507  C   GLU A  31       4.718   1.506 -11.511  1.00  0.00           C  
ATOM    508  O   GLU A  31       5.349   2.458 -11.104  1.00  0.00           O  
ATOM    509  CB  GLU A  31       5.923  -0.661 -12.053  1.00  0.00           C  
ATOM    510  CG  GLU A  31       5.299  -0.789 -13.450  1.00  0.00           C  
ATOM    511  CD  GLU A  31       5.812   0.227 -14.486  1.00  0.00           C  
ATOM    512  OE1 GLU A  31       6.038   1.402 -14.131  1.00  0.00           O  
ATOM    513  OE2 GLU A  31       5.936  -0.211 -15.647  1.00  0.00           O  
ATOM    514  H   GLU A  31       3.787  -1.576 -11.080  1.00  0.00           H  
ATOM    515  HA  GLU A  31       5.680   0.205 -10.112  1.00  0.00           H  
ATOM    516  HB2 GLU A  31       6.872  -0.135 -12.156  1.00  0.00           H  
ATOM    517  HB3 GLU A  31       6.105  -1.666 -11.674  1.00  0.00           H  
ATOM    518  HG2 GLU A  31       5.509  -1.790 -13.825  1.00  0.00           H  
ATOM    519  HG3 GLU A  31       4.222  -0.660 -13.354  1.00  0.00           H  
ATOM    520  N   SER A  32       3.564   1.648 -12.151  1.00  0.00           N  
ATOM    521  CA  SER A  32       3.039   2.962 -12.596  1.00  0.00           C  
ATOM    522  C   SER A  32       2.381   3.748 -11.456  1.00  0.00           C  
ATOM    523  O   SER A  32       2.711   4.901 -11.253  1.00  0.00           O  
ATOM    524  CB  SER A  32       2.042   2.770 -13.737  1.00  0.00           C  
ATOM    525  OG  SER A  32       1.424   4.005 -14.075  1.00  0.00           O  
ATOM    526  H   SER A  32       2.991   0.858 -12.357  1.00  0.00           H  
ATOM    527  HA  SER A  32       3.881   3.547 -12.967  1.00  0.00           H  
ATOM    528  HB2 SER A  32       2.567   2.382 -14.610  1.00  0.00           H  
ATOM    529  HB3 SER A  32       1.275   2.060 -13.428  1.00  0.00           H  
ATOM    530  HG  SER A  32       0.787   3.871 -14.830  1.00  0.00           H  
ATOM    531  N   ASN A  33       1.599   3.066 -10.625  1.00  0.00           N  
ATOM    532  CA  ASN A  33       0.975   3.653  -9.417  1.00  0.00           C  
ATOM    533  C   ASN A  33       2.024   4.142  -8.406  1.00  0.00           C  
ATOM    534  O   ASN A  33       1.906   5.225  -7.843  1.00  0.00           O  
ATOM    535  CB  ASN A  33       0.073   2.647  -8.703  1.00  0.00           C  
ATOM    536  CG  ASN A  33      -1.400   2.871  -9.072  1.00  0.00           C  
ATOM    537  OD1 ASN A  33      -2.224   3.212  -8.237  1.00  0.00           O  
ATOM    538  ND2 ASN A  33      -1.759   2.564 -10.301  1.00  0.00           N  
ATOM    539  H   ASN A  33       1.448   2.083 -10.748  1.00  0.00           H  
ATOM    540  HA  ASN A  33       0.371   4.503  -9.734  1.00  0.00           H  
ATOM    541  HB2 ASN A  33       0.365   1.638  -8.991  1.00  0.00           H  
ATOM    542  HB3 ASN A  33       0.192   2.761  -7.626  1.00  0.00           H  
ATOM    543 HD21 ASN A  33      -1.062   2.249 -10.962  1.00  0.00           H  
ATOM    544 HD22 ASN A  33      -2.726   2.645 -10.580  1.00  0.00           H  
ATOM    545  N   SER A  34       3.091   3.366  -8.306  1.00  0.00           N  
ATOM    546  CA  SER A  34       4.259   3.691  -7.473  1.00  0.00           C  
ATOM    547  C   SER A  34       5.125   4.769  -8.115  1.00  0.00           C  
ATOM    548  O   SER A  34       5.547   5.634  -7.375  1.00  0.00           O  
ATOM    549  CB  SER A  34       5.090   2.460  -7.108  1.00  0.00           C  
ATOM    550  OG  SER A  34       5.444   1.703  -8.265  1.00  0.00           O  
ATOM    551  H   SER A  34       3.211   2.559  -8.890  1.00  0.00           H  
ATOM    552  HA  SER A  34       3.872   4.101  -6.540  1.00  0.00           H  
ATOM    553  HB2 SER A  34       6.003   2.784  -6.606  1.00  0.00           H  
ATOM    554  HB3 SER A  34       4.512   1.827  -6.435  1.00  0.00           H  
ATOM    555  HG  SER A  34       4.729   1.027  -8.459  1.00  0.00           H  
ATOM    556  N   HIS A  35       5.015   4.940  -9.433  1.00  0.00           N  
ATOM    557  CA  HIS A  35       5.731   6.004 -10.175  1.00  0.00           C  
ATOM    558  C   HIS A  35       4.887   7.270 -10.400  1.00  0.00           C  
ATOM    559  O   HIS A  35       5.370   8.279 -10.907  1.00  0.00           O  
ATOM    560  CB  HIS A  35       6.228   5.457 -11.529  1.00  0.00           C  
ATOM    561  CG  HIS A  35       7.346   4.401 -11.431  1.00  0.00           C  
ATOM    562  ND1 HIS A  35       7.922   3.831 -12.473  1.00  0.00           N  
ATOM    563  CD2 HIS A  35       7.825   3.806 -10.341  1.00  0.00           C  
ATOM    564  CE1 HIS A  35       8.748   2.881 -12.043  1.00  0.00           C  
ATOM    565  NE2 HIS A  35       8.687   2.860 -10.724  1.00  0.00           N  
ATOM    566  H   HIS A  35       4.396   4.398  -9.999  1.00  0.00           H  
ATOM    567  HA  HIS A  35       6.600   6.286  -9.580  1.00  0.00           H  
ATOM    568  HB2 HIS A  35       5.381   5.009 -12.048  1.00  0.00           H  
ATOM    569  HB3 HIS A  35       6.601   6.294 -12.120  1.00  0.00           H  
ATOM    570  HD1 HIS A  35       7.724   4.046 -13.428  1.00  0.00           H  
ATOM    571  HD2 HIS A  35       7.562   4.048  -9.321  1.00  0.00           H  
ATOM    572  HE1 HIS A  35       9.361   2.242 -12.662  1.00  0.00           H  
ATOM    573  HE2 HIS A  35       9.183   2.249 -10.108  1.00  0.00           H  
ATOM    574  N   HIS A  36       3.650   7.215  -9.906  1.00  0.00           N  
ATOM    575  CA  HIS A  36       2.703   8.347  -9.930  1.00  0.00           C  
ATOM    576  C   HIS A  36       2.526   8.959  -8.529  1.00  0.00           C  
ATOM    577  O   HIS A  36       2.041  10.079  -8.381  1.00  0.00           O  
ATOM    578  CB  HIS A  36       1.365   7.857 -10.495  1.00  0.00           C  
ATOM    579  CG  HIS A  36       0.987   8.603 -11.785  1.00  0.00           C  
ATOM    580  ND1 HIS A  36       0.042   9.525 -11.896  1.00  0.00           N  
ATOM    581  CD2 HIS A  36       1.538   8.437 -12.988  1.00  0.00           C  
ATOM    582  CE1 HIS A  36      -0.008   9.940 -13.151  1.00  0.00           C  
ATOM    583  NE2 HIS A  36       0.919   9.264 -13.826  1.00  0.00           N  
ATOM    584  H   HIS A  36       3.298   6.378  -9.501  1.00  0.00           H  
ATOM    585  HA  HIS A  36       3.101   9.117 -10.592  1.00  0.00           H  
ATOM    586  HB2 HIS A  36       1.439   6.790 -10.708  1.00  0.00           H  
ATOM    587  HB3 HIS A  36       0.585   8.015  -9.750  1.00  0.00           H  
ATOM    588  HD1 HIS A  36      -0.521   9.861 -11.141  1.00  0.00           H  
ATOM    589  HD2 HIS A  36       2.340   7.757 -13.236  1.00  0.00           H  
ATOM    590  HE1 HIS A  36      -0.675  10.688 -13.552  1.00  0.00           H  
ATOM    591  HE2 HIS A  36       1.119   9.367 -14.799  1.00  0.00           H  
ATOM    592  N   ALA A  37       2.998   8.223  -7.522  1.00  0.00           N  
ATOM    593  CA  ALA A  37       3.001   8.644  -6.116  1.00  0.00           C  
ATOM    594  C   ALA A  37       4.349   9.240  -5.699  1.00  0.00           C  
ATOM    595  O   ALA A  37       5.384   8.838  -6.250  1.00  0.00           O  
ATOM    596  CB  ALA A  37       2.636   7.433  -5.254  1.00  0.00           C  
ATOM    597  H   ALA A  37       3.437   7.337  -7.678  1.00  0.00           H  
ATOM    598  HA  ALA A  37       2.237   9.410  -5.985  1.00  0.00           H  
ATOM    599  HB1 ALA A  37       2.598   7.735  -4.207  1.00  0.00           H  
ATOM    600  HB2 ALA A  37       1.663   7.050  -5.558  1.00  0.00           H  
ATOM    601  HB3 ALA A  37       3.389   6.655  -5.382  1.00  0.00           H  
ATOM    602  N   PRO A  38       4.349  10.233  -4.799  1.00  0.00           N  
ATOM    603  CA  PRO A  38       5.572  10.871  -4.300  1.00  0.00           C  
ATOM    604  C   PRO A  38       6.306   9.901  -3.367  1.00  0.00           C  
ATOM    605  O   PRO A  38       5.706   9.112  -2.639  1.00  0.00           O  
ATOM    606  CB  PRO A  38       5.115  12.129  -3.571  1.00  0.00           C  
ATOM    607  CG  PRO A  38       3.677  11.864  -3.153  1.00  0.00           C  
ATOM    608  CD  PRO A  38       3.169  10.848  -4.167  1.00  0.00           C  
ATOM    609  HA  PRO A  38       6.229  11.143  -5.126  1.00  0.00           H  
ATOM    610  HB2 PRO A  38       5.750  12.347  -2.712  1.00  0.00           H  
ATOM    611  HB3 PRO A  38       5.122  12.959  -4.277  1.00  0.00           H  
ATOM    612  HG2 PRO A  38       3.679  11.405  -2.165  1.00  0.00           H  
ATOM    613  HG3 PRO A  38       3.077  12.775  -3.155  1.00  0.00           H  
ATOM    614  HD2 PRO A  38       2.554  10.097  -3.673  1.00  0.00           H  
ATOM    615  HD3 PRO A  38       2.594  11.364  -4.935  1.00  0.00           H  
ATOM    616  N   LEU A  39       7.616   9.979  -3.456  1.00  0.00           N  
ATOM    617  CA  LEU A  39       8.505   9.133  -2.645  1.00  0.00           C  
ATOM    618  C   LEU A  39       8.763   9.761  -1.268  1.00  0.00           C  
ATOM    619  O   LEU A  39       9.694  10.544  -1.087  1.00  0.00           O  
ATOM    620  CB  LEU A  39       9.791   8.994  -3.433  1.00  0.00           C  
ATOM    621  CG  LEU A  39       9.724   7.827  -4.406  1.00  0.00           C  
ATOM    622  CD1 LEU A  39      10.913   7.943  -5.354  1.00  0.00           C  
ATOM    623  CD2 LEU A  39       9.677   6.476  -3.660  1.00  0.00           C  
ATOM    624  H   LEU A  39       8.073  10.628  -4.053  1.00  0.00           H  
ATOM    625  HA  LEU A  39       8.051   8.152  -2.506  1.00  0.00           H  
ATOM    626  HB2 LEU A  39       9.964   9.913  -3.993  1.00  0.00           H  
ATOM    627  HB3 LEU A  39      10.616   8.831  -2.739  1.00  0.00           H  
ATOM    628  HG  LEU A  39       8.810   7.914  -4.992  1.00  0.00           H  
ATOM    629 HD11 LEU A  39      10.871   7.132  -6.081  1.00  0.00           H  
ATOM    630 HD12 LEU A  39      10.873   8.901  -5.873  1.00  0.00           H  
ATOM    631 HD13 LEU A  39      11.841   7.876  -4.786  1.00  0.00           H  
ATOM    632 HD21 LEU A  39       9.620   5.659  -4.381  1.00  0.00           H  
ATOM    633 HD22 LEU A  39      10.577   6.364  -3.056  1.00  0.00           H  
ATOM    634 HD23 LEU A  39       8.800   6.450  -3.013  1.00  0.00           H  
ATOM    635  N   SER A  40       7.832   9.469  -0.375  1.00  0.00           N  
ATOM    636  CA  SER A  40       7.854  10.035   0.992  1.00  0.00           C  
ATOM    637  C   SER A  40       6.967   9.225   1.937  1.00  0.00           C  
ATOM    638  O   SER A  40       5.829   8.897   1.611  1.00  0.00           O  
ATOM    639  CB  SER A  40       7.406  11.504   0.989  1.00  0.00           C  
ATOM    640  OG  SER A  40       6.145  11.633   0.327  1.00  0.00           O  
ATOM    641  H   SER A  40       7.020   8.939  -0.600  1.00  0.00           H  
ATOM    642  HA  SER A  40       8.879   9.989   1.359  1.00  0.00           H  
ATOM    643  HB2 SER A  40       7.312  11.854   2.017  1.00  0.00           H  
ATOM    644  HB3 SER A  40       8.150  12.106   0.467  1.00  0.00           H  
ATOM    645  HG  SER A  40       6.084  12.547  -0.083  1.00  0.00           H  
ATOM    646  N   ASP A  41       7.574   8.833   3.046  1.00  0.00           N  
ATOM    647  CA  ASP A  41       6.867   8.032   4.061  1.00  0.00           C  
ATOM    648  C   ASP A  41       5.960   8.971   4.857  1.00  0.00           C  
ATOM    649  O   ASP A  41       6.457   9.850   5.552  1.00  0.00           O  
ATOM    650  CB  ASP A  41       7.863   7.338   5.004  1.00  0.00           C  
ATOM    651  CG  ASP A  41       7.211   6.931   6.326  1.00  0.00           C  
ATOM    652  OD1 ASP A  41       6.116   6.321   6.267  1.00  0.00           O  
ATOM    653  OD2 ASP A  41       7.699   7.416   7.365  1.00  0.00           O  
ATOM    654  H   ASP A  41       8.496   9.120   3.289  1.00  0.00           H  
ATOM    655  HA  ASP A  41       6.262   7.275   3.563  1.00  0.00           H  
ATOM    656  HB2 ASP A  41       8.251   6.446   4.513  1.00  0.00           H  
ATOM    657  HB3 ASP A  41       8.687   8.021   5.212  1.00  0.00           H  
ATOM    658  N   GLY A  42       4.670   8.637   4.814  1.00  0.00           N  
ATOM    659  CA  GLY A  42       3.635   9.380   5.571  1.00  0.00           C  
ATOM    660  C   GLY A  42       3.817  10.896   5.400  1.00  0.00           C  
ATOM    661  O   GLY A  42       4.327  11.582   6.283  1.00  0.00           O  
ATOM    662  H   GLY A  42       4.346   7.891   4.238  1.00  0.00           H  
ATOM    663  HA2 GLY A  42       2.650   9.094   5.206  1.00  0.00           H  
ATOM    664  HA3 GLY A  42       3.716   9.128   6.629  1.00  0.00           H  
ATOM    665  N   LYS A  43       3.541  11.342   4.177  1.00  0.00           N  
ATOM    666  CA  LYS A  43       3.649  12.767   3.815  1.00  0.00           C  
ATOM    667  C   LYS A  43       2.648  13.161   2.728  1.00  0.00           C  
ATOM    668  O   LYS A  43       2.825  14.089   1.941  1.00  0.00           O  
ATOM    669  CB  LYS A  43       5.090  13.069   3.372  1.00  0.00           C  
ATOM    670  CG  LYS A  43       5.472  14.535   3.564  1.00  0.00           C  
ATOM    671  CD  LYS A  43       5.839  14.869   5.011  1.00  0.00           C  
ATOM    672  CE  LYS A  43       4.853  15.842   5.666  1.00  0.00           C  
ATOM    673  NZ  LYS A  43       5.502  16.494   6.803  1.00  0.00           N  
ATOM    674  H   LYS A  43       3.226  10.718   3.455  1.00  0.00           H  
ATOM    675  HA  LYS A  43       3.431  13.359   4.705  1.00  0.00           H  
ATOM    676  HB2 LYS A  43       5.771  12.453   3.958  1.00  0.00           H  
ATOM    677  HB3 LYS A  43       5.190  12.818   2.316  1.00  0.00           H  
ATOM    678  HG2 LYS A  43       6.328  14.757   2.927  1.00  0.00           H  
ATOM    679  HG3 LYS A  43       4.627  15.156   3.268  1.00  0.00           H  
ATOM    680  HD2 LYS A  43       5.853  13.945   5.589  1.00  0.00           H  
ATOM    681  HD3 LYS A  43       6.833  15.318   5.024  1.00  0.00           H  
ATOM    682  HE2 LYS A  43       4.545  16.595   4.939  1.00  0.00           H  
ATOM    683  HE3 LYS A  43       3.974  15.296   6.011  1.00  0.00           H  
ATOM    684  HZ1 LYS A  43       4.848  17.108   7.241  1.00  0.00           H  
ATOM    685  HZ2 LYS A  43       5.814  15.819   7.466  1.00  0.00           H  
ATOM    686  HZ3 LYS A  43       6.281  17.025   6.453  1.00  0.00           H  
ATOM    687  N   THR A  44       1.538  12.444   2.750  1.00  0.00           N  
ATOM    688  CA  THR A  44       0.503  12.606   1.732  1.00  0.00           C  
ATOM    689  C   THR A  44      -0.844  12.527   2.436  1.00  0.00           C  
ATOM    690  O   THR A  44      -0.928  12.152   3.601  1.00  0.00           O  
ATOM    691  CB  THR A  44       0.660  11.531   0.651  1.00  0.00           C  
ATOM    692  OG1 THR A  44       2.038  11.144   0.566  1.00  0.00           O  
ATOM    693  CG2 THR A  44       0.294  12.068  -0.718  1.00  0.00           C  
ATOM    694  H   THR A  44       1.398  11.684   3.389  1.00  0.00           H  
ATOM    695  HA  THR A  44       0.605  13.586   1.265  1.00  0.00           H  
ATOM    696  HB  THR A  44       0.034  10.673   0.897  1.00  0.00           H  
ATOM    697  HG1 THR A  44       2.165  10.477  -0.163  1.00  0.00           H  
ATOM    698 HG21 THR A  44       0.426  11.292  -1.471  1.00  0.00           H  
ATOM    699 HG22 THR A  44      -0.746  12.391  -0.712  1.00  0.00           H  
ATOM    700 HG23 THR A  44       0.937  12.915  -0.957  1.00  0.00           H  
ATOM    701  N   GLY A  45      -1.869  12.865   1.675  1.00  0.00           N  
ATOM    702  CA  GLY A  45      -3.237  12.913   2.182  1.00  0.00           C  
ATOM    703  C   GLY A  45      -3.662  11.618   2.879  1.00  0.00           C  
ATOM    704  O   GLY A  45      -3.723  11.529   4.103  1.00  0.00           O  
ATOM    705  H   GLY A  45      -1.749  13.228   0.753  1.00  0.00           H  
ATOM    706  HA2 GLY A  45      -3.315  13.735   2.894  1.00  0.00           H  
ATOM    707  HA3 GLY A  45      -3.911  13.096   1.345  1.00  0.00           H  
ATOM    708  N   SER A  46      -3.796  10.583   2.064  1.00  0.00           N  
ATOM    709  CA  SER A  46      -4.108   9.241   2.573  1.00  0.00           C  
ATOM    710  C   SER A  46      -2.979   8.625   3.420  1.00  0.00           C  
ATOM    711  O   SER A  46      -3.099   7.488   3.884  1.00  0.00           O  
ATOM    712  CB  SER A  46      -4.391   8.321   1.401  1.00  0.00           C  
ATOM    713  OG  SER A  46      -5.494   7.485   1.713  1.00  0.00           O  
ATOM    714  H   SER A  46      -3.631  10.652   1.079  1.00  0.00           H  
ATOM    715  HA  SER A  46      -5.001   9.316   3.194  1.00  0.00           H  
ATOM    716  HB2 SER A  46      -4.625   8.917   0.520  1.00  0.00           H  
ATOM    717  HB3 SER A  46      -3.513   7.706   1.201  1.00  0.00           H  
ATOM    718  HG  SER A  46      -6.230   7.566   1.022  1.00  0.00           H  
ATOM    719  N   SER A  47      -1.841   9.329   3.470  1.00  0.00           N  
ATOM    720  CA  SER A  47      -0.560   8.962   4.148  1.00  0.00           C  
ATOM    721  C   SER A  47       0.298   8.045   3.268  1.00  0.00           C  
ATOM    722  O   SER A  47       1.460   7.753   3.570  1.00  0.00           O  
ATOM    723  CB  SER A  47      -0.745   8.324   5.531  1.00  0.00           C  
ATOM    724  OG  SER A  47      -0.838   6.899   5.419  1.00  0.00           O  
ATOM    725  H   SER A  47      -1.800  10.214   3.010  1.00  0.00           H  
ATOM    726  HA  SER A  47      -0.009   9.892   4.294  1.00  0.00           H  
ATOM    727  HB2 SER A  47       0.108   8.580   6.160  1.00  0.00           H  
ATOM    728  HB3 SER A  47      -1.658   8.708   5.985  1.00  0.00           H  
ATOM    729  HG  SER A  47      -1.246   6.503   6.240  1.00  0.00           H  
ATOM    730  N   TYR A  48      -0.273   7.709   2.112  1.00  0.00           N  
ATOM    731  CA  TYR A  48       0.338   6.824   1.126  1.00  0.00           C  
ATOM    732  C   TYR A  48       1.140   7.579   0.050  1.00  0.00           C  
ATOM    733  O   TYR A  48       0.707   8.642  -0.390  1.00  0.00           O  
ATOM    734  CB  TYR A  48      -0.751   5.939   0.511  1.00  0.00           C  
ATOM    735  CG  TYR A  48      -1.251   4.915   1.534  1.00  0.00           C  
ATOM    736  CD1 TYR A  48      -0.377   3.920   2.030  1.00  0.00           C  
ATOM    737  CD2 TYR A  48      -2.629   4.929   1.843  1.00  0.00           C  
ATOM    738  CE1 TYR A  48      -0.911   2.894   2.839  1.00  0.00           C  
ATOM    739  CE2 TYR A  48      -3.149   3.905   2.648  1.00  0.00           C  
ATOM    740  CZ  TYR A  48      -2.286   2.898   3.126  1.00  0.00           C  
ATOM    741  OH  TYR A  48      -2.806   1.955   3.954  1.00  0.00           O  
ATOM    742  H   TYR A  48      -1.199   8.005   1.894  1.00  0.00           H  
ATOM    743  HA  TYR A  48       1.038   6.177   1.657  1.00  0.00           H  
ATOM    744  HB2 TYR A  48      -1.584   6.563   0.186  1.00  0.00           H  
ATOM    745  HB3 TYR A  48      -0.347   5.417  -0.356  1.00  0.00           H  
ATOM    746  HD1 TYR A  48       0.677   3.945   1.796  1.00  0.00           H  
ATOM    747  HD2 TYR A  48      -3.269   5.713   1.468  1.00  0.00           H  
ATOM    748  HE1 TYR A  48      -0.272   2.117   3.231  1.00  0.00           H  
ATOM    749  HE2 TYR A  48      -4.200   3.889   2.899  1.00  0.00           H  
ATOM    750  HH  TYR A  48      -2.095   1.296   4.180  1.00  0.00           H  
ATOM    751  N   PRO A  49       2.276   7.000  -0.361  1.00  0.00           N  
ATOM    752  CA  PRO A  49       2.810   5.719   0.133  1.00  0.00           C  
ATOM    753  C   PRO A  49       3.455   5.863   1.508  1.00  0.00           C  
ATOM    754  O   PRO A  49       4.027   6.888   1.849  1.00  0.00           O  
ATOM    755  CB  PRO A  49       3.783   5.253  -0.941  1.00  0.00           C  
ATOM    756  CG  PRO A  49       4.219   6.516  -1.668  1.00  0.00           C  
ATOM    757  CD  PRO A  49       3.107   7.550  -1.451  1.00  0.00           C  
ATOM    758  HA  PRO A  49       1.999   4.995   0.216  1.00  0.00           H  
ATOM    759  HB2 PRO A  49       4.632   4.721  -0.510  1.00  0.00           H  
ATOM    760  HB3 PRO A  49       3.246   4.617  -1.644  1.00  0.00           H  
ATOM    761  HG2 PRO A  49       5.129   6.886  -1.194  1.00  0.00           H  
ATOM    762  HG3 PRO A  49       4.385   6.328  -2.729  1.00  0.00           H  
ATOM    763  HD2 PRO A  49       3.526   8.520  -1.184  1.00  0.00           H  
ATOM    764  HD3 PRO A  49       2.500   7.634  -2.353  1.00  0.00           H  
ATOM    765  N   HIS A  50       3.089   4.927   2.363  1.00  0.00           N  
ATOM    766  CA  HIS A  50       3.645   4.914   3.727  1.00  0.00           C  
ATOM    767  C   HIS A  50       4.897   4.039   3.770  1.00  0.00           C  
ATOM    768  O   HIS A  50       5.246   3.368   2.790  1.00  0.00           O  
ATOM    769  CB  HIS A  50       2.548   4.486   4.724  1.00  0.00           C  
ATOM    770  CG  HIS A  50       2.231   2.984   4.840  1.00  0.00           C  
ATOM    771  ND1 HIS A  50       1.644   2.419   5.889  1.00  0.00           N  
ATOM    772  CD2 HIS A  50       2.562   2.009   3.999  1.00  0.00           C  
ATOM    773  CE1 HIS A  50       1.618   1.102   5.704  1.00  0.00           C  
ATOM    774  NE2 HIS A  50       2.191   0.856   4.534  1.00  0.00           N  
ATOM    775  H   HIS A  50       2.535   4.131   2.118  1.00  0.00           H  
ATOM    776  HA  HIS A  50       3.945   5.930   3.982  1.00  0.00           H  
ATOM    777  HB2 HIS A  50       2.849   4.834   5.713  1.00  0.00           H  
ATOM    778  HB3 HIS A  50       1.628   4.994   4.436  1.00  0.00           H  
ATOM    779  HD1 HIS A  50       1.296   2.905   6.681  1.00  0.00           H  
ATOM    780  HD2 HIS A  50       3.050   2.136   3.043  1.00  0.00           H  
ATOM    781  HE1 HIS A  50       1.207   0.369   6.382  1.00  0.00           H  
ATOM    782  HE2 HIS A  50       2.321  -0.044   4.126  1.00  0.00           H  
ATOM    783  N   TRP A  51       5.463   3.945   4.959  1.00  0.00           N  
ATOM    784  CA  TRP A  51       6.606   3.057   5.221  1.00  0.00           C  
ATOM    785  C   TRP A  51       6.076   1.691   5.649  1.00  0.00           C  
ATOM    786  O   TRP A  51       5.287   1.539   6.572  1.00  0.00           O  
ATOM    787  CB  TRP A  51       7.524   3.664   6.284  1.00  0.00           C  
ATOM    788  CG  TRP A  51       8.549   2.713   6.877  1.00  0.00           C  
ATOM    789  CD1 TRP A  51       9.523   2.057   6.253  1.00  0.00           C  
ATOM    790  CD2 TRP A  51       8.616   2.382   8.218  1.00  0.00           C  
ATOM    791  NE1 TRP A  51      10.214   1.327   7.112  1.00  0.00           N  
ATOM    792  CE2 TRP A  51       9.689   1.489   8.330  1.00  0.00           C  
ATOM    793  CE3 TRP A  51       7.862   2.775   9.349  1.00  0.00           C  
ATOM    794  CZ2 TRP A  51      10.044   0.964   9.579  1.00  0.00           C  
ATOM    795  CZ3 TRP A  51       8.238   2.270  10.606  1.00  0.00           C  
ATOM    796  CH2 TRP A  51       9.313   1.360  10.716  1.00  0.00           C  
ATOM    797  H   TRP A  51       5.102   4.429   5.754  1.00  0.00           H  
ATOM    798  HA  TRP A  51       7.176   2.939   4.301  1.00  0.00           H  
ATOM    799  HB2 TRP A  51       8.057   4.503   5.836  1.00  0.00           H  
ATOM    800  HB3 TRP A  51       6.903   4.045   7.096  1.00  0.00           H  
ATOM    801  HD1 TRP A  51       9.723   2.113   5.193  1.00  0.00           H  
ATOM    802  HE1 TRP A  51      11.009   0.763   6.900  1.00  0.00           H  
ATOM    803  HE3 TRP A  51       7.021   3.445   9.249  1.00  0.00           H  
ATOM    804  HZ2 TRP A  51      10.865   0.267   9.669  1.00  0.00           H  
ATOM    805  HZ3 TRP A  51       7.702   2.580  11.492  1.00  0.00           H  
ATOM    806  HH2 TRP A  51       9.580   0.963  11.685  1.00  0.00           H  
ATOM    807  N   PHE A  52       6.604   0.735   4.920  1.00  0.00           N  
ATOM    808  CA  PHE A  52       6.308  -0.677   5.139  1.00  0.00           C  
ATOM    809  C   PHE A  52       7.453  -1.232   5.975  1.00  0.00           C  
ATOM    810  O   PHE A  52       8.486  -1.659   5.457  1.00  0.00           O  
ATOM    811  CB  PHE A  52       6.255  -1.384   3.793  1.00  0.00           C  
ATOM    812  CG  PHE A  52       5.758  -2.817   3.913  1.00  0.00           C  
ATOM    813  CD1 PHE A  52       4.685  -3.145   4.780  1.00  0.00           C  
ATOM    814  CD2 PHE A  52       6.437  -3.810   3.176  1.00  0.00           C  
ATOM    815  CE1 PHE A  52       4.306  -4.495   4.947  1.00  0.00           C  
ATOM    816  CE2 PHE A  52       6.048  -5.161   3.333  1.00  0.00           C  
ATOM    817  CZ  PHE A  52       5.015  -5.486   4.240  1.00  0.00           C  
ATOM    818  H   PHE A  52       7.338   0.897   4.240  1.00  0.00           H  
ATOM    819  HA  PHE A  52       5.358  -0.796   5.662  1.00  0.00           H  
ATOM    820  HB2 PHE A  52       5.587  -0.832   3.130  1.00  0.00           H  
ATOM    821  HB3 PHE A  52       7.254  -1.390   3.357  1.00  0.00           H  
ATOM    822  HD1 PHE A  52       4.161  -2.364   5.311  1.00  0.00           H  
ATOM    823  HD2 PHE A  52       7.240  -3.542   2.504  1.00  0.00           H  
ATOM    824  HE1 PHE A  52       3.492  -4.762   5.604  1.00  0.00           H  
ATOM    825  HE2 PHE A  52       6.538  -5.937   2.765  1.00  0.00           H  
ATOM    826  HZ  PHE A  52       4.763  -6.524   4.397  1.00  0.00           H  
ATOM    827  N   THR A  53       7.205  -1.184   7.274  1.00  0.00           N  
ATOM    828  CA  THR A  53       8.084  -1.800   8.298  1.00  0.00           C  
ATOM    829  C   THR A  53       8.678  -3.125   7.797  1.00  0.00           C  
ATOM    830  O   THR A  53       9.884  -3.342   7.862  1.00  0.00           O  
ATOM    831  CB  THR A  53       7.308  -2.053   9.604  1.00  0.00           C  
ATOM    832  OG1 THR A  53       6.209  -2.926   9.376  1.00  0.00           O  
ATOM    833  CG2 THR A  53       6.740  -0.775  10.232  1.00  0.00           C  
ATOM    834  H   THR A  53       6.425  -0.681   7.646  1.00  0.00           H  
ATOM    835  HA  THR A  53       8.901  -1.107   8.506  1.00  0.00           H  
ATOM    836  HB  THR A  53       7.992  -2.516  10.316  1.00  0.00           H  
ATOM    837  HG1 THR A  53       5.648  -2.905  10.202  1.00  0.00           H  
ATOM    838 HG21 THR A  53       6.212  -1.001  11.158  1.00  0.00           H  
ATOM    839 HG22 THR A  53       7.557  -0.086  10.448  1.00  0.00           H  
ATOM    840 HG23 THR A  53       6.047  -0.307   9.532  1.00  0.00           H  
ATOM    841  N   ASN A  54       7.842  -3.881   7.092  1.00  0.00           N  
ATOM    842  CA  ASN A  54       8.198  -5.178   6.466  1.00  0.00           C  
ATOM    843  C   ASN A  54       8.823  -6.095   7.523  1.00  0.00           C  
ATOM    844  O   ASN A  54       9.861  -6.725   7.323  1.00  0.00           O  
ATOM    845  CB  ASN A  54       9.133  -4.940   5.274  1.00  0.00           C  
ATOM    846  CG  ASN A  54       9.082  -6.071   4.243  1.00  0.00           C  
ATOM    847  OD1 ASN A  54       8.883  -5.868   3.051  1.00  0.00           O  
ATOM    848  ND2 ASN A  54       9.222  -7.304   4.676  1.00  0.00           N  
ATOM    849  H   ASN A  54       6.927  -3.555   6.881  1.00  0.00           H  
ATOM    850  HA  ASN A  54       7.289  -5.650   6.097  1.00  0.00           H  
ATOM    851  HB2 ASN A  54       8.845  -4.008   4.786  1.00  0.00           H  
ATOM    852  HB3 ASN A  54      10.154  -4.850   5.643  1.00  0.00           H  
ATOM    853 HD21 ASN A  54       9.374  -7.464   5.662  1.00  0.00           H  
ATOM    854 HD22 ASN A  54       9.178  -8.078   4.029  1.00  0.00           H  
ATOM    855  N   GLY A  55       8.298  -5.944   8.732  1.00  0.00           N  
ATOM    856  CA  GLY A  55       8.847  -6.589   9.916  1.00  0.00           C  
ATOM    857  C   GLY A  55       9.922  -5.753  10.618  1.00  0.00           C  
ATOM    858  O   GLY A  55      10.019  -5.768  11.840  1.00  0.00           O  
ATOM    859  H   GLY A  55       7.612  -5.240   8.907  1.00  0.00           H  
ATOM    860  HA2 GLY A  55       8.034  -6.770  10.619  1.00  0.00           H  
ATOM    861  HA3 GLY A  55       9.287  -7.541   9.620  1.00  0.00           H  
ATOM    862  N   TYR A  56      10.719  -5.043   9.830  1.00  0.00           N  
ATOM    863  CA  TYR A  56      11.836  -4.208  10.301  1.00  0.00           C  
ATOM    864  C   TYR A  56      11.302  -2.871  10.841  1.00  0.00           C  
ATOM    865  O   TYR A  56      10.292  -2.345  10.412  1.00  0.00           O  
ATOM    866  CB  TYR A  56      12.779  -3.941   9.128  1.00  0.00           C  
ATOM    867  CG  TYR A  56      13.235  -5.210   8.391  1.00  0.00           C  
ATOM    868  CD1 TYR A  56      13.988  -6.172   9.095  1.00  0.00           C  
ATOM    869  CD2 TYR A  56      12.895  -5.383   7.035  1.00  0.00           C  
ATOM    870  CE1 TYR A  56      14.416  -7.333   8.429  1.00  0.00           C  
ATOM    871  CE2 TYR A  56      13.334  -6.536   6.357  1.00  0.00           C  
ATOM    872  CZ  TYR A  56      14.087  -7.498   7.061  1.00  0.00           C  
ATOM    873  OH  TYR A  56      14.462  -8.653   6.447  1.00  0.00           O  
ATOM    874  H   TYR A  56      10.491  -4.884   8.869  1.00  0.00           H  
ATOM    875  HA  TYR A  56      12.374  -4.732  11.092  1.00  0.00           H  
ATOM    876  HB2 TYR A  56      12.270  -3.292   8.417  1.00  0.00           H  
ATOM    877  HB3 TYR A  56      13.661  -3.424   9.504  1.00  0.00           H  
ATOM    878  HD1 TYR A  56      14.233  -6.019  10.136  1.00  0.00           H  
ATOM    879  HD2 TYR A  56      12.305  -4.639   6.521  1.00  0.00           H  
ATOM    880  HE1 TYR A  56      14.987  -8.087   8.951  1.00  0.00           H  
ATOM    881  HE2 TYR A  56      13.098  -6.681   5.314  1.00  0.00           H  
ATOM    882  HH  TYR A  56      14.277  -8.573   5.459  1.00  0.00           H  
ATOM    883  N   ASP A  57      12.006  -2.352  11.823  1.00  0.00           N  
ATOM    884  CA  ASP A  57      11.682  -1.063  12.458  1.00  0.00           C  
ATOM    885  C   ASP A  57      12.247   0.080  11.611  1.00  0.00           C  
ATOM    886  O   ASP A  57      12.825  -0.167  10.545  1.00  0.00           O  
ATOM    887  CB  ASP A  57      12.240  -1.029  13.886  1.00  0.00           C  
ATOM    888  CG  ASP A  57      11.200  -1.385  14.972  1.00  0.00           C  
ATOM    889  OD1 ASP A  57      10.059  -1.740  14.613  1.00  0.00           O  
ATOM    890  OD2 ASP A  57      11.548  -1.151  16.146  1.00  0.00           O  
ATOM    891  H   ASP A  57      12.754  -2.868  12.243  1.00  0.00           H  
ATOM    892  HA  ASP A  57      10.599  -0.960  12.506  1.00  0.00           H  
ATOM    893  HB2 ASP A  57      13.064  -1.739  13.952  1.00  0.00           H  
ATOM    894  HB3 ASP A  57      12.616  -0.025  14.086  1.00  0.00           H  
ATOM    895  N   GLY A  58      12.153   1.297  12.151  1.00  0.00           N  
ATOM    896  CA  GLY A  58      12.723   2.524  11.543  1.00  0.00           C  
ATOM    897  C   GLY A  58      14.179   2.332  11.088  1.00  0.00           C  
ATOM    898  O   GLY A  58      14.643   2.910  10.110  1.00  0.00           O  
ATOM    899  H   GLY A  58      11.642   1.452  12.997  1.00  0.00           H  
ATOM    900  HA2 GLY A  58      12.119   2.800  10.679  1.00  0.00           H  
ATOM    901  HA3 GLY A  58      12.688   3.327  12.279  1.00  0.00           H  
ATOM    902  N   ASP A  59      14.837   1.394  11.755  1.00  0.00           N  
ATOM    903  CA  ASP A  59      16.219   0.976  11.469  1.00  0.00           C  
ATOM    904  C   ASP A  59      16.260  -0.275  10.574  1.00  0.00           C  
ATOM    905  O   ASP A  59      16.428  -0.184   9.364  1.00  0.00           O  
ATOM    906  CB  ASP A  59      16.999   0.844  12.798  1.00  0.00           C  
ATOM    907  CG  ASP A  59      16.155   0.442  14.011  1.00  0.00           C  
ATOM    908  OD1 ASP A  59      15.543   1.354  14.617  1.00  0.00           O  
ATOM    909  OD2 ASP A  59      15.951  -0.780  14.186  1.00  0.00           O  
ATOM    910  H   ASP A  59      14.333   0.812  12.383  1.00  0.00           H  
ATOM    911  HA  ASP A  59      16.690   1.779  10.903  1.00  0.00           H  
ATOM    912  HB2 ASP A  59      17.775   0.092  12.662  1.00  0.00           H  
ATOM    913  HB3 ASP A  59      17.464   1.805  13.015  1.00  0.00           H  
ATOM    914  N   GLY A  60      16.205  -1.438  11.206  1.00  0.00           N  
ATOM    915  CA  GLY A  60      16.244  -2.751  10.517  1.00  0.00           C  
ATOM    916  C   GLY A  60      16.148  -3.915  11.498  1.00  0.00           C  
ATOM    917  O   GLY A  60      16.765  -4.961  11.305  1.00  0.00           O  
ATOM    918  H   GLY A  60      16.239  -1.481  12.202  1.00  0.00           H  
ATOM    919  HA2 GLY A  60      15.409  -2.808   9.818  1.00  0.00           H  
ATOM    920  HA3 GLY A  60      17.181  -2.831   9.966  1.00  0.00           H  
ATOM    921  N   LYS A  61      15.419  -3.678  12.575  1.00  0.00           N  
ATOM    922  CA  LYS A  61      15.190  -4.685  13.626  1.00  0.00           C  
ATOM    923  C   LYS A  61      13.706  -4.977  13.772  1.00  0.00           C  
ATOM    924  O   LYS A  61      12.860  -4.097  13.616  1.00  0.00           O  
ATOM    925  CB  LYS A  61      15.789  -4.199  14.945  1.00  0.00           C  
ATOM    926  CG  LYS A  61      17.152  -4.848  15.152  1.00  0.00           C  
ATOM    927  CD  LYS A  61      17.041  -5.894  16.259  1.00  0.00           C  
ATOM    928  CE  LYS A  61      17.981  -7.074  16.033  1.00  0.00           C  
ATOM    929  NZ  LYS A  61      17.447  -8.234  16.761  1.00  0.00           N  
ATOM    930  H   LYS A  61      14.911  -2.829  12.702  1.00  0.00           H  
ATOM    931  HA  LYS A  61      15.696  -5.606  13.337  1.00  0.00           H  
ATOM    932  HB2 LYS A  61      15.903  -3.115  14.915  1.00  0.00           H  
ATOM    933  HB3 LYS A  61      15.128  -4.472  15.768  1.00  0.00           H  
ATOM    934  HG2 LYS A  61      17.473  -5.327  14.227  1.00  0.00           H  
ATOM    935  HG3 LYS A  61      17.880  -4.088  15.438  1.00  0.00           H  
ATOM    936  HD2 LYS A  61      17.289  -5.425  17.212  1.00  0.00           H  
ATOM    937  HD3 LYS A  61      16.016  -6.263  16.292  1.00  0.00           H  
ATOM    938  HE2 LYS A  61      18.042  -7.299  14.969  1.00  0.00           H  
ATOM    939  HE3 LYS A  61      18.977  -6.829  16.406  1.00  0.00           H  
ATOM    940  HZ1 LYS A  61      18.028  -9.034  16.577  1.00  0.00           H  
ATOM    941  HZ2 LYS A  61      17.427  -8.061  17.737  1.00  0.00           H  
ATOM    942  HZ3 LYS A  61      16.522  -8.421  16.425  1.00  0.00           H  
ATOM    943  N   LEU A  62      13.422  -6.225  14.078  1.00  0.00           N  
ATOM    944  CA  LEU A  62      12.038  -6.711  14.178  1.00  0.00           C  
ATOM    945  C   LEU A  62      11.682  -6.947  15.654  1.00  0.00           C  
ATOM    946  O   LEU A  62      12.587  -7.217  16.450  1.00  0.00           O  
ATOM    947  CB  LEU A  62      11.906  -8.011  13.379  1.00  0.00           C  
ATOM    948  CG  LEU A  62      12.468  -7.896  11.966  1.00  0.00           C  
ATOM    949  CD1 LEU A  62      13.803  -8.624  11.907  1.00  0.00           C  
ATOM    950  CD2 LEU A  62      11.546  -8.556  10.970  1.00  0.00           C  
ATOM    951  H   LEU A  62      14.130  -6.900  14.279  1.00  0.00           H  
ATOM    952  HA  LEU A  62      11.363  -5.963  13.761  1.00  0.00           H  
ATOM    953  HB2 LEU A  62      12.445  -8.799  13.905  1.00  0.00           H  
ATOM    954  HB3 LEU A  62      10.849  -8.273  13.314  1.00  0.00           H  
ATOM    955  HG  LEU A  62      12.600  -6.845  11.708  1.00  0.00           H  
ATOM    956 HD11 LEU A  62      14.214  -8.548  10.900  1.00  0.00           H  
ATOM    957 HD12 LEU A  62      14.495  -8.171  12.617  1.00  0.00           H  
ATOM    958 HD13 LEU A  62      13.656  -9.674  12.161  1.00  0.00           H  
ATOM    959 HD21 LEU A  62      11.967  -8.474   9.968  1.00  0.00           H  
ATOM    960 HD22 LEU A  62      11.427  -9.608  11.228  1.00  0.00           H  
ATOM    961 HD23 LEU A  62      10.573  -8.063  10.995  1.00  0.00           H  
ATOM    962  N   PRO A  63      10.414  -6.748  16.042  1.00  0.00           N  
ATOM    963  CA  PRO A  63       9.971  -7.007  17.426  1.00  0.00           C  
ATOM    964  C   PRO A  63       9.932  -8.512  17.725  1.00  0.00           C  
ATOM    965  O   PRO A  63      10.501  -9.334  17.006  1.00  0.00           O  
ATOM    966  CB  PRO A  63       8.603  -6.311  17.540  1.00  0.00           C  
ATOM    967  CG  PRO A  63       8.086  -6.223  16.113  1.00  0.00           C  
ATOM    968  CD  PRO A  63       9.337  -6.156  15.235  1.00  0.00           C  
ATOM    969  HA  PRO A  63      10.663  -6.542  18.129  1.00  0.00           H  
ATOM    970  HB2 PRO A  63       7.921  -6.864  18.185  1.00  0.00           H  
ATOM    971  HB3 PRO A  63       8.756  -5.300  17.917  1.00  0.00           H  
ATOM    972  HG2 PRO A  63       7.547  -7.142  15.883  1.00  0.00           H  
ATOM    973  HG3 PRO A  63       7.445  -5.353  15.969  1.00  0.00           H  
ATOM    974  HD2 PRO A  63       9.188  -6.706  14.306  1.00  0.00           H  
ATOM    975  HD3 PRO A  63       9.584  -5.116  15.025  1.00  0.00           H  
ATOM    976  N   LYS A  64       9.253  -8.859  18.811  1.00  0.00           N  
ATOM    977  CA  LYS A  64       9.123 -10.258  19.243  1.00  0.00           C  
ATOM    978  C   LYS A  64       7.947 -10.919  18.519  1.00  0.00           C  
ATOM    979  O   LYS A  64       6.778 -10.696  18.847  1.00  0.00           O  
ATOM    980  CB  LYS A  64       9.013 -10.323  20.773  1.00  0.00           C  
ATOM    981  CG  LYS A  64       9.113 -11.749  21.307  1.00  0.00           C  
ATOM    982  CD  LYS A  64       7.745 -12.424  21.464  1.00  0.00           C  
ATOM    983  CE  LYS A  64       7.696 -13.764  20.734  1.00  0.00           C  
ATOM    984  NZ  LYS A  64       7.132 -14.777  21.632  1.00  0.00           N  
ATOM    985  H   LYS A  64       8.728  -8.193  19.347  1.00  0.00           H  
ATOM    986  HA  LYS A  64      10.031 -10.787  18.955  1.00  0.00           H  
ATOM    987  HB2 LYS A  64       9.819  -9.730  21.207  1.00  0.00           H  
ATOM    988  HB3 LYS A  64       8.052  -9.904  21.072  1.00  0.00           H  
ATOM    989  HG2 LYS A  64       9.715 -12.338  20.615  1.00  0.00           H  
ATOM    990  HG3 LYS A  64       9.602 -11.723  22.282  1.00  0.00           H  
ATOM    991  HD2 LYS A  64       7.551 -12.591  22.524  1.00  0.00           H  
ATOM    992  HD3 LYS A  64       6.977 -11.768  21.053  1.00  0.00           H  
ATOM    993  HE2 LYS A  64       7.073 -13.674  19.845  1.00  0.00           H  
ATOM    994  HE3 LYS A  64       8.704 -14.056  20.439  1.00  0.00           H  
ATOM    995  HZ1 LYS A  64       7.084 -15.655  21.150  1.00  0.00           H  
ATOM    996  HZ2 LYS A  64       7.729 -14.873  22.432  1.00  0.00           H  
ATOM    997  HZ3 LYS A  64       6.206 -14.504  21.903  1.00  0.00           H  
ATOM    998  N   GLY A  65       8.315 -11.683  17.497  1.00  0.00           N  
ATOM    999  CA  GLY A  65       7.356 -12.441  16.665  1.00  0.00           C  
ATOM   1000  C   GLY A  65       7.023 -11.661  15.397  1.00  0.00           C  
ATOM   1001  O   GLY A  65       5.887 -11.241  15.160  1.00  0.00           O  
ATOM   1002  H   GLY A  65       9.273 -11.735  17.228  1.00  0.00           H  
ATOM   1003  HA2 GLY A  65       7.796 -13.400  16.392  1.00  0.00           H  
ATOM   1004  HA3 GLY A  65       6.442 -12.612  17.234  1.00  0.00           H  
ATOM   1005  N   ARG A  66       8.055 -11.507  14.582  1.00  0.00           N  
ATOM   1006  CA  ARG A  66       7.917 -10.821  13.297  1.00  0.00           C  
ATOM   1007  C   ARG A  66       8.325 -11.739  12.136  1.00  0.00           C  
ATOM   1008  O   ARG A  66       8.989 -12.760  12.333  1.00  0.00           O  
ATOM   1009  CB  ARG A  66       8.782  -9.574  13.312  1.00  0.00           C  
ATOM   1010  CG  ARG A  66       8.077  -8.494  12.523  1.00  0.00           C  
ATOM   1011  CD  ARG A  66       6.935  -7.880  13.326  1.00  0.00           C  
ATOM   1012  NE  ARG A  66       5.633  -8.062  12.686  1.00  0.00           N  
ATOM   1013  CZ  ARG A  66       4.477  -7.677  13.219  1.00  0.00           C  
ATOM   1014  NH1 ARG A  66       4.417  -7.056  14.394  1.00  0.00           N  
ATOM   1015  NH2 ARG A  66       3.359  -7.907  12.548  1.00  0.00           N  
ATOM   1016  H   ARG A  66       8.962 -11.850  14.782  1.00  0.00           H  
ATOM   1017  HA  ARG A  66       6.876 -10.530  13.164  1.00  0.00           H  
ATOM   1018  HB2 ARG A  66       8.932  -9.242  14.339  1.00  0.00           H  
ATOM   1019  HB3 ARG A  66       9.749  -9.791  12.857  1.00  0.00           H  
ATOM   1020  HG2 ARG A  66       8.795  -7.712  12.271  1.00  0.00           H  
ATOM   1021  HG3 ARG A  66       7.675  -8.927  11.608  1.00  0.00           H  
ATOM   1022  HD2 ARG A  66       6.910  -8.346  14.311  1.00  0.00           H  
ATOM   1023  HD3 ARG A  66       7.123  -6.812  13.441  1.00  0.00           H  
ATOM   1024  HE  ARG A  66       5.636  -8.525  11.807  1.00  0.00           H  
ATOM   1025 HH11 ARG A  66       5.266  -6.869  14.908  1.00  0.00           H  
ATOM   1026 HH12 ARG A  66       3.528  -6.768  14.777  1.00  0.00           H  
ATOM   1027 HH21 ARG A  66       3.394  -8.372  11.653  1.00  0.00           H  
ATOM   1028 HH22 ARG A  66       2.472  -7.617  12.935  1.00  0.00           H  
ATOM   1029  N   THR A  67       7.882 -11.343  10.953  1.00  0.00           N  
ATOM   1030  CA  THR A  67       8.135 -12.103   9.725  1.00  0.00           C  
ATOM   1031  C   THR A  67       8.300 -11.197   8.484  1.00  0.00           C  
ATOM   1032  O   THR A  67       7.312 -10.705   7.926  1.00  0.00           O  
ATOM   1033  CB  THR A  67       7.092 -13.216   9.538  1.00  0.00           C  
ATOM   1034  OG1 THR A  67       7.574 -14.088   8.520  1.00  0.00           O  
ATOM   1035  CG2 THR A  67       5.656 -12.751   9.227  1.00  0.00           C  
ATOM   1036  H   THR A  67       7.402 -10.472  10.833  1.00  0.00           H  
ATOM   1037  HA  THR A  67       9.095 -12.600   9.868  1.00  0.00           H  
ATOM   1038  HB  THR A  67       7.046 -13.777  10.473  1.00  0.00           H  
ATOM   1039  HG1 THR A  67       6.938 -14.853   8.425  1.00  0.00           H  
ATOM   1040 HG21 THR A  67       4.983 -13.602   9.124  1.00  0.00           H  
ATOM   1041 HG22 THR A  67       5.302 -12.115  10.038  1.00  0.00           H  
ATOM   1042 HG23 THR A  67       5.657 -12.185   8.295  1.00  0.00           H  
ATOM   1043  N   PRO A  68       9.540 -10.821   8.166  1.00  0.00           N  
ATOM   1044  CA  PRO A  68       9.809  -9.932   7.031  1.00  0.00           C  
ATOM   1045  C   PRO A  68       9.641 -10.716   5.734  1.00  0.00           C  
ATOM   1046  O   PRO A  68      10.427 -11.628   5.475  1.00  0.00           O  
ATOM   1047  CB  PRO A  68      11.240  -9.450   7.244  1.00  0.00           C  
ATOM   1048  CG  PRO A  68      11.920 -10.547   8.069  1.00  0.00           C  
ATOM   1049  CD  PRO A  68      10.785 -11.228   8.852  1.00  0.00           C  
ATOM   1050  HA  PRO A  68       9.128  -9.081   7.031  1.00  0.00           H  
ATOM   1051  HB2 PRO A  68      11.753  -9.280   6.298  1.00  0.00           H  
ATOM   1052  HB3 PRO A  68      11.215  -8.536   7.839  1.00  0.00           H  
ATOM   1053  HG2 PRO A  68      12.358 -11.274   7.384  1.00  0.00           H  
ATOM   1054  HG3 PRO A  68      12.681 -10.139   8.736  1.00  0.00           H  
ATOM   1055  HD2 PRO A  68      10.908 -12.312   8.849  1.00  0.00           H  
ATOM   1056  HD3 PRO A  68      10.767 -10.852   9.876  1.00  0.00           H  
ATOM   1057  N   ILE A  69       8.541 -10.457   5.033  1.00  0.00           N  
ATOM   1058  CA  ILE A  69       8.220 -11.111   3.740  1.00  0.00           C  
ATOM   1059  C   ILE A  69       9.503 -11.248   2.915  1.00  0.00           C  
ATOM   1060  O   ILE A  69      10.115 -10.252   2.520  1.00  0.00           O  
ATOM   1061  CB  ILE A  69       7.090 -10.401   2.969  1.00  0.00           C  
ATOM   1062  CG1 ILE A  69       5.763 -10.711   3.668  1.00  0.00           C  
ATOM   1063  CG2 ILE A  69       7.068 -10.765   1.469  1.00  0.00           C  
ATOM   1064  CD1 ILE A  69       4.515 -10.113   3.002  1.00  0.00           C  
ATOM   1065  H   ILE A  69       7.847  -9.806   5.370  1.00  0.00           H  
ATOM   1066  HA  ILE A  69       7.866 -12.116   3.967  1.00  0.00           H  
ATOM   1067  HB  ILE A  69       7.263  -9.326   3.036  1.00  0.00           H  
ATOM   1068 HG12 ILE A  69       5.643 -11.794   3.698  1.00  0.00           H  
ATOM   1069 HG13 ILE A  69       5.820 -10.324   4.686  1.00  0.00           H  
ATOM   1070 HG21 ILE A  69       6.268 -10.224   0.964  1.00  0.00           H  
ATOM   1071 HG22 ILE A  69       8.024 -10.496   1.018  1.00  0.00           H  
ATOM   1072 HG23 ILE A  69       6.904 -11.837   1.360  1.00  0.00           H  
ATOM   1073 HD11 ILE A  69       3.614 -10.377   3.555  1.00  0.00           H  
ATOM   1074 HD12 ILE A  69       4.609  -9.027   2.975  1.00  0.00           H  
ATOM   1075 HD13 ILE A  69       4.433 -10.496   1.985  1.00  0.00           H  
ATOM   1076  N   LYS A  70       9.945 -12.491   2.779  1.00  0.00           N  
ATOM   1077  CA  LYS A  70      11.171 -12.794   2.032  1.00  0.00           C  
ATOM   1078  C   LYS A  70      10.795 -12.929   0.559  1.00  0.00           C  
ATOM   1079  O   LYS A  70      10.291 -13.947   0.090  1.00  0.00           O  
ATOM   1080  CB  LYS A  70      11.862 -14.036   2.616  1.00  0.00           C  
ATOM   1081  CG  LYS A  70      13.169 -14.388   1.891  1.00  0.00           C  
ATOM   1082  CD  LYS A  70      12.942 -15.453   0.821  1.00  0.00           C  
ATOM   1083  CE  LYS A  70      13.798 -16.685   1.081  1.00  0.00           C  
ATOM   1084  NZ  LYS A  70      14.881 -16.727   0.089  1.00  0.00           N  
ATOM   1085  H   LYS A  70       9.483 -13.263   3.200  1.00  0.00           H  
ATOM   1086  HA  LYS A  70      11.859 -11.954   2.132  1.00  0.00           H  
ATOM   1087  HB2 LYS A  70      12.086 -13.848   3.666  1.00  0.00           H  
ATOM   1088  HB3 LYS A  70      11.182 -14.883   2.536  1.00  0.00           H  
ATOM   1089  HG2 LYS A  70      13.566 -13.489   1.419  1.00  0.00           H  
ATOM   1090  HG3 LYS A  70      13.889 -14.762   2.619  1.00  0.00           H  
ATOM   1091  HD2 LYS A  70      11.892 -15.743   0.824  1.00  0.00           H  
ATOM   1092  HD3 LYS A  70      13.203 -15.039  -0.154  1.00  0.00           H  
ATOM   1093  HE2 LYS A  70      14.220 -16.634   2.085  1.00  0.00           H  
ATOM   1094  HE3 LYS A  70      13.186 -17.583   0.996  1.00  0.00           H  
ATOM   1095  HZ1 LYS A  70      15.472 -17.518   0.284  1.00  0.00           H  
ATOM   1096  HZ2 LYS A  70      14.498 -16.826  -0.830  1.00  0.00           H  
ATOM   1097  HZ3 LYS A  70      15.432 -15.890   0.154  1.00  0.00           H  
ATOM   1098  N   PHE A  71      10.936 -11.798  -0.106  1.00  0.00           N  
ATOM   1099  CA  PHE A  71      10.643 -11.690  -1.538  1.00  0.00           C  
ATOM   1100  C   PHE A  71      11.622 -12.541  -2.372  1.00  0.00           C  
ATOM   1101  O   PHE A  71      11.225 -13.226  -3.299  1.00  0.00           O  
ATOM   1102  CB  PHE A  71      10.767 -10.229  -1.958  1.00  0.00           C  
ATOM   1103  CG  PHE A  71       9.796  -9.314  -1.195  1.00  0.00           C  
ATOM   1104  CD1 PHE A  71      10.212  -8.710   0.007  1.00  0.00           C  
ATOM   1105  CD2 PHE A  71       8.536  -9.028  -1.759  1.00  0.00           C  
ATOM   1106  CE1 PHE A  71       9.351  -7.814   0.672  1.00  0.00           C  
ATOM   1107  CE2 PHE A  71       7.668  -8.138  -1.097  1.00  0.00           C  
ATOM   1108  CZ  PHE A  71       8.087  -7.541   0.113  1.00  0.00           C  
ATOM   1109  H   PHE A  71      11.140 -10.933   0.372  1.00  0.00           H  
ATOM   1110  HA  PHE A  71       9.625 -12.036  -1.718  1.00  0.00           H  
ATOM   1111  HB2 PHE A  71      11.788  -9.893  -1.772  1.00  0.00           H  
ATOM   1112  HB3 PHE A  71      10.562 -10.150  -3.026  1.00  0.00           H  
ATOM   1113  HD1 PHE A  71      11.186  -8.934   0.418  1.00  0.00           H  
ATOM   1114  HD2 PHE A  71       8.240  -9.488  -2.690  1.00  0.00           H  
ATOM   1115  HE1 PHE A  71       9.656  -7.344   1.596  1.00  0.00           H  
ATOM   1116  HE2 PHE A  71       6.695  -7.916  -1.509  1.00  0.00           H  
ATOM   1117  HZ  PHE A  71       7.422  -6.858   0.622  1.00  0.00           H  
ATOM   1118  N   GLY A  72      12.881 -12.465  -1.961  1.00  0.00           N  
ATOM   1119  CA  GLY A  72      14.002 -13.182  -2.597  1.00  0.00           C  
ATOM   1120  C   GLY A  72      14.935 -12.232  -3.367  1.00  0.00           C  
ATOM   1121  O   GLY A  72      15.604 -12.632  -4.323  1.00  0.00           O  
ATOM   1122  H   GLY A  72      13.121 -11.910  -1.170  1.00  0.00           H  
ATOM   1123  HA2 GLY A  72      14.578 -13.690  -1.823  1.00  0.00           H  
ATOM   1124  HA3 GLY A  72      13.599 -13.919  -3.291  1.00  0.00           H  
ATOM   1125  N   LYS A  73      14.988 -10.989  -2.904  1.00  0.00           N  
ATOM   1126  CA  LYS A  73      15.886  -9.966  -3.455  1.00  0.00           C  
ATOM   1127  C   LYS A  73      17.028  -9.673  -2.464  1.00  0.00           C  
ATOM   1128  O   LYS A  73      17.201 -10.374  -1.472  1.00  0.00           O  
ATOM   1129  CB  LYS A  73      15.051  -8.737  -3.806  1.00  0.00           C  
ATOM   1130  CG  LYS A  73      14.897  -8.505  -5.314  1.00  0.00           C  
ATOM   1131  CD  LYS A  73      16.166  -7.900  -5.916  1.00  0.00           C  
ATOM   1132  CE  LYS A  73      16.009  -7.709  -7.428  1.00  0.00           C  
ATOM   1133  NZ  LYS A  73      17.340  -7.546  -8.032  1.00  0.00           N  
ATOM   1134  H   LYS A  73      14.468 -10.704  -2.098  1.00  0.00           H  
ATOM   1135  HA  LYS A  73      16.331 -10.349  -4.374  1.00  0.00           H  
ATOM   1136  HB2 LYS A  73      14.059  -8.860  -3.373  1.00  0.00           H  
ATOM   1137  HB3 LYS A  73      15.531  -7.859  -3.371  1.00  0.00           H  
ATOM   1138  HG2 LYS A  73      14.693  -9.459  -5.801  1.00  0.00           H  
ATOM   1139  HG3 LYS A  73      14.063  -7.823  -5.485  1.00  0.00           H  
ATOM   1140  HD2 LYS A  73      16.358  -6.932  -5.451  1.00  0.00           H  
ATOM   1141  HD3 LYS A  73      17.006  -8.567  -5.724  1.00  0.00           H  
ATOM   1142  HE2 LYS A  73      15.516  -8.581  -7.858  1.00  0.00           H  
ATOM   1143  HE3 LYS A  73      15.406  -6.823  -7.625  1.00  0.00           H  
ATOM   1144  HZ1 LYS A  73      17.229  -7.438  -9.027  1.00  0.00           H  
ATOM   1145  HZ2 LYS A  73      17.793  -6.730  -7.679  1.00  0.00           H  
ATOM   1146  HZ3 LYS A  73      17.893  -8.363  -7.858  1.00  0.00           H  
ATOM   1147  N   SER A  74      17.759  -8.604  -2.752  1.00  0.00           N  
ATOM   1148  CA  SER A  74      18.910  -8.182  -1.928  1.00  0.00           C  
ATOM   1149  C   SER A  74      18.670  -6.817  -1.293  1.00  0.00           C  
ATOM   1150  O   SER A  74      18.573  -6.711  -0.087  1.00  0.00           O  
ATOM   1151  CB  SER A  74      20.218  -8.159  -2.729  1.00  0.00           C  
ATOM   1152  OG  SER A  74      20.194  -7.122  -3.712  1.00  0.00           O  
ATOM   1153  H   SER A  74      17.581  -8.068  -3.579  1.00  0.00           H  
ATOM   1154  HA  SER A  74      19.021  -8.913  -1.127  1.00  0.00           H  
ATOM   1155  HB2 SER A  74      21.052  -7.986  -2.049  1.00  0.00           H  
ATOM   1156  HB3 SER A  74      20.350  -9.119  -3.227  1.00  0.00           H  
ATOM   1157  HG  SER A  74      21.129  -7.007  -4.079  1.00  0.00           H  
ATOM   1158  N   ASP A  75      18.306  -5.860  -2.153  1.00  0.00           N  
ATOM   1159  CA  ASP A  75      17.976  -4.480  -1.738  1.00  0.00           C  
ATOM   1160  C   ASP A  75      16.569  -4.390  -1.156  1.00  0.00           C  
ATOM   1161  O   ASP A  75      16.278  -3.593  -0.272  1.00  0.00           O  
ATOM   1162  CB  ASP A  75      18.097  -3.498  -2.902  1.00  0.00           C  
ATOM   1163  CG  ASP A  75      19.531  -3.279  -3.421  1.00  0.00           C  
ATOM   1164  OD1 ASP A  75      20.485  -3.837  -2.835  1.00  0.00           O  
ATOM   1165  OD2 ASP A  75      19.615  -2.570  -4.440  1.00  0.00           O  
ATOM   1166  H   ASP A  75      18.411  -6.015  -3.134  1.00  0.00           H  
ATOM   1167  HA  ASP A  75      18.689  -4.188  -0.966  1.00  0.00           H  
ATOM   1168  HB2 ASP A  75      17.491  -3.872  -3.726  1.00  0.00           H  
ATOM   1169  HB3 ASP A  75      17.705  -2.534  -2.575  1.00  0.00           H  
ATOM   1170  N   CYS A  76      15.698  -5.246  -1.660  1.00  0.00           N  
ATOM   1171  CA  CYS A  76      14.334  -5.363  -1.126  1.00  0.00           C  
ATOM   1172  C   CYS A  76      14.310  -6.132   0.196  1.00  0.00           C  
ATOM   1173  O   CYS A  76      13.412  -5.965   1.015  1.00  0.00           O  
ATOM   1174  CB  CYS A  76      13.487  -6.005  -2.218  1.00  0.00           C  
ATOM   1175  SG  CYS A  76      11.823  -6.464  -1.652  1.00  0.00           S  
ATOM   1176  H   CYS A  76      15.956  -5.890  -2.382  1.00  0.00           H  
ATOM   1177  HA  CYS A  76      13.948  -4.362  -0.933  1.00  0.00           H  
ATOM   1178  HB2 CYS A  76      13.394  -5.304  -3.046  1.00  0.00           H  
ATOM   1179  HB3 CYS A  76      13.995  -6.901  -2.574  1.00  0.00           H  
ATOM   1180  N   ASP A  77      15.303  -7.001   0.385  1.00  0.00           N  
ATOM   1181  CA  ASP A  77      15.472  -7.739   1.643  1.00  0.00           C  
ATOM   1182  C   ASP A  77      16.347  -6.958   2.647  1.00  0.00           C  
ATOM   1183  O   ASP A  77      16.405  -7.320   3.821  1.00  0.00           O  
ATOM   1184  CB  ASP A  77      16.102  -9.109   1.360  1.00  0.00           C  
ATOM   1185  CG  ASP A  77      16.121 -10.013   2.598  1.00  0.00           C  
ATOM   1186  OD1 ASP A  77      15.033 -10.127   3.226  1.00  0.00           O  
ATOM   1187  OD2 ASP A  77      17.176 -10.619   2.838  1.00  0.00           O  
ATOM   1188  H   ASP A  77      16.064  -7.078  -0.255  1.00  0.00           H  
ATOM   1189  HA  ASP A  77      14.488  -7.888   2.087  1.00  0.00           H  
ATOM   1190  HB2 ASP A  77      15.530  -9.602   0.574  1.00  0.00           H  
ATOM   1191  HB3 ASP A  77      17.127  -8.961   1.019  1.00  0.00           H  
ATOM   1192  N   ARG A  78      17.077  -5.967   2.136  1.00  0.00           N  
ATOM   1193  CA  ARG A  78      17.997  -5.135   2.922  1.00  0.00           C  
ATOM   1194  C   ARG A  78      17.247  -4.439   4.079  1.00  0.00           C  
ATOM   1195  O   ARG A  78      16.031  -4.238   3.966  1.00  0.00           O  
ATOM   1196  CB  ARG A  78      18.645  -4.145   1.934  1.00  0.00           C  
ATOM   1197  CG  ARG A  78      18.105  -2.705   1.984  1.00  0.00           C  
ATOM   1198  CD  ARG A  78      18.648  -1.803   0.886  1.00  0.00           C  
ATOM   1199  NE  ARG A  78      20.095  -1.990   0.760  1.00  0.00           N  
ATOM   1200  CZ  ARG A  78      20.803  -1.772  -0.347  1.00  0.00           C  
ATOM   1201  NH1 ARG A  78      20.224  -1.285  -1.431  1.00  0.00           N  
ATOM   1202  NH2 ARG A  78      22.101  -2.030  -0.351  1.00  0.00           N  
ATOM   1203  H   ARG A  78      17.034  -5.718   1.175  1.00  0.00           H  
ATOM   1204  HA  ARG A  78      18.777  -5.766   3.352  1.00  0.00           H  
ATOM   1205  HB2 ARG A  78      19.714  -4.110   2.147  1.00  0.00           H  
ATOM   1206  HB3 ARG A  78      18.487  -4.527   0.926  1.00  0.00           H  
ATOM   1207  HG2 ARG A  78      17.020  -2.742   1.892  1.00  0.00           H  
ATOM   1208  HG3 ARG A  78      18.373  -2.271   2.949  1.00  0.00           H  
ATOM   1209  HD2 ARG A  78      18.166  -2.051  -0.059  1.00  0.00           H  
ATOM   1210  HD3 ARG A  78      18.438  -0.762   1.133  1.00  0.00           H  
ATOM   1211  HE  ARG A  78      20.545  -2.393   1.547  1.00  0.00           H  
ATOM   1212 HH11 ARG A  78      19.236  -1.079  -1.426  1.00  0.00           H  
ATOM   1213 HH12 ARG A  78      20.770  -1.118  -2.264  1.00  0.00           H  
ATOM   1214 HH21 ARG A  78      22.547  -2.394   0.480  1.00  0.00           H  
ATOM   1215 HH22 ARG A  78      22.645  -1.862  -1.185  1.00  0.00           H  
ATOM   1216  N   PRO A  79      17.982  -3.947   5.082  1.00  0.00           N  
ATOM   1217  CA  PRO A  79      17.383  -3.179   6.183  1.00  0.00           C  
ATOM   1218  C   PRO A  79      16.974  -1.772   5.727  1.00  0.00           C  
ATOM   1219  O   PRO A  79      17.810  -1.022   5.197  1.00  0.00           O  
ATOM   1220  CB  PRO A  79      18.433  -3.193   7.287  1.00  0.00           C  
ATOM   1221  CG  PRO A  79      19.768  -3.383   6.573  1.00  0.00           C  
ATOM   1222  CD  PRO A  79      19.429  -4.183   5.318  1.00  0.00           C  
ATOM   1223  HA  PRO A  79      16.490  -3.689   6.542  1.00  0.00           H  
ATOM   1224  HB2 PRO A  79      18.415  -2.273   7.871  1.00  0.00           H  
ATOM   1225  HB3 PRO A  79      18.256  -4.059   7.925  1.00  0.00           H  
ATOM   1226  HG2 PRO A  79      20.147  -2.406   6.274  1.00  0.00           H  
ATOM   1227  HG3 PRO A  79      20.494  -3.903   7.199  1.00  0.00           H  
ATOM   1228  HD2 PRO A  79      20.031  -3.850   4.473  1.00  0.00           H  
ATOM   1229  HD3 PRO A  79      19.590  -5.244   5.503  1.00  0.00           H  
ATOM   1230  N   PRO A  80      15.668  -1.474   5.807  1.00  0.00           N  
ATOM   1231  CA  PRO A  80      15.125  -0.171   5.401  1.00  0.00           C  
ATOM   1232  C   PRO A  80      15.469   0.909   6.423  1.00  0.00           C  
ATOM   1233  O   PRO A  80      14.897   0.962   7.506  1.00  0.00           O  
ATOM   1234  CB  PRO A  80      13.619  -0.423   5.266  1.00  0.00           C  
ATOM   1235  CG  PRO A  80      13.293  -1.603   6.178  1.00  0.00           C  
ATOM   1236  CD  PRO A  80      14.596  -2.391   6.244  1.00  0.00           C  
ATOM   1237  HA  PRO A  80      15.533   0.126   4.434  1.00  0.00           H  
ATOM   1238  HB2 PRO A  80      13.043   0.462   5.537  1.00  0.00           H  
ATOM   1239  HB3 PRO A  80      13.412  -0.719   4.238  1.00  0.00           H  
ATOM   1240  HG2 PRO A  80      13.058  -1.224   7.173  1.00  0.00           H  
ATOM   1241  HG3 PRO A  80      12.471  -2.205   5.791  1.00  0.00           H  
ATOM   1242  HD2 PRO A  80      14.775  -2.749   7.258  1.00  0.00           H  
ATOM   1243  HD3 PRO A  80      14.549  -3.229   5.548  1.00  0.00           H  
ATOM   1244  N   LYS A  81      16.356   1.815   6.010  1.00  0.00           N  
ATOM   1245  CA  LYS A  81      16.796   2.899   6.918  1.00  0.00           C  
ATOM   1246  C   LYS A  81      15.847   4.095   6.812  1.00  0.00           C  
ATOM   1247  O   LYS A  81      16.091   5.099   6.154  1.00  0.00           O  
ATOM   1248  CB  LYS A  81      18.237   3.285   6.609  1.00  0.00           C  
ATOM   1249  CG  LYS A  81      19.023   3.554   7.895  1.00  0.00           C  
ATOM   1250  CD  LYS A  81      19.588   4.977   7.887  1.00  0.00           C  
ATOM   1251  CE  LYS A  81      20.475   5.176   9.118  1.00  0.00           C  
ATOM   1252  NZ  LYS A  81      21.219   6.429   8.984  1.00  0.00           N  
ATOM   1253  H   LYS A  81      16.738   1.829   5.082  1.00  0.00           H  
ATOM   1254  HA  LYS A  81      16.758   2.524   7.941  1.00  0.00           H  
ATOM   1255  HB2 LYS A  81      18.714   2.471   6.064  1.00  0.00           H  
ATOM   1256  HB3 LYS A  81      18.241   4.185   5.995  1.00  0.00           H  
ATOM   1257  HG2 LYS A  81      18.361   3.435   8.752  1.00  0.00           H  
ATOM   1258  HG3 LYS A  81      19.845   2.842   7.969  1.00  0.00           H  
ATOM   1259  HD2 LYS A  81      20.180   5.129   6.984  1.00  0.00           H  
ATOM   1260  HD3 LYS A  81      18.768   5.695   7.909  1.00  0.00           H  
ATOM   1261  HE2 LYS A  81      19.853   5.215  10.012  1.00  0.00           H  
ATOM   1262  HE3 LYS A  81      21.174   4.345   9.203  1.00  0.00           H  
ATOM   1263  HZ1 LYS A  81      21.805   6.552   9.790  1.00  0.00           H  
ATOM   1264  HZ2 LYS A  81      21.783   6.402   8.166  1.00  0.00           H  
ATOM   1265  HZ3 LYS A  81      20.572   7.196   8.927  1.00  0.00           H  
ATOM   1266  N   HIS A  82      14.686   3.884   7.419  1.00  0.00           N  
ATOM   1267  CA  HIS A  82      13.632   4.906   7.510  1.00  0.00           C  
ATOM   1268  C   HIS A  82      13.956   5.887   8.648  1.00  0.00           C  
ATOM   1269  O   HIS A  82      14.133   5.507   9.815  1.00  0.00           O  
ATOM   1270  CB  HIS A  82      12.275   4.215   7.676  1.00  0.00           C  
ATOM   1271  CG  HIS A  82      11.202   5.032   8.386  1.00  0.00           C  
ATOM   1272  ND1 HIS A  82      11.016   4.994   9.701  1.00  0.00           N  
ATOM   1273  CD2 HIS A  82      10.366   5.916   7.880  1.00  0.00           C  
ATOM   1274  CE1 HIS A  82      10.040   5.847  10.014  1.00  0.00           C  
ATOM   1275  NE2 HIS A  82       9.666   6.419   8.890  1.00  0.00           N  
ATOM   1276  H   HIS A  82      14.544   3.065   7.985  1.00  0.00           H  
ATOM   1277  HA  HIS A  82      13.612   5.468   6.576  1.00  0.00           H  
ATOM   1278  HB2 HIS A  82      11.903   3.959   6.684  1.00  0.00           H  
ATOM   1279  HB3 HIS A  82      12.431   3.297   8.243  1.00  0.00           H  
ATOM   1280  HD1 HIS A  82      11.675   4.608  10.339  1.00  0.00           H  
ATOM   1281  HD2 HIS A  82      10.269   6.182   6.838  1.00  0.00           H  
ATOM   1282  HE1 HIS A  82       9.636   6.032  10.998  1.00  0.00           H  
ATOM   1283  HE2 HIS A  82       8.925   7.098   8.813  1.00  0.00           H  
ATOM   1284  N   SER A  83      13.989   7.157   8.271  1.00  0.00           N  
ATOM   1285  CA  SER A  83      14.264   8.243   9.232  1.00  0.00           C  
ATOM   1286  C   SER A  83      13.001   8.552  10.066  1.00  0.00           C  
ATOM   1287  O   SER A  83      12.184   7.674  10.287  1.00  0.00           O  
ATOM   1288  CB  SER A  83      14.812   9.460   8.477  1.00  0.00           C  
ATOM   1289  OG  SER A  83      15.309  10.402   9.436  1.00  0.00           O  
ATOM   1290  H   SER A  83      13.789   7.401   7.327  1.00  0.00           H  
ATOM   1291  HA  SER A  83      15.039   7.902   9.919  1.00  0.00           H  
ATOM   1292  HB2 SER A  83      15.619   9.148   7.814  1.00  0.00           H  
ATOM   1293  HB3 SER A  83      14.016   9.918   7.891  1.00  0.00           H  
ATOM   1294  HG  SER A  83      15.797  11.156   8.991  1.00  0.00           H  
ATOM   1295  N   LYS A  84      12.799   9.783  10.513  1.00  0.00           N  
ATOM   1296  CA  LYS A  84      11.601  10.170  11.277  1.00  0.00           C  
ATOM   1297  C   LYS A  84      10.303  10.101  10.445  1.00  0.00           C  
ATOM   1298  O   LYS A  84       9.358   9.387  10.753  1.00  0.00           O  
ATOM   1299  CB  LYS A  84      11.852  11.585  11.840  1.00  0.00           C  
ATOM   1300  CG  LYS A  84      12.141  11.530  13.343  1.00  0.00           C  
ATOM   1301  CD  LYS A  84      10.842  11.787  14.096  1.00  0.00           C  
ATOM   1302  CE  LYS A  84      10.728  10.950  15.372  1.00  0.00           C  
ATOM   1303  NZ  LYS A  84       9.298  10.750  15.638  1.00  0.00           N  
ATOM   1304  H   LYS A  84      13.514  10.476  10.385  1.00  0.00           H  
ATOM   1305  HA  LYS A  84      11.494   9.479  12.113  1.00  0.00           H  
ATOM   1306  HB2 LYS A  84      12.708  12.027  11.328  1.00  0.00           H  
ATOM   1307  HB3 LYS A  84      10.969  12.200  11.669  1.00  0.00           H  
ATOM   1308  HG2 LYS A  84      12.530  10.546  13.607  1.00  0.00           H  
ATOM   1309  HG3 LYS A  84      12.874  12.293  13.605  1.00  0.00           H  
ATOM   1310  HD2 LYS A  84      10.797  12.843  14.365  1.00  0.00           H  
ATOM   1311  HD3 LYS A  84      10.005  11.543  13.443  1.00  0.00           H  
ATOM   1312  HE2 LYS A  84      11.223   9.988  15.234  1.00  0.00           H  
ATOM   1313  HE3 LYS A  84      11.194  11.476  16.207  1.00  0.00           H  
ATOM   1314  HZ1 LYS A  84       9.196  10.159  16.437  1.00  0.00           H  
ATOM   1315  HZ2 LYS A  84       8.855  11.627  15.829  1.00  0.00           H  
ATOM   1316  HZ3 LYS A  84       8.871  10.314  14.854  1.00  0.00           H  
ATOM   1317  N   ASP A  85      10.384  10.722   9.276  1.00  0.00           N  
ATOM   1318  CA  ASP A  85       9.326  10.776   8.248  1.00  0.00           C  
ATOM   1319  C   ASP A  85       9.725  10.034   6.964  1.00  0.00           C  
ATOM   1320  O   ASP A  85       9.152  10.224   5.894  1.00  0.00           O  
ATOM   1321  CB  ASP A  85       8.918  12.235   7.967  1.00  0.00           C  
ATOM   1322  CG  ASP A  85       9.983  13.333   8.173  1.00  0.00           C  
ATOM   1323  OD1 ASP A  85      11.182  13.001   8.282  1.00  0.00           O  
ATOM   1324  OD2 ASP A  85       9.558  14.479   8.398  1.00  0.00           O  
ATOM   1325  H   ASP A  85      11.187  11.292   9.070  1.00  0.00           H  
ATOM   1326  HA  ASP A  85       8.454  10.266   8.658  1.00  0.00           H  
ATOM   1327  HB2 ASP A  85       8.591  12.289   6.929  1.00  0.00           H  
ATOM   1328  HB3 ASP A  85       8.078  12.471   8.620  1.00  0.00           H  
ATOM   1329  N   GLY A  86      10.809   9.266   7.077  1.00  0.00           N  
ATOM   1330  CA  GLY A  86      11.413   8.529   5.959  1.00  0.00           C  
ATOM   1331  C   GLY A  86      11.685   9.452   4.769  1.00  0.00           C  
ATOM   1332  O   GLY A  86      11.176   9.237   3.673  1.00  0.00           O  
ATOM   1333  H   GLY A  86      11.218   9.118   7.977  1.00  0.00           H  
ATOM   1334  HA2 GLY A  86      12.354   8.088   6.289  1.00  0.00           H  
ATOM   1335  HA3 GLY A  86      10.734   7.737   5.646  1.00  0.00           H  
ATOM   1336  N   ASN A  87      12.426  10.521   5.079  1.00  0.00           N  
ATOM   1337  CA  ASN A  87      12.832  11.553   4.098  1.00  0.00           C  
ATOM   1338  C   ASN A  87      14.194  12.194   4.479  1.00  0.00           C  
ATOM   1339  O   ASN A  87      14.414  13.393   4.320  1.00  0.00           O  
ATOM   1340  CB  ASN A  87      11.714  12.582   3.952  1.00  0.00           C  
ATOM   1341  CG  ASN A  87      11.653  13.547   5.135  1.00  0.00           C  
ATOM   1342  OD1 ASN A  87      12.339  13.413   6.138  1.00  0.00           O  
ATOM   1343  ND2 ASN A  87      10.907  14.612   4.966  1.00  0.00           N  
ATOM   1344  H   ASN A  87      12.666  10.732   6.024  1.00  0.00           H  
ATOM   1345  HA  ASN A  87      12.961  11.063   3.132  1.00  0.00           H  
ATOM   1346  HB2 ASN A  87      11.880  13.154   3.040  1.00  0.00           H  
ATOM   1347  HB3 ASN A  87      10.762  12.057   3.879  1.00  0.00           H  
ATOM   1348 HD21 ASN A  87      10.378  14.726   4.114  1.00  0.00           H  
ATOM   1349 HD22 ASN A  87      10.865  15.318   5.688  1.00  0.00           H  
ATOM   1350  N   GLY A  88      15.042  11.374   5.098  1.00  0.00           N  
ATOM   1351  CA  GLY A  88      16.381  11.814   5.555  1.00  0.00           C  
ATOM   1352  C   GLY A  88      17.320  12.018   4.360  1.00  0.00           C  
ATOM   1353  O   GLY A  88      16.927  11.993   3.196  1.00  0.00           O  
ATOM   1354  H   GLY A  88      14.906  10.391   5.089  1.00  0.00           H  
ATOM   1355  HA2 GLY A  88      16.285  12.754   6.099  1.00  0.00           H  
ATOM   1356  HA3 GLY A  88      16.802  11.057   6.217  1.00  0.00           H  
ATOM   1357  N   LYS A  89      18.600  11.979   4.699  1.00  0.00           N  
ATOM   1358  CA  LYS A  89      19.671  12.019   3.683  1.00  0.00           C  
ATOM   1359  C   LYS A  89      19.681  10.743   2.821  1.00  0.00           C  
ATOM   1360  O   LYS A  89      20.010  10.792   1.633  1.00  0.00           O  
ATOM   1361  CB  LYS A  89      21.055  12.283   4.316  1.00  0.00           C  
ATOM   1362  CG  LYS A  89      21.713  11.143   5.116  1.00  0.00           C  
ATOM   1363  CD  LYS A  89      20.955  10.778   6.391  1.00  0.00           C  
ATOM   1364  CE  LYS A  89      21.855   9.989   7.336  1.00  0.00           C  
ATOM   1365  NZ  LYS A  89      21.598  10.476   8.695  1.00  0.00           N  
ATOM   1366  H   LYS A  89      18.900  11.901   5.643  1.00  0.00           H  
ATOM   1367  HA  LYS A  89      19.452  12.857   3.022  1.00  0.00           H  
ATOM   1368  HB2 LYS A  89      21.737  12.548   3.507  1.00  0.00           H  
ATOM   1369  HB3 LYS A  89      20.947  13.132   4.991  1.00  0.00           H  
ATOM   1370  HG2 LYS A  89      21.764  10.260   4.480  1.00  0.00           H  
ATOM   1371  HG3 LYS A  89      22.722  11.452   5.390  1.00  0.00           H  
ATOM   1372  HD2 LYS A  89      20.626  11.691   6.888  1.00  0.00           H  
ATOM   1373  HD3 LYS A  89      20.087  10.172   6.133  1.00  0.00           H  
ATOM   1374  HE2 LYS A  89      21.626   8.925   7.270  1.00  0.00           H  
ATOM   1375  HE3 LYS A  89      22.902  10.146   7.073  1.00  0.00           H  
ATOM   1376  HZ1 LYS A  89      22.217  10.014   9.329  1.00  0.00           H  
ATOM   1377  HZ2 LYS A  89      21.771  11.467   8.737  1.00  0.00           H  
ATOM   1378  HZ3 LYS A  89      20.653  10.280   8.949  1.00  0.00           H  
ATOM   1379  N   THR A  90      19.282   9.644   3.450  1.00  0.00           N  
ATOM   1380  CA  THR A  90      19.311   8.287   2.864  1.00  0.00           C  
ATOM   1381  C   THR A  90      18.246   7.403   3.512  1.00  0.00           C  
ATOM   1382  O   THR A  90      18.488   6.455   4.252  1.00  0.00           O  
ATOM   1383  CB  THR A  90      20.714   7.680   3.049  1.00  0.00           C  
ATOM   1384  OG1 THR A  90      21.145   7.943   4.388  1.00  0.00           O  
ATOM   1385  CG2 THR A  90      21.722   8.197   2.023  1.00  0.00           C  
ATOM   1386  H   THR A  90      19.118   9.651   4.430  1.00  0.00           H  
ATOM   1387  HA  THR A  90      19.100   8.363   1.798  1.00  0.00           H  
ATOM   1388  HB  THR A  90      20.636   6.601   2.920  1.00  0.00           H  
ATOM   1389  HG1 THR A  90      22.100   7.666   4.476  1.00  0.00           H  
ATOM   1390 HG21 THR A  90      22.695   7.733   2.185  1.00  0.00           H  
ATOM   1391 HG22 THR A  90      21.372   7.957   1.019  1.00  0.00           H  
ATOM   1392 HG23 THR A  90      21.819   9.278   2.126  1.00  0.00           H  
ATOM   1393  N   ASP A  91      17.015   7.790   3.231  1.00  0.00           N  
ATOM   1394  CA  ASP A  91      15.812   7.086   3.715  1.00  0.00           C  
ATOM   1395  C   ASP A  91      15.423   5.947   2.770  1.00  0.00           C  
ATOM   1396  O   ASP A  91      14.311   5.905   2.261  1.00  0.00           O  
ATOM   1397  CB  ASP A  91      14.666   8.073   3.947  1.00  0.00           C  
ATOM   1398  CG  ASP A  91      14.436   9.035   2.785  1.00  0.00           C  
ATOM   1399  OD1 ASP A  91      15.353   9.846   2.539  1.00  0.00           O  
ATOM   1400  OD2 ASP A  91      13.343   9.029   2.204  1.00  0.00           O  
ATOM   1401  H   ASP A  91      16.850   8.586   2.634  1.00  0.00           H  
ATOM   1402  HA  ASP A  91      16.059   6.640   4.679  1.00  0.00           H  
ATOM   1403  HB2 ASP A  91      13.750   7.506   4.112  1.00  0.00           H  
ATOM   1404  HB3 ASP A  91      14.892   8.658   4.839  1.00  0.00           H  
ATOM   1405  N   HIS A  92      16.331   4.990   2.641  1.00  0.00           N  
ATOM   1406  CA  HIS A  92      16.128   3.834   1.743  1.00  0.00           C  
ATOM   1407  C   HIS A  92      15.246   2.764   2.411  1.00  0.00           C  
ATOM   1408  O   HIS A  92      15.650   1.647   2.713  1.00  0.00           O  
ATOM   1409  CB  HIS A  92      17.492   3.298   1.264  1.00  0.00           C  
ATOM   1410  CG  HIS A  92      18.417   2.861   2.400  1.00  0.00           C  
ATOM   1411  ND1 HIS A  92      18.589   1.620   2.840  1.00  0.00           N  
ATOM   1412  CD2 HIS A  92      19.233   3.662   3.082  1.00  0.00           C  
ATOM   1413  CE1 HIS A  92      19.511   1.634   3.789  1.00  0.00           C  
ATOM   1414  NE2 HIS A  92      19.899   2.899   3.938  1.00  0.00           N  
ATOM   1415  H   HIS A  92      17.148   4.958   3.219  1.00  0.00           H  
ATOM   1416  HA  HIS A  92      15.592   4.190   0.864  1.00  0.00           H  
ATOM   1417  HB2 HIS A  92      17.318   2.443   0.611  1.00  0.00           H  
ATOM   1418  HB3 HIS A  92      17.991   4.082   0.694  1.00  0.00           H  
ATOM   1419  HD1 HIS A  92      18.099   0.815   2.523  1.00  0.00           H  
ATOM   1420  HD2 HIS A  92      19.334   4.731   2.961  1.00  0.00           H  
ATOM   1421  HE1 HIS A  92      19.880   0.781   4.339  1.00  0.00           H  
ATOM   1422  HE2 HIS A  92      20.491   3.239   4.674  1.00  0.00           H  
ATOM   1423  N   TYR A  93      14.016   3.196   2.635  1.00  0.00           N  
ATOM   1424  CA  TYR A  93      13.000   2.355   3.271  1.00  0.00           C  
ATOM   1425  C   TYR A  93      12.107   1.668   2.228  1.00  0.00           C  
ATOM   1426  O   TYR A  93      11.898   2.190   1.135  1.00  0.00           O  
ATOM   1427  CB  TYR A  93      12.209   3.196   4.279  1.00  0.00           C  
ATOM   1428  CG  TYR A  93      11.198   4.157   3.662  1.00  0.00           C  
ATOM   1429  CD1 TYR A  93       9.926   3.634   3.353  1.00  0.00           C  
ATOM   1430  CD2 TYR A  93      11.538   5.501   3.425  1.00  0.00           C  
ATOM   1431  CE1 TYR A  93       8.972   4.482   2.797  1.00  0.00           C  
ATOM   1432  CE2 TYR A  93      10.590   6.337   2.803  1.00  0.00           C  
ATOM   1433  CZ  TYR A  93       9.327   5.803   2.496  1.00  0.00           C  
ATOM   1434  OH  TYR A  93       8.458   6.519   1.735  1.00  0.00           O  
ATOM   1435  H   TYR A  93      13.724   4.125   2.394  1.00  0.00           H  
ATOM   1436  HA  TYR A  93      13.516   1.572   3.826  1.00  0.00           H  
ATOM   1437  HB2 TYR A  93      11.674   2.519   4.944  1.00  0.00           H  
ATOM   1438  HB3 TYR A  93      12.917   3.779   4.868  1.00  0.00           H  
ATOM   1439  HD1 TYR A  93       9.697   2.597   3.545  1.00  0.00           H  
ATOM   1440  HD2 TYR A  93      12.506   5.884   3.713  1.00  0.00           H  
ATOM   1441  HE1 TYR A  93       7.972   4.126   2.602  1.00  0.00           H  
ATOM   1442  HE2 TYR A  93      10.829   7.363   2.569  1.00  0.00           H  
ATOM   1443  HH  TYR A  93       8.739   7.477   1.721  1.00  0.00           H  
ATOM   1444  N   LEU A  94      11.528   0.553   2.648  1.00  0.00           N  
ATOM   1445  CA  LEU A  94      10.538  -0.164   1.834  1.00  0.00           C  
ATOM   1446  C   LEU A  94       9.141   0.429   2.024  1.00  0.00           C  
ATOM   1447  O   LEU A  94       8.656   0.509   3.148  1.00  0.00           O  
ATOM   1448  CB  LEU A  94      10.509  -1.668   2.142  1.00  0.00           C  
ATOM   1449  CG  LEU A  94      11.331  -2.500   1.144  1.00  0.00           C  
ATOM   1450  CD1 LEU A  94      11.104  -3.981   1.388  1.00  0.00           C  
ATOM   1451  CD2 LEU A  94      10.815  -2.324  -0.281  1.00  0.00           C  
ATOM   1452  H   LEU A  94      11.639   0.198   3.579  1.00  0.00           H  
ATOM   1453  HA  LEU A  94      10.823  -0.040   0.789  1.00  0.00           H  
ATOM   1454  HB2 LEU A  94      10.915  -1.826   3.143  1.00  0.00           H  
ATOM   1455  HB3 LEU A  94       9.476  -2.010   2.112  1.00  0.00           H  
ATOM   1456  HG  LEU A  94      12.386  -2.235   1.221  1.00  0.00           H  
ATOM   1457 HD11 LEU A  94      11.676  -4.569   0.672  1.00  0.00           H  
ATOM   1458 HD12 LEU A  94      11.425  -4.233   2.399  1.00  0.00           H  
ATOM   1459 HD13 LEU A  94      10.044  -4.207   1.277  1.00  0.00           H  
ATOM   1460 HD21 LEU A  94      11.395  -2.937  -0.970  1.00  0.00           H  
ATOM   1461 HD22 LEU A  94       9.769  -2.626  -0.325  1.00  0.00           H  
ATOM   1462 HD23 LEU A  94      10.904  -1.278  -0.570  1.00  0.00           H  
ATOM   1463  N   LEU A  95       8.664   1.068   0.968  1.00  0.00           N  
ATOM   1464  CA  LEU A  95       7.327   1.697   0.936  1.00  0.00           C  
ATOM   1465  C   LEU A  95       6.267   0.659   0.561  1.00  0.00           C  
ATOM   1466  O   LEU A  95       6.563  -0.414   0.031  1.00  0.00           O  
ATOM   1467  CB  LEU A  95       7.219   2.912  -0.005  1.00  0.00           C  
ATOM   1468  CG  LEU A  95       8.548   3.616  -0.324  1.00  0.00           C  
ATOM   1469  CD1 LEU A  95       9.322   2.938  -1.436  1.00  0.00           C  
ATOM   1470  CD2 LEU A  95       8.330   5.043  -0.772  1.00  0.00           C  
ATOM   1471  H   LEU A  95       9.161   1.089   0.094  1.00  0.00           H  
ATOM   1472  HA  LEU A  95       7.118   2.049   1.946  1.00  0.00           H  
ATOM   1473  HB2 LEU A  95       6.785   2.572  -0.945  1.00  0.00           H  
ATOM   1474  HB3 LEU A  95       6.556   3.640   0.460  1.00  0.00           H  
ATOM   1475  HG  LEU A  95       9.155   3.613   0.582  1.00  0.00           H  
ATOM   1476 HD11 LEU A  95      10.265   3.455  -1.620  1.00  0.00           H  
ATOM   1477 HD12 LEU A  95       9.533   1.907  -1.151  1.00  0.00           H  
ATOM   1478 HD13 LEU A  95       8.726   2.948  -2.348  1.00  0.00           H  
ATOM   1479 HD21 LEU A  95       9.285   5.532  -0.967  1.00  0.00           H  
ATOM   1480 HD22 LEU A  95       7.733   5.048  -1.683  1.00  0.00           H  
ATOM   1481 HD23 LEU A  95       7.803   5.589   0.011  1.00  0.00           H  
ATOM   1482  N   GLU A  96       5.032   0.967   0.969  1.00  0.00           N  
ATOM   1483  CA  GLU A  96       3.866   0.130   0.677  1.00  0.00           C  
ATOM   1484  C   GLU A  96       2.662   0.969   0.239  1.00  0.00           C  
ATOM   1485  O   GLU A  96       1.868   1.474   1.033  1.00  0.00           O  
ATOM   1486  CB  GLU A  96       3.565  -0.769   1.883  1.00  0.00           C  
ATOM   1487  CG  GLU A  96       2.190  -1.407   1.844  1.00  0.00           C  
ATOM   1488  CD  GLU A  96       2.121  -2.819   2.416  1.00  0.00           C  
ATOM   1489  OE1 GLU A  96       1.917  -2.952   3.635  1.00  0.00           O  
ATOM   1490  OE2 GLU A  96       2.127  -3.741   1.584  1.00  0.00           O  
ATOM   1491  H   GLU A  96       4.848   1.818   1.453  1.00  0.00           H  
ATOM   1492  HA  GLU A  96       4.128  -0.520  -0.159  1.00  0.00           H  
ATOM   1493  HB2 GLU A  96       4.311  -1.563   1.915  1.00  0.00           H  
ATOM   1494  HB3 GLU A  96       3.638  -0.166   2.788  1.00  0.00           H  
ATOM   1495  HG2 GLU A  96       1.507  -0.777   2.413  1.00  0.00           H  
ATOM   1496  HG3 GLU A  96       1.863  -1.445   0.805  1.00  0.00           H  
ATOM   1497  N   PHE A  97       2.576   1.086  -1.080  1.00  0.00           N  
ATOM   1498  CA  PHE A  97       1.461   1.811  -1.698  1.00  0.00           C  
ATOM   1499  C   PHE A  97       0.262   0.869  -1.900  1.00  0.00           C  
ATOM   1500  O   PHE A  97       0.455  -0.236  -2.416  1.00  0.00           O  
ATOM   1501  CB  PHE A  97       1.960   2.417  -3.001  1.00  0.00           C  
ATOM   1502  CG  PHE A  97       0.916   3.301  -3.679  1.00  0.00           C  
ATOM   1503  CD1 PHE A  97      -0.020   2.720  -4.567  1.00  0.00           C  
ATOM   1504  CD2 PHE A  97       0.907   4.669  -3.373  1.00  0.00           C  
ATOM   1505  CE1 PHE A  97      -1.002   3.537  -5.163  1.00  0.00           C  
ATOM   1506  CE2 PHE A  97      -0.072   5.488  -3.982  1.00  0.00           C  
ATOM   1507  CZ  PHE A  97      -1.007   4.918  -4.862  1.00  0.00           C  
ATOM   1508  H   PHE A  97       3.254   0.681  -1.695  1.00  0.00           H  
ATOM   1509  HA  PHE A  97       1.154   2.619  -1.034  1.00  0.00           H  
ATOM   1510  HB2 PHE A  97       2.847   3.015  -2.793  1.00  0.00           H  
ATOM   1511  HB3 PHE A  97       2.234   1.611  -3.682  1.00  0.00           H  
ATOM   1512  HD1 PHE A  97       0.019   1.664  -4.787  1.00  0.00           H  
ATOM   1513  HD2 PHE A  97       1.630   5.087  -2.689  1.00  0.00           H  
ATOM   1514  HE1 PHE A  97      -1.735   3.117  -5.836  1.00  0.00           H  
ATOM   1515  HE2 PHE A  97      -0.100   6.546  -3.772  1.00  0.00           H  
ATOM   1516  HZ  PHE A  97      -1.750   5.552  -5.321  1.00  0.00           H  
ATOM   1517  N   PRO A  98      -0.962   1.319  -1.584  1.00  0.00           N  
ATOM   1518  CA  PRO A  98      -2.196   0.541  -1.763  1.00  0.00           C  
ATOM   1519  C   PRO A  98      -2.592   0.532  -3.235  1.00  0.00           C  
ATOM   1520  O   PRO A  98      -3.164   1.478  -3.768  1.00  0.00           O  
ATOM   1521  CB  PRO A  98      -3.232   1.215  -0.860  1.00  0.00           C  
ATOM   1522  CG  PRO A  98      -2.805   2.677  -0.863  1.00  0.00           C  
ATOM   1523  CD  PRO A  98      -1.277   2.630  -0.989  1.00  0.00           C  
ATOM   1524  HA  PRO A  98      -2.046  -0.488  -1.435  1.00  0.00           H  
ATOM   1525  HB2 PRO A  98      -4.248   1.082  -1.229  1.00  0.00           H  
ATOM   1526  HB3 PRO A  98      -3.134   0.820   0.151  1.00  0.00           H  
ATOM   1527  HG2 PRO A  98      -3.217   3.160  -1.748  1.00  0.00           H  
ATOM   1528  HG3 PRO A  98      -3.121   3.197   0.042  1.00  0.00           H  
ATOM   1529  HD2 PRO A  98      -0.918   3.447  -1.615  1.00  0.00           H  
ATOM   1530  HD3 PRO A  98      -0.826   2.685   0.001  1.00  0.00           H  
ATOM   1531  N   THR A  99      -2.026  -0.451  -3.920  1.00  0.00           N  
ATOM   1532  CA  THR A  99      -2.277  -0.670  -5.361  1.00  0.00           C  
ATOM   1533  C   THR A  99      -3.671  -1.262  -5.584  1.00  0.00           C  
ATOM   1534  O   THR A  99      -4.230  -1.951  -4.724  1.00  0.00           O  
ATOM   1535  CB  THR A  99      -1.176  -1.503  -6.029  1.00  0.00           C  
ATOM   1536  OG1 THR A  99      -1.368  -1.436  -7.439  1.00  0.00           O  
ATOM   1537  CG2 THR A  99      -1.133  -2.962  -5.565  1.00  0.00           C  
ATOM   1538  H   THR A  99      -1.438  -1.125  -3.471  1.00  0.00           H  
ATOM   1539  HA  THR A  99      -2.263   0.312  -5.837  1.00  0.00           H  
ATOM   1540  HB  THR A  99      -0.214  -1.050  -5.785  1.00  0.00           H  
ATOM   1541  HG1 THR A  99      -1.531  -0.481  -7.710  1.00  0.00           H  
ATOM   1542 HG21 THR A  99      -0.329  -3.500  -6.067  1.00  0.00           H  
ATOM   1543 HG22 THR A  99      -0.965  -2.992  -4.488  1.00  0.00           H  
ATOM   1544 HG23 THR A  99      -2.083  -3.442  -5.798  1.00  0.00           H  
ATOM   1545  N   PHE A 100      -4.237  -0.915  -6.731  1.00  0.00           N  
ATOM   1546  CA  PHE A 100      -5.596  -1.334  -7.110  1.00  0.00           C  
ATOM   1547  C   PHE A 100      -5.595  -2.202  -8.379  1.00  0.00           C  
ATOM   1548  O   PHE A 100      -4.737  -1.999  -9.234  1.00  0.00           O  
ATOM   1549  CB  PHE A 100      -6.485  -0.091  -7.268  1.00  0.00           C  
ATOM   1550  CG  PHE A 100      -6.846   0.504  -5.902  1.00  0.00           C  
ATOM   1551  CD1 PHE A 100      -5.837   1.030  -5.074  1.00  0.00           C  
ATOM   1552  CD2 PHE A 100      -8.185   0.521  -5.472  1.00  0.00           C  
ATOM   1553  CE1 PHE A 100      -6.154   1.556  -3.807  1.00  0.00           C  
ATOM   1554  CE2 PHE A 100      -8.534   1.128  -4.249  1.00  0.00           C  
ATOM   1555  CZ  PHE A 100      -7.506   1.632  -3.418  1.00  0.00           C  
ATOM   1556  H   PHE A 100      -3.777  -0.337  -7.386  1.00  0.00           H  
ATOM   1557  HA  PHE A 100      -5.998  -1.936  -6.296  1.00  0.00           H  
ATOM   1558  HB2 PHE A 100      -5.955   0.658  -7.857  1.00  0.00           H  
ATOM   1559  HB3 PHE A 100      -7.398  -0.366  -7.793  1.00  0.00           H  
ATOM   1560  HD1 PHE A 100      -4.811   1.031  -5.413  1.00  0.00           H  
ATOM   1561  HD2 PHE A 100      -8.951   0.066  -6.083  1.00  0.00           H  
ATOM   1562  HE1 PHE A 100      -5.372   1.896  -3.144  1.00  0.00           H  
ATOM   1563  HE2 PHE A 100      -9.568   1.207  -3.950  1.00  0.00           H  
ATOM   1564  HZ  PHE A 100      -7.760   2.084  -2.471  1.00  0.00           H  
ATOM   1565  N   PRO A 101      -6.555  -3.139  -8.510  1.00  0.00           N  
ATOM   1566  CA  PRO A 101      -6.650  -4.033  -9.682  1.00  0.00           C  
ATOM   1567  C   PRO A 101      -7.210  -3.299 -10.911  1.00  0.00           C  
ATOM   1568  O   PRO A 101      -6.590  -3.383 -11.970  1.00  0.00           O  
ATOM   1569  CB  PRO A 101      -7.552  -5.188  -9.249  1.00  0.00           C  
ATOM   1570  CG  PRO A 101      -8.429  -4.612  -8.138  1.00  0.00           C  
ATOM   1571  CD  PRO A 101      -7.625  -3.450  -7.538  1.00  0.00           C  
ATOM   1572  HA  PRO A 101      -5.662  -4.419  -9.930  1.00  0.00           H  
ATOM   1573  HB2 PRO A 101      -8.147  -5.569 -10.079  1.00  0.00           H  
ATOM   1574  HB3 PRO A 101      -6.929  -5.977  -8.826  1.00  0.00           H  
ATOM   1575  HG2 PRO A 101      -9.337  -4.210  -8.587  1.00  0.00           H  
ATOM   1576  HG3 PRO A 101      -8.670  -5.363  -7.385  1.00  0.00           H  
ATOM   1577  HD2 PRO A 101      -8.267  -2.586  -7.369  1.00  0.00           H  
ATOM   1578  HD3 PRO A 101      -7.165  -3.769  -6.602  1.00  0.00           H  
ATOM   1579  N   ASP A 102      -8.245  -2.482 -10.697  1.00  0.00           N  
ATOM   1580  CA  ASP A 102      -8.831  -1.595 -11.740  1.00  0.00           C  
ATOM   1581  C   ASP A 102      -7.760  -0.880 -12.552  1.00  0.00           C  
ATOM   1582  O   ASP A 102      -7.944  -0.565 -13.727  1.00  0.00           O  
ATOM   1583  CB  ASP A 102      -9.719  -0.525 -11.101  1.00  0.00           C  
ATOM   1584  CG  ASP A 102     -11.210  -0.819 -11.207  1.00  0.00           C  
ATOM   1585  OD1 ASP A 102     -11.663  -1.658 -10.402  1.00  0.00           O  
ATOM   1586  OD2 ASP A 102     -11.865  -0.094 -11.992  1.00  0.00           O  
ATOM   1587  H   ASP A 102      -8.703  -2.456  -9.815  1.00  0.00           H  
ATOM   1588  HA  ASP A 102      -9.434  -2.210 -12.409  1.00  0.00           H  
ATOM   1589  HB2 ASP A 102      -9.457  -0.446 -10.045  1.00  0.00           H  
ATOM   1590  HB3 ASP A 102      -9.519   0.427 -11.592  1.00  0.00           H  
ATOM   1591  N   GLY A 103      -6.679  -0.582 -11.840  1.00  0.00           N  
ATOM   1592  CA  GLY A 103      -5.505   0.055 -12.419  1.00  0.00           C  
ATOM   1593  C   GLY A 103      -5.507   1.570 -12.279  1.00  0.00           C  
ATOM   1594  O   GLY A 103      -4.628   2.266 -12.790  1.00  0.00           O  
ATOM   1595  H   GLY A 103      -6.522  -0.935 -10.925  1.00  0.00           H  
ATOM   1596  HA2 GLY A 103      -4.618  -0.337 -11.922  1.00  0.00           H  
ATOM   1597  HA3 GLY A 103      -5.464  -0.195 -13.479  1.00  0.00           H  
ATOM   1598  N   HIS A 104      -6.485   2.011 -11.518  1.00  0.00           N  
ATOM   1599  CA  HIS A 104      -6.616   3.417 -11.173  1.00  0.00           C  
ATOM   1600  C   HIS A 104      -5.620   3.757 -10.060  1.00  0.00           C  
ATOM   1601  O   HIS A 104      -5.158   2.914  -9.295  1.00  0.00           O  
ATOM   1602  CB  HIS A 104      -8.066   3.760 -10.774  1.00  0.00           C  
ATOM   1603  CG  HIS A 104      -8.548   3.092  -9.473  1.00  0.00           C  
ATOM   1604  ND1 HIS A 104      -9.446   2.125  -9.385  1.00  0.00           N  
ATOM   1605  CD2 HIS A 104      -8.223   3.465  -8.245  1.00  0.00           C  
ATOM   1606  CE1 HIS A 104      -9.682   1.896  -8.098  1.00  0.00           C  
ATOM   1607  NE2 HIS A 104      -8.911   2.725  -7.402  1.00  0.00           N  
ATOM   1608  H   HIS A 104      -7.096   1.389 -11.039  1.00  0.00           H  
ATOM   1609  HA  HIS A 104      -6.361   4.009 -12.052  1.00  0.00           H  
ATOM   1610  HB2 HIS A 104      -8.142   4.840 -10.652  1.00  0.00           H  
ATOM   1611  HB3 HIS A 104      -8.727   3.449 -11.583  1.00  0.00           H  
ATOM   1612  HD1 HIS A 104      -9.935   1.713 -10.138  1.00  0.00           H  
ATOM   1613  HD2 HIS A 104      -7.517   4.240  -7.981  1.00  0.00           H  
ATOM   1614  HE1 HIS A 104     -10.372   1.172  -7.692  1.00  0.00           H  
ATOM   1615  HE2 HIS A 104      -8.792   2.711  -6.403  1.00  0.00           H  
ATOM   1616  N   ASP A 105      -5.357   5.052  -9.999  1.00  0.00           N  
ATOM   1617  CA  ASP A 105      -4.459   5.632  -9.003  1.00  0.00           C  
ATOM   1618  C   ASP A 105      -5.289   6.214  -7.879  1.00  0.00           C  
ATOM   1619  O   ASP A 105      -5.700   7.375  -7.928  1.00  0.00           O  
ATOM   1620  CB  ASP A 105      -3.512   6.679  -9.635  1.00  0.00           C  
ATOM   1621  CG  ASP A 105      -4.078   7.356 -10.893  1.00  0.00           C  
ATOM   1622  OD1 ASP A 105      -3.997   6.700 -11.957  1.00  0.00           O  
ATOM   1623  OD2 ASP A 105      -4.692   8.442 -10.776  1.00  0.00           O  
ATOM   1624  H   ASP A 105      -5.831   5.694 -10.598  1.00  0.00           H  
ATOM   1625  HA  ASP A 105      -3.843   4.831  -8.594  1.00  0.00           H  
ATOM   1626  HB2 ASP A 105      -3.306   7.450  -8.892  1.00  0.00           H  
ATOM   1627  HB3 ASP A 105      -2.578   6.182  -9.902  1.00  0.00           H  
ATOM   1628  N   TYR A 106      -5.691   5.310  -6.972  1.00  0.00           N  
ATOM   1629  CA  TYR A 106      -6.433   5.687  -5.752  1.00  0.00           C  
ATOM   1630  C   TYR A 106      -5.967   7.049  -5.248  1.00  0.00           C  
ATOM   1631  O   TYR A 106      -4.765   7.337  -5.314  1.00  0.00           O  
ATOM   1632  CB  TYR A 106      -6.118   4.667  -4.669  1.00  0.00           C  
ATOM   1633  CG  TYR A 106      -6.517   5.017  -3.229  1.00  0.00           C  
ATOM   1634  CD1 TYR A 106      -7.865   5.161  -2.869  1.00  0.00           C  
ATOM   1635  CD2 TYR A 106      -5.462   5.251  -2.318  1.00  0.00           C  
ATOM   1636  CE1 TYR A 106      -8.180   5.561  -1.556  1.00  0.00           C  
ATOM   1637  CE2 TYR A 106      -5.777   5.652  -1.005  1.00  0.00           C  
ATOM   1638  CZ  TYR A 106      -7.137   5.812  -0.653  1.00  0.00           C  
ATOM   1639  OH  TYR A 106      -7.454   6.276   0.578  1.00  0.00           O  
ATOM   1640  H   TYR A 106      -5.431   4.352  -7.036  1.00  0.00           H  
ATOM   1641  HA  TYR A 106      -7.503   5.708  -5.959  1.00  0.00           H  
ATOM   1642  HB2 TYR A 106      -6.623   3.738  -4.934  1.00  0.00           H  
ATOM   1643  HB3 TYR A 106      -5.042   4.495  -4.680  1.00  0.00           H  
ATOM   1644  HD1 TYR A 106      -8.648   4.967  -3.586  1.00  0.00           H  
ATOM   1645  HD2 TYR A 106      -4.434   5.125  -2.623  1.00  0.00           H  
ATOM   1646  HE1 TYR A 106      -9.209   5.674  -1.248  1.00  0.00           H  
ATOM   1647  HE2 TYR A 106      -4.994   5.833  -0.282  1.00  0.00           H  
ATOM   1648  HH  TYR A 106      -7.896   5.528   1.116  1.00  0.00           H  
ATOM   1649  N   LYS A 107      -6.917   7.816  -4.746  1.00  0.00           N  
ATOM   1650  CA  LYS A 107      -6.652   9.124  -4.139  1.00  0.00           C  
ATOM   1651  C   LYS A 107      -5.844   8.957  -2.835  1.00  0.00           C  
ATOM   1652  O   LYS A 107      -6.255   9.265  -1.720  1.00  0.00           O  
ATOM   1653  CB  LYS A 107      -7.962   9.899  -3.958  1.00  0.00           C  
ATOM   1654  CG  LYS A 107      -8.965   9.174  -3.034  1.00  0.00           C  
ATOM   1655  CD  LYS A 107     -10.070   8.448  -3.784  1.00  0.00           C  
ATOM   1656  CE  LYS A 107     -11.353   9.271  -3.642  1.00  0.00           C  
ATOM   1657  NZ  LYS A 107     -11.874   9.568  -4.981  1.00  0.00           N  
ATOM   1658  H   LYS A 107      -7.878   7.524  -4.750  1.00  0.00           H  
ATOM   1659  HA  LYS A 107      -6.033   9.693  -4.833  1.00  0.00           H  
ATOM   1660  HB2 LYS A 107      -7.732  10.874  -3.526  1.00  0.00           H  
ATOM   1661  HB3 LYS A 107      -8.425  10.034  -4.935  1.00  0.00           H  
ATOM   1662  HG2 LYS A 107      -8.417   8.445  -2.436  1.00  0.00           H  
ATOM   1663  HG3 LYS A 107      -9.422   9.913  -2.375  1.00  0.00           H  
ATOM   1664  HD2 LYS A 107      -9.804   8.356  -4.837  1.00  0.00           H  
ATOM   1665  HD3 LYS A 107     -10.217   7.456  -3.357  1.00  0.00           H  
ATOM   1666  HE2 LYS A 107     -12.092   8.703  -3.077  1.00  0.00           H  
ATOM   1667  HE3 LYS A 107     -11.137  10.201  -3.116  1.00  0.00           H  
ATOM   1668  HZ1 LYS A 107     -12.734  10.067  -4.888  1.00  0.00           H  
ATOM   1669  HZ2 LYS A 107     -11.218  10.140  -5.490  1.00  0.00           H  
ATOM   1670  HZ3 LYS A 107     -12.037   8.709  -5.469  1.00  0.00           H  
ATOM   1671  N   PHE A 108      -4.588   8.579  -3.040  1.00  0.00           N  
ATOM   1672  CA  PHE A 108      -3.601   8.401  -1.962  1.00  0.00           C  
ATOM   1673  C   PHE A 108      -3.168   9.730  -1.324  1.00  0.00           C  
ATOM   1674  O   PHE A 108      -2.423   9.788  -0.351  1.00  0.00           O  
ATOM   1675  CB  PHE A 108      -2.409   7.592  -2.472  1.00  0.00           C  
ATOM   1676  CG  PHE A 108      -1.600   8.368  -3.507  1.00  0.00           C  
ATOM   1677  CD1 PHE A 108      -0.663   9.314  -3.064  1.00  0.00           C  
ATOM   1678  CD2 PHE A 108      -1.854   8.173  -4.888  1.00  0.00           C  
ATOM   1679  CE1 PHE A 108       0.000  10.115  -3.995  1.00  0.00           C  
ATOM   1680  CE2 PHE A 108      -1.145   8.947  -5.832  1.00  0.00           C  
ATOM   1681  CZ  PHE A 108      -0.231   9.912  -5.378  1.00  0.00           C  
ATOM   1682  H   PHE A 108      -4.288   8.283  -3.956  1.00  0.00           H  
ATOM   1683  HA  PHE A 108      -4.083   7.814  -1.181  1.00  0.00           H  
ATOM   1684  HB2 PHE A 108      -1.763   7.340  -1.631  1.00  0.00           H  
ATOM   1685  HB3 PHE A 108      -2.771   6.668  -2.924  1.00  0.00           H  
ATOM   1686  HD1 PHE A 108      -0.455   9.422  -2.009  1.00  0.00           H  
ATOM   1687  HD2 PHE A 108      -2.579   7.443  -5.213  1.00  0.00           H  
ATOM   1688  HE1 PHE A 108       0.684  10.883  -3.664  1.00  0.00           H  
ATOM   1689  HE2 PHE A 108      -1.304   8.798  -6.889  1.00  0.00           H  
ATOM   1690  HZ  PHE A 108       0.308  10.511  -6.098  1.00  0.00           H  
ATOM   1691  N   ASP A 109      -3.581  10.790  -2.002  1.00  0.00           N  
ATOM   1692  CA  ASP A 109      -3.341  12.167  -1.585  1.00  0.00           C  
ATOM   1693  C   ASP A 109      -4.593  12.802  -0.963  1.00  0.00           C  
ATOM   1694  O   ASP A 109      -4.530  13.940  -0.494  1.00  0.00           O  
ATOM   1695  CB  ASP A 109      -2.865  12.974  -2.800  1.00  0.00           C  
ATOM   1696  CG  ASP A 109      -1.763  13.972  -2.433  1.00  0.00           C  
ATOM   1697  OD1 ASP A 109      -1.851  14.578  -1.340  1.00  0.00           O  
ATOM   1698  OD2 ASP A 109      -0.782  14.000  -3.210  1.00  0.00           O  
ATOM   1699  H   ASP A 109      -4.174  10.671  -2.802  1.00  0.00           H  
ATOM   1700  HA  ASP A 109      -2.549  12.166  -0.834  1.00  0.00           H  
ATOM   1701  HB2 ASP A 109      -2.480  12.286  -3.552  1.00  0.00           H  
ATOM   1702  HB3 ASP A 109      -3.712  13.521  -3.213  1.00  0.00           H  
ATOM   1703  N   SER A 110      -5.682  12.043  -0.889  1.00  0.00           N  
ATOM   1704  CA  SER A 110      -6.943  12.526  -0.278  1.00  0.00           C  
ATOM   1705  C   SER A 110      -6.936  12.286   1.227  1.00  0.00           C  
ATOM   1706  O   SER A 110      -7.174  11.167   1.698  1.00  0.00           O  
ATOM   1707  CB  SER A 110      -8.173  11.817  -0.845  1.00  0.00           C  
ATOM   1708  OG  SER A 110      -8.899  12.688  -1.699  1.00  0.00           O  
ATOM   1709  H   SER A 110      -5.700  11.085  -1.166  1.00  0.00           H  
ATOM   1710  HA  SER A 110      -7.028  13.595  -0.474  1.00  0.00           H  
ATOM   1711  HB2 SER A 110      -7.853  10.943  -1.412  1.00  0.00           H  
ATOM   1712  HB3 SER A 110      -8.816  11.502  -0.024  1.00  0.00           H  
ATOM   1713  HG  SER A 110      -9.727  12.220  -2.003  1.00  0.00           H  
ATOM   1714  N   LYS A 111      -6.497  13.313   1.930  1.00  0.00           N  
ATOM   1715  CA  LYS A 111      -6.431  13.276   3.413  1.00  0.00           C  
ATOM   1716  C   LYS A 111      -7.808  13.082   4.023  1.00  0.00           C  
ATOM   1717  O   LYS A 111      -8.107  12.036   4.590  1.00  0.00           O  
ATOM   1718  CB  LYS A 111      -5.755  14.539   3.983  1.00  0.00           C  
ATOM   1719  CG  LYS A 111      -4.948  14.222   5.248  1.00  0.00           C  
ATOM   1720  CD  LYS A 111      -4.350  15.510   5.815  1.00  0.00           C  
ATOM   1721  CE  LYS A 111      -2.975  15.310   6.469  1.00  0.00           C  
ATOM   1722  NZ  LYS A 111      -3.064  14.836   7.865  1.00  0.00           N  
ATOM   1723  H   LYS A 111      -6.090  14.109   1.482  1.00  0.00           H  
ATOM   1724  HA  LYS A 111      -5.819  12.417   3.689  1.00  0.00           H  
ATOM   1725  HB2 LYS A 111      -5.084  14.952   3.229  1.00  0.00           H  
ATOM   1726  HB3 LYS A 111      -6.523  15.273   4.227  1.00  0.00           H  
ATOM   1727  HG2 LYS A 111      -5.603  13.770   5.992  1.00  0.00           H  
ATOM   1728  HG3 LYS A 111      -4.144  13.528   5.001  1.00  0.00           H  
ATOM   1729  HD2 LYS A 111      -4.243  16.229   5.002  1.00  0.00           H  
ATOM   1730  HD3 LYS A 111      -5.034  15.908   6.564  1.00  0.00           H  
ATOM   1731  HE2 LYS A 111      -2.415  14.578   5.887  1.00  0.00           H  
ATOM   1732  HE3 LYS A 111      -2.442  16.260   6.457  1.00  0.00           H  
ATOM   1733  HZ1 LYS A 111      -2.138  14.729   8.220  1.00  0.00           H  
ATOM   1734  HZ2 LYS A 111      -3.556  15.506   8.418  1.00  0.00           H  
ATOM   1735  HZ3 LYS A 111      -3.524  13.958   7.892  1.00  0.00           H  
ATOM   1736  N   LYS A 112      -8.630  14.093   3.814  1.00  0.00           N  
ATOM   1737  CA  LYS A 112     -10.012  14.066   4.280  1.00  0.00           C  
ATOM   1738  C   LYS A 112     -10.971  14.492   3.148  1.00  0.00           C  
ATOM   1739  O   LYS A 112     -10.810  15.577   2.587  1.00  0.00           O  
ATOM   1740  CB  LYS A 112     -10.147  14.855   5.578  1.00  0.00           C  
ATOM   1741  CG  LYS A 112     -11.314  14.335   6.422  1.00  0.00           C  
ATOM   1742  CD  LYS A 112     -12.636  14.975   6.005  1.00  0.00           C  
ATOM   1743  CE  LYS A 112     -13.804  14.345   6.748  1.00  0.00           C  
ATOM   1744  NZ  LYS A 112     -14.888  15.325   6.790  1.00  0.00           N  
ATOM   1745  H   LYS A 112      -8.348  14.899   3.291  1.00  0.00           H  
ATOM   1746  HA  LYS A 112     -10.251  13.031   4.519  1.00  0.00           H  
ATOM   1747  HB2 LYS A 112      -9.224  14.760   6.150  1.00  0.00           H  
ATOM   1748  HB3 LYS A 112     -10.320  15.905   5.340  1.00  0.00           H  
ATOM   1749  HG2 LYS A 112     -11.388  13.255   6.295  1.00  0.00           H  
ATOM   1750  HG3 LYS A 112     -11.124  14.566   7.470  1.00  0.00           H  
ATOM   1751  HD2 LYS A 112     -12.602  16.041   6.231  1.00  0.00           H  
ATOM   1752  HD3 LYS A 112     -12.778  14.836   4.934  1.00  0.00           H  
ATOM   1753  HE2 LYS A 112     -14.134  13.447   6.228  1.00  0.00           H  
ATOM   1754  HE3 LYS A 112     -13.501  14.081   7.762  1.00  0.00           H  
ATOM   1755  HZ1 LYS A 112     -15.663  14.942   7.296  1.00  0.00           H  
ATOM   1756  HZ2 LYS A 112     -14.569  16.149   7.256  1.00  0.00           H  
ATOM   1757  HZ3 LYS A 112     -15.183  15.543   5.862  1.00  0.00           H  
ATOM   1758  N   PRO A 113     -11.884  13.567   2.780  1.00  0.00           N  
ATOM   1759  CA  PRO A 113     -11.996  12.224   3.371  1.00  0.00           C  
ATOM   1760  C   PRO A 113     -10.919  11.279   2.824  1.00  0.00           C  
ATOM   1761  O   PRO A 113     -10.040  11.684   2.054  1.00  0.00           O  
ATOM   1762  CB  PRO A 113     -13.425  11.772   3.073  1.00  0.00           C  
ATOM   1763  CG  PRO A 113     -13.806  12.528   1.805  1.00  0.00           C  
ATOM   1764  CD  PRO A 113     -12.965  13.808   1.803  1.00  0.00           C  
ATOM   1765  HA  PRO A 113     -11.867  12.289   4.452  1.00  0.00           H  
ATOM   1766  HB2 PRO A 113     -13.489  10.693   2.940  1.00  0.00           H  
ATOM   1767  HB3 PRO A 113     -14.074  12.101   3.885  1.00  0.00           H  
ATOM   1768  HG2 PRO A 113     -13.517  11.924   0.946  1.00  0.00           H  
ATOM   1769  HG3 PRO A 113     -14.872  12.752   1.779  1.00  0.00           H  
ATOM   1770  HD2 PRO A 113     -12.566  14.008   0.808  1.00  0.00           H  
ATOM   1771  HD3 PRO A 113     -13.571  14.648   2.144  1.00  0.00           H  
ATOM   1772  N   LYS A 114     -10.964  10.052   3.320  1.00  0.00           N  
ATOM   1773  CA  LYS A 114      -9.988   9.010   2.949  1.00  0.00           C  
ATOM   1774  C   LYS A 114     -10.687   7.646   3.016  1.00  0.00           C  
ATOM   1775  O   LYS A 114     -10.978   7.120   4.088  1.00  0.00           O  
ATOM   1776  CB  LYS A 114      -8.788   9.081   3.888  1.00  0.00           C  
ATOM   1777  CG  LYS A 114      -7.845   7.892   3.720  1.00  0.00           C  
ATOM   1778  CD  LYS A 114      -6.781   7.898   4.808  1.00  0.00           C  
ATOM   1779  CE  LYS A 114      -5.899   6.662   4.693  1.00  0.00           C  
ATOM   1780  NZ  LYS A 114      -6.479   5.514   5.396  1.00  0.00           N  
ATOM   1781  H   LYS A 114     -11.685   9.761   3.945  1.00  0.00           H  
ATOM   1782  HA  LYS A 114      -9.645   9.184   1.929  1.00  0.00           H  
ATOM   1783  HB2 LYS A 114      -8.235   9.997   3.681  1.00  0.00           H  
ATOM   1784  HB3 LYS A 114      -9.149   9.099   4.916  1.00  0.00           H  
ATOM   1785  HG2 LYS A 114      -8.419   6.967   3.786  1.00  0.00           H  
ATOM   1786  HG3 LYS A 114      -7.362   7.952   2.745  1.00  0.00           H  
ATOM   1787  HD2 LYS A 114      -6.164   8.791   4.703  1.00  0.00           H  
ATOM   1788  HD3 LYS A 114      -7.265   7.905   5.785  1.00  0.00           H  
ATOM   1789  HE2 LYS A 114      -5.778   6.409   3.640  1.00  0.00           H  
ATOM   1790  HE3 LYS A 114      -4.921   6.883   5.123  1.00  0.00           H  
ATOM   1791  HZ1 LYS A 114      -5.853   4.740   5.256  1.00  0.00           H  
ATOM   1792  HZ2 LYS A 114      -6.540   5.735   6.359  1.00  0.00           H  
ATOM   1793  HZ3 LYS A 114      -7.367   5.314   4.994  1.00  0.00           H  
ATOM   1794  N   GLU A 115     -11.035   7.173   1.838  1.00  0.00           N  
ATOM   1795  CA  GLU A 115     -11.644   5.835   1.704  1.00  0.00           C  
ATOM   1796  C   GLU A 115     -10.603   4.778   2.098  1.00  0.00           C  
ATOM   1797  O   GLU A 115      -9.415   4.889   1.789  1.00  0.00           O  
ATOM   1798  CB  GLU A 115     -12.149   5.621   0.284  1.00  0.00           C  
ATOM   1799  CG  GLU A 115     -12.927   4.302   0.137  1.00  0.00           C  
ATOM   1800  CD  GLU A 115     -12.318   3.411  -0.945  1.00  0.00           C  
ATOM   1801  OE1 GLU A 115     -12.174   3.921  -2.080  1.00  0.00           O  
ATOM   1802  OE2 GLU A 115     -12.095   2.229  -0.639  1.00  0.00           O  
ATOM   1803  H   GLU A 115     -10.770   7.627   0.986  1.00  0.00           H  
ATOM   1804  HA  GLU A 115     -12.492   5.766   2.385  1.00  0.00           H  
ATOM   1805  HB2 GLU A 115     -12.806   6.447   0.017  1.00  0.00           H  
ATOM   1806  HB3 GLU A 115     -11.295   5.602  -0.393  1.00  0.00           H  
ATOM   1807  HG2 GLU A 115     -12.906   3.769   1.088  1.00  0.00           H  
ATOM   1808  HG3 GLU A 115     -13.961   4.526  -0.126  1.00  0.00           H  
ATOM   1809  N   ASN A 116     -11.110   3.738   2.750  1.00  0.00           N  
ATOM   1810  CA  ASN A 116     -10.312   2.569   3.164  1.00  0.00           C  
ATOM   1811  C   ASN A 116      -9.397   2.081   2.028  1.00  0.00           C  
ATOM   1812  O   ASN A 116      -9.789   2.180   0.856  1.00  0.00           O  
ATOM   1813  CB  ASN A 116     -11.233   1.427   3.616  1.00  0.00           C  
ATOM   1814  CG  ASN A 116     -10.564   0.655   4.759  1.00  0.00           C  
ATOM   1815  OD1 ASN A 116     -10.055  -0.450   4.627  1.00  0.00           O  
ATOM   1816  ND2 ASN A 116     -10.469   1.307   5.897  1.00  0.00           N  
ATOM   1817  H   ASN A 116     -12.079   3.698   2.977  1.00  0.00           H  
ATOM   1818  HA  ASN A 116      -9.687   2.866   4.007  1.00  0.00           H  
ATOM   1819  HB2 ASN A 116     -12.182   1.838   3.958  1.00  0.00           H  
ATOM   1820  HB3 ASN A 116     -11.415   0.753   2.779  1.00  0.00           H  
ATOM   1821 HD21 ASN A 116     -10.863   2.233   5.984  1.00  0.00           H  
ATOM   1822 HD22 ASN A 116     -10.001   0.880   6.684  1.00  0.00           H  
ATOM   1823  N   PRO A 117      -8.143   1.748   2.343  1.00  0.00           N  
ATOM   1824  CA  PRO A 117      -7.194   1.287   1.322  1.00  0.00           C  
ATOM   1825  C   PRO A 117      -7.582  -0.110   0.813  1.00  0.00           C  
ATOM   1826  O   PRO A 117      -8.594  -0.693   1.198  1.00  0.00           O  
ATOM   1827  CB  PRO A 117      -5.833   1.338   2.022  1.00  0.00           C  
ATOM   1828  CG  PRO A 117      -6.134   1.191   3.507  1.00  0.00           C  
ATOM   1829  CD  PRO A 117      -7.523   1.809   3.688  1.00  0.00           C  
ATOM   1830  HA  PRO A 117      -7.188   1.972   0.474  1.00  0.00           H  
ATOM   1831  HB2 PRO A 117      -5.167   0.552   1.665  1.00  0.00           H  
ATOM   1832  HB3 PRO A 117      -5.392   2.322   1.855  1.00  0.00           H  
ATOM   1833  HG2 PRO A 117      -6.188   0.130   3.749  1.00  0.00           H  
ATOM   1834  HG3 PRO A 117      -5.386   1.689   4.124  1.00  0.00           H  
ATOM   1835  HD2 PRO A 117      -8.103   1.253   4.423  1.00  0.00           H  
ATOM   1836  HD3 PRO A 117      -7.427   2.852   3.990  1.00  0.00           H  
ATOM   1837  N   GLY A 118      -6.757  -0.578  -0.123  1.00  0.00           N  
ATOM   1838  CA  GLY A 118      -6.905  -1.891  -0.766  1.00  0.00           C  
ATOM   1839  C   GLY A 118      -6.206  -3.013   0.031  1.00  0.00           C  
ATOM   1840  O   GLY A 118      -5.350  -2.720   0.867  1.00  0.00           O  
ATOM   1841  H   GLY A 118      -5.923  -0.095  -0.346  1.00  0.00           H  
ATOM   1842  HA2 GLY A 118      -7.967  -2.125  -0.846  1.00  0.00           H  
ATOM   1843  HA3 GLY A 118      -6.470  -1.845  -1.764  1.00  0.00           H  
ATOM   1844  N   PRO A 119      -6.562  -4.272  -0.219  1.00  0.00           N  
ATOM   1845  CA  PRO A 119      -5.910  -5.426   0.437  1.00  0.00           C  
ATOM   1846  C   PRO A 119      -4.508  -5.652  -0.131  1.00  0.00           C  
ATOM   1847  O   PRO A 119      -3.553  -5.748   0.623  1.00  0.00           O  
ATOM   1848  CB  PRO A 119      -6.840  -6.614   0.213  1.00  0.00           C  
ATOM   1849  CG  PRO A 119      -7.731  -6.239  -0.972  1.00  0.00           C  
ATOM   1850  CD  PRO A 119      -7.643  -4.720  -1.131  1.00  0.00           C  
ATOM   1851  HA  PRO A 119      -5.821  -5.240   1.508  1.00  0.00           H  
ATOM   1852  HB2 PRO A 119      -6.279  -7.528   0.019  1.00  0.00           H  
ATOM   1853  HB3 PRO A 119      -7.471  -6.730   1.094  1.00  0.00           H  
ATOM   1854  HG2 PRO A 119      -7.318  -6.701  -1.868  1.00  0.00           H  
ATOM   1855  HG3 PRO A 119      -8.760  -6.560  -0.811  1.00  0.00           H  
ATOM   1856  HD2 PRO A 119      -7.423  -4.454  -2.165  1.00  0.00           H  
ATOM   1857  HD3 PRO A 119      -8.581  -4.265  -0.813  1.00  0.00           H  
ATOM   1858  N   ALA A 120      -4.428  -5.722  -1.462  1.00  0.00           N  
ATOM   1859  CA  ALA A 120      -3.165  -5.845  -2.189  1.00  0.00           C  
ATOM   1860  C   ALA A 120      -2.447  -4.513  -2.342  1.00  0.00           C  
ATOM   1861  O   ALA A 120      -3.053  -3.479  -2.618  1.00  0.00           O  
ATOM   1862  CB  ALA A 120      -3.370  -6.526  -3.535  1.00  0.00           C  
ATOM   1863  H   ALA A 120      -5.245  -5.642  -2.043  1.00  0.00           H  
ATOM   1864  HA  ALA A 120      -2.520  -6.490  -1.592  1.00  0.00           H  
ATOM   1865  HB1 ALA A 120      -2.412  -6.660  -4.037  1.00  0.00           H  
ATOM   1866  HB2 ALA A 120      -3.834  -7.500  -3.381  1.00  0.00           H  
ATOM   1867  HB3 ALA A 120      -4.018  -5.909  -4.157  1.00  0.00           H  
ATOM   1868  N   ARG A 121      -1.178  -4.567  -1.972  1.00  0.00           N  
ATOM   1869  CA  ARG A 121      -0.304  -3.396  -1.941  1.00  0.00           C  
ATOM   1870  C   ARG A 121       1.009  -3.694  -2.665  1.00  0.00           C  
ATOM   1871  O   ARG A 121       1.505  -4.819  -2.634  1.00  0.00           O  
ATOM   1872  CB  ARG A 121      -0.041  -2.966  -0.495  1.00  0.00           C  
ATOM   1873  CG  ARG A 121      -1.351  -2.728   0.260  1.00  0.00           C  
ATOM   1874  CD  ARG A 121      -1.234  -1.706   1.393  1.00  0.00           C  
ATOM   1875  NE  ARG A 121      -0.923  -2.339   2.692  1.00  0.00           N  
ATOM   1876  CZ  ARG A 121      -0.916  -1.696   3.858  1.00  0.00           C  
ATOM   1877  NH1 ARG A 121      -1.096  -0.388   3.930  1.00  0.00           N  
ATOM   1878  NH2 ARG A 121      -0.667  -2.350   4.992  1.00  0.00           N  
ATOM   1879  H   ARG A 121      -0.769  -5.413  -1.603  1.00  0.00           H  
ATOM   1880  HA  ARG A 121      -0.807  -2.579  -2.458  1.00  0.00           H  
ATOM   1881  HB2 ARG A 121       0.525  -3.748   0.011  1.00  0.00           H  
ATOM   1882  HB3 ARG A 121       0.539  -2.042  -0.500  1.00  0.00           H  
ATOM   1883  HG2 ARG A 121      -2.096  -2.371  -0.450  1.00  0.00           H  
ATOM   1884  HG3 ARG A 121      -1.679  -3.676   0.686  1.00  0.00           H  
ATOM   1885  HD2 ARG A 121      -0.441  -0.998   1.149  1.00  0.00           H  
ATOM   1886  HD3 ARG A 121      -2.178  -1.168   1.480  1.00  0.00           H  
ATOM   1887  HE  ARG A 121      -0.694  -3.311   2.670  1.00  0.00           H  
ATOM   1888 HH11 ARG A 121      -1.260   0.142   3.085  1.00  0.00           H  
ATOM   1889 HH12 ARG A 121      -1.072   0.091   4.819  1.00  0.00           H  
ATOM   1890 HH21 ARG A 121      -0.498  -3.345   4.971  1.00  0.00           H  
ATOM   1891 HH22 ARG A 121      -0.646  -1.858   5.874  1.00  0.00           H  
ATOM   1892  N   VAL A 122       1.538  -2.659  -3.290  1.00  0.00           N  
ATOM   1893  CA  VAL A 122       2.810  -2.746  -4.017  1.00  0.00           C  
ATOM   1894  C   VAL A 122       3.976  -2.435  -3.061  1.00  0.00           C  
ATOM   1895  O   VAL A 122       3.929  -1.473  -2.301  1.00  0.00           O  
ATOM   1896  CB  VAL A 122       2.787  -1.848  -5.271  1.00  0.00           C  
ATOM   1897  CG1 VAL A 122       2.702  -0.349  -4.978  1.00  0.00           C  
ATOM   1898  CG2 VAL A 122       4.003  -2.119  -6.150  1.00  0.00           C  
ATOM   1899  H   VAL A 122       1.166  -1.726  -3.162  1.00  0.00           H  
ATOM   1900  HA  VAL A 122       2.929  -3.774  -4.356  1.00  0.00           H  
ATOM   1901  HB  VAL A 122       1.896  -2.116  -5.838  1.00  0.00           H  
ATOM   1902 HG11 VAL A 122       2.658   0.227  -5.901  1.00  0.00           H  
ATOM   1903 HG12 VAL A 122       1.805  -0.148  -4.392  1.00  0.00           H  
ATOM   1904 HG13 VAL A 122       3.582  -0.044  -4.412  1.00  0.00           H  
ATOM   1905 HG21 VAL A 122       3.953  -1.520  -7.060  1.00  0.00           H  
ATOM   1906 HG22 VAL A 122       4.910  -1.862  -5.602  1.00  0.00           H  
ATOM   1907 HG23 VAL A 122       4.027  -3.175  -6.416  1.00  0.00           H  
ATOM   1908  N   ILE A 123       4.987  -3.287  -3.159  1.00  0.00           N  
ATOM   1909  CA  ILE A 123       6.208  -3.145  -2.347  1.00  0.00           C  
ATOM   1910  C   ILE A 123       7.377  -2.784  -3.251  1.00  0.00           C  
ATOM   1911  O   ILE A 123       7.547  -3.344  -4.340  1.00  0.00           O  
ATOM   1912  CB  ILE A 123       6.502  -4.408  -1.516  1.00  0.00           C  
ATOM   1913  CG1 ILE A 123       5.285  -4.812  -0.680  1.00  0.00           C  
ATOM   1914  CG2 ILE A 123       7.738  -4.235  -0.630  1.00  0.00           C  
ATOM   1915  CD1 ILE A 123       4.752  -3.688   0.212  1.00  0.00           C  
ATOM   1916  H   ILE A 123       4.959  -4.070  -3.787  1.00  0.00           H  
ATOM   1917  HA  ILE A 123       6.052  -2.322  -1.650  1.00  0.00           H  
ATOM   1918  HB  ILE A 123       6.709  -5.219  -2.214  1.00  0.00           H  
ATOM   1919 HG12 ILE A 123       4.489  -5.120  -1.358  1.00  0.00           H  
ATOM   1920 HG13 ILE A 123       5.568  -5.651  -0.044  1.00  0.00           H  
ATOM   1921 HG21 ILE A 123       7.941  -5.155  -0.082  1.00  0.00           H  
ATOM   1922 HG22 ILE A 123       8.598  -3.992  -1.254  1.00  0.00           H  
ATOM   1923 HG23 ILE A 123       7.564  -3.426   0.079  1.00  0.00           H  
ATOM   1924 HD11 ILE A 123       3.888  -4.029   0.782  1.00  0.00           H  
ATOM   1925 HD12 ILE A 123       5.536  -3.375   0.904  1.00  0.00           H  
ATOM   1926 HD13 ILE A 123       4.458  -2.842  -0.410  1.00  0.00           H  
ATOM   1927  N   TYR A 124       8.182  -1.862  -2.736  1.00  0.00           N  
ATOM   1928  CA  TYR A 124       9.293  -1.256  -3.489  1.00  0.00           C  
ATOM   1929  C   TYR A 124      10.114  -0.329  -2.601  1.00  0.00           C  
ATOM   1930  O   TYR A 124       9.631   0.115  -1.563  1.00  0.00           O  
ATOM   1931  CB  TYR A 124       8.759  -0.456  -4.689  1.00  0.00           C  
ATOM   1932  CG  TYR A 124       7.781   0.660  -4.311  1.00  0.00           C  
ATOM   1933  CD1 TYR A 124       6.502   0.352  -3.790  1.00  0.00           C  
ATOM   1934  CD2 TYR A 124       8.199   1.998  -4.477  1.00  0.00           C  
ATOM   1935  CE1 TYR A 124       5.642   1.385  -3.404  1.00  0.00           C  
ATOM   1936  CE2 TYR A 124       7.326   3.037  -4.109  1.00  0.00           C  
ATOM   1937  CZ  TYR A 124       6.070   2.713  -3.569  1.00  0.00           C  
ATOM   1938  OH  TYR A 124       5.217   3.695  -3.187  1.00  0.00           O  
ATOM   1939  H   TYR A 124       8.012  -1.459  -1.826  1.00  0.00           H  
ATOM   1940  HA  TYR A 124       9.935  -2.057  -3.855  1.00  0.00           H  
ATOM   1941  HB2 TYR A 124       9.607  -0.011  -5.211  1.00  0.00           H  
ATOM   1942  HB3 TYR A 124       8.254  -1.144  -5.366  1.00  0.00           H  
ATOM   1943  HD1 TYR A 124       6.192  -0.678  -3.689  1.00  0.00           H  
ATOM   1944  HD2 TYR A 124       9.176   2.221  -4.880  1.00  0.00           H  
ATOM   1945  HE1 TYR A 124       4.670   1.168  -2.989  1.00  0.00           H  
ATOM   1946  HE2 TYR A 124       7.617   4.069  -4.239  1.00  0.00           H  
ATOM   1947  HH  TYR A 124       5.166   4.377  -3.920  1.00  0.00           H  
ATOM   1948  N   THR A 125      11.410  -0.309  -2.892  1.00  0.00           N  
ATOM   1949  CA  THR A 125      12.380   0.496  -2.132  1.00  0.00           C  
ATOM   1950  C   THR A 125      12.334   1.946  -2.643  1.00  0.00           C  
ATOM   1951  O   THR A 125      11.418   2.331  -3.356  1.00  0.00           O  
ATOM   1952  CB  THR A 125      13.796  -0.102  -2.281  1.00  0.00           C  
ATOM   1953  OG1 THR A 125      14.222   0.088  -3.634  1.00  0.00           O  
ATOM   1954  CG2 THR A 125      13.875  -1.590  -1.921  1.00  0.00           C  
ATOM   1955  H   THR A 125      11.795  -0.851  -3.636  1.00  0.00           H  
ATOM   1956  HA  THR A 125      12.104   0.483  -1.077  1.00  0.00           H  
ATOM   1957  HB  THR A 125      14.469   0.441  -1.618  1.00  0.00           H  
ATOM   1958  HG1 THR A 125      15.218   0.177  -3.591  1.00  0.00           H  
ATOM   1959 HG21 THR A 125      14.895  -1.956  -2.040  1.00  0.00           H  
ATOM   1960 HG22 THR A 125      13.565  -1.726  -0.885  1.00  0.00           H  
ATOM   1961 HG23 THR A 125      13.213  -2.155  -2.576  1.00  0.00           H  
ATOM   1962  N   TYR A 126      13.406   2.710  -2.412  1.00  0.00           N  
ATOM   1963  CA  TYR A 126      13.501   4.134  -2.771  1.00  0.00           C  
ATOM   1964  C   TYR A 126      14.932   4.681  -2.572  1.00  0.00           C  
ATOM   1965  O   TYR A 126      15.642   4.169  -1.707  1.00  0.00           O  
ATOM   1966  CB  TYR A 126      12.434   4.892  -1.962  1.00  0.00           C  
ATOM   1967  CG  TYR A 126      12.801   6.316  -1.544  1.00  0.00           C  
ATOM   1968  CD1 TYR A 126      13.647   6.436  -0.427  1.00  0.00           C  
ATOM   1969  CD2 TYR A 126      12.465   7.434  -2.313  1.00  0.00           C  
ATOM   1970  CE1 TYR A 126      14.183   7.692  -0.115  1.00  0.00           C  
ATOM   1971  CE2 TYR A 126      12.962   8.713  -1.994  1.00  0.00           C  
ATOM   1972  CZ  TYR A 126      13.811   8.816  -0.878  1.00  0.00           C  
ATOM   1973  OH  TYR A 126      14.184  10.054  -0.464  1.00  0.00           O  
ATOM   1974  H   TYR A 126      14.185   2.349  -1.894  1.00  0.00           H  
ATOM   1975  HA  TYR A 126      13.258   4.236  -3.828  1.00  0.00           H  
ATOM   1976  HB2 TYR A 126      11.526   4.941  -2.563  1.00  0.00           H  
ATOM   1977  HB3 TYR A 126      12.225   4.320  -1.058  1.00  0.00           H  
ATOM   1978  HD1 TYR A 126      13.881   5.574   0.181  1.00  0.00           H  
ATOM   1979  HD2 TYR A 126      11.814   7.316  -3.165  1.00  0.00           H  
ATOM   1980  HE1 TYR A 126      14.877   7.798   0.705  1.00  0.00           H  
ATOM   1981  HE2 TYR A 126      12.700   9.581  -2.583  1.00  0.00           H  
ATOM   1982  HH  TYR A 126      14.605   9.984   0.440  1.00  0.00           H  
ATOM   1983  N   PRO A 127      15.341   5.667  -3.403  1.00  0.00           N  
ATOM   1984  CA  PRO A 127      14.593   6.162  -4.589  1.00  0.00           C  
ATOM   1985  C   PRO A 127      14.640   5.238  -5.800  1.00  0.00           C  
ATOM   1986  O   PRO A 127      13.841   5.396  -6.713  1.00  0.00           O  
ATOM   1987  CB  PRO A 127      15.149   7.551  -4.875  1.00  0.00           C  
ATOM   1988  CG  PRO A 127      16.557   7.525  -4.296  1.00  0.00           C  
ATOM   1989  CD  PRO A 127      16.546   6.473  -3.177  1.00  0.00           C  
ATOM   1990  HA  PRO A 127      13.545   6.265  -4.311  1.00  0.00           H  
ATOM   1991  HB2 PRO A 127      15.151   7.777  -5.941  1.00  0.00           H  
ATOM   1992  HB3 PRO A 127      14.560   8.286  -4.326  1.00  0.00           H  
ATOM   1993  HG2 PRO A 127      17.242   7.190  -5.075  1.00  0.00           H  
ATOM   1994  HG3 PRO A 127      16.852   8.504  -3.918  1.00  0.00           H  
ATOM   1995  HD2 PRO A 127      17.447   5.861  -3.214  1.00  0.00           H  
ATOM   1996  HD3 PRO A 127      16.464   6.968  -2.209  1.00  0.00           H  
ATOM   1997  N   ASN A 128      15.340   4.127  -5.582  1.00  0.00           N  
ATOM   1998  CA  ASN A 128      15.495   3.044  -6.562  1.00  0.00           C  
ATOM   1999  C   ASN A 128      14.112   2.581  -7.033  1.00  0.00           C  
ATOM   2000  O   ASN A 128      13.887   2.466  -8.228  1.00  0.00           O  
ATOM   2001  CB  ASN A 128      16.202   1.852  -5.917  1.00  0.00           C  
ATOM   2002  CG  ASN A 128      17.446   2.206  -5.090  1.00  0.00           C  
ATOM   2003  OD1 ASN A 128      18.113   3.222  -5.262  1.00  0.00           O  
ATOM   2004  ND2 ASN A 128      17.677   1.418  -4.071  1.00  0.00           N  
ATOM   2005  H   ASN A 128      15.889   4.011  -4.753  1.00  0.00           H  
ATOM   2006  HA  ASN A 128      16.076   3.403  -7.411  1.00  0.00           H  
ATOM   2007  HB2 ASN A 128      15.490   1.349  -5.262  1.00  0.00           H  
ATOM   2008  HB3 ASN A 128      16.506   1.168  -6.709  1.00  0.00           H  
ATOM   2009 HD21 ASN A 128      17.093   0.610  -3.913  1.00  0.00           H  
ATOM   2010 HD22 ASN A 128      18.442   1.620  -3.442  1.00  0.00           H  
ATOM   2011  N   LYS A 129      13.209   2.381  -6.063  1.00  0.00           N  
ATOM   2012  CA  LYS A 129      11.839   1.911  -6.318  1.00  0.00           C  
ATOM   2013  C   LYS A 129      11.856   0.548  -7.011  1.00  0.00           C  
ATOM   2014  O   LYS A 129      11.085   0.273  -7.934  1.00  0.00           O  
ATOM   2015  CB  LYS A 129      11.014   2.928  -7.123  1.00  0.00           C  
ATOM   2016  CG  LYS A 129      10.674   4.161  -6.301  1.00  0.00           C  
ATOM   2017  CD  LYS A 129       9.884   5.135  -7.167  1.00  0.00           C  
ATOM   2018  CE  LYS A 129       8.469   5.298  -6.631  1.00  0.00           C  
ATOM   2019  NZ  LYS A 129       8.015   6.676  -6.852  1.00  0.00           N  
ATOM   2020  H   LYS A 129      13.426   2.500  -5.090  1.00  0.00           H  
ATOM   2021  HA  LYS A 129      11.354   1.787  -5.350  1.00  0.00           H  
ATOM   2022  HB2 LYS A 129      11.588   3.236  -7.996  1.00  0.00           H  
ATOM   2023  HB3 LYS A 129      10.087   2.455  -7.445  1.00  0.00           H  
ATOM   2024  HG2 LYS A 129      10.076   3.871  -5.438  1.00  0.00           H  
ATOM   2025  HG3 LYS A 129      11.594   4.638  -5.961  1.00  0.00           H  
ATOM   2026  HD2 LYS A 129      10.382   6.105  -7.163  1.00  0.00           H  
ATOM   2027  HD3 LYS A 129       9.840   4.753  -8.187  1.00  0.00           H  
ATOM   2028  HE2 LYS A 129       7.803   4.608  -7.148  1.00  0.00           H  
ATOM   2029  HE3 LYS A 129       8.456   5.076  -5.564  1.00  0.00           H  
ATOM   2030  HZ1 LYS A 129       7.089   6.782  -6.458  1.00  0.00           H  
ATOM   2031  HZ2 LYS A 129       8.623   7.344  -6.422  1.00  0.00           H  
ATOM   2032  HZ3 LYS A 129       7.935   6.851  -7.831  1.00  0.00           H  
ATOM   2033  N   VAL A 130      12.803  -0.270  -6.550  1.00  0.00           N  
ATOM   2034  CA  VAL A 130      13.021  -1.640  -7.074  1.00  0.00           C  
ATOM   2035  C   VAL A 130      11.814  -2.481  -6.657  1.00  0.00           C  
ATOM   2036  O   VAL A 130      11.793  -3.057  -5.571  1.00  0.00           O  
ATOM   2037  CB  VAL A 130      14.347  -2.246  -6.564  1.00  0.00           C  
ATOM   2038  CG1 VAL A 130      14.561  -3.683  -7.059  1.00  0.00           C  
ATOM   2039  CG2 VAL A 130      15.547  -1.431  -7.051  1.00  0.00           C  
ATOM   2040  H   VAL A 130      13.425   0.010  -5.820  1.00  0.00           H  
ATOM   2041  HA  VAL A 130      13.065  -1.597  -8.162  1.00  0.00           H  
ATOM   2042  HB  VAL A 130      14.327  -2.243  -5.474  1.00  0.00           H  
ATOM   2043 HG11 VAL A 130      15.498  -4.083  -6.672  1.00  0.00           H  
ATOM   2044 HG12 VAL A 130      13.736  -4.308  -6.717  1.00  0.00           H  
ATOM   2045 HG13 VAL A 130      14.593  -3.687  -8.148  1.00  0.00           H  
ATOM   2046 HG21 VAL A 130      16.474  -1.857  -6.667  1.00  0.00           H  
ATOM   2047 HG22 VAL A 130      15.572  -1.441  -8.141  1.00  0.00           H  
ATOM   2048 HG23 VAL A 130      15.452  -0.403  -6.699  1.00  0.00           H  
ATOM   2049  N   PHE A 131      10.786  -2.383  -7.489  1.00  0.00           N  
ATOM   2050  CA  PHE A 131       9.514  -3.115  -7.335  1.00  0.00           C  
ATOM   2051  C   PHE A 131       9.829  -4.566  -7.011  1.00  0.00           C  
ATOM   2052  O   PHE A 131      10.461  -5.282  -7.790  1.00  0.00           O  
ATOM   2053  CB  PHE A 131       8.711  -2.970  -8.632  1.00  0.00           C  
ATOM   2054  CG  PHE A 131       7.589  -4.005  -8.765  1.00  0.00           C  
ATOM   2055  CD1 PHE A 131       6.323  -3.724  -8.206  1.00  0.00           C  
ATOM   2056  CD2 PHE A 131       7.884  -5.255  -9.344  1.00  0.00           C  
ATOM   2057  CE1 PHE A 131       5.331  -4.732  -8.222  1.00  0.00           C  
ATOM   2058  CE2 PHE A 131       6.905  -6.268  -9.342  1.00  0.00           C  
ATOM   2059  CZ  PHE A 131       5.643  -5.993  -8.775  1.00  0.00           C  
ATOM   2060  H   PHE A 131      10.785  -1.705  -8.232  1.00  0.00           H  
ATOM   2061  HA  PHE A 131       8.942  -2.683  -6.514  1.00  0.00           H  
ATOM   2062  HB2 PHE A 131       8.272  -1.973  -8.662  1.00  0.00           H  
ATOM   2063  HB3 PHE A 131       9.390  -3.080  -9.477  1.00  0.00           H  
ATOM   2064  HD1 PHE A 131       6.117  -2.756  -7.774  1.00  0.00           H  
ATOM   2065  HD2 PHE A 131       8.853  -5.435  -9.785  1.00  0.00           H  
ATOM   2066  HE1 PHE A 131       4.350  -4.539  -7.815  1.00  0.00           H  
ATOM   2067  HE2 PHE A 131       7.118  -7.238  -9.766  1.00  0.00           H  
ATOM   2068  HZ  PHE A 131       4.893  -6.770  -8.764  1.00  0.00           H  
ATOM   2069  N   CYS A 132       9.468  -4.936  -5.801  1.00  0.00           N  
ATOM   2070  CA  CYS A 132       9.710  -6.303  -5.341  1.00  0.00           C  
ATOM   2071  C   CYS A 132       8.545  -7.194  -5.771  1.00  0.00           C  
ATOM   2072  O   CYS A 132       8.698  -8.064  -6.632  1.00  0.00           O  
ATOM   2073  CB  CYS A 132       9.875  -6.240  -3.843  1.00  0.00           C  
ATOM   2074  SG  CYS A 132      11.208  -7.368  -3.365  1.00  0.00           S  
ATOM   2075  H   CYS A 132       9.033  -4.307  -5.142  1.00  0.00           H  
ATOM   2076  HA  CYS A 132      10.628  -6.685  -5.786  1.00  0.00           H  
ATOM   2077  HB2 CYS A 132      10.125  -5.225  -3.534  1.00  0.00           H  
ATOM   2078  HB3 CYS A 132       8.950  -6.536  -3.350  1.00  0.00           H  
ATOM   2079  N   GLY A 133       7.384  -6.800  -5.283  1.00  0.00           N  
ATOM   2080  CA  GLY A 133       6.129  -7.497  -5.576  1.00  0.00           C  
ATOM   2081  C   GLY A 133       4.884  -6.794  -5.077  1.00  0.00           C  
ATOM   2082  O   GLY A 133       4.839  -5.577  -4.943  1.00  0.00           O  
ATOM   2083  H   GLY A 133       7.297  -6.033  -4.650  1.00  0.00           H  
ATOM   2084  HA2 GLY A 133       6.047  -7.608  -6.657  1.00  0.00           H  
ATOM   2085  HA3 GLY A 133       6.172  -8.483  -5.114  1.00  0.00           H  
ATOM   2086  N   ILE A 134       3.889  -7.642  -4.870  1.00  0.00           N  
ATOM   2087  CA  ILE A 134       2.593  -7.200  -4.332  1.00  0.00           C  
ATOM   2088  C   ILE A 134       2.180  -8.155  -3.220  1.00  0.00           C  
ATOM   2089  O   ILE A 134       2.200  -9.369  -3.367  1.00  0.00           O  
ATOM   2090  CB  ILE A 134       1.546  -7.033  -5.448  1.00  0.00           C  
ATOM   2091  CG1 ILE A 134       1.829  -5.774  -6.252  1.00  0.00           C  
ATOM   2092  CG2 ILE A 134       0.101  -6.930  -4.948  1.00  0.00           C  
ATOM   2093  CD1 ILE A 134       2.267  -6.097  -7.672  1.00  0.00           C  
ATOM   2094  H   ILE A 134       3.985  -8.631  -4.988  1.00  0.00           H  
ATOM   2095  HA  ILE A 134       2.738  -6.218  -3.882  1.00  0.00           H  
ATOM   2096  HB  ILE A 134       1.620  -7.900  -6.104  1.00  0.00           H  
ATOM   2097 HG12 ILE A 134       0.924  -5.168  -6.291  1.00  0.00           H  
ATOM   2098 HG13 ILE A 134       2.622  -5.210  -5.759  1.00  0.00           H  
ATOM   2099 HG21 ILE A 134      -0.593  -6.829  -5.782  1.00  0.00           H  
ATOM   2100 HG22 ILE A 134      -0.148  -7.830  -4.386  1.00  0.00           H  
ATOM   2101 HG23 ILE A 134       0.006  -6.059  -4.299  1.00  0.00           H  
ATOM   2102 HD11 ILE A 134       2.461  -5.176  -8.222  1.00  0.00           H  
ATOM   2103 HD12 ILE A 134       3.176  -6.696  -7.642  1.00  0.00           H  
ATOM   2104 HD13 ILE A 134       1.478  -6.657  -8.174  1.00  0.00           H  
ATOM   2105  N   ILE A 135       1.915  -7.560  -2.079  1.00  0.00           N  
ATOM   2106  CA  ILE A 135       1.435  -8.329  -0.913  1.00  0.00           C  
ATOM   2107  C   ILE A 135       0.031  -7.880  -0.527  1.00  0.00           C  
ATOM   2108  O   ILE A 135      -0.309  -6.709  -0.637  1.00  0.00           O  
ATOM   2109  CB  ILE A 135       2.403  -8.178   0.261  1.00  0.00           C  
ATOM   2110  CG1 ILE A 135       2.600  -6.708   0.595  1.00  0.00           C  
ATOM   2111  CG2 ILE A 135       3.753  -8.814  -0.079  1.00  0.00           C  
ATOM   2112  CD1 ILE A 135       3.027  -6.570   2.037  1.00  0.00           C  
ATOM   2113  H   ILE A 135       2.016  -6.573  -1.946  1.00  0.00           H  
ATOM   2114  HA  ILE A 135       1.395  -9.382  -1.191  1.00  0.00           H  
ATOM   2115  HB  ILE A 135       1.983  -8.685   1.130  1.00  0.00           H  
ATOM   2116 HG12 ILE A 135       3.370  -6.287  -0.052  1.00  0.00           H  
ATOM   2117 HG13 ILE A 135       1.664  -6.172   0.442  1.00  0.00           H  
ATOM   2118 HG21 ILE A 135       4.432  -8.714   0.769  1.00  0.00           H  
ATOM   2119 HG22 ILE A 135       3.609  -9.871  -0.303  1.00  0.00           H  
ATOM   2120 HG23 ILE A 135       4.182  -8.313  -0.946  1.00  0.00           H  
ATOM   2121 HD11 ILE A 135       3.169  -5.516   2.276  1.00  0.00           H  
ATOM   2122 HD12 ILE A 135       2.257  -6.988   2.686  1.00  0.00           H  
ATOM   2123 HD13 ILE A 135       3.963  -7.106   2.192  1.00  0.00           H  
ATOM   2124  N   ALA A 136      -0.770  -8.865  -0.144  1.00  0.00           N  
ATOM   2125  CA  ALA A 136      -2.163  -8.636   0.236  1.00  0.00           C  
ATOM   2126  C   ALA A 136      -2.539  -9.436   1.470  1.00  0.00           C  
ATOM   2127  O   ALA A 136      -1.946 -10.472   1.749  1.00  0.00           O  
ATOM   2128  CB  ALA A 136      -3.098  -9.066  -0.893  1.00  0.00           C  
ATOM   2129  H   ALA A 136      -0.427  -9.802  -0.023  1.00  0.00           H  
ATOM   2130  HA  ALA A 136      -2.299  -7.574   0.437  1.00  0.00           H  
ATOM   2131  HB1 ALA A 136      -4.133  -8.875  -0.610  1.00  0.00           H  
ATOM   2132  HB2 ALA A 136      -2.860  -8.501  -1.794  1.00  0.00           H  
ATOM   2133  HB3 ALA A 136      -2.967 -10.130  -1.086  1.00  0.00           H  
ATOM   2134  N   HIS A 137      -3.635  -9.043   2.092  1.00  0.00           N  
ATOM   2135  CA  HIS A 137      -4.111  -9.737   3.289  1.00  0.00           C  
ATOM   2136  C   HIS A 137      -5.010 -10.896   2.863  1.00  0.00           C  
ATOM   2137  O   HIS A 137      -6.067 -10.690   2.263  1.00  0.00           O  
ATOM   2138  CB  HIS A 137      -4.897  -8.775   4.164  1.00  0.00           C  
ATOM   2139  CG  HIS A 137      -4.080  -7.540   4.577  1.00  0.00           C  
ATOM   2140  ND1 HIS A 137      -3.532  -7.326   5.765  1.00  0.00           N  
ATOM   2141  CD2 HIS A 137      -3.929  -6.438   3.846  1.00  0.00           C  
ATOM   2142  CE1 HIS A 137      -3.074  -6.072   5.784  1.00  0.00           C  
ATOM   2143  NE2 HIS A 137      -3.289  -5.549   4.587  1.00  0.00           N  
ATOM   2144  H   HIS A 137      -4.157  -8.230   1.808  1.00  0.00           H  
ATOM   2145  HA  HIS A 137      -3.258 -10.122   3.849  1.00  0.00           H  
ATOM   2146  HB2 HIS A 137      -5.779  -8.444   3.617  1.00  0.00           H  
ATOM   2147  HB3 HIS A 137      -5.215  -9.301   5.064  1.00  0.00           H  
ATOM   2148  HD1 HIS A 137      -3.356  -8.034   6.455  1.00  0.00           H  
ATOM   2149  HD2 HIS A 137      -4.268  -6.296   2.830  1.00  0.00           H  
ATOM   2150  HE1 HIS A 137      -2.612  -5.574   6.625  1.00  0.00           H  
ATOM   2151  HE2 HIS A 137      -2.847  -4.720   4.233  1.00  0.00           H  
ATOM   2152  N   THR A 138      -4.652 -12.082   3.315  1.00  0.00           N  
ATOM   2153  CA  THR A 138      -5.387 -13.325   3.010  1.00  0.00           C  
ATOM   2154  C   THR A 138      -6.613 -13.530   3.902  1.00  0.00           C  
ATOM   2155  O   THR A 138      -6.917 -14.622   4.366  1.00  0.00           O  
ATOM   2156  CB  THR A 138      -4.416 -14.498   3.153  1.00  0.00           C  
ATOM   2157  OG1 THR A 138      -3.570 -14.261   4.282  1.00  0.00           O  
ATOM   2158  CG2 THR A 138      -3.636 -14.688   1.853  1.00  0.00           C  
ATOM   2159  H   THR A 138      -3.885 -12.219   3.949  1.00  0.00           H  
ATOM   2160  HA  THR A 138      -5.727 -13.274   1.976  1.00  0.00           H  
ATOM   2161  HB  THR A 138      -4.987 -15.406   3.343  1.00  0.00           H  
ATOM   2162  HG1 THR A 138      -2.923 -15.014   4.378  1.00  0.00           H  
ATOM   2163 HG21 THR A 138      -2.956 -15.533   1.958  1.00  0.00           H  
ATOM   2164 HG22 THR A 138      -4.331 -14.882   1.036  1.00  0.00           H  
ATOM   2165 HG23 THR A 138      -3.064 -13.786   1.637  1.00  0.00           H  
ATOM   2166  N   LYS A 139      -7.353 -12.428   4.054  1.00  0.00           N  
ATOM   2167  CA  LYS A 139      -8.548 -12.322   4.914  1.00  0.00           C  
ATOM   2168  C   LYS A 139      -9.132 -10.908   4.840  1.00  0.00           C  
ATOM   2169  O   LYS A 139      -8.967 -10.072   5.737  1.00  0.00           O  
ATOM   2170  CB  LYS A 139      -8.226 -12.725   6.366  1.00  0.00           C  
ATOM   2171  CG  LYS A 139      -9.457 -12.664   7.285  1.00  0.00           C  
ATOM   2172  CD  LYS A 139      -9.038 -11.979   8.578  1.00  0.00           C  
ATOM   2173  CE  LYS A 139     -10.257 -11.337   9.246  1.00  0.00           C  
ATOM   2174  NZ  LYS A 139     -10.252 -11.694  10.672  1.00  0.00           N  
ATOM   2175  H   LYS A 139      -7.084 -11.586   3.591  1.00  0.00           H  
ATOM   2176  HA  LYS A 139      -9.297 -13.016   4.533  1.00  0.00           H  
ATOM   2177  HB2 LYS A 139      -7.839 -13.745   6.367  1.00  0.00           H  
ATOM   2178  HB3 LYS A 139      -7.465 -12.048   6.756  1.00  0.00           H  
ATOM   2179  HG2 LYS A 139     -10.251 -12.093   6.804  1.00  0.00           H  
ATOM   2180  HG3 LYS A 139      -9.812 -13.671   7.498  1.00  0.00           H  
ATOM   2181  HD2 LYS A 139      -8.601 -12.716   9.253  1.00  0.00           H  
ATOM   2182  HD3 LYS A 139      -8.299 -11.208   8.356  1.00  0.00           H  
ATOM   2183  HE2 LYS A 139     -10.208 -10.253   9.137  1.00  0.00           H  
ATOM   2184  HE3 LYS A 139     -11.170 -11.704   8.777  1.00  0.00           H  
ATOM   2185  HZ1 LYS A 139     -11.033 -11.261  11.109  1.00  0.00           H  
ATOM   2186  HZ2 LYS A 139     -10.316 -12.685  10.761  1.00  0.00           H  
ATOM   2187  HZ3 LYS A 139      -9.406 -11.356  11.106  1.00  0.00           H  
ATOM   2188  N   GLU A 140      -9.785 -10.627   3.714  1.00  0.00           N  
ATOM   2189  CA  GLU A 140     -10.464  -9.345   3.424  1.00  0.00           C  
ATOM   2190  C   GLU A 140      -9.440  -8.231   3.231  1.00  0.00           C  
ATOM   2191  O   GLU A 140      -8.893  -8.089   2.140  1.00  0.00           O  
ATOM   2192  CB  GLU A 140     -11.529  -9.038   4.501  1.00  0.00           C  
ATOM   2193  CG  GLU A 140     -12.954  -9.279   4.036  1.00  0.00           C  
ATOM   2194  CD  GLU A 140     -13.689  -7.940   3.987  1.00  0.00           C  
ATOM   2195  OE1 GLU A 140     -14.250  -7.573   5.048  1.00  0.00           O  
ATOM   2196  OE2 GLU A 140     -13.666  -7.322   2.906  1.00  0.00           O  
ATOM   2197  H   GLU A 140      -9.896 -11.297   2.981  1.00  0.00           H  
ATOM   2198  HA  GLU A 140     -10.992  -9.462   2.477  1.00  0.00           H  
ATOM   2199  HB2 GLU A 140     -11.337  -9.673   5.366  1.00  0.00           H  
ATOM   2200  HB3 GLU A 140     -11.434  -7.991   4.791  1.00  0.00           H  
ATOM   2201  HG2 GLU A 140     -12.945  -9.729   3.044  1.00  0.00           H  
ATOM   2202  HG3 GLU A 140     -13.459  -9.950   4.730  1.00  0.00           H  
ATOM   2203  N   ASN A 141      -9.037  -7.676   4.359  1.00  0.00           N  
ATOM   2204  CA  ASN A 141      -8.064  -6.578   4.467  1.00  0.00           C  
ATOM   2205  C   ASN A 141      -7.334  -6.590   5.818  1.00  0.00           C  
ATOM   2206  O   ASN A 141      -7.017  -5.546   6.381  1.00  0.00           O  
ATOM   2207  CB  ASN A 141      -8.804  -5.246   4.255  1.00  0.00           C  
ATOM   2208  CG  ASN A 141      -9.325  -5.095   2.827  1.00  0.00           C  
ATOM   2209  OD1 ASN A 141     -10.343  -5.633   2.407  1.00  0.00           O  
ATOM   2210  ND2 ASN A 141      -8.608  -4.321   2.054  1.00  0.00           N  
ATOM   2211  H   ASN A 141      -9.395  -8.010   5.236  1.00  0.00           H  
ATOM   2212  HA  ASN A 141      -7.321  -6.697   3.678  1.00  0.00           H  
ATOM   2213  HB2 ASN A 141      -9.646  -5.199   4.945  1.00  0.00           H  
ATOM   2214  HB3 ASN A 141      -8.119  -4.425   4.469  1.00  0.00           H  
ATOM   2215 HD21 ASN A 141      -7.774  -3.878   2.414  1.00  0.00           H  
ATOM   2216 HD22 ASN A 141      -8.890  -4.164   1.097  1.00  0.00           H  
ATOM   2217  N   GLN A 142      -7.154  -7.791   6.368  1.00  0.00           N  
ATOM   2218  CA  GLN A 142      -6.502  -8.003   7.670  1.00  0.00           C  
ATOM   2219  C   GLN A 142      -5.795  -9.364   7.738  1.00  0.00           C  
ATOM   2220  O   GLN A 142      -6.017 -10.242   6.910  1.00  0.00           O  
ATOM   2221  CB  GLN A 142      -7.525  -7.880   8.797  1.00  0.00           C  
ATOM   2222  CG  GLN A 142      -7.475  -6.471   9.381  1.00  0.00           C  
ATOM   2223  CD  GLN A 142      -8.786  -6.101  10.069  1.00  0.00           C  
ATOM   2224  OE1 GLN A 142      -9.347  -6.826  10.873  1.00  0.00           O  
ATOM   2225  NE2 GLN A 142      -9.277  -4.935   9.720  1.00  0.00           N  
ATOM   2226  H   GLN A 142      -7.424  -8.637   5.905  1.00  0.00           H  
ATOM   2227  HA  GLN A 142      -5.751  -7.223   7.800  1.00  0.00           H  
ATOM   2228  HB2 GLN A 142      -8.523  -8.074   8.405  1.00  0.00           H  
ATOM   2229  HB3 GLN A 142      -7.294  -8.605   9.579  1.00  0.00           H  
ATOM   2230  HG2 GLN A 142      -6.664  -6.417  10.108  1.00  0.00           H  
ATOM   2231  HG3 GLN A 142      -7.283  -5.761   8.576  1.00  0.00           H  
ATOM   2232 HE21 GLN A 142      -8.792  -4.356   9.049  1.00  0.00           H  
ATOM   2233 HE22 GLN A 142     -10.144  -4.614  10.127  1.00  0.00           H  
ATOM   2234  N   GLY A 143      -4.867  -9.420   8.696  1.00  0.00           N  
ATOM   2235  CA  GLY A 143      -4.032 -10.607   8.934  1.00  0.00           C  
ATOM   2236  C   GLY A 143      -2.760 -10.527   8.085  1.00  0.00           C  
ATOM   2237  O   GLY A 143      -2.638  -9.660   7.218  1.00  0.00           O  
ATOM   2238  H   GLY A 143      -4.667  -8.626   9.252  1.00  0.00           H  
ATOM   2239  HA2 GLY A 143      -3.761 -10.653   9.988  1.00  0.00           H  
ATOM   2240  HA3 GLY A 143      -4.591 -11.503   8.666  1.00  0.00           H  
ATOM   2241  N   GLU A 144      -1.804 -11.390   8.441  1.00  0.00           N  
ATOM   2242  CA  GLU A 144      -0.503 -11.475   7.744  1.00  0.00           C  
ATOM   2243  C   GLU A 144      -0.636 -11.339   6.232  1.00  0.00           C  
ATOM   2244  O   GLU A 144      -1.462 -11.999   5.599  1.00  0.00           O  
ATOM   2245  CB  GLU A 144       0.252 -12.771   8.059  1.00  0.00           C  
ATOM   2246  CG  GLU A 144       1.254 -12.602   9.207  1.00  0.00           C  
ATOM   2247  CD  GLU A 144       0.631 -12.863  10.581  1.00  0.00           C  
ATOM   2248  OE1 GLU A 144      -0.160 -12.006  11.039  1.00  0.00           O  
ATOM   2249  OE2 GLU A 144       0.931 -13.935  11.133  1.00  0.00           O  
ATOM   2250  H   GLU A 144      -1.955 -12.031   9.192  1.00  0.00           H  
ATOM   2251  HA  GLU A 144       0.102 -10.642   8.103  1.00  0.00           H  
ATOM   2252  HB2 GLU A 144      -0.471 -13.538   8.337  1.00  0.00           H  
ATOM   2253  HB3 GLU A 144       0.792 -13.087   7.167  1.00  0.00           H  
ATOM   2254  HG2 GLU A 144       2.077 -13.302   9.059  1.00  0.00           H  
ATOM   2255  HG3 GLU A 144       1.642 -11.583   9.187  1.00  0.00           H  
ATOM   2256  N   LEU A 145       0.061 -10.329   5.722  1.00  0.00           N  
ATOM   2257  CA  LEU A 145       0.046 -10.019   4.289  1.00  0.00           C  
ATOM   2258  C   LEU A 145       0.828 -11.084   3.534  1.00  0.00           C  
ATOM   2259  O   LEU A 145       2.001 -11.321   3.823  1.00  0.00           O  
ATOM   2260  CB  LEU A 145       0.668  -8.649   3.989  1.00  0.00           C  
ATOM   2261  CG  LEU A 145      -0.172  -7.516   4.567  1.00  0.00           C  
ATOM   2262  CD1 LEU A 145       0.480  -6.924   5.815  1.00  0.00           C  
ATOM   2263  CD2 LEU A 145      -0.360  -6.437   3.494  1.00  0.00           C  
ATOM   2264  H   LEU A 145       0.684  -9.774   6.283  1.00  0.00           H  
ATOM   2265  HA  LEU A 145      -0.988 -10.018   3.946  1.00  0.00           H  
ATOM   2266  HB2 LEU A 145       1.667  -8.609   4.427  1.00  0.00           H  
ATOM   2267  HB3 LEU A 145       0.741  -8.522   2.909  1.00  0.00           H  
ATOM   2268  HG  LEU A 145      -1.149  -7.910   4.844  1.00  0.00           H  
ATOM   2269 HD11 LEU A 145      -0.142  -6.122   6.214  1.00  0.00           H  
ATOM   2270 HD12 LEU A 145       0.592  -7.702   6.569  1.00  0.00           H  
ATOM   2271 HD13 LEU A 145       1.462  -6.524   5.557  1.00  0.00           H  
ATOM   2272 HD21 LEU A 145      -0.979  -5.632   3.892  1.00  0.00           H  
ATOM   2273 HD22 LEU A 145       0.613  -6.038   3.206  1.00  0.00           H  
ATOM   2274 HD23 LEU A 145      -0.847  -6.873   2.623  1.00  0.00           H  
ATOM   2275  N   LYS A 146       0.112 -11.858   2.741  1.00  0.00           N  
ATOM   2276  CA  LYS A 146       0.723 -12.887   1.894  1.00  0.00           C  
ATOM   2277  C   LYS A 146       1.228 -12.235   0.612  1.00  0.00           C  
ATOM   2278  O   LYS A 146       0.530 -11.478  -0.063  1.00  0.00           O  
ATOM   2279  CB  LYS A 146      -0.294 -13.975   1.570  1.00  0.00           C  
ATOM   2280  CG  LYS A 146       0.317 -15.171   0.845  1.00  0.00           C  
ATOM   2281  CD  LYS A 146      -0.591 -15.608  -0.300  1.00  0.00           C  
ATOM   2282  CE  LYS A 146      -0.113 -16.943  -0.884  1.00  0.00           C  
ATOM   2283  NZ  LYS A 146       0.383 -16.759  -2.256  1.00  0.00           N  
ATOM   2284  H   LYS A 146      -0.849 -11.638   2.543  1.00  0.00           H  
ATOM   2285  HA  LYS A 146       1.564 -13.334   2.427  1.00  0.00           H  
ATOM   2286  HB2 LYS A 146      -0.736 -14.324   2.503  1.00  0.00           H  
ATOM   2287  HB3 LYS A 146      -1.070 -13.546   0.937  1.00  0.00           H  
ATOM   2288  HG2 LYS A 146       1.292 -14.892   0.446  1.00  0.00           H  
ATOM   2289  HG3 LYS A 146       0.435 -15.997   1.547  1.00  0.00           H  
ATOM   2290  HD2 LYS A 146      -1.608 -15.723   0.073  1.00  0.00           H  
ATOM   2291  HD3 LYS A 146      -0.573 -14.848  -1.081  1.00  0.00           H  
ATOM   2292  HE2 LYS A 146       0.689 -17.342  -0.262  1.00  0.00           H  
ATOM   2293  HE3 LYS A 146      -0.943 -17.649  -0.893  1.00  0.00           H  
ATOM   2294  HZ1 LYS A 146       0.674 -17.641  -2.605  1.00  0.00           H  
ATOM   2295  HZ2 LYS A 146      -0.348 -16.393  -2.841  1.00  0.00           H  
ATOM   2296  HZ3 LYS A 146       1.163 -16.125  -2.255  1.00  0.00           H  
ATOM   2297  N   LEU A 147       2.484 -12.555   0.334  1.00  0.00           N  
ATOM   2298  CA  LEU A 147       3.172 -12.143  -0.905  1.00  0.00           C  
ATOM   2299  C   LEU A 147       2.500 -12.842  -2.096  1.00  0.00           C  
ATOM   2300  O   LEU A 147       2.592 -14.064  -2.225  1.00  0.00           O  
ATOM   2301  CB  LEU A 147       4.665 -12.469  -0.799  1.00  0.00           C  
ATOM   2302  CG  LEU A 147       5.428 -12.315  -2.125  1.00  0.00           C  
ATOM   2303  CD1 LEU A 147       5.699 -10.849  -2.492  1.00  0.00           C  
ATOM   2304  CD2 LEU A 147       6.728 -13.104  -2.046  1.00  0.00           C  
ATOM   2305  H   LEU A 147       3.000 -13.184   0.901  1.00  0.00           H  
ATOM   2306  HA  LEU A 147       3.065 -11.066  -1.027  1.00  0.00           H  
ATOM   2307  HB2 LEU A 147       5.111 -11.798  -0.064  1.00  0.00           H  
ATOM   2308  HB3 LEU A 147       4.768 -13.500  -0.459  1.00  0.00           H  
ATOM   2309  HG  LEU A 147       4.816 -12.745  -2.918  1.00  0.00           H  
ATOM   2310 HD11 LEU A 147       6.225 -10.790  -3.445  1.00  0.00           H  
ATOM   2311 HD12 LEU A 147       4.752 -10.316  -2.571  1.00  0.00           H  
ATOM   2312 HD13 LEU A 147       6.311 -10.389  -1.715  1.00  0.00           H  
ATOM   2313 HD21 LEU A 147       7.258 -13.035  -2.996  1.00  0.00           H  
ATOM   2314 HD22 LEU A 147       7.354 -12.695  -1.252  1.00  0.00           H  
ATOM   2315 HD23 LEU A 147       6.506 -14.150  -1.831  1.00  0.00           H  
ATOM   2316  N   CYS A 148       1.735 -12.048  -2.836  1.00  0.00           N  
ATOM   2317  CA  CYS A 148       1.084 -12.506  -4.084  1.00  0.00           C  
ATOM   2318  C   CYS A 148       2.133 -13.185  -4.970  1.00  0.00           C  
ATOM   2319  O   CYS A 148       3.344 -13.047  -4.785  1.00  0.00           O  
ATOM   2320  CB  CYS A 148       0.450 -11.352  -4.869  1.00  0.00           C  
ATOM   2321  SG  CYS A 148      -0.625 -10.226  -3.898  1.00  0.00           S  
ATOM   2322  H   CYS A 148       1.652 -11.068  -2.650  1.00  0.00           H  
ATOM   2323  HA  CYS A 148       0.307 -13.224  -3.826  1.00  0.00           H  
ATOM   2324  HB2 CYS A 148       1.254 -10.760  -5.306  1.00  0.00           H  
ATOM   2325  HB3 CYS A 148      -0.147 -11.780  -5.674  1.00  0.00           H  
ATOM   2326  N   SER A 149       1.625 -13.899  -5.944  1.00  0.00           N  
ATOM   2327  CA  SER A 149       2.487 -14.699  -6.826  1.00  0.00           C  
ATOM   2328  C   SER A 149       2.039 -14.513  -8.268  1.00  0.00           C  
ATOM   2329  O   SER A 149       0.847 -14.505  -8.572  1.00  0.00           O  
ATOM   2330  CB  SER A 149       2.409 -16.184  -6.470  1.00  0.00           C  
ATOM   2331  OG  SER A 149       2.602 -16.345  -5.055  1.00  0.00           O  
ATOM   2332  H   SER A 149       0.646 -13.891  -6.170  1.00  0.00           H  
ATOM   2333  HA  SER A 149       3.517 -14.358  -6.717  1.00  0.00           H  
ATOM   2334  HB2 SER A 149       1.431 -16.574  -6.749  1.00  0.00           H  
ATOM   2335  HB3 SER A 149       3.186 -16.727  -7.007  1.00  0.00           H  
ATOM   2336  HG  SER A 149       2.595 -17.315  -4.823  1.00  0.00           H  
ATOM   2337  N   HIS A 150       3.041 -14.302  -9.108  1.00  0.00           N  
ATOM   2338  CA  HIS A 150       2.809 -14.121 -10.545  1.00  0.00           C  
ATOM   2339  C   HIS A 150       3.259 -15.342 -11.389  1.00  0.00           C  
ATOM   2340  O   HIS A 150       2.937 -16.464 -10.954  1.00  0.00           O  
ATOM   2341  CB  HIS A 150       3.439 -12.806 -10.959  1.00  0.00           C  
ATOM   2342  CG  HIS A 150       4.963 -12.821 -10.885  1.00  0.00           C  
ATOM   2343  ND1 HIS A 150       5.785 -13.217 -11.844  1.00  0.00           N  
ATOM   2344  CD2 HIS A 150       5.708 -12.289  -9.934  1.00  0.00           C  
ATOM   2345  CE1 HIS A 150       7.031 -12.923 -11.494  1.00  0.00           C  
ATOM   2346  NE2 HIS A 150       6.978 -12.331 -10.305  1.00  0.00           N  
ATOM   2347  OXT HIS A 150       3.902 -15.148 -12.449  1.00  0.00           O  
ATOM   2348  H   HIS A 150       3.975 -14.148  -8.788  1.00  0.00           H  
ATOM   2349  HA  HIS A 150       1.733 -14.024 -10.691  1.00  0.00           H  
ATOM   2350  HB2 HIS A 150       3.142 -12.583 -11.983  1.00  0.00           H  
ATOM   2351  HB3 HIS A 150       3.066 -12.019 -10.303  1.00  0.00           H  
ATOM   2352  HD1 HIS A 150       5.502 -13.719 -12.656  1.00  0.00           H  
ATOM   2353  HD2 HIS A 150       5.340 -11.882  -9.003  1.00  0.00           H  
ATOM   2354  HE1 HIS A 150       7.922 -13.126 -12.068  1.00  0.00           H  
ATOM   2355  HE2 HIS A 150       7.749 -11.956  -9.798  1.00  0.00           H  
TER    2356      HIS A 150                                                      
ENDMDL                                                                          
