# Supplementary material for: Comparative Performance of High-Throughput Methods for Protein pKa Predictions
Source: J Chem Inf Model. 2023 Aug 8;63(16):5169–81. doi: 10.1021/acs.jcim.3c00165 (PMC10466379; doi:10.1021/acs.jcim.3c00165)
Supplement: Supplementary file 3 — ci3c00165_si_003.zip [file ci3c00165_si_003.zip › curated_pdbs/1a91_curated_2.pdb]

MODEL        2                                                                  
ATOM      1  N   MET A   1      29.789  -7.339   3.713  1.00  0.00           N  
ATOM      2  CA  MET A   1      29.719  -6.205   4.668  1.00  0.00           C  
ATOM      3  C   MET A   1      29.235  -4.984   3.983  1.00  0.00           C  
ATOM      4  O   MET A   1      28.120  -4.543   4.241  1.00  0.00           O  
ATOM      5  CB  MET A   1      31.108  -5.935   5.299  1.00  0.00           C  
ATOM      6  CG  MET A   1      31.532  -7.023   6.303  1.00  0.00           C  
ATOM      7  SD  MET A   1      33.147  -6.734   7.099  1.00  0.00           S  
ATOM      8  CE  MET A   1      32.652  -5.352   8.171  1.00  0.00           C  
ATOM      9  H1  MET A   1      28.849  -7.498   3.297  1.00  0.00           H  
ATOM     10  H2  MET A   1      30.470  -7.114   2.959  1.00  0.00           H  
ATOM     11  H3  MET A   1      30.099  -8.196   4.216  1.00  0.00           H  
ATOM     12  HA  MET A   1      28.960  -6.451   5.395  1.00  0.00           H  
ATOM     13  HB2 MET A   1      31.879  -5.867   4.501  1.00  0.00           H  
ATOM     14  HB3 MET A   1      31.083  -4.951   5.812  1.00  0.00           H  
ATOM     15  HG2 MET A   1      30.741  -7.107   7.082  1.00  0.00           H  
ATOM     16  HG3 MET A   1      31.562  -7.994   5.762  1.00  0.00           H  
ATOM     17  HE1 MET A   1      31.795  -5.637   8.818  1.00  0.00           H  
ATOM     18  HE2 MET A   1      33.491  -5.048   8.833  1.00  0.00           H  
ATOM     19  HE3 MET A   1      32.354  -4.463   7.576  1.00  0.00           H  
ATOM     20  N   GLU A   2      30.061  -4.414   3.079  1.00  0.00           N  
ATOM     21  CA  GLU A   2      29.709  -3.303   2.234  1.00  0.00           C  
ATOM     22  C   GLU A   2      28.601  -3.700   1.295  1.00  0.00           C  
ATOM     23  O   GLU A   2      27.630  -2.967   1.123  1.00  0.00           O  
ATOM     24  CB  GLU A   2      30.906  -2.810   1.389  1.00  0.00           C  
ATOM     25  CG  GLU A   2      32.089  -2.340   2.253  1.00  0.00           C  
ATOM     26  CD  GLU A   2      33.211  -1.824   1.354  1.00  0.00           C  
ATOM     27  OE1 GLU A   2      33.754  -2.636   0.557  1.00  0.00           O  
ATOM     28  OE2 GLU A   2      33.543  -0.613   1.454  1.00  0.00           O  
ATOM     29  H   GLU A   2      30.995  -4.736   2.979  1.00  0.00           H  
ATOM     30  HA  GLU A   2      29.373  -2.512   2.881  1.00  0.00           H  
ATOM     31  HB2 GLU A   2      31.251  -3.631   0.722  1.00  0.00           H  
ATOM     32  HB3 GLU A   2      30.573  -1.961   0.749  1.00  0.00           H  
ATOM     33  HG2 GLU A   2      31.750  -1.531   2.935  1.00  0.00           H  
ATOM     34  HG3 GLU A   2      32.476  -3.181   2.868  1.00  0.00           H  
ATOM     35  N   ASN A   3      28.730  -4.907   0.694  1.00  0.00           N  
ATOM     36  CA  ASN A   3      27.801  -5.441  -0.270  1.00  0.00           C  
ATOM     37  C   ASN A   3      26.619  -6.068   0.413  1.00  0.00           C  
ATOM     38  O   ASN A   3      25.523  -6.048  -0.140  1.00  0.00           O  
ATOM     39  CB  ASN A   3      28.449  -6.497  -1.189  1.00  0.00           C  
ATOM     40  CG  ASN A   3      29.585  -5.842  -1.987  1.00  0.00           C  
ATOM     41  OD1 ASN A   3      29.335  -4.967  -2.824  1.00  0.00           O  
ATOM     42  ND2 ASN A   3      30.852  -6.278  -1.710  1.00  0.00           N  
ATOM     43  H   ASN A   3      29.520  -5.486   0.883  1.00  0.00           H  
ATOM     44  HA  ASN A   3      27.440  -4.629  -0.875  1.00  0.00           H  
ATOM     45  HB2 ASN A   3      28.832  -7.330  -0.572  1.00  0.00           H  
ATOM     46  HB3 ASN A   3      27.701  -6.899  -1.907  1.00  0.00           H  
ATOM     47 HD21 ASN A   3      30.997  -6.987  -1.020  1.00  0.00           H  
ATOM     48 HD22 ASN A   3      31.632  -5.886  -2.197  1.00  0.00           H  
ATOM     49  N   LEU A   4      26.812  -6.638   1.634  1.00  0.00           N  
ATOM     50  CA  LEU A   4      25.777  -7.072   2.553  1.00  0.00           C  
ATOM     51  C   LEU A   4      24.839  -5.955   2.896  1.00  0.00           C  
ATOM     52  O   LEU A   4      23.650  -6.169   3.103  1.00  0.00           O  
ATOM     53  CB  LEU A   4      26.373  -7.707   3.835  1.00  0.00           C  
ATOM     54  CG  LEU A   4      25.373  -8.418   4.784  1.00  0.00           C  
ATOM     55  CD1 LEU A   4      25.991  -9.704   5.369  1.00  0.00           C  
ATOM     56  CD2 LEU A   4      24.872  -7.506   5.925  1.00  0.00           C  
ATOM     57  H   LEU A   4      27.714  -6.623   2.051  1.00  0.00           H  
ATOM     58  HA  LEU A   4      25.194  -7.817   2.037  1.00  0.00           H  
ATOM     59  HB2 LEU A   4      27.106  -8.472   3.492  1.00  0.00           H  
ATOM     60  HB3 LEU A   4      26.939  -6.948   4.411  1.00  0.00           H  
ATOM     61  HG  LEU A   4      24.492  -8.730   4.177  1.00  0.00           H  
ATOM     62 HD11 LEU A   4      26.297 -10.392   4.553  1.00  0.00           H  
ATOM     63 HD12 LEU A   4      26.885  -9.458   5.980  1.00  0.00           H  
ATOM     64 HD13 LEU A   4      25.254 -10.228   6.014  1.00  0.00           H  
ATOM     65 HD21 LEU A   4      24.372  -6.601   5.527  1.00  0.00           H  
ATOM     66 HD22 LEU A   4      24.144  -8.055   6.559  1.00  0.00           H  
ATOM     67 HD23 LEU A   4      25.725  -7.187   6.561  1.00  0.00           H  
ATOM     68  N   ASN A   5      25.378  -4.721   2.964  1.00  0.00           N  
ATOM     69  CA  ASN A   5      24.661  -3.538   3.339  1.00  0.00           C  
ATOM     70  C   ASN A   5      23.776  -3.064   2.234  1.00  0.00           C  
ATOM     71  O   ASN A   5      22.660  -2.635   2.503  1.00  0.00           O  
ATOM     72  CB  ASN A   5      25.583  -2.377   3.783  1.00  0.00           C  
ATOM     73  CG  ASN A   5      24.930  -1.570   4.901  1.00  0.00           C  
ATOM     74  OD1 ASN A   5      24.588  -0.393   4.735  1.00  0.00           O  
ATOM     75  ND2 ASN A   5      24.762  -2.251   6.068  1.00  0.00           N  
ATOM     76  H   ASN A   5      26.351  -4.609   2.820  1.00  0.00           H  
ATOM     77  HA  ASN A   5      24.029  -3.858   4.140  1.00  0.00           H  
ATOM     78  HB2 ASN A   5      26.550  -2.778   4.142  1.00  0.00           H  
ATOM     79  HB3 ASN A   5      25.790  -1.677   2.964  1.00  0.00           H  
ATOM     80 HD21 ASN A   5      25.033  -3.213   6.132  1.00  0.00           H  
ATOM     81 HD22 ASN A   5      24.340  -1.777   6.826  1.00  0.00           H  
ATOM     82  N   MET A   6      24.244  -3.164   0.965  1.00  0.00           N  
ATOM     83  CA  MET A   6      23.456  -2.918  -0.212  1.00  0.00           C  
ATOM     84  C   MET A   6      22.431  -4.007  -0.387  1.00  0.00           C  
ATOM     85  O   MET A   6      21.389  -3.770  -0.993  1.00  0.00           O  
ATOM     86  CB  MET A   6      24.296  -2.823  -1.513  1.00  0.00           C  
ATOM     87  CG  MET A   6      24.728  -1.385  -1.866  1.00  0.00           C  
ATOM     88  SD  MET A   6      26.018  -0.668  -0.801  1.00  0.00           S  
ATOM     89  CE  MET A   6      27.416  -1.442  -1.671  1.00  0.00           C  
ATOM     90  H   MET A   6      25.171  -3.450   0.767  1.00  0.00           H  
ATOM     91  HA  MET A   6      22.940  -1.990  -0.052  1.00  0.00           H  
ATOM     92  HB2 MET A   6      25.178  -3.492  -1.441  1.00  0.00           H  
ATOM     93  HB3 MET A   6      23.691  -3.168  -2.382  1.00  0.00           H  
ATOM     94  HG2 MET A   6      25.086  -1.386  -2.919  1.00  0.00           H  
ATOM     95  HG3 MET A   6      23.814  -0.749  -1.845  1.00  0.00           H  
ATOM     96  HE1 MET A   6      27.338  -2.549  -1.652  1.00  0.00           H  
ATOM     97  HE2 MET A   6      27.450  -1.122  -2.733  1.00  0.00           H  
ATOM     98  HE3 MET A   6      28.380  -1.161  -1.196  1.00  0.00           H  
ATOM     99  N   ASP A   7      22.705  -5.222   0.150  1.00  0.00           N  
ATOM    100  CA  ASP A   7      21.781  -6.339   0.102  1.00  0.00           C  
ATOM    101  C   ASP A   7      20.627  -6.097   1.037  1.00  0.00           C  
ATOM    102  O   ASP A   7      19.485  -6.372   0.684  1.00  0.00           O  
ATOM    103  CB  ASP A   7      22.459  -7.702   0.398  1.00  0.00           C  
ATOM    104  CG  ASP A   7      21.542  -8.886   0.075  1.00  0.00           C  
ATOM    105  OD1 ASP A   7      21.177  -9.043  -1.121  1.00  0.00           O  
ATOM    106  OD2 ASP A   7      21.194  -9.644   1.019  1.00  0.00           O  
ATOM    107  H   ASP A   7      23.556  -5.366   0.666  1.00  0.00           H  
ATOM    108  HA  ASP A   7      21.378  -6.381  -0.894  1.00  0.00           H  
ATOM    109  HB2 ASP A   7      23.378  -7.792  -0.221  1.00  0.00           H  
ATOM    110  HB3 ASP A   7      22.756  -7.743   1.461  1.00  0.00           H  
ATOM    111  N   LEU A   8      20.915  -5.561   2.246  1.00  0.00           N  
ATOM    112  CA  LEU A   8      19.957  -5.307   3.296  1.00  0.00           C  
ATOM    113  C   LEU A   8      19.188  -4.044   3.012  1.00  0.00           C  
ATOM    114  O   LEU A   8      18.076  -3.879   3.505  1.00  0.00           O  
ATOM    115  CB  LEU A   8      20.640  -5.204   4.685  1.00  0.00           C  
ATOM    116  CG  LEU A   8      20.527  -6.493   5.544  1.00  0.00           C  
ATOM    117  CD1 LEU A   8      19.082  -6.743   6.022  1.00  0.00           C  
ATOM    118  CD2 LEU A   8      21.117  -7.744   4.862  1.00  0.00           C  
ATOM    119  H   LEU A   8      21.856  -5.330   2.483  1.00  0.00           H  
ATOM    120  HA  LEU A   8      19.249  -6.121   3.303  1.00  0.00           H  
ATOM    121  HB2 LEU A   8      21.715  -4.964   4.533  1.00  0.00           H  
ATOM    122  HB3 LEU A   8      20.212  -4.372   5.284  1.00  0.00           H  
ATOM    123  HG  LEU A   8      21.137  -6.310   6.461  1.00  0.00           H  
ATOM    124 HD11 LEU A   8      18.689  -5.849   6.549  1.00  0.00           H  
ATOM    125 HD12 LEU A   8      18.416  -6.970   5.163  1.00  0.00           H  
ATOM    126 HD13 LEU A   8      19.055  -7.606   6.722  1.00  0.00           H  
ATOM    127 HD21 LEU A   8      22.172  -7.567   4.574  1.00  0.00           H  
ATOM    128 HD22 LEU A   8      21.086  -8.607   5.560  1.00  0.00           H  
ATOM    129 HD23 LEU A   8      20.538  -8.009   3.954  1.00  0.00           H  
ATOM    130  N   LEU A   9      19.764  -3.136   2.190  1.00  0.00           N  
ATOM    131  CA  LEU A   9      19.144  -1.905   1.743  1.00  0.00           C  
ATOM    132  C   LEU A   9      18.029  -2.206   0.763  1.00  0.00           C  
ATOM    133  O   LEU A   9      16.923  -1.669   0.862  1.00  0.00           O  
ATOM    134  CB  LEU A   9      20.196  -1.009   1.043  1.00  0.00           C  
ATOM    135  CG  LEU A   9      19.804   0.468   0.839  1.00  0.00           C  
ATOM    136  CD1 LEU A   9      19.759   1.232   2.175  1.00  0.00           C  
ATOM    137  CD2 LEU A   9      20.787   1.145  -0.132  1.00  0.00           C  
ATOM    138  H   LEU A   9      20.704  -3.280   1.881  1.00  0.00           H  
ATOM    139  HA  LEU A   9      18.737  -1.409   2.611  1.00  0.00           H  
ATOM    140  HB2 LEU A   9      21.117  -1.005   1.664  1.00  0.00           H  
ATOM    141  HB3 LEU A   9      20.471  -1.453   0.061  1.00  0.00           H  
ATOM    142  HG  LEU A   9      18.793   0.504   0.374  1.00  0.00           H  
ATOM    143 HD11 LEU A   9      19.040   0.764   2.877  1.00  0.00           H  
ATOM    144 HD12 LEU A   9      20.762   1.238   2.651  1.00  0.00           H  
ATOM    145 HD13 LEU A   9      19.445   2.283   2.002  1.00  0.00           H  
ATOM    146 HD21 LEU A   9      20.843   0.573  -1.081  1.00  0.00           H  
ATOM    147 HD22 LEU A   9      20.455   2.178  -0.358  1.00  0.00           H  
ATOM    148 HD23 LEU A   9      21.805   1.186   0.311  1.00  0.00           H  
ATOM    149  N   TYR A  10      18.319  -3.116  -0.198  1.00  0.00           N  
ATOM    150  CA  TYR A  10      17.422  -3.563  -1.242  1.00  0.00           C  
ATOM    151  C   TYR A  10      16.315  -4.386  -0.637  1.00  0.00           C  
ATOM    152  O   TYR A  10      15.141  -4.200  -0.953  1.00  0.00           O  
ATOM    153  CB  TYR A  10      18.188  -4.462  -2.252  1.00  0.00           C  
ATOM    154  CG  TYR A  10      17.887  -4.152  -3.695  1.00  0.00           C  
ATOM    155  CD1 TYR A  10      16.573  -4.044  -4.188  1.00  0.00           C  
ATOM    156  CD2 TYR A  10      18.958  -4.019  -4.595  1.00  0.00           C  
ATOM    157  CE1 TYR A  10      16.341  -3.795  -5.548  1.00  0.00           C  
ATOM    158  CE2 TYR A  10      18.730  -3.772  -5.951  1.00  0.00           C  
ATOM    159  CZ  TYR A  10      17.421  -3.654  -6.431  1.00  0.00           C  
ATOM    160  OH  TYR A  10      17.199  -3.412  -7.804  1.00  0.00           O  
ATOM    161  H   TYR A  10      19.229  -3.522  -0.236  1.00  0.00           H  
ATOM    162  HA  TYR A  10      17.010  -2.682  -1.715  1.00  0.00           H  
ATOM    163  HB2 TYR A  10      19.272  -4.286  -2.096  1.00  0.00           H  
ATOM    164  HB3 TYR A  10      18.003  -5.544  -2.087  1.00  0.00           H  
ATOM    165  HD1 TYR A  10      15.729  -4.166  -3.528  1.00  0.00           H  
ATOM    166  HD2 TYR A  10      19.973  -4.119  -4.237  1.00  0.00           H  
ATOM    167  HE1 TYR A  10      15.326  -3.722  -5.911  1.00  0.00           H  
ATOM    168  HE2 TYR A  10      19.571  -3.681  -6.621  1.00  0.00           H  
ATOM    169  HH  TYR A  10      16.250  -3.358  -7.945  1.00  0.00           H  
ATOM    170  N   MET A  11      16.707  -5.310   0.275  1.00  0.00           N  
ATOM    171  CA  MET A  11      15.843  -6.209   1.009  1.00  0.00           C  
ATOM    172  C   MET A  11      14.859  -5.453   1.855  1.00  0.00           C  
ATOM    173  O   MET A  11      13.717  -5.883   1.987  1.00  0.00           O  
ATOM    174  CB  MET A  11      16.674  -7.173   1.889  1.00  0.00           C  
ATOM    175  CG  MET A  11      15.907  -8.221   2.720  1.00  0.00           C  
ATOM    176  SD  MET A  11      15.388  -7.660   4.378  1.00  0.00           S  
ATOM    177  CE  MET A  11      14.943  -9.311   4.992  1.00  0.00           C  
ATOM    178  H   MET A  11      17.683  -5.431   0.463  1.00  0.00           H  
ATOM    179  HA  MET A  11      15.300  -6.798   0.289  1.00  0.00           H  
ATOM    180  HB2 MET A  11      17.352  -7.734   1.207  1.00  0.00           H  
ATOM    181  HB3 MET A  11      17.312  -6.569   2.560  1.00  0.00           H  
ATOM    182  HG2 MET A  11      15.037  -8.586   2.133  1.00  0.00           H  
ATOM    183  HG3 MET A  11      16.596  -9.085   2.850  1.00  0.00           H  
ATOM    184  HE1 MET A  11      14.176  -9.785   4.342  1.00  0.00           H  
ATOM    185  HE2 MET A  11      15.831  -9.978   5.014  1.00  0.00           H  
ATOM    186  HE3 MET A  11      14.532  -9.252   6.022  1.00  0.00           H  
ATOM    187  N   ALA A  12      15.271  -4.290   2.420  1.00  0.00           N  
ATOM    188  CA  ALA A  12      14.454  -3.450   3.259  1.00  0.00           C  
ATOM    189  C   ALA A  12      13.237  -2.955   2.527  1.00  0.00           C  
ATOM    190  O   ALA A  12      12.129  -3.144   3.015  1.00  0.00           O  
ATOM    191  CB  ALA A  12      15.208  -2.228   3.820  1.00  0.00           C  
ATOM    192  H   ALA A  12      16.202  -3.962   2.300  1.00  0.00           H  
ATOM    193  HA  ALA A  12      14.136  -4.064   4.087  1.00  0.00           H  
ATOM    194  HB1 ALA A  12      16.073  -2.565   4.429  1.00  0.00           H  
ATOM    195  HB2 ALA A  12      15.588  -1.580   3.004  1.00  0.00           H  
ATOM    196  HB3 ALA A  12      14.545  -1.621   4.475  1.00  0.00           H  
ATOM    197  N   ALA A  13      13.422  -2.335   1.332  1.00  0.00           N  
ATOM    198  CA  ALA A  13      12.372  -1.887   0.447  1.00  0.00           C  
ATOM    199  C   ALA A  13      11.461  -2.965  -0.010  1.00  0.00           C  
ATOM    200  O   ALA A  13      10.277  -2.712  -0.169  1.00  0.00           O  
ATOM    201  CB  ALA A  13      12.941  -1.210  -0.814  1.00  0.00           C  
ATOM    202  H   ALA A  13      14.328  -2.205   0.935  1.00  0.00           H  
ATOM    203  HA  ALA A  13      11.725  -1.212   0.992  1.00  0.00           H  
ATOM    204  HB1 ALA A  13      13.579  -0.350  -0.523  1.00  0.00           H  
ATOM    205  HB2 ALA A  13      13.567  -1.918  -1.398  1.00  0.00           H  
ATOM    206  HB3 ALA A  13      12.127  -0.830  -1.467  1.00  0.00           H  
ATOM    207  N   ALA A  14      11.955  -4.192  -0.252  1.00  0.00           N  
ATOM    208  CA  ALA A  14      11.157  -5.168  -0.957  1.00  0.00           C  
ATOM    209  C   ALA A  14      10.298  -5.916   0.012  1.00  0.00           C  
ATOM    210  O   ALA A  14       9.256  -6.452  -0.352  1.00  0.00           O  
ATOM    211  CB  ALA A  14      12.030  -6.174  -1.729  1.00  0.00           C  
ATOM    212  H   ALA A  14      12.871  -4.461   0.039  1.00  0.00           H  
ATOM    213  HA  ALA A  14      10.485  -4.633  -1.622  1.00  0.00           H  
ATOM    214  HB1 ALA A  14      12.662  -5.635  -2.465  1.00  0.00           H  
ATOM    215  HB2 ALA A  14      12.701  -6.725  -1.035  1.00  0.00           H  
ATOM    216  HB3 ALA A  14      11.403  -6.907  -2.279  1.00  0.00           H  
ATOM    217  N   VAL A  15      10.708  -5.923   1.292  1.00  0.00           N  
ATOM    218  CA  VAL A  15       9.964  -6.466   2.393  1.00  0.00           C  
ATOM    219  C   VAL A  15       8.995  -5.406   2.853  1.00  0.00           C  
ATOM    220  O   VAL A  15       7.933  -5.724   3.381  1.00  0.00           O  
ATOM    221  CB  VAL A  15      10.940  -6.868   3.492  1.00  0.00           C  
ATOM    222  CG1 VAL A  15      10.258  -7.103   4.858  1.00  0.00           C  
ATOM    223  CG2 VAL A  15      11.667  -8.145   3.021  1.00  0.00           C  
ATOM    224  H   VAL A  15      11.569  -5.488   1.548  1.00  0.00           H  
ATOM    225  HA  VAL A  15       9.392  -7.319   2.051  1.00  0.00           H  
ATOM    226  HB  VAL A  15      11.695  -6.052   3.593  1.00  0.00           H  
ATOM    227 HG11 VAL A  15       9.440  -7.846   4.758  1.00  0.00           H  
ATOM    228 HG12 VAL A  15      11.000  -7.491   5.588  1.00  0.00           H  
ATOM    229 HG13 VAL A  15       9.841  -6.159   5.267  1.00  0.00           H  
ATOM    230 HG21 VAL A  15      12.201  -7.977   2.064  1.00  0.00           H  
ATOM    231 HG22 VAL A  15      12.409  -8.459   3.783  1.00  0.00           H  
ATOM    232 HG23 VAL A  15      10.939  -8.970   2.878  1.00  0.00           H  
ATOM    233  N   MET A  16       9.324  -4.110   2.642  1.00  0.00           N  
ATOM    234  CA  MET A  16       8.518  -3.005   3.094  1.00  0.00           C  
ATOM    235  C   MET A  16       7.407  -2.756   2.127  1.00  0.00           C  
ATOM    236  O   MET A  16       6.258  -3.035   2.457  1.00  0.00           O  
ATOM    237  CB  MET A  16       9.346  -1.715   3.289  1.00  0.00           C  
ATOM    238  CG  MET A  16       8.567  -0.488   3.800  1.00  0.00           C  
ATOM    239  SD  MET A  16       9.517   1.066   3.766  1.00  0.00           S  
ATOM    240  CE  MET A  16      10.848   0.598   4.913  1.00  0.00           C  
ATOM    241  H   MET A  16      10.169  -3.858   2.176  1.00  0.00           H  
ATOM    242  HA  MET A  16       8.069  -3.287   4.029  1.00  0.00           H  
ATOM    243  HB2 MET A  16      10.148  -1.940   4.026  1.00  0.00           H  
ATOM    244  HB3 MET A  16       9.837  -1.467   2.329  1.00  0.00           H  
ATOM    245  HG2 MET A  16       7.666  -0.350   3.165  1.00  0.00           H  
ATOM    246  HG3 MET A  16       8.212  -0.701   4.830  1.00  0.00           H  
ATOM    247  HE1 MET A  16      10.432   0.207   5.867  1.00  0.00           H  
ATOM    248  HE2 MET A  16      11.504  -0.183   4.475  1.00  0.00           H  
ATOM    249  HE3 MET A  16      11.486   1.476   5.154  1.00  0.00           H  
ATOM    250  N   MET A  17       7.703  -2.214   0.915  1.00  0.00           N  
ATOM    251  CA  MET A  17       6.624  -1.899  -0.015  1.00  0.00           C  
ATOM    252  C   MET A  17       6.158  -3.101  -0.779  1.00  0.00           C  
ATOM    253  O   MET A  17       5.164  -3.017  -1.493  1.00  0.00           O  
ATOM    254  CB  MET A  17       6.928  -0.776  -1.030  1.00  0.00           C  
ATOM    255  CG  MET A  17       8.233  -0.893  -1.832  1.00  0.00           C  
ATOM    256  SD  MET A  17       8.057  -0.874  -3.639  1.00  0.00           S  
ATOM    257  CE  MET A  17       9.846  -0.897  -3.959  1.00  0.00           C  
ATOM    258  H   MET A  17       8.668  -2.071   0.620  1.00  0.00           H  
ATOM    259  HA  MET A  17       5.765  -1.548   0.573  1.00  0.00           H  
ATOM    260  HB2 MET A  17       6.061  -0.608  -1.704  1.00  0.00           H  
ATOM    261  HB3 MET A  17       7.024   0.134  -0.418  1.00  0.00           H  
ATOM    262  HG2 MET A  17       8.890  -0.055  -1.504  1.00  0.00           H  
ATOM    263  HG3 MET A  17       8.732  -1.832  -1.547  1.00  0.00           H  
ATOM    264  HE1 MET A  17      10.323  -1.787  -3.494  1.00  0.00           H  
ATOM    265  HE2 MET A  17      10.052  -0.929  -5.051  1.00  0.00           H  
ATOM    266  HE3 MET A  17      10.336   0.011  -3.546  1.00  0.00           H  
ATOM    267  N   GLY A  18       6.823  -4.270  -0.632  1.00  0.00           N  
ATOM    268  CA  GLY A  18       6.290  -5.501  -1.161  1.00  0.00           C  
ATOM    269  C   GLY A  18       5.114  -5.908  -0.332  1.00  0.00           C  
ATOM    270  O   GLY A  18       4.018  -6.093  -0.857  1.00  0.00           O  
ATOM    271  H   GLY A  18       7.669  -4.344  -0.106  1.00  0.00           H  
ATOM    272  HA2 GLY A  18       5.980  -5.344  -2.183  1.00  0.00           H  
ATOM    273  HA3 GLY A  18       7.045  -6.261  -1.059  1.00  0.00           H  
ATOM    274  N   LEU A  19       5.333  -6.025   1.002  1.00  0.00           N  
ATOM    275  CA  LEU A  19       4.348  -6.466   1.960  1.00  0.00           C  
ATOM    276  C   LEU A  19       3.201  -5.500   2.041  1.00  0.00           C  
ATOM    277  O   LEU A  19       2.041  -5.897   1.963  1.00  0.00           O  
ATOM    278  CB  LEU A  19       5.006  -6.629   3.352  1.00  0.00           C  
ATOM    279  CG  LEU A  19       4.235  -7.388   4.464  1.00  0.00           C  
ATOM    280  CD1 LEU A  19       5.239  -7.840   5.546  1.00  0.00           C  
ATOM    281  CD2 LEU A  19       3.092  -6.590   5.125  1.00  0.00           C  
ATOM    282  H   LEU A  19       6.217  -5.783   1.411  1.00  0.00           H  
ATOM    283  HA  LEU A  19       3.976  -7.424   1.626  1.00  0.00           H  
ATOM    284  HB2 LEU A  19       5.934  -7.220   3.172  1.00  0.00           H  
ATOM    285  HB3 LEU A  19       5.327  -5.640   3.744  1.00  0.00           H  
ATOM    286  HG  LEU A  19       3.800  -8.306   4.012  1.00  0.00           H  
ATOM    287 HD11 LEU A  19       6.034  -8.469   5.095  1.00  0.00           H  
ATOM    288 HD12 LEU A  19       5.718  -6.954   6.016  1.00  0.00           H  
ATOM    289 HD13 LEU A  19       4.722  -8.425   6.334  1.00  0.00           H  
ATOM    290 HD21 LEU A  19       3.471  -5.617   5.504  1.00  0.00           H  
ATOM    291 HD22 LEU A  19       2.266  -6.401   4.411  1.00  0.00           H  
ATOM    292 HD23 LEU A  19       2.675  -7.163   5.980  1.00  0.00           H  
ATOM    293  N   ALA A  20       3.512  -4.206   2.272  1.00  0.00           N  
ATOM    294  CA  ALA A  20       2.539  -3.215   2.631  1.00  0.00           C  
ATOM    295  C   ALA A  20       1.719  -2.730   1.487  1.00  0.00           C  
ATOM    296  O   ALA A  20       0.502  -2.651   1.617  1.00  0.00           O  
ATOM    297  CB  ALA A  20       3.181  -2.032   3.358  1.00  0.00           C  
ATOM    298  H   ALA A  20       4.442  -3.850   2.164  1.00  0.00           H  
ATOM    299  HA  ALA A  20       1.832  -3.707   3.288  1.00  0.00           H  
ATOM    300  HB1 ALA A  20       3.695  -2.386   4.277  1.00  0.00           H  
ATOM    301  HB2 ALA A  20       3.938  -1.552   2.704  1.00  0.00           H  
ATOM    302  HB3 ALA A  20       2.417  -1.282   3.652  1.00  0.00           H  
ATOM    303  N   ALA A  21       2.356  -2.349   0.351  1.00  0.00           N  
ATOM    304  CA  ALA A  21       1.657  -1.936  -0.850  1.00  0.00           C  
ATOM    305  C   ALA A  21       0.684  -2.953  -1.378  1.00  0.00           C  
ATOM    306  O   ALA A  21      -0.342  -2.567  -1.931  1.00  0.00           O  
ATOM    307  CB  ALA A  21       2.559  -1.466  -2.002  1.00  0.00           C  
ATOM    308  H   ALA A  21       3.350  -2.387   0.273  1.00  0.00           H  
ATOM    309  HA  ALA A  21       1.062  -1.083  -0.552  1.00  0.00           H  
ATOM    310  HB1 ALA A  21       3.319  -0.750  -1.620  1.00  0.00           H  
ATOM    311  HB2 ALA A  21       3.074  -2.322  -2.481  1.00  0.00           H  
ATOM    312  HB3 ALA A  21       1.953  -0.946  -2.774  1.00  0.00           H  
ATOM    313  N   ILE A  22       0.970  -4.275  -1.218  1.00  0.00           N  
ATOM    314  CA  ILE A  22       0.010  -5.283  -1.618  1.00  0.00           C  
ATOM    315  C   ILE A  22      -1.044  -5.495  -0.567  1.00  0.00           C  
ATOM    316  O   ILE A  22      -2.186  -5.791  -0.896  1.00  0.00           O  
ATOM    317  CB  ILE A  22       0.565  -6.622  -2.053  1.00  0.00           C  
ATOM    318  CG1 ILE A  22       1.221  -7.479  -0.954  1.00  0.00           C  
ATOM    319  CG2 ILE A  22       1.492  -6.388  -3.264  1.00  0.00           C  
ATOM    320  CD1 ILE A  22       0.239  -8.434  -0.266  1.00  0.00           C  
ATOM    321  H   ILE A  22       1.823  -4.602  -0.803  1.00  0.00           H  
ATOM    322  HA  ILE A  22      -0.491  -4.923  -2.498  1.00  0.00           H  
ATOM    323  HB  ILE A  22      -0.313  -7.207  -2.386  1.00  0.00           H  
ATOM    324 HG12 ILE A  22       2.016  -8.093  -1.432  1.00  0.00           H  
ATOM    325 HG13 ILE A  22       1.701  -6.811  -0.215  1.00  0.00           H  
ATOM    326 HG21 ILE A  22       0.955  -5.828  -4.059  1.00  0.00           H  
ATOM    327 HG22 ILE A  22       2.391  -5.810  -2.967  1.00  0.00           H  
ATOM    328 HG23 ILE A  22       1.822  -7.362  -3.685  1.00  0.00           H  
ATOM    329 HD11 ILE A  22      -0.270  -9.061  -1.027  1.00  0.00           H  
ATOM    330 HD12 ILE A  22       0.771  -9.075   0.462  1.00  0.00           H  
ATOM    331 HD13 ILE A  22      -0.549  -7.880   0.282  1.00  0.00           H  
ATOM    332  N   GLY A  23      -0.675  -5.366   0.728  1.00  0.00           N  
ATOM    333  CA  GLY A  23      -1.554  -5.592   1.865  1.00  0.00           C  
ATOM    334  C   GLY A  23      -2.676  -4.600   1.866  1.00  0.00           C  
ATOM    335  O   GLY A  23      -3.838  -4.929   2.117  1.00  0.00           O  
ATOM    336  H   GLY A  23       0.287  -5.198   0.924  1.00  0.00           H  
ATOM    337  HA2 GLY A  23      -1.972  -6.580   1.768  1.00  0.00           H  
ATOM    338  HA3 GLY A  23      -0.962  -5.449   2.758  1.00  0.00           H  
ATOM    339  N   ALA A  24      -2.309  -3.359   1.481  1.00  0.00           N  
ATOM    340  CA  ALA A  24      -3.155  -2.288   1.042  1.00  0.00           C  
ATOM    341  C   ALA A  24      -3.987  -2.771  -0.097  1.00  0.00           C  
ATOM    342  O   ALA A  24      -5.178  -2.970   0.093  1.00  0.00           O  
ATOM    343  CB  ALA A  24      -2.293  -1.089   0.610  1.00  0.00           C  
ATOM    344  H   ALA A  24      -1.340  -3.161   1.353  1.00  0.00           H  
ATOM    345  HA  ALA A  24      -3.837  -1.986   1.821  1.00  0.00           H  
ATOM    346  HB1 ALA A  24      -1.631  -0.794   1.452  1.00  0.00           H  
ATOM    347  HB2 ALA A  24      -1.626  -1.331  -0.239  1.00  0.00           H  
ATOM    348  HB3 ALA A  24      -2.926  -0.224   0.337  1.00  0.00           H  
ATOM    349  N   ALA A  25      -3.361  -3.033  -1.266  1.00  0.00           N  
ATOM    350  CA  ALA A  25      -4.019  -3.186  -2.556  1.00  0.00           C  
ATOM    351  C   ALA A  25      -5.135  -4.207  -2.593  1.00  0.00           C  
ATOM    352  O   ALA A  25      -6.162  -3.983  -3.231  1.00  0.00           O  
ATOM    353  CB  ALA A  25      -3.025  -3.555  -3.673  1.00  0.00           C  
ATOM    354  H   ALA A  25      -2.358  -3.088  -1.258  1.00  0.00           H  
ATOM    355  HA  ALA A  25      -4.455  -2.223  -2.789  1.00  0.00           H  
ATOM    356  HB1 ALA A  25      -2.224  -2.790  -3.736  1.00  0.00           H  
ATOM    357  HB2 ALA A  25      -2.552  -4.540  -3.472  1.00  0.00           H  
ATOM    358  HB3 ALA A  25      -3.534  -3.600  -4.660  1.00  0.00           H  
ATOM    359  N   ILE A  26      -4.951  -5.346  -1.886  1.00  0.00           N  
ATOM    360  CA  ILE A  26      -5.902  -6.425  -1.783  1.00  0.00           C  
ATOM    361  C   ILE A  26      -7.074  -6.022  -0.950  1.00  0.00           C  
ATOM    362  O   ILE A  26      -8.192  -6.304  -1.357  1.00  0.00           O  
ATOM    363  CB  ILE A  26      -5.266  -7.686  -1.203  1.00  0.00           C  
ATOM    364  CG1 ILE A  26      -4.135  -8.217  -2.124  1.00  0.00           C  
ATOM    365  CG2 ILE A  26      -6.311  -8.792  -0.915  1.00  0.00           C  
ATOM    366  CD1 ILE A  26      -4.604  -8.687  -3.506  1.00  0.00           C  
ATOM    367  H   ILE A  26      -4.107  -5.489  -1.375  1.00  0.00           H  
ATOM    368  HA  ILE A  26      -6.313  -6.620  -2.763  1.00  0.00           H  
ATOM    369  HB  ILE A  26      -4.806  -7.399  -0.231  1.00  0.00           H  
ATOM    370 HG12 ILE A  26      -3.368  -7.430  -2.265  1.00  0.00           H  
ATOM    371 HG13 ILE A  26      -3.641  -9.071  -1.610  1.00  0.00           H  
ATOM    372 HG21 ILE A  26      -6.922  -9.002  -1.818  1.00  0.00           H  
ATOM    373 HG22 ILE A  26      -5.795  -9.728  -0.611  1.00  0.00           H  
ATOM    374 HG23 ILE A  26      -6.990  -8.498  -0.088  1.00  0.00           H  
ATOM    375 HD11 ILE A  26      -5.350  -9.504  -3.414  1.00  0.00           H  
ATOM    376 HD12 ILE A  26      -5.063  -7.850  -4.073  1.00  0.00           H  
ATOM    377 HD13 ILE A  26      -3.739  -9.067  -4.088  1.00  0.00           H  
ATOM    378  N   GLY A  27      -6.886  -5.371   0.222  1.00  0.00           N  
ATOM    379  CA  GLY A  27      -8.016  -5.098   1.080  1.00  0.00           C  
ATOM    380  C   GLY A  27      -8.863  -3.981   0.653  1.00  0.00           C  
ATOM    381  O   GLY A  27     -10.060  -4.010   0.871  1.00  0.00           O  
ATOM    382  H   GLY A  27      -5.982  -5.126   0.575  1.00  0.00           H  
ATOM    383  HA2 GLY A  27      -8.620  -5.984   1.115  1.00  0.00           H  
ATOM    384  HA3 GLY A  27      -7.688  -4.752   2.021  1.00  0.00           H  
ATOM    385  N   ILE A  28      -8.284  -2.938   0.048  1.00  0.00           N  
ATOM    386  CA  ILE A  28      -9.077  -1.897  -0.548  1.00  0.00           C  
ATOM    387  C   ILE A  28      -9.663  -2.357  -1.859  1.00  0.00           C  
ATOM    388  O   ILE A  28     -10.571  -1.724  -2.392  1.00  0.00           O  
ATOM    389  CB  ILE A  28      -8.301  -0.622  -0.719  1.00  0.00           C  
ATOM    390  CG1 ILE A  28      -6.839  -0.886  -1.110  1.00  0.00           C  
ATOM    391  CG2 ILE A  28      -8.404   0.118   0.624  1.00  0.00           C  
ATOM    392  CD1 ILE A  28      -6.158   0.217  -1.916  1.00  0.00           C  
ATOM    393  H   ILE A  28      -7.292  -2.867  -0.063  1.00  0.00           H  
ATOM    394  HA  ILE A  28      -9.919  -1.687   0.100  1.00  0.00           H  
ATOM    395  HB  ILE A  28      -8.773  -0.015  -1.503  1.00  0.00           H  
ATOM    396 HG12 ILE A  28      -6.274  -0.979  -0.157  1.00  0.00           H  
ATOM    397 HG13 ILE A  28      -6.767  -1.853  -1.658  1.00  0.00           H  
ATOM    398 HG21 ILE A  28      -9.467   0.229   0.924  1.00  0.00           H  
ATOM    399 HG22 ILE A  28      -7.866  -0.432   1.424  1.00  0.00           H  
ATOM    400 HG23 ILE A  28      -7.964   1.130   0.524  1.00  0.00           H  
ATOM    401 HD11 ILE A  28      -6.277   1.195  -1.408  1.00  0.00           H  
ATOM    402 HD12 ILE A  28      -5.069  -0.005  -1.994  1.00  0.00           H  
ATOM    403 HD13 ILE A  28      -6.589   0.277  -2.934  1.00  0.00           H  
ATOM    404  N   GLY A  29      -9.197  -3.520  -2.367  1.00  0.00           N  
ATOM    405  CA  GLY A  29      -9.854  -4.221  -3.435  1.00  0.00           C  
ATOM    406  C   GLY A  29     -11.073  -4.914  -2.891  1.00  0.00           C  
ATOM    407  O   GLY A  29     -12.154  -4.789  -3.460  1.00  0.00           O  
ATOM    408  H   GLY A  29      -8.432  -4.001  -1.938  1.00  0.00           H  
ATOM    409  HA2 GLY A  29     -10.152  -3.512  -4.195  1.00  0.00           H  
ATOM    410  HA3 GLY A  29      -9.163  -4.971  -3.789  1.00  0.00           H  
ATOM    411  N   ILE A  30     -10.908  -5.696  -1.790  1.00  0.00           N  
ATOM    412  CA  ILE A  30     -11.985  -6.441  -1.154  1.00  0.00           C  
ATOM    413  C   ILE A  30     -13.022  -5.529  -0.558  1.00  0.00           C  
ATOM    414  O   ILE A  30     -14.139  -5.436  -1.053  1.00  0.00           O  
ATOM    415  CB  ILE A  30     -11.485  -7.493  -0.173  1.00  0.00           C  
ATOM    416  CG1 ILE A  30     -10.685  -8.521  -1.005  1.00  0.00           C  
ATOM    417  CG2 ILE A  30     -12.657  -8.178   0.574  1.00  0.00           C  
ATOM    418  CD1 ILE A  30      -9.978  -9.597  -0.179  1.00  0.00           C  
ATOM    419  H   ILE A  30     -10.015  -5.734  -1.308  1.00  0.00           H  
ATOM    420  HA  ILE A  30     -12.484  -6.981  -1.947  1.00  0.00           H  
ATOM    421  HB  ILE A  30     -10.809  -7.020   0.572  1.00  0.00           H  
ATOM    422 HG12 ILE A  30     -11.393  -8.990  -1.724  1.00  0.00           H  
ATOM    423 HG13 ILE A  30      -9.925  -7.983  -1.608  1.00  0.00           H  
ATOM    424 HG21 ILE A  30     -13.359  -8.635  -0.155  1.00  0.00           H  
ATOM    425 HG22 ILE A  30     -12.278  -8.976   1.244  1.00  0.00           H  
ATOM    426 HG23 ILE A  30     -13.216  -7.458   1.206  1.00  0.00           H  
ATOM    427 HD11 ILE A  30      -9.314  -9.128   0.578  1.00  0.00           H  
ATOM    428 HD12 ILE A  30     -10.713 -10.245   0.344  1.00  0.00           H  
ATOM    429 HD13 ILE A  30      -9.358 -10.240  -0.840  1.00  0.00           H  
ATOM    430  N   LEU A  31     -12.635  -4.856   0.543  1.00  0.00           N  
ATOM    431  CA  LEU A  31     -13.412  -3.999   1.392  1.00  0.00           C  
ATOM    432  C   LEU A  31     -13.867  -2.769   0.672  1.00  0.00           C  
ATOM    433  O   LEU A  31     -14.998  -2.349   0.881  1.00  0.00           O  
ATOM    434  CB  LEU A  31     -12.600  -3.598   2.657  1.00  0.00           C  
ATOM    435  CG  LEU A  31     -13.369  -3.760   3.988  1.00  0.00           C  
ATOM    436  CD1 LEU A  31     -12.419  -3.605   5.191  1.00  0.00           C  
ATOM    437  CD2 LEU A  31     -14.576  -2.809   4.117  1.00  0.00           C  
ATOM    438  H   LEU A  31     -11.698  -4.967   0.867  1.00  0.00           H  
ATOM    439  HA  LEU A  31     -14.306  -4.539   1.667  1.00  0.00           H  
ATOM    440  HB2 LEU A  31     -11.688  -4.249   2.708  1.00  0.00           H  
ATOM    441  HB3 LEU A  31     -12.225  -2.557   2.577  1.00  0.00           H  
ATOM    442  HG  LEU A  31     -13.759  -4.804   4.012  1.00  0.00           H  
ATOM    443 HD11 LEU A  31     -11.593  -4.345   5.127  1.00  0.00           H  
ATOM    444 HD12 LEU A  31     -11.979  -2.586   5.206  1.00  0.00           H  
ATOM    445 HD13 LEU A  31     -12.969  -3.769   6.141  1.00  0.00           H  
ATOM    446 HD21 LEU A  31     -14.251  -1.754   4.007  1.00  0.00           H  
ATOM    447 HD22 LEU A  31     -15.338  -3.032   3.342  1.00  0.00           H  
ATOM    448 HD23 LEU A  31     -15.055  -2.930   5.112  1.00  0.00           H  
ATOM    449  N   GLY A  32     -13.025  -2.174  -0.210  1.00  0.00           N  
ATOM    450  CA  GLY A  32     -13.400  -0.997  -0.952  1.00  0.00           C  
ATOM    451  C   GLY A  32     -14.284  -1.351  -2.116  1.00  0.00           C  
ATOM    452  O   GLY A  32     -15.009  -0.491  -2.614  1.00  0.00           O  
ATOM    453  H   GLY A  32     -12.109  -2.519  -0.403  1.00  0.00           H  
ATOM    454  HA2 GLY A  32     -13.940  -0.328  -0.296  1.00  0.00           H  
ATOM    455  HA3 GLY A  32     -12.492  -0.558  -1.334  1.00  0.00           H  
ATOM    456  N   GLY A  33     -14.264  -2.635  -2.568  1.00  0.00           N  
ATOM    457  CA  GLY A  33     -15.136  -3.099  -3.625  1.00  0.00           C  
ATOM    458  C   GLY A  33     -16.507  -3.387  -3.083  1.00  0.00           C  
ATOM    459  O   GLY A  33     -17.513  -3.114  -3.736  1.00  0.00           O  
ATOM    460  H   GLY A  33     -13.658  -3.340  -2.183  1.00  0.00           H  
ATOM    461  HA2 GLY A  33     -15.206  -2.335  -4.387  1.00  0.00           H  
ATOM    462  HA3 GLY A  33     -14.716  -4.025  -3.988  1.00  0.00           H  
ATOM    463  N   LYS A  34     -16.560  -3.949  -1.853  1.00  0.00           N  
ATOM    464  CA  LYS A  34     -17.767  -4.324  -1.157  1.00  0.00           C  
ATOM    465  C   LYS A  34     -18.408  -3.125  -0.516  1.00  0.00           C  
ATOM    466  O   LYS A  34     -19.591  -3.173  -0.184  1.00  0.00           O  
ATOM    467  CB  LYS A  34     -17.496  -5.365  -0.047  1.00  0.00           C  
ATOM    468  CG  LYS A  34     -17.158  -6.756  -0.601  1.00  0.00           C  
ATOM    469  CD  LYS A  34     -16.735  -7.744   0.495  1.00  0.00           C  
ATOM    470  CE  LYS A  34     -16.429  -9.145  -0.053  1.00  0.00           C  
ATOM    471  NZ  LYS A  34     -15.971 -10.048   1.029  1.00  0.00           N  
ATOM    472  H   LYS A  34     -15.720  -4.147  -1.354  1.00  0.00           H  
ATOM    473  HA  LYS A  34     -18.461  -4.743  -1.871  1.00  0.00           H  
ATOM    474  HB2 LYS A  34     -16.655  -5.008   0.587  1.00  0.00           H  
ATOM    475  HB3 LYS A  34     -18.393  -5.479   0.603  1.00  0.00           H  
ATOM    476  HG2 LYS A  34     -18.050  -7.157  -1.131  1.00  0.00           H  
ATOM    477  HG3 LYS A  34     -16.334  -6.675  -1.342  1.00  0.00           H  
ATOM    478  HD2 LYS A  34     -15.830  -7.340   1.001  1.00  0.00           H  
ATOM    479  HD3 LYS A  34     -17.551  -7.814   1.248  1.00  0.00           H  
ATOM    480  HE2 LYS A  34     -17.338  -9.594  -0.505  1.00  0.00           H  
ATOM    481  HE3 LYS A  34     -15.624  -9.097  -0.815  1.00  0.00           H  
ATOM    482  HZ1 LYS A  34     -15.108  -9.660   1.459  1.00  0.00           H  
ATOM    483  HZ2 LYS A  34     -16.713 -10.128   1.752  1.00  0.00           H  
ATOM    484  HZ3 LYS A  34     -15.768 -10.988   0.634  1.00  0.00           H  
ATOM    485  N   PHE A  35     -17.646  -2.018  -0.321  1.00  0.00           N  
ATOM    486  CA  PHE A  35     -18.160  -0.828   0.322  1.00  0.00           C  
ATOM    487  C   PHE A  35     -19.209  -0.138  -0.522  1.00  0.00           C  
ATOM    488  O   PHE A  35     -20.224   0.283   0.025  1.00  0.00           O  
ATOM    489  CB  PHE A  35     -17.071   0.196   0.752  1.00  0.00           C  
ATOM    490  CG  PHE A  35     -17.563   0.973   1.940  1.00  0.00           C  
ATOM    491  CD1 PHE A  35     -18.384   2.095   1.756  1.00  0.00           C  
ATOM    492  CD2 PHE A  35     -17.273   0.543   3.247  1.00  0.00           C  
ATOM    493  CE1 PHE A  35     -18.904   2.780   2.852  1.00  0.00           C  
ATOM    494  CE2 PHE A  35     -17.780   1.242   4.349  1.00  0.00           C  
ATOM    495  CZ  PHE A  35     -18.590   2.366   4.149  1.00  0.00           C  
ATOM    496  H   PHE A  35     -16.665  -2.036  -0.510  1.00  0.00           H  
ATOM    497  HA  PHE A  35     -18.650  -1.188   1.218  1.00  0.00           H  
ATOM    498  HB2 PHE A  35     -16.155  -0.331   1.074  1.00  0.00           H  
ATOM    499  HB3 PHE A  35     -16.793   0.908  -0.048  1.00  0.00           H  
ATOM    500  HD1 PHE A  35     -18.635   2.419   0.759  1.00  0.00           H  
ATOM    501  HD2 PHE A  35     -16.656  -0.329   3.403  1.00  0.00           H  
ATOM    502  HE1 PHE A  35     -19.536   3.638   2.695  1.00  0.00           H  
ATOM    503  HE2 PHE A  35     -17.537   0.920   5.350  1.00  0.00           H  
ATOM    504  HZ  PHE A  35     -18.922   2.957   4.988  1.00  0.00           H  
ATOM    505  N   LEU A  36     -19.018  -0.017  -1.867  1.00  0.00           N  
ATOM    506  CA  LEU A  36     -20.016   0.612  -2.716  1.00  0.00           C  
ATOM    507  C   LEU A  36     -21.199  -0.309  -2.964  1.00  0.00           C  
ATOM    508  O   LEU A  36     -22.220   0.112  -3.495  1.00  0.00           O  
ATOM    509  CB  LEU A  36     -19.502   1.184  -4.062  1.00  0.00           C  
ATOM    510  CG  LEU A  36     -20.080   2.589  -4.435  1.00  0.00           C  
ATOM    511  CD1 LEU A  36     -19.298   3.207  -5.607  1.00  0.00           C  
ATOM    512  CD2 LEU A  36     -21.593   2.677  -4.735  1.00  0.00           C  
ATOM    513  H   LEU A  36     -18.199  -0.357  -2.322  1.00  0.00           H  
ATOM    514  HA  LEU A  36     -20.339   1.484  -2.168  1.00  0.00           H  
ATOM    515  HB2 LEU A  36     -18.400   1.315  -3.958  1.00  0.00           H  
ATOM    516  HB3 LEU A  36     -19.663   0.471  -4.896  1.00  0.00           H  
ATOM    517  HG  LEU A  36     -19.920   3.248  -3.552  1.00  0.00           H  
ATOM    518 HD11 LEU A  36     -18.211   3.211  -5.390  1.00  0.00           H  
ATOM    519 HD12 LEU A  36     -19.478   2.621  -6.533  1.00  0.00           H  
ATOM    520 HD13 LEU A  36     -19.633   4.253  -5.772  1.00  0.00           H  
ATOM    521 HD21 LEU A  36     -21.880   1.960  -5.532  1.00  0.00           H  
ATOM    522 HD22 LEU A  36     -22.192   2.463  -3.827  1.00  0.00           H  
ATOM    523 HD23 LEU A  36     -21.859   3.704  -5.062  1.00  0.00           H  
ATOM    524  N   GLU A  37     -21.136  -1.603  -2.554  1.00  0.00           N  
ATOM    525  CA  GLU A  37     -22.304  -2.463  -2.588  1.00  0.00           C  
ATOM    526  C   GLU A  37     -23.244  -2.038  -1.501  1.00  0.00           C  
ATOM    527  O   GLU A  37     -24.451  -1.988  -1.720  1.00  0.00           O  
ATOM    528  CB  GLU A  37     -22.017  -3.965  -2.396  1.00  0.00           C  
ATOM    529  CG  GLU A  37     -21.044  -4.553  -3.430  1.00  0.00           C  
ATOM    530  CD  GLU A  37     -21.595  -4.403  -4.846  1.00  0.00           C  
ATOM    531  OE1 GLU A  37     -22.672  -4.993  -5.129  1.00  0.00           O  
ATOM    532  OE2 GLU A  37     -20.947  -3.697  -5.663  1.00  0.00           O  
ATOM    533  H   GLU A  37     -20.315  -1.989  -2.141  1.00  0.00           H  
ATOM    534  HA  GLU A  37     -22.801  -2.339  -3.536  1.00  0.00           H  
ATOM    535  HB2 GLU A  37     -21.584  -4.122  -1.389  1.00  0.00           H  
ATOM    536  HB3 GLU A  37     -22.973  -4.534  -2.442  1.00  0.00           H  
ATOM    537  HG2 GLU A  37     -20.069  -4.029  -3.346  1.00  0.00           H  
ATOM    538  HG3 GLU A  37     -20.892  -5.630  -3.207  1.00  0.00           H  
ATOM    539  N   GLY A  38     -22.681  -1.676  -0.323  1.00  0.00           N  
ATOM    540  CA  GLY A  38     -23.399  -1.155   0.811  1.00  0.00           C  
ATOM    541  C   GLY A  38     -23.941   0.213   0.524  1.00  0.00           C  
ATOM    542  O   GLY A  38     -25.086   0.505   0.856  1.00  0.00           O  
ATOM    543  H   GLY A  38     -21.693  -1.730  -0.199  1.00  0.00           H  
ATOM    544  HA2 GLY A  38     -24.219  -1.820   1.028  1.00  0.00           H  
ATOM    545  HA3 GLY A  38     -22.687  -1.075   1.620  1.00  0.00           H  
ATOM    546  N   ALA A  39     -23.125   1.080  -0.123  1.00  0.00           N  
ATOM    547  CA  ALA A  39     -23.440   2.454  -0.418  1.00  0.00           C  
ATOM    548  C   ALA A  39     -24.499   2.599  -1.474  1.00  0.00           C  
ATOM    549  O   ALA A  39     -25.138   3.645  -1.565  1.00  0.00           O  
ATOM    550  CB  ALA A  39     -22.208   3.249  -0.874  1.00  0.00           C  
ATOM    551  H   ALA A  39     -22.203   0.819  -0.386  1.00  0.00           H  
ATOM    552  HA  ALA A  39     -23.787   2.896   0.490  1.00  0.00           H  
ATOM    553  HB1 ALA A  39     -21.399   3.150  -0.119  1.00  0.00           H  
ATOM    554  HB2 ALA A  39     -21.829   2.865  -1.840  1.00  0.00           H  
ATOM    555  HB3 ALA A  39     -22.452   4.326  -0.993  1.00  0.00           H  
ATOM    556  N   ALA A  40     -24.704   1.539  -2.290  1.00  0.00           N  
ATOM    557  CA  ALA A  40     -25.602   1.524  -3.411  1.00  0.00           C  
ATOM    558  C   ALA A  40     -27.040   1.526  -2.959  1.00  0.00           C  
ATOM    559  O   ALA A  40     -27.823   2.363  -3.405  1.00  0.00           O  
ATOM    560  CB  ALA A  40     -25.405   0.294  -4.320  1.00  0.00           C  
ATOM    561  H   ALA A  40     -24.177   0.707  -2.180  1.00  0.00           H  
ATOM    562  HA  ALA A  40     -25.381   2.412  -3.978  1.00  0.00           H  
ATOM    563  HB1 ALA A  40     -25.540  -0.650  -3.752  1.00  0.00           H  
ATOM    564  HB2 ALA A  40     -26.125   0.308  -5.166  1.00  0.00           H  
ATOM    565  HB3 ALA A  40     -24.382   0.300  -4.749  1.00  0.00           H  
ATOM    566  N   ARG A  41     -27.412   0.580  -2.056  1.00  0.00           N  
ATOM    567  CA  ARG A  41     -28.783   0.421  -1.601  1.00  0.00           C  
ATOM    568  C   ARG A  41     -29.109   1.384  -0.483  1.00  0.00           C  
ATOM    569  O   ARG A  41     -30.277   1.684  -0.242  1.00  0.00           O  
ATOM    570  CB  ARG A  41     -29.198  -1.024  -1.212  1.00  0.00           C  
ATOM    571  CG  ARG A  41     -28.559  -1.654   0.040  1.00  0.00           C  
ATOM    572  CD  ARG A  41     -27.154  -2.228  -0.178  1.00  0.00           C  
ATOM    573  NE  ARG A  41     -26.744  -2.943   1.078  1.00  0.00           N  
ATOM    574  CZ  ARG A  41     -25.907  -4.027   1.095  1.00  0.00           C  
ATOM    575  NH1 ARG A  41     -25.382  -4.539  -0.056  1.00  0.00           N  
ATOM    576  NH2 ARG A  41     -25.588  -4.602   2.292  1.00  0.00           N  
ATOM    577  H   ARG A  41     -26.746  -0.063  -1.686  1.00  0.00           H  
ATOM    578  HA  ARG A  41     -29.420   0.679  -2.434  1.00  0.00           H  
ATOM    579  HB2 ARG A  41     -30.299  -1.019  -1.046  1.00  0.00           H  
ATOM    580  HB3 ARG A  41     -29.007  -1.694  -2.079  1.00  0.00           H  
ATOM    581  HG2 ARG A  41     -28.554  -0.923   0.876  1.00  0.00           H  
ATOM    582  HG3 ARG A  41     -29.222  -2.499   0.341  1.00  0.00           H  
ATOM    583  HD2 ARG A  41     -27.152  -2.934  -1.037  1.00  0.00           H  
ATOM    584  HD3 ARG A  41     -26.417  -1.421  -0.368  1.00  0.00           H  
ATOM    585  HE  ARG A  41     -27.101  -2.607   1.949  1.00  0.00           H  
ATOM    586 HH11 ARG A  41     -25.604  -4.121  -0.936  1.00  0.00           H  
ATOM    587 HH12 ARG A  41     -24.770  -5.329  -0.017  1.00  0.00           H  
ATOM    588 HH21 ARG A  41     -25.968  -4.235   3.141  1.00  0.00           H  
ATOM    589 HH22 ARG A  41     -24.977  -5.394   2.319  1.00  0.00           H  
ATOM    590  N   GLN A  42     -28.066   1.931   0.187  1.00  0.00           N  
ATOM    591  CA  GLN A  42     -28.163   3.047   1.105  1.00  0.00           C  
ATOM    592  C   GLN A  42     -28.168   4.297   0.249  1.00  0.00           C  
ATOM    593  O   GLN A  42     -27.914   4.169  -0.949  1.00  0.00           O  
ATOM    594  CB  GLN A  42     -26.961   3.045   2.088  1.00  0.00           C  
ATOM    595  CG  GLN A  42     -27.231   2.339   3.436  1.00  0.00           C  
ATOM    596  CD  GLN A  42     -27.698   0.885   3.268  1.00  0.00           C  
ATOM    597  OE1 GLN A  42     -28.898   0.623   3.120  1.00  0.00           O  
ATOM    598  NE2 GLN A  42     -26.726  -0.075   3.321  1.00  0.00           N  
ATOM    599  H   GLN A  42     -27.133   1.634  -0.004  1.00  0.00           H  
ATOM    600  HA  GLN A  42     -29.091   2.993   1.653  1.00  0.00           H  
ATOM    601  HB2 GLN A  42     -26.095   2.580   1.582  1.00  0.00           H  
ATOM    602  HB3 GLN A  42     -26.652   4.081   2.338  1.00  0.00           H  
ATOM    603  HG2 GLN A  42     -26.306   2.372   4.051  1.00  0.00           H  
ATOM    604  HG3 GLN A  42     -28.023   2.901   3.976  1.00  0.00           H  
ATOM    605 HE21 GLN A  42     -25.769   0.189   3.450  1.00  0.00           H  
ATOM    606 HE22 GLN A  42     -26.970  -1.040   3.225  1.00  0.00           H  
ATOM    607  N   PRO A  43     -28.447   5.522   0.714  1.00  0.00           N  
ATOM    608  CA  PRO A  43     -28.319   6.702  -0.121  1.00  0.00           C  
ATOM    609  C   PRO A  43     -26.859   6.962  -0.325  1.00  0.00           C  
ATOM    610  O   PRO A  43     -26.069   6.614   0.547  1.00  0.00           O  
ATOM    611  CB  PRO A  43     -28.994   7.820   0.683  1.00  0.00           C  
ATOM    612  CG  PRO A  43     -28.842   7.400   2.147  1.00  0.00           C  
ATOM    613  CD  PRO A  43     -28.814   5.866   2.093  1.00  0.00           C  
ATOM    614  HA  PRO A  43     -28.777   6.556  -1.086  1.00  0.00           H  
ATOM    615  HB2 PRO A  43     -28.565   8.822   0.483  1.00  0.00           H  
ATOM    616  HB3 PRO A  43     -30.078   7.836   0.429  1.00  0.00           H  
ATOM    617  HG2 PRO A  43     -27.867   7.770   2.534  1.00  0.00           H  
ATOM    618  HG3 PRO A  43     -29.662   7.787   2.785  1.00  0.00           H  
ATOM    619  HD2 PRO A  43     -28.042   5.518   2.812  1.00  0.00           H  
ATOM    620  HD3 PRO A  43     -29.809   5.431   2.327  1.00  0.00           H  
ATOM    621  N   ASP A  44     -26.480   7.525  -1.492  1.00  0.00           N  
ATOM    622  CA  ASP A  44     -25.112   7.853  -1.811  1.00  0.00           C  
ATOM    623  C   ASP A  44     -24.800   9.236  -1.295  1.00  0.00           C  
ATOM    624  O   ASP A  44     -24.167  10.042  -1.974  1.00  0.00           O  
ATOM    625  CB  ASP A  44     -24.852   7.789  -3.339  1.00  0.00           C  
ATOM    626  CG  ASP A  44     -24.960   6.342  -3.822  1.00  0.00           C  
ATOM    627  OD1 ASP A  44     -24.024   5.552  -3.524  1.00  0.00           O  
ATOM    628  OD2 ASP A  44     -25.972   6.009  -4.496  1.00  0.00           O  
ATOM    629  H   ASP A  44     -27.150   7.765  -2.191  1.00  0.00           H  
ATOM    630  HA  ASP A  44     -24.458   7.164  -1.287  1.00  0.00           H  
ATOM    631  HB2 ASP A  44     -25.594   8.422  -3.872  1.00  0.00           H  
ATOM    632  HB3 ASP A  44     -23.834   8.154  -3.586  1.00  0.00           H  
ATOM    633  N   LEU A  45     -25.239   9.527  -0.050  1.00  0.00           N  
ATOM    634  CA  LEU A  45     -24.942  10.746   0.652  1.00  0.00           C  
ATOM    635  C   LEU A  45     -23.734  10.518   1.498  1.00  0.00           C  
ATOM    636  O   LEU A  45     -22.629  10.937   1.152  1.00  0.00           O  
ATOM    637  CB  LEU A  45     -26.145  11.248   1.487  1.00  0.00           C  
ATOM    638  CG  LEU A  45     -25.939  12.597   2.221  1.00  0.00           C  
ATOM    639  CD1 LEU A  45     -25.700  13.773   1.253  1.00  0.00           C  
ATOM    640  CD2 LEU A  45     -27.121  12.892   3.165  1.00  0.00           C  
ATOM    641  H   LEU A  45     -25.815   8.869   0.437  1.00  0.00           H  
ATOM    642  HA  LEU A  45     -24.672  11.494  -0.052  1.00  0.00           H  
ATOM    643  HB2 LEU A  45     -27.016  11.358   0.804  1.00  0.00           H  
ATOM    644  HB3 LEU A  45     -26.414  10.468   2.226  1.00  0.00           H  
ATOM    645  HG  LEU A  45     -25.033  12.505   2.862  1.00  0.00           H  
ATOM    646 HD11 LEU A  45     -26.566  13.891   0.568  1.00  0.00           H  
ATOM    647 HD12 LEU A  45     -25.571  14.716   1.824  1.00  0.00           H  
ATOM    648 HD13 LEU A  45     -24.786  13.608   0.646  1.00  0.00           H  
ATOM    649 HD21 LEU A  45     -27.244  12.066   3.897  1.00  0.00           H  
ATOM    650 HD22 LEU A  45     -26.941  13.834   3.724  1.00  0.00           H  
ATOM    651 HD23 LEU A  45     -28.061  12.996   2.584  1.00  0.00           H  
ATOM    652  N   ILE A  46     -23.936   9.840   2.641  1.00  0.00           N  
ATOM    653  CA  ILE A  46     -22.929   9.600   3.635  1.00  0.00           C  
ATOM    654  C   ILE A  46     -21.975   8.509   3.187  1.00  0.00           C  
ATOM    655  O   ILE A  46     -20.782   8.810   3.160  1.00  0.00           O  
ATOM    656  CB  ILE A  46     -23.562   9.274   4.977  1.00  0.00           C  
ATOM    657  CG1 ILE A  46     -24.534  10.389   5.453  1.00  0.00           C  
ATOM    658  CG2 ILE A  46     -22.488   8.951   6.043  1.00  0.00           C  
ATOM    659  CD1 ILE A  46     -23.893  11.763   5.683  1.00  0.00           C  
ATOM    660  H   ILE A  46     -24.836   9.457   2.856  1.00  0.00           H  
ATOM    661  HA  ILE A  46     -22.351  10.508   3.742  1.00  0.00           H  
ATOM    662  HB  ILE A  46     -24.184   8.372   4.806  1.00  0.00           H  
ATOM    663 HG12 ILE A  46     -25.360  10.497   4.717  1.00  0.00           H  
ATOM    664 HG13 ILE A  46     -24.997  10.055   6.408  1.00  0.00           H  
ATOM    665 HG21 ILE A  46     -21.770   9.792   6.140  1.00  0.00           H  
ATOM    666 HG22 ILE A  46     -22.973   8.784   7.028  1.00  0.00           H  
ATOM    667 HG23 ILE A  46     -21.926   8.032   5.781  1.00  0.00           H  
ATOM    668 HD11 ILE A  46     -23.085  11.699   6.441  1.00  0.00           H  
ATOM    669 HD12 ILE A  46     -23.468  12.165   4.740  1.00  0.00           H  
ATOM    670 HD13 ILE A  46     -24.658  12.481   6.048  1.00  0.00           H  
ATOM    671  N   PRO A  47     -22.343   7.265   2.842  1.00  0.00           N  
ATOM    672  CA  PRO A  47     -21.380   6.218   2.587  1.00  0.00           C  
ATOM    673  C   PRO A  47     -20.820   6.303   1.189  1.00  0.00           C  
ATOM    674  O   PRO A  47     -20.090   5.386   0.845  1.00  0.00           O  
ATOM    675  CB  PRO A  47     -22.207   4.933   2.721  1.00  0.00           C  
ATOM    676  CG  PRO A  47     -23.575   5.330   2.171  1.00  0.00           C  
ATOM    677  CD  PRO A  47     -23.713   6.768   2.668  1.00  0.00           C  
ATOM    678  HA  PRO A  47     -20.561   6.273   3.299  1.00  0.00           H  
ATOM    679  HB2 PRO A  47     -21.776   4.059   2.194  1.00  0.00           H  
ATOM    680  HB3 PRO A  47     -22.310   4.684   3.800  1.00  0.00           H  
ATOM    681  HG2 PRO A  47     -23.555   5.318   1.060  1.00  0.00           H  
ATOM    682  HG3 PRO A  47     -24.387   4.672   2.537  1.00  0.00           H  
ATOM    683  HD2 PRO A  47     -24.256   7.402   1.942  1.00  0.00           H  
ATOM    684  HD3 PRO A  47     -24.245   6.766   3.637  1.00  0.00           H  
ATOM    685  N   LEU A  48     -21.107   7.358   0.376  1.00  0.00           N  
ATOM    686  CA  LEU A  48     -20.445   7.559  -0.901  1.00  0.00           C  
ATOM    687  C   LEU A  48     -19.110   8.195  -0.632  1.00  0.00           C  
ATOM    688  O   LEU A  48     -18.115   7.907  -1.295  1.00  0.00           O  
ATOM    689  CB  LEU A  48     -21.238   8.496  -1.840  1.00  0.00           C  
ATOM    690  CG  LEU A  48     -20.628   8.699  -3.252  1.00  0.00           C  
ATOM    691  CD1 LEU A  48     -20.625   7.399  -4.083  1.00  0.00           C  
ATOM    692  CD2 LEU A  48     -21.331   9.845  -4.008  1.00  0.00           C  
ATOM    693  H   LEU A  48     -21.744   8.082   0.644  1.00  0.00           H  
ATOM    694  HA  LEU A  48     -20.289   6.598  -1.372  1.00  0.00           H  
ATOM    695  HB2 LEU A  48     -22.253   8.067  -1.964  1.00  0.00           H  
ATOM    696  HB3 LEU A  48     -21.355   9.489  -1.351  1.00  0.00           H  
ATOM    697  HG  LEU A  48     -19.569   9.019  -3.131  1.00  0.00           H  
ATOM    698 HD11 LEU A  48     -21.663   7.026  -4.218  1.00  0.00           H  
ATOM    699 HD12 LEU A  48     -20.185   7.587  -5.084  1.00  0.00           H  
ATOM    700 HD13 LEU A  48     -20.026   6.610  -3.583  1.00  0.00           H  
ATOM    701 HD21 LEU A  48     -21.280  10.783  -3.416  1.00  0.00           H  
ATOM    702 HD22 LEU A  48     -20.836  10.018  -4.987  1.00  0.00           H  
ATOM    703 HD23 LEU A  48     -22.397   9.599  -4.189  1.00  0.00           H  
ATOM    704  N   LEU A  49     -19.072   9.063   0.404  1.00  0.00           N  
ATOM    705  CA  LEU A  49     -17.875   9.673   0.919  1.00  0.00           C  
ATOM    706  C   LEU A  49     -17.082   8.609   1.620  1.00  0.00           C  
ATOM    707  O   LEU A  49     -15.861   8.568   1.552  1.00  0.00           O  
ATOM    708  CB  LEU A  49     -18.224  10.881   1.828  1.00  0.00           C  
ATOM    709  CG  LEU A  49     -17.891  10.867   3.345  1.00  0.00           C  
ATOM    710  CD1 LEU A  49     -16.393  10.923   3.708  1.00  0.00           C  
ATOM    711  CD2 LEU A  49     -18.597  12.067   3.989  1.00  0.00           C  
ATOM    712  H   LEU A  49     -19.902   9.285   0.910  1.00  0.00           H  
ATOM    713  HA  LEU A  49     -17.308  10.040   0.077  1.00  0.00           H  
ATOM    714  HB2 LEU A  49     -17.770  11.794   1.384  1.00  0.00           H  
ATOM    715  HB3 LEU A  49     -19.332  10.999   1.760  1.00  0.00           H  
ATOM    716  HG  LEU A  49     -18.325   9.947   3.795  1.00  0.00           H  
ATOM    717 HD11 LEU A  49     -15.895  11.742   3.152  1.00  0.00           H  
ATOM    718 HD12 LEU A  49     -16.283  11.104   4.798  1.00  0.00           H  
ATOM    719 HD13 LEU A  49     -15.879   9.970   3.486  1.00  0.00           H  
ATOM    720 HD21 LEU A  49     -19.687  12.014   3.787  1.00  0.00           H  
ATOM    721 HD22 LEU A  49     -18.421  12.066   5.084  1.00  0.00           H  
ATOM    722 HD23 LEU A  49     -18.191  13.006   3.554  1.00  0.00           H  
ATOM    723  N   ARG A  50     -17.768   7.691   2.318  1.00  0.00           N  
ATOM    724  CA  ARG A  50     -17.134   6.613   3.018  1.00  0.00           C  
ATOM    725  C   ARG A  50     -16.586   5.542   2.078  1.00  0.00           C  
ATOM    726  O   ARG A  50     -15.650   4.823   2.419  1.00  0.00           O  
ATOM    727  CB  ARG A  50     -18.070   6.105   4.139  1.00  0.00           C  
ATOM    728  CG  ARG A  50     -17.405   5.860   5.501  1.00  0.00           C  
ATOM    729  CD  ARG A  50     -16.325   4.785   5.424  1.00  0.00           C  
ATOM    730  NE  ARG A  50     -15.744   4.516   6.782  1.00  0.00           N  
ATOM    731  CZ  ARG A  50     -16.312   3.677   7.702  1.00  0.00           C  
ATOM    732  NH1 ARG A  50     -17.482   3.025   7.448  1.00  0.00           N  
ATOM    733  NH2 ARG A  50     -15.687   3.489   8.904  1.00  0.00           N  
ATOM    734  H   ARG A  50     -18.754   7.771   2.428  1.00  0.00           H  
ATOM    735  HA  ARG A  50     -16.277   7.052   3.491  1.00  0.00           H  
ATOM    736  HB2 ARG A  50     -18.829   6.900   4.327  1.00  0.00           H  
ATOM    737  HB3 ARG A  50     -18.620   5.206   3.809  1.00  0.00           H  
ATOM    738  HG2 ARG A  50     -16.958   6.812   5.864  1.00  0.00           H  
ATOM    739  HG3 ARG A  50     -18.195   5.552   6.222  1.00  0.00           H  
ATOM    740  HD2 ARG A  50     -16.730   3.861   4.957  1.00  0.00           H  
ATOM    741  HD3 ARG A  50     -15.510   5.174   4.786  1.00  0.00           H  
ATOM    742  HE  ARG A  50     -14.886   4.969   7.022  1.00  0.00           H  
ATOM    743 HH11 ARG A  50     -17.946   3.154   6.572  1.00  0.00           H  
ATOM    744 HH12 ARG A  50     -17.876   2.417   8.138  1.00  0.00           H  
ATOM    745 HH21 ARG A  50     -14.830   3.962   9.100  1.00  0.00           H  
ATOM    746 HH22 ARG A  50     -16.090   2.879   9.585  1.00  0.00           H  
ATOM    747  N   THR A  51     -17.117   5.433   0.834  1.00  0.00           N  
ATOM    748  CA  THR A  51     -16.561   4.604  -0.223  1.00  0.00           C  
ATOM    749  C   THR A  51     -15.174   5.068  -0.618  1.00  0.00           C  
ATOM    750  O   THR A  51     -14.260   4.250  -0.733  1.00  0.00           O  
ATOM    751  CB  THR A  51     -17.424   4.578  -1.474  1.00  0.00           C  
ATOM    752  OG1 THR A  51     -18.744   4.154  -1.177  1.00  0.00           O  
ATOM    753  CG2 THR A  51     -16.870   3.589  -2.518  1.00  0.00           C  
ATOM    754  H   THR A  51     -17.893   5.996   0.560  1.00  0.00           H  
ATOM    755  HA  THR A  51     -16.471   3.601   0.172  1.00  0.00           H  
ATOM    756  HB  THR A  51     -17.483   5.613  -1.872  1.00  0.00           H  
ATOM    757  HG1 THR A  51     -19.268   4.355  -1.956  1.00  0.00           H  
ATOM    758 HG21 THR A  51     -16.822   2.564  -2.091  1.00  0.00           H  
ATOM    759 HG22 THR A  51     -17.544   3.560  -3.398  1.00  0.00           H  
ATOM    760 HG23 THR A  51     -15.863   3.879  -2.875  1.00  0.00           H  
ATOM    761  N   GLN A  52     -14.992   6.405  -0.823  1.00  0.00           N  
ATOM    762  CA  GLN A  52     -13.720   6.994  -1.201  1.00  0.00           C  
ATOM    763  C   GLN A  52     -12.768   6.825  -0.090  1.00  0.00           C  
ATOM    764  O   GLN A  52     -11.720   6.241  -0.303  1.00  0.00           O  
ATOM    765  CB  GLN A  52     -13.767   8.458  -1.702  1.00  0.00           C  
ATOM    766  CG  GLN A  52     -14.541   9.496  -0.878  1.00  0.00           C  
ATOM    767  CD  GLN A  52     -14.412  10.889  -1.506  1.00  0.00           C  
ATOM    768  OE1 GLN A  52     -15.388  11.427  -2.044  1.00  0.00           O  
ATOM    769  NE2 GLN A  52     -13.179  11.476  -1.421  1.00  0.00           N  
ATOM    770  H   GLN A  52     -15.727   7.061  -0.665  1.00  0.00           H  
ATOM    771  HA  GLN A  52     -13.273   6.427  -2.000  1.00  0.00           H  
ATOM    772  HB2 GLN A  52     -12.724   8.807  -1.861  1.00  0.00           H  
ATOM    773  HB3 GLN A  52     -14.274   8.415  -2.680  1.00  0.00           H  
ATOM    774  HG2 GLN A  52     -15.619   9.227  -0.855  1.00  0.00           H  
ATOM    775  HG3 GLN A  52     -14.178   9.531   0.168  1.00  0.00           H  
ATOM    776 HE21 GLN A  52     -12.425  10.992  -0.977  1.00  0.00           H  
ATOM    777 HE22 GLN A  52     -13.031  12.386  -1.808  1.00  0.00           H  
ATOM    778  N   PHE A  53     -13.175   7.212   1.130  1.00  0.00           N  
ATOM    779  CA  PHE A  53     -12.465   7.101   2.393  1.00  0.00           C  
ATOM    780  C   PHE A  53     -11.800   5.767   2.569  1.00  0.00           C  
ATOM    781  O   PHE A  53     -10.743   5.692   3.191  1.00  0.00           O  
ATOM    782  CB  PHE A  53     -13.434   7.338   3.592  1.00  0.00           C  
ATOM    783  CG  PHE A  53     -12.720   7.460   4.916  1.00  0.00           C  
ATOM    784  CD1 PHE A  53     -12.022   8.635   5.244  1.00  0.00           C  
ATOM    785  CD2 PHE A  53     -12.725   6.392   5.831  1.00  0.00           C  
ATOM    786  CE1 PHE A  53     -11.341   8.739   6.464  1.00  0.00           C  
ATOM    787  CE2 PHE A  53     -12.046   6.495   7.051  1.00  0.00           C  
ATOM    788  CZ  PHE A  53     -11.352   7.669   7.368  1.00  0.00           C  
ATOM    789  H   PHE A  53     -14.092   7.593   1.153  1.00  0.00           H  
ATOM    790  HA  PHE A  53     -11.662   7.825   2.376  1.00  0.00           H  
ATOM    791  HB2 PHE A  53     -13.986   8.288   3.429  1.00  0.00           H  
ATOM    792  HB3 PHE A  53     -14.184   6.513   3.661  1.00  0.00           H  
ATOM    793  HD1 PHE A  53     -12.005   9.462   4.550  1.00  0.00           H  
ATOM    794  HD2 PHE A  53     -13.243   5.478   5.586  1.00  0.00           H  
ATOM    795  HE1 PHE A  53     -10.805   9.645   6.707  1.00  0.00           H  
ATOM    796  HE2 PHE A  53     -12.055   5.667   7.745  1.00  0.00           H  
ATOM    797  HZ  PHE A  53     -10.827   7.749   8.307  1.00  0.00           H  
ATOM    798  N   PHE A  54     -12.400   4.700   1.994  1.00  0.00           N  
ATOM    799  CA  PHE A  54     -11.809   3.388   1.994  1.00  0.00           C  
ATOM    800  C   PHE A  54     -10.695   3.139   1.033  1.00  0.00           C  
ATOM    801  O   PHE A  54      -9.642   2.695   1.477  1.00  0.00           O  
ATOM    802  CB  PHE A  54     -12.832   2.223   1.915  1.00  0.00           C  
ATOM    803  CG  PHE A  54     -13.030   1.645   3.288  1.00  0.00           C  
ATOM    804  CD1 PHE A  54     -12.035   0.821   3.845  1.00  0.00           C  
ATOM    805  CD2 PHE A  54     -14.181   1.927   4.041  1.00  0.00           C  
ATOM    806  CE1 PHE A  54     -12.188   0.293   5.132  1.00  0.00           C  
ATOM    807  CE2 PHE A  54     -14.338   1.394   5.326  1.00  0.00           C  
ATOM    808  CZ  PHE A  54     -13.340   0.579   5.873  1.00  0.00           C  
ATOM    809  H   PHE A  54     -13.255   4.841   1.494  1.00  0.00           H  
ATOM    810  HA  PHE A  54     -11.240   3.408   2.897  1.00  0.00           H  
ATOM    811  HB2 PHE A  54     -13.803   2.591   1.521  1.00  0.00           H  
ATOM    812  HB3 PHE A  54     -12.481   1.395   1.262  1.00  0.00           H  
ATOM    813  HD1 PHE A  54     -11.142   0.599   3.280  1.00  0.00           H  
ATOM    814  HD2 PHE A  54     -14.953   2.558   3.627  1.00  0.00           H  
ATOM    815  HE1 PHE A  54     -11.416  -0.333   5.554  1.00  0.00           H  
ATOM    816  HE2 PHE A  54     -15.227   1.612   5.897  1.00  0.00           H  
ATOM    817  HZ  PHE A  54     -13.460   0.170   6.866  1.00  0.00           H  
ATOM    818  N   ILE A  55     -10.840   3.397  -0.286  1.00  0.00           N  
ATOM    819  CA  ILE A  55      -9.751   3.148  -1.218  1.00  0.00           C  
ATOM    820  C   ILE A  55      -8.561   4.055  -0.941  1.00  0.00           C  
ATOM    821  O   ILE A  55      -7.422   3.715  -1.245  1.00  0.00           O  
ATOM    822  CB  ILE A  55     -10.174   3.209  -2.680  1.00  0.00           C  
ATOM    823  CG1 ILE A  55     -10.794   4.571  -3.077  1.00  0.00           C  
ATOM    824  CG2 ILE A  55     -11.138   2.024  -2.921  1.00  0.00           C  
ATOM    825  CD1 ILE A  55     -11.131   4.691  -4.566  1.00  0.00           C  
ATOM    826  H   ILE A  55     -11.688   3.758  -0.669  1.00  0.00           H  
ATOM    827  HA  ILE A  55      -9.414   2.138  -1.043  1.00  0.00           H  
ATOM    828  HB  ILE A  55      -9.274   3.044  -3.316  1.00  0.00           H  
ATOM    829 HG12 ILE A  55     -11.721   4.739  -2.486  1.00  0.00           H  
ATOM    830 HG13 ILE A  55     -10.076   5.380  -2.826  1.00  0.00           H  
ATOM    831 HG21 ILE A  55     -10.669   1.073  -2.592  1.00  0.00           H  
ATOM    832 HG22 ILE A  55     -12.084   2.165  -2.358  1.00  0.00           H  
ATOM    833 HG23 ILE A  55     -11.383   1.931  -4.000  1.00  0.00           H  
ATOM    834 HD11 ILE A  55     -10.227   4.506  -5.183  1.00  0.00           H  
ATOM    835 HD12 ILE A  55     -11.916   3.961  -4.855  1.00  0.00           H  
ATOM    836 HD13 ILE A  55     -11.508   5.712  -4.789  1.00  0.00           H  
ATOM    837  N   VAL A  56      -8.849   5.211  -0.307  1.00  0.00           N  
ATOM    838  CA  VAL A  56      -7.990   6.275   0.148  1.00  0.00           C  
ATOM    839  C   VAL A  56      -7.232   5.896   1.375  1.00  0.00           C  
ATOM    840  O   VAL A  56      -6.048   6.205   1.478  1.00  0.00           O  
ATOM    841  CB  VAL A  56      -8.870   7.472   0.431  1.00  0.00           C  
ATOM    842  CG1 VAL A  56      -8.151   8.676   1.045  1.00  0.00           C  
ATOM    843  CG2 VAL A  56      -9.534   7.898  -0.881  1.00  0.00           C  
ATOM    844  H   VAL A  56      -9.808   5.392  -0.104  1.00  0.00           H  
ATOM    845  HA  VAL A  56      -7.256   6.459  -0.614  1.00  0.00           H  
ATOM    846  HB  VAL A  56      -9.666   7.145   1.133  1.00  0.00           H  
ATOM    847 HG11 VAL A  56      -7.328   8.997   0.375  1.00  0.00           H  
ATOM    848 HG12 VAL A  56      -8.887   9.507   1.135  1.00  0.00           H  
ATOM    849 HG13 VAL A  56      -7.767   8.432   2.053  1.00  0.00           H  
ATOM    850 HG21 VAL A  56      -9.928   7.029  -1.444  1.00  0.00           H  
ATOM    851 HG22 VAL A  56     -10.398   8.548  -0.626  1.00  0.00           H  
ATOM    852 HG23 VAL A  56      -8.802   8.418  -1.517  1.00  0.00           H  
ATOM    853  N   MET A  57      -7.893   5.188   2.322  1.00  0.00           N  
ATOM    854  CA  MET A  57      -7.269   4.520   3.453  1.00  0.00           C  
ATOM    855  C   MET A  57      -6.183   3.560   3.005  1.00  0.00           C  
ATOM    856  O   MET A  57      -5.213   3.334   3.727  1.00  0.00           O  
ATOM    857  CB  MET A  57      -8.326   3.774   4.314  1.00  0.00           C  
ATOM    858  CG  MET A  57      -7.806   2.717   5.311  1.00  0.00           C  
ATOM    859  SD  MET A  57      -9.099   1.957   6.349  1.00  0.00           S  
ATOM    860  CE  MET A  57      -9.633   3.425   7.279  1.00  0.00           C  
ATOM    861  H   MET A  57      -8.889   5.095   2.260  1.00  0.00           H  
ATOM    862  HA  MET A  57      -6.802   5.281   4.061  1.00  0.00           H  
ATOM    863  HB2 MET A  57      -8.904   4.548   4.863  1.00  0.00           H  
ATOM    864  HB3 MET A  57      -9.037   3.254   3.646  1.00  0.00           H  
ATOM    865  HG2 MET A  57      -7.315   1.906   4.723  1.00  0.00           H  
ATOM    866  HG3 MET A  57      -7.024   3.186   5.946  1.00  0.00           H  
ATOM    867  HE1 MET A  57      -8.767   3.929   7.759  1.00  0.00           H  
ATOM    868  HE2 MET A  57     -10.141   4.159   6.619  1.00  0.00           H  
ATOM    869  HE3 MET A  57     -10.351   3.142   8.079  1.00  0.00           H  
ATOM    870  N   GLY A  58      -6.309   3.005   1.777  1.00  0.00           N  
ATOM    871  CA  GLY A  58      -5.343   2.089   1.235  1.00  0.00           C  
ATOM    872  C   GLY A  58      -4.379   2.720   0.267  1.00  0.00           C  
ATOM    873  O   GLY A  58      -3.415   2.080  -0.145  1.00  0.00           O  
ATOM    874  H   GLY A  58      -7.097   3.206   1.199  1.00  0.00           H  
ATOM    875  HA2 GLY A  58      -4.762   1.693   2.041  1.00  0.00           H  
ATOM    876  HA3 GLY A  58      -5.914   1.330   0.733  1.00  0.00           H  
ATOM    877  N   LEU A  59      -4.590   4.001  -0.116  1.00  0.00           N  
ATOM    878  CA  LEU A  59      -3.665   4.739  -0.950  1.00  0.00           C  
ATOM    879  C   LEU A  59      -2.552   5.280  -0.091  1.00  0.00           C  
ATOM    880  O   LEU A  59      -1.404   5.342  -0.527  1.00  0.00           O  
ATOM    881  CB  LEU A  59      -4.339   5.929  -1.677  1.00  0.00           C  
ATOM    882  CG  LEU A  59      -5.111   5.544  -2.963  1.00  0.00           C  
ATOM    883  CD1 LEU A  59      -5.995   6.710  -3.450  1.00  0.00           C  
ATOM    884  CD2 LEU A  59      -4.179   5.061  -4.093  1.00  0.00           C  
ATOM    885  H   LEU A  59      -5.392   4.507   0.191  1.00  0.00           H  
ATOM    886  HA  LEU A  59      -3.234   4.075  -1.679  1.00  0.00           H  
ATOM    887  HB2 LEU A  59      -5.039   6.406  -0.963  1.00  0.00           H  
ATOM    888  HB3 LEU A  59      -3.591   6.698  -1.963  1.00  0.00           H  
ATOM    889  HG  LEU A  59      -5.790   4.700  -2.714  1.00  0.00           H  
ATOM    890 HD11 LEU A  59      -6.706   7.018  -2.655  1.00  0.00           H  
ATOM    891 HD12 LEU A  59      -5.363   7.584  -3.718  1.00  0.00           H  
ATOM    892 HD13 LEU A  59      -6.577   6.404  -4.344  1.00  0.00           H  
ATOM    893 HD21 LEU A  59      -3.450   5.857  -4.357  1.00  0.00           H  
ATOM    894 HD22 LEU A  59      -3.619   4.153  -3.788  1.00  0.00           H  
ATOM    895 HD23 LEU A  59      -4.775   4.813  -4.998  1.00  0.00           H  
ATOM    896  N   VAL A  60      -2.893   5.679   1.156  1.00  0.00           N  
ATOM    897  CA  VAL A  60      -2.006   6.248   2.147  1.00  0.00           C  
ATOM    898  C   VAL A  60      -1.164   5.194   2.793  1.00  0.00           C  
ATOM    899  O   VAL A  60      -0.139   5.484   3.400  1.00  0.00           O  
ATOM    900  CB  VAL A  60      -2.721   7.005   3.251  1.00  0.00           C  
ATOM    901  CG1 VAL A  60      -3.351   8.265   2.633  1.00  0.00           C  
ATOM    902  CG2 VAL A  60      -3.755   6.147   4.007  1.00  0.00           C  
ATOM    903  H   VAL A  60      -3.807   5.480   1.486  1.00  0.00           H  
ATOM    904  HA  VAL A  60      -1.343   6.933   1.637  1.00  0.00           H  
ATOM    905  HB  VAL A  60      -1.958   7.308   3.995  1.00  0.00           H  
ATOM    906 HG11 VAL A  60      -2.572   8.872   2.124  1.00  0.00           H  
ATOM    907 HG12 VAL A  60      -4.128   7.985   1.890  1.00  0.00           H  
ATOM    908 HG13 VAL A  60      -3.824   8.880   3.426  1.00  0.00           H  
ATOM    909 HG21 VAL A  60      -4.521   5.766   3.309  1.00  0.00           H  
ATOM    910 HG22 VAL A  60      -3.271   5.287   4.514  1.00  0.00           H  
ATOM    911 HG23 VAL A  60      -4.263   6.761   4.781  1.00  0.00           H  
ATOM    912  N   ASP A  61      -1.632   3.941   2.693  1.00  0.00           N  
ATOM    913  CA  ASP A  61      -0.978   2.751   3.183  1.00  0.00           C  
ATOM    914  C   ASP A  61       0.247   2.448   2.360  1.00  0.00           C  
ATOM    915  O   ASP A  61       1.283   2.091   2.913  1.00  0.00           O  
ATOM    916  CB  ASP A  61      -1.920   1.519   3.130  1.00  0.00           C  
ATOM    917  CG  ASP A  61      -1.480   0.394   4.075  1.00  0.00           C  
ATOM    918  OD1 ASP A  61      -0.427  -0.244   3.806  1.00  0.00           O  
ATOM    919  OD2 ASP A  61      -2.206   0.153   5.076  1.00  0.00           O  
ATOM    920  H   ASP A  61      -2.545   3.862   2.312  1.00  0.00           H  
ATOM    921  HA  ASP A  61      -0.676   2.945   4.196  1.00  0.00           H  
ATOM    922  HB2 ASP A  61      -2.948   1.828   3.409  1.00  0.00           H  
ATOM    923  HB3 ASP A  61      -1.968   1.138   2.092  1.00  0.00           H  
ATOM    924  N   ALA A  62       0.122   2.553   1.017  1.00  0.00           N  
ATOM    925  CA  ALA A  62       1.172   2.202   0.079  1.00  0.00           C  
ATOM    926  C   ALA A  62       2.123   3.335  -0.175  1.00  0.00           C  
ATOM    927  O   ALA A  62       3.267   3.098  -0.548  1.00  0.00           O  
ATOM    928  CB  ALA A  62       0.585   1.769  -1.278  1.00  0.00           C  
ATOM    929  H   ALA A  62      -0.732   2.912   0.632  1.00  0.00           H  
ATOM    930  HA  ALA A  62       1.785   1.403   0.500  1.00  0.00           H  
ATOM    931  HB1 ALA A  62      -0.095   0.903  -1.134  1.00  0.00           H  
ATOM    932  HB2 ALA A  62       0.000   2.596  -1.735  1.00  0.00           H  
ATOM    933  HB3 ALA A  62       1.389   1.467  -1.982  1.00  0.00           H  
ATOM    934  N   ILE A  63       1.673   4.597   0.001  1.00  0.00           N  
ATOM    935  CA  ILE A  63       2.455   5.802  -0.136  1.00  0.00           C  
ATOM    936  C   ILE A  63       3.787   5.867   0.583  1.00  0.00           C  
ATOM    937  O   ILE A  63       4.767   6.188  -0.088  1.00  0.00           O  
ATOM    938  CB  ILE A  63       1.562   7.025   0.069  1.00  0.00           C  
ATOM    939  CG1 ILE A  63       1.435   7.817  -1.254  1.00  0.00           C  
ATOM    940  CG2 ILE A  63       1.902   7.960   1.249  1.00  0.00           C  
ATOM    941  CD1 ILE A  63       2.736   8.513  -1.679  1.00  0.00           C  
ATOM    942  H   ILE A  63       0.752   4.796   0.327  1.00  0.00           H  
ATOM    943  HA  ILE A  63       2.731   5.778  -1.183  1.00  0.00           H  
ATOM    944  HB  ILE A  63       0.574   6.588   0.342  1.00  0.00           H  
ATOM    945 HG12 ILE A  63       1.111   7.125  -2.062  1.00  0.00           H  
ATOM    946 HG13 ILE A  63       0.641   8.586  -1.133  1.00  0.00           H  
ATOM    947 HG21 ILE A  63       2.940   8.339   1.177  1.00  0.00           H  
ATOM    948 HG22 ILE A  63       1.200   8.821   1.236  1.00  0.00           H  
ATOM    949 HG23 ILE A  63       1.763   7.441   2.214  1.00  0.00           H  
ATOM    950 HD11 ILE A  63       3.075   9.228  -0.899  1.00  0.00           H  
ATOM    951 HD12 ILE A  63       3.548   7.772  -1.841  1.00  0.00           H  
ATOM    952 HD13 ILE A  63       2.584   9.074  -2.623  1.00  0.00           H  
ATOM    953  N   PRO A  64       3.940   5.619   1.886  1.00  0.00           N  
ATOM    954  CA  PRO A  64       5.166   5.922   2.593  1.00  0.00           C  
ATOM    955  C   PRO A  64       6.117   4.771   2.406  1.00  0.00           C  
ATOM    956  O   PRO A  64       7.276   4.871   2.794  1.00  0.00           O  
ATOM    957  CB  PRO A  64       4.705   5.989   4.055  1.00  0.00           C  
ATOM    958  CG  PRO A  64       3.578   4.948   4.151  1.00  0.00           C  
ATOM    959  CD  PRO A  64       2.952   4.970   2.752  1.00  0.00           C  
ATOM    960  HA  PRO A  64       5.597   6.840   2.211  1.00  0.00           H  
ATOM    961  HB2 PRO A  64       5.520   5.801   4.782  1.00  0.00           H  
ATOM    962  HB3 PRO A  64       4.274   6.997   4.247  1.00  0.00           H  
ATOM    963  HG2 PRO A  64       4.019   3.949   4.354  1.00  0.00           H  
ATOM    964  HG3 PRO A  64       2.846   5.197   4.944  1.00  0.00           H  
ATOM    965  HD2 PRO A  64       2.724   3.957   2.336  1.00  0.00           H  
ATOM    966  HD3 PRO A  64       2.031   5.569   2.762  1.00  0.00           H  
ATOM    967  N   MET A  65       5.610   3.664   1.837  1.00  0.00           N  
ATOM    968  CA  MET A  65       6.260   2.408   1.678  1.00  0.00           C  
ATOM    969  C   MET A  65       7.010   2.499   0.397  1.00  0.00           C  
ATOM    970  O   MET A  65       8.174   2.116   0.330  1.00  0.00           O  
ATOM    971  CB  MET A  65       5.183   1.308   1.631  1.00  0.00           C  
ATOM    972  CG  MET A  65       4.321   1.267   2.904  1.00  0.00           C  
ATOM    973  SD  MET A  65       5.213   0.851   4.432  1.00  0.00           S  
ATOM    974  CE  MET A  65       3.770   1.019   5.521  1.00  0.00           C  
ATOM    975  H   MET A  65       4.661   3.649   1.521  1.00  0.00           H  
ATOM    976  HA  MET A  65       6.950   2.216   2.477  1.00  0.00           H  
ATOM    977  HB2 MET A  65       4.511   1.509   0.777  1.00  0.00           H  
ATOM    978  HB3 MET A  65       5.610   0.307   1.463  1.00  0.00           H  
ATOM    979  HG2 MET A  65       3.828   2.249   3.029  1.00  0.00           H  
ATOM    980  HG3 MET A  65       3.501   0.541   2.730  1.00  0.00           H  
ATOM    981  HE1 MET A  65       2.960   0.319   5.225  1.00  0.00           H  
ATOM    982  HE2 MET A  65       4.042   0.801   6.576  1.00  0.00           H  
ATOM    983  HE3 MET A  65       3.358   2.050   5.480  1.00  0.00           H  
ATOM    984  N   ILE A  66       6.334   3.026  -0.650  1.00  0.00           N  
ATOM    985  CA  ILE A  66       6.818   3.067  -2.002  1.00  0.00           C  
ATOM    986  C   ILE A  66       7.754   4.223  -2.166  1.00  0.00           C  
ATOM    987  O   ILE A  66       8.709   4.113  -2.920  1.00  0.00           O  
ATOM    988  CB  ILE A  66       5.653   3.077  -3.006  1.00  0.00           C  
ATOM    989  CG1 ILE A  66       5.906   2.198  -4.258  1.00  0.00           C  
ATOM    990  CG2 ILE A  66       5.133   4.493  -3.352  1.00  0.00           C  
ATOM    991  CD1 ILE A  66       7.077   2.609  -5.155  1.00  0.00           C  
ATOM    992  H   ILE A  66       5.404   3.366  -0.533  1.00  0.00           H  
ATOM    993  HA  ILE A  66       7.425   2.183  -2.134  1.00  0.00           H  
ATOM    994  HB  ILE A  66       4.801   2.585  -2.476  1.00  0.00           H  
ATOM    995 HG12 ILE A  66       6.062   1.150  -3.923  1.00  0.00           H  
ATOM    996 HG13 ILE A  66       4.977   2.208  -4.872  1.00  0.00           H  
ATOM    997 HG21 ILE A  66       4.872   5.047  -2.428  1.00  0.00           H  
ATOM    998 HG22 ILE A  66       5.889   5.073  -3.920  1.00  0.00           H  
ATOM    999 HG23 ILE A  66       4.218   4.414  -3.976  1.00  0.00           H  
ATOM   1000 HD11 ILE A  66       7.006   3.682  -5.433  1.00  0.00           H  
ATOM   1001 HD12 ILE A  66       8.045   2.433  -4.641  1.00  0.00           H  
ATOM   1002 HD13 ILE A  66       7.072   2.005  -6.087  1.00  0.00           H  
ATOM   1003  N   ALA A  67       7.526   5.340  -1.436  1.00  0.00           N  
ATOM   1004  CA  ALA A  67       8.363   6.520  -1.487  1.00  0.00           C  
ATOM   1005  C   ALA A  67       9.627   6.321  -0.698  1.00  0.00           C  
ATOM   1006  O   ALA A  67      10.652   6.917  -1.026  1.00  0.00           O  
ATOM   1007  CB  ALA A  67       7.640   7.755  -0.917  1.00  0.00           C  
ATOM   1008  H   ALA A  67       6.720   5.399  -0.849  1.00  0.00           H  
ATOM   1009  HA  ALA A  67       8.651   6.703  -2.519  1.00  0.00           H  
ATOM   1010  HB1 ALA A  67       6.711   7.948  -1.496  1.00  0.00           H  
ATOM   1011  HB2 ALA A  67       7.358   7.592   0.145  1.00  0.00           H  
ATOM   1012  HB3 ALA A  67       8.284   8.657  -0.983  1.00  0.00           H  
ATOM   1013  N   VAL A  68       9.595   5.455   0.347  1.00  0.00           N  
ATOM   1014  CA  VAL A  68      10.780   5.097   1.097  1.00  0.00           C  
ATOM   1015  C   VAL A  68      11.496   4.013   0.347  1.00  0.00           C  
ATOM   1016  O   VAL A  68      12.717   3.946   0.411  1.00  0.00           O  
ATOM   1017  CB  VAL A  68      10.482   4.702   2.539  1.00  0.00           C  
ATOM   1018  CG1 VAL A  68      11.675   4.009   3.239  1.00  0.00           C  
ATOM   1019  CG2 VAL A  68      10.092   5.989   3.298  1.00  0.00           C  
ATOM   1020  H   VAL A  68       8.754   4.978   0.609  1.00  0.00           H  
ATOM   1021  HA  VAL A  68      11.452   5.942   1.124  1.00  0.00           H  
ATOM   1022  HB  VAL A  68       9.625   3.997   2.548  1.00  0.00           H  
ATOM   1023 HG11 VAL A  68      12.590   4.631   3.159  1.00  0.00           H  
ATOM   1024 HG12 VAL A  68      11.443   3.851   4.313  1.00  0.00           H  
ATOM   1025 HG13 VAL A  68      11.875   3.013   2.790  1.00  0.00           H  
ATOM   1026 HG21 VAL A  68       9.238   6.499   2.809  1.00  0.00           H  
ATOM   1027 HG22 VAL A  68       9.804   5.743   4.342  1.00  0.00           H  
ATOM   1028 HG23 VAL A  68      10.951   6.692   3.326  1.00  0.00           H  
ATOM   1029  N   GLY A  69      10.779   3.167  -0.433  1.00  0.00           N  
ATOM   1030  CA  GLY A  69      11.405   2.121  -1.206  1.00  0.00           C  
ATOM   1031  C   GLY A  69      12.056   2.662  -2.440  1.00  0.00           C  
ATOM   1032  O   GLY A  69      12.937   2.015  -2.994  1.00  0.00           O  
ATOM   1033  H   GLY A  69       9.785   3.225  -0.523  1.00  0.00           H  
ATOM   1034  HA2 GLY A  69      12.176   1.672  -0.603  1.00  0.00           H  
ATOM   1035  HA3 GLY A  69      10.635   1.428  -1.501  1.00  0.00           H  
ATOM   1036  N   LEU A  70      11.633   3.875  -2.862  1.00  0.00           N  
ATOM   1037  CA  LEU A  70      12.190   4.687  -3.916  1.00  0.00           C  
ATOM   1038  C   LEU A  70      13.422   5.383  -3.426  1.00  0.00           C  
ATOM   1039  O   LEU A  70      14.384   5.559  -4.167  1.00  0.00           O  
ATOM   1040  CB  LEU A  70      11.174   5.760  -4.376  1.00  0.00           C  
ATOM   1041  CG  LEU A  70      11.015   5.826  -5.906  1.00  0.00           C  
ATOM   1042  CD1 LEU A  70       9.790   6.674  -6.302  1.00  0.00           C  
ATOM   1043  CD2 LEU A  70      12.282   6.288  -6.650  1.00  0.00           C  
ATOM   1044  H   LEU A  70      10.842   4.283  -2.419  1.00  0.00           H  
ATOM   1045  HA  LEU A  70      12.464   4.046  -4.739  1.00  0.00           H  
ATOM   1046  HB2 LEU A  70      10.179   5.473  -3.988  1.00  0.00           H  
ATOM   1047  HB3 LEU A  70      11.364   6.758  -3.941  1.00  0.00           H  
ATOM   1048  HG  LEU A  70      10.807   4.772  -6.198  1.00  0.00           H  
ATOM   1049 HD11 LEU A  70       8.877   6.288  -5.803  1.00  0.00           H  
ATOM   1050 HD12 LEU A  70       9.942   7.732  -5.999  1.00  0.00           H  
ATOM   1051 HD13 LEU A  70       9.635   6.637  -7.401  1.00  0.00           H  
ATOM   1052 HD21 LEU A  70      12.581   7.302  -6.311  1.00  0.00           H  
ATOM   1053 HD22 LEU A  70      13.124   5.589  -6.470  1.00  0.00           H  
ATOM   1054 HD23 LEU A  70      12.091   6.322  -7.744  1.00  0.00           H  
ATOM   1055  N   GLY A  71      13.417   5.779  -2.136  1.00  0.00           N  
ATOM   1056  CA  GLY A  71      14.525   6.433  -1.484  1.00  0.00           C  
ATOM   1057  C   GLY A  71      15.636   5.452  -1.249  1.00  0.00           C  
ATOM   1058  O   GLY A  71      16.807   5.812  -1.303  1.00  0.00           O  
ATOM   1059  H   GLY A  71      12.613   5.605  -1.573  1.00  0.00           H  
ATOM   1060  HA2 GLY A  71      14.882   7.226  -2.125  1.00  0.00           H  
ATOM   1061  HA3 GLY A  71      14.166   6.778  -0.525  1.00  0.00           H  
ATOM   1062  N   LEU A  72      15.262   4.175  -1.006  1.00  0.00           N  
ATOM   1063  CA  LEU A  72      16.140   3.047  -0.814  1.00  0.00           C  
ATOM   1064  C   LEU A  72      16.665   2.544  -2.139  1.00  0.00           C  
ATOM   1065  O   LEU A  72      17.719   1.912  -2.184  1.00  0.00           O  
ATOM   1066  CB  LEU A  72      15.381   1.891  -0.110  1.00  0.00           C  
ATOM   1067  CG  LEU A  72      15.138   2.135   1.403  1.00  0.00           C  
ATOM   1068  CD1 LEU A  72      14.090   1.160   1.970  1.00  0.00           C  
ATOM   1069  CD2 LEU A  72      16.431   2.065   2.232  1.00  0.00           C  
ATOM   1070  H   LEU A  72      14.290   3.957  -0.940  1.00  0.00           H  
ATOM   1071  HA  LEU A  72      16.986   3.362  -0.219  1.00  0.00           H  
ATOM   1072  HB2 LEU A  72      14.390   1.769  -0.609  1.00  0.00           H  
ATOM   1073  HB3 LEU A  72      15.923   0.929  -0.219  1.00  0.00           H  
ATOM   1074  HG  LEU A  72      14.732   3.163   1.524  1.00  0.00           H  
ATOM   1075 HD11 LEU A  72      13.135   1.242   1.409  1.00  0.00           H  
ATOM   1076 HD12 LEU A  72      14.463   0.118   1.889  1.00  0.00           H  
ATOM   1077 HD13 LEU A  72      13.892   1.382   3.039  1.00  0.00           H  
ATOM   1078 HD21 LEU A  72      17.168   2.816   1.884  1.00  0.00           H  
ATOM   1079 HD22 LEU A  72      16.211   2.261   3.303  1.00  0.00           H  
ATOM   1080 HD23 LEU A  72      16.879   1.052   2.145  1.00  0.00           H  
ATOM   1081  N   TYR A  73      15.939   2.823  -3.251  1.00  0.00           N  
ATOM   1082  CA  TYR A  73      16.263   2.353  -4.581  1.00  0.00           C  
ATOM   1083  C   TYR A  73      17.345   3.206  -5.187  1.00  0.00           C  
ATOM   1084  O   TYR A  73      18.284   2.705  -5.803  1.00  0.00           O  
ATOM   1085  CB  TYR A  73      15.033   2.420  -5.518  1.00  0.00           C  
ATOM   1086  CG  TYR A  73      14.925   1.184  -6.355  1.00  0.00           C  
ATOM   1087  CD1 TYR A  73      14.322   0.021  -5.845  1.00  0.00           C  
ATOM   1088  CD2 TYR A  73      15.410   1.189  -7.671  1.00  0.00           C  
ATOM   1089  CE1 TYR A  73      14.166  -1.107  -6.660  1.00  0.00           C  
ATOM   1090  CE2 TYR A  73      15.264   0.060  -8.485  1.00  0.00           C  
ATOM   1091  CZ  TYR A  73      14.631  -1.088  -7.984  1.00  0.00           C  
ATOM   1092  OH  TYR A  73      14.454  -2.219  -8.811  1.00  0.00           O  
ATOM   1093  H   TYR A  73      15.102   3.363  -3.186  1.00  0.00           H  
ATOM   1094  HA  TYR A  73      16.621   1.338  -4.494  1.00  0.00           H  
ATOM   1095  HB2 TYR A  73      14.105   2.486  -4.925  1.00  0.00           H  
ATOM   1096  HB3 TYR A  73      15.049   3.308  -6.182  1.00  0.00           H  
ATOM   1097  HD1 TYR A  73      13.961  -0.004  -4.823  1.00  0.00           H  
ATOM   1098  HD2 TYR A  73      15.888   2.083  -8.047  1.00  0.00           H  
ATOM   1099  HE1 TYR A  73      13.682  -1.988  -6.265  1.00  0.00           H  
ATOM   1100  HE2 TYR A  73      15.629   0.082  -9.501  1.00  0.00           H  
ATOM   1101  HH  TYR A  73      14.006  -2.895  -8.297  1.00  0.00           H  
ATOM   1102  N   VAL A  74      17.202   4.539  -5.015  1.00  0.00           N  
ATOM   1103  CA  VAL A  74      18.097   5.557  -5.519  1.00  0.00           C  
ATOM   1104  C   VAL A  74      19.351   5.575  -4.678  1.00  0.00           C  
ATOM   1105  O   VAL A  74      20.423   5.941  -5.152  1.00  0.00           O  
ATOM   1106  CB  VAL A  74      17.410   6.917  -5.504  1.00  0.00           C  
ATOM   1107  CG1 VAL A  74      18.370   8.082  -5.837  1.00  0.00           C  
ATOM   1108  CG2 VAL A  74      16.248   6.881  -6.521  1.00  0.00           C  
ATOM   1109  H   VAL A  74      16.402   4.888  -4.530  1.00  0.00           H  
ATOM   1110  HA  VAL A  74      18.364   5.310  -6.534  1.00  0.00           H  
ATOM   1111  HB  VAL A  74      16.995   7.076  -4.485  1.00  0.00           H  
ATOM   1112 HG11 VAL A  74      18.877   7.897  -6.807  1.00  0.00           H  
ATOM   1113 HG12 VAL A  74      17.798   9.031  -5.914  1.00  0.00           H  
ATOM   1114 HG13 VAL A  74      19.137   8.211  -5.047  1.00  0.00           H  
ATOM   1115 HG21 VAL A  74      15.540   6.057  -6.309  1.00  0.00           H  
ATOM   1116 HG22 VAL A  74      15.687   7.838  -6.492  1.00  0.00           H  
ATOM   1117 HG23 VAL A  74      16.647   6.740  -7.549  1.00  0.00           H  
ATOM   1118  N   MET A  75      19.248   5.135  -3.403  1.00  0.00           N  
ATOM   1119  CA  MET A  75      20.354   5.110  -2.468  1.00  0.00           C  
ATOM   1120  C   MET A  75      21.258   3.952  -2.785  1.00  0.00           C  
ATOM   1121  O   MET A  75      22.470   4.033  -2.604  1.00  0.00           O  
ATOM   1122  CB  MET A  75      19.878   5.015  -1.004  1.00  0.00           C  
ATOM   1123  CG  MET A  75      20.987   5.130   0.060  1.00  0.00           C  
ATOM   1124  SD  MET A  75      20.392   5.041   1.782  1.00  0.00           S  
ATOM   1125  CE  MET A  75      19.419   6.576   1.822  1.00  0.00           C  
ATOM   1126  H   MET A  75      18.377   4.770  -3.085  1.00  0.00           H  
ATOM   1127  HA  MET A  75      20.910   6.024  -2.582  1.00  0.00           H  
ATOM   1128  HB2 MET A  75      19.167   5.851  -0.841  1.00  0.00           H  
ATOM   1129  HB3 MET A  75      19.323   4.066  -0.869  1.00  0.00           H  
ATOM   1130  HG2 MET A  75      21.718   4.311  -0.102  1.00  0.00           H  
ATOM   1131  HG3 MET A  75      21.526   6.090  -0.102  1.00  0.00           H  
ATOM   1132  HE1 MET A  75      20.027   7.443   1.486  1.00  0.00           H  
ATOM   1133  HE2 MET A  75      18.524   6.507   1.168  1.00  0.00           H  
ATOM   1134  HE3 MET A  75      19.064   6.788   2.854  1.00  0.00           H  
ATOM   1135  N   PHE A  76      20.669   2.859  -3.318  1.00  0.00           N  
ATOM   1136  CA  PHE A  76      21.368   1.701  -3.821  1.00  0.00           C  
ATOM   1137  C   PHE A  76      22.102   2.065  -5.095  1.00  0.00           C  
ATOM   1138  O   PHE A  76      23.182   1.537  -5.357  1.00  0.00           O  
ATOM   1139  CB  PHE A  76      20.372   0.523  -4.039  1.00  0.00           C  
ATOM   1140  CG  PHE A  76      20.951  -0.630  -4.819  1.00  0.00           C  
ATOM   1141  CD1 PHE A  76      21.737  -1.615  -4.202  1.00  0.00           C  
ATOM   1142  CD2 PHE A  76      20.778  -0.662  -6.213  1.00  0.00           C  
ATOM   1143  CE1 PHE A  76      22.362  -2.605  -4.972  1.00  0.00           C  
ATOM   1144  CE2 PHE A  76      21.412  -1.641  -6.986  1.00  0.00           C  
ATOM   1145  CZ  PHE A  76      22.205  -2.614  -6.364  1.00  0.00           C  
ATOM   1146  H   PHE A  76      19.678   2.830  -3.430  1.00  0.00           H  
ATOM   1147  HA  PHE A  76      22.100   1.412  -3.090  1.00  0.00           H  
ATOM   1148  HB2 PHE A  76      20.018   0.140  -3.059  1.00  0.00           H  
ATOM   1149  HB3 PHE A  76      19.492   0.902  -4.589  1.00  0.00           H  
ATOM   1150  HD1 PHE A  76      21.879  -1.594  -3.132  1.00  0.00           H  
ATOM   1151  HD2 PHE A  76      20.187   0.113  -6.684  1.00  0.00           H  
ATOM   1152  HE1 PHE A  76      22.970  -3.359  -4.497  1.00  0.00           H  
ATOM   1153  HE2 PHE A  76      21.289  -1.646  -8.058  1.00  0.00           H  
ATOM   1154  HZ  PHE A  76      22.693  -3.371  -6.957  1.00  0.00           H  
ATOM   1155  N   ALA A  77      21.527   2.978  -5.911  1.00  0.00           N  
ATOM   1156  CA  ALA A  77      22.052   3.340  -7.206  1.00  0.00           C  
ATOM   1157  C   ALA A  77      23.258   4.237  -7.084  1.00  0.00           C  
ATOM   1158  O   ALA A  77      24.074   4.308  -8.002  1.00  0.00           O  
ATOM   1159  CB  ALA A  77      20.999   4.072  -8.060  1.00  0.00           C  
ATOM   1160  H   ALA A  77      20.680   3.437  -5.648  1.00  0.00           H  
ATOM   1161  HA  ALA A  77      22.344   2.431  -7.716  1.00  0.00           H  
ATOM   1162  HB1 ALA A  77      20.095   3.437  -8.168  1.00  0.00           H  
ATOM   1163  HB2 ALA A  77      20.696   5.028  -7.584  1.00  0.00           H  
ATOM   1164  HB3 ALA A  77      21.396   4.290  -9.076  1.00  0.00           H  
ATOM   1165  N   VAL A  78      23.397   4.929  -5.929  1.00  0.00           N  
ATOM   1166  CA  VAL A  78      24.484   5.841  -5.658  1.00  0.00           C  
ATOM   1167  C   VAL A  78      25.573   5.045  -4.988  1.00  0.00           C  
ATOM   1168  O   VAL A  78      26.732   5.109  -5.397  1.00  0.00           O  
ATOM   1169  CB  VAL A  78      24.047   7.026  -4.804  1.00  0.00           C  
ATOM   1170  CG1 VAL A  78      25.253   7.864  -4.324  1.00  0.00           C  
ATOM   1171  CG2 VAL A  78      23.092   7.898  -5.649  1.00  0.00           C  
ATOM   1172  H   VAL A  78      22.746   4.802  -5.182  1.00  0.00           H  
ATOM   1173  HA  VAL A  78      24.869   6.230  -6.587  1.00  0.00           H  
ATOM   1174  HB  VAL A  78      23.496   6.650  -3.916  1.00  0.00           H  
ATOM   1175 HG11 VAL A  78      25.870   8.182  -5.191  1.00  0.00           H  
ATOM   1176 HG12 VAL A  78      24.895   8.773  -3.796  1.00  0.00           H  
ATOM   1177 HG13 VAL A  78      25.889   7.290  -3.620  1.00  0.00           H  
ATOM   1178 HG21 VAL A  78      22.234   7.310  -6.028  1.00  0.00           H  
ATOM   1179 HG22 VAL A  78      22.701   8.738  -5.037  1.00  0.00           H  
ATOM   1180 HG23 VAL A  78      23.635   8.320  -6.521  1.00  0.00           H  
ATOM   1181  N   ALA A  79      25.211   4.263  -3.944  1.00  0.00           N  
ATOM   1182  CA  ALA A  79      26.146   3.491  -3.162  1.00  0.00           C  
ATOM   1183  C   ALA A  79      26.622   2.230  -3.908  1.00  0.00           C  
ATOM   1184  O   ALA A  79      27.557   1.568  -3.381  1.00  0.00           O  
ATOM   1185  CB  ALA A  79      25.532   3.037  -1.823  1.00  0.00           C  
ATOM   1186  OXT ALA A  79      26.076   1.913  -4.997  1.00  0.00           O  
ATOM   1187  H   ALA A  79      24.261   4.207  -3.647  1.00  0.00           H  
ATOM   1188  HA  ALA A  79      27.004   4.119  -2.957  1.00  0.00           H  
ATOM   1189  HB1 ALA A  79      25.179   3.921  -1.251  1.00  0.00           H  
ATOM   1190  HB2 ALA A  79      24.664   2.367  -1.998  1.00  0.00           H  
ATOM   1191  HB3 ALA A  79      26.281   2.498  -1.204  1.00  0.00           H  
TER    1192      ALA A  79                                                      
ENDMDL                                                                          
