# Supplementary material for: Comparative Performance of High-Throughput Methods for Protein pKa Predictions
Source: J Chem Inf Model. 2023 Aug 8;63(16):5169–81. doi: 10.1021/acs.jcim.3c00165 (PMC10466379; doi:10.1021/acs.jcim.3c00165)
Supplement: Supplementary file 3 — ci3c00165_si_003.zip [file ci3c00165_si_003.zip › curated_pdbs/1fmh_curated_7.pdb]

MODEL        7                                                                  
ATOM      7  N   GLU A   1     -19.159  -0.822  -5.906  1.00  0.00           N  
ATOM      8  CA  GLU A   1     -19.973  -1.602  -4.982  1.00  0.00           C  
ATOM      9  C   GLU A   1     -19.149  -2.026  -3.769  1.00  0.00           C  
ATOM     10  O   GLU A   1     -17.918  -2.050  -3.830  1.00  0.00           O  
ATOM     11  CB  GLU A   1     -20.541  -2.835  -5.691  1.00  0.00           C  
ATOM     12  CG  GLU A   1     -21.587  -3.573  -4.876  1.00  0.00           C  
ATOM     13  CD  GLU A   1     -22.737  -2.672  -4.480  1.00  0.00           C  
ATOM     14  OE1 GLU A   1     -23.559  -2.331  -5.355  1.00  0.00           O  
ATOM     15  OE2 GLU A   1     -22.799  -2.273  -3.299  1.00  0.00           O  
ATOM     16  H   GLU A   1     -18.837  -1.246  -6.732  1.00  0.00           H  
ATOM     17  HA  GLU A   1     -20.788  -0.981  -4.650  1.00  0.00           H  
ATOM     18  HB2 GLU A   1     -20.991  -2.524  -6.621  1.00  0.00           H  
ATOM     19  HB3 GLU A   1     -19.732  -3.519  -5.902  1.00  0.00           H  
ATOM     20  HG2 GLU A   1     -21.973  -4.392  -5.465  1.00  0.00           H  
ATOM     21  HG3 GLU A   1     -21.124  -3.959  -3.980  1.00  0.00           H  
ATOM     22  N   VAL A   2     -19.832  -2.361  -2.673  1.00  0.00           N  
ATOM     23  CA  VAL A   2     -19.169  -2.788  -1.442  1.00  0.00           C  
ATOM     24  C   VAL A   2     -18.173  -3.913  -1.712  1.00  0.00           C  
ATOM     25  O   VAL A   2     -17.010  -3.825  -1.328  1.00  0.00           O  
ATOM     26  CB  VAL A   2     -20.181  -3.280  -0.384  1.00  0.00           C  
ATOM     27  CG1 VAL A   2     -19.497  -3.496   0.957  1.00  0.00           C  
ATOM     28  CG2 VAL A   2     -21.337  -2.307  -0.240  1.00  0.00           C  
ATOM     29  H   VAL A   2     -20.816  -2.318  -2.697  1.00  0.00           H  
ATOM     30  HA  VAL A   2     -18.640  -1.939  -1.036  1.00  0.00           H  
ATOM     31  HB  VAL A   2     -20.577  -4.229  -0.715  1.00  0.00           H  
ATOM     32 HG11 VAL A   2     -18.499  -3.083   0.921  1.00  0.00           H  
ATOM     33 HG12 VAL A   2     -20.065  -3.002   1.734  1.00  0.00           H  
ATOM     34 HG13 VAL A   2     -19.442  -4.551   1.167  1.00  0.00           H  
ATOM     35 HG21 VAL A   2     -21.717  -2.052  -1.218  1.00  0.00           H  
ATOM     36 HG22 VAL A   2     -22.122  -2.765   0.343  1.00  0.00           H  
ATOM     37 HG23 VAL A   2     -20.994  -1.412   0.259  1.00  0.00           H  
ATOM     38  N   ALA A   3     -18.641  -4.966  -2.379  1.00  0.00           N  
ATOM     39  CA  ALA A   3     -17.798  -6.115  -2.703  1.00  0.00           C  
ATOM     40  C   ALA A   3     -16.573  -5.692  -3.508  1.00  0.00           C  
ATOM     41  O   ALA A   3     -15.466  -6.179  -3.274  1.00  0.00           O  
ATOM     42  CB  ALA A   3     -18.601  -7.153  -3.470  1.00  0.00           C  
ATOM     43  H   ALA A   3     -19.581  -4.973  -2.656  1.00  0.00           H  
ATOM     44  HA  ALA A   3     -17.470  -6.560  -1.773  1.00  0.00           H  
ATOM     45  HB1 ALA A   3     -19.605  -6.787  -3.624  1.00  0.00           H  
ATOM     46  HB2 ALA A   3     -18.132  -7.337  -4.427  1.00  0.00           H  
ATOM     47  HB3 ALA A   3     -18.636  -8.074  -2.903  1.00  0.00           H  
ATOM     48  N   GLN A   4     -16.778  -4.773  -4.443  1.00  0.00           N  
ATOM     49  CA  GLN A   4     -15.693  -4.264  -5.276  1.00  0.00           C  
ATOM     50  C   GLN A   4     -14.660  -3.561  -4.415  1.00  0.00           C  
ATOM     51  O   GLN A   4     -13.462  -3.836  -4.497  1.00  0.00           O  
ATOM     52  CB  GLN A   4     -16.233  -3.269  -6.299  1.00  0.00           C  
ATOM     53  CG  GLN A   4     -17.266  -3.856  -7.247  1.00  0.00           C  
ATOM     54  CD  GLN A   4     -16.675  -4.900  -8.176  1.00  0.00           C  
ATOM     55  OE1 GLN A   4     -16.203  -5.946  -7.735  1.00  0.00           O  
ATOM     56  NE2 GLN A   4     -16.683  -4.619  -9.467  1.00  0.00           N  
ATOM     57  H   GLN A   4     -17.681  -4.416  -4.565  1.00  0.00           H  
ATOM     58  HA  GLN A   4     -15.230  -5.093  -5.787  1.00  0.00           H  
ATOM     59  HB2 GLN A   4     -16.686  -2.446  -5.766  1.00  0.00           H  
ATOM     60  HB3 GLN A   4     -15.408  -2.893  -6.888  1.00  0.00           H  
ATOM     61  HG2 GLN A   4     -18.050  -4.317  -6.663  1.00  0.00           H  
ATOM     62  HG3 GLN A   4     -17.685  -3.057  -7.843  1.00  0.00           H  
ATOM     63 HE21 GLN A   4     -17.065  -3.760  -9.756  1.00  0.00           H  
ATOM     64 HE22 GLN A   4     -16.302  -5.276 -10.089  1.00  0.00           H  
ATOM     65  N   LEU A   5     -15.153  -2.654  -3.590  1.00  0.00           N  
ATOM     66  CA  LEU A   5     -14.318  -1.875  -2.693  1.00  0.00           C  
ATOM     67  C   LEU A   5     -13.570  -2.773  -1.721  1.00  0.00           C  
ATOM     68  O   LEU A   5     -12.402  -2.541  -1.434  1.00  0.00           O  
ATOM     69  CB  LEU A   5     -15.182  -0.869  -1.947  1.00  0.00           C  
ATOM     70  CG  LEU A   5     -15.785   0.221  -2.828  1.00  0.00           C  
ATOM     71  CD1 LEU A   5     -16.813   1.020  -2.056  1.00  0.00           C  
ATOM     72  CD2 LEU A   5     -14.695   1.137  -3.368  1.00  0.00           C  
ATOM     73  H   LEU A   5     -16.124  -2.498  -3.585  1.00  0.00           H  
ATOM     74  HA  LEU A   5     -13.598  -1.340  -3.293  1.00  0.00           H  
ATOM     75  HB2 LEU A   5     -15.991  -1.408  -1.473  1.00  0.00           H  
ATOM     76  HB3 LEU A   5     -14.583  -0.398  -1.182  1.00  0.00           H  
ATOM     77  HG  LEU A   5     -16.282  -0.238  -3.671  1.00  0.00           H  
ATOM     78 HD11 LEU A   5     -16.387   1.339  -1.115  1.00  0.00           H  
ATOM     79 HD12 LEU A   5     -17.103   1.885  -2.631  1.00  0.00           H  
ATOM     80 HD13 LEU A   5     -17.680   0.404  -1.869  1.00  0.00           H  
ATOM     81 HD21 LEU A   5     -14.060   1.459  -2.557  1.00  0.00           H  
ATOM     82 HD22 LEU A   5     -14.104   0.603  -4.098  1.00  0.00           H  
ATOM     83 HD23 LEU A   5     -15.149   1.998  -3.834  1.00  0.00           H  
ATOM     84  N   GLU A   6     -14.239  -3.808  -1.237  1.00  0.00           N  
ATOM     85  CA  GLU A   6     -13.621  -4.752  -0.316  1.00  0.00           C  
ATOM     86  C   GLU A   6     -12.437  -5.443  -0.981  1.00  0.00           C  
ATOM     87  O   GLU A   6     -11.389  -5.630  -0.362  1.00  0.00           O  
ATOM     88  CB  GLU A   6     -14.640  -5.790   0.149  1.00  0.00           C  
ATOM     89  CG  GLU A   6     -15.606  -5.261   1.192  1.00  0.00           C  
ATOM     90  CD  GLU A   6     -14.971  -5.146   2.562  1.00  0.00           C  
ATOM     91  OE1 GLU A   6     -13.934  -4.465   2.696  1.00  0.00           O  
ATOM     92  OE2 GLU A   6     -15.503  -5.751   3.516  1.00  0.00           O  
ATOM     93  H   GLU A   6     -15.174  -3.948  -1.512  1.00  0.00           H  
ATOM     94  HA  GLU A   6     -13.260  -4.195   0.540  1.00  0.00           H  
ATOM     95  HB2 GLU A   6     -15.211  -6.126  -0.704  1.00  0.00           H  
ATOM     96  HB3 GLU A   6     -14.112  -6.632   0.572  1.00  0.00           H  
ATOM     97  HG2 GLU A   6     -15.947  -4.283   0.887  1.00  0.00           H  
ATOM     98  HG3 GLU A   6     -16.450  -5.933   1.258  1.00  0.00           H  
ATOM     99  N   LYS A   7     -12.598  -5.799  -2.251  1.00  0.00           N  
ATOM    100  CA  LYS A   7     -11.525  -6.445  -2.992  1.00  0.00           C  
ATOM    101  C   LYS A   7     -10.408  -5.444  -3.259  1.00  0.00           C  
ATOM    102  O   LYS A   7      -9.231  -5.793  -3.271  1.00  0.00           O  
ATOM    103  CB  LYS A   7     -12.041  -7.027  -4.309  1.00  0.00           C  
ATOM    104  CG  LYS A   7     -12.992  -8.196  -4.123  1.00  0.00           C  
ATOM    105  CD  LYS A   7     -13.411  -8.791  -5.457  1.00  0.00           C  
ATOM    106  CE  LYS A   7     -14.272 -10.029  -5.269  1.00  0.00           C  
ATOM    107  NZ  LYS A   7     -15.579  -9.714  -4.633  1.00  0.00           N  
ATOM    108  H   LYS A   7     -13.453  -5.605  -2.704  1.00  0.00           H  
ATOM    109  HA  LYS A   7     -11.135  -7.245  -2.379  1.00  0.00           H  
ATOM    110  HB2 LYS A   7     -12.558  -6.252  -4.854  1.00  0.00           H  
ATOM    111  HB3 LYS A   7     -11.199  -7.367  -4.895  1.00  0.00           H  
ATOM    112  HG2 LYS A   7     -12.499  -8.959  -3.540  1.00  0.00           H  
ATOM    113  HG3 LYS A   7     -13.871  -7.849  -3.601  1.00  0.00           H  
ATOM    114  HD2 LYS A   7     -13.975  -8.054  -6.008  1.00  0.00           H  
ATOM    115  HD3 LYS A   7     -12.525  -9.060  -6.012  1.00  0.00           H  
ATOM    116  HE2 LYS A   7     -14.453 -10.474  -6.236  1.00  0.00           H  
ATOM    117  HE3 LYS A   7     -13.740 -10.732  -4.646  1.00  0.00           H  
ATOM    118  HZ1 LYS A   7     -16.048  -8.932  -5.140  1.00  0.00           H  
ATOM    119  HZ2 LYS A   7     -16.203 -10.550  -4.660  1.00  0.00           H  
ATOM    120  HZ3 LYS A   7     -15.442  -9.432  -3.640  1.00  0.00           H  
ATOM    121  N   GLU A   8     -10.798  -4.194  -3.459  1.00  0.00           N  
ATOM    122  CA  GLU A   8      -9.858  -3.117  -3.716  1.00  0.00           C  
ATOM    123  C   GLU A   8      -9.062  -2.796  -2.453  1.00  0.00           C  
ATOM    124  O   GLU A   8      -7.838  -2.657  -2.494  1.00  0.00           O  
ATOM    125  CB  GLU A   8     -10.623  -1.887  -4.190  1.00  0.00           C  
ATOM    126  CG  GLU A   8      -9.744  -0.771  -4.711  1.00  0.00           C  
ATOM    127  CD  GLU A   8      -8.946  -1.184  -5.929  1.00  0.00           C  
ATOM    128  OE1 GLU A   8      -9.542  -1.732  -6.878  1.00  0.00           O  
ATOM    129  OE2 GLU A   8      -7.727  -0.944  -5.955  1.00  0.00           O  
ATOM    130  H   GLU A   8     -11.757  -3.984  -3.431  1.00  0.00           H  
ATOM    131  HA  GLU A   8      -9.177  -3.443  -4.489  1.00  0.00           H  
ATOM    132  HB2 GLU A   8     -11.293  -2.182  -4.984  1.00  0.00           H  
ATOM    133  HB3 GLU A   8     -11.205  -1.500  -3.368  1.00  0.00           H  
ATOM    134  HG2 GLU A   8     -10.371   0.065  -4.974  1.00  0.00           H  
ATOM    135  HG3 GLU A   8      -9.057  -0.474  -3.931  1.00  0.00           H  
ATOM    136  N   VAL A   9      -9.763  -2.701  -1.329  1.00  0.00           N  
ATOM    137  CA  VAL A   9      -9.130  -2.424  -0.049  1.00  0.00           C  
ATOM    138  C   VAL A   9      -8.165  -3.553   0.291  1.00  0.00           C  
ATOM    139  O   VAL A   9      -7.032  -3.313   0.706  1.00  0.00           O  
ATOM    140  CB  VAL A   9     -10.174  -2.252   1.089  1.00  0.00           C  
ATOM    141  CG1 VAL A   9      -9.496  -2.202   2.453  1.00  0.00           C  
ATOM    142  CG2 VAL A   9     -10.994  -0.985   0.877  1.00  0.00           C  
ATOM    143  H   VAL A   9     -10.736  -2.835  -1.361  1.00  0.00           H  
ATOM    144  HA  VAL A   9      -8.570  -1.504  -0.145  1.00  0.00           H  
ATOM    145  HB  VAL A   9     -10.850  -3.099   1.069  1.00  0.00           H  
ATOM    146 HG11 VAL A   9      -8.889  -3.085   2.587  1.00  0.00           H  
ATOM    147 HG12 VAL A   9      -8.869  -1.323   2.511  1.00  0.00           H  
ATOM    148 HG13 VAL A   9     -10.247  -2.160   3.227  1.00  0.00           H  
ATOM    149 HG21 VAL A   9     -11.072  -0.775  -0.179  1.00  0.00           H  
ATOM    150 HG22 VAL A   9     -11.983  -1.124   1.292  1.00  0.00           H  
ATOM    151 HG23 VAL A   9     -10.509  -0.155   1.375  1.00  0.00           H  
ATOM    152  N   ALA A  10      -8.616  -4.786   0.075  1.00  0.00           N  
ATOM    153  CA  ALA A  10      -7.793  -5.961   0.327  1.00  0.00           C  
ATOM    154  C   ALA A  10      -6.609  -5.998  -0.634  1.00  0.00           C  
ATOM    155  O   ALA A  10      -5.545  -6.532  -0.314  1.00  0.00           O  
ATOM    156  CB  ALA A  10      -8.623  -7.231   0.200  1.00  0.00           C  
ATOM    157  H   ALA A  10      -9.522  -4.905  -0.283  1.00  0.00           H  
ATOM    158  HA  ALA A  10      -7.427  -5.896   1.340  1.00  0.00           H  
ATOM    159  HB1 ALA A  10      -9.599  -6.986  -0.189  1.00  0.00           H  
ATOM    160  HB2 ALA A  10      -8.129  -7.917  -0.471  1.00  0.00           H  
ATOM    161  HB3 ALA A  10      -8.727  -7.691   1.171  1.00  0.00           H  
ATOM    162  N   GLN A  11      -6.805  -5.413  -1.809  1.00  0.00           N  
ATOM    163  CA  GLN A  11      -5.766  -5.351  -2.826  1.00  0.00           C  
ATOM    164  C   GLN A  11      -4.672  -4.410  -2.361  1.00  0.00           C  
ATOM    165  O   GLN A  11      -3.487  -4.741  -2.389  1.00  0.00           O  
ATOM    166  CB  GLN A  11      -6.347  -4.840  -4.151  1.00  0.00           C  
ATOM    167  CG  GLN A  11      -5.424  -5.028  -5.348  1.00  0.00           C  
ATOM    168  CD  GLN A  11      -5.017  -6.474  -5.560  1.00  0.00           C  
ATOM    169  OE1 GLN A  11      -5.863  -7.360  -5.659  1.00  0.00           O  
ATOM    170  NE2 GLN A  11      -3.718  -6.725  -5.631  1.00  0.00           N  
ATOM    171  H   GLN A  11      -7.673  -4.998  -1.994  1.00  0.00           H  
ATOM    172  HA  GLN A  11      -5.358  -6.340  -2.964  1.00  0.00           H  
ATOM    173  HB2 GLN A  11      -7.277  -5.352  -4.347  1.00  0.00           H  
ATOM    174  HB3 GLN A  11      -6.550  -3.784  -4.049  1.00  0.00           H  
ATOM    175  HG2 GLN A  11      -5.934  -4.682  -6.234  1.00  0.00           H  
ATOM    176  HG3 GLN A  11      -4.531  -4.437  -5.195  1.00  0.00           H  
ATOM    177 HE21 GLN A  11      -3.093  -5.973  -5.537  1.00  0.00           H  
ATOM    178 HE22 GLN A  11      -3.429  -7.649  -5.793  1.00  0.00           H  
ATOM    179  N   ALA A  12      -5.093  -3.228  -1.932  1.00  0.00           N  
ATOM    180  CA  ALA A  12      -4.171  -2.214  -1.458  1.00  0.00           C  
ATOM    181  C   ALA A  12      -3.490  -2.642  -0.169  1.00  0.00           C  
ATOM    182  O   ALA A  12      -2.289  -2.475  -0.029  1.00  0.00           O  
ATOM    183  CB  ALA A  12      -4.884  -0.891  -1.260  1.00  0.00           C  
ATOM    184  H   ALA A  12      -6.057  -3.035  -1.939  1.00  0.00           H  
ATOM    185  HA  ALA A  12      -3.418  -2.076  -2.214  1.00  0.00           H  
ATOM    186  HB1 ALA A  12      -5.863  -0.938  -1.713  1.00  0.00           H  
ATOM    187  HB2 ALA A  12      -4.985  -0.695  -0.203  1.00  0.00           H  
ATOM    188  HB3 ALA A  12      -4.309  -0.101  -1.719  1.00  0.00           H  
ATOM    189  N   GLU A  13      -4.259  -3.192   0.768  1.00  0.00           N  
ATOM    190  CA  GLU A  13      -3.714  -3.640   2.046  1.00  0.00           C  
ATOM    191  C   GLU A  13      -2.613  -4.677   1.845  1.00  0.00           C  
ATOM    192  O   GLU A  13      -1.556  -4.600   2.476  1.00  0.00           O  
ATOM    193  CB  GLU A  13      -4.824  -4.217   2.918  1.00  0.00           C  
ATOM    194  CG  GLU A  13      -5.642  -3.160   3.638  1.00  0.00           C  
ATOM    195  CD  GLU A  13      -4.873  -2.470   4.748  1.00  0.00           C  
ATOM    196  OE1 GLU A  13      -3.767  -2.927   5.102  1.00  0.00           O  
ATOM    197  OE2 GLU A  13      -5.388  -1.476   5.297  1.00  0.00           O  
ATOM    198  H   GLU A  13      -5.224  -3.296   0.599  1.00  0.00           H  
ATOM    199  HA  GLU A  13      -3.292  -2.779   2.543  1.00  0.00           H  
ATOM    200  HB2 GLU A  13      -5.492  -4.788   2.292  1.00  0.00           H  
ATOM    201  HB3 GLU A  13      -4.386  -4.869   3.656  1.00  0.00           H  
ATOM    202  HG2 GLU A  13      -5.953  -2.413   2.922  1.00  0.00           H  
ATOM    203  HG3 GLU A  13      -6.516  -3.630   4.066  1.00  0.00           H  
ATOM    204  N   ALA A  14      -2.857  -5.636   0.953  1.00  0.00           N  
ATOM    205  CA  ALA A  14      -1.874  -6.672   0.663  1.00  0.00           C  
ATOM    206  C   ALA A  14      -0.637  -6.049   0.037  1.00  0.00           C  
ATOM    207  O   ALA A  14       0.484  -6.279   0.491  1.00  0.00           O  
ATOM    208  CB  ALA A  14      -2.463  -7.731  -0.257  1.00  0.00           C  
ATOM    209  H   ALA A  14      -3.713  -5.638   0.473  1.00  0.00           H  
ATOM    210  HA  ALA A  14      -1.599  -7.144   1.595  1.00  0.00           H  
ATOM    211  HB1 ALA A  14      -3.149  -7.266  -0.948  1.00  0.00           H  
ATOM    212  HB2 ALA A  14      -1.668  -8.211  -0.805  1.00  0.00           H  
ATOM    213  HB3 ALA A  14      -2.990  -8.468   0.333  1.00  0.00           H  
ATOM    214  N   GLU A  15      -0.858  -5.240  -0.996  1.00  0.00           N  
ATOM    215  CA  GLU A  15       0.215  -4.551  -1.687  1.00  0.00           C  
ATOM    216  C   GLU A  15       1.009  -3.696  -0.703  1.00  0.00           C  
ATOM    217  O   GLU A  15       2.237  -3.717  -0.689  1.00  0.00           O  
ATOM    218  CB  GLU A  15      -0.390  -3.663  -2.769  1.00  0.00           C  
ATOM    219  CG  GLU A  15       0.438  -3.586  -4.027  1.00  0.00           C  
ATOM    220  CD  GLU A  15      -0.175  -2.673  -5.070  1.00  0.00           C  
ATOM    221  OE1 GLU A  15      -0.458  -1.499  -4.753  1.00  0.00           O  
ATOM    222  OE2 GLU A  15      -0.359  -3.119  -6.223  1.00  0.00           O  
ATOM    223  H   GLU A  15      -1.778  -5.093  -1.305  1.00  0.00           H  
ATOM    224  HA  GLU A  15       0.863  -5.285  -2.138  1.00  0.00           H  
ATOM    225  HB2 GLU A  15      -1.364  -4.046  -3.030  1.00  0.00           H  
ATOM    226  HB3 GLU A  15      -0.502  -2.664  -2.375  1.00  0.00           H  
ATOM    227  HG2 GLU A  15       1.425  -3.222  -3.779  1.00  0.00           H  
ATOM    228  HG3 GLU A  15       0.510  -4.581  -4.434  1.00  0.00           H  
ATOM    229  N   ASN A  16       0.277  -2.947   0.116  1.00  0.00           N  
ATOM    230  CA  ASN A  16       0.850  -2.063   1.127  1.00  0.00           C  
ATOM    231  C   ASN A  16       1.755  -2.837   2.070  1.00  0.00           C  
ATOM    232  O   ASN A  16       2.861  -2.401   2.390  1.00  0.00           O  
ATOM    233  CB  ASN A  16      -0.287  -1.410   1.919  1.00  0.00           C  
ATOM    234  CG  ASN A  16       0.142  -0.217   2.745  1.00  0.00           C  
ATOM    235  OD1 ASN A  16       0.977  -0.328   3.643  1.00  0.00           O  
ATOM    236  ND2 ASN A  16      -0.445   0.934   2.456  1.00  0.00           N  
ATOM    237  H   ASN A  16      -0.706  -2.991   0.041  1.00  0.00           H  
ATOM    238  HA  ASN A  16       1.426  -1.299   0.624  1.00  0.00           H  
ATOM    239  HB2 ASN A  16      -1.050  -1.083   1.230  1.00  0.00           H  
ATOM    240  HB3 ASN A  16      -0.714  -2.146   2.585  1.00  0.00           H  
ATOM    241 HD21 ASN A  16      -1.116   0.945   1.728  1.00  0.00           H  
ATOM    242 HD22 ASN A  16      -0.196   1.724   2.975  1.00  0.00           H  
ATOM    243  N   TYR A  17       1.276  -3.999   2.499  1.00  0.00           N  
ATOM    244  CA  TYR A  17       2.036  -4.862   3.395  1.00  0.00           C  
ATOM    245  C   TYR A  17       3.369  -5.224   2.750  1.00  0.00           C  
ATOM    246  O   TYR A  17       4.412  -5.218   3.404  1.00  0.00           O  
ATOM    247  CB  TYR A  17       1.227  -6.130   3.716  1.00  0.00           C  
ATOM    248  CG  TYR A  17       1.841  -7.031   4.774  1.00  0.00           C  
ATOM    249  CD1 TYR A  17       2.980  -7.785   4.512  1.00  0.00           C  
ATOM    250  CD2 TYR A  17       1.271  -7.129   6.037  1.00  0.00           C  
ATOM    251  CE1 TYR A  17       3.534  -8.604   5.478  1.00  0.00           C  
ATOM    252  CE2 TYR A  17       1.820  -7.947   7.009  1.00  0.00           C  
ATOM    253  CZ  TYR A  17       2.950  -8.683   6.724  1.00  0.00           C  
ATOM    254  OH  TYR A  17       3.500  -9.498   7.691  1.00  0.00           O  
ATOM    255  H   TYR A  17       0.388  -4.288   2.194  1.00  0.00           H  
ATOM    256  HA  TYR A  17       2.221  -4.316   4.308  1.00  0.00           H  
ATOM    257  HB2 TYR A  17       0.249  -5.842   4.062  1.00  0.00           H  
ATOM    258  HB3 TYR A  17       1.119  -6.711   2.809  1.00  0.00           H  
ATOM    259  HD1 TYR A  17       3.437  -7.723   3.536  1.00  0.00           H  
ATOM    260  HD2 TYR A  17       0.384  -6.553   6.256  1.00  0.00           H  
ATOM    261  HE1 TYR A  17       4.417  -9.181   5.252  1.00  0.00           H  
ATOM    262  HE2 TYR A  17       1.360  -8.006   7.984  1.00  0.00           H  
ATOM    263  HH  TYR A  17       3.841  -8.949   8.417  1.00  0.00           H  
ATOM    264  N   GLN A  18       3.323  -5.522   1.457  1.00  0.00           N  
ATOM    265  CA  GLN A  18       4.519  -5.878   0.705  1.00  0.00           C  
ATOM    266  C   GLN A  18       5.449  -4.676   0.564  1.00  0.00           C  
ATOM    267  O   GLN A  18       6.666  -4.806   0.692  1.00  0.00           O  
ATOM    268  CB  GLN A  18       4.135  -6.408  -0.679  1.00  0.00           C  
ATOM    269  CG  GLN A  18       3.260  -7.652  -0.637  1.00  0.00           C  
ATOM    270  CD  GLN A  18       2.846  -8.131  -2.019  1.00  0.00           C  
ATOM    271  OE1 GLN A  18       2.116  -7.445  -2.737  1.00  0.00           O  
ATOM    272  NE2 GLN A  18       3.315  -9.306  -2.403  1.00  0.00           N  
ATOM    273  H   GLN A  18       2.458  -5.491   0.991  1.00  0.00           H  
ATOM    274  HA  GLN A  18       5.034  -6.656   1.250  1.00  0.00           H  
ATOM    275  HB2 GLN A  18       3.599  -5.637  -1.210  1.00  0.00           H  
ATOM    276  HB3 GLN A  18       5.038  -6.648  -1.224  1.00  0.00           H  
ATOM    277  HG2 GLN A  18       3.805  -8.445  -0.147  1.00  0.00           H  
ATOM    278  HG3 GLN A  18       2.368  -7.427  -0.070  1.00  0.00           H  
ATOM    279 HE21 GLN A  18       3.898  -9.795  -1.786  1.00  0.00           H  
ATOM    280 HE22 GLN A  18       3.060  -9.638  -3.287  1.00  0.00           H  
ATOM    281  N   LEU A  19       4.864  -3.513   0.301  1.00  0.00           N  
ATOM    282  CA  LEU A  19       5.630  -2.282   0.138  1.00  0.00           C  
ATOM    283  C   LEU A  19       6.402  -1.949   1.405  1.00  0.00           C  
ATOM    284  O   LEU A  19       7.620  -1.795   1.372  1.00  0.00           O  
ATOM    285  CB  LEU A  19       4.710  -1.112  -0.215  1.00  0.00           C  
ATOM    286  CG  LEU A  19       3.790  -1.334  -1.412  1.00  0.00           C  
ATOM    287  CD1 LEU A  19       3.062  -0.055  -1.755  1.00  0.00           C  
ATOM    288  CD2 LEU A  19       4.567  -1.836  -2.614  1.00  0.00           C  
ATOM    289  H   LEU A  19       3.885  -3.482   0.209  1.00  0.00           H  
ATOM    290  HA  LEU A  19       6.334  -2.431  -0.668  1.00  0.00           H  
ATOM    291  HB2 LEU A  19       4.095  -0.897   0.647  1.00  0.00           H  
ATOM    292  HB3 LEU A  19       5.326  -0.248  -0.419  1.00  0.00           H  
ATOM    293  HG  LEU A  19       3.050  -2.078  -1.155  1.00  0.00           H  
ATOM    294 HD11 LEU A  19       3.757   0.772  -1.722  1.00  0.00           H  
ATOM    295 HD12 LEU A  19       2.644  -0.135  -2.747  1.00  0.00           H  
ATOM    296 HD13 LEU A  19       2.270   0.110  -1.042  1.00  0.00           H  
ATOM    297 HD21 LEU A  19       5.625  -1.736  -2.423  1.00  0.00           H  
ATOM    298 HD22 LEU A  19       4.324  -2.875  -2.787  1.00  0.00           H  
ATOM    299 HD23 LEU A  19       4.296  -1.254  -3.481  1.00  0.00           H  
ATOM    300  N   GLU A  20       5.686  -1.844   2.519  1.00  0.00           N  
ATOM    301  CA  GLU A  20       6.309  -1.534   3.798  1.00  0.00           C  
ATOM    302  C   GLU A  20       7.338  -2.598   4.165  1.00  0.00           C  
ATOM    303  O   GLU A  20       8.382  -2.291   4.738  1.00  0.00           O  
ATOM    304  CB  GLU A  20       5.255  -1.418   4.897  1.00  0.00           C  
ATOM    305  CG  GLU A  20       4.302  -0.247   4.712  1.00  0.00           C  
ATOM    306  CD  GLU A  20       4.995   1.101   4.793  1.00  0.00           C  
ATOM    307  OE1 GLU A  20       5.630   1.392   5.832  1.00  0.00           O  
ATOM    308  OE2 GLU A  20       4.890   1.893   3.836  1.00  0.00           O  
ATOM    309  H   GLU A  20       4.712  -1.981   2.479  1.00  0.00           H  
ATOM    310  HA  GLU A  20       6.815  -0.584   3.697  1.00  0.00           H  
ATOM    311  HB2 GLU A  20       4.671  -2.328   4.918  1.00  0.00           H  
ATOM    312  HB3 GLU A  20       5.754  -1.302   5.849  1.00  0.00           H  
ATOM    313  HG2 GLU A  20       3.834  -0.332   3.743  1.00  0.00           H  
ATOM    314  HG3 GLU A  20       3.545  -0.292   5.482  1.00  0.00           H  
ATOM    315  N   GLN A  21       7.042  -3.847   3.818  1.00  0.00           N  
ATOM    316  CA  GLN A  21       7.944  -4.950   4.099  1.00  0.00           C  
ATOM    317  C   GLN A  21       9.245  -4.775   3.323  1.00  0.00           C  
ATOM    318  O   GLN A  21      10.336  -4.948   3.868  1.00  0.00           O  
ATOM    319  CB  GLN A  21       7.283  -6.277   3.723  1.00  0.00           C  
ATOM    320  CG  GLN A  21       7.947  -7.493   4.346  1.00  0.00           C  
ATOM    321  CD  GLN A  21       7.819  -7.515   5.857  1.00  0.00           C  
ATOM    322  OE1 GLN A  21       8.264  -6.596   6.543  1.00  0.00           O  
ATOM    323  NE2 GLN A  21       7.208  -8.562   6.389  1.00  0.00           N  
ATOM    324  H   GLN A  21       6.198  -4.029   3.353  1.00  0.00           H  
ATOM    325  HA  GLN A  21       8.160  -4.948   5.157  1.00  0.00           H  
ATOM    326  HB2 GLN A  21       6.251  -6.256   4.041  1.00  0.00           H  
ATOM    327  HB3 GLN A  21       7.317  -6.388   2.650  1.00  0.00           H  
ATOM    328  HG2 GLN A  21       7.485  -8.382   3.946  1.00  0.00           H  
ATOM    329  HG3 GLN A  21       8.996  -7.485   4.085  1.00  0.00           H  
ATOM    330 HE21 GLN A  21       6.874  -9.262   5.786  1.00  0.00           H  
ATOM    331 HE22 GLN A  21       7.115  -8.598   7.371  1.00  0.00           H  
ATOM    332  N   GLU A  22       9.118  -4.423   2.050  1.00  0.00           N  
ATOM    333  CA  GLU A  22      10.269  -4.213   1.191  1.00  0.00           C  
ATOM    334  C   GLU A  22      11.033  -2.975   1.639  1.00  0.00           C  
ATOM    335  O   GLU A  22      12.262  -2.982   1.696  1.00  0.00           O  
ATOM    336  CB  GLU A  22       9.817  -4.070  -0.262  1.00  0.00           C  
ATOM    337  CG  GLU A  22      10.956  -4.073  -1.267  1.00  0.00           C  
ATOM    338  CD  GLU A  22      11.703  -5.392  -1.324  1.00  0.00           C  
ATOM    339  OE1 GLU A  22      11.333  -6.334  -0.590  1.00  0.00           O  
ATOM    340  OE2 GLU A  22      12.662  -5.502  -2.118  1.00  0.00           O  
ATOM    341  H   GLU A  22       8.219  -4.297   1.675  1.00  0.00           H  
ATOM    342  HA  GLU A  22      10.914  -5.076   1.280  1.00  0.00           H  
ATOM    343  HB2 GLU A  22       9.154  -4.888  -0.504  1.00  0.00           H  
ATOM    344  HB3 GLU A  22       9.278  -3.141  -0.368  1.00  0.00           H  
ATOM    345  HG2 GLU A  22      10.547  -3.870  -2.245  1.00  0.00           H  
ATOM    346  HG3 GLU A  22      11.653  -3.293  -1.003  1.00  0.00           H  
ATOM    347  N   VAL A  23      10.295  -1.921   1.980  1.00  0.00           N  
ATOM    348  CA  VAL A  23      10.901  -0.682   2.451  1.00  0.00           C  
ATOM    349  C   VAL A  23      11.733  -0.950   3.699  1.00  0.00           C  
ATOM    350  O   VAL A  23      12.882  -0.519   3.791  1.00  0.00           O  
ATOM    351  CB  VAL A  23       9.836   0.402   2.757  1.00  0.00           C  
ATOM    352  CG1 VAL A  23      10.428   1.543   3.579  1.00  0.00           C  
ATOM    353  CG2 VAL A  23       9.241   0.948   1.468  1.00  0.00           C  
ATOM    354  H   VAL A  23       9.313  -1.986   1.928  1.00  0.00           H  
ATOM    355  HA  VAL A  23      11.550  -0.313   1.668  1.00  0.00           H  
ATOM    356  HB  VAL A  23       9.041  -0.051   3.330  1.00  0.00           H  
ATOM    357 HG11 VAL A  23      11.400   1.801   3.189  1.00  0.00           H  
ATOM    358 HG12 VAL A  23       9.773   2.403   3.522  1.00  0.00           H  
ATOM    359 HG13 VAL A  23      10.530   1.233   4.607  1.00  0.00           H  
ATOM    360 HG21 VAL A  23       9.993   0.941   0.693  1.00  0.00           H  
ATOM    361 HG22 VAL A  23       8.405   0.334   1.164  1.00  0.00           H  
ATOM    362 HG23 VAL A  23       8.902   1.964   1.626  1.00  0.00           H  
ATOM    363  N   ALA A  24      11.151  -1.684   4.643  1.00  0.00           N  
ATOM    364  CA  ALA A  24      11.837  -2.032   5.878  1.00  0.00           C  
ATOM    365  C   ALA A  24      13.088  -2.836   5.576  1.00  0.00           C  
ATOM    366  O   ALA A  24      14.158  -2.557   6.104  1.00  0.00           O  
ATOM    367  CB  ALA A  24      10.915  -2.823   6.794  1.00  0.00           C  
ATOM    368  H   ALA A  24      10.234  -2.011   4.497  1.00  0.00           H  
ATOM    369  HA  ALA A  24      12.116  -1.117   6.378  1.00  0.00           H  
ATOM    370  HB1 ALA A  24       9.889  -2.563   6.581  1.00  0.00           H  
ATOM    371  HB2 ALA A  24      11.062  -3.880   6.626  1.00  0.00           H  
ATOM    372  HB3 ALA A  24      11.140  -2.587   7.824  1.00  0.00           H  
ATOM    373  N   GLN A  25      12.939  -3.831   4.712  1.00  0.00           N  
ATOM    374  CA  GLN A  25      14.045  -4.694   4.314  1.00  0.00           C  
ATOM    375  C   GLN A  25      15.186  -3.864   3.722  1.00  0.00           C  
ATOM    376  O   GLN A  25      16.346  -4.045   4.087  1.00  0.00           O  
ATOM    377  CB  GLN A  25      13.538  -5.726   3.299  1.00  0.00           C  
ATOM    378  CG  GLN A  25      14.286  -7.056   3.304  1.00  0.00           C  
ATOM    379  CD  GLN A  25      15.652  -6.983   2.656  1.00  0.00           C  
ATOM    380  OE1 GLN A  25      15.781  -6.574   1.502  1.00  0.00           O  
ATOM    381  NE2 GLN A  25      16.677  -7.402   3.381  1.00  0.00           N  
ATOM    382  H   GLN A  25      12.051  -3.990   4.323  1.00  0.00           H  
ATOM    383  HA  GLN A  25      14.410  -5.205   5.193  1.00  0.00           H  
ATOM    384  HB2 GLN A  25      12.498  -5.926   3.505  1.00  0.00           H  
ATOM    385  HB3 GLN A  25      13.617  -5.299   2.309  1.00  0.00           H  
ATOM    386  HG2 GLN A  25      14.408  -7.381   4.326  1.00  0.00           H  
ATOM    387  HG3 GLN A  25      13.692  -7.784   2.768  1.00  0.00           H  
ATOM    388 HE21 GLN A  25      16.502  -7.734   4.293  1.00  0.00           H  
ATOM    389 HE22 GLN A  25      17.572  -7.366   2.979  1.00  0.00           H  
ATOM    390  N   LEU A  26      14.848  -2.948   2.820  1.00  0.00           N  
ATOM    391  CA  LEU A  26      15.853  -2.096   2.191  1.00  0.00           C  
ATOM    392  C   LEU A  26      16.501  -1.157   3.207  1.00  0.00           C  
ATOM    393  O   LEU A  26      17.715  -1.139   3.336  1.00  0.00           O  
ATOM    394  CB  LEU A  26      15.245  -1.294   1.030  1.00  0.00           C  
ATOM    395  CG  LEU A  26      14.718  -2.138  -0.138  1.00  0.00           C  
ATOM    396  CD1 LEU A  26      14.100  -1.253  -1.215  1.00  0.00           C  
ATOM    397  CD2 LEU A  26      15.836  -2.988  -0.726  1.00  0.00           C  
ATOM    398  H   LEU A  26      13.902  -2.841   2.572  1.00  0.00           H  
ATOM    399  HA  LEU A  26      16.621  -2.744   1.797  1.00  0.00           H  
ATOM    400  HB2 LEU A  26      14.432  -0.697   1.415  1.00  0.00           H  
ATOM    401  HB3 LEU A  26      16.004  -0.626   0.647  1.00  0.00           H  
ATOM    402  HG  LEU A  26      13.949  -2.803   0.228  1.00  0.00           H  
ATOM    403 HD11 LEU A  26      13.883  -0.278  -0.804  1.00  0.00           H  
ATOM    404 HD12 LEU A  26      14.792  -1.148  -2.041  1.00  0.00           H  
ATOM    405 HD13 LEU A  26      13.185  -1.702  -1.573  1.00  0.00           H  
ATOM    406 HD21 LEU A  26      16.327  -3.534   0.067  1.00  0.00           H  
ATOM    407 HD22 LEU A  26      15.420  -3.684  -1.438  1.00  0.00           H  
ATOM    408 HD23 LEU A  26      16.553  -2.350  -1.221  1.00  0.00           H  
ATOM    409  N   GLU A  27      15.693  -0.386   3.928  1.00  0.00           N  
ATOM    410  CA  GLU A  27      16.207   0.556   4.932  1.00  0.00           C  
ATOM    411  C   GLU A  27      17.047  -0.148   6.001  1.00  0.00           C  
ATOM    412  O   GLU A  27      18.095   0.351   6.409  1.00  0.00           O  
ATOM    413  CB  GLU A  27      15.048   1.283   5.626  1.00  0.00           C  
ATOM    414  CG  GLU A  27      14.269   2.243   4.738  1.00  0.00           C  
ATOM    415  CD  GLU A  27      15.009   3.539   4.481  1.00  0.00           C  
ATOM    416  OE1 GLU A  27      16.197   3.637   4.846  1.00  0.00           O  
ATOM    417  OE2 GLU A  27      14.405   4.470   3.907  1.00  0.00           O  
ATOM    418  H   GLU A  27      14.720  -0.448   3.785  1.00  0.00           H  
ATOM    419  HA  GLU A  27      16.835   1.280   4.419  1.00  0.00           H  
ATOM    420  HB2 GLU A  27      14.359   0.543   6.004  1.00  0.00           H  
ATOM    421  HB3 GLU A  27      15.446   1.843   6.460  1.00  0.00           H  
ATOM    422  HG2 GLU A  27      14.079   1.763   3.789  1.00  0.00           H  
ATOM    423  HG3 GLU A  27      13.327   2.472   5.218  1.00  0.00           H  
ATOM    424  N   HIS A  28      16.566  -1.293   6.465  1.00  0.00           N  
ATOM    425  CA  HIS A  28      17.247  -2.064   7.501  1.00  0.00           C  
ATOM    426  C   HIS A  28      18.649  -2.472   7.056  1.00  0.00           C  
ATOM    427  O   HIS A  28      19.614  -2.346   7.814  1.00  0.00           O  
ATOM    428  CB  HIS A  28      16.417  -3.304   7.853  1.00  0.00           C  
ATOM    429  CG  HIS A  28      17.044  -4.199   8.875  1.00  0.00           C  
ATOM    430  ND1 HIS A  28      17.440  -3.781  10.123  1.00  0.00           N  
ATOM    431  CD2 HIS A  28      17.341  -5.519   8.807  1.00  0.00           C  
ATOM    432  CE1 HIS A  28      17.952  -4.835  10.767  1.00  0.00           C  
ATOM    433  NE2 HIS A  28      17.917  -5.916  10.012  1.00  0.00           N  
ATOM    434  H   HIS A  28      15.710  -1.628   6.111  1.00  0.00           H  
ATOM    435  HA  HIS A  28      17.330  -1.439   8.378  1.00  0.00           H  
ATOM    436  HB2 HIS A  28      15.461  -2.987   8.241  1.00  0.00           H  
ATOM    437  HB3 HIS A  28      16.258  -3.883   6.956  1.00  0.00           H  
ATOM    438  HD1 HIS A  28      17.356  -2.866  10.482  1.00  0.00           H  
ATOM    439  HD2 HIS A  28      17.152  -6.169   7.964  1.00  0.00           H  
ATOM    440  HE1 HIS A  28      18.346  -4.804  11.770  1.00  0.00           H  
ATOM    441  N   GLU A  29      18.757  -2.959   5.830  1.00  0.00           N  
ATOM    442  CA  GLU A  29      20.038  -3.393   5.290  1.00  0.00           C  
ATOM    443  C   GLU A  29      20.844  -2.206   4.778  1.00  0.00           C  
ATOM    444  O   GLU A  29      22.073  -2.256   4.700  1.00  0.00           O  
ATOM    445  CB  GLU A  29      19.806  -4.408   4.169  1.00  0.00           C  
ATOM    446  CG  GLU A  29      19.101  -5.671   4.642  1.00  0.00           C  
ATOM    447  CD  GLU A  29      19.958  -6.506   5.575  1.00  0.00           C  
ATOM    448  OE1 GLU A  29      20.398  -5.989   6.624  1.00  0.00           O  
ATOM    449  OE2 GLU A  29      20.209  -7.685   5.254  1.00  0.00           O  
ATOM    450  H   GLU A  29      17.950  -3.038   5.275  1.00  0.00           H  
ATOM    451  HA  GLU A  29      20.589  -3.870   6.086  1.00  0.00           H  
ATOM    452  HB2 GLU A  29      19.199  -3.947   3.401  1.00  0.00           H  
ATOM    453  HB3 GLU A  29      20.757  -4.689   3.747  1.00  0.00           H  
ATOM    454  HG2 GLU A  29      18.192  -5.390   5.160  1.00  0.00           H  
ATOM    455  HG3 GLU A  29      18.848  -6.269   3.778  1.00  0.00           H  
ATOM    456  N   CYS A  30      20.140  -1.149   4.429  1.00  0.00           N  
ATOM    457  CA  CYS A  30      20.749   0.064   3.909  1.00  0.00           C  
ATOM    458  C   CYS A  30      20.695   1.192   4.935  1.00  0.00           C  
ATOM    459  O   CYS A  30      20.225   2.293   4.642  1.00  0.00           O  
ATOM    460  CB  CYS A  30      20.026   0.473   2.626  1.00  0.00           C  
ATOM    461  SG  CYS A  30      20.225  -0.720   1.256  1.00  0.00           S  
ATOM    462  H   CYS A  30      19.159  -1.187   4.511  1.00  0.00           H  
ATOM    463  HA  CYS A  30      21.783  -0.151   3.677  1.00  0.00           H  
ATOM    464  HB2 CYS A  30      18.968   0.547   2.836  1.00  0.00           H  
ATOM    465  HB3 CYS A  30      20.381   1.433   2.299  1.00  0.00           H  
ATOM    466  N   GLY A  31      21.172   0.909   6.140  1.00  0.00           N  
ATOM    467  CA  GLY A  31      21.168   1.902   7.195  1.00  0.00           C  
ATOM    468  C   GLY A  31      20.979   1.281   8.563  1.00  0.00           C  
ATOM    469  O   GLY A  31      21.779   1.501   9.471  1.00  0.00           O  
ATOM    470  H   GLY A  31      21.530   0.014   6.315  1.00  0.00           H  
ATOM    471  HA2 GLY A  31      22.106   2.438   7.179  1.00  0.00           H  
ATOM    472  HA3 GLY A  31      20.363   2.599   7.015  1.00  0.00           H  
TER     476      NH2 A  32                                                      
ATOM    483  N   GLU B   1     -19.223   0.336   4.927  1.00  0.00           N  
ATOM    484  CA  GLU B   1     -19.878   1.408   4.188  1.00  0.00           C  
ATOM    485  C   GLU B   1     -19.159   1.663   2.869  1.00  0.00           C  
ATOM    486  O   GLU B   1     -17.933   1.741   2.831  1.00  0.00           O  
ATOM    487  CB  GLU B   1     -19.921   2.688   5.039  1.00  0.00           C  
ATOM    488  CG  GLU B   1     -20.233   3.964   4.261  1.00  0.00           C  
ATOM    489  CD  GLU B   1     -21.586   3.944   3.579  1.00  0.00           C  
ATOM    490  OE1 GLU B   1     -22.610   3.838   4.281  1.00  0.00           O  
ATOM    491  OE2 GLU B   1     -21.629   4.036   2.334  1.00  0.00           O  
ATOM    492  H   GLU B   1     -18.577   0.570   5.637  1.00  0.00           H  
ATOM    493  HA  GLU B   1     -20.888   1.095   3.978  1.00  0.00           H  
ATOM    494  HB2 GLU B   1     -20.673   2.571   5.801  1.00  0.00           H  
ATOM    495  HB3 GLU B   1     -18.960   2.815   5.519  1.00  0.00           H  
ATOM    496  HG2 GLU B   1     -20.211   4.799   4.946  1.00  0.00           H  
ATOM    497  HG3 GLU B   1     -19.470   4.102   3.509  1.00  0.00           H  
ATOM    498  N   VAL B   2     -19.935   1.796   1.802  1.00  0.00           N  
ATOM    499  CA  VAL B   2     -19.398   2.061   0.473  1.00  0.00           C  
ATOM    500  C   VAL B   2     -18.458   3.263   0.501  1.00  0.00           C  
ATOM    501  O   VAL B   2     -17.280   3.156   0.163  1.00  0.00           O  
ATOM    502  CB  VAL B   2     -20.531   2.339  -0.541  1.00  0.00           C  
ATOM    503  CG1 VAL B   2     -19.973   2.866  -1.853  1.00  0.00           C  
ATOM    504  CG2 VAL B   2     -21.366   1.089  -0.775  1.00  0.00           C  
ATOM    505  H   VAL B   2     -20.904   1.723   1.914  1.00  0.00           H  
ATOM    506  HA  VAL B   2     -18.850   1.188   0.148  1.00  0.00           H  
ATOM    507  HB  VAL B   2     -21.176   3.100  -0.126  1.00  0.00           H  
ATOM    508 HG11 VAL B   2     -19.024   2.395  -2.058  1.00  0.00           H  
ATOM    509 HG12 VAL B   2     -20.663   2.651  -2.650  1.00  0.00           H  
ATOM    510 HG13 VAL B   2     -19.830   3.937  -1.775  1.00  0.00           H  
ATOM    511 HG21 VAL B   2     -20.812   0.218  -0.458  1.00  0.00           H  
ATOM    512 HG22 VAL B   2     -22.280   1.156  -0.205  1.00  0.00           H  
ATOM    513 HG23 VAL B   2     -21.602   1.003  -1.825  1.00  0.00           H  
ATOM    514  N   GLN B   3     -18.993   4.405   0.912  1.00  0.00           N  
ATOM    515  CA  GLN B   3     -18.217   5.636   0.985  1.00  0.00           C  
ATOM    516  C   GLN B   3     -17.015   5.465   1.911  1.00  0.00           C  
ATOM    517  O   GLN B   3     -15.928   5.975   1.640  1.00  0.00           O  
ATOM    518  CB  GLN B   3     -19.104   6.785   1.467  1.00  0.00           C  
ATOM    519  CG  GLN B   3     -18.453   8.152   1.356  1.00  0.00           C  
ATOM    520  CD  GLN B   3     -18.159   8.561  -0.075  1.00  0.00           C  
ATOM    521  OE1 GLN B   3     -17.310   7.977  -0.746  1.00  0.00           O  
ATOM    522  NE2 GLN B   3     -18.865   9.568  -0.556  1.00  0.00           N  
ATOM    523  H   GLN B   3     -19.941   4.420   1.174  1.00  0.00           H  
ATOM    524  HA  GLN B   3     -17.860   5.864  -0.009  1.00  0.00           H  
ATOM    525  HB2 GLN B   3     -20.011   6.795   0.881  1.00  0.00           H  
ATOM    526  HB3 GLN B   3     -19.358   6.618   2.504  1.00  0.00           H  
ATOM    527  HG2 GLN B   3     -19.110   8.885   1.793  1.00  0.00           H  
ATOM    528  HG3 GLN B   3     -17.524   8.133   1.905  1.00  0.00           H  
ATOM    529 HE21 GLN B   3     -19.537   9.990   0.034  1.00  0.00           H  
ATOM    530 HE22 GLN B   3     -18.689   9.863  -1.479  1.00  0.00           H  
ATOM    531  N   ALA B   4     -17.213   4.724   2.991  1.00  0.00           N  
ATOM    532  CA  ALA B   4     -16.150   4.463   3.954  1.00  0.00           C  
ATOM    533  C   ALA B   4     -15.003   3.694   3.308  1.00  0.00           C  
ATOM    534  O   ALA B   4     -13.834   4.037   3.482  1.00  0.00           O  
ATOM    535  CB  ALA B   4     -16.696   3.688   5.141  1.00  0.00           C  
ATOM    536  H   ALA B   4     -18.098   4.331   3.141  1.00  0.00           H  
ATOM    537  HA  ALA B   4     -15.782   5.411   4.314  1.00  0.00           H  
ATOM    538  HB1 ALA B   4     -17.603   3.178   4.846  1.00  0.00           H  
ATOM    539  HB2 ALA B   4     -15.966   2.960   5.463  1.00  0.00           H  
ATOM    540  HB3 ALA B   4     -16.910   4.370   5.949  1.00  0.00           H  
ATOM    541  N   LEU B   5     -15.349   2.656   2.556  1.00  0.00           N  
ATOM    542  CA  LEU B   5     -14.353   1.836   1.879  1.00  0.00           C  
ATOM    543  C   LEU B   5     -13.640   2.642   0.800  1.00  0.00           C  
ATOM    544  O   LEU B   5     -12.450   2.458   0.567  1.00  0.00           O  
ATOM    545  CB  LEU B   5     -15.001   0.587   1.275  1.00  0.00           C  
ATOM    546  CG  LEU B   5     -15.635  -0.369   2.288  1.00  0.00           C  
ATOM    547  CD1 LEU B   5     -16.312  -1.528   1.577  1.00  0.00           C  
ATOM    548  CD2 LEU B   5     -14.583  -0.883   3.258  1.00  0.00           C  
ATOM    549  H   LEU B   5     -16.304   2.436   2.453  1.00  0.00           H  
ATOM    550  HA  LEU B   5     -13.624   1.534   2.616  1.00  0.00           H  
ATOM    551  HB2 LEU B   5     -15.764   0.904   0.581  1.00  0.00           H  
ATOM    552  HB3 LEU B   5     -14.244   0.043   0.729  1.00  0.00           H  
ATOM    553  HG  LEU B   5     -16.387   0.161   2.858  1.00  0.00           H  
ATOM    554 HD11 LEU B   5     -16.641  -1.207   0.599  1.00  0.00           H  
ATOM    555 HD12 LEU B   5     -15.613  -2.344   1.472  1.00  0.00           H  
ATOM    556 HD13 LEU B   5     -17.165  -1.858   2.152  1.00  0.00           H  
ATOM    557 HD21 LEU B   5     -13.682  -0.297   3.154  1.00  0.00           H  
ATOM    558 HD22 LEU B   5     -14.953  -0.798   4.269  1.00  0.00           H  
ATOM    559 HD23 LEU B   5     -14.367  -1.917   3.039  1.00  0.00           H  
ATOM    560  N   LYS B   6     -14.368   3.553   0.166  1.00  0.00           N  
ATOM    561  CA  LYS B   6     -13.790   4.404  -0.869  1.00  0.00           C  
ATOM    562  C   LYS B   6     -12.694   5.272  -0.266  1.00  0.00           C  
ATOM    563  O   LYS B   6     -11.619   5.427  -0.847  1.00  0.00           O  
ATOM    564  CB  LYS B   6     -14.874   5.271  -1.516  1.00  0.00           C  
ATOM    565  CG  LYS B   6     -15.880   4.464  -2.322  1.00  0.00           C  
ATOM    566  CD  LYS B   6     -17.123   5.272  -2.661  1.00  0.00           C  
ATOM    567  CE  LYS B   6     -16.804   6.462  -3.547  1.00  0.00           C  
ATOM    568  NZ  LYS B   6     -18.018   7.271  -3.832  1.00  0.00           N  
ATOM    569  H   LYS B   6     -15.313   3.665   0.408  1.00  0.00           H  
ATOM    570  HA  LYS B   6     -13.350   3.762  -1.620  1.00  0.00           H  
ATOM    571  HB2 LYS B   6     -15.406   5.802  -0.741  1.00  0.00           H  
ATOM    572  HB3 LYS B   6     -14.404   5.983  -2.175  1.00  0.00           H  
ATOM    573  HG2 LYS B   6     -15.414   4.142  -3.241  1.00  0.00           H  
ATOM    574  HG3 LYS B   6     -16.172   3.599  -1.744  1.00  0.00           H  
ATOM    575  HD2 LYS B   6     -17.824   4.634  -3.175  1.00  0.00           H  
ATOM    576  HD3 LYS B   6     -17.568   5.629  -1.744  1.00  0.00           H  
ATOM    577  HE2 LYS B   6     -16.076   7.084  -3.048  1.00  0.00           H  
ATOM    578  HE3 LYS B   6     -16.393   6.104  -4.480  1.00  0.00           H  
ATOM    579  HZ1 LYS B   6     -18.829   6.646  -4.025  1.00  0.00           H  
ATOM    580  HZ2 LYS B   6     -18.247   7.874  -3.014  1.00  0.00           H  
ATOM    581  HZ3 LYS B   6     -17.854   7.882  -4.664  1.00  0.00           H  
ATOM    582  N   LYS B   7     -12.953   5.804   0.927  1.00  0.00           N  
ATOM    583  CA  LYS B   7     -11.963   6.618   1.622  1.00  0.00           C  
ATOM    584  C   LYS B   7     -10.800   5.737   2.067  1.00  0.00           C  
ATOM    585  O   LYS B   7      -9.644   6.157   2.048  1.00  0.00           O  
ATOM    586  CB  LYS B   7     -12.580   7.343   2.821  1.00  0.00           C  
ATOM    587  CG  LYS B   7     -13.158   8.711   2.484  1.00  0.00           C  
ATOM    588  CD  LYS B   7     -14.381   8.609   1.591  1.00  0.00           C  
ATOM    589  CE  LYS B   7     -14.816   9.972   1.088  1.00  0.00           C  
ATOM    590  NZ  LYS B   7     -13.833  10.548   0.132  1.00  0.00           N  
ATOM    591  H   LYS B   7     -13.818   5.619   1.358  1.00  0.00           H  
ATOM    592  HA  LYS B   7     -11.592   7.351   0.919  1.00  0.00           H  
ATOM    593  HB2 LYS B   7     -13.373   6.732   3.224  1.00  0.00           H  
ATOM    594  HB3 LYS B   7     -11.820   7.474   3.576  1.00  0.00           H  
ATOM    595  HG2 LYS B   7     -13.442   9.204   3.404  1.00  0.00           H  
ATOM    596  HG3 LYS B   7     -12.404   9.296   1.981  1.00  0.00           H  
ATOM    597  HD2 LYS B   7     -14.146   7.982   0.744  1.00  0.00           H  
ATOM    598  HD3 LYS B   7     -15.193   8.168   2.155  1.00  0.00           H  
ATOM    599  HE2 LYS B   7     -15.769   9.871   0.593  1.00  0.00           H  
ATOM    600  HE3 LYS B   7     -14.918  10.636   1.933  1.00  0.00           H  
ATOM    601  HZ1 LYS B   7     -13.612   9.856  -0.618  1.00  0.00           H  
ATOM    602  HZ2 LYS B   7     -14.227  11.407  -0.312  1.00  0.00           H  
ATOM    603  HZ3 LYS B   7     -12.948  10.801   0.627  1.00  0.00           H  
ATOM    604  N   ARG B   8     -11.120   4.496   2.428  1.00  0.00           N  
ATOM    605  CA  ARG B   8     -10.113   3.521   2.829  1.00  0.00           C  
ATOM    606  C   ARG B   8      -9.177   3.276   1.652  1.00  0.00           C  
ATOM    607  O   ARG B   8      -7.955   3.246   1.805  1.00  0.00           O  
ATOM    608  CB  ARG B   8     -10.789   2.216   3.258  1.00  0.00           C  
ATOM    609  CG  ARG B   8      -9.823   1.106   3.641  1.00  0.00           C  
ATOM    610  CD  ARG B   8      -9.085   1.416   4.935  1.00  0.00           C  
ATOM    611  NE  ARG B   8      -8.233   0.305   5.360  1.00  0.00           N  
ATOM    612  CZ  ARG B   8      -8.692  -0.851   5.848  1.00  0.00           C  
ATOM    613  NH1 ARG B   8      -9.985  -1.010   6.101  1.00  0.00           N  
ATOM    614  NH2 ARG B   8      -7.851  -1.837   6.118  1.00  0.00           N  
ATOM    615  H   ARG B   8     -12.061   4.218   2.391  1.00  0.00           H  
ATOM    616  HA  ARG B   8      -9.551   3.925   3.656  1.00  0.00           H  
ATOM    617  HB2 ARG B   8     -11.423   2.418   4.108  1.00  0.00           H  
ATOM    618  HB3 ARG B   8     -11.403   1.862   2.443  1.00  0.00           H  
ATOM    619  HG2 ARG B   8     -10.380   0.190   3.767  1.00  0.00           H  
ATOM    620  HG3 ARG B   8      -9.103   0.984   2.845  1.00  0.00           H  
ATOM    621  HD2 ARG B   8      -8.473   2.294   4.788  1.00  0.00           H  
ATOM    622  HD3 ARG B   8      -9.815   1.611   5.704  1.00  0.00           H  
ATOM    623  HE  ARG B   8      -7.259   0.419   5.250  1.00  0.00           H  
ATOM    624 HH11 ARG B   8     -10.628  -0.260   5.933  1.00  0.00           H  
ATOM    625 HH12 ARG B   8     -10.327  -1.886   6.465  1.00  0.00           H  
ATOM    626 HH21 ARG B   8      -6.858  -1.716   5.955  1.00  0.00           H  
ATOM    627 HH22 ARG B   8      -8.189  -2.706   6.486  1.00  0.00           H  
ATOM    628  N   VAL B   9      -9.770   3.135   0.469  1.00  0.00           N  
ATOM    629  CA  VAL B   9      -9.012   2.924  -0.753  1.00  0.00           C  
ATOM    630  C   VAL B   9      -8.122   4.129  -1.048  1.00  0.00           C  
ATOM    631  O   VAL B   9      -6.928   3.980  -1.292  1.00  0.00           O  
ATOM    632  CB  VAL B   9      -9.939   2.669  -1.966  1.00  0.00           C  
ATOM    633  CG1 VAL B   9      -9.139   2.625  -3.260  1.00  0.00           C  
ATOM    634  CG2 VAL B   9     -10.716   1.378  -1.785  1.00  0.00           C  
ATOM    635  H   VAL B   9     -10.752   3.191   0.419  1.00  0.00           H  
ATOM    636  HA  VAL B   9      -8.390   2.053  -0.612  1.00  0.00           H  
ATOM    637  HB  VAL B   9     -10.645   3.482  -2.034  1.00  0.00           H  
ATOM    638 HG11 VAL B   9      -8.103   2.414  -3.035  1.00  0.00           H  
ATOM    639 HG12 VAL B   9      -9.534   1.849  -3.899  1.00  0.00           H  
ATOM    640 HG13 VAL B   9      -9.210   3.581  -3.761  1.00  0.00           H  
ATOM    641 HG21 VAL B   9     -11.253   1.412  -0.848  1.00  0.00           H  
ATOM    642 HG22 VAL B   9     -11.417   1.261  -2.597  1.00  0.00           H  
ATOM    643 HG23 VAL B   9     -10.030   0.547  -1.778  1.00  0.00           H  
ATOM    644  N   GLN B  10      -8.716   5.322  -1.022  1.00  0.00           N  
ATOM    645  CA  GLN B  10      -7.982   6.555  -1.293  1.00  0.00           C  
ATOM    646  C   GLN B  10      -6.810   6.728  -0.334  1.00  0.00           C  
ATOM    647  O   GLN B  10      -5.743   7.204  -0.727  1.00  0.00           O  
ATOM    648  CB  GLN B  10      -8.910   7.766  -1.201  1.00  0.00           C  
ATOM    649  CG  GLN B  10     -10.044   7.742  -2.215  1.00  0.00           C  
ATOM    650  CD  GLN B  10      -9.558   7.698  -3.653  1.00  0.00           C  
ATOM    651  OE1 GLN B  10      -8.813   8.571  -4.102  1.00  0.00           O  
ATOM    652  NE2 GLN B  10      -9.988   6.684  -4.387  1.00  0.00           N  
ATOM    653  H   GLN B  10      -9.678   5.371  -0.821  1.00  0.00           H  
ATOM    654  HA  GLN B  10      -7.594   6.491  -2.299  1.00  0.00           H  
ATOM    655  HB2 GLN B  10      -9.343   7.799  -0.212  1.00  0.00           H  
ATOM    656  HB3 GLN B  10      -8.331   8.663  -1.361  1.00  0.00           H  
ATOM    657  HG2 GLN B  10     -10.648   6.867  -2.034  1.00  0.00           H  
ATOM    658  HG3 GLN B  10     -10.647   8.628  -2.082  1.00  0.00           H  
ATOM    659 HE21 GLN B  10     -10.583   6.029  -3.968  1.00  0.00           H  
ATOM    660 HE22 GLN B  10      -9.703   6.633  -5.325  1.00  0.00           H  
ATOM    661  N   ALA B  11      -7.010   6.329   0.916  1.00  0.00           N  
ATOM    662  CA  ALA B  11      -5.970   6.431   1.925  1.00  0.00           C  
ATOM    663  C   ALA B  11      -4.859   5.432   1.637  1.00  0.00           C  
ATOM    664  O   ALA B  11      -3.677   5.783   1.620  1.00  0.00           O  
ATOM    665  CB  ALA B  11      -6.552   6.195   3.310  1.00  0.00           C  
ATOM    666  H   ALA B  11      -7.881   5.947   1.166  1.00  0.00           H  
ATOM    667  HA  ALA B  11      -5.564   7.432   1.890  1.00  0.00           H  
ATOM    668  HB1 ALA B  11      -7.625   6.316   3.273  1.00  0.00           H  
ATOM    669  HB2 ALA B  11      -6.315   5.191   3.634  1.00  0.00           H  
ATOM    670  HB3 ALA B  11      -6.131   6.906   4.004  1.00  0.00           H  
ATOM    671  N   LEU B  12      -5.252   4.188   1.394  1.00  0.00           N  
ATOM    672  CA  LEU B  12      -4.307   3.130   1.094  1.00  0.00           C  
ATOM    673  C   LEU B  12      -3.523   3.439  -0.167  1.00  0.00           C  
ATOM    674  O   LEU B  12      -2.310   3.348  -0.168  1.00  0.00           O  
ATOM    675  CB  LEU B  12      -5.027   1.793   0.921  1.00  0.00           C  
ATOM    676  CG  LEU B  12      -5.458   1.108   2.215  1.00  0.00           C  
ATOM    677  CD1 LEU B  12      -6.490   0.025   1.927  1.00  0.00           C  
ATOM    678  CD2 LEU B  12      -4.245   0.509   2.908  1.00  0.00           C  
ATOM    679  H   LEU B  12      -6.211   3.981   1.414  1.00  0.00           H  
ATOM    680  HA  LEU B  12      -3.617   3.055   1.926  1.00  0.00           H  
ATOM    681  HB2 LEU B  12      -5.901   1.959   0.314  1.00  0.00           H  
ATOM    682  HB3 LEU B  12      -4.368   1.123   0.392  1.00  0.00           H  
ATOM    683  HG  LEU B  12      -5.905   1.840   2.876  1.00  0.00           H  
ATOM    684 HD11 LEU B  12      -6.144  -0.593   1.112  1.00  0.00           H  
ATOM    685 HD12 LEU B  12      -6.629  -0.585   2.808  1.00  0.00           H  
ATOM    686 HD13 LEU B  12      -7.429   0.486   1.658  1.00  0.00           H  
ATOM    687 HD21 LEU B  12      -3.452   0.371   2.188  1.00  0.00           H  
ATOM    688 HD22 LEU B  12      -3.912   1.175   3.690  1.00  0.00           H  
ATOM    689 HD23 LEU B  12      -4.511  -0.446   3.338  1.00  0.00           H  
ATOM    690  N   LYS B  13      -4.221   3.804  -1.238  1.00  0.00           N  
ATOM    691  CA  LYS B  13      -3.563   4.114  -2.506  1.00  0.00           C  
ATOM    692  C   LYS B  13      -2.563   5.250  -2.341  1.00  0.00           C  
ATOM    693  O   LYS B  13      -1.504   5.238  -2.960  1.00  0.00           O  
ATOM    694  CB  LYS B  13      -4.581   4.470  -3.595  1.00  0.00           C  
ATOM    695  CG  LYS B  13      -5.521   3.332  -3.969  1.00  0.00           C  
ATOM    696  CD  LYS B  13      -4.832   1.980  -3.891  1.00  0.00           C  
ATOM    697  CE  LYS B  13      -5.523   0.939  -4.755  1.00  0.00           C  
ATOM    698  NZ  LYS B  13      -5.275   1.156  -6.206  1.00  0.00           N  
ATOM    699  H   LYS B  13      -5.202   3.861  -1.178  1.00  0.00           H  
ATOM    700  HA  LYS B  13      -3.020   3.229  -2.813  1.00  0.00           H  
ATOM    701  HB2 LYS B  13      -5.180   5.299  -3.249  1.00  0.00           H  
ATOM    702  HB3 LYS B  13      -4.048   4.773  -4.484  1.00  0.00           H  
ATOM    703  HG2 LYS B  13      -6.361   3.336  -3.290  1.00  0.00           H  
ATOM    704  HG3 LYS B  13      -5.873   3.487  -4.979  1.00  0.00           H  
ATOM    705  HD2 LYS B  13      -3.809   2.087  -4.219  1.00  0.00           H  
ATOM    706  HD3 LYS B  13      -4.851   1.645  -2.864  1.00  0.00           H  
ATOM    707  HE2 LYS B  13      -5.155  -0.038  -4.479  1.00  0.00           H  
ATOM    708  HE3 LYS B  13      -6.588   0.983  -4.570  1.00  0.00           H  
ATOM    709  HZ1 LYS B  13      -4.509   1.851  -6.343  1.00  0.00           H  
ATOM    710  HZ2 LYS B  13      -4.998   0.255  -6.655  1.00  0.00           H  
ATOM    711  HZ3 LYS B  13      -6.139   1.508  -6.673  1.00  0.00           H  
ATOM    712  N   ALA B  14      -2.887   6.216  -1.492  1.00  0.00           N  
ATOM    713  CA  ALA B  14      -1.986   7.334  -1.247  1.00  0.00           C  
ATOM    714  C   ALA B  14      -0.729   6.846  -0.542  1.00  0.00           C  
ATOM    715  O   ALA B  14       0.382   7.292  -0.836  1.00  0.00           O  
ATOM    716  CB  ALA B  14      -2.674   8.412  -0.424  1.00  0.00           C  
ATOM    717  H   ALA B  14      -3.740   6.167  -1.007  1.00  0.00           H  
ATOM    718  HA  ALA B  14      -1.709   7.756  -2.202  1.00  0.00           H  
ATOM    719  HB1 ALA B  14      -3.687   8.537  -0.775  1.00  0.00           H  
ATOM    720  HB2 ALA B  14      -2.683   8.120   0.615  1.00  0.00           H  
ATOM    721  HB3 ALA B  14      -2.137   9.344  -0.532  1.00  0.00           H  
ATOM    722  N   ARG B  15      -0.909   5.904   0.375  1.00  0.00           N  
ATOM    723  CA  ARG B  15       0.208   5.328   1.106  1.00  0.00           C  
ATOM    724  C   ARG B  15       0.961   4.355   0.204  1.00  0.00           C  
ATOM    725  O   ARG B  15       2.186   4.297   0.222  1.00  0.00           O  
ATOM    726  CB  ARG B  15      -0.297   4.622   2.371  1.00  0.00           C  
ATOM    727  CG  ARG B  15       0.777   3.859   3.141  1.00  0.00           C  
ATOM    728  CD  ARG B  15       1.983   4.730   3.452  1.00  0.00           C  
ATOM    729  NE  ARG B  15       2.934   4.057   4.336  1.00  0.00           N  
ATOM    730  CZ  ARG B  15       2.831   4.038   5.665  1.00  0.00           C  
ATOM    731  NH1 ARG B  15       1.862   4.706   6.273  1.00  0.00           N  
ATOM    732  NH2 ARG B  15       3.713   3.366   6.388  1.00  0.00           N  
ATOM    733  H   ARG B  15      -1.820   5.576   0.551  1.00  0.00           H  
ATOM    734  HA  ARG B  15       0.873   6.134   1.386  1.00  0.00           H  
ATOM    735  HB2 ARG B  15      -0.725   5.359   3.035  1.00  0.00           H  
ATOM    736  HB3 ARG B  15      -1.068   3.920   2.088  1.00  0.00           H  
ATOM    737  HG2 ARG B  15       0.355   3.507   4.068  1.00  0.00           H  
ATOM    738  HG3 ARG B  15       1.097   3.015   2.547  1.00  0.00           H  
ATOM    739  HD2 ARG B  15       2.481   4.980   2.527  1.00  0.00           H  
ATOM    740  HD3 ARG B  15       1.638   5.634   3.929  1.00  0.00           H  
ATOM    741  HE  ARG B  15       3.686   3.572   3.912  1.00  0.00           H  
ATOM    742 HH11 ARG B  15       1.197   5.236   5.739  1.00  0.00           H  
ATOM    743 HH12 ARG B  15       1.789   4.685   7.280  1.00  0.00           H  
ATOM    744 HH21 ARG B  15       4.465   2.864   5.936  1.00  0.00           H  
ATOM    745 HH22 ARG B  15       3.638   3.349   7.388  1.00  0.00           H  
ATOM    746  N   ASN B  16       0.209   3.612  -0.592  1.00  0.00           N  
ATOM    747  CA  ASN B  16       0.767   2.649  -1.522  1.00  0.00           C  
ATOM    748  C   ASN B  16       1.618   3.360  -2.558  1.00  0.00           C  
ATOM    749  O   ASN B  16       2.736   2.948  -2.846  1.00  0.00           O  
ATOM    750  CB  ASN B  16      -0.363   1.867  -2.207  1.00  0.00           C  
ATOM    751  CG  ASN B  16      -0.817   0.661  -1.403  1.00  0.00           C  
ATOM    752  OD1 ASN B  16      -1.188   0.780  -0.238  1.00  0.00           O  
ATOM    753  ND2 ASN B  16      -0.821  -0.505  -2.029  1.00  0.00           N  
ATOM    754  H   ASN B  16      -0.766   3.722  -0.565  1.00  0.00           H  
ATOM    755  HA  ASN B  16       1.386   1.962  -0.964  1.00  0.00           H  
ATOM    756  HB2 ASN B  16      -1.211   2.521  -2.338  1.00  0.00           H  
ATOM    757  HB3 ASN B  16      -0.029   1.529  -3.172  1.00  0.00           H  
ATOM    758 HD21 ASN B  16      -0.539  -0.532  -2.972  1.00  0.00           H  
ATOM    759 HD22 ASN B  16      -1.097  -1.296  -1.524  1.00  0.00           H  
ATOM    760  N   TYR B  17       1.083   4.442  -3.103  1.00  0.00           N  
ATOM    761  CA  TYR B  17       1.790   5.227  -4.099  1.00  0.00           C  
ATOM    762  C   TYR B  17       3.118   5.723  -3.543  1.00  0.00           C  
ATOM    763  O   TYR B  17       4.160   5.590  -4.184  1.00  0.00           O  
ATOM    764  CB  TYR B  17       0.942   6.419  -4.532  1.00  0.00           C  
ATOM    765  CG  TYR B  17       1.469   7.113  -5.770  1.00  0.00           C  
ATOM    766  CD1 TYR B  17       1.620   6.421  -6.964  1.00  0.00           C  
ATOM    767  CD2 TYR B  17       1.826   8.452  -5.738  1.00  0.00           C  
ATOM    768  CE1 TYR B  17       2.110   7.044  -8.094  1.00  0.00           C  
ATOM    769  CE2 TYR B  17       2.316   9.084  -6.865  1.00  0.00           C  
ATOM    770  CZ  TYR B  17       2.459   8.374  -8.040  1.00  0.00           C  
ATOM    771  OH  TYR B  17       2.955   8.998  -9.165  1.00  0.00           O  
ATOM    772  H   TYR B  17       0.184   4.724  -2.821  1.00  0.00           H  
ATOM    773  HA  TYR B  17       1.979   4.597  -4.956  1.00  0.00           H  
ATOM    774  HB2 TYR B  17      -0.065   6.086  -4.729  1.00  0.00           H  
ATOM    775  HB3 TYR B  17       0.923   7.142  -3.730  1.00  0.00           H  
ATOM    776  HD1 TYR B  17       1.346   5.378  -7.001  1.00  0.00           H  
ATOM    777  HD2 TYR B  17       1.712   9.005  -4.818  1.00  0.00           H  
ATOM    778  HE1 TYR B  17       2.220   6.487  -9.013  1.00  0.00           H  
ATOM    779  HE2 TYR B  17       2.585  10.128  -6.822  1.00  0.00           H  
ATOM    780  HH  TYR B  17       3.534   8.382  -9.648  1.00  0.00           H  
ATOM    781  N   ALA B  18       3.064   6.292  -2.344  1.00  0.00           N  
ATOM    782  CA  ALA B  18       4.256   6.813  -1.689  1.00  0.00           C  
ATOM    783  C   ALA B  18       5.235   5.691  -1.344  1.00  0.00           C  
ATOM    784  O   ALA B  18       6.435   5.808  -1.600  1.00  0.00           O  
ATOM    785  CB  ALA B  18       3.870   7.588  -0.440  1.00  0.00           C  
ATOM    786  H   ALA B  18       2.196   6.364  -1.887  1.00  0.00           H  
ATOM    787  HA  ALA B  18       4.737   7.497  -2.372  1.00  0.00           H  
ATOM    788  HB1 ALA B  18       2.909   7.243  -0.087  1.00  0.00           H  
ATOM    789  HB2 ALA B  18       4.615   7.430   0.327  1.00  0.00           H  
ATOM    790  HB3 ALA B  18       3.812   8.641  -0.674  1.00  0.00           H  
ATOM    791  N   ALA B  19       4.718   4.608  -0.768  1.00  0.00           N  
ATOM    792  CA  ALA B  19       5.544   3.467  -0.389  1.00  0.00           C  
ATOM    793  C   ALA B  19       6.234   2.868  -1.609  1.00  0.00           C  
ATOM    794  O   ALA B  19       7.390   2.456  -1.538  1.00  0.00           O  
ATOM    795  CB  ALA B  19       4.708   2.416   0.327  1.00  0.00           C  
ATOM    796  H   ALA B  19       3.750   4.576  -0.590  1.00  0.00           H  
ATOM    797  HA  ALA B  19       6.299   3.819   0.298  1.00  0.00           H  
ATOM    798  HB1 ALA B  19       4.212   2.867   1.172  1.00  0.00           H  
ATOM    799  HB2 ALA B  19       3.970   2.017  -0.353  1.00  0.00           H  
ATOM    800  HB3 ALA B  19       5.350   1.618   0.671  1.00  0.00           H  
ATOM    801  N   LYS B  20       5.531   2.848  -2.737  1.00  0.00           N  
ATOM    802  CA  LYS B  20       6.097   2.326  -3.975  1.00  0.00           C  
ATOM    803  C   LYS B  20       7.282   3.175  -4.404  1.00  0.00           C  
ATOM    804  O   LYS B  20       8.303   2.651  -4.853  1.00  0.00           O  
ATOM    805  CB  LYS B  20       5.050   2.276  -5.086  1.00  0.00           C  
ATOM    806  CG  LYS B  20       4.058   1.142  -4.916  1.00  0.00           C  
ATOM    807  CD  LYS B  20       2.972   1.175  -5.970  1.00  0.00           C  
ATOM    808  CE  LYS B  20       2.073  -0.039  -5.856  1.00  0.00           C  
ATOM    809  NZ  LYS B  20       0.925   0.026  -6.796  1.00  0.00           N  
ATOM    810  H   LYS B  20       4.614   3.208  -2.737  1.00  0.00           H  
ATOM    811  HA  LYS B  20       6.447   1.323  -3.777  1.00  0.00           H  
ATOM    812  HB2 LYS B  20       4.505   3.209  -5.098  1.00  0.00           H  
ATOM    813  HB3 LYS B  20       5.552   2.147  -6.033  1.00  0.00           H  
ATOM    814  HG2 LYS B  20       4.584   0.201  -4.989  1.00  0.00           H  
ATOM    815  HG3 LYS B  20       3.600   1.223  -3.940  1.00  0.00           H  
ATOM    816  HD2 LYS B  20       2.377   2.067  -5.835  1.00  0.00           H  
ATOM    817  HD3 LYS B  20       3.429   1.186  -6.949  1.00  0.00           H  
ATOM    818  HE2 LYS B  20       2.656  -0.922  -6.072  1.00  0.00           H  
ATOM    819  HE3 LYS B  20       1.697  -0.096  -4.845  1.00  0.00           H  
ATOM    820  HZ1 LYS B  20       0.449   0.951  -6.716  1.00  0.00           H  
ATOM    821  HZ2 LYS B  20       1.253  -0.099  -7.778  1.00  0.00           H  
ATOM    822  HZ3 LYS B  20       0.238  -0.724  -6.569  1.00  0.00           H  
ATOM    823  N   GLN B  21       7.156   4.488  -4.230  1.00  0.00           N  
ATOM    824  CA  GLN B  21       8.238   5.396  -4.572  1.00  0.00           C  
ATOM    825  C   GLN B  21       9.400   5.157  -3.625  1.00  0.00           C  
ATOM    826  O   GLN B  21      10.559   5.264  -4.017  1.00  0.00           O  
ATOM    827  CB  GLN B  21       7.793   6.859  -4.503  1.00  0.00           C  
ATOM    828  CG  GLN B  21       6.556   7.170  -5.331  1.00  0.00           C  
ATOM    829  CD  GLN B  21       6.555   6.473  -6.681  1.00  0.00           C  
ATOM    830  OE1 GLN B  21       7.470   6.644  -7.488  1.00  0.00           O  
ATOM    831  NE2 GLN B  21       5.527   5.676  -6.926  1.00  0.00           N  
ATOM    832  H   GLN B  21       6.326   4.846  -3.844  1.00  0.00           H  
ATOM    833  HA  GLN B  21       8.559   5.167  -5.579  1.00  0.00           H  
ATOM    834  HB2 GLN B  21       7.584   7.109  -3.474  1.00  0.00           H  
ATOM    835  HB3 GLN B  21       8.602   7.482  -4.856  1.00  0.00           H  
ATOM    836  HG2 GLN B  21       5.681   6.855  -4.782  1.00  0.00           H  
ATOM    837  HG3 GLN B  21       6.509   8.236  -5.493  1.00  0.00           H  
ATOM    838 HE21 GLN B  21       4.836   5.583  -6.232  1.00  0.00           H  
ATOM    839 HE22 GLN B  21       5.491   5.210  -7.797  1.00  0.00           H  
ATOM    840  N   LYS B  22       9.073   4.793  -2.386  1.00  0.00           N  
ATOM    841  CA  LYS B  22      10.081   4.490  -1.380  1.00  0.00           C  
ATOM    842  C   LYS B  22      10.877   3.271  -1.805  1.00  0.00           C  
ATOM    843  O   LYS B  22      12.102   3.300  -1.820  1.00  0.00           O  
ATOM    844  CB  LYS B  22       9.432   4.230  -0.015  1.00  0.00           C  
ATOM    845  CG  LYS B  22       9.149   5.484   0.790  1.00  0.00           C  
ATOM    846  CD  LYS B  22      10.431   6.095   1.333  1.00  0.00           C  
ATOM    847  CE  LYS B  22      11.116   5.180   2.343  1.00  0.00           C  
ATOM    848  NZ  LYS B  22      12.350   5.796   2.899  1.00  0.00           N  
ATOM    849  H   LYS B  22       8.122   4.701  -2.150  1.00  0.00           H  
ATOM    850  HA  LYS B  22      10.749   5.335  -1.305  1.00  0.00           H  
ATOM    851  HB2 LYS B  22       8.496   3.715  -0.170  1.00  0.00           H  
ATOM    852  HB3 LYS B  22      10.086   3.596   0.566  1.00  0.00           H  
ATOM    853  HG2 LYS B  22       8.659   6.205   0.154  1.00  0.00           H  
ATOM    854  HG3 LYS B  22       8.502   5.230   1.617  1.00  0.00           H  
ATOM    855  HD2 LYS B  22      11.108   6.269   0.511  1.00  0.00           H  
ATOM    856  HD3 LYS B  22      10.195   7.031   1.814  1.00  0.00           H  
ATOM    857  HE2 LYS B  22      10.431   4.978   3.153  1.00  0.00           H  
ATOM    858  HE3 LYS B  22      11.377   4.252   1.855  1.00  0.00           H  
ATOM    859  HZ1 LYS B  22      12.792   6.418   2.187  1.00  0.00           H  
ATOM    860  HZ2 LYS B  22      12.119   6.358   3.747  1.00  0.00           H  
ATOM    861  HZ3 LYS B  22      13.040   5.055   3.169  1.00  0.00           H  
ATOM    862  N   VAL B  23      10.167   2.206  -2.163  1.00  0.00           N  
ATOM    863  CA  VAL B  23      10.801   0.969  -2.603  1.00  0.00           C  
ATOM    864  C   VAL B  23      11.746   1.229  -3.777  1.00  0.00           C  
ATOM    865  O   VAL B  23      12.902   0.804  -3.770  1.00  0.00           O  
ATOM    866  CB  VAL B  23       9.751  -0.082  -3.043  1.00  0.00           C  
ATOM    867  CG1 VAL B  23      10.429  -1.387  -3.437  1.00  0.00           C  
ATOM    868  CG2 VAL B  23       8.705  -0.321  -1.957  1.00  0.00           C  
ATOM    869  H   VAL B  23       9.184   2.256  -2.136  1.00  0.00           H  
ATOM    870  HA  VAL B  23      11.369   0.567  -1.776  1.00  0.00           H  
ATOM    871  HB  VAL B  23       9.243   0.301  -3.918  1.00  0.00           H  
ATOM    872 HG11 VAL B  23      11.450  -1.187  -3.734  1.00  0.00           H  
ATOM    873 HG12 VAL B  23      10.425  -2.064  -2.597  1.00  0.00           H  
ATOM    874 HG13 VAL B  23       9.896  -1.835  -4.263  1.00  0.00           H  
ATOM    875 HG21 VAL B  23       8.458   0.618  -1.478  1.00  0.00           H  
ATOM    876 HG22 VAL B  23       7.811  -0.738  -2.403  1.00  0.00           H  
ATOM    877 HG23 VAL B  23       9.093  -1.008  -1.222  1.00  0.00           H  
ATOM    878  N   GLN B  24      11.243   1.926  -4.786  1.00  0.00           N  
ATOM    879  CA  GLN B  24      12.033   2.233  -5.967  1.00  0.00           C  
ATOM    880  C   GLN B  24      13.166   3.208  -5.659  1.00  0.00           C  
ATOM    881  O   GLN B  24      14.222   3.144  -6.280  1.00  0.00           O  
ATOM    882  CB  GLN B  24      11.139   2.799  -7.066  1.00  0.00           C  
ATOM    883  CG  GLN B  24      10.110   1.808  -7.592  1.00  0.00           C  
ATOM    884  CD  GLN B  24      10.742   0.546  -8.153  1.00  0.00           C  
ATOM    885  OE1 GLN B  24      11.612   0.608  -9.023  1.00  0.00           O  
ATOM    886  NE2 GLN B  24      10.308  -0.607  -7.670  1.00  0.00           N  
ATOM    887  H   GLN B  24      10.311   2.239  -4.737  1.00  0.00           H  
ATOM    888  HA  GLN B  24      12.467   1.308  -6.317  1.00  0.00           H  
ATOM    889  HB2 GLN B  24      10.612   3.657  -6.676  1.00  0.00           H  
ATOM    890  HB3 GLN B  24      11.760   3.114  -7.891  1.00  0.00           H  
ATOM    891  HG2 GLN B  24       9.447   1.532  -6.784  1.00  0.00           H  
ATOM    892  HG3 GLN B  24       9.538   2.284  -8.376  1.00  0.00           H  
ATOM    893 HE21 GLN B  24       9.605  -0.590  -6.978  1.00  0.00           H  
ATOM    894 HE22 GLN B  24      10.697  -1.436  -8.029  1.00  0.00           H  
ATOM    895  N   ALA B  25      12.951   4.100  -4.698  1.00  0.00           N  
ATOM    896  CA  ALA B  25      13.976   5.069  -4.322  1.00  0.00           C  
ATOM    897  C   ALA B  25      15.080   4.380  -3.547  1.00  0.00           C  
ATOM    898  O   ALA B  25      16.263   4.617  -3.778  1.00  0.00           O  
ATOM    899  CB  ALA B  25      13.385   6.207  -3.501  1.00  0.00           C  
ATOM    900  H   ALA B  25      12.089   4.097  -4.222  1.00  0.00           H  
ATOM    901  HA  ALA B  25      14.389   5.485  -5.231  1.00  0.00           H  
ATOM    902  HB1 ALA B  25      12.512   5.852  -2.970  1.00  0.00           H  
ATOM    903  HB2 ALA B  25      14.121   6.560  -2.792  1.00  0.00           H  
ATOM    904  HB3 ALA B  25      13.100   7.016  -4.161  1.00  0.00           H  
ATOM    905  N   LEU B  26      14.678   3.506  -2.638  1.00  0.00           N  
ATOM    906  CA  LEU B  26      15.619   2.756  -1.830  1.00  0.00           C  
ATOM    907  C   LEU B  26      16.453   1.851  -2.711  1.00  0.00           C  
ATOM    908  O   LEU B  26      17.664   1.817  -2.587  1.00  0.00           O  
ATOM    909  CB  LEU B  26      14.886   1.928  -0.779  1.00  0.00           C  
ATOM    910  CG  LEU B  26      14.151   2.740   0.280  1.00  0.00           C  
ATOM    911  CD1 LEU B  26      13.364   1.833   1.209  1.00  0.00           C  
ATOM    912  CD2 LEU B  26      15.141   3.578   1.059  1.00  0.00           C  
ATOM    913  H   LEU B  26      13.712   3.353  -2.513  1.00  0.00           H  
ATOM    914  HA  LEU B  26      16.273   3.462  -1.338  1.00  0.00           H  
ATOM    915  HB2 LEU B  26      14.168   1.296  -1.285  1.00  0.00           H  
ATOM    916  HB3 LEU B  26      15.606   1.297  -0.282  1.00  0.00           H  
ATOM    917  HG  LEU B  26      13.454   3.407  -0.204  1.00  0.00           H  
ATOM    918 HD11 LEU B  26      13.449   0.810   0.875  1.00  0.00           H  
ATOM    919 HD12 LEU B  26      13.754   1.916   2.211  1.00  0.00           H  
ATOM    920 HD13 LEU B  26      12.324   2.127   1.203  1.00  0.00           H  
ATOM    921 HD21 LEU B  26      15.918   2.939   1.453  1.00  0.00           H  
ATOM    922 HD22 LEU B  26      15.575   4.319   0.407  1.00  0.00           H  
ATOM    923 HD23 LEU B  26      14.630   4.067   1.875  1.00  0.00           H  
ATOM    924  N   ARG B  27      15.794   1.136  -3.615  1.00  0.00           N  
ATOM    925  CA  ARG B  27      16.487   0.239  -4.529  1.00  0.00           C  
ATOM    926  C   ARG B  27      17.369   1.013  -5.508  1.00  0.00           C  
ATOM    927  O   ARG B  27      18.311   0.467  -6.076  1.00  0.00           O  
ATOM    928  CB  ARG B  27      15.477  -0.633  -5.267  1.00  0.00           C  
ATOM    929  CG  ARG B  27      15.131  -1.891  -4.499  1.00  0.00           C  
ATOM    930  CD  ARG B  27      13.810  -2.485  -4.944  1.00  0.00           C  
ATOM    931  NE  ARG B  27      13.652  -3.855  -4.459  1.00  0.00           N  
ATOM    932  CZ  ARG B  27      14.348  -4.893  -4.922  1.00  0.00           C  
ATOM    933  NH1 ARG B  27      15.112  -4.770  -6.003  1.00  0.00           N  
ATOM    934  NH2 ARG B  27      14.249  -6.071  -4.327  1.00  0.00           N  
ATOM    935  H   ARG B  27      14.813   1.218  -3.671  1.00  0.00           H  
ATOM    936  HA  ARG B  27      17.118  -0.398  -3.929  1.00  0.00           H  
ATOM    937  HB2 ARG B  27      14.570  -0.068  -5.425  1.00  0.00           H  
ATOM    938  HB3 ARG B  27      15.889  -0.921  -6.224  1.00  0.00           H  
ATOM    939  HG2 ARG B  27      15.910  -2.621  -4.656  1.00  0.00           H  
ATOM    940  HG3 ARG B  27      15.070  -1.650  -3.447  1.00  0.00           H  
ATOM    941  HD2 ARG B  27      13.006  -1.879  -4.553  1.00  0.00           H  
ATOM    942  HD3 ARG B  27      13.771  -2.484  -6.019  1.00  0.00           H  
ATOM    943  HE  ARG B  27      13.027  -3.999  -3.708  1.00  0.00           H  
ATOM    944 HH11 ARG B  27      15.171  -3.887  -6.487  1.00  0.00           H  
ATOM    945 HH12 ARG B  27      15.639  -5.554  -6.338  1.00  0.00           H  
ATOM    946 HH21 ARG B  27      13.649  -6.181  -3.523  1.00  0.00           H  
ATOM    947 HH22 ARG B  27      14.781  -6.854  -4.667  1.00  0.00           H  
ATOM    948  N   HIS B  28      17.069   2.291  -5.681  1.00  0.00           N  
ATOM    949  CA  HIS B  28      17.846   3.148  -6.565  1.00  0.00           C  
ATOM    950  C   HIS B  28      19.090   3.640  -5.825  1.00  0.00           C  
ATOM    951  O   HIS B  28      20.198   3.643  -6.366  1.00  0.00           O  
ATOM    952  CB  HIS B  28      16.985   4.335  -7.015  1.00  0.00           C  
ATOM    953  CG  HIS B  28      17.601   5.193  -8.079  1.00  0.00           C  
ATOM    954  ND1 HIS B  28      16.981   6.296  -8.623  1.00  0.00           N  
ATOM    955  CD2 HIS B  28      18.801   5.095  -8.706  1.00  0.00           C  
ATOM    956  CE1 HIS B  28      17.800   6.820  -9.539  1.00  0.00           C  
ATOM    957  NE2 HIS B  28      18.920   6.129  -9.630  1.00  0.00           N  
ATOM    958  H   HIS B  28      16.311   2.674  -5.190  1.00  0.00           H  
ATOM    959  HA  HIS B  28      18.147   2.573  -7.426  1.00  0.00           H  
ATOM    960  HB2 HIS B  28      16.050   3.959  -7.399  1.00  0.00           H  
ATOM    961  HB3 HIS B  28      16.785   4.962  -6.158  1.00  0.00           H  
ATOM    962  HD1 HIS B  28      16.088   6.639  -8.379  1.00  0.00           H  
ATOM    963  HD2 HIS B  28      19.552   4.340  -8.523  1.00  0.00           H  
ATOM    964  HE1 HIS B  28      17.577   7.698 -10.129  1.00  0.00           H  
ATOM    965  N   LYS B  29      18.884   4.050  -4.585  1.00  0.00           N  
ATOM    966  CA  LYS B  29      19.957   4.551  -3.738  1.00  0.00           C  
ATOM    967  C   LYS B  29      20.847   3.413  -3.246  1.00  0.00           C  
ATOM    968  O   LYS B  29      22.076   3.493  -3.283  1.00  0.00           O  
ATOM    969  CB  LYS B  29      19.348   5.273  -2.535  1.00  0.00           C  
ATOM    970  CG  LYS B  29      20.365   5.913  -1.604  1.00  0.00           C  
ATOM    971  CD  LYS B  29      19.701   6.412  -0.330  1.00  0.00           C  
ATOM    972  CE  LYS B  29      19.039   5.274   0.430  1.00  0.00           C  
ATOM    973  NZ  LYS B  29      18.271   5.759   1.607  1.00  0.00           N  
ATOM    974  H   LYS B  29      17.971   4.017  -4.224  1.00  0.00           H  
ATOM    975  HA  LYS B  29      20.548   5.246  -4.312  1.00  0.00           H  
ATOM    976  HB2 LYS B  29      18.683   6.045  -2.888  1.00  0.00           H  
ATOM    977  HB3 LYS B  29      18.776   4.559  -1.960  1.00  0.00           H  
ATOM    978  HG2 LYS B  29      21.115   5.181  -1.348  1.00  0.00           H  
ATOM    979  HG3 LYS B  29      20.829   6.747  -2.111  1.00  0.00           H  
ATOM    980  HD2 LYS B  29      20.448   6.869   0.301  1.00  0.00           H  
ATOM    981  HD3 LYS B  29      18.950   7.141  -0.591  1.00  0.00           H  
ATOM    982  HE2 LYS B  29      18.368   4.757  -0.236  1.00  0.00           H  
ATOM    983  HE3 LYS B  29      19.807   4.591   0.767  1.00  0.00           H  
ATOM    984  HZ1 LYS B  29      18.829   6.469   2.132  1.00  0.00           H  
ATOM    985  HZ2 LYS B  29      17.378   6.196   1.295  1.00  0.00           H  
ATOM    986  HZ3 LYS B  29      18.053   4.962   2.246  1.00  0.00           H  
ATOM    987  N   CYS B  30      20.205   2.366  -2.761  1.00  0.00           N  
ATOM    988  CA  CYS B  30      20.892   1.207  -2.223  1.00  0.00           C  
ATOM    989  C   CYS B  30      20.076  -0.053  -2.497  1.00  0.00           C  
ATOM    990  O   CYS B  30      19.246  -0.460  -1.688  1.00  0.00           O  
ATOM    991  CB  CYS B  30      21.096   1.412  -0.714  1.00  0.00           C  
ATOM    992  SG  CYS B  30      21.794  -0.015   0.178  1.00  0.00           S  
ATOM    993  H   CYS B  30      19.220   2.375  -2.753  1.00  0.00           H  
ATOM    994  HA  CYS B  30      21.854   1.124  -2.709  1.00  0.00           H  
ATOM    995  HB2 CYS B  30      21.766   2.245  -0.565  1.00  0.00           H  
ATOM    996  HB3 CYS B  30      20.143   1.646  -0.264  1.00  0.00           H  
ATOM    997  N   GLY B  31      20.296  -0.652  -3.656  1.00  0.00           N  
ATOM    998  CA  GLY B  31      19.561  -1.846  -4.020  1.00  0.00           C  
ATOM    999  C   GLY B  31      20.244  -3.106  -3.538  1.00  0.00           C  
ATOM   1000  O   GLY B  31      21.464  -3.238  -3.643  1.00  0.00           O  
ATOM   1001  H   GLY B  31      20.957  -0.278  -4.276  1.00  0.00           H  
ATOM   1002  HA2 GLY B  31      18.574  -1.795  -3.586  1.00  0.00           H  
ATOM   1003  HA3 GLY B  31      19.471  -1.888  -5.095  1.00  0.00           H  
TER    1007      NH2 B  32                                                      
ENDMDL                                                                          
