# Supplementary material for: Comparative Performance of High-Throughput Methods for Protein pKa Predictions
Source: J Chem Inf Model. 2023 Aug 8;63(16):5169–81. doi: 10.1021/acs.jcim.3c00165 (PMC10466379; doi:10.1021/acs.jcim.3c00165)
Supplement: Supplementary file 3 — ci3c00165_si_003.zip [file ci3c00165_si_003.zip › curated_pdbs/1pga_curated_89.pdb]

MODEL       54                                                                  
ATOM      1  N   MET A   1     -13.863   1.364   3.781  1.00  0.90           N  
ATOM      2  CA  MET A   1     -13.088   0.240   3.180  1.00  0.59           C  
ATOM      3  C   MET A   1     -11.614   0.363   3.580  1.00  0.49           C  
ATOM      4  O   MET A   1     -10.906   1.218   3.086  1.00  0.79           O  
ATOM      5  CB  MET A   1     -13.197   0.266   1.657  1.00  1.30           C  
ATOM      6  CG  MET A   1     -13.557  -1.133   1.155  1.00  2.36           C  
ATOM      7  SD  MET A   1     -15.222  -1.743   1.515  1.00  2.23           S  
ATOM      8  CE  MET A   1     -15.161  -3.211   0.457  1.00  3.97           C  
ATOM      9  H1  MET A   1     -13.594   1.474   4.780  1.00  1.12           H  
ATOM     10  H2  MET A   1     -13.654   2.243   3.267  1.00  1.96           H  
ATOM     11  H3  MET A   1     -14.879   1.157   3.716  1.00  1.06           H  
ATOM     12  HA  MET A   1     -13.476  -0.695   3.548  1.00  0.35           H  
ATOM     13  HB2 MET A   1     -13.964   0.967   1.361  1.00  1.31           H  
ATOM     14  HB3 MET A   1     -12.254   0.573   1.231  1.00  1.87           H  
ATOM     15  HG2 MET A   1     -13.428  -1.149   0.082  1.00  3.16           H  
ATOM     16  HG3 MET A   1     -12.853  -1.834   1.578  1.00  3.18           H  
ATOM     17  HE1 MET A   1     -14.957  -2.912  -0.560  1.00  4.28           H  
ATOM     18  HE2 MET A   1     -14.381  -3.872   0.803  1.00  4.81           H  
ATOM     19  HE3 MET A   1     -16.111  -3.724   0.498  1.00  4.27           H  
ATOM     20  N   THR A   2     -11.187  -0.500   4.467  1.00  0.13           N  
ATOM     21  CA  THR A   2      -9.762  -0.456   4.918  1.00  0.06           C  
ATOM     22  C   THR A   2      -8.979  -1.621   4.305  1.00  0.06           C  
ATOM     23  O   THR A   2      -9.257  -2.772   4.585  1.00  0.09           O  
ATOM     24  CB  THR A   2      -9.721  -0.567   6.445  1.00  0.15           C  
ATOM     25  OG1 THR A   2     -10.903   0.092   6.888  1.00  0.46           O  
ATOM     26  CG2 THR A   2      -8.566   0.236   7.038  1.00  0.37           C  
ATOM     27  H   THR A   2     -11.799  -1.172   4.833  1.00  0.24           H  
ATOM     28  HA  THR A   2      -9.313   0.474   4.617  1.00  0.18           H  
ATOM     29  HB  THR A   2      -9.696  -1.588   6.776  1.00  0.17           H  
ATOM     30  HG1 THR A   2     -11.010  -0.089   7.825  1.00  0.89           H  
ATOM     31 HG21 THR A   2      -7.721   0.209   6.366  1.00  0.43           H  
ATOM     32 HG22 THR A   2      -8.872   1.262   7.183  1.00  1.20           H  
ATOM     33 HG23 THR A   2      -8.278  -0.187   7.988  1.00  1.01           H  
ATOM     34  N   TYR A   3      -8.013  -1.301   3.483  1.00  0.05           N  
ATOM     35  CA  TYR A   3      -7.203  -2.386   2.849  1.00  0.07           C  
ATOM     36  C   TYR A   3      -5.909  -2.587   3.642  1.00  0.10           C  
ATOM     37  O   TYR A   3      -5.611  -1.822   4.538  1.00  0.25           O  
ATOM     38  CB  TYR A   3      -6.874  -2.005   1.404  1.00  0.07           C  
ATOM     39  CG  TYR A   3      -8.096  -1.333   0.770  1.00  0.05           C  
ATOM     40  CD1 TYR A   3      -8.396  -0.016   1.051  1.00  0.13           C  
ATOM     41  CD2 TYR A   3      -8.911  -2.036  -0.091  1.00  0.07           C  
ATOM     42  CE1 TYR A   3      -9.497   0.589   0.477  1.00  0.18           C  
ATOM     43  CE2 TYR A   3     -10.012  -1.432  -0.664  1.00  0.15           C  
ATOM     44  CZ  TYR A   3     -10.313  -0.115  -0.385  1.00  0.20           C  
ATOM     45  OH  TYR A   3     -11.410   0.491  -0.964  1.00  0.27           O  
ATOM     46  H   TYR A   3      -7.818  -0.356   3.291  1.00  0.05           H  
ATOM     47  HA  TYR A   3      -7.768  -3.304   2.856  1.00  0.07           H  
ATOM     48  HB2 TYR A   3      -6.040  -1.325   1.382  1.00  0.12           H  
ATOM     49  HB3 TYR A   3      -6.624  -2.895   0.840  1.00  0.09           H  
ATOM     50  HD1 TYR A   3      -7.767   0.546   1.724  1.00  0.16           H  
ATOM     51  HD2 TYR A   3      -8.689  -3.065  -0.317  1.00  0.07           H  
ATOM     52  HE1 TYR A   3      -9.723   1.619   0.707  1.00  0.24           H  
ATOM     53  HE2 TYR A   3     -10.642  -1.996  -1.336  1.00  0.18           H  
ATOM     54  HH  TYR A   3     -11.130   1.340  -1.316  1.00  1.37           H  
ATOM     55  N   LYS A   4      -5.169  -3.609   3.293  1.00  0.09           N  
ATOM     56  CA  LYS A   4      -3.892  -3.887   4.026  1.00  0.08           C  
ATOM     57  C   LYS A   4      -2.701  -3.821   3.072  1.00  0.09           C  
ATOM     58  O   LYS A   4      -2.591  -4.605   2.160  1.00  0.12           O  
ATOM     59  CB  LYS A   4      -3.975  -5.290   4.633  1.00  0.07           C  
ATOM     60  CG  LYS A   4      -3.010  -5.400   5.826  1.00  0.10           C  
ATOM     61  CD  LYS A   4      -2.327  -6.774   5.810  1.00  0.59           C  
ATOM     62  CE  LYS A   4      -3.382  -7.870   5.992  1.00  1.31           C  
ATOM     63  NZ  LYS A   4      -3.388  -8.786   4.818  1.00  2.75           N  
ATOM     64  H   LYS A   4      -5.449  -4.190   2.556  1.00  0.19           H  
ATOM     65  HA  LYS A   4      -3.763  -3.163   4.809  1.00  0.09           H  
ATOM     66  HB2 LYS A   4      -4.984  -5.476   4.962  1.00  0.02           H  
ATOM     67  HB3 LYS A   4      -3.712  -6.019   3.884  1.00  0.10           H  
ATOM     68  HG2 LYS A   4      -2.257  -4.627   5.761  1.00  0.25           H  
ATOM     69  HG3 LYS A   4      -3.560  -5.282   6.746  1.00  0.33           H  
ATOM     70  HD2 LYS A   4      -1.812  -6.917   4.871  1.00  1.61           H  
ATOM     71  HD3 LYS A   4      -1.610  -6.828   6.615  1.00  0.85           H  
ATOM     72  HE2 LYS A   4      -3.161  -8.439   6.882  1.00  1.17           H  
ATOM     73  HE3 LYS A   4      -4.359  -7.421   6.094  1.00  1.94           H  
ATOM     74  HZ1 LYS A   4      -2.410  -9.035   4.567  1.00  2.97           H  
ATOM     75  HZ2 LYS A   4      -3.915  -9.652   5.055  1.00  3.25           H  
ATOM     76  HZ3 LYS A   4      -3.844  -8.314   4.010  1.00  3.53           H  
ATOM     77  N   LEU A   5      -1.823  -2.893   3.316  1.00  0.08           N  
ATOM     78  CA  LEU A   5      -0.636  -2.757   2.424  1.00  0.06           C  
ATOM     79  C   LEU A   5       0.447  -3.770   2.822  1.00  0.10           C  
ATOM     80  O   LEU A   5       0.535  -4.175   3.963  1.00  0.15           O  
ATOM     81  CB  LEU A   5      -0.084  -1.317   2.564  1.00  0.07           C  
ATOM     82  CG  LEU A   5       1.293  -1.150   1.864  1.00  0.05           C  
ATOM     83  CD1 LEU A   5       1.128  -1.255   0.346  1.00  0.05           C  
ATOM     84  CD2 LEU A   5       1.847   0.235   2.199  1.00  0.10           C  
ATOM     85  H   LEU A   5      -1.940  -2.290   4.079  1.00  0.09           H  
ATOM     86  HA  LEU A   5      -0.943  -2.931   1.406  1.00  0.08           H  
ATOM     87  HB2 LEU A   5      -0.787  -0.628   2.126  1.00  0.08           H  
ATOM     88  HB3 LEU A   5       0.025  -1.085   3.615  1.00  0.13           H  
ATOM     89  HG  LEU A   5       1.987  -1.896   2.208  1.00  0.09           H  
ATOM     90 HD11 LEU A   5       0.383  -0.550   0.012  1.00  0.92           H  
ATOM     91 HD12 LEU A   5       2.068  -1.032  -0.136  1.00  0.86           H  
ATOM     92 HD13 LEU A   5       0.823  -2.254   0.077  1.00  0.81           H  
ATOM     93 HD21 LEU A   5       1.799   0.401   3.265  1.00  0.95           H  
ATOM     94 HD22 LEU A   5       2.876   0.305   1.875  1.00  0.93           H  
ATOM     95 HD23 LEU A   5       1.265   0.992   1.695  1.00  0.77           H  
ATOM     96  N   ILE A   6       1.243  -4.148   1.856  1.00  0.09           N  
ATOM     97  CA  ILE A   6       2.351  -5.093   2.124  1.00  0.12           C  
ATOM     98  C   ILE A   6       3.631  -4.543   1.490  1.00  0.12           C  
ATOM     99  O   ILE A   6       3.817  -4.616   0.290  1.00  0.11           O  
ATOM    100  CB  ILE A   6       2.014  -6.465   1.535  1.00  0.14           C  
ATOM    101  CG1 ILE A   6       1.057  -7.185   2.503  1.00  0.28           C  
ATOM    102  CG2 ILE A   6       3.309  -7.277   1.379  1.00  0.49           C  
ATOM    103  CD1 ILE A   6       0.583  -8.511   1.895  1.00  0.18           C  
ATOM    104  H   ILE A   6       1.109  -3.811   0.961  1.00  0.07           H  
ATOM    105  HA  ILE A   6       2.489  -5.180   3.179  1.00  0.13           H  
ATOM    106  HB  ILE A   6       1.543  -6.341   0.572  1.00  0.32           H  
ATOM    107 HG12 ILE A   6       1.568  -7.376   3.432  1.00  0.55           H  
ATOM    108 HG13 ILE A   6       0.203  -6.554   2.698  1.00  0.47           H  
ATOM    109 HG21 ILE A   6       3.935  -7.134   2.248  1.00  0.57           H  
ATOM    110 HG22 ILE A   6       3.081  -8.325   1.278  1.00  1.00           H  
ATOM    111 HG23 ILE A   6       3.843  -6.948   0.501  1.00  1.44           H  
ATOM    112 HD11 ILE A   6       0.639  -8.465   0.817  1.00  1.04           H  
ATOM    113 HD12 ILE A   6       1.207  -9.318   2.249  1.00  1.23           H  
ATOM    114 HD13 ILE A   6      -0.437  -8.699   2.189  1.00  1.06           H  
ATOM    115  N   LEU A   7       4.481  -3.991   2.309  1.00  0.13           N  
ATOM    116  CA  LEU A   7       5.745  -3.407   1.773  1.00  0.13           C  
ATOM    117  C   LEU A   7       6.780  -4.497   1.507  1.00  0.15           C  
ATOM    118  O   LEU A   7       7.232  -5.163   2.417  1.00  0.16           O  
ATOM    119  CB  LEU A   7       6.302  -2.410   2.788  1.00  0.14           C  
ATOM    120  CG  LEU A   7       5.392  -1.181   2.833  1.00  0.13           C  
ATOM    121  CD1 LEU A   7       5.166  -0.775   4.291  1.00  0.22           C  
ATOM    122  CD2 LEU A   7       6.065  -0.027   2.088  1.00  0.10           C  
ATOM    123  H   LEU A   7       4.292  -3.961   3.269  1.00  0.13           H  
ATOM    124  HA  LEU A   7       5.535  -2.893   0.857  1.00  0.12           H  
ATOM    125  HB2 LEU A   7       6.339  -2.868   3.763  1.00  0.17           H  
ATOM    126  HB3 LEU A   7       7.299  -2.113   2.497  1.00  0.14           H  
ATOM    127  HG  LEU A   7       4.445  -1.412   2.368  1.00  0.13           H  
ATOM    128 HD11 LEU A   7       6.115  -0.554   4.759  1.00  0.88           H  
ATOM    129 HD12 LEU A   7       4.537   0.100   4.333  1.00  0.82           H  
ATOM    130 HD13 LEU A   7       4.687  -1.584   4.825  1.00  1.18           H  
ATOM    131 HD21 LEU A   7       6.259  -0.317   1.066  1.00  1.00           H  
ATOM    132 HD22 LEU A   7       5.419   0.838   2.096  1.00  0.97           H  
ATOM    133 HD23 LEU A   7       6.998   0.223   2.570  1.00  1.11           H  
ATOM    134  N   ASN A   8       7.126  -4.658   0.254  1.00  0.15           N  
ATOM    135  CA  ASN A   8       8.139  -5.681  -0.109  1.00  0.17           C  
ATOM    136  C   ASN A   8       9.456  -4.981  -0.464  1.00  0.18           C  
ATOM    137  O   ASN A   8      10.186  -5.398  -1.342  1.00  0.20           O  
ATOM    138  CB  ASN A   8       7.609  -6.471  -1.310  1.00  0.17           C  
ATOM    139  CG  ASN A   8       7.230  -7.874  -0.868  1.00  0.19           C  
ATOM    140  OD1 ASN A   8       7.981  -8.557  -0.199  1.00  0.21           O  
ATOM    141  ND2 ASN A   8       6.071  -8.343  -1.223  1.00  0.18           N  
ATOM    142  H   ASN A   8       6.714  -4.107  -0.449  1.00  0.14           H  
ATOM    143  HA  ASN A   8       8.299  -6.345   0.720  1.00  0.19           H  
ATOM    144  HB2 ASN A   8       6.732  -5.985  -1.702  1.00  0.14           H  
ATOM    145  HB3 ASN A   8       8.353  -6.526  -2.078  1.00  0.17           H  
ATOM    146 HD21 ASN A   8       5.465  -7.793  -1.765  1.00  0.16           H  
ATOM    147 HD22 ASN A   8       5.803  -9.237  -0.953  1.00  0.19           H  
ATOM    148  N   GLY A   9       9.738  -3.931   0.250  1.00  0.19           N  
ATOM    149  CA  GLY A   9      10.984  -3.173  -0.032  1.00  0.20           C  
ATOM    150  C   GLY A   9      12.204  -4.071   0.118  1.00  0.11           C  
ATOM    151  O   GLY A   9      12.286  -4.869   1.030  1.00  0.15           O  
ATOM    152  H   GLY A   9       9.139  -3.652   0.974  1.00  0.19           H  
ATOM    153  HA2 GLY A   9      10.945  -2.799  -1.037  1.00  0.29           H  
ATOM    154  HA3 GLY A   9      11.063  -2.342   0.652  1.00  0.24           H  
ATOM    155  N   LYS A  10      13.134  -3.918  -0.781  1.00  0.22           N  
ATOM    156  CA  LYS A  10      14.361  -4.760  -0.709  1.00  0.24           C  
ATOM    157  C   LYS A  10      15.150  -4.408   0.551  1.00  0.13           C  
ATOM    158  O   LYS A  10      15.808  -5.249   1.131  1.00  0.34           O  
ATOM    159  CB  LYS A  10      15.225  -4.503  -1.943  1.00  0.41           C  
ATOM    160  CG  LYS A  10      16.398  -5.490  -1.950  1.00  1.37           C  
ATOM    161  CD  LYS A  10      16.259  -6.439  -3.145  1.00  1.87           C  
ATOM    162  CE  LYS A  10      16.526  -5.663  -4.435  1.00  0.81           C  
ATOM    163  NZ  LYS A  10      15.479  -5.964  -5.451  1.00  1.90           N  
ATOM    164  H   LYS A  10      13.030  -3.247  -1.490  1.00  0.33           H  
ATOM    165  HA  LYS A  10      14.082  -5.799  -0.677  1.00  0.41           H  
ATOM    166  HB2 LYS A  10      14.631  -4.634  -2.836  1.00  1.15           H  
ATOM    167  HB3 LYS A  10      15.604  -3.492  -1.916  1.00  0.40           H  
ATOM    168  HG2 LYS A  10      17.328  -4.947  -2.025  1.00  1.69           H  
ATOM    169  HG3 LYS A  10      16.397  -6.061  -1.033  1.00  2.24           H  
ATOM    170  HD2 LYS A  10      16.974  -7.244  -3.052  1.00  2.83           H  
ATOM    171  HD3 LYS A  10      15.262  -6.853  -3.169  1.00  2.70           H  
ATOM    172  HE2 LYS A  10      16.524  -4.603  -4.229  1.00  0.37           H  
ATOM    173  HE3 LYS A  10      17.491  -5.943  -4.832  1.00  1.47           H  
ATOM    174  HZ1 LYS A  10      14.840  -6.699  -5.084  1.00  2.57           H  
ATOM    175  HZ2 LYS A  10      14.934  -5.101  -5.653  1.00  2.28           H  
ATOM    176  HZ3 LYS A  10      15.930  -6.301  -6.325  1.00  2.47           H  
ATOM    177  N   THR A  11      15.061  -3.164   0.943  1.00  0.26           N  
ATOM    178  CA  THR A  11      15.791  -2.713   2.160  1.00  0.49           C  
ATOM    179  C   THR A  11      14.800  -2.380   3.280  1.00  0.56           C  
ATOM    180  O   THR A  11      15.196  -2.021   4.370  1.00  0.68           O  
ATOM    181  CB  THR A  11      16.604  -1.467   1.813  1.00  0.68           C  
ATOM    182  OG1 THR A  11      15.866  -0.829   0.775  1.00  0.73           O  
ATOM    183  CG2 THR A  11      17.949  -1.830   1.191  1.00  0.56           C  
ATOM    184  H   THR A  11      14.517  -2.526   0.437  1.00  0.36           H  
ATOM    185  HA  THR A  11      16.457  -3.489   2.493  1.00  0.54           H  
ATOM    186  HB  THR A  11      16.727  -0.818   2.657  1.00  0.94           H  
ATOM    187  HG1 THR A  11      16.292  -1.035  -0.061  1.00  1.54           H  
ATOM    188 HG21 THR A  11      18.509  -2.455   1.872  1.00  0.73           H  
ATOM    189 HG22 THR A  11      17.790  -2.367   0.267  1.00  0.99           H  
ATOM    190 HG23 THR A  11      18.512  -0.932   0.988  1.00  1.45           H  
ATOM    191  N   LEU A  12      13.528  -2.504   2.993  1.00  0.48           N  
ATOM    192  CA  LEU A  12      12.519  -2.189   4.052  1.00  0.54           C  
ATOM    193  C   LEU A  12      11.195  -2.921   3.786  1.00  0.48           C  
ATOM    194  O   LEU A  12      10.455  -2.567   2.889  1.00  0.82           O  
ATOM    195  CB  LEU A  12      12.279  -0.674   4.069  1.00  0.59           C  
ATOM    196  CG  LEU A  12      11.081  -0.333   4.974  1.00  1.13           C  
ATOM    197  CD1 LEU A  12      11.246  -1.022   6.331  1.00  1.73           C  
ATOM    198  CD2 LEU A  12      11.035   1.180   5.186  1.00  0.83           C  
ATOM    199  H   LEU A  12      13.242  -2.796   2.096  1.00  0.39           H  
ATOM    200  HA  LEU A  12      12.907  -2.496   5.006  1.00  0.58           H  
ATOM    201  HB2 LEU A  12      13.162  -0.175   4.438  1.00  0.60           H  
ATOM    202  HB3 LEU A  12      12.079  -0.330   3.064  1.00  0.66           H  
ATOM    203  HG  LEU A  12      10.164  -0.660   4.507  1.00  2.01           H  
ATOM    204 HD11 LEU A  12      12.275  -0.950   6.653  1.00  1.04           H  
ATOM    205 HD12 LEU A  12      10.611  -0.543   7.062  1.00  2.49           H  
ATOM    206 HD13 LEU A  12      10.970  -2.062   6.249  1.00  2.70           H  
ATOM    207 HD21 LEU A  12      11.091   1.684   4.233  1.00  1.67           H  
ATOM    208 HD22 LEU A  12      10.113   1.452   5.678  1.00  1.12           H  
ATOM    209 HD23 LEU A  12      11.869   1.487   5.800  1.00  1.47           H  
ATOM    210  N   LYS A  13      10.928  -3.925   4.583  1.00  0.23           N  
ATOM    211  CA  LYS A  13       9.657  -4.695   4.412  1.00  0.18           C  
ATOM    212  C   LYS A  13       8.719  -4.419   5.594  1.00  0.17           C  
ATOM    213  O   LYS A  13       9.159  -4.297   6.721  1.00  0.19           O  
ATOM    214  CB  LYS A  13       9.979  -6.187   4.356  1.00  0.25           C  
ATOM    215  CG  LYS A  13      10.725  -6.492   3.054  1.00  0.34           C  
ATOM    216  CD  LYS A  13      10.961  -8.000   2.953  1.00  0.72           C  
ATOM    217  CE  LYS A  13      11.446  -8.340   1.543  1.00  1.69           C  
ATOM    218  NZ  LYS A  13      12.710  -7.614   1.237  1.00  2.07           N  
ATOM    219  H   LYS A  13      11.561  -4.172   5.291  1.00  0.40           H  
ATOM    220  HA  LYS A  13       9.174  -4.401   3.498  1.00  0.16           H  
ATOM    221  HB2 LYS A  13      10.595  -6.459   5.198  1.00  0.41           H  
ATOM    222  HB3 LYS A  13       9.063  -6.757   4.390  1.00  0.19           H  
ATOM    223  HG2 LYS A  13      10.136  -6.159   2.212  1.00  0.63           H  
ATOM    224  HG3 LYS A  13      11.673  -5.975   3.050  1.00  0.35           H  
ATOM    225  HD2 LYS A  13      11.706  -8.300   3.675  1.00  0.52           H  
ATOM    226  HD3 LYS A  13      10.039  -8.526   3.156  1.00  1.26           H  
ATOM    227  HE2 LYS A  13      11.621  -9.403   1.466  1.00  1.99           H  
ATOM    228  HE3 LYS A  13      10.692  -8.055   0.822  1.00  2.67           H  
ATOM    229  HZ1 LYS A  13      12.988  -7.042   2.060  1.00  2.07           H  
ATOM    230  HZ2 LYS A  13      13.461  -8.301   1.022  1.00  2.24           H  
ATOM    231  HZ3 LYS A  13      12.565  -6.993   0.416  1.00  3.01           H  
ATOM    232  N   GLY A  14       7.447  -4.324   5.315  1.00  0.20           N  
ATOM    233  CA  GLY A  14       6.478  -4.049   6.416  1.00  0.26           C  
ATOM    234  C   GLY A  14       5.034  -4.207   5.926  1.00  0.19           C  
ATOM    235  O   GLY A  14       4.782  -4.845   4.924  1.00  0.16           O  
ATOM    236  H   GLY A  14       7.132  -4.431   4.393  1.00  0.22           H  
ATOM    237  HA2 GLY A  14       6.655  -4.742   7.226  1.00  0.35           H  
ATOM    238  HA3 GLY A  14       6.623  -3.041   6.774  1.00  0.29           H  
ATOM    239  N   GLU A  15       4.120  -3.609   6.647  1.00  0.17           N  
ATOM    240  CA  GLU A  15       2.683  -3.710   6.260  1.00  0.11           C  
ATOM    241  C   GLU A  15       1.839  -2.797   7.157  1.00  0.12           C  
ATOM    242  O   GLU A  15       2.093  -2.681   8.340  1.00  0.24           O  
ATOM    243  CB  GLU A  15       2.214  -5.168   6.415  1.00  0.08           C  
ATOM    244  CG  GLU A  15       2.010  -5.504   7.901  1.00  0.55           C  
ATOM    245  CD  GLU A  15       3.224  -5.040   8.710  1.00  1.91           C  
ATOM    246  OE1 GLU A  15       4.317  -5.376   8.285  1.00  2.54           O  
ATOM    247  OE2 GLU A  15       2.990  -4.381   9.710  1.00  3.16           O  
ATOM    248  H   GLU A  15       4.377  -3.086   7.431  1.00  0.21           H  
ATOM    249  HA  GLU A  15       2.568  -3.408   5.233  1.00  0.12           H  
ATOM    250  HB2 GLU A  15       1.283  -5.304   5.886  1.00  0.42           H  
ATOM    251  HB3 GLU A  15       2.954  -5.833   5.997  1.00  0.36           H  
ATOM    252  HG2 GLU A  15       1.123  -5.014   8.273  1.00  2.18           H  
ATOM    253  HG3 GLU A  15       1.897  -6.572   8.018  1.00  1.39           H  
ATOM    254  N   THR A  16       0.857  -2.166   6.579  1.00  0.12           N  
ATOM    255  CA  THR A  16      -0.010  -1.262   7.392  1.00  0.11           C  
ATOM    256  C   THR A  16      -1.369  -1.083   6.709  1.00  0.09           C  
ATOM    257  O   THR A  16      -1.463  -1.089   5.497  1.00  0.21           O  
ATOM    258  CB  THR A  16       0.678   0.099   7.546  1.00  0.17           C  
ATOM    259  OG1 THR A  16      -0.064   0.768   8.561  1.00  0.51           O  
ATOM    260  CG2 THR A  16       0.516   0.960   6.297  1.00  0.23           C  
ATOM    261  H   THR A  16       0.689  -2.284   5.619  1.00  0.20           H  
ATOM    262  HA  THR A  16      -0.157  -1.695   8.366  1.00  0.09           H  
ATOM    263  HB  THR A  16       1.713   0.000   7.821  1.00  0.43           H  
ATOM    264  HG1 THR A  16      -0.245   0.136   9.260  1.00  1.25           H  
ATOM    265 HG21 THR A  16       0.460   0.329   5.424  1.00  0.88           H  
ATOM    266 HG22 THR A  16      -0.390   1.543   6.372  1.00  1.29           H  
ATOM    267 HG23 THR A  16       1.360   1.626   6.201  1.00  0.82           H  
ATOM    268  N   THR A  17      -2.395  -0.927   7.507  1.00  0.19           N  
ATOM    269  CA  THR A  17      -3.762  -0.759   6.924  1.00  0.15           C  
ATOM    270  C   THR A  17      -4.184   0.710   6.958  1.00  0.16           C  
ATOM    271  O   THR A  17      -3.858   1.432   7.879  1.00  0.21           O  
ATOM    272  CB  THR A  17      -4.760  -1.591   7.738  1.00  0.15           C  
ATOM    273  OG1 THR A  17      -5.039  -0.799   8.888  1.00  0.16           O  
ATOM    274  CG2 THR A  17      -4.122  -2.870   8.276  1.00  0.17           C  
ATOM    275  H   THR A  17      -2.268  -0.920   8.478  1.00  0.32           H  
ATOM    276  HA  THR A  17      -3.764  -1.105   5.908  1.00  0.14           H  
ATOM    277  HB  THR A  17      -5.654  -1.804   7.182  1.00  0.13           H  
ATOM    278  HG1 THR A  17      -5.487  -1.354   9.530  1.00  0.77           H  
ATOM    279 HG21 THR A  17      -3.284  -3.149   7.656  1.00  0.98           H  
ATOM    280 HG22 THR A  17      -3.778  -2.710   9.286  1.00  0.81           H  
ATOM    281 HG23 THR A  17      -4.848  -3.669   8.270  1.00  1.01           H  
ATOM    282  N   THR A  18      -4.902   1.117   5.942  1.00  0.15           N  
ATOM    283  CA  THR A  18      -5.370   2.533   5.886  1.00  0.16           C  
ATOM    284  C   THR A  18      -6.842   2.585   5.454  1.00  0.13           C  
ATOM    285  O   THR A  18      -7.291   1.777   4.659  1.00  0.08           O  
ATOM    286  CB  THR A  18      -4.516   3.305   4.877  1.00  0.18           C  
ATOM    287  OG1 THR A  18      -4.686   4.674   5.231  1.00  0.21           O  
ATOM    288  CG2 THR A  18      -5.074   3.182   3.463  1.00  0.15           C  
ATOM    289  H   THR A  18      -5.126   0.496   5.219  1.00  0.16           H  
ATOM    290  HA  THR A  18      -5.269   2.986   6.857  1.00  0.18           H  
ATOM    291  HB  THR A  18      -3.481   3.015   4.918  1.00  0.19           H  
ATOM    292  HG1 THR A  18      -5.623   4.879   5.180  1.00  0.72           H  
ATOM    293 HG21 THR A  18      -5.415   2.173   3.292  1.00  0.85           H  
ATOM    294 HG22 THR A  18      -5.901   3.864   3.337  1.00  0.70           H  
ATOM    295 HG23 THR A  18      -4.303   3.422   2.745  1.00  0.81           H  
ATOM    296  N   GLU A  19      -7.560   3.533   5.993  1.00  0.20           N  
ATOM    297  CA  GLU A  19      -9.003   3.660   5.631  1.00  0.18           C  
ATOM    298  C   GLU A  19      -9.161   4.577   4.414  1.00  0.20           C  
ATOM    299  O   GLU A  19      -8.654   5.681   4.398  1.00  0.28           O  
ATOM    300  CB  GLU A  19      -9.765   4.250   6.816  1.00  0.27           C  
ATOM    301  CG  GLU A  19     -11.180   3.669   6.844  1.00  0.78           C  
ATOM    302  CD  GLU A  19     -12.017   4.424   7.878  1.00  0.99           C  
ATOM    303  OE1 GLU A  19     -11.789   5.618   7.991  1.00  1.11           O  
ATOM    304  OE2 GLU A  19     -12.838   3.766   8.496  1.00  1.92           O  
ATOM    305  H   GLU A  19      -7.156   4.156   6.632  1.00  0.27           H  
ATOM    306  HA  GLU A  19      -9.400   2.687   5.399  1.00  0.12           H  
ATOM    307  HB2 GLU A  19      -9.254   4.003   7.735  1.00  0.82           H  
ATOM    308  HB3 GLU A  19      -9.817   5.324   6.717  1.00  0.38           H  
ATOM    309  HG2 GLU A  19     -11.637   3.772   5.870  1.00  1.17           H  
ATOM    310  HG3 GLU A  19     -11.141   2.623   7.112  1.00  1.17           H  
ATOM    311  N   ALA A  20      -9.863   4.097   3.422  1.00  0.19           N  
ATOM    312  CA  ALA A  20     -10.069   4.924   2.195  1.00  0.29           C  
ATOM    313  C   ALA A  20     -11.503   4.757   1.686  1.00  0.37           C  
ATOM    314  O   ALA A  20     -12.167   3.790   1.999  1.00  0.53           O  
ATOM    315  CB  ALA A  20      -9.086   4.472   1.117  1.00  0.28           C  
ATOM    316  H   ALA A  20     -10.251   3.199   3.482  1.00  0.17           H  
ATOM    317  HA  ALA A  20      -9.891   5.961   2.426  1.00  0.35           H  
ATOM    318  HB1 ALA A  20      -8.604   3.555   1.425  1.00  0.90           H  
ATOM    319  HB2 ALA A  20      -9.615   4.301   0.190  1.00  0.90           H  
ATOM    320  HB3 ALA A  20      -8.336   5.233   0.965  1.00  1.16           H  
ATOM    321  N   VAL A  21     -11.952   5.706   0.909  1.00  0.31           N  
ATOM    322  CA  VAL A  21     -13.343   5.618   0.377  1.00  0.39           C  
ATOM    323  C   VAL A  21     -13.370   4.810  -0.926  1.00  0.30           C  
ATOM    324  O   VAL A  21     -14.398   4.290  -1.313  1.00  0.40           O  
ATOM    325  CB  VAL A  21     -13.872   7.029   0.119  1.00  0.47           C  
ATOM    326  CG1 VAL A  21     -12.918   7.763  -0.826  1.00  0.51           C  
ATOM    327  CG2 VAL A  21     -15.256   6.937  -0.530  1.00  0.57           C  
ATOM    328  H   VAL A  21     -11.380   6.468   0.679  1.00  0.27           H  
ATOM    329  HA  VAL A  21     -13.971   5.135   1.106  1.00  0.52           H  
ATOM    330  HB  VAL A  21     -13.943   7.567   1.052  1.00  0.50           H  
ATOM    331 HG11 VAL A  21     -12.838   7.223  -1.758  1.00  0.82           H  
ATOM    332 HG12 VAL A  21     -13.292   8.757  -1.023  1.00  0.95           H  
ATOM    333 HG13 VAL A  21     -11.941   7.834  -0.372  1.00  1.30           H  
ATOM    334 HG21 VAL A  21     -15.729   6.008  -0.248  1.00  0.50           H  
ATOM    335 HG22 VAL A  21     -15.869   7.763  -0.196  1.00  1.46           H  
ATOM    336 HG23 VAL A  21     -15.160   6.977  -1.604  1.00  1.38           H  
ATOM    337  N   ASP A  22     -12.241   4.720  -1.576  1.00  0.21           N  
ATOM    338  CA  ASP A  22     -12.197   3.948  -2.854  1.00  0.31           C  
ATOM    339  C   ASP A  22     -10.776   3.432  -3.123  1.00  0.27           C  
ATOM    340  O   ASP A  22      -9.905   3.527  -2.281  1.00  0.45           O  
ATOM    341  CB  ASP A  22     -12.641   4.854  -4.002  1.00  0.36           C  
ATOM    342  CG  ASP A  22     -11.590   5.942  -4.226  1.00  0.31           C  
ATOM    343  OD1 ASP A  22     -10.530   5.576  -4.700  1.00  1.01           O  
ATOM    344  OD2 ASP A  22     -11.909   7.076  -3.914  1.00  0.42           O  
ATOM    345  H   ASP A  22     -11.433   5.154  -1.230  1.00  0.21           H  
ATOM    346  HA  ASP A  22     -12.870   3.110  -2.785  1.00  0.45           H  
ATOM    347  HB2 ASP A  22     -12.751   4.272  -4.905  1.00  0.57           H  
ATOM    348  HB3 ASP A  22     -13.586   5.316  -3.758  1.00  0.37           H  
ATOM    349  N   ALA A  23     -10.576   2.899  -4.299  1.00  0.13           N  
ATOM    350  CA  ALA A  23      -9.225   2.363  -4.643  1.00  0.12           C  
ATOM    351  C   ALA A  23      -8.294   3.492  -5.098  1.00  0.15           C  
ATOM    352  O   ALA A  23      -7.144   3.542  -4.715  1.00  0.30           O  
ATOM    353  CB  ALA A  23      -9.370   1.339  -5.768  1.00  0.18           C  
ATOM    354  H   ALA A  23     -11.306   2.851  -4.950  1.00  0.25           H  
ATOM    355  HA  ALA A  23      -8.804   1.879  -3.778  1.00  0.06           H  
ATOM    356  HB1 ALA A  23     -10.063   1.709  -6.509  1.00  1.19           H  
ATOM    357  HB2 ALA A  23      -8.410   1.171  -6.234  1.00  0.98           H  
ATOM    358  HB3 ALA A  23      -9.739   0.408  -5.369  1.00  0.91           H  
ATOM    359  N   ALA A  24      -8.812   4.377  -5.903  1.00  0.10           N  
ATOM    360  CA  ALA A  24      -7.965   5.502  -6.397  1.00  0.09           C  
ATOM    361  C   ALA A  24      -7.276   6.201  -5.224  1.00  0.06           C  
ATOM    362  O   ALA A  24      -6.069   6.336  -5.202  1.00  0.11           O  
ATOM    363  CB  ALA A  24      -8.846   6.502  -7.143  1.00  0.10           C  
ATOM    364  H   ALA A  24      -9.750   4.310  -6.175  1.00  0.18           H  
ATOM    365  HA  ALA A  24      -7.218   5.116  -7.068  1.00  0.12           H  
ATOM    366  HB1 ALA A  24      -9.887   6.294  -6.940  1.00  0.95           H  
ATOM    367  HB2 ALA A  24      -8.614   7.505  -6.819  1.00  1.00           H  
ATOM    368  HB3 ALA A  24      -8.669   6.421  -8.206  1.00  0.93           H  
ATOM    369  N   THR A  25      -8.056   6.632  -4.275  1.00  0.04           N  
ATOM    370  CA  THR A  25      -7.457   7.324  -3.098  1.00  0.08           C  
ATOM    371  C   THR A  25      -6.537   6.361  -2.339  1.00  0.11           C  
ATOM    372  O   THR A  25      -5.520   6.760  -1.808  1.00  0.27           O  
ATOM    373  CB  THR A  25      -8.575   7.804  -2.171  1.00  0.15           C  
ATOM    374  OG1 THR A  25      -7.914   8.179  -0.966  1.00  0.70           O  
ATOM    375  CG2 THR A  25      -9.506   6.661  -1.783  1.00  0.54           C  
ATOM    376  H   THR A  25      -9.025   6.503  -4.335  1.00  0.07           H  
ATOM    377  HA  THR A  25      -6.885   8.172  -3.435  1.00  0.06           H  
ATOM    378  HB  THR A  25      -9.123   8.628  -2.591  1.00  0.32           H  
ATOM    379  HG1 THR A  25      -8.584   8.340  -0.298  1.00  1.29           H  
ATOM    380 HG21 THR A  25      -9.244   5.776  -2.341  1.00  1.54           H  
ATOM    381 HG22 THR A  25      -9.413   6.457  -0.727  1.00  0.57           H  
ATOM    382 HG23 THR A  25     -10.526   6.931  -2.005  1.00  1.59           H  
ATOM    383  N   ALA A  26      -6.916   5.109  -2.304  1.00  0.13           N  
ATOM    384  CA  ALA A  26      -6.070   4.110  -1.586  1.00  0.12           C  
ATOM    385  C   ALA A  26      -4.707   3.966  -2.279  1.00  0.21           C  
ATOM    386  O   ALA A  26      -3.702   3.739  -1.636  1.00  0.31           O  
ATOM    387  CB  ALA A  26      -6.782   2.758  -1.581  1.00  0.18           C  
ATOM    388  H   ALA A  26      -7.750   4.830  -2.741  1.00  0.26           H  
ATOM    389  HA  ALA A  26      -5.920   4.434  -0.574  1.00  0.10           H  
ATOM    390  HB1 ALA A  26      -7.778   2.873  -1.179  1.00  1.05           H  
ATOM    391  HB2 ALA A  26      -6.846   2.376  -2.587  1.00  0.78           H  
ATOM    392  HB3 ALA A  26      -6.231   2.059  -0.968  1.00  0.90           H  
ATOM    393  N   GLU A  27      -4.703   4.104  -3.579  1.00  0.23           N  
ATOM    394  CA  GLU A  27      -3.421   3.976  -4.330  1.00  0.34           C  
ATOM    395  C   GLU A  27      -2.450   5.096  -3.934  1.00  0.36           C  
ATOM    396  O   GLU A  27      -1.324   4.839  -3.557  1.00  0.45           O  
ATOM    397  CB  GLU A  27      -3.712   4.073  -5.829  1.00  0.37           C  
ATOM    398  CG  GLU A  27      -4.334   2.762  -6.318  1.00  0.51           C  
ATOM    399  CD  GLU A  27      -4.470   2.807  -7.842  1.00  0.53           C  
ATOM    400  OE1 GLU A  27      -5.181   3.688  -8.297  1.00  1.63           O  
ATOM    401  OE2 GLU A  27      -3.853   1.958  -8.466  1.00  1.08           O  
ATOM    402  H   GLU A  27      -5.536   4.285  -4.060  1.00  0.19           H  
ATOM    403  HA  GLU A  27      -2.973   3.022  -4.115  1.00  0.41           H  
ATOM    404  HB2 GLU A  27      -4.396   4.888  -6.011  1.00  0.26           H  
ATOM    405  HB3 GLU A  27      -2.796   4.258  -6.360  1.00  0.45           H  
ATOM    406  HG2 GLU A  27      -3.705   1.930  -6.042  1.00  0.62           H  
ATOM    407  HG3 GLU A  27      -5.312   2.635  -5.879  1.00  0.51           H  
ATOM    408  N   LYS A  28      -2.909   6.314  -4.028  1.00  0.39           N  
ATOM    409  CA  LYS A  28      -2.022   7.464  -3.681  1.00  0.51           C  
ATOM    410  C   LYS A  28      -1.855   7.596  -2.161  1.00  0.44           C  
ATOM    411  O   LYS A  28      -0.822   8.027  -1.688  1.00  0.42           O  
ATOM    412  CB  LYS A  28      -2.630   8.747  -4.240  1.00  0.66           C  
ATOM    413  CG  LYS A  28      -3.990   8.987  -3.583  1.00  0.71           C  
ATOM    414  CD  LYS A  28      -4.768  10.027  -4.395  1.00  0.53           C  
ATOM    415  CE  LYS A  28      -5.426  11.021  -3.437  1.00  1.11           C  
ATOM    416  NZ  LYS A  28      -4.391  11.748  -2.648  1.00  2.13           N  
ATOM    417  H   LYS A  28      -3.830   6.473  -4.326  1.00  0.40           H  
ATOM    418  HA  LYS A  28      -1.055   7.311  -4.130  1.00  0.59           H  
ATOM    419  HB2 LYS A  28      -1.975   9.581  -4.033  1.00  1.27           H  
ATOM    420  HB3 LYS A  28      -2.754   8.653  -5.309  1.00  1.51           H  
ATOM    421  HG2 LYS A  28      -4.545   8.062  -3.552  1.00  1.65           H  
ATOM    422  HG3 LYS A  28      -3.847   9.348  -2.575  1.00  1.37           H  
ATOM    423  HD2 LYS A  28      -4.093  10.553  -5.055  1.00  0.74           H  
ATOM    424  HD3 LYS A  28      -5.526   9.534  -4.985  1.00  1.49           H  
ATOM    425  HE2 LYS A  28      -6.006  11.736  -4.002  1.00  1.55           H  
ATOM    426  HE3 LYS A  28      -6.080  10.492  -2.760  1.00  1.72           H  
ATOM    427  HZ1 LYS A  28      -3.489  11.235  -2.706  1.00  2.69           H  
ATOM    428  HZ2 LYS A  28      -4.272  12.707  -3.034  1.00  2.20           H  
ATOM    429  HZ3 LYS A  28      -4.693  11.808  -1.655  1.00  2.98           H  
ATOM    430  N   VAL A  29      -2.868   7.225  -1.424  1.00  0.41           N  
ATOM    431  CA  VAL A  29      -2.759   7.339   0.062  1.00  0.37           C  
ATOM    432  C   VAL A  29      -1.594   6.487   0.564  1.00  0.30           C  
ATOM    433  O   VAL A  29      -0.652   6.996   1.139  1.00  0.38           O  
ATOM    434  CB  VAL A  29      -4.055   6.860   0.705  1.00  0.34           C  
ATOM    435  CG1 VAL A  29      -3.823   6.640   2.202  1.00  0.34           C  
ATOM    436  CG2 VAL A  29      -5.136   7.926   0.513  1.00  0.39           C  
ATOM    437  H   VAL A  29      -3.684   6.873  -1.836  1.00  0.42           H  
ATOM    438  HA  VAL A  29      -2.587   8.368   0.329  1.00  0.45           H  
ATOM    439  HB  VAL A  29      -4.366   5.939   0.246  1.00  0.30           H  
ATOM    440 HG11 VAL A  29      -3.156   7.400   2.582  1.00  1.23           H  
ATOM    441 HG12 VAL A  29      -4.764   6.695   2.729  1.00  1.00           H  
ATOM    442 HG13 VAL A  29      -3.382   5.666   2.362  1.00  1.16           H  
ATOM    443 HG21 VAL A  29      -4.911   8.519  -0.361  1.00  1.43           H  
ATOM    444 HG22 VAL A  29      -6.097   7.451   0.382  1.00  1.09           H  
ATOM    445 HG23 VAL A  29      -5.172   8.569   1.379  1.00  0.77           H  
ATOM    446  N   PHE A  30      -1.678   5.203   0.339  1.00  0.15           N  
ATOM    447  CA  PHE A  30      -0.569   4.319   0.796  1.00  0.07           C  
ATOM    448  C   PHE A  30       0.755   4.840   0.233  1.00  0.06           C  
ATOM    449  O   PHE A  30       1.776   4.789   0.887  1.00  0.06           O  
ATOM    450  CB  PHE A  30      -0.807   2.891   0.294  1.00  0.09           C  
ATOM    451  CG  PHE A  30      -1.680   2.113   1.292  1.00  0.07           C  
ATOM    452  CD1 PHE A  30      -1.249   1.896   2.592  1.00  0.02           C  
ATOM    453  CD2 PHE A  30      -2.911   1.612   0.903  1.00  0.10           C  
ATOM    454  CE1 PHE A  30      -2.038   1.190   3.483  1.00  0.05           C  
ATOM    455  CE2 PHE A  30      -3.694   0.907   1.795  1.00  0.09           C  
ATOM    456  CZ  PHE A  30      -3.257   0.694   3.082  1.00  0.06           C  
ATOM    457  H   PHE A  30      -2.456   4.829  -0.129  1.00  0.13           H  
ATOM    458  HA  PHE A  30      -0.529   4.324   1.872  1.00  0.05           H  
ATOM    459  HB2 PHE A  30      -1.304   2.922  -0.665  1.00  0.15           H  
ATOM    460  HB3 PHE A  30       0.138   2.384   0.186  1.00  0.10           H  
ATOM    461  HD1 PHE A  30      -0.286   2.268   2.907  1.00  0.04           H  
ATOM    462  HD2 PHE A  30      -3.262   1.773  -0.106  1.00  0.15           H  
ATOM    463  HE1 PHE A  30      -1.699   1.031   4.495  1.00  0.08           H  
ATOM    464  HE2 PHE A  30      -4.649   0.524   1.483  1.00  0.13           H  
ATOM    465  HZ  PHE A  30      -3.863   0.118   3.773  1.00  0.07           H  
ATOM    466  N   LYS A  31       0.705   5.330  -0.977  1.00  0.05           N  
ATOM    467  CA  LYS A  31       1.946   5.871  -1.598  1.00  0.04           C  
ATOM    468  C   LYS A  31       2.472   7.036  -0.756  1.00  0.04           C  
ATOM    469  O   LYS A  31       3.662   7.274  -0.695  1.00  0.15           O  
ATOM    470  CB  LYS A  31       1.629   6.353  -3.014  1.00  0.08           C  
ATOM    471  CG  LYS A  31       2.936   6.679  -3.742  1.00  0.23           C  
ATOM    472  CD  LYS A  31       2.614   7.406  -5.050  1.00  0.22           C  
ATOM    473  CE  LYS A  31       3.917   7.877  -5.699  1.00  0.79           C  
ATOM    474  NZ  LYS A  31       4.905   6.764  -5.756  1.00  2.14           N  
ATOM    475  H   LYS A  31      -0.141   5.341  -1.472  1.00  0.06           H  
ATOM    476  HA  LYS A  31       2.693   5.098  -1.641  1.00  0.07           H  
ATOM    477  HB2 LYS A  31       1.099   5.578  -3.550  1.00  0.07           H  
ATOM    478  HB3 LYS A  31       1.010   7.237  -2.966  1.00  0.14           H  
ATOM    479  HG2 LYS A  31       3.553   7.309  -3.119  1.00  0.36           H  
ATOM    480  HG3 LYS A  31       3.469   5.764  -3.957  1.00  0.52           H  
ATOM    481  HD2 LYS A  31       2.096   6.735  -5.720  1.00  0.84           H  
ATOM    482  HD3 LYS A  31       1.982   8.258  -4.845  1.00  0.75           H  
ATOM    483  HE2 LYS A  31       3.716   8.223  -6.702  1.00  1.19           H  
ATOM    484  HE3 LYS A  31       4.333   8.690  -5.123  1.00  1.49           H  
ATOM    485  HZ1 LYS A  31       4.477   5.945  -6.235  1.00  2.52           H  
ATOM    486  HZ2 LYS A  31       5.746   7.073  -6.284  1.00  2.77           H  
ATOM    487  HZ3 LYS A  31       5.180   6.495  -4.790  1.00  2.76           H  
ATOM    488  N   GLN A  32       1.570   7.738  -0.126  1.00  0.09           N  
ATOM    489  CA  GLN A  32       2.000   8.879   0.730  1.00  0.13           C  
ATOM    490  C   GLN A  32       2.752   8.340   1.950  1.00  0.13           C  
ATOM    491  O   GLN A  32       3.591   9.010   2.517  1.00  0.23           O  
ATOM    492  CB  GLN A  32       0.768   9.659   1.189  1.00  0.17           C  
ATOM    493  CG  GLN A  32       1.216  10.991   1.794  1.00  0.29           C  
ATOM    494  CD  GLN A  32       0.338  11.321   3.003  1.00  0.72           C  
ATOM    495  OE1 GLN A  32      -0.646  12.025   2.895  1.00  1.22           O  
ATOM    496  NE2 GLN A  32       0.658  10.833   4.170  1.00  1.81           N  
ATOM    497  H   GLN A  32       0.619   7.517  -0.214  1.00  0.16           H  
ATOM    498  HA  GLN A  32       2.648   9.528   0.167  1.00  0.14           H  
ATOM    499  HB2 GLN A  32       0.121   9.843   0.345  1.00  0.33           H  
ATOM    500  HB3 GLN A  32       0.229   9.086   1.930  1.00  0.15           H  
ATOM    501  HG2 GLN A  32       2.247  10.921   2.110  1.00  0.56           H  
ATOM    502  HG3 GLN A  32       1.122  11.777   1.058  1.00  0.97           H  
ATOM    503 HE21 GLN A  32       1.451  10.265   4.264  1.00  2.38           H  
ATOM    504 HE22 GLN A  32       0.105  11.035   4.954  1.00  2.30           H  
ATOM    505  N   TYR A  33       2.427   7.131   2.323  1.00  0.04           N  
ATOM    506  CA  TYR A  33       3.110   6.512   3.493  1.00  0.04           C  
ATOM    507  C   TYR A  33       4.496   6.012   3.081  1.00  0.08           C  
ATOM    508  O   TYR A  33       5.500   6.439   3.616  1.00  0.13           O  
ATOM    509  CB  TYR A  33       2.273   5.335   3.993  1.00  0.03           C  
ATOM    510  CG  TYR A  33       2.987   4.672   5.170  1.00  0.04           C  
ATOM    511  CD1 TYR A  33       3.997   3.757   4.949  1.00  0.10           C  
ATOM    512  CD2 TYR A  33       2.632   4.976   6.468  1.00  0.05           C  
ATOM    513  CE1 TYR A  33       4.642   3.159   6.008  1.00  0.14           C  
ATOM    514  CE2 TYR A  33       3.278   4.376   7.528  1.00  0.07           C  
ATOM    515  CZ  TYR A  33       4.289   3.462   7.308  1.00  0.12           C  
ATOM    516  OH  TYR A  33       4.936   2.864   8.369  1.00  0.16           O  
ATOM    517  H   TYR A  33       1.734   6.635   1.839  1.00  0.08           H  
ATOM    518  HA  TYR A  33       3.209   7.239   4.277  1.00  0.08           H  
ATOM    519  HB2 TYR A  33       1.301   5.683   4.312  1.00  0.07           H  
ATOM    520  HB3 TYR A  33       2.149   4.613   3.200  1.00  0.07           H  
ATOM    521  HD1 TYR A  33       4.283   3.511   3.937  1.00  0.14           H  
ATOM    522  HD2 TYR A  33       1.843   5.689   6.655  1.00  0.09           H  
ATOM    523  HE1 TYR A  33       5.431   2.446   5.820  1.00  0.19           H  
ATOM    524  HE2 TYR A  33       2.992   4.624   8.540  1.00  0.10           H  
ATOM    525  HH  TYR A  33       5.599   3.477   8.696  1.00  1.02           H  
ATOM    526  N   ALA A  34       4.518   5.117   2.134  1.00  0.09           N  
ATOM    527  CA  ALA A  34       5.826   4.576   1.663  1.00  0.15           C  
ATOM    528  C   ALA A  34       6.801   5.725   1.388  1.00  0.16           C  
ATOM    529  O   ALA A  34       7.987   5.610   1.635  1.00  0.28           O  
ATOM    530  CB  ALA A  34       5.601   3.779   0.380  1.00  0.16           C  
ATOM    531  H   ALA A  34       3.681   4.802   1.735  1.00  0.08           H  
ATOM    532  HA  ALA A  34       6.238   3.927   2.417  1.00  0.19           H  
ATOM    533  HB1 ALA A  34       4.572   3.871   0.069  1.00  0.82           H  
ATOM    534  HB2 ALA A  34       6.243   4.160  -0.401  1.00  1.01           H  
ATOM    535  HB3 ALA A  34       5.830   2.739   0.552  1.00  0.98           H  
ATOM    536  N   ASN A  35       6.281   6.809   0.879  1.00  0.10           N  
ATOM    537  CA  ASN A  35       7.162   7.976   0.584  1.00  0.15           C  
ATOM    538  C   ASN A  35       7.934   8.381   1.843  1.00  0.20           C  
ATOM    539  O   ASN A  35       9.114   8.665   1.788  1.00  0.19           O  
ATOM    540  CB  ASN A  35       6.299   9.147   0.114  1.00  0.17           C  
ATOM    541  CG  ASN A  35       7.194  10.207  -0.535  1.00  0.34           C  
ATOM    542  OD1 ASN A  35       8.237  10.556  -0.020  1.00  0.56           O  
ATOM    543  ND2 ASN A  35       6.823  10.740  -1.667  1.00  1.47           N  
ATOM    544  H   ASN A  35       5.320   6.854   0.691  1.00  0.12           H  
ATOM    545  HA  ASN A  35       7.858   7.712  -0.193  1.00  0.16           H  
ATOM    546  HB2 ASN A  35       5.574   8.801  -0.608  1.00  0.20           H  
ATOM    547  HB3 ASN A  35       5.784   9.584   0.957  1.00  0.17           H  
ATOM    548 HD21 ASN A  35       5.983  10.463  -2.088  1.00  2.18           H  
ATOM    549 HD22 ASN A  35       7.384  11.420  -2.095  1.00  1.61           H  
ATOM    550  N   ASP A  36       7.248   8.398   2.954  1.00  0.25           N  
ATOM    551  CA  ASP A  36       7.925   8.776   4.227  1.00  0.30           C  
ATOM    552  C   ASP A  36       8.735   7.590   4.760  1.00  0.35           C  
ATOM    553  O   ASP A  36       9.037   7.520   5.935  1.00  0.59           O  
ATOM    554  CB  ASP A  36       6.868   9.176   5.256  1.00  0.57           C  
ATOM    555  CG  ASP A  36       6.203  10.481   4.817  1.00  0.72           C  
ATOM    556  OD1 ASP A  36       6.316  10.777   3.638  1.00  1.64           O  
ATOM    557  OD2 ASP A  36       5.619  11.111   5.684  1.00  0.87           O  
ATOM    558  H   ASP A  36       6.297   8.164   2.950  1.00  0.26           H  
ATOM    559  HA  ASP A  36       8.582   9.608   4.049  1.00  0.23           H  
ATOM    560  HB2 ASP A  36       6.118   8.402   5.331  1.00  0.52           H  
ATOM    561  HB3 ASP A  36       7.332   9.318   6.221  1.00  0.78           H  
ATOM    562  N   ASN A  37       9.066   6.683   3.878  1.00  0.26           N  
ATOM    563  CA  ASN A  37       9.857   5.489   4.305  1.00  0.41           C  
ATOM    564  C   ASN A  37      10.949   5.177   3.273  1.00  0.42           C  
ATOM    565  O   ASN A  37      11.999   4.671   3.615  1.00  0.61           O  
ATOM    566  CB  ASN A  37       8.916   4.291   4.433  1.00  0.55           C  
ATOM    567  CG  ASN A  37       8.108   4.420   5.726  1.00  0.62           C  
ATOM    568  OD1 ASN A  37       8.189   3.587   6.609  1.00  0.83           O  
ATOM    569  ND2 ASN A  37       7.315   5.447   5.880  1.00  0.84           N  
ATOM    570  H   ASN A  37       8.796   6.787   2.943  1.00  0.26           H  
ATOM    571  HA  ASN A  37      10.315   5.683   5.259  1.00  0.50           H  
ATOM    572  HB2 ASN A  37       8.240   4.266   3.591  1.00  0.57           H  
ATOM    573  HB3 ASN A  37       9.489   3.377   4.460  1.00  0.62           H  
ATOM    574 HD21 ASN A  37       7.245   6.121   5.173  1.00  1.11           H  
ATOM    575 HD22 ASN A  37       6.792   5.543   6.703  1.00  0.91           H  
ATOM    576  N   GLY A  38      10.675   5.485   2.031  1.00  0.30           N  
ATOM    577  CA  GLY A  38      11.687   5.219   0.966  1.00  0.47           C  
ATOM    578  C   GLY A  38      11.355   3.923   0.220  1.00  0.53           C  
ATOM    579  O   GLY A  38      12.197   3.061   0.067  1.00  0.97           O  
ATOM    580  H   GLY A  38       9.812   5.886   1.801  1.00  0.16           H  
ATOM    581  HA2 GLY A  38      11.690   6.041   0.265  1.00  0.47           H  
ATOM    582  HA3 GLY A  38      12.665   5.130   1.414  1.00  0.59           H  
ATOM    583  N   VAL A  39      10.132   3.816  -0.228  1.00  0.10           N  
ATOM    584  CA  VAL A  39       9.725   2.584  -0.972  1.00  0.12           C  
ATOM    585  C   VAL A  39       8.800   2.953  -2.136  1.00  0.12           C  
ATOM    586  O   VAL A  39       7.600   3.049  -1.970  1.00  0.12           O  
ATOM    587  CB  VAL A  39       8.989   1.643  -0.018  1.00  0.14           C  
ATOM    588  CG1 VAL A  39       8.648   0.346  -0.755  1.00  0.17           C  
ATOM    589  CG2 VAL A  39       9.893   1.321   1.174  1.00  0.18           C  
ATOM    590  H   VAL A  39       9.486   4.537  -0.075  1.00  0.26           H  
ATOM    591  HA  VAL A  39      10.601   2.090  -1.355  1.00  0.13           H  
ATOM    592  HB  VAL A  39       8.081   2.113   0.331  1.00  0.10           H  
ATOM    593 HG11 VAL A  39       9.047   0.379  -1.758  1.00  0.85           H  
ATOM    594 HG12 VAL A  39       9.076  -0.496  -0.231  1.00  1.14           H  
ATOM    595 HG13 VAL A  39       7.576   0.225  -0.805  1.00  0.94           H  
ATOM    596 HG21 VAL A  39      10.830   0.913   0.823  1.00  0.92           H  
ATOM    597 HG22 VAL A  39      10.087   2.221   1.739  1.00  1.14           H  
ATOM    598 HG23 VAL A  39       9.409   0.598   1.815  1.00  1.09           H  
ATOM    599  N   ASP A  40       9.379   3.151  -3.293  1.00  0.13           N  
ATOM    600  CA  ASP A  40       8.547   3.516  -4.481  1.00  0.13           C  
ATOM    601  C   ASP A  40       9.041   2.774  -5.727  1.00  0.15           C  
ATOM    602  O   ASP A  40      10.221   2.763  -6.021  1.00  0.25           O  
ATOM    603  CB  ASP A  40       8.643   5.023  -4.713  1.00  0.11           C  
ATOM    604  CG  ASP A  40       8.214   5.759  -3.442  1.00  0.37           C  
ATOM    605  OD1 ASP A  40       7.264   5.289  -2.839  1.00  0.90           O  
ATOM    606  OD2 ASP A  40       8.862   6.749  -3.146  1.00  1.28           O  
ATOM    607  H   ASP A  40      10.351   3.061  -3.380  1.00  0.14           H  
ATOM    608  HA  ASP A  40       7.520   3.252  -4.296  1.00  0.14           H  
ATOM    609  HB2 ASP A  40       9.660   5.293  -4.957  1.00  0.20           H  
ATOM    610  HB3 ASP A  40       7.994   5.310  -5.528  1.00  0.25           H  
ATOM    611  N   GLY A  41       8.125   2.171  -6.432  1.00  0.06           N  
ATOM    612  CA  GLY A  41       8.514   1.425  -7.663  1.00  0.07           C  
ATOM    613  C   GLY A  41       7.280   0.787  -8.307  1.00  0.05           C  
ATOM    614  O   GLY A  41       6.533   1.443  -9.005  1.00  0.05           O  
ATOM    615  H   GLY A  41       7.185   2.206  -6.153  1.00  0.04           H  
ATOM    616  HA2 GLY A  41       8.972   2.107  -8.364  1.00  0.08           H  
ATOM    617  HA3 GLY A  41       9.221   0.651  -7.402  1.00  0.07           H  
ATOM    618  N   GLU A  42       7.093  -0.480  -8.056  1.00  0.09           N  
ATOM    619  CA  GLU A  42       5.911  -1.180  -8.639  1.00  0.09           C  
ATOM    620  C   GLU A  42       4.808  -1.284  -7.589  1.00  0.09           C  
ATOM    621  O   GLU A  42       5.072  -1.613  -6.451  1.00  0.10           O  
ATOM    622  CB  GLU A  42       6.324  -2.578  -9.069  1.00  0.09           C  
ATOM    623  CG  GLU A  42       7.514  -2.485 -10.028  1.00  0.15           C  
ATOM    624  CD  GLU A  42       7.103  -3.034 -11.396  1.00  1.14           C  
ATOM    625  OE1 GLU A  42       6.424  -2.298 -12.093  1.00  2.18           O  
ATOM    626  OE2 GLU A  42       7.491  -4.158 -11.667  1.00  1.38           O  
ATOM    627  H   GLU A  42       7.723  -0.968  -7.483  1.00  0.13           H  
ATOM    628  HA  GLU A  42       5.549  -0.633  -9.493  1.00  0.08           H  
ATOM    629  HB2 GLU A  42       6.602  -3.147  -8.198  1.00  0.12           H  
ATOM    630  HB3 GLU A  42       5.496  -3.067  -9.560  1.00  0.06           H  
ATOM    631  HG2 GLU A  42       7.819  -1.455 -10.135  1.00  0.66           H  
ATOM    632  HG3 GLU A  42       8.340  -3.065  -9.645  1.00  0.71           H  
ATOM    633  N   TRP A  43       3.596  -1.014  -7.997  1.00  0.08           N  
ATOM    634  CA  TRP A  43       2.456  -1.074  -7.031  1.00  0.08           C  
ATOM    635  C   TRP A  43       1.405  -2.083  -7.495  1.00  0.08           C  
ATOM    636  O   TRP A  43       1.075  -2.145  -8.663  1.00  0.10           O  
ATOM    637  CB  TRP A  43       1.831   0.310  -6.942  1.00  0.08           C  
ATOM    638  CG  TRP A  43       2.692   1.175  -6.020  1.00  0.08           C  
ATOM    639  CD1 TRP A  43       3.879   1.654  -6.374  1.00  0.08           C  
ATOM    640  CD2 TRP A  43       2.381   1.540  -4.780  1.00  0.07           C  
ATOM    641  NE1 TRP A  43       4.285   2.335  -5.292  1.00  0.07           N  
ATOM    642  CE2 TRP A  43       3.399   2.314  -4.240  1.00  0.06           C  
ATOM    643  CE3 TRP A  43       1.262   1.259  -4.000  1.00  0.07           C  
ATOM    644  CZ2 TRP A  43       3.302   2.797  -2.952  1.00  0.05           C  
ATOM    645  CZ3 TRP A  43       1.173   1.746  -2.712  1.00  0.06           C  
ATOM    646  CH2 TRP A  43       2.190   2.513  -2.189  1.00  0.05           C  
ATOM    647  H   TRP A  43       3.436  -0.771  -8.934  1.00  0.08           H  
ATOM    648  HA  TRP A  43       2.818  -1.361  -6.058  1.00  0.08           H  
ATOM    649  HB2 TRP A  43       1.808   0.760  -7.922  1.00  0.08           H  
ATOM    650  HB3 TRP A  43       0.831   0.240  -6.561  1.00  0.08           H  
ATOM    651  HD1 TRP A  43       4.429   1.457  -7.286  1.00  0.09           H  
ATOM    652  HE1 TRP A  43       5.142   2.808  -5.254  1.00  0.07           H  
ATOM    653  HE3 TRP A  43       0.462   0.656  -4.391  1.00  0.07           H  
ATOM    654  HZ2 TRP A  43       4.098   3.399  -2.540  1.00  0.05           H  
ATOM    655  HZ3 TRP A  43       0.303   1.524  -2.112  1.00  0.06           H  
ATOM    656  HH2 TRP A  43       2.118   2.886  -1.178  1.00  0.05           H  
ATOM    657  N   THR A  44       0.906  -2.851  -6.559  1.00  0.06           N  
ATOM    658  CA  THR A  44      -0.133  -3.874  -6.907  1.00  0.08           C  
ATOM    659  C   THR A  44      -1.388  -3.692  -6.037  1.00  0.09           C  
ATOM    660  O   THR A  44      -1.369  -2.994  -5.043  1.00  0.14           O  
ATOM    661  CB  THR A  44       0.450  -5.271  -6.678  1.00  0.07           C  
ATOM    662  OG1 THR A  44       1.205  -5.157  -5.477  1.00  0.14           O  
ATOM    663  CG2 THR A  44       1.464  -5.639  -7.758  1.00  0.18           C  
ATOM    664  H   THR A  44       1.218  -2.759  -5.632  1.00  0.06           H  
ATOM    665  HA  THR A  44      -0.406  -3.773  -7.943  1.00  0.08           H  
ATOM    666  HB  THR A  44      -0.316  -6.020  -6.590  1.00  0.07           H  
ATOM    667  HG1 THR A  44       1.918  -4.533  -5.633  1.00  0.99           H  
ATOM    668 HG21 THR A  44       2.225  -4.874  -7.819  1.00  0.84           H  
ATOM    669 HG22 THR A  44       1.928  -6.583  -7.516  1.00  0.83           H  
ATOM    670 HG23 THR A  44       0.967  -5.721  -8.713  1.00  1.10           H  
ATOM    671  N   TYR A  45      -2.451  -4.333  -6.442  1.00  0.05           N  
ATOM    672  CA  TYR A  45      -3.735  -4.229  -5.677  1.00  0.06           C  
ATOM    673  C   TYR A  45      -4.387  -5.616  -5.604  1.00  0.08           C  
ATOM    674  O   TYR A  45      -4.544  -6.279  -6.611  1.00  0.07           O  
ATOM    675  CB  TYR A  45      -4.662  -3.246  -6.423  1.00  0.07           C  
ATOM    676  CG  TYR A  45      -5.817  -2.734  -5.516  1.00  0.07           C  
ATOM    677  CD1 TYR A  45      -6.693  -3.602  -4.868  1.00  0.08           C  
ATOM    678  CD2 TYR A  45      -5.997  -1.378  -5.346  1.00  0.06           C  
ATOM    679  CE1 TYR A  45      -7.704  -3.107  -4.069  1.00  0.08           C  
ATOM    680  CE2 TYR A  45      -7.014  -0.892  -4.550  1.00  0.06           C  
ATOM    681  CZ  TYR A  45      -7.871  -1.751  -3.907  1.00  0.06           C  
ATOM    682  OH  TYR A  45      -8.886  -1.259  -3.108  1.00  0.06           O  
ATOM    683  H   TYR A  45      -2.410  -4.885  -7.251  1.00  0.03           H  
ATOM    684  HA  TYR A  45      -3.540  -3.863  -4.683  1.00  0.05           H  
ATOM    685  HB2 TYR A  45      -4.073  -2.391  -6.748  1.00  0.07           H  
ATOM    686  HB3 TYR A  45      -5.083  -3.734  -7.290  1.00  0.09           H  
ATOM    687  HD1 TYR A  45      -6.613  -4.656  -5.013  1.00  0.10           H  
ATOM    688  HD2 TYR A  45      -5.341  -0.691  -5.842  1.00  0.07           H  
ATOM    689  HE1 TYR A  45      -8.364  -3.790  -3.557  1.00  0.09           H  
ATOM    690  HE2 TYR A  45      -7.145   0.174  -4.442  1.00  0.07           H  
ATOM    691  HH  TYR A  45      -8.859  -0.300  -3.151  1.00  0.82           H  
ATOM    692  N   ASP A  46      -4.753  -6.017  -4.411  1.00  0.10           N  
ATOM    693  CA  ASP A  46      -5.407  -7.355  -4.242  1.00  0.12           C  
ATOM    694  C   ASP A  46      -6.858  -7.177  -3.767  1.00  0.12           C  
ATOM    695  O   ASP A  46      -7.154  -7.315  -2.597  1.00  0.13           O  
ATOM    696  CB  ASP A  46      -4.628  -8.161  -3.207  1.00  0.15           C  
ATOM    697  CG  ASP A  46      -4.913  -9.652  -3.404  1.00  0.21           C  
ATOM    698  OD1 ASP A  46      -6.004  -9.937  -3.870  1.00  0.16           O  
ATOM    699  OD2 ASP A  46      -4.024 -10.421  -3.079  1.00  0.37           O  
ATOM    700  H   ASP A  46      -4.599  -5.445  -3.631  1.00  0.10           H  
ATOM    701  HA  ASP A  46      -5.402  -7.882  -5.180  1.00  0.21           H  
ATOM    702  HB2 ASP A  46      -3.570  -7.983  -3.326  1.00  0.22           H  
ATOM    703  HB3 ASP A  46      -4.928  -7.869  -2.215  1.00  0.13           H  
ATOM    704  N   ASP A  47      -7.732  -6.874  -4.688  1.00  0.22           N  
ATOM    705  CA  ASP A  47      -9.162  -6.687  -4.303  1.00  0.30           C  
ATOM    706  C   ASP A  47      -9.778  -8.029  -3.894  1.00  0.31           C  
ATOM    707  O   ASP A  47     -10.898  -8.085  -3.427  1.00  0.47           O  
ATOM    708  CB  ASP A  47      -9.931  -6.114  -5.493  1.00  0.42           C  
ATOM    709  CG  ASP A  47     -11.367  -5.802  -5.063  1.00  0.62           C  
ATOM    710  OD1 ASP A  47     -11.536  -5.553  -3.882  1.00  1.53           O  
ATOM    711  OD2 ASP A  47     -12.213  -5.831  -5.943  1.00  0.62           O  
ATOM    712  H   ASP A  47      -7.452  -6.771  -5.622  1.00  0.26           H  
ATOM    713  HA  ASP A  47      -9.222  -6.000  -3.476  1.00  0.31           H  
ATOM    714  HB2 ASP A  47      -9.455  -5.207  -5.833  1.00  0.34           H  
ATOM    715  HB3 ASP A  47      -9.948  -6.834  -6.298  1.00  0.49           H  
ATOM    716  N   ALA A  48      -9.029  -9.082  -4.076  1.00  0.18           N  
ATOM    717  CA  ALA A  48      -9.554 -10.429  -3.705  1.00  0.17           C  
ATOM    718  C   ALA A  48      -9.684 -10.548  -2.183  1.00  0.15           C  
ATOM    719  O   ALA A  48     -10.488 -11.311  -1.685  1.00  0.18           O  
ATOM    720  CB  ALA A  48      -8.593 -11.498  -4.220  1.00  0.17           C  
ATOM    721  H   ALA A  48      -8.129  -8.989  -4.453  1.00  0.21           H  
ATOM    722  HA  ALA A  48     -10.520 -10.572  -4.158  1.00  0.18           H  
ATOM    723  HB1 ALA A  48      -8.281 -11.254  -5.225  1.00  1.07           H  
ATOM    724  HB2 ALA A  48      -7.724 -11.547  -3.580  1.00  1.01           H  
ATOM    725  HB3 ALA A  48      -9.085 -12.460  -4.225  1.00  1.05           H  
ATOM    726  N   THR A  49      -8.888  -9.793  -1.476  1.00  0.10           N  
ATOM    727  CA  THR A  49      -8.956  -9.851   0.015  1.00  0.08           C  
ATOM    728  C   THR A  49      -8.705  -8.463   0.613  1.00  0.08           C  
ATOM    729  O   THR A  49      -8.367  -8.335   1.771  1.00  0.09           O  
ATOM    730  CB  THR A  49      -7.893 -10.827   0.526  1.00  0.06           C  
ATOM    731  OG1 THR A  49      -6.688 -10.418  -0.113  1.00  0.01           O  
ATOM    732  CG2 THR A  49      -8.152 -12.246   0.028  1.00  0.12           C  
ATOM    733  H   THR A  49      -8.250  -9.193  -1.919  1.00  0.07           H  
ATOM    734  HA  THR A  49      -9.930 -10.198   0.315  1.00  0.11           H  
ATOM    735  HB  THR A  49      -7.798 -10.799   1.596  1.00  0.07           H  
ATOM    736  HG1 THR A  49      -6.738  -9.471  -0.264  1.00  1.01           H  
ATOM    737 HG21 THR A  49      -9.146 -12.557   0.315  1.00  1.07           H  
ATOM    738 HG22 THR A  49      -8.068 -12.275  -1.048  1.00  1.00           H  
ATOM    739 HG23 THR A  49      -7.429 -12.921   0.461  1.00  0.85           H  
ATOM    740  N   LYS A  50      -8.877  -7.454  -0.196  1.00  0.09           N  
ATOM    741  CA  LYS A  50      -8.654  -6.066   0.303  1.00  0.11           C  
ATOM    742  C   LYS A  50      -7.264  -5.960   0.934  1.00  0.09           C  
ATOM    743  O   LYS A  50      -7.127  -5.668   2.105  1.00  0.12           O  
ATOM    744  CB  LYS A  50      -9.718  -5.719   1.345  1.00  0.16           C  
ATOM    745  CG  LYS A  50     -11.108  -5.819   0.706  1.00  0.25           C  
ATOM    746  CD  LYS A  50     -12.113  -6.287   1.763  1.00  0.67           C  
ATOM    747  CE  LYS A  50     -12.135  -5.279   2.915  1.00  1.95           C  
ATOM    748  NZ  LYS A  50     -13.390  -5.418   3.706  1.00  2.31           N  
ATOM    749  H   LYS A  50      -9.139  -7.606  -1.126  1.00  0.11           H  
ATOM    750  HA  LYS A  50      -8.725  -5.380  -0.521  1.00  0.11           H  
ATOM    751  HB2 LYS A  50      -9.649  -6.403   2.177  1.00  0.09           H  
ATOM    752  HB3 LYS A  50      -9.558  -4.711   1.701  1.00  0.25           H  
ATOM    753  HG2 LYS A  50     -11.404  -4.853   0.329  1.00  0.85           H  
ATOM    754  HG3 LYS A  50     -11.085  -6.525  -0.109  1.00  0.59           H  
ATOM    755  HD2 LYS A  50     -13.096  -6.356   1.322  1.00  0.93           H  
ATOM    756  HD3 LYS A  50     -11.824  -7.259   2.135  1.00  1.89           H  
ATOM    757  HE2 LYS A  50     -11.289  -5.453   3.563  1.00  2.94           H  
ATOM    758  HE3 LYS A  50     -12.077  -4.277   2.518  1.00  2.32           H  
ATOM    759  HZ1 LYS A  50     -13.984  -6.161   3.286  1.00  1.89           H  
ATOM    760  HZ2 LYS A  50     -13.154  -5.674   4.686  1.00  3.22           H  
ATOM    761  HZ3 LYS A  50     -13.906  -4.515   3.698  1.00  2.53           H  
ATOM    762  N   THR A  51      -6.267  -6.202   0.134  1.00  0.06           N  
ATOM    763  CA  THR A  51      -4.865  -6.134   0.646  1.00  0.10           C  
ATOM    764  C   THR A  51      -3.967  -5.453  -0.403  1.00  0.08           C  
ATOM    765  O   THR A  51      -3.758  -5.981  -1.475  1.00  0.07           O  
ATOM    766  CB  THR A  51      -4.379  -7.574   0.905  1.00  0.11           C  
ATOM    767  OG1 THR A  51      -5.195  -8.039   1.975  1.00  0.19           O  
ATOM    768  CG2 THR A  51      -2.947  -7.633   1.443  1.00  0.12           C  
ATOM    769  H   THR A  51      -6.438  -6.433  -0.804  1.00  0.04           H  
ATOM    770  HA  THR A  51      -4.839  -5.574   1.569  1.00  0.13           H  
ATOM    771  HB  THR A  51      -4.493  -8.197   0.039  1.00  0.18           H  
ATOM    772  HG1 THR A  51      -5.868  -8.614   1.605  1.00  1.20           H  
ATOM    773 HG21 THR A  51      -2.420  -6.727   1.202  1.00  0.95           H  
ATOM    774 HG22 THR A  51      -2.967  -7.759   2.516  1.00  1.15           H  
ATOM    775 HG23 THR A  51      -2.430  -8.470   0.999  1.00  1.05           H  
ATOM    776  N   PHE A  52      -3.452  -4.295  -0.072  1.00  0.09           N  
ATOM    777  CA  PHE A  52      -2.575  -3.595  -1.043  1.00  0.07           C  
ATOM    778  C   PHE A  52      -1.179  -4.213  -0.993  1.00  0.09           C  
ATOM    779  O   PHE A  52      -0.850  -4.925  -0.065  1.00  0.13           O  
ATOM    780  CB  PHE A  52      -2.475  -2.129  -0.667  1.00  0.08           C  
ATOM    781  CG  PHE A  52      -3.174  -1.274  -1.724  1.00  0.06           C  
ATOM    782  CD1 PHE A  52      -2.503  -0.856  -2.861  1.00  0.05           C  
ATOM    783  CD2 PHE A  52      -4.489  -0.907  -1.553  1.00  0.06           C  
ATOM    784  CE1 PHE A  52      -3.149  -0.078  -3.802  1.00  0.05           C  
ATOM    785  CE2 PHE A  52      -5.126  -0.127  -2.484  1.00  0.06           C  
ATOM    786  CZ  PHE A  52      -4.456   0.293  -3.605  1.00  0.05           C  
ATOM    787  H   PHE A  52      -3.627  -3.901   0.810  1.00  0.09           H  
ATOM    788  HA  PHE A  52      -2.988  -3.682  -2.030  1.00  0.06           H  
ATOM    789  HB2 PHE A  52      -2.943  -1.964   0.292  1.00  0.10           H  
ATOM    790  HB3 PHE A  52      -1.440  -1.841  -0.609  1.00  0.09           H  
ATOM    791  HD1 PHE A  52      -1.470  -1.134  -3.009  1.00  0.04           H  
ATOM    792  HD2 PHE A  52      -5.032  -1.272  -0.708  1.00  0.08           H  
ATOM    793  HE1 PHE A  52      -2.642   0.202  -4.715  1.00  0.06           H  
ATOM    794  HE2 PHE A  52      -6.154   0.159  -2.330  1.00  0.06           H  
ATOM    795  HZ  PHE A  52      -4.944   0.944  -4.310  1.00  0.07           H  
ATOM    796  N   THR A  53      -0.383  -3.937  -1.981  1.00  0.08           N  
ATOM    797  CA  THR A  53       0.989  -4.505  -1.973  1.00  0.10           C  
ATOM    798  C   THR A  53       1.899  -3.703  -2.900  1.00  0.09           C  
ATOM    799  O   THR A  53       1.513  -3.345  -3.990  1.00  0.08           O  
ATOM    800  CB  THR A  53       0.929  -5.955  -2.446  1.00  0.12           C  
ATOM    801  OG1 THR A  53       0.156  -6.627  -1.457  1.00  0.15           O  
ATOM    802  CG2 THR A  53       2.305  -6.615  -2.402  1.00  0.12           C  
ATOM    803  H   THR A  53      -0.684  -3.376  -2.724  1.00  0.05           H  
ATOM    804  HA  THR A  53       1.383  -4.475  -0.972  1.00  0.12           H  
ATOM    805  HB  THR A  53       0.482  -6.042  -3.419  1.00  0.13           H  
ATOM    806  HG1 THR A  53      -0.518  -7.141  -1.907  1.00  0.66           H  
ATOM    807 HG21 THR A  53       3.020  -5.939  -1.953  1.00  0.87           H  
ATOM    808 HG22 THR A  53       2.257  -7.521  -1.815  1.00  0.95           H  
ATOM    809 HG23 THR A  53       2.627  -6.857  -3.404  1.00  1.07           H  
ATOM    810  N   VAL A  54       3.087  -3.434  -2.438  1.00  0.08           N  
ATOM    811  CA  VAL A  54       4.050  -2.667  -3.275  1.00  0.07           C  
ATOM    812  C   VAL A  54       5.436  -3.307  -3.144  1.00  0.07           C  
ATOM    813  O   VAL A  54       5.753  -3.886  -2.125  1.00  0.08           O  
ATOM    814  CB  VAL A  54       4.094  -1.211  -2.790  1.00  0.07           C  
ATOM    815  CG1 VAL A  54       4.716  -1.160  -1.402  1.00  0.06           C  
ATOM    816  CG2 VAL A  54       4.940  -0.368  -3.744  1.00  0.07           C  
ATOM    817  H   VAL A  54       3.347  -3.738  -1.541  1.00  0.09           H  
ATOM    818  HA  VAL A  54       3.734  -2.694  -4.310  1.00  0.08           H  
ATOM    819  HB  VAL A  54       3.091  -0.813  -2.750  1.00  0.08           H  
ATOM    820 HG11 VAL A  54       4.246  -1.894  -0.771  1.00  0.96           H  
ATOM    821 HG12 VAL A  54       5.775  -1.366  -1.466  1.00  0.99           H  
ATOM    822 HG13 VAL A  54       4.571  -0.180  -0.975  1.00  0.90           H  
ATOM    823 HG21 VAL A  54       5.882  -0.854  -3.928  1.00  1.11           H  
ATOM    824 HG22 VAL A  54       4.417  -0.243  -4.675  1.00  1.04           H  
ATOM    825 HG23 VAL A  54       5.124   0.601  -3.307  1.00  1.00           H  
ATOM    826  N   THR A  55       6.226  -3.192  -4.168  1.00  0.07           N  
ATOM    827  CA  THR A  55       7.589  -3.804  -4.113  1.00  0.06           C  
ATOM    828  C   THR A  55       8.604  -2.916  -4.844  1.00  0.08           C  
ATOM    829  O   THR A  55       8.510  -2.721  -6.040  1.00  0.15           O  
ATOM    830  CB  THR A  55       7.543  -5.175  -4.789  1.00  0.07           C  
ATOM    831  OG1 THR A  55       6.579  -5.916  -4.047  1.00  0.13           O  
ATOM    832  CG2 THR A  55       8.858  -5.929  -4.613  1.00  0.11           C  
ATOM    833  H   THR A  55       5.934  -2.699  -4.962  1.00  0.07           H  
ATOM    834  HA  THR A  55       7.889  -3.926  -3.082  1.00  0.05           H  
ATOM    835  HB  THR A  55       7.268  -5.106  -5.825  1.00  0.06           H  
ATOM    836  HG1 THR A  55       6.252  -5.354  -3.341  1.00  1.05           H  
ATOM    837 HG21 THR A  55       9.447  -5.466  -3.836  1.00  1.08           H  
ATOM    838 HG22 THR A  55       8.655  -6.955  -4.344  1.00  1.02           H  
ATOM    839 HG23 THR A  55       9.411  -5.909  -5.536  1.00  1.17           H  
ATOM    840  N   GLU A  56       9.552  -2.396  -4.113  1.00  0.03           N  
ATOM    841  CA  GLU A  56      10.578  -1.525  -4.761  1.00  0.04           C  
ATOM    842  C   GLU A  56      11.334  -2.310  -5.837  1.00  0.05           C  
ATOM    843  O   GLU A  56      10.969  -3.459  -6.024  1.00  1.13           O  
ATOM    844  CB  GLU A  56      11.566  -1.033  -3.702  1.00  0.05           C  
ATOM    845  CG  GLU A  56      11.751   0.478  -3.855  1.00  0.02           C  
ATOM    846  CD  GLU A  56      12.922   0.936  -2.983  1.00  1.26           C  
ATOM    847  OE1 GLU A  56      13.004   0.427  -1.877  1.00  2.51           O  
ATOM    848  OE2 GLU A  56      13.668   1.767  -3.473  1.00  1.43           O  
ATOM    849  OXT GLU A  56      12.235  -1.717  -6.408  1.00  1.11           O  
ATOM    850  H   GLU A  56       9.588  -2.571  -3.147  1.00  0.04           H  
ATOM    851  HA  GLU A  56      10.092  -0.678  -5.214  1.00  0.05           H  
ATOM    852  HB2 GLU A  56      11.185  -1.251  -2.721  1.00  0.08           H  
ATOM    853  HB3 GLU A  56      12.516  -1.531  -3.831  1.00  0.06           H  
ATOM    854  HG2 GLU A  56      11.957   0.720  -4.887  1.00  0.84           H  
ATOM    855  HG3 GLU A  56      10.852   0.990  -3.542  1.00  0.87           H  
TER     856      GLU A  56                                                      
ENDMDL                                                                          
