# Supplementary material for: Comparative Performance of High-Throughput Methods for Protein pKa Predictions
Source: J Chem Inf Model. 2023 Aug 8;63(16):5169–81. doi: 10.1021/acs.jcim.3c00165 (PMC10466379; doi:10.1021/acs.jcim.3c00165)
Supplement: Supplementary file 3 — ci3c00165_si_003.zip [file ci3c00165_si_003.zip › curated_pdbs/1fmh_curated_15.pdb]

MODEL       15                                                                  
ATOM      7  N   GLU A   1     -19.524  -2.613  -3.748  1.00  0.00           N  
ATOM      8  CA  GLU A   1     -20.232  -3.151  -2.592  1.00  0.00           C  
ATOM      9  C   GLU A   1     -19.339  -3.132  -1.350  1.00  0.00           C  
ATOM     10  O   GLU A   1     -18.114  -3.100  -1.465  1.00  0.00           O  
ATOM     11  CB  GLU A   1     -20.699  -4.581  -2.897  1.00  0.00           C  
ATOM     12  CG  GLU A   1     -21.336  -5.294  -1.716  1.00  0.00           C  
ATOM     13  CD  GLU A   1     -21.920  -6.640  -2.088  1.00  0.00           C  
ATOM     14  OE1 GLU A   1     -21.186  -7.473  -2.653  1.00  0.00           O  
ATOM     15  OE2 GLU A   1     -23.114  -6.870  -1.803  1.00  0.00           O  
ATOM     16  H   GLU A   1     -19.142  -3.236  -4.400  1.00  0.00           H  
ATOM     17  HA  GLU A   1     -21.093  -2.528  -2.411  1.00  0.00           H  
ATOM     18  HB2 GLU A   1     -21.422  -4.546  -3.699  1.00  0.00           H  
ATOM     19  HB3 GLU A   1     -19.846  -5.162  -3.219  1.00  0.00           H  
ATOM     20  HG2 GLU A   1     -20.584  -5.444  -0.957  1.00  0.00           H  
ATOM     21  HG3 GLU A   1     -22.124  -4.672  -1.321  1.00  0.00           H  
ATOM     22  N   VAL A   2     -19.961  -3.156  -0.169  1.00  0.00           N  
ATOM     23  CA  VAL A   2     -19.236  -3.154   1.100  1.00  0.00           C  
ATOM     24  C   VAL A   2     -18.177  -4.250   1.118  1.00  0.00           C  
ATOM     25  O   VAL A   2     -17.012  -3.989   1.411  1.00  0.00           O  
ATOM     26  CB  VAL A   2     -20.189  -3.357   2.298  1.00  0.00           C  
ATOM     27  CG1 VAL A   2     -19.423  -3.334   3.612  1.00  0.00           C  
ATOM     28  CG2 VAL A   2     -21.280  -2.302   2.303  1.00  0.00           C  
ATOM     29  H   VAL A   2     -20.948  -3.178  -0.154  1.00  0.00           H  
ATOM     30  HA  VAL A   2     -18.753  -2.195   1.208  1.00  0.00           H  
ATOM     31  HB  VAL A   2     -20.657  -4.325   2.198  1.00  0.00           H  
ATOM     32 HG11 VAL A   2     -18.679  -4.118   3.610  1.00  0.00           H  
ATOM     33 HG12 VAL A   2     -18.937  -2.377   3.728  1.00  0.00           H  
ATOM     34 HG13 VAL A   2     -20.110  -3.490   4.431  1.00  0.00           H  
ATOM     35 HG21 VAL A   2     -21.315  -1.818   1.338  1.00  0.00           H  
ATOM     36 HG22 VAL A   2     -22.233  -2.768   2.505  1.00  0.00           H  
ATOM     37 HG23 VAL A   2     -21.069  -1.568   3.068  1.00  0.00           H  
ATOM     38  N   ALA A   3     -18.586  -5.472   0.789  1.00  0.00           N  
ATOM     39  CA  ALA A   3     -17.668  -6.606   0.756  1.00  0.00           C  
ATOM     40  C   ALA A   3     -16.510  -6.336  -0.195  1.00  0.00           C  
ATOM     41  O   ALA A   3     -15.357  -6.619   0.116  1.00  0.00           O  
ATOM     42  CB  ALA A   3     -18.399  -7.874   0.349  1.00  0.00           C  
ATOM     43  H   ALA A   3     -19.528  -5.612   0.554  1.00  0.00           H  
ATOM     44  HA  ALA A   3     -17.280  -6.747   1.754  1.00  0.00           H  
ATOM     45  HB1 ALA A   3     -19.454  -7.766   0.551  1.00  0.00           H  
ATOM     46  HB2 ALA A   3     -18.251  -8.053  -0.706  1.00  0.00           H  
ATOM     47  HB3 ALA A   3     -18.008  -8.708   0.913  1.00  0.00           H  
ATOM     48  N   GLN A   4     -16.831  -5.762  -1.347  1.00  0.00           N  
ATOM     49  CA  GLN A   4     -15.828  -5.424  -2.350  1.00  0.00           C  
ATOM     50  C   GLN A   4     -14.825  -4.430  -1.787  1.00  0.00           C  
ATOM     51  O   GLN A   4     -13.615  -4.577  -1.957  1.00  0.00           O  
ATOM     52  CB  GLN A   4     -16.501  -4.825  -3.575  1.00  0.00           C  
ATOM     53  CG  GLN A   4     -17.480  -5.766  -4.259  1.00  0.00           C  
ATOM     54  CD  GLN A   4     -16.811  -7.011  -4.814  1.00  0.00           C  
ATOM     55  OE1 GLN A   4     -16.300  -7.847  -4.068  1.00  0.00           O  
ATOM     56  NE2 GLN A   4     -16.794  -7.132  -6.132  1.00  0.00           N  
ATOM     57  H   GLN A   4     -17.771  -5.545  -1.522  1.00  0.00           H  
ATOM     58  HA  GLN A   4     -15.311  -6.329  -2.633  1.00  0.00           H  
ATOM     59  HB2 GLN A   4     -17.038  -3.938  -3.268  1.00  0.00           H  
ATOM     60  HB3 GLN A   4     -15.741  -4.546  -4.291  1.00  0.00           H  
ATOM     61  HG2 GLN A   4     -18.229  -6.067  -3.541  1.00  0.00           H  
ATOM     62  HG3 GLN A   4     -17.957  -5.238  -5.072  1.00  0.00           H  
ATOM     63 HE21 GLN A   4     -17.209  -6.417  -6.670  1.00  0.00           H  
ATOM     64 HE22 GLN A   4     -16.374  -7.925  -6.519  1.00  0.00           H  
ATOM     65  N   LEU A   5     -15.349  -3.422  -1.109  1.00  0.00           N  
ATOM     66  CA  LEU A   5     -14.530  -2.393  -0.497  1.00  0.00           C  
ATOM     67  C   LEU A   5     -13.683  -2.987   0.621  1.00  0.00           C  
ATOM     68  O   LEU A   5     -12.528  -2.610   0.794  1.00  0.00           O  
ATOM     69  CB  LEU A   5     -15.418  -1.272   0.028  1.00  0.00           C  
ATOM     70  CG  LEU A   5     -16.006  -0.350  -1.043  1.00  0.00           C  
ATOM     71  CD1 LEU A   5     -16.990   0.623  -0.417  1.00  0.00           C  
ATOM     72  CD2 LEU A   5     -14.899   0.408  -1.771  1.00  0.00           C  
ATOM     73  H   LEU A   5     -16.325  -3.372  -1.010  1.00  0.00           H  
ATOM     74  HA  LEU A   5     -13.873  -1.997  -1.258  1.00  0.00           H  
ATOM     75  HB2 LEU A   5     -16.238  -1.725   0.565  1.00  0.00           H  
ATOM     76  HB3 LEU A   5     -14.841  -0.671   0.715  1.00  0.00           H  
ATOM     77  HG  LEU A   5     -16.541  -0.945  -1.770  1.00  0.00           H  
ATOM     78 HD11 LEU A   5     -16.540   1.078   0.453  1.00  0.00           H  
ATOM     79 HD12 LEU A   5     -17.242   1.390  -1.133  1.00  0.00           H  
ATOM     80 HD13 LEU A   5     -17.885   0.094  -0.126  1.00  0.00           H  
ATOM     81 HD21 LEU A   5     -14.083  -0.264  -1.986  1.00  0.00           H  
ATOM     82 HD22 LEU A   5     -15.288   0.812  -2.695  1.00  0.00           H  
ATOM     83 HD23 LEU A   5     -14.545   1.215  -1.147  1.00  0.00           H  
ATOM     84  N   GLU A   6     -14.251  -3.939   1.357  1.00  0.00           N  
ATOM     85  CA  GLU A   6     -13.525  -4.605   2.431  1.00  0.00           C  
ATOM     86  C   GLU A   6     -12.328  -5.343   1.849  1.00  0.00           C  
ATOM     87  O   GLU A   6     -11.238  -5.334   2.425  1.00  0.00           O  
ATOM     88  CB  GLU A   6     -14.429  -5.582   3.185  1.00  0.00           C  
ATOM     89  CG  GLU A   6     -15.424  -4.910   4.120  1.00  0.00           C  
ATOM     90  CD  GLU A   6     -14.759  -4.240   5.310  1.00  0.00           C  
ATOM     91  OE1 GLU A   6     -13.514  -4.273   5.407  1.00  0.00           O  
ATOM     92  OE2 GLU A   6     -15.483  -3.684   6.163  1.00  0.00           O  
ATOM     93  H   GLU A   6     -15.174  -4.214   1.159  1.00  0.00           H  
ATOM     94  HA  GLU A   6     -13.170  -3.846   3.114  1.00  0.00           H  
ATOM     95  HB2 GLU A   6     -14.984  -6.166   2.466  1.00  0.00           H  
ATOM     96  HB3 GLU A   6     -13.809  -6.246   3.771  1.00  0.00           H  
ATOM     97  HG2 GLU A   6     -15.968  -4.160   3.564  1.00  0.00           H  
ATOM     98  HG3 GLU A   6     -16.114  -5.655   4.485  1.00  0.00           H  
ATOM     99  N   LYS A   7     -12.536  -5.956   0.683  1.00  0.00           N  
ATOM    100  CA  LYS A   7     -11.475  -6.678  -0.012  1.00  0.00           C  
ATOM    101  C   LYS A   7     -10.419  -5.692  -0.491  1.00  0.00           C  
ATOM    102  O   LYS A   7      -9.226  -5.977  -0.463  1.00  0.00           O  
ATOM    103  CB  LYS A   7     -12.044  -7.457  -1.200  1.00  0.00           C  
ATOM    104  CG  LYS A   7     -13.080  -8.493  -0.804  1.00  0.00           C  
ATOM    105  CD  LYS A   7     -13.797  -9.056  -2.016  1.00  0.00           C  
ATOM    106  CE  LYS A   7     -14.910 -10.008  -1.610  1.00  0.00           C  
ATOM    107  NZ  LYS A   7     -15.663 -10.511  -2.786  1.00  0.00           N  
ATOM    108  H   LYS A   7     -13.429  -5.903   0.270  1.00  0.00           H  
ATOM    109  HA  LYS A   7     -11.024  -7.367   0.685  1.00  0.00           H  
ATOM    110  HB2 LYS A   7     -12.505  -6.762  -1.889  1.00  0.00           H  
ATOM    111  HB3 LYS A   7     -11.235  -7.964  -1.701  1.00  0.00           H  
ATOM    112  HG2 LYS A   7     -12.584  -9.300  -0.286  1.00  0.00           H  
ATOM    113  HG3 LYS A   7     -13.804  -8.033  -0.147  1.00  0.00           H  
ATOM    114  HD2 LYS A   7     -14.221  -8.241  -2.583  1.00  0.00           H  
ATOM    115  HD3 LYS A   7     -13.084  -9.589  -2.627  1.00  0.00           H  
ATOM    116  HE2 LYS A   7     -14.475 -10.847  -1.089  1.00  0.00           H  
ATOM    117  HE3 LYS A   7     -15.590  -9.489  -0.950  1.00  0.00           H  
ATOM    118  HZ1 LYS A   7     -15.262 -10.121  -3.666  1.00  0.00           H  
ATOM    119  HZ2 LYS A   7     -15.610 -11.552  -2.828  1.00  0.00           H  
ATOM    120  HZ3 LYS A   7     -16.667 -10.228  -2.718  1.00  0.00           H  
ATOM    121  N   GLU A   8     -10.880  -4.517  -0.906  1.00  0.00           N  
ATOM    122  CA  GLU A   8     -10.001  -3.456  -1.369  1.00  0.00           C  
ATOM    123  C   GLU A   8      -9.186  -2.913  -0.197  1.00  0.00           C  
ATOM    124  O   GLU A   8      -7.982  -2.665  -0.317  1.00  0.00           O  
ATOM    125  CB  GLU A   8     -10.838  -2.353  -2.024  1.00  0.00           C  
ATOM    126  CG  GLU A   8     -10.072  -1.089  -2.369  1.00  0.00           C  
ATOM    127  CD  GLU A   8      -8.932  -1.310  -3.343  1.00  0.00           C  
ATOM    128  OE1 GLU A   8      -8.721  -2.451  -3.788  1.00  0.00           O  
ATOM    129  OE2 GLU A   8      -8.233  -0.328  -3.662  1.00  0.00           O  
ATOM    130  H   GLU A   8     -11.849  -4.354  -0.886  1.00  0.00           H  
ATOM    131  HA  GLU A   8      -9.325  -3.876  -2.102  1.00  0.00           H  
ATOM    132  HB2 GLU A   8     -11.268  -2.740  -2.935  1.00  0.00           H  
ATOM    133  HB3 GLU A   8     -11.637  -2.082  -1.349  1.00  0.00           H  
ATOM    134  HG2 GLU A   8     -10.762  -0.387  -2.804  1.00  0.00           H  
ATOM    135  HG3 GLU A   8      -9.669  -0.672  -1.456  1.00  0.00           H  
ATOM    136  N   VAL A   9      -9.845  -2.764   0.945  1.00  0.00           N  
ATOM    137  CA  VAL A   9      -9.184  -2.294   2.150  1.00  0.00           C  
ATOM    138  C   VAL A   9      -8.157  -3.329   2.583  1.00  0.00           C  
ATOM    139  O   VAL A   9      -7.015  -2.997   2.884  1.00  0.00           O  
ATOM    140  CB  VAL A   9     -10.191  -2.029   3.297  1.00  0.00           C  
ATOM    141  CG1 VAL A   9      -9.472  -1.808   4.619  1.00  0.00           C  
ATOM    142  CG2 VAL A   9     -11.067  -0.827   2.976  1.00  0.00           C  
ATOM    143  H   VAL A   9     -10.798  -3.002   0.980  1.00  0.00           H  
ATOM    144  HA  VAL A   9      -8.675  -1.372   1.915  1.00  0.00           H  
ATOM    145  HB  VAL A   9     -10.830  -2.895   3.398  1.00  0.00           H  
ATOM    146 HG11 VAL A   9      -8.748  -2.596   4.773  1.00  0.00           H  
ATOM    147 HG12 VAL A   9      -8.968  -0.855   4.597  1.00  0.00           H  
ATOM    148 HG13 VAL A   9     -10.191  -1.813   5.425  1.00  0.00           H  
ATOM    149 HG21 VAL A   9     -10.737  -0.378   2.050  1.00  0.00           H  
ATOM    150 HG22 VAL A   9     -12.092  -1.146   2.877  1.00  0.00           H  
ATOM    151 HG23 VAL A   9     -10.992  -0.100   3.773  1.00  0.00           H  
ATOM    152  N   ALA A  10      -8.568  -4.592   2.566  1.00  0.00           N  
ATOM    153  CA  ALA A  10      -7.689  -5.696   2.926  1.00  0.00           C  
ATOM    154  C   ALA A  10      -6.545  -5.817   1.924  1.00  0.00           C  
ATOM    155  O   ALA A  10      -5.464  -6.295   2.257  1.00  0.00           O  
ATOM    156  CB  ALA A  10      -8.472  -6.999   2.999  1.00  0.00           C  
ATOM    157  H   ALA A  10      -9.489  -4.788   2.286  1.00  0.00           H  
ATOM    158  HA  ALA A  10      -7.280  -5.492   3.904  1.00  0.00           H  
ATOM    159  HB1 ALA A  10      -9.454  -6.851   2.573  1.00  0.00           H  
ATOM    160  HB2 ALA A  10      -7.950  -7.762   2.445  1.00  0.00           H  
ATOM    161  HB3 ALA A  10      -8.568  -7.304   4.030  1.00  0.00           H  
ATOM    162  N   GLN A  11      -6.793  -5.364   0.701  1.00  0.00           N  
ATOM    163  CA  GLN A  11      -5.790  -5.396  -0.348  1.00  0.00           C  
ATOM    164  C   GLN A  11      -4.700  -4.396  -0.011  1.00  0.00           C  
ATOM    165  O   GLN A  11      -3.513  -4.724   0.018  1.00  0.00           O  
ATOM    166  CB  GLN A  11      -6.414  -5.040  -1.700  1.00  0.00           C  
ATOM    167  CG  GLN A  11      -5.515  -5.336  -2.888  1.00  0.00           C  
ATOM    168  CD  GLN A  11      -5.305  -6.822  -3.120  1.00  0.00           C  
ATOM    169  OE1 GLN A  11      -4.413  -7.221  -3.866  1.00  0.00           O  
ATOM    170  NE2 GLN A  11      -6.138  -7.654  -2.509  1.00  0.00           N  
ATOM    171  H   GLN A  11      -7.674  -4.984   0.503  1.00  0.00           H  
ATOM    172  HA  GLN A  11      -5.368  -6.390  -0.391  1.00  0.00           H  
ATOM    173  HB2 GLN A  11      -7.332  -5.594  -1.820  1.00  0.00           H  
ATOM    174  HB3 GLN A  11      -6.643  -3.984  -1.706  1.00  0.00           H  
ATOM    175  HG2 GLN A  11      -5.962  -4.909  -3.776  1.00  0.00           H  
ATOM    176  HG3 GLN A  11      -4.551  -4.876  -2.718  1.00  0.00           H  
ATOM    177 HE21 GLN A  11      -6.844  -7.275  -1.943  1.00  0.00           H  
ATOM    178 HE22 GLN A  11      -6.019  -8.620  -2.658  1.00  0.00           H  
ATOM    179  N   ALA A  12      -5.129  -3.175   0.273  1.00  0.00           N  
ATOM    180  CA  ALA A  12      -4.214  -2.112   0.638  1.00  0.00           C  
ATOM    181  C   ALA A  12      -3.517  -2.450   1.942  1.00  0.00           C  
ATOM    182  O   ALA A  12      -2.327  -2.205   2.093  1.00  0.00           O  
ATOM    183  CB  ALA A  12      -4.941  -0.787   0.747  1.00  0.00           C  
ATOM    184  H   ALA A  12      -6.096  -2.993   0.248  1.00  0.00           H  
ATOM    185  HA  ALA A  12      -3.477  -2.029  -0.141  1.00  0.00           H  
ATOM    186  HB1 ALA A  12      -5.594  -0.664  -0.101  1.00  0.00           H  
ATOM    187  HB2 ALA A  12      -5.522  -0.772   1.657  1.00  0.00           H  
ATOM    188  HB3 ALA A  12      -4.219   0.018   0.767  1.00  0.00           H  
ATOM    189  N   GLU A  13      -4.272  -3.036   2.867  1.00  0.00           N  
ATOM    190  CA  GLU A  13      -3.744  -3.447   4.160  1.00  0.00           C  
ATOM    191  C   GLU A  13      -2.643  -4.484   3.976  1.00  0.00           C  
ATOM    192  O   GLU A  13      -1.596  -4.410   4.621  1.00  0.00           O  
ATOM    193  CB  GLU A  13      -4.869  -4.020   5.025  1.00  0.00           C  
ATOM    194  CG  GLU A  13      -5.720  -2.965   5.709  1.00  0.00           C  
ATOM    195  CD  GLU A  13      -5.018  -2.307   6.880  1.00  0.00           C  
ATOM    196  OE1 GLU A  13      -3.909  -2.754   7.248  1.00  0.00           O  
ATOM    197  OE2 GLU A  13      -5.581  -1.354   7.454  1.00  0.00           O  
ATOM    198  H   GLU A  13      -5.218  -3.211   2.665  1.00  0.00           H  
ATOM    199  HA  GLU A  13      -3.333  -2.576   4.646  1.00  0.00           H  
ATOM    200  HB2 GLU A  13      -5.518  -4.612   4.399  1.00  0.00           H  
ATOM    201  HB3 GLU A  13      -4.437  -4.654   5.785  1.00  0.00           H  
ATOM    202  HG2 GLU A  13      -5.972  -2.201   4.988  1.00  0.00           H  
ATOM    203  HG3 GLU A  13      -6.625  -3.430   6.069  1.00  0.00           H  
ATOM    204  N   ALA A  14      -2.878  -5.436   3.075  1.00  0.00           N  
ATOM    205  CA  ALA A  14      -1.904  -6.478   2.787  1.00  0.00           C  
ATOM    206  C   ALA A  14      -0.632  -5.857   2.229  1.00  0.00           C  
ATOM    207  O   ALA A  14       0.470  -6.167   2.681  1.00  0.00           O  
ATOM    208  CB  ALA A  14      -2.473  -7.496   1.810  1.00  0.00           C  
ATOM    209  H   ALA A  14      -3.727  -5.431   2.583  1.00  0.00           H  
ATOM    210  HA  ALA A  14      -1.671  -6.984   3.713  1.00  0.00           H  
ATOM    211  HB1 ALA A  14      -3.241  -7.028   1.209  1.00  0.00           H  
ATOM    212  HB2 ALA A  14      -1.686  -7.860   1.167  1.00  0.00           H  
ATOM    213  HB3 ALA A  14      -2.900  -8.322   2.358  1.00  0.00           H  
ATOM    214  N   GLU A  15      -0.796  -4.956   1.264  1.00  0.00           N  
ATOM    215  CA  GLU A  15       0.340  -4.264   0.670  1.00  0.00           C  
ATOM    216  C   GLU A  15       1.049  -3.441   1.729  1.00  0.00           C  
ATOM    217  O   GLU A  15       2.261  -3.513   1.872  1.00  0.00           O  
ATOM    218  CB  GLU A  15      -0.103  -3.332  -0.459  1.00  0.00           C  
ATOM    219  CG  GLU A  15      -0.486  -4.036  -1.743  1.00  0.00           C  
ATOM    220  CD  GLU A  15      -0.879  -3.051  -2.824  1.00  0.00           C  
ATOM    221  OE1 GLU A  15      -0.029  -2.216  -3.204  1.00  0.00           O  
ATOM    222  OE2 GLU A  15      -2.039  -3.088  -3.283  1.00  0.00           O  
ATOM    223  H   GLU A  15      -1.705  -4.738   0.960  1.00  0.00           H  
ATOM    224  HA  GLU A  15       1.021  -5.004   0.276  1.00  0.00           H  
ATOM    225  HB2 GLU A  15      -0.958  -2.765  -0.122  1.00  0.00           H  
ATOM    226  HB3 GLU A  15       0.705  -2.647  -0.677  1.00  0.00           H  
ATOM    227  HG2 GLU A  15       0.356  -4.614  -2.090  1.00  0.00           H  
ATOM    228  HG3 GLU A  15      -1.318  -4.689  -1.547  1.00  0.00           H  
ATOM    229  N   ASN A  16       0.264  -2.661   2.459  1.00  0.00           N  
ATOM    230  CA  ASN A  16       0.764  -1.793   3.521  1.00  0.00           C  
ATOM    231  C   ASN A  16       1.639  -2.579   4.489  1.00  0.00           C  
ATOM    232  O   ASN A  16       2.753  -2.165   4.807  1.00  0.00           O  
ATOM    233  CB  ASN A  16      -0.421  -1.164   4.262  1.00  0.00           C  
ATOM    234  CG  ASN A  16      -0.044   0.024   5.124  1.00  0.00           C  
ATOM    235  OD1 ASN A  16       0.704  -0.101   6.092  1.00  0.00           O  
ATOM    236  ND2 ASN A  16      -0.576   1.188   4.779  1.00  0.00           N  
ATOM    237  H   ASN A  16      -0.705  -2.664   2.274  1.00  0.00           H  
ATOM    238  HA  ASN A  16       1.356  -1.018   3.061  1.00  0.00           H  
ATOM    239  HB2 ASN A  16      -1.148  -0.834   3.537  1.00  0.00           H  
ATOM    240  HB3 ASN A  16      -0.873  -1.914   4.896  1.00  0.00           H  
ATOM    241 HD21 ASN A  16      -1.174   1.213   3.990  1.00  0.00           H  
ATOM    242 HD22 ASN A  16      -0.352   1.976   5.315  1.00  0.00           H  
ATOM    243  N   TYR A  17       1.130  -3.727   4.927  1.00  0.00           N  
ATOM    244  CA  TYR A  17       1.857  -4.603   5.840  1.00  0.00           C  
ATOM    245  C   TYR A  17       3.208  -4.981   5.237  1.00  0.00           C  
ATOM    246  O   TYR A  17       4.231  -4.993   5.923  1.00  0.00           O  
ATOM    247  CB  TYR A  17       1.023  -5.867   6.112  1.00  0.00           C  
ATOM    248  CG  TYR A  17       1.621  -6.829   7.126  1.00  0.00           C  
ATOM    249  CD1 TYR A  17       2.696  -7.650   6.800  1.00  0.00           C  
ATOM    250  CD2 TYR A  17       1.098  -6.918   8.411  1.00  0.00           C  
ATOM    251  CE1 TYR A  17       3.230  -8.529   7.724  1.00  0.00           C  
ATOM    252  CE2 TYR A  17       1.631  -7.793   9.341  1.00  0.00           C  
ATOM    253  CZ  TYR A  17       2.694  -8.596   8.992  1.00  0.00           C  
ATOM    254  OH  TYR A  17       3.220  -9.472   9.911  1.00  0.00           O  
ATOM    255  H   TYR A  17       0.239  -4.001   4.613  1.00  0.00           H  
ATOM    256  HA  TYR A  17       2.017  -4.073   6.767  1.00  0.00           H  
ATOM    257  HB2 TYR A  17       0.049  -5.575   6.472  1.00  0.00           H  
ATOM    258  HB3 TYR A  17       0.904  -6.405   5.183  1.00  0.00           H  
ATOM    259  HD1 TYR A  17       3.115  -7.598   5.807  1.00  0.00           H  
ATOM    260  HD2 TYR A  17       0.264  -6.288   8.683  1.00  0.00           H  
ATOM    261  HE1 TYR A  17       4.064  -9.158   7.450  1.00  0.00           H  
ATOM    262  HE2 TYR A  17       1.209  -7.844  10.335  1.00  0.00           H  
ATOM    263  HH  TYR A  17       2.621 -10.233  10.005  1.00  0.00           H  
ATOM    264  N   GLN A  18       3.198  -5.281   3.945  1.00  0.00           N  
ATOM    265  CA  GLN A  18       4.409  -5.661   3.232  1.00  0.00           C  
ATOM    266  C   GLN A  18       5.351  -4.475   3.068  1.00  0.00           C  
ATOM    267  O   GLN A  18       6.558  -4.621   3.210  1.00  0.00           O  
ATOM    268  CB  GLN A  18       4.057  -6.234   1.861  1.00  0.00           C  
ATOM    269  CG  GLN A  18       3.229  -7.505   1.931  1.00  0.00           C  
ATOM    270  CD  GLN A  18       2.732  -7.953   0.572  1.00  0.00           C  
ATOM    271  OE1 GLN A  18       3.518  -8.273  -0.317  1.00  0.00           O  
ATOM    272  NE2 GLN A  18       1.422  -7.970   0.406  1.00  0.00           N  
ATOM    273  H   GLN A  18       2.345  -5.240   3.456  1.00  0.00           H  
ATOM    274  HA  GLN A  18       4.910  -6.424   3.810  1.00  0.00           H  
ATOM    275  HB2 GLN A  18       3.497  -5.494   1.307  1.00  0.00           H  
ATOM    276  HB3 GLN A  18       4.971  -6.453   1.328  1.00  0.00           H  
ATOM    277  HG2 GLN A  18       3.833  -8.292   2.353  1.00  0.00           H  
ATOM    278  HG3 GLN A  18       2.375  -7.326   2.567  1.00  0.00           H  
ATOM    279 HE21 GLN A  18       0.859  -7.697   1.161  1.00  0.00           H  
ATOM    280 HE22 GLN A  18       1.064  -8.248  -0.466  1.00  0.00           H  
ATOM    281  N   LEU A  19       4.796  -3.309   2.762  1.00  0.00           N  
ATOM    282  CA  LEU A  19       5.597  -2.102   2.566  1.00  0.00           C  
ATOM    283  C   LEU A  19       6.335  -1.729   3.844  1.00  0.00           C  
ATOM    284  O   LEU A  19       7.546  -1.524   3.826  1.00  0.00           O  
ATOM    285  CB  LEU A  19       4.722  -0.924   2.125  1.00  0.00           C  
ATOM    286  CG  LEU A  19       3.727  -1.201   0.996  1.00  0.00           C  
ATOM    287  CD1 LEU A  19       3.109   0.101   0.527  1.00  0.00           C  
ATOM    288  CD2 LEU A  19       4.385  -1.916  -0.173  1.00  0.00           C  
ATOM    289  H   LEU A  19       3.819  -3.259   2.654  1.00  0.00           H  
ATOM    290  HA  LEU A  19       6.328  -2.304   1.796  1.00  0.00           H  
ATOM    291  HB2 LEU A  19       4.164  -0.582   2.984  1.00  0.00           H  
ATOM    292  HB3 LEU A  19       5.374  -0.124   1.807  1.00  0.00           H  
ATOM    293  HG  LEU A  19       2.932  -1.832   1.373  1.00  0.00           H  
ATOM    294 HD11 LEU A  19       2.985   0.762   1.369  1.00  0.00           H  
ATOM    295 HD12 LEU A  19       3.765   0.562  -0.199  1.00  0.00           H  
ATOM    296 HD13 LEU A  19       2.150  -0.096   0.075  1.00  0.00           H  
ATOM    297 HD21 LEU A  19       5.058  -2.673   0.199  1.00  0.00           H  
ATOM    298 HD22 LEU A  19       3.624  -2.380  -0.784  1.00  0.00           H  
ATOM    299 HD23 LEU A  19       4.934  -1.201  -0.764  1.00  0.00           H  
ATOM    300  N   GLU A  20       5.602  -1.648   4.950  1.00  0.00           N  
ATOM    301  CA  GLU A  20       6.195  -1.299   6.239  1.00  0.00           C  
ATOM    302  C   GLU A  20       7.266  -2.314   6.623  1.00  0.00           C  
ATOM    303  O   GLU A  20       8.338  -1.951   7.118  1.00  0.00           O  
ATOM    304  CB  GLU A  20       5.116  -1.244   7.325  1.00  0.00           C  
ATOM    305  CG  GLU A  20       3.978  -0.285   7.010  1.00  0.00           C  
ATOM    306  CD  GLU A  20       4.361   1.174   7.162  1.00  0.00           C  
ATOM    307  OE1 GLU A  20       5.432   1.466   7.733  1.00  0.00           O  
ATOM    308  OE2 GLU A  20       3.573   2.044   6.739  1.00  0.00           O  
ATOM    309  H   GLU A  20       4.634  -1.827   4.900  1.00  0.00           H  
ATOM    310  HA  GLU A  20       6.655  -0.328   6.141  1.00  0.00           H  
ATOM    311  HB2 GLU A  20       4.700  -2.233   7.452  1.00  0.00           H  
ATOM    312  HB3 GLU A  20       5.572  -0.935   8.255  1.00  0.00           H  
ATOM    313  HG2 GLU A  20       3.661  -0.450   5.992  1.00  0.00           H  
ATOM    314  HG3 GLU A  20       3.153  -0.496   7.678  1.00  0.00           H  
ATOM    315  N   GLN A  21       6.975  -3.585   6.381  1.00  0.00           N  
ATOM    316  CA  GLN A  21       7.912  -4.653   6.694  1.00  0.00           C  
ATOM    317  C   GLN A  21       9.126  -4.573   5.773  1.00  0.00           C  
ATOM    318  O   GLN A  21      10.260  -4.783   6.204  1.00  0.00           O  
ATOM    319  CB  GLN A  21       7.231  -6.016   6.566  1.00  0.00           C  
ATOM    320  CG  GLN A  21       8.010  -7.147   7.210  1.00  0.00           C  
ATOM    321  CD  GLN A  21       7.217  -8.433   7.270  1.00  0.00           C  
ATOM    322  OE1 GLN A  21       6.932  -9.058   6.245  1.00  0.00           O  
ATOM    323  NE2 GLN A  21       6.835  -8.828   8.472  1.00  0.00           N  
ATOM    324  H   GLN A  21       6.107  -3.810   5.978  1.00  0.00           H  
ATOM    325  HA  GLN A  21       8.239  -4.515   7.714  1.00  0.00           H  
ATOM    326  HB2 GLN A  21       6.259  -5.966   7.035  1.00  0.00           H  
ATOM    327  HB3 GLN A  21       7.104  -6.246   5.519  1.00  0.00           H  
ATOM    328  HG2 GLN A  21       8.910  -7.321   6.639  1.00  0.00           H  
ATOM    329  HG3 GLN A  21       8.273  -6.857   8.216  1.00  0.00           H  
ATOM    330 HE21 GLN A  21       7.084  -8.265   9.246  1.00  0.00           H  
ATOM    331 HE22 GLN A  21       6.316  -9.656   8.553  1.00  0.00           H  
ATOM    332  N   GLU A  22       8.878  -4.250   4.506  1.00  0.00           N  
ATOM    333  CA  GLU A  22       9.940  -4.125   3.520  1.00  0.00           C  
ATOM    334  C   GLU A  22      10.840  -2.954   3.878  1.00  0.00           C  
ATOM    335  O   GLU A  22      12.060  -3.053   3.793  1.00  0.00           O  
ATOM    336  CB  GLU A  22       9.356  -3.952   2.114  1.00  0.00           C  
ATOM    337  CG  GLU A  22      10.400  -3.992   1.012  1.00  0.00           C  
ATOM    338  CD  GLU A  22       9.870  -4.601  -0.269  1.00  0.00           C  
ATOM    339  OE1 GLU A  22       9.299  -5.710  -0.214  1.00  0.00           O  
ATOM    340  OE2 GLU A  22      10.037  -3.989  -1.345  1.00  0.00           O  
ATOM    341  H   GLU A  22       7.951  -4.085   4.229  1.00  0.00           H  
ATOM    342  HA  GLU A  22      10.525  -5.032   3.549  1.00  0.00           H  
ATOM    343  HB2 GLU A  22       8.642  -4.742   1.935  1.00  0.00           H  
ATOM    344  HB3 GLU A  22       8.847  -3.001   2.064  1.00  0.00           H  
ATOM    345  HG2 GLU A  22      10.719  -2.983   0.806  1.00  0.00           H  
ATOM    346  HG3 GLU A  22      11.243  -4.571   1.352  1.00  0.00           H  
ATOM    347  N   VAL A  23      10.230  -1.854   4.319  1.00  0.00           N  
ATOM    348  CA  VAL A  23      10.984  -0.680   4.730  1.00  0.00           C  
ATOM    349  C   VAL A  23      11.916  -1.043   5.874  1.00  0.00           C  
ATOM    350  O   VAL A  23      13.104  -0.711   5.856  1.00  0.00           O  
ATOM    351  CB  VAL A  23      10.058   0.474   5.169  1.00  0.00           C  
ATOM    352  CG1 VAL A  23      10.846   1.557   5.896  1.00  0.00           C  
ATOM    353  CG2 VAL A  23       9.340   1.057   3.963  1.00  0.00           C  
ATOM    354  H   VAL A  23       9.246  -1.843   4.389  1.00  0.00           H  
ATOM    355  HA  VAL A  23      11.574  -0.346   3.888  1.00  0.00           H  
ATOM    356  HB  VAL A  23       9.317   0.080   5.849  1.00  0.00           H  
ATOM    357 HG11 VAL A  23      11.894   1.471   5.639  1.00  0.00           H  
ATOM    358 HG12 VAL A  23      10.483   2.530   5.601  1.00  0.00           H  
ATOM    359 HG13 VAL A  23      10.729   1.434   6.963  1.00  0.00           H  
ATOM    360 HG21 VAL A  23       9.961   0.945   3.088  1.00  0.00           H  
ATOM    361 HG22 VAL A  23       8.406   0.531   3.813  1.00  0.00           H  
ATOM    362 HG23 VAL A  23       9.140   2.104   4.134  1.00  0.00           H  
ATOM    363  N   ALA A  24      11.374  -1.752   6.858  1.00  0.00           N  
ATOM    364  CA  ALA A  24      12.157  -2.183   8.001  1.00  0.00           C  
ATOM    365  C   ALA A  24      13.270  -3.117   7.548  1.00  0.00           C  
ATOM    366  O   ALA A  24      14.401  -3.033   8.023  1.00  0.00           O  
ATOM    367  CB  ALA A  24      11.273  -2.872   9.027  1.00  0.00           C  
ATOM    368  H   ALA A  24      10.426  -2.002   6.804  1.00  0.00           H  
ATOM    369  HA  ALA A  24      12.592  -1.305   8.459  1.00  0.00           H  
ATOM    370  HB1 ALA A  24      10.383  -2.283   9.191  1.00  0.00           H  
ATOM    371  HB2 ALA A  24      10.997  -3.851   8.663  1.00  0.00           H  
ATOM    372  HB3 ALA A  24      11.815  -2.973   9.956  1.00  0.00           H  
ATOM    373  N   GLN A  25      12.934  -3.995   6.608  1.00  0.00           N  
ATOM    374  CA  GLN A  25      13.891  -4.942   6.061  1.00  0.00           C  
ATOM    375  C   GLN A  25      15.029  -4.209   5.370  1.00  0.00           C  
ATOM    376  O   GLN A  25      16.191  -4.518   5.596  1.00  0.00           O  
ATOM    377  CB  GLN A  25      13.208  -5.893   5.075  1.00  0.00           C  
ATOM    378  CG  GLN A  25      14.140  -6.943   4.487  1.00  0.00           C  
ATOM    379  CD  GLN A  25      13.426  -7.894   3.549  1.00  0.00           C  
ATOM    380  OE1 GLN A  25      12.496  -8.596   3.946  1.00  0.00           O  
ATOM    381  NE2 GLN A  25      13.854  -7.929   2.297  1.00  0.00           N  
ATOM    382  H   GLN A  25      12.013  -3.998   6.268  1.00  0.00           H  
ATOM    383  HA  GLN A  25      14.291  -5.519   6.881  1.00  0.00           H  
ATOM    384  HB2 GLN A  25      12.403  -6.402   5.583  1.00  0.00           H  
ATOM    385  HB3 GLN A  25      12.797  -5.311   4.263  1.00  0.00           H  
ATOM    386  HG2 GLN A  25      14.923  -6.442   3.935  1.00  0.00           H  
ATOM    387  HG3 GLN A  25      14.579  -7.513   5.294  1.00  0.00           H  
ATOM    388 HE21 GLN A  25      14.606  -7.344   2.047  1.00  0.00           H  
ATOM    389 HE22 GLN A  25      13.400  -8.530   1.666  1.00  0.00           H  
ATOM    390  N   LEU A  26      14.692  -3.232   4.532  1.00  0.00           N  
ATOM    391  CA  LEU A  26      15.706  -2.460   3.817  1.00  0.00           C  
ATOM    392  C   LEU A  26      16.635  -1.773   4.807  1.00  0.00           C  
ATOM    393  O   LEU A  26      17.855  -1.834   4.663  1.00  0.00           O  
ATOM    394  CB  LEU A  26      15.067  -1.438   2.868  1.00  0.00           C  
ATOM    395  CG  LEU A  26      14.121  -2.034   1.818  1.00  0.00           C  
ATOM    396  CD1 LEU A  26      13.703  -0.981   0.805  1.00  0.00           C  
ATOM    397  CD2 LEU A  26      14.772  -3.211   1.112  1.00  0.00           C  
ATOM    398  H   LEU A  26      13.739  -3.025   4.393  1.00  0.00           H  
ATOM    399  HA  LEU A  26      16.290  -3.157   3.234  1.00  0.00           H  
ATOM    400  HB2 LEU A  26      14.516  -0.720   3.460  1.00  0.00           H  
ATOM    401  HB3 LEU A  26      15.859  -0.918   2.349  1.00  0.00           H  
ATOM    402  HG  LEU A  26      13.228  -2.392   2.312  1.00  0.00           H  
ATOM    403 HD11 LEU A  26      14.210  -0.053   1.020  1.00  0.00           H  
ATOM    404 HD12 LEU A  26      13.969  -1.314  -0.190  1.00  0.00           H  
ATOM    405 HD13 LEU A  26      12.636  -0.831   0.859  1.00  0.00           H  
ATOM    406 HD21 LEU A  26      15.469  -3.690   1.783  1.00  0.00           H  
ATOM    407 HD22 LEU A  26      14.011  -3.920   0.816  1.00  0.00           H  
ATOM    408 HD23 LEU A  26      15.300  -2.861   0.236  1.00  0.00           H  
ATOM    409  N   GLU A  27      16.059  -1.145   5.828  1.00  0.00           N  
ATOM    410  CA  GLU A  27      16.847  -0.480   6.859  1.00  0.00           C  
ATOM    411  C   GLU A  27      17.763  -1.486   7.558  1.00  0.00           C  
ATOM    412  O   GLU A  27      18.948  -1.225   7.780  1.00  0.00           O  
ATOM    413  CB  GLU A  27      15.919   0.173   7.887  1.00  0.00           C  
ATOM    414  CG  GLU A  27      15.142   1.357   7.341  1.00  0.00           C  
ATOM    415  CD  GLU A  27      16.009   2.587   7.159  1.00  0.00           C  
ATOM    416  OE1 GLU A  27      17.023   2.510   6.439  1.00  0.00           O  
ATOM    417  OE2 GLU A  27      15.675   3.641   7.742  1.00  0.00           O  
ATOM    418  H   GLU A  27      15.074  -1.139   5.899  1.00  0.00           H  
ATOM    419  HA  GLU A  27      17.449   0.281   6.386  1.00  0.00           H  
ATOM    420  HB2 GLU A  27      15.210  -0.565   8.233  1.00  0.00           H  
ATOM    421  HB3 GLU A  27      16.510   0.512   8.725  1.00  0.00           H  
ATOM    422  HG2 GLU A  27      14.722   1.086   6.384  1.00  0.00           H  
ATOM    423  HG3 GLU A  27      14.345   1.595   8.027  1.00  0.00           H  
ATOM    424  N   HIS A  28      17.195  -2.639   7.890  1.00  0.00           N  
ATOM    425  CA  HIS A  28      17.918  -3.711   8.564  1.00  0.00           C  
ATOM    426  C   HIS A  28      19.008  -4.309   7.667  1.00  0.00           C  
ATOM    427  O   HIS A  28      20.123  -4.564   8.124  1.00  0.00           O  
ATOM    428  CB  HIS A  28      16.919  -4.793   9.013  1.00  0.00           C  
ATOM    429  CG  HIS A  28      17.542  -6.035   9.567  1.00  0.00           C  
ATOM    430  ND1 HIS A  28      18.506  -6.048  10.551  1.00  0.00           N  
ATOM    431  CD2 HIS A  28      17.303  -7.332   9.259  1.00  0.00           C  
ATOM    432  CE1 HIS A  28      18.818  -7.324  10.804  1.00  0.00           C  
ATOM    433  NE2 HIS A  28      18.114  -8.146  10.045  1.00  0.00           N  
ATOM    434  H   HIS A  28      16.244  -2.775   7.674  1.00  0.00           H  
ATOM    435  HA  HIS A  28      18.388  -3.290   9.441  1.00  0.00           H  
ATOM    436  HB2 HIS A  28      16.282  -4.382   9.781  1.00  0.00           H  
ATOM    437  HB3 HIS A  28      16.311  -5.078   8.166  1.00  0.00           H  
ATOM    438  HD1 HIS A  28      18.898  -5.255  10.994  1.00  0.00           H  
ATOM    439  HD2 HIS A  28      16.590  -7.686   8.530  1.00  0.00           H  
ATOM    440  HE1 HIS A  28      19.550  -7.641  11.534  1.00  0.00           H  
ATOM    441  N   GLU A  29      18.685  -4.534   6.397  1.00  0.00           N  
ATOM    442  CA  GLU A  29      19.640  -5.107   5.452  1.00  0.00           C  
ATOM    443  C   GLU A  29      20.750  -4.117   5.135  1.00  0.00           C  
ATOM    444  O   GLU A  29      21.866  -4.512   4.794  1.00  0.00           O  
ATOM    445  CB  GLU A  29      18.941  -5.543   4.165  1.00  0.00           C  
ATOM    446  CG  GLU A  29      17.980  -6.704   4.362  1.00  0.00           C  
ATOM    447  CD  GLU A  29      18.665  -7.943   4.899  1.00  0.00           C  
ATOM    448  OE1 GLU A  29      19.532  -8.500   4.197  1.00  0.00           O  
ATOM    449  OE2 GLU A  29      18.345  -8.361   6.031  1.00  0.00           O  
ATOM    450  H   GLU A  29      17.774  -4.317   6.088  1.00  0.00           H  
ATOM    451  HA  GLU A  29      20.081  -5.973   5.920  1.00  0.00           H  
ATOM    452  HB2 GLU A  29      18.386  -4.706   3.767  1.00  0.00           H  
ATOM    453  HB3 GLU A  29      19.690  -5.842   3.448  1.00  0.00           H  
ATOM    454  HG2 GLU A  29      17.212  -6.407   5.062  1.00  0.00           H  
ATOM    455  HG3 GLU A  29      17.526  -6.944   3.412  1.00  0.00           H  
ATOM    456  N   CYS A  30      20.439  -2.835   5.260  1.00  0.00           N  
ATOM    457  CA  CYS A  30      21.414  -1.785   5.001  1.00  0.00           C  
ATOM    458  C   CYS A  30      22.493  -1.804   6.075  1.00  0.00           C  
ATOM    459  O   CYS A  30      23.684  -1.726   5.779  1.00  0.00           O  
ATOM    460  CB  CYS A  30      20.745  -0.413   4.974  1.00  0.00           C  
ATOM    461  SG  CYS A  30      21.869   0.928   4.471  1.00  0.00           S  
ATOM    462  H   CYS A  30      19.530  -2.589   5.542  1.00  0.00           H  
ATOM    463  HA  CYS A  30      21.869  -1.971   4.037  1.00  0.00           H  
ATOM    464  HB2 CYS A  30      19.919  -0.432   4.277  1.00  0.00           H  
ATOM    465  HB3 CYS A  30      20.373  -0.179   5.961  1.00  0.00           H  
ATOM    466  N   GLY A  31      22.064  -1.913   7.326  1.00  0.00           N  
ATOM    467  CA  GLY A  31      22.997  -1.941   8.427  1.00  0.00           C  
ATOM    468  C   GLY A  31      22.319  -2.288   9.733  1.00  0.00           C  
ATOM    469  O   GLY A  31      21.292  -1.701  10.083  1.00  0.00           O  
ATOM    470  H   GLY A  31      21.101  -1.979   7.502  1.00  0.00           H  
ATOM    471  HA2 GLY A  31      23.764  -2.674   8.224  1.00  0.00           H  
ATOM    472  HA3 GLY A  31      23.458  -0.969   8.522  1.00  0.00           H  
TER     476      NH2 A  32                                                      
ATOM    483  N   GLU B   1     -19.588   0.528   6.494  1.00  0.00           N  
ATOM    484  CA  GLU B   1     -20.157   1.594   5.685  1.00  0.00           C  
ATOM    485  C   GLU B   1     -19.348   1.785   4.407  1.00  0.00           C  
ATOM    486  O   GLU B   1     -18.117   1.821   4.445  1.00  0.00           O  
ATOM    487  CB  GLU B   1     -20.200   2.897   6.481  1.00  0.00           C  
ATOM    488  CG  GLU B   1     -20.822   4.056   5.720  1.00  0.00           C  
ATOM    489  CD  GLU B   1     -20.705   5.368   6.462  1.00  0.00           C  
ATOM    490  OE1 GLU B   1     -19.566   5.799   6.736  1.00  0.00           O  
ATOM    491  OE2 GLU B   1     -21.747   5.981   6.771  1.00  0.00           O  
ATOM    492  H   GLU B   1     -18.891   0.747   7.152  1.00  0.00           H  
ATOM    493  HA  GLU B   1     -21.161   1.311   5.421  1.00  0.00           H  
ATOM    494  HB2 GLU B   1     -20.775   2.735   7.379  1.00  0.00           H  
ATOM    495  HB3 GLU B   1     -19.193   3.174   6.754  1.00  0.00           H  
ATOM    496  HG2 GLU B   1     -20.321   4.154   4.768  1.00  0.00           H  
ATOM    497  HG3 GLU B   1     -21.868   3.845   5.554  1.00  0.00           H  
ATOM    498  N   VAL B   2     -20.049   1.915   3.286  1.00  0.00           N  
ATOM    499  CA  VAL B   2     -19.410   2.115   1.989  1.00  0.00           C  
ATOM    500  C   VAL B   2     -18.554   3.378   2.013  1.00  0.00           C  
ATOM    501  O   VAL B   2     -17.364   3.335   1.699  1.00  0.00           O  
ATOM    502  CB  VAL B   2     -20.454   2.214   0.849  1.00  0.00           C  
ATOM    503  CG1 VAL B   2     -19.813   2.668  -0.456  1.00  0.00           C  
ATOM    504  CG2 VAL B   2     -21.153   0.878   0.657  1.00  0.00           C  
ATOM    505  H   VAL B   2     -21.028   1.881   3.333  1.00  0.00           H  
ATOM    506  HA  VAL B   2     -18.774   1.263   1.797  1.00  0.00           H  
ATOM    507  HB  VAL B   2     -21.197   2.943   1.132  1.00  0.00           H  
ATOM    508 HG11 VAL B   2     -18.929   3.252  -0.240  1.00  0.00           H  
ATOM    509 HG12 VAL B   2     -19.540   1.804  -1.042  1.00  0.00           H  
ATOM    510 HG13 VAL B   2     -20.517   3.271  -1.011  1.00  0.00           H  
ATOM    511 HG21 VAL B   2     -21.326   0.419   1.620  1.00  0.00           H  
ATOM    512 HG22 VAL B   2     -22.099   1.035   0.158  1.00  0.00           H  
ATOM    513 HG23 VAL B   2     -20.533   0.231   0.057  1.00  0.00           H  
ATOM    514  N   GLN B   3     -19.167   4.489   2.406  1.00  0.00           N  
ATOM    515  CA  GLN B   3     -18.474   5.769   2.495  1.00  0.00           C  
ATOM    516  C   GLN B   3     -17.249   5.635   3.401  1.00  0.00           C  
ATOM    517  O   GLN B   3     -16.160   6.116   3.083  1.00  0.00           O  
ATOM    518  CB  GLN B   3     -19.424   6.831   3.060  1.00  0.00           C  
ATOM    519  CG  GLN B   3     -19.408   8.161   2.319  1.00  0.00           C  
ATOM    520  CD  GLN B   3     -18.028   8.773   2.205  1.00  0.00           C  
ATOM    521  OE1 GLN B   3     -17.189   8.307   1.436  1.00  0.00           O  
ATOM    522  NE2 GLN B   3     -17.782   9.819   2.976  1.00  0.00           N  
ATOM    523  H   GLN B   3     -20.124   4.444   2.654  1.00  0.00           H  
ATOM    524  HA  GLN B   3     -18.156   6.056   1.504  1.00  0.00           H  
ATOM    525  HB2 GLN B   3     -20.430   6.445   3.025  1.00  0.00           H  
ATOM    526  HB3 GLN B   3     -19.159   7.016   4.092  1.00  0.00           H  
ATOM    527  HG2 GLN B   3     -19.797   8.007   1.324  1.00  0.00           H  
ATOM    528  HG3 GLN B   3     -20.049   8.854   2.846  1.00  0.00           H  
ATOM    529 HE21 GLN B   3     -18.501  10.137   3.571  1.00  0.00           H  
ATOM    530 HE22 GLN B   3     -16.900  10.235   2.926  1.00  0.00           H  
ATOM    531  N   ALA B   4     -17.449   4.963   4.525  1.00  0.00           N  
ATOM    532  CA  ALA B   4     -16.394   4.734   5.501  1.00  0.00           C  
ATOM    533  C   ALA B   4     -15.223   3.969   4.888  1.00  0.00           C  
ATOM    534  O   ALA B   4     -14.060   4.328   5.083  1.00  0.00           O  
ATOM    535  CB  ALA B   4     -16.956   3.957   6.680  1.00  0.00           C  
ATOM    536  H   ALA B   4     -18.343   4.602   4.706  1.00  0.00           H  
ATOM    537  HA  ALA B   4     -16.046   5.692   5.858  1.00  0.00           H  
ATOM    538  HB1 ALA B   4     -17.821   3.394   6.357  1.00  0.00           H  
ATOM    539  HB2 ALA B   4     -16.207   3.277   7.055  1.00  0.00           H  
ATOM    540  HB3 ALA B   4     -17.249   4.644   7.460  1.00  0.00           H  
ATOM    541  N   LEU B   5     -15.540   2.909   4.157  1.00  0.00           N  
ATOM    542  CA  LEU B   5     -14.525   2.076   3.524  1.00  0.00           C  
ATOM    543  C   LEU B   5     -13.801   2.821   2.412  1.00  0.00           C  
ATOM    544  O   LEU B   5     -12.605   2.626   2.214  1.00  0.00           O  
ATOM    545  CB  LEU B   5     -15.158   0.796   2.984  1.00  0.00           C  
ATOM    546  CG  LEU B   5     -15.685  -0.156   4.055  1.00  0.00           C  
ATOM    547  CD1 LEU B   5     -16.404  -1.332   3.419  1.00  0.00           C  
ATOM    548  CD2 LEU B   5     -14.545  -0.640   4.938  1.00  0.00           C  
ATOM    549  H   LEU B   5     -16.488   2.672   4.046  1.00  0.00           H  
ATOM    550  HA  LEU B   5     -13.804   1.812   4.287  1.00  0.00           H  
ATOM    551  HB2 LEU B   5     -15.979   1.069   2.338  1.00  0.00           H  
ATOM    552  HB3 LEU B   5     -14.418   0.271   2.398  1.00  0.00           H  
ATOM    553  HG  LEU B   5     -16.393   0.371   4.679  1.00  0.00           H  
ATOM    554 HD11 LEU B   5     -15.797  -1.736   2.621  1.00  0.00           H  
ATOM    555 HD12 LEU B   5     -16.579  -2.095   4.162  1.00  0.00           H  
ATOM    556 HD13 LEU B   5     -17.349  -0.998   3.017  1.00  0.00           H  
ATOM    557 HD21 LEU B   5     -13.602  -0.378   4.482  1.00  0.00           H  
ATOM    558 HD22 LEU B   5     -14.619  -0.174   5.909  1.00  0.00           H  
ATOM    559 HD23 LEU B   5     -14.606  -1.713   5.046  1.00  0.00           H  
ATOM    560  N   LYS B   6     -14.517   3.683   1.699  1.00  0.00           N  
ATOM    561  CA  LYS B   6     -13.913   4.460   0.624  1.00  0.00           C  
ATOM    562  C   LYS B   6     -12.819   5.356   1.186  1.00  0.00           C  
ATOM    563  O   LYS B   6     -11.734   5.466   0.612  1.00  0.00           O  
ATOM    564  CB  LYS B   6     -14.974   5.289  -0.103  1.00  0.00           C  
ATOM    565  CG  LYS B   6     -15.957   4.437  -0.887  1.00  0.00           C  
ATOM    566  CD  LYS B   6     -17.149   5.243  -1.377  1.00  0.00           C  
ATOM    567  CE  LYS B   6     -16.737   6.322  -2.367  1.00  0.00           C  
ATOM    568  NZ  LYS B   6     -17.909   7.074  -2.885  1.00  0.00           N  
ATOM    569  H   LYS B   6     -15.470   3.808   1.907  1.00  0.00           H  
ATOM    570  HA  LYS B   6     -13.464   3.764  -0.074  1.00  0.00           H  
ATOM    571  HB2 LYS B   6     -15.528   5.864   0.626  1.00  0.00           H  
ATOM    572  HB3 LYS B   6     -14.484   5.964  -0.790  1.00  0.00           H  
ATOM    573  HG2 LYS B   6     -15.448   4.017  -1.741  1.00  0.00           H  
ATOM    574  HG3 LYS B   6     -16.312   3.638  -0.251  1.00  0.00           H  
ATOM    575  HD2 LYS B   6     -17.844   4.573  -1.859  1.00  0.00           H  
ATOM    576  HD3 LYS B   6     -17.626   5.709  -0.528  1.00  0.00           H  
ATOM    577  HE2 LYS B   6     -16.070   7.011  -1.872  1.00  0.00           H  
ATOM    578  HE3 LYS B   6     -16.224   5.853  -3.196  1.00  0.00           H  
ATOM    579  HZ1 LYS B   6     -18.498   7.418  -2.092  1.00  0.00           H  
ATOM    580  HZ2 LYS B   6     -17.592   7.894  -3.449  1.00  0.00           H  
ATOM    581  HZ3 LYS B   6     -18.492   6.457  -3.489  1.00  0.00           H  
ATOM    582  N   LYS B   7     -13.092   5.964   2.335  1.00  0.00           N  
ATOM    583  CA  LYS B   7     -12.105   6.813   2.989  1.00  0.00           C  
ATOM    584  C   LYS B   7     -10.967   5.958   3.518  1.00  0.00           C  
ATOM    585  O   LYS B   7      -9.812   6.384   3.530  1.00  0.00           O  
ATOM    586  CB  LYS B   7     -12.729   7.635   4.117  1.00  0.00           C  
ATOM    587  CG  LYS B   7     -13.191   9.012   3.670  1.00  0.00           C  
ATOM    588  CD  LYS B   7     -14.304   8.926   2.639  1.00  0.00           C  
ATOM    589  CE  LYS B   7     -14.435  10.221   1.850  1.00  0.00           C  
ATOM    590  NZ  LYS B   7     -13.253  10.466   0.985  1.00  0.00           N  
ATOM    591  H   LYS B   7     -13.963   5.815   2.764  1.00  0.00           H  
ATOM    592  HA  LYS B   7     -11.710   7.486   2.241  1.00  0.00           H  
ATOM    593  HB2 LYS B   7     -13.582   7.102   4.510  1.00  0.00           H  
ATOM    594  HB3 LYS B   7     -11.998   7.761   4.903  1.00  0.00           H  
ATOM    595  HG2 LYS B   7     -13.552   9.554   4.530  1.00  0.00           H  
ATOM    596  HG3 LYS B   7     -12.351   9.536   3.238  1.00  0.00           H  
ATOM    597  HD2 LYS B   7     -14.089   8.117   1.955  1.00  0.00           H  
ATOM    598  HD3 LYS B   7     -15.236   8.730   3.148  1.00  0.00           H  
ATOM    599  HE2 LYS B   7     -15.317  10.164   1.229  1.00  0.00           H  
ATOM    600  HE3 LYS B   7     -14.537  11.043   2.545  1.00  0.00           H  
ATOM    601  HZ1 LYS B   7     -13.142   9.683   0.305  1.00  0.00           H  
ATOM    602  HZ2 LYS B   7     -13.375  11.358   0.454  1.00  0.00           H  
ATOM    603  HZ3 LYS B   7     -12.388  10.539   1.562  1.00  0.00           H  
ATOM    604  N   ARG B   8     -11.299   4.736   3.919  1.00  0.00           N  
ATOM    605  CA  ARG B   8     -10.305   3.796   4.413  1.00  0.00           C  
ATOM    606  C   ARG B   8      -9.343   3.450   3.281  1.00  0.00           C  
ATOM    607  O   ARG B   8      -8.126   3.428   3.465  1.00  0.00           O  
ATOM    608  CB  ARG B   8     -10.976   2.526   4.941  1.00  0.00           C  
ATOM    609  CG  ARG B   8     -10.001   1.544   5.568  1.00  0.00           C  
ATOM    610  CD  ARG B   8      -9.359   2.130   6.811  1.00  0.00           C  
ATOM    611  NE  ARG B   8      -8.255   1.315   7.314  1.00  0.00           N  
ATOM    612  CZ  ARG B   8      -7.425   1.710   8.276  1.00  0.00           C  
ATOM    613  NH1 ARG B   8      -7.575   2.907   8.839  1.00  0.00           N  
ATOM    614  NH2 ARG B   8      -6.439   0.918   8.670  1.00  0.00           N  
ATOM    615  H   ARG B   8     -12.237   4.454   3.858  1.00  0.00           H  
ATOM    616  HA  ARG B   8      -9.756   4.272   5.212  1.00  0.00           H  
ATOM    617  HB2 ARG B   8     -11.708   2.802   5.687  1.00  0.00           H  
ATOM    618  HB3 ARG B   8     -11.478   2.031   4.122  1.00  0.00           H  
ATOM    619  HG2 ARG B   8     -10.533   0.645   5.837  1.00  0.00           H  
ATOM    620  HG3 ARG B   8      -9.229   1.310   4.850  1.00  0.00           H  
ATOM    621  HD2 ARG B   8      -8.986   3.115   6.581  1.00  0.00           H  
ATOM    622  HD3 ARG B   8     -10.115   2.202   7.576  1.00  0.00           H  
ATOM    623  HE  ARG B   8      -8.127   0.424   6.914  1.00  0.00           H  
ATOM    624 HH11 ARG B   8      -8.309   3.520   8.537  1.00  0.00           H  
ATOM    625 HH12 ARG B   8      -6.959   3.198   9.584  1.00  0.00           H  
ATOM    626 HH21 ARG B   8      -6.311   0.011   8.243  1.00  0.00           H  
ATOM    627 HH22 ARG B   8      -5.801   1.222   9.386  1.00  0.00           H  
ATOM    628  N   VAL B   9      -9.912   3.214   2.102  1.00  0.00           N  
ATOM    629  CA  VAL B   9      -9.132   2.901   0.914  1.00  0.00           C  
ATOM    630  C   VAL B   9      -8.171   4.044   0.605  1.00  0.00           C  
ATOM    631  O   VAL B   9      -6.982   3.823   0.383  1.00  0.00           O  
ATOM    632  CB  VAL B   9     -10.048   2.640  -0.306  1.00  0.00           C  
ATOM    633  CG1 VAL B   9      -9.238   2.488  -1.584  1.00  0.00           C  
ATOM    634  CG2 VAL B   9     -10.895   1.401  -0.076  1.00  0.00           C  
ATOM    635  H   VAL B   9     -10.892   3.269   2.029  1.00  0.00           H  
ATOM    636  HA  VAL B   9      -8.562   2.007   1.112  1.00  0.00           H  
ATOM    637  HB  VAL B   9     -10.709   3.485  -0.423  1.00  0.00           H  
ATOM    638 HG11 VAL B   9      -8.353   3.102  -1.525  1.00  0.00           H  
ATOM    639 HG12 VAL B   9      -8.953   1.453  -1.707  1.00  0.00           H  
ATOM    640 HG13 VAL B   9      -9.839   2.798  -2.425  1.00  0.00           H  
ATOM    641 HG21 VAL B   9     -10.278   0.616   0.336  1.00  0.00           H  
ATOM    642 HG22 VAL B   9     -11.693   1.633   0.613  1.00  0.00           H  
ATOM    643 HG23 VAL B   9     -11.314   1.074  -1.017  1.00  0.00           H  
ATOM    644  N   GLN B  10      -8.692   5.267   0.610  1.00  0.00           N  
ATOM    645  CA  GLN B  10      -7.880   6.447   0.339  1.00  0.00           C  
ATOM    646  C   GLN B  10      -6.826   6.660   1.423  1.00  0.00           C  
ATOM    647  O   GLN B  10      -5.706   7.087   1.132  1.00  0.00           O  
ATOM    648  CB  GLN B  10      -8.765   7.687   0.229  1.00  0.00           C  
ATOM    649  CG  GLN B  10      -9.813   7.590  -0.866  1.00  0.00           C  
ATOM    650  CD  GLN B  10      -9.217   7.271  -2.225  1.00  0.00           C  
ATOM    651  OE1 GLN B  10      -8.297   7.944  -2.686  1.00  0.00           O  
ATOM    652  NE2 GLN B  10      -9.750   6.250  -2.879  1.00  0.00           N  
ATOM    653  H   GLN B  10      -9.650   5.380   0.803  1.00  0.00           H  
ATOM    654  HA  GLN B  10      -7.379   6.292  -0.605  1.00  0.00           H  
ATOM    655  HB2 GLN B  10      -9.271   7.838   1.174  1.00  0.00           H  
ATOM    656  HB3 GLN B  10      -8.138   8.543   0.027  1.00  0.00           H  
ATOM    657  HG2 GLN B  10     -10.513   6.810  -0.605  1.00  0.00           H  
ATOM    658  HG3 GLN B  10     -10.332   8.531  -0.928  1.00  0.00           H  
ATOM    659 HE21 GLN B  10     -10.489   5.768  -2.457  1.00  0.00           H  
ATOM    660 HE22 GLN B  10      -9.381   6.019  -3.758  1.00  0.00           H  
ATOM    661  N   ALA B  11      -7.179   6.353   2.669  1.00  0.00           N  
ATOM    662  CA  ALA B  11      -6.251   6.507   3.780  1.00  0.00           C  
ATOM    663  C   ALA B  11      -5.081   5.554   3.606  1.00  0.00           C  
ATOM    664  O   ALA B  11      -3.920   5.937   3.751  1.00  0.00           O  
ATOM    665  CB  ALA B  11      -6.953   6.256   5.108  1.00  0.00           C  
ATOM    666  H   ALA B  11      -8.082   6.006   2.841  1.00  0.00           H  
ATOM    667  HA  ALA B  11      -5.882   7.522   3.772  1.00  0.00           H  
ATOM    668  HB1 ALA B  11      -7.912   6.754   5.110  1.00  0.00           H  
ATOM    669  HB2 ALA B  11      -7.097   5.195   5.243  1.00  0.00           H  
ATOM    670  HB3 ALA B  11      -6.345   6.642   5.914  1.00  0.00           H  
ATOM    671  N   LEU B  12      -5.401   4.315   3.265  1.00  0.00           N  
ATOM    672  CA  LEU B  12      -4.390   3.304   3.039  1.00  0.00           C  
ATOM    673  C   LEU B  12      -3.546   3.675   1.838  1.00  0.00           C  
ATOM    674  O   LEU B  12      -2.334   3.630   1.906  1.00  0.00           O  
ATOM    675  CB  LEU B  12      -5.033   1.935   2.831  1.00  0.00           C  
ATOM    676  CG  LEU B  12      -5.557   1.271   4.099  1.00  0.00           C  
ATOM    677  CD1 LEU B  12      -6.551   0.171   3.763  1.00  0.00           C  
ATOM    678  CD2 LEU B  12      -4.396   0.702   4.897  1.00  0.00           C  
ATOM    679  H   LEU B  12      -6.345   4.083   3.147  1.00  0.00           H  
ATOM    680  HA  LEU B  12      -3.756   3.269   3.913  1.00  0.00           H  
ATOM    681  HB2 LEU B  12      -5.849   2.045   2.141  1.00  0.00           H  
ATOM    682  HB3 LEU B  12      -4.298   1.279   2.389  1.00  0.00           H  
ATOM    683  HG  LEU B  12      -6.060   2.010   4.708  1.00  0.00           H  
ATOM    684 HD11 LEU B  12      -6.820   0.230   2.718  1.00  0.00           H  
ATOM    685 HD12 LEU B  12      -6.103  -0.792   3.965  1.00  0.00           H  
ATOM    686 HD13 LEU B  12      -7.438   0.286   4.369  1.00  0.00           H  
ATOM    687 HD21 LEU B  12      -3.487   1.221   4.628  1.00  0.00           H  
ATOM    688 HD22 LEU B  12      -4.585   0.827   5.951  1.00  0.00           H  
ATOM    689 HD23 LEU B  12      -4.290  -0.350   4.673  1.00  0.00           H  
ATOM    690  N   LYS B  13      -4.198   4.068   0.749  1.00  0.00           N  
ATOM    691  CA  LYS B  13      -3.497   4.468  -0.471  1.00  0.00           C  
ATOM    692  C   LYS B  13      -2.501   5.584  -0.185  1.00  0.00           C  
ATOM    693  O   LYS B  13      -1.389   5.575  -0.705  1.00  0.00           O  
ATOM    694  CB  LYS B  13      -4.498   4.920  -1.539  1.00  0.00           C  
ATOM    695  CG  LYS B  13      -4.817   3.855  -2.580  1.00  0.00           C  
ATOM    696  CD  LYS B  13      -5.277   2.551  -1.947  1.00  0.00           C  
ATOM    697  CE  LYS B  13      -5.634   1.522  -3.007  1.00  0.00           C  
ATOM    698  NZ  LYS B  13      -6.015   0.215  -2.414  1.00  0.00           N  
ATOM    699  H   LYS B  13      -5.180   4.100   0.766  1.00  0.00           H  
ATOM    700  HA  LYS B  13      -2.952   3.608  -0.840  1.00  0.00           H  
ATOM    701  HB2 LYS B  13      -5.419   5.201  -1.050  1.00  0.00           H  
ATOM    702  HB3 LYS B  13      -4.096   5.785  -2.050  1.00  0.00           H  
ATOM    703  HG2 LYS B  13      -5.601   4.220  -3.227  1.00  0.00           H  
ATOM    704  HG3 LYS B  13      -3.931   3.663  -3.167  1.00  0.00           H  
ATOM    705  HD2 LYS B  13      -4.480   2.161  -1.331  1.00  0.00           H  
ATOM    706  HD3 LYS B  13      -6.147   2.746  -1.337  1.00  0.00           H  
ATOM    707  HE2 LYS B  13      -6.468   1.894  -3.585  1.00  0.00           H  
ATOM    708  HE3 LYS B  13      -4.782   1.381  -3.655  1.00  0.00           H  
ATOM    709  HZ1 LYS B  13      -6.195   0.318  -1.398  1.00  0.00           H  
ATOM    710  HZ2 LYS B  13      -6.882  -0.146  -2.876  1.00  0.00           H  
ATOM    711  HZ3 LYS B  13      -5.249  -0.483  -2.554  1.00  0.00           H  
ATOM    712  N   ALA B  14      -2.897   6.535   0.652  1.00  0.00           N  
ATOM    713  CA  ALA B  14      -2.023   7.643   1.010  1.00  0.00           C  
ATOM    714  C   ALA B  14      -0.786   7.134   1.742  1.00  0.00           C  
ATOM    715  O   ALA B  14       0.343   7.521   1.429  1.00  0.00           O  
ATOM    716  CB  ALA B  14      -2.769   8.657   1.862  1.00  0.00           C  
ATOM    717  H   ALA B  14      -3.798   6.486   1.040  1.00  0.00           H  
ATOM    718  HA  ALA B  14      -1.712   8.131   0.099  1.00  0.00           H  
ATOM    719  HB1 ALA B  14      -3.588   8.169   2.369  1.00  0.00           H  
ATOM    720  HB2 ALA B  14      -2.094   9.079   2.591  1.00  0.00           H  
ATOM    721  HB3 ALA B  14      -3.154   9.443   1.229  1.00  0.00           H  
ATOM    722  N   ARG B  15      -1.005   6.242   2.701  1.00  0.00           N  
ATOM    723  CA  ARG B  15       0.093   5.656   3.467  1.00  0.00           C  
ATOM    724  C   ARG B  15       0.908   4.711   2.583  1.00  0.00           C  
ATOM    725  O   ARG B  15       2.135   4.675   2.652  1.00  0.00           O  
ATOM    726  CB  ARG B  15      -0.450   4.899   4.683  1.00  0.00           C  
ATOM    727  CG  ARG B  15       0.624   4.207   5.511  1.00  0.00           C  
ATOM    728  CD  ARG B  15       1.493   5.197   6.273  1.00  0.00           C  
ATOM    729  NE  ARG B  15       2.645   4.539   6.887  1.00  0.00           N  
ATOM    730  CZ  ARG B  15       3.495   5.127   7.726  1.00  0.00           C  
ATOM    731  NH1 ARG B  15       3.290   6.375   8.134  1.00  0.00           N  
ATOM    732  NH2 ARG B  15       4.537   4.445   8.182  1.00  0.00           N  
ATOM    733  H   ARG B  15      -1.934   5.957   2.891  1.00  0.00           H  
ATOM    734  HA  ARG B  15       0.731   6.459   3.804  1.00  0.00           H  
ATOM    735  HB2 ARG B  15      -0.971   5.597   5.323  1.00  0.00           H  
ATOM    736  HB3 ARG B  15      -1.148   4.151   4.340  1.00  0.00           H  
ATOM    737  HG2 ARG B  15       0.146   3.549   6.220  1.00  0.00           H  
ATOM    738  HG3 ARG B  15       1.252   3.627   4.850  1.00  0.00           H  
ATOM    739  HD2 ARG B  15       1.844   5.954   5.588  1.00  0.00           H  
ATOM    740  HD3 ARG B  15       0.898   5.657   7.049  1.00  0.00           H  
ATOM    741  HE  ARG B  15       2.810   3.591   6.641  1.00  0.00           H  
ATOM    742 HH11 ARG B  15       2.484   6.890   7.812  1.00  0.00           H  
ATOM    743 HH12 ARG B  15       3.937   6.812   8.773  1.00  0.00           H  
ATOM    744 HH21 ARG B  15       4.678   3.491   7.891  1.00  0.00           H  
ATOM    745 HH22 ARG B  15       5.193   4.875   8.810  1.00  0.00           H  
ATOM    746  N   ASN B  16       0.201   3.959   1.751  1.00  0.00           N  
ATOM    747  CA  ASN B  16       0.807   3.009   0.832  1.00  0.00           C  
ATOM    748  C   ASN B  16       1.708   3.734  -0.153  1.00  0.00           C  
ATOM    749  O   ASN B  16       2.829   3.305  -0.407  1.00  0.00           O  
ATOM    750  CB  ASN B  16      -0.288   2.237   0.086  1.00  0.00           C  
ATOM    751  CG  ASN B  16      -0.790   1.029   0.859  1.00  0.00           C  
ATOM    752  OD1 ASN B  16      -1.170   1.133   2.023  1.00  0.00           O  
ATOM    753  ND2 ASN B  16      -0.819  -0.127   0.214  1.00  0.00           N  
ATOM    754  H   ASN B  16      -0.777   4.046   1.749  1.00  0.00           H  
ATOM    755  HA  ASN B  16       1.400   2.316   1.408  1.00  0.00           H  
ATOM    756  HB2 ASN B  16      -1.126   2.898  -0.082  1.00  0.00           H  
ATOM    757  HB3 ASN B  16       0.092   1.907  -0.863  1.00  0.00           H  
ATOM    758 HD21 ASN B  16      -0.521  -0.147  -0.718  1.00  0.00           H  
ATOM    759 HD22 ASN B  16      -1.138  -0.916   0.698  1.00  0.00           H  
ATOM    760  N   TYR B  17       1.215   4.841  -0.692  1.00  0.00           N  
ATOM    761  CA  TYR B  17       1.974   5.641  -1.639  1.00  0.00           C  
ATOM    762  C   TYR B  17       3.272   6.109  -0.990  1.00  0.00           C  
ATOM    763  O   TYR B  17       4.347   6.000  -1.579  1.00  0.00           O  
ATOM    764  CB  TYR B  17       1.150   6.852  -2.085  1.00  0.00           C  
ATOM    765  CG  TYR B  17       1.669   7.535  -3.335  1.00  0.00           C  
ATOM    766  CD1 TYR B  17       2.652   6.946  -4.123  1.00  0.00           C  
ATOM    767  CD2 TYR B  17       1.166   8.769  -3.731  1.00  0.00           C  
ATOM    768  CE1 TYR B  17       3.122   7.567  -5.263  1.00  0.00           C  
ATOM    769  CE2 TYR B  17       1.632   9.396  -4.870  1.00  0.00           C  
ATOM    770  CZ  TYR B  17       2.609   8.790  -5.631  1.00  0.00           C  
ATOM    771  OH  TYR B  17       3.075   9.411  -6.766  1.00  0.00           O  
ATOM    772  H   TYR B  17       0.309   5.135  -0.438  1.00  0.00           H  
ATOM    773  HA  TYR B  17       2.206   5.025  -2.497  1.00  0.00           H  
ATOM    774  HB2 TYR B  17       0.137   6.532  -2.278  1.00  0.00           H  
ATOM    775  HB3 TYR B  17       1.143   7.580  -1.287  1.00  0.00           H  
ATOM    776  HD1 TYR B  17       3.052   5.985  -3.831  1.00  0.00           H  
ATOM    777  HD2 TYR B  17       0.401   9.239  -3.133  1.00  0.00           H  
ATOM    778  HE1 TYR B  17       3.888   7.093  -5.859  1.00  0.00           H  
ATOM    779  HE2 TYR B  17       1.229  10.353  -5.162  1.00  0.00           H  
ATOM    780  HH  TYR B  17       3.825   9.979  -6.535  1.00  0.00           H  
ATOM    781  N   ALA B  18       3.160   6.616   0.232  1.00  0.00           N  
ATOM    782  CA  ALA B  18       4.318   7.091   0.974  1.00  0.00           C  
ATOM    783  C   ALA B  18       5.281   5.945   1.265  1.00  0.00           C  
ATOM    784  O   ALA B  18       6.493   6.088   1.112  1.00  0.00           O  
ATOM    785  CB  ALA B  18       3.880   7.756   2.271  1.00  0.00           C  
ATOM    786  H   ALA B  18       2.269   6.665   0.648  1.00  0.00           H  
ATOM    787  HA  ALA B  18       4.824   7.831   0.369  1.00  0.00           H  
ATOM    788  HB1 ALA B  18       3.194   8.562   2.051  1.00  0.00           H  
ATOM    789  HB2 ALA B  18       3.390   7.028   2.901  1.00  0.00           H  
ATOM    790  HB3 ALA B  18       4.745   8.150   2.781  1.00  0.00           H  
ATOM    791  N   ALA B  19       4.733   4.811   1.682  1.00  0.00           N  
ATOM    792  CA  ALA B  19       5.537   3.639   1.994  1.00  0.00           C  
ATOM    793  C   ALA B  19       6.251   3.117   0.752  1.00  0.00           C  
ATOM    794  O   ALA B  19       7.431   2.783   0.809  1.00  0.00           O  
ATOM    795  CB  ALA B  19       4.669   2.558   2.610  1.00  0.00           C  
ATOM    796  H   ALA B  19       3.756   4.762   1.785  1.00  0.00           H  
ATOM    797  HA  ALA B  19       6.278   3.932   2.726  1.00  0.00           H  
ATOM    798  HB1 ALA B  19       3.742   2.993   2.952  1.00  0.00           H  
ATOM    799  HB2 ALA B  19       4.459   1.798   1.870  1.00  0.00           H  
ATOM    800  HB3 ALA B  19       5.186   2.111   3.446  1.00  0.00           H  
ATOM    801  N   LYS B  20       5.536   3.063  -0.372  1.00  0.00           N  
ATOM    802  CA  LYS B  20       6.116   2.596  -1.630  1.00  0.00           C  
ATOM    803  C   LYS B  20       7.302   3.473  -2.013  1.00  0.00           C  
ATOM    804  O   LYS B  20       8.340   2.975  -2.457  1.00  0.00           O  
ATOM    805  CB  LYS B  20       5.069   2.595  -2.751  1.00  0.00           C  
ATOM    806  CG  LYS B  20       4.015   1.505  -2.610  1.00  0.00           C  
ATOM    807  CD  LYS B  20       2.815   1.770  -3.505  1.00  0.00           C  
ATOM    808  CE  LYS B  20       1.693   0.771  -3.261  1.00  0.00           C  
ATOM    809  NZ  LYS B  20       1.944  -0.538  -3.922  1.00  0.00           N  
ATOM    810  H   LYS B  20       4.595   3.356  -0.356  1.00  0.00           H  
ATOM    811  HA  LYS B  20       6.468   1.586  -1.475  1.00  0.00           H  
ATOM    812  HB2 LYS B  20       4.567   3.552  -2.759  1.00  0.00           H  
ATOM    813  HB3 LYS B  20       5.574   2.456  -3.695  1.00  0.00           H  
ATOM    814  HG2 LYS B  20       4.451   0.557  -2.884  1.00  0.00           H  
ATOM    815  HG3 LYS B  20       3.683   1.469  -1.582  1.00  0.00           H  
ATOM    816  HD2 LYS B  20       2.445   2.764  -3.308  1.00  0.00           H  
ATOM    817  HD3 LYS B  20       3.128   1.699  -4.537  1.00  0.00           H  
ATOM    818  HE2 LYS B  20       1.602   0.611  -2.198  1.00  0.00           H  
ATOM    819  HE3 LYS B  20       0.772   1.186  -3.643  1.00  0.00           H  
ATOM    820  HZ1 LYS B  20       2.877  -0.915  -3.642  1.00  0.00           H  
ATOM    821  HZ2 LYS B  20       1.205  -1.228  -3.646  1.00  0.00           H  
ATOM    822  HZ3 LYS B  20       1.927  -0.425  -4.960  1.00  0.00           H  
ATOM    823  N   GLN B  21       7.153   4.780  -1.801  1.00  0.00           N  
ATOM    824  CA  GLN B  21       8.217   5.731  -2.087  1.00  0.00           C  
ATOM    825  C   GLN B  21       9.382   5.483  -1.140  1.00  0.00           C  
ATOM    826  O   GLN B  21      10.537   5.482  -1.555  1.00  0.00           O  
ATOM    827  CB  GLN B  21       7.713   7.168  -1.940  1.00  0.00           C  
ATOM    828  CG  GLN B  21       6.648   7.548  -2.955  1.00  0.00           C  
ATOM    829  CD  GLN B  21       6.054   8.918  -2.694  1.00  0.00           C  
ATOM    830  OE1 GLN B  21       6.737   9.935  -2.787  1.00  0.00           O  
ATOM    831  NE2 GLN B  21       4.779   8.946  -2.351  1.00  0.00           N  
ATOM    832  H   GLN B  21       6.309   5.107  -1.419  1.00  0.00           H  
ATOM    833  HA  GLN B  21       8.550   5.568  -3.101  1.00  0.00           H  
ATOM    834  HB2 GLN B  21       7.297   7.289  -0.952  1.00  0.00           H  
ATOM    835  HB3 GLN B  21       8.547   7.844  -2.054  1.00  0.00           H  
ATOM    836  HG2 GLN B  21       7.091   7.548  -3.942  1.00  0.00           H  
ATOM    837  HG3 GLN B  21       5.857   6.816  -2.920  1.00  0.00           H  
ATOM    838 HE21 GLN B  21       4.300   8.095  -2.287  1.00  0.00           H  
ATOM    839 HE22 GLN B  21       4.361   9.824  -2.172  1.00  0.00           H  
ATOM    840  N   LYS B  22       9.062   5.242   0.127  1.00  0.00           N  
ATOM    841  CA  LYS B  22      10.073   4.955   1.135  1.00  0.00           C  
ATOM    842  C   LYS B  22      10.858   3.707   0.752  1.00  0.00           C  
ATOM    843  O   LYS B  22      12.083   3.684   0.855  1.00  0.00           O  
ATOM    844  CB  LYS B  22       9.429   4.774   2.513  1.00  0.00           C  
ATOM    845  CG  LYS B  22       9.182   6.079   3.252  1.00  0.00           C  
ATOM    846  CD  LYS B  22      10.133   6.252   4.428  1.00  0.00           C  
ATOM    847  CE  LYS B  22      11.579   6.423   3.983  1.00  0.00           C  
ATOM    848  NZ  LYS B  22      11.826   7.745   3.346  1.00  0.00           N  
ATOM    849  H   LYS B  22       8.114   5.238   0.389  1.00  0.00           H  
ATOM    850  HA  LYS B  22      10.752   5.795   1.169  1.00  0.00           H  
ATOM    851  HB2 LYS B  22       8.479   4.271   2.388  1.00  0.00           H  
ATOM    852  HB3 LYS B  22      10.073   4.156   3.120  1.00  0.00           H  
ATOM    853  HG2 LYS B  22       9.323   6.902   2.568  1.00  0.00           H  
ATOM    854  HG3 LYS B  22       8.166   6.084   3.621  1.00  0.00           H  
ATOM    855  HD2 LYS B  22       9.839   7.125   4.987  1.00  0.00           H  
ATOM    856  HD3 LYS B  22      10.063   5.379   5.061  1.00  0.00           H  
ATOM    857  HE2 LYS B  22      12.219   6.329   4.845  1.00  0.00           H  
ATOM    858  HE3 LYS B  22      11.817   5.643   3.274  1.00  0.00           H  
ATOM    859  HZ1 LYS B  22      11.146   7.912   2.573  1.00  0.00           H  
ATOM    860  HZ2 LYS B  22      11.727   8.508   4.051  1.00  0.00           H  
ATOM    861  HZ3 LYS B  22      12.795   7.777   2.957  1.00  0.00           H  
ATOM    862  N   VAL B  23      10.145   2.683   0.288  1.00  0.00           N  
ATOM    863  CA  VAL B  23      10.777   1.440  -0.135  1.00  0.00           C  
ATOM    864  C   VAL B  23      11.774   1.722  -1.256  1.00  0.00           C  
ATOM    865  O   VAL B  23      12.942   1.337  -1.177  1.00  0.00           O  
ATOM    866  CB  VAL B  23       9.744   0.396  -0.630  1.00  0.00           C  
ATOM    867  CG1 VAL B  23      10.451  -0.835  -1.172  1.00  0.00           C  
ATOM    868  CG2 VAL B  23       8.774   0.003   0.481  1.00  0.00           C  
ATOM    869  H   VAL B  23       9.167   2.774   0.215  1.00  0.00           H  
ATOM    870  HA  VAL B  23      11.308   1.026   0.711  1.00  0.00           H  
ATOM    871  HB  VAL B  23       9.175   0.839  -1.437  1.00  0.00           H  
ATOM    872 HG11 VAL B  23      11.493  -0.606  -1.345  1.00  0.00           H  
ATOM    873 HG12 VAL B  23      10.375  -1.639  -0.454  1.00  0.00           H  
ATOM    874 HG13 VAL B  23       9.990  -1.138  -2.100  1.00  0.00           H  
ATOM    875 HG21 VAL B  23       9.175   0.304   1.438  1.00  0.00           H  
ATOM    876 HG22 VAL B  23       7.824   0.493   0.319  1.00  0.00           H  
ATOM    877 HG23 VAL B  23       8.629  -1.068   0.473  1.00  0.00           H  
ATOM    878  N   GLN B  24      11.308   2.410  -2.292  1.00  0.00           N  
ATOM    879  CA  GLN B  24      12.161   2.751  -3.424  1.00  0.00           C  
ATOM    880  C   GLN B  24      13.316   3.647  -2.994  1.00  0.00           C  
ATOM    881  O   GLN B  24      14.436   3.499  -3.480  1.00  0.00           O  
ATOM    882  CB  GLN B  24      11.355   3.446  -4.520  1.00  0.00           C  
ATOM    883  CG  GLN B  24      10.336   2.550  -5.204  1.00  0.00           C  
ATOM    884  CD  GLN B  24      10.974   1.344  -5.869  1.00  0.00           C  
ATOM    885  OE1 GLN B  24      11.336   0.369  -5.208  1.00  0.00           O  
ATOM    886  NE2 GLN B  24      11.145   1.417  -7.179  1.00  0.00           N  
ATOM    887  H   GLN B  24      10.367   2.698  -2.294  1.00  0.00           H  
ATOM    888  HA  GLN B  24      12.563   1.830  -3.818  1.00  0.00           H  
ATOM    889  HB2 GLN B  24      10.829   4.285  -4.088  1.00  0.00           H  
ATOM    890  HB3 GLN B  24      12.039   3.812  -5.274  1.00  0.00           H  
ATOM    891  HG2 GLN B  24       9.628   2.201  -4.466  1.00  0.00           H  
ATOM    892  HG3 GLN B  24       9.817   3.126  -5.956  1.00  0.00           H  
ATOM    893 HE21 GLN B  24      10.859   2.240  -7.640  1.00  0.00           H  
ATOM    894 HE22 GLN B  24      11.548   0.647  -7.639  1.00  0.00           H  
ATOM    895  N   ALA B  25      13.038   4.572  -2.082  1.00  0.00           N  
ATOM    896  CA  ALA B  25      14.050   5.496  -1.585  1.00  0.00           C  
ATOM    897  C   ALA B  25      15.160   4.746  -0.860  1.00  0.00           C  
ATOM    898  O   ALA B  25      16.342   4.966  -1.123  1.00  0.00           O  
ATOM    899  CB  ALA B  25      13.420   6.528  -0.665  1.00  0.00           C  
ATOM    900  H   ALA B  25      12.120   4.636  -1.733  1.00  0.00           H  
ATOM    901  HA  ALA B  25      14.475   6.013  -2.434  1.00  0.00           H  
ATOM    902  HB1 ALA B  25      12.346   6.500  -0.775  1.00  0.00           H  
ATOM    903  HB2 ALA B  25      13.682   6.305   0.359  1.00  0.00           H  
ATOM    904  HB3 ALA B  25      13.783   7.511  -0.925  1.00  0.00           H  
ATOM    905  N   LEU B  26      14.769   3.852   0.039  1.00  0.00           N  
ATOM    906  CA  LEU B  26      15.724   3.050   0.797  1.00  0.00           C  
ATOM    907  C   LEU B  26      16.532   2.170  -0.142  1.00  0.00           C  
ATOM    908  O   LEU B  26      17.744   2.015   0.006  1.00  0.00           O  
ATOM    909  CB  LEU B  26      14.994   2.153   1.799  1.00  0.00           C  
ATOM    910  CG  LEU B  26      14.191   2.865   2.881  1.00  0.00           C  
ATOM    911  CD1 LEU B  26      13.309   1.872   3.611  1.00  0.00           C  
ATOM    912  CD2 LEU B  26      15.116   3.557   3.864  1.00  0.00           C  
ATOM    913  H   LEU B  26      13.804   3.722   0.193  1.00  0.00           H  
ATOM    914  HA  LEU B  26      16.388   3.718   1.327  1.00  0.00           H  
ATOM    915  HB2 LEU B  26      14.318   1.516   1.248  1.00  0.00           H  
ATOM    916  HB3 LEU B  26      15.728   1.529   2.284  1.00  0.00           H  
ATOM    917  HG  LEU B  26      13.553   3.608   2.425  1.00  0.00           H  
ATOM    918 HD11 LEU B  26      12.759   1.280   2.892  1.00  0.00           H  
ATOM    919 HD12 LEU B  26      13.924   1.222   4.216  1.00  0.00           H  
ATOM    920 HD13 LEU B  26      12.616   2.404   4.245  1.00  0.00           H  
ATOM    921 HD21 LEU B  26      16.073   3.059   3.867  1.00  0.00           H  
ATOM    922 HD22 LEU B  26      15.245   4.587   3.574  1.00  0.00           H  
ATOM    923 HD23 LEU B  26      14.684   3.509   4.855  1.00  0.00           H  
ATOM    924  N   ARG B  27      15.835   1.585  -1.105  1.00  0.00           N  
ATOM    925  CA  ARG B  27      16.444   0.698  -2.079  1.00  0.00           C  
ATOM    926  C   ARG B  27      17.428   1.453  -2.970  1.00  0.00           C  
ATOM    927  O   ARG B  27      18.428   0.895  -3.428  1.00  0.00           O  
ATOM    928  CB  ARG B  27      15.338   0.062  -2.915  1.00  0.00           C  
ATOM    929  CG  ARG B  27      15.706  -1.266  -3.538  1.00  0.00           C  
ATOM    930  CD  ARG B  27      14.473  -2.136  -3.688  1.00  0.00           C  
ATOM    931  NE  ARG B  27      14.715  -3.314  -4.519  1.00  0.00           N  
ATOM    932  CZ  ARG B  27      14.848  -3.297  -5.846  1.00  0.00           C  
ATOM    933  NH1 ARG B  27      14.753  -2.158  -6.526  1.00  0.00           N  
ATOM    934  NH2 ARG B  27      15.075  -4.433  -6.489  1.00  0.00           N  
ATOM    935  H   ARG B  27      14.864   1.744  -1.157  1.00  0.00           H  
ATOM    936  HA  ARG B  27      16.973  -0.074  -1.543  1.00  0.00           H  
ATOM    937  HB2 ARG B  27      14.473  -0.090  -2.286  1.00  0.00           H  
ATOM    938  HB3 ARG B  27      15.073   0.744  -3.710  1.00  0.00           H  
ATOM    939  HG2 ARG B  27      16.140  -1.092  -4.512  1.00  0.00           H  
ATOM    940  HG3 ARG B  27      16.421  -1.770  -2.905  1.00  0.00           H  
ATOM    941  HD2 ARG B  27      14.165  -2.464  -2.706  1.00  0.00           H  
ATOM    942  HD3 ARG B  27      13.685  -1.544  -4.126  1.00  0.00           H  
ATOM    943  HE  ARG B  27      14.792  -4.180  -4.053  1.00  0.00           H  
ATOM    944 HH11 ARG B  27      14.574  -1.297  -6.047  1.00  0.00           H  
ATOM    945 HH12 ARG B  27      14.862  -2.156  -7.524  1.00  0.00           H  
ATOM    946 HH21 ARG B  27      15.143  -5.294  -5.982  1.00  0.00           H  
ATOM    947 HH22 ARG B  27      15.185  -4.436  -7.495  1.00  0.00           H  
ATOM    948  N   HIS B  28      17.140   2.722  -3.206  1.00  0.00           N  
ATOM    949  CA  HIS B  28      17.987   3.566  -4.034  1.00  0.00           C  
ATOM    950  C   HIS B  28      19.180   4.069  -3.228  1.00  0.00           C  
ATOM    951  O   HIS B  28      20.326   4.006  -3.680  1.00  0.00           O  
ATOM    952  CB  HIS B  28      17.170   4.754  -4.557  1.00  0.00           C  
ATOM    953  CG  HIS B  28      17.868   5.600  -5.584  1.00  0.00           C  
ATOM    954  ND1 HIS B  28      17.305   6.718  -6.157  1.00  0.00           N  
ATOM    955  CD2 HIS B  28      19.104   5.484  -6.132  1.00  0.00           C  
ATOM    956  CE1 HIS B  28      18.194   7.237  -7.009  1.00  0.00           C  
ATOM    957  NE2 HIS B  28      19.304   6.525  -7.034  1.00  0.00           N  
ATOM    958  H   HIS B  28      16.328   3.108  -2.807  1.00  0.00           H  
ATOM    959  HA  HIS B  28      18.339   2.979  -4.868  1.00  0.00           H  
ATOM    960  HB2 HIS B  28      16.256   4.385  -5.000  1.00  0.00           H  
ATOM    961  HB3 HIS B  28      16.922   5.391  -3.722  1.00  0.00           H  
ATOM    962  HD1 HIS B  28      16.399   7.065  -5.981  1.00  0.00           H  
ATOM    963  HD2 HIS B  28      19.826   4.712  -5.909  1.00  0.00           H  
ATOM    964  HE1 HIS B  28      18.027   8.123  -7.601  1.00  0.00           H  
ATOM    965  N   LYS B  29      18.894   4.580  -2.040  1.00  0.00           N  
ATOM    966  CA  LYS B  29      19.917   5.120  -1.158  1.00  0.00           C  
ATOM    967  C   LYS B  29      20.893   4.044  -0.697  1.00  0.00           C  
ATOM    968  O   LYS B  29      22.105   4.263  -0.681  1.00  0.00           O  
ATOM    969  CB  LYS B  29      19.261   5.778   0.060  1.00  0.00           C  
ATOM    970  CG  LYS B  29      20.238   6.528   0.945  1.00  0.00           C  
ATOM    971  CD  LYS B  29      19.542   7.159   2.137  1.00  0.00           C  
ATOM    972  CE  LYS B  29      20.515   7.972   2.971  1.00  0.00           C  
ATOM    973  NZ  LYS B  29      21.079   9.116   2.205  1.00  0.00           N  
ATOM    974  H   LYS B  29      17.954   4.608  -1.749  1.00  0.00           H  
ATOM    975  HA  LYS B  29      20.462   5.870  -1.709  1.00  0.00           H  
ATOM    976  HB2 LYS B  29      18.508   6.474  -0.279  1.00  0.00           H  
ATOM    977  HB3 LYS B  29      18.787   5.012   0.656  1.00  0.00           H  
ATOM    978  HG2 LYS B  29      20.988   5.837   1.302  1.00  0.00           H  
ATOM    979  HG3 LYS B  29      20.712   7.307   0.362  1.00  0.00           H  
ATOM    980  HD2 LYS B  29      18.753   7.805   1.784  1.00  0.00           H  
ATOM    981  HD3 LYS B  29      19.121   6.377   2.755  1.00  0.00           H  
ATOM    982  HE2 LYS B  29      19.998   8.350   3.838  1.00  0.00           H  
ATOM    983  HE3 LYS B  29      21.323   7.327   3.289  1.00  0.00           H  
ATOM    984  HZ1 LYS B  29      20.741   9.094   1.220  1.00  0.00           H  
ATOM    985  HZ2 LYS B  29      20.784  10.015   2.637  1.00  0.00           H  
ATOM    986  HZ3 LYS B  29      22.122   9.070   2.206  1.00  0.00           H  
ATOM    987  N   CYS B  30      20.366   2.895  -0.308  1.00  0.00           N  
ATOM    988  CA  CYS B  30      21.203   1.805   0.177  1.00  0.00           C  
ATOM    989  C   CYS B  30      20.882   0.496  -0.537  1.00  0.00           C  
ATOM    990  O   CYS B  30      21.725  -0.071  -1.232  1.00  0.00           O  
ATOM    991  CB  CYS B  30      21.003   1.644   1.686  1.00  0.00           C  
ATOM    992  SG  CYS B  30      22.196   0.547   2.505  1.00  0.00           S  
ATOM    993  H   CYS B  30      19.390   2.781  -0.329  1.00  0.00           H  
ATOM    994  HA  CYS B  30      22.232   2.063  -0.014  1.00  0.00           H  
ATOM    995  HB2 CYS B  30      21.080   2.607   2.158  1.00  0.00           H  
ATOM    996  HB3 CYS B  30      20.017   1.241   1.865  1.00  0.00           H  
ATOM    997  N   GLY B  31      19.659   0.016  -0.364  1.00  0.00           N  
ATOM    998  CA  GLY B  31      19.261  -1.222  -0.990  1.00  0.00           C  
ATOM    999  C   GLY B  31      18.727  -2.209   0.017  1.00  0.00           C  
ATOM   1000  O   GLY B  31      17.786  -2.948  -0.264  1.00  0.00           O  
ATOM   1001  H   GLY B  31      19.021   0.503   0.202  1.00  0.00           H  
ATOM   1002  HA2 GLY B  31      18.494  -1.013  -1.723  1.00  0.00           H  
ATOM   1003  HA3 GLY B  31      20.115  -1.654  -1.487  1.00  0.00           H  
TER    1007      NH2 B  32                                                      
ENDMDL                                                                          
