# Supplementary material for: Comparative Performance of High-Throughput Methods for Protein pKa Predictions
Source: J Chem Inf Model. 2023 Aug 8;63(16):5169–81. doi: 10.1021/acs.jcim.3c00165 (PMC10466379; doi:10.1021/acs.jcim.3c00165)
Supplement: Supplementary file 3 — ci3c00165_si_003.zip [file ci3c00165_si_003.zip › curated_pdbs/1beo_curated_14.pdb]

MODEL       13                                                                  
ATOM      1  N   THR A   1       1.022   3.689   2.873  1.00  0.00           N  
ATOM      2  CA  THR A   1       1.644   3.754   1.513  1.00  0.00           C  
ATOM      3  C   THR A   1       2.863   2.806   1.467  1.00  0.00           C  
ATOM      4  O   THR A   1       3.979   3.220   1.718  1.00  0.00           O  
ATOM      5  CB  THR A   1       1.989   5.226   1.187  1.00  0.00           C  
ATOM      6  OG1 THR A   1       0.867   6.083   1.405  1.00  0.00           O  
ATOM      7  CG2 THR A   1       2.514   5.402  -0.246  1.00  0.00           C  
ATOM      8  H1  THR A   1       1.718   3.934   3.607  1.00  0.00           H  
ATOM      9  H2  THR A   1       0.231   4.365   2.919  1.00  0.00           H  
ATOM     10  H3  THR A   1       0.663   2.730   3.053  1.00  0.00           H  
ATOM     11  HA  THR A   1       0.917   3.385   0.803  1.00  0.00           H  
ATOM     12  HB  THR A   1       2.767   5.535   1.869  1.00  0.00           H  
ATOM     13  HG1 THR A   1       0.228   6.007   0.690  1.00  0.00           H  
ATOM     14 HG21 THR A   1       2.042   4.694  -0.912  1.00  0.00           H  
ATOM     15 HG22 THR A   1       2.310   6.408  -0.587  1.00  0.00           H  
ATOM     16 HG23 THR A   1       3.583   5.241  -0.252  1.00  0.00           H  
ATOM     17  N   ALA A   2       2.649   1.546   1.155  1.00  0.00           N  
ATOM     18  CA  ALA A   2       3.724   0.494   1.069  1.00  0.00           C  
ATOM     19  C   ALA A   2       4.690   0.717  -0.111  1.00  0.00           C  
ATOM     20  O   ALA A   2       4.277   1.198  -1.155  1.00  0.00           O  
ATOM     21  CB  ALA A   2       3.080  -0.894   0.950  1.00  0.00           C  
ATOM     22  H   ALA A   2       1.731   1.265   0.964  1.00  0.00           H  
ATOM     23  HA  ALA A   2       4.298   0.521   1.982  1.00  0.00           H  
ATOM     24  HB1 ALA A   2       2.326  -1.008   1.715  1.00  0.00           H  
ATOM     25  HB2 ALA A   2       2.621  -1.000  -0.023  1.00  0.00           H  
ATOM     26  HB3 ALA A   2       3.835  -1.657   1.074  1.00  0.00           H  
ATOM     27  N   CYS A   3       5.951   0.364   0.065  1.00  0.00           N  
ATOM     28  CA  CYS A   3       6.983   0.530  -1.018  1.00  0.00           C  
ATOM     29  C   CYS A   3       6.732  -0.461  -2.171  1.00  0.00           C  
ATOM     30  O   CYS A   3       6.107  -1.494  -1.985  1.00  0.00           O  
ATOM     31  CB  CYS A   3       8.425   0.326  -0.526  1.00  0.00           C  
ATOM     32  SG  CYS A   3       8.801   1.285   0.965  1.00  0.00           S  
ATOM     33  H   CYS A   3       6.219  -0.021   0.931  1.00  0.00           H  
ATOM     34  HA  CYS A   3       6.882   1.531  -1.417  1.00  0.00           H  
ATOM     35  HB2 CYS A   3       8.591  -0.716  -0.326  1.00  0.00           H  
ATOM     36  HB3 CYS A   3       9.106   0.606  -1.312  1.00  0.00           H  
ATOM     37  N   THR A   4       7.228  -0.133  -3.346  1.00  0.00           N  
ATOM     38  CA  THR A   4       7.090  -0.967  -4.583  1.00  0.00           C  
ATOM     39  C   THR A   4       8.383  -1.779  -4.828  1.00  0.00           C  
ATOM     40  O   THR A   4       8.534  -2.780  -4.151  1.00  0.00           O  
ATOM     41  CB  THR A   4       6.646  -0.076  -5.769  1.00  0.00           C  
ATOM     42  OG1 THR A   4       5.457   0.658  -5.480  1.00  0.00           O  
ATOM     43  CG2 THR A   4       6.404  -0.904  -7.034  1.00  0.00           C  
ATOM     44  H   THR A   4       7.721   0.705  -3.427  1.00  0.00           H  
ATOM     45  HA  THR A   4       6.320  -1.703  -4.382  1.00  0.00           H  
ATOM     46  HB  THR A   4       7.431   0.631  -5.989  1.00  0.00           H  
ATOM     47  HG1 THR A   4       4.723   0.052  -5.337  1.00  0.00           H  
ATOM     48 HG21 THR A   4       5.742  -1.725  -6.805  1.00  0.00           H  
ATOM     49 HG22 THR A   4       5.954  -0.282  -7.794  1.00  0.00           H  
ATOM     50 HG23 THR A   4       7.343  -1.296  -7.399  1.00  0.00           H  
ATOM     51  N   ALA A   5       9.273  -1.397  -5.729  1.00  0.00           N  
ATOM     52  CA  ALA A   5      10.554  -2.122  -6.034  1.00  0.00           C  
ATOM     53  C   ALA A   5      11.749  -1.193  -5.779  1.00  0.00           C  
ATOM     54  O   ALA A   5      12.563  -1.505  -4.923  1.00  0.00           O  
ATOM     55  CB  ALA A   5      10.547  -2.591  -7.496  1.00  0.00           C  
ATOM     56  H   ALA A   5       9.091  -0.583  -6.239  1.00  0.00           H  
ATOM     57  HA  ALA A   5      10.633  -2.980  -5.382  1.00  0.00           H  
ATOM     58  HB1 ALA A   5      10.316  -1.758  -8.143  1.00  0.00           H  
ATOM     59  HB2 ALA A   5      11.517  -2.989  -7.755  1.00  0.00           H  
ATOM     60  HB3 ALA A   5       9.801  -3.362  -7.624  1.00  0.00           H  
ATOM     61  N   THR A   6      11.836  -0.090  -6.501  1.00  0.00           N  
ATOM     62  CA  THR A   6      12.950   0.906  -6.349  1.00  0.00           C  
ATOM     63  C   THR A   6      12.962   1.425  -4.889  1.00  0.00           C  
ATOM     64  O   THR A   6      14.021   1.662  -4.325  1.00  0.00           O  
ATOM     65  CB  THR A   6      12.832   1.984  -7.452  1.00  0.00           C  
ATOM     66  OG1 THR A   6      13.976   2.829  -7.486  1.00  0.00           O  
ATOM     67  CG2 THR A   6      11.552   2.833  -7.385  1.00  0.00           C  
ATOM     68  H   THR A   6      11.137   0.090  -7.166  1.00  0.00           H  
ATOM     69  HA  THR A   6      13.862   0.338  -6.486  1.00  0.00           H  
ATOM     70  HB  THR A   6      12.828   1.453  -8.396  1.00  0.00           H  
ATOM     71  HG1 THR A   6      13.955   3.443  -6.748  1.00  0.00           H  
ATOM     72 HG21 THR A   6      10.688   2.186  -7.387  1.00  0.00           H  
ATOM     73 HG22 THR A   6      11.548   3.435  -6.489  1.00  0.00           H  
ATOM     74 HG23 THR A   6      11.503   3.480  -8.250  1.00  0.00           H  
ATOM     75  N   GLN A   7      11.793   1.584  -4.292  1.00  0.00           N  
ATOM     76  CA  GLN A   7      11.612   2.065  -2.883  1.00  0.00           C  
ATOM     77  C   GLN A   7      12.136   1.017  -1.885  1.00  0.00           C  
ATOM     78  O   GLN A   7      12.871   1.364  -0.975  1.00  0.00           O  
ATOM     79  CB  GLN A   7      10.119   2.273  -2.612  1.00  0.00           C  
ATOM     80  CG  GLN A   7       9.593   3.554  -3.269  1.00  0.00           C  
ATOM     81  CD  GLN A   7       8.599   3.157  -4.365  1.00  0.00           C  
ATOM     82  OE1 GLN A   7       8.972   2.991  -5.509  1.00  0.00           O  
ATOM     83  NE2 GLN A   7       7.339   2.985  -4.075  1.00  0.00           N  
ATOM     84  H   GLN A   7      10.979   1.369  -4.798  1.00  0.00           H  
ATOM     85  HA  GLN A   7      12.131   2.994  -2.741  1.00  0.00           H  
ATOM     86  HB2 GLN A   7       9.588   1.422  -3.011  1.00  0.00           H  
ATOM     87  HB3 GLN A   7       9.946   2.308  -1.548  1.00  0.00           H  
ATOM     88  HG2 GLN A   7       9.100   4.162  -2.524  1.00  0.00           H  
ATOM     89  HG3 GLN A   7      10.407   4.110  -3.711  1.00  0.00           H  
ATOM     90 HE21 GLN A   7       7.010   3.105  -3.159  1.00  0.00           H  
ATOM     91 HE22 GLN A   7       6.716   2.727  -4.788  1.00  0.00           H  
ATOM     92  N   GLN A   8      11.747  -0.228  -2.083  1.00  0.00           N  
ATOM     93  CA  GLN A   8      12.152  -1.385  -1.222  1.00  0.00           C  
ATOM     94  C   GLN A   8      13.658  -1.635  -1.317  1.00  0.00           C  
ATOM     95  O   GLN A   8      14.249  -1.893  -0.287  1.00  0.00           O  
ATOM     96  CB  GLN A   8      11.361  -2.657  -1.567  1.00  0.00           C  
ATOM     97  CG  GLN A   8      11.462  -3.674  -0.425  1.00  0.00           C  
ATOM     98  CD  GLN A   8      10.460  -4.818  -0.633  1.00  0.00           C  
ATOM     99  OE1 GLN A   8       9.269  -4.631  -0.481  1.00  0.00           O  
ATOM    100  NE2 GLN A   8      10.878  -6.008  -0.973  1.00  0.00           N  
ATOM    101  H   GLN A   8      11.158  -0.401  -2.845  1.00  0.00           H  
ATOM    102  HA  GLN A   8      11.956  -1.102  -0.203  1.00  0.00           H  
ATOM    103  HB2 GLN A   8      10.324  -2.400  -1.720  1.00  0.00           H  
ATOM    104  HB3 GLN A   8      11.754  -3.101  -2.471  1.00  0.00           H  
ATOM    105  HG2 GLN A   8      12.467  -4.069  -0.414  1.00  0.00           H  
ATOM    106  HG3 GLN A   8      11.261  -3.183   0.517  1.00  0.00           H  
ATOM    107 HE21 GLN A   8      11.830  -6.197  -1.103  1.00  0.00           H  
ATOM    108 HE22 GLN A   8      10.220  -6.725  -1.102  1.00  0.00           H  
ATOM    109  N   THR A   9      14.237  -1.552  -2.492  1.00  0.00           N  
ATOM    110  CA  THR A   9      15.699  -1.766  -2.703  1.00  0.00           C  
ATOM    111  C   THR A   9      16.460  -0.640  -1.993  1.00  0.00           C  
ATOM    112  O   THR A   9      17.498  -0.933  -1.437  1.00  0.00           O  
ATOM    113  CB  THR A   9      16.093  -1.790  -4.181  1.00  0.00           C  
ATOM    114  OG1 THR A   9      15.417  -0.804  -4.955  1.00  0.00           O  
ATOM    115  CG2 THR A   9      15.931  -3.201  -4.758  1.00  0.00           C  
ATOM    116  H   THR A   9      13.698  -1.334  -3.278  1.00  0.00           H  
ATOM    117  HA  THR A   9      15.980  -2.696  -2.231  1.00  0.00           H  
ATOM    118  HB  THR A   9      17.138  -1.554  -4.186  1.00  0.00           H  
ATOM    119  HG1 THR A   9      14.560  -1.139  -5.227  1.00  0.00           H  
ATOM    120 HG21 THR A   9      14.907  -3.531  -4.650  1.00  0.00           H  
ATOM    121 HG22 THR A   9      16.201  -3.193  -5.802  1.00  0.00           H  
ATOM    122 HG23 THR A   9      16.586  -3.878  -4.228  1.00  0.00           H  
ATOM    123  N   ALA A  10      15.959   0.586  -2.008  1.00  0.00           N  
ATOM    124  CA  ALA A  10      16.622   1.748  -1.333  1.00  0.00           C  
ATOM    125  C   ALA A  10      16.610   1.450   0.172  1.00  0.00           C  
ATOM    126  O   ALA A  10      17.661   1.480   0.795  1.00  0.00           O  
ATOM    127  CB  ALA A  10      15.877   3.060  -1.614  1.00  0.00           C  
ATOM    128  H   ALA A  10      15.109   0.751  -2.475  1.00  0.00           H  
ATOM    129  HA  ALA A  10      17.644   1.807  -1.663  1.00  0.00           H  
ATOM    130  HB1 ALA A  10      14.816   2.916  -1.478  1.00  0.00           H  
ATOM    131  HB2 ALA A  10      16.226   3.822  -0.933  1.00  0.00           H  
ATOM    132  HB3 ALA A  10      16.066   3.372  -2.629  1.00  0.00           H  
ATOM    133  N   ALA A  11      15.436   1.160   0.710  1.00  0.00           N  
ATOM    134  CA  ALA A  11      15.239   0.833   2.161  1.00  0.00           C  
ATOM    135  C   ALA A  11      16.125  -0.366   2.539  1.00  0.00           C  
ATOM    136  O   ALA A  11      16.688  -0.367   3.619  1.00  0.00           O  
ATOM    137  CB  ALA A  11      13.760   0.510   2.431  1.00  0.00           C  
ATOM    138  H   ALA A  11      14.649   1.154   0.119  1.00  0.00           H  
ATOM    139  HA  ALA A  11      15.542   1.684   2.751  1.00  0.00           H  
ATOM    140  HB1 ALA A  11      13.140   1.051   1.731  1.00  0.00           H  
ATOM    141  HB2 ALA A  11      13.582  -0.548   2.309  1.00  0.00           H  
ATOM    142  HB3 ALA A  11      13.498   0.805   3.436  1.00  0.00           H  
ATOM    143  N   TYR A  12      16.231  -1.338   1.653  1.00  0.00           N  
ATOM    144  CA  TYR A  12      17.047  -2.580   1.829  1.00  0.00           C  
ATOM    145  C   TYR A  12      18.528  -2.194   1.905  1.00  0.00           C  
ATOM    146  O   TYR A  12      19.101  -2.440   2.937  1.00  0.00           O  
ATOM    147  CB  TYR A  12      16.831  -3.533   0.645  1.00  0.00           C  
ATOM    148  CG  TYR A  12      15.983  -4.728   1.007  1.00  0.00           C  
ATOM    149  CD1 TYR A  12      14.643  -4.557   1.386  1.00  0.00           C  
ATOM    150  CD2 TYR A  12      16.542  -6.010   0.956  1.00  0.00           C  
ATOM    151  CE1 TYR A  12      13.857  -5.666   1.715  1.00  0.00           C  
ATOM    152  CE2 TYR A  12      15.755  -7.118   1.285  1.00  0.00           C  
ATOM    153  CZ  TYR A  12      14.419  -6.947   1.661  1.00  0.00           C  
ATOM    154  OH  TYR A  12      13.658  -8.050   1.981  1.00  0.00           O  
ATOM    155  H   TYR A  12      15.742  -1.243   0.811  1.00  0.00           H  
ATOM    156  HA  TYR A  12      16.759  -3.064   2.752  1.00  0.00           H  
ATOM    157  HB2 TYR A  12      16.326  -2.993  -0.142  1.00  0.00           H  
ATOM    158  HB3 TYR A  12      17.785  -3.869   0.263  1.00  0.00           H  
ATOM    159  HD1 TYR A  12      14.219  -3.566   1.425  1.00  0.00           H  
ATOM    160  HD2 TYR A  12      17.576  -6.148   0.666  1.00  0.00           H  
ATOM    161  HE1 TYR A  12      12.824  -5.537   2.006  1.00  0.00           H  
ATOM    162  HE2 TYR A  12      16.177  -8.110   1.248  1.00  0.00           H  
ATOM    163  HH  TYR A  12      13.553  -8.068   2.935  1.00  0.00           H  
ATOM    164  N   LYS A  13      19.126  -1.621   0.881  1.00  0.00           N  
ATOM    165  CA  LYS A  13      20.568  -1.205   0.858  1.00  0.00           C  
ATOM    166  C   LYS A  13      20.943  -0.528   2.189  1.00  0.00           C  
ATOM    167  O   LYS A  13      21.932  -0.939   2.768  1.00  0.00           O  
ATOM    168  CB  LYS A  13      20.783  -0.274  -0.345  1.00  0.00           C  
ATOM    169  CG  LYS A  13      22.257   0.100  -0.565  1.00  0.00           C  
ATOM    170  CD  LYS A  13      22.366   1.475  -1.239  1.00  0.00           C  
ATOM    171  CE  LYS A  13      22.288   2.600  -0.198  1.00  0.00           C  
ATOM    172  NZ  LYS A  13      23.646   2.914   0.339  1.00  0.00           N  
ATOM    173  H   LYS A  13      18.591  -1.454   0.080  1.00  0.00           H  
ATOM    174  HA  LYS A  13      21.177  -2.092   0.737  1.00  0.00           H  
ATOM    175  HB2 LYS A  13      20.429  -0.784  -1.229  1.00  0.00           H  
ATOM    176  HB3 LYS A  13      20.196   0.620  -0.206  1.00  0.00           H  
ATOM    177  HG2 LYS A  13      22.770   0.127   0.385  1.00  0.00           H  
ATOM    178  HG3 LYS A  13      22.728  -0.639  -1.197  1.00  0.00           H  
ATOM    179  HD2 LYS A  13      23.311   1.537  -1.760  1.00  0.00           H  
ATOM    180  HD3 LYS A  13      21.567   1.599  -1.957  1.00  0.00           H  
ATOM    181  HE2 LYS A  13      21.877   3.485  -0.663  1.00  0.00           H  
ATOM    182  HE3 LYS A  13      21.639   2.299   0.611  1.00  0.00           H  
ATOM    183  HZ1 LYS A  13      24.332   3.003  -0.441  1.00  0.00           H  
ATOM    184  HZ2 LYS A  13      23.625   3.809   0.864  1.00  0.00           H  
ATOM    185  HZ3 LYS A  13      23.958   2.160   0.983  1.00  0.00           H  
ATOM    186  N   THR A  14      20.188   0.454   2.652  1.00  0.00           N  
ATOM    187  CA  THR A  14      20.482   1.164   3.943  1.00  0.00           C  
ATOM    188  C   THR A  14      20.346   0.194   5.144  1.00  0.00           C  
ATOM    189  O   THR A  14      21.323  -0.039   5.850  1.00  0.00           O  
ATOM    190  CB  THR A  14      19.565   2.397   4.131  1.00  0.00           C  
ATOM    191  OG1 THR A  14      19.276   3.110   2.924  1.00  0.00           O  
ATOM    192  CG2 THR A  14      20.183   3.354   5.155  1.00  0.00           C  
ATOM    193  H   THR A  14      19.397   0.737   2.135  1.00  0.00           H  
ATOM    194  HA  THR A  14      21.512   1.490   3.900  1.00  0.00           H  
ATOM    195  HB  THR A  14      18.627   2.066   4.545  1.00  0.00           H  
ATOM    196  HG1 THR A  14      20.043   3.607   2.620  1.00  0.00           H  
ATOM    197 HG21 THR A  14      21.215   3.556   4.908  1.00  0.00           H  
ATOM    198 HG22 THR A  14      19.629   4.280   5.164  1.00  0.00           H  
ATOM    199 HG23 THR A  14      20.132   2.905   6.135  1.00  0.00           H  
ATOM    200  N   LEU A  15      19.165  -0.356   5.368  1.00  0.00           N  
ATOM    201  CA  LEU A  15      18.864  -1.315   6.488  1.00  0.00           C  
ATOM    202  C   LEU A  15      19.844  -2.500   6.490  1.00  0.00           C  
ATOM    203  O   LEU A  15      20.576  -2.652   7.451  1.00  0.00           O  
ATOM    204  CB  LEU A  15      17.403  -1.781   6.358  1.00  0.00           C  
ATOM    205  CG  LEU A  15      16.939  -2.645   7.539  1.00  0.00           C  
ATOM    206  CD1 LEU A  15      15.992  -1.834   8.425  1.00  0.00           C  
ATOM    207  CD2 LEU A  15      16.183  -3.868   7.007  1.00  0.00           C  
ATOM    208  H   LEU A  15      18.428  -0.125   4.760  1.00  0.00           H  
ATOM    209  HA  LEU A  15      18.980  -0.778   7.419  1.00  0.00           H  
ATOM    210  HB2 LEU A  15      16.771  -0.908   6.294  1.00  0.00           H  
ATOM    211  HB3 LEU A  15      17.294  -2.336   5.437  1.00  0.00           H  
ATOM    212  HG  LEU A  15      17.785  -2.967   8.128  1.00  0.00           H  
ATOM    213 HD11 LEU A  15      15.183  -1.450   7.822  1.00  0.00           H  
ATOM    214 HD12 LEU A  15      15.590  -2.476   9.194  1.00  0.00           H  
ATOM    215 HD13 LEU A  15      16.521  -1.010   8.881  1.00  0.00           H  
ATOM    216 HD21 LEU A  15      16.769  -4.352   6.239  1.00  0.00           H  
ATOM    217 HD22 LEU A  15      16.004  -4.563   7.813  1.00  0.00           H  
ATOM    218 HD23 LEU A  15      15.236  -3.557   6.587  1.00  0.00           H  
ATOM    219  N   VAL A  16      19.851  -3.300   5.446  1.00  0.00           N  
ATOM    220  CA  VAL A  16      20.731  -4.503   5.254  1.00  0.00           C  
ATOM    221  C   VAL A  16      22.205  -4.122   5.482  1.00  0.00           C  
ATOM    222  O   VAL A  16      22.893  -4.927   6.085  1.00  0.00           O  
ATOM    223  CB  VAL A  16      20.554  -5.119   3.853  1.00  0.00           C  
ATOM    224  CG1 VAL A  16      21.400  -6.384   3.706  1.00  0.00           C  
ATOM    225  CG2 VAL A  16      19.100  -5.523   3.575  1.00  0.00           C  
ATOM    226  H   VAL A  16      19.225  -3.090   4.730  1.00  0.00           H  
ATOM    227  HA  VAL A  16      20.451  -5.223   6.011  1.00  0.00           H  
ATOM    228  HB  VAL A  16      20.876  -4.404   3.111  1.00  0.00           H  
ATOM    229 HG11 VAL A  16      22.433  -6.149   3.914  1.00  0.00           H  
ATOM    230 HG12 VAL A  16      21.052  -7.130   4.403  1.00  0.00           H  
ATOM    231 HG13 VAL A  16      21.308  -6.748   2.695  1.00  0.00           H  
ATOM    232 HG21 VAL A  16      18.721  -6.123   4.389  1.00  0.00           H  
ATOM    233 HG22 VAL A  16      18.497  -4.636   3.468  1.00  0.00           H  
ATOM    234 HG23 VAL A  16      19.057  -6.093   2.658  1.00  0.00           H  
ATOM    235  N   SER A  17      22.668  -2.963   5.037  1.00  0.00           N  
ATOM    236  CA  SER A  17      24.092  -2.513   5.231  1.00  0.00           C  
ATOM    237  C   SER A  17      24.328  -2.399   6.749  1.00  0.00           C  
ATOM    238  O   SER A  17      25.410  -2.725   7.208  1.00  0.00           O  
ATOM    239  CB  SER A  17      24.396  -1.152   4.579  1.00  0.00           C  
ATOM    240  OG  SER A  17      24.929  -1.355   3.274  1.00  0.00           O  
ATOM    241  H   SER A  17      22.056  -2.360   4.564  1.00  0.00           H  
ATOM    242  HA  SER A  17      24.742  -3.284   4.835  1.00  0.00           H  
ATOM    243  HB2 SER A  17      23.499  -0.561   4.498  1.00  0.00           H  
ATOM    244  HB3 SER A  17      25.097  -0.612   5.202  1.00  0.00           H  
ATOM    245  HG  SER A  17      25.883  -1.444   3.340  1.00  0.00           H  
ATOM    246  N   ILE A  18      23.323  -1.957   7.487  1.00  0.00           N  
ATOM    247  CA  ILE A  18      23.385  -1.803   8.981  1.00  0.00           C  
ATOM    248  C   ILE A  18      22.964  -3.154   9.623  1.00  0.00           C  
ATOM    249  O   ILE A  18      22.956  -4.172   8.944  1.00  0.00           O  
ATOM    250  CB  ILE A  18      22.559  -0.535   9.323  1.00  0.00           C  
ATOM    251  CG1 ILE A  18      23.443   0.501  10.039  1.00  0.00           C  
ATOM    252  CG2 ILE A  18      21.229  -0.715  10.070  1.00  0.00           C  
ATOM    253  CD1 ILE A  18      23.897   0.065  11.438  1.00  0.00           C  
ATOM    254  H   ILE A  18      22.475  -1.721   7.036  1.00  0.00           H  
ATOM    255  HA  ILE A  18      24.427  -1.656   9.240  1.00  0.00           H  
ATOM    256  HB  ILE A  18      22.283  -0.090   8.380  1.00  0.00           H  
ATOM    257 HG12 ILE A  18      24.327   0.670   9.443  1.00  0.00           H  
ATOM    258 HG13 ILE A  18      22.897   1.431  10.116  1.00  0.00           H  
ATOM    259 HG21 ILE A  18      20.796  -1.671   9.816  1.00  0.00           H  
ATOM    260 HG22 ILE A  18      21.386  -0.659  11.137  1.00  0.00           H  
ATOM    261 HG23 ILE A  18      20.549   0.068   9.772  1.00  0.00           H  
ATOM    262 HD11 ILE A  18      23.102  -0.462  11.947  1.00  0.00           H  
ATOM    263 HD12 ILE A  18      24.759  -0.579  11.352  1.00  0.00           H  
ATOM    264 HD13 ILE A  18      24.169   0.942  12.007  1.00  0.00           H  
ATOM    265  N   LEU A  19      22.620  -3.234  10.898  1.00  0.00           N  
ATOM    266  CA  LEU A  19      22.199  -4.481  11.633  1.00  0.00           C  
ATOM    267  C   LEU A  19      23.430  -5.317  12.011  1.00  0.00           C  
ATOM    268  O   LEU A  19      23.575  -5.637  13.177  1.00  0.00           O  
ATOM    269  CB  LEU A  19      21.176  -5.371  10.895  1.00  0.00           C  
ATOM    270  CG  LEU A  19      20.087  -4.609  10.119  1.00  0.00           C  
ATOM    271  CD1 LEU A  19      19.141  -5.602   9.441  1.00  0.00           C  
ATOM    272  CD2 LEU A  19      19.272  -3.716  11.062  1.00  0.00           C  
ATOM    273  H   LEU A  19      22.637  -2.420  11.436  1.00  0.00           H  
ATOM    274  HA  LEU A  19      21.772  -4.143  12.570  1.00  0.00           H  
ATOM    275  HB2 LEU A  19      21.703  -6.000  10.196  1.00  0.00           H  
ATOM    276  HB3 LEU A  19      20.708  -6.010  11.630  1.00  0.00           H  
ATOM    277  HG  LEU A  19      20.537  -4.013   9.338  1.00  0.00           H  
ATOM    278 HD11 LEU A  19      18.687  -6.238  10.187  1.00  0.00           H  
ATOM    279 HD12 LEU A  19      18.369  -5.062   8.912  1.00  0.00           H  
ATOM    280 HD13 LEU A  19      19.694  -6.209   8.738  1.00  0.00           H  
ATOM    281 HD21 LEU A  19      19.937  -3.041  11.582  1.00  0.00           H  
ATOM    282 HD22 LEU A  19      18.554  -3.148  10.489  1.00  0.00           H  
ATOM    283 HD23 LEU A  19      18.752  -4.335  11.781  1.00  0.00           H  
ATOM    284  N   SER A  20      24.289  -5.651  11.067  1.00  0.00           N  
ATOM    285  CA  SER A  20      25.536  -6.458  11.304  1.00  0.00           C  
ATOM    286  C   SER A  20      26.726  -5.527  11.650  1.00  0.00           C  
ATOM    287  O   SER A  20      27.873  -5.876  11.408  1.00  0.00           O  
ATOM    288  CB  SER A  20      25.782  -7.263  10.016  1.00  0.00           C  
ATOM    289  OG  SER A  20      26.716  -8.312  10.243  1.00  0.00           O  
ATOM    290  H   SER A  20      24.108  -5.349  10.150  1.00  0.00           H  
ATOM    291  HA  SER A  20      25.373  -7.141  12.126  1.00  0.00           H  
ATOM    292  HB2 SER A  20      24.858  -7.708   9.685  1.00  0.00           H  
ATOM    293  HB3 SER A  20      26.128  -6.588   9.243  1.00  0.00           H  
ATOM    294  HG  SER A  20      27.599  -7.998  10.022  1.00  0.00           H  
ATOM    295  N   ASP A  21      26.460  -4.359  12.205  1.00  0.00           N  
ATOM    296  CA  ASP A  21      27.478  -3.338  12.599  1.00  0.00           C  
ATOM    297  C   ASP A  21      27.451  -3.030  14.106  1.00  0.00           C  
ATOM    298  O   ASP A  21      26.444  -3.238  14.772  1.00  0.00           O  
ATOM    299  CB  ASP A  21      27.100  -2.061  11.833  1.00  0.00           C  
ATOM    300  CG  ASP A  21      28.160  -0.957  11.941  1.00  0.00           C  
ATOM    301  OD1 ASP A  21      29.122  -1.027  11.198  1.00  0.00           O  
ATOM    302  OD2 ASP A  21      27.997  -0.064  12.759  1.00  0.00           O  
ATOM    303  H   ASP A  21      25.534  -4.108  12.387  1.00  0.00           H  
ATOM    304  HA  ASP A  21      28.464  -3.636  12.278  1.00  0.00           H  
ATOM    305  HB2 ASP A  21      26.969  -2.306  10.790  1.00  0.00           H  
ATOM    306  HB3 ASP A  21      26.160  -1.692  12.219  1.00  0.00           H  
ATOM    307  N   ALA A  22      28.559  -2.523  14.618  1.00  0.00           N  
ATOM    308  CA  ALA A  22      28.685  -2.158  16.066  1.00  0.00           C  
ATOM    309  C   ALA A  22      27.793  -0.944  16.418  1.00  0.00           C  
ATOM    310  O   ALA A  22      27.686  -0.660  17.596  1.00  0.00           O  
ATOM    311  CB  ALA A  22      30.153  -1.874  16.425  1.00  0.00           C  
ATOM    312  H   ALA A  22      29.331  -2.370  14.030  1.00  0.00           H  
ATOM    313  HA  ALA A  22      28.342  -3.003  16.645  1.00  0.00           H  
ATOM    314  HB1 ALA A  22      30.804  -2.269  15.660  1.00  0.00           H  
ATOM    315  HB2 ALA A  22      30.315  -0.810  16.514  1.00  0.00           H  
ATOM    316  HB3 ALA A  22      30.388  -2.346  17.368  1.00  0.00           H  
ATOM    317  N   SER A  23      27.165  -0.236  15.483  1.00  0.00           N  
ATOM    318  CA  SER A  23      26.289   0.948  15.781  1.00  0.00           C  
ATOM    319  C   SER A  23      24.936   0.476  16.338  1.00  0.00           C  
ATOM    320  O   SER A  23      24.580   0.891  17.427  1.00  0.00           O  
ATOM    321  CB  SER A  23      26.061   1.830  14.538  1.00  0.00           C  
ATOM    322  OG  SER A  23      25.505   3.090  14.908  1.00  0.00           O  
ATOM    323  H   SER A  23      27.266  -0.485  14.538  1.00  0.00           H  
ATOM    324  HA  SER A  23      26.788   1.526  16.546  1.00  0.00           H  
ATOM    325  HB2 SER A  23      27.002   2.020  14.049  1.00  0.00           H  
ATOM    326  HB3 SER A  23      25.413   1.309  13.846  1.00  0.00           H  
ATOM    327  HG  SER A  23      24.774   3.287  14.316  1.00  0.00           H  
ATOM    328  N   PHE A  24      24.211  -0.360  15.618  1.00  0.00           N  
ATOM    329  CA  PHE A  24      22.878  -0.876  16.077  1.00  0.00           C  
ATOM    330  C   PHE A  24      23.026  -1.675  17.381  1.00  0.00           C  
ATOM    331  O   PHE A  24      22.206  -1.465  18.263  1.00  0.00           O  
ATOM    332  CB  PHE A  24      22.195  -1.683  14.957  1.00  0.00           C  
ATOM    333  CG  PHE A  24      20.689  -1.530  15.004  1.00  0.00           C  
ATOM    334  CD1 PHE A  24      19.936  -2.235  15.955  1.00  0.00           C  
ATOM    335  CD2 PHE A  24      20.041  -0.685  14.091  1.00  0.00           C  
ATOM    336  CE1 PHE A  24      18.544  -2.088  15.995  1.00  0.00           C  
ATOM    337  CE2 PHE A  24      18.650  -0.539  14.130  1.00  0.00           C  
ATOM    338  CZ  PHE A  24      17.903  -1.244  15.083  1.00  0.00           C  
ATOM    339  H   PHE A  24      24.557  -0.658  14.748  1.00  0.00           H  
ATOM    340  HA  PHE A  24      22.276  -0.015  16.328  1.00  0.00           H  
ATOM    341  HB2 PHE A  24      22.549  -1.317  14.004  1.00  0.00           H  
ATOM    342  HB3 PHE A  24      22.455  -2.729  15.037  1.00  0.00           H  
ATOM    343  HD1 PHE A  24      20.429  -2.889  16.661  1.00  0.00           H  
ATOM    344  HD2 PHE A  24      20.614  -0.141  13.354  1.00  0.00           H  
ATOM    345  HE1 PHE A  24      17.964  -2.628  16.727  1.00  0.00           H  
ATOM    346  HE2 PHE A  24      18.148   0.112  13.429  1.00  0.00           H  
ATOM    347  HZ  PHE A  24      16.829  -1.132  15.115  1.00  0.00           H  
ATOM    348  N   ASN A  25      24.024  -2.536  17.492  1.00  0.00           N  
ATOM    349  CA  ASN A  25      24.264  -3.363  18.722  1.00  0.00           C  
ATOM    350  C   ASN A  25      24.416  -2.462  19.953  1.00  0.00           C  
ATOM    351  O   ASN A  25      23.788  -2.736  20.962  1.00  0.00           O  
ATOM    352  CB  ASN A  25      25.530  -4.231  18.606  1.00  0.00           C  
ATOM    353  CG  ASN A  25      25.255  -5.678  19.046  1.00  0.00           C  
ATOM    354  OD1 ASN A  25      24.595  -6.422  18.349  1.00  0.00           O  
ATOM    355  ND2 ASN A  25      25.731  -6.140  20.173  1.00  0.00           N  
ATOM    356  H   ASN A  25      24.642  -2.642  16.737  1.00  0.00           H  
ATOM    357  HA  ASN A  25      23.408  -3.996  18.875  1.00  0.00           H  
ATOM    358  HB2 ASN A  25      25.876  -4.224  17.586  1.00  0.00           H  
ATOM    359  HB3 ASN A  25      26.312  -3.818  19.228  1.00  0.00           H  
ATOM    360 HD21 ASN A  25      26.273  -5.571  20.758  1.00  0.00           H  
ATOM    361 HD22 ASN A  25      25.539  -7.066  20.431  1.00  0.00           H  
ATOM    362  N   GLN A  26      25.224  -1.429  19.851  1.00  0.00           N  
ATOM    363  CA  GLN A  26      25.455  -0.478  20.987  1.00  0.00           C  
ATOM    364  C   GLN A  26      24.165   0.235  21.404  1.00  0.00           C  
ATOM    365  O   GLN A  26      23.925   0.307  22.595  1.00  0.00           O  
ATOM    366  CB  GLN A  26      26.522   0.584  20.681  1.00  0.00           C  
ATOM    367  CG  GLN A  26      27.899  -0.031  20.419  1.00  0.00           C  
ATOM    368  CD  GLN A  26      28.595  -0.477  21.711  1.00  0.00           C  
ATOM    369  OE1 GLN A  26      28.076  -1.299  22.442  1.00  0.00           O  
ATOM    370  NE2 GLN A  26      29.758   0.009  22.047  1.00  0.00           N  
ATOM    371  H   GLN A  26      25.689  -1.282  19.001  1.00  0.00           H  
ATOM    372  HA  GLN A  26      25.781  -1.076  21.818  1.00  0.00           H  
ATOM    373  HB2 GLN A  26      26.224   1.124  19.798  1.00  0.00           H  
ATOM    374  HB3 GLN A  26      26.591   1.272  21.513  1.00  0.00           H  
ATOM    375  HG2 GLN A  26      27.767  -0.888  19.781  1.00  0.00           H  
ATOM    376  HG3 GLN A  26      28.510   0.703  19.911  1.00  0.00           H  
ATOM    377 HE21 GLN A  26      30.209   0.671  21.486  1.00  0.00           H  
ATOM    378 HE22 GLN A  26      30.177  -0.299  22.877  1.00  0.00           H  
ATOM    379  N   CYS A  27      23.386   0.727  20.461  1.00  0.00           N  
ATOM    380  CA  CYS A  27      22.096   1.449  20.740  1.00  0.00           C  
ATOM    381  C   CYS A  27      21.172   0.576  21.605  1.00  0.00           C  
ATOM    382  O   CYS A  27      20.794   0.978  22.700  1.00  0.00           O  
ATOM    383  CB  CYS A  27      21.391   1.790  19.421  1.00  0.00           C  
ATOM    384  SG  CYS A  27      19.911   2.808  19.679  1.00  0.00           S  
ATOM    385  H   CYS A  27      23.678   0.611  19.527  1.00  0.00           H  
ATOM    386  HA  CYS A  27      22.317   2.359  21.277  1.00  0.00           H  
ATOM    387  HB2 CYS A  27      22.076   2.306  18.774  1.00  0.00           H  
ATOM    388  HB3 CYS A  27      21.110   0.869  18.930  1.00  0.00           H  
ATOM    389  N   SER A  28      20.840  -0.588  21.085  1.00  0.00           N  
ATOM    390  CA  SER A  28      19.949  -1.571  21.777  1.00  0.00           C  
ATOM    391  C   SER A  28      20.443  -1.902  23.194  1.00  0.00           C  
ATOM    392  O   SER A  28      19.628  -1.839  24.100  1.00  0.00           O  
ATOM    393  CB  SER A  28      19.787  -2.832  20.912  1.00  0.00           C  
ATOM    394  OG  SER A  28      18.683  -3.618  21.353  1.00  0.00           O  
ATOM    395  H   SER A  28      21.202  -0.812  20.197  1.00  0.00           H  
ATOM    396  HA  SER A  28      18.983  -1.100  21.883  1.00  0.00           H  
ATOM    397  HB2 SER A  28      19.599  -2.544  19.891  1.00  0.00           H  
ATOM    398  HB3 SER A  28      20.705  -3.405  20.926  1.00  0.00           H  
ATOM    399  HG  SER A  28      17.968  -3.058  21.664  1.00  0.00           H  
ATOM    400  N   THR A  29      21.710  -2.233  23.347  1.00  0.00           N  
ATOM    401  CA  THR A  29      22.336  -2.582  24.664  1.00  0.00           C  
ATOM    402  C   THR A  29      22.156  -1.467  25.704  1.00  0.00           C  
ATOM    403  O   THR A  29      21.574  -1.744  26.738  1.00  0.00           O  
ATOM    404  CB  THR A  29      23.815  -2.960  24.451  1.00  0.00           C  
ATOM    405  OG1 THR A  29      23.895  -4.177  23.714  1.00  0.00           O  
ATOM    406  CG2 THR A  29      24.585  -3.130  25.769  1.00  0.00           C  
ATOM    407  H   THR A  29      22.284  -2.254  22.550  1.00  0.00           H  
ATOM    408  HA  THR A  29      21.816  -3.440  25.051  1.00  0.00           H  
ATOM    409  HB  THR A  29      24.285  -2.179  23.872  1.00  0.00           H  
ATOM    410  HG1 THR A  29      23.417  -4.866  24.183  1.00  0.00           H  
ATOM    411 HG21 THR A  29      24.049  -3.799  26.426  1.00  0.00           H  
ATOM    412 HG22 THR A  29      25.566  -3.534  25.565  1.00  0.00           H  
ATOM    413 HG23 THR A  29      24.688  -2.168  26.251  1.00  0.00           H  
ATOM    414  N   ASP A  30      22.641  -0.279  25.423  1.00  0.00           N  
ATOM    415  CA  ASP A  30      22.540   0.897  26.345  1.00  0.00           C  
ATOM    416  C   ASP A  30      21.116   1.158  26.841  1.00  0.00           C  
ATOM    417  O   ASP A  30      20.938   1.185  28.044  1.00  0.00           O  
ATOM    418  CB  ASP A  30      23.083   2.186  25.711  1.00  0.00           C  
ATOM    419  CG  ASP A  30      24.619   2.203  25.648  1.00  0.00           C  
ATOM    420  OD1 ASP A  30      25.257   2.190  26.691  1.00  0.00           O  
ATOM    421  OD2 ASP A  30      25.146   2.230  24.549  1.00  0.00           O  
ATOM    422  H   ASP A  30      23.093  -0.169  24.560  1.00  0.00           H  
ATOM    423  HA  ASP A  30      23.137   0.678  27.213  1.00  0.00           H  
ATOM    424  HB2 ASP A  30      22.673   2.295  24.719  1.00  0.00           H  
ATOM    425  HB3 ASP A  30      22.747   3.027  26.302  1.00  0.00           H  
ATOM    426  N   SER A  31      20.175   1.333  25.938  1.00  0.00           N  
ATOM    427  CA  SER A  31      18.730   1.599  26.251  1.00  0.00           C  
ATOM    428  C   SER A  31      18.122   2.204  24.981  1.00  0.00           C  
ATOM    429  O   SER A  31      17.774   3.377  24.917  1.00  0.00           O  
ATOM    430  CB  SER A  31      18.518   2.494  27.498  1.00  0.00           C  
ATOM    431  OG  SER A  31      19.386   3.623  27.503  1.00  0.00           O  
ATOM    432  H   SER A  31      20.443   1.286  24.989  1.00  0.00           H  
ATOM    433  HA  SER A  31      18.265   0.629  26.387  1.00  0.00           H  
ATOM    434  HB2 SER A  31      17.504   2.855  27.540  1.00  0.00           H  
ATOM    435  HB3 SER A  31      18.675   1.883  28.378  1.00  0.00           H  
ATOM    436  HG  SER A  31      19.978   3.540  28.256  1.00  0.00           H  
ATOM    437  N   GLY A  32      18.002   1.380  23.961  1.00  0.00           N  
ATOM    438  CA  GLY A  32      17.433   1.828  22.664  1.00  0.00           C  
ATOM    439  C   GLY A  32      16.384   0.826  22.229  1.00  0.00           C  
ATOM    440  O   GLY A  32      15.285   0.878  22.764  1.00  0.00           O  
ATOM    441  H   GLY A  32      18.286   0.442  24.023  1.00  0.00           H  
ATOM    442  HA2 GLY A  32      16.959   2.781  22.816  1.00  0.00           H  
ATOM    443  HA3 GLY A  32      18.193   1.902  21.903  1.00  0.00           H  
ATOM    444  N   TYR A  33      16.758  -0.025  21.298  1.00  0.00           N  
ATOM    445  CA  TYR A  33      15.844  -1.079  20.747  1.00  0.00           C  
ATOM    446  C   TYR A  33      16.503  -1.966  19.670  1.00  0.00           C  
ATOM    447  O   TYR A  33      17.444  -1.554  19.005  1.00  0.00           O  
ATOM    448  CB  TYR A  33      14.615  -0.326  20.217  1.00  0.00           C  
ATOM    449  CG  TYR A  33      13.567  -1.198  19.567  1.00  0.00           C  
ATOM    450  CD1 TYR A  33      12.846  -2.152  20.296  1.00  0.00           C  
ATOM    451  CD2 TYR A  33      13.333  -1.038  18.198  1.00  0.00           C  
ATOM    452  CE1 TYR A  33      11.893  -2.936  19.645  1.00  0.00           C  
ATOM    453  CE2 TYR A  33      12.378  -1.824  17.553  1.00  0.00           C  
ATOM    454  CZ  TYR A  33      11.652  -2.775  18.269  1.00  0.00           C  
ATOM    455  OH  TYR A  33      10.720  -3.531  17.581  1.00  0.00           O  
ATOM    456  H   TYR A  33      17.673   0.035  20.945  1.00  0.00           H  
ATOM    457  HA  TYR A  33      15.517  -1.705  21.564  1.00  0.00           H  
ATOM    458  HB2 TYR A  33      14.173   0.158  21.072  1.00  0.00           H  
ATOM    459  HB3 TYR A  33      14.949   0.441  19.531  1.00  0.00           H  
ATOM    460  HD1 TYR A  33      13.015  -2.288  21.356  1.00  0.00           H  
ATOM    461  HD2 TYR A  33      13.886  -0.303  17.635  1.00  0.00           H  
ATOM    462  HE1 TYR A  33      11.336  -3.670  20.208  1.00  0.00           H  
ATOM    463  HE2 TYR A  33      12.199  -1.691  16.498  1.00  0.00           H  
ATOM    464  HH  TYR A  33      10.281  -4.129  18.193  1.00  0.00           H  
ATOM    465  N   SER A  34      15.980  -3.168  19.537  1.00  0.00           N  
ATOM    466  CA  SER A  34      16.454  -4.195  18.562  1.00  0.00           C  
ATOM    467  C   SER A  34      15.347  -4.562  17.548  1.00  0.00           C  
ATOM    468  O   SER A  34      14.865  -5.686  17.547  1.00  0.00           O  
ATOM    469  CB  SER A  34      16.935  -5.395  19.391  1.00  0.00           C  
ATOM    470  OG  SER A  34      17.758  -6.215  18.575  1.00  0.00           O  
ATOM    471  H   SER A  34      15.229  -3.423  20.113  1.00  0.00           H  
ATOM    472  HA  SER A  34      17.297  -3.790  18.021  1.00  0.00           H  
ATOM    473  HB2 SER A  34      17.499  -5.058  20.244  1.00  0.00           H  
ATOM    474  HB3 SER A  34      16.074  -5.943  19.750  1.00  0.00           H  
ATOM    475  HG  SER A  34      18.390  -6.648  19.153  1.00  0.00           H  
ATOM    476  N   MET A  35      14.947  -3.632  16.692  1.00  0.00           N  
ATOM    477  CA  MET A  35      13.878  -3.853  15.647  1.00  0.00           C  
ATOM    478  C   MET A  35      14.045  -5.180  14.880  1.00  0.00           C  
ATOM    479  O   MET A  35      13.055  -5.816  14.565  1.00  0.00           O  
ATOM    480  CB  MET A  35      13.783  -2.672  14.658  1.00  0.00           C  
ATOM    481  CG  MET A  35      14.959  -2.563  13.676  1.00  0.00           C  
ATOM    482  SD  MET A  35      15.049  -0.862  13.056  1.00  0.00           S  
ATOM    483  CE  MET A  35      14.406  -1.092  11.380  1.00  0.00           C  
ATOM    484  H   MET A  35      15.372  -2.748  16.741  1.00  0.00           H  
ATOM    485  HA  MET A  35      12.939  -3.924  16.176  1.00  0.00           H  
ATOM    486  HB2 MET A  35      12.881  -2.776  14.075  1.00  0.00           H  
ATOM    487  HB3 MET A  35      13.712  -1.755  15.223  1.00  0.00           H  
ATOM    488  HG2 MET A  35      15.881  -2.813  14.183  1.00  0.00           H  
ATOM    489  HG3 MET A  35      14.806  -3.242  12.851  1.00  0.00           H  
ATOM    490  HE1 MET A  35      13.422  -1.541  11.421  1.00  0.00           H  
ATOM    491  HE2 MET A  35      14.357  -0.131  10.888  1.00  0.00           H  
ATOM    492  HE3 MET A  35      15.062  -1.736  10.819  1.00  0.00           H  
ATOM    493  N   LEU A  36      15.278  -5.567  14.601  1.00  0.00           N  
ATOM    494  CA  LEU A  36      15.660  -6.820  13.869  1.00  0.00           C  
ATOM    495  C   LEU A  36      15.206  -8.095  14.608  1.00  0.00           C  
ATOM    496  O   LEU A  36      14.791  -9.032  13.946  1.00  0.00           O  
ATOM    497  CB  LEU A  36      17.177  -6.841  13.589  1.00  0.00           C  
ATOM    498  CG  LEU A  36      18.055  -6.765  14.853  1.00  0.00           C  
ATOM    499  CD1 LEU A  36      18.969  -7.989  14.934  1.00  0.00           C  
ATOM    500  CD2 LEU A  36      18.929  -5.501  14.840  1.00  0.00           C  
ATOM    501  H   LEU A  36      16.011  -4.988  14.897  1.00  0.00           H  
ATOM    502  HA  LEU A  36      15.140  -6.790  12.920  1.00  0.00           H  
ATOM    503  HB2 LEU A  36      17.413  -7.750  13.060  1.00  0.00           H  
ATOM    504  HB3 LEU A  36      17.413  -6.012  12.937  1.00  0.00           H  
ATOM    505  HG  LEU A  36      17.424  -6.760  15.729  1.00  0.00           H  
ATOM    506 HD11 LEU A  36      19.588  -8.041  14.050  1.00  0.00           H  
ATOM    507 HD12 LEU A  36      19.603  -7.912  15.805  1.00  0.00           H  
ATOM    508 HD13 LEU A  36      18.370  -8.885  15.005  1.00  0.00           H  
ATOM    509 HD21 LEU A  36      18.379  -4.666  14.430  1.00  0.00           H  
ATOM    510 HD22 LEU A  36      19.225  -5.269  15.853  1.00  0.00           H  
ATOM    511 HD23 LEU A  36      19.814  -5.671  14.243  1.00  0.00           H  
ATOM    512  N   THR A  37      15.269  -8.136  15.924  1.00  0.00           N  
ATOM    513  CA  THR A  37      14.845  -9.330  16.726  1.00  0.00           C  
ATOM    514  C   THR A  37      13.709  -8.952  17.706  1.00  0.00           C  
ATOM    515  O   THR A  37      13.592  -9.524  18.779  1.00  0.00           O  
ATOM    516  CB  THR A  37      16.123  -9.935  17.350  1.00  0.00           C  
ATOM    517  OG1 THR A  37      15.892 -11.268  17.787  1.00  0.00           O  
ATOM    518  CG2 THR A  37      16.677  -9.116  18.522  1.00  0.00           C  
ATOM    519  H   THR A  37      15.603  -7.355  16.419  1.00  0.00           H  
ATOM    520  HA  THR A  37      14.420 -10.044  16.029  1.00  0.00           H  
ATOM    521  HB  THR A  37      16.880  -9.970  16.578  1.00  0.00           H  
ATOM    522  HG1 THR A  37      16.476 -11.853  17.296  1.00  0.00           H  
ATOM    523 HG21 THR A  37      16.481  -8.068  18.357  1.00  0.00           H  
ATOM    524 HG22 THR A  37      16.213  -9.431  19.445  1.00  0.00           H  
ATOM    525 HG23 THR A  37      17.743  -9.274  18.586  1.00  0.00           H  
ATOM    526  N   ALA A  38      12.870  -7.994  17.342  1.00  0.00           N  
ATOM    527  CA  ALA A  38      11.723  -7.520  18.183  1.00  0.00           C  
ATOM    528  C   ALA A  38      10.503  -7.151  17.321  1.00  0.00           C  
ATOM    529  O   ALA A  38      10.604  -6.369  16.389  1.00  0.00           O  
ATOM    530  CB  ALA A  38      12.190  -6.332  19.024  1.00  0.00           C  
ATOM    531  H   ALA A  38      12.987  -7.554  16.472  1.00  0.00           H  
ATOM    532  HA  ALA A  38      11.435  -8.324  18.847  1.00  0.00           H  
ATOM    533  HB1 ALA A  38      13.065  -6.620  19.587  1.00  0.00           H  
ATOM    534  HB2 ALA A  38      12.437  -5.503  18.378  1.00  0.00           H  
ATOM    535  HB3 ALA A  38      11.402  -6.049  19.704  1.00  0.00           H  
ATOM    536  N   LYS A  39       9.366  -7.729  17.651  1.00  0.00           N  
ATOM    537  CA  LYS A  39       8.063  -7.511  16.940  1.00  0.00           C  
ATOM    538  C   LYS A  39       7.132  -6.539  17.702  1.00  0.00           C  
ATOM    539  O   LYS A  39       5.978  -6.835  17.973  1.00  0.00           O  
ATOM    540  CB  LYS A  39       7.421  -8.891  16.707  1.00  0.00           C  
ATOM    541  CG  LYS A  39       8.280  -9.802  15.818  1.00  0.00           C  
ATOM    542  CD  LYS A  39       9.351 -10.565  16.613  1.00  0.00           C  
ATOM    543  CE  LYS A  39       9.208 -12.082  16.435  1.00  0.00           C  
ATOM    544  NZ  LYS A  39      10.135 -12.589  15.381  1.00  0.00           N  
ATOM    545  H   LYS A  39       9.369  -8.347  18.413  1.00  0.00           H  
ATOM    546  HA  LYS A  39       8.289  -7.075  15.974  1.00  0.00           H  
ATOM    547  HB2 LYS A  39       7.256  -9.372  17.660  1.00  0.00           H  
ATOM    548  HB3 LYS A  39       6.462  -8.733  16.234  1.00  0.00           H  
ATOM    549  HG2 LYS A  39       7.631 -10.510  15.326  1.00  0.00           H  
ATOM    550  HG3 LYS A  39       8.758  -9.200  15.059  1.00  0.00           H  
ATOM    551  HD2 LYS A  39      10.330 -10.256  16.276  1.00  0.00           H  
ATOM    552  HD3 LYS A  39       9.263 -10.324  17.663  1.00  0.00           H  
ATOM    553  HE2 LYS A  39       9.448 -12.566  17.370  1.00  0.00           H  
ATOM    554  HE3 LYS A  39       8.189 -12.324  16.170  1.00  0.00           H  
ATOM    555  HZ1 LYS A  39      11.125 -12.374  15.621  1.00  0.00           H  
ATOM    556  HZ2 LYS A  39      10.026 -13.620  15.305  1.00  0.00           H  
ATOM    557  HZ3 LYS A  39       9.906 -12.151  14.460  1.00  0.00           H  
ATOM    558  N   ALA A  40       7.647  -5.375  18.039  1.00  0.00           N  
ATOM    559  CA  ALA A  40       6.949  -4.268  18.777  1.00  0.00           C  
ATOM    560  C   ALA A  40       7.942  -3.115  19.000  1.00  0.00           C  
ATOM    561  O   ALA A  40       8.949  -3.323  19.660  1.00  0.00           O  
ATOM    562  CB  ALA A  40       6.432  -4.739  20.141  1.00  0.00           C  
ATOM    563  H   ALA A  40       8.575  -5.204  17.788  1.00  0.00           H  
ATOM    564  HA  ALA A  40       6.123  -3.913  18.174  1.00  0.00           H  
ATOM    565  HB1 ALA A  40       7.249  -5.175  20.698  1.00  0.00           H  
ATOM    566  HB2 ALA A  40       6.040  -3.889  20.679  1.00  0.00           H  
ATOM    567  HB3 ALA A  40       5.654  -5.470  19.995  1.00  0.00           H  
ATOM    568  N   LEU A  41       7.658  -1.945  18.462  1.00  0.00           N  
ATOM    569  CA  LEU A  41       8.531  -0.724  18.593  1.00  0.00           C  
ATOM    570  C   LEU A  41       8.852  -0.364  20.061  1.00  0.00           C  
ATOM    571  O   LEU A  41       8.156  -0.818  20.959  1.00  0.00           O  
ATOM    572  CB  LEU A  41       7.886   0.490  17.899  1.00  0.00           C  
ATOM    573  CG  LEU A  41       7.912   0.411  16.363  1.00  0.00           C  
ATOM    574  CD1 LEU A  41       7.293   1.684  15.779  1.00  0.00           C  
ATOM    575  CD2 LEU A  41       9.344   0.288  15.826  1.00  0.00           C  
ATOM    576  H   LEU A  41       6.830  -1.861  17.944  1.00  0.00           H  
ATOM    577  HA  LEU A  41       9.465  -0.942  18.098  1.00  0.00           H  
ATOM    578  HB2 LEU A  41       6.857   0.570  18.216  1.00  0.00           H  
ATOM    579  HB3 LEU A  41       8.403   1.384  18.217  1.00  0.00           H  
ATOM    580  HG  LEU A  41       7.320  -0.433  16.037  1.00  0.00           H  
ATOM    581 HD11 LEU A  41       7.818   2.554  16.146  1.00  0.00           H  
ATOM    582 HD12 LEU A  41       7.354   1.663  14.701  1.00  0.00           H  
ATOM    583 HD13 LEU A  41       6.256   1.746  16.073  1.00  0.00           H  
ATOM    584 HD21 LEU A  41       9.996   0.964  16.359  1.00  0.00           H  
ATOM    585 HD22 LEU A  41       9.689  -0.727  15.960  1.00  0.00           H  
ATOM    586 HD23 LEU A  41       9.359   0.526  14.773  1.00  0.00           H  
ATOM    587  N   PRO A  42       9.883   0.435  20.294  1.00  0.00           N  
ATOM    588  CA  PRO A  42      10.288   0.850  21.670  1.00  0.00           C  
ATOM    589  C   PRO A  42       9.316   1.833  22.338  1.00  0.00           C  
ATOM    590  O   PRO A  42       8.560   2.547  21.695  1.00  0.00           O  
ATOM    591  CB  PRO A  42      11.691   1.436  21.517  1.00  0.00           C  
ATOM    592  CG  PRO A  42      11.784   1.904  20.064  1.00  0.00           C  
ATOM    593  CD  PRO A  42      10.789   1.044  19.272  1.00  0.00           C  
ATOM    594  HA  PRO A  42      10.373  -0.033  22.283  1.00  0.00           H  
ATOM    595  HB2 PRO A  42      11.824   2.266  22.200  1.00  0.00           H  
ATOM    596  HB3 PRO A  42      12.437   0.679  21.692  1.00  0.00           H  
ATOM    597  HG2 PRO A  42      11.529   2.954  20.007  1.00  0.00           H  
ATOM    598  HG3 PRO A  42      12.779   1.741  19.683  1.00  0.00           H  
ATOM    599  HD2 PRO A  42      10.233   1.668  18.590  1.00  0.00           H  
ATOM    600  HD3 PRO A  42      11.296   0.261  18.730  1.00  0.00           H  
ATOM    601  N   THR A  43       9.389   1.820  23.648  1.00  0.00           N  
ATOM    602  CA  THR A  43       8.573   2.666  24.575  1.00  0.00           C  
ATOM    603  C   THR A  43       9.164   4.079  24.743  1.00  0.00           C  
ATOM    604  O   THR A  43      10.320   4.319  24.425  1.00  0.00           O  
ATOM    605  CB  THR A  43       8.498   1.966  25.945  1.00  0.00           C  
ATOM    606  OG1 THR A  43       9.788   1.545  26.383  1.00  0.00           O  
ATOM    607  CG2 THR A  43       7.550   0.765  25.861  1.00  0.00           C  
ATOM    608  H   THR A  43      10.027   1.217  24.086  1.00  0.00           H  
ATOM    609  HA  THR A  43       7.570   2.747  24.181  1.00  0.00           H  
ATOM    610  HB  THR A  43       8.091   2.658  26.662  1.00  0.00           H  
ATOM    611  HG1 THR A  43       9.941   1.908  27.257  1.00  0.00           H  
ATOM    612 HG21 THR A  43       7.865   0.097  25.072  1.00  0.00           H  
ATOM    613 HG22 THR A  43       7.546   0.233  26.802  1.00  0.00           H  
ATOM    614 HG23 THR A  43       6.553   1.121  25.648  1.00  0.00           H  
ATOM    615  N   THR A  44       8.351   4.988  25.246  1.00  0.00           N  
ATOM    616  CA  THR A  44       8.730   6.422  25.492  1.00  0.00           C  
ATOM    617  C   THR A  44       9.961   6.568  26.410  1.00  0.00           C  
ATOM    618  O   THR A  44      10.744   7.474  26.172  1.00  0.00           O  
ATOM    619  CB  THR A  44       7.494   7.213  25.972  1.00  0.00           C  
ATOM    620  OG1 THR A  44       7.735   8.616  26.011  1.00  0.00           O  
ATOM    621  CG2 THR A  44       6.945   6.746  27.327  1.00  0.00           C  
ATOM    622  H   THR A  44       7.439   4.708  25.475  1.00  0.00           H  
ATOM    623  HA  THR A  44       9.030   6.815  24.531  1.00  0.00           H  
ATOM    624  HB  THR A  44       6.724   7.049  25.231  1.00  0.00           H  
ATOM    625  HG1 THR A  44       8.497   8.808  26.561  1.00  0.00           H  
ATOM    626 HG21 THR A  44       7.319   5.761  27.569  1.00  0.00           H  
ATOM    627 HG22 THR A  44       7.240   7.444  28.097  1.00  0.00           H  
ATOM    628 HG23 THR A  44       5.867   6.707  27.277  1.00  0.00           H  
ATOM    629  N   ALA A  45      10.127   5.713  27.404  1.00  0.00           N  
ATOM    630  CA  ALA A  45      11.286   5.744  28.362  1.00  0.00           C  
ATOM    631  C   ALA A  45      12.568   5.477  27.554  1.00  0.00           C  
ATOM    632  O   ALA A  45      13.494   6.275  27.640  1.00  0.00           O  
ATOM    633  CB  ALA A  45      11.122   4.685  29.465  1.00  0.00           C  
ATOM    634  H   ALA A  45       9.455   5.012  27.521  1.00  0.00           H  
ATOM    635  HA  ALA A  45      11.346   6.732  28.796  1.00  0.00           H  
ATOM    636  HB1 ALA A  45      10.911   3.722  29.023  1.00  0.00           H  
ATOM    637  HB2 ALA A  45      12.036   4.611  30.035  1.00  0.00           H  
ATOM    638  HB3 ALA A  45      10.313   4.959  30.125  1.00  0.00           H  
ATOM    639  N   GLN A  46      12.591   4.395  26.793  1.00  0.00           N  
ATOM    640  CA  GLN A  46      13.767   4.017  25.945  1.00  0.00           C  
ATOM    641  C   GLN A  46      13.970   5.121  24.895  1.00  0.00           C  
ATOM    642  O   GLN A  46      15.107   5.384  24.563  1.00  0.00           O  
ATOM    643  CB  GLN A  46      13.586   2.645  25.275  1.00  0.00           C  
ATOM    644  CG  GLN A  46      13.563   1.520  26.321  1.00  0.00           C  
ATOM    645  CD  GLN A  46      14.969   0.961  26.582  1.00  0.00           C  
ATOM    646  OE1 GLN A  46      15.640   1.375  27.506  1.00  0.00           O  
ATOM    647  NE2 GLN A  46      15.460   0.031  25.810  1.00  0.00           N  
ATOM    648  H   GLN A  46      11.804   3.811  26.772  1.00  0.00           H  
ATOM    649  HA  GLN A  46      14.639   4.011  26.583  1.00  0.00           H  
ATOM    650  HB2 GLN A  46      12.661   2.632  24.719  1.00  0.00           H  
ATOM    651  HB3 GLN A  46      14.409   2.475  24.595  1.00  0.00           H  
ATOM    652  HG2 GLN A  46      13.158   1.898  27.248  1.00  0.00           H  
ATOM    653  HG3 GLN A  46      12.930   0.723  25.961  1.00  0.00           H  
ATOM    654 HE21 GLN A  46      14.941  -0.320  25.056  1.00  0.00           H  
ATOM    655 HE22 GLN A  46      16.357  -0.319  25.987  1.00  0.00           H  
ATOM    656  N   TYR A  47      12.910   5.742  24.408  1.00  0.00           N  
ATOM    657  CA  TYR A  47      12.975   6.840  23.390  1.00  0.00           C  
ATOM    658  C   TYR A  47      13.751   8.035  23.969  1.00  0.00           C  
ATOM    659  O   TYR A  47      14.554   8.587  23.235  1.00  0.00           O  
ATOM    660  CB  TYR A  47      11.576   7.316  22.954  1.00  0.00           C  
ATOM    661  CG  TYR A  47      11.127   6.748  21.621  1.00  0.00           C  
ATOM    662  CD1 TYR A  47      12.018   6.548  20.554  1.00  0.00           C  
ATOM    663  CD2 TYR A  47       9.775   6.419  21.454  1.00  0.00           C  
ATOM    664  CE1 TYR A  47      11.563   6.023  19.340  1.00  0.00           C  
ATOM    665  CE2 TYR A  47       9.316   5.894  20.239  1.00  0.00           C  
ATOM    666  CZ  TYR A  47      10.211   5.694  19.180  1.00  0.00           C  
ATOM    667  OH  TYR A  47       9.771   5.177  17.976  1.00  0.00           O  
ATOM    668  H   TYR A  47      12.026   5.473  24.732  1.00  0.00           H  
ATOM    669  HA  TYR A  47      13.515   6.451  22.540  1.00  0.00           H  
ATOM    670  HB2 TYR A  47      10.858   7.023  23.704  1.00  0.00           H  
ATOM    671  HB3 TYR A  47      11.573   8.396  22.900  1.00  0.00           H  
ATOM    672  HD1 TYR A  47      13.062   6.799  20.668  1.00  0.00           H  
ATOM    673  HD2 TYR A  47       9.079   6.569  22.267  1.00  0.00           H  
ATOM    674  HE1 TYR A  47      12.252   5.871  18.523  1.00  0.00           H  
ATOM    675  HE2 TYR A  47       8.272   5.640  20.119  1.00  0.00           H  
ATOM    676  HH  TYR A  47       9.581   4.244  18.102  1.00  0.00           H  
ATOM    677  N   LYS A  48      13.528   8.413  25.220  1.00  0.00           N  
ATOM    678  CA  LYS A  48      14.251   9.569  25.859  1.00  0.00           C  
ATOM    679  C   LYS A  48      15.737   9.220  25.969  1.00  0.00           C  
ATOM    680  O   LYS A  48      16.560  10.030  25.570  1.00  0.00           O  
ATOM    681  CB  LYS A  48      13.750   9.942  27.262  1.00  0.00           C  
ATOM    682  CG  LYS A  48      12.255  10.279  27.287  1.00  0.00           C  
ATOM    683  CD  LYS A  48      11.767  10.159  28.730  1.00  0.00           C  
ATOM    684  CE  LYS A  48      10.237  10.196  28.778  1.00  0.00           C  
ATOM    685  NZ  LYS A  48       9.763  11.472  29.386  1.00  0.00           N  
ATOM    686  H   LYS A  48      12.869   7.921  25.759  1.00  0.00           H  
ATOM    687  HA  LYS A  48      14.184  10.417  25.198  1.00  0.00           H  
ATOM    688  HB2 LYS A  48      13.937   9.127  27.946  1.00  0.00           H  
ATOM    689  HB3 LYS A  48      14.308  10.805  27.597  1.00  0.00           H  
ATOM    690  HG2 LYS A  48      12.099  11.288  26.932  1.00  0.00           H  
ATOM    691  HG3 LYS A  48      11.705   9.584  26.672  1.00  0.00           H  
ATOM    692  HD2 LYS A  48      12.122   9.225  29.143  1.00  0.00           H  
ATOM    693  HD3 LYS A  48      12.166  10.982  29.304  1.00  0.00           H  
ATOM    694  HE2 LYS A  48       9.839  10.105  27.778  1.00  0.00           H  
ATOM    695  HE3 LYS A  48       9.881   9.363  29.367  1.00  0.00           H  
ATOM    696  HZ1 LYS A  48      10.104  12.297  28.844  1.00  0.00           H  
ATOM    697  HZ2 LYS A  48       8.723  11.477  29.371  1.00  0.00           H  
ATOM    698  HZ3 LYS A  48      10.088  11.556  30.372  1.00  0.00           H  
ATOM    699  N   LEU A  49      16.037   8.047  26.490  1.00  0.00           N  
ATOM    700  CA  LEU A  49      17.448   7.560  26.657  1.00  0.00           C  
ATOM    701  C   LEU A  49      18.145   7.505  25.284  1.00  0.00           C  
ATOM    702  O   LEU A  49      19.297   7.885  25.160  1.00  0.00           O  
ATOM    703  CB  LEU A  49      17.434   6.174  27.315  1.00  0.00           C  
ATOM    704  CG  LEU A  49      17.506   6.319  28.837  1.00  0.00           C  
ATOM    705  CD1 LEU A  49      17.095   5.009  29.515  1.00  0.00           C  
ATOM    706  CD2 LEU A  49      18.925   6.704  29.268  1.00  0.00           C  
ATOM    707  H   LEU A  49      15.294   7.468  26.775  1.00  0.00           H  
ATOM    708  HA  LEU A  49      17.978   8.257  27.290  1.00  0.00           H  
ATOM    709  HB2 LEU A  49      16.511   5.678  27.060  1.00  0.00           H  
ATOM    710  HB3 LEU A  49      18.271   5.585  26.972  1.00  0.00           H  
ATOM    711  HG  LEU A  49      16.813   7.090  29.135  1.00  0.00           H  
ATOM    712 HD11 LEU A  49      16.088   4.750  29.221  1.00  0.00           H  
ATOM    713 HD12 LEU A  49      17.773   4.221  29.226  1.00  0.00           H  
ATOM    714 HD13 LEU A  49      17.132   5.138  30.587  1.00  0.00           H  
ATOM    715 HD21 LEU A  49      19.646   6.207  28.636  1.00  0.00           H  
ATOM    716 HD22 LEU A  49      19.052   7.773  29.178  1.00  0.00           H  
ATOM    717 HD23 LEU A  49      19.083   6.411  30.296  1.00  0.00           H  
ATOM    718  N   MET A  50      17.426   7.038  24.283  1.00  0.00           N  
ATOM    719  CA  MET A  50      17.886   6.900  22.865  1.00  0.00           C  
ATOM    720  C   MET A  50      18.335   8.269  22.335  1.00  0.00           C  
ATOM    721  O   MET A  50      19.391   8.322  21.724  1.00  0.00           O  
ATOM    722  CB  MET A  50      16.734   6.412  21.983  1.00  0.00           C  
ATOM    723  CG  MET A  50      16.687   4.889  21.916  1.00  0.00           C  
ATOM    724  SD  MET A  50      15.236   4.370  20.962  1.00  0.00           S  
ATOM    725  CE  MET A  50      16.035   3.691  19.482  1.00  0.00           C  
ATOM    726  H   MET A  50      16.506   6.759  24.476  1.00  0.00           H  
ATOM    727  HA  MET A  50      18.706   6.200  22.812  1.00  0.00           H  
ATOM    728  HB2 MET A  50      15.803   6.784  22.376  1.00  0.00           H  
ATOM    729  HB3 MET A  50      16.874   6.806  20.996  1.00  0.00           H  
ATOM    730  HG2 MET A  50      17.589   4.517  21.453  1.00  0.00           H  
ATOM    731  HG3 MET A  50      16.614   4.504  22.923  1.00  0.00           H  
ATOM    732  HE1 MET A  50      16.807   4.357  19.133  1.00  0.00           H  
ATOM    733  HE2 MET A  50      16.477   2.730  19.711  1.00  0.00           H  
ATOM    734  HE3 MET A  50      15.297   3.583  18.701  1.00  0.00           H  
ATOM    735  N   CYS A  51      17.559   9.320  22.568  1.00  0.00           N  
ATOM    736  CA  CYS A  51      17.916  10.700  22.096  1.00  0.00           C  
ATOM    737  C   CYS A  51      19.272  11.131  22.702  1.00  0.00           C  
ATOM    738  O   CYS A  51      19.934  11.951  22.089  1.00  0.00           O  
ATOM    739  CB  CYS A  51      16.822  11.726  22.441  1.00  0.00           C  
ATOM    740  SG  CYS A  51      15.705  11.989  21.033  1.00  0.00           S  
ATOM    741  H   CYS A  51      16.720   9.203  23.073  1.00  0.00           H  
ATOM    742  HA  CYS A  51      18.035  10.644  21.023  1.00  0.00           H  
ATOM    743  HB2 CYS A  51      16.251  11.381  23.290  1.00  0.00           H  
ATOM    744  HB3 CYS A  51      17.294  12.661  22.703  1.00  0.00           H  
ATOM    745  N   ALA A  52      19.668  10.596  23.849  1.00  0.00           N  
ATOM    746  CA  ALA A  52      20.959  10.912  24.545  1.00  0.00           C  
ATOM    747  C   ALA A  52      21.924   9.698  24.527  1.00  0.00           C  
ATOM    748  O   ALA A  52      22.661   9.487  25.482  1.00  0.00           O  
ATOM    749  CB  ALA A  52      20.615  11.373  25.971  1.00  0.00           C  
ATOM    750  H   ALA A  52      19.089   9.936  24.288  1.00  0.00           H  
ATOM    751  HA  ALA A  52      21.442  11.728  24.025  1.00  0.00           H  
ATOM    752  HB1 ALA A  52      19.948  10.663  26.439  1.00  0.00           H  
ATOM    753  HB2 ALA A  52      21.526  11.442  26.548  1.00  0.00           H  
ATOM    754  HB3 ALA A  52      20.138  12.341  25.938  1.00  0.00           H  
ATOM    755  N   SER A  53      21.929   8.912  23.460  1.00  0.00           N  
ATOM    756  CA  SER A  53      22.809   7.706  23.298  1.00  0.00           C  
ATOM    757  C   SER A  53      23.614   7.803  21.988  1.00  0.00           C  
ATOM    758  O   SER A  53      23.040   7.869  20.908  1.00  0.00           O  
ATOM    759  CB  SER A  53      21.984   6.404  23.354  1.00  0.00           C  
ATOM    760  OG  SER A  53      22.824   5.314  23.727  1.00  0.00           O  
ATOM    761  H   SER A  53      21.322   9.124  22.717  1.00  0.00           H  
ATOM    762  HA  SER A  53      23.518   7.713  24.116  1.00  0.00           H  
ATOM    763  HB2 SER A  53      21.211   6.491  24.100  1.00  0.00           H  
ATOM    764  HB3 SER A  53      21.519   6.226  22.395  1.00  0.00           H  
ATOM    765  HG  SER A  53      22.701   4.568  23.132  1.00  0.00           H  
ATOM    766  N   THR A  54      24.930   7.813  22.114  1.00  0.00           N  
ATOM    767  CA  THR A  54      25.941   7.903  21.001  1.00  0.00           C  
ATOM    768  C   THR A  54      25.575   6.971  19.834  1.00  0.00           C  
ATOM    769  O   THR A  54      25.294   7.470  18.757  1.00  0.00           O  
ATOM    770  CB  THR A  54      27.365   7.576  21.505  1.00  0.00           C  
ATOM    771  OG1 THR A  54      27.612   8.173  22.773  1.00  0.00           O  
ATOM    772  CG2 THR A  54      28.421   8.062  20.506  1.00  0.00           C  
ATOM    773  H   THR A  54      25.298   7.758  23.023  1.00  0.00           H  
ATOM    774  HA  THR A  54      25.927   8.919  20.628  1.00  0.00           H  
ATOM    775  HB  THR A  54      27.474   6.504  21.605  1.00  0.00           H  
ATOM    776  HG1 THR A  54      28.030   7.527  23.349  1.00  0.00           H  
ATOM    777 HG21 THR A  54      28.322   9.128  20.346  1.00  0.00           H  
ATOM    778 HG22 THR A  54      29.410   7.846  20.883  1.00  0.00           H  
ATOM    779 HG23 THR A  54      28.287   7.549  19.565  1.00  0.00           H  
ATOM    780  N   ALA A  55      25.580   5.670  20.056  1.00  0.00           N  
ATOM    781  CA  ALA A  55      25.246   4.629  19.029  1.00  0.00           C  
ATOM    782  C   ALA A  55      23.932   4.936  18.302  1.00  0.00           C  
ATOM    783  O   ALA A  55      23.912   4.900  17.083  1.00  0.00           O  
ATOM    784  CB  ALA A  55      25.054   3.265  19.695  1.00  0.00           C  
ATOM    785  H   ALA A  55      25.817   5.348  20.952  1.00  0.00           H  
ATOM    786  HA  ALA A  55      26.047   4.548  18.318  1.00  0.00           H  
ATOM    787  HB1 ALA A  55      25.898   3.042  20.328  1.00  0.00           H  
ATOM    788  HB2 ALA A  55      24.153   3.280  20.292  1.00  0.00           H  
ATOM    789  HB3 ALA A  55      24.960   2.505  18.936  1.00  0.00           H  
ATOM    790  N   CYS A  56      22.897   5.218  19.068  1.00  0.00           N  
ATOM    791  CA  CYS A  56      21.530   5.541  18.547  1.00  0.00           C  
ATOM    792  C   CYS A  56      21.603   6.731  17.577  1.00  0.00           C  
ATOM    793  O   CYS A  56      21.111   6.610  16.465  1.00  0.00           O  
ATOM    794  CB  CYS A  56      20.535   5.775  19.697  1.00  0.00           C  
ATOM    795  SG  CYS A  56      20.555   4.351  20.820  1.00  0.00           S  
ATOM    796  H   CYS A  56      23.034   5.215  20.039  1.00  0.00           H  
ATOM    797  HA  CYS A  56      21.240   4.665  17.988  1.00  0.00           H  
ATOM    798  HB2 CYS A  56      20.807   6.666  20.245  1.00  0.00           H  
ATOM    799  HB3 CYS A  56      19.541   5.900  19.296  1.00  0.00           H  
ATOM    800  N   ASN A  57      22.209   7.819  18.013  1.00  0.00           N  
ATOM    801  CA  ASN A  57      22.384   9.075  17.210  1.00  0.00           C  
ATOM    802  C   ASN A  57      23.082   8.767  15.879  1.00  0.00           C  
ATOM    803  O   ASN A  57      22.671   9.327  14.877  1.00  0.00           O  
ATOM    804  CB  ASN A  57      23.178  10.129  17.997  1.00  0.00           C  
ATOM    805  CG  ASN A  57      22.271  10.783  19.047  1.00  0.00           C  
ATOM    806  OD1 ASN A  57      22.515  10.684  20.233  1.00  0.00           O  
ATOM    807  ND2 ASN A  57      21.220  11.457  18.660  1.00  0.00           N  
ATOM    808  H   ASN A  57      22.574   7.798  18.925  1.00  0.00           H  
ATOM    809  HA  ASN A  57      21.410   9.464  16.965  1.00  0.00           H  
ATOM    810  HB2 ASN A  57      24.028   9.667  18.480  1.00  0.00           H  
ATOM    811  HB3 ASN A  57      23.530  10.890  17.316  1.00  0.00           H  
ATOM    812 HD21 ASN A  57      21.002  11.552  17.709  1.00  0.00           H  
ATOM    813 HD22 ASN A  57      20.645  11.872  19.336  1.00  0.00           H  
ATOM    814  N   THR A  58      24.083   7.908  15.894  1.00  0.00           N  
ATOM    815  CA  THR A  58      24.848   7.508  14.669  1.00  0.00           C  
ATOM    816  C   THR A  58      23.845   6.869  13.689  1.00  0.00           C  
ATOM    817  O   THR A  58      23.798   7.303  12.551  1.00  0.00           O  
ATOM    818  CB  THR A  58      26.003   6.550  15.036  1.00  0.00           C  
ATOM    819  OG1 THR A  58      26.928   7.162  15.936  1.00  0.00           O  
ATOM    820  CG2 THR A  58      26.770   6.091  13.790  1.00  0.00           C  
ATOM    821  H   THR A  58      24.342   7.500  16.748  1.00  0.00           H  
ATOM    822  HA  THR A  58      25.223   8.405  14.206  1.00  0.00           H  
ATOM    823  HB  THR A  58      25.587   5.678  15.514  1.00  0.00           H  
ATOM    824  HG1 THR A  58      27.588   6.515  16.210  1.00  0.00           H  
ATOM    825 HG21 THR A  58      26.889   6.917  13.105  1.00  0.00           H  
ATOM    826 HG22 THR A  58      27.746   5.727  14.079  1.00  0.00           H  
ATOM    827 HG23 THR A  58      26.224   5.297  13.303  1.00  0.00           H  
ATOM    828  N   MET A  59      23.080   5.889  14.131  1.00  0.00           N  
ATOM    829  CA  MET A  59      22.048   5.162  13.309  1.00  0.00           C  
ATOM    830  C   MET A  59      21.065   6.115  12.610  1.00  0.00           C  
ATOM    831  O   MET A  59      20.984   6.105  11.394  1.00  0.00           O  
ATOM    832  CB  MET A  59      21.153   4.194  14.104  1.00  0.00           C  
ATOM    833  CG  MET A  59      21.869   3.206  15.035  1.00  0.00           C  
ATOM    834  SD  MET A  59      20.668   2.209  15.965  1.00  0.00           S  
ATOM    835  CE  MET A  59      19.332   3.391  16.298  1.00  0.00           C  
ATOM    836  H   MET A  59      23.198   5.623  15.067  1.00  0.00           H  
ATOM    837  HA  MET A  59      22.554   4.602  12.544  1.00  0.00           H  
ATOM    838  HB2 MET A  59      20.485   4.779  14.716  1.00  0.00           H  
ATOM    839  HB3 MET A  59      20.544   3.644  13.399  1.00  0.00           H  
ATOM    840  HG2 MET A  59      22.484   2.537  14.449  1.00  0.00           H  
ATOM    841  HG3 MET A  59      22.499   3.742  15.729  1.00  0.00           H  
ATOM    842  HE1 MET A  59      19.738   4.329  16.642  1.00  0.00           H  
ATOM    843  HE2 MET A  59      18.776   3.574  15.388  1.00  0.00           H  
ATOM    844  HE3 MET A  59      18.678   2.991  17.059  1.00  0.00           H  
ATOM    845  N   ILE A  60      20.343   6.905  13.374  1.00  0.00           N  
ATOM    846  CA  ILE A  60      19.335   7.883  12.848  1.00  0.00           C  
ATOM    847  C   ILE A  60      19.985   8.965  11.986  1.00  0.00           C  
ATOM    848  O   ILE A  60      19.584   9.065  10.841  1.00  0.00           O  
ATOM    849  CB  ILE A  60      18.483   8.429  14.000  1.00  0.00           C  
ATOM    850  CG1 ILE A  60      17.727   7.233  14.585  1.00  0.00           C  
ATOM    851  CG2 ILE A  60      17.480   9.492  13.527  1.00  0.00           C  
ATOM    852  CD1 ILE A  60      17.024   7.653  15.867  1.00  0.00           C  
ATOM    853  H   ILE A  60      20.474   6.842  14.343  1.00  0.00           H  
ATOM    854  HA  ILE A  60      18.696   7.322  12.186  1.00  0.00           H  
ATOM    855  HB  ILE A  60      19.132   8.832  14.759  1.00  0.00           H  
ATOM    856 HG12 ILE A  60      17.000   6.875  13.871  1.00  0.00           H  
ATOM    857 HG13 ILE A  60      18.423   6.439  14.812  1.00  0.00           H  
ATOM    858 HG21 ILE A  60      17.098   9.228  12.552  1.00  0.00           H  
ATOM    859 HG22 ILE A  60      16.661   9.538  14.229  1.00  0.00           H  
ATOM    860 HG23 ILE A  60      17.962  10.457  13.483  1.00  0.00           H  
ATOM    861 HD11 ILE A  60      17.750   8.036  16.567  1.00  0.00           H  
ATOM    862 HD12 ILE A  60      16.310   8.423  15.615  1.00  0.00           H  
ATOM    863 HD13 ILE A  60      16.515   6.796  16.282  1.00  0.00           H  
ATOM    864  N   LYS A  61      20.931   9.707  12.519  1.00  0.00           N  
ATOM    865  CA  LYS A  61      21.643  10.790  11.759  1.00  0.00           C  
ATOM    866  C   LYS A  61      22.083  10.221  10.397  1.00  0.00           C  
ATOM    867  O   LYS A  61      21.888  10.881   9.393  1.00  0.00           O  
ATOM    868  CB  LYS A  61      22.860  11.300  12.551  1.00  0.00           C  
ATOM    869  CG  LYS A  61      23.459  12.575  11.935  1.00  0.00           C  
ATOM    870  CD  LYS A  61      23.271  13.794  12.851  1.00  0.00           C  
ATOM    871  CE  LYS A  61      21.813  14.270  12.888  1.00  0.00           C  
ATOM    872  NZ  LYS A  61      21.566  15.396  11.932  1.00  0.00           N  
ATOM    873  H   LYS A  61      21.172   9.526  13.453  1.00  0.00           H  
ATOM    874  HA  LYS A  61      20.942  11.590  11.590  1.00  0.00           H  
ATOM    875  HB2 LYS A  61      22.555  11.508  13.566  1.00  0.00           H  
ATOM    876  HB3 LYS A  61      23.620  10.529  12.583  1.00  0.00           H  
ATOM    877  HG2 LYS A  61      24.519  12.410  11.803  1.00  0.00           H  
ATOM    878  HG3 LYS A  61      23.018  12.774  10.969  1.00  0.00           H  
ATOM    879  HD2 LYS A  61      23.574  13.532  13.855  1.00  0.00           H  
ATOM    880  HD3 LYS A  61      23.899  14.599  12.497  1.00  0.00           H  
ATOM    881  HE2 LYS A  61      21.156  13.448  12.647  1.00  0.00           H  
ATOM    882  HE3 LYS A  61      21.588  14.597  13.895  1.00  0.00           H  
ATOM    883  HZ1 LYS A  61      22.271  15.401  11.168  1.00  0.00           H  
ATOM    884  HZ2 LYS A  61      20.625  15.277  11.507  1.00  0.00           H  
ATOM    885  HZ3 LYS A  61      21.605  16.303  12.440  1.00  0.00           H  
ATOM    886  N   LYS A  62      22.645   9.024  10.398  1.00  0.00           N  
ATOM    887  CA  LYS A  62      23.121   8.319   9.164  1.00  0.00           C  
ATOM    888  C   LYS A  62      21.933   8.124   8.209  1.00  0.00           C  
ATOM    889  O   LYS A  62      22.057   8.459   7.043  1.00  0.00           O  
ATOM    890  CB  LYS A  62      23.763   6.968   9.518  1.00  0.00           C  
ATOM    891  CG  LYS A  62      24.436   6.352   8.285  1.00  0.00           C  
ATOM    892  CD  LYS A  62      25.089   5.015   8.648  1.00  0.00           C  
ATOM    893  CE  LYS A  62      26.293   4.694   7.750  1.00  0.00           C  
ATOM    894  NZ  LYS A  62      27.458   5.568   8.079  1.00  0.00           N  
ATOM    895  H   LYS A  62      22.749   8.570  11.264  1.00  0.00           H  
ATOM    896  HA  LYS A  62      23.845   8.959   8.687  1.00  0.00           H  
ATOM    897  HB2 LYS A  62      24.519   7.129  10.273  1.00  0.00           H  
ATOM    898  HB3 LYS A  62      23.015   6.287   9.898  1.00  0.00           H  
ATOM    899  HG2 LYS A  62      23.691   6.185   7.520  1.00  0.00           H  
ATOM    900  HG3 LYS A  62      25.190   7.026   7.905  1.00  0.00           H  
ATOM    901  HD2 LYS A  62      25.414   5.045   9.675  1.00  0.00           H  
ATOM    902  HD3 LYS A  62      24.358   4.227   8.547  1.00  0.00           H  
ATOM    903  HE2 LYS A  62      26.569   3.657   7.894  1.00  0.00           H  
ATOM    904  HE3 LYS A  62      26.008   4.836   6.716  1.00  0.00           H  
ATOM    905  HZ1 LYS A  62      27.193   6.570   8.010  1.00  0.00           H  
ATOM    906  HZ2 LYS A  62      27.787   5.369   9.045  1.00  0.00           H  
ATOM    907  HZ3 LYS A  62      28.228   5.375   7.409  1.00  0.00           H  
ATOM    908  N   ILE A  63      20.830   7.609   8.705  1.00  0.00           N  
ATOM    909  CA  ILE A  63      19.584   7.370   7.899  1.00  0.00           C  
ATOM    910  C   ILE A  63      19.091   8.708   7.318  1.00  0.00           C  
ATOM    911  O   ILE A  63      18.589   8.701   6.209  1.00  0.00           O  
ATOM    912  CB  ILE A  63      18.494   6.688   8.756  1.00  0.00           C  
ATOM    913  CG1 ILE A  63      18.912   5.266   9.173  1.00  0.00           C  
ATOM    914  CG2 ILE A  63      17.137   6.603   8.037  1.00  0.00           C  
ATOM    915  CD1 ILE A  63      19.022   4.304   7.984  1.00  0.00           C  
ATOM    916  H   ILE A  63      20.829   7.380   9.656  1.00  0.00           H  
ATOM    917  HA  ILE A  63      19.846   6.736   7.062  1.00  0.00           H  
ATOM    918  HB  ILE A  63      18.357   7.284   9.646  1.00  0.00           H  
ATOM    919 HG12 ILE A  63      19.878   5.310   9.651  1.00  0.00           H  
ATOM    920 HG13 ILE A  63      18.198   4.872   9.883  1.00  0.00           H  
ATOM    921 HG21 ILE A  63      17.266   6.137   7.073  1.00  0.00           H  
ATOM    922 HG22 ILE A  63      16.459   6.005   8.628  1.00  0.00           H  
ATOM    923 HG23 ILE A  63      16.717   7.587   7.900  1.00  0.00           H  
ATOM    924 HD11 ILE A  63      18.601   4.765   7.103  1.00  0.00           H  
ATOM    925 HD12 ILE A  63      20.067   4.094   7.810  1.00  0.00           H  
ATOM    926 HD13 ILE A  63      18.498   3.384   8.202  1.00  0.00           H  
ATOM    927  N   VAL A  64      19.224   9.818   8.021  1.00  0.00           N  
ATOM    928  CA  VAL A  64      18.780  11.171   7.550  1.00  0.00           C  
ATOM    929  C   VAL A  64      19.732  11.698   6.466  1.00  0.00           C  
ATOM    930  O   VAL A  64      19.265  12.206   5.464  1.00  0.00           O  
ATOM    931  CB  VAL A  64      18.690  12.160   8.720  1.00  0.00           C  
ATOM    932  CG1 VAL A  64      18.066  13.482   8.267  1.00  0.00           C  
ATOM    933  CG2 VAL A  64      17.793  11.592   9.819  1.00  0.00           C  
ATOM    934  H   VAL A  64      19.638   9.774   8.909  1.00  0.00           H  
ATOM    935  HA  VAL A  64      17.813  11.062   7.096  1.00  0.00           H  
ATOM    936  HB  VAL A  64      19.683  12.307   9.113  1.00  0.00           H  
ATOM    937 HG11 VAL A  64      18.646  13.902   7.463  1.00  0.00           H  
ATOM    938 HG12 VAL A  64      17.062  13.298   7.918  1.00  0.00           H  
ATOM    939 HG13 VAL A  64      18.030  14.186   9.083  1.00  0.00           H  
ATOM    940 HG21 VAL A  64      18.195  10.649  10.153  1.00  0.00           H  
ATOM    941 HG22 VAL A  64      17.745  12.280  10.648  1.00  0.00           H  
ATOM    942 HG23 VAL A  64      16.807  11.431   9.418  1.00  0.00           H  
ATOM    943  N   THR A  65      21.023  11.567   6.673  1.00  0.00           N  
ATOM    944  CA  THR A  65      22.085  12.019   5.712  1.00  0.00           C  
ATOM    945  C   THR A  65      21.864  11.307   4.367  1.00  0.00           C  
ATOM    946  O   THR A  65      22.085  11.910   3.336  1.00  0.00           O  
ATOM    947  CB  THR A  65      23.518  11.697   6.190  1.00  0.00           C  
ATOM    948  OG1 THR A  65      23.568  10.626   7.126  1.00  0.00           O  
ATOM    949  CG2 THR A  65      24.217  12.908   6.815  1.00  0.00           C  
ATOM    950  H   THR A  65      21.314  11.140   7.504  1.00  0.00           H  
ATOM    951  HA  THR A  65      21.975  13.081   5.540  1.00  0.00           H  
ATOM    952  HB  THR A  65      24.112  11.383   5.346  1.00  0.00           H  
ATOM    953  HG1 THR A  65      23.354   9.806   6.667  1.00  0.00           H  
ATOM    954 HG21 THR A  65      24.003  13.788   6.228  1.00  0.00           H  
ATOM    955 HG22 THR A  65      23.868  13.049   7.826  1.00  0.00           H  
ATOM    956 HG23 THR A  65      25.282  12.729   6.830  1.00  0.00           H  
ATOM    957  N   LEU A  66      21.432  10.062   4.400  1.00  0.00           N  
ATOM    958  CA  LEU A  66      21.159   9.225   3.193  1.00  0.00           C  
ATOM    959  C   LEU A  66      19.955   9.762   2.410  1.00  0.00           C  
ATOM    960  O   LEU A  66      20.001   9.721   1.195  1.00  0.00           O  
ATOM    961  CB  LEU A  66      20.884   7.779   3.635  1.00  0.00           C  
ATOM    962  CG  LEU A  66      22.145   6.901   3.719  1.00  0.00           C  
ATOM    963  CD1 LEU A  66      22.445   6.222   2.377  1.00  0.00           C  
ATOM    964  CD2 LEU A  66      23.412   7.645   4.170  1.00  0.00           C  
ATOM    965  H   LEU A  66      21.269   9.650   5.277  1.00  0.00           H  
ATOM    966  HA  LEU A  66      22.014   9.237   2.539  1.00  0.00           H  
ATOM    967  HB2 LEU A  66      20.396   7.787   4.601  1.00  0.00           H  
ATOM    968  HB3 LEU A  66      20.190   7.337   2.934  1.00  0.00           H  
ATOM    969  HG  LEU A  66      21.912   6.124   4.431  1.00  0.00           H  
ATOM    970 HD11 LEU A  66      21.584   6.305   1.730  1.00  0.00           H  
ATOM    971 HD12 LEU A  66      23.299   6.690   1.906  1.00  0.00           H  
ATOM    972 HD13 LEU A  66      22.656   5.178   2.551  1.00  0.00           H  
ATOM    973 HD21 LEU A  66      23.214   8.216   5.061  1.00  0.00           H  
ATOM    974 HD22 LEU A  66      24.195   6.936   4.387  1.00  0.00           H  
ATOM    975 HD23 LEU A  66      23.756   8.306   3.388  1.00  0.00           H  
ATOM    976  N   ASN A  67      18.940  10.237   3.098  1.00  0.00           N  
ATOM    977  CA  ASN A  67      17.687  10.801   2.504  1.00  0.00           C  
ATOM    978  C   ASN A  67      16.788   9.722   1.853  1.00  0.00           C  
ATOM    979  O   ASN A  67      16.711   9.635   0.638  1.00  0.00           O  
ATOM    980  CB  ASN A  67      18.024  11.972   1.553  1.00  0.00           C  
ATOM    981  CG  ASN A  67      17.177  13.207   1.893  1.00  0.00           C  
ATOM    982  OD1 ASN A  67      16.281  13.587   1.162  1.00  0.00           O  
ATOM    983  ND2 ASN A  67      17.437  13.863   2.997  1.00  0.00           N  
ATOM    984  H   ASN A  67      19.019  10.214   4.078  1.00  0.00           H  
ATOM    985  HA  ASN A  67      17.112  11.207   3.328  1.00  0.00           H  
ATOM    986  HB2 ASN A  67      19.068  12.227   1.670  1.00  0.00           H  
ATOM    987  HB3 ASN A  67      17.834  11.671   0.532  1.00  0.00           H  
ATOM    988 HD21 ASN A  67      18.161  13.572   3.592  1.00  0.00           H  
ATOM    989 HD22 ASN A  67      16.900  14.648   3.236  1.00  0.00           H  
ATOM    990  N   PRO A  68      16.131   8.914   2.663  1.00  0.00           N  
ATOM    991  CA  PRO A  68      15.237   7.843   2.134  1.00  0.00           C  
ATOM    992  C   PRO A  68      13.879   8.365   1.622  1.00  0.00           C  
ATOM    993  O   PRO A  68      13.499   9.467   1.972  1.00  0.00           O  
ATOM    994  CB  PRO A  68      15.025   6.880   3.299  1.00  0.00           C  
ATOM    995  CG  PRO A  68      15.254   7.721   4.571  1.00  0.00           C  
ATOM    996  CD  PRO A  68      16.150   8.903   4.160  1.00  0.00           C  
ATOM    997  HA  PRO A  68      15.765   7.319   1.357  1.00  0.00           H  
ATOM    998  HB2 PRO A  68      14.023   6.472   3.240  1.00  0.00           H  
ATOM    999  HB3 PRO A  68      15.765   6.097   3.250  1.00  0.00           H  
ATOM   1000  HG2 PRO A  68      14.319   8.078   4.973  1.00  0.00           H  
ATOM   1001  HG3 PRO A  68      15.771   7.127   5.314  1.00  0.00           H  
ATOM   1002  HD2 PRO A  68      15.790   9.833   4.565  1.00  0.00           H  
ATOM   1003  HD3 PRO A  68      17.158   8.736   4.485  1.00  0.00           H  
ATOM   1004  N   PRO A  69      13.181   7.566   0.829  1.00  0.00           N  
ATOM   1005  CA  PRO A  69      11.841   7.896   0.249  1.00  0.00           C  
ATOM   1006  C   PRO A  69      10.692   7.506   1.209  1.00  0.00           C  
ATOM   1007  O   PRO A  69      10.851   6.672   2.089  1.00  0.00           O  
ATOM   1008  CB  PRO A  69      11.794   7.062  -1.034  1.00  0.00           C  
ATOM   1009  CG  PRO A  69      12.742   5.880  -0.831  1.00  0.00           C  
ATOM   1010  CD  PRO A  69      13.619   6.212   0.381  1.00  0.00           C  
ATOM   1011  HA  PRO A  69      11.777   8.937  -0.024  1.00  0.00           H  
ATOM   1012  HB2 PRO A  69      10.797   6.717  -1.233  1.00  0.00           H  
ATOM   1013  HB3 PRO A  69      12.164   7.640  -1.867  1.00  0.00           H  
ATOM   1014  HG2 PRO A  69      12.178   4.976  -0.663  1.00  0.00           H  
ATOM   1015  HG3 PRO A  69      13.367   5.789  -1.706  1.00  0.00           H  
ATOM   1016  HD2 PRO A  69      13.486   5.472   1.162  1.00  0.00           H  
ATOM   1017  HD3 PRO A  69      14.644   6.259   0.059  1.00  0.00           H  
ATOM   1018  N   ASN A  70       9.542   8.116   1.027  1.00  0.00           N  
ATOM   1019  CA  ASN A  70       8.329   7.853   1.864  1.00  0.00           C  
ATOM   1020  C   ASN A  70       7.553   6.616   1.368  1.00  0.00           C  
ATOM   1021  O   ASN A  70       7.061   6.612   0.248  1.00  0.00           O  
ATOM   1022  CB  ASN A  70       7.420   9.093   1.893  1.00  0.00           C  
ATOM   1023  CG  ASN A  70       6.272   8.815   2.869  1.00  0.00           C  
ATOM   1024  OD1 ASN A  70       6.424   8.912   4.069  1.00  0.00           O  
ATOM   1025  ND2 ASN A  70       5.109   8.464   2.392  1.00  0.00           N  
ATOM   1026  H   ASN A  70       9.469   8.777   0.306  1.00  0.00           H  
ATOM   1027  HA  ASN A  70       8.657   7.645   2.875  1.00  0.00           H  
ATOM   1028  HB2 ASN A  70       7.996   9.951   2.220  1.00  0.00           H  
ATOM   1029  HB3 ASN A  70       7.016   9.281   0.907  1.00  0.00           H  
ATOM   1030 HD21 ASN A  70       4.973   8.381   1.422  1.00  0.00           H  
ATOM   1031 HD22 ASN A  70       4.368   8.273   3.002  1.00  0.00           H  
ATOM   1032  N   CYS A  71       7.459   5.605   2.209  1.00  0.00           N  
ATOM   1033  CA  CYS A  71       6.753   4.304   1.958  1.00  0.00           C  
ATOM   1034  C   CYS A  71       7.068   3.271   3.053  1.00  0.00           C  
ATOM   1035  O   CYS A  71       8.180   3.204   3.558  1.00  0.00           O  
ATOM   1036  CB  CYS A  71       7.016   3.697   0.573  1.00  0.00           C  
ATOM   1037  SG  CYS A  71       8.746   3.209   0.352  1.00  0.00           S  
ATOM   1038  H   CYS A  71       7.883   5.708   3.085  1.00  0.00           H  
ATOM   1039  HA  CYS A  71       5.700   4.534   2.045  1.00  0.00           H  
ATOM   1040  HB2 CYS A  71       6.393   2.826   0.457  1.00  0.00           H  
ATOM   1041  HB3 CYS A  71       6.733   4.408  -0.187  1.00  0.00           H  
ATOM   1042  N   ASP A  72       6.069   2.484   3.399  1.00  0.00           N  
ATOM   1043  CA  ASP A  72       6.165   1.416   4.446  1.00  0.00           C  
ATOM   1044  C   ASP A  72       6.712   0.079   3.916  1.00  0.00           C  
ATOM   1045  O   ASP A  72       6.243  -0.416   2.904  1.00  0.00           O  
ATOM   1046  CB  ASP A  72       4.788   1.228   5.114  1.00  0.00           C  
ATOM   1047  CG  ASP A  72       4.534   2.266   6.220  1.00  0.00           C  
ATOM   1048  OD1 ASP A  72       4.906   1.979   7.349  1.00  0.00           O  
ATOM   1049  OD2 ASP A  72       3.978   3.322   5.952  1.00  0.00           O  
ATOM   1050  H   ASP A  72       5.204   2.607   2.945  1.00  0.00           H  
ATOM   1051  HA  ASP A  72       6.850   1.769   5.203  1.00  0.00           H  
ATOM   1052  HB2 ASP A  72       4.007   1.300   4.371  1.00  0.00           H  
ATOM   1053  HB3 ASP A  72       4.748   0.238   5.547  1.00  0.00           H  
ATOM   1054  N   LEU A  73       7.687  -0.481   4.605  1.00  0.00           N  
ATOM   1055  CA  LEU A  73       8.346  -1.779   4.249  1.00  0.00           C  
ATOM   1056  C   LEU A  73       8.416  -2.737   5.456  1.00  0.00           C  
ATOM   1057  O   LEU A  73       8.563  -2.303   6.591  1.00  0.00           O  
ATOM   1058  CB  LEU A  73       9.684  -1.519   3.527  1.00  0.00           C  
ATOM   1059  CG  LEU A  73      10.898  -1.008   4.328  1.00  0.00           C  
ATOM   1060  CD1 LEU A  73      10.667   0.296   5.090  1.00  0.00           C  
ATOM   1061  CD2 LEU A  73      11.446  -2.060   5.298  1.00  0.00           C  
ATOM   1062  H   LEU A  73       8.013  -0.028   5.411  1.00  0.00           H  
ATOM   1063  HA  LEU A  73       7.670  -2.263   3.553  1.00  0.00           H  
ATOM   1064  HB2 LEU A  73      10.000  -2.434   3.053  1.00  0.00           H  
ATOM   1065  HB3 LEU A  73       9.470  -0.824   2.727  1.00  0.00           H  
ATOM   1066  HG  LEU A  73      11.671  -0.798   3.605  1.00  0.00           H  
ATOM   1067 HD11 LEU A  73       9.996   0.938   4.541  1.00  0.00           H  
ATOM   1068 HD12 LEU A  73      10.251   0.072   6.058  1.00  0.00           H  
ATOM   1069 HD13 LEU A  73      11.618   0.794   5.221  1.00  0.00           H  
ATOM   1070 HD21 LEU A  73      11.065  -3.035   5.033  1.00  0.00           H  
ATOM   1071 HD22 LEU A  73      12.523  -2.069   5.232  1.00  0.00           H  
ATOM   1072 HD23 LEU A  73      11.148  -1.817   6.306  1.00  0.00           H  
ATOM   1073  N   THR A  74       8.304  -4.026   5.198  1.00  0.00           N  
ATOM   1074  CA  THR A  74       8.346  -5.102   6.249  1.00  0.00           C  
ATOM   1075  C   THR A  74       9.767  -5.617   6.531  1.00  0.00           C  
ATOM   1076  O   THR A  74      10.572  -5.727   5.615  1.00  0.00           O  
ATOM   1077  CB  THR A  74       7.490  -6.332   5.869  1.00  0.00           C  
ATOM   1078  OG1 THR A  74       6.454  -6.044   4.930  1.00  0.00           O  
ATOM   1079  CG2 THR A  74       6.891  -6.975   7.126  1.00  0.00           C  
ATOM   1080  H   THR A  74       8.184  -4.307   4.264  1.00  0.00           H  
ATOM   1081  HA  THR A  74       7.945  -4.689   7.164  1.00  0.00           H  
ATOM   1082  HB  THR A  74       8.142  -7.068   5.422  1.00  0.00           H  
ATOM   1083  HG1 THR A  74       6.353  -6.802   4.344  1.00  0.00           H  
ATOM   1084 HG21 THR A  74       7.285  -6.492   8.007  1.00  0.00           H  
ATOM   1085 HG22 THR A  74       5.813  -6.885   7.126  1.00  0.00           H  
ATOM   1086 HG23 THR A  74       7.161  -8.023   7.153  1.00  0.00           H  
ATOM   1087  N   VAL A  75      10.045  -5.934   7.782  1.00  0.00           N  
ATOM   1088  CA  VAL A  75      11.386  -6.461   8.206  1.00  0.00           C  
ATOM   1089  C   VAL A  75      11.340  -7.991   7.982  1.00  0.00           C  
ATOM   1090  O   VAL A  75      10.380  -8.620   8.414  1.00  0.00           O  
ATOM   1091  CB  VAL A  75      11.721  -6.132   9.676  1.00  0.00           C  
ATOM   1092  CG1 VAL A  75      13.128  -6.629  10.042  1.00  0.00           C  
ATOM   1093  CG2 VAL A  75      11.690  -4.620   9.933  1.00  0.00           C  
ATOM   1094  H   VAL A  75       9.353  -5.833   8.472  1.00  0.00           H  
ATOM   1095  HA  VAL A  75      12.122  -6.040   7.534  1.00  0.00           H  
ATOM   1096  HB  VAL A  75      10.995  -6.618  10.312  1.00  0.00           H  
ATOM   1097 HG11 VAL A  75      13.850  -6.180   9.375  1.00  0.00           H  
ATOM   1098 HG12 VAL A  75      13.360  -6.356  11.061  1.00  0.00           H  
ATOM   1099 HG13 VAL A  75      13.169  -7.701   9.942  1.00  0.00           H  
ATOM   1100 HG21 VAL A  75      10.751  -4.211   9.587  1.00  0.00           H  
ATOM   1101 HG22 VAL A  75      11.791  -4.431  10.992  1.00  0.00           H  
ATOM   1102 HG23 VAL A  75      12.501  -4.141   9.403  1.00  0.00           H  
ATOM   1103  N   PRO A  76      12.344  -8.560   7.332  1.00  0.00           N  
ATOM   1104  CA  PRO A  76      12.411 -10.029   7.050  1.00  0.00           C  
ATOM   1105  C   PRO A  76      12.695 -10.896   8.289  1.00  0.00           C  
ATOM   1106  O   PRO A  76      12.232 -12.022   8.322  1.00  0.00           O  
ATOM   1107  CB  PRO A  76      13.520 -10.163   6.002  1.00  0.00           C  
ATOM   1108  CG  PRO A  76      14.425  -8.942   6.187  1.00  0.00           C  
ATOM   1109  CD  PRO A  76      13.541  -7.846   6.792  1.00  0.00           C  
ATOM   1110  HA  PRO A  76      11.493 -10.351   6.586  1.00  0.00           H  
ATOM   1111  HB2 PRO A  76      14.071 -11.078   6.175  1.00  0.00           H  
ATOM   1112  HB3 PRO A  76      13.114 -10.155   5.003  1.00  0.00           H  
ATOM   1113  HG2 PRO A  76      15.236  -9.195   6.855  1.00  0.00           H  
ATOM   1114  HG3 PRO A  76      14.807  -8.605   5.237  1.00  0.00           H  
ATOM   1115  HD2 PRO A  76      14.077  -7.334   7.580  1.00  0.00           H  
ATOM   1116  HD3 PRO A  76      13.232  -7.147   6.029  1.00  0.00           H  
ATOM   1117  N   THR A  77      13.427 -10.393   9.264  1.00  0.00           N  
ATOM   1118  CA  THR A  77      13.781 -11.131  10.525  1.00  0.00           C  
ATOM   1119  C   THR A  77      12.730 -10.986  11.644  1.00  0.00           C  
ATOM   1120  O   THR A  77      12.384 -12.014  12.206  1.00  0.00           O  
ATOM   1121  CB  THR A  77      15.222 -10.791  10.964  1.00  0.00           C  
ATOM   1122  OG1 THR A  77      15.572 -11.419  12.196  1.00  0.00           O  
ATOM   1123  CG2 THR A  77      15.508  -9.281  11.042  1.00  0.00           C  
ATOM   1124  H   THR A  77      13.763  -9.481   9.157  1.00  0.00           H  
ATOM   1125  HA  THR A  77      13.758 -12.177  10.251  1.00  0.00           H  
ATOM   1126  HB  THR A  77      15.876 -11.211  10.212  1.00  0.00           H  
ATOM   1127  HG1 THR A  77      15.240 -10.899  12.936  1.00  0.00           H  
ATOM   1128 HG21 THR A  77      14.699  -8.778  11.550  1.00  0.00           H  
ATOM   1129 HG22 THR A  77      16.426  -9.114  11.586  1.00  0.00           H  
ATOM   1130 HG23 THR A  77      15.609  -8.884  10.043  1.00  0.00           H  
ATOM   1131  N   SER A  78      12.236  -9.801  11.966  1.00  0.00           N  
ATOM   1132  CA  SER A  78      11.213  -9.622  13.049  1.00  0.00           C  
ATOM   1133  C   SER A  78       9.835 -10.054  12.527  1.00  0.00           C  
ATOM   1134  O   SER A  78       9.180 -10.867  13.161  1.00  0.00           O  
ATOM   1135  CB  SER A  78      11.147  -8.179  13.593  1.00  0.00           C  
ATOM   1136  OG  SER A  78      10.971  -7.221  12.553  1.00  0.00           O  
ATOM   1137  H   SER A  78      12.543  -9.005  11.486  1.00  0.00           H  
ATOM   1138  HA  SER A  78      11.468 -10.300  13.848  1.00  0.00           H  
ATOM   1139  HB2 SER A  78      10.314  -8.078  14.274  1.00  0.00           H  
ATOM   1140  HB3 SER A  78      12.050  -7.983  14.155  1.00  0.00           H  
ATOM   1141  HG  SER A  78      11.467  -6.429  12.779  1.00  0.00           H  
ATOM   1142  N   GLY A  79       9.443  -9.507  11.396  1.00  0.00           N  
ATOM   1143  CA  GLY A  79       8.136  -9.794  10.720  1.00  0.00           C  
ATOM   1144  C   GLY A  79       7.210  -8.565  10.705  1.00  0.00           C  
ATOM   1145  O   GLY A  79       6.274  -8.560   9.924  1.00  0.00           O  
ATOM   1146  H   GLY A  79      10.048  -8.865  10.962  1.00  0.00           H  
ATOM   1147  HA2 GLY A  79       8.327 -10.097   9.702  1.00  0.00           H  
ATOM   1148  HA3 GLY A  79       7.635 -10.599  11.239  1.00  0.00           H  
ATOM   1149  N   LEU A  80       7.462  -7.567  11.530  1.00  0.00           N  
ATOM   1150  CA  LEU A  80       6.631  -6.324  11.601  1.00  0.00           C  
ATOM   1151  C   LEU A  80       7.006  -5.318  10.496  1.00  0.00           C  
ATOM   1152  O   LEU A  80       8.078  -5.369   9.909  1.00  0.00           O  
ATOM   1153  CB  LEU A  80       6.776  -5.706  13.001  1.00  0.00           C  
ATOM   1154  CG  LEU A  80       5.456  -5.121  13.525  1.00  0.00           C  
ATOM   1155  CD1 LEU A  80       5.021  -5.818  14.818  1.00  0.00           C  
ATOM   1156  CD2 LEU A  80       5.646  -3.629  13.822  1.00  0.00           C  
ATOM   1157  H   LEU A  80       8.230  -7.625  12.135  1.00  0.00           H  
ATOM   1158  HA  LEU A  80       5.599  -6.612  11.459  1.00  0.00           H  
ATOM   1159  HB2 LEU A  80       7.108  -6.472  13.686  1.00  0.00           H  
ATOM   1160  HB3 LEU A  80       7.523  -4.926  12.966  1.00  0.00           H  
ATOM   1161  HG  LEU A  80       4.677  -5.239  12.788  1.00  0.00           H  
ATOM   1162 HD11 LEU A  80       5.803  -5.737  15.557  1.00  0.00           H  
ATOM   1163 HD12 LEU A  80       4.127  -5.348  15.198  1.00  0.00           H  
ATOM   1164 HD13 LEU A  80       4.819  -6.860  14.622  1.00  0.00           H  
ATOM   1165 HD21 LEU A  80       6.496  -3.494  14.475  1.00  0.00           H  
ATOM   1166 HD22 LEU A  80       5.816  -3.099  12.898  1.00  0.00           H  
ATOM   1167 HD23 LEU A  80       4.761  -3.240  14.302  1.00  0.00           H  
ATOM   1168  N   VAL A  81       6.091  -4.407  10.242  1.00  0.00           N  
ATOM   1169  CA  VAL A  81       6.228  -3.324   9.215  1.00  0.00           C  
ATOM   1170  C   VAL A  81       6.693  -2.020   9.886  1.00  0.00           C  
ATOM   1171  O   VAL A  81       6.254  -1.686  10.977  1.00  0.00           O  
ATOM   1172  CB  VAL A  81       4.883  -3.088   8.492  1.00  0.00           C  
ATOM   1173  CG1 VAL A  81       4.976  -1.941   7.476  1.00  0.00           C  
ATOM   1174  CG2 VAL A  81       4.426  -4.344   7.740  1.00  0.00           C  
ATOM   1175  H   VAL A  81       5.257  -4.431  10.758  1.00  0.00           H  
ATOM   1176  HA  VAL A  81       6.973  -3.624   8.492  1.00  0.00           H  
ATOM   1177  HB  VAL A  81       4.140  -2.827   9.230  1.00  0.00           H  
ATOM   1178 HG11 VAL A  81       5.906  -2.017   6.935  1.00  0.00           H  
ATOM   1179 HG12 VAL A  81       4.153  -1.993   6.780  1.00  0.00           H  
ATOM   1180 HG13 VAL A  81       4.943  -0.996   7.994  1.00  0.00           H  
ATOM   1181 HG21 VAL A  81       4.737  -5.227   8.276  1.00  0.00           H  
ATOM   1182 HG22 VAL A  81       3.348  -4.336   7.657  1.00  0.00           H  
ATOM   1183 HG23 VAL A  81       4.857  -4.359   6.749  1.00  0.00           H  
ATOM   1184  N   LEU A  82       7.570  -1.300   9.224  1.00  0.00           N  
ATOM   1185  CA  LEU A  82       8.118  -0.003   9.739  1.00  0.00           C  
ATOM   1186  C   LEU A  82       8.310   1.015   8.603  1.00  0.00           C  
ATOM   1187  O   LEU A  82       8.685   0.636   7.504  1.00  0.00           O  
ATOM   1188  CB  LEU A  82       9.457  -0.271  10.447  1.00  0.00           C  
ATOM   1189  CG  LEU A  82      10.131   0.975  11.049  1.00  0.00           C  
ATOM   1190  CD1 LEU A  82       9.282   1.583  12.173  1.00  0.00           C  
ATOM   1191  CD2 LEU A  82      11.476   0.546  11.637  1.00  0.00           C  
ATOM   1192  H   LEU A  82       7.885  -1.620   8.348  1.00  0.00           H  
ATOM   1193  HA  LEU A  82       7.422   0.404  10.455  1.00  0.00           H  
ATOM   1194  HB2 LEU A  82       9.282  -0.969  11.251  1.00  0.00           H  
ATOM   1195  HB3 LEU A  82      10.131  -0.739   9.744  1.00  0.00           H  
ATOM   1196  HG  LEU A  82      10.309   1.719  10.281  1.00  0.00           H  
ATOM   1197 HD11 LEU A  82       8.554   0.865  12.524  1.00  0.00           H  
ATOM   1198 HD12 LEU A  82       9.922   1.862  12.998  1.00  0.00           H  
ATOM   1199 HD13 LEU A  82       8.773   2.464  11.808  1.00  0.00           H  
ATOM   1200 HD21 LEU A  82      11.341  -0.360  12.212  1.00  0.00           H  
ATOM   1201 HD22 LEU A  82      12.175   0.361  10.833  1.00  0.00           H  
ATOM   1202 HD23 LEU A  82      11.856   1.326  12.281  1.00  0.00           H  
ATOM   1203  N   ASN A  83       8.059   2.277   8.888  1.00  0.00           N  
ATOM   1204  CA  ASN A  83       8.207   3.391   7.899  1.00  0.00           C  
ATOM   1205  C   ASN A  83       9.577   4.020   8.201  1.00  0.00           C  
ATOM   1206  O   ASN A  83       9.749   4.684   9.216  1.00  0.00           O  
ATOM   1207  CB  ASN A  83       7.081   4.432   8.019  1.00  0.00           C  
ATOM   1208  CG  ASN A  83       7.017   5.395   6.815  1.00  0.00           C  
ATOM   1209  OD1 ASN A  83       7.858   5.439   5.933  1.00  0.00           O  
ATOM   1210  ND2 ASN A  83       6.012   6.223   6.709  1.00  0.00           N  
ATOM   1211  H   ASN A  83       7.766   2.499   9.797  1.00  0.00           H  
ATOM   1212  HA  ASN A  83       8.244   2.959   6.908  1.00  0.00           H  
ATOM   1213  HB2 ASN A  83       6.138   3.912   8.087  1.00  0.00           H  
ATOM   1214  HB3 ASN A  83       7.222   5.003   8.925  1.00  0.00           H  
ATOM   1215 HD21 ASN A  83       5.297   6.236   7.383  1.00  0.00           H  
ATOM   1216 HD22 ASN A  83       5.978   6.842   5.946  1.00  0.00           H  
ATOM   1217  N   VAL A  84      10.533   3.799   7.321  1.00  0.00           N  
ATOM   1218  CA  VAL A  84      11.928   4.335   7.475  1.00  0.00           C  
ATOM   1219  C   VAL A  84      11.988   5.864   7.298  1.00  0.00           C  
ATOM   1220  O   VAL A  84      12.719   6.511   8.036  1.00  0.00           O  
ATOM   1221  CB  VAL A  84      12.886   3.537   6.566  1.00  0.00           C  
ATOM   1222  CG1 VAL A  84      14.327   4.062   6.609  1.00  0.00           C  
ATOM   1223  CG2 VAL A  84      12.904   2.074   7.032  1.00  0.00           C  
ATOM   1224  H   VAL A  84      10.331   3.255   6.529  1.00  0.00           H  
ATOM   1225  HA  VAL A  84      12.186   4.133   8.506  1.00  0.00           H  
ATOM   1226  HB  VAL A  84      12.522   3.565   5.549  1.00  0.00           H  
ATOM   1227 HG11 VAL A  84      14.540   4.464   7.591  1.00  0.00           H  
ATOM   1228 HG12 VAL A  84      15.012   3.253   6.397  1.00  0.00           H  
ATOM   1229 HG13 VAL A  84      14.453   4.836   5.866  1.00  0.00           H  
ATOM   1230 HG21 VAL A  84      11.894   1.734   7.210  1.00  0.00           H  
ATOM   1231 HG22 VAL A  84      13.365   1.454   6.277  1.00  0.00           H  
ATOM   1232 HG23 VAL A  84      13.469   1.993   7.947  1.00  0.00           H  
ATOM   1233  N   TYR A  85      11.240   6.424   6.364  1.00  0.00           N  
ATOM   1234  CA  TYR A  85      11.222   7.909   6.124  1.00  0.00           C  
ATOM   1235  C   TYR A  85      10.674   8.569   7.396  1.00  0.00           C  
ATOM   1236  O   TYR A  85      11.373   9.366   8.001  1.00  0.00           O  
ATOM   1237  CB  TYR A  85      10.338   8.328   4.933  1.00  0.00           C  
ATOM   1238  CG  TYR A  85      10.530   9.797   4.598  1.00  0.00           C  
ATOM   1239  CD1 TYR A  85      11.799  10.277   4.249  1.00  0.00           C  
ATOM   1240  CD2 TYR A  85       9.455  10.697   4.627  1.00  0.00           C  
ATOM   1241  CE1 TYR A  85      12.001  11.627   3.940  1.00  0.00           C  
ATOM   1242  CE2 TYR A  85       9.651  12.053   4.318  1.00  0.00           C  
ATOM   1243  CZ  TYR A  85      10.925  12.521   3.970  1.00  0.00           C  
ATOM   1244  OH  TYR A  85      11.128  13.853   3.663  1.00  0.00           O  
ATOM   1245  H   TYR A  85      10.670   5.848   5.814  1.00  0.00           H  
ATOM   1246  HA  TYR A  85      12.244   8.235   5.974  1.00  0.00           H  
ATOM   1247  HB2 TYR A  85      10.604   7.725   4.083  1.00  0.00           H  
ATOM   1248  HB3 TYR A  85       9.300   8.141   5.164  1.00  0.00           H  
ATOM   1249  HD1 TYR A  85      12.638   9.598   4.219  1.00  0.00           H  
ATOM   1250  HD2 TYR A  85       8.468  10.348   4.893  1.00  0.00           H  
ATOM   1251  HE1 TYR A  85      12.986  11.982   3.674  1.00  0.00           H  
ATOM   1252  HE2 TYR A  85       8.819  12.745   4.343  1.00  0.00           H  
ATOM   1253  HH  TYR A  85      11.290  13.918   2.718  1.00  0.00           H  
ATOM   1254  N   SER A  86       9.455   8.224   7.768  1.00  0.00           N  
ATOM   1255  CA  SER A  86       8.798   8.790   8.994  1.00  0.00           C  
ATOM   1256  C   SER A  86       9.566   8.422  10.280  1.00  0.00           C  
ATOM   1257  O   SER A  86       9.465   9.175  11.236  1.00  0.00           O  
ATOM   1258  CB  SER A  86       7.303   8.441   9.048  1.00  0.00           C  
ATOM   1259  OG  SER A  86       6.630   9.098   7.975  1.00  0.00           O  
ATOM   1260  H   SER A  86       8.973   7.572   7.213  1.00  0.00           H  
ATOM   1261  HA  SER A  86       8.908   9.861   8.913  1.00  0.00           H  
ATOM   1262  HB2 SER A  86       7.159   7.378   8.950  1.00  0.00           H  
ATOM   1263  HB3 SER A  86       6.906   8.760  10.004  1.00  0.00           H  
ATOM   1264  HG  SER A  86       5.783   9.436   8.288  1.00  0.00           H  
ATOM   1265  N   TYR A  87      10.303   7.326  10.302  1.00  0.00           N  
ATOM   1266  CA  TYR A  87      11.107   6.853  11.481  1.00  0.00           C  
ATOM   1267  C   TYR A  87      12.149   7.928  11.855  1.00  0.00           C  
ATOM   1268  O   TYR A  87      12.098   8.483  12.939  1.00  0.00           O  
ATOM   1269  CB  TYR A  87      11.814   5.546  11.069  1.00  0.00           C  
ATOM   1270  CG  TYR A  87      13.052   5.157  11.844  1.00  0.00           C  
ATOM   1271  CD1 TYR A  87      12.961   4.630  13.134  1.00  0.00           C  
ATOM   1272  CD2 TYR A  87      14.298   5.338  11.236  1.00  0.00           C  
ATOM   1273  CE1 TYR A  87      14.130   4.282  13.818  1.00  0.00           C  
ATOM   1274  CE2 TYR A  87      15.466   4.989  11.918  1.00  0.00           C  
ATOM   1275  CZ  TYR A  87      15.383   4.459  13.213  1.00  0.00           C  
ATOM   1276  OH  TYR A  87      16.537   4.112  13.888  1.00  0.00           O  
ATOM   1277  H   TYR A  87      10.334   6.776   9.488  1.00  0.00           H  
ATOM   1278  HA  TYR A  87      10.449   6.662  12.316  1.00  0.00           H  
ATOM   1279  HB2 TYR A  87      11.127   4.733  11.157  1.00  0.00           H  
ATOM   1280  HB3 TYR A  87      12.069   5.623  10.022  1.00  0.00           H  
ATOM   1281  HD1 TYR A  87      11.991   4.497  13.594  1.00  0.00           H  
ATOM   1282  HD2 TYR A  87      14.345   5.749  10.237  1.00  0.00           H  
ATOM   1283  HE1 TYR A  87      14.066   3.873  14.814  1.00  0.00           H  
ATOM   1284  HE2 TYR A  87      16.426   5.129  11.444  1.00  0.00           H  
ATOM   1285  HH  TYR A  87      16.696   3.176  13.736  1.00  0.00           H  
ATOM   1286  N   ALA A  88      13.065   8.179  10.940  1.00  0.00           N  
ATOM   1287  CA  ALA A  88      14.177   9.169  11.073  1.00  0.00           C  
ATOM   1288  C   ALA A  88      13.682  10.620  11.093  1.00  0.00           C  
ATOM   1289  O   ALA A  88      14.172  11.372  11.919  1.00  0.00           O  
ATOM   1290  CB  ALA A  88      15.186   8.884   9.958  1.00  0.00           C  
ATOM   1291  H   ALA A  88      13.019   7.672  10.099  1.00  0.00           H  
ATOM   1292  HA  ALA A  88      14.660   8.992  12.019  1.00  0.00           H  
ATOM   1293  HB1 ALA A  88      14.688   8.953   9.002  1.00  0.00           H  
ATOM   1294  HB2 ALA A  88      16.001   9.586  10.005  1.00  0.00           H  
ATOM   1295  HB3 ALA A  88      15.557   7.877  10.088  1.00  0.00           H  
ATOM   1296  N   ASN A  89      12.757  10.989  10.231  1.00  0.00           N  
ATOM   1297  CA  ASN A  89      12.206  12.388  10.181  1.00  0.00           C  
ATOM   1298  C   ASN A  89      11.397  12.651  11.459  1.00  0.00           C  
ATOM   1299  O   ASN A  89      11.626  13.660  12.108  1.00  0.00           O  
ATOM   1300  CB  ASN A  89      11.342  12.613   8.930  1.00  0.00           C  
ATOM   1301  CG  ASN A  89      11.989  13.689   8.052  1.00  0.00           C  
ATOM   1302  OD1 ASN A  89      11.769  14.873   8.220  1.00  0.00           O  
ATOM   1303  ND2 ASN A  89      12.797  13.335   7.094  1.00  0.00           N  
ATOM   1304  H   ASN A  89      12.419  10.312   9.606  1.00  0.00           H  
ATOM   1305  HA  ASN A  89      13.043  13.073  10.180  1.00  0.00           H  
ATOM   1306  HB2 ASN A  89      11.270  11.695   8.369  1.00  0.00           H  
ATOM   1307  HB3 ASN A  89      10.347  12.937   9.200  1.00  0.00           H  
ATOM   1308 HD21 ASN A  89      12.993  12.389   6.931  1.00  0.00           H  
ATOM   1309 HD22 ASN A  89      13.214  14.021   6.532  1.00  0.00           H  
ATOM   1310  N   GLY A  90      10.489  11.753  11.793  1.00  0.00           N  
ATOM   1311  CA  GLY A  90       9.603  11.815  12.999  1.00  0.00           C  
ATOM   1312  C   GLY A  90      10.427  11.907  14.292  1.00  0.00           C  
ATOM   1313  O   GLY A  90      10.081  12.707  15.145  1.00  0.00           O  
ATOM   1314  H   GLY A  90      10.371  10.966  11.217  1.00  0.00           H  
ATOM   1315  HA2 GLY A  90       8.938  12.663  12.929  1.00  0.00           H  
ATOM   1316  HA3 GLY A  90       9.014  10.911  13.029  1.00  0.00           H  
ATOM   1317  N   PHE A  91      11.478  11.113  14.418  1.00  0.00           N  
ATOM   1318  CA  PHE A  91      12.394  11.072  15.612  1.00  0.00           C  
ATOM   1319  C   PHE A  91      12.786  12.474  16.113  1.00  0.00           C  
ATOM   1320  O   PHE A  91      12.776  12.670  17.315  1.00  0.00           O  
ATOM   1321  CB  PHE A  91      13.685  10.312  15.272  1.00  0.00           C  
ATOM   1322  CG  PHE A  91      14.207   9.505  16.443  1.00  0.00           C  
ATOM   1323  CD1 PHE A  91      15.068  10.082  17.389  1.00  0.00           C  
ATOM   1324  CD2 PHE A  91      13.831   8.164  16.580  1.00  0.00           C  
ATOM   1325  CE1 PHE A  91      15.548   9.322  18.463  1.00  0.00           C  
ATOM   1326  CE2 PHE A  91      14.310   7.404  17.653  1.00  0.00           C  
ATOM   1327  CZ  PHE A  91      15.170   7.979  18.597  1.00  0.00           C  
ATOM   1328  H   PHE A  91      11.679  10.500  13.675  1.00  0.00           H  
ATOM   1329  HA  PHE A  91      11.887  10.539  16.401  1.00  0.00           H  
ATOM   1330  HB2 PHE A  91      13.483   9.641  14.455  1.00  0.00           H  
ATOM   1331  HB3 PHE A  91      14.447  11.009  14.950  1.00  0.00           H  
ATOM   1332  HD1 PHE A  91      15.362  11.118  17.291  1.00  0.00           H  
ATOM   1333  HD2 PHE A  91      13.168   7.713  15.855  1.00  0.00           H  
ATOM   1334  HE1 PHE A  91      16.212   9.772  19.187  1.00  0.00           H  
ATOM   1335  HE2 PHE A  91      14.015   6.371  17.747  1.00  0.00           H  
ATOM   1336  HZ  PHE A  91      15.537   7.390  19.423  1.00  0.00           H  
ATOM   1337  N   SER A  92      13.117  13.397  15.229  1.00  0.00           N  
ATOM   1338  CA  SER A  92      13.517  14.799  15.602  1.00  0.00           C  
ATOM   1339  C   SER A  92      12.369  15.583  16.263  1.00  0.00           C  
ATOM   1340  O   SER A  92      12.512  15.927  17.428  1.00  0.00           O  
ATOM   1341  CB  SER A  92      14.105  15.567  14.405  1.00  0.00           C  
ATOM   1342  OG  SER A  92      13.137  15.792  13.381  1.00  0.00           O  
ATOM   1343  H   SER A  92      13.100  13.147  14.278  1.00  0.00           H  
ATOM   1344  HA  SER A  92      14.284  14.699  16.358  1.00  0.00           H  
ATOM   1345  HB2 SER A  92      14.449  16.532  14.740  1.00  0.00           H  
ATOM   1346  HB3 SER A  92      14.961  15.025  14.024  1.00  0.00           H  
ATOM   1347  HG  SER A  92      12.947  14.966  12.922  1.00  0.00           H  
ATOM   1348  N   ASN A  93      11.280  15.852  15.560  1.00  0.00           N  
ATOM   1349  CA  ASN A  93      10.105  16.607  16.116  1.00  0.00           C  
ATOM   1350  C   ASN A  93       9.614  15.942  17.409  1.00  0.00           C  
ATOM   1351  O   ASN A  93       9.383  16.660  18.375  1.00  0.00           O  
ATOM   1352  CB  ASN A  93       8.943  16.765  15.117  1.00  0.00           C  
ATOM   1353  CG  ASN A  93       8.578  15.503  14.324  1.00  0.00           C  
ATOM   1354  OD1 ASN A  93       7.953  14.601  14.842  1.00  0.00           O  
ATOM   1355  ND2 ASN A  93       8.943  15.401  13.075  1.00  0.00           N  
ATOM   1356  H   ASN A  93      11.238  15.539  14.629  1.00  0.00           H  
ATOM   1357  HA  ASN A  93      10.469  17.588  16.399  1.00  0.00           H  
ATOM   1358  HB2 ASN A  93       8.064  17.082  15.658  1.00  0.00           H  
ATOM   1359  HB3 ASN A  93       9.212  17.555  14.430  1.00  0.00           H  
ATOM   1360 HD21 ASN A  93       9.446  16.120  12.640  1.00  0.00           H  
ATOM   1361 HD22 ASN A  93       8.711  14.600  12.564  1.00  0.00           H  
ATOM   1362  N   LYS A  94       9.475  14.628  17.419  1.00  0.00           N  
ATOM   1363  CA  LYS A  94       9.012  13.916  18.647  1.00  0.00           C  
ATOM   1364  C   LYS A  94      10.055  14.135  19.754  1.00  0.00           C  
ATOM   1365  O   LYS A  94       9.635  14.354  20.871  1.00  0.00           O  
ATOM   1366  CB  LYS A  94       8.630  12.451  18.359  1.00  0.00           C  
ATOM   1367  CG  LYS A  94       9.824  11.524  18.130  1.00  0.00           C  
ATOM   1368  CD  LYS A  94      10.342  10.998  19.470  1.00  0.00           C  
ATOM   1369  CE  LYS A  94      11.122   9.708  19.233  1.00  0.00           C  
ATOM   1370  NZ  LYS A  94      12.478   9.847  19.827  1.00  0.00           N  
ATOM   1371  H   LYS A  94       9.686  14.106  16.610  1.00  0.00           H  
ATOM   1372  HA  LYS A  94       8.145  14.472  18.979  1.00  0.00           H  
ATOM   1373  HB2 LYS A  94       8.063  12.063  19.192  1.00  0.00           H  
ATOM   1374  HB3 LYS A  94       7.993  12.426  17.486  1.00  0.00           H  
ATOM   1375  HG2 LYS A  94       9.505  10.696  17.514  1.00  0.00           H  
ATOM   1376  HG3 LYS A  94      10.610  12.063  17.626  1.00  0.00           H  
ATOM   1377  HD2 LYS A  94      10.992  11.737  19.916  1.00  0.00           H  
ATOM   1378  HD3 LYS A  94       9.518  10.795  20.137  1.00  0.00           H  
ATOM   1379  HE2 LYS A  94      10.599   8.882  19.691  1.00  0.00           H  
ATOM   1380  HE3 LYS A  94      11.212   9.517  18.171  1.00  0.00           H  
ATOM   1381  HZ1 LYS A  94      12.970  10.657  19.393  1.00  0.00           H  
ATOM   1382  HZ2 LYS A  94      12.426   9.961  20.864  1.00  0.00           H  
ATOM   1383  HZ3 LYS A  94      13.003   8.981  19.613  1.00  0.00           H  
ATOM   1384  N   CYS A  95      11.347  14.097  19.464  1.00  0.00           N  
ATOM   1385  CA  CYS A  95      12.428  14.315  20.488  1.00  0.00           C  
ATOM   1386  C   CYS A  95      12.282  15.731  21.074  1.00  0.00           C  
ATOM   1387  O   CYS A  95      12.565  15.900  22.245  1.00  0.00           O  
ATOM   1388  CB  CYS A  95      13.846  14.124  19.927  1.00  0.00           C  
ATOM   1389  SG  CYS A  95      15.007  13.869  21.299  1.00  0.00           S  
ATOM   1390  H   CYS A  95      11.612  13.926  18.533  1.00  0.00           H  
ATOM   1391  HA  CYS A  95      12.250  13.618  21.295  1.00  0.00           H  
ATOM   1392  HB2 CYS A  95      13.868  13.268  19.272  1.00  0.00           H  
ATOM   1393  HB3 CYS A  95      14.142  14.999  19.368  1.00  0.00           H  
ATOM   1394  N   SER A  96      11.846  16.705  20.293  1.00  0.00           N  
ATOM   1395  CA  SER A  96      11.651  18.121  20.756  1.00  0.00           C  
ATOM   1396  C   SER A  96      10.511  18.112  21.794  1.00  0.00           C  
ATOM   1397  O   SER A  96      10.634  18.764  22.815  1.00  0.00           O  
ATOM   1398  CB  SER A  96      11.312  19.055  19.581  1.00  0.00           C  
ATOM   1399  OG  SER A  96      12.112  20.230  19.662  1.00  0.00           O  
ATOM   1400  H   SER A  96      11.630  16.500  19.359  1.00  0.00           H  
ATOM   1401  HA  SER A  96      12.556  18.437  21.252  1.00  0.00           H  
ATOM   1402  HB2 SER A  96      11.521  18.568  18.642  1.00  0.00           H  
ATOM   1403  HB3 SER A  96      10.258  19.299  19.614  1.00  0.00           H  
ATOM   1404  HG  SER A  96      12.301  20.545  18.774  1.00  0.00           H  
ATOM   1405  N   SER A  97       9.443  17.382  21.526  1.00  0.00           N  
ATOM   1406  CA  SER A  97       8.242  17.244  22.419  1.00  0.00           C  
ATOM   1407  C   SER A  97       8.402  16.073  23.423  1.00  0.00           C  
ATOM   1408  O   SER A  97       7.481  15.877  24.199  1.00  0.00           O  
ATOM   1409  CB  SER A  97       7.000  17.020  21.530  1.00  0.00           C  
ATOM   1410  OG  SER A  97       5.785  17.365  22.195  1.00  0.00           O  
ATOM   1411  H   SER A  97       9.438  16.887  20.678  1.00  0.00           H  
ATOM   1412  HA  SER A  97       8.106  18.161  22.975  1.00  0.00           H  
ATOM   1413  HB2 SER A  97       7.062  17.639  20.652  1.00  0.00           H  
ATOM   1414  HB3 SER A  97       6.986  15.986  21.212  1.00  0.00           H  
ATOM   1415  HG  SER A  97       5.635  16.727  22.902  1.00  0.00           H  
ATOM   1416  N   LEU A  98       9.488  15.312  23.436  1.00  0.00           N  
ATOM   1417  CA  LEU A  98       9.743  14.147  24.358  1.00  0.00           C  
ATOM   1418  C   LEU A  98      10.966  14.336  25.287  1.00  0.00           C  
ATOM   1419  CB  LEU A  98       9.879  12.908  23.446  1.00  0.00           C  
ATOM   1420  CG  LEU A  98      10.195  11.552  24.096  1.00  0.00           C  
ATOM   1421  CD1 LEU A  98      11.710  11.411  24.244  1.00  0.00           C  
ATOM   1422  CD2 LEU A  98       9.541  11.368  25.471  1.00  0.00           C  
ATOM   1423  H   LEU A  98      10.199  15.506  22.790  1.00  0.00           H  
ATOM   1424  HA  LEU A  98       8.868  14.003  24.974  1.00  0.00           H  
ATOM   1425  HB2 LEU A  98       8.963  12.775  22.896  1.00  0.00           H  
ATOM   1426  HB3 LEU A  98      10.646  13.127  22.713  1.00  0.00           H  
ATOM   1427  HG  LEU A  98       9.860  10.778  23.417  1.00  0.00           H  
ATOM   1428 HD11 LEU A  98      12.195  11.777  23.351  1.00  0.00           H  
ATOM   1429 HD12 LEU A  98      12.044  11.991  25.092  1.00  0.00           H  
ATOM   1430 HD13 LEU A  98      11.968  10.373  24.394  1.00  0.00           H  
ATOM   1431 HD21 LEU A  98       8.532  11.753  25.451  1.00  0.00           H  
ATOM   1432 HD22 LEU A  98       9.526  10.317  25.716  1.00  0.00           H  
ATOM   1433 HD23 LEU A  98      10.122  11.896  26.213  1.00  0.00           H  
TER    1434      LEU A  98                                                      
ENDMDL                                                                          
