# Supplementary material for: Comparative Performance of High-Throughput Methods for Protein pKa Predictions
Source: J Chem Inf Model. 2023 Aug 8;63(16):5169–81. doi: 10.1021/acs.jcim.3c00165 (PMC10466379; doi:10.1021/acs.jcim.3c00165)
Supplement: Supplementary file 3 — ci3c00165_si_003.zip [file ci3c00165_si_003.zip › curated_pdbs/1u2u_curated_24.pdb]

MODEL       24                                                                  
ATOM      7  N   GLU A   1     -23.272  -1.938  -2.886  1.00  0.00           N  
ATOM      8  CA  GLU A   1     -22.855  -2.983  -1.957  1.00  0.00           C  
ATOM      9  C   GLU A   1     -21.411  -2.776  -1.509  1.00  0.00           C  
ATOM     10  O   GLU A   1     -20.497  -2.721  -2.332  1.00  0.00           O  
ATOM     11  CB  GLU A   1     -23.006  -4.361  -2.606  1.00  0.00           C  
ATOM     12  CG  GLU A   1     -22.189  -4.530  -3.878  1.00  0.00           C  
ATOM     13  CD  GLU A   1     -22.969  -5.214  -4.985  1.00  0.00           C  
ATOM     14  OE1 GLU A   1     -23.696  -6.184  -4.686  1.00  0.00           O  
ATOM     15  OE2 GLU A   1     -22.851  -4.780  -6.149  1.00  0.00           O  
ATOM     16  H   GLU A   1     -23.134  -2.070  -3.848  1.00  0.00           H  
ATOM     17  HA  GLU A   1     -23.497  -2.933  -1.092  1.00  0.00           H  
ATOM     18  HB2 GLU A   1     -22.691  -5.115  -1.900  1.00  0.00           H  
ATOM     19  HB3 GLU A   1     -24.046  -4.520  -2.847  1.00  0.00           H  
ATOM     20  HG2 GLU A   1     -21.881  -3.555  -4.226  1.00  0.00           H  
ATOM     21  HG3 GLU A   1     -21.315  -5.123  -3.654  1.00  0.00           H  
ATOM     22  N   VAL A   2     -21.215  -2.661  -0.197  1.00  0.00           N  
ATOM     23  CA  VAL A   2     -19.884  -2.462   0.380  1.00  0.00           C  
ATOM     24  C   VAL A   2     -18.854  -3.362  -0.278  1.00  0.00           C  
ATOM     25  O   VAL A   2     -17.731  -2.947  -0.542  1.00  0.00           O  
ATOM     26  CB  VAL A   2     -19.886  -2.754   1.886  1.00  0.00           C  
ATOM     27  CG1 VAL A   2     -18.464  -2.891   2.422  1.00  0.00           C  
ATOM     28  CG2 VAL A   2     -20.632  -1.657   2.633  1.00  0.00           C  
ATOM     29  H   VAL A   2     -21.987  -2.716   0.405  1.00  0.00           H  
ATOM     30  HA  VAL A   2     -19.603  -1.432   0.234  1.00  0.00           H  
ATOM     31  HB  VAL A   2     -20.397  -3.697   2.034  1.00  0.00           H  
ATOM     32 HG11 VAL A   2     -17.877  -2.042   2.105  1.00  0.00           H  
ATOM     33 HG12 VAL A   2     -18.488  -2.931   3.500  1.00  0.00           H  
ATOM     34 HG13 VAL A   2     -18.021  -3.799   2.037  1.00  0.00           H  
ATOM     35 HG21 VAL A   2     -21.355  -1.197   1.973  1.00  0.00           H  
ATOM     36 HG22 VAL A   2     -21.138  -2.073   3.489  1.00  0.00           H  
ATOM     37 HG23 VAL A   2     -19.928  -0.904   2.965  1.00  0.00           H  
ATOM     38  N   ALA A   3     -19.247  -4.599  -0.528  1.00  0.00           N  
ATOM     39  CA  ALA A   3     -18.362  -5.570  -1.146  1.00  0.00           C  
ATOM     40  C   ALA A   3     -17.657  -4.979  -2.363  1.00  0.00           C  
ATOM     41  O   ALA A   3     -16.553  -5.393  -2.715  1.00  0.00           O  
ATOM     42  CB  ALA A   3     -19.147  -6.804  -1.522  1.00  0.00           C  
ATOM     43  H   ALA A   3     -20.157  -4.871  -0.284  1.00  0.00           H  
ATOM     44  HA  ALA A   3     -17.618  -5.854  -0.416  1.00  0.00           H  
ATOM     45  HB1 ALA A   3     -19.894  -6.992  -0.764  1.00  0.00           H  
ATOM     46  HB2 ALA A   3     -19.629  -6.645  -2.472  1.00  0.00           H  
ATOM     47  HB3 ALA A   3     -18.478  -7.646  -1.588  1.00  0.00           H  
ATOM     48  N   GLN A   4     -18.287  -3.991  -2.989  1.00  0.00           N  
ATOM     49  CA  GLN A   4     -17.694  -3.332  -4.145  1.00  0.00           C  
ATOM     50  C   GLN A   4     -16.367  -2.690  -3.749  1.00  0.00           C  
ATOM     51  O   GLN A   4     -15.485  -2.478  -4.583  1.00  0.00           O  
ATOM     52  CB  GLN A   4     -18.648  -2.276  -4.706  1.00  0.00           C  
ATOM     53  CG  GLN A   4     -19.696  -2.843  -5.650  1.00  0.00           C  
ATOM     54  CD  GLN A   4     -19.122  -3.214  -7.003  1.00  0.00           C  
ATOM     55  OE1 GLN A   4     -18.538  -2.380  -7.694  1.00  0.00           O  
ATOM     56  NE2 GLN A   4     -19.286  -4.475  -7.389  1.00  0.00           N  
ATOM     57  H   GLN A   4     -19.159  -3.687  -2.656  1.00  0.00           H  
ATOM     58  HA  GLN A   4     -17.510  -4.082  -4.900  1.00  0.00           H  
ATOM     59  HB2 GLN A   4     -19.158  -1.795  -3.884  1.00  0.00           H  
ATOM     60  HB3 GLN A   4     -18.073  -1.535  -5.243  1.00  0.00           H  
ATOM     61  HG2 GLN A   4     -20.124  -3.727  -5.202  1.00  0.00           H  
ATOM     62  HG3 GLN A   4     -20.470  -2.103  -5.794  1.00  0.00           H  
ATOM     63 HE21 GLN A   4     -19.760  -5.085  -6.787  1.00  0.00           H  
ATOM     64 HE22 GLN A   4     -18.925  -4.743  -8.260  1.00  0.00           H  
ATOM     65  N   LEU A   5     -16.234  -2.396  -2.455  1.00  0.00           N  
ATOM     66  CA  LEU A   5     -15.026  -1.795  -1.910  1.00  0.00           C  
ATOM     67  C   LEU A   5     -13.938  -2.846  -1.736  1.00  0.00           C  
ATOM     68  O   LEU A   5     -12.758  -2.570  -1.941  1.00  0.00           O  
ATOM     69  CB  LEU A   5     -15.317  -1.157  -0.556  1.00  0.00           C  
ATOM     70  CG  LEU A   5     -15.846   0.274  -0.583  1.00  0.00           C  
ATOM     71  CD1 LEU A   5     -16.392   0.638   0.784  1.00  0.00           C  
ATOM     72  CD2 LEU A   5     -14.748   1.233  -1.017  1.00  0.00           C  
ATOM     73  H   LEU A   5     -16.973  -2.600  -1.847  1.00  0.00           H  
ATOM     74  HA  LEU A   5     -14.681  -1.038  -2.595  1.00  0.00           H  
ATOM     75  HB2 LEU A   5     -16.037  -1.771  -0.041  1.00  0.00           H  
ATOM     76  HB3 LEU A   5     -14.402  -1.160   0.014  1.00  0.00           H  
ATOM     77  HG  LEU A   5     -16.659   0.358  -1.288  1.00  0.00           H  
ATOM     78 HD11 LEU A   5     -16.121  -0.127   1.492  1.00  0.00           H  
ATOM     79 HD12 LEU A   5     -15.981   1.577   1.099  1.00  0.00           H  
ATOM     80 HD13 LEU A   5     -17.467   0.712   0.734  1.00  0.00           H  
ATOM     81 HD21 LEU A   5     -14.169   0.783  -1.809  1.00  0.00           H  
ATOM     82 HD22 LEU A   5     -15.192   2.152  -1.373  1.00  0.00           H  
ATOM     83 HD23 LEU A   5     -14.105   1.446  -0.178  1.00  0.00           H  
ATOM     84  N   GLU A   6     -14.346  -4.056  -1.352  1.00  0.00           N  
ATOM     85  CA  GLU A   6     -13.404  -5.155  -1.153  1.00  0.00           C  
ATOM     86  C   GLU A   6     -12.447  -5.241  -2.325  1.00  0.00           C  
ATOM     87  O   GLU A   6     -11.287  -5.626  -2.180  1.00  0.00           O  
ATOM     88  CB  GLU A   6     -14.151  -6.480  -1.027  1.00  0.00           C  
ATOM     89  CG  GLU A   6     -14.316  -6.957   0.407  1.00  0.00           C  
ATOM     90  CD  GLU A   6     -13.472  -8.179   0.717  1.00  0.00           C  
ATOM     91  OE1 GLU A   6     -12.259  -8.154   0.420  1.00  0.00           O  
ATOM     92  OE2 GLU A   6     -14.024  -9.161   1.257  1.00  0.00           O  
ATOM     93  H   GLU A   6     -15.302  -4.212  -1.203  1.00  0.00           H  
ATOM     94  HA  GLU A   6     -12.848  -4.966  -0.249  1.00  0.00           H  
ATOM     95  HB2 GLU A   6     -15.128  -6.367  -1.464  1.00  0.00           H  
ATOM     96  HB3 GLU A   6     -13.612  -7.237  -1.578  1.00  0.00           H  
ATOM     97  HG2 GLU A   6     -14.024  -6.160   1.075  1.00  0.00           H  
ATOM     98  HG3 GLU A   6     -15.355  -7.203   0.574  1.00  0.00           H  
ATOM     99  N   LYS A   7     -12.955  -4.876  -3.490  1.00  0.00           N  
ATOM    100  CA  LYS A   7     -12.169  -4.904  -4.704  1.00  0.00           C  
ATOM    101  C   LYS A   7     -11.230  -3.705  -4.738  1.00  0.00           C  
ATOM    102  O   LYS A   7     -10.105  -3.794  -5.228  1.00  0.00           O  
ATOM    103  CB  LYS A   7     -13.078  -4.928  -5.942  1.00  0.00           C  
ATOM    104  CG  LYS A   7     -14.517  -5.365  -5.662  1.00  0.00           C  
ATOM    105  CD  LYS A   7     -14.584  -6.702  -4.929  1.00  0.00           C  
ATOM    106  CE  LYS A   7     -14.773  -7.858  -5.899  1.00  0.00           C  
ATOM    107  NZ  LYS A   7     -16.186  -8.327  -5.935  1.00  0.00           N  
ATOM    108  H   LYS A   7     -13.886  -4.579  -3.530  1.00  0.00           H  
ATOM    109  HA  LYS A   7     -11.576  -5.801  -4.681  1.00  0.00           H  
ATOM    110  HB2 LYS A   7     -13.107  -3.937  -6.370  1.00  0.00           H  
ATOM    111  HB3 LYS A   7     -12.655  -5.608  -6.668  1.00  0.00           H  
ATOM    112  HG2 LYS A   7     -14.997  -4.615  -5.053  1.00  0.00           H  
ATOM    113  HG3 LYS A   7     -15.041  -5.457  -6.600  1.00  0.00           H  
ATOM    114  HD2 LYS A   7     -13.666  -6.851  -4.383  1.00  0.00           H  
ATOM    115  HD3 LYS A   7     -15.421  -6.683  -4.237  1.00  0.00           H  
ATOM    116  HE2 LYS A   7     -14.485  -7.534  -6.887  1.00  0.00           H  
ATOM    117  HE3 LYS A   7     -14.139  -8.676  -5.590  1.00  0.00           H  
ATOM    118  HZ1 LYS A   7     -16.834  -7.516  -5.866  1.00  0.00           H  
ATOM    119  HZ2 LYS A   7     -16.372  -8.831  -6.827  1.00  0.00           H  
ATOM    120  HZ3 LYS A   7     -16.370  -8.972  -5.141  1.00  0.00           H  
ATOM    121  N   GLU A   8     -11.694  -2.591  -4.179  1.00  0.00           N  
ATOM    122  CA  GLU A   8     -10.889  -1.382  -4.106  1.00  0.00           C  
ATOM    123  C   GLU A   8      -9.704  -1.603  -3.169  1.00  0.00           C  
ATOM    124  O   GLU A   8      -8.687  -0.917  -3.266  1.00  0.00           O  
ATOM    125  CB  GLU A   8     -11.733  -0.207  -3.608  1.00  0.00           C  
ATOM    126  CG  GLU A   8     -10.978   1.113  -3.575  1.00  0.00           C  
ATOM    127  CD  GLU A   8     -11.788   2.263  -4.140  1.00  0.00           C  
ATOM    128  OE1 GLU A   8     -12.173   2.192  -5.325  1.00  0.00           O  
ATOM    129  OE2 GLU A   8     -12.038   3.235  -3.396  1.00  0.00           O  
ATOM    130  H   GLU A   8     -12.589  -2.593  -3.784  1.00  0.00           H  
ATOM    131  HA  GLU A   8     -10.521  -1.162  -5.096  1.00  0.00           H  
ATOM    132  HB2 GLU A   8     -12.589  -0.091  -4.257  1.00  0.00           H  
ATOM    133  HB3 GLU A   8     -12.078  -0.424  -2.608  1.00  0.00           H  
ATOM    134  HG2 GLU A   8     -10.724   1.341  -2.551  1.00  0.00           H  
ATOM    135  HG3 GLU A   8     -10.073   1.009  -4.155  1.00  0.00           H  
ATOM    136  N   VAL A   9      -9.843  -2.577  -2.270  1.00  0.00           N  
ATOM    137  CA  VAL A   9      -8.782  -2.906  -1.327  1.00  0.00           C  
ATOM    138  C   VAL A   9      -7.755  -3.802  -2.002  1.00  0.00           C  
ATOM    139  O   VAL A   9      -6.553  -3.538  -1.951  1.00  0.00           O  
ATOM    140  CB  VAL A   9      -9.334  -3.612  -0.070  1.00  0.00           C  
ATOM    141  CG1 VAL A   9      -8.208  -3.977   0.888  1.00  0.00           C  
ATOM    142  CG2 VAL A   9     -10.367  -2.736   0.622  1.00  0.00           C  
ATOM    143  H   VAL A   9     -10.675  -3.097  -2.250  1.00  0.00           H  
ATOM    144  HA  VAL A   9      -8.304  -1.985  -1.024  1.00  0.00           H  
ATOM    145  HB  VAL A   9      -9.819  -4.525  -0.382  1.00  0.00           H  
ATOM    146 HG11 VAL A   9      -7.255  -3.837   0.400  1.00  0.00           H  
ATOM    147 HG12 VAL A   9      -8.259  -3.344   1.762  1.00  0.00           H  
ATOM    148 HG13 VAL A   9      -8.311  -5.009   1.187  1.00  0.00           H  
ATOM    149 HG21 VAL A   9      -9.952  -1.752   0.785  1.00  0.00           H  
ATOM    150 HG22 VAL A   9     -11.246  -2.658   0.001  1.00  0.00           H  
ATOM    151 HG23 VAL A   9     -10.632  -3.177   1.571  1.00  0.00           H  
ATOM    152  N   ALA A  10      -8.241  -4.852  -2.659  1.00  0.00           N  
ATOM    153  CA  ALA A  10      -7.368  -5.774  -3.372  1.00  0.00           C  
ATOM    154  C   ALA A  10      -6.526  -5.013  -4.390  1.00  0.00           C  
ATOM    155  O   ALA A  10      -5.442  -5.452  -4.773  1.00  0.00           O  
ATOM    156  CB  ALA A  10      -8.186  -6.858  -4.058  1.00  0.00           C  
ATOM    157  H   ALA A  10      -9.210  -4.998  -2.679  1.00  0.00           H  
ATOM    158  HA  ALA A  10      -6.714  -6.243  -2.652  1.00  0.00           H  
ATOM    159  HB1 ALA A  10      -9.150  -6.938  -3.577  1.00  0.00           H  
ATOM    160  HB2 ALA A  10      -8.323  -6.602  -5.097  1.00  0.00           H  
ATOM    161  HB3 ALA A  10      -7.667  -7.802  -3.984  1.00  0.00           H  
ATOM    162  N   GLN A  11      -7.037  -3.858  -4.814  1.00  0.00           N  
ATOM    163  CA  GLN A  11      -6.345  -3.013  -5.774  1.00  0.00           C  
ATOM    164  C   GLN A  11      -4.950  -2.662  -5.259  1.00  0.00           C  
ATOM    165  O   GLN A  11      -3.948  -3.031  -5.871  1.00  0.00           O  
ATOM    166  CB  GLN A  11      -7.177  -1.753  -6.047  1.00  0.00           C  
ATOM    167  CG  GLN A  11      -6.382  -0.574  -6.594  1.00  0.00           C  
ATOM    168  CD  GLN A  11      -5.891  -0.812  -8.009  1.00  0.00           C  
ATOM    169  OE1 GLN A  11      -6.602  -0.545  -8.978  1.00  0.00           O  
ATOM    170  NE2 GLN A  11      -4.668  -1.316  -8.134  1.00  0.00           N  
ATOM    171  H   GLN A  11      -7.903  -3.563  -4.463  1.00  0.00           H  
ATOM    172  HA  GLN A  11      -6.243  -3.573  -6.692  1.00  0.00           H  
ATOM    173  HB2 GLN A  11      -7.944  -1.998  -6.766  1.00  0.00           H  
ATOM    174  HB3 GLN A  11      -7.651  -1.447  -5.127  1.00  0.00           H  
ATOM    175  HG2 GLN A  11      -7.016   0.300  -6.594  1.00  0.00           H  
ATOM    176  HG3 GLN A  11      -5.530  -0.399  -5.955  1.00  0.00           H  
ATOM    177 HE21 GLN A  11      -4.159  -1.504  -7.319  1.00  0.00           H  
ATOM    178 HE22 GLN A  11      -4.327  -1.478  -9.038  1.00  0.00           H  
ATOM    179  N   LEU A  12      -4.880  -1.968  -4.120  1.00  0.00           N  
ATOM    180  CA  LEU A  12      -3.586  -1.614  -3.548  1.00  0.00           C  
ATOM    181  C   LEU A  12      -2.905  -2.854  -3.001  1.00  0.00           C  
ATOM    182  O   LEU A  12      -1.762  -3.129  -3.335  1.00  0.00           O  
ATOM    183  CB  LEU A  12      -3.706  -0.570  -2.435  1.00  0.00           C  
ATOM    184  CG  LEU A  12      -4.377   0.738  -2.849  1.00  0.00           C  
ATOM    185  CD1 LEU A  12      -4.959   1.441  -1.638  1.00  0.00           C  
ATOM    186  CD2 LEU A  12      -3.376   1.640  -3.555  1.00  0.00           C  
ATOM    187  H   LEU A  12      -5.703  -1.708  -3.657  1.00  0.00           H  
ATOM    188  HA  LEU A  12      -2.976  -1.206  -4.341  1.00  0.00           H  
ATOM    189  HB2 LEU A  12      -4.252  -1.001  -1.607  1.00  0.00           H  
ATOM    190  HB3 LEU A  12      -2.709  -0.335  -2.092  1.00  0.00           H  
ATOM    191  HG  LEU A  12      -5.184   0.525  -3.536  1.00  0.00           H  
ATOM    192 HD11 LEU A  12      -5.576   0.751  -1.084  1.00  0.00           H  
ATOM    193 HD12 LEU A  12      -4.156   1.786  -1.010  1.00  0.00           H  
ATOM    194 HD13 LEU A  12      -5.554   2.282  -1.959  1.00  0.00           H  
ATOM    195 HD21 LEU A  12      -2.551   1.850  -2.890  1.00  0.00           H  
ATOM    196 HD22 LEU A  12      -3.007   1.145  -4.440  1.00  0.00           H  
ATOM    197 HD23 LEU A  12      -3.858   2.566  -3.833  1.00  0.00           H  
ATOM    198  N   GLU A  13      -3.620  -3.602  -2.160  1.00  0.00           N  
ATOM    199  CA  GLU A  13      -3.081  -4.825  -1.559  1.00  0.00           C  
ATOM    200  C   GLU A  13      -2.144  -5.553  -2.524  1.00  0.00           C  
ATOM    201  O   GLU A  13      -1.133  -6.120  -2.111  1.00  0.00           O  
ATOM    202  CB  GLU A  13      -4.217  -5.747  -1.121  1.00  0.00           C  
ATOM    203  CG  GLU A  13      -4.832  -5.351   0.212  1.00  0.00           C  
ATOM    204  CD  GLU A  13      -6.125  -6.089   0.502  1.00  0.00           C  
ATOM    205  OE1 GLU A  13      -6.764  -6.567  -0.457  1.00  0.00           O  
ATOM    206  OE2 GLU A  13      -6.496  -6.191   1.690  1.00  0.00           O  
ATOM    207  H   GLU A  13      -4.533  -3.325  -1.935  1.00  0.00           H  
ATOM    208  HA  GLU A  13      -2.513  -4.535  -0.687  1.00  0.00           H  
ATOM    209  HB2 GLU A  13      -4.992  -5.728  -1.871  1.00  0.00           H  
ATOM    210  HB3 GLU A  13      -3.836  -6.753  -1.032  1.00  0.00           H  
ATOM    211  HG2 GLU A  13      -4.127  -5.573   0.999  1.00  0.00           H  
ATOM    212  HG3 GLU A  13      -5.034  -4.289   0.201  1.00  0.00           H  
ATOM    213  N   ALA A  14      -2.471  -5.505  -3.814  1.00  0.00           N  
ATOM    214  CA  ALA A  14      -1.638  -6.131  -4.829  1.00  0.00           C  
ATOM    215  C   ALA A  14      -0.279  -5.440  -4.883  1.00  0.00           C  
ATOM    216  O   ALA A  14       0.761  -6.080  -4.722  1.00  0.00           O  
ATOM    217  CB  ALA A  14      -2.321  -6.075  -6.187  1.00  0.00           C  
ATOM    218  H   ALA A  14      -3.277  -5.019  -4.087  1.00  0.00           H  
ATOM    219  HA  ALA A  14      -1.499  -7.168  -4.558  1.00  0.00           H  
ATOM    220  HB1 ALA A  14      -3.331  -6.449  -6.099  1.00  0.00           H  
ATOM    221  HB2 ALA A  14      -2.345  -5.053  -6.537  1.00  0.00           H  
ATOM    222  HB3 ALA A  14      -1.772  -6.683  -6.892  1.00  0.00           H  
ATOM    223  N   GLU A  15      -0.298  -4.124  -5.092  1.00  0.00           N  
ATOM    224  CA  GLU A  15       0.903  -3.336  -5.146  1.00  0.00           C  
ATOM    225  C   GLU A  15       1.412  -3.051  -3.735  1.00  0.00           C  
ATOM    226  O   GLU A  15       2.605  -3.165  -3.457  1.00  0.00           O  
ATOM    227  CB  GLU A  15       0.612  -2.036  -5.886  1.00  0.00           C  
ATOM    228  CG  GLU A  15      -0.751  -1.425  -5.594  1.00  0.00           C  
ATOM    229  CD  GLU A  15      -0.851   0.017  -6.053  1.00  0.00           C  
ATOM    230  OE1 GLU A  15      -0.877   0.249  -7.281  1.00  0.00           O  
ATOM    231  OE2 GLU A  15      -0.903   0.915  -5.186  1.00  0.00           O  
ATOM    232  H   GLU A  15      -1.146  -3.663  -5.201  1.00  0.00           H  
ATOM    233  HA  GLU A  15       1.651  -3.895  -5.687  1.00  0.00           H  
ATOM    234  HB2 GLU A  15       1.349  -1.327  -5.608  1.00  0.00           H  
ATOM    235  HB3 GLU A  15       0.676  -2.221  -6.945  1.00  0.00           H  
ATOM    236  HG2 GLU A  15      -1.508  -2.000  -6.105  1.00  0.00           H  
ATOM    237  HG3 GLU A  15      -0.929  -1.460  -4.531  1.00  0.00           H  
ATOM    238  N   ASN A  16       0.488  -2.693  -2.843  1.00  0.00           N  
ATOM    239  CA  ASN A  16       0.814  -2.407  -1.456  1.00  0.00           C  
ATOM    240  C   ASN A  16       1.645  -3.535  -0.846  1.00  0.00           C  
ATOM    241  O   ASN A  16       2.437  -3.312   0.069  1.00  0.00           O  
ATOM    242  CB  ASN A  16      -0.484  -2.210  -0.668  1.00  0.00           C  
ATOM    243  CG  ASN A  16      -0.552  -0.854  -0.022  1.00  0.00           C  
ATOM    244  OD1 ASN A  16      -0.497   0.169  -0.702  1.00  0.00           O  
ATOM    245  ND2 ASN A  16      -0.710  -0.842   1.291  1.00  0.00           N  
ATOM    246  H   ASN A  16      -0.449  -2.627  -3.123  1.00  0.00           H  
ATOM    247  HA  ASN A  16       1.391  -1.494  -1.427  1.00  0.00           H  
ATOM    248  HB2 ASN A  16      -1.320  -2.308  -1.337  1.00  0.00           H  
ATOM    249  HB3 ASN A  16      -0.557  -2.959   0.103  1.00  0.00           H  
ATOM    250 HD21 ASN A  16      -0.795  -1.697   1.751  1.00  0.00           H  
ATOM    251 HD22 ASN A  16      -0.697   0.018   1.751  1.00  0.00           H  
ATOM    252  N   TYR A  17       1.463  -4.745  -1.368  1.00  0.00           N  
ATOM    253  CA  TYR A  17       2.200  -5.907  -0.883  1.00  0.00           C  
ATOM    254  C   TYR A  17       3.582  -5.979  -1.531  1.00  0.00           C  
ATOM    255  O   TYR A  17       4.500  -6.597  -0.991  1.00  0.00           O  
ATOM    256  CB  TYR A  17       1.413  -7.190  -1.170  1.00  0.00           C  
ATOM    257  CG  TYR A  17       2.214  -8.460  -0.975  1.00  0.00           C  
ATOM    258  CD1 TYR A  17       3.061  -8.927  -1.972  1.00  0.00           C  
ATOM    259  CD2 TYR A  17       2.125  -9.187   0.204  1.00  0.00           C  
ATOM    260  CE1 TYR A  17       3.796 -10.084  -1.799  1.00  0.00           C  
ATOM    261  CE2 TYR A  17       2.857 -10.345   0.386  1.00  0.00           C  
ATOM    262  CZ  TYR A  17       3.690 -10.789  -0.619  1.00  0.00           C  
ATOM    263  OH  TYR A  17       4.421 -11.942  -0.442  1.00  0.00           O  
ATOM    264  H   TYR A  17       0.822  -4.859  -2.099  1.00  0.00           H  
ATOM    265  HA  TYR A  17       2.321  -5.800   0.185  1.00  0.00           H  
ATOM    266  HB2 TYR A  17       0.559  -7.235  -0.511  1.00  0.00           H  
ATOM    267  HB3 TYR A  17       1.069  -7.169  -2.195  1.00  0.00           H  
ATOM    268  HD1 TYR A  17       3.141  -8.372  -2.894  1.00  0.00           H  
ATOM    269  HD2 TYR A  17       1.471  -8.837   0.990  1.00  0.00           H  
ATOM    270  HE1 TYR A  17       4.449 -10.431  -2.586  1.00  0.00           H  
ATOM    271  HE2 TYR A  17       2.774 -10.897   1.310  1.00  0.00           H  
ATOM    272  HH  TYR A  17       5.340 -11.776  -0.661  1.00  0.00           H  
ATOM    273  N   GLN A  18       3.723  -5.342  -2.692  1.00  0.00           N  
ATOM    274  CA  GLN A  18       4.992  -5.334  -3.411  1.00  0.00           C  
ATOM    275  C   GLN A  18       5.983  -4.348  -2.788  1.00  0.00           C  
ATOM    276  O   GLN A  18       7.111  -4.210  -3.263  1.00  0.00           O  
ATOM    277  CB  GLN A  18       4.764  -4.980  -4.882  1.00  0.00           C  
ATOM    278  CG  GLN A  18       5.687  -5.719  -5.837  1.00  0.00           C  
ATOM    279  CD  GLN A  18       5.039  -6.949  -6.441  1.00  0.00           C  
ATOM    280  OE1 GLN A  18       4.904  -7.059  -7.660  1.00  0.00           O  
ATOM    281  NE2 GLN A  18       4.633  -7.883  -5.589  1.00  0.00           N  
ATOM    282  H   GLN A  18       2.958  -4.867  -3.073  1.00  0.00           H  
ATOM    283  HA  GLN A  18       5.410  -6.328  -3.352  1.00  0.00           H  
ATOM    284  HB2 GLN A  18       3.744  -5.222  -5.144  1.00  0.00           H  
ATOM    285  HB3 GLN A  18       4.918  -3.920  -5.015  1.00  0.00           H  
ATOM    286  HG2 GLN A  18       5.968  -5.049  -6.636  1.00  0.00           H  
ATOM    287  HG3 GLN A  18       6.572  -6.024  -5.297  1.00  0.00           H  
ATOM    288 HE21 GLN A  18       4.773  -7.728  -4.631  1.00  0.00           H  
ATOM    289 HE22 GLN A  18       4.210  -8.688  -5.952  1.00  0.00           H  
ATOM    290  N   LEU A  19       5.563  -3.671  -1.722  1.00  0.00           N  
ATOM    291  CA  LEU A  19       6.417  -2.714  -1.038  1.00  0.00           C  
ATOM    292  C   LEU A  19       6.523  -3.073   0.440  1.00  0.00           C  
ATOM    293  O   LEU A  19       7.608  -3.322   0.951  1.00  0.00           O  
ATOM    294  CB  LEU A  19       5.866  -1.294  -1.200  1.00  0.00           C  
ATOM    295  CG  LEU A  19       6.003  -0.705  -2.606  1.00  0.00           C  
ATOM    296  CD1 LEU A  19       5.572   0.754  -2.618  1.00  0.00           C  
ATOM    297  CD2 LEU A  19       7.434  -0.842  -3.106  1.00  0.00           C  
ATOM    298  H   LEU A  19       4.661  -3.822  -1.382  1.00  0.00           H  
ATOM    299  HA  LEU A  19       7.400  -2.765  -1.482  1.00  0.00           H  
ATOM    300  HB2 LEU A  19       4.821  -1.306  -0.936  1.00  0.00           H  
ATOM    301  HB3 LEU A  19       6.385  -0.648  -0.510  1.00  0.00           H  
ATOM    302  HG  LEU A  19       5.359  -1.248  -3.281  1.00  0.00           H  
ATOM    303 HD11 LEU A  19       5.718   1.181  -1.637  1.00  0.00           H  
ATOM    304 HD12 LEU A  19       6.163   1.298  -3.340  1.00  0.00           H  
ATOM    305 HD13 LEU A  19       4.528   0.817  -2.888  1.00  0.00           H  
ATOM    306 HD21 LEU A  19       8.118  -0.525  -2.333  1.00  0.00           H  
ATOM    307 HD22 LEU A  19       7.630  -1.872  -3.361  1.00  0.00           H  
ATOM    308 HD23 LEU A  19       7.570  -0.223  -3.982  1.00  0.00           H  
ATOM    309  N   GLU A  20       5.384  -3.112   1.120  1.00  0.00           N  
ATOM    310  CA  GLU A  20       5.355  -3.453   2.538  1.00  0.00           C  
ATOM    311  C   GLU A  20       6.061  -4.782   2.798  1.00  0.00           C  
ATOM    312  O   GLU A  20       6.603  -5.005   3.881  1.00  0.00           O  
ATOM    313  CB  GLU A  20       3.910  -3.525   3.031  1.00  0.00           C  
ATOM    314  CG  GLU A  20       3.732  -3.056   4.466  1.00  0.00           C  
ATOM    315  CD  GLU A  20       2.928  -4.032   5.304  1.00  0.00           C  
ATOM    316  OE1 GLU A  20       3.486  -5.079   5.695  1.00  0.00           O  
ATOM    317  OE2 GLU A  20       1.740  -3.749   5.568  1.00  0.00           O  
ATOM    318  H   GLU A  20       4.543  -2.914   0.657  1.00  0.00           H  
ATOM    319  HA  GLU A  20       5.872  -2.674   3.076  1.00  0.00           H  
ATOM    320  HB2 GLU A  20       3.296  -2.907   2.394  1.00  0.00           H  
ATOM    321  HB3 GLU A  20       3.569  -4.547   2.963  1.00  0.00           H  
ATOM    322  HG2 GLU A  20       4.706  -2.938   4.916  1.00  0.00           H  
ATOM    323  HG3 GLU A  20       3.222  -2.105   4.459  1.00  0.00           H  
ATOM    324  N   GLN A  21       6.053  -5.659   1.799  1.00  0.00           N  
ATOM    325  CA  GLN A  21       6.697  -6.961   1.924  1.00  0.00           C  
ATOM    326  C   GLN A  21       8.052  -6.964   1.227  1.00  0.00           C  
ATOM    327  O   GLN A  21       8.983  -7.643   1.660  1.00  0.00           O  
ATOM    328  CB  GLN A  21       5.803  -8.056   1.338  1.00  0.00           C  
ATOM    329  CG  GLN A  21       5.699  -9.292   2.217  1.00  0.00           C  
ATOM    330  CD  GLN A  21       6.603 -10.417   1.750  1.00  0.00           C  
ATOM    331  OE1 GLN A  21       6.131 -11.462   1.302  1.00  0.00           O  
ATOM    332  NE2 GLN A  21       7.910 -10.208   1.856  1.00  0.00           N  
ATOM    333  H   GLN A  21       5.607  -5.425   0.959  1.00  0.00           H  
ATOM    334  HA  GLN A  21       6.846  -7.156   2.975  1.00  0.00           H  
ATOM    335  HB2 GLN A  21       4.809  -7.656   1.199  1.00  0.00           H  
ATOM    336  HB3 GLN A  21       6.198  -8.355   0.379  1.00  0.00           H  
ATOM    337  HG2 GLN A  21       5.976  -9.024   3.226  1.00  0.00           H  
ATOM    338  HG3 GLN A  21       4.677  -9.642   2.205  1.00  0.00           H  
ATOM    339 HE21 GLN A  21       8.214  -9.352   2.224  1.00  0.00           H  
ATOM    340 HE22 GLN A  21       8.517 -10.918   1.561  1.00  0.00           H  
ATOM    341  N   GLU A  22       8.159  -6.195   0.147  1.00  0.00           N  
ATOM    342  CA  GLU A  22       9.405  -6.106  -0.605  1.00  0.00           C  
ATOM    343  C   GLU A  22      10.405  -5.209   0.116  1.00  0.00           C  
ATOM    344  O   GLU A  22      11.616  -5.379  -0.017  1.00  0.00           O  
ATOM    345  CB  GLU A  22       9.138  -5.571  -2.013  1.00  0.00           C  
ATOM    346  CG  GLU A  22      10.143  -6.052  -3.048  1.00  0.00           C  
ATOM    347  CD  GLU A  22       9.578  -7.135  -3.948  1.00  0.00           C  
ATOM    348  OE1 GLU A  22       9.048  -8.132  -3.416  1.00  0.00           O  
ATOM    349  OE2 GLU A  22       9.666  -6.983  -5.185  1.00  0.00           O  
ATOM    350  H   GLU A  22       7.383  -5.672  -0.148  1.00  0.00           H  
ATOM    351  HA  GLU A  22       9.818  -7.100  -0.680  1.00  0.00           H  
ATOM    352  HB2 GLU A  22       8.153  -5.890  -2.324  1.00  0.00           H  
ATOM    353  HB3 GLU A  22       9.167  -4.492  -1.988  1.00  0.00           H  
ATOM    354  HG2 GLU A  22      10.439  -5.214  -3.660  1.00  0.00           H  
ATOM    355  HG3 GLU A  22      11.008  -6.445  -2.534  1.00  0.00           H  
ATOM    356  N   VAL A  23       9.888  -4.260   0.890  1.00  0.00           N  
ATOM    357  CA  VAL A  23      10.731  -3.343   1.644  1.00  0.00           C  
ATOM    358  C   VAL A  23      11.569  -4.113   2.659  1.00  0.00           C  
ATOM    359  O   VAL A  23      12.764  -3.862   2.816  1.00  0.00           O  
ATOM    360  CB  VAL A  23       9.883  -2.280   2.380  1.00  0.00           C  
ATOM    361  CG1 VAL A  23      10.725  -1.514   3.393  1.00  0.00           C  
ATOM    362  CG2 VAL A  23       9.235  -1.328   1.382  1.00  0.00           C  
ATOM    363  H   VAL A  23       8.914  -4.180   0.961  1.00  0.00           H  
ATOM    364  HA  VAL A  23      11.386  -2.838   0.949  1.00  0.00           H  
ATOM    365  HB  VAL A  23       9.097  -2.791   2.917  1.00  0.00           H  
ATOM    366 HG11 VAL A  23      11.741  -1.439   3.034  1.00  0.00           H  
ATOM    367 HG12 VAL A  23      10.315  -0.525   3.529  1.00  0.00           H  
ATOM    368 HG13 VAL A  23      10.716  -2.040   4.337  1.00  0.00           H  
ATOM    369 HG21 VAL A  23       9.391  -1.695   0.379  1.00  0.00           H  
ATOM    370 HG22 VAL A  23       8.175  -1.267   1.581  1.00  0.00           H  
ATOM    371 HG23 VAL A  23       9.675  -0.347   1.480  1.00  0.00           H  
ATOM    372  N   ALA A  24      10.926  -5.052   3.345  1.00  0.00           N  
ATOM    373  CA  ALA A  24      11.598  -5.869   4.347  1.00  0.00           C  
ATOM    374  C   ALA A  24      12.820  -6.572   3.765  1.00  0.00           C  
ATOM    375  O   ALA A  24      13.746  -6.929   4.493  1.00  0.00           O  
ATOM    376  CB  ALA A  24      10.627  -6.889   4.925  1.00  0.00           C  
ATOM    377  H   ALA A  24       9.973  -5.201   3.171  1.00  0.00           H  
ATOM    378  HA  ALA A  24      11.916  -5.219   5.149  1.00  0.00           H  
ATOM    379  HB1 ALA A  24       9.613  -6.551   4.769  1.00  0.00           H  
ATOM    380  HB2 ALA A  24      10.769  -7.840   4.432  1.00  0.00           H  
ATOM    381  HB3 ALA A  24      10.810  -7.002   5.983  1.00  0.00           H  
ATOM    382  N   GLN A  25      12.818  -6.770   2.450  1.00  0.00           N  
ATOM    383  CA  GLN A  25      13.928  -7.434   1.778  1.00  0.00           C  
ATOM    384  C   GLN A  25      14.805  -6.429   1.037  1.00  0.00           C  
ATOM    385  O   GLN A  25      16.015  -6.620   0.915  1.00  0.00           O  
ATOM    386  CB  GLN A  25      13.406  -8.491   0.803  1.00  0.00           C  
ATOM    387  CG  GLN A  25      12.601  -7.911  -0.350  1.00  0.00           C  
ATOM    388  CD  GLN A  25      12.410  -8.900  -1.483  1.00  0.00           C  
ATOM    389  OE1 GLN A  25      12.172 -10.086  -1.254  1.00  0.00           O  
ATOM    390  NE2 GLN A  25      12.514  -8.416  -2.715  1.00  0.00           N  
ATOM    391  H   GLN A  25      12.051  -6.467   1.920  1.00  0.00           H  
ATOM    392  HA  GLN A  25      14.524  -7.921   2.534  1.00  0.00           H  
ATOM    393  HB2 GLN A  25      14.246  -9.030   0.390  1.00  0.00           H  
ATOM    394  HB3 GLN A  25      12.776  -9.182   1.342  1.00  0.00           H  
ATOM    395  HG2 GLN A  25      11.630  -7.618   0.019  1.00  0.00           H  
ATOM    396  HG3 GLN A  25      13.117  -7.043  -0.731  1.00  0.00           H  
ATOM    397 HE21 GLN A  25      12.706  -7.461  -2.822  1.00  0.00           H  
ATOM    398 HE22 GLN A  25      12.395  -9.034  -3.467  1.00  0.00           H  
ATOM    399  N   LEU A  26      14.188  -5.362   0.541  1.00  0.00           N  
ATOM    400  CA  LEU A  26      14.912  -4.328  -0.192  1.00  0.00           C  
ATOM    401  C   LEU A  26      16.072  -3.769   0.629  1.00  0.00           C  
ATOM    402  O   LEU A  26      17.215  -3.742   0.175  1.00  0.00           O  
ATOM    403  CB  LEU A  26      13.965  -3.190  -0.575  1.00  0.00           C  
ATOM    404  CG  LEU A  26      13.159  -3.418  -1.854  1.00  0.00           C  
ATOM    405  CD1 LEU A  26      11.830  -2.683  -1.784  1.00  0.00           C  
ATOM    406  CD2 LEU A  26      13.956  -2.970  -3.070  1.00  0.00           C  
ATOM    407  H   LEU A  26      13.222  -5.267   0.670  1.00  0.00           H  
ATOM    408  HA  LEU A  26      15.305  -4.772  -1.092  1.00  0.00           H  
ATOM    409  HB2 LEU A  26      13.273  -3.038   0.240  1.00  0.00           H  
ATOM    410  HB3 LEU A  26      14.549  -2.291  -0.700  1.00  0.00           H  
ATOM    411  HG  LEU A  26      12.951  -4.473  -1.958  1.00  0.00           H  
ATOM    412 HD11 LEU A  26      12.005  -1.646  -1.533  1.00  0.00           H  
ATOM    413 HD12 LEU A  26      11.335  -2.741  -2.742  1.00  0.00           H  
ATOM    414 HD13 LEU A  26      11.207  -3.135  -1.028  1.00  0.00           H  
ATOM    415 HD21 LEU A  26      14.496  -2.065  -2.833  1.00  0.00           H  
ATOM    416 HD22 LEU A  26      14.657  -3.743  -3.346  1.00  0.00           H  
ATOM    417 HD23 LEU A  26      13.283  -2.783  -3.893  1.00  0.00           H  
ATOM    418  N   GLU A  27      15.758  -3.304   1.831  1.00  0.00           N  
ATOM    419  CA  GLU A  27      16.755  -2.717   2.721  1.00  0.00           C  
ATOM    420  C   GLU A  27      17.948  -3.645   2.963  1.00  0.00           C  
ATOM    421  O   GLU A  27      19.092  -3.190   2.992  1.00  0.00           O  
ATOM    422  CB  GLU A  27      16.114  -2.339   4.059  1.00  0.00           C  
ATOM    423  CG  GLU A  27      15.200  -3.414   4.630  1.00  0.00           C  
ATOM    424  CD  GLU A  27      15.827  -4.150   5.797  1.00  0.00           C  
ATOM    425  OE1 GLU A  27      17.047  -4.413   5.748  1.00  0.00           O  
ATOM    426  OE2 GLU A  27      15.098  -4.465   6.761  1.00  0.00           O  
ATOM    427  H   GLU A  27      14.824  -3.340   2.125  1.00  0.00           H  
ATOM    428  HA  GLU A  27      17.117  -1.816   2.250  1.00  0.00           H  
ATOM    429  HB2 GLU A  27      16.897  -2.144   4.777  1.00  0.00           H  
ATOM    430  HB3 GLU A  27      15.532  -1.439   3.923  1.00  0.00           H  
ATOM    431  HG2 GLU A  27      14.287  -2.948   4.969  1.00  0.00           H  
ATOM    432  HG3 GLU A  27      14.972  -4.128   3.854  1.00  0.00           H  
ATOM    433  N   HIS A  28      17.688  -4.935   3.160  1.00  0.00           N  
ATOM    434  CA  HIS A  28      18.765  -5.888   3.425  1.00  0.00           C  
ATOM    435  C   HIS A  28      19.325  -6.507   2.143  1.00  0.00           C  
ATOM    436  O   HIS A  28      20.435  -7.040   2.143  1.00  0.00           O  
ATOM    437  CB  HIS A  28      18.291  -6.979   4.399  1.00  0.00           C  
ATOM    438  CG  HIS A  28      17.609  -8.152   3.755  1.00  0.00           C  
ATOM    439  ND1 HIS A  28      16.327  -8.555   4.059  1.00  0.00           N  
ATOM    440  CD2 HIS A  28      18.064  -9.030   2.821  1.00  0.00           C  
ATOM    441  CE1 HIS A  28      16.051  -9.640   3.322  1.00  0.00           C  
ATOM    442  NE2 HIS A  28      17.071  -9.967   2.554  1.00  0.00           N  
ATOM    443  H   HIS A  28      16.759  -5.249   3.145  1.00  0.00           H  
ATOM    444  HA  HIS A  28      19.562  -5.335   3.901  1.00  0.00           H  
ATOM    445  HB2 HIS A  28      19.145  -7.358   4.940  1.00  0.00           H  
ATOM    446  HB3 HIS A  28      17.598  -6.540   5.103  1.00  0.00           H  
ATOM    447  HD1 HIS A  28      15.726  -8.126   4.703  1.00  0.00           H  
ATOM    448  HD2 HIS A  28      19.037  -9.011   2.355  1.00  0.00           H  
ATOM    449  HE1 HIS A  28      15.113 -10.175   3.353  1.00  0.00           H  
ATOM    450  N   GLU A  29      18.564  -6.444   1.055  1.00  0.00           N  
ATOM    451  CA  GLU A  29      19.012  -7.013  -0.213  1.00  0.00           C  
ATOM    452  C   GLU A  29      19.781  -5.981  -1.039  1.00  0.00           C  
ATOM    453  O   GLU A  29      19.493  -5.774  -2.219  1.00  0.00           O  
ATOM    454  CB  GLU A  29      17.821  -7.557  -1.010  1.00  0.00           C  
ATOM    455  CG  GLU A  29      16.949  -6.480  -1.635  1.00  0.00           C  
ATOM    456  CD  GLU A  29      17.015  -6.480  -3.150  1.00  0.00           C  
ATOM    457  OE1 GLU A  29      16.576  -7.476  -3.763  1.00  0.00           O  
ATOM    458  OE2 GLU A  29      17.505  -5.484  -3.724  1.00  0.00           O  
ATOM    459  H   GLU A  29      17.685  -6.013   1.106  1.00  0.00           H  
ATOM    460  HA  GLU A  29      19.679  -7.831   0.015  1.00  0.00           H  
ATOM    461  HB2 GLU A  29      18.193  -8.192  -1.800  1.00  0.00           H  
ATOM    462  HB3 GLU A  29      17.204  -8.148  -0.348  1.00  0.00           H  
ATOM    463  HG2 GLU A  29      15.926  -6.644  -1.336  1.00  0.00           H  
ATOM    464  HG3 GLU A  29      17.278  -5.515  -1.275  1.00  0.00           H  
ATOM    465  N   GLY A  30      20.762  -5.341  -0.413  1.00  0.00           N  
ATOM    466  CA  GLY A  30      21.556  -4.343  -1.106  1.00  0.00           C  
ATOM    467  C   GLY A  30      22.775  -4.940  -1.783  1.00  0.00           C  
ATOM    468  O   GLY A  30      23.909  -4.636  -1.413  1.00  0.00           O  
ATOM    469  H   GLY A  30      20.950  -5.549   0.525  1.00  0.00           H  
ATOM    470  HA2 GLY A  30      20.941  -3.866  -1.854  1.00  0.00           H  
ATOM    471  HA3 GLY A  30      21.881  -3.600  -0.394  1.00  0.00           H  
TER     475      NH2 A  31                                                      
ATOM    482  N   GLU B   1     -19.519   1.951  -1.489  1.00  0.00           N  
ATOM    483  CA  GLU B   1     -18.269   2.560  -1.051  1.00  0.00           C  
ATOM    484  C   GLU B   1     -18.302   2.893   0.396  1.00  0.00           C  
ATOM    485  O   GLU B   1     -17.273   3.198   0.967  1.00  0.00           O  
ATOM    486  CB  GLU B   1     -17.936   3.843  -1.811  1.00  0.00           C  
ATOM    487  CG  GLU B   1     -18.937   4.218  -2.896  1.00  0.00           C  
ATOM    488  CD  GLU B   1     -19.022   3.178  -3.995  1.00  0.00           C  
ATOM    489  OE1 GLU B   1     -17.964   2.809  -4.548  1.00  0.00           O  
ATOM    490  OE2 GLU B   1     -20.147   2.731  -4.305  1.00  0.00           O  
ATOM    491  H   GLU B   1     -20.254   2.522  -1.777  1.00  0.00           H  
ATOM    492  HA  GLU B   1     -17.483   1.845  -1.179  1.00  0.00           H  
ATOM    493  HB2 GLU B   1     -17.899   4.657  -1.084  1.00  0.00           H  
ATOM    494  HB3 GLU B   1     -16.961   3.735  -2.267  1.00  0.00           H  
ATOM    495  HG2 GLU B   1     -19.913   4.326  -2.447  1.00  0.00           H  
ATOM    496  HG3 GLU B   1     -18.637   5.159  -3.333  1.00  0.00           H  
ATOM    497  N   VAL B   2     -19.463   2.852   0.992  1.00  0.00           N  
ATOM    498  CA  VAL B   2     -19.562   3.179   2.387  1.00  0.00           C  
ATOM    499  C   VAL B   2     -18.277   2.839   3.092  1.00  0.00           C  
ATOM    500  O   VAL B   2     -17.883   1.680   3.152  1.00  0.00           O  
ATOM    501  CB  VAL B   2     -20.756   2.474   3.041  1.00  0.00           C  
ATOM    502  CG1 VAL B   2     -21.039   1.198   2.289  1.00  0.00           C  
ATOM    503  CG2 VAL B   2     -20.520   2.203   4.524  1.00  0.00           C  
ATOM    504  H   VAL B   2     -20.268   2.613   0.488  1.00  0.00           H  
ATOM    505  HA  VAL B   2     -19.698   4.219   2.466  1.00  0.00           H  
ATOM    506  HB  VAL B   2     -21.615   3.121   2.947  1.00  0.00           H  
ATOM    507 HG11 VAL B   2     -20.100   0.733   2.019  1.00  0.00           H  
ATOM    508 HG12 VAL B   2     -21.609   0.533   2.911  1.00  0.00           H  
ATOM    509 HG13 VAL B   2     -21.593   1.430   1.393  1.00  0.00           H  
ATOM    510 HG21 VAL B   2     -20.314   3.133   5.032  1.00  0.00           H  
ATOM    511 HG22 VAL B   2     -21.402   1.747   4.950  1.00  0.00           H  
ATOM    512 HG23 VAL B   2     -19.680   1.536   4.639  1.00  0.00           H  
ATOM    513  N   GLN B   3     -17.632   3.889   3.583  1.00  0.00           N  
ATOM    514  CA  GLN B   3     -16.352   3.821   4.303  1.00  0.00           C  
ATOM    515  C   GLN B   3     -16.185   2.497   5.039  1.00  0.00           C  
ATOM    516  O   GLN B   3     -15.240   2.302   5.801  1.00  0.00           O  
ATOM    517  CB  GLN B   3     -16.262   4.984   5.295  1.00  0.00           C  
ATOM    518  CG  GLN B   3     -15.383   6.127   4.815  1.00  0.00           C  
ATOM    519  CD  GLN B   3     -15.437   7.331   5.735  1.00  0.00           C  
ATOM    520  OE1 GLN B   3     -15.565   8.469   5.282  1.00  0.00           O  
ATOM    521  NE2 GLN B   3     -15.340   7.086   7.036  1.00  0.00           N  
ATOM    522  H   GLN B   3     -18.026   4.750   3.426  1.00  0.00           H  
ATOM    523  HA  GLN B   3     -15.557   3.921   3.583  1.00  0.00           H  
ATOM    524  HB2 GLN B   3     -17.257   5.372   5.465  1.00  0.00           H  
ATOM    525  HB3 GLN B   3     -15.865   4.618   6.230  1.00  0.00           H  
ATOM    526  HG2 GLN B   3     -14.361   5.783   4.759  1.00  0.00           H  
ATOM    527  HG3 GLN B   3     -15.713   6.429   3.831  1.00  0.00           H  
ATOM    528 HE21 GLN B   3     -15.240   6.157   7.326  1.00  0.00           H  
ATOM    529 HE22 GLN B   3     -15.373   7.847   7.654  1.00  0.00           H  
ATOM    530  N   ALA B   4     -17.092   1.584   4.758  1.00  0.00           N  
ATOM    531  CA  ALA B   4     -17.064   0.252   5.322  1.00  0.00           C  
ATOM    532  C   ALA B   4     -15.709  -0.346   5.045  1.00  0.00           C  
ATOM    533  O   ALA B   4     -15.021  -0.860   5.926  1.00  0.00           O  
ATOM    534  CB  ALA B   4     -18.160  -0.583   4.673  1.00  0.00           C  
ATOM    535  H   ALA B   4     -17.791   1.809   4.105  1.00  0.00           H  
ATOM    536  HA  ALA B   4     -17.226   0.320   6.381  1.00  0.00           H  
ATOM    537  HB1 ALA B   4     -18.114  -0.453   3.597  1.00  0.00           H  
ATOM    538  HB2 ALA B   4     -18.015  -1.623   4.911  1.00  0.00           H  
ATOM    539  HB3 ALA B   4     -19.125  -0.256   5.028  1.00  0.00           H  
ATOM    540  N   LEU B   5     -15.337  -0.207   3.795  1.00  0.00           N  
ATOM    541  CA  LEU B   5     -14.054  -0.651   3.299  1.00  0.00           C  
ATOM    542  C   LEU B   5     -13.377   0.507   2.585  1.00  0.00           C  
ATOM    543  O   LEU B   5     -12.233   0.402   2.144  1.00  0.00           O  
ATOM    544  CB  LEU B   5     -14.222  -1.824   2.346  1.00  0.00           C  
ATOM    545  CG  LEU B   5     -14.167  -3.209   2.992  1.00  0.00           C  
ATOM    546  CD1 LEU B   5     -15.028  -4.195   2.217  1.00  0.00           C  
ATOM    547  CD2 LEU B   5     -12.731  -3.703   3.072  1.00  0.00           C  
ATOM    548  H   LEU B   5     -15.950   0.254   3.176  1.00  0.00           H  
ATOM    549  HA  LEU B   5     -13.449  -0.953   4.142  1.00  0.00           H  
ATOM    550  HB2 LEU B   5     -15.177  -1.722   1.857  1.00  0.00           H  
ATOM    551  HB3 LEU B   5     -13.450  -1.759   1.600  1.00  0.00           H  
ATOM    552  HG  LEU B   5     -14.557  -3.146   3.998  1.00  0.00           H  
ATOM    553 HD11 LEU B   5     -14.755  -4.166   1.173  1.00  0.00           H  
ATOM    554 HD12 LEU B   5     -14.870  -5.191   2.603  1.00  0.00           H  
ATOM    555 HD13 LEU B   5     -16.067  -3.926   2.325  1.00  0.00           H  
ATOM    556 HD21 LEU B   5     -12.055  -2.868   2.948  1.00  0.00           H  
ATOM    557 HD22 LEU B   5     -12.561  -4.163   4.034  1.00  0.00           H  
ATOM    558 HD23 LEU B   5     -12.554  -4.426   2.291  1.00  0.00           H  
ATOM    559  N   LYS B   6     -14.104   1.618   2.469  1.00  0.00           N  
ATOM    560  CA  LYS B   6     -13.605   2.797   1.815  1.00  0.00           C  
ATOM    561  C   LYS B   6     -12.784   3.630   2.790  1.00  0.00           C  
ATOM    562  O   LYS B   6     -11.982   4.471   2.382  1.00  0.00           O  
ATOM    563  CB  LYS B   6     -14.822   3.518   1.273  1.00  0.00           C  
ATOM    564  CG  LYS B   6     -14.751   5.015   1.129  1.00  0.00           C  
ATOM    565  CD  LYS B   6     -15.852   5.460   0.179  1.00  0.00           C  
ATOM    566  CE  LYS B   6     -17.134   5.839   0.920  1.00  0.00           C  
ATOM    567  NZ  LYS B   6     -16.923   6.974   1.862  1.00  0.00           N  
ATOM    568  H   LYS B   6     -15.026   1.649   2.835  1.00  0.00           H  
ATOM    569  HA  LYS B   6     -12.976   2.490   0.994  1.00  0.00           H  
ATOM    570  HB2 LYS B   6     -15.042   3.119   0.300  1.00  0.00           H  
ATOM    571  HB3 LYS B   6     -15.645   3.280   1.924  1.00  0.00           H  
ATOM    572  HG2 LYS B   6     -14.896   5.476   2.096  1.00  0.00           H  
ATOM    573  HG3 LYS B   6     -13.792   5.294   0.721  1.00  0.00           H  
ATOM    574  HD2 LYS B   6     -15.507   6.312  -0.386  1.00  0.00           H  
ATOM    575  HD3 LYS B   6     -16.070   4.633  -0.498  1.00  0.00           H  
ATOM    576  HE2 LYS B   6     -17.876   6.125   0.192  1.00  0.00           H  
ATOM    577  HE3 LYS B   6     -17.498   4.978   1.478  1.00  0.00           H  
ATOM    578  HZ1 LYS B   6     -15.907   7.153   1.987  1.00  0.00           H  
ATOM    579  HZ2 LYS B   6     -17.371   7.835   1.488  1.00  0.00           H  
ATOM    580  HZ3 LYS B   6     -17.344   6.753   2.787  1.00  0.00           H  
ATOM    581  N   LYS B   7     -12.953   3.359   4.088  1.00  0.00           N  
ATOM    582  CA  LYS B   7     -12.181   4.060   5.107  1.00  0.00           C  
ATOM    583  C   LYS B   7     -10.884   3.299   5.396  1.00  0.00           C  
ATOM    584  O   LYS B   7      -9.950   3.843   5.987  1.00  0.00           O  
ATOM    585  CB  LYS B   7     -12.996   4.216   6.396  1.00  0.00           C  
ATOM    586  CG  LYS B   7     -13.049   2.959   7.253  1.00  0.00           C  
ATOM    587  CD  LYS B   7     -14.198   3.010   8.245  1.00  0.00           C  
ATOM    588  CE  LYS B   7     -13.865   3.897   9.433  1.00  0.00           C  
ATOM    589  NZ  LYS B   7     -14.962   3.917  10.438  1.00  0.00           N  
ATOM    590  H   LYS B   7     -13.591   2.652   4.365  1.00  0.00           H  
ATOM    591  HA  LYS B   7     -11.934   5.039   4.723  1.00  0.00           H  
ATOM    592  HB2 LYS B   7     -12.564   5.008   6.986  1.00  0.00           H  
ATOM    593  HB3 LYS B   7     -14.006   4.487   6.135  1.00  0.00           H  
ATOM    594  HG2 LYS B   7     -13.179   2.101   6.610  1.00  0.00           H  
ATOM    595  HG3 LYS B   7     -12.120   2.867   7.795  1.00  0.00           H  
ATOM    596  HD2 LYS B   7     -15.073   3.403   7.749  1.00  0.00           H  
ATOM    597  HD3 LYS B   7     -14.401   2.010   8.599  1.00  0.00           H  
ATOM    598  HE2 LYS B   7     -12.966   3.525   9.902  1.00  0.00           H  
ATOM    599  HE3 LYS B   7     -13.694   4.902   9.077  1.00  0.00           H  
ATOM    600  HZ1 LYS B   7     -15.885   3.838   9.963  1.00  0.00           H  
ATOM    601  HZ2 LYS B   7     -14.856   3.121  11.100  1.00  0.00           H  
ATOM    602  HZ3 LYS B   7     -14.939   4.806  10.977  1.00  0.00           H  
ATOM    603  N   ARG B   8     -10.848   2.028   4.990  1.00  0.00           N  
ATOM    604  CA  ARG B   8      -9.686   1.174   5.216  1.00  0.00           C  
ATOM    605  C   ARG B   8      -8.679   1.242   4.062  1.00  0.00           C  
ATOM    606  O   ARG B   8      -7.473   1.132   4.284  1.00  0.00           O  
ATOM    607  CB  ARG B   8     -10.144  -0.273   5.435  1.00  0.00           C  
ATOM    608  CG  ARG B   8     -10.500  -1.012   4.152  1.00  0.00           C  
ATOM    609  CD  ARG B   8      -9.411  -1.999   3.756  1.00  0.00           C  
ATOM    610  NE  ARG B   8      -9.774  -3.380   4.072  1.00  0.00           N  
ATOM    611  CZ  ARG B   8      -9.428  -4.008   5.195  1.00  0.00           C  
ATOM    612  NH1 ARG B   8      -8.697  -3.392   6.117  1.00  0.00           N  
ATOM    613  NH2 ARG B   8      -9.812  -5.260   5.396  1.00  0.00           N  
ATOM    614  H   ARG B   8     -11.630   1.649   4.542  1.00  0.00           H  
ATOM    615  HA  ARG B   8      -9.200   1.519   6.115  1.00  0.00           H  
ATOM    616  HB2 ARG B   8      -9.354  -0.813   5.930  1.00  0.00           H  
ATOM    617  HB3 ARG B   8     -11.016  -0.267   6.074  1.00  0.00           H  
ATOM    618  HG2 ARG B   8     -11.428  -1.549   4.296  1.00  0.00           H  
ATOM    619  HG3 ARG B   8     -10.622  -0.292   3.359  1.00  0.00           H  
ATOM    620  HD2 ARG B   8      -9.243  -1.917   2.692  1.00  0.00           H  
ATOM    621  HD3 ARG B   8      -8.504  -1.744   4.281  1.00  0.00           H  
ATOM    622  HE  ARG B   8     -10.306  -3.868   3.410  1.00  0.00           H  
ATOM    623 HH11 ARG B   8      -8.398  -2.450   5.975  1.00  0.00           H  
ATOM    624 HH12 ARG B   8      -8.444  -3.874   6.957  1.00  0.00           H  
ATOM    625 HH21 ARG B   8     -10.360  -5.732   4.706  1.00  0.00           H  
ATOM    626 HH22 ARG B   8      -9.553  -5.734   6.239  1.00  0.00           H  
ATOM    627  N   VAL B   9      -9.170   1.412   2.833  1.00  0.00           N  
ATOM    628  CA  VAL B   9      -8.293   1.480   1.658  1.00  0.00           C  
ATOM    629  C   VAL B   9      -7.110   2.407   1.908  1.00  0.00           C  
ATOM    630  O   VAL B   9      -5.966   2.057   1.620  1.00  0.00           O  
ATOM    631  CB  VAL B   9      -9.051   1.957   0.401  1.00  0.00           C  
ATOM    632  CG1 VAL B   9      -8.098   2.116  -0.778  1.00  0.00           C  
ATOM    633  CG2 VAL B   9     -10.177   0.993   0.057  1.00  0.00           C  
ATOM    634  H   VAL B   9     -10.140   1.488   2.709  1.00  0.00           H  
ATOM    635  HA  VAL B   9      -7.912   0.483   1.468  1.00  0.00           H  
ATOM    636  HB  VAL B   9      -9.486   2.923   0.613  1.00  0.00           H  
ATOM    637 HG11 VAL B   9      -7.515   1.213  -0.895  1.00  0.00           H  
ATOM    638 HG12 VAL B   9      -8.665   2.297  -1.679  1.00  0.00           H  
ATOM    639 HG13 VAL B   9      -7.436   2.950  -0.597  1.00  0.00           H  
ATOM    640 HG21 VAL B   9     -10.374   0.350   0.901  1.00  0.00           H  
ATOM    641 HG22 VAL B   9     -11.069   1.553  -0.186  1.00  0.00           H  
ATOM    642 HG23 VAL B   9      -9.890   0.391  -0.794  1.00  0.00           H  
ATOM    643  N   GLN B  10      -7.385   3.588   2.454  1.00  0.00           N  
ATOM    644  CA  GLN B  10      -6.328   4.547   2.746  1.00  0.00           C  
ATOM    645  C   GLN B  10      -5.210   3.870   3.532  1.00  0.00           C  
ATOM    646  O   GLN B  10      -4.039   4.217   3.396  1.00  0.00           O  
ATOM    647  CB  GLN B  10      -6.884   5.734   3.535  1.00  0.00           C  
ATOM    648  CG  GLN B  10      -7.686   5.328   4.763  1.00  0.00           C  
ATOM    649  CD  GLN B  10      -7.272   6.087   6.008  1.00  0.00           C  
ATOM    650  OE1 GLN B  10      -6.512   5.580   6.835  1.00  0.00           O  
ATOM    651  NE2 GLN B  10      -7.769   7.310   6.148  1.00  0.00           N  
ATOM    652  H   GLN B  10      -8.314   3.813   2.670  1.00  0.00           H  
ATOM    653  HA  GLN B  10      -5.931   4.902   1.806  1.00  0.00           H  
ATOM    654  HB2 GLN B  10      -6.061   6.353   3.859  1.00  0.00           H  
ATOM    655  HB3 GLN B  10      -7.526   6.313   2.888  1.00  0.00           H  
ATOM    656  HG2 GLN B  10      -8.731   5.521   4.573  1.00  0.00           H  
ATOM    657  HG3 GLN B  10      -7.542   4.272   4.937  1.00  0.00           H  
ATOM    658 HE21 GLN B  10      -8.368   7.649   5.450  1.00  0.00           H  
ATOM    659 HE22 GLN B  10      -7.517   7.824   6.943  1.00  0.00           H  
ATOM    660  N   ALA B  11      -5.586   2.891   4.345  1.00  0.00           N  
ATOM    661  CA  ALA B  11      -4.622   2.153   5.147  1.00  0.00           C  
ATOM    662  C   ALA B  11      -3.592   1.450   4.268  1.00  0.00           C  
ATOM    663  O   ALA B  11      -2.512   1.090   4.736  1.00  0.00           O  
ATOM    664  CB  ALA B  11      -5.339   1.144   6.032  1.00  0.00           C  
ATOM    665  H   ALA B  11      -6.535   2.654   4.403  1.00  0.00           H  
ATOM    666  HA  ALA B  11      -4.113   2.858   5.788  1.00  0.00           H  
ATOM    667  HB1 ALA B  11      -6.315   1.524   6.294  1.00  0.00           H  
ATOM    668  HB2 ALA B  11      -5.446   0.211   5.500  1.00  0.00           H  
ATOM    669  HB3 ALA B  11      -4.763   0.982   6.932  1.00  0.00           H  
ATOM    670  N   LEU B  12      -3.925   1.253   2.991  1.00  0.00           N  
ATOM    671  CA  LEU B  12      -3.008   0.590   2.071  1.00  0.00           C  
ATOM    672  C   LEU B  12      -2.202   1.626   1.283  1.00  0.00           C  
ATOM    673  O   LEU B  12      -0.975   1.574   1.245  1.00  0.00           O  
ATOM    674  CB  LEU B  12      -3.761  -0.335   1.093  1.00  0.00           C  
ATOM    675  CG  LEU B  12      -5.073  -0.929   1.627  1.00  0.00           C  
ATOM    676  CD1 LEU B  12      -6.060  -1.173   0.496  1.00  0.00           C  
ATOM    677  CD2 LEU B  12      -4.803  -2.223   2.379  1.00  0.00           C  
ATOM    678  H   LEU B  12      -4.797   1.558   2.666  1.00  0.00           H  
ATOM    679  HA  LEU B  12      -2.329  -0.005   2.662  1.00  0.00           H  
ATOM    680  HB2 LEU B  12      -3.958   0.209   0.191  1.00  0.00           H  
ATOM    681  HB3 LEU B  12      -3.116  -1.155   0.834  1.00  0.00           H  
ATOM    682  HG  LEU B  12      -5.524  -0.230   2.316  1.00  0.00           H  
ATOM    683 HD11 LEU B  12      -5.536  -1.569  -0.359  1.00  0.00           H  
ATOM    684 HD12 LEU B  12      -6.807  -1.882   0.820  1.00  0.00           H  
ATOM    685 HD13 LEU B  12      -6.538  -0.243   0.229  1.00  0.00           H  
ATOM    686 HD21 LEU B  12      -3.960  -2.087   3.039  1.00  0.00           H  
ATOM    687 HD22 LEU B  12      -5.674  -2.491   2.957  1.00  0.00           H  
ATOM    688 HD23 LEU B  12      -4.584  -3.010   1.673  1.00  0.00           H  
ATOM    689  N   LYS B  13      -2.900   2.554   0.643  1.00  0.00           N  
ATOM    690  CA  LYS B  13      -2.245   3.582  -0.165  1.00  0.00           C  
ATOM    691  C   LYS B  13      -1.630   4.693   0.686  1.00  0.00           C  
ATOM    692  O   LYS B  13      -0.506   5.120   0.432  1.00  0.00           O  
ATOM    693  CB  LYS B  13      -3.232   4.178  -1.169  1.00  0.00           C  
ATOM    694  CG  LYS B  13      -4.524   4.680  -0.543  1.00  0.00           C  
ATOM    695  CD  LYS B  13      -4.414   6.144  -0.153  1.00  0.00           C  
ATOM    696  CE  LYS B  13      -5.601   6.950  -0.657  1.00  0.00           C  
ATOM    697  NZ  LYS B  13      -5.260   7.741  -1.872  1.00  0.00           N  
ATOM    698  H   LYS B  13      -3.876   2.540   0.701  1.00  0.00           H  
ATOM    699  HA  LYS B  13      -1.450   3.101  -0.713  1.00  0.00           H  
ATOM    700  HB2 LYS B  13      -2.756   5.006  -1.672  1.00  0.00           H  
ATOM    701  HB3 LYS B  13      -3.479   3.422  -1.900  1.00  0.00           H  
ATOM    702  HG2 LYS B  13      -5.326   4.567  -1.257  1.00  0.00           H  
ATOM    703  HG3 LYS B  13      -4.740   4.098   0.340  1.00  0.00           H  
ATOM    704  HD2 LYS B  13      -4.372   6.218   0.923  1.00  0.00           H  
ATOM    705  HD3 LYS B  13      -3.508   6.549  -0.579  1.00  0.00           H  
ATOM    706  HE2 LYS B  13      -6.407   6.271  -0.895  1.00  0.00           H  
ATOM    707  HE3 LYS B  13      -5.920   7.624   0.124  1.00  0.00           H  
ATOM    708  HZ1 LYS B  13      -4.490   7.279  -2.394  1.00  0.00           H  
ATOM    709  HZ2 LYS B  13      -6.090   7.816  -2.494  1.00  0.00           H  
ATOM    710  HZ3 LYS B  13      -4.955   8.698  -1.601  1.00  0.00           H  
ATOM    711  N   ALA B  14      -2.367   5.173   1.682  1.00  0.00           N  
ATOM    712  CA  ALA B  14      -1.869   6.247   2.541  1.00  0.00           C  
ATOM    713  C   ALA B  14      -0.512   5.898   3.146  1.00  0.00           C  
ATOM    714  O   ALA B  14       0.356   6.762   3.284  1.00  0.00           O  
ATOM    715  CB  ALA B  14      -2.872   6.561   3.641  1.00  0.00           C  
ATOM    716  H   ALA B  14      -3.263   4.808   1.839  1.00  0.00           H  
ATOM    717  HA  ALA B  14      -1.758   7.131   1.930  1.00  0.00           H  
ATOM    718  HB1 ALA B  14      -3.869   6.581   3.225  1.00  0.00           H  
ATOM    719  HB2 ALA B  14      -2.817   5.802   4.407  1.00  0.00           H  
ATOM    720  HB3 ALA B  14      -2.644   7.525   4.072  1.00  0.00           H  
ATOM    721  N   ARG B  15      -0.333   4.633   3.513  1.00  0.00           N  
ATOM    722  CA  ARG B  15       0.922   4.181   4.109  1.00  0.00           C  
ATOM    723  C   ARG B  15       1.906   3.702   3.047  1.00  0.00           C  
ATOM    724  O   ARG B  15       3.117   3.865   3.195  1.00  0.00           O  
ATOM    725  CB  ARG B  15       0.661   3.059   5.115  1.00  0.00           C  
ATOM    726  CG  ARG B  15       1.918   2.551   5.802  1.00  0.00           C  
ATOM    727  CD  ARG B  15       2.524   3.608   6.711  1.00  0.00           C  
ATOM    728  NE  ARG B  15       1.801   3.723   7.975  1.00  0.00           N  
ATOM    729  CZ  ARG B  15       1.796   2.779   8.914  1.00  0.00           C  
ATOM    730  NH1 ARG B  15       2.472   1.652   8.735  1.00  0.00           N  
ATOM    731  NH2 ARG B  15       1.113   2.965  10.036  1.00  0.00           N  
ATOM    732  H   ARG B  15      -1.060   3.989   3.384  1.00  0.00           H  
ATOM    733  HA  ARG B  15       1.358   5.021   4.631  1.00  0.00           H  
ATOM    734  HB2 ARG B  15      -0.016   3.421   5.874  1.00  0.00           H  
ATOM    735  HB3 ARG B  15       0.200   2.230   4.599  1.00  0.00           H  
ATOM    736  HG2 ARG B  15       1.668   1.684   6.394  1.00  0.00           H  
ATOM    737  HG3 ARG B  15       2.643   2.278   5.048  1.00  0.00           H  
ATOM    738  HD2 ARG B  15       3.550   3.343   6.917  1.00  0.00           H  
ATOM    739  HD3 ARG B  15       2.496   4.561   6.202  1.00  0.00           H  
ATOM    740  HE  ARG B  15       1.293   4.546   8.133  1.00  0.00           H  
ATOM    741 HH11 ARG B  15       2.989   1.506   7.892  1.00  0.00           H  
ATOM    742 HH12 ARG B  15       2.464   0.948   9.445  1.00  0.00           H  
ATOM    743 HH21 ARG B  15       0.602   3.813  10.176  1.00  0.00           H  
ATOM    744 HH22 ARG B  15       1.108   2.256  10.741  1.00  0.00           H  
ATOM    745  N   ASN B  16       1.385   3.099   1.982  1.00  0.00           N  
ATOM    746  CA  ASN B  16       2.231   2.590   0.910  1.00  0.00           C  
ATOM    747  C   ASN B  16       2.780   3.722   0.052  1.00  0.00           C  
ATOM    748  O   ASN B  16       3.916   3.660  -0.419  1.00  0.00           O  
ATOM    749  CB  ASN B  16       1.448   1.611   0.044  1.00  0.00           C  
ATOM    750  CG  ASN B  16       2.273   1.044  -1.095  1.00  0.00           C  
ATOM    751  OD1 ASN B  16       3.446   0.715  -0.923  1.00  0.00           O  
ATOM    752  ND2 ASN B  16       1.658   0.927  -2.267  1.00  0.00           N  
ATOM    753  H   ASN B  16       0.412   2.989   1.917  1.00  0.00           H  
ATOM    754  HA  ASN B  16       3.057   2.066   1.364  1.00  0.00           H  
ATOM    755  HB2 ASN B  16       1.114   0.790   0.660  1.00  0.00           H  
ATOM    756  HB3 ASN B  16       0.589   2.115  -0.374  1.00  0.00           H  
ATOM    757 HD21 ASN B  16       0.722   1.209  -2.328  1.00  0.00           H  
ATOM    758 HD22 ASN B  16       2.166   0.564  -3.022  1.00  0.00           H  
ATOM    759  N   TYR B  17       1.970   4.756  -0.151  1.00  0.00           N  
ATOM    760  CA  TYR B  17       2.382   5.899  -0.956  1.00  0.00           C  
ATOM    761  C   TYR B  17       3.768   6.385  -0.530  1.00  0.00           C  
ATOM    762  O   TYR B  17       4.640   6.630  -1.365  1.00  0.00           O  
ATOM    763  CB  TYR B  17       1.366   7.042  -0.830  1.00  0.00           C  
ATOM    764  CG  TYR B  17       1.930   8.398  -1.202  1.00  0.00           C  
ATOM    765  CD1 TYR B  17       1.991   8.808  -2.527  1.00  0.00           C  
ATOM    766  CD2 TYR B  17       2.414   9.260  -0.225  1.00  0.00           C  
ATOM    767  CE1 TYR B  17       2.518  10.039  -2.869  1.00  0.00           C  
ATOM    768  CE2 TYR B  17       2.939  10.493  -0.559  1.00  0.00           C  
ATOM    769  CZ  TYR B  17       2.990  10.878  -1.881  1.00  0.00           C  
ATOM    770  OH  TYR B  17       3.515  12.104  -2.218  1.00  0.00           O  
ATOM    771  H   TYR B  17       1.075   4.750   0.249  1.00  0.00           H  
ATOM    772  HA  TYR B  17       2.422   5.578  -1.986  1.00  0.00           H  
ATOM    773  HB2 TYR B  17       0.528   6.842  -1.481  1.00  0.00           H  
ATOM    774  HB3 TYR B  17       1.019   7.094   0.192  1.00  0.00           H  
ATOM    775  HD1 TYR B  17       1.620   8.149  -3.298  1.00  0.00           H  
ATOM    776  HD2 TYR B  17       2.373   8.956   0.810  1.00  0.00           H  
ATOM    777  HE1 TYR B  17       2.558  10.339  -3.905  1.00  0.00           H  
ATOM    778  HE2 TYR B  17       3.310  11.149   0.216  1.00  0.00           H  
ATOM    779  HH  TYR B  17       4.433  12.145  -1.944  1.00  0.00           H  
ATOM    780  N   ALA B  18       3.954   6.528   0.779  1.00  0.00           N  
ATOM    781  CA  ALA B  18       5.220   6.990   1.331  1.00  0.00           C  
ATOM    782  C   ALA B  18       6.350   6.013   1.029  1.00  0.00           C  
ATOM    783  O   ALA B  18       7.458   6.423   0.680  1.00  0.00           O  
ATOM    784  CB  ALA B  18       5.091   7.198   2.833  1.00  0.00           C  
ATOM    785  H   ALA B  18       3.215   6.321   1.389  1.00  0.00           H  
ATOM    786  HA  ALA B  18       5.453   7.943   0.879  1.00  0.00           H  
ATOM    787  HB1 ALA B  18       4.166   7.711   3.046  1.00  0.00           H  
ATOM    788  HB2 ALA B  18       5.096   6.240   3.330  1.00  0.00           H  
ATOM    789  HB3 ALA B  18       5.922   7.791   3.186  1.00  0.00           H  
ATOM    790  N   LEU B  19       6.070   4.721   1.165  1.00  0.00           N  
ATOM    791  CA  LEU B  19       7.080   3.699   0.904  1.00  0.00           C  
ATOM    792  C   LEU B  19       7.549   3.779  -0.542  1.00  0.00           C  
ATOM    793  O   LEU B  19       8.748   3.775  -0.820  1.00  0.00           O  
ATOM    794  CB  LEU B  19       6.547   2.297   1.194  1.00  0.00           C  
ATOM    795  CG  LEU B  19       5.479   2.214   2.285  1.00  0.00           C  
ATOM    796  CD1 LEU B  19       5.109   0.768   2.548  1.00  0.00           C  
ATOM    797  CD2 LEU B  19       5.960   2.883   3.563  1.00  0.00           C  
ATOM    798  H   LEU B  19       5.172   4.452   1.446  1.00  0.00           H  
ATOM    799  HA  LEU B  19       7.913   3.894   1.554  1.00  0.00           H  
ATOM    800  HB2 LEU B  19       6.139   1.895   0.279  1.00  0.00           H  
ATOM    801  HB3 LEU B  19       7.379   1.679   1.495  1.00  0.00           H  
ATOM    802  HG  LEU B  19       4.593   2.729   1.951  1.00  0.00           H  
ATOM    803 HD11 LEU B  19       5.960   0.137   2.338  1.00  0.00           H  
ATOM    804 HD12 LEU B  19       4.821   0.653   3.582  1.00  0.00           H  
ATOM    805 HD13 LEU B  19       4.285   0.486   1.910  1.00  0.00           H  
ATOM    806 HD21 LEU B  19       6.294   3.885   3.342  1.00  0.00           H  
ATOM    807 HD22 LEU B  19       5.147   2.923   4.275  1.00  0.00           H  
ATOM    808 HD23 LEU B  19       6.777   2.314   3.982  1.00  0.00           H  
ATOM    809  N   LYS B  20       6.588   3.859  -1.459  1.00  0.00           N  
ATOM    810  CA  LYS B  20       6.884   3.950  -2.887  1.00  0.00           C  
ATOM    811  C   LYS B  20       7.995   4.966  -3.156  1.00  0.00           C  
ATOM    812  O   LYS B  20       8.737   4.849  -4.131  1.00  0.00           O  
ATOM    813  CB  LYS B  20       5.625   4.348  -3.660  1.00  0.00           C  
ATOM    814  CG  LYS B  20       5.461   3.608  -4.976  1.00  0.00           C  
ATOM    815  CD  LYS B  20       4.397   4.253  -5.850  1.00  0.00           C  
ATOM    816  CE  LYS B  20       3.817   3.260  -6.844  1.00  0.00           C  
ATOM    817  NZ  LYS B  20       2.660   3.830  -7.587  1.00  0.00           N  
ATOM    818  H   LYS B  20       5.653   3.862  -1.165  1.00  0.00           H  
ATOM    819  HA  LYS B  20       7.209   2.978  -3.223  1.00  0.00           H  
ATOM    820  HB2 LYS B  20       4.762   4.142  -3.045  1.00  0.00           H  
ATOM    821  HB3 LYS B  20       5.664   5.407  -3.868  1.00  0.00           H  
ATOM    822  HG2 LYS B  20       6.403   3.621  -5.505  1.00  0.00           H  
ATOM    823  HG3 LYS B  20       5.176   2.586  -4.771  1.00  0.00           H  
ATOM    824  HD2 LYS B  20       3.602   4.621  -5.218  1.00  0.00           H  
ATOM    825  HD3 LYS B  20       4.840   5.076  -6.392  1.00  0.00           H  
ATOM    826  HE2 LYS B  20       4.586   2.986  -7.550  1.00  0.00           H  
ATOM    827  HE3 LYS B  20       3.492   2.381  -6.307  1.00  0.00           H  
ATOM    828  HZ1 LYS B  20       2.029   4.337  -6.934  1.00  0.00           H  
ATOM    829  HZ2 LYS B  20       2.995   4.495  -8.315  1.00  0.00           H  
ATOM    830  HZ3 LYS B  20       2.121   3.069  -8.049  1.00  0.00           H  
ATOM    831  N   GLN B  21       8.093   5.963  -2.284  1.00  0.00           N  
ATOM    832  CA  GLN B  21       9.098   7.009  -2.416  1.00  0.00           C  
ATOM    833  C   GLN B  21      10.433   6.584  -1.802  1.00  0.00           C  
ATOM    834  O   GLN B  21      11.498   6.964  -2.290  1.00  0.00           O  
ATOM    835  CB  GLN B  21       8.596   8.289  -1.744  1.00  0.00           C  
ATOM    836  CG  GLN B  21       9.606   9.429  -1.749  1.00  0.00           C  
ATOM    837  CD  GLN B  21       9.664  10.160  -0.422  1.00  0.00           C  
ATOM    838  OE1 GLN B  21       9.381  11.356  -0.347  1.00  0.00           O  
ATOM    839  NE2 GLN B  21      10.033   9.445   0.634  1.00  0.00           N  
ATOM    840  H   GLN B  21       7.465   6.001  -1.534  1.00  0.00           H  
ATOM    841  HA  GLN B  21       9.242   7.200  -3.468  1.00  0.00           H  
ATOM    842  HB2 GLN B  21       7.708   8.626  -2.258  1.00  0.00           H  
ATOM    843  HB3 GLN B  21       8.342   8.064  -0.717  1.00  0.00           H  
ATOM    844  HG2 GLN B  21      10.585   9.027  -1.964  1.00  0.00           H  
ATOM    845  HG3 GLN B  21       9.329  10.133  -2.519  1.00  0.00           H  
ATOM    846 HE21 GLN B  21      10.244   8.498   0.500  1.00  0.00           H  
ATOM    847 HE22 GLN B  21      10.079   9.893   1.504  1.00  0.00           H  
ATOM    848  N   LYS B  22      10.370   5.809  -0.725  1.00  0.00           N  
ATOM    849  CA  LYS B  22      11.575   5.350  -0.038  1.00  0.00           C  
ATOM    850  C   LYS B  22      12.081   4.017  -0.594  1.00  0.00           C  
ATOM    851  O   LYS B  22      13.171   3.572  -0.234  1.00  0.00           O  
ATOM    852  CB  LYS B  22      11.298   5.198   1.459  1.00  0.00           C  
ATOM    853  CG  LYS B  22      10.356   4.046   1.768  1.00  0.00           C  
ATOM    854  CD  LYS B  22      10.007   3.952   3.246  1.00  0.00           C  
ATOM    855  CE  LYS B  22      11.218   4.192   4.137  1.00  0.00           C  
ATOM    856  NZ  LYS B  22      10.957   3.794   5.547  1.00  0.00           N  
ATOM    857  H   LYS B  22       9.492   5.547  -0.376  1.00  0.00           H  
ATOM    858  HA  LYS B  22      12.341   6.098  -0.176  1.00  0.00           H  
ATOM    859  HB2 LYS B  22      12.232   5.024   1.973  1.00  0.00           H  
ATOM    860  HB3 LYS B  22      10.855   6.110   1.828  1.00  0.00           H  
ATOM    861  HG2 LYS B  22       9.450   4.193   1.207  1.00  0.00           H  
ATOM    862  HG3 LYS B  22      10.820   3.124   1.462  1.00  0.00           H  
ATOM    863  HD2 LYS B  22       9.253   4.685   3.471  1.00  0.00           H  
ATOM    864  HD3 LYS B  22       9.617   2.964   3.447  1.00  0.00           H  
ATOM    865  HE2 LYS B  22      12.048   3.613   3.757  1.00  0.00           H  
ATOM    866  HE3 LYS B  22      11.469   5.241   4.106  1.00  0.00           H  
ATOM    867  HZ1 LYS B  22       9.935   3.816   5.742  1.00  0.00           H  
ATOM    868  HZ2 LYS B  22      11.311   2.832   5.719  1.00  0.00           H  
ATOM    869  HZ3 LYS B  22      11.435   4.449   6.198  1.00  0.00           H  
ATOM    870  N   VAL B  23      11.286   3.375  -1.451  1.00  0.00           N  
ATOM    871  CA  VAL B  23      11.667   2.083  -2.028  1.00  0.00           C  
ATOM    872  C   VAL B  23      13.150   2.052  -2.403  1.00  0.00           C  
ATOM    873  O   VAL B  23      13.892   1.177  -1.958  1.00  0.00           O  
ATOM    874  CB  VAL B  23      10.824   1.737  -3.270  1.00  0.00           C  
ATOM    875  CG1 VAL B  23      11.217   0.376  -3.826  1.00  0.00           C  
ATOM    876  CG2 VAL B  23       9.346   1.763  -2.927  1.00  0.00           C  
ATOM    877  H   VAL B  23      10.422   3.767  -1.693  1.00  0.00           H  
ATOM    878  HA  VAL B  23      11.481   1.327  -1.279  1.00  0.00           H  
ATOM    879  HB  VAL B  23      11.010   2.482  -4.029  1.00  0.00           H  
ATOM    880 HG11 VAL B  23      12.279   0.361  -4.025  1.00  0.00           H  
ATOM    881 HG12 VAL B  23      10.975  -0.391  -3.105  1.00  0.00           H  
ATOM    882 HG13 VAL B  23      10.677   0.191  -4.742  1.00  0.00           H  
ATOM    883 HG21 VAL B  23       9.169   1.157  -2.050  1.00  0.00           H  
ATOM    884 HG22 VAL B  23       9.044   2.778  -2.728  1.00  0.00           H  
ATOM    885 HG23 VAL B  23       8.776   1.372  -3.756  1.00  0.00           H  
ATOM    886  N   GLN B  24      13.573   3.015  -3.216  1.00  0.00           N  
ATOM    887  CA  GLN B  24      14.968   3.097  -3.642  1.00  0.00           C  
ATOM    888  C   GLN B  24      15.865   3.486  -2.472  1.00  0.00           C  
ATOM    889  O   GLN B  24      17.025   3.076  -2.401  1.00  0.00           O  
ATOM    890  CB  GLN B  24      15.126   4.110  -4.779  1.00  0.00           C  
ATOM    891  CG  GLN B  24      13.999   4.067  -5.798  1.00  0.00           C  
ATOM    892  CD  GLN B  24      14.312   4.866  -7.049  1.00  0.00           C  
ATOM    893  OE1 GLN B  24      13.568   5.773  -7.422  1.00  0.00           O  
ATOM    894  NE2 GLN B  24      15.418   4.532  -7.702  1.00  0.00           N  
ATOM    895  H   GLN B  24      12.937   3.688  -3.534  1.00  0.00           H  
ATOM    896  HA  GLN B  24      15.264   2.123  -3.996  1.00  0.00           H  
ATOM    897  HB2 GLN B  24      15.164   5.103  -4.356  1.00  0.00           H  
ATOM    898  HB3 GLN B  24      16.055   3.912  -5.293  1.00  0.00           H  
ATOM    899  HG2 GLN B  24      13.824   3.041  -6.080  1.00  0.00           H  
ATOM    900  HG3 GLN B  24      13.106   4.472  -5.345  1.00  0.00           H  
ATOM    901 HE21 GLN B  24      15.963   3.799  -7.347  1.00  0.00           H  
ATOM    902 HE22 GLN B  24      15.644   5.032  -8.514  1.00  0.00           H  
ATOM    903  N   ALA B  25      15.320   4.274  -1.552  1.00  0.00           N  
ATOM    904  CA  ALA B  25      16.067   4.714  -0.381  1.00  0.00           C  
ATOM    905  C   ALA B  25      16.379   3.537   0.540  1.00  0.00           C  
ATOM    906  O   ALA B  25      17.308   3.596   1.346  1.00  0.00           O  
ATOM    907  CB  ALA B  25      15.290   5.784   0.371  1.00  0.00           C  
ATOM    908  H   ALA B  25      14.390   4.565  -1.661  1.00  0.00           H  
ATOM    909  HA  ALA B  25      16.996   5.148  -0.722  1.00  0.00           H  
ATOM    910  HB1 ALA B  25      14.890   6.499  -0.333  1.00  0.00           H  
ATOM    911  HB2 ALA B  25      14.478   5.323   0.915  1.00  0.00           H  
ATOM    912  HB3 ALA B  25      15.948   6.288   1.063  1.00  0.00           H  
ATOM    913  N   LEU B  26      15.595   2.469   0.415  1.00  0.00           N  
ATOM    914  CA  LEU B  26      15.784   1.279   1.234  1.00  0.00           C  
ATOM    915  C   LEU B  26      16.949   0.441   0.715  1.00  0.00           C  
ATOM    916  O   LEU B  26      17.924   0.210   1.428  1.00  0.00           O  
ATOM    917  CB  LEU B  26      14.502   0.444   1.253  1.00  0.00           C  
ATOM    918  CG  LEU B  26      13.308   1.122   1.926  1.00  0.00           C  
ATOM    919  CD1 LEU B  26      12.007   0.477   1.481  1.00  0.00           C  
ATOM    920  CD2 LEU B  26      13.445   1.061   3.440  1.00  0.00           C  
ATOM    921  H   LEU B  26      14.871   2.482  -0.244  1.00  0.00           H  
ATOM    922  HA  LEU B  26      16.009   1.601   2.239  1.00  0.00           H  
ATOM    923  HB2 LEU B  26      14.233   0.212   0.233  1.00  0.00           H  
ATOM    924  HB3 LEU B  26      14.704  -0.479   1.775  1.00  0.00           H  
ATOM    925  HG  LEU B  26      13.282   2.161   1.632  1.00  0.00           H  
ATOM    926 HD11 LEU B  26      12.165  -0.578   1.314  1.00  0.00           H  
ATOM    927 HD12 LEU B  26      11.259   0.613   2.247  1.00  0.00           H  
ATOM    928 HD13 LEU B  26      11.671   0.940   0.566  1.00  0.00           H  
ATOM    929 HD21 LEU B  26      14.452   1.330   3.722  1.00  0.00           H  
ATOM    930 HD22 LEU B  26      12.749   1.751   3.893  1.00  0.00           H  
ATOM    931 HD23 LEU B  26      13.231   0.059   3.781  1.00  0.00           H  
ATOM    932  N   ARG B  27      16.844  -0.012  -0.532  1.00  0.00           N  
ATOM    933  CA  ARG B  27      17.896  -0.824  -1.142  1.00  0.00           C  
ATOM    934  C   ARG B  27      19.270  -0.178  -0.965  1.00  0.00           C  
ATOM    935  O   ARG B  27      20.292  -0.864  -0.962  1.00  0.00           O  
ATOM    936  CB  ARG B  27      17.616  -1.059  -2.632  1.00  0.00           C  
ATOM    937  CG  ARG B  27      17.004   0.131  -3.352  1.00  0.00           C  
ATOM    938  CD  ARG B  27      15.749  -0.268  -4.114  1.00  0.00           C  
ATOM    939  NE  ARG B  27      15.684   0.356  -5.434  1.00  0.00           N  
ATOM    940  CZ  ARG B  27      14.759   0.065  -6.346  1.00  0.00           C  
ATOM    941  NH1 ARG B  27      13.821  -0.838  -6.086  1.00  0.00           N  
ATOM    942  NH2 ARG B  27      14.769   0.681  -7.521  1.00  0.00           N  
ATOM    943  H   ARG B  27      16.041   0.202  -1.052  1.00  0.00           H  
ATOM    944  HA  ARG B  27      17.902  -1.779  -0.636  1.00  0.00           H  
ATOM    945  HB2 ARG B  27      18.545  -1.300  -3.123  1.00  0.00           H  
ATOM    946  HB3 ARG B  27      16.942  -1.898  -2.729  1.00  0.00           H  
ATOM    947  HG2 ARG B  27      16.748   0.891  -2.631  1.00  0.00           H  
ATOM    948  HG3 ARG B  27      17.726   0.527  -4.051  1.00  0.00           H  
ATOM    949  HD2 ARG B  27      15.743  -1.341  -4.235  1.00  0.00           H  
ATOM    950  HD3 ARG B  27      14.886   0.034  -3.540  1.00  0.00           H  
ATOM    951  HE  ARG B  27      16.365   1.026  -5.652  1.00  0.00           H  
ATOM    952 HH11 ARG B  27      13.807  -1.305  -5.202  1.00  0.00           H  
ATOM    953 HH12 ARG B  27      13.130  -1.052  -6.775  1.00  0.00           H  
ATOM    954 HH21 ARG B  27      15.472   1.362  -7.721  1.00  0.00           H  
ATOM    955 HH22 ARG B  27      14.075   0.463  -8.206  1.00  0.00           H  
ATOM    956  N   HIS B  28      19.288   1.144  -0.817  1.00  0.00           N  
ATOM    957  CA  HIS B  28      20.537   1.876  -0.638  1.00  0.00           C  
ATOM    958  C   HIS B  28      21.235   1.464   0.656  1.00  0.00           C  
ATOM    959  O   HIS B  28      22.461   1.496   0.748  1.00  0.00           O  
ATOM    960  CB  HIS B  28      20.272   3.383  -0.632  1.00  0.00           C  
ATOM    961  CG  HIS B  28      20.588   4.050  -1.934  1.00  0.00           C  
ATOM    962  ND1 HIS B  28      21.604   3.651  -2.774  1.00  0.00           N  
ATOM    963  CD2 HIS B  28      19.996   5.110  -2.541  1.00  0.00           C  
ATOM    964  CE1 HIS B  28      21.601   4.463  -3.839  1.00  0.00           C  
ATOM    965  NE2 HIS B  28      20.643   5.366  -3.746  1.00  0.00           N  
ATOM    966  H   HIS B  28      18.443   1.639  -0.827  1.00  0.00           H  
ATOM    967  HA  HIS B  28      21.182   1.637  -1.471  1.00  0.00           H  
ATOM    968  HB2 HIS B  28      19.229   3.558  -0.414  1.00  0.00           H  
ATOM    969  HB3 HIS B  28      20.876   3.846   0.134  1.00  0.00           H  
ATOM    970  HD1 HIS B  28      22.221   2.905  -2.619  1.00  0.00           H  
ATOM    971  HD2 HIS B  28      19.157   5.672  -2.158  1.00  0.00           H  
ATOM    972  HE1 HIS B  28      22.291   4.389  -4.666  1.00  0.00           H  
ATOM    973  N   LYS B  29      20.445   1.079   1.656  1.00  0.00           N  
ATOM    974  CA  LYS B  29      20.991   0.662   2.944  1.00  0.00           C  
ATOM    975  C   LYS B  29      21.949  -0.514   2.775  1.00  0.00           C  
ATOM    976  O   LYS B  29      22.274  -0.906   1.654  1.00  0.00           O  
ATOM    977  CB  LYS B  29      19.861   0.284   3.906  1.00  0.00           C  
ATOM    978  CG  LYS B  29      19.594   1.334   4.973  1.00  0.00           C  
ATOM    979  CD  LYS B  29      19.048   0.708   6.247  1.00  0.00           C  
ATOM    980  CE  LYS B  29      17.699   0.045   6.013  1.00  0.00           C  
ATOM    981  NZ  LYS B  29      16.661   0.552   6.952  1.00  0.00           N  
ATOM    982  H   LYS B  29      19.474   1.075   1.524  1.00  0.00           H  
ATOM    983  HA  LYS B  29      21.538   1.498   3.356  1.00  0.00           H  
ATOM    984  HB2 LYS B  29      18.954   0.140   3.340  1.00  0.00           H  
ATOM    985  HB3 LYS B  29      20.117  -0.642   4.400  1.00  0.00           H  
ATOM    986  HG2 LYS B  29      20.517   1.844   5.202  1.00  0.00           H  
ATOM    987  HG3 LYS B  29      18.872   2.043   4.593  1.00  0.00           H  
ATOM    988  HD2 LYS B  29      19.746  -0.037   6.599  1.00  0.00           H  
ATOM    989  HD3 LYS B  29      18.936   1.479   6.995  1.00  0.00           H  
ATOM    990  HE2 LYS B  29      17.383   0.246   5.000  1.00  0.00           H  
ATOM    991  HE3 LYS B  29      17.808  -1.020   6.151  1.00  0.00           H  
ATOM    992  HZ1 LYS B  29      16.921   1.498   7.297  1.00  0.00           H  
ATOM    993  HZ2 LYS B  29      15.741   0.612   6.470  1.00  0.00           H  
ATOM    994  HZ3 LYS B  29      16.572  -0.089   7.767  1.00  0.00           H  
ATOM    995  N   GLY B  30      22.396  -1.071   3.895  1.00  0.00           N  
ATOM    996  CA  GLY B  30      23.311  -2.197   3.851  1.00  0.00           C  
ATOM    997  C   GLY B  30      22.670  -3.485   4.326  1.00  0.00           C  
ATOM    998  O   GLY B  30      22.315  -4.344   3.520  1.00  0.00           O  
ATOM    999  H   GLY B  30      22.102  -0.715   4.760  1.00  0.00           H  
ATOM   1000  HA2 GLY B  30      23.651  -2.331   2.834  1.00  0.00           H  
ATOM   1001  HA3 GLY B  30      24.163  -1.979   4.478  1.00  0.00           H  
TER    1005      NH2 B  31                                                      
ENDMDL                                                                          
