# Supplementary material for: Comparative Performance of High-Throughput Methods for Protein pKa Predictions
Source: J Chem Inf Model. 2023 Aug 8;63(16):5169–81. doi: 10.1021/acs.jcim.3c00165 (PMC10466379; doi:10.1021/acs.jcim.3c00165)
Supplement: Supplementary file 3 — ci3c00165_si_003.zip [file ci3c00165_si_003.zip › curated_pdbs/1l98_curated.pdb]

ATOM      1  N   MET A   1      44.406  -3.208   8.767  1.00 27.29           N  
ATOM      2  CA  MET A   1      43.862  -1.877   8.851  1.00 22.10           C  
ATOM      3  C   MET A   1      42.453  -1.967   9.393  1.00 23.03           C  
ATOM      4  O   MET A   1      41.720  -2.925   9.120  1.00 26.63           O  
ATOM      5  CB  MET A   1      43.914  -1.178   7.473  1.00 16.60           C  
ATOM      6  CG  MET A   1      43.307   0.196   7.485  1.00 56.32           C  
ATOM      7  SD  MET A   1      44.560   1.485   7.473  1.00 38.82           S  
ATOM      8  CE  MET A   1      46.074   0.586   7.090  1.00 30.14           C  
ATOM      9  N   ASN A   2      42.114  -0.967  10.190  1.00 23.53           N  
ATOM     10  CA  ASN A   2      40.832  -0.858  10.827  1.00 10.85           C  
ATOM     11  C   ASN A   2      40.379   0.598  10.851  1.00 20.01           C  
ATOM     12  O   ASN A   2      41.141   1.470  10.473  1.00 13.29           O  
ATOM     13  CB  ASN A   2      40.833  -1.575  12.207  1.00 12.73           C  
ATOM     14  CG  ASN A   2      41.688  -0.846  13.239  1.00 16.02           C  
ATOM     15  OD1 ASN A   2      41.571   0.381  13.403  1.00 14.68           O  
ATOM     16  ND2 ASN A   2      42.587  -1.561  13.890  1.00 15.12           N  
ATOM     17  N   ILE A   3      39.141   0.883  11.256  1.00 14.99           N  
ATOM     18  CA  ILE A   3      38.582   2.235  11.285  1.00 17.22           C  
ATOM     19  C   ILE A   3      39.411   3.273  12.068  1.00 26.67           C  
ATOM     20  O   ILE A   3      39.605   4.452  11.695  1.00 15.27           O  
ATOM     21  CB  ILE A   3      37.078   2.228  11.641  1.00 14.75           C  
ATOM     22  CG1 ILE A   3      36.438   3.622  11.458  1.00  9.95           C  
ATOM     23  CG2 ILE A   3      36.916   1.716  13.082  1.00  8.23           C  
ATOM     24  CD1 ILE A   3      36.554   4.295  10.070  1.00  9.56           C  
ATOM     25  N   PHE A   4      39.946   2.840  13.185  1.00 11.86           N  
ATOM     26  CA  PHE A   4      40.768   3.719  13.988  1.00 11.83           C  
ATOM     27  C   PHE A   4      42.069   4.126  13.329  1.00 16.38           C  
ATOM     28  O   PHE A   4      42.519   5.269  13.422  1.00 14.49           O  
ATOM     29  CB  PHE A   4      41.027   3.092  15.388  1.00 12.04           C  
ATOM     30  CG  PHE A   4      39.787   3.004  16.232  1.00 19.18           C  
ATOM     31  CD1 PHE A   4      39.323   4.098  16.982  1.00 21.46           C  
ATOM     32  CD2 PHE A   4      39.030   1.830  16.245  1.00 18.61           C  
ATOM     33  CE1 PHE A   4      38.175   4.035  17.784  1.00 15.89           C  
ATOM     34  CE2 PHE A   4      37.875   1.761  17.025  1.00 25.88           C  
ATOM     35  CZ  PHE A   4      37.455   2.841  17.801  1.00 12.80           C  
ATOM     36  N   GLU A   5      42.753   3.181  12.714  1.00 15.43           N  
ATOM     37  CA  GLU A   5      44.028   3.475  12.032  1.00 12.77           C  
ATOM     38  C   GLU A   5      43.811   4.340  10.824  1.00 20.35           C  
ATOM     39  O   GLU A   5      44.575   5.240  10.544  1.00 18.22           O  
ATOM     40  CB  GLU A   5      44.716   2.184  11.596  1.00 17.00           C  
ATOM     41  CG  GLU A   5      45.143   1.382  12.820  1.00 19.41           C  
ATOM     42  CD  GLU A   5      45.496  -0.026  12.425  1.00 48.43           C  
ATOM     43  OE1 GLU A   5      45.459  -0.443  11.285  1.00 38.22           O  
ATOM     44  OE2 GLU A   5      45.827  -0.747  13.457  1.00 49.31           O  
ATOM     45  N   MET A   6      42.701   4.091  10.159  1.00 13.91           N  
ATOM     46  CA  MET A   6      42.292   4.851   9.002  1.00  8.55           C  
ATOM     47  C   MET A   6      42.009   6.294   9.390  1.00 17.91           C  
ATOM     48  O   MET A   6      42.451   7.225   8.716  1.00 17.30           O  
ATOM     49  CB  MET A   6      40.968   4.294   8.427  1.00 12.37           C  
ATOM     50  CG  MET A   6      40.474   4.936   7.139  1.00 11.10           C  
ATOM     51  SD  MET A   6      38.721   4.617   6.816  1.00 13.06           S  
ATOM     52  CE  MET A   6      38.546   4.705   4.994  1.00  8.62           C  
ATOM     53  N   LEU A   7      41.248   6.519  10.446  1.00 17.46           N  
ATOM     54  CA  LEU A   7      40.978   7.919  10.800  1.00 15.65           C  
ATOM     55  C   LEU A   7      42.200   8.565  11.445  1.00 28.14           C  
ATOM     56  O   LEU A   7      42.392   9.769  11.373  1.00 16.50           O  
ATOM     57  CB  LEU A   7      39.782   8.120  11.691  1.00 10.92           C  
ATOM     58  CG  LEU A   7      38.485   7.995  10.941  1.00 11.26           C  
ATOM     59  CD1 LEU A   7      37.429   7.513  11.917  1.00 15.65           C  
ATOM     60  CD2 LEU A   7      38.151   9.349  10.260  1.00  9.56           C  
ATOM     61  N   ARG A   8      43.038   7.776  12.057  1.00 15.73           N  
ATOM     62  CA  ARG A   8      44.256   8.409  12.587  1.00 21.16           C  
ATOM     63  C   ARG A   8      45.129   8.934  11.446  1.00 27.44           C  
ATOM     64  O   ARG A   8      45.744  10.003  11.550  1.00 23.46           O  
ATOM     65  CB  ARG A   8      44.960   7.506  13.577  1.00 24.92           C  
ATOM     66  CG  ARG A   8      46.339   7.981  13.965  1.00 25.23           C  
ATOM     67  CD  ARG A   8      46.368   9.023  15.058  1.00 32.51           C  
ATOM     68  NE  ARG A   8      47.766   9.260  15.402  1.00 46.85           N  
ATOM     69  CZ  ARG A   8      48.666   9.878  14.620  1.00 53.11           C  
ATOM     70  NH1 ARG A   8      48.372  10.402  13.442  1.00 33.91           N  
ATOM     71  NH2 ARG A   8      49.919  10.029  15.042  1.00 66.14           N  
ATOM     72  N   ILE A   9      45.128   8.253  10.295  1.00 15.78           N  
ATOM     73  CA  ILE A   9      45.854   8.721   9.125  1.00 19.67           C  
ATOM     74  C   ILE A   9      45.238   9.996   8.561  1.00 29.14           C  
ATOM     75  O   ILE A   9      45.904  10.985   8.347  1.00 18.54           O  
ATOM     76  CB  ILE A   9      46.018   7.606   8.091  1.00 14.30           C  
ATOM     77  CG1 ILE A   9      46.974   6.551   8.605  1.00 21.76           C  
ATOM     78  CG2 ILE A   9      46.372   8.128   6.692  1.00 14.38           C  
ATOM     79  CD1 ILE A   9      47.048   5.317   7.720  1.00 22.53           C  
ATOM     80  N   ASP A  10      43.914  10.012   8.411  1.00 15.22           N  
ATOM     81  CA  ASP A  10      43.206  11.134   7.902  1.00 14.11           C  
ATOM     82  C   ASP A  10      43.205  12.394   8.782  1.00 15.22           C  
ATOM     83  O   ASP A  10      43.170  13.484   8.291  1.00 21.12           O  
ATOM     84  CB  ASP A  10      41.756  10.677   7.608  1.00 10.65           C  
ATOM     85  CG  ASP A  10      41.734   9.897   6.316  1.00 17.25           C  
ATOM     86  OD1 ASP A  10      42.688   9.927   5.562  1.00 19.60           O  
ATOM     87  OD2 ASP A  10      40.709   9.062   6.166  1.00 18.00           O  
ATOM     88  N   GLU A  11      43.149  12.254  10.103  1.00 14.38           N  
ATOM     89  CA  GLU A  11      42.968  13.424  10.924  1.00 17.83           C  
ATOM     90  C   GLU A  11      44.229  13.876  11.636  1.00 32.67           C  
ATOM     91  O   GLU A  11      44.336  15.014  12.038  1.00 27.12           O  
ATOM     92  CB  GLU A  11      41.883  13.144  11.990  1.00 16.40           C  
ATOM     93  CG  GLU A  11      40.493  12.680  11.461  1.00 23.07           C  
ATOM     94  CD  GLU A  11      39.761  13.789  10.753  1.00 28.69           C  
ATOM     95  OE1 GLU A  11      40.333  14.913  11.027  1.00 29.13           O  
ATOM     96  OE2 GLU A  11      38.711  13.688  10.104  1.00 25.19           O  
ATOM     97  N   GLY A  12      45.144  12.975  11.878  1.00 19.20           N  
ATOM     98  CA  GLY A  12      46.345  13.325  12.619  1.00 19.09           C  
ATOM     99  C   GLY A  12      46.090  13.258  14.125  1.00 18.14           C  
ATOM    100  O   GLY A  12      45.013  12.883  14.551  1.00 23.58           O  
ATOM    101  N   LEU A  13      47.081  13.593  14.954  1.00 18.20           N  
ATOM    102  CA  LEU A  13      46.968  13.580  16.417  1.00 16.31           C  
ATOM    103  C   LEU A  13      47.629  14.834  16.865  1.00 32.95           C  
ATOM    104  O   LEU A  13      48.821  14.960  16.595  1.00 27.25           O  
ATOM    105  CB  LEU A  13      47.863  12.518  17.025  1.00 27.53           C  
ATOM    106  CG  LEU A  13      47.925  12.640  18.540  1.00 29.62           C  
ATOM    107  CD1 LEU A  13      46.516  12.891  19.058  1.00 25.31           C  
ATOM    108  CD2 LEU A  13      48.380  11.300  19.088  1.00 41.63           C  
ATOM    109  N   ARG A  14      46.886  15.737  17.475  1.00 30.86           N  
ATOM    110  CA  ARG A  14      47.406  17.023  17.958  1.00 22.94           C  
ATOM    111  C   ARG A  14      46.998  17.187  19.403  1.00 33.50           C  
ATOM    112  O   ARG A  14      45.816  17.053  19.710  1.00 25.69           O  
ATOM    113  CB  ARG A  14      47.021  18.183  17.033  1.00 23.73           C  
ATOM    114  CG  ARG A  14      47.828  18.058  15.721  1.00 36.28           C  
ATOM    115  CD  ARG A  14      47.804  19.142  14.625  1.00 39.79           C  
ATOM    116  NE  ARG A  14      48.342  20.506  14.909  1.00 63.58           N  
ATOM    117  CZ  ARG A  14      48.090  21.615  14.135  1.00 70.00           C  
ATOM    118  NH1 ARG A  14      47.358  21.568  13.016  1.00 56.76           N  
ATOM    119  NH2 ARG A  14      48.581  22.821  14.472  1.00 73.01           N  
ATOM    120  N   LEU A  15      47.968  17.374  20.300  1.00 23.63           N  
ATOM    121  CA  LEU A  15      47.718  17.494  21.729  1.00 19.78           C  
ATOM    122  C   LEU A  15      47.429  18.873  22.232  1.00 34.18           C  
ATOM    123  O   LEU A  15      47.156  19.034  23.430  1.00 31.34           O  
ATOM    124  CB  LEU A  15      48.814  16.857  22.562  1.00 17.38           C  
ATOM    125  CG  LEU A  15      48.964  15.395  22.226  1.00 45.94           C  
ATOM    126  CD1 LEU A  15      50.203  14.883  22.931  1.00 29.08           C  
ATOM    127  CD2 LEU A  15      47.719  14.596  22.638  1.00 29.82           C  
ATOM    128  N   LYS A  16      47.452  19.840  21.312  1.00 21.57           N  
ATOM    129  CA  LYS A  16      47.144  21.224  21.611  1.00 27.68           C  
ATOM    130  C   LYS A  16      46.055  21.759  20.700  1.00 24.65           C  
ATOM    131  O   LYS A  16      46.009  21.321  19.555  1.00 32.88           O  
ATOM    132  CB  LYS A  16      48.371  22.109  21.459  1.00 38.80           C  
ATOM    133  CG  LYS A  16      49.489  21.704  22.403  1.00 49.86           C  
ATOM    134  CD  LYS A  16      50.748  22.526  22.177  1.00 73.31           C  
ATOM    135  CE  LYS A  16      51.997  22.012  22.886  1.00 84.46           C  
ATOM    136  NZ  LYS A  16      53.241  22.662  22.408  1.00 81.85           N  
ATOM    137  N   ILE A  17      45.198  22.717  21.195  1.00 26.61           N  
ATOM    138  CA  ILE A  17      44.124  23.330  20.377  1.00 20.18           C  
ATOM    139  C   ILE A  17      44.675  23.777  19.065  1.00 25.57           C  
ATOM    140  O   ILE A  17      45.688  24.447  19.019  1.00 32.83           O  
ATOM    141  CB  ILE A  17      43.296  24.443  21.044  1.00 19.83           C  
ATOM    142  CG1 ILE A  17      42.704  23.772  22.275  1.00 22.51           C  
ATOM    143  CG2 ILE A  17      42.161  24.984  20.164  1.00 23.97           C  
ATOM    144  CD1 ILE A  17      41.757  24.674  23.026  1.00 18.43           C  
ATOM    145  N   TYR A  18      44.080  23.355  17.981  1.00 26.66           N  
ATOM    146  CA  TYR A  18      44.605  23.772  16.698  1.00 25.98           C  
ATOM    147  C   TYR A  18      43.467  24.118  15.846  1.00 22.72           C  
ATOM    148  O   TYR A  18      42.316  23.967  16.240  1.00 27.67           O  
ATOM    149  CB  TYR A  18      45.540  22.800  15.965  1.00 25.62           C  
ATOM    150  CG  TYR A  18      44.813  21.577  15.468  1.00 27.86           C  
ATOM    151  CD1 TYR A  18      44.607  20.497  16.325  1.00 16.95           C  
ATOM    152  CD2 TYR A  18      44.293  21.530  14.179  1.00 29.89           C  
ATOM    153  CE1 TYR A  18      43.959  19.347  15.889  1.00 28.00           C  
ATOM    154  CE2 TYR A  18      43.646  20.381  13.732  1.00 18.28           C  
ATOM    155  CZ  TYR A  18      43.445  19.309  14.594  1.00 28.06           C  
ATOM    156  OH  TYR A  18      42.797  18.180  14.139  1.00 27.22           O  
ATOM    157  N   LYS A  19      43.755  24.643  14.699  1.00 21.72           N  
ATOM    158  CA  LYS A  19      42.616  24.986  13.930  1.00 23.40           C  
ATOM    159  C   LYS A  19      42.553  24.037  12.780  1.00 59.49           C  
ATOM    160  O   LYS A  19      43.581  23.695  12.205  1.00 33.38           O  
ATOM    161  CB  LYS A  19      42.626  26.391  13.387  1.00 31.21           C  
ATOM    162  CG  LYS A  19      42.592  27.524  14.384  1.00 29.77           C  
ATOM    163  CD  LYS A  19      42.139  28.743  13.607  1.00 41.53           C  
ATOM    164  CE  LYS A  19      42.686  30.056  14.123  1.00 41.76           C  
ATOM    165  NZ  LYS A  19      41.721  31.149  13.939  1.00 59.20           N  
ATOM    166  N   ASP A  20      41.337  23.616  12.477  1.00 33.77           N  
ATOM    167  CA  ASP A  20      41.153  22.725  11.369  1.00 38.09           C  
ATOM    168  C   ASP A  20      41.388  23.419  10.030  1.00 38.44           C  
ATOM    169  O   ASP A  20      41.889  24.537   9.997  1.00 34.25           O  
ATOM    170  CB  ASP A  20      39.948  21.772  11.496  1.00 24.47           C  
ATOM    171  CG  ASP A  20      38.616  22.338  11.085  1.00 43.07           C  
ATOM    172  OD1 ASP A  20      38.675  23.502  10.533  1.00 36.01           O  
ATOM    173  OD2 ASP A  20      37.570  21.756  11.244  1.00 39.91           O  
ATOM    174  N   THR A  21      41.015  22.748   8.940  1.00 26.48           N  
ATOM    175  CA  THR A  21      41.251  23.270   7.618  1.00 39.10           C  
ATOM    176  C   THR A  21      40.256  24.344   7.297  1.00 54.68           C  
ATOM    177  O   THR A  21      40.532  25.187   6.444  1.00 40.39           O  
ATOM    178  CB  THR A  21      41.118  22.192   6.534  1.00 54.26           C  
ATOM    179  OG1 THR A  21      39.747  22.126   6.224  1.00 50.89           O  
ATOM    180  CG2 THR A  21      41.684  20.818   6.963  1.00 47.26           C  
ATOM    181  N   GLU A  22      39.117  24.258   8.009  1.00 50.18           N  
ATOM    182  CA  GLU A  22      37.935  25.119   7.889  1.00 40.16           C  
ATOM    183  C   GLU A  22      37.947  26.357   8.753  1.00 33.51           C  
ATOM    184  O   GLU A  22      37.026  27.163   8.686  1.00 62.45           O  
ATOM    185  CB  GLU A  22      36.684  24.332   8.265  1.00 33.85           C  
ATOM    186  CG  GLU A  22      36.268  23.400   7.115  1.00 43.68           C  
ATOM    187  CD  GLU A  22      36.061  24.178   5.840  1.00 66.20           C  
ATOM    188  OE1 GLU A  22      35.128  25.076   5.972  1.00 68.13           O  
ATOM    189  OE2 GLU A  22      36.694  24.021   4.801  1.00 76.45           O  
ATOM    190  N   GLY A  23      38.974  26.431   9.604  1.00 28.12           N  
ATOM    191  CA  GLY A  23      39.137  27.504  10.533  1.00 44.35           C  
ATOM    192  C   GLY A  23      38.707  27.147  11.941  1.00 58.54           C  
ATOM    193  O   GLY A  23      38.937  27.937  12.847  1.00 30.12           O  
ATOM    194  N   TYR A  24      38.125  25.974  12.184  1.00 42.91           N  
ATOM    195  CA  TYR A  24      37.755  25.755  13.573  1.00 25.89           C  
ATOM    196  C   TYR A  24      38.680  25.051  14.518  1.00 30.49           C  
ATOM    197  O   TYR A  24      39.519  24.197  14.205  1.00 27.30           O  
ATOM    198  CB  TYR A  24      36.465  25.075  13.738  1.00 29.48           C  
ATOM    199  CG  TYR A  24      35.563  25.473  12.673  1.00 37.75           C  
ATOM    200  CD1 TYR A  24      35.209  26.815  12.593  1.00 33.42           C  
ATOM    201  CD2 TYR A  24      34.935  24.499  11.900  1.00 38.98           C  
ATOM    202  CE1 TYR A  24      34.250  27.185  11.660  1.00 51.91           C  
ATOM    203  CE2 TYR A  24      33.996  24.868  10.950  1.00 25.06           C  
ATOM    204  CZ  TYR A  24      33.653  26.214  10.864  1.00 56.40           C  
ATOM    205  OH  TYR A  24      32.721  26.630   9.953  1.00 71.25           O  
ATOM    206  N   TYR A  25      38.365  25.385  15.744  1.00 21.68           N  
ATOM    207  CA  TYR A  25      39.013  24.884  16.922  1.00 31.99           C  
ATOM    208  C   TYR A  25      38.730  23.376  17.139  1.00 37.60           C  
ATOM    209  O   TYR A  25      37.610  22.915  17.308  1.00 22.24           O  
ATOM    210  CB  TYR A  25      38.564  25.777  18.080  1.00 32.06           C  
ATOM    211  CG  TYR A  25      39.249  27.114  18.081  1.00 62.85           C  
ATOM    212  CD1 TYR A  25      40.647  27.163  18.100  1.00 47.80           C  
ATOM    213  CD2 TYR A  25      38.523  28.307  18.112  1.00 38.76           C  
ATOM    214  CE1 TYR A  25      41.317  28.385  18.136  1.00 52.93           C  
ATOM    215  CE2 TYR A  25      39.177  29.537  18.138  1.00 29.89           C  
ATOM    216  CZ  TYR A  25      40.572  29.562  18.154  1.00 48.50           C  
ATOM    217  OH  TYR A  25      41.242  30.748  18.201  1.00 51.57           O  
ATOM    218  N   THR A  26      39.810  22.622  17.061  1.00 37.05           N  
ATOM    219  CA  THR A  26      39.847  21.183  17.106  1.00 27.71           C  
ATOM    220  C   THR A  26      40.986  20.806  18.055  1.00 32.02           C  
ATOM    221  O   THR A  26      41.897  21.589  18.327  1.00 22.58           O  
ATOM    222  CB  THR A  26      40.071  20.713  15.606  1.00 22.67           C  
ATOM    223  OG1 THR A  26      39.066  21.237  14.767  1.00 26.53           O  
ATOM    224  CG2 THR A  26      40.163  19.211  15.324  1.00 18.03           C  
ATOM    225  N   ILE A  27      40.903  19.604  18.586  1.00 23.39           N  
ATOM    226  CA  ILE A  27      41.931  19.014  19.402  1.00 18.95           C  
ATOM    227  C   ILE A  27      41.984  17.486  19.172  1.00 30.28           C  
ATOM    228  O   ILE A  27      41.068  16.906  18.599  1.00 27.49           O  
ATOM    229  CB  ILE A  27      41.833  19.418  20.856  1.00 24.49           C  
ATOM    230  CG1 ILE A  27      43.174  19.186  21.527  1.00 24.36           C  
ATOM    231  CG2 ILE A  27      40.708  18.628  21.517  1.00 21.32           C  
ATOM    232  CD1 ILE A  27      43.258  19.934  22.835  1.00 25.73           C  
ATOM    233  N   GLY A  28      43.081  16.838  19.547  1.00 23.76           N  
ATOM    234  CA  GLY A  28      43.264  15.383  19.457  1.00 19.23           C  
ATOM    235  C   GLY A  28      43.227  14.831  18.054  1.00 20.57           C  
ATOM    236  O   GLY A  28      43.951  15.312  17.185  1.00 18.14           O  
ATOM    237  N   ILE A  29      42.325  13.857  17.829  1.00 20.54           N  
ATOM    238  CA  ILE A  29      42.181  13.229  16.526  1.00 15.98           C  
ATOM    239  C   ILE A  29      40.936  13.655  15.812  1.00 18.15           C  
ATOM    240  O   ILE A  29      39.974  12.878  15.751  1.00 17.88           O  
ATOM    241  CB  ILE A  29      42.258  11.689  16.613  1.00 23.53           C  
ATOM    242  CG1 ILE A  29      43.585  11.320  17.248  1.00 25.67           C  
ATOM    243  CG2 ILE A  29      42.135  11.041  15.231  1.00 13.31           C  
ATOM    244  CD1 ILE A  29      43.476  10.123  18.193  1.00 17.80           C  
ATOM    245  N   GLY A  30      40.945  14.883  15.315  1.00 16.11           N  
ATOM    246  CA  GLY A  30      39.811  15.465  14.589  1.00 15.86           C  
ATOM    247  C   GLY A  30      38.594  15.783  15.449  1.00 19.91           C  
ATOM    248  O   GLY A  30      37.460  15.773  14.967  1.00 19.39           O  
ATOM    249  N   HIS A  31      38.823  16.019  16.746  1.00 13.64           N  
ATOM    250  CA  HIS A  31      37.725  16.291  17.649  1.00 15.95           C  
ATOM    251  C   HIS A  31      37.330  17.773  17.603  1.00 20.94           C  
ATOM    252  O   HIS A  31      37.956  18.583  18.276  1.00 26.79           O  
ATOM    253  CB  HIS A  31      38.019  15.913  19.131  1.00 11.87           C  
ATOM    254  CG  HIS A  31      36.813  16.155  20.028  1.00 22.61           C  
ATOM    255  ND1 HIS A  31      35.760  15.257  20.073  1.00 20.37           N  
ATOM    256  CD2 HIS A  31      36.453  17.204  20.833  1.00 29.36           C  
ATOM    257  CE1 HIS A  31      34.813  15.747  20.878  1.00 16.89           C  
ATOM    258  NE2 HIS A  31      35.220  16.909  21.381  1.00 22.52           N  
ATOM    259  N   LEU A  32      36.321  18.149  16.832  1.00 16.32           N  
ATOM    260  CA  LEU A  32      35.937  19.569  16.776  1.00 32.74           C  
ATOM    261  C   LEU A  32      35.491  20.124  18.130  1.00 20.23           C  
ATOM    262  O   LEU A  32      34.659  19.548  18.806  1.00 26.06           O  
ATOM    263  CB  LEU A  32      34.782  19.794  15.818  1.00 16.98           C  
ATOM    264  CG  LEU A  32      34.210  21.218  15.885  1.00 33.69           C  
ATOM    265  CD1 LEU A  32      35.109  22.175  15.119  1.00 32.53           C  
ATOM    266  CD2 LEU A  32      32.822  21.269  15.263  1.00 27.31           C  
ATOM    267  N   LEU A  33      36.027  21.242  18.546  1.00 18.72           N  
ATOM    268  CA  LEU A  33      35.552  21.752  19.798  1.00 31.33           C  
ATOM    269  C   LEU A  33      34.414  22.759  19.628  1.00 40.12           C  
ATOM    270  O   LEU A  33      33.389  22.675  20.301  1.00 23.60           O  
ATOM    271  CB  LEU A  33      36.693  22.348  20.609  1.00 16.29           C  
ATOM    272  CG  LEU A  33      37.659  21.302  21.058  1.00 18.29           C  
ATOM    273  CD1 LEU A  33      38.950  22.040  21.383  1.00 18.49           C  
ATOM    274  CD2 LEU A  33      37.089  20.730  22.347  1.00 16.11           C  
ATOM    275  N   THR A  34      34.603  23.730  18.735  1.00 23.90           N  
ATOM    276  CA  THR A  34      33.603  24.760  18.527  1.00 54.80           C  
ATOM    277  C   THR A  34      33.718  25.352  17.139  1.00 37.02           C  
ATOM    278  O   THR A  34      34.761  25.307  16.532  1.00 32.58           O  
ATOM    279  CB  THR A  34      33.679  25.911  19.602  1.00 27.24           C  
ATOM    280  OG1 THR A  34      32.622  26.806  19.392  1.00 30.30           O  
ATOM    281  CG2 THR A  34      34.956  26.744  19.518  1.00 24.01           C  
ATOM    282  N   LYS A  35      32.660  25.932  16.635  1.00 30.65           N  
ATOM    283  CA  LYS A  35      32.763  26.621  15.379  1.00 39.87           C  
ATOM    284  C   LYS A  35      32.927  28.099  15.716  1.00 46.41           C  
ATOM    285  O   LYS A  35      33.070  28.918  14.830  1.00 61.94           O  
ATOM    286  CB  LYS A  35      31.542  26.446  14.493  1.00 33.89           C  
ATOM    287  CG  LYS A  35      31.474  25.064  13.863  1.00 38.52           C  
ATOM    288  CD  LYS A  35      30.280  24.809  12.948  1.00 44.16           C  
ATOM    289  CE  LYS A  35      30.241  23.343  12.501  1.00 63.16           C  
ATOM    290  NZ  LYS A  35      29.197  22.954  11.527  1.00 60.71           N  
ATOM    291  N   SER A  36      32.872  28.435  17.015  1.00 49.17           N  
ATOM    292  CA  SER A  36      32.996  29.819  17.488  1.00 42.52           C  
ATOM    293  C   SER A  36      34.390  30.373  17.365  1.00 56.83           C  
ATOM    294  O   SER A  36      35.389  29.686  17.561  1.00 32.25           O  
ATOM    295  CB  SER A  36      32.445  30.103  18.889  1.00 49.39           C  
ATOM    296  OG  SER A  36      33.385  30.808  19.695  1.00 63.99           O  
ATOM    297  N   PRO A  37      34.437  31.663  17.077  1.00 55.22           N  
ATOM    298  CA  PRO A  37      35.709  32.291  16.874  1.00 35.47           C  
ATOM    299  C   PRO A  37      36.521  32.456  18.127  1.00 48.06           C  
ATOM    300  O   PRO A  37      37.686  32.822  18.070  1.00 67.37           O  
ATOM    301  CB  PRO A  37      35.418  33.653  16.255  1.00 52.48           C  
ATOM    302  CG  PRO A  37      33.980  33.607  15.763  1.00 37.05           C  
ATOM    303  CD  PRO A  37      33.327  32.410  16.423  1.00 47.70           C  
ATOM    304  N   SER A  38      35.946  32.163  19.261  1.00 48.95           N  
ATOM    305  CA  SER A  38      36.712  32.420  20.454  1.00 31.76           C  
ATOM    306  C   SER A  38      37.589  31.314  20.971  1.00 33.42           C  
ATOM    307  O   SER A  38      37.117  30.276  21.415  1.00 42.38           O  
ATOM    308  CB  SER A  38      35.793  32.949  21.553  1.00 31.07           C  
ATOM    309  OG  SER A  38      36.490  33.085  22.786  1.00 50.00           O  
ATOM    310  N   LEU A  39      38.861  31.599  21.077  1.00 29.64           N  
ATOM    311  CA  LEU A  39      39.760  30.644  21.642  1.00 28.19           C  
ATOM    312  C   LEU A  39      39.333  30.415  23.078  1.00 44.59           C  
ATOM    313  O   LEU A  39      39.495  29.344  23.683  1.00 39.74           O  
ATOM    314  CB  LEU A  39      41.224  31.141  21.529  1.00 27.83           C  
ATOM    315  CG  LEU A  39      42.205  30.199  22.214  1.00 53.32           C  
ATOM    316  CD1 LEU A  39      42.156  28.827  21.563  1.00 46.97           C  
ATOM    317  CD2 LEU A  39      43.632  30.732  22.199  1.00 41.72           C  
ATOM    318  N   ASN A  40      38.691  31.428  23.628  1.00 34.89           N  
ATOM    319  CA  ASN A  40      38.237  31.232  24.977  1.00 31.97           C  
ATOM    320  C   ASN A  40      37.023  30.292  25.015  1.00 25.55           C  
ATOM    321  O   ASN A  40      36.895  29.436  25.882  1.00 29.09           O  
ATOM    322  CB  ASN A  40      38.210  32.495  25.872  1.00 53.34           C  
ATOM    323  CG  ASN A  40      39.541  32.727  26.593  1.00 53.85           C  
ATOM    324  OD1 ASN A  40      39.744  32.302  27.739  1.00 63.34           O  
ATOM    325  ND2 ASN A  40      40.510  33.295  25.884  1.00 67.08           N  
ATOM    326  N   ALA A  41      36.150  30.396  24.028  1.00 18.47           N  
ATOM    327  CA  ALA A  41      35.051  29.475  23.970  1.00 26.69           C  
ATOM    328  C   ALA A  41      35.613  28.054  23.802  1.00 50.17           C  
ATOM    329  O   ALA A  41      35.162  27.119  24.450  1.00 36.51           O  
ATOM    330  CB  ALA A  41      34.168  29.782  22.777  1.00 31.85           C  
ATOM    331  N   ALA A  42      36.618  27.897  22.928  1.00 28.98           N  
ATOM    332  CA  ALA A  42      37.244  26.593  22.671  1.00 26.51           C  
ATOM    333  C   ALA A  42      37.796  25.918  23.920  1.00 32.87           C  
ATOM    334  O   ALA A  42      37.578  24.745  24.181  1.00 23.03           O  
ATOM    335  CB  ALA A  42      38.297  26.650  21.554  1.00 29.37           C  
ATOM    336  N   LYS A  43      38.541  26.677  24.687  1.00 25.76           N  
ATOM    337  CA  LYS A  43      39.136  26.217  25.919  1.00 26.29           C  
ATOM    338  C   LYS A  43      38.077  25.838  26.948  1.00 26.49           C  
ATOM    339  O   LYS A  43      38.274  24.989  27.815  1.00 29.52           O  
ATOM    340  CB  LYS A  43      39.977  27.338  26.458  1.00 25.19           C  
ATOM    341  CG  LYS A  43      41.411  27.198  26.015  1.00 39.37           C  
ATOM    342  CD  LYS A  43      42.125  28.517  25.825  1.00 44.60           C  
ATOM    343  CE  LYS A  43      43.172  28.694  26.919  1.00 63.37           C  
ATOM    344  NZ  LYS A  43      44.498  29.132  26.462  1.00 62.96           N  
ATOM    345  N   SER A  44      36.947  26.487  26.878  1.00 21.95           N  
ATOM    346  CA  SER A  44      35.884  26.155  27.802  1.00 25.21           C  
ATOM    347  C   SER A  44      35.184  24.833  27.376  1.00 39.94           C  
ATOM    348  O   SER A  44      34.822  23.970  28.164  1.00 24.26           O  
ATOM    349  CB  SER A  44      34.962  27.362  27.945  1.00 21.06           C  
ATOM    350  OG  SER A  44      33.599  27.015  28.074  1.00 40.23           O  
ATOM    351  N   GLU A  45      35.029  24.633  26.092  1.00 25.47           N  
ATOM    352  CA  GLU A  45      34.449  23.403  25.623  1.00 22.92           C  
ATOM    353  C   GLU A  45      35.398  22.250  25.950  1.00 22.25           C  
ATOM    354  O   GLU A  45      35.020  21.120  26.336  1.00 21.32           O  
ATOM    355  CB  GLU A  45      34.344  23.565  24.106  1.00 22.81           C  
ATOM    356  CG  GLU A  45      33.093  24.344  23.670  1.00 22.08           C  
ATOM    357  CD  GLU A  45      31.796  23.837  24.245  1.00 47.12           C  
ATOM    358  OE1 GLU A  45      31.325  22.724  24.046  1.00 27.31           O  
ATOM    359  OE2 GLU A  45      31.185  24.756  24.933  1.00 29.73           O  
ATOM    360  N   LEU A  46      36.682  22.511  25.796  1.00 19.56           N  
ATOM    361  CA  LEU A  46      37.663  21.487  26.085  1.00 16.21           C  
ATOM    362  C   LEU A  46      37.595  20.982  27.510  1.00 20.84           C  
ATOM    363  O   LEU A  46      37.559  19.782  27.769  1.00 21.93           O  
ATOM    364  CB  LEU A  46      39.103  21.944  25.790  1.00 18.10           C  
ATOM    365  CG  LEU A  46      40.113  20.869  26.130  1.00 22.75           C  
ATOM    366  CD1 LEU A  46      39.859  19.663  25.253  1.00 23.83           C  
ATOM    367  CD2 LEU A  46      41.475  21.400  25.731  1.00 20.88           C  
ATOM    368  N   ASP A  47      37.571  21.908  28.454  1.00 18.70           N  
ATOM    369  CA  ASP A  47      37.493  21.555  29.882  1.00 24.24           C  
ATOM    370  C   ASP A  47      36.279  20.750  30.224  1.00 16.45           C  
ATOM    371  O   ASP A  47      36.357  19.848  31.060  1.00 20.44           O  
ATOM    372  CB  ASP A  47      37.464  22.794  30.762  1.00 18.63           C  
ATOM    373  CG  ASP A  47      38.828  23.430  30.827  1.00 46.89           C  
ATOM    374  OD1 ASP A  47      39.889  22.842  30.680  1.00 35.61           O  
ATOM    375  OD2 ASP A  47      38.733  24.710  30.962  1.00 34.09           O  
ATOM    376  N   LYS A  48      35.182  21.151  29.571  1.00 31.74           N  
ATOM    377  CA  LYS A  48      33.868  20.527  29.648  1.00 22.06           C  
ATOM    378  C   LYS A  48      33.959  19.110  29.076  1.00 22.23           C  
ATOM    379  O   LYS A  48      33.541  18.165  29.715  1.00 19.96           O  
ATOM    380  CB  LYS A  48      32.836  21.388  28.918  1.00 18.38           C  
ATOM    381  CG  LYS A  48      31.434  20.795  28.817  1.00 18.76           C  
ATOM    382  CD  LYS A  48      30.319  21.788  28.477  1.00 27.51           C  
ATOM    383  CE  LYS A  48      30.436  22.320  27.072  1.00 29.01           C  
ATOM    384  NZ  LYS A  48      29.994  21.317  26.132  1.00 23.17           N  
ATOM    385  N   ALA A  49      34.576  18.956  27.886  1.00 17.20           N  
ATOM    386  CA  ALA A  49      34.746  17.635  27.310  1.00 20.26           C  
ATOM    387  C   ALA A  49      35.649  16.675  28.112  1.00 38.16           C  
ATOM    388  O   ALA A  49      35.384  15.453  28.175  1.00 23.06           O  
ATOM    389  CB  ALA A  49      35.133  17.725  25.833  1.00 14.92           C  
ATOM    390  N   ILE A  50      36.714  17.212  28.742  1.00 23.61           N  
ATOM    391  CA  ILE A  50      37.709  16.445  29.510  1.00 20.00           C  
ATOM    392  C   ILE A  50      37.350  16.244  30.993  1.00 36.48           C  
ATOM    393  O   ILE A  50      37.712  15.240  31.613  1.00 24.52           O  
ATOM    394  CB  ILE A  50      39.175  16.958  29.310  1.00 20.89           C  
ATOM    395  CG1 ILE A  50      39.605  16.922  27.832  1.00 30.66           C  
ATOM    396  CG2 ILE A  50      40.190  16.173  30.133  1.00 21.30           C  
ATOM    397  CD1 ILE A  50      39.496  15.562  27.138  1.00 19.68           C  
ATOM    398  N   GLY A  51      36.653  17.210  31.586  1.00 24.12           N  
ATOM    399  CA  GLY A  51      36.300  17.122  32.988  1.00 25.99           C  
ATOM    400  C   GLY A  51      37.449  17.650  33.837  1.00 41.98           C  
ATOM    401  O   GLY A  51      37.546  17.376  35.019  1.00 36.36           O  
ATOM    402  N   ARG A  52      38.359  18.401  33.236  1.00 30.15           N  
ATOM    403  CA  ARG A  52      39.495  18.940  33.988  1.00 41.53           C  
ATOM    404  C   ARG A  52      39.919  20.253  33.410  1.00 26.67           C  
ATOM    405  O   ARG A  52      39.429  20.601  32.337  1.00 25.63           O  
ATOM    406  CB  ARG A  52      40.674  17.969  34.087  1.00 32.51           C  
ATOM    407  CG  ARG A  52      41.741  18.047  32.992  1.00 34.58           C  
ATOM    408  CD  ARG A  52      42.750  16.940  33.273  1.00 24.13           C  
ATOM    409  NE  ARG A  52      43.870  16.809  32.355  1.00 39.45           N  
ATOM    410  CZ  ARG A  52      44.501  17.819  31.789  1.00 39.19           C  
ATOM    411  NH1 ARG A  52      44.138  19.082  31.997  1.00 53.23           N  
ATOM    412  NH2 ARG A  52      45.502  17.544  30.954  1.00 53.65           N  
ATOM    413  N   ASN A  53      40.749  21.020  34.123  1.00 33.30           N  
ATOM    414  CA  ASN A  53      41.188  22.302  33.567  1.00 30.64           C  
ATOM    415  C   ASN A  53      42.387  21.975  32.766  1.00 49.61           C  
ATOM    416  O   ASN A  53      43.371  21.554  33.341  1.00 35.82           O  
ATOM    417  CB  ASN A  53      41.582  23.341  34.613  1.00 61.08           C  
ATOM    418  CG  ASN A  53      40.371  24.160  34.929  1.00 63.00           C  
ATOM    419  OD1 ASN A  53      39.409  23.610  35.476  1.00 78.35           O  
ATOM    420  ND2 ASN A  53      40.365  25.410  34.479  1.00 67.91           N  
ATOM    421  N   CYS A  54      42.253  22.092  31.467  1.00 24.86           N  
ATOM    422  CA  CYS A  54      43.289  21.647  30.566  1.00 39.39           C  
ATOM    423  C   CYS A  54      44.134  22.764  30.022  1.00 42.86           C  
ATOM    424  O   CYS A  54      45.293  22.566  29.657  1.00 34.94           O  
ATOM    425  CB  CYS A  54      42.590  20.942  29.393  1.00 25.66           C  
ATOM    426  SG  CYS A  54      41.967  19.317  29.871  1.00 34.05           S  
ATOM    427  N   ASN A  55      43.490  23.911  29.890  1.00 42.65           N  
ATOM    428  CA  ASN A  55      44.154  25.067  29.366  1.00 53.62           C  
ATOM    429  C   ASN A  55      44.699  24.733  27.994  1.00 52.18           C  
ATOM    430  O   ASN A  55      45.889  24.840  27.758  1.00 52.52           O  
ATOM    431  CB  ASN A  55      45.284  25.509  30.341  1.00 52.72           C  
ATOM    432  CG  ASN A  55      45.911  26.890  30.147  1.00 52.55           C  
ATOM    433  OD1 ASN A  55      45.347  27.842  29.550  1.00 39.23           O  
ATOM    434  ND2 ASN A  55      47.129  26.987  30.674  1.00 66.98           N  
ATOM    435  N   GLY A  56      43.844  24.269  27.099  1.00 33.49           N  
ATOM    436  CA  GLY A  56      44.312  23.961  25.759  1.00 18.20           C  
ATOM    437  C   GLY A  56      45.241  22.760  25.663  1.00 19.48           C  
ATOM    438  O   GLY A  56      45.788  22.475  24.610  1.00 32.82           O  
ATOM    439  N   VAL A  57      45.422  21.987  26.706  1.00 21.37           N  
ATOM    440  CA  VAL A  57      46.334  20.917  26.435  1.00 18.10           C  
ATOM    441  C   VAL A  57      45.908  19.598  26.979  1.00 30.07           C  
ATOM    442  O   VAL A  57      45.565  19.499  28.146  1.00 32.68           O  
ATOM    443  CB  VAL A  57      47.702  21.242  27.010  1.00 45.60           C  
ATOM    444  CG1 VAL A  57      48.642  20.068  26.833  1.00 26.09           C  
ATOM    445  CG2 VAL A  57      48.241  22.420  26.240  1.00 27.95           C  
ATOM    446  N   ILE A  58      46.045  18.562  26.173  1.00 27.60           N  
ATOM    447  CA  ILE A  58      45.656  17.273  26.687  1.00 35.07           C  
ATOM    448  C   ILE A  58      46.728  16.233  26.512  1.00 21.17           C  
ATOM    449  O   ILE A  58      47.662  16.402  25.752  1.00 35.13           O  
ATOM    450  CB  ILE A  58      44.316  16.825  26.088  1.00 42.03           C  
ATOM    451  CG1 ILE A  58      44.430  16.633  24.580  1.00 17.54           C  
ATOM    452  CG2 ILE A  58      43.231  17.851  26.391  1.00 22.97           C  
ATOM    453  CD1 ILE A  58      43.222  15.927  23.932  1.00 19.99           C  
ATOM    454  N   THR A  59      46.556  15.123  27.214  1.00 24.52           N  
ATOM    455  CA  THR A  59      47.443  14.004  27.122  1.00 19.15           C  
ATOM    456  C   THR A  59      46.989  13.076  25.991  1.00 41.91           C  
ATOM    457  O   THR A  59      45.868  13.140  25.511  1.00 25.16           O  
ATOM    458  CB  THR A  59      47.521  13.227  28.449  1.00 31.95           C  
ATOM    459  OG1 THR A  59      46.393  12.371  28.604  1.00 24.81           O  
ATOM    460  CG2 THR A  59      47.647  14.196  29.613  1.00 31.89           C  
ATOM    461  N   LYS A  60      47.872  12.187  25.577  1.00 23.13           N  
ATOM    462  CA  LYS A  60      47.607  11.297  24.480  1.00 25.51           C  
ATOM    463  C   LYS A  60      46.431  10.383  24.792  1.00 34.02           C  
ATOM    464  O   LYS A  60      45.582  10.024  23.949  1.00 24.23           O  
ATOM    465  CB  LYS A  60      48.880  10.541  24.175  1.00 45.83           C  
ATOM    466  CG  LYS A  60      48.716   9.640  22.987  1.00 49.89           C  
ATOM    467  CD  LYS A  60      50.000   9.097  22.419  1.00 42.78           C  
ATOM    468  CE  LYS A  60      49.632   7.846  21.647  1.00 60.58           C  
ATOM    469  NZ  LYS A  60      50.311   7.685  20.357  1.00 70.50           N  
ATOM    470  N   ASP A  61      46.403  10.041  26.059  1.00 17.97           N  
ATOM    471  CA  ASP A  61      45.361   9.221  26.637  1.00 33.52           C  
ATOM    472  C   ASP A  61      43.975   9.855  26.535  1.00 21.54           C  
ATOM    473  O   ASP A  61      42.992   9.161  26.271  1.00 30.04           O  
ATOM    474  CB  ASP A  61      45.710   8.870  28.080  1.00 26.32           C  
ATOM    475  CG  ASP A  61      46.511   7.613  28.099  1.00 55.07           C  
ATOM    476  OD1 ASP A  61      47.603   7.665  27.370  1.00 58.13           O  
ATOM    477  OD2 ASP A  61      46.106   6.614  28.643  1.00 73.07           O  
ATOM    478  N   GLU A  62      43.932  11.168  26.753  1.00 26.10           N  
ATOM    479  CA  GLU A  62      42.707  11.949  26.665  1.00 19.35           C  
ATOM    480  C   GLU A  62      42.223  12.061  25.225  1.00 26.04           C  
ATOM    481  O   GLU A  62      41.025  11.949  24.996  1.00 30.11           O  
ATOM    482  CB  GLU A  62      42.860  13.304  27.332  1.00 17.03           C  
ATOM    483  CG  GLU A  62      42.936  13.139  28.854  1.00 19.90           C  
ATOM    484  CD  GLU A  62      43.398  14.421  29.487  1.00 28.95           C  
ATOM    485  OE1 GLU A  62      43.900  15.355  28.870  1.00 30.61           O  
ATOM    486  OE2 GLU A  62      43.118  14.461  30.755  1.00 30.44           O  
ATOM    487  N   ALA A  63      43.172  12.178  24.263  1.00 19.50           N  
ATOM    488  CA  ALA A  63      42.875  12.229  22.828  1.00 33.84           C  
ATOM    489  C   ALA A  63      42.186  10.947  22.334  1.00 18.64           C  
ATOM    490  O   ALA A  63      41.254  11.024  21.538  1.00 19.19           O  
ATOM    491  CB  ALA A  63      44.103  12.534  21.987  1.00 14.45           C  
ATOM    492  N   GLU A  64      42.687   9.810  22.849  1.00 22.29           N  
ATOM    493  CA  GLU A  64      42.196   8.474  22.556  1.00 15.52           C  
ATOM    494  C   GLU A  64      40.829   8.208  23.105  1.00 15.53           C  
ATOM    495  O   GLU A  64      40.029   7.549  22.446  1.00 20.26           O  
ATOM    496  CB  GLU A  64      43.152   7.354  22.985  1.00 32.63           C  
ATOM    497  CG  GLU A  64      44.162   7.151  21.853  1.00 30.78           C  
ATOM    498  CD  GLU A  64      45.431   6.550  22.319  1.00 52.24           C  
ATOM    499  OE1 GLU A  64      45.552   6.010  23.411  1.00 40.33           O  
ATOM    500  OE2 GLU A  64      46.376   6.699  21.426  1.00 50.80           O  
ATOM    501  N   LYS A  65      40.582   8.694  24.311  1.00 18.21           N  
ATOM    502  CA  LYS A  65      39.287   8.568  24.944  1.00 16.64           C  
ATOM    503  C   LYS A  65      38.265   9.301  24.103  1.00 18.48           C  
ATOM    504  O   LYS A  65      37.233   8.749  23.700  1.00 20.66           O  
ATOM    505  CB  LYS A  65      39.321   9.192  26.312  1.00 20.94           C  
ATOM    506  CG  LYS A  65      37.959   9.121  26.943  1.00 39.09           C  
ATOM    507  CD  LYS A  65      38.086   8.846  28.421  1.00 58.18           C  
ATOM    508  CE  LYS A  65      37.405   7.555  28.845  1.00 66.55           C  
ATOM    509  NZ  LYS A  65      36.768   7.618  30.172  1.00 71.26           N  
ATOM    510  N   LEU A  66      38.586  10.550  23.748  1.00 20.13           N  
ATOM    511  CA  LEU A  66      37.732  11.364  22.869  1.00 11.76           C  
ATOM    512  C   LEU A  66      37.432  10.663  21.541  1.00 11.56           C  
ATOM    513  O   LEU A  66      36.299  10.633  21.052  1.00 12.13           O  
ATOM    514  CB  LEU A  66      38.302  12.792  22.597  1.00 14.42           C  
ATOM    515  CG  LEU A  66      38.196  13.755  23.797  1.00 30.11           C  
ATOM    516  CD1 LEU A  66      38.905  15.074  23.497  1.00 31.62           C  
ATOM    517  CD2 LEU A  66      36.741  14.038  24.157  1.00 14.82           C  
ATOM    518  N   PHE A  67      38.511  10.064  20.968  1.00 12.52           N  
ATOM    519  CA  PHE A  67      38.466   9.353  19.699  1.00 10.71           C  
ATOM    520  C   PHE A  67      37.538   8.120  19.764  1.00 14.85           C  
ATOM    521  O   PHE A  67      36.671   7.901  18.917  1.00 14.64           O  
ATOM    522  CB  PHE A  67      39.905   8.960  19.358  1.00 11.82           C  
ATOM    523  CG  PHE A  67      40.059   8.396  17.968  1.00 12.90           C  
ATOM    524  CD1 PHE A  67      39.222   8.827  16.945  1.00 17.03           C  
ATOM    525  CD2 PHE A  67      41.129   7.571  17.667  1.00 14.44           C  
ATOM    526  CE1 PHE A  67      39.428   8.372  15.645  1.00 16.22           C  
ATOM    527  CE2 PHE A  67      41.369   7.139  16.376  1.00 14.89           C  
ATOM    528  CZ  PHE A  67      40.479   7.512  15.367  1.00 11.34           C  
ATOM    529  N   ASN A  68      37.666   7.369  20.832  1.00 13.83           N  
ATOM    530  CA  ASN A  68      36.800   6.228  21.065  1.00  9.36           C  
ATOM    531  C   ASN A  68      35.338   6.680  21.102  1.00 16.04           C  
ATOM    532  O   ASN A  68      34.444   6.073  20.490  1.00 14.13           O  
ATOM    533  CB  ASN A  68      37.178   5.512  22.395  1.00 10.86           C  
ATOM    534  CG  ASN A  68      38.373   4.576  22.174  1.00 20.27           C  
ATOM    535  OD1 ASN A  68      38.569   4.104  21.065  1.00 22.67           O  
ATOM    536  ND2 ASN A  68      39.219   4.378  23.197  1.00 20.22           N  
ATOM    537  N   GLN A  69      35.097   7.775  21.805  1.00  8.75           N  
ATOM    538  CA  GLN A  69      33.759   8.336  21.910  1.00 12.43           C  
ATOM    539  C   GLN A  69      33.167   8.761  20.597  1.00 16.49           C  
ATOM    540  O   GLN A  69      31.942   8.566  20.410  1.00 17.37           O  
ATOM    541  CB  GLN A  69      33.663   9.558  22.849  1.00 14.84           C  
ATOM    542  CG  GLN A  69      33.938   9.098  24.286  1.00 10.04           C  
ATOM    543  CD  GLN A  69      34.127  10.185  25.298  1.00 22.03           C  
ATOM    544  OE1 GLN A  69      34.219   9.833  26.462  1.00 19.36           O  
ATOM    545  NE2 GLN A  69      34.093  11.471  24.899  1.00 11.12           N  
ATOM    546  N   ASP A  70      34.016   9.423  19.776  1.00 13.16           N  
ATOM    547  CA  ASP A  70      33.620   9.943  18.478  1.00 13.52           C  
ATOM    548  C   ASP A  70      33.284   8.888  17.460  1.00 14.47           C  
ATOM    549  O   ASP A  70      32.349   9.037  16.653  1.00 17.44           O  
ATOM    550  CB  ASP A  70      34.590  11.016  17.871  1.00 11.36           C  
ATOM    551  CG  ASP A  70      34.626  12.279  18.679  1.00 19.83           C  
ATOM    552  OD1 ASP A  70      33.767  12.574  19.480  1.00 22.28           O  
ATOM    553  OD2 ASP A  70      35.745  12.962  18.551  1.00 17.26           O  
ATOM    554  N   VAL A  71      34.083   7.794  17.480  1.00 18.27           N  
ATOM    555  CA  VAL A  71      33.889   6.716  16.527  1.00 17.12           C  
ATOM    556  C   VAL A  71      32.579   5.994  16.845  1.00 17.03           C  
ATOM    557  O   VAL A  71      31.759   5.739  15.987  1.00 12.53           O  
ATOM    558  CB  VAL A  71      35.120   5.769  16.392  1.00 19.37           C  
ATOM    559  CG1 VAL A  71      34.745   4.591  15.551  1.00  7.93           C  
ATOM    560  CG2 VAL A  71      36.303   6.410  15.693  1.00 12.87           C  
ATOM    561  N   ASP A  72      32.372   5.748  18.140  1.00 13.61           N  
ATOM    562  CA  ASP A  72      31.157   5.121  18.644  1.00 19.55           C  
ATOM    563  C   ASP A  72      29.907   5.926  18.311  1.00 23.74           C  
ATOM    564  O   ASP A  72      28.877   5.392  17.834  1.00 22.63           O  
ATOM    565  CB  ASP A  72      31.282   4.913  20.168  1.00 11.98           C  
ATOM    566  CG  ASP A  72      30.159   4.089  20.717  1.00 25.85           C  
ATOM    567  OD1 ASP A  72      30.189   2.877  20.280  1.00 16.74           O  
ATOM    568  OD2 ASP A  72      29.365   4.485  21.538  1.00 23.53           O  
ATOM    569  N   ALA A  73      29.963   7.224  18.574  1.00 15.14           N  
ATOM    570  CA  ALA A  73      28.836   8.094  18.245  1.00 14.28           C  
ATOM    571  C   ALA A  73      28.560   8.058  16.749  1.00 19.35           C  
ATOM    572  O   ALA A  73      27.411   8.165  16.339  1.00 15.77           O  
ATOM    573  CB  ALA A  73      29.107   9.539  18.597  1.00 19.71           C  
ATOM    574  N   ALA A  74      29.616   7.925  15.931  1.00 16.69           N  
ATOM    575  CA  ALA A  74      29.458   7.910  14.450  1.00 14.48           C  
ATOM    576  C   ALA A  74      28.722   6.652  14.014  1.00 19.90           C  
ATOM    577  O   ALA A  74      27.756   6.673  13.250  1.00 18.88           O  
ATOM    578  CB  ALA A  74      30.817   8.036  13.760  1.00 16.94           C  
ATOM    579  N   VAL A  75      29.207   5.521  14.522  1.00 15.63           N  
ATOM    580  CA  VAL A  75      28.532   4.233  14.303  1.00 15.90           C  
ATOM    581  C   VAL A  75      27.083   4.244  14.827  1.00 20.22           C  
ATOM    582  O   VAL A  75      26.159   3.882  14.086  1.00 25.20           O  
ATOM    583  CB  VAL A  75      29.303   3.047  14.894  1.00 18.82           C  
ATOM    584  CG1 VAL A  75      28.552   1.724  14.656  1.00 13.53           C  
ATOM    585  CG2 VAL A  75      30.718   3.043  14.296  1.00 18.47           C  
ATOM    586  N   ARG A  76      26.837   4.581  16.097  1.00 16.48           N  
ATOM    587  CA  ARG A  76      25.429   4.582  16.528  1.00 16.71           C  
ATOM    588  C   ARG A  76      24.601   5.525  15.703  1.00 22.88           C  
ATOM    589  O   ARG A  76      23.475   5.219  15.373  1.00 25.83           O  
ATOM    590  CB  ARG A  76      25.308   4.943  17.976  1.00 25.44           C  
ATOM    591  CG  ARG A  76      25.715   3.746  18.817  1.00 36.62           C  
ATOM    592  CD  ARG A  76      25.671   3.984  20.327  1.00 41.25           C  
ATOM    593  NE  ARG A  76      26.755   4.852  20.774  1.00 38.82           N  
ATOM    594  CZ  ARG A  76      26.662   6.181  20.929  1.00 62.53           C  
ATOM    595  NH1 ARG A  76      25.534   6.854  20.718  1.00 52.52           N  
ATOM    596  NH2 ARG A  76      27.741   6.860  21.307  1.00 32.27           N  
ATOM    597  N   GLY A  77      25.172   6.670  15.300  1.00 18.03           N  
ATOM    598  CA  GLY A  77      24.430   7.613  14.495  1.00 13.11           C  
ATOM    599  C   GLY A  77      23.948   7.064  13.148  1.00 26.69           C  
ATOM    600  O   GLY A  77      22.832   7.304  12.694  1.00 20.15           O  
ATOM    601  N   ILE A  78      24.840   6.363  12.459  1.00 25.53           N  
ATOM    602  CA  ILE A  78      24.490   5.763  11.179  1.00 20.35           C  
ATOM    603  C   ILE A  78      23.346   4.745  11.376  1.00 25.48           C  
ATOM    604  O   ILE A  78      22.466   4.624  10.520  1.00 21.50           O  
ATOM    605  CB  ILE A  78      25.701   5.010  10.549  1.00 14.76           C  
ATOM    606  CG1 ILE A  78      26.826   5.928  10.028  1.00 14.99           C  
ATOM    607  CG2 ILE A  78      25.294   3.967   9.517  1.00 11.76           C  
ATOM    608  CD1 ILE A  78      28.180   5.219   9.742  1.00 16.50           C  
ATOM    609  N   LEU A  79      23.395   3.974  12.456  1.00 15.45           N  
ATOM    610  CA  LEU A  79      22.460   2.879  12.701  1.00 20.76           C  
ATOM    611  C   LEU A  79      21.065   3.302  13.153  1.00 34.68           C  
ATOM    612  O   LEU A  79      20.118   2.520  13.075  1.00 34.29           O  
ATOM    613  CB  LEU A  79      23.038   1.740  13.560  1.00 21.96           C  
ATOM    614  CG  LEU A  79      24.302   1.085  13.001  1.00 27.72           C  
ATOM    615  CD1 LEU A  79      24.880   0.161  14.037  1.00 20.43           C  
ATOM    616  CD2 LEU A  79      23.960   0.179  11.843  1.00 29.53           C  
ATOM    617  N   ARG A  80      20.982   4.538  13.605  1.00 20.63           N  
ATOM    618  CA  ARG A  80      19.769   5.183  14.073  1.00 28.33           C  
ATOM    619  C   ARG A  80      19.294   6.093  12.954  1.00 27.28           C  
ATOM    620  O   ARG A  80      18.277   6.748  13.048  1.00 40.33           O  
ATOM    621  CB  ARG A  80      20.012   6.053  15.332  1.00 25.77           C  
ATOM    622  CG  ARG A  80      19.613   5.398  16.672  1.00 54.98           C  
ATOM    623  CD  ARG A  80      20.674   5.453  17.819  1.00 77.67           C  
ATOM    624  NE  ARG A  80      21.035   4.218  18.604  1.00 71.07           N  
ATOM    625  CZ  ARG A  80      21.596   4.223  19.864  1.00 63.39           C  
ATOM    626  NH1 ARG A  80      21.850   5.349  20.519  1.00 60.53           N  
ATOM    627  NH2 ARG A  80      21.919   3.094  20.520  1.00 58.21           N  
ATOM    628  N   ASN A  81      20.030   6.190  11.879  1.00 26.80           N  
ATOM    629  CA  ASN A  81      19.564   7.096  10.873  1.00 23.06           C  
ATOM    630  C   ASN A  81      18.889   6.359   9.698  1.00 33.07           C  
ATOM    631  O   ASN A  81      19.389   5.368   9.189  1.00 24.70           O  
ATOM    632  CB  ASN A  81      20.627   8.130  10.538  1.00 17.91           C  
ATOM    633  CG  ASN A  81      20.304   9.133   9.463  1.00 29.47           C  
ATOM    634  OD1 ASN A  81      19.926   8.782   8.324  1.00 25.31           O  
ATOM    635  ND2 ASN A  81      20.584  10.395   9.777  1.00 30.53           N  
ATOM    636  N   ALA A  82      17.694   6.811   9.325  1.00 50.62           N  
ATOM    637  CA  ALA A  82      16.881   6.172   8.301  1.00 28.39           C  
ATOM    638  C   ALA A  82      17.450   6.222   6.898  1.00 22.31           C  
ATOM    639  O   ALA A  82      17.159   5.392   6.042  1.00 32.55           O  
ATOM    640  CB  ALA A  82      15.488   6.776   8.313  1.00 31.10           C  
ATOM    641  N   LYS A  83      18.288   7.208   6.667  1.00 31.48           N  
ATOM    642  CA  LYS A  83      18.880   7.319   5.376  1.00 30.86           C  
ATOM    643  C   LYS A  83      20.177   6.521   5.260  1.00 24.85           C  
ATOM    644  O   LYS A  83      20.468   5.933   4.229  1.00 24.79           O  
ATOM    645  CB  LYS A  83      19.131   8.779   5.061  1.00 31.76           C  
ATOM    646  CG  LYS A  83      17.965   9.386   4.317  1.00 50.36           C  
ATOM    647  CD  LYS A  83      17.205  10.367   5.182  1.00 52.24           C  
ATOM    648  CE  LYS A  83      16.042  11.025   4.450  1.00 58.79           C  
ATOM    649  NZ  LYS A  83      16.303  12.425   4.088  1.00 72.78           N  
ATOM    650  N   LEU A  84      20.942   6.537   6.334  1.00 25.01           N  
ATOM    651  CA  LEU A  84      22.257   5.914   6.378  1.00 24.53           C  
ATOM    652  C   LEU A  84      22.236   4.412   6.658  1.00 22.42           C  
ATOM    653  O   LEU A  84      23.016   3.648   6.086  1.00 18.75           O  
ATOM    654  CB  LEU A  84      23.141   6.676   7.404  1.00 17.90           C  
ATOM    655  CG  LEU A  84      23.299   8.163   7.051  1.00 22.34           C  
ATOM    656  CD1 LEU A  84      24.162   8.893   8.064  1.00 14.29           C  
ATOM    657  CD2 LEU A  84      23.918   8.269   5.665  1.00 16.83           C  
ATOM    658  N   LYS A  85      21.393   4.011   7.587  1.00 15.44           N  
ATOM    659  CA  LYS A  85      21.321   2.629   8.023  1.00 16.12           C  
ATOM    660  C   LYS A  85      21.234   1.596   6.895  1.00 18.67           C  
ATOM    661  O   LYS A  85      21.894   0.553   6.923  1.00 20.49           O  
ATOM    662  CB  LYS A  85      20.256   2.394   9.098  1.00 12.67           C  
ATOM    663  CG  LYS A  85      20.220   0.927   9.478  1.00 25.06           C  
ATOM    664  CD  LYS A  85      19.151   0.514  10.467  1.00 28.77           C  
ATOM    665  CE  LYS A  85      19.614  -0.724  11.181  1.00 45.35           C  
ATOM    666  NZ  LYS A  85      19.411  -1.889  10.319  1.00 41.93           N  
ATOM    667  N   PRO A  86      20.375   1.842   5.932  1.00 18.82           N  
ATOM    668  CA  PRO A  86      20.177   0.917   4.850  1.00 21.37           C  
ATOM    669  C   PRO A  86      21.360   0.836   3.931  1.00 25.03           C  
ATOM    670  O   PRO A  86      21.671  -0.225   3.409  1.00 16.35           O  
ATOM    671  CB  PRO A  86      18.914   1.352   4.090  1.00 19.72           C  
ATOM    672  CG  PRO A  86      18.258   2.435   4.928  1.00 24.66           C  
ATOM    673  CD  PRO A  86      19.161   2.695   6.120  1.00 25.33           C  
ATOM    674  N   VAL A  87      22.025   1.965   3.719  1.00 13.58           N  
ATOM    675  CA  VAL A  87      23.250   1.953   2.938  1.00 22.78           C  
ATOM    676  C   VAL A  87      24.323   1.143   3.672  1.00 11.55           C  
ATOM    677  O   VAL A  87      24.988   0.274   3.118  1.00 16.78           O  
ATOM    678  CB  VAL A  87      23.766   3.361   2.708  1.00 39.42           C  
ATOM    679  CG1 VAL A  87      25.019   3.278   1.823  1.00 14.43           C  
ATOM    680  CG2 VAL A  87      22.639   4.235   2.130  1.00 16.02           C  
ATOM    681  N   TYR A  88      24.508   1.413   4.968  1.00 13.78           N  
ATOM    682  CA  TYR A  88      25.482   0.688   5.767  1.00 12.74           C  
ATOM    683  C   TYR A  88      25.239  -0.809   5.767  1.00 11.04           C  
ATOM    684  O   TYR A  88      26.163  -1.612   5.521  1.00 16.79           O  
ATOM    685  CB  TYR A  88      25.490   1.240   7.195  1.00 15.66           C  
ATOM    686  CG  TYR A  88      26.626   0.756   8.052  1.00  9.94           C  
ATOM    687  CD1 TYR A  88      26.470  -0.383   8.852  1.00 19.75           C  
ATOM    688  CD2 TYR A  88      27.813   1.484   8.174  1.00 15.50           C  
ATOM    689  CE1 TYR A  88      27.471  -0.835   9.724  1.00 12.80           C  
ATOM    690  CE2 TYR A  88      28.785   1.087   9.098  1.00 25.62           C  
ATOM    691  CZ  TYR A  88      28.648  -0.090   9.839  1.00 30.20           C  
ATOM    692  OH  TYR A  88      29.665  -0.519  10.655  1.00 25.95           O  
ATOM    693  N   ASP A  89      23.993  -1.184   5.966  1.00 16.50           N  
ATOM    694  CA  ASP A  89      23.609  -2.622   5.951  1.00 14.38           C  
ATOM    695  C   ASP A  89      23.922  -3.287   4.636  1.00 23.27           C  
ATOM    696  O   ASP A  89      24.234  -4.480   4.579  1.00 22.72           O  
ATOM    697  CB  ASP A  89      22.102  -2.795   6.182  1.00 15.94           C  
ATOM    698  CG  ASP A  89      21.659  -2.490   7.587  1.00 23.72           C  
ATOM    699  OD1 ASP A  89      22.596  -2.548   8.516  1.00 23.83           O  
ATOM    700  OD2 ASP A  89      20.519  -2.185   7.811  1.00 31.58           O  
ATOM    701  N   SER A  90      23.804  -2.534   3.550  1.00 15.91           N  
ATOM    702  CA  SER A  90      24.082  -3.134   2.270  1.00 13.33           C  
ATOM    703  C   SER A  90      25.542  -3.304   1.964  1.00 22.12           C  
ATOM    704  O   SER A  90      25.856  -3.964   0.983  1.00 19.33           O  
ATOM    705  CB  SER A  90      23.453  -2.368   1.125  1.00 12.66           C  
ATOM    706  OG  SER A  90      24.251  -1.200   0.868  1.00 15.60           O  
ATOM    707  N   LEU A  91      26.449  -2.667   2.734  1.00 16.32           N  
ATOM    708  CA  LEU A  91      27.874  -2.686   2.364  1.00 12.78           C  
ATOM    709  C   LEU A  91      28.741  -3.809   2.955  1.00  8.96           C  
ATOM    710  O   LEU A  91      28.496  -4.272   4.079  1.00 18.58           O  
ATOM    711  CB  LEU A  91      28.502  -1.315   2.794  1.00 14.49           C  
ATOM    712  CG  LEU A  91      28.020  -0.021   2.063  1.00 21.67           C  
ATOM    713  CD1 LEU A  91      28.578   1.287   2.667  1.00 23.75           C  
ATOM    714  CD2 LEU A  91      28.385  -0.065   0.583  1.00 17.34           C  
ATOM    715  N   ASP A  92      29.864  -4.098   2.282  1.00 13.31           N  
ATOM    716  CA  ASP A  92      30.901  -4.969   2.809  1.00 16.89           C  
ATOM    717  C   ASP A  92      31.676  -4.201   3.900  1.00 20.85           C  
ATOM    718  O   ASP A  92      31.510  -2.985   4.105  1.00 14.63           O  
ATOM    719  CB  ASP A  92      31.851  -5.465   1.710  1.00 14.29           C  
ATOM    720  CG  ASP A  92      32.521  -4.266   1.044  1.00 26.30           C  
ATOM    721  OD1 ASP A  92      31.872  -3.778   0.036  1.00 21.38           O  
ATOM    722  OD2 ASP A  92      33.571  -3.799   1.430  1.00 23.68           O  
ATOM    723  N   ALA A  93      32.518  -4.926   4.625  1.00 17.71           N  
ATOM    724  CA  ALA A  93      33.243  -4.383   5.770  1.00 19.78           C  
ATOM    725  C   ALA A  93      34.130  -3.178   5.505  1.00 20.00           C  
ATOM    726  O   ALA A  93      34.198  -2.286   6.357  1.00 20.73           O  
ATOM    727  CB  ALA A  93      33.973  -5.432   6.574  1.00 14.74           C  
ATOM    728  N   VAL A  94      34.833  -3.186   4.371  1.00 20.16           N  
ATOM    729  CA  VAL A  94      35.746  -2.091   4.028  1.00 27.47           C  
ATOM    730  C   VAL A  94      34.977  -0.829   3.706  1.00 21.33           C  
ATOM    731  O   VAL A  94      35.213   0.224   4.299  1.00 23.70           O  
ATOM    732  CB  VAL A  94      36.849  -2.457   3.006  1.00 11.64           C  
ATOM    733  CG1 VAL A  94      37.825  -1.288   2.783  1.00 15.92           C  
ATOM    734  CG2 VAL A  94      37.626  -3.675   3.533  1.00 14.41           C  
ATOM    735  N   ARG A  95      34.032  -0.941   2.784  1.00 15.34           N  
ATOM    736  CA  ARG A  95      33.206   0.190   2.422  1.00 11.53           C  
ATOM    737  C   ARG A  95      32.447   0.707   3.635  1.00 17.21           C  
ATOM    738  O   ARG A  95      32.161   1.897   3.760  1.00 14.80           O  
ATOM    739  CB  ARG A  95      32.288  -0.188   1.283  1.00 10.22           C  
ATOM    740  CG  ARG A  95      33.094  -0.413   0.016  1.00  8.70           C  
ATOM    741  CD  ARG A  95      32.211  -0.679  -1.174  1.00  9.76           C  
ATOM    742  NE  ARG A  95      32.892  -0.731  -2.472  1.00 10.42           N  
ATOM    743  CZ  ARG A  95      33.258  -1.868  -3.047  1.00 29.84           C  
ATOM    744  NH1 ARG A  95      33.064  -3.016  -2.393  1.00 16.36           N  
ATOM    745  NH2 ARG A  95      33.824  -1.877  -4.266  1.00 15.81           N  
ATOM    746  N   ARG A  96      32.147  -0.168   4.590  1.00  7.47           N  
ATOM    747  CA  ARG A  96      31.482   0.310   5.809  1.00 20.76           C  
ATOM    748  C   ARG A  96      32.368   1.312   6.555  1.00 17.58           C  
ATOM    749  O   ARG A  96      31.850   2.283   7.116  1.00 14.19           O  
ATOM    750  CB  ARG A  96      31.042  -0.746   6.821  1.00  6.78           C  
ATOM    751  CG  ARG A  96      29.725  -1.403   6.400  1.00  6.70           C  
ATOM    752  CD  ARG A  96      29.404  -2.703   7.167  1.00 11.14           C  
ATOM    753  NE  ARG A  96      28.121  -3.290   6.692  1.00 11.95           N  
ATOM    754  CZ  ARG A  96      27.630  -4.432   7.109  1.00 17.79           C  
ATOM    755  NH1 ARG A  96      28.245  -5.114   8.051  1.00 22.20           N  
ATOM    756  NH2 ARG A  96      26.482  -4.920   6.586  1.00 13.97           N  
ATOM    757  N   CYS A  97      33.676   1.044   6.553  1.00 16.73           N  
ATOM    758  CA  CYS A  97      34.639   1.933   7.203  1.00 17.47           C  
ATOM    759  C   CYS A  97      34.677   3.289   6.543  1.00 14.22           C  
ATOM    760  O   CYS A  97      34.760   4.302   7.240  1.00 14.33           O  
ATOM    761  CB  CYS A  97      36.042   1.353   7.241  1.00  7.25           C  
ATOM    762  SG  CYS A  97      36.155  -0.122   8.307  1.00 19.59           S  
ATOM    763  N   ALA A  98      34.569   3.303   5.214  1.00 12.21           N  
ATOM    764  CA  ALA A  98      34.524   4.533   4.462  1.00 14.91           C  
ATOM    765  C   ALA A  98      33.324   5.457   4.805  1.00 26.09           C  
ATOM    766  O   ALA A  98      33.445   6.663   4.880  1.00 18.34           O  
ATOM    767  CB  ALA A  98      34.617   4.256   2.941  1.00  9.36           C  
ATOM    768  N   LEU A  99      32.132   4.908   4.976  1.00 12.69           N  
ATOM    769  CA  LEU A  99      30.970   5.677   5.342  1.00  7.69           C  
ATOM    770  C   LEU A  99      31.163   6.207   6.747  1.00  6.85           C  
ATOM    771  O   LEU A  99      30.787   7.366   7.047  1.00 18.52           O  
ATOM    772  CB  LEU A  99      29.738   4.714   5.308  1.00 11.77           C  
ATOM    773  CG  LEU A  99      28.406   5.392   5.576  1.00 17.77           C  
ATOM    774  CD1 LEU A  99      28.255   6.431   4.497  1.00 22.46           C  
ATOM    775  CD2 LEU A  99      27.259   4.397   5.368  1.00 10.00           C  
ATOM    776  N   ILE A 100      31.744   5.351   7.620  1.00 11.03           N  
ATOM    777  CA  ILE A 100      32.027   5.738   9.012  1.00 11.88           C  
ATOM    778  C   ILE A 100      32.920   6.974   9.008  1.00 29.83           C  
ATOM    779  O   ILE A 100      32.733   7.911   9.774  1.00 13.88           O  
ATOM    780  CB  ILE A 100      32.622   4.659   9.971  1.00 13.30           C  
ATOM    781  CG1 ILE A 100      31.633   3.521  10.260  1.00 11.03           C  
ATOM    782  CG2 ILE A 100      33.047   5.272  11.325  1.00  6.46           C  
ATOM    783  CD1 ILE A 100      32.243   2.256  10.869  1.00  5.92           C  
ATOM    784  N   ASN A 101      33.942   6.929   8.155  1.00 12.05           N  
ATOM    785  CA  ASN A 101      34.906   7.997   7.995  1.00  9.70           C  
ATOM    786  C   ASN A 101      34.213   9.330   7.612  1.00 10.93           C  
ATOM    787  O   ASN A 101      34.399  10.388   8.231  1.00 17.22           O  
ATOM    788  CB  ASN A 101      35.958   7.549   6.931  1.00 16.45           C  
ATOM    789  CG  ASN A 101      37.187   8.439   6.850  1.00 29.51           C  
ATOM    790  OD1 ASN A 101      37.045   9.659   6.657  1.00 26.43           O  
ATOM    791  ND2 ASN A 101      38.391   7.879   6.944  1.00 14.72           N  
ATOM    792  N   MET A 102      33.376   9.276   6.585  1.00 14.36           N  
ATOM    793  CA  MET A 102      32.614  10.429   6.170  1.00 20.04           C  
ATOM    794  C   MET A 102      31.726  10.952   7.283  1.00 22.46           C  
ATOM    795  O   MET A 102      31.609  12.152   7.505  1.00 17.73           O  
ATOM    796  CB  MET A 102      31.721  10.133   4.969  1.00 13.21           C  
ATOM    797  CG  MET A 102      32.553   9.985   3.734  1.00 12.13           C  
ATOM    798  SD  MET A 102      31.423   9.793   2.329  1.00 25.36           S  
ATOM    799  CE  MET A 102      30.951  11.505   2.005  1.00 30.00           C  
ATOM    800  N   VAL A 103      31.093  10.070   8.007  1.00 15.94           N  
ATOM    801  CA  VAL A 103      30.242  10.537   9.087  1.00 16.15           C  
ATOM    802  C   VAL A 103      31.020  11.161  10.255  1.00 23.67           C  
ATOM    803  O   VAL A 103      30.612  12.090  10.908  1.00 16.67           O  
ATOM    804  CB  VAL A 103      29.282   9.433   9.526  1.00 16.66           C  
ATOM    805  CG1 VAL A 103      28.526   9.824  10.789  1.00 10.32           C  
ATOM    806  CG2 VAL A 103      28.305   9.088   8.387  1.00 12.44           C  
ATOM    807  N   PHE A 104      32.164  10.610  10.601  1.00 12.18           N  
ATOM    808  CA  PHE A 104      32.915  11.148  11.648  1.00 11.08           C  
ATOM    809  C   PHE A 104      33.349  12.577  11.229  1.00 14.18           C  
ATOM    810  O   PHE A 104      33.330  13.539  11.954  1.00 14.13           O  
ATOM    811  CB  PHE A 104      34.140  10.237  11.715  1.00 12.41           C  
ATOM    812  CG  PHE A 104      35.169  10.718  12.693  1.00 15.17           C  
ATOM    813  CD1 PHE A 104      36.149  11.648  12.327  1.00 16.22           C  
ATOM    814  CD2 PHE A 104      35.201  10.187  13.978  1.00 19.28           C  
ATOM    815  CE1 PHE A 104      37.113  12.031  13.265  1.00 21.85           C  
ATOM    816  CE2 PHE A 104      36.147  10.572  14.919  1.00 14.01           C  
ATOM    817  CZ  PHE A 104      37.077  11.533  14.570  1.00 11.65           C  
ATOM    818  N   GLU A 105      33.715  12.731   9.976  1.00 10.81           N  
ATOM    819  CA  GLU A 105      34.162  14.031   9.540  1.00 10.35           C  
ATOM    820  C   GLU A 105      33.066  15.060   9.357  1.00 18.30           C  
ATOM    821  O   GLU A 105      33.200  16.210   9.712  1.00 22.02           O  
ATOM    822  CB  GLU A 105      34.923  13.911   8.186  1.00 18.73           C  
ATOM    823  CG  GLU A 105      35.742  15.172   7.769  1.00 28.47           C  
ATOM    824  CD  GLU A 105      36.122  15.323   6.288  1.00 30.21           C  
ATOM    825  OE1 GLU A 105      36.140  14.212   5.599  1.00 22.92           O  
ATOM    826  OE2 GLU A 105      36.409  16.391   5.764  1.00 52.51           O  
ATOM    827  N   MET A 106      31.967  14.652   8.777  1.00 19.15           N  
ATOM    828  CA  MET A 106      30.995  15.574   8.344  1.00 19.54           C  
ATOM    829  C   MET A 106      29.628  15.491   9.015  1.00 39.00           C  
ATOM    830  O   MET A 106      28.695  16.258   8.796  1.00 29.16           O  
ATOM    831  CB  MET A 106      31.231  15.595   6.755  1.00 17.76           C  
ATOM    832  CG  MET A 106      30.292  14.990   5.749  1.00 21.42           C  
ATOM    833  SD  MET A 106      30.919  15.154   4.043  1.00 37.52           S  
ATOM    834  CE  MET A 106      32.560  14.446   4.266  1.00 54.73           C  
ATOM    835  N   GLY A 107      29.499  14.613   9.980  1.00 15.15           N  
ATOM    836  CA  GLY A 107      28.199  14.465  10.580  1.00 16.54           C  
ATOM    837  C   GLY A 107      27.177  13.704   9.685  1.00 12.32           C  
ATOM    838  O   GLY A 107      27.189  13.644   8.451  1.00 23.46           O  
ATOM    839  N   GLU A 108      26.217  13.149  10.378  1.00 19.78           N  
ATOM    840  CA  GLU A 108      25.152  12.331   9.846  1.00 18.67           C  
ATOM    841  C   GLU A 108      24.268  13.098   8.878  1.00 37.23           C  
ATOM    842  O   GLU A 108      23.915  12.646   7.774  1.00 24.36           O  
ATOM    843  CB  GLU A 108      24.479  11.809  11.119  1.00 22.93           C  
ATOM    844  CG  GLU A 108      23.359  10.813  10.944  1.00 43.59           C  
ATOM    845  CD  GLU A 108      22.479  10.871  12.162  1.00 64.21           C  
ATOM    846  OE1 GLU A 108      23.163  11.067  13.259  1.00 57.29           O  
ATOM    847  OE2 GLU A 108      21.265  10.759  12.121  1.00 48.74           O  
ATOM    848  N   THR A 109      24.008  14.326   9.272  1.00 39.19           N  
ATOM    849  CA  THR A 109      23.242  15.256   8.491  1.00 26.79           C  
ATOM    850  C   THR A 109      23.923  15.599   7.177  1.00 33.94           C  
ATOM    851  O   THR A 109      23.303  15.547   6.123  1.00 35.66           O  
ATOM    852  CB  THR A 109      22.915  16.502   9.316  1.00 30.06           C  
ATOM    853  OG1 THR A 109      22.057  16.110  10.373  1.00 47.64           O  
ATOM    854  CG2 THR A 109      22.253  17.507   8.393  1.00 30.22           C  
ATOM    855  N   GLY A 110      25.225  15.854   7.235  1.00 21.38           N  
ATOM    856  CA  GLY A 110      25.974  16.139   6.028  1.00 21.34           C  
ATOM    857  C   GLY A 110      26.061  14.992   5.055  1.00 18.20           C  
ATOM    858  O   GLY A 110      25.924  15.174   3.848  1.00 28.84           O  
ATOM    859  N   VAL A 111      26.324  13.770   5.566  1.00 19.71           N  
ATOM    860  CA  VAL A 111      26.438  12.646   4.683  1.00 23.45           C  
ATOM    861  C   VAL A 111      25.058  12.291   4.191  1.00 42.81           C  
ATOM    862  O   VAL A 111      24.884  11.936   3.042  1.00 19.87           O  
ATOM    863  CB  VAL A 111      27.086  11.459   5.365  1.00 24.21           C  
ATOM    864  CG1 VAL A 111      27.232  10.308   4.394  1.00 19.34           C  
ATOM    865  CG2 VAL A 111      28.468  11.882   5.862  1.00 22.09           C  
ATOM    866  N   ALA A 112      24.067  12.440   5.060  1.00 22.17           N  
ATOM    867  CA  ALA A 112      22.704  12.127   4.634  1.00 31.98           C  
ATOM    868  C   ALA A 112      22.284  12.941   3.419  1.00 28.35           C  
ATOM    869  O   ALA A 112      21.409  12.543   2.651  1.00 38.61           O  
ATOM    870  CB  ALA A 112      21.688  12.200   5.770  1.00 25.85           C  
ATOM    871  N   GLY A 113      22.945  14.081   3.224  1.00 28.89           N  
ATOM    872  CA  GLY A 113      22.670  14.977   2.110  1.00 31.73           C  
ATOM    873  C   GLY A 113      23.243  14.565   0.752  1.00 52.64           C  
ATOM    874  O   GLY A 113      22.900  15.148  -0.277  1.00 36.97           O  
ATOM    875  N   PHE A 114      24.128  13.569   0.722  1.00 24.76           N  
ATOM    876  CA  PHE A 114      24.684  13.106  -0.541  1.00 17.26           C  
ATOM    877  C   PHE A 114      23.751  12.026  -1.126  1.00 16.76           C  
ATOM    878  O   PHE A 114      24.125  10.899  -1.406  1.00 15.92           O  
ATOM    879  CB  PHE A 114      26.110  12.556  -0.362  1.00 15.26           C  
ATOM    880  CG  PHE A 114      27.208  13.545  -0.018  1.00 22.44           C  
ATOM    881  CD1 PHE A 114      27.099  14.516   0.968  1.00 44.43           C  
ATOM    882  CD2 PHE A 114      28.411  13.436  -0.701  1.00 26.06           C  
ATOM    883  CE1 PHE A 114      28.184  15.355   1.229  1.00 31.74           C  
ATOM    884  CE2 PHE A 114      29.477  14.306  -0.517  1.00 50.79           C  
ATOM    885  CZ  PHE A 114      29.361  15.270   0.476  1.00 30.21           C  
ATOM    886  N   THR A 115      22.521  12.424  -1.336  1.00 19.84           N  
ATOM    887  CA  THR A 115      21.457  11.556  -1.804  1.00 19.76           C  
ATOM    888  C   THR A 115      21.811  10.634  -2.920  1.00 34.57           C  
ATOM    889  O   THR A 115      21.682   9.419  -2.807  1.00 25.99           O  
ATOM    890  CB  THR A 115      20.186  12.361  -2.165  1.00 38.85           C  
ATOM    891  OG1 THR A 115      19.806  13.109  -1.038  1.00 40.34           O  
ATOM    892  CG2 THR A 115      19.070  11.392  -2.519  1.00 48.87           C  
ATOM    893  N   ASN A 116      22.277  11.233  -3.993  1.00 19.42           N  
ATOM    894  CA  ASN A 116      22.620  10.500  -5.197  1.00 23.42           C  
ATOM    895  C   ASN A 116      23.718   9.446  -5.053  1.00 24.84           C  
ATOM    896  O   ASN A 116      23.647   8.346  -5.603  1.00 22.76           O  
ATOM    897  CB  ASN A 116      22.938  11.537  -6.286  1.00 16.43           C  
ATOM    898  CG  ASN A 116      21.754  12.461  -6.601  1.00 46.98           C  
ATOM    899  OD1 ASN A 116      20.606  12.058  -6.486  1.00 52.05           O  
ATOM    900  ND2 ASN A 116      21.993  13.689  -7.040  1.00 28.29           N  
ATOM    901  N   SER A 117      24.785   9.823  -4.372  1.00 18.28           N  
ATOM    902  CA  SER A 117      25.899   8.927  -4.180  1.00 16.49           C  
ATOM    903  C   SER A 117      25.468   7.784  -3.277  1.00 11.22           C  
ATOM    904  O   SER A 117      26.031   6.711  -3.396  1.00 20.65           O  
ATOM    905  CB  SER A 117      27.081   9.561  -3.464  1.00 18.72           C  
ATOM    906  OG  SER A 117      27.472  10.800  -4.008  1.00 29.42           O  
ATOM    907  N   LEU A 118      24.626   8.059  -2.260  1.00 19.77           N  
ATOM    908  CA  LEU A 118      24.199   7.002  -1.327  1.00 24.66           C  
ATOM    909  C   LEU A 118      23.436   5.922  -2.107  1.00 27.31           C  
ATOM    910  O   LEU A 118      23.581   4.722  -1.883  1.00 24.86           O  
ATOM    911  CB  LEU A 118      23.356   7.515  -0.117  1.00 23.16           C  
ATOM    912  CG  LEU A 118      24.073   8.499   0.838  1.00 18.91           C  
ATOM    913  CD1 LEU A 118      23.162   9.008   1.950  1.00 18.75           C  
ATOM    914  CD2 LEU A 118      25.324   7.911   1.458  1.00 17.59           C  
ATOM    915  N   ARG A 119      22.665   6.400  -3.071  1.00 16.96           N  
ATOM    916  CA  ARG A 119      21.814   5.585  -3.941  1.00 21.99           C  
ATOM    917  C   ARG A 119      22.681   4.727  -4.824  1.00 36.92           C  
ATOM    918  O   ARG A 119      22.478   3.540  -4.966  1.00 23.24           O  
ATOM    919  CB  ARG A 119      20.911   6.516  -4.754  1.00 29.82           C  
ATOM    920  CG  ARG A 119      19.753   5.892  -5.534  1.00 55.69           C  
ATOM    921  CD  ARG A 119      19.341   6.771  -6.725  1.00 57.33           C  
ATOM    922  NE  ARG A 119      20.400   6.650  -7.720  1.00 70.92           N  
ATOM    923  CZ  ARG A 119      20.780   7.416  -8.742  1.00 74.99           C  
ATOM    924  NH1 ARG A 119      20.103   8.517  -9.093  1.00 81.03           N  
ATOM    925  NH2 ARG A 119      21.839   7.034  -9.465  1.00 70.23           N  
ATOM    926  N   MET A 120      23.710   5.316  -5.386  1.00 16.57           N  
ATOM    927  CA  MET A 120      24.622   4.516  -6.189  1.00 24.77           C  
ATOM    928  C   MET A 120      25.403   3.511  -5.322  1.00 18.93           C  
ATOM    929  O   MET A 120      25.691   2.406  -5.761  1.00 24.90           O  
ATOM    930  CB  MET A 120      25.602   5.350  -7.034  1.00 16.61           C  
ATOM    931  CG  MET A 120      24.970   6.135  -8.165  1.00 29.24           C  
ATOM    932  SD  MET A 120      26.046   7.519  -8.547  1.00 33.04           S  
ATOM    933  CE  MET A 120      24.875   8.846  -8.931  1.00 22.30           C  
ATOM    934  N   LEU A 121      25.781   3.887  -4.085  1.00 18.13           N  
ATOM    935  CA  LEU A 121      26.478   2.913  -3.235  1.00 16.27           C  
ATOM    936  C   LEU A 121      25.579   1.707  -2.931  1.00 19.92           C  
ATOM    937  O   LEU A 121      25.992   0.544  -2.972  1.00 19.07           O  
ATOM    938  CB  LEU A 121      27.040   3.545  -1.945  1.00 17.51           C  
ATOM    939  CG  LEU A 121      28.162   4.577  -2.160  1.00 25.74           C  
ATOM    940  CD1 LEU A 121      28.394   5.335  -0.846  1.00 30.34           C  
ATOM    941  CD2 LEU A 121      29.461   3.922  -2.676  1.00 16.61           C  
ATOM    942  N   GLN A 122      24.320   1.983  -2.571  1.00 14.60           N  
ATOM    943  CA  GLN A 122      23.358   0.937  -2.294  1.00 25.88           C  
ATOM    944  C   GLN A 122      23.168   0.002  -3.499  1.00 24.46           C  
ATOM    945  O   GLN A 122      23.053  -1.234  -3.398  1.00 33.97           O  
ATOM    946  CB  GLN A 122      22.069   1.584  -1.800  1.00 21.39           C  
ATOM    947  CG  GLN A 122      21.704   0.935  -0.486  1.00 54.96           C  
ATOM    948  CD  GLN A 122      20.245   1.059  -0.255  1.00 68.60           C  
ATOM    949  OE1 GLN A 122      19.720   2.194  -0.288  1.00 51.12           O  
ATOM    950  NE2 GLN A 122      19.623  -0.106  -0.050  1.00 59.03           N  
ATOM    951  N   GLN A 123      23.245   0.601  -4.675  1.00 29.44           N  
ATOM    952  CA  GLN A 123      23.179  -0.170  -5.875  1.00 15.52           C  
ATOM    953  C   GLN A 123      24.497  -0.776  -6.310  1.00 39.97           C  
ATOM    954  O   GLN A 123      24.503  -1.396  -7.358  1.00 25.49           O  
ATOM    955  CB  GLN A 123      22.498   0.526  -7.044  1.00 19.25           C  
ATOM    956  CG  GLN A 123      21.098   1.050  -6.713  1.00 21.68           C  
ATOM    957  CD  GLN A 123      20.773   2.004  -7.825  1.00 39.59           C  
ATOM    958  OE1 GLN A 123      21.243   1.793  -8.940  1.00 59.47           O  
ATOM    959  NE2 GLN A 123      20.247   3.169  -7.499  1.00 65.04           N  
ATOM    960  N   LYS A 124      25.581  -0.652  -5.518  1.00 18.57           N  
ATOM    961  CA  LYS A 124      26.878  -1.253  -5.896  1.00 13.71           C  
ATOM    962  C   LYS A 124      27.435  -0.718  -7.204  1.00 26.94           C  
ATOM    963  O   LYS A 124      28.147  -1.416  -7.910  1.00 19.57           O  
ATOM    964  CB  LYS A 124      26.900  -2.787  -5.780  1.00 21.22           C  
ATOM    965  CG  LYS A 124      26.404  -3.192  -4.379  1.00 28.04           C  
ATOM    966  CD  LYS A 124      26.890  -4.540  -3.871  1.00 20.86           C  
ATOM    967  CE  LYS A 124      26.284  -4.930  -2.522  1.00 13.98           C  
ATOM    968  NZ  LYS A 124      26.952  -4.331  -1.362  1.00 31.45           N  
ATOM    969  N   ARG A 125      27.134   0.543  -7.525  1.00 18.43           N  
ATOM    970  CA  ARG A 125      27.696   1.137  -8.735  1.00 24.92           C  
ATOM    971  C   ARG A 125      28.881   1.987  -8.373  1.00 26.81           C  
ATOM    972  O   ARG A 125      28.825   3.216  -8.384  1.00 19.98           O  
ATOM    973  CB  ARG A 125      26.675   1.963  -9.431  1.00 12.44           C  
ATOM    974  CG  ARG A 125      25.597   1.054  -9.924  1.00 23.10           C  
ATOM    975  CD  ARG A 125      24.722   1.843 -10.812  1.00 27.51           C  
ATOM    976  NE  ARG A 125      23.407   1.295 -10.808  1.00 61.91           N  
ATOM    977  CZ  ARG A 125      22.670   1.466 -11.869  1.00 73.66           C  
ATOM    978  NH1 ARG A 125      23.172   2.162 -12.889  1.00 70.10           N  
ATOM    979  NH2 ARG A 125      21.435   0.973 -11.906  1.00 55.64           N  
ATOM    980  N   TRP A 126      29.950   1.268  -8.106  1.00 29.37           N  
ATOM    981  CA  TRP A 126      31.216   1.730  -7.595  1.00 17.70           C  
ATOM    982  C   TRP A 126      31.833   2.943  -8.319  1.00 24.84           C  
ATOM    983  O   TRP A 126      32.084   3.981  -7.685  1.00 20.05           O  
ATOM    984  CB  TRP A 126      32.148   0.528  -7.296  1.00 15.35           C  
ATOM    985  CG  TRP A 126      31.560  -0.615  -6.483  1.00 22.88           C  
ATOM    986  CD1 TRP A 126      31.651  -1.952  -6.788  1.00 14.43           C  
ATOM    987  CD2 TRP A 126      30.778  -0.559  -5.254  1.00 28.47           C  
ATOM    988  NE1 TRP A 126      31.104  -2.715  -5.808  1.00 17.52           N  
ATOM    989  CE2 TRP A 126      30.527  -1.893  -4.863  1.00 25.56           C  
ATOM    990  CE3 TRP A 126      30.255   0.464  -4.469  1.00 13.88           C  
ATOM    991  CZ2 TRP A 126      29.806  -2.193  -3.700  1.00 14.00           C  
ATOM    992  CZ3 TRP A 126      29.541   0.155  -3.319  1.00 19.04           C  
ATOM    993  CH2 TRP A 126      29.239  -1.168  -3.001  1.00 23.76           C  
ATOM    994  N   ASP A 127      32.014   2.821  -9.636  1.00 18.14           N  
ATOM    995  CA  ASP A 127      32.590   3.849 -10.487  1.00 22.58           C  
ATOM    996  C   ASP A 127      31.758   5.086 -10.567  1.00 24.34           C  
ATOM    997  O   ASP A 127      32.268   6.200 -10.433  1.00 20.40           O  
ATOM    998  CB  ASP A 127      32.882   3.291 -11.880  1.00 19.80           C  
ATOM    999  CG  ASP A 127      34.099   2.374 -11.870  1.00 45.12           C  
ATOM   1000  OD1 ASP A 127      34.706   2.039 -10.868  1.00 51.78           O  
ATOM   1001  OD2 ASP A 127      34.431   1.970 -13.066  1.00 71.43           O  
ATOM   1002  N   GLU A 128      30.446   4.884 -10.703  1.00 19.72           N  
ATOM   1003  CA  GLU A 128      29.535   5.986 -10.771  1.00 25.04           C  
ATOM   1004  C   GLU A 128      29.471   6.692  -9.446  1.00 28.18           C  
ATOM   1005  O   GLU A 128      29.395   7.909  -9.408  1.00 22.16           O  
ATOM   1006  CB  GLU A 128      28.115   5.612 -11.233  1.00 23.01           C  
ATOM   1007  CG  GLU A 128      28.032   4.636 -12.446  1.00 57.04           C  
ATOM   1008  CD  GLU A 128      28.452   3.167 -12.315  1.00 65.27           C  
ATOM   1009  OE1 GLU A 128      29.080   2.661 -11.396  1.00 51.12           O  
ATOM   1010  OE2 GLU A 128      28.086   2.458 -13.365  1.00 85.35           O  
ATOM   1011  N   ALA A 129      29.467   5.944  -8.346  1.00 17.84           N  
ATOM   1012  CA  ALA A 129      29.427   6.637  -7.067  1.00 22.72           C  
ATOM   1013  C   ALA A 129      30.713   7.472  -6.823  1.00 25.69           C  
ATOM   1014  O   ALA A 129      30.639   8.570  -6.318  1.00 15.68           O  
ATOM   1015  CB  ALA A 129      29.164   5.713  -5.887  1.00 19.37           C  
ATOM   1016  N   ALA A 130      31.880   6.947  -7.193  1.00 15.19           N  
ATOM   1017  CA  ALA A 130      33.166   7.599  -6.999  1.00 21.86           C  
ATOM   1018  C   ALA A 130      33.225   8.922  -7.769  1.00 27.23           C  
ATOM   1019  O   ALA A 130      33.768   9.910  -7.306  1.00 21.30           O  
ATOM   1020  CB  ALA A 130      34.271   6.635  -7.443  1.00 13.53           C  
ATOM   1021  N   VAL A 131      32.649   8.917  -8.964  1.00 15.37           N  
ATOM   1022  CA  VAL A 131      32.559  10.091  -9.818  1.00 18.72           C  
ATOM   1023  C   VAL A 131      31.648  11.159  -9.215  1.00 45.20           C  
ATOM   1024  O   VAL A 131      31.970  12.354  -9.205  1.00 30.22           O  
ATOM   1025  CB  VAL A 131      32.115   9.761 -11.251  1.00 22.07           C  
ATOM   1026  CG1 VAL A 131      31.448  10.993 -11.857  1.00 26.10           C  
ATOM   1027  CG2 VAL A 131      33.308   9.286 -12.099  1.00 21.63           C  
ATOM   1028  N   ASN A 132      30.508  10.750  -8.680  1.00 21.84           N  
ATOM   1029  CA  ASN A 132      29.564  11.697  -8.055  1.00 19.64           C  
ATOM   1030  C   ASN A 132      30.072  12.305  -6.729  1.00 22.14           C  
ATOM   1031  O   ASN A 132      29.847  13.469  -6.375  1.00 20.41           O  
ATOM   1032  CB  ASN A 132      28.208  10.991  -7.843  1.00 20.70           C  
ATOM   1033  CG  ASN A 132      27.103  11.888  -7.326  1.00 19.80           C  
ATOM   1034  OD1 ASN A 132      26.852  11.981  -6.116  1.00 23.36           O  
ATOM   1035  ND2 ASN A 132      26.453  12.591  -8.227  1.00 21.36           N  
ATOM   1036  N   LEU A 133      30.739  11.508  -5.929  1.00 14.56           N  
ATOM   1037  CA  LEU A 133      31.244  11.981  -4.618  1.00 15.89           C  
ATOM   1038  C   LEU A 133      32.235  13.118  -4.761  1.00 19.21           C  
ATOM   1039  O   LEU A 133      32.352  13.953  -3.846  1.00 19.51           O  
ATOM   1040  CB  LEU A 133      31.965  10.836  -3.814  1.00 12.79           C  
ATOM   1041  CG  LEU A 133      31.081   9.809  -3.066  1.00 24.78           C  
ATOM   1042  CD1 LEU A 133      31.858   8.500  -2.804  1.00 17.58           C  
ATOM   1043  CD2 LEU A 133      30.525  10.404  -1.779  1.00 11.77           C  
ATOM   1044  N   ALA A 134      32.989  13.082  -5.884  1.00 16.35           N  
ATOM   1045  CA  ALA A 134      34.067  14.028  -6.227  1.00 18.29           C  
ATOM   1046  C   ALA A 134      33.552  15.385  -6.645  1.00 14.89           C  
ATOM   1047  O   ALA A 134      34.265  16.401  -6.629  1.00 16.87           O  
ATOM   1048  CB  ALA A 134      35.098  13.448  -7.190  1.00 11.36           C  
ATOM   1049  N   LYS A 135      32.272  15.425  -6.925  1.00 17.29           N  
ATOM   1050  CA  LYS A 135      31.564  16.658  -7.267  1.00 14.60           C  
ATOM   1051  C   LYS A 135      30.956  17.276  -6.048  1.00 23.21           C  
ATOM   1052  O   LYS A 135      29.741  17.372  -5.901  1.00 17.44           O  
ATOM   1053  CB  LYS A 135      30.393  16.366  -8.173  1.00 17.67           C  
ATOM   1054  CG  LYS A 135      30.936  15.869  -9.477  1.00 22.99           C  
ATOM   1055  CD  LYS A 135      29.854  15.361 -10.367  1.00 36.56           C  
ATOM   1056  CE  LYS A 135      30.435  15.242 -11.748  1.00 59.13           C  
ATOM   1057  NZ  LYS A 135      29.462  14.741 -12.716  1.00 76.86           N  
ATOM   1058  N   SER A 136      31.827  17.690  -5.180  1.00 16.03           N  
ATOM   1059  CA  SER A 136      31.405  18.229  -3.929  1.00 20.02           C  
ATOM   1060  C   SER A 136      32.405  19.243  -3.434  1.00 19.71           C  
ATOM   1061  O   SER A 136      33.597  19.157  -3.725  1.00 19.24           O  
ATOM   1062  CB  SER A 136      31.382  17.079  -2.903  1.00 14.16           C  
ATOM   1063  OG  SER A 136      32.669  16.430  -2.753  1.00 17.42           O  
ATOM   1064  N   ARG A 137      31.917  20.091  -2.575  1.00 13.64           N  
ATOM   1065  CA  ARG A 137      32.762  21.040  -1.909  1.00 26.10           C  
ATOM   1066  C   ARG A 137      33.854  20.277  -1.166  1.00 17.77           C  
ATOM   1067  O   ARG A 137      35.032  20.629  -1.197  1.00 17.31           O  
ATOM   1068  CB  ARG A 137      31.904  21.862  -0.944  1.00 14.76           C  
ATOM   1069  CG  ARG A 137      32.821  22.715  -0.091  1.00 16.77           C  
ATOM   1070  CD  ARG A 137      32.094  23.539   0.947  1.00 24.92           C  
ATOM   1071  NE  ARG A 137      32.904  24.660   1.394  1.00 46.72           N  
ATOM   1072  CZ  ARG A 137      33.818  24.568   2.346  1.00 50.44           C  
ATOM   1073  NH1 ARG A 137      34.068  23.416   2.986  1.00 44.96           N  
ATOM   1074  NH2 ARG A 137      34.500  25.670   2.660  1.00 47.20           N  
ATOM   1075  N   TRP A 138      33.417  19.156  -0.509  1.00 17.65           N  
ATOM   1076  CA  TRP A 138      34.238  18.251   0.281  1.00 14.64           C  
ATOM   1077  C   TRP A 138      35.515  17.848  -0.432  1.00  9.95           C  
ATOM   1078  O   TRP A 138      36.612  17.980   0.104  1.00 17.25           O  
ATOM   1079  CB  TRP A 138      33.437  16.976   0.713  1.00 15.94           C  
ATOM   1080  CG  TRP A 138      34.221  15.889   1.356  1.00 15.99           C  
ATOM   1081  CD1 TRP A 138      34.928  15.952   2.516  1.00 25.60           C  
ATOM   1082  CD2 TRP A 138      34.312  14.536   0.901  1.00 19.92           C  
ATOM   1083  NE1 TRP A 138      35.412  14.707   2.835  1.00 28.17           N  
ATOM   1084  CE2 TRP A 138      35.065  13.822   1.833  1.00 34.40           C  
ATOM   1085  CE3 TRP A 138      33.749  13.869  -0.179  1.00 14.36           C  
ATOM   1086  CZ2 TRP A 138      35.271  12.441   1.715  1.00 14.94           C  
ATOM   1087  CZ3 TRP A 138      34.088  12.555  -0.373  1.00 24.38           C  
ATOM   1088  CH2 TRP A 138      34.825  11.844   0.577  1.00 14.38           C  
ATOM   1089  N   TYR A 139      35.339  17.397  -1.665  1.00 10.67           N  
ATOM   1090  CA  TYR A 139      36.444  16.966  -2.462  1.00 15.11           C  
ATOM   1091  C   TYR A 139      37.308  18.133  -2.885  1.00 39.42           C  
ATOM   1092  O   TYR A 139      38.519  18.058  -2.775  1.00 19.51           O  
ATOM   1093  CB  TYR A 139      35.932  16.222  -3.675  1.00 11.90           C  
ATOM   1094  CG  TYR A 139      37.027  15.802  -4.591  1.00 20.49           C  
ATOM   1095  CD1 TYR A 139      37.599  14.541  -4.425  1.00 17.95           C  
ATOM   1096  CD2 TYR A 139      37.419  16.611  -5.664  1.00 19.48           C  
ATOM   1097  CE1 TYR A 139      38.573  14.087  -5.313  1.00 24.08           C  
ATOM   1098  CE2 TYR A 139      38.402  16.172  -6.551  1.00 26.00           C  
ATOM   1099  CZ  TYR A 139      38.968  14.914  -6.363  1.00 46.08           C  
ATOM   1100  OH  TYR A 139      39.937  14.466  -7.207  1.00 54.20           O  
ATOM   1101  N   ASN A 140      36.681  19.209  -3.331  1.00 14.22           N  
ATOM   1102  CA  ASN A 140      37.414  20.444  -3.717  1.00 15.66           C  
ATOM   1103  C   ASN A 140      38.234  21.095  -2.610  1.00 18.31           C  
ATOM   1104  O   ASN A 140      39.347  21.543  -2.860  1.00 25.91           O  
ATOM   1105  CB  ASN A 140      36.514  21.456  -4.442  1.00 15.57           C  
ATOM   1106  CG  ASN A 140      36.275  20.952  -5.851  1.00 23.63           C  
ATOM   1107  OD1 ASN A 140      37.214  20.880  -6.651  1.00 35.29           O  
ATOM   1108  ND2 ASN A 140      35.085  20.425  -6.098  1.00 14.61           N  
ATOM   1109  N   GLN A 141      37.723  21.110  -1.369  1.00 13.66           N  
ATOM   1110  CA  GLN A 141      38.454  21.658  -0.222  1.00 18.95           C  
ATOM   1111  C   GLN A 141      39.592  20.757   0.284  1.00 24.20           C  
ATOM   1112  O   GLN A 141      40.632  21.279   0.634  1.00 26.29           O  
ATOM   1113  CB  GLN A 141      37.545  22.016   0.980  1.00 22.50           C  
ATOM   1114  CG  GLN A 141      36.528  23.144   0.733  1.00 34.25           C  
ATOM   1115  CD  GLN A 141      37.099  24.376   0.061  1.00 61.38           C  
ATOM   1116  OE1 GLN A 141      36.792  24.703  -1.130  1.00 31.95           O  
ATOM   1117  NE2 GLN A 141      37.936  25.062   0.841  1.00 28.68           N  
ATOM   1118  N   THR A 142      39.373  19.425   0.433  1.00 17.45           N  
ATOM   1119  CA  THR A 142      40.378  18.463   0.924  1.00 15.59           C  
ATOM   1120  C   THR A 142      40.510  17.272   0.004  1.00 18.97           C  
ATOM   1121  O   THR A 142      40.145  16.160   0.391  1.00 16.35           O  
ATOM   1122  CB  THR A 142      39.950  17.907   2.267  1.00 20.35           C  
ATOM   1123  OG1 THR A 142      38.568  17.580   2.129  1.00 31.87           O  
ATOM   1124  CG2 THR A 142      40.074  19.054   3.243  1.00 20.71           C  
ATOM   1125  N   PRO A 143      41.043  17.507  -1.189  1.00 25.08           N  
ATOM   1126  CA  PRO A 143      41.148  16.482  -2.209  1.00 15.22           C  
ATOM   1127  C   PRO A 143      41.948  15.227  -1.860  1.00 21.54           C  
ATOM   1128  O   PRO A 143      41.538  14.161  -2.292  1.00 11.77           O  
ATOM   1129  CB  PRO A 143      41.704  17.137  -3.477  1.00 16.59           C  
ATOM   1130  CG  PRO A 143      42.268  18.493  -3.030  1.00 24.97           C  
ATOM   1131  CD  PRO A 143      41.710  18.786  -1.647  1.00 18.65           C  
ATOM   1132  N   ASN A 144      43.067  15.332  -1.124  1.00 10.51           N  
ATOM   1133  CA  ASN A 144      43.852  14.140  -0.790  1.00 13.99           C  
ATOM   1134  C   ASN A 144      43.116  13.145   0.151  1.00 25.84           C  
ATOM   1135  O   ASN A 144      43.147  11.955  -0.068  1.00 16.34           O  
ATOM   1136  CB  ASN A 144      45.242  14.463  -0.216  1.00 27.84           C  
ATOM   1137  CG  ASN A 144      46.218  15.134  -1.192  1.00 29.78           C  
ATOM   1138  OD1 ASN A 144      47.173  15.798  -0.788  1.00 29.40           O  
ATOM   1139  ND2 ASN A 144      46.000  14.968  -2.459  1.00 28.99           N  
ATOM   1140  N   ARG A 145      42.493  13.635   1.245  1.00 18.64           N  
ATOM   1141  CA  ARG A 145      41.695  12.801   2.137  1.00 17.87           C  
ATOM   1142  C   ARG A 145      40.425  12.332   1.386  1.00 24.14           C  
ATOM   1143  O   ARG A 145      40.035  11.175   1.435  1.00 18.32           O  
ATOM   1144  CB  ARG A 145      41.252  13.588   3.345  1.00 17.70           C  
ATOM   1145  CG  ARG A 145      40.586  12.737   4.404  1.00 18.99           C  
ATOM   1146  CD  ARG A 145      39.172  13.144   4.732  1.00 25.04           C  
ATOM   1147  NE  ARG A 145      38.649  12.347   5.859  1.00 20.10           N  
ATOM   1148  CZ  ARG A 145      38.699  12.778   7.107  1.00 25.98           C  
ATOM   1149  NH1 ARG A 145      39.224  13.961   7.404  1.00 24.11           N  
ATOM   1150  NH2 ARG A 145      38.164  12.079   8.099  1.00 19.27           N  
ATOM   1151  N   ALA A 146      39.744  13.260   0.706  1.00 13.00           N  
ATOM   1152  CA  ALA A 146      38.577  12.858  -0.049  1.00 12.27           C  
ATOM   1153  C   ALA A 146      38.893  11.754  -1.050  1.00 28.78           C  
ATOM   1154  O   ALA A 146      38.176  10.759  -1.123  1.00 18.23           O  
ATOM   1155  CB  ALA A 146      37.716  14.030  -0.559  1.00 18.63           C  
ATOM   1156  N   LYS A 147      40.029  11.858  -1.767  1.00 22.44           N  
ATOM   1157  CA  LYS A 147      40.453  10.838  -2.715  1.00 19.25           C  
ATOM   1158  C   LYS A 147      40.682   9.485  -2.075  1.00 17.43           C  
ATOM   1159  O   LYS A 147      40.349   8.475  -2.686  1.00 15.62           O  
ATOM   1160  CB  LYS A 147      41.707  11.197  -3.455  1.00 23.05           C  
ATOM   1161  CG  LYS A 147      41.434  12.192  -4.551  1.00 53.77           C  
ATOM   1162  CD  LYS A 147      42.617  12.393  -5.468  1.00 45.71           C  
ATOM   1163  CE  LYS A 147      42.478  13.684  -6.224  1.00 50.82           C  
ATOM   1164  NZ  LYS A 147      43.353  14.675  -5.629  1.00 60.45           N  
ATOM   1165  N   ARG A 148      41.278   9.481  -0.888  1.00 11.56           N  
ATOM   1166  CA  ARG A 148      41.479   8.229  -0.200  1.00 12.88           C  
ATOM   1167  C   ARG A 148      40.142   7.563   0.134  1.00 29.65           C  
ATOM   1168  O   ARG A 148      40.035   6.363  -0.011  1.00 16.25           O  
ATOM   1169  CB  ARG A 148      42.290   8.349   1.089  1.00 15.87           C  
ATOM   1170  CG  ARG A 148      43.735   8.774   0.870  1.00 25.96           C  
ATOM   1171  CD  ARG A 148      44.623   8.479   2.067  1.00 12.30           C  
ATOM   1172  NE  ARG A 148      44.404   9.490   3.059  1.00 18.47           N  
ATOM   1173  CZ  ARG A 148      44.974  10.685   3.061  1.00 25.87           C  
ATOM   1174  NH1 ARG A 148      45.843  11.056   2.111  1.00 15.87           N  
ATOM   1175  NH2 ARG A 148      44.632  11.522   4.009  1.00 14.13           N  
ATOM   1176  N   VAL A 149      39.141   8.332   0.641  1.00 15.31           N  
ATOM   1177  CA  VAL A 149      37.837   7.751   1.006  1.00 12.10           C  
ATOM   1178  C   VAL A 149      37.128   7.217  -0.187  1.00 13.51           C  
ATOM   1179  O   VAL A 149      36.610   6.086  -0.235  1.00 16.21           O  
ATOM   1180  CB  VAL A 149      36.997   8.803   1.724  1.00 21.90           C  
ATOM   1181  CG1 VAL A 149      35.584   8.285   1.992  1.00 14.49           C  
ATOM   1182  CG2 VAL A 149      37.731   9.164   3.009  1.00  9.26           C  
ATOM   1183  N   ILE A 150      37.145   8.052  -1.209  1.00  9.62           N  
ATOM   1184  CA  ILE A 150      36.551   7.714  -2.545  1.00  3.50           C  
ATOM   1185  C   ILE A 150      37.167   6.446  -3.134  1.00 15.69           C  
ATOM   1186  O   ILE A 150      36.455   5.612  -3.641  1.00 22.53           O  
ATOM   1187  CB  ILE A 150      36.649   8.895  -3.548  1.00 10.29           C  
ATOM   1188  CG1 ILE A 150      35.713  10.013  -3.108  1.00 13.15           C  
ATOM   1189  CG2 ILE A 150      36.204   8.459  -4.952  1.00 17.48           C  
ATOM   1190  CD1 ILE A 150      36.061  11.339  -3.783  1.00 14.03           C  
ATOM   1191  N   THR A 151      38.494   6.312  -3.117  1.00 15.11           N  
ATOM   1192  CA  THR A 151      39.119   5.096  -3.613  1.00 18.62           C  
ATOM   1193  C   THR A 151      38.662   3.922  -2.753  1.00 12.45           C  
ATOM   1194  O   THR A 151      38.540   2.841  -3.257  1.00 18.47           O  
ATOM   1195  CB  THR A 151      40.692   5.215  -3.600  1.00 19.43           C  
ATOM   1196  OG1 THR A 151      41.064   6.226  -4.495  1.00 27.99           O  
ATOM   1197  CG2 THR A 151      41.496   3.952  -3.929  1.00 24.23           C  
ATOM   1198  N   THR A 152      38.474   4.114  -1.445  1.00 16.30           N  
ATOM   1199  CA  THR A 152      38.058   3.012  -0.605  1.00  7.29           C  
ATOM   1200  C   THR A 152      36.657   2.539  -1.046  1.00 30.20           C  
ATOM   1201  O   THR A 152      36.345   1.329  -1.133  1.00 22.38           O  
ATOM   1202  CB  THR A 152      38.194   3.390   0.895  1.00 18.52           C  
ATOM   1203  OG1 THR A 152      39.523   3.832   1.168  1.00 13.70           O  
ATOM   1204  CG2 THR A 152      37.846   2.200   1.797  1.00 14.48           C  
ATOM   1205  N   PHE A 153      35.807   3.484  -1.398  1.00 19.49           N  
ATOM   1206  CA  PHE A 153      34.461   3.110  -1.866  1.00 11.05           C  
ATOM   1207  C   PHE A 153      34.501   2.461  -3.251  1.00 24.85           C  
ATOM   1208  O   PHE A 153      33.730   1.548  -3.613  1.00 19.82           O  
ATOM   1209  CB  PHE A 153      33.523   4.338  -1.996  1.00 14.74           C  
ATOM   1210  CG  PHE A 153      32.876   4.810  -0.746  1.00 17.10           C  
ATOM   1211  CD1 PHE A 153      32.081   3.954   0.035  1.00 21.76           C  
ATOM   1212  CD2 PHE A 153      32.982   6.147  -0.349  1.00 23.22           C  
ATOM   1213  CE1 PHE A 153      31.368   4.421   1.156  1.00 21.29           C  
ATOM   1214  CE2 PHE A 153      32.344   6.611   0.800  1.00 24.23           C  
ATOM   1215  CZ  PHE A 153      31.516   5.763   1.541  1.00 21.63           C  
ATOM   1216  N   ARG A 154      35.389   2.967  -4.067  1.00 24.97           N  
ATOM   1217  CA  ARG A 154      35.517   2.466  -5.413  1.00 27.39           C  
ATOM   1218  C   ARG A 154      35.974   1.025  -5.487  1.00 28.19           C  
ATOM   1219  O   ARG A 154      35.412   0.256  -6.255  1.00 25.28           O  
ATOM   1220  CB  ARG A 154      36.419   3.285  -6.311  1.00 18.75           C  
ATOM   1221  CG  ARG A 154      36.165   2.924  -7.775  1.00 31.36           C  
ATOM   1222  CD  ARG A 154      37.004   3.720  -8.777  1.00 18.90           C  
ATOM   1223  NE  ARG A 154      38.296   4.141  -8.250  1.00 50.61           N  
ATOM   1224  CZ  ARG A 154      39.459   3.455  -8.300  1.00 68.39           C  
ATOM   1225  NH1 ARG A 154      39.615   2.247  -8.856  1.00 59.59           N  
ATOM   1226  NH2 ARG A 154      40.528   4.022  -7.770  1.00 63.25           N  
ATOM   1227  N   THR A 155      37.012   0.696  -4.727  1.00 19.42           N  
ATOM   1228  CA  THR A 155      37.652  -0.609  -4.757  1.00 26.88           C  
ATOM   1229  C   THR A 155      37.272  -1.571  -3.656  1.00 24.46           C  
ATOM   1230  O   THR A 155      37.518  -2.771  -3.758  1.00 33.99           O  
ATOM   1231  CB  THR A 155      39.185  -0.455  -4.756  1.00 23.35           C  
ATOM   1232  OG1 THR A 155      39.629  -0.049  -3.451  1.00 18.25           O  
ATOM   1233  CG2 THR A 155      39.567   0.556  -5.827  1.00 22.53           C  
ATOM   1234  N   GLY A 156      36.769  -1.065  -2.568  1.00 19.19           N  
ATOM   1235  CA  GLY A 156      36.502  -1.974  -1.498  1.00  9.79           C  
ATOM   1236  C   GLY A 156      37.787  -2.568  -0.940  1.00 33.37           C  
ATOM   1237  O   GLY A 156      37.738  -3.609  -0.303  1.00 12.69           O  
ATOM   1238  N   THR A 157      38.943  -1.902  -1.102  1.00 18.78           N  
ATOM   1239  CA  THR A 157      40.225  -2.386  -0.534  1.00 12.73           C  
ATOM   1240  C   THR A 157      40.899  -1.271   0.259  1.00 16.62           C  
ATOM   1241  O   THR A 157      40.446  -0.143   0.185  1.00 20.56           O  
ATOM   1242  CB  THR A 157      41.197  -2.774  -1.662  1.00 28.41           C  
ATOM   1243  OG1 THR A 157      41.724  -1.606  -2.225  1.00 24.78           O  
ATOM   1244  CG2 THR A 157      40.428  -3.483  -2.755  1.00 27.96           C  
ATOM   1245  N   TRP A 158      41.979  -1.567   0.975  1.00 17.60           N  
ATOM   1246  CA  TRP A 158      42.672  -0.571   1.777  1.00 17.66           C  
ATOM   1247  C   TRP A 158      43.848   0.049   1.028  1.00 16.68           C  
ATOM   1248  O   TRP A 158      44.741   0.674   1.607  1.00 21.04           O  
ATOM   1249  CB  TRP A 158      43.199  -1.227   3.036  1.00 15.83           C  
ATOM   1250  CG  TRP A 158      42.147  -1.630   4.015  1.00 27.96           C  
ATOM   1251  CD1 TRP A 158      41.901  -2.899   4.424  1.00 19.27           C  
ATOM   1252  CD2 TRP A 158      41.293  -0.760   4.771  1.00 29.89           C  
ATOM   1253  NE1 TRP A 158      40.900  -2.885   5.350  1.00 24.62           N  
ATOM   1254  CE2 TRP A 158      40.551  -1.586   5.637  1.00 14.99           C  
ATOM   1255  CE3 TRP A 158      41.130   0.647   4.850  1.00 24.56           C  
ATOM   1256  CZ2 TRP A 158      39.604  -1.048   6.539  1.00 24.94           C  
ATOM   1257  CZ3 TRP A 158      40.281   1.173   5.798  1.00 26.06           C  
ATOM   1258  CH2 TRP A 158      39.494   0.327   6.614  1.00 31.05           C  
ATOM   1259  N   ASP A 159      43.839  -0.141  -0.268  1.00 21.00           N  
ATOM   1260  CA  ASP A 159      44.947   0.315  -1.065  1.00 26.83           C  
ATOM   1261  C   ASP A 159      45.412   1.730  -0.876  1.00 23.20           C  
ATOM   1262  O   ASP A 159      46.600   1.962  -0.838  1.00 21.56           O  
ATOM   1263  CB  ASP A 159      44.743   0.034  -2.561  1.00 25.25           C  
ATOM   1264  CG  ASP A 159      44.797  -1.442  -2.847  1.00 59.19           C  
ATOM   1265  OD1 ASP A 159      45.251  -2.176  -1.852  1.00 44.36           O  
ATOM   1266  OD2 ASP A 159      44.417  -1.902  -3.898  1.00 63.19           O  
ATOM   1267  N   ALA A 160      44.478   2.677  -0.766  1.00 17.36           N  
ATOM   1268  CA  ALA A 160      44.857   4.081  -0.656  1.00 24.66           C  
ATOM   1269  C   ALA A 160      45.531   4.481   0.662  1.00 26.83           C  
ATOM   1270  O   ALA A 160      46.157   5.528   0.784  1.00 24.67           O  
ATOM   1271  CB  ALA A 160      43.645   4.923  -0.969  1.00 17.94           C  
ATOM   1272  N   TYR A 161      45.435   3.610   1.666  1.00 15.39           N  
ATOM   1273  CA  TYR A 161      45.998   3.889   2.980  1.00 18.08           C  
ATOM   1274  C   TYR A 161      47.235   3.069   3.252  1.00 25.59           C  
ATOM   1275  O   TYR A 161      47.840   3.148   4.323  1.00 32.77           O  
ATOM   1276  CB  TYR A 161      44.969   3.470   4.059  1.00 21.92           C  
ATOM   1277  CG  TYR A 161      43.844   4.435   4.127  1.00 19.32           C  
ATOM   1278  CD1 TYR A 161      43.944   5.599   4.906  1.00 19.95           C  
ATOM   1279  CD2 TYR A 161      42.724   4.246   3.307  1.00 12.40           C  
ATOM   1280  CE1 TYR A 161      42.877   6.519   4.971  1.00 10.11           C  
ATOM   1281  CE2 TYR A 161      41.689   5.173   3.323  1.00 11.05           C  
ATOM   1282  CZ  TYR A 161      41.790   6.319   4.117  1.00 17.19           C  
ATOM   1283  OH  TYR A 161      40.737   7.180   4.187  1.00 19.20           O  
ATOM   1284  N   LYS A 162      47.508   2.184   2.329  1.00 37.95           N  
ATOM   1285  CA  LYS A 162      48.548   1.217   2.547  1.00 57.07           C  
ATOM   1286  C   LYS A 162      49.992   1.669   2.596  1.00 48.43           C  
ATOM   1287  O   LYS A 162      50.879   1.091   3.206  1.00 73.84           O  
ATOM   1288  CB  LYS A 162      48.189  -0.221   2.222  1.00 59.36           C  
ATOM   1289  CG  LYS A 162      47.481  -0.891   3.399  1.00 52.72           C  
ATOM   1290  CD  LYS A 162      46.984  -2.315   3.128  1.00 75.66           C  
ATOM   1291  CE  LYS A 162      46.017  -2.833   4.199  1.00 65.18           C  
ATOM   1292  NZ  LYS A 162      45.970  -4.301   4.322  1.00 64.84           N  
ATOM   1293  N   ASN A 163      50.171   2.825   2.065  1.00 60.25           N  
ATOM   1294  CA  ASN A 163      51.433   3.473   2.016  1.00 58.54           C  
ATOM   1295  C   ASN A 163      51.643   4.297   3.306  1.00 70.86           C  
ATOM   1296  O   ASN A 163      52.705   4.316   3.919  1.00 71.64           O  
ATOM   1297  CB  ASN A 163      51.245   4.384   0.784  1.00 64.37           C  
ATOM   1298  CG  ASN A 163      49.873   4.200   0.092  1.00 76.99           C  
ATOM   1299  OD1 ASN A 163      49.307   3.081   0.002  1.00 76.06           O  
ATOM   1300  ND2 ASN A 163      49.352   5.294  -0.494  1.00 70.50           N  
ATOM   1301  N   LEU A 164      50.547   4.947   3.717  1.00 75.02           N  
ATOM   1302  CA  LEU A 164      50.385   5.938   4.789  1.00 57.16           C  
ATOM   1303  C   LEU A 164      50.616   5.497   6.226  1.00 63.59           C  
ATOM   1304  O   LEU A 164      50.999   6.399   7.034  1.00 60.66           O  
ATOM   1305  CB  LEU A 164      48.982   6.562   4.683  1.00 60.72           C  
ATOM   1306  CG  LEU A 164      48.783   7.468   3.475  1.00 42.39           C  
ATOM   1307  CD1 LEU A 164      49.916   7.314   2.469  1.00 47.25           C  
ATOM   1308  CD2 LEU A 164      47.468   7.108   2.822  1.00 37.67           C  
ATOM   1309  OXT LEU A 164      50.308   4.306   6.475  1.00 77.34           O  
TER    1310      LEU A 164                                                      
