# Supplementary material for: Comparative Performance of High-Throughput Methods for Protein pKa Predictions
Source: J Chem Inf Model. 2023 Aug 8;63(16):5169–81. doi: 10.1021/acs.jcim.3c00165 (PMC10466379; doi:10.1021/acs.jcim.3c00165)
Supplement: Supplementary file 3 — ci3c00165_si_003.zip [file ci3c00165_si_003.zip › curated_pdbs/1u2u_curated_18.pdb]

MODEL       18                                                                  
ATOM      7  N   GLU A   1     -20.754   3.398  -6.495  1.00  0.00           N  
ATOM      8  CA  GLU A   1     -19.358   3.049  -6.742  1.00  0.00           C  
ATOM      9  C   GLU A   1     -18.840   2.055  -5.708  1.00  0.00           C  
ATOM     10  O   GLU A   1     -17.638   1.988  -5.446  1.00  0.00           O  
ATOM     11  CB  GLU A   1     -18.491   4.304  -6.728  1.00  0.00           C  
ATOM     12  CG  GLU A   1     -18.350   4.963  -8.090  1.00  0.00           C  
ATOM     13  CD  GLU A   1     -17.060   5.748  -8.228  1.00  0.00           C  
ATOM     14  OE1 GLU A   1     -16.084   5.415  -7.523  1.00  0.00           O  
ATOM     15  OE2 GLU A   1     -17.026   6.697  -9.040  1.00  0.00           O  
ATOM     16  H   GLU A   1     -20.960   4.157  -5.912  1.00  0.00           H  
ATOM     17  HA  GLU A   1     -19.300   2.591  -7.716  1.00  0.00           H  
ATOM     18  HB2 GLU A   1     -18.929   5.019  -6.049  1.00  0.00           H  
ATOM     19  HB3 GLU A   1     -17.506   4.041  -6.374  1.00  0.00           H  
ATOM     20  HG2 GLU A   1     -18.369   4.197  -8.851  1.00  0.00           H  
ATOM     21  HG3 GLU A   1     -19.182   5.637  -8.239  1.00  0.00           H  
ATOM     22  N   VAL A   2     -19.751   1.285  -5.128  1.00  0.00           N  
ATOM     23  CA  VAL A   2     -19.400   0.285  -4.122  1.00  0.00           C  
ATOM     24  C   VAL A   2     -18.163  -0.512  -4.536  1.00  0.00           C  
ATOM     25  O   VAL A   2     -17.167  -0.548  -3.813  1.00  0.00           O  
ATOM     26  CB  VAL A   2     -20.572  -0.686  -3.891  1.00  0.00           C  
ATOM     27  CG1 VAL A   2     -20.194  -1.766  -2.886  1.00  0.00           C  
ATOM     28  CG2 VAL A   2     -21.807   0.072  -3.428  1.00  0.00           C  
ATOM     29  H   VAL A   2     -20.687   1.389  -5.382  1.00  0.00           H  
ATOM     30  HA  VAL A   2     -19.195   0.799  -3.195  1.00  0.00           H  
ATOM     31  HB  VAL A   2     -20.802  -1.163  -4.832  1.00  0.00           H  
ATOM     32 HG11 VAL A   2     -19.412  -1.400  -2.239  1.00  0.00           H  
ATOM     33 HG12 VAL A   2     -21.060  -2.026  -2.294  1.00  0.00           H  
ATOM     34 HG13 VAL A   2     -19.844  -2.642  -3.413  1.00  0.00           H  
ATOM     35 HG21 VAL A   2     -21.514   0.851  -2.739  1.00  0.00           H  
ATOM     36 HG22 VAL A   2     -22.299   0.513  -4.283  1.00  0.00           H  
ATOM     37 HG23 VAL A   2     -22.483  -0.609  -2.935  1.00  0.00           H  
ATOM     38  N   ALA A   3     -18.235  -1.148  -5.701  1.00  0.00           N  
ATOM     39  CA  ALA A   3     -17.122  -1.943  -6.208  1.00  0.00           C  
ATOM     40  C   ALA A   3     -15.843  -1.116  -6.276  1.00  0.00           C  
ATOM     41  O   ALA A   3     -14.772  -1.580  -5.887  1.00  0.00           O  
ATOM     42  CB  ALA A   3     -17.460  -2.508  -7.580  1.00  0.00           C  
ATOM     43  H   ALA A   3     -19.056  -1.081  -6.232  1.00  0.00           H  
ATOM     44  HA  ALA A   3     -16.969  -2.771  -5.532  1.00  0.00           H  
ATOM     45  HB1 ALA A   3     -18.531  -2.527  -7.709  1.00  0.00           H  
ATOM     46  HB2 ALA A   3     -17.015  -1.886  -8.345  1.00  0.00           H  
ATOM     47  HB3 ALA A   3     -17.069  -3.512  -7.662  1.00  0.00           H  
ATOM     48  N   GLN A   4     -15.964   0.113  -6.769  1.00  0.00           N  
ATOM     49  CA  GLN A   4     -14.817   1.009  -6.886  1.00  0.00           C  
ATOM     50  C   GLN A   4     -14.060   1.112  -5.563  1.00  0.00           C  
ATOM     51  O   GLN A   4     -12.863   1.400  -5.543  1.00  0.00           O  
ATOM     52  CB  GLN A   4     -15.276   2.398  -7.335  1.00  0.00           C  
ATOM     53  CG  GLN A   4     -14.441   2.978  -8.466  1.00  0.00           C  
ATOM     54  CD  GLN A   4     -12.960   3.002  -8.144  1.00  0.00           C  
ATOM     55  OE1 GLN A   4     -12.474   3.908  -7.467  1.00  0.00           O  
ATOM     56  NE2 GLN A   4     -12.233   2.002  -8.630  1.00  0.00           N  
ATOM     57  H   GLN A   4     -16.846   0.426  -7.059  1.00  0.00           H  
ATOM     58  HA  GLN A   4     -14.154   0.601  -7.634  1.00  0.00           H  
ATOM     59  HB2 GLN A   4     -16.301   2.336  -7.669  1.00  0.00           H  
ATOM     60  HB3 GLN A   4     -15.221   3.075  -6.494  1.00  0.00           H  
ATOM     61  HG2 GLN A   4     -14.592   2.378  -9.352  1.00  0.00           H  
ATOM     62  HG3 GLN A   4     -14.770   3.989  -8.658  1.00  0.00           H  
ATOM     63 HE21 GLN A   4     -12.687   1.316  -9.163  1.00  0.00           H  
ATOM     64 HE22 GLN A   4     -11.272   1.992  -8.437  1.00  0.00           H  
ATOM     65  N   LEU A   5     -14.765   0.874  -4.462  1.00  0.00           N  
ATOM     66  CA  LEU A   5     -14.158   0.939  -3.138  1.00  0.00           C  
ATOM     67  C   LEU A   5     -13.764  -0.451  -2.650  1.00  0.00           C  
ATOM     68  O   LEU A   5     -12.768  -0.614  -1.946  1.00  0.00           O  
ATOM     69  CB  LEU A   5     -15.122   1.590  -2.144  1.00  0.00           C  
ATOM     70  CG  LEU A   5     -15.793   2.871  -2.641  1.00  0.00           C  
ATOM     71  CD1 LEU A   5     -16.974   3.234  -1.754  1.00  0.00           C  
ATOM     72  CD2 LEU A   5     -14.790   4.014  -2.689  1.00  0.00           C  
ATOM     73  H   LEU A   5     -15.715   0.649  -4.539  1.00  0.00           H  
ATOM     74  HA  LEU A   5     -13.268   1.546  -3.211  1.00  0.00           H  
ATOM     75  HB2 LEU A   5     -15.894   0.874  -1.902  1.00  0.00           H  
ATOM     76  HB3 LEU A   5     -14.575   1.823  -1.243  1.00  0.00           H  
ATOM     77  HG  LEU A   5     -16.167   2.711  -3.642  1.00  0.00           H  
ATOM     78 HD11 LEU A   5     -16.712   3.068  -0.720  1.00  0.00           H  
ATOM     79 HD12 LEU A   5     -17.226   4.275  -1.899  1.00  0.00           H  
ATOM     80 HD13 LEU A   5     -17.822   2.619  -2.014  1.00  0.00           H  
ATOM     81 HD21 LEU A   5     -14.114   3.934  -1.851  1.00  0.00           H  
ATOM     82 HD22 LEU A   5     -14.228   3.961  -3.610  1.00  0.00           H  
ATOM     83 HD23 LEU A   5     -15.314   4.957  -2.640  1.00  0.00           H  
ATOM     84  N   GLU A   6     -14.551  -1.453  -3.030  1.00  0.00           N  
ATOM     85  CA  GLU A   6     -14.281  -2.830  -2.633  1.00  0.00           C  
ATOM     86  C   GLU A   6     -12.928  -3.289  -3.164  1.00  0.00           C  
ATOM     87  O   GLU A   6     -12.000  -3.538  -2.393  1.00  0.00           O  
ATOM     88  CB  GLU A   6     -15.385  -3.758  -3.140  1.00  0.00           C  
ATOM     89  CG  GLU A   6     -16.693  -3.621  -2.378  1.00  0.00           C  
ATOM     90  CD  GLU A   6     -17.241  -4.956  -1.914  1.00  0.00           C  
ATOM     91  OE1 GLU A   6     -16.434  -5.838  -1.555  1.00  0.00           O  
ATOM     92  OE2 GLU A   6     -18.480  -5.120  -1.909  1.00  0.00           O  
ATOM     93  H   GLU A   6     -15.331  -1.262  -3.593  1.00  0.00           H  
ATOM     94  HA  GLU A   6     -14.262  -2.865  -1.553  1.00  0.00           H  
ATOM     95  HB2 GLU A   6     -15.575  -3.537  -4.180  1.00  0.00           H  
ATOM     96  HB3 GLU A   6     -15.048  -4.780  -3.054  1.00  0.00           H  
ATOM     97  HG2 GLU A   6     -16.526  -2.998  -1.512  1.00  0.00           H  
ATOM     98  HG3 GLU A   6     -17.423  -3.152  -3.022  1.00  0.00           H  
ATOM     99  N   LYS A   7     -12.819  -3.396  -4.486  1.00  0.00           N  
ATOM    100  CA  LYS A   7     -11.570  -3.822  -5.117  1.00  0.00           C  
ATOM    101  C   LYS A   7     -10.417  -2.913  -4.711  1.00  0.00           C  
ATOM    102  O   LYS A   7      -9.254  -3.309  -4.778  1.00  0.00           O  
ATOM    103  CB  LYS A   7     -11.704  -3.853  -6.644  1.00  0.00           C  
ATOM    104  CG  LYS A   7     -12.627  -2.786  -7.212  1.00  0.00           C  
ATOM    105  CD  LYS A   7     -12.435  -2.623  -8.711  1.00  0.00           C  
ATOM    106  CE  LYS A   7     -12.614  -1.177  -9.141  1.00  0.00           C  
ATOM    107  NZ  LYS A   7     -14.020  -0.883  -9.532  1.00  0.00           N  
ATOM    108  H   LYS A   7     -13.592  -3.181  -5.047  1.00  0.00           H  
ATOM    109  HA  LYS A   7     -11.350  -4.818  -4.766  1.00  0.00           H  
ATOM    110  HB2 LYS A   7     -10.726  -3.717  -7.081  1.00  0.00           H  
ATOM    111  HB3 LYS A   7     -12.086  -4.820  -6.939  1.00  0.00           H  
ATOM    112  HG2 LYS A   7     -13.651  -3.074  -7.022  1.00  0.00           H  
ATOM    113  HG3 LYS A   7     -12.418  -1.845  -6.725  1.00  0.00           H  
ATOM    114  HD2 LYS A   7     -11.439  -2.946  -8.974  1.00  0.00           H  
ATOM    115  HD3 LYS A   7     -13.162  -3.235  -9.225  1.00  0.00           H  
ATOM    116  HE2 LYS A   7     -12.337  -0.533  -8.320  1.00  0.00           H  
ATOM    117  HE3 LYS A   7     -11.966  -0.983  -9.984  1.00  0.00           H  
ATOM    118  HZ1 LYS A   7     -14.323  -1.531 -10.288  1.00  0.00           H  
ATOM    119  HZ2 LYS A   7     -14.651  -1.002  -8.715  1.00  0.00           H  
ATOM    120  HZ3 LYS A   7     -14.099   0.095  -9.878  1.00  0.00           H  
ATOM    121  N   GLU A   8     -10.740  -1.699  -4.274  1.00  0.00           N  
ATOM    122  CA  GLU A   8      -9.714  -0.759  -3.846  1.00  0.00           C  
ATOM    123  C   GLU A   8      -8.882  -1.364  -2.723  1.00  0.00           C  
ATOM    124  O   GLU A   8      -7.692  -1.082  -2.597  1.00  0.00           O  
ATOM    125  CB  GLU A   8     -10.341   0.555  -3.386  1.00  0.00           C  
ATOM    126  CG  GLU A   8      -9.330   1.678  -3.222  1.00  0.00           C  
ATOM    127  CD  GLU A   8      -9.967   2.977  -2.771  1.00  0.00           C  
ATOM    128  OE1 GLU A   8     -10.997   2.920  -2.067  1.00  0.00           O  
ATOM    129  OE2 GLU A   8      -9.435   4.052  -3.122  1.00  0.00           O  
ATOM    130  H   GLU A   8     -11.682  -1.435  -4.230  1.00  0.00           H  
ATOM    131  HA  GLU A   8      -9.070  -0.564  -4.691  1.00  0.00           H  
ATOM    132  HB2 GLU A   8     -11.075   0.863  -4.114  1.00  0.00           H  
ATOM    133  HB3 GLU A   8     -10.829   0.397  -2.436  1.00  0.00           H  
ATOM    134  HG2 GLU A   8      -8.597   1.378  -2.487  1.00  0.00           H  
ATOM    135  HG3 GLU A   8      -8.838   1.842  -4.169  1.00  0.00           H  
ATOM    136  N   VAL A   9      -9.517  -2.216  -1.917  1.00  0.00           N  
ATOM    137  CA  VAL A   9      -8.831  -2.881  -0.818  1.00  0.00           C  
ATOM    138  C   VAL A   9      -8.011  -4.050  -1.349  1.00  0.00           C  
ATOM    139  O   VAL A   9      -6.828  -4.183  -1.033  1.00  0.00           O  
ATOM    140  CB  VAL A   9      -9.823  -3.379   0.257  1.00  0.00           C  
ATOM    141  CG1 VAL A   9      -9.190  -4.451   1.138  1.00  0.00           C  
ATOM    142  CG2 VAL A   9     -10.310  -2.214   1.103  1.00  0.00           C  
ATOM    143  H   VAL A   9     -10.463  -2.411  -2.079  1.00  0.00           H  
ATOM    144  HA  VAL A   9      -8.163  -2.164  -0.361  1.00  0.00           H  
ATOM    145  HB  VAL A   9     -10.676  -3.814  -0.243  1.00  0.00           H  
ATOM    146 HG11 VAL A   9      -8.115  -4.343   1.120  1.00  0.00           H  
ATOM    147 HG12 VAL A   9      -9.546  -4.342   2.151  1.00  0.00           H  
ATOM    148 HG13 VAL A   9      -9.458  -5.428   0.765  1.00  0.00           H  
ATOM    149 HG21 VAL A   9     -10.730  -1.455   0.462  1.00  0.00           H  
ATOM    150 HG22 VAL A   9     -11.063  -2.561   1.793  1.00  0.00           H  
ATOM    151 HG23 VAL A   9      -9.479  -1.799   1.656  1.00  0.00           H  
ATOM    152  N   ALA A  10      -8.638  -4.883  -2.180  1.00  0.00           N  
ATOM    153  CA  ALA A  10      -7.948  -6.022  -2.775  1.00  0.00           C  
ATOM    154  C   ALA A  10      -6.622  -5.564  -3.367  1.00  0.00           C  
ATOM    155  O   ALA A  10      -5.643  -6.309  -3.396  1.00  0.00           O  
ATOM    156  CB  ALA A  10      -8.815  -6.675  -3.840  1.00  0.00           C  
ATOM    157  H   ALA A  10      -9.577  -4.716  -2.409  1.00  0.00           H  
ATOM    158  HA  ALA A  10      -7.757  -6.746  -1.995  1.00  0.00           H  
ATOM    159  HB1 ALA A  10      -9.855  -6.578  -3.568  1.00  0.00           H  
ATOM    160  HB2 ALA A  10      -8.646  -6.190  -4.790  1.00  0.00           H  
ATOM    161  HB3 ALA A  10      -8.560  -7.722  -3.921  1.00  0.00           H  
ATOM    162  N   GLN A  11      -6.604  -4.310  -3.813  1.00  0.00           N  
ATOM    163  CA  GLN A  11      -5.409  -3.709  -4.379  1.00  0.00           C  
ATOM    164  C   GLN A  11      -4.336  -3.595  -3.299  1.00  0.00           C  
ATOM    165  O   GLN A  11      -3.373  -4.355  -3.289  1.00  0.00           O  
ATOM    166  CB  GLN A  11      -5.751  -2.328  -4.952  1.00  0.00           C  
ATOM    167  CG  GLN A  11      -4.536  -1.481  -5.304  1.00  0.00           C  
ATOM    168  CD  GLN A  11      -3.797  -2.001  -6.522  1.00  0.00           C  
ATOM    169  OE1 GLN A  11      -2.663  -2.470  -6.421  1.00  0.00           O  
ATOM    170  NE2 GLN A  11      -4.437  -1.920  -7.682  1.00  0.00           N  
ATOM    171  H   GLN A  11      -7.416  -3.768  -3.740  1.00  0.00           H  
ATOM    172  HA  GLN A  11      -5.050  -4.349  -5.172  1.00  0.00           H  
ATOM    173  HB2 GLN A  11      -6.340  -2.459  -5.847  1.00  0.00           H  
ATOM    174  HB3 GLN A  11      -6.342  -1.790  -4.225  1.00  0.00           H  
ATOM    175  HG2 GLN A  11      -4.863  -0.472  -5.505  1.00  0.00           H  
ATOM    176  HG3 GLN A  11      -3.858  -1.477  -4.463  1.00  0.00           H  
ATOM    177 HE21 GLN A  11      -5.338  -1.535  -7.687  1.00  0.00           H  
ATOM    178 HE22 GLN A  11      -3.982  -2.249  -8.485  1.00  0.00           H  
ATOM    179  N   LEU A  12      -4.527  -2.643  -2.386  1.00  0.00           N  
ATOM    180  CA  LEU A  12      -3.602  -2.409  -1.275  1.00  0.00           C  
ATOM    181  C   LEU A  12      -3.058  -3.725  -0.716  1.00  0.00           C  
ATOM    182  O   LEU A  12      -1.859  -3.972  -0.729  1.00  0.00           O  
ATOM    183  CB  LEU A  12      -4.326  -1.669  -0.155  1.00  0.00           C  
ATOM    184  CG  LEU A  12      -5.483  -0.778  -0.605  1.00  0.00           C  
ATOM    185  CD1 LEU A  12      -6.050  -0.004   0.564  1.00  0.00           C  
ATOM    186  CD2 LEU A  12      -5.036   0.157  -1.719  1.00  0.00           C  
ATOM    187  H   LEU A  12      -5.321  -2.075  -2.456  1.00  0.00           H  
ATOM    188  HA  LEU A  12      -2.785  -1.795  -1.629  1.00  0.00           H  
ATOM    189  HB2 LEU A  12      -4.705  -2.400   0.542  1.00  0.00           H  
ATOM    190  HB3 LEU A  12      -3.605  -1.051   0.359  1.00  0.00           H  
ATOM    191  HG  LEU A  12      -6.271  -1.404  -0.993  1.00  0.00           H  
ATOM    192 HD11 LEU A  12      -5.921  -0.572   1.469  1.00  0.00           H  
ATOM    193 HD12 LEU A  12      -5.539   0.939   0.658  1.00  0.00           H  
ATOM    194 HD13 LEU A  12      -7.101   0.169   0.399  1.00  0.00           H  
ATOM    195 HD21 LEU A  12      -4.211  -0.290  -2.252  1.00  0.00           H  
ATOM    196 HD22 LEU A  12      -5.853   0.323  -2.399  1.00  0.00           H  
ATOM    197 HD23 LEU A  12      -4.722   1.097  -1.300  1.00  0.00           H  
ATOM    198  N   GLU A  13      -3.959  -4.562  -0.209  1.00  0.00           N  
ATOM    199  CA  GLU A  13      -3.574  -5.847   0.370  1.00  0.00           C  
ATOM    200  C   GLU A  13      -2.713  -6.656  -0.596  1.00  0.00           C  
ATOM    201  O   GLU A  13      -1.864  -7.442  -0.175  1.00  0.00           O  
ATOM    202  CB  GLU A  13      -4.818  -6.651   0.759  1.00  0.00           C  
ATOM    203  CG  GLU A  13      -5.752  -5.911   1.702  1.00  0.00           C  
ATOM    204  CD  GLU A  13      -7.131  -6.538   1.766  1.00  0.00           C  
ATOM    205  OE1 GLU A  13      -7.605  -7.035   0.724  1.00  0.00           O  
ATOM    206  OE2 GLU A  13      -7.737  -6.529   2.859  1.00  0.00           O  
ATOM    207  H   GLU A  13      -4.905  -4.306  -0.217  1.00  0.00           H  
ATOM    208  HA  GLU A  13      -2.998  -5.646   1.260  1.00  0.00           H  
ATOM    209  HB2 GLU A  13      -5.367  -6.899  -0.137  1.00  0.00           H  
ATOM    210  HB3 GLU A  13      -4.503  -7.564   1.242  1.00  0.00           H  
ATOM    211  HG2 GLU A  13      -5.323  -5.921   2.693  1.00  0.00           H  
ATOM    212  HG3 GLU A  13      -5.850  -4.891   1.364  1.00  0.00           H  
ATOM    213  N   ALA A  14      -2.934  -6.459  -1.891  1.00  0.00           N  
ATOM    214  CA  ALA A  14      -2.175  -7.171  -2.913  1.00  0.00           C  
ATOM    215  C   ALA A  14      -0.901  -6.416  -3.279  1.00  0.00           C  
ATOM    216  O   ALA A  14       0.139  -7.022  -3.539  1.00  0.00           O  
ATOM    217  CB  ALA A  14      -3.035  -7.390  -4.149  1.00  0.00           C  
ATOM    218  H   ALA A  14      -3.624  -5.819  -2.166  1.00  0.00           H  
ATOM    219  HA  ALA A  14      -1.907  -8.139  -2.514  1.00  0.00           H  
ATOM    220  HB1 ALA A  14      -3.595  -6.491  -4.361  1.00  0.00           H  
ATOM    221  HB2 ALA A  14      -2.402  -7.626  -4.990  1.00  0.00           H  
ATOM    222  HB3 ALA A  14      -3.719  -8.206  -3.971  1.00  0.00           H  
ATOM    223  N   GLU A  15      -0.992  -5.091  -3.299  1.00  0.00           N  
ATOM    224  CA  GLU A  15       0.148  -4.248  -3.633  1.00  0.00           C  
ATOM    225  C   GLU A  15       0.940  -3.885  -2.380  1.00  0.00           C  
ATOM    226  O   GLU A  15       2.147  -4.119  -2.312  1.00  0.00           O  
ATOM    227  CB  GLU A  15      -0.324  -2.983  -4.350  1.00  0.00           C  
ATOM    228  CG  GLU A  15       0.784  -2.256  -5.096  1.00  0.00           C  
ATOM    229  CD  GLU A  15       1.104  -2.897  -6.432  1.00  0.00           C  
ATOM    230  OE1 GLU A  15       0.224  -3.591  -6.984  1.00  0.00           O  
ATOM    231  OE2 GLU A  15       2.235  -2.705  -6.927  1.00  0.00           O  
ATOM    232  H   GLU A  15      -1.848  -4.669  -3.082  1.00  0.00           H  
ATOM    233  HA  GLU A  15       0.789  -4.809  -4.297  1.00  0.00           H  
ATOM    234  HB2 GLU A  15      -1.089  -3.255  -5.063  1.00  0.00           H  
ATOM    235  HB3 GLU A  15      -0.746  -2.307  -3.623  1.00  0.00           H  
ATOM    236  HG2 GLU A  15       0.475  -1.236  -5.268  1.00  0.00           H  
ATOM    237  HG3 GLU A  15       1.676  -2.264  -4.487  1.00  0.00           H  
ATOM    238  N   ASN A  16       0.256  -3.328  -1.381  1.00  0.00           N  
ATOM    239  CA  ASN A  16       0.900  -2.952  -0.127  1.00  0.00           C  
ATOM    240  C   ASN A  16       1.771  -4.090   0.401  1.00  0.00           C  
ATOM    241  O   ASN A  16       2.764  -3.856   1.092  1.00  0.00           O  
ATOM    242  CB  ASN A  16      -0.159  -2.581   0.913  1.00  0.00           C  
ATOM    243  CG  ASN A  16       0.453  -2.040   2.189  1.00  0.00           C  
ATOM    244  OD1 ASN A  16       1.665  -1.834   2.271  1.00  0.00           O  
ATOM    245  ND2 ASN A  16      -0.382  -1.807   3.193  1.00  0.00           N  
ATOM    246  H   ASN A  16      -0.713  -3.171  -1.483  1.00  0.00           H  
ATOM    247  HA  ASN A  16       1.524  -2.091  -0.317  1.00  0.00           H  
ATOM    248  HB2 ASN A  16      -0.811  -1.825   0.501  1.00  0.00           H  
ATOM    249  HB3 ASN A  16      -0.743  -3.456   1.157  1.00  0.00           H  
ATOM    250 HD21 ASN A  16      -1.333  -1.997   3.056  1.00  0.00           H  
ATOM    251 HD22 ASN A  16      -0.014  -1.451   4.027  1.00  0.00           H  
ATOM    252  N   TYR A  17       1.391  -5.320   0.071  1.00  0.00           N  
ATOM    253  CA  TYR A  17       2.134  -6.498   0.508  1.00  0.00           C  
ATOM    254  C   TYR A  17       3.353  -6.734  -0.381  1.00  0.00           C  
ATOM    255  O   TYR A  17       4.451  -6.992   0.111  1.00  0.00           O  
ATOM    256  CB  TYR A  17       1.224  -7.730   0.489  1.00  0.00           C  
ATOM    257  CG  TYR A  17       1.951  -9.033   0.738  1.00  0.00           C  
ATOM    258  CD1 TYR A  17       2.442  -9.347   1.999  1.00  0.00           C  
ATOM    259  CD2 TYR A  17       2.148  -9.948  -0.290  1.00  0.00           C  
ATOM    260  CE1 TYR A  17       3.107 -10.536   2.230  1.00  0.00           C  
ATOM    261  CE2 TYR A  17       2.811 -11.139  -0.067  1.00  0.00           C  
ATOM    262  CZ  TYR A  17       3.289 -11.428   1.194  1.00  0.00           C  
ATOM    263  OH  TYR A  17       3.950 -12.613   1.420  1.00  0.00           O  
ATOM    264  H   TYR A  17       0.591  -5.441  -0.481  1.00  0.00           H  
ATOM    265  HA  TYR A  17       2.468  -6.322   1.519  1.00  0.00           H  
ATOM    266  HB2 TYR A  17       0.470  -7.622   1.254  1.00  0.00           H  
ATOM    267  HB3 TYR A  17       0.743  -7.797  -0.476  1.00  0.00           H  
ATOM    268  HD1 TYR A  17       2.298  -8.646   2.807  1.00  0.00           H  
ATOM    269  HD2 TYR A  17       1.772  -9.718  -1.276  1.00  0.00           H  
ATOM    270  HE1 TYR A  17       3.482 -10.762   3.217  1.00  0.00           H  
ATOM    271  HE2 TYR A  17       2.953 -11.838  -0.878  1.00  0.00           H  
ATOM    272  HH  TYR A  17       4.797 -12.599   0.968  1.00  0.00           H  
ATOM    273  N   GLN A  18       3.150  -6.647  -1.692  1.00  0.00           N  
ATOM    274  CA  GLN A  18       4.230  -6.855  -2.653  1.00  0.00           C  
ATOM    275  C   GLN A  18       5.446  -5.998  -2.309  1.00  0.00           C  
ATOM    276  O   GLN A  18       6.584  -6.460  -2.385  1.00  0.00           O  
ATOM    277  CB  GLN A  18       3.743  -6.534  -4.068  1.00  0.00           C  
ATOM    278  CG  GLN A  18       3.452  -7.769  -4.905  1.00  0.00           C  
ATOM    279  CD  GLN A  18       3.875  -7.607  -6.352  1.00  0.00           C  
ATOM    280  OE1 GLN A  18       3.099  -7.146  -7.190  1.00  0.00           O  
ATOM    281  NE2 GLN A  18       5.111  -7.987  -6.654  1.00  0.00           N  
ATOM    282  H   GLN A  18       2.251  -6.441  -2.023  1.00  0.00           H  
ATOM    283  HA  GLN A  18       4.515  -7.896  -2.609  1.00  0.00           H  
ATOM    284  HB2 GLN A  18       2.838  -5.950  -4.001  1.00  0.00           H  
ATOM    285  HB3 GLN A  18       4.499  -5.953  -4.575  1.00  0.00           H  
ATOM    286  HG2 GLN A  18       3.986  -8.608  -4.483  1.00  0.00           H  
ATOM    287  HG3 GLN A  18       2.392  -7.967  -4.875  1.00  0.00           H  
ATOM    288 HE21 GLN A  18       5.674  -8.345  -5.936  1.00  0.00           H  
ATOM    289 HE22 GLN A  18       5.411  -7.891  -7.582  1.00  0.00           H  
ATOM    290  N   LEU A  19       5.195  -4.751  -1.926  1.00  0.00           N  
ATOM    291  CA  LEU A  19       6.267  -3.833  -1.564  1.00  0.00           C  
ATOM    292  C   LEU A  19       6.851  -4.198  -0.206  1.00  0.00           C  
ATOM    293  O   LEU A  19       8.062  -4.343  -0.061  1.00  0.00           O  
ATOM    294  CB  LEU A  19       5.744  -2.399  -1.533  1.00  0.00           C  
ATOM    295  CG  LEU A  19       5.195  -1.881  -2.863  1.00  0.00           C  
ATOM    296  CD1 LEU A  19       4.655  -0.470  -2.703  1.00  0.00           C  
ATOM    297  CD2 LEU A  19       6.274  -1.922  -3.935  1.00  0.00           C  
ATOM    298  H   LEU A  19       4.268  -4.441  -1.881  1.00  0.00           H  
ATOM    299  HA  LEU A  19       7.042  -3.909  -2.313  1.00  0.00           H  
ATOM    300  HB2 LEU A  19       4.957  -2.345  -0.796  1.00  0.00           H  
ATOM    301  HB3 LEU A  19       6.548  -1.749  -1.224  1.00  0.00           H  
ATOM    302  HG  LEU A  19       4.381  -2.516  -3.182  1.00  0.00           H  
ATOM    303 HD11 LEU A  19       4.333  -0.321  -1.683  1.00  0.00           H  
ATOM    304 HD12 LEU A  19       5.429   0.242  -2.943  1.00  0.00           H  
ATOM    305 HD13 LEU A  19       3.816  -0.328  -3.369  1.00  0.00           H  
ATOM    306 HD21 LEU A  19       7.138  -1.369  -3.597  1.00  0.00           H  
ATOM    307 HD22 LEU A  19       6.554  -2.948  -4.124  1.00  0.00           H  
ATOM    308 HD23 LEU A  19       5.896  -1.478  -4.844  1.00  0.00           H  
ATOM    309  N   GLU A  20       5.979  -4.347   0.788  1.00  0.00           N  
ATOM    310  CA  GLU A  20       6.408  -4.697   2.138  1.00  0.00           C  
ATOM    311  C   GLU A  20       7.359  -5.891   2.122  1.00  0.00           C  
ATOM    312  O   GLU A  20       8.211  -6.031   2.999  1.00  0.00           O  
ATOM    313  CB  GLU A  20       5.195  -5.011   3.015  1.00  0.00           C  
ATOM    314  CG  GLU A  20       5.493  -4.965   4.504  1.00  0.00           C  
ATOM    315  CD  GLU A  20       4.784  -6.060   5.275  1.00  0.00           C  
ATOM    316  OE1 GLU A  20       3.556  -5.950   5.471  1.00  0.00           O  
ATOM    317  OE2 GLU A  20       5.457  -7.031   5.683  1.00  0.00           O  
ATOM    318  H   GLU A  20       5.025  -4.219   0.608  1.00  0.00           H  
ATOM    319  HA  GLU A  20       6.928  -3.845   2.551  1.00  0.00           H  
ATOM    320  HB2 GLU A  20       4.416  -4.293   2.803  1.00  0.00           H  
ATOM    321  HB3 GLU A  20       4.836  -6.000   2.772  1.00  0.00           H  
ATOM    322  HG2 GLU A  20       6.557  -5.074   4.649  1.00  0.00           H  
ATOM    323  HG3 GLU A  20       5.176  -4.008   4.892  1.00  0.00           H  
ATOM    324  N   GLN A  21       7.207  -6.748   1.118  1.00  0.00           N  
ATOM    325  CA  GLN A  21       8.052  -7.928   0.987  1.00  0.00           C  
ATOM    326  C   GLN A  21       9.361  -7.586   0.280  1.00  0.00           C  
ATOM    327  O   GLN A  21      10.387  -8.224   0.512  1.00  0.00           O  
ATOM    328  CB  GLN A  21       7.315  -9.025   0.216  1.00  0.00           C  
ATOM    329  CG  GLN A  21       7.564 -10.422   0.758  1.00  0.00           C  
ATOM    330  CD  GLN A  21       7.833 -11.434  -0.338  1.00  0.00           C  
ATOM    331  OE1 GLN A  21       6.921 -12.118  -0.804  1.00  0.00           O  
ATOM    332  NE2 GLN A  21       9.089 -11.536  -0.755  1.00  0.00           N  
ATOM    333  H   GLN A  21       6.511  -6.583   0.448  1.00  0.00           H  
ATOM    334  HA  GLN A  21       8.276  -8.288   1.979  1.00  0.00           H  
ATOM    335  HB2 GLN A  21       6.254  -8.828   0.259  1.00  0.00           H  
ATOM    336  HB3 GLN A  21       7.635  -9.000  -0.816  1.00  0.00           H  
ATOM    337  HG2 GLN A  21       8.421 -10.392   1.417  1.00  0.00           H  
ATOM    338  HG3 GLN A  21       6.694 -10.738   1.316  1.00  0.00           H  
ATOM    339 HE21 GLN A  21       9.763 -10.960  -0.339  1.00  0.00           H  
ATOM    340 HE22 GLN A  21       9.290 -12.183  -1.464  1.00  0.00           H  
ATOM    341  N   GLU A  22       9.318  -6.574  -0.582  1.00  0.00           N  
ATOM    342  CA  GLU A  22      10.503  -6.150  -1.319  1.00  0.00           C  
ATOM    343  C   GLU A  22      11.280  -5.096  -0.539  1.00  0.00           C  
ATOM    344  O   GLU A  22      12.499  -4.990  -0.663  1.00  0.00           O  
ATOM    345  CB  GLU A  22      10.107  -5.600  -2.690  1.00  0.00           C  
ATOM    346  CG  GLU A  22      11.159  -5.824  -3.764  1.00  0.00           C  
ATOM    347  CD  GLU A  22      11.899  -4.552  -4.131  1.00  0.00           C  
ATOM    348  OE1 GLU A  22      11.294  -3.464  -4.034  1.00  0.00           O  
ATOM    349  OE2 GLU A  22      13.083  -4.645  -4.516  1.00  0.00           O  
ATOM    350  H   GLU A  22       8.469  -6.100  -0.725  1.00  0.00           H  
ATOM    351  HA  GLU A  22      11.133  -7.016  -1.457  1.00  0.00           H  
ATOM    352  HB2 GLU A  22       9.192  -6.079  -3.007  1.00  0.00           H  
ATOM    353  HB3 GLU A  22       9.934  -4.537  -2.601  1.00  0.00           H  
ATOM    354  HG2 GLU A  22      11.875  -6.547  -3.404  1.00  0.00           H  
ATOM    355  HG3 GLU A  22      10.674  -6.210  -4.649  1.00  0.00           H  
ATOM    356  N   VAL A  23      10.563  -4.316   0.264  1.00  0.00           N  
ATOM    357  CA  VAL A  23      11.177  -3.266   1.068  1.00  0.00           C  
ATOM    358  C   VAL A  23      11.918  -3.852   2.264  1.00  0.00           C  
ATOM    359  O   VAL A  23      12.881  -3.264   2.758  1.00  0.00           O  
ATOM    360  CB  VAL A  23      10.123  -2.259   1.573  1.00  0.00           C  
ATOM    361  CG1 VAL A  23      10.798  -1.018   2.139  1.00  0.00           C  
ATOM    362  CG2 VAL A  23       9.150  -1.888   0.459  1.00  0.00           C  
ATOM    363  H   VAL A  23       9.595  -4.452   0.318  1.00  0.00           H  
ATOM    364  HA  VAL A  23      11.881  -2.736   0.443  1.00  0.00           H  
ATOM    365  HB  VAL A  23       9.562  -2.728   2.369  1.00  0.00           H  
ATOM    366 HG11 VAL A  23      11.858  -1.198   2.239  1.00  0.00           H  
ATOM    367 HG12 VAL A  23      10.636  -0.183   1.473  1.00  0.00           H  
ATOM    368 HG13 VAL A  23      10.379  -0.791   3.108  1.00  0.00           H  
ATOM    369 HG21 VAL A  23       9.407  -2.428  -0.441  1.00  0.00           H  
ATOM    370 HG22 VAL A  23       8.145  -2.147   0.759  1.00  0.00           H  
ATOM    371 HG23 VAL A  23       9.205  -0.826   0.269  1.00  0.00           H  
ATOM    372  N   ALA A  24      11.463  -5.012   2.728  1.00  0.00           N  
ATOM    373  CA  ALA A  24      12.082  -5.678   3.868  1.00  0.00           C  
ATOM    374  C   ALA A  24      13.570  -5.922   3.627  1.00  0.00           C  
ATOM    375  O   ALA A  24      14.355  -6.005   4.570  1.00  0.00           O  
ATOM    376  CB  ALA A  24      11.371  -6.990   4.158  1.00  0.00           C  
ATOM    377  H   ALA A  24      10.692  -5.430   2.292  1.00  0.00           H  
ATOM    378  HA  ALA A  24      11.970  -5.036   4.730  1.00  0.00           H  
ATOM    379  HB1 ALA A  24      10.303  -6.828   4.159  1.00  0.00           H  
ATOM    380  HB2 ALA A  24      11.625  -7.714   3.398  1.00  0.00           H  
ATOM    381  HB3 ALA A  24      11.679  -7.361   5.125  1.00  0.00           H  
ATOM    382  N   GLN A  25      13.949  -6.041   2.358  1.00  0.00           N  
ATOM    383  CA  GLN A  25      15.343  -6.278   1.997  1.00  0.00           C  
ATOM    384  C   GLN A  25      16.049  -4.969   1.659  1.00  0.00           C  
ATOM    385  O   GLN A  25      17.245  -4.814   1.913  1.00  0.00           O  
ATOM    386  CB  GLN A  25      15.426  -7.237   0.808  1.00  0.00           C  
ATOM    387  CG  GLN A  25      15.187  -8.690   1.182  1.00  0.00           C  
ATOM    388  CD  GLN A  25      16.054  -9.647   0.387  1.00  0.00           C  
ATOM    389  OE1 GLN A  25      16.310  -9.432  -0.797  1.00  0.00           O  
ATOM    390  NE2 GLN A  25      16.509 -10.712   1.037  1.00  0.00           N  
ATOM    391  H   GLN A  25      13.278  -5.968   1.648  1.00  0.00           H  
ATOM    392  HA  GLN A  25      15.832  -6.728   2.846  1.00  0.00           H  
ATOM    393  HB2 GLN A  25      14.686  -6.949   0.075  1.00  0.00           H  
ATOM    394  HB3 GLN A  25      16.408  -7.159   0.365  1.00  0.00           H  
ATOM    395  HG2 GLN A  25      15.404  -8.819   2.231  1.00  0.00           H  
ATOM    396  HG3 GLN A  25      14.149  -8.930   0.998  1.00  0.00           H  
ATOM    397 HE21 GLN A  25      16.263 -10.819   1.980  1.00  0.00           H  
ATOM    398 HE22 GLN A  25      17.072 -11.348   0.548  1.00  0.00           H  
ATOM    399  N   LEU A  26      15.306  -4.030   1.084  1.00  0.00           N  
ATOM    400  CA  LEU A  26      15.864  -2.735   0.710  1.00  0.00           C  
ATOM    401  C   LEU A  26      16.423  -2.009   1.930  1.00  0.00           C  
ATOM    402  O   LEU A  26      17.636  -1.843   2.065  1.00  0.00           O  
ATOM    403  CB  LEU A  26      14.799  -1.872   0.032  1.00  0.00           C  
ATOM    404  CG  LEU A  26      14.255  -2.434  -1.283  1.00  0.00           C  
ATOM    405  CD1 LEU A  26      12.966  -1.724  -1.676  1.00  0.00           C  
ATOM    406  CD2 LEU A  26      15.295  -2.305  -2.385  1.00  0.00           C  
ATOM    407  H   LEU A  26      14.360  -4.212   0.905  1.00  0.00           H  
ATOM    408  HA  LEU A  26      16.670  -2.911   0.013  1.00  0.00           H  
ATOM    409  HB2 LEU A  26      13.973  -1.751   0.717  1.00  0.00           H  
ATOM    410  HB3 LEU A  26      15.225  -0.901  -0.168  1.00  0.00           H  
ATOM    411  HG  LEU A  26      14.031  -3.482  -1.154  1.00  0.00           H  
ATOM    412 HD11 LEU A  26      12.857  -0.822  -1.092  1.00  0.00           H  
ATOM    413 HD12 LEU A  26      12.999  -1.470  -2.726  1.00  0.00           H  
ATOM    414 HD13 LEU A  26      12.126  -2.377  -1.491  1.00  0.00           H  
ATOM    415 HD21 LEU A  26      16.266  -2.578  -1.997  1.00  0.00           H  
ATOM    416 HD22 LEU A  26      15.037  -2.963  -3.202  1.00  0.00           H  
ATOM    417 HD23 LEU A  26      15.322  -1.285  -2.738  1.00  0.00           H  
ATOM    418  N   GLU A  27      15.531  -1.577   2.817  1.00  0.00           N  
ATOM    419  CA  GLU A  27      15.937  -0.868   4.025  1.00  0.00           C  
ATOM    420  C   GLU A  27      16.244  -1.849   5.154  1.00  0.00           C  
ATOM    421  O   GLU A  27      15.671  -1.761   6.240  1.00  0.00           O  
ATOM    422  CB  GLU A  27      14.841   0.107   4.461  1.00  0.00           C  
ATOM    423  CG  GLU A  27      13.501  -0.561   4.720  1.00  0.00           C  
ATOM    424  CD  GLU A  27      12.553   0.320   5.510  1.00  0.00           C  
ATOM    425  OE1 GLU A  27      12.992   0.906   6.522  1.00  0.00           O  
ATOM    426  OE2 GLU A  27      11.373   0.426   5.114  1.00  0.00           O  
ATOM    427  H   GLU A  27      14.578  -1.738   2.655  1.00  0.00           H  
ATOM    428  HA  GLU A  27      16.833  -0.310   3.796  1.00  0.00           H  
ATOM    429  HB2 GLU A  27      15.156   0.599   5.371  1.00  0.00           H  
ATOM    430  HB3 GLU A  27      14.707   0.850   3.688  1.00  0.00           H  
ATOM    431  HG2 GLU A  27      13.042  -0.796   3.771  1.00  0.00           H  
ATOM    432  HG3 GLU A  27      13.668  -1.473   5.273  1.00  0.00           H  
ATOM    433  N   HIS A  28      17.152  -2.782   4.889  1.00  0.00           N  
ATOM    434  CA  HIS A  28      17.535  -3.778   5.882  1.00  0.00           C  
ATOM    435  C   HIS A  28      18.277  -3.130   7.047  1.00  0.00           C  
ATOM    436  O   HIS A  28      17.794  -3.128   8.179  1.00  0.00           O  
ATOM    437  CB  HIS A  28      18.410  -4.857   5.242  1.00  0.00           C  
ATOM    438  CG  HIS A  28      18.566  -6.081   6.090  1.00  0.00           C  
ATOM    439  ND1 HIS A  28      18.860  -7.330   5.589  1.00  0.00           N  
ATOM    440  CD2 HIS A  28      18.461  -6.232   7.435  1.00  0.00           C  
ATOM    441  CE1 HIS A  28      18.923  -8.182   6.621  1.00  0.00           C  
ATOM    442  NE2 HIS A  28      18.690  -7.566   7.764  1.00  0.00           N  
ATOM    443  H   HIS A  28      17.574  -2.801   4.005  1.00  0.00           H  
ATOM    444  HA  HIS A  28      16.632  -4.236   6.257  1.00  0.00           H  
ATOM    445  HB2 HIS A  28      17.971  -5.158   4.303  1.00  0.00           H  
ATOM    446  HB3 HIS A  28      19.394  -4.451   5.060  1.00  0.00           H  
ATOM    447  HD1 HIS A  28      18.997  -7.556   4.645  1.00  0.00           H  
ATOM    448  HD2 HIS A  28      18.238  -5.450   8.146  1.00  0.00           H  
ATOM    449  HE1 HIS A  28      19.138  -9.236   6.530  1.00  0.00           H  
ATOM    450  N   GLU A  29      19.453  -2.581   6.760  1.00  0.00           N  
ATOM    451  CA  GLU A  29      20.261  -1.929   7.784  1.00  0.00           C  
ATOM    452  C   GLU A  29      19.842  -0.474   7.965  1.00  0.00           C  
ATOM    453  O   GLU A  29      19.940   0.079   9.060  1.00  0.00           O  
ATOM    454  CB  GLU A  29      21.745  -2.004   7.417  1.00  0.00           C  
ATOM    455  CG  GLU A  29      22.068  -1.386   6.066  1.00  0.00           C  
ATOM    456  CD  GLU A  29      22.189  -2.422   4.966  1.00  0.00           C  
ATOM    457  OE1 GLU A  29      21.218  -3.179   4.754  1.00  0.00           O  
ATOM    458  OE2 GLU A  29      23.254  -2.477   4.315  1.00  0.00           O  
ATOM    459  H   GLU A  29      19.785  -2.615   5.839  1.00  0.00           H  
ATOM    460  HA  GLU A  29      20.104  -2.455   8.714  1.00  0.00           H  
ATOM    461  HB2 GLU A  29      22.317  -1.486   8.172  1.00  0.00           H  
ATOM    462  HB3 GLU A  29      22.047  -3.040   7.397  1.00  0.00           H  
ATOM    463  HG2 GLU A  29      21.283  -0.694   5.804  1.00  0.00           H  
ATOM    464  HG3 GLU A  29      23.005  -0.854   6.145  1.00  0.00           H  
ATOM    465  N   GLY A  30      19.376   0.140   6.883  1.00  0.00           N  
ATOM    466  CA  GLY A  30      18.948   1.526   6.942  1.00  0.00           C  
ATOM    467  C   GLY A  30      19.563   2.369   5.843  1.00  0.00           C  
ATOM    468  O   GLY A  30      18.906   3.248   5.284  1.00  0.00           O  
ATOM    469  H   GLY A  30      19.320  -0.351   6.037  1.00  0.00           H  
ATOM    470  HA2 GLY A  30      17.873   1.564   6.851  1.00  0.00           H  
ATOM    471  HA3 GLY A  30      19.232   1.938   7.900  1.00  0.00           H  
TER     475      NH2 A  31                                                      
ATOM    482  N   GLU B   1     -19.265  -1.950   3.306  1.00  0.00           N  
ATOM    483  CA  GLU B   1     -19.899  -1.041   2.360  1.00  0.00           C  
ATOM    484  C   GLU B   1     -18.950   0.082   1.953  1.00  0.00           C  
ATOM    485  O   GLU B   1     -17.737  -0.020   2.142  1.00  0.00           O  
ATOM    486  CB  GLU B   1     -21.182  -0.460   2.961  1.00  0.00           C  
ATOM    487  CG  GLU B   1     -22.035  -1.488   3.686  1.00  0.00           C  
ATOM    488  CD  GLU B   1     -22.499  -2.608   2.775  1.00  0.00           C  
ATOM    489  OE1 GLU B   1     -23.405  -2.365   1.950  1.00  0.00           O  
ATOM    490  OE2 GLU B   1     -21.955  -3.726   2.885  1.00  0.00           O  
ATOM    491  H   GLU B   1     -19.345  -1.773   4.264  1.00  0.00           H  
ATOM    492  HA  GLU B   1     -20.150  -1.608   1.480  1.00  0.00           H  
ATOM    493  HB2 GLU B   1     -20.917   0.316   3.664  1.00  0.00           H  
ATOM    494  HB3 GLU B   1     -21.774  -0.028   2.168  1.00  0.00           H  
ATOM    495  HG2 GLU B   1     -21.455  -1.916   4.490  1.00  0.00           H  
ATOM    496  HG3 GLU B   1     -22.904  -0.993   4.094  1.00  0.00           H  
ATOM    497  N   VAL B   2     -19.511   1.150   1.384  1.00  0.00           N  
ATOM    498  CA  VAL B   2     -18.721   2.294   0.938  1.00  0.00           C  
ATOM    499  C   VAL B   2     -17.643   2.665   1.955  1.00  0.00           C  
ATOM    500  O   VAL B   2     -16.511   2.205   1.856  1.00  0.00           O  
ATOM    501  CB  VAL B   2     -19.622   3.517   0.653  1.00  0.00           C  
ATOM    502  CG1 VAL B   2     -18.791   4.720   0.223  1.00  0.00           C  
ATOM    503  CG2 VAL B   2     -20.660   3.174  -0.406  1.00  0.00           C  
ATOM    504  H   VAL B   2     -20.481   1.165   1.255  1.00  0.00           H  
ATOM    505  HA  VAL B   2     -18.238   2.018   0.019  1.00  0.00           H  
ATOM    506  HB  VAL B   2     -20.143   3.774   1.562  1.00  0.00           H  
ATOM    507 HG11 VAL B   2     -17.741   4.469   0.269  1.00  0.00           H  
ATOM    508 HG12 VAL B   2     -19.051   4.996  -0.789  1.00  0.00           H  
ATOM    509 HG13 VAL B   2     -18.992   5.549   0.885  1.00  0.00           H  
ATOM    510 HG21 VAL B   2     -20.272   2.400  -1.052  1.00  0.00           H  
ATOM    511 HG22 VAL B   2     -21.561   2.822   0.075  1.00  0.00           H  
ATOM    512 HG23 VAL B   2     -20.883   4.053  -0.991  1.00  0.00           H  
ATOM    513  N   GLN B   3     -18.001   3.493   2.925  1.00  0.00           N  
ATOM    514  CA  GLN B   3     -17.064   3.926   3.955  1.00  0.00           C  
ATOM    515  C   GLN B   3     -16.457   2.735   4.691  1.00  0.00           C  
ATOM    516  O   GLN B   3     -15.275   2.743   5.031  1.00  0.00           O  
ATOM    517  CB  GLN B   3     -17.766   4.850   4.953  1.00  0.00           C  
ATOM    518  CG  GLN B   3     -18.846   4.159   5.768  1.00  0.00           C  
ATOM    519  CD  GLN B   3     -19.931   5.116   6.226  1.00  0.00           C  
ATOM    520  OE1 GLN B   3     -21.061   5.068   5.742  1.00  0.00           O  
ATOM    521  NE2 GLN B   3     -19.589   5.992   7.164  1.00  0.00           N  
ATOM    522  H   GLN B   3     -18.915   3.821   2.948  1.00  0.00           H  
ATOM    523  HA  GLN B   3     -16.271   4.475   3.471  1.00  0.00           H  
ATOM    524  HB2 GLN B   3     -17.030   5.249   5.635  1.00  0.00           H  
ATOM    525  HB3 GLN B   3     -18.220   5.666   4.411  1.00  0.00           H  
ATOM    526  HG2 GLN B   3     -19.300   3.388   5.164  1.00  0.00           H  
ATOM    527  HG3 GLN B   3     -18.391   3.711   6.639  1.00  0.00           H  
ATOM    528 HE21 GLN B   3     -18.670   5.971   7.503  1.00  0.00           H  
ATOM    529 HE22 GLN B   3     -20.271   6.622   7.478  1.00  0.00           H  
ATOM    530  N   ALA B   4     -17.274   1.717   4.939  1.00  0.00           N  
ATOM    531  CA  ALA B   4     -16.814   0.524   5.647  1.00  0.00           C  
ATOM    532  C   ALA B   4     -15.576  -0.081   4.988  1.00  0.00           C  
ATOM    533  O   ALA B   4     -14.736  -0.680   5.658  1.00  0.00           O  
ATOM    534  CB  ALA B   4     -17.930  -0.505   5.731  1.00  0.00           C  
ATOM    535  H   ALA B   4     -18.209   1.771   4.645  1.00  0.00           H  
ATOM    536  HA  ALA B   4     -16.557   0.819   6.653  1.00  0.00           H  
ATOM    537  HB1 ALA B   4     -18.826  -0.102   5.284  1.00  0.00           H  
ATOM    538  HB2 ALA B   4     -17.637  -1.402   5.204  1.00  0.00           H  
ATOM    539  HB3 ALA B   4     -18.122  -0.744   6.767  1.00  0.00           H  
ATOM    540  N   LEU B   5     -15.462   0.091   3.676  1.00  0.00           N  
ATOM    541  CA  LEU B   5     -14.317  -0.428   2.933  1.00  0.00           C  
ATOM    542  C   LEU B   5     -13.445   0.726   2.467  1.00  0.00           C  
ATOM    543  O   LEU B   5     -12.219   0.688   2.560  1.00  0.00           O  
ATOM    544  CB  LEU B   5     -14.790  -1.236   1.725  1.00  0.00           C  
ATOM    545  CG  LEU B   5     -14.998  -2.731   1.974  1.00  0.00           C  
ATOM    546  CD1 LEU B   5     -15.878  -3.333   0.891  1.00  0.00           C  
ATOM    547  CD2 LEU B   5     -13.659  -3.449   2.032  1.00  0.00           C  
ATOM    548  H   LEU B   5     -16.161   0.590   3.193  1.00  0.00           H  
ATOM    549  HA  LEU B   5     -13.747  -1.065   3.591  1.00  0.00           H  
ATOM    550  HB2 LEU B   5     -15.725  -0.818   1.391  1.00  0.00           H  
ATOM    551  HB3 LEU B   5     -14.065  -1.120   0.935  1.00  0.00           H  
ATOM    552  HG  LEU B   5     -15.494  -2.866   2.924  1.00  0.00           H  
ATOM    553 HD11 LEU B   5     -16.585  -2.592   0.548  1.00  0.00           H  
ATOM    554 HD12 LEU B   5     -15.262  -3.653   0.063  1.00  0.00           H  
ATOM    555 HD13 LEU B   5     -16.412  -4.182   1.292  1.00  0.00           H  
ATOM    556 HD21 LEU B   5     -12.952  -2.944   1.390  1.00  0.00           H  
ATOM    557 HD22 LEU B   5     -13.293  -3.445   3.047  1.00  0.00           H  
ATOM    558 HD23 LEU B   5     -13.784  -4.469   1.698  1.00  0.00           H  
ATOM    559  N   LYS B   6     -14.116   1.751   1.974  1.00  0.00           N  
ATOM    560  CA  LYS B   6     -13.474   2.956   1.482  1.00  0.00           C  
ATOM    561  C   LYS B   6     -12.501   3.526   2.514  1.00  0.00           C  
ATOM    562  O   LYS B   6     -11.386   3.923   2.176  1.00  0.00           O  
ATOM    563  CB  LYS B   6     -14.562   3.981   1.154  1.00  0.00           C  
ATOM    564  CG  LYS B   6     -14.045   5.396   0.936  1.00  0.00           C  
ATOM    565  CD  LYS B   6     -14.565   5.987  -0.366  1.00  0.00           C  
ATOM    566  CE  LYS B   6     -14.992   7.434  -0.189  1.00  0.00           C  
ATOM    567  NZ  LYS B   6     -16.255   7.549   0.593  1.00  0.00           N  
ATOM    568  H   LYS B   6     -15.093   1.697   1.943  1.00  0.00           H  
ATOM    569  HA  LYS B   6     -12.935   2.711   0.580  1.00  0.00           H  
ATOM    570  HB2 LYS B   6     -15.081   3.666   0.261  1.00  0.00           H  
ATOM    571  HB3 LYS B   6     -15.264   3.995   1.973  1.00  0.00           H  
ATOM    572  HG2 LYS B   6     -14.371   6.017   1.757  1.00  0.00           H  
ATOM    573  HG3 LYS B   6     -12.966   5.373   0.906  1.00  0.00           H  
ATOM    574  HD2 LYS B   6     -13.781   5.942  -1.107  1.00  0.00           H  
ATOM    575  HD3 LYS B   6     -15.413   5.408  -0.699  1.00  0.00           H  
ATOM    576  HE2 LYS B   6     -14.210   7.968   0.330  1.00  0.00           H  
ATOM    577  HE3 LYS B   6     -15.143   7.874  -1.164  1.00  0.00           H  
ATOM    578  HZ1 LYS B   6     -16.809   6.672   0.509  1.00  0.00           H  
ATOM    579  HZ2 LYS B   6     -16.040   7.714   1.597  1.00  0.00           H  
ATOM    580  HZ3 LYS B   6     -16.825   8.341   0.237  1.00  0.00           H  
ATOM    581  N   LYS B   7     -12.936   3.570   3.770  1.00  0.00           N  
ATOM    582  CA  LYS B   7     -12.104   4.100   4.845  1.00  0.00           C  
ATOM    583  C   LYS B   7     -11.029   3.099   5.260  1.00  0.00           C  
ATOM    584  O   LYS B   7      -9.990   3.481   5.798  1.00  0.00           O  
ATOM    585  CB  LYS B   7     -12.971   4.480   6.053  1.00  0.00           C  
ATOM    586  CG  LYS B   7     -13.391   3.295   6.912  1.00  0.00           C  
ATOM    587  CD  LYS B   7     -14.745   3.533   7.564  1.00  0.00           C  
ATOM    588  CE  LYS B   7     -14.597   4.107   8.964  1.00  0.00           C  
ATOM    589  NZ  LYS B   7     -15.725   3.707   9.850  1.00  0.00           N  
ATOM    590  H   LYS B   7     -13.837   3.244   3.978  1.00  0.00           H  
ATOM    591  HA  LYS B   7     -11.619   4.990   4.474  1.00  0.00           H  
ATOM    592  HB2 LYS B   7     -12.416   5.166   6.675  1.00  0.00           H  
ATOM    593  HB3 LYS B   7     -13.863   4.973   5.697  1.00  0.00           H  
ATOM    594  HG2 LYS B   7     -13.453   2.415   6.290  1.00  0.00           H  
ATOM    595  HG3 LYS B   7     -12.652   3.143   7.684  1.00  0.00           H  
ATOM    596  HD2 LYS B   7     -15.309   4.227   6.959  1.00  0.00           H  
ATOM    597  HD3 LYS B   7     -15.274   2.593   7.624  1.00  0.00           H  
ATOM    598  HE2 LYS B   7     -13.672   3.749   9.390  1.00  0.00           H  
ATOM    599  HE3 LYS B   7     -14.567   5.184   8.896  1.00  0.00           H  
ATOM    600  HZ1 LYS B   7     -15.973   2.710   9.686  1.00  0.00           H  
ATOM    601  HZ2 LYS B   7     -15.456   3.826  10.848  1.00  0.00           H  
ATOM    602  HZ3 LYS B   7     -16.560   4.296   9.653  1.00  0.00           H  
ATOM    603  N   ARG B   8     -11.284   1.817   5.014  1.00  0.00           N  
ATOM    604  CA  ARG B   8     -10.330   0.776   5.373  1.00  0.00           C  
ATOM    605  C   ARG B   8      -9.073   0.857   4.504  1.00  0.00           C  
ATOM    606  O   ARG B   8      -7.995   0.435   4.919  1.00  0.00           O  
ATOM    607  CB  ARG B   8     -10.993  -0.609   5.291  1.00  0.00           C  
ATOM    608  CG  ARG B   8     -10.865  -1.313   3.942  1.00  0.00           C  
ATOM    609  CD  ARG B   8     -10.207  -2.679   4.090  1.00  0.00           C  
ATOM    610  NE  ARG B   8     -11.164  -3.770   3.917  1.00  0.00           N  
ATOM    611  CZ  ARG B   8     -11.883  -4.298   4.906  1.00  0.00           C  
ATOM    612  NH1 ARG B   8     -11.770  -3.834   6.144  1.00  0.00           N  
ATOM    613  NH2 ARG B   8     -12.722  -5.292   4.655  1.00  0.00           N  
ATOM    614  H   ARG B   8     -12.128   1.567   4.587  1.00  0.00           H  
ATOM    615  HA  ARG B   8     -10.038   0.954   6.399  1.00  0.00           H  
ATOM    616  HB2 ARG B   8     -10.550  -1.244   6.042  1.00  0.00           H  
ATOM    617  HB3 ARG B   8     -12.044  -0.498   5.511  1.00  0.00           H  
ATOM    618  HG2 ARG B   8     -11.852  -1.444   3.520  1.00  0.00           H  
ATOM    619  HG3 ARG B   8     -10.269  -0.705   3.278  1.00  0.00           H  
ATOM    620  HD2 ARG B   8      -9.431  -2.772   3.346  1.00  0.00           H  
ATOM    621  HD3 ARG B   8      -9.767  -2.750   5.074  1.00  0.00           H  
ATOM    622  HE  ARG B   8     -11.275  -4.133   3.013  1.00  0.00           H  
ATOM    623 HH11 ARG B   8     -11.142  -3.083   6.343  1.00  0.00           H  
ATOM    624 HH12 ARG B   8     -12.314  -4.237   6.880  1.00  0.00           H  
ATOM    625 HH21 ARG B   8     -12.816  -5.645   3.724  1.00  0.00           H  
ATOM    626 HH22 ARG B   8     -13.263  -5.690   5.397  1.00  0.00           H  
ATOM    627  N   VAL B   9      -9.216   1.417   3.302  1.00  0.00           N  
ATOM    628  CA  VAL B   9      -8.084   1.569   2.391  1.00  0.00           C  
ATOM    629  C   VAL B   9      -6.987   2.388   3.060  1.00  0.00           C  
ATOM    630  O   VAL B   9      -5.797   2.179   2.816  1.00  0.00           O  
ATOM    631  CB  VAL B   9      -8.516   2.252   1.065  1.00  0.00           C  
ATOM    632  CG1 VAL B   9      -7.321   2.584   0.167  1.00  0.00           C  
ATOM    633  CG2 VAL B   9      -9.513   1.376   0.321  1.00  0.00           C  
ATOM    634  H   VAL B   9     -10.097   1.747   3.029  1.00  0.00           H  
ATOM    635  HA  VAL B   9      -7.698   0.581   2.169  1.00  0.00           H  
ATOM    636  HB  VAL B   9      -9.011   3.179   1.313  1.00  0.00           H  
ATOM    637 HG11 VAL B   9      -6.416   2.608   0.754  1.00  0.00           H  
ATOM    638 HG12 VAL B   9      -7.227   1.831  -0.602  1.00  0.00           H  
ATOM    639 HG13 VAL B   9      -7.474   3.548  -0.295  1.00  0.00           H  
ATOM    640 HG21 VAL B   9     -10.002   0.715   1.021  1.00  0.00           H  
ATOM    641 HG22 VAL B   9     -10.250   2.000  -0.161  1.00  0.00           H  
ATOM    642 HG23 VAL B   9      -8.992   0.792  -0.423  1.00  0.00           H  
ATOM    643  N   GLN B  10      -7.399   3.313   3.920  1.00  0.00           N  
ATOM    644  CA  GLN B  10      -6.460   4.156   4.644  1.00  0.00           C  
ATOM    645  C   GLN B  10      -5.630   3.331   5.624  1.00  0.00           C  
ATOM    646  O   GLN B  10      -4.642   3.815   6.168  1.00  0.00           O  
ATOM    647  CB  GLN B  10      -7.208   5.259   5.395  1.00  0.00           C  
ATOM    648  CG  GLN B  10      -8.260   5.962   4.553  1.00  0.00           C  
ATOM    649  CD  GLN B  10      -8.790   7.219   5.214  1.00  0.00           C  
ATOM    650  OE1 GLN B  10      -8.053   7.937   5.889  1.00  0.00           O  
ATOM    651  NE2 GLN B  10     -10.077   7.489   5.025  1.00  0.00           N  
ATOM    652  H   GLN B  10      -8.359   3.423   4.080  1.00  0.00           H  
ATOM    653  HA  GLN B  10      -5.798   4.610   3.921  1.00  0.00           H  
ATOM    654  HB2 GLN B  10      -7.696   4.825   6.254  1.00  0.00           H  
ATOM    655  HB3 GLN B  10      -6.495   5.998   5.731  1.00  0.00           H  
ATOM    656  HG2 GLN B  10      -7.823   6.230   3.602  1.00  0.00           H  
ATOM    657  HG3 GLN B  10      -9.084   5.282   4.389  1.00  0.00           H  
ATOM    658 HE21 GLN B  10     -10.604   6.871   4.476  1.00  0.00           H  
ATOM    659 HE22 GLN B  10     -10.447   8.295   5.441  1.00  0.00           H  
ATOM    660  N   ALA B  11      -6.042   2.087   5.858  1.00  0.00           N  
ATOM    661  CA  ALA B  11      -5.329   1.208   6.775  1.00  0.00           C  
ATOM    662  C   ALA B  11      -4.270   0.376   6.054  1.00  0.00           C  
ATOM    663  O   ALA B  11      -3.239   0.035   6.633  1.00  0.00           O  
ATOM    664  CB  ALA B  11      -6.307   0.304   7.509  1.00  0.00           C  
ATOM    665  H   ALA B  11      -6.843   1.753   5.406  1.00  0.00           H  
ATOM    666  HA  ALA B  11      -4.835   1.832   7.504  1.00  0.00           H  
ATOM    667  HB1 ALA B  11      -7.297   0.733   7.462  1.00  0.00           H  
ATOM    668  HB2 ALA B  11      -6.314  -0.671   7.045  1.00  0.00           H  
ATOM    669  HB3 ALA B  11      -6.004   0.209   8.541  1.00  0.00           H  
ATOM    670  N   LEU B  12      -4.536   0.038   4.796  1.00  0.00           N  
ATOM    671  CA  LEU B  12      -3.607  -0.769   4.009  1.00  0.00           C  
ATOM    672  C   LEU B  12      -2.637   0.126   3.233  1.00  0.00           C  
ATOM    673  O   LEU B  12      -1.530   0.407   3.694  1.00  0.00           O  
ATOM    674  CB  LEU B  12      -4.379  -1.698   3.051  1.00  0.00           C  
ATOM    675  CG  LEU B  12      -5.773  -2.130   3.538  1.00  0.00           C  
ATOM    676  CD1 LEU B  12      -6.626  -2.652   2.390  1.00  0.00           C  
ATOM    677  CD2 LEU B  12      -5.657  -3.182   4.626  1.00  0.00           C  
ATOM    678  H   LEU B  12      -5.379   0.331   4.389  1.00  0.00           H  
ATOM    679  HA  LEU B  12      -3.037  -1.376   4.698  1.00  0.00           H  
ATOM    680  HB2 LEU B  12      -4.485  -1.209   2.103  1.00  0.00           H  
ATOM    681  HB3 LEU B  12      -3.792  -2.577   2.896  1.00  0.00           H  
ATOM    682  HG  LEU B  12      -6.279  -1.274   3.958  1.00  0.00           H  
ATOM    683 HD11 LEU B  12      -6.090  -2.544   1.462  1.00  0.00           H  
ATOM    684 HD12 LEU B  12      -6.853  -3.695   2.554  1.00  0.00           H  
ATOM    685 HD13 LEU B  12      -7.545  -2.089   2.341  1.00  0.00           H  
ATOM    686 HD21 LEU B  12      -5.033  -3.990   4.277  1.00  0.00           H  
ATOM    687 HD22 LEU B  12      -5.221  -2.740   5.508  1.00  0.00           H  
ATOM    688 HD23 LEU B  12      -6.641  -3.561   4.860  1.00  0.00           H  
ATOM    689  N   LYS B  13      -3.068   0.576   2.060  1.00  0.00           N  
ATOM    690  CA  LYS B  13      -2.288   1.437   1.203  1.00  0.00           C  
ATOM    691  C   LYS B  13      -1.585   2.533   1.962  1.00  0.00           C  
ATOM    692  O   LYS B  13      -0.542   3.022   1.529  1.00  0.00           O  
ATOM    693  CB  LYS B  13      -3.229   2.082   0.220  1.00  0.00           C  
ATOM    694  CG  LYS B  13      -2.615   2.392  -1.119  1.00  0.00           C  
ATOM    695  CD  LYS B  13      -2.224   1.120  -1.826  1.00  0.00           C  
ATOM    696  CE  LYS B  13      -2.565   1.190  -3.303  1.00  0.00           C  
ATOM    697  NZ  LYS B  13      -2.042   0.014  -4.053  1.00  0.00           N  
ATOM    698  H   LYS B  13      -3.951   0.327   1.752  1.00  0.00           H  
ATOM    699  HA  LYS B  13      -1.571   0.840   0.670  1.00  0.00           H  
ATOM    700  HB2 LYS B  13      -4.047   1.433   0.080  1.00  0.00           H  
ATOM    701  HB3 LYS B  13      -3.597   2.978   0.637  1.00  0.00           H  
ATOM    702  HG2 LYS B  13      -3.334   2.927  -1.722  1.00  0.00           H  
ATOM    703  HG3 LYS B  13      -1.735   3.000  -0.973  1.00  0.00           H  
ATOM    704  HD2 LYS B  13      -1.174   0.975  -1.701  1.00  0.00           H  
ATOM    705  HD3 LYS B  13      -2.750   0.293  -1.379  1.00  0.00           H  
ATOM    706  HE2 LYS B  13      -3.641   1.225  -3.407  1.00  0.00           H  
ATOM    707  HE3 LYS B  13      -2.137   2.090  -3.714  1.00  0.00           H  
ATOM    708  HZ1 LYS B  13      -2.214  -0.860  -3.515  1.00  0.00           H  
ATOM    709  HZ2 LYS B  13      -2.514  -0.060  -4.976  1.00  0.00           H  
ATOM    710  HZ3 LYS B  13      -1.019   0.116  -4.208  1.00  0.00           H  
ATOM    711  N   ALA B  14      -2.180   2.957   3.068  1.00  0.00           N  
ATOM    712  CA  ALA B  14      -1.608   4.038   3.833  1.00  0.00           C  
ATOM    713  C   ALA B  14      -0.101   3.869   3.956  1.00  0.00           C  
ATOM    714  O   ALA B  14       0.660   4.835   3.877  1.00  0.00           O  
ATOM    715  CB  ALA B  14      -2.248   4.141   5.203  1.00  0.00           C  
ATOM    716  H   ALA B  14      -3.032   2.558   3.352  1.00  0.00           H  
ATOM    717  HA  ALA B  14      -1.826   4.937   3.282  1.00  0.00           H  
ATOM    718  HB1 ALA B  14      -2.678   3.186   5.472  1.00  0.00           H  
ATOM    719  HB2 ALA B  14      -1.499   4.415   5.932  1.00  0.00           H  
ATOM    720  HB3 ALA B  14      -3.022   4.893   5.184  1.00  0.00           H  
ATOM    721  N   ARG B  15       0.319   2.623   4.126  1.00  0.00           N  
ATOM    722  CA  ARG B  15       1.729   2.297   4.235  1.00  0.00           C  
ATOM    723  C   ARG B  15       2.308   2.001   2.857  1.00  0.00           C  
ATOM    724  O   ARG B  15       3.486   2.245   2.607  1.00  0.00           O  
ATOM    725  CB  ARG B  15       1.930   1.097   5.160  1.00  0.00           C  
ATOM    726  CG  ARG B  15       3.391   0.790   5.444  1.00  0.00           C  
ATOM    727  CD  ARG B  15       3.925  -0.267   4.497  1.00  0.00           C  
ATOM    728  NE  ARG B  15       3.414  -1.597   4.821  1.00  0.00           N  
ATOM    729  CZ  ARG B  15       3.741  -2.269   5.923  1.00  0.00           C  
ATOM    730  NH1 ARG B  15       4.587  -1.745   6.802  1.00  0.00           N  
ATOM    731  NH2 ARG B  15       3.224  -3.469   6.146  1.00  0.00           N  
ATOM    732  H   ARG B  15      -0.341   1.899   4.163  1.00  0.00           H  
ATOM    733  HA  ARG B  15       2.238   3.152   4.650  1.00  0.00           H  
ATOM    734  HB2 ARG B  15       1.436   1.294   6.101  1.00  0.00           H  
ATOM    735  HB3 ARG B  15       1.484   0.225   4.705  1.00  0.00           H  
ATOM    736  HG2 ARG B  15       3.969   1.694   5.322  1.00  0.00           H  
ATOM    737  HG3 ARG B  15       3.484   0.434   6.459  1.00  0.00           H  
ATOM    738  HD2 ARG B  15       3.628  -0.011   3.491  1.00  0.00           H  
ATOM    739  HD3 ARG B  15       5.003  -0.280   4.562  1.00  0.00           H  
ATOM    740  HE  ARG B  15       2.792  -2.010   4.186  1.00  0.00           H  
ATOM    741 HH11 ARG B  15       4.983  -0.841   6.639  1.00  0.00           H  
ATOM    742 HH12 ARG B  15       4.829  -2.253   7.627  1.00  0.00           H  
ATOM    743 HH21 ARG B  15       2.588  -3.870   5.487  1.00  0.00           H  
ATOM    744 HH22 ARG B  15       3.470  -3.973   6.974  1.00  0.00           H  
ATOM    745  N   ASN B  16       1.468   1.479   1.961  1.00  0.00           N  
ATOM    746  CA  ASN B  16       1.897   1.156   0.608  1.00  0.00           C  
ATOM    747  C   ASN B  16       2.387   2.399  -0.123  1.00  0.00           C  
ATOM    748  O   ASN B  16       3.476   2.407  -0.699  1.00  0.00           O  
ATOM    749  CB  ASN B  16       0.732   0.534  -0.151  1.00  0.00           C  
ATOM    750  CG  ASN B  16       1.096   0.106  -1.556  1.00  0.00           C  
ATOM    751  OD1 ASN B  16       2.160   0.448  -2.069  1.00  0.00           O  
ATOM    752  ND2 ASN B  16       0.202  -0.651  -2.183  1.00  0.00           N  
ATOM    753  H   ASN B  16       0.528   1.312   2.212  1.00  0.00           H  
ATOM    754  HA  ASN B  16       2.702   0.441   0.670  1.00  0.00           H  
ATOM    755  HB2 ASN B  16       0.384  -0.329   0.388  1.00  0.00           H  
ATOM    756  HB3 ASN B  16      -0.064   1.257  -0.212  1.00  0.00           H  
ATOM    757 HD21 ASN B  16      -0.621  -0.888  -1.704  1.00  0.00           H  
ATOM    758 HD22 ASN B  16       0.393  -0.927  -3.099  1.00  0.00           H  
ATOM    759  N   TYR B  17       1.571   3.446  -0.102  1.00  0.00           N  
ATOM    760  CA  TYR B  17       1.909   4.698  -0.768  1.00  0.00           C  
ATOM    761  C   TYR B  17       3.274   5.214  -0.318  1.00  0.00           C  
ATOM    762  O   TYR B  17       3.977   5.878  -1.079  1.00  0.00           O  
ATOM    763  CB  TYR B  17       0.836   5.753  -0.490  1.00  0.00           C  
ATOM    764  CG  TYR B  17       1.129   7.097  -1.118  1.00  0.00           C  
ATOM    765  CD1 TYR B  17       0.932   7.308  -2.477  1.00  0.00           C  
ATOM    766  CD2 TYR B  17       1.604   8.153  -0.351  1.00  0.00           C  
ATOM    767  CE1 TYR B  17       1.199   8.534  -3.054  1.00  0.00           C  
ATOM    768  CE2 TYR B  17       1.874   9.382  -0.921  1.00  0.00           C  
ATOM    769  CZ  TYR B  17       1.670   9.568  -2.272  1.00  0.00           C  
ATOM    770  OH  TYR B  17       1.938  10.791  -2.844  1.00  0.00           O  
ATOM    771  H   TYR B  17       0.714   3.374   0.370  1.00  0.00           H  
ATOM    772  HA  TYR B  17       1.942   4.505  -1.828  1.00  0.00           H  
ATOM    773  HB2 TYR B  17      -0.110   5.405  -0.879  1.00  0.00           H  
ATOM    774  HB3 TYR B  17       0.750   5.895   0.578  1.00  0.00           H  
ATOM    775  HD1 TYR B  17       0.562   6.496  -3.086  1.00  0.00           H  
ATOM    776  HD2 TYR B  17       1.764   8.004   0.706  1.00  0.00           H  
ATOM    777  HE1 TYR B  17       1.039   8.679  -4.112  1.00  0.00           H  
ATOM    778  HE2 TYR B  17       2.243  10.191  -0.309  1.00  0.00           H  
ATOM    779  HH  TYR B  17       1.122  11.289  -2.930  1.00  0.00           H  
ATOM    780  N   ALA B  18       3.641   4.909   0.921  1.00  0.00           N  
ATOM    781  CA  ALA B  18       4.920   5.347   1.466  1.00  0.00           C  
ATOM    782  C   ALA B  18       6.074   4.537   0.888  1.00  0.00           C  
ATOM    783  O   ALA B  18       7.014   5.099   0.327  1.00  0.00           O  
ATOM    784  CB  ALA B  18       4.909   5.251   2.984  1.00  0.00           C  
ATOM    785  H   ALA B  18       3.038   4.378   1.482  1.00  0.00           H  
ATOM    786  HA  ALA B  18       5.057   6.384   1.195  1.00  0.00           H  
ATOM    787  HB1 ALA B  18       4.144   4.555   3.296  1.00  0.00           H  
ATOM    788  HB2 ALA B  18       5.871   4.906   3.331  1.00  0.00           H  
ATOM    789  HB3 ALA B  18       4.703   6.224   3.406  1.00  0.00           H  
ATOM    790  N   LEU B  19       6.000   3.215   1.021  1.00  0.00           N  
ATOM    791  CA  LEU B  19       7.051   2.349   0.498  1.00  0.00           C  
ATOM    792  C   LEU B  19       7.206   2.558  -1.002  1.00  0.00           C  
ATOM    793  O   LEU B  19       8.303   2.814  -1.491  1.00  0.00           O  
ATOM    794  CB  LEU B  19       6.757   0.871   0.786  1.00  0.00           C  
ATOM    795  CG  LEU B  19       5.980   0.587   2.074  1.00  0.00           C  
ATOM    796  CD1 LEU B  19       5.909  -0.910   2.335  1.00  0.00           C  
ATOM    797  CD2 LEU B  19       6.615   1.306   3.256  1.00  0.00           C  
ATOM    798  H   LEU B  19       5.227   2.820   1.474  1.00  0.00           H  
ATOM    799  HA  LEU B  19       7.973   2.623   0.984  1.00  0.00           H  
ATOM    800  HB2 LEU B  19       6.196   0.472  -0.045  1.00  0.00           H  
ATOM    801  HB3 LEU B  19       7.700   0.348   0.841  1.00  0.00           H  
ATOM    802  HG  LEU B  19       4.972   0.949   1.962  1.00  0.00           H  
ATOM    803 HD11 LEU B  19       6.410  -1.440   1.540  1.00  0.00           H  
ATOM    804 HD12 LEU B  19       6.388  -1.135   3.277  1.00  0.00           H  
ATOM    805 HD13 LEU B  19       4.874  -1.217   2.376  1.00  0.00           H  
ATOM    806 HD21 LEU B  19       6.960   2.282   2.945  1.00  0.00           H  
ATOM    807 HD22 LEU B  19       5.886   1.418   4.044  1.00  0.00           H  
ATOM    808 HD23 LEU B  19       7.452   0.729   3.621  1.00  0.00           H  
ATOM    809  N   LYS B  20       6.090   2.458  -1.723  1.00  0.00           N  
ATOM    810  CA  LYS B  20       6.081   2.639  -3.173  1.00  0.00           C  
ATOM    811  C   LYS B  20       6.909   3.850  -3.593  1.00  0.00           C  
ATOM    812  O   LYS B  20       7.458   3.889  -4.694  1.00  0.00           O  
ATOM    813  CB  LYS B  20       4.646   2.804  -3.671  1.00  0.00           C  
ATOM    814  CG  LYS B  20       4.377   2.104  -4.994  1.00  0.00           C  
ATOM    815  CD  LYS B  20       3.035   1.389  -4.988  1.00  0.00           C  
ATOM    816  CE  LYS B  20       2.056   2.027  -5.959  1.00  0.00           C  
ATOM    817  NZ  LYS B  20       1.287   3.136  -5.330  1.00  0.00           N  
ATOM    818  H   LYS B  20       5.245   2.260  -1.264  1.00  0.00           H  
ATOM    819  HA  LYS B  20       6.505   1.754  -3.621  1.00  0.00           H  
ATOM    820  HB2 LYS B  20       3.973   2.401  -2.928  1.00  0.00           H  
ATOM    821  HB3 LYS B  20       4.440   3.857  -3.796  1.00  0.00           H  
ATOM    822  HG2 LYS B  20       4.378   2.839  -5.784  1.00  0.00           H  
ATOM    823  HG3 LYS B  20       5.159   1.380  -5.172  1.00  0.00           H  
ATOM    824  HD2 LYS B  20       3.186   0.358  -5.271  1.00  0.00           H  
ATOM    825  HD3 LYS B  20       2.618   1.432  -3.992  1.00  0.00           H  
ATOM    826  HE2 LYS B  20       2.609   2.419  -6.801  1.00  0.00           H  
ATOM    827  HE3 LYS B  20       1.367   1.271  -6.303  1.00  0.00           H  
ATOM    828  HZ1 LYS B  20       1.564   3.245  -4.333  1.00  0.00           H  
ATOM    829  HZ2 LYS B  20       1.471   4.030  -5.830  1.00  0.00           H  
ATOM    830  HZ3 LYS B  20       0.268   2.933  -5.373  1.00  0.00           H  
ATOM    831  N   GLN B  21       6.983   4.841  -2.713  1.00  0.00           N  
ATOM    832  CA  GLN B  21       7.732   6.057  -2.997  1.00  0.00           C  
ATOM    833  C   GLN B  21       9.211   5.912  -2.636  1.00  0.00           C  
ATOM    834  O   GLN B  21      10.083   6.402  -3.354  1.00  0.00           O  
ATOM    835  CB  GLN B  21       7.124   7.236  -2.234  1.00  0.00           C  
ATOM    836  CG  GLN B  21       7.851   8.552  -2.461  1.00  0.00           C  
ATOM    837  CD  GLN B  21       6.932   9.649  -2.964  1.00  0.00           C  
ATOM    838  OE1 GLN B  21       5.836   9.847  -2.439  1.00  0.00           O  
ATOM    839  NE2 GLN B  21       7.375  10.370  -3.987  1.00  0.00           N  
ATOM    840  H   GLN B  21       6.515   4.755  -1.857  1.00  0.00           H  
ATOM    841  HA  GLN B  21       7.650   6.252  -4.053  1.00  0.00           H  
ATOM    842  HB2 GLN B  21       6.096   7.358  -2.545  1.00  0.00           H  
ATOM    843  HB3 GLN B  21       7.145   7.014  -1.177  1.00  0.00           H  
ATOM    844  HG2 GLN B  21       8.290   8.873  -1.527  1.00  0.00           H  
ATOM    845  HG3 GLN B  21       8.633   8.396  -3.190  1.00  0.00           H  
ATOM    846 HE21 GLN B  21       8.258  10.157  -4.356  1.00  0.00           H  
ATOM    847 HE22 GLN B  21       6.802  11.085  -4.333  1.00  0.00           H  
ATOM    848  N   LYS B  22       9.488   5.259  -1.512  1.00  0.00           N  
ATOM    849  CA  LYS B  22      10.862   5.079  -1.050  1.00  0.00           C  
ATOM    850  C   LYS B  22      11.504   3.792  -1.575  1.00  0.00           C  
ATOM    851  O   LYS B  22      12.689   3.558  -1.342  1.00  0.00           O  
ATOM    852  CB  LYS B  22      10.906   5.086   0.478  1.00  0.00           C  
ATOM    853  CG  LYS B  22       9.941   4.099   1.111  1.00  0.00           C  
ATOM    854  CD  LYS B  22      10.636   3.202   2.124  1.00  0.00           C  
ATOM    855  CE  LYS B  22      11.033   3.973   3.372  1.00  0.00           C  
ATOM    856  NZ  LYS B  22       9.911   4.801   3.894  1.00  0.00           N  
ATOM    857  H   LYS B  22       8.751   4.904  -0.971  1.00  0.00           H  
ATOM    858  HA  LYS B  22      11.438   5.918  -1.412  1.00  0.00           H  
ATOM    859  HB2 LYS B  22      11.907   4.838   0.799  1.00  0.00           H  
ATOM    860  HB3 LYS B  22      10.658   6.076   0.830  1.00  0.00           H  
ATOM    861  HG2 LYS B  22       9.156   4.647   1.611  1.00  0.00           H  
ATOM    862  HG3 LYS B  22       9.513   3.484   0.334  1.00  0.00           H  
ATOM    863  HD2 LYS B  22       9.963   2.405   2.404  1.00  0.00           H  
ATOM    864  HD3 LYS B  22      11.523   2.785   1.671  1.00  0.00           H  
ATOM    865  HE2 LYS B  22      11.333   3.268   4.133  1.00  0.00           H  
ATOM    866  HE3 LYS B  22      11.865   4.618   3.131  1.00  0.00           H  
ATOM    867  HZ1 LYS B  22       8.999   4.387   3.612  1.00  0.00           H  
ATOM    868  HZ2 LYS B  22       9.953   4.846   4.933  1.00  0.00           H  
ATOM    869  HZ3 LYS B  22       9.972   5.767   3.514  1.00  0.00           H  
ATOM    870  N   VAL B  23      10.733   2.952  -2.271  1.00  0.00           N  
ATOM    871  CA  VAL B  23      11.268   1.692  -2.799  1.00  0.00           C  
ATOM    872  C   VAL B  23      12.645   1.892  -3.425  1.00  0.00           C  
ATOM    873  O   VAL B  23      13.643   1.373  -2.928  1.00  0.00           O  
ATOM    874  CB  VAL B  23      10.338   1.058  -3.852  1.00  0.00           C  
ATOM    875  CG1 VAL B  23      10.813  -0.342  -4.211  1.00  0.00           C  
ATOM    876  CG2 VAL B  23       8.904   1.021  -3.355  1.00  0.00           C  
ATOM    877  H   VAL B  23       9.792   3.176  -2.425  1.00  0.00           H  
ATOM    878  HA  VAL B  23      11.361   1.002  -1.972  1.00  0.00           H  
ATOM    879  HB  VAL B  23      10.371   1.666  -4.744  1.00  0.00           H  
ATOM    880 HG11 VAL B  23      11.885  -0.399  -4.097  1.00  0.00           H  
ATOM    881 HG12 VAL B  23      10.342  -1.061  -3.556  1.00  0.00           H  
ATOM    882 HG13 VAL B  23      10.547  -0.561  -5.235  1.00  0.00           H  
ATOM    883 HG21 VAL B  23       8.895   0.811  -2.296  1.00  0.00           H  
ATOM    884 HG22 VAL B  23       8.440   1.976  -3.536  1.00  0.00           H  
ATOM    885 HG23 VAL B  23       8.360   0.251  -3.880  1.00  0.00           H  
ATOM    886  N   GLN B  24      12.690   2.653  -4.512  1.00  0.00           N  
ATOM    887  CA  GLN B  24      13.947   2.924  -5.199  1.00  0.00           C  
ATOM    888  C   GLN B  24      14.856   3.789  -4.333  1.00  0.00           C  
ATOM    889  O   GLN B  24      16.080   3.669  -4.388  1.00  0.00           O  
ATOM    890  CB  GLN B  24      13.687   3.617  -6.538  1.00  0.00           C  
ATOM    891  CG  GLN B  24      12.499   3.052  -7.299  1.00  0.00           C  
ATOM    892  CD  GLN B  24      12.560   3.354  -8.783  1.00  0.00           C  
ATOM    893  OE1 GLN B  24      12.260   2.498  -9.615  1.00  0.00           O  
ATOM    894  NE2 GLN B  24      12.950   4.578  -9.121  1.00  0.00           N  
ATOM    895  H   GLN B  24      11.860   3.044  -4.858  1.00  0.00           H  
ATOM    896  HA  GLN B  24      14.435   1.979  -5.381  1.00  0.00           H  
ATOM    897  HB2 GLN B  24      13.508   4.666  -6.358  1.00  0.00           H  
ATOM    898  HB3 GLN B  24      14.566   3.513  -7.158  1.00  0.00           H  
ATOM    899  HG2 GLN B  24      12.478   1.981  -7.166  1.00  0.00           H  
ATOM    900  HG3 GLN B  24      11.593   3.481  -6.896  1.00  0.00           H  
ATOM    901 HE21 GLN B  24      13.172   5.208  -8.405  1.00  0.00           H  
ATOM    902 HE22 GLN B  24      12.998   4.801 -10.075  1.00  0.00           H  
ATOM    903  N   ALA B  25      14.249   4.658  -3.532  1.00  0.00           N  
ATOM    904  CA  ALA B  25      15.003   5.539  -2.650  1.00  0.00           C  
ATOM    905  C   ALA B  25      15.807   4.736  -1.635  1.00  0.00           C  
ATOM    906  O   ALA B  25      16.887   5.149  -1.214  1.00  0.00           O  
ATOM    907  CB  ALA B  25      14.065   6.505  -1.941  1.00  0.00           C  
ATOM    908  H   ALA B  25      13.269   4.704  -3.531  1.00  0.00           H  
ATOM    909  HA  ALA B  25      15.684   6.116  -3.260  1.00  0.00           H  
ATOM    910  HB1 ALA B  25      13.443   7.004  -2.669  1.00  0.00           H  
ATOM    911  HB2 ALA B  25      13.442   5.958  -1.249  1.00  0.00           H  
ATOM    912  HB3 ALA B  25      14.645   7.239  -1.401  1.00  0.00           H  
ATOM    913  N   LEU B  26      15.272   3.582  -1.247  1.00  0.00           N  
ATOM    914  CA  LEU B  26      15.940   2.716  -0.284  1.00  0.00           C  
ATOM    915  C   LEU B  26      17.191   2.094  -0.894  1.00  0.00           C  
ATOM    916  O   LEU B  26      18.307   2.347  -0.439  1.00  0.00           O  
ATOM    917  CB  LEU B  26      14.989   1.614   0.191  1.00  0.00           C  
ATOM    918  CG  LEU B  26      13.887   2.073   1.148  1.00  0.00           C  
ATOM    919  CD1 LEU B  26      13.127   0.876   1.696  1.00  0.00           C  
ATOM    920  CD2 LEU B  26      14.472   2.900   2.283  1.00  0.00           C  
ATOM    921  H   LEU B  26      14.409   3.306  -1.621  1.00  0.00           H  
ATOM    922  HA  LEU B  26      16.229   3.321   0.563  1.00  0.00           H  
ATOM    923  HB2 LEU B  26      14.522   1.173  -0.677  1.00  0.00           H  
ATOM    924  HB3 LEU B  26      15.573   0.855   0.690  1.00  0.00           H  
ATOM    925  HG  LEU B  26      13.187   2.692   0.607  1.00  0.00           H  
ATOM    926 HD11 LEU B  26      13.824   0.093   1.951  1.00  0.00           H  
ATOM    927 HD12 LEU B  26      12.578   1.172   2.578  1.00  0.00           H  
ATOM    928 HD13 LEU B  26      12.438   0.514   0.947  1.00  0.00           H  
ATOM    929 HD21 LEU B  26      15.480   2.570   2.487  1.00  0.00           H  
ATOM    930 HD22 LEU B  26      14.484   3.942   2.001  1.00  0.00           H  
ATOM    931 HD23 LEU B  26      13.866   2.774   3.169  1.00  0.00           H  
ATOM    932  N   ARG B  27      16.996   1.281  -1.927  1.00  0.00           N  
ATOM    933  CA  ARG B  27      18.111   0.622  -2.603  1.00  0.00           C  
ATOM    934  C   ARG B  27      19.166   1.633  -3.040  1.00  0.00           C  
ATOM    935  O   ARG B  27      20.365   1.388  -2.912  1.00  0.00           O  
ATOM    936  CB  ARG B  27      17.613  -0.165  -3.819  1.00  0.00           C  
ATOM    937  CG  ARG B  27      16.604   0.590  -4.670  1.00  0.00           C  
ATOM    938  CD  ARG B  27      15.402  -0.278  -5.011  1.00  0.00           C  
ATOM    939  NE  ARG B  27      14.962  -0.087  -6.391  1.00  0.00           N  
ATOM    940  CZ  ARG B  27      14.204  -0.957  -7.055  1.00  0.00           C  
ATOM    941  NH1 ARG B  27      13.795  -2.075  -6.469  1.00  0.00           N  
ATOM    942  NH2 ARG B  27      13.854  -0.708  -8.310  1.00  0.00           N  
ATOM    943  H   ARG B  27      16.082   1.119  -2.242  1.00  0.00           H  
ATOM    944  HA  ARG B  27      18.560  -0.067  -1.903  1.00  0.00           H  
ATOM    945  HB2 ARG B  27      18.459  -0.411  -4.443  1.00  0.00           H  
ATOM    946  HB3 ARG B  27      17.152  -1.079  -3.477  1.00  0.00           H  
ATOM    947  HG2 ARG B  27      16.265   1.459  -4.128  1.00  0.00           H  
ATOM    948  HG3 ARG B  27      17.082   0.900  -5.588  1.00  0.00           H  
ATOM    949  HD2 ARG B  27      15.670  -1.314  -4.869  1.00  0.00           H  
ATOM    950  HD3 ARG B  27      14.590  -0.023  -4.345  1.00  0.00           H  
ATOM    951  HE  ARG B  27      15.248   0.731  -6.848  1.00  0.00           H  
ATOM    952 HH11 ARG B  27      14.055  -2.269  -5.523  1.00  0.00           H  
ATOM    953 HH12 ARG B  27      13.225  -2.725  -6.973  1.00  0.00           H  
ATOM    954 HH21 ARG B  27      14.158   0.133  -8.757  1.00  0.00           H  
ATOM    955 HH22 ARG B  27      13.285  -1.361  -8.809  1.00  0.00           H  
ATOM    956  N   HIS B  28      18.712   2.770  -3.556  1.00  0.00           N  
ATOM    957  CA  HIS B  28      19.619   3.818  -4.012  1.00  0.00           C  
ATOM    958  C   HIS B  28      20.484   4.329  -2.863  1.00  0.00           C  
ATOM    959  O   HIS B  28      21.709   4.384  -2.973  1.00  0.00           O  
ATOM    960  CB  HIS B  28      18.829   4.976  -4.624  1.00  0.00           C  
ATOM    961  CG  HIS B  28      19.624   5.793  -5.594  1.00  0.00           C  
ATOM    962  ND1 HIS B  28      19.227   6.052  -6.887  1.00  0.00           N  
ATOM    963  CD2 HIS B  28      20.820   6.418  -5.437  1.00  0.00           C  
ATOM    964  CE1 HIS B  28      20.172   6.808  -7.464  1.00  0.00           C  
ATOM    965  NE2 HIS B  28      21.159   7.059  -6.625  1.00  0.00           N  
ATOM    966  H   HIS B  28      17.745   2.909  -3.633  1.00  0.00           H  
ATOM    967  HA  HIS B  28      20.261   3.393  -4.768  1.00  0.00           H  
ATOM    968  HB2 HIS B  28      17.973   4.580  -5.148  1.00  0.00           H  
ATOM    969  HB3 HIS B  28      18.491   5.630  -3.834  1.00  0.00           H  
ATOM    970  HD1 HIS B  28      18.401   5.739  -7.310  1.00  0.00           H  
ATOM    971  HD2 HIS B  28      21.419   6.424  -4.539  1.00  0.00           H  
ATOM    972  HE1 HIS B  28      20.129   7.166  -8.481  1.00  0.00           H  
ATOM    973  N   LYS B  29      19.839   4.702  -1.763  1.00  0.00           N  
ATOM    974  CA  LYS B  29      20.552   5.210  -0.596  1.00  0.00           C  
ATOM    975  C   LYS B  29      21.279   4.083   0.131  1.00  0.00           C  
ATOM    976  O   LYS B  29      20.681   3.355   0.925  1.00  0.00           O  
ATOM    977  CB  LYS B  29      19.580   5.907   0.359  1.00  0.00           C  
ATOM    978  CG  LYS B  29      20.136   7.183   0.968  1.00  0.00           C  
ATOM    979  CD  LYS B  29      19.097   7.896   1.815  1.00  0.00           C  
ATOM    980  CE  LYS B  29      19.731   8.958   2.700  1.00  0.00           C  
ATOM    981  NZ  LYS B  29      20.072  10.188   1.935  1.00  0.00           N  
ATOM    982  H   LYS B  29      18.862   4.635  -1.734  1.00  0.00           H  
ATOM    983  HA  LYS B  29      21.282   5.928  -0.939  1.00  0.00           H  
ATOM    984  HB2 LYS B  29      18.679   6.154  -0.181  1.00  0.00           H  
ATOM    985  HB3 LYS B  29      19.334   5.228   1.163  1.00  0.00           H  
ATOM    986  HG2 LYS B  29      20.984   6.935   1.589  1.00  0.00           H  
ATOM    987  HG3 LYS B  29      20.453   7.842   0.172  1.00  0.00           H  
ATOM    988  HD2 LYS B  29      18.377   8.370   1.164  1.00  0.00           H  
ATOM    989  HD3 LYS B  29      18.596   7.170   2.440  1.00  0.00           H  
ATOM    990  HE2 LYS B  29      19.038   9.214   3.487  1.00  0.00           H  
ATOM    991  HE3 LYS B  29      20.633   8.551   3.135  1.00  0.00           H  
ATOM    992  HZ1 LYS B  29      19.215  10.593   1.509  1.00  0.00           H  
ATOM    993  HZ2 LYS B  29      20.500  10.895   2.567  1.00  0.00           H  
ATOM    994  HZ3 LYS B  29      20.749   9.962   1.178  1.00  0.00           H  
ATOM    995  N   GLY B  30      22.571   3.944  -0.146  1.00  0.00           N  
ATOM    996  CA  GLY B  30      23.358   2.903   0.490  1.00  0.00           C  
ATOM    997  C   GLY B  30      24.530   2.460  -0.364  1.00  0.00           C  
ATOM    998  O   GLY B  30      24.665   1.278  -0.682  1.00  0.00           O  
ATOM    999  H   GLY B  30      22.994   4.553  -0.786  1.00  0.00           H  
ATOM   1000  HA2 GLY B  30      23.734   3.275   1.432  1.00  0.00           H  
ATOM   1001  HA3 GLY B  30      22.723   2.051   0.679  1.00  0.00           H  
TER    1005      NH2 B  31                                                      
ENDMDL                                                                          
