# Supplementary material for: Comparative Performance of High-Throughput Methods for Protein pKa Predictions
Source: J Chem Inf Model. 2023 Aug 8;63(16):5169–81. doi: 10.1021/acs.jcim.3c00165 (PMC10466379; doi:10.1021/acs.jcim.3c00165)
Supplement: Supplementary file 3 — ci3c00165_si_003.zip [file ci3c00165_si_003.zip › curated_pdbs/1ans_curated_5.pdb]

MODEL        5                                                                  
ATOM      1  N   ARG A   1      -5.794   8.192   3.773  1.00  0.00           N  
ATOM      2  CA  ARG A   1      -7.177   8.369   3.245  1.00  0.00           C  
ATOM      3  C   ARG A   1      -7.634   7.072   2.574  1.00  0.00           C  
ATOM      4  O   ARG A   1      -8.175   6.190   3.211  1.00  0.00           O  
ATOM      5  CB  ARG A   1      -7.190   9.509   2.225  1.00  0.00           C  
ATOM      6  CG  ARG A   1      -7.747  10.776   2.879  1.00  0.00           C  
ATOM      7  CD  ARG A   1      -7.063  11.000   4.230  1.00  0.00           C  
ATOM      8  NE  ARG A   1      -5.584  11.022   4.042  1.00  0.00           N  
ATOM      9  CZ  ARG A   1      -4.804  11.370   5.031  1.00  0.00           C  
ATOM     10  NH1 ARG A   1      -5.316  11.778   6.161  1.00  0.00           N  
ATOM     11  NH2 ARG A   1      -3.507  11.309   4.889  1.00  0.00           N  
ATOM     12  H1  ARG A   1      -5.623   7.185   3.966  1.00  0.00           H  
ATOM     13  H2  ARG A   1      -5.109   8.533   3.068  1.00  0.00           H  
ATOM     14  H3  ARG A   1      -5.687   8.735   4.653  1.00  0.00           H  
ATOM     15  HA  ARG A   1      -7.845   8.608   4.060  1.00  0.00           H  
ATOM     16  HB2 ARG A   1      -6.184   9.694   1.879  1.00  0.00           H  
ATOM     17  HB3 ARG A   1      -7.814   9.235   1.388  1.00  0.00           H  
ATOM     18  HG2 ARG A   1      -7.560  11.624   2.236  1.00  0.00           H  
ATOM     19  HG3 ARG A   1      -8.810  10.665   3.031  1.00  0.00           H  
ATOM     20  HD2 ARG A   1      -7.387  11.942   4.645  1.00  0.00           H  
ATOM     21  HD3 ARG A   1      -7.327  10.199   4.904  1.00  0.00           H  
ATOM     22  HE  ARG A   1      -5.196  10.776   3.177  1.00  0.00           H  
ATOM     23 HH11 ARG A   1      -6.309  11.826   6.273  1.00  0.00           H  
ATOM     24 HH12 ARG A   1      -4.716  12.043   6.916  1.00  0.00           H  
ATOM     25 HH21 ARG A   1      -3.112  10.997   4.025  1.00  0.00           H  
ATOM     26 HH22 ARG A   1      -2.909  11.575   5.645  1.00  0.00           H  
ATOM     27  N   SER A   2      -7.421   6.947   1.291  1.00  0.00           N  
ATOM     28  CA  SER A   2      -7.843   5.706   0.584  1.00  0.00           C  
ATOM     29  C   SER A   2      -6.753   4.637   0.746  1.00  0.00           C  
ATOM     30  O   SER A   2      -6.636   4.026   1.788  1.00  0.00           O  
ATOM     31  CB  SER A   2      -8.061   6.017  -0.897  1.00  0.00           C  
ATOM     32  OG  SER A   2      -7.180   7.060  -1.291  1.00  0.00           O  
ATOM     33  H   SER A   2      -6.982   7.668   0.794  1.00  0.00           H  
ATOM     34  HA  SER A   2      -8.766   5.344   1.016  1.00  0.00           H  
ATOM     35  HB2 SER A   2      -7.855   5.138  -1.487  1.00  0.00           H  
ATOM     36  HB3 SER A   2      -9.089   6.322  -1.052  1.00  0.00           H  
ATOM     37  HG  SER A   2      -7.639   7.611  -1.930  1.00  0.00           H  
ATOM     38  N   CYS A   3      -5.948   4.424  -0.268  1.00  0.00           N  
ATOM     39  CA  CYS A   3      -4.861   3.425  -0.186  1.00  0.00           C  
ATOM     40  C   CYS A   3      -5.293   2.218   0.638  1.00  0.00           C  
ATOM     41  O   CYS A   3      -5.208   2.196   1.850  1.00  0.00           O  
ATOM     42  CB  CYS A   3      -3.645   4.092   0.425  1.00  0.00           C  
ATOM     43  SG  CYS A   3      -3.129   5.496  -0.617  1.00  0.00           S  
ATOM     44  H   CYS A   3      -6.044   4.936  -1.081  1.00  0.00           H  
ATOM     45  HA  CYS A   3      -4.615   3.086  -1.181  1.00  0.00           H  
ATOM     46  HB2 CYS A   3      -3.878   4.432   1.405  1.00  0.00           H  
ATOM     47  HB3 CYS A   3      -2.868   3.387   0.493  1.00  0.00           H  
ATOM     48  N   CYS A   4      -5.739   1.209  -0.041  1.00  0.00           N  
ATOM     49  CA  CYS A   4      -6.178  -0.042   0.628  1.00  0.00           C  
ATOM     50  C   CYS A   4      -5.036  -0.551   1.525  1.00  0.00           C  
ATOM     51  O   CYS A   4      -3.954   0.001   1.495  1.00  0.00           O  
ATOM     52  CB  CYS A   4      -6.490  -1.051  -0.474  1.00  0.00           C  
ATOM     53  SG  CYS A   4      -8.019  -0.575  -1.325  1.00  0.00           S  
ATOM     54  H   CYS A   4      -5.772   1.268  -1.017  1.00  0.00           H  
ATOM     55  HA  CYS A   4      -7.063   0.142   1.222  1.00  0.00           H  
ATOM     56  HB2 CYS A   4      -5.678  -1.066  -1.184  1.00  0.00           H  
ATOM     57  HB3 CYS A   4      -6.603  -2.015  -0.052  1.00  0.00           H  
ATOM     58  N   PRO A   5      -5.294  -1.582   2.303  1.00  0.00           N  
ATOM     59  CA  PRO A   5      -4.272  -2.148   3.205  1.00  0.00           C  
ATOM     60  C   PRO A   5      -3.194  -2.891   2.409  1.00  0.00           C  
ATOM     61  O   PRO A   5      -3.414  -3.329   1.297  1.00  0.00           O  
ATOM     62  CB  PRO A   5      -5.064  -3.088   4.119  1.00  0.00           C  
ATOM     63  CG  PRO A   5      -6.374  -3.420   3.370  1.00  0.00           C  
ATOM     64  CD  PRO A   5      -6.600  -2.281   2.358  1.00  0.00           C  
ATOM     65  HA  PRO A   5      -3.823  -1.365   3.795  1.00  0.00           H  
ATOM     66  HB2 PRO A   5      -4.497  -3.991   4.302  1.00  0.00           H  
ATOM     67  HB3 PRO A   5      -5.293  -2.596   5.051  1.00  0.00           H  
ATOM     68  HG2 PRO A   5      -6.273  -4.366   2.853  1.00  0.00           H  
ATOM     69  HG3 PRO A   5      -7.199  -3.462   4.064  1.00  0.00           H  
ATOM     70  HD2 PRO A   5      -6.862  -2.694   1.402  1.00  0.00           H  
ATOM     71  HD3 PRO A   5      -7.368  -1.610   2.708  1.00  0.00           H  
ATOM     72  N   CYS A   6      -2.018  -3.007   2.966  1.00  0.00           N  
ATOM     73  CA  CYS A   6      -0.904  -3.681   2.252  1.00  0.00           C  
ATOM     74  C   CYS A   6      -1.352  -5.020   1.658  1.00  0.00           C  
ATOM     75  O   CYS A   6      -1.435  -5.179   0.456  1.00  0.00           O  
ATOM     76  CB  CYS A   6       0.259  -3.911   3.208  1.00  0.00           C  
ATOM     77  SG  CYS A   6      -0.326  -4.253   4.885  1.00  0.00           S  
ATOM     78  H   CYS A   6      -1.861  -2.625   3.851  1.00  0.00           H  
ATOM     79  HA  CYS A   6      -0.561  -3.037   1.460  1.00  0.00           H  
ATOM     80  HB2 CYS A   6       0.839  -4.745   2.862  1.00  0.00           H  
ATOM     81  HB3 CYS A   6       0.873  -3.032   3.218  1.00  0.00           H  
ATOM     82  N   TYR A   7      -1.623  -5.989   2.487  1.00  0.00           N  
ATOM     83  CA  TYR A   7      -2.044  -7.323   1.972  1.00  0.00           C  
ATOM     84  C   TYR A   7      -3.063  -7.149   0.864  1.00  0.00           C  
ATOM     85  O   TYR A   7      -3.090  -7.893  -0.097  1.00  0.00           O  
ATOM     86  CB  TYR A   7      -2.656  -8.134   3.120  1.00  0.00           C  
ATOM     87  CG  TYR A   7      -4.161  -7.957   3.189  1.00  0.00           C  
ATOM     88  CD1 TYR A   7      -4.705  -6.805   3.770  1.00  0.00           C  
ATOM     89  CD2 TYR A   7      -5.006  -8.949   2.680  1.00  0.00           C  
ATOM     90  CE1 TYR A   7      -6.095  -6.646   3.842  1.00  0.00           C  
ATOM     91  CE2 TYR A   7      -6.396  -8.791   2.752  1.00  0.00           C  
ATOM     92  CZ  TYR A   7      -6.940  -7.639   3.333  1.00  0.00           C  
ATOM     93  OH  TYR A   7      -8.309  -7.483   3.404  1.00  0.00           O  
ATOM     94  H   TYR A   7      -1.541  -5.845   3.449  1.00  0.00           H  
ATOM     95  HA  TYR A   7      -1.184  -7.843   1.587  1.00  0.00           H  
ATOM     96  HB2 TYR A   7      -2.426  -9.179   2.987  1.00  0.00           H  
ATOM     97  HB3 TYR A   7      -2.230  -7.792   4.034  1.00  0.00           H  
ATOM     98  HD1 TYR A   7      -4.052  -6.039   4.162  1.00  0.00           H  
ATOM     99  HD2 TYR A   7      -4.587  -9.837   2.232  1.00  0.00           H  
ATOM    100  HE1 TYR A   7      -6.514  -5.757   4.290  1.00  0.00           H  
ATOM    101  HE2 TYR A   7      -7.047  -9.557   2.359  1.00  0.00           H  
ATOM    102  HH  TYR A   7      -8.601  -7.805   4.260  1.00  0.00           H  
ATOM    103  N   TRP A   8      -3.914  -6.187   0.999  1.00  0.00           N  
ATOM    104  CA  TRP A   8      -4.940  -5.993  -0.038  1.00  0.00           C  
ATOM    105  C   TRP A   8      -4.800  -4.600  -0.658  1.00  0.00           C  
ATOM    106  O   TRP A   8      -5.673  -3.769  -0.531  1.00  0.00           O  
ATOM    107  CB  TRP A   8      -6.327  -6.151   0.586  1.00  0.00           C  
ATOM    108  CG  TRP A   8      -7.351  -6.190  -0.498  1.00  0.00           C  
ATOM    109  CD1 TRP A   8      -7.084  -6.373  -1.806  1.00  0.00           C  
ATOM    110  CD2 TRP A   8      -8.790  -6.030  -0.399  1.00  0.00           C  
ATOM    111  NE1 TRP A   8      -8.261  -6.353  -2.516  1.00  0.00           N  
ATOM    112  CE2 TRP A   8      -9.341  -6.138  -1.697  1.00  0.00           C  
ATOM    113  CE3 TRP A   8      -9.666  -5.802   0.676  1.00  0.00           C  
ATOM    114  CZ2 TRP A   8     -10.702  -6.025  -1.922  1.00  0.00           C  
ATOM    115  CZ3 TRP A   8     -11.044  -5.679   0.449  1.00  0.00           C  
ATOM    116  CH2 TRP A   8     -11.559  -5.790  -0.850  1.00  0.00           C  
ATOM    117  H   TRP A   8      -3.885  -5.607   1.786  1.00  0.00           H  
ATOM    118  HA  TRP A   8      -4.798  -6.748  -0.787  1.00  0.00           H  
ATOM    119  HB2 TRP A   8      -6.364  -7.071   1.150  1.00  0.00           H  
ATOM    120  HB3 TRP A   8      -6.526  -5.316   1.241  1.00  0.00           H  
ATOM    121  HD1 TRP A   8      -6.113  -6.515  -2.224  1.00  0.00           H  
ATOM    122  HE1 TRP A   8      -8.340  -6.469  -3.487  1.00  0.00           H  
ATOM    123  HE3 TRP A   8      -9.275  -5.714   1.678  1.00  0.00           H  
ATOM    124  HZ2 TRP A   8     -11.096  -6.111  -2.924  1.00  0.00           H  
ATOM    125  HZ3 TRP A   8     -11.711  -5.501   1.279  1.00  0.00           H  
ATOM    126  HH2 TRP A   8     -12.613  -5.671  -1.029  1.00  0.00           H  
ATOM    127  N   GLY A   9      -3.706  -4.336  -1.317  1.00  0.00           N  
ATOM    128  CA  GLY A   9      -3.503  -2.987  -1.932  1.00  0.00           C  
ATOM    129  C   GLY A   9      -4.343  -2.828  -3.207  1.00  0.00           C  
ATOM    130  O   GLY A   9      -4.221  -1.850  -3.916  1.00  0.00           O  
ATOM    131  H   GLY A   9      -3.009  -5.020  -1.396  1.00  0.00           H  
ATOM    132  HA2 GLY A   9      -3.788  -2.226  -1.221  1.00  0.00           H  
ATOM    133  HA3 GLY A   9      -2.460  -2.864  -2.179  1.00  0.00           H  
ATOM    134  N   GLY A  10      -5.192  -3.769  -3.514  1.00  0.00           N  
ATOM    135  CA  GLY A  10      -6.018  -3.645  -4.743  1.00  0.00           C  
ATOM    136  C   GLY A  10      -7.498  -3.715  -4.382  1.00  0.00           C  
ATOM    137  O   GLY A  10      -8.324  -4.154  -5.155  1.00  0.00           O  
ATOM    138  H   GLY A  10      -5.285  -4.550  -2.945  1.00  0.00           H  
ATOM    139  HA2 GLY A  10      -5.805  -2.705  -5.214  1.00  0.00           H  
ATOM    140  HA3 GLY A  10      -5.781  -4.450  -5.411  1.00  0.00           H  
ATOM    141  N   CYS A  11      -7.824  -3.314  -3.196  1.00  0.00           N  
ATOM    142  CA  CYS A  11      -9.224  -3.371  -2.730  1.00  0.00           C  
ATOM    143  C   CYS A  11     -10.059  -2.205  -3.305  1.00  0.00           C  
ATOM    144  O   CYS A  11      -9.555  -1.391  -4.054  1.00  0.00           O  
ATOM    145  CB  CYS A  11      -9.183  -3.380  -1.200  1.00  0.00           C  
ATOM    146  SG  CYS A  11      -9.464  -1.726  -0.501  1.00  0.00           S  
ATOM    147  H   CYS A  11      -7.135  -2.998  -2.592  1.00  0.00           H  
ATOM    148  HA  CYS A  11      -9.657  -4.297  -3.068  1.00  0.00           H  
ATOM    149  HB2 CYS A  11      -9.918  -4.056  -0.846  1.00  0.00           H  
ATOM    150  HB3 CYS A  11      -8.225  -3.741  -0.882  1.00  0.00           H  
ATOM    151  N   PRO A  12     -11.336  -2.203  -2.972  1.00  0.00           N  
ATOM    152  CA  PRO A  12     -12.308  -1.206  -3.471  1.00  0.00           C  
ATOM    153  C   PRO A  12     -12.191   0.157  -2.768  1.00  0.00           C  
ATOM    154  O   PRO A  12     -12.115   1.184  -3.415  1.00  0.00           O  
ATOM    155  CB  PRO A  12     -13.662  -1.850  -3.147  1.00  0.00           C  
ATOM    156  CG  PRO A  12     -13.411  -2.836  -1.993  1.00  0.00           C  
ATOM    157  CD  PRO A  12     -11.927  -3.205  -2.064  1.00  0.00           C  
ATOM    158  HA  PRO A  12     -12.214  -1.089  -4.538  1.00  0.00           H  
ATOM    159  HB2 PRO A  12     -14.378  -1.096  -2.851  1.00  0.00           H  
ATOM    160  HB3 PRO A  12     -14.025  -2.398  -4.000  1.00  0.00           H  
ATOM    161  HG2 PRO A  12     -13.637  -2.363  -1.048  1.00  0.00           H  
ATOM    162  HG3 PRO A  12     -14.014  -3.721  -2.123  1.00  0.00           H  
ATOM    163  HD2 PRO A  12     -11.481  -3.149  -1.084  1.00  0.00           H  
ATOM    164  HD3 PRO A  12     -11.814  -4.185  -2.484  1.00  0.00           H  
ATOM    165  N   TRP A  13     -12.213   0.191  -1.461  1.00  0.00           N  
ATOM    166  CA  TRP A  13     -12.145   1.509  -0.752  1.00  0.00           C  
ATOM    167  C   TRP A  13     -10.715   2.060  -0.717  1.00  0.00           C  
ATOM    168  O   TRP A  13     -10.333   2.728   0.221  1.00  0.00           O  
ATOM    169  CB  TRP A  13     -12.649   1.347   0.686  1.00  0.00           C  
ATOM    170  CG  TRP A  13     -11.662   0.553   1.477  1.00  0.00           C  
ATOM    171  CD1 TRP A  13     -10.598   1.059   2.148  1.00  0.00           C  
ATOM    172  CD2 TRP A  13     -11.635  -0.879   1.691  1.00  0.00           C  
ATOM    173  NE1 TRP A  13      -9.917   0.016   2.750  1.00  0.00           N  
ATOM    174  CE2 TRP A  13     -10.521  -1.199   2.498  1.00  0.00           C  
ATOM    175  CE3 TRP A  13     -12.468  -1.920   1.261  1.00  0.00           C  
ATOM    176  CZ2 TRP A  13     -10.240  -2.514   2.866  1.00  0.00           C  
ATOM    177  CZ3 TRP A  13     -12.193  -3.246   1.627  1.00  0.00           C  
ATOM    178  CH2 TRP A  13     -11.080  -3.544   2.429  1.00  0.00           C  
ATOM    179  H   TRP A  13     -12.303  -0.639  -0.949  1.00  0.00           H  
ATOM    180  HA  TRP A  13     -12.781   2.213  -1.263  1.00  0.00           H  
ATOM    181  HB2 TRP A  13     -12.772   2.320   1.137  1.00  0.00           H  
ATOM    182  HB3 TRP A  13     -13.599   0.833   0.678  1.00  0.00           H  
ATOM    183  HD1 TRP A  13     -10.324   2.101   2.201  1.00  0.00           H  
ATOM    184  HE1 TRP A  13      -9.107   0.108   3.294  1.00  0.00           H  
ATOM    185  HE3 TRP A  13     -13.325  -1.695   0.645  1.00  0.00           H  
ATOM    186  HZ2 TRP A  13      -9.379  -2.735   3.481  1.00  0.00           H  
ATOM    187  HZ3 TRP A  13     -12.842  -4.040   1.292  1.00  0.00           H  
ATOM    188  HH2 TRP A  13     -10.873  -4.567   2.708  1.00  0.00           H  
ATOM    189  N   GLY A  14      -9.919   1.814  -1.719  1.00  0.00           N  
ATOM    190  CA  GLY A  14      -8.536   2.361  -1.687  1.00  0.00           C  
ATOM    191  C   GLY A  14      -7.755   1.914  -2.923  1.00  0.00           C  
ATOM    192  O   GLY A  14      -8.304   1.365  -3.857  1.00  0.00           O  
ATOM    193  H   GLY A  14     -10.224   1.288  -2.483  1.00  0.00           H  
ATOM    194  HA2 GLY A  14      -8.583   3.441  -1.665  1.00  0.00           H  
ATOM    195  HA3 GLY A  14      -8.036   2.006  -0.799  1.00  0.00           H  
ATOM    196  N   GLN A  15      -6.473   2.160  -2.933  1.00  0.00           N  
ATOM    197  CA  GLN A  15      -5.641   1.770  -4.101  1.00  0.00           C  
ATOM    198  C   GLN A  15      -4.514   0.825  -3.663  1.00  0.00           C  
ATOM    199  O   GLN A  15      -4.634   0.097  -2.698  1.00  0.00           O  
ATOM    200  CB  GLN A  15      -5.035   3.031  -4.720  1.00  0.00           C  
ATOM    201  CG  GLN A  15      -5.249   3.006  -6.232  1.00  0.00           C  
ATOM    202  CD  GLN A  15      -3.894   3.030  -6.940  1.00  0.00           C  
ATOM    203  OE1 GLN A  15      -3.116   3.946  -6.759  1.00  0.00           O  
ATOM    204  NE2 GLN A  15      -3.575   2.054  -7.747  1.00  0.00           N  
ATOM    205  H   GLN A  15      -6.061   2.611  -2.176  1.00  0.00           H  
ATOM    206  HA  GLN A  15      -6.260   1.275  -4.834  1.00  0.00           H  
ATOM    207  HB2 GLN A  15      -5.518   3.903  -4.301  1.00  0.00           H  
ATOM    208  HB3 GLN A  15      -3.978   3.067  -4.507  1.00  0.00           H  
ATOM    209  HG2 GLN A  15      -5.784   2.107  -6.504  1.00  0.00           H  
ATOM    210  HG3 GLN A  15      -5.823   3.870  -6.526  1.00  0.00           H  
ATOM    211 HE21 GLN A  15      -4.201   1.314  -7.893  1.00  0.00           H  
ATOM    212 HE22 GLN A  15      -2.710   2.061  -8.206  1.00  0.00           H  
ATOM    213  N   ASN A  16      -3.420   0.844  -4.375  1.00  0.00           N  
ATOM    214  CA  ASN A  16      -2.266  -0.026  -4.039  1.00  0.00           C  
ATOM    215  C   ASN A  16      -1.147   0.844  -3.486  1.00  0.00           C  
ATOM    216  O   ASN A  16      -0.091   0.969  -4.075  1.00  0.00           O  
ATOM    217  CB  ASN A  16      -1.786  -0.757  -5.295  1.00  0.00           C  
ATOM    218  CG  ASN A  16      -0.824  -1.880  -4.898  1.00  0.00           C  
ATOM    219  OD1 ASN A  16       0.225  -1.629  -4.339  1.00  0.00           O  
ATOM    220  ND2 ASN A  16      -1.142  -3.117  -5.165  1.00  0.00           N  
ATOM    221  H   ASN A  16      -3.350   1.448  -5.124  1.00  0.00           H  
ATOM    222  HA  ASN A  16      -2.566  -0.742  -3.297  1.00  0.00           H  
ATOM    223  HB2 ASN A  16      -2.635  -1.176  -5.815  1.00  0.00           H  
ATOM    224  HB3 ASN A  16      -1.275  -0.062  -5.943  1.00  0.00           H  
ATOM    225 HD21 ASN A  16      -1.988  -3.320  -5.616  1.00  0.00           H  
ATOM    226 HD22 ASN A  16      -0.534  -3.843  -4.915  1.00  0.00           H  
ATOM    227  N   CYS A  17      -1.379   1.462  -2.374  1.00  0.00           N  
ATOM    228  CA  CYS A  17      -0.360   2.349  -1.777  1.00  0.00           C  
ATOM    229  C   CYS A  17       0.572   1.536  -0.880  1.00  0.00           C  
ATOM    230  O   CYS A  17       1.591   2.010  -0.420  1.00  0.00           O  
ATOM    231  CB  CYS A  17      -1.136   3.301  -0.915  1.00  0.00           C  
ATOM    232  SG  CYS A  17      -1.672   4.762  -1.816  1.00  0.00           S  
ATOM    233  H   CYS A  17      -2.253   1.365  -1.923  1.00  0.00           H  
ATOM    234  HA  CYS A  17       0.189   2.877  -2.532  1.00  0.00           H  
ATOM    235  HB2 CYS A  17      -2.012   2.771  -0.602  1.00  0.00           H  
ATOM    236  HB3 CYS A  17      -0.550   3.589  -0.056  1.00  0.00           H  
ATOM    237  N   TYR A  18       0.211   0.316  -0.622  1.00  0.00           N  
ATOM    238  CA  TYR A  18       1.039  -0.554   0.256  1.00  0.00           C  
ATOM    239  C   TYR A  18       1.322  -1.877  -0.465  1.00  0.00           C  
ATOM    240  O   TYR A  18       0.833  -2.914  -0.069  1.00  0.00           O  
ATOM    241  CB  TYR A  18       0.264  -0.822   1.549  1.00  0.00           C  
ATOM    242  CG  TYR A  18       0.091   0.466   2.327  1.00  0.00           C  
ATOM    243  CD1 TYR A  18      -0.789   1.456   1.871  1.00  0.00           C  
ATOM    244  CD2 TYR A  18       0.807   0.665   3.511  1.00  0.00           C  
ATOM    245  CE1 TYR A  18      -0.947   2.641   2.603  1.00  0.00           C  
ATOM    246  CE2 TYR A  18       0.648   1.850   4.240  1.00  0.00           C  
ATOM    247  CZ  TYR A  18      -0.228   2.838   3.785  1.00  0.00           C  
ATOM    248  OH  TYR A  18      -0.385   4.005   4.503  1.00  0.00           O  
ATOM    249  H   TYR A  18      -0.621  -0.029  -1.000  1.00  0.00           H  
ATOM    250  HA  TYR A  18       1.972  -0.066   0.489  1.00  0.00           H  
ATOM    251  HB2 TYR A  18      -0.709  -1.222   1.305  1.00  0.00           H  
ATOM    252  HB3 TYR A  18       0.805  -1.534   2.150  1.00  0.00           H  
ATOM    253  HD1 TYR A  18      -1.344   1.306   0.956  1.00  0.00           H  
ATOM    254  HD2 TYR A  18       1.479  -0.094   3.863  1.00  0.00           H  
ATOM    255  HE1 TYR A  18      -1.625   3.403   2.255  1.00  0.00           H  
ATOM    256  HE2 TYR A  18       1.204   2.000   5.153  1.00  0.00           H  
ATOM    257  HH  TYR A  18      -0.988   4.573   4.018  1.00  0.00           H  
ATOM    258  N   PRO A  19       2.102  -1.796  -1.514  1.00  0.00           N  
ATOM    259  CA  PRO A  19       2.466  -2.971  -2.323  1.00  0.00           C  
ATOM    260  C   PRO A  19       3.558  -3.793  -1.633  1.00  0.00           C  
ATOM    261  O   PRO A  19       3.495  -5.006  -1.580  1.00  0.00           O  
ATOM    262  CB  PRO A  19       2.990  -2.361  -3.626  1.00  0.00           C  
ATOM    263  CG  PRO A  19       3.431  -0.919  -3.284  1.00  0.00           C  
ATOM    264  CD  PRO A  19       2.695  -0.528  -1.989  1.00  0.00           C  
ATOM    265  HA  PRO A  19       1.599  -3.578  -2.523  1.00  0.00           H  
ATOM    266  HB2 PRO A  19       3.832  -2.934  -3.990  1.00  0.00           H  
ATOM    267  HB3 PRO A  19       2.207  -2.336  -4.366  1.00  0.00           H  
ATOM    268  HG2 PRO A  19       4.501  -0.886  -3.130  1.00  0.00           H  
ATOM    269  HG3 PRO A  19       3.150  -0.246  -4.080  1.00  0.00           H  
ATOM    270  HD2 PRO A  19       3.392  -0.135  -1.261  1.00  0.00           H  
ATOM    271  HD3 PRO A  19       1.919   0.189  -2.199  1.00  0.00           H  
ATOM    272  N   GLU A  20       4.564  -3.145  -1.113  1.00  0.00           N  
ATOM    273  CA  GLU A  20       5.662  -3.896  -0.439  1.00  0.00           C  
ATOM    274  C   GLU A  20       5.991  -3.250   0.910  1.00  0.00           C  
ATOM    275  O   GLU A  20       7.138  -3.009   1.230  1.00  0.00           O  
ATOM    276  CB  GLU A  20       6.907  -3.882  -1.328  1.00  0.00           C  
ATOM    277  CG  GLU A  20       7.619  -5.233  -1.235  1.00  0.00           C  
ATOM    278  CD  GLU A  20       6.863  -6.267  -2.073  1.00  0.00           C  
ATOM    279  OE1 GLU A  20       5.989  -5.866  -2.825  1.00  0.00           O  
ATOM    280  OE2 GLU A  20       7.173  -7.440  -1.950  1.00  0.00           O  
ATOM    281  H   GLU A  20       4.601  -2.168  -1.172  1.00  0.00           H  
ATOM    282  HA  GLU A  20       5.350  -4.918  -0.279  1.00  0.00           H  
ATOM    283  HB2 GLU A  20       6.615  -3.697  -2.352  1.00  0.00           H  
ATOM    284  HB3 GLU A  20       7.577  -3.101  -0.997  1.00  0.00           H  
ATOM    285  HG2 GLU A  20       8.628  -5.135  -1.606  1.00  0.00           H  
ATOM    286  HG3 GLU A  20       7.643  -5.556  -0.205  1.00  0.00           H  
ATOM    287  N   GLY A  21       4.996  -2.978   1.709  1.00  0.00           N  
ATOM    288  CA  GLY A  21       5.250  -2.366   3.037  1.00  0.00           C  
ATOM    289  C   GLY A  21       3.927  -2.053   3.714  1.00  0.00           C  
ATOM    290  O   GLY A  21       3.210  -1.145   3.345  1.00  0.00           O  
ATOM    291  H   GLY A  21       4.082  -3.187   1.441  1.00  0.00           H  
ATOM    292  HA2 GLY A  21       5.807  -3.061   3.649  1.00  0.00           H  
ATOM    293  HA3 GLY A  21       5.808  -1.466   2.930  1.00  0.00           H  
ATOM    294  N   CYS A  22       3.624  -2.808   4.707  1.00  0.00           N  
ATOM    295  CA  CYS A  22       2.362  -2.610   5.470  1.00  0.00           C  
ATOM    296  C   CYS A  22       2.424  -1.287   6.226  1.00  0.00           C  
ATOM    297  O   CYS A  22       1.427  -0.777   6.698  1.00  0.00           O  
ATOM    298  CB  CYS A  22       2.207  -3.752   6.477  1.00  0.00           C  
ATOM    299  SG  CYS A  22       1.273  -5.126   5.753  1.00  0.00           S  
ATOM    300  H   CYS A  22       4.241  -3.512   4.956  1.00  0.00           H  
ATOM    301  HA  CYS A  22       1.532  -2.597   4.793  1.00  0.00           H  
ATOM    302  HB2 CYS A  22       3.186  -4.104   6.766  1.00  0.00           H  
ATOM    303  HB3 CYS A  22       1.694  -3.386   7.346  1.00  0.00           H  
ATOM    304  N   SER A  23       3.591  -0.740   6.351  1.00  0.00           N  
ATOM    305  CA  SER A  23       3.742   0.548   7.087  1.00  0.00           C  
ATOM    306  C   SER A  23       4.543   1.547   6.247  1.00  0.00           C  
ATOM    307  O   SER A  23       4.507   2.737   6.489  1.00  0.00           O  
ATOM    308  CB  SER A  23       4.476   0.297   8.405  1.00  0.00           C  
ATOM    309  OG  SER A  23       4.990   1.527   8.898  1.00  0.00           O  
ATOM    310  H   SER A  23       4.369  -1.185   5.965  1.00  0.00           H  
ATOM    311  HA  SER A  23       2.766   0.958   7.295  1.00  0.00           H  
ATOM    312  HB2 SER A  23       3.793  -0.117   9.127  1.00  0.00           H  
ATOM    313  HB3 SER A  23       5.286  -0.402   8.238  1.00  0.00           H  
ATOM    314  HG  SER A  23       5.720   1.329   9.487  1.00  0.00           H  
ATOM    315  N   GLY A  24       5.265   1.082   5.264  1.00  0.00           N  
ATOM    316  CA  GLY A  24       6.058   2.018   4.422  1.00  0.00           C  
ATOM    317  C   GLY A  24       5.155   3.159   3.946  1.00  0.00           C  
ATOM    318  O   GLY A  24       3.985   3.196   4.273  1.00  0.00           O  
ATOM    319  H   GLY A  24       5.287   0.121   5.079  1.00  0.00           H  
ATOM    320  HA2 GLY A  24       6.876   2.421   5.002  1.00  0.00           H  
ATOM    321  HA3 GLY A  24       6.449   1.492   3.564  1.00  0.00           H  
ATOM    322  N   PRO A  25       5.725   4.056   3.186  1.00  0.00           N  
ATOM    323  CA  PRO A  25       4.993   5.211   2.647  1.00  0.00           C  
ATOM    324  C   PRO A  25       4.130   4.798   1.461  1.00  0.00           C  
ATOM    325  O   PRO A  25       3.823   3.638   1.270  1.00  0.00           O  
ATOM    326  CB  PRO A  25       6.096   6.159   2.182  1.00  0.00           C  
ATOM    327  CG  PRO A  25       7.355   5.285   1.964  1.00  0.00           C  
ATOM    328  CD  PRO A  25       7.147   4.001   2.790  1.00  0.00           C  
ATOM    329  HA  PRO A  25       4.399   5.684   3.410  1.00  0.00           H  
ATOM    330  HB2 PRO A  25       5.799   6.631   1.250  1.00  0.00           H  
ATOM    331  HB3 PRO A  25       6.293   6.905   2.937  1.00  0.00           H  
ATOM    332  HG2 PRO A  25       7.460   5.042   0.915  1.00  0.00           H  
ATOM    333  HG3 PRO A  25       8.233   5.805   2.315  1.00  0.00           H  
ATOM    334  HD2 PRO A  25       7.341   3.126   2.184  1.00  0.00           H  
ATOM    335  HD3 PRO A  25       7.778   4.005   3.666  1.00  0.00           H  
ATOM    336  N   LYS A  26       3.742   5.747   0.664  1.00  0.00           N  
ATOM    337  CA  LYS A  26       2.902   5.433  -0.516  1.00  0.00           C  
ATOM    338  C   LYS A  26       3.782   4.884  -1.640  1.00  0.00           C  
ATOM    339  O   LYS A  26       4.994   4.886  -1.551  1.00  0.00           O  
ATOM    340  CB  LYS A  26       2.205   6.706  -0.984  1.00  0.00           C  
ATOM    341  CG  LYS A  26       0.794   6.353  -1.429  1.00  0.00           C  
ATOM    342  CD  LYS A  26       0.233   7.473  -2.307  1.00  0.00           C  
ATOM    343  CE  LYS A  26      -0.878   8.205  -1.551  1.00  0.00           C  
ATOM    344  NZ  LYS A  26      -0.276   9.224  -0.644  1.00  0.00           N  
ATOM    345  H   LYS A  26       4.004   6.673   0.843  1.00  0.00           H  
ATOM    346  HA  LYS A  26       2.161   4.695  -0.246  1.00  0.00           H  
ATOM    347  HB2 LYS A  26       2.163   7.417  -0.171  1.00  0.00           H  
ATOM    348  HB3 LYS A  26       2.747   7.133  -1.813  1.00  0.00           H  
ATOM    349  HG2 LYS A  26       0.826   5.433  -1.989  1.00  0.00           H  
ATOM    350  HG3 LYS A  26       0.163   6.224  -0.562  1.00  0.00           H  
ATOM    351  HD2 LYS A  26       1.023   8.169  -2.550  1.00  0.00           H  
ATOM    352  HD3 LYS A  26      -0.169   7.053  -3.215  1.00  0.00           H  
ATOM    353  HE2 LYS A  26      -1.532   8.695  -2.258  1.00  0.00           H  
ATOM    354  HE3 LYS A  26      -1.445   7.495  -0.968  1.00  0.00           H  
ATOM    355  HZ1 LYS A  26       0.750   9.272  -0.810  1.00  0.00           H  
ATOM    356  HZ2 LYS A  26      -0.700  10.153  -0.836  1.00  0.00           H  
ATOM    357  HZ3 LYS A  26      -0.456   8.956   0.345  1.00  0.00           H  
ATOM    358  N   VAL A  27       3.182   4.414  -2.700  1.00  0.00           N  
ATOM    359  CA  VAL A  27       3.986   3.865  -3.828  1.00  0.00           C  
ATOM    360  C   VAL A  27       4.619   5.016  -4.611  1.00  0.00           C  
ATOM    361  O   VAL A  27       3.997   6.062  -4.696  1.00  0.00           O  
ATOM    362  CB  VAL A  27       3.075   3.057  -4.755  1.00  0.00           C  
ATOM    363  CG1 VAL A  27       1.917   3.938  -5.229  1.00  0.00           C  
ATOM    364  CG2 VAL A  27       3.880   2.579  -5.966  1.00  0.00           C  
ATOM    365  OXT VAL A  27       5.716   4.832  -5.113  1.00  0.00           O  
ATOM    366  H   VAL A  27       2.204   4.420  -2.752  1.00  0.00           H  
ATOM    367  HA  VAL A  27       4.762   3.223  -3.438  1.00  0.00           H  
ATOM    368  HB  VAL A  27       2.684   2.204  -4.221  1.00  0.00           H  
ATOM    369 HG11 VAL A  27       1.788   4.763  -4.544  1.00  0.00           H  
ATOM    370 HG12 VAL A  27       2.136   4.319  -6.215  1.00  0.00           H  
ATOM    371 HG13 VAL A  27       1.010   3.352  -5.262  1.00  0.00           H  
ATOM    372 HG21 VAL A  27       4.835   2.198  -5.637  1.00  0.00           H  
ATOM    373 HG22 VAL A  27       3.336   1.797  -6.474  1.00  0.00           H  
ATOM    374 HG23 VAL A  27       4.037   3.407  -6.643  1.00  0.00           H  
TER     375      VAL A  27                                                      
ENDMDL                                                                          
