# Supplementary material for: Comparative Performance of High-Throughput Methods for Protein pKa Predictions
Source: J Chem Inf Model. 2023 Aug 8;63(16):5169–81. doi: 10.1021/acs.jcim.3c00165 (PMC10466379; doi:10.1021/acs.jcim.3c00165)
Supplement: Supplementary file 3 — ci3c00165_si_003.zip [file ci3c00165_si_003.zip › curated_pdbs/2l90_curated_21.pdb]

MODEL       21                                                                  
ATOM      1  N   GLY A  22     -43.916 162.902-201.841  1.00  0.00           N  
ATOM      2  CA  GLY A  22     -43.579 164.213-201.212  1.00  0.00           C  
ATOM      3  C   GLY A  22     -44.857 164.887-200.706  1.00  0.00           C  
ATOM      4  O   GLY A  22     -45.748 165.198-201.470  1.00  0.00           O  
ATOM      5  H1  GLY A  22     -43.574 162.071-201.450  1.00  0.00           H  
ATOM      6  HA2 GLY A  22     -42.906 164.052-200.383  1.00  0.00           H  
ATOM      7  HA3 GLY A  22     -43.103 164.851-201.943  1.00  0.00           H  
ATOM      8  N   ASP A  23     -44.952 165.118-199.421  1.00  0.00           N  
ATOM      9  CA  ASP A  23     -46.173 165.771-198.866  1.00  0.00           C  
ATOM     10  C   ASP A  23     -47.415 165.061-199.406  1.00  0.00           C  
ATOM     11  O   ASP A  23     -47.997 164.221-198.752  1.00  0.00           O  
ATOM     12  CB  ASP A  23     -46.202 167.242-199.288  1.00  0.00           C  
ATOM     13  CG  ASP A  23     -47.258 167.988-198.469  1.00  0.00           C  
ATOM     14  OD1 ASP A  23     -46.999 168.252-197.306  1.00  0.00           O  
ATOM     15  OD2 ASP A  23     -48.307 168.281-199.018  1.00  0.00           O  
ATOM     16  H   ASP A  23     -44.219 164.860-198.823  1.00  0.00           H  
ATOM     17  HA  ASP A  23     -46.160 165.705-197.788  1.00  0.00           H  
ATOM     18  HB2 ASP A  23     -45.232 167.685-199.114  1.00  0.00           H  
ATOM     19  HB3 ASP A  23     -46.446 167.311-200.338  1.00  0.00           H  
ATOM     20  N   SER A  24     -47.814 165.385-200.604  1.00  0.00           N  
ATOM     21  CA  SER A  24     -49.005 164.723-201.200  1.00  0.00           C  
ATOM     22  C   SER A  24     -48.851 163.208-201.062  1.00  0.00           C  
ATOM     23  O   SER A  24     -49.798 162.460-201.205  1.00  0.00           O  
ATOM     24  CB  SER A  24     -49.111 165.095-202.681  1.00  0.00           C  
ATOM     25  OG  SER A  24     -47.821 165.044-203.274  1.00  0.00           O  
ATOM     26  H   SER A  24     -47.321 166.059-201.118  1.00  0.00           H  
ATOM     27  HA  SER A  24     -49.895 165.045-200.682  1.00  0.00           H  
ATOM     28  HB2 SER A  24     -49.765 164.396-203.182  1.00  0.00           H  
ATOM     29  HB3 SER A  24     -49.511 166.093-202.774  1.00  0.00           H  
ATOM     30  HG  SER A  24     -47.330 164.333-202.857  1.00  0.00           H  
ATOM     31  N   ALA A  25     -47.656 162.750-200.799  1.00  0.00           N  
ATOM     32  CA  ALA A  25     -47.427 161.283-200.668  1.00  0.00           C  
ATOM     33  C   ALA A  25     -48.463 160.689-199.753  1.00  0.00           C  
ATOM     34  O   ALA A  25     -48.609 159.492-199.608  1.00  0.00           O  
ATOM     35  CB  ALA A  25     -46.047 161.038-200.084  1.00  0.00           C  
ATOM     36  H   ALA A  25     -46.905 163.374-200.700  1.00  0.00           H  
ATOM     37  HA  ALA A  25     -47.519 160.840-201.612  1.00  0.00           H  
ATOM     38  HB1 ALA A  25     -46.032 161.410-199.071  1.00  0.00           H  
ATOM     39  HB2 ALA A  25     -45.308 161.560-200.673  1.00  0.00           H  
ATOM     40  HB3 ALA A  25     -45.835 159.981-200.085  1.00  0.00           H  
ATOM     41  N   SER A  26     -49.167 161.539-199.148  1.00  0.00           N  
ATOM     42  CA  SER A  26     -50.222 161.126-198.222  1.00  0.00           C  
ATOM     43  C   SER A  26     -51.054 160.037-198.896  1.00  0.00           C  
ATOM     44  O   SER A  26     -51.570 159.139-198.261  1.00  0.00           O  
ATOM     45  CB  SER A  26     -51.112 162.322-197.881  1.00  0.00           C  
ATOM     46  OG  SER A  26     -50.872 162.726-196.542  1.00  0.00           O  
ATOM     47  H   SER A  26     -48.986 162.452-199.303  1.00  0.00           H  
ATOM     48  HA  SER A  26     -49.760 160.757-197.342  1.00  0.00           H  
ATOM     49  HB2 SER A  26     -50.886 163.141-198.550  1.00  0.00           H  
ATOM     50  HB3 SER A  26     -52.150 162.043-197.993  1.00  0.00           H  
ATOM     51  HG  SER A  26     -49.961 162.511-196.326  1.00  0.00           H  
ATOM     52  N   LYS A  27     -51.171 160.117-200.194  1.00  0.00           N  
ATOM     53  CA  LYS A  27     -51.951 159.100-200.951  1.00  0.00           C  
ATOM     54  C   LYS A  27     -50.985 158.056-201.466  1.00  0.00           C  
ATOM     55  O   LYS A  27     -51.188 157.356-202.435  1.00  0.00           O  
ATOM     56  CB  LYS A  27     -52.688 159.821-202.075  1.00  0.00           C  
ATOM     57  CG  LYS A  27     -52.315 159.266-203.457  1.00  0.00           C  
ATOM     58  CD  LYS A  27     -52.899 160.176-204.541  1.00  0.00           C  
ATOM     59  CE  LYS A  27     -52.153 161.515-204.554  1.00  0.00           C  
ATOM     60  NZ  LYS A  27     -50.704 161.283-204.294  1.00  0.00           N  
ATOM     61  H   LYS A  27     -50.738 160.853-200.673  1.00  0.00           H  
ATOM     62  HA  LYS A  27     -52.634 158.630-200.285  1.00  0.00           H  
ATOM     63  HB2 LYS A  27     -53.746 159.726-201.919  1.00  0.00           H  
ATOM     64  HB3 LYS A  27     -52.412 160.858-202.030  1.00  0.00           H  
ATOM     65  HG2 LYS A  27     -51.241 159.231-203.558  1.00  0.00           H  
ATOM     66  HG3 LYS A  27     -52.723 158.274-203.573  1.00  0.00           H  
ATOM     67  HD2 LYS A  27     -52.794 159.699-205.504  1.00  0.00           H  
ATOM     68  HD3 LYS A  27     -53.944 160.352-204.338  1.00  0.00           H  
ATOM     69  HE2 LYS A  27     -52.274 161.984-205.519  1.00  0.00           H  
ATOM     70  HE3 LYS A  27     -52.557 162.159-203.788  1.00  0.00           H  
ATOM     71  HZ1 LYS A  27     -50.583 160.849-203.358  1.00  0.00           H  
ATOM     72  HZ2 LYS A  27     -50.197 162.192-204.324  1.00  0.00           H  
ATOM     73  HZ3 LYS A  27     -50.318 160.648-205.021  1.00  0.00           H  
ATOM     74  N   VAL A  28     -49.943 157.973-200.758  1.00  0.00           N  
ATOM     75  CA  VAL A  28     -48.853 157.014-201.056  1.00  0.00           C  
ATOM     76  C   VAL A  28     -48.352 156.525-199.718  1.00  0.00           C  
ATOM     77  O   VAL A  28     -47.176 156.566-199.416  1.00  0.00           O  
ATOM     78  CB  VAL A  28     -47.740 157.766-201.756  1.00  0.00           C  
ATOM     79  CG1 VAL A  28     -46.644 156.792-202.193  1.00  0.00           C  
ATOM     80  CG2 VAL A  28     -48.309 158.490-202.970  1.00  0.00           C  
ATOM     81  H   VAL A  28     -49.881 158.565-199.984  1.00  0.00           H  
ATOM     82  HA  VAL A  28     -49.210 156.194-201.661  1.00  0.00           H  
ATOM     83  HB  VAL A  28     -47.338 158.491-201.068  1.00  0.00           H  
ATOM     84 HG11 VAL A  28     -46.560 155.997-201.467  1.00  0.00           H  
ATOM     85 HG12 VAL A  28     -45.703 157.317-202.261  1.00  0.00           H  
ATOM     86 HG13 VAL A  28     -46.895 156.376-203.156  1.00  0.00           H  
ATOM     87 HG21 VAL A  28     -47.545 159.115-203.407  1.00  0.00           H  
ATOM     88 HG22 VAL A  28     -49.141 159.102-202.657  1.00  0.00           H  
ATOM     89 HG23 VAL A  28     -48.645 157.768-203.695  1.00  0.00           H  
ATOM     90  N   ILE A  29     -49.261 156.152-198.882  1.00  0.00           N  
ATOM     91  CA  ILE A  29     -48.913 155.759-197.532  1.00  0.00           C  
ATOM     92  C   ILE A  29     -48.051 154.513-197.478  1.00  0.00           C  
ATOM     93  O   ILE A  29     -48.340 153.498-198.080  1.00  0.00           O  
ATOM     94  CB  ILE A  29     -50.239 155.629-196.800  1.00  0.00           C  
ATOM     95  CG1 ILE A  29     -50.097 156.308-195.458  1.00  0.00           C  
ATOM     96  CG2 ILE A  29     -50.757 154.175-196.651  1.00  0.00           C  
ATOM     97  CD1 ILE A  29     -50.874 157.629-195.514  1.00  0.00           C  
ATOM     98  H   ILE A  29     -50.207 156.194-199.121  1.00  0.00           H  
ATOM     99  HA  ILE A  29     -48.353 156.570-197.099  1.00  0.00           H  
ATOM    100  HB  ILE A  29     -50.976 156.170-197.376  1.00  0.00           H  
ATOM    101 HG12 ILE A  29     -50.482 155.665-194.728  1.00  0.00           H  
ATOM    102 HG13 ILE A  29     -49.062 156.506-195.234  1.00  0.00           H  
ATOM    103 HG21 ILE A  29     -51.839 154.200-196.626  1.00  0.00           H  
ATOM    104 HG22 ILE A  29     -50.407 153.734-195.730  1.00  0.00           H  
ATOM    105 HG23 ILE A  29     -50.444 153.573-197.492  1.00  0.00           H  
ATOM    106 HD11 ILE A  29     -51.933 157.425-195.445  1.00  0.00           H  
ATOM    107 HD12 ILE A  29     -50.663 158.128-196.465  1.00  0.00           H  
ATOM    108 HD13 ILE A  29     -50.570 158.264-194.696  1.00  0.00           H  
ATOM    109  N   SER A  30     -46.957 154.609-196.762  1.00  0.00           N  
ATOM    110  CA  SER A  30     -46.038 153.468-196.664  1.00  0.00           C  
ATOM    111  C   SER A  30     -46.506 152.509-195.573  1.00  0.00           C  
ATOM    112  O   SER A  30     -46.690 152.877-194.431  1.00  0.00           O  
ATOM    113  CB  SER A  30     -44.659 154.004-196.334  1.00  0.00           C  
ATOM    114  OG  SER A  30     -44.740 155.398-196.078  1.00  0.00           O  
ATOM    115  H   SER A  30     -46.728 155.456-196.294  1.00  0.00           H  
ATOM    116  HA  SER A  30     -46.003 152.950-197.610  1.00  0.00           H  
ATOM    117  HB2 SER A  30     -44.281 153.504-195.468  1.00  0.00           H  
ATOM    118  HB3 SER A  30     -44.008 153.831-197.168  1.00  0.00           H  
ATOM    119  HG  SER A  30     -44.942 155.519-195.147  1.00  0.00           H  
ATOM    120  N   ALA A  31     -46.697 151.279-195.936  1.00  0.00           N  
ATOM    121  CA  ALA A  31     -47.158 150.255-194.952  1.00  0.00           C  
ATOM    122  C   ALA A  31     -46.300 150.316-193.684  1.00  0.00           C  
ATOM    123  O   ALA A  31     -46.736 149.943-192.613  1.00  0.00           O  
ATOM    124  CB  ALA A  31     -47.036 148.865-195.578  1.00  0.00           C  
ATOM    125  H   ALA A  31     -46.540 151.030-196.868  1.00  0.00           H  
ATOM    126  HA  ALA A  31     -48.189 150.441-194.698  1.00  0.00           H  
ATOM    127  HB1 ALA A  31     -45.995 148.578-195.617  1.00  0.00           H  
ATOM    128  HB2 ALA A  31     -47.442 148.881-196.578  1.00  0.00           H  
ATOM    129  HB3 ALA A  31     -47.583 148.151-194.979  1.00  0.00           H  
ATOM    130  N   GLU A  32     -45.082 150.769-193.795  1.00  0.00           N  
ATOM    131  CA  GLU A  32     -44.196 150.836-192.595  1.00  0.00           C  
ATOM    132  C   GLU A  32     -44.683 151.929-191.636  1.00  0.00           C  
ATOM    133  O   GLU A  32     -44.397 151.901-190.455  1.00  0.00           O  
ATOM    134  CB  GLU A  32     -42.764 151.149-193.038  1.00  0.00           C  
ATOM    135  CG  GLU A  32     -42.585 152.664-193.160  1.00  0.00           C  
ATOM    136  CD  GLU A  32     -42.121 153.234-191.818  1.00  0.00           C  
ATOM    137  OE1 GLU A  32     -41.528 152.491-191.053  1.00  0.00           O  
ATOM    138  OE2 GLU A  32     -42.365 154.405-191.579  1.00  0.00           O  
ATOM    139  H   GLU A  32     -44.745 151.055-194.669  1.00  0.00           H  
ATOM    140  HA  GLU A  32     -44.211 149.884-192.087  1.00  0.00           H  
ATOM    141  HB2 GLU A  32     -42.069 150.761-192.309  1.00  0.00           H  
ATOM    142  HB3 GLU A  32     -42.576 150.687-193.996  1.00  0.00           H  
ATOM    143  HG2 GLU A  32     -41.845 152.878-193.917  1.00  0.00           H  
ATOM    144  HG3 GLU A  32     -43.525 153.117-193.437  1.00  0.00           H  
ATOM    145  N   GLU A  33     -45.414 152.889-192.129  1.00  0.00           N  
ATOM    146  CA  GLU A  33     -45.913 153.978-191.241  1.00  0.00           C  
ATOM    147  C   GLU A  33     -47.441 153.937-191.205  1.00  0.00           C  
ATOM    148  O   GLU A  33     -48.084 154.807-190.652  1.00  0.00           O  
ATOM    149  CB  GLU A  33     -45.450 155.333-191.783  1.00  0.00           C  
ATOM    150  CG  GLU A  33     -44.736 156.110-190.674  1.00  0.00           C  
ATOM    151  CD  GLU A  33     -44.430 157.528-191.161  1.00  0.00           C  
ATOM    152  OE1 GLU A  33     -45.369 158.248-191.454  1.00  0.00           O  
ATOM    153  OE2 GLU A  33     -43.260 157.869-191.232  1.00  0.00           O  
ATOM    154  H   GLU A  33     -45.636 152.896-193.081  1.00  0.00           H  
ATOM    155  HA  GLU A  33     -45.525 153.835-190.243  1.00  0.00           H  
ATOM    156  HB2 GLU A  33     -44.771 155.177-192.608  1.00  0.00           H  
ATOM    157  HB3 GLU A  33     -46.307 155.898-192.122  1.00  0.00           H  
ATOM    158  HG2 GLU A  33     -45.371 156.158-189.802  1.00  0.00           H  
ATOM    159  HG3 GLU A  33     -43.813 155.609-190.420  1.00  0.00           H  
ATOM    160  N   ALA A  34     -48.024 152.934-191.797  1.00  0.00           N  
ATOM    161  CA  ALA A  34     -49.508 152.832-191.809  1.00  0.00           C  
ATOM    162  C   ALA A  34     -49.988 152.196-190.498  1.00  0.00           C  
ATOM    163  O   ALA A  34     -49.254 152.115-189.534  1.00  0.00           O  
ATOM    164  CB  ALA A  34     -49.935 151.979-193.005  1.00  0.00           C  
ATOM    165  H   ALA A  34     -47.484 152.247-192.240  1.00  0.00           H  
ATOM    166  HA  ALA A  34     -49.934 153.821-191.904  1.00  0.00           H  
ATOM    167  HB1 ALA A  34     -49.235 152.126-193.812  1.00  0.00           H  
ATOM    168  HB2 ALA A  34     -50.920 152.275-193.332  1.00  0.00           H  
ATOM    169  HB3 ALA A  34     -49.943 150.935-192.722  1.00  0.00           H  
ATOM    170  N   LEU A  35     -51.217 151.756-190.449  1.00  0.00           N  
ATOM    171  CA  LEU A  35     -51.744 151.139-189.203  1.00  0.00           C  
ATOM    172  C   LEU A  35     -51.352 149.649-189.179  1.00  0.00           C  
ATOM    173  O   LEU A  35     -50.826 149.136-190.147  1.00  0.00           O  
ATOM    174  CB  LEU A  35     -53.273 151.294-189.176  1.00  0.00           C  
ATOM    175  CG  LEU A  35     -53.690 152.786-189.232  1.00  0.00           C  
ATOM    176  CD1 LEU A  35     -52.577 153.681-188.676  1.00  0.00           C  
ATOM    177  CD2 LEU A  35     -54.025 153.226-190.670  1.00  0.00           C  
ATOM    178  H   LEU A  35     -51.794 151.833-191.227  1.00  0.00           H  
ATOM    179  HA  LEU A  35     -51.310 151.633-188.350  1.00  0.00           H  
ATOM    180  HB2 LEU A  35     -53.698 150.766-190.013  1.00  0.00           H  
ATOM    181  HB3 LEU A  35     -53.651 150.868-188.264  1.00  0.00           H  
ATOM    182  HG  LEU A  35     -54.566 152.916-188.623  1.00  0.00           H  
ATOM    183 HD11 LEU A  35     -52.905 154.710-188.694  1.00  0.00           H  
ATOM    184 HD12 LEU A  35     -51.690 153.580-189.279  1.00  0.00           H  
ATOM    185 HD13 LEU A  35     -52.358 153.397-187.657  1.00  0.00           H  
ATOM    186 HD21 LEU A  35     -54.963 153.766-190.671  1.00  0.00           H  
ATOM    187 HD22 LEU A  35     -54.116 152.368-191.313  1.00  0.00           H  
ATOM    188 HD23 LEU A  35     -53.243 153.872-191.038  1.00  0.00           H  
ATOM    189  N   PRO A  36     -51.571 148.959-188.078  1.00  0.00           N  
ATOM    190  CA  PRO A  36     -51.196 147.516-187.941  1.00  0.00           C  
ATOM    191  C   PRO A  36     -52.033 146.571-188.815  1.00  0.00           C  
ATOM    192  O   PRO A  36     -51.499 145.731-189.510  1.00  0.00           O  
ATOM    193  CB  PRO A  36     -51.423 147.204-186.453  1.00  0.00           C  
ATOM    194  CG  PRO A  36     -51.603 148.529-185.784  1.00  0.00           C  
ATOM    195  CD  PRO A  36     -52.191 149.454-186.840  1.00  0.00           C  
ATOM    196  HA  PRO A  36     -50.150 147.388-188.168  1.00  0.00           H  
ATOM    197  HB2 PRO A  36     -52.310 146.601-186.331  1.00  0.00           H  
ATOM    198  HB3 PRO A  36     -50.564 146.693-186.044  1.00  0.00           H  
ATOM    199  HG2 PRO A  36     -52.284 148.434-184.950  1.00  0.00           H  
ATOM    200  HG3 PRO A  36     -50.650 148.907-185.446  1.00  0.00           H  
ATOM    201  HD2 PRO A  36     -53.264 149.339-186.875  1.00  0.00           H  
ATOM    202  HD3 PRO A  36     -51.917 150.478-186.646  1.00  0.00           H  
ATOM    203  N   GLY A  37     -53.336 146.682-188.786  1.00  0.00           N  
ATOM    204  CA  GLY A  37     -54.167 145.763-189.620  1.00  0.00           C  
ATOM    205  C   GLY A  37     -54.561 144.527-188.802  1.00  0.00           C  
ATOM    206  O   GLY A  37     -53.724 143.730-188.430  1.00  0.00           O  
ATOM    207  H   GLY A  37     -53.765 147.362-188.218  1.00  0.00           H  
ATOM    208  HA2 GLY A  37     -55.052 146.270-189.949  1.00  0.00           H  
ATOM    209  HA3 GLY A  37     -53.596 145.451-190.482  1.00  0.00           H  
ATOM    210  N   ARG A  38     -55.830 144.352-188.519  1.00  0.00           N  
ATOM    211  CA  ARG A  38     -56.252 143.157-187.732  1.00  0.00           C  
ATOM    212  C   ARG A  38     -56.804 142.091-188.681  1.00  0.00           C  
ATOM    213  O   ARG A  38     -57.450 142.397-189.664  1.00  0.00           O  
ATOM    214  CB  ARG A  38     -57.334 143.552-186.724  1.00  0.00           C  
ATOM    215  CG  ARG A  38     -56.674 144.075-185.446  1.00  0.00           C  
ATOM    216  CD  ARG A  38     -57.727 144.753-184.567  1.00  0.00           C  
ATOM    217  NE  ARG A  38     -57.077 145.293-183.340  1.00  0.00           N  
ATOM    218  CZ  ARG A  38     -57.808 145.749-182.360  1.00  0.00           C  
ATOM    219  NH1 ARG A  38     -59.110 145.729-182.453  1.00  0.00           N  
ATOM    220  NH2 ARG A  38     -57.237 146.224-181.287  1.00  0.00           N  
ATOM    221  H   ARG A  38     -56.505 145.001-188.827  1.00  0.00           H  
ATOM    222  HA  ARG A  38     -55.398 142.757-187.204  1.00  0.00           H  
ATOM    223  HB2 ARG A  38     -57.960 144.322-187.148  1.00  0.00           H  
ATOM    224  HB3 ARG A  38     -57.938 142.688-186.488  1.00  0.00           H  
ATOM    225  HG2 ARG A  38     -56.232 143.251-184.906  1.00  0.00           H  
ATOM    226  HG3 ARG A  38     -55.907 144.790-185.704  1.00  0.00           H  
ATOM    227  HD2 ARG A  38     -58.188 145.560-185.116  1.00  0.00           H  
ATOM    228  HD3 ARG A  38     -58.481 144.031-184.288  1.00  0.00           H  
ATOM    229  HE  ARG A  38     -56.099 145.307-183.269  1.00  0.00           H  
ATOM    230 HH11 ARG A  38     -59.547 145.364-183.275  1.00  0.00           H  
ATOM    231 HH12 ARG A  38     -59.670 146.078-181.702  1.00  0.00           H  
ATOM    232 HH21 ARG A  38     -56.241 146.239-181.215  1.00  0.00           H  
ATOM    233 HH22 ARG A  38     -57.798 146.573-180.535  1.00  0.00           H  
ATOM    234  N   THR A  39     -56.552 140.843-188.397  1.00  0.00           N  
ATOM    235  CA  THR A  39     -57.059 139.756-189.284  1.00  0.00           C  
ATOM    236  C   THR A  39     -58.561 139.563-189.057  1.00  0.00           C  
ATOM    237  O   THR A  39     -59.071 138.463-189.135  1.00  0.00           O  
ATOM    238  CB  THR A  39     -56.324 138.453-188.959  1.00  0.00           C  
ATOM    239  OG1 THR A  39     -57.156 137.349-189.288  1.00  0.00           O  
ATOM    240  CG2 THR A  39     -55.986 138.414-187.469  1.00  0.00           C  
ATOM    241  H   THR A  39     -56.027 140.619-187.601  1.00  0.00           H  
ATOM    242  HA  THR A  39     -56.880 140.020-190.317  1.00  0.00           H  
ATOM    243  HB  THR A  39     -55.412 138.401-189.533  1.00  0.00           H  
ATOM    244  HG1 THR A  39     -56.601 136.661-189.663  1.00  0.00           H  
ATOM    245 HG21 THR A  39     -54.987 138.795-187.316  1.00  0.00           H  
ATOM    246 HG22 THR A  39     -56.042 137.396-187.113  1.00  0.00           H  
ATOM    247 HG23 THR A  39     -56.691 139.025-186.923  1.00  0.00           H  
ATOM    248  N   GLU A  40     -59.276 140.620-188.773  1.00  0.00           N  
ATOM    249  CA  GLU A  40     -60.742 140.486-188.541  1.00  0.00           C  
ATOM    250  C   GLU A  40     -61.508 141.142-189.695  1.00  0.00           C  
ATOM    251  O   GLU A  40     -61.748 142.332-189.689  1.00  0.00           O  
ATOM    252  CB  GLU A  40     -61.114 141.177-187.228  1.00  0.00           C  
ATOM    253  CG  GLU A  40     -62.619 141.036-186.983  1.00  0.00           C  
ATOM    254  CD  GLU A  40     -63.016 139.562-187.090  1.00  0.00           C  
ATOM    255  OE1 GLU A  40     -62.246 138.727-186.644  1.00  0.00           O  
ATOM    256  OE2 GLU A  40     -64.083 139.293-187.616  1.00  0.00           O  
ATOM    257  H   GLU A  40     -58.849 141.501-188.710  1.00  0.00           H  
ATOM    258  HA  GLU A  40     -61.002 139.440-188.481  1.00  0.00           H  
ATOM    259  HB2 GLU A  40     -60.573 140.719-186.413  1.00  0.00           H  
ATOM    260  HB3 GLU A  40     -60.857 142.224-187.288  1.00  0.00           H  
ATOM    261  HG2 GLU A  40     -62.859 141.403-185.997  1.00  0.00           H  
ATOM    262  HG3 GLU A  40     -63.159 141.608-187.723  1.00  0.00           H  
ATOM    263  N   PRO A  41     -61.887 140.369-190.680  1.00  0.00           N  
ATOM    264  CA  PRO A  41     -62.636 140.877-191.861  1.00  0.00           C  
ATOM    265  C   PRO A  41     -64.133 141.036-191.576  1.00  0.00           C  
ATOM    266  O   PRO A  41     -64.595 140.789-190.479  1.00  0.00           O  
ATOM    267  CB  PRO A  41     -62.402 139.801-192.918  1.00  0.00           C  
ATOM    268  CG  PRO A  41     -62.196 138.533-192.154  1.00  0.00           C  
ATOM    269  CD  PRO A  41     -61.642 138.920-190.777  1.00  0.00           C  
ATOM    270  HA  PRO A  41     -62.217 141.811-192.198  1.00  0.00           H  
ATOM    271  HB2 PRO A  41     -63.265 139.714-193.561  1.00  0.00           H  
ATOM    272  HB3 PRO A  41     -61.524 140.034-193.501  1.00  0.00           H  
ATOM    273  HG2 PRO A  41     -63.137 138.014-192.040  1.00  0.00           H  
ATOM    274  HG3 PRO A  41     -61.488 137.902-192.671  1.00  0.00           H  
ATOM    275  HD2 PRO A  41     -62.173 138.392-189.998  1.00  0.00           H  
ATOM    276  HD3 PRO A  41     -60.584 138.711-190.723  1.00  0.00           H  
ATOM    277  N   ILE A  42     -64.894 141.447-192.553  1.00  0.00           N  
ATOM    278  CA  ILE A  42     -66.359 141.621-192.335  1.00  0.00           C  
ATOM    279  C   ILE A  42     -67.131 140.961-193.480  1.00  0.00           C  
ATOM    280  O   ILE A  42     -67.411 141.580-194.488  1.00  0.00           O  
ATOM    281  CB  ILE A  42     -66.693 143.114-192.291  1.00  0.00           C  
ATOM    282  CG1 ILE A  42     -65.504 143.886-191.712  1.00  0.00           C  
ATOM    283  CG2 ILE A  42     -67.922 143.336-191.409  1.00  0.00           C  
ATOM    284  CD1 ILE A  42     -65.272 143.458-190.261  1.00  0.00           C  
ATOM    285  H   ILE A  42     -64.503 141.641-193.431  1.00  0.00           H  
ATOM    286  HA  ILE A  42     -66.640 141.162-191.399  1.00  0.00           H  
ATOM    287  HB  ILE A  42     -66.901 143.465-193.292  1.00  0.00           H  
ATOM    288 HG12 ILE A  42     -64.620 143.676-192.295  1.00  0.00           H  
ATOM    289 HG13 ILE A  42     -65.713 144.945-191.746  1.00  0.00           H  
ATOM    290 HG21 ILE A  42     -67.761 142.877-190.444  1.00  0.00           H  
ATOM    291 HG22 ILE A  42     -68.787 142.892-191.877  1.00  0.00           H  
ATOM    292 HG23 ILE A  42     -68.086 144.396-191.280  1.00  0.00           H  
ATOM    293 HD11 ILE A  42     -64.284 143.033-190.165  1.00  0.00           H  
ATOM    294 HD12 ILE A  42     -66.010 142.720-189.978  1.00  0.00           H  
ATOM    295 HD13 ILE A  42     -65.358 144.318-189.614  1.00  0.00           H  
ATOM    296  N   PRO A  43     -67.472 139.711-193.321  1.00  0.00           N  
ATOM    297  CA  PRO A  43     -68.229 138.942-194.352  1.00  0.00           C  
ATOM    298  C   PRO A  43     -69.486 139.682-194.820  1.00  0.00           C  
ATOM    299  O   PRO A  43     -69.854 140.705-194.279  1.00  0.00           O  
ATOM    300  CB  PRO A  43     -68.609 137.644-193.636  1.00  0.00           C  
ATOM    301  CG  PRO A  43     -67.607 137.484-192.542  1.00  0.00           C  
ATOM    302  CD  PRO A  43     -67.172 138.892-192.136  1.00  0.00           C  
ATOM    303  HA  PRO A  43     -67.592 138.717-195.192  1.00  0.00           H  
ATOM    304  HB2 PRO A  43     -69.604 137.723-193.224  1.00  0.00           H  
ATOM    305  HB3 PRO A  43     -68.553 136.810-194.320  1.00  0.00           H  
ATOM    306  HG2 PRO A  43     -68.056 136.978-191.700  1.00  0.00           H  
ATOM    307  HG3 PRO A  43     -66.756 136.923-192.900  1.00  0.00           H  
ATOM    308  HD2 PRO A  43     -67.743 139.234-191.285  1.00  0.00           H  
ATOM    309  HD3 PRO A  43     -66.115 138.915-191.918  1.00  0.00           H  
ATOM    310  N   VAL A  44     -70.148 139.171-195.823  1.00  0.00           N  
ATOM    311  CA  VAL A  44     -71.379 139.845-196.325  1.00  0.00           C  
ATOM    312  C   VAL A  44     -72.317 138.802-196.939  1.00  0.00           C  
ATOM    313  O   VAL A  44     -72.030 137.622-196.941  1.00  0.00           O  
ATOM    314  CB  VAL A  44     -70.999 140.877-197.389  1.00  0.00           C  
ATOM    315  CG1 VAL A  44     -70.242 142.032-196.731  1.00  0.00           C  
ATOM    316  CG2 VAL A  44     -70.107 140.217-198.443  1.00  0.00           C  
ATOM    317  H   VAL A  44     -69.835 138.344-196.247  1.00  0.00           H  
ATOM    318  HA  VAL A  44     -71.879 140.340-195.505  1.00  0.00           H  
ATOM    319  HB  VAL A  44     -71.894 141.255-197.860  1.00  0.00           H  
ATOM    320 HG11 VAL A  44     -69.973 142.761-197.482  1.00  0.00           H  
ATOM    321 HG12 VAL A  44     -69.346 141.655-196.261  1.00  0.00           H  
ATOM    322 HG13 VAL A  44     -70.871 142.497-195.987  1.00  0.00           H  
ATOM    323 HG21 VAL A  44     -69.075 140.473-198.253  1.00  0.00           H  
ATOM    324 HG22 VAL A  44     -70.390 140.569-199.424  1.00  0.00           H  
ATOM    325 HG23 VAL A  44     -70.227 139.146-198.397  1.00  0.00           H  
ATOM    326  N   THR A  45     -73.435 139.228-197.462  1.00  0.00           N  
ATOM    327  CA  THR A  45     -74.385 138.258-198.076  1.00  0.00           C  
ATOM    328  C   THR A  45     -73.616 137.318-199.003  1.00  0.00           C  
ATOM    329  O   THR A  45     -73.513 137.544-200.192  1.00  0.00           O  
ATOM    330  CB  THR A  45     -75.444 139.019-198.878  1.00  0.00           C  
ATOM    331  OG1 THR A  45     -75.502 140.363-198.425  1.00  0.00           O  
ATOM    332  CG2 THR A  45     -76.806 138.353-198.686  1.00  0.00           C  
ATOM    333  H   THR A  45     -73.648 140.185-197.452  1.00  0.00           H  
ATOM    334  HA  THR A  45     -74.864 137.682-197.298  1.00  0.00           H  
ATOM    335  HB  THR A  45     -75.183 139.002-199.925  1.00  0.00           H  
ATOM    336  HG1 THR A  45     -75.121 140.924-199.105  1.00  0.00           H  
ATOM    337 HG21 THR A  45     -76.730 137.301-198.918  1.00  0.00           H  
ATOM    338 HG22 THR A  45     -77.528 138.816-199.343  1.00  0.00           H  
ATOM    339 HG23 THR A  45     -77.124 138.473-197.661  1.00  0.00           H  
ATOM    340  N   ALA A  46     -73.057 136.276-198.458  1.00  0.00           N  
ATOM    341  CA  ALA A  46     -72.276 135.335-199.272  1.00  0.00           C  
ATOM    342  C   ALA A  46     -73.097 134.797-200.414  1.00  0.00           C  
ATOM    343  O   ALA A  46     -72.600 134.663-201.515  1.00  0.00           O  
ATOM    344  CB  ALA A  46     -71.773 134.182-198.402  1.00  0.00           C  
ATOM    345  H   ALA A  46     -73.126 136.129-197.512  1.00  0.00           H  
ATOM    346  HA  ALA A  46     -71.458 135.851-199.679  1.00  0.00           H  
ATOM    347  HB1 ALA A  46     -71.654 133.298-199.011  1.00  0.00           H  
ATOM    348  HB2 ALA A  46     -72.488 133.985-197.618  1.00  0.00           H  
ATOM    349  HB3 ALA A  46     -70.822 134.450-197.966  1.00  0.00           H  
ATOM    350  N   LYS A  47     -74.335 134.485-200.216  1.00  0.00           N  
ATOM    351  CA  LYS A  47     -75.061 133.977-201.383  1.00  0.00           C  
ATOM    352  C   LYS A  47     -75.345 135.146-202.305  1.00  0.00           C  
ATOM    353  O   LYS A  47     -76.280 135.900-202.118  1.00  0.00           O  
ATOM    354  CB  LYS A  47     -76.376 133.316-200.980  1.00  0.00           C  
ATOM    355  CG  LYS A  47     -76.999 134.085-199.814  1.00  0.00           C  
ATOM    356  CD  LYS A  47     -78.525 134.007-199.908  1.00  0.00           C  
ATOM    357  CE  LYS A  47     -79.147 134.761-198.731  1.00  0.00           C  
ATOM    358  NZ  LYS A  47     -80.463 135.325-199.143  1.00  0.00           N  
ATOM    359  H   LYS A  47     -74.764 134.587-199.341  1.00  0.00           H  
ATOM    360  HA  LYS A  47     -74.429 133.266-201.894  1.00  0.00           H  
ATOM    361  HB2 LYS A  47     -77.053 133.330-201.828  1.00  0.00           H  
ATOM    362  HB3 LYS A  47     -76.191 132.293-200.682  1.00  0.00           H  
ATOM    363  HG2 LYS A  47     -76.674 133.650-198.880  1.00  0.00           H  
ATOM    364  HG3 LYS A  47     -76.688 135.119-199.856  1.00  0.00           H  
ATOM    365  HD2 LYS A  47     -78.851 134.453-200.835  1.00  0.00           H  
ATOM    366  HD3 LYS A  47     -78.834 132.972-199.877  1.00  0.00           H  
ATOM    367  HE2 LYS A  47     -79.290 134.082-197.904  1.00  0.00           H  
ATOM    368  HE3 LYS A  47     -78.490 135.563-198.430  1.00  0.00           H  
ATOM    369  HZ1 LYS A  47     -81.161 134.558-199.221  1.00  0.00           H  
ATOM    370  HZ2 LYS A  47     -80.363 135.799-200.065  1.00  0.00           H  
ATOM    371  HZ3 LYS A  47     -80.784 136.012-198.433  1.00  0.00           H  
ATOM    372  N   HIS A  48     -74.540 135.282-203.307  1.00  0.00           N  
ATOM    373  CA  HIS A  48     -74.733 136.388-204.285  1.00  0.00           C  
ATOM    374  C   HIS A  48     -76.232 136.650-204.441  1.00  0.00           C  
ATOM    375  O   HIS A  48     -76.976 135.814-204.913  1.00  0.00           O  
ATOM    376  CB  HIS A  48     -74.138 135.977-205.633  1.00  0.00           C  
ATOM    377  CG  HIS A  48     -73.839 137.207-206.443  1.00  0.00           C  
ATOM    378  ND1 HIS A  48     -74.301 137.364-207.741  1.00  0.00           N  
ATOM    379  CD2 HIS A  48     -73.131 138.348-206.155  1.00  0.00           C  
ATOM    380  CE1 HIS A  48     -73.871 138.559-208.183  1.00  0.00           C  
ATOM    381  NE2 HIS A  48     -73.153 139.196-207.255  1.00  0.00           N  
ATOM    382  H   HIS A  48     -73.794 134.657-203.403  1.00  0.00           H  
ATOM    383  HA  HIS A  48     -74.243 137.280-203.926  1.00  0.00           H  
ATOM    384  HB2 HIS A  48     -73.229 135.419-205.473  1.00  0.00           H  
ATOM    385  HB3 HIS A  48     -74.842 135.360-206.166  1.00  0.00           H  
ATOM    386  HD2 HIS A  48     -72.636 138.556-205.219  1.00  0.00           H  
ATOM    387  HE1 HIS A  48     -74.087 138.955-209.163  1.00  0.00           H  
ATOM    388  HE2 HIS A  48     -72.728 140.076-207.332  1.00  0.00           H  
ATOM    389  N   HIS A  49     -76.685 137.800-204.025  1.00  0.00           N  
ATOM    390  CA  HIS A  49     -78.140 138.115-204.120  1.00  0.00           C  
ATOM    391  C   HIS A  49     -78.593 138.139-205.582  1.00  0.00           C  
ATOM    392  O   HIS A  49     -79.723 137.817-205.892  1.00  0.00           O  
ATOM    393  CB  HIS A  49     -78.408 139.481-203.487  1.00  0.00           C  
ATOM    394  CG  HIS A  49     -79.807 139.918-203.823  1.00  0.00           C  
ATOM    395  ND1 HIS A  49     -80.925 139.266-203.325  1.00  0.00           N  
ATOM    396  CD2 HIS A  49     -80.286 140.938-204.607  1.00  0.00           C  
ATOM    397  CE1 HIS A  49     -82.011 139.894-203.812  1.00  0.00           C  
ATOM    398  NE2 HIS A  49     -81.677 140.921-204.599  1.00  0.00           N  
ATOM    399  H   HIS A  49     -76.068 138.452-203.631  1.00  0.00           H  
ATOM    400  HA  HIS A  49     -78.703 137.363-203.587  1.00  0.00           H  
ATOM    401  HB2 HIS A  49     -78.298 139.409-202.415  1.00  0.00           H  
ATOM    402  HB3 HIS A  49     -77.702 140.202-203.874  1.00  0.00           H  
ATOM    403  HD1 HIS A  49     -80.923 138.489-202.728  1.00  0.00           H  
ATOM    404  HD2 HIS A  49     -79.675 141.645-205.147  1.00  0.00           H  
ATOM    405  HE1 HIS A  49     -83.027 139.603-203.595  1.00  0.00           H  
ATOM    406  N   VAL A  50     -77.735 138.525-206.484  1.00  0.00           N  
ATOM    407  CA  VAL A  50     -78.144 138.571-207.917  1.00  0.00           C  
ATOM    408  C   VAL A  50     -78.403 137.151-208.419  1.00  0.00           C  
ATOM    409  O   VAL A  50     -79.312 136.910-209.189  1.00  0.00           O  
ATOM    410  CB  VAL A  50     -77.032 139.213-208.753  1.00  0.00           C  
ATOM    411  CG1 VAL A  50     -77.581 139.587-210.133  1.00  0.00           C  
ATOM    412  CG2 VAL A  50     -76.521 140.474-208.049  1.00  0.00           C  
ATOM    413  H   VAL A  50     -76.829 138.787-206.221  1.00  0.00           H  
ATOM    414  HA  VAL A  50     -79.047 139.155-208.012  1.00  0.00           H  
ATOM    415  HB  VAL A  50     -76.220 138.511-208.867  1.00  0.00           H  
ATOM    416 HG11 VAL A  50     -77.094 138.987-210.888  1.00  0.00           H  
ATOM    417 HG12 VAL A  50     -77.390 140.633-210.327  1.00  0.00           H  
ATOM    418 HG13 VAL A  50     -78.645 139.406-210.160  1.00  0.00           H  
ATOM    419 HG21 VAL A  50     -75.448 140.415-207.942  1.00  0.00           H  
ATOM    420 HG22 VAL A  50     -76.977 140.555-207.074  1.00  0.00           H  
ATOM    421 HG23 VAL A  50     -76.775 141.344-208.637  1.00  0.00           H  
ATOM    422  N   SER A  51     -77.608 136.208-207.995  1.00  0.00           N  
ATOM    423  CA  SER A  51     -77.808 134.804-208.457  1.00  0.00           C  
ATOM    424  C   SER A  51     -78.297 133.922-207.298  1.00  0.00           C  
ATOM    425  O   SER A  51     -79.205 133.131-207.456  1.00  0.00           O  
ATOM    426  CB  SER A  51     -76.484 134.260-208.996  1.00  0.00           C  
ATOM    427  OG  SER A  51     -75.763 135.308-209.624  1.00  0.00           O  
ATOM    428  H   SER A  51     -76.878 136.425-207.382  1.00  0.00           H  
ATOM    429  HA  SER A  51     -78.544 134.792-209.247  1.00  0.00           H  
ATOM    430  HB2 SER A  51     -75.899 133.867-208.184  1.00  0.00           H  
ATOM    431  HB3 SER A  51     -76.680 133.477-209.713  1.00  0.00           H  
ATOM    432  HG  SER A  51     -75.026 135.539-209.054  1.00  0.00           H  
ATOM    433  N   GLY A  52     -77.711 134.047-206.133  1.00  0.00           N  
ATOM    434  CA  GLY A  52     -78.154 133.215-204.982  1.00  0.00           C  
ATOM    435  C   GLY A  52     -77.170 132.062-204.775  1.00  0.00           C  
ATOM    436  O   GLY A  52     -77.315 131.268-203.867  1.00  0.00           O  
ATOM    437  H   GLY A  52     -76.983 134.687-206.014  1.00  0.00           H  
ATOM    438  HA2 GLY A  52     -78.174 133.824-204.091  1.00  0.00           H  
ATOM    439  HA3 GLY A  52     -79.140 132.821-205.177  1.00  0.00           H  
ATOM    440  N   ASN A  53     -76.153 131.982-205.588  1.00  0.00           N  
ATOM    441  CA  ASN A  53     -75.147 130.901-205.408  1.00  0.00           C  
ATOM    442  C   ASN A  53     -74.267 131.311-204.250  1.00  0.00           C  
ATOM    443  O   ASN A  53     -74.739 131.551-203.160  1.00  0.00           O  
ATOM    444  CB  ASN A  53     -74.289 130.781-206.663  1.00  0.00           C  
ATOM    445  CG  ASN A  53     -73.637 132.123-206.970  1.00  0.00           C  
ATOM    446  OD1 ASN A  53     -73.361 132.906-206.083  1.00  0.00           O  
ATOM    447  ND2 ASN A  53     -73.394 132.434-208.202  1.00  0.00           N  
ATOM    448  H   ASN A  53     -76.036 132.647-206.295  1.00  0.00           H  
ATOM    449  HA  ASN A  53     -75.636 129.962-205.194  1.00  0.00           H  
ATOM    450  HB2 ASN A  53     -73.527 130.036-206.521  1.00  0.00           H  
ATOM    451  HB3 ASN A  53     -74.900 130.497-207.483  1.00  0.00           H  
ATOM    452 HD21 ASN A  53     -73.635 131.815-208.922  1.00  0.00           H  
ATOM    453 HD22 ASN A  53     -72.958 133.277-208.410  1.00  0.00           H  
ATOM    454  N   ARG A  54     -72.996 131.437-204.476  1.00  0.00           N  
ATOM    455  CA  ARG A  54     -72.122 131.882-203.392  1.00  0.00           C  
ATOM    456  C   ARG A  54     -71.249 132.993-203.903  1.00  0.00           C  
ATOM    457  O   ARG A  54     -71.113 133.239-205.086  1.00  0.00           O  
ATOM    458  CB  ARG A  54     -71.226 130.749-202.953  1.00  0.00           C  
ATOM    459  CG  ARG A  54     -71.052 130.697-201.423  1.00  0.00           C  
ATOM    460  CD  ARG A  54     -71.234 129.253-200.944  1.00  0.00           C  
ATOM    461  NE  ARG A  54     -70.792 129.140-199.526  1.00  0.00           N  
ATOM    462  CZ  ARG A  54     -71.014 128.041-198.859  1.00  0.00           C  
ATOM    463  NH1 ARG A  54     -71.626 127.041-199.433  1.00  0.00           N  
ATOM    464  NH2 ARG A  54     -70.626 127.942-197.617  1.00  0.00           N  
ATOM    465  H   ARG A  54     -72.617 131.263-205.364  1.00  0.00           H  
ATOM    466  HA  ARG A  54     -72.709 132.231-202.567  1.00  0.00           H  
ATOM    467  HB2 ARG A  54     -71.658 129.866-203.263  1.00  0.00           H  
ATOM    468  HB3 ARG A  54     -70.279 130.853-203.441  1.00  0.00           H  
ATOM    469  HG2 ARG A  54     -70.065 131.031-201.155  1.00  0.00           H  
ATOM    470  HG3 ARG A  54     -71.788 131.319-200.941  1.00  0.00           H  
ATOM    471  HD2 ARG A  54     -72.277 128.978-201.020  1.00  0.00           H  
ATOM    472  HD3 ARG A  54     -70.642 128.593-201.561  1.00  0.00           H  
ATOM    473  HE  ARG A  54     -70.333 129.891-199.095  1.00  0.00           H  
ATOM    474 HH11 ARG A  54     -71.924 127.117-200.385  1.00  0.00           H  
ATOM    475 HH12 ARG A  54     -71.796 126.199-198.922  1.00  0.00           H  
ATOM    476 HH21 ARG A  54     -70.158 128.708-197.177  1.00  0.00           H  
ATOM    477 HH22 ARG A  54     -70.796 127.100-197.106  1.00  0.00           H  
ATOM    478  N   THR A  55     -70.644 133.626-202.994  1.00  0.00           N  
ATOM    479  CA  THR A  55     -69.714 134.731-203.321  1.00  0.00           C  
ATOM    480  C   THR A  55     -68.397 134.484-202.598  1.00  0.00           C  
ATOM    481  O   THR A  55     -67.734 135.406-202.166  1.00  0.00           O  
ATOM    482  CB  THR A  55     -70.296 136.057-202.853  1.00  0.00           C  
ATOM    483  OG1 THR A  55     -70.282 136.105-201.438  1.00  0.00           O  
ATOM    484  CG2 THR A  55     -71.727 136.209-203.364  1.00  0.00           C  
ATOM    485  H   THR A  55     -70.796 133.349-202.076  1.00  0.00           H  
ATOM    486  HA  THR A  55     -69.546 134.762-204.388  1.00  0.00           H  
ATOM    487  HB  THR A  55     -69.699 136.851-203.239  1.00  0.00           H  
ATOM    488  HG1 THR A  55     -70.306 137.027-201.172  1.00  0.00           H  
ATOM    489 HG21 THR A  55     -72.125 135.238-203.596  1.00  0.00           H  
ATOM    490 HG22 THR A  55     -71.727 136.819-204.255  1.00  0.00           H  
ATOM    491 HG23 THR A  55     -72.336 136.678-202.606  1.00  0.00           H  
ATOM    492  N   VAL A  56     -68.009 133.247-202.450  1.00  0.00           N  
ATOM    493  CA  VAL A  56     -66.735 132.969-201.740  1.00  0.00           C  
ATOM    494  C   VAL A  56     -66.391 131.484-201.844  1.00  0.00           C  
ATOM    495  O   VAL A  56     -67.252 130.632-201.934  1.00  0.00           O  
ATOM    496  CB  VAL A  56     -66.875 133.382-200.264  1.00  0.00           C  
ATOM    497  CG1 VAL A  56     -68.358 133.500-199.905  1.00  0.00           C  
ATOM    498  CG2 VAL A  56     -66.215 132.344-199.350  1.00  0.00           C  
ATOM    499  H   VAL A  56     -68.558 132.506-202.801  1.00  0.00           H  
ATOM    500  HA  VAL A  56     -65.944 133.547-202.194  1.00  0.00           H  
ATOM    501  HB  VAL A  56     -66.398 134.338-200.117  1.00  0.00           H  
ATOM    502 HG11 VAL A  56     -68.920 132.754-200.446  1.00  0.00           H  
ATOM    503 HG12 VAL A  56     -68.716 134.483-200.171  1.00  0.00           H  
ATOM    504 HG13 VAL A  56     -68.485 133.345-198.844  1.00  0.00           H  
ATOM    505 HG21 VAL A  56     -65.187 132.203-199.649  1.00  0.00           H  
ATOM    506 HG22 VAL A  56     -66.744 131.407-199.427  1.00  0.00           H  
ATOM    507 HG23 VAL A  56     -66.246 132.693-198.328  1.00  0.00           H  
ATOM    508  N   GLU A  57     -65.127 131.184-201.849  1.00  0.00           N  
ATOM    509  CA  GLU A  57     -64.673 129.785-201.963  1.00  0.00           C  
ATOM    510  C   GLU A  57     -65.695 128.839-201.300  1.00  0.00           C  
ATOM    511  O   GLU A  57     -66.236 129.130-200.252  1.00  0.00           O  
ATOM    512  CB  GLU A  57     -63.302 129.643-201.278  1.00  0.00           C  
ATOM    513  CG  GLU A  57     -63.237 128.342-200.468  1.00  0.00           C  
ATOM    514  CD  GLU A  57     -61.823 128.157-199.913  1.00  0.00           C  
ATOM    515  OE1 GLU A  57     -61.416 128.972-199.100  1.00  0.00           O  
ATOM    516  OE2 GLU A  57     -61.171 127.206-200.310  1.00  0.00           O  
ATOM    517  H   GLU A  57     -64.470 131.891-201.806  1.00  0.00           H  
ATOM    518  HA  GLU A  57     -64.570 129.559-203.006  1.00  0.00           H  
ATOM    519  HB2 GLU A  57     -62.527 129.633-202.031  1.00  0.00           H  
ATOM    520  HB3 GLU A  57     -63.143 130.480-200.615  1.00  0.00           H  
ATOM    521  HG2 GLU A  57     -63.941 128.392-199.650  1.00  0.00           H  
ATOM    522  HG3 GLU A  57     -63.484 127.506-201.105  1.00  0.00           H  
ATOM    523  N   PRO A  58     -65.945 127.718-201.924  1.00  0.00           N  
ATOM    524  CA  PRO A  58     -65.290 127.356-203.201  1.00  0.00           C  
ATOM    525  C   PRO A  58     -65.899 128.096-204.375  1.00  0.00           C  
ATOM    526  O   PRO A  58     -66.955 128.692-204.301  1.00  0.00           O  
ATOM    527  CB  PRO A  58     -65.560 125.879-203.351  1.00  0.00           C  
ATOM    528  CG  PRO A  58     -66.876 125.707-202.702  1.00  0.00           C  
ATOM    529  CD  PRO A  58     -66.882 126.665-201.500  1.00  0.00           C  
ATOM    530  HA  PRO A  58     -64.227 127.519-203.151  1.00  0.00           H  
ATOM    531  HB2 PRO A  58     -65.616 125.611-204.396  1.00  0.00           H  
ATOM    532  HB3 PRO A  58     -64.798 125.309-202.855  1.00  0.00           H  
ATOM    533  HG2 PRO A  58     -67.646 125.986-203.403  1.00  0.00           H  
ATOM    534  HG3 PRO A  58     -67.005 124.688-202.380  1.00  0.00           H  
ATOM    535  HD2 PRO A  58     -67.869 127.072-201.340  1.00  0.00           H  
ATOM    536  HD3 PRO A  58     -66.522 126.167-200.613  1.00  0.00           H  
ATOM    537  N   PHE A  59     -65.225 128.026-205.450  1.00  0.00           N  
ATOM    538  CA  PHE A  59     -65.691 128.679-206.703  1.00  0.00           C  
ATOM    539  C   PHE A  59     -66.120 127.585-207.686  1.00  0.00           C  
ATOM    540  O   PHE A  59     -65.552 126.512-207.701  1.00  0.00           O  
ATOM    541  CB  PHE A  59     -64.545 129.484-207.321  1.00  0.00           C  
ATOM    542  CG  PHE A  59     -64.137 130.608-206.398  1.00  0.00           C  
ATOM    543  CD1 PHE A  59     -63.163 130.386-205.417  1.00  0.00           C  
ATOM    544  CD2 PHE A  59     -64.723 131.875-206.527  1.00  0.00           C  
ATOM    545  CE1 PHE A  59     -62.775 131.427-204.566  1.00  0.00           C  
ATOM    546  CE2 PHE A  59     -64.335 132.918-205.675  1.00  0.00           C  
ATOM    547  CZ  PHE A  59     -63.362 132.693-204.694  1.00  0.00           C  
ATOM    548  H   PHE A  59     -64.401 127.519-205.429  1.00  0.00           H  
ATOM    549  HA  PHE A  59     -66.521 129.330-206.485  1.00  0.00           H  
ATOM    550  HB2 PHE A  59     -63.700 128.833-207.487  1.00  0.00           H  
ATOM    551  HB3 PHE A  59     -64.868 129.895-208.264  1.00  0.00           H  
ATOM    552  HD1 PHE A  59     -62.711 129.410-205.317  1.00  0.00           H  
ATOM    553  HD2 PHE A  59     -65.475 132.048-207.284  1.00  0.00           H  
ATOM    554  HE1 PHE A  59     -62.022 131.255-203.811  1.00  0.00           H  
ATOM    555  HE2 PHE A  59     -64.784 133.898-205.775  1.00  0.00           H  
ATOM    556  HZ  PHE A  59     -63.063 133.495-204.037  1.00  0.00           H  
ATOM    557  N   PRO A  60     -67.103 127.843-208.511  1.00  0.00           N  
ATOM    558  CA  PRO A  60     -67.577 126.843-209.508  1.00  0.00           C  
ATOM    559  C   PRO A  60     -66.412 126.246-210.306  1.00  0.00           C  
ATOM    560  O   PRO A  60     -65.673 126.950-210.963  1.00  0.00           O  
ATOM    561  CB  PRO A  60     -68.495 127.646-210.429  1.00  0.00           C  
ATOM    562  CG  PRO A  60     -68.960 128.812-209.620  1.00  0.00           C  
ATOM    563  CD  PRO A  60     -67.871 129.100-208.582  1.00  0.00           C  
ATOM    564  HA  PRO A  60     -68.140 126.064-209.022  1.00  0.00           H  
ATOM    565  HB2 PRO A  60     -67.949 127.986-211.297  1.00  0.00           H  
ATOM    566  HB3 PRO A  60     -69.339 127.042-210.733  1.00  0.00           H  
ATOM    567  HG2 PRO A  60     -69.098 129.672-210.258  1.00  0.00           H  
ATOM    568  HG3 PRO A  60     -69.888 128.569-209.123  1.00  0.00           H  
ATOM    569  HD2 PRO A  60     -67.240 129.913-208.907  1.00  0.00           H  
ATOM    570  HD3 PRO A  60     -68.322 129.325-207.627  1.00  0.00           H  
ATOM    571  N   GLU A  61     -66.238 124.955-210.244  1.00  0.00           N  
ATOM    572  CA  GLU A  61     -65.115 124.319-210.989  1.00  0.00           C  
ATOM    573  C   GLU A  61     -65.009 124.930-212.387  1.00  0.00           C  
ATOM    574  O   GLU A  61     -65.920 124.838-213.186  1.00  0.00           O  
ATOM    575  CB  GLU A  61     -65.370 122.815-211.108  1.00  0.00           C  
ATOM    576  CG  GLU A  61     -65.558 122.215-209.713  1.00  0.00           C  
ATOM    577  CD  GLU A  61     -64.434 122.701-208.794  1.00  0.00           C  
ATOM    578  OE1 GLU A  61     -63.331 122.195-208.922  1.00  0.00           O  
ATOM    579  OE2 GLU A  61     -64.696 123.569-207.978  1.00  0.00           O  
ATOM    580  H   GLU A  61     -66.841 124.405-209.702  1.00  0.00           H  
ATOM    581  HA  GLU A  61     -64.190 124.484-210.454  1.00  0.00           H  
ATOM    582  HB2 GLU A  61     -66.262 122.648-211.695  1.00  0.00           H  
ATOM    583  HB3 GLU A  61     -64.527 122.344-211.592  1.00  0.00           H  
ATOM    584  HG2 GLU A  61     -66.511 122.528-209.312  1.00  0.00           H  
ATOM    585  HG3 GLU A  61     -65.529 121.138-209.778  1.00  0.00           H  
ATOM    586  N   GLY A  62     -63.901 125.552-212.690  1.00  0.00           N  
ATOM    587  CA  GLY A  62     -63.736 126.166-214.037  1.00  0.00           C  
ATOM    588  C   GLY A  62     -64.179 127.632-213.992  1.00  0.00           C  
ATOM    589  O   GLY A  62     -64.880 128.098-214.867  1.00  0.00           O  
ATOM    590  H   GLY A  62     -63.177 125.613-212.031  1.00  0.00           H  
ATOM    591  HA2 GLY A  62     -62.698 126.106-214.339  1.00  0.00           H  
ATOM    592  HA3 GLY A  62     -64.346 125.631-214.749  1.00  0.00           H  
ATOM    593  N   THR A  63     -63.788 128.368-212.984  1.00  0.00           N  
ATOM    594  CA  THR A  63     -64.208 129.797-212.907  1.00  0.00           C  
ATOM    595  C   THR A  63     -62.978 130.705-212.873  1.00  0.00           C  
ATOM    596  O   THR A  63     -61.979 130.397-212.255  1.00  0.00           O  
ATOM    597  CB  THR A  63     -65.031 130.021-211.639  1.00  0.00           C  
ATOM    598  OG1 THR A  63     -64.795 128.959-210.728  1.00  0.00           O  
ATOM    599  CG2 THR A  63     -66.515 130.073-211.998  1.00  0.00           C  
ATOM    600  H   THR A  63     -63.228 127.984-212.276  1.00  0.00           H  
ATOM    601  HA  THR A  63     -64.808 130.042-213.771  1.00  0.00           H  
ATOM    602  HB  THR A  63     -64.742 130.956-211.184  1.00  0.00           H  
ATOM    603  HG1 THR A  63     -63.912 129.067-210.369  1.00  0.00           H  
ATOM    604 HG21 THR A  63     -67.105 130.007-211.097  1.00  0.00           H  
ATOM    605 HG22 THR A  63     -66.757 129.246-212.648  1.00  0.00           H  
ATOM    606 HG23 THR A  63     -66.732 131.003-212.503  1.00  0.00           H  
ATOM    607  N   GLN A  64     -63.057 131.833-213.522  1.00  0.00           N  
ATOM    608  CA  GLN A  64     -61.912 132.783-213.521  1.00  0.00           C  
ATOM    609  C   GLN A  64     -62.290 133.990-212.664  1.00  0.00           C  
ATOM    610  O   GLN A  64     -63.429 134.411-212.643  1.00  0.00           O  
ATOM    611  CB  GLN A  64     -61.616 133.239-214.952  1.00  0.00           C  
ATOM    612  CG  GLN A  64     -60.109 133.175-215.209  1.00  0.00           C  
ATOM    613  CD  GLN A  64     -59.422 134.328-214.430  1.00  0.00           C  
ATOM    614  OE1 GLN A  64     -60.106 135.082-213.767  1.00  0.00           O  
ATOM    615  NE2 GLN A  64     -58.109 134.522-214.461  1.00  0.00           N  
ATOM    616  H   GLN A  64     -63.880 132.063-214.000  1.00  0.00           H  
ATOM    617  HA  GLN A  64     -61.040 132.301-213.103  1.00  0.00           H  
ATOM    618  HB2 GLN A  64     -62.127 132.591-215.650  1.00  0.00           H  
ATOM    619  HB3 GLN A  64     -61.961 134.254-215.085  1.00  0.00           H  
ATOM    620  HG2 GLN A  64     -59.739 132.215-214.870  1.00  0.00           H  
ATOM    621  HG3 GLN A  64     -59.933 133.281-216.273  1.00  0.00           H  
ATOM    622 HE21 GLN A  64     -57.506 133.932-214.990  1.00  0.00           H  
ATOM    623 HE22 GLN A  64     -57.726 135.277-213.942  1.00  0.00           H  
ATOM    624  N   MET A  65     -61.357 134.548-211.946  1.00  0.00           N  
ATOM    625  CA  MET A  65     -61.695 135.716-211.088  1.00  0.00           C  
ATOM    626  C   MET A  65     -60.612 136.787-211.206  1.00  0.00           C  
ATOM    627  O   MET A  65     -59.548 136.672-210.629  1.00  0.00           O  
ATOM    628  CB  MET A  65     -61.796 135.258-209.630  1.00  0.00           C  
ATOM    629  CG  MET A  65     -61.408 133.782-209.530  1.00  0.00           C  
ATOM    630  SD  MET A  65     -59.734 133.553-210.180  1.00  0.00           S  
ATOM    631  CE  MET A  65     -59.104 132.526-208.830  1.00  0.00           C  
ATOM    632  H   MET A  65     -60.443 134.194-211.962  1.00  0.00           H  
ATOM    633  HA  MET A  65     -62.643 136.128-211.399  1.00  0.00           H  
ATOM    634  HB2 MET A  65     -61.130 135.848-209.018  1.00  0.00           H  
ATOM    635  HB3 MET A  65     -62.810 135.387-209.284  1.00  0.00           H  
ATOM    636  HG2 MET A  65     -61.438 133.470-208.496  1.00  0.00           H  
ATOM    637  HG3 MET A  65     -62.102 133.187-210.106  1.00  0.00           H  
ATOM    638  HE1 MET A  65     -59.069 133.112-207.921  1.00  0.00           H  
ATOM    639  HE2 MET A  65     -58.112 132.182-209.071  1.00  0.00           H  
ATOM    640  HE3 MET A  65     -59.756 131.675-208.691  1.00  0.00           H  
ATOM    641  N   ALA A  66     -60.876 137.840-211.930  1.00  0.00           N  
ATOM    642  CA  ALA A  66     -59.857 138.918-212.054  1.00  0.00           C  
ATOM    643  C   ALA A  66     -60.143 139.971-210.964  1.00  0.00           C  
ATOM    644  O   ALA A  66     -60.958 139.735-210.093  1.00  0.00           O  
ATOM    645  CB  ALA A  66     -59.952 139.559-213.441  1.00  0.00           C  
ATOM    646  H   ALA A  66     -61.746 137.925-212.379  1.00  0.00           H  
ATOM    647  HA  ALA A  66     -58.873 138.479-211.911  1.00  0.00           H  
ATOM    648  HB1 ALA A  66     -58.961 139.797-213.797  1.00  0.00           H  
ATOM    649  HB2 ALA A  66     -60.542 140.461-213.383  1.00  0.00           H  
ATOM    650  HB3 ALA A  66     -60.422 138.866-214.124  1.00  0.00           H  
ATOM    651  N   VAL A  67     -59.518 141.133-210.983  1.00  0.00           N  
ATOM    652  CA  VAL A  67     -59.826 142.135-209.929  1.00  0.00           C  
ATOM    653  C   VAL A  67     -59.788 143.536-210.540  1.00  0.00           C  
ATOM    654  O   VAL A  67     -58.974 143.827-211.392  1.00  0.00           O  
ATOM    655  CB  VAL A  67     -58.796 142.061-208.792  1.00  0.00           C  
ATOM    656  CG1 VAL A  67     -59.408 142.643-207.521  1.00  0.00           C  
ATOM    657  CG2 VAL A  67     -58.367 140.618-208.522  1.00  0.00           C  
ATOM    658  H   VAL A  67     -58.872 141.359-211.687  1.00  0.00           H  
ATOM    659  HA  VAL A  67     -60.813 141.942-209.539  1.00  0.00           H  
ATOM    660  HB  VAL A  67     -57.931 142.639-209.062  1.00  0.00           H  
ATOM    661 HG11 VAL A  67     -59.288 143.715-207.526  1.00  0.00           H  
ATOM    662 HG12 VAL A  67     -58.906 142.227-206.661  1.00  0.00           H  
ATOM    663 HG13 VAL A  67     -60.456 142.397-207.478  1.00  0.00           H  
ATOM    664 HG21 VAL A  67     -59.180 139.945-208.743  1.00  0.00           H  
ATOM    665 HG22 VAL A  67     -58.094 140.519-207.481  1.00  0.00           H  
ATOM    666 HG23 VAL A  67     -57.514 140.375-209.138  1.00  0.00           H  
ATOM    667  N   PHE A  68     -60.642 144.414-210.098  1.00  0.00           N  
ATOM    668  CA  PHE A  68     -60.623 145.800-210.646  1.00  0.00           C  
ATOM    669  C   PHE A  68     -60.751 146.796-209.506  1.00  0.00           C  
ATOM    670  O   PHE A  68     -61.452 146.568-208.540  1.00  0.00           O  
ATOM    671  CB  PHE A  68     -61.779 146.006-211.621  1.00  0.00           C  
ATOM    672  CG  PHE A  68     -61.724 144.961-212.703  1.00  0.00           C  
ATOM    673  CD1 PHE A  68     -60.521 144.690-213.369  1.00  0.00           C  
ATOM    674  CD2 PHE A  68     -62.882 144.256-213.036  1.00  0.00           C  
ATOM    675  CE1 PHE A  68     -60.480 143.712-214.367  1.00  0.00           C  
ATOM    676  CE2 PHE A  68     -62.843 143.277-214.031  1.00  0.00           C  
ATOM    677  CZ  PHE A  68     -61.640 143.003-214.697  1.00  0.00           C  
ATOM    678  H   PHE A  68     -61.283 144.169-209.397  1.00  0.00           H  
ATOM    679  HA  PHE A  68     -59.687 145.971-211.150  1.00  0.00           H  
ATOM    680  HB2 PHE A  68     -62.715 145.926-211.090  1.00  0.00           H  
ATOM    681  HB3 PHE A  68     -61.700 146.986-212.064  1.00  0.00           H  
ATOM    682  HD1 PHE A  68     -59.626 145.240-213.118  1.00  0.00           H  
ATOM    683  HD2 PHE A  68     -63.808 144.465-212.522  1.00  0.00           H  
ATOM    684  HE1 PHE A  68     -59.553 143.501-214.879  1.00  0.00           H  
ATOM    685  HE2 PHE A  68     -63.742 142.742-214.287  1.00  0.00           H  
ATOM    686  HZ  PHE A  68     -61.604 142.243-215.464  1.00  0.00           H  
ATOM    687  N   GLY A  69     -60.078 147.903-209.611  1.00  0.00           N  
ATOM    688  CA  GLY A  69     -60.161 148.914-208.530  1.00  0.00           C  
ATOM    689  C   GLY A  69     -60.345 150.290-209.118  1.00  0.00           C  
ATOM    690  O   GLY A  69     -59.401 150.995-209.380  1.00  0.00           O  
ATOM    691  H   GLY A  69     -59.519 148.067-210.402  1.00  0.00           H  
ATOM    692  HA2 GLY A  69     -60.997 148.690-207.895  1.00  0.00           H  
ATOM    693  HA3 GLY A  69     -59.269 148.904-207.956  1.00  0.00           H  
ATOM    694  N   MET A  70     -61.557 150.678-209.295  1.00  0.00           N  
ATOM    695  CA  MET A  70     -61.829 152.034-209.844  1.00  0.00           C  
ATOM    696  C   MET A  70     -62.209 152.955-208.697  1.00  0.00           C  
ATOM    697  O   MET A  70     -61.434 153.784-208.266  1.00  0.00           O  
ATOM    698  CB  MET A  70     -62.979 151.991-210.850  1.00  0.00           C  
ATOM    699  CG  MET A  70     -64.023 150.960-210.421  1.00  0.00           C  
ATOM    700  SD  MET A  70     -65.674 151.669-210.647  1.00  0.00           S  
ATOM    701  CE  MET A  70     -65.396 152.379-212.288  1.00  0.00           C  
ATOM    702  H   MET A  70     -62.288 150.080-209.041  1.00  0.00           H  
ATOM    703  HA  MET A  70     -60.940 152.412-210.328  1.00  0.00           H  
ATOM    704  HB2 MET A  70     -63.441 152.964-210.906  1.00  0.00           H  
ATOM    705  HB3 MET A  70     -62.594 151.725-211.815  1.00  0.00           H  
ATOM    706  HG2 MET A  70     -63.926 150.073-211.029  1.00  0.00           H  
ATOM    707  HG3 MET A  70     -63.876 150.704-209.383  1.00  0.00           H  
ATOM    708  HE1 MET A  70     -65.165 153.431-212.190  1.00  0.00           H  
ATOM    709  HE2 MET A  70     -66.285 152.264-212.887  1.00  0.00           H  
ATOM    710  HE3 MET A  70     -64.574 151.866-212.767  1.00  0.00           H  
ATOM    711  N   GLY A  71     -63.397 152.808-208.190  1.00  0.00           N  
ATOM    712  CA  GLY A  71     -63.820 153.664-207.063  1.00  0.00           C  
ATOM    713  C   GLY A  71     -65.040 153.057-206.392  1.00  0.00           C  
ATOM    714  O   GLY A  71     -65.271 151.868-206.472  1.00  0.00           O  
ATOM    715  H   GLY A  71     -64.005 152.128-208.546  1.00  0.00           H  
ATOM    716  HA2 GLY A  71     -63.024 153.720-206.350  1.00  0.00           H  
ATOM    717  HA3 GLY A  71     -64.058 154.652-207.426  1.00  0.00           H  
ATOM    718  N   CYS A  72     -65.814 153.872-205.727  1.00  0.00           N  
ATOM    719  CA  CYS A  72     -67.035 153.363-205.034  1.00  0.00           C  
ATOM    720  C   CYS A  72     -67.494 152.054-205.687  1.00  0.00           C  
ATOM    721  O   CYS A  72     -68.240 152.053-206.646  1.00  0.00           O  
ATOM    722  CB  CYS A  72     -68.139 154.412-205.151  1.00  0.00           C  
ATOM    723  SG  CYS A  72     -67.440 155.952-205.796  1.00  0.00           S  
ATOM    724  H   CYS A  72     -65.585 154.830-205.684  1.00  0.00           H  
ATOM    725  HA  CYS A  72     -66.813 153.189-203.992  1.00  0.00           H  
ATOM    726  HB2 CYS A  72     -68.901 154.056-205.823  1.00  0.00           H  
ATOM    727  HB3 CYS A  72     -68.567 154.592-204.179  1.00  0.00           H  
ATOM    728  HG  CYS A  72     -66.552 155.765-206.113  1.00  0.00           H  
ATOM    729  N   PHE A  73     -67.026 150.938-205.188  1.00  0.00           N  
ATOM    730  CA  PHE A  73     -67.402 149.624-205.793  1.00  0.00           C  
ATOM    731  C   PHE A  73     -68.922 149.472-205.884  1.00  0.00           C  
ATOM    732  O   PHE A  73     -69.419 148.423-206.244  1.00  0.00           O  
ATOM    733  CB  PHE A  73     -66.836 148.472-204.959  1.00  0.00           C  
ATOM    734  CG  PHE A  73     -66.658 148.903-203.524  1.00  0.00           C  
ATOM    735  CD1 PHE A  73     -67.538 149.828-202.950  1.00  0.00           C  
ATOM    736  CD2 PHE A  73     -65.607 148.371-202.768  1.00  0.00           C  
ATOM    737  CE1 PHE A  73     -67.365 150.223-201.618  1.00  0.00           C  
ATOM    738  CE2 PHE A  73     -65.434 148.763-201.438  1.00  0.00           C  
ATOM    739  CZ  PHE A  73     -66.313 149.689-200.861  1.00  0.00           C  
ATOM    740  H   PHE A  73     -66.409 150.967-204.428  1.00  0.00           H  
ATOM    741  HA  PHE A  73     -66.988 149.568-206.785  1.00  0.00           H  
ATOM    742  HB2 PHE A  73     -67.514 147.634-204.999  1.00  0.00           H  
ATOM    743  HB3 PHE A  73     -65.878 148.176-205.362  1.00  0.00           H  
ATOM    744  HD1 PHE A  73     -68.352 150.236-203.530  1.00  0.00           H  
ATOM    745  HD2 PHE A  73     -64.930 147.658-203.213  1.00  0.00           H  
ATOM    746  HE1 PHE A  73     -68.040 150.938-201.176  1.00  0.00           H  
ATOM    747  HE2 PHE A  73     -64.624 148.348-200.855  1.00  0.00           H  
ATOM    748  HZ  PHE A  73     -66.178 149.993-199.834  1.00  0.00           H  
ATOM    749  N   TRP A  74     -69.673 150.494-205.587  1.00  0.00           N  
ATOM    750  CA  TRP A  74     -71.152 150.359-205.695  1.00  0.00           C  
ATOM    751  C   TRP A  74     -71.514 150.238-207.176  1.00  0.00           C  
ATOM    752  O   TRP A  74     -72.313 149.410-207.567  1.00  0.00           O  
ATOM    753  CB  TRP A  74     -71.843 151.586-205.090  1.00  0.00           C  
ATOM    754  CG  TRP A  74     -71.525 151.701-203.630  1.00  0.00           C  
ATOM    755  CD1 TRP A  74     -71.265 150.665-202.791  1.00  0.00           C  
ATOM    756  CD2 TRP A  74     -71.442 152.910-202.820  1.00  0.00           C  
ATOM    757  NE1 TRP A  74     -71.017 151.168-201.526  1.00  0.00           N  
ATOM    758  CE2 TRP A  74     -71.115 152.545-201.494  1.00  0.00           C  
ATOM    759  CE3 TRP A  74     -71.613 154.277-203.110  1.00  0.00           C  
ATOM    760  CZ2 TRP A  74     -70.963 153.501-200.489  1.00  0.00           C  
ATOM    761  CZ3 TRP A  74     -71.461 155.242-202.100  1.00  0.00           C  
ATOM    762  CH2 TRP A  74     -71.136 154.854-200.793  1.00  0.00           C  
ATOM    763  H   TRP A  74     -69.270 151.344-205.310  1.00  0.00           H  
ATOM    764  HA  TRP A  74     -71.473 149.467-205.178  1.00  0.00           H  
ATOM    765  HB2 TRP A  74     -71.502 152.475-205.601  1.00  0.00           H  
ATOM    766  HB3 TRP A  74     -72.911 151.493-205.214  1.00  0.00           H  
ATOM    767  HD1 TRP A  74     -71.252 149.620-203.061  1.00  0.00           H  
ATOM    768  HE1 TRP A  74     -70.799 150.630-200.737  1.00  0.00           H  
ATOM    769  HE3 TRP A  74     -71.867 154.586-204.114  1.00  0.00           H  
ATOM    770  HZ2 TRP A  74     -70.712 153.198-199.483  1.00  0.00           H  
ATOM    771  HZ3 TRP A  74     -71.594 156.287-202.333  1.00  0.00           H  
ATOM    772  HH2 TRP A  74     -71.021 155.600-200.021  1.00  0.00           H  
ATOM    773  N   GLY A  75     -70.925 151.058-208.002  1.00  0.00           N  
ATOM    774  CA  GLY A  75     -71.220 150.996-209.461  1.00  0.00           C  
ATOM    775  C   GLY A  75     -70.124 150.205-210.189  1.00  0.00           C  
ATOM    776  O   GLY A  75     -70.294 149.796-211.320  1.00  0.00           O  
ATOM    777  H   GLY A  75     -70.286 151.717-207.660  1.00  0.00           H  
ATOM    778  HA2 GLY A  75     -72.174 150.513-209.613  1.00  0.00           H  
ATOM    779  HA3 GLY A  75     -71.260 151.999-209.859  1.00  0.00           H  
ATOM    780  N   ALA A  76     -68.998 149.990-209.558  1.00  0.00           N  
ATOM    781  CA  ALA A  76     -67.897 149.233-210.224  1.00  0.00           C  
ATOM    782  C   ALA A  76     -68.306 147.767-210.400  1.00  0.00           C  
ATOM    783  O   ALA A  76     -68.104 147.177-211.442  1.00  0.00           O  
ATOM    784  CB  ALA A  76     -66.631 149.307-209.362  1.00  0.00           C  
ATOM    785  H   ALA A  76     -68.874 150.331-208.649  1.00  0.00           H  
ATOM    786  HA  ALA A  76     -67.697 149.669-211.192  1.00  0.00           H  
ATOM    787  HB1 ALA A  76     -65.754 149.241-209.992  1.00  0.00           H  
ATOM    788  HB2 ALA A  76     -66.628 148.489-208.658  1.00  0.00           H  
ATOM    789  HB3 ALA A  76     -66.617 150.242-208.824  1.00  0.00           H  
ATOM    790  N   GLU A  77     -68.865 147.170-209.385  1.00  0.00           N  
ATOM    791  CA  GLU A  77     -69.273 145.736-209.491  1.00  0.00           C  
ATOM    792  C   GLU A  77     -70.640 145.618-210.173  1.00  0.00           C  
ATOM    793  O   GLU A  77     -71.004 144.573-210.673  1.00  0.00           O  
ATOM    794  CB  GLU A  77     -69.348 145.132-208.085  1.00  0.00           C  
ATOM    795  CG  GLU A  77     -70.279 143.918-208.083  1.00  0.00           C  
ATOM    796  CD  GLU A  77     -70.210 143.242-206.712  1.00  0.00           C  
ATOM    797  OE1 GLU A  77     -69.460 143.719-205.879  1.00  0.00           O  
ATOM    798  OE2 GLU A  77     -70.908 142.262-206.517  1.00  0.00           O  
ATOM    799  H   GLU A  77     -69.009 147.662-208.550  1.00  0.00           H  
ATOM    800  HA  GLU A  77     -68.538 145.198-210.071  1.00  0.00           H  
ATOM    801  HB2 GLU A  77     -68.362 144.823-207.778  1.00  0.00           H  
ATOM    802  HB3 GLU A  77     -69.724 145.871-207.393  1.00  0.00           H  
ATOM    803  HG2 GLU A  77     -71.292 144.239-208.275  1.00  0.00           H  
ATOM    804  HG3 GLU A  77     -69.969 143.222-208.847  1.00  0.00           H  
ATOM    805  N   ARG A  78     -71.407 146.672-210.183  1.00  0.00           N  
ATOM    806  CA  ARG A  78     -72.755 146.607-210.815  1.00  0.00           C  
ATOM    807  C   ARG A  78     -72.644 146.257-212.303  1.00  0.00           C  
ATOM    808  O   ARG A  78     -73.371 145.421-212.805  1.00  0.00           O  
ATOM    809  CB  ARG A  78     -73.454 147.959-210.665  1.00  0.00           C  
ATOM    810  CG  ARG A  78     -74.546 148.086-211.731  1.00  0.00           C  
ATOM    811  CD  ARG A  78     -75.596 149.097-211.267  1.00  0.00           C  
ATOM    812  NE  ARG A  78     -76.363 149.591-212.446  1.00  0.00           N  
ATOM    813  CZ  ARG A  78     -75.772 150.328-213.346  1.00  0.00           C  
ATOM    814  NH1 ARG A  78     -74.511 150.636-213.213  1.00  0.00           N  
ATOM    815  NH2 ARG A  78     -76.444 150.760-214.378  1.00  0.00           N  
ATOM    816  H   ARG A  78     -71.105 147.502-209.761  1.00  0.00           H  
ATOM    817  HA  ARG A  78     -73.337 145.851-210.318  1.00  0.00           H  
ATOM    818  HB2 ARG A  78     -73.899 148.028-209.684  1.00  0.00           H  
ATOM    819  HB3 ARG A  78     -72.734 148.752-210.791  1.00  0.00           H  
ATOM    820  HG2 ARG A  78     -74.105 148.425-212.658  1.00  0.00           H  
ATOM    821  HG3 ARG A  78     -75.013 147.125-211.884  1.00  0.00           H  
ATOM    822  HD2 ARG A  78     -76.271 148.622-210.572  1.00  0.00           H  
ATOM    823  HD3 ARG A  78     -75.106 149.929-210.782  1.00  0.00           H  
ATOM    824  HE  ARG A  78     -77.311 149.362-212.544  1.00  0.00           H  
ATOM    825 HH11 ARG A  78     -73.996 150.305-212.422  1.00  0.00           H  
ATOM    826 HH12 ARG A  78     -74.059 151.200-213.903  1.00  0.00           H  
ATOM    827 HH21 ARG A  78     -77.411 150.526-214.479  1.00  0.00           H  
ATOM    828 HH22 ARG A  78     -75.992 151.325-215.069  1.00  0.00           H  
ATOM    829  N   LYS A  79     -71.761 146.895-213.018  1.00  0.00           N  
ATOM    830  CA  LYS A  79     -71.635 146.601-214.477  1.00  0.00           C  
ATOM    831  C   LYS A  79     -71.098 145.184-214.690  1.00  0.00           C  
ATOM    832  O   LYS A  79     -70.700 144.821-215.779  1.00  0.00           O  
ATOM    833  CB  LYS A  79     -70.678 147.607-215.116  1.00  0.00           C  
ATOM    834  CG  LYS A  79     -71.307 149.000-215.069  1.00  0.00           C  
ATOM    835  CD  LYS A  79     -70.211 150.063-215.168  1.00  0.00           C  
ATOM    836  CE  LYS A  79     -70.558 151.052-216.283  1.00  0.00           C  
ATOM    837  NZ  LYS A  79     -70.780 150.309-217.556  1.00  0.00           N  
ATOM    838  H   LYS A  79     -71.190 147.576-212.602  1.00  0.00           H  
ATOM    839  HA  LYS A  79     -72.605 146.688-214.943  1.00  0.00           H  
ATOM    840  HB2 LYS A  79     -69.746 147.614-214.572  1.00  0.00           H  
ATOM    841  HB3 LYS A  79     -70.496 147.329-216.143  1.00  0.00           H  
ATOM    842  HG2 LYS A  79     -71.994 149.112-215.897  1.00  0.00           H  
ATOM    843  HG3 LYS A  79     -71.843 149.118-214.140  1.00  0.00           H  
ATOM    844  HD2 LYS A  79     -70.136 150.592-214.230  1.00  0.00           H  
ATOM    845  HD3 LYS A  79     -69.266 149.589-215.391  1.00  0.00           H  
ATOM    846  HE2 LYS A  79     -71.456 151.591-216.021  1.00  0.00           H  
ATOM    847  HE3 LYS A  79     -69.744 151.751-216.412  1.00  0.00           H  
ATOM    848  HZ1 LYS A  79     -70.136 149.494-217.599  1.00  0.00           H  
ATOM    849  HZ2 LYS A  79     -70.597 150.940-218.362  1.00  0.00           H  
ATOM    850  HZ3 LYS A  79     -71.763 149.973-217.594  1.00  0.00           H  
ATOM    851  N   PHE A  80     -71.074 144.381-213.663  1.00  0.00           N  
ATOM    852  CA  PHE A  80     -70.550 142.993-213.827  1.00  0.00           C  
ATOM    853  C   PHE A  80     -71.588 141.953-213.381  1.00  0.00           C  
ATOM    854  O   PHE A  80     -71.431 140.777-213.633  1.00  0.00           O  
ATOM    855  CB  PHE A  80     -69.278 142.833-213.001  1.00  0.00           C  
ATOM    856  CG  PHE A  80     -68.231 143.789-213.523  1.00  0.00           C  
ATOM    857  CD1 PHE A  80     -68.344 145.157-213.256  1.00  0.00           C  
ATOM    858  CD2 PHE A  80     -67.151 143.309-214.273  1.00  0.00           C  
ATOM    859  CE1 PHE A  80     -67.375 146.046-213.737  1.00  0.00           C  
ATOM    860  CE2 PHE A  80     -66.182 144.196-214.753  1.00  0.00           C  
ATOM    861  CZ  PHE A  80     -66.294 145.564-214.485  1.00  0.00           C  
ATOM    862  H   PHE A  80     -71.386 144.692-212.794  1.00  0.00           H  
ATOM    863  HA  PHE A  80     -70.315 142.829-214.867  1.00  0.00           H  
ATOM    864  HB2 PHE A  80     -69.487 143.056-211.966  1.00  0.00           H  
ATOM    865  HB3 PHE A  80     -68.919 141.819-213.088  1.00  0.00           H  
ATOM    866  HD1 PHE A  80     -69.182 145.526-212.679  1.00  0.00           H  
ATOM    867  HD2 PHE A  80     -67.065 142.252-214.480  1.00  0.00           H  
ATOM    868  HE1 PHE A  80     -67.461 147.103-213.533  1.00  0.00           H  
ATOM    869  HE2 PHE A  80     -65.348 143.825-215.331  1.00  0.00           H  
ATOM    870  HZ  PHE A  80     -65.545 146.250-214.855  1.00  0.00           H  
ATOM    871  N   TRP A  81     -72.647 142.358-212.732  1.00  0.00           N  
ATOM    872  CA  TRP A  81     -73.672 141.356-212.308  1.00  0.00           C  
ATOM    873  C   TRP A  81     -74.916 141.496-213.190  1.00  0.00           C  
ATOM    874  O   TRP A  81     -75.970 140.983-212.871  1.00  0.00           O  
ATOM    875  CB  TRP A  81     -74.045 141.540-210.811  1.00  0.00           C  
ATOM    876  CG  TRP A  81     -74.723 142.864-210.525  1.00  0.00           C  
ATOM    877  CD1 TRP A  81     -75.695 143.452-211.278  1.00  0.00           C  
ATOM    878  CD2 TRP A  81     -74.522 143.760-209.375  1.00  0.00           C  
ATOM    879  NE1 TRP A  81     -76.063 144.644-210.692  1.00  0.00           N  
ATOM    880  CE2 TRP A  81     -75.378 144.878-209.524  1.00  0.00           C  
ATOM    881  CE3 TRP A  81     -73.684 143.724-208.235  1.00  0.00           C  
ATOM    882  CZ2 TRP A  81     -75.403 145.913-208.593  1.00  0.00           C  
ATOM    883  CZ3 TRP A  81     -73.719 144.776-207.291  1.00  0.00           C  
ATOM    884  CH2 TRP A  81     -74.569 145.856-207.473  1.00  0.00           C  
ATOM    885  H   TRP A  81     -72.770 143.304-212.533  1.00  0.00           H  
ATOM    886  HA  TRP A  81     -73.261 140.366-212.446  1.00  0.00           H  
ATOM    887  HB2 TRP A  81     -74.709 140.740-210.519  1.00  0.00           H  
ATOM    888  HB3 TRP A  81     -73.143 141.476-210.219  1.00  0.00           H  
ATOM    889  HD1 TRP A  81     -76.112 143.070-212.187  1.00  0.00           H  
ATOM    890  HE1 TRP A  81     -76.735 145.262-211.049  1.00  0.00           H  
ATOM    891  HE3 TRP A  81     -73.018 142.887-208.084  1.00  0.00           H  
ATOM    892  HZ2 TRP A  81     -76.064 146.752-208.740  1.00  0.00           H  
ATOM    893  HZ3 TRP A  81     -73.095 144.753-206.407  1.00  0.00           H  
ATOM    894  HH2 TRP A  81     -74.573 146.646-206.746  1.00  0.00           H  
ATOM    895  N   VAL A  82     -74.816 142.216-214.283  1.00  0.00           N  
ATOM    896  CA  VAL A  82     -76.017 142.417-215.156  1.00  0.00           C  
ATOM    897  C   VAL A  82     -75.881 141.648-216.471  1.00  0.00           C  
ATOM    898  O   VAL A  82     -76.685 141.807-217.369  1.00  0.00           O  
ATOM    899  CB  VAL A  82     -76.183 143.913-215.457  1.00  0.00           C  
ATOM    900  CG1 VAL A  82     -75.962 144.707-214.175  1.00  0.00           C  
ATOM    901  CG2 VAL A  82     -75.159 144.368-216.501  1.00  0.00           C  
ATOM    902  H   VAL A  82     -73.966 142.645-214.512  1.00  0.00           H  
ATOM    903  HA  VAL A  82     -76.894 142.066-214.634  1.00  0.00           H  
ATOM    904  HB  VAL A  82     -77.181 144.097-215.827  1.00  0.00           H  
ATOM    905 HG11 VAL A  82     -75.093 144.320-213.664  1.00  0.00           H  
ATOM    906 HG12 VAL A  82     -76.829 144.612-213.539  1.00  0.00           H  
ATOM    907 HG13 VAL A  82     -75.804 145.745-214.419  1.00  0.00           H  
ATOM    908 HG21 VAL A  82     -75.324 145.409-216.733  1.00  0.00           H  
ATOM    909 HG22 VAL A  82     -75.267 143.780-217.401  1.00  0.00           H  
ATOM    910 HG23 VAL A  82     -74.163 144.244-216.104  1.00  0.00           H  
ATOM    911  N   LEU A  83     -74.894 140.813-216.600  1.00  0.00           N  
ATOM    912  CA  LEU A  83     -74.744 140.046-217.847  1.00  0.00           C  
ATOM    913  C   LEU A  83     -74.847 138.557-217.524  1.00  0.00           C  
ATOM    914  O   LEU A  83     -74.777 138.149-216.381  1.00  0.00           O  
ATOM    915  CB  LEU A  83     -73.399 140.369-218.533  1.00  0.00           C  
ATOM    916  CG  LEU A  83     -72.281 140.745-217.539  1.00  0.00           C  
ATOM    917  CD1 LEU A  83     -72.523 142.126-216.911  1.00  0.00           C  
ATOM    918  CD2 LEU A  83     -72.049 139.641-216.496  1.00  0.00           C  
ATOM    919  H   LEU A  83     -74.268 140.680-215.883  1.00  0.00           H  
ATOM    920  HA  LEU A  83     -75.550 140.312-218.517  1.00  0.00           H  
ATOM    921  HB2 LEU A  83     -73.072 139.512-219.098  1.00  0.00           H  
ATOM    922  HB3 LEU A  83     -73.548 141.195-219.212  1.00  0.00           H  
ATOM    923  HG  LEU A  83     -71.398 140.823-218.090  1.00  0.00           H  
ATOM    924 HD11 LEU A  83     -71.784 142.814-217.295  1.00  0.00           H  
ATOM    925 HD12 LEU A  83     -72.422 142.074-215.837  1.00  0.00           H  
ATOM    926 HD13 LEU A  83     -73.505 142.484-217.181  1.00  0.00           H  
ATOM    927 HD21 LEU A  83     -72.708 138.811-216.690  1.00  0.00           H  
ATOM    928 HD22 LEU A  83     -72.210 140.020-215.503  1.00  0.00           H  
ATOM    929 HD23 LEU A  83     -71.028 139.299-216.576  1.00  0.00           H  
ATOM    930  N   LYS A  84     -75.014 137.751-218.518  1.00  0.00           N  
ATOM    931  CA  LYS A  84     -75.125 136.284-218.290  1.00  0.00           C  
ATOM    932  C   LYS A  84     -73.748 135.639-218.445  1.00  0.00           C  
ATOM    933  O   LYS A  84     -72.947 136.040-219.265  1.00  0.00           O  
ATOM    934  CB  LYS A  84     -76.124 135.683-219.293  1.00  0.00           C  
ATOM    935  CG  LYS A  84     -75.514 134.476-220.021  1.00  0.00           C  
ATOM    936  CD  LYS A  84     -74.450 134.955-221.012  1.00  0.00           C  
ATOM    937  CE  LYS A  84     -74.848 134.544-222.430  1.00  0.00           C  
ATOM    938  NZ  LYS A  84     -75.041 133.068-222.483  1.00  0.00           N  
ATOM    939  H   LYS A  84     -75.066 138.112-219.415  1.00  0.00           H  
ATOM    940  HA  LYS A  84     -75.484 136.110-217.285  1.00  0.00           H  
ATOM    941  HB2 LYS A  84     -77.008 135.365-218.762  1.00  0.00           H  
ATOM    942  HB3 LYS A  84     -76.394 136.436-220.019  1.00  0.00           H  
ATOM    943  HG2 LYS A  84     -75.067 133.804-219.310  1.00  0.00           H  
ATOM    944  HG3 LYS A  84     -76.290 133.955-220.549  1.00  0.00           H  
ATOM    945  HD2 LYS A  84     -74.367 136.032-220.959  1.00  0.00           H  
ATOM    946  HD3 LYS A  84     -73.499 134.509-220.761  1.00  0.00           H  
ATOM    947  HE2 LYS A  84     -75.770 135.037-222.704  1.00  0.00           H  
ATOM    948  HE3 LYS A  84     -74.068 134.830-223.121  1.00  0.00           H  
ATOM    949  HZ1 LYS A  84     -74.863 132.660-221.543  1.00  0.00           H  
ATOM    950  HZ2 LYS A  84     -74.378 132.656-223.172  1.00  0.00           H  
ATOM    951  HZ3 LYS A  84     -76.017 132.854-222.772  1.00  0.00           H  
ATOM    952  N   GLY A  85     -73.473 134.642-217.656  1.00  0.00           N  
ATOM    953  CA  GLY A  85     -72.152 133.960-217.740  1.00  0.00           C  
ATOM    954  C   GLY A  85     -71.430 134.152-216.413  1.00  0.00           C  
ATOM    955  O   GLY A  85     -70.704 133.294-215.952  1.00  0.00           O  
ATOM    956  H   GLY A  85     -74.137 134.345-217.000  1.00  0.00           H  
ATOM    957  HA2 GLY A  85     -72.298 132.906-217.924  1.00  0.00           H  
ATOM    958  HA3 GLY A  85     -71.569 134.392-218.539  1.00  0.00           H  
ATOM    959  N   VAL A  86     -71.639 135.276-215.791  1.00  0.00           N  
ATOM    960  CA  VAL A  86     -70.991 135.544-214.489  1.00  0.00           C  
ATOM    961  C   VAL A  86     -71.667 134.684-213.417  1.00  0.00           C  
ATOM    962  O   VAL A  86     -72.878 134.603-213.343  1.00  0.00           O  
ATOM    963  CB  VAL A  86     -71.139 137.037-214.165  1.00  0.00           C  
ATOM    964  CG1 VAL A  86     -72.100 137.233-212.991  1.00  0.00           C  
ATOM    965  CG2 VAL A  86     -69.770 137.619-213.805  1.00  0.00           C  
ATOM    966  H   VAL A  86     -72.234 135.946-216.181  1.00  0.00           H  
ATOM    967  HA  VAL A  86     -69.944 135.290-214.549  1.00  0.00           H  
ATOM    968  HB  VAL A  86     -71.530 137.549-215.033  1.00  0.00           H  
ATOM    969 HG11 VAL A  86     -71.699 136.737-212.117  1.00  0.00           H  
ATOM    970 HG12 VAL A  86     -73.060 136.805-213.243  1.00  0.00           H  
ATOM    971 HG13 VAL A  86     -72.214 138.292-212.789  1.00  0.00           H  
ATOM    972 HG21 VAL A  86     -69.416 137.165-212.891  1.00  0.00           H  
ATOM    973 HG22 VAL A  86     -69.857 138.687-213.667  1.00  0.00           H  
ATOM    974 HG23 VAL A  86     -69.071 137.413-214.602  1.00  0.00           H  
ATOM    975  N   TYR A  87     -70.895 134.042-212.593  1.00  0.00           N  
ATOM    976  CA  TYR A  87     -71.469 133.187-211.531  1.00  0.00           C  
ATOM    977  C   TYR A  87     -71.832 134.064-210.339  1.00  0.00           C  
ATOM    978  O   TYR A  87     -72.905 133.962-209.782  1.00  0.00           O  
ATOM    979  CB  TYR A  87     -70.410 132.153-211.159  1.00  0.00           C  
ATOM    980  CG  TYR A  87     -70.324 131.949-209.663  1.00  0.00           C  
ATOM    981  CD1 TYR A  87     -69.508 132.791-208.910  1.00  0.00           C  
ATOM    982  CD2 TYR A  87     -71.027 130.912-209.034  1.00  0.00           C  
ATOM    983  CE1 TYR A  87     -69.389 132.606-207.527  1.00  0.00           C  
ATOM    984  CE2 TYR A  87     -70.908 130.724-207.653  1.00  0.00           C  
ATOM    985  CZ  TYR A  87     -70.089 131.572-206.900  1.00  0.00           C  
ATOM    986  OH  TYR A  87     -69.971 131.387-205.540  1.00  0.00           O  
ATOM    987  H   TYR A  87     -69.928 134.118-212.670  1.00  0.00           H  
ATOM    988  HA  TYR A  87     -72.352 132.687-211.901  1.00  0.00           H  
ATOM    989  HB2 TYR A  87     -70.648 131.230-211.635  1.00  0.00           H  
ATOM    990  HB3 TYR A  87     -69.450 132.493-211.519  1.00  0.00           H  
ATOM    991  HD1 TYR A  87     -68.974 133.586-209.398  1.00  0.00           H  
ATOM    992  HD2 TYR A  87     -71.659 130.258-209.610  1.00  0.00           H  
ATOM    993  HE1 TYR A  87     -68.755 133.258-206.946  1.00  0.00           H  
ATOM    994  HE2 TYR A  87     -71.447 129.924-207.168  1.00  0.00           H  
ATOM    995  HH  TYR A  87     -69.365 130.656-205.391  1.00  0.00           H  
ATOM    996  N   SER A  88     -70.952 134.940-209.958  1.00  0.00           N  
ATOM    997  CA  SER A  88     -71.252 135.840-208.810  1.00  0.00           C  
ATOM    998  C   SER A  88     -70.526 137.174-208.986  1.00  0.00           C  
ATOM    999  O   SER A  88     -70.021 137.490-210.045  1.00  0.00           O  
ATOM   1000  CB  SER A  88     -70.797 135.187-207.507  1.00  0.00           C  
ATOM   1001  OG  SER A  88     -71.229 135.975-206.407  1.00  0.00           O  
ATOM   1002  H   SER A  88     -70.100 135.014-210.436  1.00  0.00           H  
ATOM   1003  HA  SER A  88     -72.316 136.018-208.766  1.00  0.00           H  
ATOM   1004  HB2 SER A  88     -71.225 134.199-207.430  1.00  0.00           H  
ATOM   1005  HB3 SER A  88     -69.720 135.118-207.497  1.00  0.00           H  
ATOM   1006  HG  SER A  88     -71.351 135.392-205.654  1.00  0.00           H  
ATOM   1007  N   THR A  89     -70.473 137.954-207.944  1.00  0.00           N  
ATOM   1008  CA  THR A  89     -69.788 139.275-208.011  1.00  0.00           C  
ATOM   1009  C   THR A  89     -69.678 139.825-206.587  1.00  0.00           C  
ATOM   1010  O   THR A  89     -70.670 140.110-205.949  1.00  0.00           O  
ATOM   1011  CB  THR A  89     -70.601 140.233-208.887  1.00  0.00           C  
ATOM   1012  OG1 THR A  89     -71.890 139.682-209.116  1.00  0.00           O  
ATOM   1013  CG2 THR A  89     -69.886 140.439-210.224  1.00  0.00           C  
ATOM   1014  H   THR A  89     -70.881 137.661-207.102  1.00  0.00           H  
ATOM   1015  HA  THR A  89     -68.798 139.148-208.427  1.00  0.00           H  
ATOM   1016  HB  THR A  89     -70.698 141.183-208.389  1.00  0.00           H  
ATOM   1017  HG1 THR A  89     -71.854 138.745-208.911  1.00  0.00           H  
ATOM   1018 HG21 THR A  89     -69.993 139.551-210.830  1.00  0.00           H  
ATOM   1019 HG22 THR A  89     -68.839 140.630-210.048  1.00  0.00           H  
ATOM   1020 HG23 THR A  89     -70.325 141.281-210.740  1.00  0.00           H  
ATOM   1021  N   GLN A  90     -68.489 139.943-206.071  1.00  0.00           N  
ATOM   1022  CA  GLN A  90     -68.333 140.437-204.671  1.00  0.00           C  
ATOM   1023  C   GLN A  90     -67.365 141.619-204.641  1.00  0.00           C  
ATOM   1024  O   GLN A  90     -66.628 141.850-205.579  1.00  0.00           O  
ATOM   1025  CB  GLN A  90     -67.783 139.287-203.831  1.00  0.00           C  
ATOM   1026  CG  GLN A  90     -67.075 138.323-204.751  1.00  0.00           C  
ATOM   1027  CD  GLN A  90     -68.168 137.478-205.368  1.00  0.00           C  
ATOM   1028  OE1 GLN A  90     -69.330 137.814-205.266  1.00  0.00           O  
ATOM   1029  NE2 GLN A  90     -67.882 136.397-205.986  1.00  0.00           N  
ATOM   1030  H   GLN A  90     -67.700 139.684-206.590  1.00  0.00           H  
ATOM   1031  HA  GLN A  90     -69.292 140.742-204.283  1.00  0.00           H  
ATOM   1032  HB2 GLN A  90     -67.106 139.658-203.075  1.00  0.00           H  
ATOM   1033  HB3 GLN A  90     -68.605 138.750-203.375  1.00  0.00           H  
ATOM   1034  HG2 GLN A  90     -66.541 138.862-205.519  1.00  0.00           H  
ATOM   1035  HG3 GLN A  90     -66.395 137.700-204.187  1.00  0.00           H  
ATOM   1036 HE21 GLN A  90     -66.946 136.100-206.073  1.00  0.00           H  
ATOM   1037 HE22 GLN A  90     -68.608 135.875-206.356  1.00  0.00           H  
ATOM   1038  N   VAL A  91     -67.356 142.375-203.573  1.00  0.00           N  
ATOM   1039  CA  VAL A  91     -66.429 143.536-203.508  1.00  0.00           C  
ATOM   1040  C   VAL A  91     -65.892 143.710-202.093  1.00  0.00           C  
ATOM   1041  O   VAL A  91     -66.539 143.381-201.120  1.00  0.00           O  
ATOM   1042  CB  VAL A  91     -67.158 144.815-203.919  1.00  0.00           C  
ATOM   1043  CG1 VAL A  91     -67.182 144.923-205.438  1.00  0.00           C  
ATOM   1044  CG2 VAL A  91     -68.590 144.810-203.380  1.00  0.00           C  
ATOM   1045  H   VAL A  91     -67.954 142.178-202.820  1.00  0.00           H  
ATOM   1046  HA  VAL A  91     -65.604 143.368-204.179  1.00  0.00           H  
ATOM   1047  HB  VAL A  91     -66.632 145.667-203.514  1.00  0.00           H  
ATOM   1048 HG11 VAL A  91     -68.022 145.529-205.743  1.00  0.00           H  
ATOM   1049 HG12 VAL A  91     -67.272 143.937-205.868  1.00  0.00           H  
ATOM   1050 HG13 VAL A  91     -66.267 145.381-205.775  1.00  0.00           H  
ATOM   1051 HG21 VAL A  91     -69.123 143.927-203.722  1.00  0.00           H  
ATOM   1052 HG22 VAL A  91     -69.101 145.691-203.737  1.00  0.00           H  
ATOM   1053 HG23 VAL A  91     -68.566 144.821-202.300  1.00  0.00           H  
ATOM   1054  N   GLY A  92     -64.703 144.231-201.977  1.00  0.00           N  
ATOM   1055  CA  GLY A  92     -64.107 144.437-200.632  1.00  0.00           C  
ATOM   1056  C   GLY A  92     -62.980 145.477-200.720  1.00  0.00           C  
ATOM   1057  O   GLY A  92     -62.663 145.972-201.783  1.00  0.00           O  
ATOM   1058  H   GLY A  92     -64.203 144.484-202.780  1.00  0.00           H  
ATOM   1059  HA2 GLY A  92     -64.867 144.785-199.948  1.00  0.00           H  
ATOM   1060  HA3 GLY A  92     -63.708 143.500-200.281  1.00  0.00           H  
ATOM   1061  N   PHE A  93     -62.370 145.808-199.610  1.00  0.00           N  
ATOM   1062  CA  PHE A  93     -61.259 146.814-199.635  1.00  0.00           C  
ATOM   1063  C   PHE A  93     -59.986 146.118-200.131  1.00  0.00           C  
ATOM   1064  O   PHE A  93     -60.007 144.938-200.421  1.00  0.00           O  
ATOM   1065  CB  PHE A  93     -61.045 147.372-198.224  1.00  0.00           C  
ATOM   1066  CG  PHE A  93     -62.386 147.536-197.549  1.00  0.00           C  
ATOM   1067  CD1 PHE A  93     -63.378 148.316-198.154  1.00  0.00           C  
ATOM   1068  CD2 PHE A  93     -62.638 146.909-196.323  1.00  0.00           C  
ATOM   1069  CE1 PHE A  93     -64.623 148.471-197.532  1.00  0.00           C  
ATOM   1070  CE2 PHE A  93     -63.882 147.064-195.702  1.00  0.00           C  
ATOM   1071  CZ  PHE A  93     -64.875 147.845-196.306  1.00  0.00           C  
ATOM   1072  H   PHE A  93     -62.643 145.394-198.761  1.00  0.00           H  
ATOM   1073  HA  PHE A  93     -61.516 147.617-200.309  1.00  0.00           H  
ATOM   1074  HB2 PHE A  93     -60.432 146.692-197.653  1.00  0.00           H  
ATOM   1075  HB3 PHE A  93     -60.559 148.333-198.284  1.00  0.00           H  
ATOM   1076  HD1 PHE A  93     -63.185 148.798-199.100  1.00  0.00           H  
ATOM   1077  HD2 PHE A  93     -61.872 146.308-195.856  1.00  0.00           H  
ATOM   1078  HE1 PHE A  93     -65.388 149.074-197.998  1.00  0.00           H  
ATOM   1079  HE2 PHE A  93     -64.077 146.580-194.756  1.00  0.00           H  
ATOM   1080  HZ  PHE A  93     -65.835 147.964-195.826  1.00  0.00           H  
ATOM   1081  N   ALA A  94     -58.882 146.815-200.278  1.00  0.00           N  
ATOM   1082  CA  ALA A  94     -57.677 146.110-200.805  1.00  0.00           C  
ATOM   1083  C   ALA A  94     -56.417 146.989-200.804  1.00  0.00           C  
ATOM   1084  O   ALA A  94     -56.488 148.200-200.807  1.00  0.00           O  
ATOM   1085  CB  ALA A  94     -57.983 145.731-202.240  1.00  0.00           C  
ATOM   1086  H   ALA A  94     -58.859 147.772-200.082  1.00  0.00           H  
ATOM   1087  HA  ALA A  94     -57.498 145.214-200.234  1.00  0.00           H  
ATOM   1088  HB1 ALA A  94     -57.080 145.404-202.718  1.00  0.00           H  
ATOM   1089  HB2 ALA A  94     -58.371 146.596-202.761  1.00  0.00           H  
ATOM   1090  HB3 ALA A  94     -58.720 144.944-202.253  1.00  0.00           H  
ATOM   1091  N   GLY A  95     -55.252 146.365-200.843  1.00  0.00           N  
ATOM   1092  CA  GLY A  95     -53.971 147.129-200.890  1.00  0.00           C  
ATOM   1093  C   GLY A  95     -53.784 147.984-199.636  1.00  0.00           C  
ATOM   1094  O   GLY A  95     -52.999 148.910-199.629  1.00  0.00           O  
ATOM   1095  H   GLY A  95     -55.221 145.377-200.870  1.00  0.00           H  
ATOM   1096  HA2 GLY A  95     -53.148 146.434-200.969  1.00  0.00           H  
ATOM   1097  HA3 GLY A  95     -53.974 147.772-201.758  1.00  0.00           H  
ATOM   1098  N   GLY A  96     -54.464 147.674-198.571  1.00  0.00           N  
ATOM   1099  CA  GLY A  96     -54.286 148.475-197.323  1.00  0.00           C  
ATOM   1100  C   GLY A  96     -54.260 147.531-196.121  1.00  0.00           C  
ATOM   1101  O   GLY A  96     -54.438 146.337-196.258  1.00  0.00           O  
ATOM   1102  H   GLY A  96     -55.082 146.914-198.586  1.00  0.00           H  
ATOM   1103  HA2 GLY A  96     -53.350 149.011-197.375  1.00  0.00           H  
ATOM   1104  HA3 GLY A  96     -55.093 149.177-197.220  1.00  0.00           H  
ATOM   1105  N   HIS A  97     -54.013 148.046-194.947  1.00  0.00           N  
ATOM   1106  CA  HIS A  97     -53.948 147.163-193.758  1.00  0.00           C  
ATOM   1107  C   HIS A  97     -54.173 147.967-192.476  1.00  0.00           C  
ATOM   1108  O   HIS A  97     -53.258 148.546-191.926  1.00  0.00           O  
ATOM   1109  CB  HIS A  97     -52.563 146.546-193.729  1.00  0.00           C  
ATOM   1110  CG  HIS A  97     -51.561 147.586-194.149  1.00  0.00           C  
ATOM   1111  ND1 HIS A  97     -51.894 148.926-194.268  1.00  0.00           N  
ATOM   1112  CD2 HIS A  97     -50.242 147.494-194.502  1.00  0.00           C  
ATOM   1113  CE1 HIS A  97     -50.794 149.581-194.681  1.00  0.00           C  
ATOM   1114  NE2 HIS A  97     -49.757 148.755-194.838  1.00  0.00           N  
ATOM   1115  H   HIS A  97     -53.847 148.998-194.852  1.00  0.00           H  
ATOM   1116  HA  HIS A  97     -54.689 146.384-193.839  1.00  0.00           H  
ATOM   1117  HB2 HIS A  97     -52.336 146.194-192.733  1.00  0.00           H  
ATOM   1118  HB3 HIS A  97     -52.533 145.728-194.423  1.00  0.00           H  
ATOM   1119  HD1 HIS A  97     -52.771 149.324-194.085  1.00  0.00           H  
ATOM   1120  HD2 HIS A  97     -49.670 146.583-194.524  1.00  0.00           H  
ATOM   1121  HE1 HIS A  97     -50.757 150.643-194.871  1.00  0.00           H  
ATOM   1122  N   THR A  98     -55.382 147.994-191.987  1.00  0.00           N  
ATOM   1123  CA  THR A  98     -55.657 148.745-190.728  1.00  0.00           C  
ATOM   1124  C   THR A  98     -56.670 147.982-189.887  1.00  0.00           C  
ATOM   1125  O   THR A  98     -57.759 147.699-190.330  1.00  0.00           O  
ATOM   1126  CB  THR A  98     -56.239 150.105-191.048  1.00  0.00           C  
ATOM   1127  OG1 THR A  98     -55.433 150.752-192.022  1.00  0.00           O  
ATOM   1128  CG2 THR A  98     -56.296 150.939-189.770  1.00  0.00           C  
ATOM   1129  H   THR A  98     -56.103 147.512-192.440  1.00  0.00           H  
ATOM   1130  HA  THR A  98     -54.742 148.863-190.170  1.00  0.00           H  
ATOM   1131  HB  THR A  98     -57.231 149.974-191.425  1.00  0.00           H  
ATOM   1132  HG1 THR A  98     -55.514 151.697-191.893  1.00  0.00           H  
ATOM   1133 HG21 THR A  98     -55.649 150.499-189.024  1.00  0.00           H  
ATOM   1134 HG22 THR A  98     -57.311 150.957-189.398  1.00  0.00           H  
ATOM   1135 HG23 THR A  98     -55.975 151.945-189.981  1.00  0.00           H  
ATOM   1136  N   ARG A  99     -56.296 147.659-188.679  1.00  0.00           N  
ATOM   1137  CA  ARG A  99     -57.199 146.900-187.754  1.00  0.00           C  
ATOM   1138  C   ARG A  99     -58.409 146.376-188.524  1.00  0.00           C  
ATOM   1139  O   ARG A  99     -58.400 145.292-189.072  1.00  0.00           O  
ATOM   1140  CB  ARG A  99     -57.680 147.823-186.633  1.00  0.00           C  
ATOM   1141  CG  ARG A  99     -56.608 147.910-185.546  1.00  0.00           C  
ATOM   1142  CD  ARG A  99     -57.044 148.917-184.479  1.00  0.00           C  
ATOM   1143  NE  ARG A  99     -58.523 149.085-184.529  1.00  0.00           N  
ATOM   1144  CZ  ARG A  99     -59.184 149.383-183.444  1.00  0.00           C  
ATOM   1145  NH1 ARG A  99     -58.549 149.534-182.314  1.00  0.00           N  
ATOM   1146  NH2 ARG A  99     -60.480 149.531-183.489  1.00  0.00           N  
ATOM   1147  H   ARG A  99     -55.408 147.925-188.378  1.00  0.00           H  
ATOM   1148  HA  ARG A  99     -56.658 146.071-187.326  1.00  0.00           H  
ATOM   1149  HB2 ARG A  99     -57.868 148.808-187.033  1.00  0.00           H  
ATOM   1150  HB3 ARG A  99     -58.593 147.427-186.209  1.00  0.00           H  
ATOM   1151  HG2 ARG A  99     -56.476 146.938-185.091  1.00  0.00           H  
ATOM   1152  HG3 ARG A  99     -55.675 148.231-185.984  1.00  0.00           H  
ATOM   1153  HD2 ARG A  99     -56.755 148.555-183.503  1.00  0.00           H  
ATOM   1154  HD3 ARG A  99     -56.567 149.867-184.666  1.00  0.00           H  
ATOM   1155  HE  ARG A  99     -59.001 148.972-185.378  1.00  0.00           H  
ATOM   1156 HH11 ARG A  99     -57.556 149.420-182.279  1.00  0.00           H  
ATOM   1157 HH12 ARG A  99     -59.055 149.762-181.482  1.00  0.00           H  
ATOM   1158 HH21 ARG A  99     -60.967 149.417-184.355  1.00  0.00           H  
ATOM   1159 HH22 ARG A  99     -60.986 149.759-182.658  1.00  0.00           H  
ATOM   1160  N   ASN A 100     -59.442 147.162-188.582  1.00  0.00           N  
ATOM   1161  CA  ASN A 100     -60.664 146.761-189.324  1.00  0.00           C  
ATOM   1162  C   ASN A 100     -60.911 147.811-190.409  1.00  0.00           C  
ATOM   1163  O   ASN A 100     -61.558 148.812-190.175  1.00  0.00           O  
ATOM   1164  CB  ASN A 100     -61.837 146.727-188.351  1.00  0.00           C  
ATOM   1165  CG  ASN A 100     -61.936 145.340-187.727  1.00  0.00           C  
ATOM   1166  OD1 ASN A 100     -62.602 144.469-188.250  1.00  0.00           O  
ATOM   1167  ND2 ASN A 100     -61.295 145.094-186.620  1.00  0.00           N  
ATOM   1168  H   ASN A 100     -59.408 148.037-188.142  1.00  0.00           H  
ATOM   1169  HA  ASN A 100     -60.528 145.788-189.770  1.00  0.00           H  
ATOM   1170  HB2 ASN A 100     -61.669 147.456-187.575  1.00  0.00           H  
ATOM   1171  HB3 ASN A 100     -62.751 146.953-188.873  1.00  0.00           H  
ATOM   1172 HD21 ASN A 100     -60.754 145.802-186.198  1.00  0.00           H  
ATOM   1173 HD22 ASN A 100     -61.352 144.206-186.211  1.00  0.00           H  
ATOM   1174  N   PRO A 101     -60.361 147.605-191.577  1.00  0.00           N  
ATOM   1175  CA  PRO A 101     -60.485 148.570-192.706  1.00  0.00           C  
ATOM   1176  C   PRO A 101     -61.898 148.656-193.276  1.00  0.00           C  
ATOM   1177  O   PRO A 101     -62.394 147.715-193.862  1.00  0.00           O  
ATOM   1178  CB  PRO A 101     -59.525 148.035-193.776  1.00  0.00           C  
ATOM   1179  CG  PRO A 101     -58.731 146.946-193.127  1.00  0.00           C  
ATOM   1180  CD  PRO A 101     -59.569 146.430-191.963  1.00  0.00           C  
ATOM   1181  HA  PRO A 101     -60.154 149.545-192.396  1.00  0.00           H  
ATOM   1182  HB2 PRO A 101     -60.084 147.640-194.612  1.00  0.00           H  
ATOM   1183  HB3 PRO A 101     -58.870 148.825-194.108  1.00  0.00           H  
ATOM   1184  HG2 PRO A 101     -58.550 146.150-193.833  1.00  0.00           H  
ATOM   1185  HG3 PRO A 101     -57.794 147.339-192.762  1.00  0.00           H  
ATOM   1186  HD2 PRO A 101     -60.215 145.626-192.287  1.00  0.00           H  
ATOM   1187  HD3 PRO A 101     -58.934 146.104-191.155  1.00  0.00           H  
ATOM   1188  N   THR A 102     -62.541 149.786-193.143  1.00  0.00           N  
ATOM   1189  CA  THR A 102     -63.905 149.915-193.723  1.00  0.00           C  
ATOM   1190  C   THR A 102     -63.903 151.061-194.716  1.00  0.00           C  
ATOM   1191  O   THR A 102     -63.053 151.922-194.674  1.00  0.00           O  
ATOM   1192  CB  THR A 102     -64.949 150.161-192.633  1.00  0.00           C  
ATOM   1193  OG1 THR A 102     -64.515 151.186-191.757  1.00  0.00           O  
ATOM   1194  CG2 THR A 102     -65.146 148.871-191.859  1.00  0.00           C  
ATOM   1195  H   THR A 102     -62.114 150.555-192.690  1.00  0.00           H  
ATOM   1196  HA  THR A 102     -64.150 149.002-194.246  1.00  0.00           H  
ATOM   1197  HB  THR A 102     -65.884 150.448-193.088  1.00  0.00           H  
ATOM   1198  HG1 THR A 102     -64.922 151.034-190.900  1.00  0.00           H  
ATOM   1199 HG21 THR A 102     -65.588 148.132-192.511  1.00  0.00           H  
ATOM   1200 HG22 THR A 102     -65.796 149.050-191.016  1.00  0.00           H  
ATOM   1201 HG23 THR A 102     -64.186 148.518-191.512  1.00  0.00           H  
ATOM   1202  N   TYR A 103     -64.839 151.073-195.615  1.00  0.00           N  
ATOM   1203  CA  TYR A 103     -64.877 152.159-196.628  1.00  0.00           C  
ATOM   1204  C   TYR A 103     -64.764 153.515-195.928  1.00  0.00           C  
ATOM   1205  O   TYR A 103     -64.066 154.401-196.379  1.00  0.00           O  
ATOM   1206  CB  TYR A 103     -66.189 152.061-197.418  1.00  0.00           C  
ATOM   1207  CG  TYR A 103     -67.101 153.222-197.086  1.00  0.00           C  
ATOM   1208  CD1 TYR A 103     -66.997 154.421-197.800  1.00  0.00           C  
ATOM   1209  CD2 TYR A 103     -68.050 153.096-196.064  1.00  0.00           C  
ATOM   1210  CE1 TYR A 103     -67.842 155.495-197.493  1.00  0.00           C  
ATOM   1211  CE2 TYR A 103     -68.894 154.169-195.756  1.00  0.00           C  
ATOM   1212  CZ  TYR A 103     -68.790 155.369-196.471  1.00  0.00           C  
ATOM   1213  OH  TYR A 103     -69.623 156.427-196.168  1.00  0.00           O  
ATOM   1214  H   TYR A 103     -65.512 150.357-195.630  1.00  0.00           H  
ATOM   1215  HA  TYR A 103     -64.045 152.040-197.305  1.00  0.00           H  
ATOM   1216  HB2 TYR A 103     -65.963 152.072-198.471  1.00  0.00           H  
ATOM   1217  HB3 TYR A 103     -66.686 151.136-197.170  1.00  0.00           H  
ATOM   1218  HD1 TYR A 103     -66.265 154.520-198.588  1.00  0.00           H  
ATOM   1219  HD2 TYR A 103     -68.131 152.171-195.513  1.00  0.00           H  
ATOM   1220  HE1 TYR A 103     -67.761 156.421-198.043  1.00  0.00           H  
ATOM   1221  HE2 TYR A 103     -69.627 154.072-194.969  1.00  0.00           H  
ATOM   1222  HH  TYR A 103     -69.430 157.141-196.779  1.00  0.00           H  
ATOM   1223  N   LYS A 104     -65.444 153.685-194.833  1.00  0.00           N  
ATOM   1224  CA  LYS A 104     -65.372 154.981-194.109  1.00  0.00           C  
ATOM   1225  C   LYS A 104     -64.014 155.114-193.409  1.00  0.00           C  
ATOM   1226  O   LYS A 104     -63.533 156.207-193.177  1.00  0.00           O  
ATOM   1227  CB  LYS A 104     -66.490 155.045-193.066  1.00  0.00           C  
ATOM   1228  CG  LYS A 104     -67.230 156.378-193.191  1.00  0.00           C  
ATOM   1229  CD  LYS A 104     -68.182 156.545-192.004  1.00  0.00           C  
ATOM   1230  CE  LYS A 104     -68.461 158.032-191.779  1.00  0.00           C  
ATOM   1231  NZ  LYS A 104     -69.706 158.188-190.977  1.00  0.00           N  
ATOM   1232  H   LYS A 104     -66.002 152.958-194.484  1.00  0.00           H  
ATOM   1233  HA  LYS A 104     -65.492 155.792-194.812  1.00  0.00           H  
ATOM   1234  HB2 LYS A 104     -67.182 154.232-193.232  1.00  0.00           H  
ATOM   1235  HB3 LYS A 104     -66.066 154.960-192.077  1.00  0.00           H  
ATOM   1236  HG2 LYS A 104     -66.515 157.188-193.196  1.00  0.00           H  
ATOM   1237  HG3 LYS A 104     -67.796 156.391-194.110  1.00  0.00           H  
ATOM   1238  HD2 LYS A 104     -69.110 156.032-192.212  1.00  0.00           H  
ATOM   1239  HD3 LYS A 104     -67.730 156.126-191.118  1.00  0.00           H  
ATOM   1240  HE2 LYS A 104     -67.632 158.478-191.249  1.00  0.00           H  
ATOM   1241  HE3 LYS A 104     -68.583 158.524-192.733  1.00  0.00           H  
ATOM   1242  HZ1 LYS A 104     -70.353 158.843-191.461  1.00  0.00           H  
ATOM   1243  HZ2 LYS A 104     -69.467 158.568-190.037  1.00  0.00           H  
ATOM   1244  HZ3 LYS A 104     -70.169 157.264-190.870  1.00  0.00           H  
ATOM   1245  N   GLU A 105     -63.396 154.017-193.053  1.00  0.00           N  
ATOM   1246  CA  GLU A 105     -62.086 154.102-192.357  1.00  0.00           C  
ATOM   1247  C   GLU A 105     -60.952 154.273-193.372  1.00  0.00           C  
ATOM   1248  O   GLU A 105     -60.039 155.045-193.157  1.00  0.00           O  
ATOM   1249  CB  GLU A 105     -61.885 152.853-191.494  1.00  0.00           C  
ATOM   1250  CG  GLU A 105     -60.508 152.242-191.729  1.00  0.00           C  
ATOM   1251  CD  GLU A 105     -60.231 151.208-190.636  1.00  0.00           C  
ATOM   1252  OE1 GLU A 105     -61.124 150.964-189.841  1.00  0.00           O  
ATOM   1253  OE2 GLU A 105     -59.135 150.679-190.612  1.00  0.00           O  
ATOM   1254  H   GLU A 105     -63.792 153.144-193.239  1.00  0.00           H  
ATOM   1255  HA  GLU A 105     -62.099 154.954-191.713  1.00  0.00           H  
ATOM   1256  HB2 GLU A 105     -61.977 153.125-190.454  1.00  0.00           H  
ATOM   1257  HB3 GLU A 105     -62.638 152.134-191.738  1.00  0.00           H  
ATOM   1258  HG2 GLU A 105     -60.494 151.764-192.698  1.00  0.00           H  
ATOM   1259  HG3 GLU A 105     -59.754 153.015-191.691  1.00  0.00           H  
ATOM   1260  N   VAL A 106     -60.987 153.572-194.475  1.00  0.00           N  
ATOM   1261  CA  VAL A 106     -59.916 153.718-195.460  1.00  0.00           C  
ATOM   1262  C   VAL A 106     -59.816 155.179-195.893  1.00  0.00           C  
ATOM   1263  O   VAL A 106     -58.785 155.641-196.338  1.00  0.00           O  
ATOM   1264  CB  VAL A 106     -60.218 152.831-196.659  1.00  0.00           C  
ATOM   1265  CG1 VAL A 106     -59.972 151.366-196.290  1.00  0.00           C  
ATOM   1266  CG2 VAL A 106     -61.654 152.990-197.159  1.00  0.00           C  
ATOM   1267  H   VAL A 106     -61.711 152.953-194.659  1.00  0.00           H  
ATOM   1268  HA  VAL A 106     -58.980 153.412-195.018  1.00  0.00           H  
ATOM   1269  HB  VAL A 106     -59.572 153.117-197.428  1.00  0.00           H  
ATOM   1270 HG11 VAL A 106     -60.040 150.755-197.177  1.00  0.00           H  
ATOM   1271 HG12 VAL A 106     -60.718 151.046-195.576  1.00  0.00           H  
ATOM   1272 HG13 VAL A 106     -58.992 151.262-195.853  1.00  0.00           H  
ATOM   1273 HG21 VAL A 106     -61.729 153.884-197.760  1.00  0.00           H  
ATOM   1274 HG22 VAL A 106     -62.329 153.051-196.328  1.00  0.00           H  
ATOM   1275 HG23 VAL A 106     -61.910 152.135-197.765  1.00  0.00           H  
ATOM   1276  N   CYS A 107     -60.884 155.907-195.756  1.00  0.00           N  
ATOM   1277  CA  CYS A 107     -60.869 157.343-196.148  1.00  0.00           C  
ATOM   1278  C   CYS A 107     -59.698 158.035-195.454  1.00  0.00           C  
ATOM   1279  O   CYS A 107     -58.974 158.805-196.055  1.00  0.00           O  
ATOM   1280  CB  CYS A 107     -62.181 158.005-195.722  1.00  0.00           C  
ATOM   1281  SG  CYS A 107     -63.564 156.898-196.097  1.00  0.00           S  
ATOM   1282  H   CYS A 107     -61.694 155.509-195.387  1.00  0.00           H  
ATOM   1283  HA  CYS A 107     -60.753 157.423-197.219  1.00  0.00           H  
ATOM   1284  HB2 CYS A 107     -62.156 158.204-194.661  1.00  0.00           H  
ATOM   1285  HB3 CYS A 107     -62.307 158.933-196.260  1.00  0.00           H  
ATOM   1286  HG  CYS A 107     -63.319 156.364-196.856  1.00  0.00           H  
ATOM   1287  N   SER A 108     -59.498 157.761-194.193  1.00  0.00           N  
ATOM   1288  CA  SER A 108     -58.364 158.397-193.469  1.00  0.00           C  
ATOM   1289  C   SER A 108     -57.108 158.292-194.331  1.00  0.00           C  
ATOM   1290  O   SER A 108     -56.087 158.882-194.038  1.00  0.00           O  
ATOM   1291  CB  SER A 108     -58.136 157.677-192.139  1.00  0.00           C  
ATOM   1292  OG  SER A 108     -59.194 157.988-191.244  1.00  0.00           O  
ATOM   1293  H   SER A 108     -60.087 157.132-193.728  1.00  0.00           H  
ATOM   1294  HA  SER A 108     -58.591 159.438-193.284  1.00  0.00           H  
ATOM   1295  HB2 SER A 108     -58.110 156.610-192.308  1.00  0.00           H  
ATOM   1296  HB3 SER A 108     -57.197 157.996-191.712  1.00  0.00           H  
ATOM   1297  HG  SER A 108     -59.841 157.280-191.292  1.00  0.00           H  
ATOM   1298  N   GLU A 109     -57.181 157.547-195.401  1.00  0.00           N  
ATOM   1299  CA  GLU A 109     -56.002 157.403-196.293  1.00  0.00           C  
ATOM   1300  C   GLU A 109     -54.837 156.796-195.513  1.00  0.00           C  
ATOM   1301  O   GLU A 109     -53.812 156.461-196.074  1.00  0.00           O  
ATOM   1302  CB  GLU A 109     -55.601 158.781-196.818  1.00  0.00           C  
ATOM   1303  CG  GLU A 109     -55.539 158.747-198.345  1.00  0.00           C  
ATOM   1304  CD  GLU A 109     -55.474 160.177-198.885  1.00  0.00           C  
ATOM   1305  OE1 GLU A 109     -56.459 160.884-198.754  1.00  0.00           O  
ATOM   1306  OE2 GLU A 109     -54.439 160.541-199.422  1.00  0.00           O  
ATOM   1307  H   GLU A 109     -58.015 157.087-195.621  1.00  0.00           H  
ATOM   1308  HA  GLU A 109     -56.255 156.760-197.123  1.00  0.00           H  
ATOM   1309  HB2 GLU A 109     -56.333 159.512-196.504  1.00  0.00           H  
ATOM   1310  HB3 GLU A 109     -54.634 159.048-196.421  1.00  0.00           H  
ATOM   1311  HG2 GLU A 109     -54.660 158.203-198.657  1.00  0.00           H  
ATOM   1312  HG3 GLU A 109     -56.422 158.257-198.729  1.00  0.00           H  
ATOM   1313  N   LYS A 110     -54.978 156.653-194.224  1.00  0.00           N  
ATOM   1314  CA  LYS A 110     -53.892 156.082-193.418  1.00  0.00           C  
ATOM   1315  C   LYS A 110     -53.905 154.556-193.564  1.00  0.00           C  
ATOM   1316  O   LYS A 110     -52.959 153.883-193.210  1.00  0.00           O  
ATOM   1317  CB  LYS A 110     -54.128 156.510-191.972  1.00  0.00           C  
ATOM   1318  CG  LYS A 110     -52.893 157.232-191.452  1.00  0.00           C  
ATOM   1319  CD  LYS A 110     -52.978 157.378-189.931  1.00  0.00           C  
ATOM   1320  CE  LYS A 110     -51.583 157.208-189.324  1.00  0.00           C  
ATOM   1321  NZ  LYS A 110     -50.646 158.179-189.955  1.00  0.00           N  
ATOM   1322  H   LYS A 110     -55.798 156.923-193.779  1.00  0.00           H  
ATOM   1323  HA  LYS A 110     -52.946 156.470-193.761  1.00  0.00           H  
ATOM   1324  HB2 LYS A 110     -54.973 157.181-191.929  1.00  0.00           H  
ATOM   1325  HB3 LYS A 110     -54.334 155.654-191.372  1.00  0.00           H  
ATOM   1326  HG2 LYS A 110     -52.011 156.670-191.714  1.00  0.00           H  
ATOM   1327  HG3 LYS A 110     -52.845 158.209-191.908  1.00  0.00           H  
ATOM   1328  HD2 LYS A 110     -53.361 158.357-189.684  1.00  0.00           H  
ATOM   1329  HD3 LYS A 110     -53.638 156.622-189.533  1.00  0.00           H  
ATOM   1330  HE2 LYS A 110     -51.629 157.392-188.261  1.00  0.00           H  
ATOM   1331  HE3 LYS A 110     -51.234 156.202-189.502  1.00  0.00           H  
ATOM   1332  HZ1 LYS A 110     -49.836 157.667-190.360  1.00  0.00           H  
ATOM   1333  HZ2 LYS A 110     -50.308 158.851-189.237  1.00  0.00           H  
ATOM   1334  HZ3 LYS A 110     -51.138 158.696-190.711  1.00  0.00           H  
ATOM   1335  N   THR A 111     -54.961 154.006-194.113  1.00  0.00           N  
ATOM   1336  CA  THR A 111     -55.012 152.526-194.307  1.00  0.00           C  
ATOM   1337  C   THR A 111     -54.418 152.184-195.676  1.00  0.00           C  
ATOM   1338  O   THR A 111     -54.032 151.062-195.934  1.00  0.00           O  
ATOM   1339  CB  THR A 111     -56.459 152.022-194.272  1.00  0.00           C  
ATOM   1340  OG1 THR A 111     -57.056 152.241-195.542  1.00  0.00           O  
ATOM   1341  CG2 THR A 111     -57.268 152.758-193.198  1.00  0.00           C  
ATOM   1342  H   THR A 111     -55.706 154.567-194.415  1.00  0.00           H  
ATOM   1343  HA  THR A 111     -54.439 152.039-193.532  1.00  0.00           H  
ATOM   1344  HB  THR A 111     -56.458 150.962-194.056  1.00  0.00           H  
ATOM   1345  HG1 THR A 111     -56.924 153.163-195.776  1.00  0.00           H  
ATOM   1346 HG21 THR A 111     -56.727 152.747-192.266  1.00  0.00           H  
ATOM   1347 HG22 THR A 111     -58.224 152.264-193.067  1.00  0.00           H  
ATOM   1348 HG23 THR A 111     -57.431 153.779-193.508  1.00  0.00           H  
ATOM   1349  N   GLY A 112     -54.347 153.147-196.557  1.00  0.00           N  
ATOM   1350  CA  GLY A 112     -53.781 152.883-197.909  1.00  0.00           C  
ATOM   1351  C   GLY A 112     -54.522 151.725-198.588  1.00  0.00           C  
ATOM   1352  O   GLY A 112     -53.908 150.792-199.055  1.00  0.00           O  
ATOM   1353  H   GLY A 112     -54.660 154.049-196.328  1.00  0.00           H  
ATOM   1354  HA2 GLY A 112     -53.874 153.771-198.515  1.00  0.00           H  
ATOM   1355  HA3 GLY A 112     -52.739 152.622-197.812  1.00  0.00           H  
ATOM   1356  N   HIS A 113     -55.827 151.769-198.669  1.00  0.00           N  
ATOM   1357  CA  HIS A 113     -56.550 150.648-199.347  1.00  0.00           C  
ATOM   1358  C   HIS A 113     -57.111 151.131-200.677  1.00  0.00           C  
ATOM   1359  O   HIS A 113     -57.101 152.305-200.990  1.00  0.00           O  
ATOM   1360  CB  HIS A 113     -57.725 150.155-198.496  1.00  0.00           C  
ATOM   1361  CG  HIS A 113     -57.406 148.882-197.838  1.00  0.00           C  
ATOM   1362  ND1 HIS A 113     -57.129 147.709-198.519  1.00  0.00           N  
ATOM   1363  CD2 HIS A 113     -57.334 148.596-196.520  1.00  0.00           C  
ATOM   1364  CE1 HIS A 113     -56.905 146.770-197.583  1.00  0.00           C  
ATOM   1365  NE2 HIS A 113     -57.023 147.280-196.356  1.00  0.00           N  
ATOM   1366  H   HIS A 113     -56.325 152.532-198.302  1.00  0.00           H  
ATOM   1367  HA  HIS A 113     -55.863 149.835-199.517  1.00  0.00           H  
ATOM   1368  HB2 HIS A 113     -57.920 150.842-197.721  1.00  0.00           H  
ATOM   1369  HB3 HIS A 113     -58.607 150.040-199.108  1.00  0.00           H  
ATOM   1370  HD2 HIS A 113     -57.488 149.304-195.720  1.00  0.00           H  
ATOM   1371  HE1 HIS A 113     -56.664 145.740-197.797  1.00  0.00           H  
ATOM   1372  HE2 HIS A 113     -56.919 146.832-195.524  1.00  0.00           H  
ATOM   1373  N   ALA A 114     -57.625 150.222-201.448  1.00  0.00           N  
ATOM   1374  CA  ALA A 114     -58.227 150.602-202.762  1.00  0.00           C  
ATOM   1375  C   ALA A 114     -59.511 149.801-202.966  1.00  0.00           C  
ATOM   1376  O   ALA A 114     -59.483 148.600-203.145  1.00  0.00           O  
ATOM   1377  CB  ALA A 114     -57.253 150.286-203.892  1.00  0.00           C  
ATOM   1378  H   ALA A 114     -57.626 149.280-201.150  1.00  0.00           H  
ATOM   1379  HA  ALA A 114     -58.458 151.665-202.771  1.00  0.00           H  
ATOM   1380  HB1 ALA A 114     -57.759 150.400-204.839  1.00  0.00           H  
ATOM   1381  HB2 ALA A 114     -56.900 149.271-203.791  1.00  0.00           H  
ATOM   1382  HB3 ALA A 114     -56.416 150.966-203.847  1.00  0.00           H  
ATOM   1383  N   GLU A 115     -60.636 150.456-202.947  1.00  0.00           N  
ATOM   1384  CA  GLU A 115     -61.924 149.726-203.145  1.00  0.00           C  
ATOM   1385  C   GLU A 115     -61.841 148.934-204.449  1.00  0.00           C  
ATOM   1386  O   GLU A 115     -61.434 149.457-205.467  1.00  0.00           O  
ATOM   1387  CB  GLU A 115     -63.077 150.726-203.221  1.00  0.00           C  
ATOM   1388  CG  GLU A 115     -63.042 151.644-201.995  1.00  0.00           C  
ATOM   1389  CD  GLU A 115     -64.375 151.553-201.250  1.00  0.00           C  
ATOM   1390  OE1 GLU A 115     -65.400 151.718-201.891  1.00  0.00           O  
ATOM   1391  OE2 GLU A 115     -64.348 151.321-200.053  1.00  0.00           O  
ATOM   1392  H   GLU A 115     -60.632 151.426-202.806  1.00  0.00           H  
ATOM   1393  HA  GLU A 115     -62.086 149.046-202.319  1.00  0.00           H  
ATOM   1394  HB2 GLU A 115     -62.981 151.319-204.118  1.00  0.00           H  
ATOM   1395  HB3 GLU A 115     -64.014 150.190-203.243  1.00  0.00           H  
ATOM   1396  HG2 GLU A 115     -62.241 151.339-201.339  1.00  0.00           H  
ATOM   1397  HG3 GLU A 115     -62.876 152.663-202.314  1.00  0.00           H  
ATOM   1398  N   VAL A 116     -62.198 147.676-204.435  1.00  0.00           N  
ATOM   1399  CA  VAL A 116     -62.095 146.881-205.690  1.00  0.00           C  
ATOM   1400  C   VAL A 116     -63.250 145.891-205.831  1.00  0.00           C  
ATOM   1401  O   VAL A 116     -64.215 145.926-205.095  1.00  0.00           O  
ATOM   1402  CB  VAL A 116     -60.776 146.117-205.685  1.00  0.00           C  
ATOM   1403  CG1 VAL A 116     -59.678 146.995-206.279  1.00  0.00           C  
ATOM   1404  CG2 VAL A 116     -60.403 145.749-204.249  1.00  0.00           C  
ATOM   1405  H   VAL A 116     -62.510 147.256-203.605  1.00  0.00           H  
ATOM   1406  HA  VAL A 116     -62.111 147.550-206.530  1.00  0.00           H  
ATOM   1407  HB  VAL A 116     -60.875 145.217-206.273  1.00  0.00           H  
ATOM   1408 HG11 VAL A 116     -59.903 148.031-206.083  1.00  0.00           H  
ATOM   1409 HG12 VAL A 116     -59.623 146.832-207.345  1.00  0.00           H  
ATOM   1410 HG13 VAL A 116     -58.733 146.740-205.827  1.00  0.00           H  
ATOM   1411 HG21 VAL A 116     -59.434 145.285-204.247  1.00  0.00           H  
ATOM   1412 HG22 VAL A 116     -61.134 145.061-203.851  1.00  0.00           H  
ATOM   1413 HG23 VAL A 116     -60.377 146.642-203.638  1.00  0.00           H  
ATOM   1414  N   VAL A 117     -63.151 145.016-206.800  1.00  0.00           N  
ATOM   1415  CA  VAL A 117     -64.232 144.023-207.033  1.00  0.00           C  
ATOM   1416  C   VAL A 117     -63.638 142.710-207.566  1.00  0.00           C  
ATOM   1417  O   VAL A 117     -62.628 142.703-208.242  1.00  0.00           O  
ATOM   1418  CB  VAL A 117     -65.217 144.605-208.059  1.00  0.00           C  
ATOM   1419  CG1 VAL A 117     -64.998 146.115-208.172  1.00  0.00           C  
ATOM   1420  CG2 VAL A 117     -64.995 143.969-209.435  1.00  0.00           C  
ATOM   1421  H   VAL A 117     -62.366 145.024-207.385  1.00  0.00           H  
ATOM   1422  HA  VAL A 117     -64.750 143.831-206.109  1.00  0.00           H  
ATOM   1423  HB  VAL A 117     -66.227 144.410-207.737  1.00  0.00           H  
ATOM   1424 HG11 VAL A 117     -65.694 146.525-208.888  1.00  0.00           H  
ATOM   1425 HG12 VAL A 117     -63.988 146.307-208.503  1.00  0.00           H  
ATOM   1426 HG13 VAL A 117     -65.155 146.578-207.210  1.00  0.00           H  
ATOM   1427 HG21 VAL A 117     -65.626 144.456-210.163  1.00  0.00           H  
ATOM   1428 HG22 VAL A 117     -65.240 142.920-209.390  1.00  0.00           H  
ATOM   1429 HG23 VAL A 117     -63.960 144.084-209.721  1.00  0.00           H  
ATOM   1430  N   ARG A 118     -64.277 141.604-207.290  1.00  0.00           N  
ATOM   1431  CA  ARG A 118     -63.775 140.297-207.802  1.00  0.00           C  
ATOM   1432  C   ARG A 118     -64.865 139.656-208.659  1.00  0.00           C  
ATOM   1433  O   ARG A 118     -65.785 139.048-208.150  1.00  0.00           O  
ATOM   1434  CB  ARG A 118     -63.445 139.361-206.644  1.00  0.00           C  
ATOM   1435  CG  ARG A 118     -61.927 139.336-206.425  1.00  0.00           C  
ATOM   1436  CD  ARG A 118     -61.559 138.190-205.480  1.00  0.00           C  
ATOM   1437  NE  ARG A 118     -62.794 137.466-205.077  1.00  0.00           N  
ATOM   1438  CZ  ARG A 118     -62.828 136.806-203.952  1.00  0.00           C  
ATOM   1439  NH1 ARG A 118     -61.777 136.782-203.178  1.00  0.00           N  
ATOM   1440  NH2 ARG A 118     -63.912 136.172-203.599  1.00  0.00           N  
ATOM   1441  H   ARG A 118     -65.101 141.637-206.760  1.00  0.00           H  
ATOM   1442  HA  ARG A 118     -62.893 140.453-208.397  1.00  0.00           H  
ATOM   1443  HB2 ARG A 118     -63.938 139.704-205.747  1.00  0.00           H  
ATOM   1444  HB3 ARG A 118     -63.789 138.368-206.889  1.00  0.00           H  
ATOM   1445  HG2 ARG A 118     -61.430 139.191-207.373  1.00  0.00           H  
ATOM   1446  HG3 ARG A 118     -61.612 140.271-205.994  1.00  0.00           H  
ATOM   1447  HD2 ARG A 118     -60.890 137.508-205.984  1.00  0.00           H  
ATOM   1448  HD3 ARG A 118     -61.073 138.589-204.602  1.00  0.00           H  
ATOM   1449  HE  ARG A 118     -63.580 137.485-205.658  1.00  0.00           H  
ATOM   1450 HH11 ARG A 118     -60.946 137.269-203.447  1.00  0.00           H  
ATOM   1451 HH12 ARG A 118     -61.803 136.277-202.315  1.00  0.00           H  
ATOM   1452 HH21 ARG A 118     -64.717 136.190-204.192  1.00  0.00           H  
ATOM   1453 HH22 ARG A 118     -63.939 135.667-202.737  1.00  0.00           H  
ATOM   1454  N   VAL A 119     -64.780 139.791-209.951  1.00  0.00           N  
ATOM   1455  CA  VAL A 119     -65.828 139.189-210.818  1.00  0.00           C  
ATOM   1456  C   VAL A 119     -65.456 137.750-211.157  1.00  0.00           C  
ATOM   1457  O   VAL A 119     -64.420 137.476-211.728  1.00  0.00           O  
ATOM   1458  CB  VAL A 119     -65.966 140.005-212.099  1.00  0.00           C  
ATOM   1459  CG1 VAL A 119     -67.214 139.548-212.856  1.00  0.00           C  
ATOM   1460  CG2 VAL A 119     -66.102 141.481-211.730  1.00  0.00           C  
ATOM   1461  H   VAL A 119     -64.035 140.290-210.349  1.00  0.00           H  
ATOM   1462  HA  VAL A 119     -66.771 139.196-210.291  1.00  0.00           H  
ATOM   1463  HB  VAL A 119     -65.092 139.863-212.717  1.00  0.00           H  
ATOM   1464 HG11 VAL A 119     -67.025 138.589-213.315  1.00  0.00           H  
ATOM   1465 HG12 VAL A 119     -67.459 140.271-213.618  1.00  0.00           H  
ATOM   1466 HG13 VAL A 119     -68.041 139.459-212.166  1.00  0.00           H  
ATOM   1467 HG21 VAL A 119     -66.343 141.567-210.682  1.00  0.00           H  
ATOM   1468 HG22 VAL A 119     -66.889 141.924-212.314  1.00  0.00           H  
ATOM   1469 HG23 VAL A 119     -65.172 141.992-211.930  1.00  0.00           H  
ATOM   1470  N   VAL A 120     -66.302 136.831-210.797  1.00  0.00           N  
ATOM   1471  CA  VAL A 120     -66.042 135.413-211.063  1.00  0.00           C  
ATOM   1472  C   VAL A 120     -66.904 134.975-212.252  1.00  0.00           C  
ATOM   1473  O   VAL A 120     -68.107 135.148-212.235  1.00  0.00           O  
ATOM   1474  CB  VAL A 120     -66.474 134.656-209.816  1.00  0.00           C  
ATOM   1475  CG1 VAL A 120     -66.638 133.191-210.156  1.00  0.00           C  
ATOM   1476  CG2 VAL A 120     -65.442 134.829-208.702  1.00  0.00           C  
ATOM   1477  H   VAL A 120     -67.123 137.072-210.332  1.00  0.00           H  
ATOM   1478  HA  VAL A 120     -64.995 135.244-211.263  1.00  0.00           H  
ATOM   1479  HB  VAL A 120     -67.419 135.051-209.479  1.00  0.00           H  
ATOM   1480 HG11 VAL A 120     -67.446 133.086-210.858  1.00  0.00           H  
ATOM   1481 HG12 VAL A 120     -66.859 132.637-209.259  1.00  0.00           H  
ATOM   1482 HG13 VAL A 120     -65.726 132.825-210.597  1.00  0.00           H  
ATOM   1483 HG21 VAL A 120     -64.913 135.759-208.844  1.00  0.00           H  
ATOM   1484 HG22 VAL A 120     -64.742 134.006-208.726  1.00  0.00           H  
ATOM   1485 HG23 VAL A 120     -65.950 134.847-207.745  1.00  0.00           H  
ATOM   1486  N   TYR A 121     -66.327 134.410-213.282  1.00  0.00           N  
ATOM   1487  CA  TYR A 121     -67.179 133.983-214.431  1.00  0.00           C  
ATOM   1488  C   TYR A 121     -66.880 132.544-214.829  1.00  0.00           C  
ATOM   1489  O   TYR A 121     -65.917 131.944-214.398  1.00  0.00           O  
ATOM   1490  CB  TYR A 121     -66.970 134.905-215.649  1.00  0.00           C  
ATOM   1491  CG  TYR A 121     -65.564 134.782-216.226  1.00  0.00           C  
ATOM   1492  CD1 TYR A 121     -65.106 133.567-216.777  1.00  0.00           C  
ATOM   1493  CD2 TYR A 121     -64.715 135.898-216.220  1.00  0.00           C  
ATOM   1494  CE1 TYR A 121     -63.812 133.479-217.303  1.00  0.00           C  
ATOM   1495  CE2 TYR A 121     -63.422 135.803-216.752  1.00  0.00           C  
ATOM   1496  CZ  TYR A 121     -62.971 134.594-217.290  1.00  0.00           C  
ATOM   1497  OH  TYR A 121     -61.697 134.504-217.811  1.00  0.00           O  
ATOM   1498  H   TYR A 121     -65.356 134.266-213.296  1.00  0.00           H  
ATOM   1499  HA  TYR A 121     -68.213 134.042-214.129  1.00  0.00           H  
ATOM   1500  HB2 TYR A 121     -67.689 134.638-216.407  1.00  0.00           H  
ATOM   1501  HB3 TYR A 121     -67.139 135.929-215.349  1.00  0.00           H  
ATOM   1502  HD1 TYR A 121     -65.747 132.704-216.807  1.00  0.00           H  
ATOM   1503  HD2 TYR A 121     -65.061 136.838-215.820  1.00  0.00           H  
ATOM   1504  HE1 TYR A 121     -63.464 132.547-217.724  1.00  0.00           H  
ATOM   1505  HE2 TYR A 121     -62.771 136.663-216.743  1.00  0.00           H  
ATOM   1506  HH  TYR A 121     -61.077 134.493-217.078  1.00  0.00           H  
ATOM   1507  N   ARG A 122     -67.707 132.004-215.684  1.00  0.00           N  
ATOM   1508  CA  ARG A 122     -67.503 130.615-216.174  1.00  0.00           C  
ATOM   1509  C   ARG A 122     -67.271 130.670-217.692  1.00  0.00           C  
ATOM   1510  O   ARG A 122     -68.126 131.113-218.433  1.00  0.00           O  
ATOM   1511  CB  ARG A 122     -68.754 129.785-215.879  1.00  0.00           C  
ATOM   1512  CG  ARG A 122     -68.819 129.474-214.383  1.00  0.00           C  
ATOM   1513  CD  ARG A 122     -70.282 129.403-213.940  1.00  0.00           C  
ATOM   1514  NE  ARG A 122     -71.112 128.858-215.051  1.00  0.00           N  
ATOM   1515  CZ  ARG A 122     -71.311 127.572-215.147  1.00  0.00           C  
ATOM   1516  NH1 ARG A 122     -70.780 126.761-214.273  1.00  0.00           N  
ATOM   1517  NH2 ARG A 122     -72.040 127.095-216.119  1.00  0.00           N  
ATOM   1518  H   ARG A 122     -68.463 132.529-216.021  1.00  0.00           H  
ATOM   1519  HA  ARG A 122     -66.650 130.177-215.679  1.00  0.00           H  
ATOM   1520  HB2 ARG A 122     -69.632 130.342-216.170  1.00  0.00           H  
ATOM   1521  HB3 ARG A 122     -68.712 128.862-216.438  1.00  0.00           H  
ATOM   1522  HG2 ARG A 122     -68.338 128.526-214.190  1.00  0.00           H  
ATOM   1523  HG3 ARG A 122     -68.314 130.254-213.831  1.00  0.00           H  
ATOM   1524  HD2 ARG A 122     -70.366 128.757-213.078  1.00  0.00           H  
ATOM   1525  HD3 ARG A 122     -70.629 130.393-213.683  1.00  0.00           H  
ATOM   1526  HE  ARG A 122     -71.510 129.466-215.709  1.00  0.00           H  
ATOM   1527 HH11 ARG A 122     -70.221 127.126-213.528  1.00  0.00           H  
ATOM   1528 HH12 ARG A 122     -70.932 125.776-214.347  1.00  0.00           H  
ATOM   1529 HH21 ARG A 122     -72.446 127.716-216.790  1.00  0.00           H  
ATOM   1530 HH22 ARG A 122     -72.193 126.109-216.193  1.00  0.00           H  
ATOM   1531  N   PRO A 123     -66.124 130.240-218.157  1.00  0.00           N  
ATOM   1532  CA  PRO A 123     -65.778 130.256-219.609  1.00  0.00           C  
ATOM   1533  C   PRO A 123     -66.923 129.817-220.514  1.00  0.00           C  
ATOM   1534  O   PRO A 123     -67.394 130.550-221.360  1.00  0.00           O  
ATOM   1535  CB  PRO A 123     -64.627 129.253-219.673  1.00  0.00           C  
ATOM   1536  CG  PRO A 123     -63.902 129.478-218.399  1.00  0.00           C  
ATOM   1537  CD  PRO A 123     -65.010 129.686-217.361  1.00  0.00           C  
ATOM   1538  HA  PRO A 123     -65.419 131.227-219.897  1.00  0.00           H  
ATOM   1539  HB2 PRO A 123     -64.970 128.241-219.713  1.00  0.00           H  
ATOM   1540  HB3 PRO A 123     -64.024 129.450-220.513  1.00  0.00           H  
ATOM   1541  HG2 PRO A 123     -63.307 128.613-218.147  1.00  0.00           H  
ATOM   1542  HG3 PRO A 123     -63.280 130.358-218.470  1.00  0.00           H  
ATOM   1543  HD2 PRO A 123     -65.293 128.747-216.913  1.00  0.00           H  
ATOM   1544  HD3 PRO A 123     -64.698 130.388-216.612  1.00  0.00           H  
ATOM   1545  N   GLU A 124     -67.339 128.615-220.342  1.00  0.00           N  
ATOM   1546  CA  GLU A 124     -68.442 128.045-221.179  1.00  0.00           C  
ATOM   1547  C   GLU A 124     -69.486 129.114-221.532  1.00  0.00           C  
ATOM   1548  O   GLU A 124     -70.258 128.942-222.456  1.00  0.00           O  
ATOM   1549  CB  GLU A 124     -69.138 126.907-220.421  1.00  0.00           C  
ATOM   1550  CG  GLU A 124     -70.394 126.485-221.185  1.00  0.00           C  
ATOM   1551  CD  GLU A 124     -71.555 127.409-220.811  1.00  0.00           C  
ATOM   1552  OE1 GLU A 124     -71.701 127.695-219.634  1.00  0.00           O  
ATOM   1553  OE2 GLU A 124     -72.276 127.814-221.706  1.00  0.00           O  
ATOM   1554  H   GLU A 124     -66.903 128.073-219.661  1.00  0.00           H  
ATOM   1555  HA  GLU A 124     -68.021 127.650-222.092  1.00  0.00           H  
ATOM   1556  HB2 GLU A 124     -68.470 126.062-220.338  1.00  0.00           H  
ATOM   1557  HB3 GLU A 124     -69.418 127.246-219.434  1.00  0.00           H  
ATOM   1558  HG2 GLU A 124     -70.208 126.552-222.247  1.00  0.00           H  
ATOM   1559  HG3 GLU A 124     -70.647 125.467-220.928  1.00  0.00           H  
ATOM   1560  N   HIS A 125     -69.546 130.205-220.814  1.00  0.00           N  
ATOM   1561  CA  HIS A 125     -70.578 131.236-221.145  1.00  0.00           C  
ATOM   1562  C   HIS A 125     -69.977 132.647-221.155  1.00  0.00           C  
ATOM   1563  O   HIS A 125     -70.661 133.609-221.443  1.00  0.00           O  
ATOM   1564  CB  HIS A 125     -71.699 131.177-220.104  1.00  0.00           C  
ATOM   1565  CG  HIS A 125     -72.759 130.213-220.561  1.00  0.00           C  
ATOM   1566  ND1 HIS A 125     -73.328 129.282-219.707  1.00  0.00           N  
ATOM   1567  CD2 HIS A 125     -73.362 130.022-221.779  1.00  0.00           C  
ATOM   1568  CE1 HIS A 125     -74.232 128.580-220.416  1.00  0.00           C  
ATOM   1569  NE2 HIS A 125     -74.293 128.992-221.686  1.00  0.00           N  
ATOM   1570  H   HIS A 125     -68.935 130.339-220.060  1.00  0.00           H  
ATOM   1571  HA  HIS A 125     -70.993 131.021-222.119  1.00  0.00           H  
ATOM   1572  HB2 HIS A 125     -71.295 130.846-219.159  1.00  0.00           H  
ATOM   1573  HB3 HIS A 125     -72.134 132.160-219.986  1.00  0.00           H  
ATOM   1574  HD1 HIS A 125     -73.113 129.157-218.759  1.00  0.00           H  
ATOM   1575  HD2 HIS A 125     -73.149 130.588-222.675  1.00  0.00           H  
ATOM   1576  HE1 HIS A 125     -74.835 127.782-220.009  1.00  0.00           H  
ATOM   1577  N   ILE A 126     -68.720 132.793-220.844  1.00  0.00           N  
ATOM   1578  CA  ILE A 126     -68.124 134.159-220.848  1.00  0.00           C  
ATOM   1579  C   ILE A 126     -66.616 134.095-221.090  1.00  0.00           C  
ATOM   1580  O   ILE A 126     -65.984 133.082-220.882  1.00  0.00           O  
ATOM   1581  CB  ILE A 126     -68.450 134.863-219.514  1.00  0.00           C  
ATOM   1582  CG1 ILE A 126     -69.365 136.026-219.835  1.00  0.00           C  
ATOM   1583  CG2 ILE A 126     -67.188 135.348-218.790  1.00  0.00           C  
ATOM   1584  CD1 ILE A 126     -69.743 136.764-218.553  1.00  0.00           C  
ATOM   1585  H   ILE A 126     -68.178 132.021-220.621  1.00  0.00           H  
ATOM   1586  HA  ILE A 126     -68.570 134.719-221.658  1.00  0.00           H  
ATOM   1587  HB  ILE A 126     -68.981 134.186-218.860  1.00  0.00           H  
ATOM   1588 HG12 ILE A 126     -68.870 136.702-220.514  1.00  0.00           H  
ATOM   1589 HG13 ILE A 126     -70.243 135.624-220.310  1.00  0.00           H  
ATOM   1590 HG21 ILE A 126     -66.692 134.501-218.348  1.00  0.00           H  
ATOM   1591 HG22 ILE A 126     -67.465 136.047-218.017  1.00  0.00           H  
ATOM   1592 HG23 ILE A 126     -66.520 135.832-219.474  1.00  0.00           H  
ATOM   1593 HD11 ILE A 126     -70.279 137.666-218.802  1.00  0.00           H  
ATOM   1594 HD12 ILE A 126     -68.845 137.017-218.008  1.00  0.00           H  
ATOM   1595 HD13 ILE A 126     -70.367 136.129-217.943  1.00  0.00           H  
ATOM   1596  N   SER A 127     -66.036 135.181-221.539  1.00  0.00           N  
ATOM   1597  CA  SER A 127     -64.563 135.178-221.802  1.00  0.00           C  
ATOM   1598  C   SER A 127     -63.838 136.078-220.802  1.00  0.00           C  
ATOM   1599  O   SER A 127     -64.445 136.807-220.065  1.00  0.00           O  
ATOM   1600  CB  SER A 127     -64.300 135.683-223.222  1.00  0.00           C  
ATOM   1601  OG  SER A 127     -63.417 136.794-223.173  1.00  0.00           O  
ATOM   1602  H   SER A 127     -66.575 135.996-221.710  1.00  0.00           H  
ATOM   1603  HA  SER A 127     -64.187 134.185-221.705  1.00  0.00           H  
ATOM   1604  HB2 SER A 127     -63.854 134.894-223.808  1.00  0.00           H  
ATOM   1605  HB3 SER A 127     -65.233 135.985-223.675  1.00  0.00           H  
ATOM   1606  HG  SER A 127     -62.561 136.507-223.496  1.00  0.00           H  
ATOM   1607  N   PHE A 128     -62.536 136.039-220.779  1.00  0.00           N  
ATOM   1608  CA  PHE A 128     -61.794 136.928-219.836  1.00  0.00           C  
ATOM   1609  C   PHE A 128     -61.950 138.354-220.340  1.00  0.00           C  
ATOM   1610  O   PHE A 128     -61.743 139.314-219.624  1.00  0.00           O  
ATOM   1611  CB  PHE A 128     -60.307 136.555-219.798  1.00  0.00           C  
ATOM   1612  CG  PHE A 128     -59.544 137.608-219.030  1.00  0.00           C  
ATOM   1613  CD1 PHE A 128     -59.680 137.704-217.639  1.00  0.00           C  
ATOM   1614  CD2 PHE A 128     -58.699 138.493-219.712  1.00  0.00           C  
ATOM   1615  CE1 PHE A 128     -58.971 138.682-216.932  1.00  0.00           C  
ATOM   1616  CE2 PHE A 128     -57.990 139.471-219.004  1.00  0.00           C  
ATOM   1617  CZ  PHE A 128     -58.127 139.565-217.615  1.00  0.00           C  
ATOM   1618  H   PHE A 128     -62.052 135.446-221.389  1.00  0.00           H  
ATOM   1619  HA  PHE A 128     -62.218 136.855-218.847  1.00  0.00           H  
ATOM   1620  HB2 PHE A 128     -60.188 135.597-219.313  1.00  0.00           H  
ATOM   1621  HB3 PHE A 128     -59.919 136.499-220.805  1.00  0.00           H  
ATOM   1622  HD1 PHE A 128     -60.332 137.025-217.111  1.00  0.00           H  
ATOM   1623  HD2 PHE A 128     -58.594 138.420-220.784  1.00  0.00           H  
ATOM   1624  HE1 PHE A 128     -59.076 138.757-215.860  1.00  0.00           H  
ATOM   1625  HE2 PHE A 128     -57.339 140.152-219.531  1.00  0.00           H  
ATOM   1626  HZ  PHE A 128     -57.580 140.320-217.068  1.00  0.00           H  
ATOM   1627  N   GLU A 129     -62.310 138.487-221.583  1.00  0.00           N  
ATOM   1628  CA  GLU A 129     -62.484 139.833-222.173  1.00  0.00           C  
ATOM   1629  C   GLU A 129     -63.644 140.567-221.499  1.00  0.00           C  
ATOM   1630  O   GLU A 129     -63.697 141.779-221.520  1.00  0.00           O  
ATOM   1631  CB  GLU A 129     -62.774 139.695-223.669  1.00  0.00           C  
ATOM   1632  CG  GLU A 129     -61.480 139.358-224.411  1.00  0.00           C  
ATOM   1633  CD  GLU A 129     -61.631 139.720-225.890  1.00  0.00           C  
ATOM   1634  OE1 GLU A 129     -62.572 139.244-226.503  1.00  0.00           O  
ATOM   1635  OE2 GLU A 129     -60.802 140.467-226.385  1.00  0.00           O  
ATOM   1636  H   GLU A 129     -62.465 137.690-222.133  1.00  0.00           H  
ATOM   1637  HA  GLU A 129     -61.576 140.401-222.039  1.00  0.00           H  
ATOM   1638  HB2 GLU A 129     -63.495 138.907-223.825  1.00  0.00           H  
ATOM   1639  HB3 GLU A 129     -63.172 140.627-224.045  1.00  0.00           H  
ATOM   1640  HG2 GLU A 129     -60.662 139.921-223.985  1.00  0.00           H  
ATOM   1641  HG3 GLU A 129     -61.276 138.301-224.318  1.00  0.00           H  
ATOM   1642  N   GLU A 130     -64.589 139.873-220.907  1.00  0.00           N  
ATOM   1643  CA  GLU A 130     -65.713 140.636-220.277  1.00  0.00           C  
ATOM   1644  C   GLU A 130     -65.240 141.321-218.981  1.00  0.00           C  
ATOM   1645  O   GLU A 130     -65.528 142.482-218.771  1.00  0.00           O  
ATOM   1646  CB  GLU A 130     -66.941 139.749-220.014  1.00  0.00           C  
ATOM   1647  CG  GLU A 130     -66.548 138.301-219.907  1.00  0.00           C  
ATOM   1648  CD  GLU A 130     -66.326 137.768-221.325  1.00  0.00           C  
ATOM   1649  OE1 GLU A 130     -67.289 137.303-221.914  1.00  0.00           O  
ATOM   1650  OE2 GLU A 130     -65.210 137.849-221.807  1.00  0.00           O  
ATOM   1651  H   GLU A 130     -64.565 138.882-220.891  1.00  0.00           H  
ATOM   1652  HA  GLU A 130     -66.004 141.416-220.969  1.00  0.00           H  
ATOM   1653  HB2 GLU A 130     -67.428 140.062-219.103  1.00  0.00           H  
ATOM   1654  HB3 GLU A 130     -67.626 139.836-220.843  1.00  0.00           H  
ATOM   1655  HG2 GLU A 130     -65.658 138.210-219.326  1.00  0.00           H  
ATOM   1656  HG3 GLU A 130     -67.348 137.759-219.431  1.00  0.00           H  
ATOM   1657  N   LEU A 131     -64.511 140.657-218.107  1.00  0.00           N  
ATOM   1658  CA  LEU A 131     -64.060 141.361-216.881  1.00  0.00           C  
ATOM   1659  C   LEU A 131     -63.116 142.495-217.279  1.00  0.00           C  
ATOM   1660  O   LEU A 131     -63.201 143.593-216.765  1.00  0.00           O  
ATOM   1661  CB  LEU A 131     -63.326 140.383-215.958  1.00  0.00           C  
ATOM   1662  CG  LEU A 131     -64.159 139.115-215.795  1.00  0.00           C  
ATOM   1663  CD1 LEU A 131     -63.729 138.371-214.523  1.00  0.00           C  
ATOM   1664  CD2 LEU A 131     -65.639 139.489-215.688  1.00  0.00           C  
ATOM   1665  H   LEU A 131     -64.252 139.721-218.250  1.00  0.00           H  
ATOM   1666  HA  LEU A 131     -64.916 141.771-216.367  1.00  0.00           H  
ATOM   1667  HB2 LEU A 131     -62.367 140.129-216.384  1.00  0.00           H  
ATOM   1668  HB3 LEU A 131     -63.180 140.838-214.996  1.00  0.00           H  
ATOM   1669  HG  LEU A 131     -64.006 138.482-216.656  1.00  0.00           H  
ATOM   1670 HD11 LEU A 131     -63.087 137.547-214.789  1.00  0.00           H  
ATOM   1671 HD12 LEU A 131     -64.603 137.995-214.015  1.00  0.00           H  
ATOM   1672 HD13 LEU A 131     -63.196 139.042-213.867  1.00  0.00           H  
ATOM   1673 HD21 LEU A 131     -66.204 138.636-215.349  1.00  0.00           H  
ATOM   1674 HD22 LEU A 131     -66.003 139.800-216.656  1.00  0.00           H  
ATOM   1675 HD23 LEU A 131     -65.754 140.299-214.985  1.00  0.00           H  
ATOM   1676  N   LEU A 132     -62.202 142.241-218.180  1.00  0.00           N  
ATOM   1677  CA  LEU A 132     -61.248 143.314-218.586  1.00  0.00           C  
ATOM   1678  C   LEU A 132     -61.941 144.332-219.501  1.00  0.00           C  
ATOM   1679  O   LEU A 132     -61.557 145.482-219.559  1.00  0.00           O  
ATOM   1680  CB  LEU A 132     -60.051 142.689-219.308  1.00  0.00           C  
ATOM   1681  CG  LEU A 132     -60.337 142.598-220.807  1.00  0.00           C  
ATOM   1682  CD1 LEU A 132     -60.014 143.936-221.475  1.00  0.00           C  
ATOM   1683  CD2 LEU A 132     -59.466 141.499-221.419  1.00  0.00           C  
ATOM   1684  H   LEU A 132     -62.137 141.343-218.583  1.00  0.00           H  
ATOM   1685  HA  LEU A 132     -60.896 143.823-217.700  1.00  0.00           H  
ATOM   1686  HB2 LEU A 132     -59.176 143.300-219.147  1.00  0.00           H  
ATOM   1687  HB3 LEU A 132     -59.874 141.699-218.917  1.00  0.00           H  
ATOM   1688  HG  LEU A 132     -61.380 142.360-220.962  1.00  0.00           H  
ATOM   1689 HD11 LEU A 132     -59.845 144.686-220.715  1.00  0.00           H  
ATOM   1690 HD12 LEU A 132     -60.842 144.238-222.098  1.00  0.00           H  
ATOM   1691 HD13 LEU A 132     -59.127 143.832-222.081  1.00  0.00           H  
ATOM   1692 HD21 LEU A 132     -58.423 141.745-221.275  1.00  0.00           H  
ATOM   1693 HD22 LEU A 132     -59.674 141.419-222.475  1.00  0.00           H  
ATOM   1694 HD23 LEU A 132     -59.682 140.557-220.937  1.00  0.00           H  
ATOM   1695  N   LYS A 133     -62.952 143.924-220.219  1.00  0.00           N  
ATOM   1696  CA  LYS A 133     -63.653 144.881-221.125  1.00  0.00           C  
ATOM   1697  C   LYS A 133     -64.442 145.898-220.295  1.00  0.00           C  
ATOM   1698  O   LYS A 133     -64.148 147.076-220.297  1.00  0.00           O  
ATOM   1699  CB  LYS A 133     -64.610 144.110-222.039  1.00  0.00           C  
ATOM   1700  CG  LYS A 133     -65.531 145.093-222.764  1.00  0.00           C  
ATOM   1701  CD  LYS A 133     -66.951 144.974-222.207  1.00  0.00           C  
ATOM   1702  CE  LYS A 133     -67.928 145.686-223.147  1.00  0.00           C  
ATOM   1703  NZ  LYS A 133     -67.922 145.009-224.474  1.00  0.00           N  
ATOM   1704  H   LYS A 133     -63.250 142.992-220.165  1.00  0.00           H  
ATOM   1705  HA  LYS A 133     -62.924 145.400-221.728  1.00  0.00           H  
ATOM   1706  HB2 LYS A 133     -64.040 143.552-222.766  1.00  0.00           H  
ATOM   1707  HB3 LYS A 133     -65.202 143.429-221.447  1.00  0.00           H  
ATOM   1708  HG2 LYS A 133     -65.169 146.099-222.615  1.00  0.00           H  
ATOM   1709  HG3 LYS A 133     -65.538 144.867-223.819  1.00  0.00           H  
ATOM   1710  HD2 LYS A 133     -67.223 143.932-222.131  1.00  0.00           H  
ATOM   1711  HD3 LYS A 133     -66.995 145.431-221.230  1.00  0.00           H  
ATOM   1712  HE2 LYS A 133     -68.922 145.647-222.728  1.00  0.00           H  
ATOM   1713  HE3 LYS A 133     -67.627 146.716-223.265  1.00  0.00           H  
ATOM   1714  HZ1 LYS A 133     -68.735 144.366-224.541  1.00  0.00           H  
ATOM   1715  HZ2 LYS A 133     -67.040 144.468-224.583  1.00  0.00           H  
ATOM   1716  HZ3 LYS A 133     -67.985 145.723-225.227  1.00  0.00           H  
ATOM   1717  N   VAL A 134     -65.445 145.452-219.588  1.00  0.00           N  
ATOM   1718  CA  VAL A 134     -66.258 146.390-218.760  1.00  0.00           C  
ATOM   1719  C   VAL A 134     -65.328 147.245-217.908  1.00  0.00           C  
ATOM   1720  O   VAL A 134     -65.688 148.314-217.464  1.00  0.00           O  
ATOM   1721  CB  VAL A 134     -67.201 145.567-217.869  1.00  0.00           C  
ATOM   1722  CG1 VAL A 134     -67.811 146.419-216.745  1.00  0.00           C  
ATOM   1723  CG2 VAL A 134     -68.326 145.039-218.742  1.00  0.00           C  
ATOM   1724  H   VAL A 134     -65.667 144.497-219.603  1.00  0.00           H  
ATOM   1725  HA  VAL A 134     -66.841 147.027-219.407  1.00  0.00           H  
ATOM   1726  HB  VAL A 134     -66.659 144.738-217.438  1.00  0.00           H  
ATOM   1727 HG11 VAL A 134     -67.047 147.017-216.276  1.00  0.00           H  
ATOM   1728 HG12 VAL A 134     -68.258 145.767-216.004  1.00  0.00           H  
ATOM   1729 HG13 VAL A 134     -68.574 147.061-217.157  1.00  0.00           H  
ATOM   1730 HG21 VAL A 134     -69.015 144.468-218.140  1.00  0.00           H  
ATOM   1731 HG22 VAL A 134     -67.910 144.408-219.514  1.00  0.00           H  
ATOM   1732 HG23 VAL A 134     -68.844 145.874-219.195  1.00  0.00           H  
ATOM   1733  N   PHE A 135     -64.140 146.783-217.667  1.00  0.00           N  
ATOM   1734  CA  PHE A 135     -63.202 147.581-216.828  1.00  0.00           C  
ATOM   1735  C   PHE A 135     -62.693 148.816-217.606  1.00  0.00           C  
ATOM   1736  O   PHE A 135     -62.740 149.919-217.105  1.00  0.00           O  
ATOM   1737  CB  PHE A 135     -62.038 146.690-216.349  1.00  0.00           C  
ATOM   1738  CG  PHE A 135     -60.981 147.534-215.678  1.00  0.00           C  
ATOM   1739  CD1 PHE A 135     -61.238 148.098-214.424  1.00  0.00           C  
ATOM   1740  CD2 PHE A 135     -59.744 147.742-216.300  1.00  0.00           C  
ATOM   1741  CE1 PHE A 135     -60.257 148.872-213.789  1.00  0.00           C  
ATOM   1742  CE2 PHE A 135     -58.763 148.515-215.664  1.00  0.00           C  
ATOM   1743  CZ  PHE A 135     -59.020 149.080-214.408  1.00  0.00           C  
ATOM   1744  H   PHE A 135     -63.873 145.912-218.027  1.00  0.00           H  
ATOM   1745  HA  PHE A 135     -63.743 147.931-215.960  1.00  0.00           H  
ATOM   1746  HB2 PHE A 135     -62.418 145.974-215.635  1.00  0.00           H  
ATOM   1747  HB3 PHE A 135     -61.603 146.156-217.178  1.00  0.00           H  
ATOM   1748  HD1 PHE A 135     -62.193 147.940-213.949  1.00  0.00           H  
ATOM   1749  HD2 PHE A 135     -59.546 147.307-217.267  1.00  0.00           H  
ATOM   1750  HE1 PHE A 135     -60.455 149.307-212.820  1.00  0.00           H  
ATOM   1751  HE2 PHE A 135     -57.808 148.674-216.143  1.00  0.00           H  
ATOM   1752  HZ  PHE A 135     -58.263 149.675-213.917  1.00  0.00           H  
ATOM   1753  N   TRP A 136     -62.212 148.665-218.818  1.00  0.00           N  
ATOM   1754  CA  TRP A 136     -61.725 149.874-219.571  1.00  0.00           C  
ATOM   1755  C   TRP A 136     -62.901 150.715-220.077  1.00  0.00           C  
ATOM   1756  O   TRP A 136     -63.033 151.879-219.757  1.00  0.00           O  
ATOM   1757  CB  TRP A 136     -60.851 149.473-220.770  1.00  0.00           C  
ATOM   1758  CG  TRP A 136     -59.629 148.763-220.288  1.00  0.00           C  
ATOM   1759  CD1 TRP A 136     -59.287 147.495-220.608  1.00  0.00           C  
ATOM   1760  CD2 TRP A 136     -58.579 149.263-219.410  1.00  0.00           C  
ATOM   1761  NE1 TRP A 136     -58.092 147.185-219.983  1.00  0.00           N  
ATOM   1762  CE2 TRP A 136     -57.618 148.243-219.232  1.00  0.00           C  
ATOM   1763  CE3 TRP A 136     -58.372 150.492-218.758  1.00  0.00           C  
ATOM   1764  CZ2 TRP A 136     -56.488 148.434-218.434  1.00  0.00           C  
ATOM   1765  CZ3 TRP A 136     -57.237 150.689-217.954  1.00  0.00           C  
ATOM   1766  CH2 TRP A 136     -56.297 149.662-217.793  1.00  0.00           C  
ATOM   1767  H   TRP A 136     -62.183 147.781-219.232  1.00  0.00           H  
ATOM   1768  HA  TRP A 136     -61.137 150.480-218.898  1.00  0.00           H  
ATOM   1769  HB2 TRP A 136     -61.406 148.835-221.445  1.00  0.00           H  
ATOM   1770  HB3 TRP A 136     -60.552 150.366-221.300  1.00  0.00           H  
ATOM   1771  HD1 TRP A 136     -59.852 146.834-221.247  1.00  0.00           H  
ATOM   1772  HE1 TRP A 136     -57.626 146.328-220.052  1.00  0.00           H  
ATOM   1773  HE3 TRP A 136     -59.090 151.290-218.876  1.00  0.00           H  
ATOM   1774  HZ2 TRP A 136     -55.766 147.640-218.312  1.00  0.00           H  
ATOM   1775  HZ3 TRP A 136     -57.087 151.636-217.459  1.00  0.00           H  
ATOM   1776  HH2 TRP A 136     -55.426 149.818-217.174  1.00  0.00           H  
ATOM   1777  N   GLU A 137     -63.732 150.137-220.900  1.00  0.00           N  
ATOM   1778  CA  GLU A 137     -64.882 150.890-221.480  1.00  0.00           C  
ATOM   1779  C   GLU A 137     -65.467 151.874-220.463  1.00  0.00           C  
ATOM   1780  O   GLU A 137     -65.970 152.918-220.825  1.00  0.00           O  
ATOM   1781  CB  GLU A 137     -65.969 149.899-221.901  1.00  0.00           C  
ATOM   1782  CG  GLU A 137     -66.923 150.577-222.888  1.00  0.00           C  
ATOM   1783  CD  GLU A 137     -68.273 149.856-222.870  1.00  0.00           C  
ATOM   1784  OE1 GLU A 137     -68.651 149.377-221.813  1.00  0.00           O  
ATOM   1785  OE2 GLU A 137     -68.904 149.797-223.911  1.00  0.00           O  
ATOM   1786  H   GLU A 137     -63.583 149.204-221.162  1.00  0.00           H  
ATOM   1787  HA  GLU A 137     -64.548 151.436-222.349  1.00  0.00           H  
ATOM   1788  HB2 GLU A 137     -65.513 149.042-222.373  1.00  0.00           H  
ATOM   1789  HB3 GLU A 137     -66.522 149.579-221.029  1.00  0.00           H  
ATOM   1790  HG2 GLU A 137     -67.061 151.609-222.604  1.00  0.00           H  
ATOM   1791  HG3 GLU A 137     -66.504 150.531-223.882  1.00  0.00           H  
ATOM   1792  N   ASN A 138     -65.432 151.551-219.203  1.00  0.00           N  
ATOM   1793  CA  ASN A 138     -66.016 152.473-218.194  1.00  0.00           C  
ATOM   1794  C   ASN A 138     -65.027 152.690-217.045  1.00  0.00           C  
ATOM   1795  O   ASN A 138     -65.249 152.246-215.936  1.00  0.00           O  
ATOM   1796  CB  ASN A 138     -67.289 151.829-217.659  1.00  0.00           C  
ATOM   1797  CG  ASN A 138     -66.992 150.402-217.282  1.00  0.00           C  
ATOM   1798  OD1 ASN A 138     -66.206 150.149-216.391  1.00  0.00           O  
ATOM   1799  ND2 ASN A 138     -67.588 149.450-217.909  1.00  0.00           N  
ATOM   1800  H   ASN A 138     -65.044 150.699-218.920  1.00  0.00           H  
ATOM   1801  HA  ASN A 138     -66.255 153.418-218.655  1.00  0.00           H  
ATOM   1802  HB2 ASN A 138     -67.619 152.333-216.788  1.00  0.00           H  
ATOM   1803  HB3 ASN A 138     -68.060 151.856-218.414  1.00  0.00           H  
ATOM   1804 HD21 ASN A 138     -68.229 149.640-218.626  1.00  0.00           H  
ATOM   1805 HD22 ASN A 138     -67.400 148.548-217.663  1.00  0.00           H  
ATOM   1806  N   HIS A 139     -63.942 153.378-217.290  1.00  0.00           N  
ATOM   1807  CA  HIS A 139     -62.962 153.616-216.190  1.00  0.00           C  
ATOM   1808  C   HIS A 139     -62.164 154.895-216.439  1.00  0.00           C  
ATOM   1809  O   HIS A 139     -61.783 155.204-217.552  1.00  0.00           O  
ATOM   1810  CB  HIS A 139     -61.974 152.454-216.109  1.00  0.00           C  
ATOM   1811  CG  HIS A 139     -62.455 151.448-215.111  1.00  0.00           C  
ATOM   1812  ND1 HIS A 139     -63.655 150.777-215.262  1.00  0.00           N  
ATOM   1813  CD2 HIS A 139     -61.908 150.988-213.940  1.00  0.00           C  
ATOM   1814  CE1 HIS A 139     -63.795 149.954-214.206  1.00  0.00           C  
ATOM   1815  NE2 HIS A 139     -62.755 150.043-213.370  1.00  0.00           N  
ATOM   1816  H   HIS A 139     -63.777 153.736-218.184  1.00  0.00           H  
ATOM   1817  HA  HIS A 139     -63.489 153.700-215.252  1.00  0.00           H  
ATOM   1818  HB2 HIS A 139     -61.883 151.987-217.079  1.00  0.00           H  
ATOM   1819  HB3 HIS A 139     -61.010 152.829-215.796  1.00  0.00           H  
ATOM   1820  HD1 HIS A 139     -64.282 150.877-216.010  1.00  0.00           H  
ATOM   1821  HD2 HIS A 139     -60.970 151.325-213.512  1.00  0.00           H  
ATOM   1822  HE1 HIS A 139     -64.641 149.303-214.053  1.00  0.00           H  
ATOM   1823  N   ASP A 140     -61.890 155.624-215.395  1.00  0.00           N  
ATOM   1824  CA  ASP A 140     -61.101 156.857-215.496  1.00  0.00           C  
ATOM   1825  C   ASP A 140     -59.709 156.582-214.905  1.00  0.00           C  
ATOM   1826  O   ASP A 140     -59.400 157.012-213.812  1.00  0.00           O  
ATOM   1827  CB  ASP A 140     -61.814 157.894-214.653  1.00  0.00           C  
ATOM   1828  CG  ASP A 140     -63.325 157.674-214.741  1.00  0.00           C  
ATOM   1829  OD1 ASP A 140     -63.818 156.804-214.040  1.00  0.00           O  
ATOM   1830  OD2 ASP A 140     -63.964 158.377-215.506  1.00  0.00           O  
ATOM   1831  H   ASP A 140     -62.202 155.355-214.518  1.00  0.00           H  
ATOM   1832  HA  ASP A 140     -61.030 157.186-216.521  1.00  0.00           H  
ATOM   1833  HB2 ASP A 140     -61.498 157.803-213.626  1.00  0.00           H  
ATOM   1834  HB3 ASP A 140     -61.579 158.855-215.018  1.00  0.00           H  
ATOM   1835  N   PRO A 141     -58.895 155.825-215.600  1.00  0.00           N  
ATOM   1836  CA  PRO A 141     -57.534 155.433-215.116  1.00  0.00           C  
ATOM   1837  C   PRO A 141     -56.507 156.566-215.045  1.00  0.00           C  
ATOM   1838  O   PRO A 141     -55.432 156.370-214.526  1.00  0.00           O  
ATOM   1839  CB  PRO A 141     -57.073 154.397-216.143  1.00  0.00           C  
ATOM   1840  CG  PRO A 141     -57.812 154.743-217.388  1.00  0.00           C  
ATOM   1841  CD  PRO A 141     -59.175 155.249-216.929  1.00  0.00           C  
ATOM   1842  HA  PRO A 141     -57.611 154.957-214.160  1.00  0.00           H  
ATOM   1843  HB2 PRO A 141     -56.009 154.474-216.303  1.00  0.00           H  
ATOM   1844  HB3 PRO A 141     -57.335 153.401-215.816  1.00  0.00           H  
ATOM   1845  HG2 PRO A 141     -57.289 155.518-217.929  1.00  0.00           H  
ATOM   1846  HG3 PRO A 141     -57.929 153.867-218.009  1.00  0.00           H  
ATOM   1847  HD2 PRO A 141     -59.549 156.003-217.605  1.00  0.00           H  
ATOM   1848  HD3 PRO A 141     -59.864 154.427-216.849  1.00  0.00           H  
ATOM   1849  N   THR A 142     -56.785 157.729-215.557  1.00  0.00           N  
ATOM   1850  CA  THR A 142     -55.736 158.795-215.489  1.00  0.00           C  
ATOM   1851  C   THR A 142     -55.867 159.619-214.205  1.00  0.00           C  
ATOM   1852  O   THR A 142     -55.305 160.689-214.087  1.00  0.00           O  
ATOM   1853  CB  THR A 142     -55.815 159.715-216.709  1.00  0.00           C  
ATOM   1854  OG1 THR A 142     -56.488 160.915-216.357  1.00  0.00           O  
ATOM   1855  CG2 THR A 142     -56.561 159.023-217.852  1.00  0.00           C  
ATOM   1856  H   THR A 142     -57.652 157.898-215.984  1.00  0.00           H  
ATOM   1857  HA  THR A 142     -54.767 158.315-215.485  1.00  0.00           H  
ATOM   1858  HB  THR A 142     -54.810 159.944-217.035  1.00  0.00           H  
ATOM   1859  HG1 THR A 142     -57.242 160.683-215.809  1.00  0.00           H  
ATOM   1860 HG21 THR A 142     -56.168 159.369-218.797  1.00  0.00           H  
ATOM   1861 HG22 THR A 142     -57.613 159.261-217.795  1.00  0.00           H  
ATOM   1862 HG23 THR A 142     -56.425 157.955-217.778  1.00  0.00           H  
ATOM   1863  N   GLN A 143     -56.583 159.127-213.233  1.00  0.00           N  
ATOM   1864  CA  GLN A 143     -56.720 159.876-211.956  1.00  0.00           C  
ATOM   1865  C   GLN A 143     -56.436 158.926-210.790  1.00  0.00           C  
ATOM   1866  O   GLN A 143     -57.323 158.279-210.272  1.00  0.00           O  
ATOM   1867  CB  GLN A 143     -58.136 160.433-211.843  1.00  0.00           C  
ATOM   1868  CG  GLN A 143     -59.154 159.324-212.110  1.00  0.00           C  
ATOM   1869  CD  GLN A 143     -59.873 159.602-213.430  1.00  0.00           C  
ATOM   1870  OE1 GLN A 143     -59.464 159.128-214.471  1.00  0.00           O  
ATOM   1871  NE2 GLN A 143     -60.933 160.364-213.432  1.00  0.00           N  
ATOM   1872  H   GLN A 143     -57.018 158.261-213.337  1.00  0.00           H  
ATOM   1873  HA  GLN A 143     -56.009 160.689-211.938  1.00  0.00           H  
ATOM   1874  HB2 GLN A 143     -58.288 160.831-210.853  1.00  0.00           H  
ATOM   1875  HB3 GLN A 143     -58.264 161.216-212.572  1.00  0.00           H  
ATOM   1876  HG2 GLN A 143     -58.647 158.373-212.167  1.00  0.00           H  
ATOM   1877  HG3 GLN A 143     -59.876 159.298-211.307  1.00  0.00           H  
ATOM   1878 HE21 GLN A 143     -61.259 160.751-212.593  1.00  0.00           H  
ATOM   1879 HE22 GLN A 143     -61.407 160.545-214.270  1.00  0.00           H  
ATOM   1880  N   GLY A 144     -55.196 158.823-210.387  1.00  0.00           N  
ATOM   1881  CA  GLY A 144     -54.846 157.899-209.272  1.00  0.00           C  
ATOM   1882  C   GLY A 144     -55.084 158.569-207.915  1.00  0.00           C  
ATOM   1883  O   GLY A 144     -54.538 158.159-206.911  1.00  0.00           O  
ATOM   1884  H   GLY A 144     -54.493 159.343-210.831  1.00  0.00           H  
ATOM   1885  HA2 GLY A 144     -55.457 157.013-209.344  1.00  0.00           H  
ATOM   1886  HA3 GLY A 144     -53.805 157.621-209.354  1.00  0.00           H  
ATOM   1887  N   MET A 145     -55.893 159.589-207.864  1.00  0.00           N  
ATOM   1888  CA  MET A 145     -56.152 160.260-206.557  1.00  0.00           C  
ATOM   1889  C   MET A 145     -57.609 160.050-206.155  1.00  0.00           C  
ATOM   1890  O   MET A 145     -57.986 160.259-205.020  1.00  0.00           O  
ATOM   1891  CB  MET A 145     -55.883 161.761-206.680  1.00  0.00           C  
ATOM   1892  CG  MET A 145     -55.759 162.138-208.158  1.00  0.00           C  
ATOM   1893  SD  MET A 145     -55.295 163.883-208.298  1.00  0.00           S  
ATOM   1894  CE  MET A 145     -53.513 163.629-208.486  1.00  0.00           C  
ATOM   1895  H   MET A 145     -56.333 159.912-208.679  1.00  0.00           H  
ATOM   1896  HA  MET A 145     -55.505 159.840-205.802  1.00  0.00           H  
ATOM   1897  HB2 MET A 145     -56.703 162.310-206.235  1.00  0.00           H  
ATOM   1898  HB3 MET A 145     -54.966 162.006-206.167  1.00  0.00           H  
ATOM   1899  HG2 MET A 145     -55.000 161.527-208.623  1.00  0.00           H  
ATOM   1900  HG3 MET A 145     -56.705 161.977-208.652  1.00  0.00           H  
ATOM   1901  HE1 MET A 145     -53.122 163.155-207.596  1.00  0.00           H  
ATOM   1902  HE2 MET A 145     -53.026 164.580-208.628  1.00  0.00           H  
ATOM   1903  HE3 MET A 145     -53.329 163.000-209.345  1.00  0.00           H  
ATOM   1904  N   ARG A 146     -58.432 159.649-207.080  1.00  0.00           N  
ATOM   1905  CA  ARG A 146     -59.873 159.438-206.755  1.00  0.00           C  
ATOM   1906  C   ARG A 146     -60.615 159.028-208.034  1.00  0.00           C  
ATOM   1907  O   ARG A 146     -60.093 159.182-209.121  1.00  0.00           O  
ATOM   1908  CB  ARG A 146     -60.441 160.745-206.170  1.00  0.00           C  
ATOM   1909  CG  ARG A 146     -61.395 161.436-207.151  1.00  0.00           C  
ATOM   1910  CD  ARG A 146     -61.559 162.904-206.750  1.00  0.00           C  
ATOM   1911  NE  ARG A 146     -60.913 163.772-207.775  1.00  0.00           N  
ATOM   1912  CZ  ARG A 146     -60.622 165.012-207.490  1.00  0.00           C  
ATOM   1913  NH1 ARG A 146     -60.897 165.492-206.308  1.00  0.00           N  
ATOM   1914  NH2 ARG A 146     -60.058 165.772-208.388  1.00  0.00           N  
ATOM   1915  H   ARG A 146     -58.104 159.490-207.991  1.00  0.00           H  
ATOM   1916  HA  ARG A 146     -59.956 158.648-206.021  1.00  0.00           H  
ATOM   1917  HB2 ARG A 146     -60.977 160.518-205.259  1.00  0.00           H  
ATOM   1918  HB3 ARG A 146     -59.625 161.415-205.943  1.00  0.00           H  
ATOM   1919  HG2 ARG A 146     -61.002 161.388-208.154  1.00  0.00           H  
ATOM   1920  HG3 ARG A 146     -62.351 160.945-207.115  1.00  0.00           H  
ATOM   1921  HD2 ARG A 146     -62.608 163.146-206.686  1.00  0.00           H  
ATOM   1922  HD3 ARG A 146     -61.091 163.071-205.792  1.00  0.00           H  
ATOM   1923  HE  ARG A 146     -60.707 163.412-208.662  1.00  0.00           H  
ATOM   1924 HH11 ARG A 146     -61.329 164.909-205.620  1.00  0.00           H  
ATOM   1925 HH12 ARG A 146     -60.674 166.442-206.090  1.00  0.00           H  
ATOM   1926 HH21 ARG A 146     -59.847 165.405-209.293  1.00  0.00           H  
ATOM   1927 HH22 ARG A 146     -59.836 166.723-208.170  1.00  0.00           H  
ATOM   1928  N   GLN A 147     -61.815 158.504-207.938  1.00  0.00           N  
ATOM   1929  CA  GLN A 147     -62.526 158.103-209.189  1.00  0.00           C  
ATOM   1930  C   GLN A 147     -63.735 159.004-209.441  1.00  0.00           C  
ATOM   1931  O   GLN A 147     -64.545 159.251-208.569  1.00  0.00           O  
ATOM   1932  CB  GLN A 147     -62.987 156.639-209.103  1.00  0.00           C  
ATOM   1933  CG  GLN A 147     -63.325 156.127-210.508  1.00  0.00           C  
ATOM   1934  CD  GLN A 147     -62.033 155.996-211.318  1.00  0.00           C  
ATOM   1935  OE1 GLN A 147     -61.379 156.973-211.611  1.00  0.00           O  
ATOM   1936  NE2 GLN A 147     -61.638 154.827-211.715  1.00  0.00           N  
ATOM   1937  H   GLN A 147     -62.238 158.374-207.064  1.00  0.00           H  
ATOM   1938  HA  GLN A 147     -61.846 158.210-210.012  1.00  0.00           H  
ATOM   1939  HB2 GLN A 147     -62.199 156.030-208.689  1.00  0.00           H  
ATOM   1940  HB3 GLN A 147     -63.863 156.573-208.476  1.00  0.00           H  
ATOM   1941  HG2 GLN A 147     -63.800 155.160-210.432  1.00  0.00           H  
ATOM   1942  HG3 GLN A 147     -63.993 156.818-210.996  1.00  0.00           H  
ATOM   1943 HE21 GLN A 147     -62.167 154.031-211.513  1.00  0.00           H  
ATOM   1944 HE22 GLN A 147     -60.799 154.744-212.194  1.00  0.00           H  
ATOM   1945  N   GLY A 148     -63.861 159.475-210.652  1.00  0.00           N  
ATOM   1946  CA  GLY A 148     -64.997 160.334-211.031  1.00  0.00           C  
ATOM   1947  C   GLY A 148     -65.267 161.376-209.974  1.00  0.00           C  
ATOM   1948  O   GLY A 148     -64.443 162.196-209.619  1.00  0.00           O  
ATOM   1949  H   GLY A 148     -63.215 159.241-211.322  1.00  0.00           H  
ATOM   1950  HA2 GLY A 148     -64.790 160.826-211.956  1.00  0.00           H  
ATOM   1951  HA3 GLY A 148     -65.874 159.721-211.151  1.00  0.00           H  
ATOM   1952  N   ASN A 149     -66.457 161.345-209.527  1.00  0.00           N  
ATOM   1953  CA  ASN A 149     -66.944 162.330-208.511  1.00  0.00           C  
ATOM   1954  C   ASN A 149     -66.497 161.958-207.086  1.00  0.00           C  
ATOM   1955  O   ASN A 149     -66.260 162.830-206.272  1.00  0.00           O  
ATOM   1956  CB  ASN A 149     -68.473 162.382-208.559  1.00  0.00           C  
ATOM   1957  CG  ASN A 149     -68.923 163.701-209.189  1.00  0.00           C  
ATOM   1958  OD1 ASN A 149     -68.634 163.970-210.338  1.00  0.00           O  
ATOM   1959  ND2 ASN A 149     -69.624 164.543-208.479  1.00  0.00           N  
ATOM   1960  H   ASN A 149     -67.053 160.676-209.911  1.00  0.00           H  
ATOM   1961  HA  ASN A 149     -66.554 163.306-208.756  1.00  0.00           H  
ATOM   1962  HB2 ASN A 149     -68.842 161.557-209.153  1.00  0.00           H  
ATOM   1963  HB3 ASN A 149     -68.869 162.308-207.556  1.00  0.00           H  
ATOM   1964 HD21 ASN A 149     -69.857 164.326-207.552  1.00  0.00           H  
ATOM   1965 HD22 ASN A 149     -69.917 165.391-208.873  1.00  0.00           H  
ATOM   1966  N   ASP A 150     -66.378 160.700-206.755  1.00  0.00           N  
ATOM   1967  CA  ASP A 150     -65.947 160.352-205.371  1.00  0.00           C  
ATOM   1968  C   ASP A 150     -64.658 161.112-205.057  1.00  0.00           C  
ATOM   1969  O   ASP A 150     -64.021 161.641-205.941  1.00  0.00           O  
ATOM   1970  CB  ASP A 150     -65.703 158.844-205.276  1.00  0.00           C  
ATOM   1971  CG  ASP A 150     -64.511 158.461-206.153  1.00  0.00           C  
ATOM   1972  OD1 ASP A 150     -63.743 159.345-206.498  1.00  0.00           O  
ATOM   1973  OD2 ASP A 150     -64.385 157.290-206.464  1.00  0.00           O  
ATOM   1974  H   ASP A 150     -66.568 159.992-207.400  1.00  0.00           H  
ATOM   1975  HA  ASP A 150     -66.717 160.641-204.671  1.00  0.00           H  
ATOM   1976  HB2 ASP A 150     -65.497 158.574-204.251  1.00  0.00           H  
ATOM   1977  HB3 ASP A 150     -66.581 158.317-205.616  1.00  0.00           H  
ATOM   1978  N   PHE A 151     -64.272 161.190-203.814  1.00  0.00           N  
ATOM   1979  CA  PHE A 151     -63.025 161.935-203.479  1.00  0.00           C  
ATOM   1980  C   PHE A 151     -62.203 161.146-202.460  1.00  0.00           C  
ATOM   1981  O   PHE A 151     -62.652 160.877-201.363  1.00  0.00           O  
ATOM   1982  CB  PHE A 151     -63.393 163.297-202.890  1.00  0.00           C  
ATOM   1983  CG  PHE A 151     -64.553 163.136-201.936  1.00  0.00           C  
ATOM   1984  CD1 PHE A 151     -64.315 162.867-200.583  1.00  0.00           C  
ATOM   1985  CD2 PHE A 151     -65.866 163.256-202.406  1.00  0.00           C  
ATOM   1986  CE1 PHE A 151     -65.391 162.716-199.699  1.00  0.00           C  
ATOM   1987  CE2 PHE A 151     -66.942 163.105-201.521  1.00  0.00           C  
ATOM   1988  CZ  PHE A 151     -66.704 162.836-200.168  1.00  0.00           C  
ATOM   1989  H   PHE A 151     -64.801 160.770-203.104  1.00  0.00           H  
ATOM   1990  HA  PHE A 151     -62.441 162.079-204.376  1.00  0.00           H  
ATOM   1991  HB2 PHE A 151     -62.544 163.702-202.359  1.00  0.00           H  
ATOM   1992  HB3 PHE A 151     -63.673 163.972-203.686  1.00  0.00           H  
ATOM   1993  HD1 PHE A 151     -63.301 162.774-200.221  1.00  0.00           H  
ATOM   1994  HD2 PHE A 151     -66.050 163.464-203.449  1.00  0.00           H  
ATOM   1995  HE1 PHE A 151     -65.207 162.508-198.655  1.00  0.00           H  
ATOM   1996  HE2 PHE A 151     -67.955 163.197-201.884  1.00  0.00           H  
ATOM   1997  HZ  PHE A 151     -67.534 162.719-199.487  1.00  0.00           H  
ATOM   1998  N   GLY A 152     -60.997 160.777-202.804  1.00  0.00           N  
ATOM   1999  CA  GLY A 152     -60.156 160.013-201.834  1.00  0.00           C  
ATOM   2000  C   GLY A 152     -59.139 159.154-202.587  1.00  0.00           C  
ATOM   2001  O   GLY A 152     -59.250 158.946-203.779  1.00  0.00           O  
ATOM   2002  H   GLY A 152     -60.644 161.007-203.695  1.00  0.00           H  
ATOM   2003  HA2 GLY A 152     -59.633 160.705-201.190  1.00  0.00           H  
ATOM   2004  HA3 GLY A 152     -60.790 159.376-201.235  1.00  0.00           H  
ATOM   2005  N   THR A 153     -58.150 158.646-201.898  1.00  0.00           N  
ATOM   2006  CA  THR A 153     -57.136 157.796-202.580  1.00  0.00           C  
ATOM   2007  C   THR A 153     -57.573 156.333-202.512  1.00  0.00           C  
ATOM   2008  O   THR A 153     -56.892 155.448-202.985  1.00  0.00           O  
ATOM   2009  CB  THR A 153     -55.743 157.978-201.941  1.00  0.00           C  
ATOM   2010  OG1 THR A 153     -54.816 158.154-202.984  1.00  0.00           O  
ATOM   2011  CG2 THR A 153     -55.354 156.750-201.108  1.00  0.00           C  
ATOM   2012  H   THR A 153     -58.085 158.817-200.941  1.00  0.00           H  
ATOM   2013  HA  THR A 153     -57.084 158.090-203.620  1.00  0.00           H  
ATOM   2014  HB  THR A 153     -55.726 158.855-201.314  1.00  0.00           H  
ATOM   2015  HG1 THR A 153     -55.165 158.842-203.552  1.00  0.00           H  
ATOM   2016 HG21 THR A 153     -55.130 155.924-201.764  1.00  0.00           H  
ATOM   2017 HG22 THR A 153     -56.174 156.484-200.458  1.00  0.00           H  
ATOM   2018 HG23 THR A 153     -54.480 156.980-200.510  1.00  0.00           H  
ATOM   2019  N   GLN A 154     -58.719 156.073-201.948  1.00  0.00           N  
ATOM   2020  CA  GLN A 154     -59.208 154.671-201.877  1.00  0.00           C  
ATOM   2021  C   GLN A 154     -60.036 154.387-203.127  1.00  0.00           C  
ATOM   2022  O   GLN A 154     -60.545 153.301-203.317  1.00  0.00           O  
ATOM   2023  CB  GLN A 154     -60.071 154.481-200.627  1.00  0.00           C  
ATOM   2024  CG  GLN A 154     -61.227 155.481-200.639  1.00  0.00           C  
ATOM   2025  CD  GLN A 154     -60.737 156.830-200.146  1.00  0.00           C  
ATOM   2026  OE1 GLN A 154     -59.548 157.048-200.035  1.00  0.00           O  
ATOM   2027  NE2 GLN A 154     -61.597 157.764-199.838  1.00  0.00           N  
ATOM   2028  H   GLN A 154     -59.265 156.802-201.588  1.00  0.00           H  
ATOM   2029  HA  GLN A 154     -58.367 153.993-201.843  1.00  0.00           H  
ATOM   2030  HB2 GLN A 154     -60.466 153.475-200.613  1.00  0.00           H  
ATOM   2031  HB3 GLN A 154     -59.467 154.642-199.746  1.00  0.00           H  
ATOM   2032  HG2 GLN A 154     -61.605 155.585-201.644  1.00  0.00           H  
ATOM   2033  HG3 GLN A 154     -62.008 155.132-199.988  1.00  0.00           H  
ATOM   2034 HE21 GLN A 154     -62.565 157.624-199.916  1.00  0.00           H  
ATOM   2035 HE22 GLN A 154     -61.272 158.600-199.526  1.00  0.00           H  
ATOM   2036  N   TYR A 155     -60.167 155.362-203.989  1.00  0.00           N  
ATOM   2037  CA  TYR A 155     -60.953 155.152-205.230  1.00  0.00           C  
ATOM   2038  C   TYR A 155     -60.081 155.454-206.453  1.00  0.00           C  
ATOM   2039  O   TYR A 155     -60.411 156.284-207.277  1.00  0.00           O  
ATOM   2040  CB  TYR A 155     -62.168 156.080-205.237  1.00  0.00           C  
ATOM   2041  CG  TYR A 155     -62.902 155.986-203.921  1.00  0.00           C  
ATOM   2042  CD1 TYR A 155     -63.567 154.806-203.568  1.00  0.00           C  
ATOM   2043  CD2 TYR A 155     -62.925 157.088-203.057  1.00  0.00           C  
ATOM   2044  CE1 TYR A 155     -64.254 154.729-202.351  1.00  0.00           C  
ATOM   2045  CE2 TYR A 155     -63.609 157.010-201.841  1.00  0.00           C  
ATOM   2046  CZ  TYR A 155     -64.275 155.830-201.486  1.00  0.00           C  
ATOM   2047  OH  TYR A 155     -64.952 155.753-200.286  1.00  0.00           O  
ATOM   2048  H   TYR A 155     -59.745 156.228-203.819  1.00  0.00           H  
ATOM   2049  HA  TYR A 155     -61.278 154.127-205.267  1.00  0.00           H  
ATOM   2050  HB2 TYR A 155     -61.844 157.090-205.390  1.00  0.00           H  
ATOM   2051  HB3 TYR A 155     -62.824 155.800-206.035  1.00  0.00           H  
ATOM   2052  HD1 TYR A 155     -63.550 153.957-204.234  1.00  0.00           H  
ATOM   2053  HD2 TYR A 155     -62.411 157.999-203.330  1.00  0.00           H  
ATOM   2054  HE1 TYR A 155     -64.768 153.820-202.078  1.00  0.00           H  
ATOM   2055  HE2 TYR A 155     -63.626 157.861-201.175  1.00  0.00           H  
ATOM   2056  HH  TYR A 155     -65.430 156.576-200.163  1.00  0.00           H  
ATOM   2057  N   ARG A 156     -58.973 154.781-206.575  1.00  0.00           N  
ATOM   2058  CA  ARG A 156     -58.069 155.010-207.740  1.00  0.00           C  
ATOM   2059  C   ARG A 156     -58.312 153.917-208.779  1.00  0.00           C  
ATOM   2060  O   ARG A 156     -59.106 153.022-208.572  1.00  0.00           O  
ATOM   2061  CB  ARG A 156     -56.606 154.924-207.290  1.00  0.00           C  
ATOM   2062  CG  ARG A 156     -56.397 155.672-205.971  1.00  0.00           C  
ATOM   2063  CD  ARG A 156     -55.446 154.863-205.083  1.00  0.00           C  
ATOM   2064  NE  ARG A 156     -54.462 154.138-205.936  1.00  0.00           N  
ATOM   2065  CZ  ARG A 156     -53.616 154.805-206.673  1.00  0.00           C  
ATOM   2066  NH1 ARG A 156     -53.619 156.109-206.650  1.00  0.00           N  
ATOM   2067  NH2 ARG A 156     -52.766 154.167-207.429  1.00  0.00           N  
ATOM   2068  H   ARG A 156     -58.736 154.119-205.900  1.00  0.00           H  
ATOM   2069  HA  ARG A 156     -58.264 155.980-208.172  1.00  0.00           H  
ATOM   2070  HB2 ARG A 156     -56.340 153.887-207.156  1.00  0.00           H  
ATOM   2071  HB3 ARG A 156     -55.974 155.357-208.048  1.00  0.00           H  
ATOM   2072  HG2 ARG A 156     -55.966 156.641-206.171  1.00  0.00           H  
ATOM   2073  HG3 ARG A 156     -57.342 155.796-205.466  1.00  0.00           H  
ATOM   2074  HD2 ARG A 156     -54.922 155.530-204.414  1.00  0.00           H  
ATOM   2075  HD3 ARG A 156     -56.014 154.147-204.507  1.00  0.00           H  
ATOM   2076  HE  ARG A 156     -54.453 153.157-205.948  1.00  0.00           H  
ATOM   2077 HH11 ARG A 156     -54.268 156.598-206.069  1.00  0.00           H  
ATOM   2078 HH12 ARG A 156     -52.971 156.619-207.215  1.00  0.00           H  
ATOM   2079 HH21 ARG A 156     -52.763 153.167-207.445  1.00  0.00           H  
ATOM   2080 HH22 ARG A 156     -52.118 154.677-207.993  1.00  0.00           H  
ATOM   2081  N   SER A 157     -57.585 153.937-209.865  1.00  0.00           N  
ATOM   2082  CA  SER A 157     -57.725 152.850-210.868  1.00  0.00           C  
ATOM   2083  C   SER A 157     -56.655 151.858-210.486  1.00  0.00           C  
ATOM   2084  O   SER A 157     -55.484 152.134-210.624  1.00  0.00           O  
ATOM   2085  CB  SER A 157     -57.489 153.390-212.274  1.00  0.00           C  
ATOM   2086  OG  SER A 157     -56.704 154.571-212.202  1.00  0.00           O  
ATOM   2087  H   SER A 157     -56.886 154.627-209.985  1.00  0.00           H  
ATOM   2088  HA  SER A 157     -58.709 152.383-210.804  1.00  0.00           H  
ATOM   2089  HB2 SER A 157     -56.976 152.648-212.865  1.00  0.00           H  
ATOM   2090  HB3 SER A 157     -58.442 153.615-212.728  1.00  0.00           H  
ATOM   2091  HG  SER A 157     -56.070 154.463-211.489  1.00  0.00           H  
ATOM   2092  N   ALA A 158     -57.012 150.743-209.946  1.00  0.00           N  
ATOM   2093  CA  ALA A 158     -55.948 149.814-209.509  1.00  0.00           C  
ATOM   2094  C   ALA A 158     -56.284 148.389-209.881  1.00  0.00           C  
ATOM   2095  O   ALA A 158     -57.222 147.799-209.382  1.00  0.00           O  
ATOM   2096  CB  ALA A 158     -55.780 149.923-207.995  1.00  0.00           C  
ATOM   2097  H   ALA A 158     -57.959 150.539-209.790  1.00  0.00           H  
ATOM   2098  HA  ALA A 158     -55.023 150.090-209.987  1.00  0.00           H  
ATOM   2099  HB1 ALA A 158     -55.263 150.843-207.759  1.00  0.00           H  
ATOM   2100  HB2 ALA A 158     -55.204 149.084-207.634  1.00  0.00           H  
ATOM   2101  HB3 ALA A 158     -56.751 149.925-207.523  1.00  0.00           H  
ATOM   2102  N   VAL A 159     -55.504 147.826-210.744  1.00  0.00           N  
ATOM   2103  CA  VAL A 159     -55.757 146.414-211.142  1.00  0.00           C  
ATOM   2104  C   VAL A 159     -54.778 145.502-210.402  1.00  0.00           C  
ATOM   2105  O   VAL A 159     -53.610 145.796-210.289  1.00  0.00           O  
ATOM   2106  CB  VAL A 159     -55.562 146.249-212.648  1.00  0.00           C  
ATOM   2107  CG1 VAL A 159     -55.948 144.826-213.057  1.00  0.00           C  
ATOM   2108  CG2 VAL A 159     -56.447 147.250-213.394  1.00  0.00           C  
ATOM   2109  H   VAL A 159     -54.737 148.338-211.120  1.00  0.00           H  
ATOM   2110  HA  VAL A 159     -56.769 146.143-210.878  1.00  0.00           H  
ATOM   2111  HB  VAL A 159     -54.529 146.425-212.894  1.00  0.00           H  
ATOM   2112 HG11 VAL A 159     -56.503 144.856-213.982  1.00  0.00           H  
ATOM   2113 HG12 VAL A 159     -56.558 144.383-212.285  1.00  0.00           H  
ATOM   2114 HG13 VAL A 159     -55.053 144.236-213.193  1.00  0.00           H  
ATOM   2115 HG21 VAL A 159     -57.452 147.205-213.000  1.00  0.00           H  
ATOM   2116 HG22 VAL A 159     -56.461 147.003-214.445  1.00  0.00           H  
ATOM   2117 HG23 VAL A 159     -56.054 148.246-213.264  1.00  0.00           H  
ATOM   2118  N   TYR A 160     -55.238 144.388-209.912  1.00  0.00           N  
ATOM   2119  CA  TYR A 160     -54.316 143.458-209.205  1.00  0.00           C  
ATOM   2120  C   TYR A 160     -54.458 142.071-209.837  1.00  0.00           C  
ATOM   2121  O   TYR A 160     -55.236 141.253-209.386  1.00  0.00           O  
ATOM   2122  CB  TYR A 160     -54.652 143.383-207.706  1.00  0.00           C  
ATOM   2123  CG  TYR A 160     -54.607 144.763-207.080  1.00  0.00           C  
ATOM   2124  CD1 TYR A 160     -53.376 145.318-206.706  1.00  0.00           C  
ATOM   2125  CD2 TYR A 160     -55.792 145.480-206.848  1.00  0.00           C  
ATOM   2126  CE1 TYR A 160     -53.327 146.581-206.104  1.00  0.00           C  
ATOM   2127  CE2 TYR A 160     -55.739 146.748-206.245  1.00  0.00           C  
ATOM   2128  CZ  TYR A 160     -54.507 147.295-205.874  1.00  0.00           C  
ATOM   2129  OH  TYR A 160     -54.454 148.540-205.281  1.00  0.00           O  
ATOM   2130  H   TYR A 160     -56.181 144.155-210.025  1.00  0.00           H  
ATOM   2131  HA  TYR A 160     -53.306 143.809-209.327  1.00  0.00           H  
ATOM   2132  HB2 TYR A 160     -55.630 142.955-207.572  1.00  0.00           H  
ATOM   2133  HB3 TYR A 160     -53.924 142.753-207.216  1.00  0.00           H  
ATOM   2134  HD1 TYR A 160     -52.465 144.770-206.880  1.00  0.00           H  
ATOM   2135  HD2 TYR A 160     -56.744 145.057-207.136  1.00  0.00           H  
ATOM   2136  HE1 TYR A 160     -52.376 147.004-205.816  1.00  0.00           H  
ATOM   2137  HE2 TYR A 160     -56.649 147.303-206.057  1.00  0.00           H  
ATOM   2138  HH  TYR A 160     -55.039 148.531-204.520  1.00  0.00           H  
ATOM   2139  N   PRO A 161     -53.726 141.818-210.892  1.00  0.00           N  
ATOM   2140  CA  PRO A 161     -53.779 140.522-211.628  1.00  0.00           C  
ATOM   2141  C   PRO A 161     -53.933 139.307-210.695  1.00  0.00           C  
ATOM   2142  O   PRO A 161     -53.788 139.415-209.493  1.00  0.00           O  
ATOM   2143  CB  PRO A 161     -52.428 140.488-212.337  1.00  0.00           C  
ATOM   2144  CG  PRO A 161     -52.137 141.919-212.649  1.00  0.00           C  
ATOM   2145  CD  PRO A 161     -52.751 142.741-211.510  1.00  0.00           C  
ATOM   2146  HA  PRO A 161     -54.572 140.549-212.363  1.00  0.00           H  
ATOM   2147  HB2 PRO A 161     -51.670 140.086-211.681  1.00  0.00           H  
ATOM   2148  HB3 PRO A 161     -52.487 139.907-213.243  1.00  0.00           H  
ATOM   2149  HG2 PRO A 161     -51.071 142.080-212.690  1.00  0.00           H  
ATOM   2150  HG3 PRO A 161     -52.591 142.192-213.591  1.00  0.00           H  
ATOM   2151  HD2 PRO A 161     -51.987 143.020-210.802  1.00  0.00           H  
ATOM   2152  HD3 PRO A 161     -53.250 143.617-211.899  1.00  0.00           H  
ATOM   2153  N   THR A 162     -54.224 138.151-211.242  1.00  0.00           N  
ATOM   2154  CA  THR A 162     -54.383 136.944-210.416  1.00  0.00           C  
ATOM   2155  C   THR A 162     -53.129 136.077-210.531  1.00  0.00           C  
ATOM   2156  O   THR A 162     -52.662 135.517-209.557  1.00  0.00           O  
ATOM   2157  CB  THR A 162     -55.601 136.152-210.896  1.00  0.00           C  
ATOM   2158  OG1 THR A 162     -55.915 136.531-212.229  1.00  0.00           O  
ATOM   2159  CG2 THR A 162     -56.795 136.443-209.987  1.00  0.00           C  
ATOM   2160  H   THR A 162     -54.335 138.078-212.187  1.00  0.00           H  
ATOM   2161  HA  THR A 162     -54.528 137.241-209.407  1.00  0.00           H  
ATOM   2162  HB  THR A 162     -55.380 135.096-210.865  1.00  0.00           H  
ATOM   2163  HG1 THR A 162     -56.660 137.137-212.198  1.00  0.00           H  
ATOM   2164 HG21 THR A 162     -57.148 137.448-210.166  1.00  0.00           H  
ATOM   2165 HG22 THR A 162     -56.493 136.348-208.954  1.00  0.00           H  
ATOM   2166 HG23 THR A 162     -57.588 135.741-210.196  1.00  0.00           H  
ATOM   2167  N   SER A 163     -52.575 135.956-211.711  1.00  0.00           N  
ATOM   2168  CA  SER A 163     -51.347 135.115-211.863  1.00  0.00           C  
ATOM   2169  C   SER A 163     -50.792 135.260-213.281  1.00  0.00           C  
ATOM   2170  O   SER A 163     -51.353 135.954-214.105  1.00  0.00           O  
ATOM   2171  CB  SER A 163     -51.700 133.649-211.602  1.00  0.00           C  
ATOM   2172  OG  SER A 163     -52.904 133.578-210.854  1.00  0.00           O  
ATOM   2173  H   SER A 163     -52.965 136.416-212.494  1.00  0.00           H  
ATOM   2174  HA  SER A 163     -50.601 135.437-211.152  1.00  0.00           H  
ATOM   2175  HB2 SER A 163     -51.830 133.137-212.543  1.00  0.00           H  
ATOM   2176  HB3 SER A 163     -50.902 133.181-211.044  1.00  0.00           H  
ATOM   2177  HG  SER A 163     -52.708 133.158-210.014  1.00  0.00           H  
ATOM   2178  N   ALA A 164     -49.695 134.611-213.580  1.00  0.00           N  
ATOM   2179  CA  ALA A 164     -49.131 134.731-214.952  1.00  0.00           C  
ATOM   2180  C   ALA A 164     -50.259 134.574-215.936  1.00  0.00           C  
ATOM   2181  O   ALA A 164     -50.229 135.036-217.059  1.00  0.00           O  
ATOM   2182  CB  ALA A 164     -48.061 133.663-215.187  1.00  0.00           C  
ATOM   2183  H   ALA A 164     -49.251 134.052-212.908  1.00  0.00           H  
ATOM   2184  HA  ALA A 164     -48.726 135.690-215.064  1.00  0.00           H  
ATOM   2185  HB1 ALA A 164     -48.453 132.694-214.916  1.00  0.00           H  
ATOM   2186  HB2 ALA A 164     -47.193 133.882-214.582  1.00  0.00           H  
ATOM   2187  HB3 ALA A 164     -47.780 133.658-216.230  1.00  0.00           H  
ATOM   2188  N   VAL A 165     -51.251 133.931-215.476  1.00  0.00           N  
ATOM   2189  CA  VAL A 165     -52.453 133.690-216.263  1.00  0.00           C  
ATOM   2190  C   VAL A 165     -53.005 135.024-216.738  1.00  0.00           C  
ATOM   2191  O   VAL A 165     -53.214 135.261-217.910  1.00  0.00           O  
ATOM   2192  CB  VAL A 165     -53.493 133.010-215.371  1.00  0.00           C  
ATOM   2193  CG1 VAL A 165     -54.905 133.329-215.877  1.00  0.00           C  
ATOM   2194  CG2 VAL A 165     -53.256 131.503-215.384  1.00  0.00           C  
ATOM   2195  H   VAL A 165     -51.199 133.610-214.591  1.00  0.00           H  
ATOM   2196  HA  VAL A 165     -52.204 133.062-217.074  1.00  0.00           H  
ATOM   2197  HB  VAL A 165     -53.387 133.377-214.360  1.00  0.00           H  
ATOM   2198 HG11 VAL A 165     -55.568 132.512-215.632  1.00  0.00           H  
ATOM   2199 HG12 VAL A 165     -54.882 133.465-216.948  1.00  0.00           H  
ATOM   2200 HG13 VAL A 165     -55.263 134.237-215.405  1.00  0.00           H  
ATOM   2201 HG21 VAL A 165     -52.241 131.303-215.067  1.00  0.00           H  
ATOM   2202 HG22 VAL A 165     -53.403 131.124-216.384  1.00  0.00           H  
ATOM   2203 HG23 VAL A 165     -53.946 131.023-214.708  1.00  0.00           H  
ATOM   2204  N   GLN A 166     -53.258 135.886-215.801  1.00  0.00           N  
ATOM   2205  CA  GLN A 166     -53.813 137.205-216.088  1.00  0.00           C  
ATOM   2206  C   GLN A 166     -52.720 138.145-216.610  1.00  0.00           C  
ATOM   2207  O   GLN A 166     -52.960 138.981-217.458  1.00  0.00           O  
ATOM   2208  CB  GLN A 166     -54.336 137.695-214.758  1.00  0.00           C  
ATOM   2209  CG  GLN A 166     -54.934 139.067-214.902  1.00  0.00           C  
ATOM   2210  CD  GLN A 166     -56.296 139.118-214.205  1.00  0.00           C  
ATOM   2211  OE1 GLN A 166     -56.703 140.152-213.713  1.00  0.00           O  
ATOM   2212  NE2 GLN A 166     -57.021 138.035-214.144  1.00  0.00           N  
ATOM   2213  H   GLN A 166     -53.089 135.657-214.865  1.00  0.00           H  
ATOM   2214  HA  GLN A 166     -54.621 137.131-216.798  1.00  0.00           H  
ATOM   2215  HB2 GLN A 166     -55.079 137.002-214.395  1.00  0.00           H  
ATOM   2216  HB3 GLN A 166     -53.515 137.739-214.064  1.00  0.00           H  
ATOM   2217  HG2 GLN A 166     -54.265 139.767-214.454  1.00  0.00           H  
ATOM   2218  HG3 GLN A 166     -55.048 139.291-215.940  1.00  0.00           H  
ATOM   2219 HE21 GLN A 166     -56.692 137.208-214.540  1.00  0.00           H  
ATOM   2220 HE22 GLN A 166     -57.890 138.048-213.702  1.00  0.00           H  
ATOM   2221  N   MET A 167     -51.526 138.024-216.095  1.00  0.00           N  
ATOM   2222  CA  MET A 167     -50.422 138.922-216.544  1.00  0.00           C  
ATOM   2223  C   MET A 167     -50.289 138.899-218.073  1.00  0.00           C  
ATOM   2224  O   MET A 167     -49.591 139.709-218.649  1.00  0.00           O  
ATOM   2225  CB  MET A 167     -49.108 138.456-215.916  1.00  0.00           C  
ATOM   2226  CG  MET A 167     -48.150 139.642-215.800  1.00  0.00           C  
ATOM   2227  SD  MET A 167     -46.636 139.116-214.960  1.00  0.00           S  
ATOM   2228  CE  MET A 167     -45.552 139.143-216.408  1.00  0.00           C  
ATOM   2229  H   MET A 167     -51.358 137.354-215.393  1.00  0.00           H  
ATOM   2230  HA  MET A 167     -50.630 139.930-216.219  1.00  0.00           H  
ATOM   2231  HB2 MET A 167     -49.301 138.050-214.935  1.00  0.00           H  
ATOM   2232  HB3 MET A 167     -48.663 137.694-216.539  1.00  0.00           H  
ATOM   2233  HG2 MET A 167     -47.907 140.007-216.787  1.00  0.00           H  
ATOM   2234  HG3 MET A 167     -48.622 140.430-215.232  1.00  0.00           H  
ATOM   2235  HE1 MET A 167     -45.478 140.155-216.783  1.00  0.00           H  
ATOM   2236  HE2 MET A 167     -45.959 138.507-217.177  1.00  0.00           H  
ATOM   2237  HE3 MET A 167     -44.570 138.785-216.129  1.00  0.00           H  
ATOM   2238  N   GLU A 168     -50.943 137.985-218.741  1.00  0.00           N  
ATOM   2239  CA  GLU A 168     -50.832 137.933-220.226  1.00  0.00           C  
ATOM   2240  C   GLU A 168     -51.661 139.058-220.854  1.00  0.00           C  
ATOM   2241  O   GLU A 168     -51.169 139.832-221.650  1.00  0.00           O  
ATOM   2242  CB  GLU A 168     -51.349 136.582-220.726  1.00  0.00           C  
ATOM   2243  CG  GLU A 168     -50.271 135.515-220.517  1.00  0.00           C  
ATOM   2244  CD  GLU A 168     -50.810 134.153-220.959  1.00  0.00           C  
ATOM   2245  OE1 GLU A 168     -51.835 134.130-221.618  1.00  0.00           O  
ATOM   2246  OE2 GLU A 168     -50.186 133.157-220.631  1.00  0.00           O  
ATOM   2247  H   GLU A 168     -51.501 137.333-218.273  1.00  0.00           H  
ATOM   2248  HA  GLU A 168     -49.797 138.048-220.513  1.00  0.00           H  
ATOM   2249  HB2 GLU A 168     -52.236 136.309-220.175  1.00  0.00           H  
ATOM   2250  HB3 GLU A 168     -51.584 136.653-221.778  1.00  0.00           H  
ATOM   2251  HG2 GLU A 168     -49.398 135.765-221.102  1.00  0.00           H  
ATOM   2252  HG3 GLU A 168     -50.003 135.474-219.471  1.00  0.00           H  
ATOM   2253  N   ALA A 169     -52.919 139.146-220.516  1.00  0.00           N  
ATOM   2254  CA  ALA A 169     -53.779 140.212-221.109  1.00  0.00           C  
ATOM   2255  C   ALA A 169     -53.791 141.453-220.211  1.00  0.00           C  
ATOM   2256  O   ALA A 169     -53.627 142.563-220.675  1.00  0.00           O  
ATOM   2257  CB  ALA A 169     -55.206 139.684-221.261  1.00  0.00           C  
ATOM   2258  H   ALA A 169     -53.302 138.505-219.880  1.00  0.00           H  
ATOM   2259  HA  ALA A 169     -53.393 140.480-222.082  1.00  0.00           H  
ATOM   2260  HB1 ALA A 169     -55.420 138.987-220.464  1.00  0.00           H  
ATOM   2261  HB2 ALA A 169     -55.306 139.183-222.214  1.00  0.00           H  
ATOM   2262  HB3 ALA A 169     -55.903 140.509-221.215  1.00  0.00           H  
ATOM   2263  N   ALA A 170     -54.000 141.277-218.934  1.00  0.00           N  
ATOM   2264  CA  ALA A 170     -54.045 142.451-218.012  1.00  0.00           C  
ATOM   2265  C   ALA A 170     -52.808 143.330-218.219  1.00  0.00           C  
ATOM   2266  O   ALA A 170     -52.915 144.511-218.483  1.00  0.00           O  
ATOM   2267  CB  ALA A 170     -54.079 141.957-216.565  1.00  0.00           C  
ATOM   2268  H   ALA A 170     -54.144 140.375-218.583  1.00  0.00           H  
ATOM   2269  HA  ALA A 170     -54.933 143.030-218.213  1.00  0.00           H  
ATOM   2270  HB1 ALA A 170     -53.281 141.247-216.408  1.00  0.00           H  
ATOM   2271  HB2 ALA A 170     -55.029 141.480-216.371  1.00  0.00           H  
ATOM   2272  HB3 ALA A 170     -53.953 142.794-215.895  1.00  0.00           H  
ATOM   2273  N   LEU A 171     -51.636 142.772-218.099  1.00  0.00           N  
ATOM   2274  CA  LEU A 171     -50.405 143.590-218.287  1.00  0.00           C  
ATOM   2275  C   LEU A 171     -50.486 144.327-219.626  1.00  0.00           C  
ATOM   2276  O   LEU A 171     -50.125 145.482-219.732  1.00  0.00           O  
ATOM   2277  CB  LEU A 171     -49.180 142.674-218.282  1.00  0.00           C  
ATOM   2278  CG  LEU A 171     -48.016 143.383-217.587  1.00  0.00           C  
ATOM   2279  CD1 LEU A 171     -48.213 143.321-216.071  1.00  0.00           C  
ATOM   2280  CD2 LEU A 171     -46.702 142.692-217.959  1.00  0.00           C  
ATOM   2281  H   LEU A 171     -51.566 141.821-217.882  1.00  0.00           H  
ATOM   2282  HA  LEU A 171     -50.322 144.307-217.484  1.00  0.00           H  
ATOM   2283  HB2 LEU A 171     -49.413 141.762-217.753  1.00  0.00           H  
ATOM   2284  HB3 LEU A 171     -48.901 142.438-219.299  1.00  0.00           H  
ATOM   2285  HG  LEU A 171     -47.982 144.415-217.903  1.00  0.00           H  
ATOM   2286 HD11 LEU A 171     -47.602 142.530-215.661  1.00  0.00           H  
ATOM   2287 HD12 LEU A 171     -49.253 143.122-215.851  1.00  0.00           H  
ATOM   2288 HD13 LEU A 171     -47.926 144.264-215.631  1.00  0.00           H  
ATOM   2289 HD21 LEU A 171     -46.006 142.776-217.137  1.00  0.00           H  
ATOM   2290 HD22 LEU A 171     -46.283 143.163-218.836  1.00  0.00           H  
ATOM   2291 HD23 LEU A 171     -46.890 141.649-218.165  1.00  0.00           H  
ATOM   2292  N   ARG A 172     -50.957 143.669-220.650  1.00  0.00           N  
ATOM   2293  CA  ARG A 172     -51.063 144.334-221.980  1.00  0.00           C  
ATOM   2294  C   ARG A 172     -52.237 145.316-221.973  1.00  0.00           C  
ATOM   2295  O   ARG A 172     -52.171 146.380-222.557  1.00  0.00           O  
ATOM   2296  CB  ARG A 172     -51.290 143.274-223.061  1.00  0.00           C  
ATOM   2297  CG  ARG A 172     -51.230 143.932-224.442  1.00  0.00           C  
ATOM   2298  CD  ARG A 172     -49.775 144.250-224.795  1.00  0.00           C  
ATOM   2299  NE  ARG A 172     -49.358 143.431-225.967  1.00  0.00           N  
ATOM   2300  CZ  ARG A 172     -48.144 143.531-226.434  1.00  0.00           C  
ATOM   2301  NH1 ARG A 172     -47.295 144.349-225.874  1.00  0.00           N  
ATOM   2302  NH2 ARG A 172     -47.778 142.813-227.461  1.00  0.00           N  
ATOM   2303  H   ARG A 172     -51.243 142.738-220.543  1.00  0.00           H  
ATOM   2304  HA  ARG A 172     -50.147 144.868-222.188  1.00  0.00           H  
ATOM   2305  HB2 ARG A 172     -50.524 142.517-222.989  1.00  0.00           H  
ATOM   2306  HB3 ARG A 172     -52.260 142.820-222.920  1.00  0.00           H  
ATOM   2307  HG2 ARG A 172     -51.640 143.257-225.178  1.00  0.00           H  
ATOM   2308  HG3 ARG A 172     -51.806 144.845-224.430  1.00  0.00           H  
ATOM   2309  HD2 ARG A 172     -49.685 145.300-225.038  1.00  0.00           H  
ATOM   2310  HD3 ARG A 172     -49.140 144.022-223.952  1.00  0.00           H  
ATOM   2311  HE  ARG A 172     -49.996 142.818-226.388  1.00  0.00           H  
ATOM   2312 HH11 ARG A 172     -47.575 144.899-225.087  1.00  0.00           H  
ATOM   2313 HH12 ARG A 172     -46.364 144.425-226.232  1.00  0.00           H  
ATOM   2314 HH21 ARG A 172     -48.428 142.186-227.889  1.00  0.00           H  
ATOM   2315 HH22 ARG A 172     -46.847 142.889-227.817  1.00  0.00           H  
ATOM   2316  N   SER A 173     -53.311 144.968-221.318  1.00  0.00           N  
ATOM   2317  CA  SER A 173     -54.490 145.879-221.277  1.00  0.00           C  
ATOM   2318  C   SER A 173     -54.074 147.243-220.720  1.00  0.00           C  
ATOM   2319  O   SER A 173     -54.526 148.274-221.179  1.00  0.00           O  
ATOM   2320  CB  SER A 173     -55.567 145.271-220.379  1.00  0.00           C  
ATOM   2321  OG  SER A 173     -55.317 143.886-220.210  1.00  0.00           O  
ATOM   2322  H   SER A 173     -53.343 144.105-220.856  1.00  0.00           H  
ATOM   2323  HA  SER A 173     -54.888 146.004-222.272  1.00  0.00           H  
ATOM   2324  HB2 SER A 173     -55.553 145.759-219.417  1.00  0.00           H  
ATOM   2325  HB3 SER A 173     -56.533 145.405-220.839  1.00  0.00           H  
ATOM   2326  HG  SER A 173     -55.882 143.568-219.502  1.00  0.00           H  
ATOM   2327  N   LYS A 174     -53.222 147.260-219.734  1.00  0.00           N  
ATOM   2328  CA  LYS A 174     -52.787 148.562-219.151  1.00  0.00           C  
ATOM   2329  C   LYS A 174     -51.849 149.284-220.123  1.00  0.00           C  
ATOM   2330  O   LYS A 174     -52.103 150.400-220.533  1.00  0.00           O  
ATOM   2331  CB  LYS A 174     -52.049 148.309-217.836  1.00  0.00           C  
ATOM   2332  CG  LYS A 174     -51.647 149.648-217.210  1.00  0.00           C  
ATOM   2333  CD  LYS A 174     -50.271 149.517-216.552  1.00  0.00           C  
ATOM   2334  CE  LYS A 174     -49.189 149.967-217.535  1.00  0.00           C  
ATOM   2335  NZ  LYS A 174     -49.043 148.950-218.615  1.00  0.00           N  
ATOM   2336  H   LYS A 174     -52.872 146.419-219.374  1.00  0.00           H  
ATOM   2337  HA  LYS A 174     -53.652 149.179-218.962  1.00  0.00           H  
ATOM   2338  HB2 LYS A 174     -52.697 147.774-217.157  1.00  0.00           H  
ATOM   2339  HB3 LYS A 174     -51.164 147.720-218.028  1.00  0.00           H  
ATOM   2340  HG2 LYS A 174     -51.607 150.408-217.976  1.00  0.00           H  
ATOM   2341  HG3 LYS A 174     -52.376 149.929-216.465  1.00  0.00           H  
ATOM   2342  HD2 LYS A 174     -50.236 150.137-215.668  1.00  0.00           H  
ATOM   2343  HD3 LYS A 174     -50.100 148.487-216.273  1.00  0.00           H  
ATOM   2344  HE2 LYS A 174     -49.467 150.915-217.968  1.00  0.00           H  
ATOM   2345  HE3 LYS A 174     -48.249 150.072-217.012  1.00  0.00           H  
ATOM   2346  HZ1 LYS A 174     -48.036 148.747-218.767  1.00  0.00           H  
ATOM   2347  HZ2 LYS A 174     -49.461 149.319-219.494  1.00  0.00           H  
ATOM   2348  HZ3 LYS A 174     -49.534 148.077-218.338  1.00  0.00           H  
ATOM   2349  N   GLU A 175     -50.760 148.662-220.483  1.00  0.00           N  
ATOM   2350  CA  GLU A 175     -49.798 149.318-221.414  1.00  0.00           C  
ATOM   2351  C   GLU A 175     -50.506 149.696-222.717  1.00  0.00           C  
ATOM   2352  O   GLU A 175     -50.412 150.814-223.183  1.00  0.00           O  
ATOM   2353  CB  GLU A 175     -48.651 148.353-221.722  1.00  0.00           C  
ATOM   2354  CG  GLU A 175     -47.329 149.122-221.733  1.00  0.00           C  
ATOM   2355  CD  GLU A 175     -46.328 148.401-222.640  1.00  0.00           C  
ATOM   2356  OE1 GLU A 175     -46.768 147.702-223.538  1.00  0.00           O  
ATOM   2357  OE2 GLU A 175     -45.138 148.560-222.419  1.00  0.00           O  
ATOM   2358  H   GLU A 175     -50.569 147.767-220.133  1.00  0.00           H  
ATOM   2359  HA  GLU A 175     -49.401 150.209-220.951  1.00  0.00           H  
ATOM   2360  HB2 GLU A 175     -48.615 147.585-220.965  1.00  0.00           H  
ATOM   2361  HB3 GLU A 175     -48.813 147.898-222.688  1.00  0.00           H  
ATOM   2362  HG2 GLU A 175     -47.496 150.121-222.105  1.00  0.00           H  
ATOM   2363  HG3 GLU A 175     -46.934 149.172-220.730  1.00  0.00           H  
ATOM   2364  N   GLU A 176     -51.208 148.773-223.313  1.00  0.00           N  
ATOM   2365  CA  GLU A 176     -51.911 149.081-224.590  1.00  0.00           C  
ATOM   2366  C   GLU A 176     -52.792 150.319-224.416  1.00  0.00           C  
ATOM   2367  O   GLU A 176     -52.953 151.109-225.326  1.00  0.00           O  
ATOM   2368  CB  GLU A 176     -52.777 147.888-224.996  1.00  0.00           C  
ATOM   2369  CG  GLU A 176     -54.156 147.998-224.338  1.00  0.00           C  
ATOM   2370  CD  GLU A 176     -55.021 148.982-225.127  1.00  0.00           C  
ATOM   2371  OE1 GLU A 176     -54.563 149.449-226.158  1.00  0.00           O  
ATOM   2372  OE2 GLU A 176     -56.127 149.253-224.688  1.00  0.00           O  
ATOM   2373  H   GLU A 176     -51.266 147.876-222.926  1.00  0.00           H  
ATOM   2374  HA  GLU A 176     -51.180 149.270-225.363  1.00  0.00           H  
ATOM   2375  HB2 GLU A 176     -52.892 147.875-226.068  1.00  0.00           H  
ATOM   2376  HB3 GLU A 176     -52.301 146.975-224.675  1.00  0.00           H  
ATOM   2377  HG2 GLU A 176     -54.629 147.028-224.331  1.00  0.00           H  
ATOM   2378  HG3 GLU A 176     -54.042 148.350-223.325  1.00  0.00           H  
ATOM   2379  N   TYR A 177     -53.371 150.497-223.261  1.00  0.00           N  
ATOM   2380  CA  TYR A 177     -54.242 151.683-223.045  1.00  0.00           C  
ATOM   2381  C   TYR A 177     -53.377 152.911-222.763  1.00  0.00           C  
ATOM   2382  O   TYR A 177     -53.704 154.015-223.150  1.00  0.00           O  
ATOM   2383  CB  TYR A 177     -55.170 151.422-221.857  1.00  0.00           C  
ATOM   2384  CG  TYR A 177     -56.583 151.226-222.355  1.00  0.00           C  
ATOM   2385  CD1 TYR A 177     -57.282 152.301-222.919  1.00  0.00           C  
ATOM   2386  CD2 TYR A 177     -57.193 149.970-222.256  1.00  0.00           C  
ATOM   2387  CE1 TYR A 177     -58.590 152.118-223.383  1.00  0.00           C  
ATOM   2388  CE2 TYR A 177     -58.501 149.787-222.720  1.00  0.00           C  
ATOM   2389  CZ  TYR A 177     -59.200 150.862-223.284  1.00  0.00           C  
ATOM   2390  OH  TYR A 177     -60.489 150.683-223.741  1.00  0.00           O  
ATOM   2391  H   TYR A 177     -53.234 149.851-222.535  1.00  0.00           H  
ATOM   2392  HA  TYR A 177     -54.834 151.858-223.932  1.00  0.00           H  
ATOM   2393  HB2 TYR A 177     -54.846 150.532-221.337  1.00  0.00           H  
ATOM   2394  HB3 TYR A 177     -55.138 152.264-221.184  1.00  0.00           H  
ATOM   2395  HD1 TYR A 177     -56.812 153.269-222.995  1.00  0.00           H  
ATOM   2396  HD2 TYR A 177     -56.654 149.141-221.821  1.00  0.00           H  
ATOM   2397  HE1 TYR A 177     -59.129 152.947-223.817  1.00  0.00           H  
ATOM   2398  HE2 TYR A 177     -58.972 148.818-222.645  1.00  0.00           H  
ATOM   2399  HH  TYR A 177     -60.723 149.760-223.618  1.00  0.00           H  
ATOM   2400  N   GLN A 178     -52.278 152.728-222.086  1.00  0.00           N  
ATOM   2401  CA  GLN A 178     -51.397 153.886-221.773  1.00  0.00           C  
ATOM   2402  C   GLN A 178     -50.630 154.302-223.029  1.00  0.00           C  
ATOM   2403  O   GLN A 178     -50.355 155.465-223.245  1.00  0.00           O  
ATOM   2404  CB  GLN A 178     -50.412 153.481-220.669  1.00  0.00           C  
ATOM   2405  CG  GLN A 178     -49.546 154.672-220.214  1.00  0.00           C  
ATOM   2406  CD  GLN A 178     -50.268 156.014-220.411  1.00  0.00           C  
ATOM   2407  OE1 GLN A 178     -51.419 156.175-220.066  1.00  0.00           O  
ATOM   2408  NE2 GLN A 178     -49.612 157.003-220.933  1.00  0.00           N  
ATOM   2409  H   GLN A 178     -52.035 151.830-221.779  1.00  0.00           H  
ATOM   2410  HA  GLN A 178     -52.008 154.703-221.438  1.00  0.00           H  
ATOM   2411  HB2 GLN A 178     -50.961 153.097-219.824  1.00  0.00           H  
ATOM   2412  HB3 GLN A 178     -49.765 152.703-221.047  1.00  0.00           H  
ATOM   2413  HG2 GLN A 178     -49.304 154.552-219.168  1.00  0.00           H  
ATOM   2414  HG3 GLN A 178     -48.631 154.678-220.788  1.00  0.00           H  
ATOM   2415 HE21 GLN A 178     -48.679 156.882-221.186  1.00  0.00           H  
ATOM   2416 HE22 GLN A 178     -50.052 157.868-221.072  1.00  0.00           H  
ATOM   2417  N   LYS A 179     -50.285 153.359-223.863  1.00  0.00           N  
ATOM   2418  CA  LYS A 179     -49.540 153.701-225.106  1.00  0.00           C  
ATOM   2419  C   LYS A 179     -50.492 154.371-226.099  1.00  0.00           C  
ATOM   2420  O   LYS A 179     -50.096 155.207-226.886  1.00  0.00           O  
ATOM   2421  CB  LYS A 179     -48.970 152.424-225.727  1.00  0.00           C  
ATOM   2422  CG  LYS A 179     -48.302 152.759-227.062  1.00  0.00           C  
ATOM   2423  CD  LYS A 179     -49.246 152.393-228.210  1.00  0.00           C  
ATOM   2424  CE  LYS A 179     -48.538 152.626-229.546  1.00  0.00           C  
ATOM   2425  NZ  LYS A 179     -48.199 154.071-229.684  1.00  0.00           N  
ATOM   2426  H   LYS A 179     -50.519 152.426-223.672  1.00  0.00           H  
ATOM   2427  HA  LYS A 179     -48.732 154.378-224.867  1.00  0.00           H  
ATOM   2428  HB2 LYS A 179     -48.239 151.994-225.058  1.00  0.00           H  
ATOM   2429  HB3 LYS A 179     -49.769 151.716-225.891  1.00  0.00           H  
ATOM   2430  HG2 LYS A 179     -48.082 153.816-227.100  1.00  0.00           H  
ATOM   2431  HG3 LYS A 179     -47.385 152.197-227.157  1.00  0.00           H  
ATOM   2432  HD2 LYS A 179     -49.527 151.354-228.127  1.00  0.00           H  
ATOM   2433  HD3 LYS A 179     -50.130 153.011-228.159  1.00  0.00           H  
ATOM   2434  HE2 LYS A 179     -47.631 152.039-229.580  1.00  0.00           H  
ATOM   2435  HE3 LYS A 179     -49.189 152.330-230.355  1.00  0.00           H  
ATOM   2436  HZ1 LYS A 179     -49.073 154.633-229.690  1.00  0.00           H  
ATOM   2437  HZ2 LYS A 179     -47.682 154.221-230.575  1.00  0.00           H  
ATOM   2438  HZ3 LYS A 179     -47.604 154.366-228.885  1.00  0.00           H  
ATOM   2439  N   VAL A 180     -51.744 154.007-226.068  1.00  0.00           N  
ATOM   2440  CA  VAL A 180     -52.723 154.623-227.008  1.00  0.00           C  
ATOM   2441  C   VAL A 180     -53.281 155.908-226.395  1.00  0.00           C  
ATOM   2442  O   VAL A 180     -53.277 156.955-227.011  1.00  0.00           O  
ATOM   2443  CB  VAL A 180     -53.868 153.643-227.267  1.00  0.00           C  
ATOM   2444  CG1 VAL A 180     -55.079 154.405-227.809  1.00  0.00           C  
ATOM   2445  CG2 VAL A 180     -53.423 152.597-228.293  1.00  0.00           C  
ATOM   2446  H   VAL A 180     -52.044 153.331-225.424  1.00  0.00           H  
ATOM   2447  HA  VAL A 180     -52.229 154.854-227.940  1.00  0.00           H  
ATOM   2448  HB  VAL A 180     -54.136 153.150-226.344  1.00  0.00           H  
ATOM   2449 HG11 VAL A 180     -55.590 154.896-226.993  1.00  0.00           H  
ATOM   2450 HG12 VAL A 180     -55.754 153.713-228.291  1.00  0.00           H  
ATOM   2451 HG13 VAL A 180     -54.750 155.143-228.524  1.00  0.00           H  
ATOM   2452 HG21 VAL A 180     -52.348 152.511-228.275  1.00  0.00           H  
ATOM   2453 HG22 VAL A 180     -53.744 152.900-229.278  1.00  0.00           H  
ATOM   2454 HG23 VAL A 180     -53.866 151.643-228.048  1.00  0.00           H  
ATOM   2455  N   LEU A 181     -53.766 155.839-225.184  1.00  0.00           N  
ATOM   2456  CA  LEU A 181     -54.325 157.057-224.534  1.00  0.00           C  
ATOM   2457  C   LEU A 181     -53.285 158.178-224.566  1.00  0.00           C  
ATOM   2458  O   LEU A 181     -53.606 159.329-224.786  1.00  0.00           O  
ATOM   2459  CB  LEU A 181     -54.687 156.742-223.082  1.00  0.00           C  
ATOM   2460  CG  LEU A 181     -55.997 155.952-223.041  1.00  0.00           C  
ATOM   2461  CD1 LEU A 181     -56.118 155.237-221.694  1.00  0.00           C  
ATOM   2462  CD2 LEU A 181     -57.178 156.910-223.217  1.00  0.00           C  
ATOM   2463  H   LEU A 181     -53.762 154.984-224.703  1.00  0.00           H  
ATOM   2464  HA  LEU A 181     -55.211 157.372-225.065  1.00  0.00           H  
ATOM   2465  HB2 LEU A 181     -53.899 156.156-222.633  1.00  0.00           H  
ATOM   2466  HB3 LEU A 181     -54.806 157.665-222.533  1.00  0.00           H  
ATOM   2467  HG  LEU A 181     -56.004 155.223-223.839  1.00  0.00           H  
ATOM   2468 HD11 LEU A 181     -57.133 154.898-221.556  1.00  0.00           H  
ATOM   2469 HD12 LEU A 181     -55.854 155.919-220.900  1.00  0.00           H  
ATOM   2470 HD13 LEU A 181     -55.450 154.387-221.677  1.00  0.00           H  
ATOM   2471 HD21 LEU A 181     -57.711 157.000-222.283  1.00  0.00           H  
ATOM   2472 HD22 LEU A 181     -57.844 156.525-223.975  1.00  0.00           H  
ATOM   2473 HD23 LEU A 181     -56.813 157.880-223.519  1.00  0.00           H  
ATOM   2474  N   SER A 182     -52.040 157.854-224.346  1.00  0.00           N  
ATOM   2475  CA  SER A 182     -50.981 158.902-224.360  1.00  0.00           C  
ATOM   2476  C   SER A 182     -51.008 159.639-225.700  1.00  0.00           C  
ATOM   2477  O   SER A 182     -50.710 160.815-225.778  1.00  0.00           O  
ATOM   2478  CB  SER A 182     -49.612 158.247-224.167  1.00  0.00           C  
ATOM   2479  OG  SER A 182     -48.629 159.253-223.972  1.00  0.00           O  
ATOM   2480  H   SER A 182     -51.801 156.920-224.168  1.00  0.00           H  
ATOM   2481  HA  SER A 182     -51.160 159.604-223.558  1.00  0.00           H  
ATOM   2482  HB2 SER A 182     -49.641 157.600-223.303  1.00  0.00           H  
ATOM   2483  HB3 SER A 182     -49.364 157.667-225.043  1.00  0.00           H  
ATOM   2484  HG  SER A 182     -48.718 159.896-224.680  1.00  0.00           H  
ATOM   2485  N   LYS A 183     -51.364 158.960-226.754  1.00  0.00           N  
ATOM   2486  CA  LYS A 183     -51.409 159.624-228.088  1.00  0.00           C  
ATOM   2487  C   LYS A 183     -52.785 160.261-228.296  1.00  0.00           C  
ATOM   2488  O   LYS A 183     -53.059 160.847-229.325  1.00  0.00           O  
ATOM   2489  CB  LYS A 183     -51.156 158.586-229.182  1.00  0.00           C  
ATOM   2490  CG  LYS A 183     -51.035 159.291-230.536  1.00  0.00           C  
ATOM   2491  CD  LYS A 183     -50.119 158.478-231.453  1.00  0.00           C  
ATOM   2492  CE  LYS A 183     -48.660 158.841-231.169  1.00  0.00           C  
ATOM   2493  NZ  LYS A 183     -47.768 157.793-231.738  1.00  0.00           N  
ATOM   2494  H   LYS A 183     -51.601 158.013-226.672  1.00  0.00           H  
ATOM   2495  HA  LYS A 183     -50.648 160.390-228.134  1.00  0.00           H  
ATOM   2496  HB2 LYS A 183     -50.239 158.056-228.970  1.00  0.00           H  
ATOM   2497  HB3 LYS A 183     -51.979 157.887-229.213  1.00  0.00           H  
ATOM   2498  HG2 LYS A 183     -52.013 159.375-230.986  1.00  0.00           H  
ATOM   2499  HG3 LYS A 183     -50.619 160.276-230.393  1.00  0.00           H  
ATOM   2500  HD2 LYS A 183     -50.270 157.424-231.272  1.00  0.00           H  
ATOM   2501  HD3 LYS A 183     -50.351 158.703-232.483  1.00  0.00           H  
ATOM   2502  HE2 LYS A 183     -48.431 159.795-231.622  1.00  0.00           H  
ATOM   2503  HE3 LYS A 183     -48.507 158.903-230.102  1.00  0.00           H  
ATOM   2504  HZ1 LYS A 183     -46.813 157.895-231.339  1.00  0.00           H  
ATOM   2505  HZ2 LYS A 183     -47.725 157.898-232.773  1.00  0.00           H  
ATOM   2506  HZ3 LYS A 183     -48.141 156.852-231.500  1.00  0.00           H  
ATOM   2507  N   HIS A 184     -53.654 160.150-227.329  1.00  0.00           N  
ATOM   2508  CA  HIS A 184     -55.011 160.748-227.475  1.00  0.00           C  
ATOM   2509  C   HIS A 184     -55.134 161.974-226.568  1.00  0.00           C  
ATOM   2510  O   HIS A 184     -56.178 162.239-226.007  1.00  0.00           O  
ATOM   2511  CB  HIS A 184     -56.068 159.715-227.081  1.00  0.00           C  
ATOM   2512  CG  HIS A 184     -56.298 158.771-228.228  1.00  0.00           C  
ATOM   2513  ND1 HIS A 184     -56.248 159.186-229.549  1.00  0.00           N  
ATOM   2514  CD2 HIS A 184     -56.580 157.428-228.269  1.00  0.00           C  
ATOM   2515  CE1 HIS A 184     -56.494 158.113-230.323  1.00  0.00           C  
ATOM   2516  NE2 HIS A 184     -56.703 157.015-229.593  1.00  0.00           N  
ATOM   2517  H   HIS A 184     -53.415 159.673-226.506  1.00  0.00           H  
ATOM   2518  HA  HIS A 184     -55.164 161.045-228.502  1.00  0.00           H  
ATOM   2519  HB2 HIS A 184     -55.725 159.160-226.221  1.00  0.00           H  
ATOM   2520  HB3 HIS A 184     -56.992 160.218-226.838  1.00  0.00           H  
ATOM   2521  HD1 HIS A 184     -56.067 160.097-229.864  1.00  0.00           H  
ATOM   2522  HD2 HIS A 184     -56.689 156.788-227.406  1.00  0.00           H  
ATOM   2523  HE1 HIS A 184     -56.519 158.137-231.402  1.00  0.00           H  
ATOM   2524  N   ASN A 185     -54.075 162.722-226.418  1.00  0.00           N  
ATOM   2525  CA  ASN A 185     -54.132 163.930-225.547  1.00  0.00           C  
ATOM   2526  C   ASN A 185     -54.281 163.502-224.086  1.00  0.00           C  
ATOM   2527  O   ASN A 185     -55.229 163.863-223.418  1.00  0.00           O  
ATOM   2528  CB  ASN A 185     -55.326 164.796-225.951  1.00  0.00           C  
ATOM   2529  CG  ASN A 185     -55.118 166.224-225.442  1.00  0.00           C  
ATOM   2530  OD1 ASN A 185     -55.947 167.085-225.659  1.00  0.00           O  
ATOM   2531  ND2 ASN A 185     -54.036 166.514-224.770  1.00  0.00           N  
ATOM   2532  H   ASN A 185     -53.243 162.491-226.880  1.00  0.00           H  
ATOM   2533  HA  ASN A 185     -53.221 164.499-225.663  1.00  0.00           H  
ATOM   2534  HB2 ASN A 185     -55.416 164.807-227.027  1.00  0.00           H  
ATOM   2535  HB3 ASN A 185     -56.228 164.389-225.519  1.00  0.00           H  
ATOM   2536 HD21 ASN A 185     -53.361 165.809-224.596  1.00  0.00           H  
ATOM   2537 HD22 ASN A 185     -53.897 167.438-224.438  1.00  0.00           H  
ATOM   2538  N   PHE A 186     -53.352 162.736-223.588  1.00  0.00           N  
ATOM   2539  CA  PHE A 186     -53.435 162.283-222.170  1.00  0.00           C  
ATOM   2540  C   PHE A 186     -52.023 162.041-221.634  1.00  0.00           C  
ATOM   2541  O   PHE A 186     -51.064 162.015-222.381  1.00  0.00           O  
ATOM   2542  CB  PHE A 186     -54.243 160.985-222.098  1.00  0.00           C  
ATOM   2543  CG  PHE A 186     -55.689 161.272-222.426  1.00  0.00           C  
ATOM   2544  CD1 PHE A 186     -56.532 161.819-221.451  1.00  0.00           C  
ATOM   2545  CD2 PHE A 186     -56.186 160.991-223.704  1.00  0.00           C  
ATOM   2546  CE1 PHE A 186     -57.872 162.085-221.755  1.00  0.00           C  
ATOM   2547  CE2 PHE A 186     -57.526 161.257-224.008  1.00  0.00           C  
ATOM   2548  CZ  PHE A 186     -58.369 161.805-223.034  1.00  0.00           C  
ATOM   2549  H   PHE A 186     -52.595 162.457-224.145  1.00  0.00           H  
ATOM   2550  HA  PHE A 186     -53.921 163.044-221.577  1.00  0.00           H  
ATOM   2551  HB2 PHE A 186     -53.847 160.275-222.809  1.00  0.00           H  
ATOM   2552  HB3 PHE A 186     -54.176 160.572-221.103  1.00  0.00           H  
ATOM   2553  HD1 PHE A 186     -56.149 162.035-220.465  1.00  0.00           H  
ATOM   2554  HD2 PHE A 186     -55.535 160.569-224.457  1.00  0.00           H  
ATOM   2555  HE1 PHE A 186     -58.523 162.507-221.003  1.00  0.00           H  
ATOM   2556  HE2 PHE A 186     -57.910 161.041-224.994  1.00  0.00           H  
ATOM   2557  HZ  PHE A 186     -59.404 162.010-223.268  1.00  0.00           H  
ATOM   2558  N   GLY A 187     -51.883 161.862-220.349  1.00  0.00           N  
ATOM   2559  CA  GLY A 187     -50.528 161.621-219.777  1.00  0.00           C  
ATOM   2560  C   GLY A 187     -50.444 160.168-219.307  1.00  0.00           C  
ATOM   2561  O   GLY A 187     -51.300 159.366-219.621  1.00  0.00           O  
ATOM   2562  H   GLY A 187     -52.669 161.883-219.759  1.00  0.00           H  
ATOM   2563  HA2 GLY A 187     -49.777 161.803-220.531  1.00  0.00           H  
ATOM   2564  HA3 GLY A 187     -50.372 162.286-218.942  1.00  0.00           H  
ATOM   2565  N   PRO A 188     -49.431 159.823-218.551  1.00  0.00           N  
ATOM   2566  CA  PRO A 188     -49.277 158.435-218.038  1.00  0.00           C  
ATOM   2567  C   PRO A 188     -50.492 158.034-217.206  1.00  0.00           C  
ATOM   2568  O   PRO A 188     -50.698 158.527-216.115  1.00  0.00           O  
ATOM   2569  CB  PRO A 188     -48.011 158.476-217.174  1.00  0.00           C  
ATOM   2570  CG  PRO A 188     -47.704 159.923-216.952  1.00  0.00           C  
ATOM   2571  CD  PRO A 188     -48.338 160.698-218.105  1.00  0.00           C  
ATOM   2572  HA  PRO A 188     -49.138 157.747-218.857  1.00  0.00           H  
ATOM   2573  HB2 PRO A 188     -48.191 157.986-216.229  1.00  0.00           H  
ATOM   2574  HB3 PRO A 188     -47.192 157.998-217.690  1.00  0.00           H  
ATOM   2575  HG2 PRO A 188     -48.125 160.249-216.013  1.00  0.00           H  
ATOM   2576  HG3 PRO A 188     -46.635 160.077-216.948  1.00  0.00           H  
ATOM   2577  HD2 PRO A 188     -48.720 161.644-217.753  1.00  0.00           H  
ATOM   2578  HD3 PRO A 188     -47.623 160.849-218.900  1.00  0.00           H  
ATOM   2579  N   ILE A 189     -51.320 157.171-217.725  1.00  0.00           N  
ATOM   2580  CA  ILE A 189     -52.539 156.780-216.968  1.00  0.00           C  
ATOM   2581  C   ILE A 189     -52.190 156.451-215.524  1.00  0.00           C  
ATOM   2582  O   ILE A 189     -51.042 156.325-215.148  1.00  0.00           O  
ATOM   2583  CB  ILE A 189     -53.234 155.568-217.595  1.00  0.00           C  
ATOM   2584  CG1 ILE A 189     -52.225 154.626-218.275  1.00  0.00           C  
ATOM   2585  CG2 ILE A 189     -54.251 156.055-218.620  1.00  0.00           C  
ATOM   2586  CD1 ILE A 189     -52.226 153.271-217.556  1.00  0.00           C  
ATOM   2587  H   ILE A 189     -51.155 156.805-218.619  1.00  0.00           H  
ATOM   2588  HA  ILE A 189     -53.228 157.614-216.973  1.00  0.00           H  
ATOM   2589  HB  ILE A 189     -53.762 155.032-216.820  1.00  0.00           H  
ATOM   2590 HG12 ILE A 189     -52.521 154.478-219.303  1.00  0.00           H  
ATOM   2591 HG13 ILE A 189     -51.230 155.049-218.241  1.00  0.00           H  
ATOM   2592 HG21 ILE A 189     -53.923 156.997-219.034  1.00  0.00           H  
ATOM   2593 HG22 ILE A 189     -55.204 156.188-218.133  1.00  0.00           H  
ATOM   2594 HG23 ILE A 189     -54.346 155.326-219.411  1.00  0.00           H  
ATOM   2595 HD11 ILE A 189     -51.266 152.795-217.686  1.00  0.00           H  
ATOM   2596 HD12 ILE A 189     -52.998 152.641-217.978  1.00  0.00           H  
ATOM   2597 HD13 ILE A 189     -52.414 153.420-216.501  1.00  0.00           H  
ATOM   2598  N   THR A 190     -53.200 156.327-214.717  1.00  0.00           N  
ATOM   2599  CA  THR A 190     -52.985 156.019-213.270  1.00  0.00           C  
ATOM   2600  C   THR A 190     -53.678 154.700-212.892  1.00  0.00           C  
ATOM   2601  O   THR A 190     -54.501 154.655-212.000  1.00  0.00           O  
ATOM   2602  CB  THR A 190     -53.562 157.154-212.421  1.00  0.00           C  
ATOM   2603  OG1 THR A 190     -54.981 157.111-212.478  1.00  0.00           O  
ATOM   2604  CG2 THR A 190     -53.067 158.498-212.960  1.00  0.00           C  
ATOM   2605  H   THR A 190     -54.108 156.449-215.072  1.00  0.00           H  
ATOM   2606  HA  THR A 190     -51.926 155.933-213.077  1.00  0.00           H  
ATOM   2607  HB  THR A 190     -53.239 157.040-211.398  1.00  0.00           H  
ATOM   2608  HG1 THR A 190     -55.261 157.601-213.256  1.00  0.00           H  
ATOM   2609 HG21 THR A 190     -53.116 158.494-214.038  1.00  0.00           H  
ATOM   2610 HG22 THR A 190     -52.047 158.657-212.645  1.00  0.00           H  
ATOM   2611 HG23 THR A 190     -53.691 159.291-212.574  1.00  0.00           H  
ATOM   2612  N   THR A 191     -53.320 153.627-213.539  1.00  0.00           N  
ATOM   2613  CA  THR A 191     -53.901 152.312-213.216  1.00  0.00           C  
ATOM   2614  C   THR A 191     -52.891 151.583-212.349  1.00  0.00           C  
ATOM   2615  O   THR A 191     -51.786 151.297-212.767  1.00  0.00           O  
ATOM   2616  CB  THR A 191     -54.156 151.518-214.497  1.00  0.00           C  
ATOM   2617  OG1 THR A 191     -54.963 152.289-215.378  1.00  0.00           O  
ATOM   2618  CG2 THR A 191     -54.876 150.215-214.149  1.00  0.00           C  
ATOM   2619  H   THR A 191     -52.641 153.678-214.208  1.00  0.00           H  
ATOM   2620  HA  THR A 191     -54.821 152.444-212.674  1.00  0.00           H  
ATOM   2621  HB  THR A 191     -53.217 151.289-214.973  1.00  0.00           H  
ATOM   2622  HG1 THR A 191     -55.837 151.892-215.403  1.00  0.00           H  
ATOM   2623 HG21 THR A 191     -54.381 149.388-214.636  1.00  0.00           H  
ATOM   2624 HG22 THR A 191     -55.902 150.270-214.483  1.00  0.00           H  
ATOM   2625 HG23 THR A 191     -54.854 150.067-213.078  1.00  0.00           H  
ATOM   2626  N   ASP A 192     -53.245 151.304-211.145  1.00  0.00           N  
ATOM   2627  CA  ASP A 192     -52.282 150.614-210.243  1.00  0.00           C  
ATOM   2628  C   ASP A 192     -52.209 149.133-210.610  1.00  0.00           C  
ATOM   2629  O   ASP A 192     -53.215 148.461-210.716  1.00  0.00           O  
ATOM   2630  CB  ASP A 192     -52.741 150.770-208.798  1.00  0.00           C  
ATOM   2631  CG  ASP A 192     -51.527 150.717-207.870  1.00  0.00           C  
ATOM   2632  OD1 ASP A 192     -50.833 149.716-207.891  1.00  0.00           O  
ATOM   2633  OD2 ASP A 192     -51.313 151.682-207.153  1.00  0.00           O  
ATOM   2634  H   ASP A 192     -54.137 151.560-210.832  1.00  0.00           H  
ATOM   2635  HA  ASP A 192     -51.304 151.059-210.357  1.00  0.00           H  
ATOM   2636  HB2 ASP A 192     -53.246 151.717-208.680  1.00  0.00           H  
ATOM   2637  HB3 ASP A 192     -53.416 149.971-208.555  1.00  0.00           H  
ATOM   2638  N   ILE A 193     -51.025 148.616-210.818  1.00  0.00           N  
ATOM   2639  CA  ILE A 193     -50.906 147.180-211.192  1.00  0.00           C  
ATOM   2640  C   ILE A 193     -49.964 146.458-210.224  1.00  0.00           C  
ATOM   2641  O   ILE A 193     -48.757 146.515-210.353  1.00  0.00           O  
ATOM   2642  CB  ILE A 193     -50.365 147.044-212.620  1.00  0.00           C  
ATOM   2643  CG1 ILE A 193     -50.980 148.128-213.531  1.00  0.00           C  
ATOM   2644  CG2 ILE A 193     -50.722 145.652-213.151  1.00  0.00           C  
ATOM   2645  CD1 ILE A 193     -51.976 147.503-214.516  1.00  0.00           C  
ATOM   2646  H   ILE A 193     -50.223 149.173-210.738  1.00  0.00           H  
ATOM   2647  HA  ILE A 193     -51.878 146.724-211.142  1.00  0.00           H  
ATOM   2648  HB  ILE A 193     -49.289 147.154-212.604  1.00  0.00           H  
ATOM   2649 HG12 ILE A 193     -51.494 148.861-212.931  1.00  0.00           H  
ATOM   2650 HG13 ILE A 193     -50.191 148.615-214.085  1.00  0.00           H  
ATOM   2651 HG21 ILE A 193     -50.164 144.905-212.605  1.00  0.00           H  
ATOM   2652 HG22 ILE A 193     -50.476 145.590-214.200  1.00  0.00           H  
ATOM   2653 HG23 ILE A 193     -51.781 145.480-213.017  1.00  0.00           H  
ATOM   2654 HD11 ILE A 193     -52.518 148.285-215.024  1.00  0.00           H  
ATOM   2655 HD12 ILE A 193     -52.669 146.875-213.977  1.00  0.00           H  
ATOM   2656 HD13 ILE A 193     -51.439 146.907-215.240  1.00  0.00           H  
ATOM   2657  N   ARG A 194     -50.513 145.763-209.264  1.00  0.00           N  
ATOM   2658  CA  ARG A 194     -49.665 145.014-208.289  1.00  0.00           C  
ATOM   2659  C   ARG A 194     -50.268 143.619-208.097  1.00  0.00           C  
ATOM   2660  O   ARG A 194     -51.452 143.424-208.270  1.00  0.00           O  
ATOM   2661  CB  ARG A 194     -49.635 145.759-206.950  1.00  0.00           C  
ATOM   2662  CG  ARG A 194     -49.788 147.262-207.196  1.00  0.00           C  
ATOM   2663  CD  ARG A 194     -49.184 148.044-206.024  1.00  0.00           C  
ATOM   2664  NE  ARG A 194     -50.121 148.014-204.863  1.00  0.00           N  
ATOM   2665  CZ  ARG A 194     -50.990 148.974-204.692  1.00  0.00           C  
ATOM   2666  NH1 ARG A 194     -51.045 149.965-205.539  1.00  0.00           N  
ATOM   2667  NH2 ARG A 194     -51.803 148.942-203.672  1.00  0.00           N  
ATOM   2668  H   ARG A 194     -51.489 145.724-209.189  1.00  0.00           H  
ATOM   2669  HA  ARG A 194     -48.661 144.923-208.679  1.00  0.00           H  
ATOM   2670  HB2 ARG A 194     -50.444 145.411-206.326  1.00  0.00           H  
ATOM   2671  HB3 ARG A 194     -48.694 145.569-206.456  1.00  0.00           H  
ATOM   2672  HG2 ARG A 194     -49.275 147.531-208.108  1.00  0.00           H  
ATOM   2673  HG3 ARG A 194     -50.836 147.508-207.290  1.00  0.00           H  
ATOM   2674  HD2 ARG A 194     -48.245 147.593-205.738  1.00  0.00           H  
ATOM   2675  HD3 ARG A 194     -49.015 149.067-206.323  1.00  0.00           H  
ATOM   2676  HE  ARG A 194     -50.083 147.274-204.223  1.00  0.00           H  
ATOM   2677 HH11 ARG A 194     -50.423 149.993-206.320  1.00  0.00           H  
ATOM   2678 HH12 ARG A 194     -51.712 150.699-205.405  1.00  0.00           H  
ATOM   2679 HH21 ARG A 194     -51.761 148.184-203.022  1.00  0.00           H  
ATOM   2680 HH22 ARG A 194     -52.469 149.677-203.540  1.00  0.00           H  
ATOM   2681  N   GLU A 195     -49.478 142.638-207.759  1.00  0.00           N  
ATOM   2682  CA  GLU A 195     -50.052 141.271-207.587  1.00  0.00           C  
ATOM   2683  C   GLU A 195     -49.626 140.669-206.247  1.00  0.00           C  
ATOM   2684  O   GLU A 195     -48.695 141.123-205.612  1.00  0.00           O  
ATOM   2685  CB  GLU A 195     -49.561 140.366-208.718  1.00  0.00           C  
ATOM   2686  CG  GLU A 195     -49.499 141.166-210.018  1.00  0.00           C  
ATOM   2687  CD  GLU A 195     -48.118 141.809-210.158  1.00  0.00           C  
ATOM   2688  OE1 GLU A 195     -47.923 142.877-209.603  1.00  0.00           O  
ATOM   2689  OE2 GLU A 195     -47.278 141.219-210.818  1.00  0.00           O  
ATOM   2690  H   GLU A 195     -48.519 142.793-207.635  1.00  0.00           H  
ATOM   2691  HA  GLU A 195     -51.129 141.330-207.623  1.00  0.00           H  
ATOM   2692  HB2 GLU A 195     -48.577 139.992-208.477  1.00  0.00           H  
ATOM   2693  HB3 GLU A 195     -50.242 139.537-208.837  1.00  0.00           H  
ATOM   2694  HG2 GLU A 195     -49.677 140.507-210.854  1.00  0.00           H  
ATOM   2695  HG3 GLU A 195     -50.255 141.937-209.999  1.00  0.00           H  
ATOM   2696  N   GLY A 196     -50.305 139.637-205.825  1.00  0.00           N  
ATOM   2697  CA  GLY A 196     -49.961 138.978-204.545  1.00  0.00           C  
ATOM   2698  C   GLY A 196     -50.982 139.357-203.475  1.00  0.00           C  
ATOM   2699  O   GLY A 196     -51.131 138.671-202.483  1.00  0.00           O  
ATOM   2700  H   GLY A 196     -51.042 139.294-206.354  1.00  0.00           H  
ATOM   2701  HA2 GLY A 196     -49.962 137.906-204.680  1.00  0.00           H  
ATOM   2702  HA3 GLY A 196     -48.982 139.298-204.237  1.00  0.00           H  
ATOM   2703  N   GLN A 197     -51.673 140.452-203.647  1.00  0.00           N  
ATOM   2704  CA  GLN A 197     -52.651 140.866-202.616  1.00  0.00           C  
ATOM   2705  C   GLN A 197     -53.892 141.471-203.232  1.00  0.00           C  
ATOM   2706  O   GLN A 197     -54.028 141.565-204.428  1.00  0.00           O  
ATOM   2707  CB  GLN A 197     -52.009 141.949-201.774  1.00  0.00           C  
ATOM   2708  CG  GLN A 197     -50.669 141.420-201.304  1.00  0.00           C  
ATOM   2709  CD  GLN A 197     -49.634 141.691-202.389  1.00  0.00           C  
ATOM   2710  OE1 GLN A 197     -48.797 140.856-202.668  1.00  0.00           O  
ATOM   2711  NE2 GLN A 197     -49.653 142.832-203.022  1.00  0.00           N  
ATOM   2712  H   GLN A 197     -51.533 141.008-204.431  1.00  0.00           H  
ATOM   2713  HA  GLN A 197     -52.902 140.035-201.993  1.00  0.00           H  
ATOM   2714  HB2 GLN A 197     -51.850 142.826-202.385  1.00  0.00           H  
ATOM   2715  HB3 GLN A 197     -52.651 142.210-200.933  1.00  0.00           H  
ATOM   2716  HG2 GLN A 197     -50.385 141.907-200.402  1.00  0.00           H  
ATOM   2717  HG3 GLN A 197     -50.741 140.356-201.139  1.00  0.00           H  
ATOM   2718 HE21 GLN A 197     -50.339 143.531-202.784  1.00  0.00           H  
ATOM   2719 HE22 GLN A 197     -48.997 142.988-203.751  1.00  0.00           H  
ATOM   2720  N   VAL A 198     -54.721 141.962-202.355  1.00  0.00           N  
ATOM   2721  CA  VAL A 198     -55.977 142.723-202.737  1.00  0.00           C  
ATOM   2722  C   VAL A 198     -57.305 142.020-202.487  1.00  0.00           C  
ATOM   2723  O   VAL A 198     -58.025 141.673-203.403  1.00  0.00           O  
ATOM   2724  CB  VAL A 198     -55.891 143.149-204.187  1.00  0.00           C  
ATOM   2725  CG1 VAL A 198     -57.153 143.897-204.629  1.00  0.00           C  
ATOM   2726  CG2 VAL A 198     -54.683 144.068-204.284  1.00  0.00           C  
ATOM   2727  H   VAL A 198     -54.449 141.895-201.416  1.00  0.00           H  
ATOM   2728  HA  VAL A 198     -55.987 143.623-202.144  1.00  0.00           H  
ATOM   2729  HB  VAL A 198     -55.772 142.287-204.808  1.00  0.00           H  
ATOM   2730 HG11 VAL A 198     -57.918 143.801-203.882  1.00  0.00           H  
ATOM   2731 HG12 VAL A 198     -57.506 143.478-205.557  1.00  0.00           H  
ATOM   2732 HG13 VAL A 198     -56.921 144.940-204.776  1.00  0.00           H  
ATOM   2733 HG21 VAL A 198     -55.004 145.049-204.590  1.00  0.00           H  
ATOM   2734 HG22 VAL A 198     -53.979 143.672-204.996  1.00  0.00           H  
ATOM   2735 HG23 VAL A 198     -54.219 144.133-203.304  1.00  0.00           H  
ATOM   2736  N   PHE A 199     -57.695 141.947-201.259  1.00  0.00           N  
ATOM   2737  CA  PHE A 199     -59.051 141.437-200.945  1.00  0.00           C  
ATOM   2738  C   PHE A 199     -59.441 141.761-199.506  1.00  0.00           C  
ATOM   2739  O   PHE A 199     -58.744 141.429-198.568  1.00  0.00           O  
ATOM   2740  CB  PHE A 199     -59.244 139.953-201.226  1.00  0.00           C  
ATOM   2741  CG  PHE A 199     -60.694 139.825-201.628  1.00  0.00           C  
ATOM   2742  CD1 PHE A 199     -61.105 140.317-202.873  1.00  0.00           C  
ATOM   2743  CD2 PHE A 199     -61.638 139.300-200.739  1.00  0.00           C  
ATOM   2744  CE1 PHE A 199     -62.455 140.282-203.231  1.00  0.00           C  
ATOM   2745  CE2 PHE A 199     -62.989 139.255-201.105  1.00  0.00           C  
ATOM   2746  CZ  PHE A 199     -63.396 139.747-202.350  1.00  0.00           C  
ATOM   2747  H   PHE A 199     -57.152 142.350-200.568  1.00  0.00           H  
ATOM   2748  HA  PHE A 199     -59.734 141.986-201.582  1.00  0.00           H  
ATOM   2749  HB2 PHE A 199     -58.601 139.636-202.034  1.00  0.00           H  
ATOM   2750  HB3 PHE A 199     -59.047 139.372-200.337  1.00  0.00           H  
ATOM   2751  HD1 PHE A 199     -60.376 140.723-203.559  1.00  0.00           H  
ATOM   2752  HD2 PHE A 199     -61.327 138.926-199.773  1.00  0.00           H  
ATOM   2753  HE1 PHE A 199     -62.770 140.671-204.186  1.00  0.00           H  
ATOM   2754  HE2 PHE A 199     -63.715 138.847-200.428  1.00  0.00           H  
ATOM   2755  HZ  PHE A 199     -64.440 139.725-202.626  1.00  0.00           H  
ATOM   2756  N   TYR A 200     -60.570 142.382-199.328  1.00  0.00           N  
ATOM   2757  CA  TYR A 200     -61.042 142.706-197.954  1.00  0.00           C  
ATOM   2758  C   TYR A 200     -62.564 142.870-197.986  1.00  0.00           C  
ATOM   2759  O   TYR A 200     -63.071 143.928-198.299  1.00  0.00           O  
ATOM   2760  CB  TYR A 200     -60.394 144.007-197.475  1.00  0.00           C  
ATOM   2761  CG  TYR A 200     -59.470 143.715-196.316  1.00  0.00           C  
ATOM   2762  CD1 TYR A 200     -58.127 143.399-196.553  1.00  0.00           C  
ATOM   2763  CD2 TYR A 200     -59.958 143.761-195.004  1.00  0.00           C  
ATOM   2764  CE1 TYR A 200     -57.272 143.127-195.478  1.00  0.00           C  
ATOM   2765  CE2 TYR A 200     -59.103 143.490-193.929  1.00  0.00           C  
ATOM   2766  CZ  TYR A 200     -57.760 143.173-194.166  1.00  0.00           C  
ATOM   2767  OH  TYR A 200     -56.917 142.907-193.106  1.00  0.00           O  
ATOM   2768  H   TYR A 200     -61.117 142.621-200.104  1.00  0.00           H  
ATOM   2769  HA  TYR A 200     -60.781 141.900-197.282  1.00  0.00           H  
ATOM   2770  HB2 TYR A 200     -59.828 144.446-198.283  1.00  0.00           H  
ATOM   2771  HB3 TYR A 200     -61.162 144.694-197.159  1.00  0.00           H  
ATOM   2772  HD1 TYR A 200     -57.751 143.363-197.564  1.00  0.00           H  
ATOM   2773  HD2 TYR A 200     -60.994 144.006-194.822  1.00  0.00           H  
ATOM   2774  HE1 TYR A 200     -56.236 142.883-195.661  1.00  0.00           H  
ATOM   2775  HE2 TYR A 200     -59.479 143.526-192.918  1.00  0.00           H  
ATOM   2776  HH  TYR A 200     -57.129 142.032-192.771  1.00  0.00           H  
ATOM   2777  N   TYR A 201     -63.298 141.831-197.680  1.00  0.00           N  
ATOM   2778  CA  TYR A 201     -64.787 141.934-197.729  1.00  0.00           C  
ATOM   2779  C   TYR A 201     -65.269 143.175-196.982  1.00  0.00           C  
ATOM   2780  O   TYR A 201     -64.972 143.376-195.821  1.00  0.00           O  
ATOM   2781  CB  TYR A 201     -65.404 140.717-197.044  1.00  0.00           C  
ATOM   2782  CG  TYR A 201     -65.446 139.557-197.996  1.00  0.00           C  
ATOM   2783  CD1 TYR A 201     -66.378 139.540-199.040  1.00  0.00           C  
ATOM   2784  CD2 TYR A 201     -64.554 138.496-197.830  1.00  0.00           C  
ATOM   2785  CE1 TYR A 201     -66.415 138.451-199.920  1.00  0.00           C  
ATOM   2786  CE2 TYR A 201     -64.590 137.410-198.705  1.00  0.00           C  
ATOM   2787  CZ  TYR A 201     -65.520 137.385-199.753  1.00  0.00           C  
ATOM   2788  OH  TYR A 201     -65.555 136.312-200.620  1.00  0.00           O  
ATOM   2789  H   TYR A 201     -62.873 140.971-197.448  1.00  0.00           H  
ATOM   2790  HA  TYR A 201     -65.118 141.976-198.756  1.00  0.00           H  
ATOM   2791  HB2 TYR A 201     -64.809 140.451-196.182  1.00  0.00           H  
ATOM   2792  HB3 TYR A 201     -66.408 140.955-196.725  1.00  0.00           H  
ATOM   2793  HD1 TYR A 201     -67.067 140.366-199.166  1.00  0.00           H  
ATOM   2794  HD2 TYR A 201     -63.838 138.515-197.023  1.00  0.00           H  
ATOM   2795  HE1 TYR A 201     -67.131 138.434-200.727  1.00  0.00           H  
ATOM   2796  HE2 TYR A 201     -63.897 136.597-198.573  1.00  0.00           H  
ATOM   2797  HH  TYR A 201     -65.076 136.558-201.416  1.00  0.00           H  
ATOM   2798  N   ALA A 202     -66.040 143.996-197.643  1.00  0.00           N  
ATOM   2799  CA  ALA A 202     -66.579 145.203-196.999  1.00  0.00           C  
ATOM   2800  C   ALA A 202     -67.842 144.804-196.243  1.00  0.00           C  
ATOM   2801  O   ALA A 202     -68.134 143.635-196.084  1.00  0.00           O  
ATOM   2802  CB  ALA A 202     -66.922 146.220-198.082  1.00  0.00           C  
ATOM   2803  H   ALA A 202     -66.283 143.807-198.567  1.00  0.00           H  
ATOM   2804  HA  ALA A 202     -65.853 145.616-196.317  1.00  0.00           H  
ATOM   2805  HB1 ALA A 202     -66.011 146.587-198.531  1.00  0.00           H  
ATOM   2806  HB2 ALA A 202     -67.465 147.044-197.645  1.00  0.00           H  
ATOM   2807  HB3 ALA A 202     -67.528 145.739-198.841  1.00  0.00           H  
ATOM   2808  N   GLU A 203     -68.602 145.750-195.787  1.00  0.00           N  
ATOM   2809  CA  GLU A 203     -69.849 145.392-195.059  1.00  0.00           C  
ATOM   2810  C   GLU A 203     -70.902 144.941-196.077  1.00  0.00           C  
ATOM   2811  O   GLU A 203     -70.631 144.850-197.258  1.00  0.00           O  
ATOM   2812  CB  GLU A 203     -70.337 146.586-194.236  1.00  0.00           C  
ATOM   2813  CG  GLU A 203     -71.085 147.563-195.127  1.00  0.00           C  
ATOM   2814  CD  GLU A 203     -70.678 148.990-194.748  1.00  0.00           C  
ATOM   2815  OE1 GLU A 203     -69.650 149.439-195.227  1.00  0.00           O  
ATOM   2816  OE2 GLU A 203     -71.397 149.606-193.981  1.00  0.00           O  
ATOM   2817  H   GLU A 203     -68.367 146.688-195.949  1.00  0.00           H  
ATOM   2818  HA  GLU A 203     -69.637 144.567-194.394  1.00  0.00           H  
ATOM   2819  HB2 GLU A 203     -70.992 146.242-193.449  1.00  0.00           H  
ATOM   2820  HB3 GLU A 203     -69.487 147.085-193.796  1.00  0.00           H  
ATOM   2821  HG2 GLU A 203     -70.831 147.369-196.157  1.00  0.00           H  
ATOM   2822  HG3 GLU A 203     -72.146 147.436-194.988  1.00  0.00           H  
ATOM   2823  N   ASP A 204     -72.095 144.649-195.641  1.00  0.00           N  
ATOM   2824  CA  ASP A 204     -73.144 144.194-196.596  1.00  0.00           C  
ATOM   2825  C   ASP A 204     -73.483 145.305-197.597  1.00  0.00           C  
ATOM   2826  O   ASP A 204     -73.534 145.078-198.789  1.00  0.00           O  
ATOM   2827  CB  ASP A 204     -74.405 143.813-195.817  1.00  0.00           C  
ATOM   2828  CG  ASP A 204     -74.966 142.500-196.366  1.00  0.00           C  
ATOM   2829  OD1 ASP A 204     -75.662 142.549-197.366  1.00  0.00           O  
ATOM   2830  OD2 ASP A 204     -74.692 141.469-195.775  1.00  0.00           O  
ATOM   2831  H   ASP A 204     -72.301 144.717-194.687  1.00  0.00           H  
ATOM   2832  HA  ASP A 204     -72.785 143.329-197.133  1.00  0.00           H  
ATOM   2833  HB2 ASP A 204     -74.159 143.690-194.772  1.00  0.00           H  
ATOM   2834  HB3 ASP A 204     -75.143 144.594-195.923  1.00  0.00           H  
ATOM   2835  N   TYR A 205     -73.751 146.495-197.129  1.00  0.00           N  
ATOM   2836  CA  TYR A 205     -74.119 147.592-198.033  1.00  0.00           C  
ATOM   2837  C   TYR A 205     -72.988 147.940-199.011  1.00  0.00           C  
ATOM   2838  O   TYR A 205     -73.117 148.854-199.802  1.00  0.00           O  
ATOM   2839  CB  TYR A 205     -74.456 148.804-197.174  1.00  0.00           C  
ATOM   2840  CG  TYR A 205     -74.443 148.453-195.703  1.00  0.00           C  
ATOM   2841  CD1 TYR A 205     -75.161 147.343-195.237  1.00  0.00           C  
ATOM   2842  CD2 TYR A 205     -73.734 149.255-194.799  1.00  0.00           C  
ATOM   2843  CE1 TYR A 205     -75.164 147.032-193.872  1.00  0.00           C  
ATOM   2844  CE2 TYR A 205     -73.741 148.945-193.433  1.00  0.00           C  
ATOM   2845  CZ  TYR A 205     -74.454 147.833-192.971  1.00  0.00           C  
ATOM   2846  OH  TYR A 205     -74.460 147.528-191.624  1.00  0.00           O  
ATOM   2847  H   TYR A 205     -73.739 146.673-196.176  1.00  0.00           H  
ATOM   2848  HA  TYR A 205     -74.996 147.306-198.590  1.00  0.00           H  
ATOM   2849  HB2 TYR A 205     -73.751 149.603-197.370  1.00  0.00           H  
ATOM   2850  HB3 TYR A 205     -75.433 149.114-197.421  1.00  0.00           H  
ATOM   2851  HD1 TYR A 205     -75.709 146.724-195.932  1.00  0.00           H  
ATOM   2852  HD2 TYR A 205     -73.182 150.111-195.157  1.00  0.00           H  
ATOM   2853  HE1 TYR A 205     -75.714 146.173-193.515  1.00  0.00           H  
ATOM   2854  HE2 TYR A 205     -73.197 149.565-192.735  1.00  0.00           H  
ATOM   2855  HH  TYR A 205     -74.776 148.299-191.147  1.00  0.00           H  
ATOM   2856  N   HIS A 206     -71.884 147.244-198.979  1.00  0.00           N  
ATOM   2857  CA  HIS A 206     -70.782 147.589-199.930  1.00  0.00           C  
ATOM   2858  C   HIS A 206     -70.745 146.608-201.103  1.00  0.00           C  
ATOM   2859  O   HIS A 206     -69.795 146.572-201.854  1.00  0.00           O  
ATOM   2860  CB  HIS A 206     -69.445 147.561-199.201  1.00  0.00           C  
ATOM   2861  CG  HIS A 206     -69.247 148.937-198.688  1.00  0.00           C  
ATOM   2862  ND1 HIS A 206     -68.356 149.827-199.264  1.00  0.00           N  
ATOM   2863  CD2 HIS A 206     -69.967 149.643-197.788  1.00  0.00           C  
ATOM   2864  CE1 HIS A 206     -68.593 151.029-198.710  1.00  0.00           C  
ATOM   2865  NE2 HIS A 206     -69.574 150.961-197.810  1.00  0.00           N  
ATOM   2866  H   HIS A 206     -71.777 146.509-198.340  1.00  0.00           H  
ATOM   2867  HA  HIS A 206     -70.952 148.602-200.298  1.00  0.00           H  
ATOM   2868  HB2 HIS A 206     -69.487 146.857-198.383  1.00  0.00           H  
ATOM   2869  HB3 HIS A 206     -68.652 147.298-199.885  1.00  0.00           H  
ATOM   2870  HD2 HIS A 206     -70.712 149.227-197.137  1.00  0.00           H  
ATOM   2871  HE1 HIS A 206     -68.071 151.935-198.974  1.00  0.00           H  
ATOM   2872  HE2 HIS A 206     -69.998 151.693-197.347  1.00  0.00           H  
ATOM   2873  N   GLN A 207     -71.754 145.800-201.250  1.00  0.00           N  
ATOM   2874  CA  GLN A 207     -71.760 144.802-202.358  1.00  0.00           C  
ATOM   2875  C   GLN A 207     -73.062 144.895-203.118  1.00  0.00           C  
ATOM   2876  O   GLN A 207     -73.598 145.958-203.353  1.00  0.00           O  
ATOM   2877  CB  GLN A 207     -71.633 143.381-201.772  1.00  0.00           C  
ATOM   2878  CG  GLN A 207     -70.767 143.389-200.498  1.00  0.00           C  
ATOM   2879  CD  GLN A 207     -69.355 143.090-200.821  1.00  0.00           C  
ATOM   2880  OE1 GLN A 207     -69.010 142.716-201.919  1.00  0.00           O  
ATOM   2881  NE2 GLN A 207     -68.522 143.221-199.868  1.00  0.00           N  
ATOM   2882  H   GLN A 207     -72.504 145.834-200.621  1.00  0.00           H  
ATOM   2883  HA  GLN A 207     -70.960 144.974-203.032  1.00  0.00           H  
ATOM   2884  HB2 GLN A 207     -72.616 143.007-201.529  1.00  0.00           H  
ATOM   2885  HB3 GLN A 207     -71.178 142.733-202.506  1.00  0.00           H  
ATOM   2886  HG2 GLN A 207     -70.804 144.343-200.013  1.00  0.00           H  
ATOM   2887  HG3 GLN A 207     -71.084 142.635-199.818  1.00  0.00           H  
ATOM   2888 HE21 GLN A 207     -68.841 143.510-198.971  1.00  0.00           H  
ATOM   2889 HE22 GLN A 207     -67.602 143.035-200.025  1.00  0.00           H  
ATOM   2890  N   GLN A 208     -73.542 143.761-203.492  1.00  0.00           N  
ATOM   2891  CA  GLN A 208     -74.844 143.636-204.243  1.00  0.00           C  
ATOM   2892  C   GLN A 208     -75.884 144.664-203.743  1.00  0.00           C  
ATOM   2893  O   GLN A 208     -76.999 144.709-204.224  1.00  0.00           O  
ATOM   2894  CB  GLN A 208     -75.409 142.230-204.019  1.00  0.00           C  
ATOM   2895  CG  GLN A 208     -74.735 141.233-204.964  1.00  0.00           C  
ATOM   2896  CD  GLN A 208     -73.281 141.573-205.138  1.00  0.00           C  
ATOM   2897  OE1 GLN A 208     -72.924 142.586-205.705  1.00  0.00           O  
ATOM   2898  NE2 GLN A 208     -72.418 140.738-204.662  1.00  0.00           N  
ATOM   2899  H   GLN A 208     -73.009 142.960-203.283  1.00  0.00           H  
ATOM   2900  HA  GLN A 208     -74.676 143.786-205.294  1.00  0.00           H  
ATOM   2901  HB2 GLN A 208     -75.229 141.932-202.996  1.00  0.00           H  
ATOM   2902  HB3 GLN A 208     -76.473 142.239-204.206  1.00  0.00           H  
ATOM   2903  HG2 GLN A 208     -74.772 140.250-204.539  1.00  0.00           H  
ATOM   2904  HG3 GLN A 208     -75.233 141.238-205.920  1.00  0.00           H  
ATOM   2905 HE21 GLN A 208     -72.720 139.919-204.205  1.00  0.00           H  
ATOM   2906 HE22 GLN A 208     -71.482 140.912-204.766  1.00  0.00           H  
ATOM   2907  N   TYR A 209     -75.542 145.455-202.766  1.00  0.00           N  
ATOM   2908  CA  TYR A 209     -76.530 146.456-202.201  1.00  0.00           C  
ATOM   2909  C   TYR A 209     -77.388 147.078-203.303  1.00  0.00           C  
ATOM   2910  O   TYR A 209     -78.573 147.262-203.121  1.00  0.00           O  
ATOM   2911  CB  TYR A 209     -75.819 147.649-201.516  1.00  0.00           C  
ATOM   2912  CG  TYR A 209     -76.852 148.557-200.897  1.00  0.00           C  
ATOM   2913  CD1 TYR A 209     -77.426 148.233-199.663  1.00  0.00           C  
ATOM   2914  CD2 TYR A 209     -77.228 149.732-201.558  1.00  0.00           C  
ATOM   2915  CE1 TYR A 209     -78.378 149.086-199.089  1.00  0.00           C  
ATOM   2916  CE2 TYR A 209     -78.180 150.584-200.986  1.00  0.00           C  
ATOM   2917  CZ  TYR A 209     -78.754 150.262-199.751  1.00  0.00           C  
ATOM   2918  OH  TYR A 209     -79.691 151.103-199.186  1.00  0.00           O  
ATOM   2919  H   TYR A 209     -74.649 145.354-202.375  1.00  0.00           H  
ATOM   2920  HA  TYR A 209     -77.169 145.965-201.482  1.00  0.00           H  
ATOM   2921  HB2 TYR A 209     -75.154 147.310-200.750  1.00  0.00           H  
ATOM   2922  HB3 TYR A 209     -75.263 148.221-202.253  1.00  0.00           H  
ATOM   2923  HD1 TYR A 209     -77.136 147.327-199.152  1.00  0.00           H  
ATOM   2924  HD2 TYR A 209     -76.784 149.978-202.513  1.00  0.00           H  
ATOM   2925  HE1 TYR A 209     -78.821 148.837-198.137  1.00  0.00           H  
ATOM   2926  HE2 TYR A 209     -78.469 151.491-201.497  1.00  0.00           H  
ATOM   2927  HH  TYR A 209     -80.209 151.489-199.895  1.00  0.00           H  
ATOM   2928  N   LEU A 210     -76.837 147.437-204.430  1.00  0.00           N  
ATOM   2929  CA  LEU A 210     -77.725 148.073-205.457  1.00  0.00           C  
ATOM   2930  C   LEU A 210     -78.806 147.082-205.882  1.00  0.00           C  
ATOM   2931  O   LEU A 210     -79.974 147.410-205.931  1.00  0.00           O  
ATOM   2932  CB  LEU A 210     -76.935 148.517-206.681  1.00  0.00           C  
ATOM   2933  CG  LEU A 210     -76.304 149.883-206.421  1.00  0.00           C  
ATOM   2934  CD1 LEU A 210     -74.857 149.872-206.919  1.00  0.00           C  
ATOM   2935  CD2 LEU A 210     -77.097 150.958-207.169  1.00  0.00           C  
ATOM   2936  H   LEU A 210     -75.864 147.306-204.591  1.00  0.00           H  
ATOM   2937  HA  LEU A 210     -78.203 148.937-205.014  1.00  0.00           H  
ATOM   2938  HB2 LEU A 210     -76.170 147.807-206.885  1.00  0.00           H  
ATOM   2939  HB3 LEU A 210     -77.598 148.585-207.531  1.00  0.00           H  
ATOM   2940  HG  LEU A 210     -76.320 150.094-205.361  1.00  0.00           H  
ATOM   2941 HD11 LEU A 210     -74.845 149.746-207.991  1.00  0.00           H  
ATOM   2942 HD12 LEU A 210     -74.323 149.055-206.456  1.00  0.00           H  
ATOM   2943 HD13 LEU A 210     -74.381 150.803-206.661  1.00  0.00           H  
ATOM   2944 HD21 LEU A 210     -77.068 150.756-208.229  1.00  0.00           H  
ATOM   2945 HD22 LEU A 210     -76.663 151.927-206.976  1.00  0.00           H  
ATOM   2946 HD23 LEU A 210     -78.123 150.951-206.830  1.00  0.00           H  
ATOM   2947  N   SER A 211     -78.435 145.870-206.183  1.00  0.00           N  
ATOM   2948  CA  SER A 211     -79.458 144.871-206.593  1.00  0.00           C  
ATOM   2949  C   SER A 211     -80.515 144.767-205.495  1.00  0.00           C  
ATOM   2950  O   SER A 211     -81.693 144.630-205.760  1.00  0.00           O  
ATOM   2951  CB  SER A 211     -78.792 143.508-206.796  1.00  0.00           C  
ATOM   2952  OG  SER A 211     -79.775 142.550-207.158  1.00  0.00           O  
ATOM   2953  H   SER A 211     -77.489 145.616-206.133  1.00  0.00           H  
ATOM   2954  HA  SER A 211     -79.923 145.188-207.515  1.00  0.00           H  
ATOM   2955  HB2 SER A 211     -78.055 143.582-207.583  1.00  0.00           H  
ATOM   2956  HB3 SER A 211     -78.310 143.203-205.879  1.00  0.00           H  
ATOM   2957  HG  SER A 211     -79.903 142.600-208.108  1.00  0.00           H  
ATOM   2958  N   LYS A 212     -80.101 144.832-204.258  1.00  0.00           N  
ATOM   2959  CA  LYS A 212     -81.067 144.741-203.138  1.00  0.00           C  
ATOM   2960  C   LYS A 212     -81.599 146.135-202.794  1.00  0.00           C  
ATOM   2961  O   LYS A 212     -82.643 146.275-202.188  1.00  0.00           O  
ATOM   2962  CB  LYS A 212     -80.359 144.162-201.914  1.00  0.00           C  
ATOM   2963  CG  LYS A 212     -79.197 143.267-202.357  1.00  0.00           C  
ATOM   2964  CD  LYS A 212     -79.058 142.093-201.386  1.00  0.00           C  
ATOM   2965  CE  LYS A 212     -80.338 141.254-201.408  1.00  0.00           C  
ATOM   2966  NZ  LYS A 212     -81.157 141.565-200.202  1.00  0.00           N  
ATOM   2967  H   LYS A 212     -79.152 144.940-204.064  1.00  0.00           H  
ATOM   2968  HA  LYS A 212     -81.888 144.098-203.417  1.00  0.00           H  
ATOM   2969  HB2 LYS A 212     -79.979 144.968-201.303  1.00  0.00           H  
ATOM   2970  HB3 LYS A 212     -81.056 143.581-201.346  1.00  0.00           H  
ATOM   2971  HG2 LYS A 212     -79.390 142.891-203.352  1.00  0.00           H  
ATOM   2972  HG3 LYS A 212     -78.282 143.839-202.360  1.00  0.00           H  
ATOM   2973  HD2 LYS A 212     -78.220 141.480-201.680  1.00  0.00           H  
ATOM   2974  HD3 LYS A 212     -78.893 142.471-200.387  1.00  0.00           H  
ATOM   2975  HE2 LYS A 212     -80.905 141.486-202.297  1.00  0.00           H  
ATOM   2976  HE3 LYS A 212     -80.082 140.205-201.407  1.00  0.00           H  
ATOM   2977  HZ1 LYS A 212     -81.892 142.257-200.450  1.00  0.00           H  
ATOM   2978  HZ2 LYS A 212     -80.543 141.959-199.459  1.00  0.00           H  
ATOM   2979  HZ3 LYS A 212     -81.606 140.695-199.855  1.00  0.00           H  
ATOM   2980  N   ASN A 213     -80.888 147.168-203.161  1.00  0.00           N  
ATOM   2981  CA  ASN A 213     -81.363 148.543-202.830  1.00  0.00           C  
ATOM   2982  C   ASN A 213     -81.260 149.458-204.057  1.00  0.00           C  
ATOM   2983  O   ASN A 213     -80.268 150.129-204.262  1.00  0.00           O  
ATOM   2984  CB  ASN A 213     -80.510 149.111-201.696  1.00  0.00           C  
ATOM   2985  CG  ASN A 213     -81.137 148.731-200.354  1.00  0.00           C  
ATOM   2986  OD1 ASN A 213     -81.257 149.556-199.471  1.00  0.00           O  
ATOM   2987  ND2 ASN A 213     -81.543 147.507-200.163  1.00  0.00           N  
ATOM   2988  H   ASN A 213     -80.044 147.040-203.639  1.00  0.00           H  
ATOM   2989  HA  ASN A 213     -82.392 148.494-202.508  1.00  0.00           H  
ATOM   2990  HB2 ASN A 213     -79.514 148.701-201.756  1.00  0.00           H  
ATOM   2991  HB3 ASN A 213     -80.467 150.186-201.781  1.00  0.00           H  
ATOM   2992 HD21 ASN A 213     -81.445 146.840-200.880  1.00  0.00           H  
ATOM   2993 HD22 ASN A 213     -81.946 147.254-199.306  1.00  0.00           H  
ATOM   2994  N   PRO A 214     -82.297 149.493-204.846  1.00  0.00           N  
ATOM   2995  CA  PRO A 214     -82.375 150.348-206.069  1.00  0.00           C  
ATOM   2996  C   PRO A 214     -82.155 151.832-205.750  1.00  0.00           C  
ATOM   2997  O   PRO A 214     -82.451 152.699-206.549  1.00  0.00           O  
ATOM   2998  CB  PRO A 214     -83.796 150.125-206.596  1.00  0.00           C  
ATOM   2999  CG  PRO A 214     -84.251 148.838-205.994  1.00  0.00           C  
ATOM   3000  CD  PRO A 214     -83.525 148.706-204.656  1.00  0.00           C  
ATOM   3001  HA  PRO A 214     -81.662 150.015-206.805  1.00  0.00           H  
ATOM   3002  HB2 PRO A 214     -84.442 150.932-206.283  1.00  0.00           H  
ATOM   3003  HB3 PRO A 214     -83.787 150.050-207.674  1.00  0.00           H  
ATOM   3004  HG2 PRO A 214     -85.319 148.859-205.836  1.00  0.00           H  
ATOM   3005  HG3 PRO A 214     -83.988 148.013-206.640  1.00  0.00           H  
ATOM   3006  HD2 PRO A 214     -84.123 149.122-203.859  1.00  0.00           H  
ATOM   3007  HD3 PRO A 214     -83.286 147.673-204.453  1.00  0.00           H  
ATOM   3008  N   ASP A 215     -81.678 152.132-204.572  1.00  0.00           N  
ATOM   3009  CA  ASP A 215     -81.484 153.560-204.182  1.00  0.00           C  
ATOM   3010  C   ASP A 215     -80.492 154.259-205.120  1.00  0.00           C  
ATOM   3011  O   ASP A 215     -79.949 155.295-204.795  1.00  0.00           O  
ATOM   3012  CB  ASP A 215     -80.950 153.622-202.750  1.00  0.00           C  
ATOM   3013  CG  ASP A 215     -81.132 155.038-202.198  1.00  0.00           C  
ATOM   3014  OD1 ASP A 215     -81.608 155.883-202.936  1.00  0.00           O  
ATOM   3015  OD2 ASP A 215     -80.793 155.251-201.046  1.00  0.00           O  
ATOM   3016  H   ASP A 215     -81.475 151.420-203.932  1.00  0.00           H  
ATOM   3017  HA  ASP A 215     -82.434 154.072-204.226  1.00  0.00           H  
ATOM   3018  HB2 ASP A 215     -81.493 152.922-202.133  1.00  0.00           H  
ATOM   3019  HB3 ASP A 215     -79.900 153.366-202.746  1.00  0.00           H  
ATOM   3020  N   GLY A 216     -80.284 153.732-206.297  1.00  0.00           N  
ATOM   3021  CA  GLY A 216     -79.364 154.408-207.264  1.00  0.00           C  
ATOM   3022  C   GLY A 216     -77.908 154.424-206.767  1.00  0.00           C  
ATOM   3023  O   GLY A 216     -77.015 154.045-207.495  1.00  0.00           O  
ATOM   3024  H   GLY A 216     -80.760 152.911-206.564  1.00  0.00           H  
ATOM   3025  HA2 GLY A 216     -79.406 153.887-208.209  1.00  0.00           H  
ATOM   3026  HA3 GLY A 216     -79.696 155.424-207.408  1.00  0.00           H  
ATOM   3027  N   TYR A 217     -77.654 154.873-205.554  1.00  0.00           N  
ATOM   3028  CA  TYR A 217     -76.227 154.919-205.041  1.00  0.00           C  
ATOM   3029  C   TYR A 217     -75.355 153.928-205.819  1.00  0.00           C  
ATOM   3030  O   TYR A 217     -75.277 152.761-205.490  1.00  0.00           O  
ATOM   3031  CB  TYR A 217     -76.212 154.546-203.558  1.00  0.00           C  
ATOM   3032  CG  TYR A 217     -76.585 155.753-202.731  1.00  0.00           C  
ATOM   3033  CD1 TYR A 217     -75.774 156.893-202.752  1.00  0.00           C  
ATOM   3034  CD2 TYR A 217     -77.742 155.732-201.941  1.00  0.00           C  
ATOM   3035  CE1 TYR A 217     -76.118 158.013-201.986  1.00  0.00           C  
ATOM   3036  CE2 TYR A 217     -78.086 156.852-201.175  1.00  0.00           C  
ATOM   3037  CZ  TYR A 217     -77.274 157.992-201.197  1.00  0.00           C  
ATOM   3038  OH  TYR A 217     -77.614 159.096-200.441  1.00  0.00           O  
ATOM   3039  H   TYR A 217     -78.402 155.187-204.979  1.00  0.00           H  
ATOM   3040  HA  TYR A 217     -75.805 155.919-205.165  1.00  0.00           H  
ATOM   3041  HB2 TYR A 217     -76.925 153.754-203.378  1.00  0.00           H  
ATOM   3042  HB3 TYR A 217     -75.224 154.211-203.280  1.00  0.00           H  
ATOM   3043  HD1 TYR A 217     -74.881 156.910-203.361  1.00  0.00           H  
ATOM   3044  HD2 TYR A 217     -78.368 154.853-201.924  1.00  0.00           H  
ATOM   3045  HE1 TYR A 217     -75.492 158.893-202.003  1.00  0.00           H  
ATOM   3046  HE2 TYR A 217     -78.978 156.836-200.566  1.00  0.00           H  
ATOM   3047  HH  TYR A 217     -77.318 158.942-199.541  1.00  0.00           H  
ATOM   3048  N   CYS A 218     -74.698 154.392-206.853  1.00  0.00           N  
ATOM   3049  CA  CYS A 218     -73.833 153.489-207.663  1.00  0.00           C  
ATOM   3050  C   CYS A 218     -72.693 154.297-208.282  1.00  0.00           C  
ATOM   3051  O   CYS A 218     -72.878 155.008-209.251  1.00  0.00           O  
ATOM   3052  CB  CYS A 218     -74.671 152.849-208.776  1.00  0.00           C  
ATOM   3053  SG  CYS A 218     -73.659 152.634-210.261  1.00  0.00           S  
ATOM   3054  H   CYS A 218     -74.776 155.337-207.099  1.00  0.00           H  
ATOM   3055  HA  CYS A 218     -73.423 152.718-207.029  1.00  0.00           H  
ATOM   3056  HB2 CYS A 218     -75.033 151.887-208.447  1.00  0.00           H  
ATOM   3057  HB3 CYS A 218     -75.511 153.488-209.005  1.00  0.00           H  
ATOM   3058  HG  CYS A 218     -73.960 153.264-210.919  1.00  0.00           H  
ATOM   3059  N   GLY A 219     -71.515 154.196-207.732  1.00  0.00           N  
ATOM   3060  CA  GLY A 219     -70.364 154.959-208.292  1.00  0.00           C  
ATOM   3061  C   GLY A 219     -70.483 155.009-209.816  1.00  0.00           C  
ATOM   3062  O   GLY A 219     -71.035 154.122-210.435  1.00  0.00           O  
ATOM   3063  H   GLY A 219     -71.387 153.617-206.952  1.00  0.00           H  
ATOM   3064  HA2 GLY A 219     -70.372 155.964-207.896  1.00  0.00           H  
ATOM   3065  HA3 GLY A 219     -69.441 154.470-208.017  1.00  0.00           H  
ATOM   3066  N   LEU A 220     -69.969 156.042-210.426  1.00  0.00           N  
ATOM   3067  CA  LEU A 220     -70.052 156.150-211.910  1.00  0.00           C  
ATOM   3068  C   LEU A 220     -69.272 155.002-212.550  1.00  0.00           C  
ATOM   3069  O   LEU A 220     -68.763 154.130-211.874  1.00  0.00           O  
ATOM   3070  CB  LEU A 220     -69.449 157.483-212.355  1.00  0.00           C  
ATOM   3071  CG  LEU A 220     -68.104 157.693-211.648  1.00  0.00           C  
ATOM   3072  CD1 LEU A 220     -67.014 157.967-212.688  1.00  0.00           C  
ATOM   3073  CD2 LEU A 220     -68.208 158.884-210.690  1.00  0.00           C  
ATOM   3074  H   LEU A 220     -69.528 156.747-209.907  1.00  0.00           H  
ATOM   3075  HA  LEU A 220     -71.086 156.101-212.218  1.00  0.00           H  
ATOM   3076  HB2 LEU A 220     -69.297 157.470-213.424  1.00  0.00           H  
ATOM   3077  HB3 LEU A 220     -70.122 158.288-212.098  1.00  0.00           H  
ATOM   3078  HG  LEU A 220     -67.850 156.805-211.089  1.00  0.00           H  
ATOM   3079 HD11 LEU A 220     -67.102 158.983-213.043  1.00  0.00           H  
ATOM   3080 HD12 LEU A 220     -67.125 157.284-213.518  1.00  0.00           H  
ATOM   3081 HD13 LEU A 220     -66.043 157.826-212.237  1.00  0.00           H  
ATOM   3082 HD21 LEU A 220     -69.180 158.887-210.221  1.00  0.00           H  
ATOM   3083 HD22 LEU A 220     -68.071 159.802-211.241  1.00  0.00           H  
ATOM   3084 HD23 LEU A 220     -67.443 158.801-209.931  1.00  0.00           H  
ATOM   3085  N   GLY A 221     -69.170 154.996-213.852  1.00  0.00           N  
ATOM   3086  CA  GLY A 221     -68.419 153.907-214.536  1.00  0.00           C  
ATOM   3087  C   GLY A 221     -67.035 154.422-214.937  1.00  0.00           C  
ATOM   3088  O   GLY A 221     -66.027 153.993-214.410  1.00  0.00           O  
ATOM   3089  H   GLY A 221     -69.587 155.711-214.378  1.00  0.00           H  
ATOM   3090  HA2 GLY A 221     -68.312 153.066-213.867  1.00  0.00           H  
ATOM   3091  HA3 GLY A 221     -68.958 153.598-215.420  1.00  0.00           H  
ATOM   3092  N   GLY A 222     -66.978 155.339-215.863  1.00  0.00           N  
ATOM   3093  CA  GLY A 222     -65.668 155.882-216.296  1.00  0.00           C  
ATOM   3094  C   GLY A 222     -65.813 156.455-217.701  1.00  0.00           C  
ATOM   3095  O   GLY A 222     -66.576 155.968-218.512  1.00  0.00           O  
ATOM   3096  H   GLY A 222     -67.798 155.673-216.276  1.00  0.00           H  
ATOM   3097  HA2 GLY A 222     -65.361 156.664-215.618  1.00  0.00           H  
ATOM   3098  HA3 GLY A 222     -64.930 155.098-216.300  1.00  0.00           H  
ATOM   3099  N   THR A 223     -65.083 157.486-217.992  1.00  0.00           N  
ATOM   3100  CA  THR A 223     -65.167 158.102-219.342  1.00  0.00           C  
ATOM   3101  C   THR A 223     -64.540 157.156-220.363  1.00  0.00           C  
ATOM   3102  O   THR A 223     -65.102 156.891-221.406  1.00  0.00           O  
ATOM   3103  CB  THR A 223     -64.408 159.437-219.361  1.00  0.00           C  
ATOM   3104  OG1 THR A 223     -63.320 159.341-220.267  1.00  0.00           O  
ATOM   3105  CG2 THR A 223     -63.876 159.770-217.963  1.00  0.00           C  
ATOM   3106  H   THR A 223     -64.481 157.850-217.324  1.00  0.00           H  
ATOM   3107  HA  THR A 223     -66.202 158.272-219.596  1.00  0.00           H  
ATOM   3108  HB  THR A 223     -65.075 160.223-219.682  1.00  0.00           H  
ATOM   3109  HG1 THR A 223     -62.790 160.137-220.179  1.00  0.00           H  
ATOM   3110 HG21 THR A 223     -63.484 160.776-217.961  1.00  0.00           H  
ATOM   3111 HG22 THR A 223     -63.087 159.078-217.702  1.00  0.00           H  
ATOM   3112 HG23 THR A 223     -64.677 159.696-217.243  1.00  0.00           H  
ATOM   3113  N   GLY A 224     -63.366 156.662-220.081  1.00  0.00           N  
ATOM   3114  CA  GLY A 224     -62.699 155.758-221.046  1.00  0.00           C  
ATOM   3115  C   GLY A 224     -62.848 156.420-222.398  1.00  0.00           C  
ATOM   3116  O   GLY A 224     -62.802 155.804-223.445  1.00  0.00           O  
ATOM   3117  H   GLY A 224     -62.927 156.905-219.256  1.00  0.00           H  
ATOM   3118  HA2 GLY A 224     -61.654 155.651-220.797  1.00  0.00           H  
ATOM   3119  HA3 GLY A 224     -63.183 154.800-221.041  1.00  0.00           H  
ATOM   3120  N   VAL A 225     -63.067 157.697-222.344  1.00  0.00           N  
ATOM   3121  CA  VAL A 225     -63.276 158.504-223.563  1.00  0.00           C  
ATOM   3122  C   VAL A 225     -61.942 159.046-224.083  1.00  0.00           C  
ATOM   3123  O   VAL A 225     -61.155 159.603-223.343  1.00  0.00           O  
ATOM   3124  CB  VAL A 225     -64.195 159.655-223.168  1.00  0.00           C  
ATOM   3125  CG1 VAL A 225     -63.356 160.854-222.722  1.00  0.00           C  
ATOM   3126  CG2 VAL A 225     -65.076 160.049-224.355  1.00  0.00           C  
ATOM   3127  H   VAL A 225     -63.120 158.133-221.465  1.00  0.00           H  
ATOM   3128  HA  VAL A 225     -63.753 157.906-224.324  1.00  0.00           H  
ATOM   3129  HB  VAL A 225     -64.815 159.331-222.339  1.00  0.00           H  
ATOM   3130 HG11 VAL A 225     -64.000 161.604-222.290  1.00  0.00           H  
ATOM   3131 HG12 VAL A 225     -62.839 161.270-223.573  1.00  0.00           H  
ATOM   3132 HG13 VAL A 225     -62.634 160.530-221.984  1.00  0.00           H  
ATOM   3133 HG21 VAL A 225     -64.480 160.570-225.090  1.00  0.00           H  
ATOM   3134 HG22 VAL A 225     -65.871 160.696-224.013  1.00  0.00           H  
ATOM   3135 HG23 VAL A 225     -65.501 159.162-224.799  1.00  0.00           H  
ATOM   3136  N   SER A 226     -61.686 158.896-225.354  1.00  0.00           N  
ATOM   3137  CA  SER A 226     -60.424 159.405-225.927  1.00  0.00           C  
ATOM   3138  C   SER A 226     -60.682 160.756-226.587  1.00  0.00           C  
ATOM   3139  O   SER A 226     -61.606 161.470-226.252  1.00  0.00           O  
ATOM   3140  CB  SER A 226     -59.904 158.418-226.975  1.00  0.00           C  
ATOM   3141  OG  SER A 226     -58.697 158.913-227.535  1.00  0.00           O  
ATOM   3142  H   SER A 226     -62.328 158.457-225.937  1.00  0.00           H  
ATOM   3143  HA  SER A 226     -59.688 159.522-225.149  1.00  0.00           H  
ATOM   3144  HB2 SER A 226     -59.719 157.462-226.506  1.00  0.00           H  
ATOM   3145  HB3 SER A 226     -60.641 158.299-227.755  1.00  0.00           H  
ATOM   3146  HG  SER A 226     -57.982 158.706-226.928  1.00  0.00           H  
ATOM   3147  N   CYS A 227     -59.857 161.097-227.520  1.00  0.00           N  
ATOM   3148  CA  CYS A 227     -60.008 162.401-228.236  1.00  0.00           C  
ATOM   3149  C   CYS A 227     -61.195 162.343-229.208  1.00  0.00           C  
ATOM   3150  O   CYS A 227     -62.184 163.020-229.012  1.00  0.00           O  
ATOM   3151  CB  CYS A 227     -58.713 162.755-228.976  1.00  0.00           C  
ATOM   3152  SG  CYS A 227     -57.616 161.315-229.020  1.00  0.00           S  
ATOM   3153  H   CYS A 227     -59.144 160.482-227.752  1.00  0.00           H  
ATOM   3154  HA  CYS A 227     -60.206 163.170-227.503  1.00  0.00           H  
ATOM   3155  HB2 CYS A 227     -58.945 163.074-229.980  1.00  0.00           H  
ATOM   3156  HB3 CYS A 227     -58.218 163.561-228.455  1.00  0.00           H  
ATOM   3157  HG  CYS A 227     -58.107 160.559-228.690  1.00  0.00           H  
ATOM   3158  N   PRO A 228     -61.115 161.539-230.246  1.00  0.00           N  
ATOM   3159  CA  PRO A 228     -62.222 161.407-231.239  1.00  0.00           C  
ATOM   3160  C   PRO A 228     -63.409 160.685-230.615  1.00  0.00           C  
ATOM   3161  O   PRO A 228     -64.513 160.697-231.121  1.00  0.00           O  
ATOM   3162  CB  PRO A 228     -61.615 160.561-232.357  1.00  0.00           C  
ATOM   3163  CG  PRO A 228     -60.549 159.761-231.688  1.00  0.00           C  
ATOM   3164  CD  PRO A 228     -59.980 160.659-230.591  1.00  0.00           C  
ATOM   3165  HA  PRO A 228     -62.515 162.372-231.619  1.00  0.00           H  
ATOM   3166  HB2 PRO A 228     -62.362 159.911-232.785  1.00  0.00           H  
ATOM   3167  HB3 PRO A 228     -61.186 161.196-233.117  1.00  0.00           H  
ATOM   3168  HG2 PRO A 228     -60.972 158.866-231.255  1.00  0.00           H  
ATOM   3169  HG3 PRO A 228     -59.777 159.503-232.397  1.00  0.00           H  
ATOM   3170  HD2 PRO A 228     -59.677 160.072-229.737  1.00  0.00           H  
ATOM   3171  HD3 PRO A 228     -59.153 161.230-230.979  1.00  0.00           H  
ATOM   3172  N   MET A 229     -63.164 160.056-229.505  1.00  0.00           N  
ATOM   3173  CA  MET A 229     -64.230 159.313-228.794  1.00  0.00           C  
ATOM   3174  C   MET A 229     -65.409 160.234-228.512  1.00  0.00           C  
ATOM   3175  O   MET A 229     -65.278 161.439-228.426  1.00  0.00           O  
ATOM   3176  CB  MET A 229     -63.656 158.796-227.480  1.00  0.00           C  
ATOM   3177  CG  MET A 229     -63.471 157.280-227.562  1.00  0.00           C  
ATOM   3178  SD  MET A 229     -65.086 156.482-227.736  1.00  0.00           S  
ATOM   3179  CE  MET A 229     -65.152 155.742-226.085  1.00  0.00           C  
ATOM   3180  H   MET A 229     -62.258 160.073-229.132  1.00  0.00           H  
ATOM   3181  HA  MET A 229     -64.569 158.480-229.391  1.00  0.00           H  
ATOM   3182  HB2 MET A 229     -62.696 159.271-227.307  1.00  0.00           H  
ATOM   3183  HB3 MET A 229     -64.334 159.034-226.674  1.00  0.00           H  
ATOM   3184  HG2 MET A 229     -62.856 157.038-228.417  1.00  0.00           H  
ATOM   3185  HG3 MET A 229     -62.990 156.927-226.662  1.00  0.00           H  
ATOM   3186  HE1 MET A 229     -64.279 155.124-225.935  1.00  0.00           H  
ATOM   3187  HE2 MET A 229     -66.039 155.136-225.996  1.00  0.00           H  
ATOM   3188  HE3 MET A 229     -65.177 156.527-225.341  1.00  0.00           H  
ATOM   3189  N   ALA A 230     -66.562 159.657-228.375  1.00  0.00           N  
ATOM   3190  CA  ALA A 230     -67.784 160.460-228.103  1.00  0.00           C  
ATOM   3191  C   ALA A 230     -67.424 161.684-227.256  1.00  0.00           C  
ATOM   3192  O   ALA A 230     -66.762 161.575-226.244  1.00  0.00           O  
ATOM   3193  CB  ALA A 230     -68.800 159.601-227.347  1.00  0.00           C  
ATOM   3194  H   ALA A 230     -66.620 158.685-228.457  1.00  0.00           H  
ATOM   3195  HA  ALA A 230     -68.211 160.779-229.038  1.00  0.00           H  
ATOM   3196  HB1 ALA A 230     -68.751 158.583-227.709  1.00  0.00           H  
ATOM   3197  HB2 ALA A 230     -69.794 159.992-227.509  1.00  0.00           H  
ATOM   3198  HB3 ALA A 230     -68.573 159.619-226.292  1.00  0.00           H  
ATOM   3199  N   ILE A 231     -67.855 162.849-227.661  1.00  0.00           N  
ATOM   3200  CA  ILE A 231     -67.534 164.077-226.870  1.00  0.00           C  
ATOM   3201  C   ILE A 231     -68.759 164.988-226.831  1.00  0.00           C  
ATOM   3202  O   ILE A 231     -69.077 165.666-227.787  1.00  0.00           O  
ATOM   3203  CB  ILE A 231     -66.367 164.818-227.527  1.00  0.00           C  
ATOM   3204  CG1 ILE A 231     -65.046 164.222-227.036  1.00  0.00           C  
ATOM   3205  CG2 ILE A 231     -66.427 166.300-227.155  1.00  0.00           C  
ATOM   3206  CD1 ILE A 231     -64.694 164.822-225.673  1.00  0.00           C  
ATOM   3207  H   ILE A 231     -68.392 162.916-228.487  1.00  0.00           H  
ATOM   3208  HA  ILE A 231     -67.263 163.802-225.855  1.00  0.00           H  
ATOM   3209  HB  ILE A 231     -66.434 164.714-228.601  1.00  0.00           H  
ATOM   3210 HG12 ILE A 231     -65.146 163.151-226.942  1.00  0.00           H  
ATOM   3211 HG13 ILE A 231     -64.263 164.451-227.743  1.00  0.00           H  
ATOM   3212 HG21 ILE A 231     -65.429 166.714-227.164  1.00  0.00           H  
ATOM   3213 HG22 ILE A 231     -66.852 166.407-226.168  1.00  0.00           H  
ATOM   3214 HG23 ILE A 231     -67.041 166.826-227.870  1.00  0.00           H  
ATOM   3215 HD11 ILE A 231     -64.121 165.726-225.814  1.00  0.00           H  
ATOM   3216 HD12 ILE A 231     -64.111 164.111-225.107  1.00  0.00           H  
ATOM   3217 HD13 ILE A 231     -65.602 165.052-225.135  1.00  0.00           H  
ATOM   3218  N   LYS A 232     -69.451 165.001-225.728  1.00  0.00           N  
ATOM   3219  CA  LYS A 232     -70.660 165.862-225.615  1.00  0.00           C  
ATOM   3220  C   LYS A 232     -70.444 166.901-224.511  1.00  0.00           C  
ATOM   3221  O   LYS A 232     -70.149 168.049-224.774  1.00  0.00           O  
ATOM   3222  CB  LYS A 232     -71.867 164.990-225.268  1.00  0.00           C  
ATOM   3223  CG  LYS A 232     -72.990 165.250-226.275  1.00  0.00           C  
ATOM   3224  CD  LYS A 232     -74.179 164.340-225.960  1.00  0.00           C  
ATOM   3225  CE  LYS A 232     -74.951 164.047-227.247  1.00  0.00           C  
ATOM   3226  NZ  LYS A 232     -74.895 165.238-228.143  1.00  0.00           N  
ATOM   3227  H   LYS A 232     -69.175 164.444-224.973  1.00  0.00           H  
ATOM   3228  HA  LYS A 232     -70.834 166.365-226.553  1.00  0.00           H  
ATOM   3229  HB2 LYS A 232     -71.583 163.949-225.309  1.00  0.00           H  
ATOM   3230  HB3 LYS A 232     -72.212 165.228-224.273  1.00  0.00           H  
ATOM   3231  HG2 LYS A 232     -73.297 166.282-226.210  1.00  0.00           H  
ATOM   3232  HG3 LYS A 232     -72.631 165.042-227.271  1.00  0.00           H  
ATOM   3233  HD2 LYS A 232     -73.822 163.414-225.535  1.00  0.00           H  
ATOM   3234  HD3 LYS A 232     -74.831 164.833-225.254  1.00  0.00           H  
ATOM   3235  HE2 LYS A 232     -74.507 163.199-227.748  1.00  0.00           H  
ATOM   3236  HE3 LYS A 232     -75.981 163.826-227.008  1.00  0.00           H  
ATOM   3237  HZ1 LYS A 232     -75.777 165.780-228.054  1.00  0.00           H  
ATOM   3238  HZ2 LYS A 232     -74.776 164.925-229.128  1.00  0.00           H  
ATOM   3239  HZ3 LYS A 232     -74.092 165.839-227.869  1.00  0.00           H  
ATOM   3240  N   LYS A 233     -70.589 166.505-223.276  1.00  0.00           N  
TER    3241      LYS A 233                                                      
ENDMDL                                                                          
