# Supplementary material for: Comparative Performance of High-Throughput Methods for Protein pKa Predictions
Source: J Chem Inf Model. 2023 Aug 8;63(16):5169–81. doi: 10.1021/acs.jcim.3c00165 (PMC10466379; doi:10.1021/acs.jcim.3c00165)
Supplement: Supplementary file 3 — ci3c00165_si_003.zip [file ci3c00165_si_003.zip › curated_pdbs/1a2p_curated_41.pdb]

MODEL       18                                                                  
ATOM      1  N   ALA A   1       8.548  18.933   1.991  1.00  0.00           N  
ATOM      2  CA  ALA A   1       9.076  17.688   2.618  1.00  0.00           C  
ATOM      3  C   ALA A   1       7.911  16.841   3.136  1.00  0.00           C  
ATOM      4  O   ALA A   1       8.100  15.747   3.632  1.00  0.00           O  
ATOM      5  CB  ALA A   1       9.996  18.054   3.783  1.00  0.00           C  
ATOM      6  H1  ALA A   1       7.855  18.685   1.258  1.00  0.00           H  
ATOM      7  H2  ALA A   1       8.091  19.521   2.718  1.00  0.00           H  
ATOM      8  H3  ALA A   1       9.332  19.462   1.558  1.00  0.00           H  
ATOM      9  HA  ALA A   1       9.632  17.124   1.884  1.00  0.00           H  
ATOM     10  HB1 ALA A   1      10.611  18.897   3.505  1.00  0.00           H  
ATOM     11  HB2 ALA A   1       9.400  18.313   4.645  1.00  0.00           H  
ATOM     12  HB3 ALA A   1      10.628  17.211   4.022  1.00  0.00           H  
ATOM     13  N   GLN A   2       6.707  17.334   3.026  1.00  0.00           N  
ATOM     14  CA  GLN A   2       5.535  16.554   3.514  1.00  0.00           C  
ATOM     15  C   GLN A   2       5.253  15.400   2.548  1.00  0.00           C  
ATOM     16  O   GLN A   2       4.533  15.550   1.581  1.00  0.00           O  
ATOM     17  CB  GLN A   2       4.310  17.468   3.590  1.00  0.00           C  
ATOM     18  CG  GLN A   2       3.108  16.673   4.101  1.00  0.00           C  
ATOM     19  CD  GLN A   2       1.895  16.955   3.212  1.00  0.00           C  
ATOM     20  OE1 GLN A   2       1.923  17.855   2.395  1.00  0.00           O  
ATOM     21  NE2 GLN A   2       0.823  16.220   3.335  1.00  0.00           N  
ATOM     22  H   GLN A   2       6.574  18.217   2.623  1.00  0.00           H  
ATOM     23  HA  GLN A   2       5.750  16.157   4.494  1.00  0.00           H  
ATOM     24  HB2 GLN A   2       4.515  18.288   4.264  1.00  0.00           H  
ATOM     25  HB3 GLN A   2       4.091  17.857   2.606  1.00  0.00           H  
ATOM     26  HG2 GLN A   2       3.337  15.617   4.074  1.00  0.00           H  
ATOM     27  HG3 GLN A   2       2.884  16.969   5.115  1.00  0.00           H  
ATOM     28 HE21 GLN A   2       0.800  15.494   3.994  1.00  0.00           H  
ATOM     29 HE22 GLN A   2       0.043  16.393   2.768  1.00  0.00           H  
ATOM     30  N   VAL A   3       5.816  14.250   2.801  1.00  0.00           N  
ATOM     31  CA  VAL A   3       5.579  13.090   1.897  1.00  0.00           C  
ATOM     32  C   VAL A   3       4.230  12.449   2.228  1.00  0.00           C  
ATOM     33  O   VAL A   3       3.576  12.818   3.183  1.00  0.00           O  
ATOM     34  CB  VAL A   3       6.691  12.057   2.086  1.00  0.00           C  
ATOM     35  CG1 VAL A   3       6.760  11.151   0.856  1.00  0.00           C  
ATOM     36  CG2 VAL A   3       8.030  12.777   2.262  1.00  0.00           C  
ATOM     37  H   VAL A   3       6.394  14.150   3.586  1.00  0.00           H  
ATOM     38  HA  VAL A   3       5.574  13.428   0.871  1.00  0.00           H  
ATOM     39  HB  VAL A   3       6.482  11.460   2.961  1.00  0.00           H  
ATOM     40 HG11 VAL A   3       6.214  11.606   0.042  1.00  0.00           H  
ATOM     41 HG12 VAL A   3       7.791  11.015   0.565  1.00  0.00           H  
ATOM     42 HG13 VAL A   3       6.322  10.191   1.091  1.00  0.00           H  
ATOM     43 HG21 VAL A   3       7.948  13.787   1.889  1.00  0.00           H  
ATOM     44 HG22 VAL A   3       8.290  12.801   3.310  1.00  0.00           H  
ATOM     45 HG23 VAL A   3       8.797  12.250   1.713  1.00  0.00           H  
ATOM     46  N   ILE A   4       3.812  11.493   1.446  1.00  0.00           N  
ATOM     47  CA  ILE A   4       2.506  10.827   1.715  1.00  0.00           C  
ATOM     48  C   ILE A   4       2.737   9.331   1.941  1.00  0.00           C  
ATOM     49  O   ILE A   4       2.826   8.559   1.006  1.00  0.00           O  
ATOM     50  CB  ILE A   4       1.578  11.026   0.516  1.00  0.00           C  
ATOM     51  CG1 ILE A   4       1.290  12.519   0.336  1.00  0.00           C  
ATOM     52  CG2 ILE A   4       0.263  10.282   0.759  1.00  0.00           C  
ATOM     53  CD1 ILE A   4       1.933  13.010  -0.963  1.00  0.00           C  
ATOM     54  H   ILE A   4       4.357  11.211   0.683  1.00  0.00           H  
ATOM     55  HA  ILE A   4       2.056  11.259   2.596  1.00  0.00           H  
ATOM     56  HB  ILE A   4       2.051  10.638  -0.374  1.00  0.00           H  
ATOM     57 HG12 ILE A   4       0.222  12.676   0.293  1.00  0.00           H  
ATOM     58 HG13 ILE A   4       1.703  13.067   1.170  1.00  0.00           H  
ATOM     59 HG21 ILE A   4       0.243   9.907   1.771  1.00  0.00           H  
ATOM     60 HG22 ILE A   4      -0.566  10.957   0.609  1.00  0.00           H  
ATOM     61 HG23 ILE A   4       0.184   9.456   0.067  1.00  0.00           H  
ATOM     62 HD11 ILE A   4       2.969  12.708  -0.989  1.00  0.00           H  
ATOM     63 HD12 ILE A   4       1.412  12.582  -1.806  1.00  0.00           H  
ATOM     64 HD13 ILE A   4       1.869  14.087  -1.010  1.00  0.00           H  
ATOM     65  N   ASN A   5       2.839   8.915   3.173  1.00  0.00           N  
ATOM     66  CA  ASN A   5       3.068   7.470   3.455  1.00  0.00           C  
ATOM     67  C   ASN A   5       2.285   7.060   4.704  1.00  0.00           C  
ATOM     68  O   ASN A   5       2.805   6.411   5.589  1.00  0.00           O  
ATOM     69  CB  ASN A   5       4.560   7.227   3.686  1.00  0.00           C  
ATOM     70  CG  ASN A   5       4.975   7.830   5.029  1.00  0.00           C  
ATOM     71  OD1 ASN A   5       5.002   9.035   5.185  1.00  0.00           O  
ATOM     72  ND2 ASN A   5       5.300   7.037   6.014  1.00  0.00           N  
ATOM     73  H   ASN A   5       2.768   9.553   3.914  1.00  0.00           H  
ATOM     74  HA  ASN A   5       2.735   6.883   2.612  1.00  0.00           H  
ATOM     75  HB2 ASN A   5       4.756   6.164   3.691  1.00  0.00           H  
ATOM     76  HB3 ASN A   5       5.128   7.694   2.895  1.00  0.00           H  
ATOM     77 HD21 ASN A   5       5.278   6.066   5.889  1.00  0.00           H  
ATOM     78 HD22 ASN A   5       5.566   7.414   6.879  1.00  0.00           H  
ATOM     79  N   THR A   6       1.036   7.430   4.782  1.00  0.00           N  
ATOM     80  CA  THR A   6       0.221   7.058   5.973  1.00  0.00           C  
ATOM     81  C   THR A   6      -1.162   6.591   5.515  1.00  0.00           C  
ATOM     82  O   THR A   6      -1.404   6.393   4.342  1.00  0.00           O  
ATOM     83  CB  THR A   6       0.069   8.275   6.888  1.00  0.00           C  
ATOM     84  OG1 THR A   6       0.259   9.461   6.130  1.00  0.00           O  
ATOM     85  CG2 THR A   6       1.110   8.208   8.007  1.00  0.00           C  
ATOM     86  H   THR A   6       0.634   7.952   4.056  1.00  0.00           H  
ATOM     87  HA  THR A   6       0.711   6.261   6.511  1.00  0.00           H  
ATOM     88  HB  THR A   6      -0.920   8.278   7.321  1.00  0.00           H  
ATOM     89  HG1 THR A   6      -0.067   9.301   5.242  1.00  0.00           H  
ATOM     90 HG21 THR A   6       1.857   7.468   7.760  1.00  0.00           H  
ATOM     91 HG22 THR A   6       1.583   9.172   8.118  1.00  0.00           H  
ATOM     92 HG23 THR A   6       0.625   7.936   8.933  1.00  0.00           H  
ATOM     93  N   PHE A   7      -2.072   6.413   6.433  1.00  0.00           N  
ATOM     94  CA  PHE A   7      -3.438   5.960   6.048  1.00  0.00           C  
ATOM     95  C   PHE A   7      -4.221   7.140   5.473  1.00  0.00           C  
ATOM     96  O   PHE A   7      -4.663   7.112   4.344  1.00  0.00           O  
ATOM     97  CB  PHE A   7      -4.164   5.420   7.283  1.00  0.00           C  
ATOM     98  CG  PHE A   7      -3.605   4.067   7.647  1.00  0.00           C  
ATOM     99  CD1 PHE A   7      -3.812   2.973   6.798  1.00  0.00           C  
ATOM    100  CD2 PHE A   7      -2.880   3.906   8.833  1.00  0.00           C  
ATOM    101  CE1 PHE A   7      -3.293   1.717   7.137  1.00  0.00           C  
ATOM    102  CE2 PHE A   7      -2.363   2.650   9.172  1.00  0.00           C  
ATOM    103  CZ  PHE A   7      -2.569   1.555   8.323  1.00  0.00           C  
ATOM    104  H   PHE A   7      -1.858   6.579   7.375  1.00  0.00           H  
ATOM    105  HA  PHE A   7      -3.363   5.180   5.305  1.00  0.00           H  
ATOM    106  HB2 PHE A   7      -4.023   6.102   8.110  1.00  0.00           H  
ATOM    107  HB3 PHE A   7      -5.219   5.328   7.069  1.00  0.00           H  
ATOM    108  HD1 PHE A   7      -4.371   3.098   5.883  1.00  0.00           H  
ATOM    109  HD2 PHE A   7      -2.722   4.751   9.487  1.00  0.00           H  
ATOM    110  HE1 PHE A   7      -3.453   0.873   6.482  1.00  0.00           H  
ATOM    111  HE2 PHE A   7      -1.804   2.525  10.087  1.00  0.00           H  
ATOM    112  HZ  PHE A   7      -2.170   0.587   8.584  1.00  0.00           H  
ATOM    113  N   ASP A   8      -4.397   8.177   6.243  1.00  0.00           N  
ATOM    114  CA  ASP A   8      -5.151   9.361   5.742  1.00  0.00           C  
ATOM    115  C   ASP A   8      -4.317  10.100   4.691  1.00  0.00           C  
ATOM    116  O   ASP A   8      -4.846  10.702   3.777  1.00  0.00           O  
ATOM    117  CB  ASP A   8      -5.453  10.304   6.908  1.00  0.00           C  
ATOM    118  CG  ASP A   8      -6.947  10.255   7.230  1.00  0.00           C  
ATOM    119  OD1 ASP A   8      -7.466   9.161   7.378  1.00  0.00           O  
ATOM    120  OD2 ASP A   8      -7.548  11.313   7.322  1.00  0.00           O  
ATOM    121  H   ASP A   8      -4.033   8.178   7.154  1.00  0.00           H  
ATOM    122  HA  ASP A   8      -6.079   9.033   5.297  1.00  0.00           H  
ATOM    123  HB2 ASP A   8      -4.886   9.996   7.775  1.00  0.00           H  
ATOM    124  HB3 ASP A   8      -5.178  11.312   6.636  1.00  0.00           H  
ATOM    125  N   GLY A   9      -3.018  10.065   4.817  1.00  0.00           N  
ATOM    126  CA  GLY A   9      -2.154  10.774   3.830  1.00  0.00           C  
ATOM    127  C   GLY A   9      -2.240  10.075   2.474  1.00  0.00           C  
ATOM    128  O   GLY A   9      -2.496  10.696   1.460  1.00  0.00           O  
ATOM    129  H   GLY A   9      -2.611   9.577   5.562  1.00  0.00           H  
ATOM    130  HA2 GLY A   9      -2.487  11.797   3.731  1.00  0.00           H  
ATOM    131  HA3 GLY A   9      -1.130  10.760   4.174  1.00  0.00           H  
ATOM    132  N   VAL A  10      -2.026   8.791   2.445  1.00  0.00           N  
ATOM    133  CA  VAL A  10      -2.095   8.057   1.149  1.00  0.00           C  
ATOM    134  C   VAL A  10      -3.530   8.089   0.626  1.00  0.00           C  
ATOM    135  O   VAL A  10      -3.770   8.363  -0.531  1.00  0.00           O  
ATOM    136  CB  VAL A  10      -1.651   6.608   1.357  1.00  0.00           C  
ATOM    137  CG1 VAL A  10      -1.738   5.851   0.031  1.00  0.00           C  
ATOM    138  CG2 VAL A  10      -0.206   6.588   1.860  1.00  0.00           C  
ATOM    139  H   VAL A  10      -1.821   8.308   3.273  1.00  0.00           H  
ATOM    140  HA  VAL A  10      -1.446   8.536   0.432  1.00  0.00           H  
ATOM    141  HB  VAL A  10      -2.295   6.135   2.085  1.00  0.00           H  
ATOM    142 HG11 VAL A  10      -2.409   6.370  -0.637  1.00  0.00           H  
ATOM    143 HG12 VAL A  10      -0.757   5.796  -0.417  1.00  0.00           H  
ATOM    144 HG13 VAL A  10      -2.108   4.852   0.210  1.00  0.00           H  
ATOM    145 HG21 VAL A  10       0.091   7.588   2.144  1.00  0.00           H  
ATOM    146 HG22 VAL A  10      -0.132   5.934   2.717  1.00  0.00           H  
ATOM    147 HG23 VAL A  10       0.444   6.229   1.076  1.00  0.00           H  
ATOM    148  N   ALA A  11      -4.488   7.823   1.470  1.00  0.00           N  
ATOM    149  CA  ALA A  11      -5.904   7.857   1.015  1.00  0.00           C  
ATOM    150  C   ALA A  11      -6.184   9.233   0.412  1.00  0.00           C  
ATOM    151  O   ALA A  11      -6.868   9.364  -0.584  1.00  0.00           O  
ATOM    152  CB  ALA A  11      -6.832   7.620   2.208  1.00  0.00           C  
ATOM    153  H   ALA A  11      -4.276   7.615   2.402  1.00  0.00           H  
ATOM    154  HA  ALA A  11      -6.065   7.093   0.269  1.00  0.00           H  
ATOM    155  HB1 ALA A  11      -6.656   8.378   2.957  1.00  0.00           H  
ATOM    156  HB2 ALA A  11      -7.860   7.670   1.881  1.00  0.00           H  
ATOM    157  HB3 ALA A  11      -6.635   6.646   2.629  1.00  0.00           H  
ATOM    158  N   ASP A  12      -5.643  10.260   1.009  1.00  0.00           N  
ATOM    159  CA  ASP A  12      -5.857  11.633   0.474  1.00  0.00           C  
ATOM    160  C   ASP A  12      -5.261  11.720  -0.930  1.00  0.00           C  
ATOM    161  O   ASP A  12      -5.935  12.063  -1.881  1.00  0.00           O  
ATOM    162  CB  ASP A  12      -5.158  12.646   1.382  1.00  0.00           C  
ATOM    163  CG  ASP A  12      -6.199  13.388   2.220  1.00  0.00           C  
ATOM    164  OD1 ASP A  12      -7.298  12.874   2.357  1.00  0.00           O  
ATOM    165  OD2 ASP A  12      -5.882  14.459   2.712  1.00  0.00           O  
ATOM    166  H   ASP A  12      -5.086  10.127   1.806  1.00  0.00           H  
ATOM    167  HA  ASP A  12      -6.914  11.848   0.436  1.00  0.00           H  
ATOM    168  HB2 ASP A  12      -4.470  12.128   2.035  1.00  0.00           H  
ATOM    169  HB3 ASP A  12      -4.614  13.354   0.776  1.00  0.00           H  
ATOM    170  N   TYR A  13      -4.003  11.404  -1.069  1.00  0.00           N  
ATOM    171  CA  TYR A  13      -3.371  11.464  -2.414  1.00  0.00           C  
ATOM    172  C   TYR A  13      -4.138  10.547  -3.367  1.00  0.00           C  
ATOM    173  O   TYR A  13      -4.101  10.713  -4.572  1.00  0.00           O  
ATOM    174  CB  TYR A  13      -1.916  11.001  -2.318  1.00  0.00           C  
ATOM    175  CG  TYR A  13      -1.190  11.353  -3.594  1.00  0.00           C  
ATOM    176  CD1 TYR A  13      -1.236  10.481  -4.689  1.00  0.00           C  
ATOM    177  CD2 TYR A  13      -0.471  12.551  -3.684  1.00  0.00           C  
ATOM    178  CE1 TYR A  13      -0.564  10.807  -5.872  1.00  0.00           C  
ATOM    179  CE2 TYR A  13       0.201  12.877  -4.866  1.00  0.00           C  
ATOM    180  CZ  TYR A  13       0.155  12.005  -5.961  1.00  0.00           C  
ATOM    181  OH  TYR A  13       0.819  12.327  -7.127  1.00  0.00           O  
ATOM    182  H   TYR A  13      -3.476  11.124  -0.290  1.00  0.00           H  
ATOM    183  HA  TYR A  13      -3.403  12.478  -2.785  1.00  0.00           H  
ATOM    184  HB2 TYR A  13      -1.436  11.493  -1.484  1.00  0.00           H  
ATOM    185  HB3 TYR A  13      -1.887   9.932  -2.172  1.00  0.00           H  
ATOM    186  HD1 TYR A  13      -1.791   9.557  -4.621  1.00  0.00           H  
ATOM    187  HD2 TYR A  13      -0.437  13.224  -2.839  1.00  0.00           H  
ATOM    188  HE1 TYR A  13      -0.598  10.135  -6.717  1.00  0.00           H  
ATOM    189  HE2 TYR A  13       0.756  13.801  -4.935  1.00  0.00           H  
ATOM    190  HH  TYR A  13       0.345  13.047  -7.549  1.00  0.00           H  
ATOM    191  N   LEU A  14      -4.842   9.584  -2.833  1.00  0.00           N  
ATOM    192  CA  LEU A  14      -5.619   8.657  -3.697  1.00  0.00           C  
ATOM    193  C   LEU A  14      -6.818   9.406  -4.278  1.00  0.00           C  
ATOM    194  O   LEU A  14      -6.932   9.581  -5.471  1.00  0.00           O  
ATOM    195  CB  LEU A  14      -6.104   7.469  -2.862  1.00  0.00           C  
ATOM    196  CG  LEU A  14      -5.074   6.337  -2.929  1.00  0.00           C  
ATOM    197  CD1 LEU A  14      -5.001   5.635  -1.572  1.00  0.00           C  
ATOM    198  CD2 LEU A  14      -5.496   5.326  -3.998  1.00  0.00           C  
ATOM    199  H   LEU A  14      -4.865   9.476  -1.859  1.00  0.00           H  
ATOM    200  HA  LEU A  14      -4.992   8.302  -4.501  1.00  0.00           H  
ATOM    201  HB2 LEU A  14      -6.230   7.782  -1.835  1.00  0.00           H  
ATOM    202  HB3 LEU A  14      -7.048   7.119  -3.248  1.00  0.00           H  
ATOM    203  HG  LEU A  14      -4.103   6.745  -3.178  1.00  0.00           H  
ATOM    204 HD11 LEU A  14      -6.002   5.455  -1.205  1.00  0.00           H  
ATOM    205 HD12 LEU A  14      -4.485   4.693  -1.681  1.00  0.00           H  
ATOM    206 HD13 LEU A  14      -4.468   6.259  -0.870  1.00  0.00           H  
ATOM    207 HD21 LEU A  14      -5.755   5.849  -4.907  1.00  0.00           H  
ATOM    208 HD22 LEU A  14      -4.679   4.648  -4.193  1.00  0.00           H  
ATOM    209 HD23 LEU A  14      -6.351   4.768  -3.647  1.00  0.00           H  
ATOM    210  N   GLN A  15      -7.711   9.859  -3.444  1.00  0.00           N  
ATOM    211  CA  GLN A  15      -8.893  10.610  -3.959  1.00  0.00           C  
ATOM    212  C   GLN A  15      -8.441  11.986  -4.458  1.00  0.00           C  
ATOM    213  O   GLN A  15      -9.216  12.742  -5.009  1.00  0.00           O  
ATOM    214  CB  GLN A  15      -9.916  10.782  -2.835  1.00  0.00           C  
ATOM    215  CG  GLN A  15     -10.514   9.421  -2.479  1.00  0.00           C  
ATOM    216  CD  GLN A  15     -11.463   9.576  -1.288  1.00  0.00           C  
ATOM    217  OE1 GLN A  15     -11.547   8.703  -0.447  1.00  0.00           O  
ATOM    218  NE2 GLN A  15     -12.185  10.657  -1.182  1.00  0.00           N  
ATOM    219  H   GLN A  15      -7.601   9.716  -2.480  1.00  0.00           H  
ATOM    220  HA  GLN A  15      -9.342  10.063  -4.777  1.00  0.00           H  
ATOM    221  HB2 GLN A  15      -9.430  11.203  -1.967  1.00  0.00           H  
ATOM    222  HB3 GLN A  15     -10.704  11.444  -3.164  1.00  0.00           H  
ATOM    223  HG2 GLN A  15     -11.059   9.034  -3.328  1.00  0.00           H  
ATOM    224  HG3 GLN A  15      -9.721   8.737  -2.218  1.00  0.00           H  
ATOM    225 HE21 GLN A  15     -12.117  11.361  -1.861  1.00  0.00           H  
ATOM    226 HE22 GLN A  15     -12.796  10.766  -0.423  1.00  0.00           H  
ATOM    227  N   THR A  16      -7.192  12.321  -4.262  1.00  0.00           N  
ATOM    228  CA  THR A  16      -6.694  13.650  -4.719  1.00  0.00           C  
ATOM    229  C   THR A  16      -6.173  13.547  -6.148  1.00  0.00           C  
ATOM    230  O   THR A  16      -6.752  14.076  -7.076  1.00  0.00           O  
ATOM    231  CB  THR A  16      -5.564  14.115  -3.798  1.00  0.00           C  
ATOM    232  OG1 THR A  16      -6.094  14.410  -2.513  1.00  0.00           O  
ATOM    233  CG2 THR A  16      -4.911  15.369  -4.382  1.00  0.00           C  
ATOM    234  H   THR A  16      -6.583  11.701  -3.812  1.00  0.00           H  
ATOM    235  HA  THR A  16      -7.492  14.361  -4.688  1.00  0.00           H  
ATOM    236  HB  THR A  16      -4.824  13.335  -3.713  1.00  0.00           H  
ATOM    237  HG1 THR A  16      -6.326  15.341  -2.494  1.00  0.00           H  
ATOM    238 HG21 THR A  16      -4.645  15.190  -5.413  1.00  0.00           H  
ATOM    239 HG22 THR A  16      -5.603  16.195  -4.326  1.00  0.00           H  
ATOM    240 HG23 THR A  16      -4.021  15.607  -3.818  1.00  0.00           H  
ATOM    241  N   TYR A  17      -5.082  12.874  -6.324  1.00  0.00           N  
ATOM    242  CA  TYR A  17      -4.502  12.728  -7.690  1.00  0.00           C  
ATOM    243  C   TYR A  17      -5.087  11.484  -8.362  1.00  0.00           C  
ATOM    244  O   TYR A  17      -4.873  11.238  -9.533  1.00  0.00           O  
ATOM    245  CB  TYR A  17      -2.982  12.588  -7.588  1.00  0.00           C  
ATOM    246  CG  TYR A  17      -2.380  13.919  -7.208  1.00  0.00           C  
ATOM    247  CD1 TYR A  17      -2.125  14.879  -8.195  1.00  0.00           C  
ATOM    248  CD2 TYR A  17      -2.079  14.194  -5.869  1.00  0.00           C  
ATOM    249  CE1 TYR A  17      -1.569  16.115  -7.842  1.00  0.00           C  
ATOM    250  CE2 TYR A  17      -1.521  15.429  -5.516  1.00  0.00           C  
ATOM    251  CZ  TYR A  17      -1.267  16.389  -6.503  1.00  0.00           C  
ATOM    252  OH  TYR A  17      -0.718  17.607  -6.155  1.00  0.00           O  
ATOM    253  H   TYR A  17      -4.643  12.463  -5.552  1.00  0.00           H  
ATOM    254  HA  TYR A  17      -4.744  13.601  -8.277  1.00  0.00           H  
ATOM    255  HB2 TYR A  17      -2.738  11.854  -6.834  1.00  0.00           H  
ATOM    256  HB3 TYR A  17      -2.584  12.272  -8.541  1.00  0.00           H  
ATOM    257  HD1 TYR A  17      -2.359  14.668  -9.227  1.00  0.00           H  
ATOM    258  HD2 TYR A  17      -2.275  13.453  -5.108  1.00  0.00           H  
ATOM    259  HE1 TYR A  17      -1.371  16.856  -8.603  1.00  0.00           H  
ATOM    260  HE2 TYR A  17      -1.289  15.640  -4.483  1.00  0.00           H  
ATOM    261  HH  TYR A  17      -0.814  18.201  -6.903  1.00  0.00           H  
ATOM    262  N   HIS A  18      -5.827  10.701  -7.629  1.00  0.00           N  
ATOM    263  CA  HIS A  18      -6.434   9.475  -8.217  1.00  0.00           C  
ATOM    264  C   HIS A  18      -5.331   8.540  -8.711  1.00  0.00           C  
ATOM    265  O   HIS A  18      -5.279   8.176  -9.868  1.00  0.00           O  
ATOM    266  CB  HIS A  18      -7.351   9.873  -9.374  1.00  0.00           C  
ATOM    267  CG  HIS A  18      -8.613  10.460  -8.805  1.00  0.00           C  
ATOM    268  ND1 HIS A  18      -9.775  10.588  -9.547  1.00  0.00           N  
ATOM    269  CD2 HIS A  18      -8.909  10.947  -7.556  1.00  0.00           C  
ATOM    270  CE1 HIS A  18     -10.709  11.131  -8.742  1.00  0.00           C  
ATOM    271  NE2 HIS A  18     -10.232  11.370  -7.519  1.00  0.00           N  
ATOM    272  H   HIS A  18      -5.987  10.922  -6.690  1.00  0.00           H  
ATOM    273  HA  HIS A  18      -7.016   8.969  -7.462  1.00  0.00           H  
ATOM    274  HB2 HIS A  18      -6.855  10.605  -9.994  1.00  0.00           H  
ATOM    275  HB3 HIS A  18      -7.592   9.000  -9.962  1.00  0.00           H  
ATOM    276  HD1 HIS A  18      -9.897  10.330 -10.484  1.00  0.00           H  
ATOM    277  HD2 HIS A  18      -8.220  10.989  -6.725  1.00  0.00           H  
ATOM    278  HE1 HIS A  18     -11.722  11.342  -9.047  1.00  0.00           H  
ATOM    279  N   LYS A  19      -4.452   8.149  -7.828  1.00  0.00           N  
ATOM    280  CA  LYS A  19      -3.341   7.232  -8.211  1.00  0.00           C  
ATOM    281  C   LYS A  19      -2.235   7.331  -7.161  1.00  0.00           C  
ATOM    282  O   LYS A  19      -1.798   8.409  -6.810  1.00  0.00           O  
ATOM    283  CB  LYS A  19      -2.777   7.631  -9.577  1.00  0.00           C  
ATOM    284  CG  LYS A  19      -2.612   9.151  -9.640  1.00  0.00           C  
ATOM    285  CD  LYS A  19      -1.643   9.513 -10.767  1.00  0.00           C  
ATOM    286  CE  LYS A  19      -2.358   9.389 -12.114  1.00  0.00           C  
ATOM    287  NZ  LYS A  19      -1.730  10.316 -13.096  1.00  0.00           N  
ATOM    288  H   LYS A  19      -4.526   8.460  -6.901  1.00  0.00           H  
ATOM    289  HA  LYS A  19      -3.709   6.218  -8.254  1.00  0.00           H  
ATOM    290  HB2 LYS A  19      -1.816   7.159  -9.717  1.00  0.00           H  
ATOM    291  HB3 LYS A  19      -3.452   7.311 -10.354  1.00  0.00           H  
ATOM    292  HG2 LYS A  19      -3.572   9.611  -9.827  1.00  0.00           H  
ATOM    293  HG3 LYS A  19      -2.218   9.510  -8.701  1.00  0.00           H  
ATOM    294  HD2 LYS A  19      -1.299  10.528 -10.634  1.00  0.00           H  
ATOM    295  HD3 LYS A  19      -0.800   8.840 -10.746  1.00  0.00           H  
ATOM    296  HE2 LYS A  19      -2.276   8.374 -12.472  1.00  0.00           H  
ATOM    297  HE3 LYS A  19      -3.401   9.645 -11.993  1.00  0.00           H  
ATOM    298  HZ1 LYS A  19      -0.720  10.422 -12.875  1.00  0.00           H  
ATOM    299  HZ2 LYS A  19      -1.838   9.928 -14.056  1.00  0.00           H  
ATOM    300  HZ3 LYS A  19      -2.194  11.245 -13.043  1.00  0.00           H  
ATOM    301  N   LEU A  20      -1.779   6.218  -6.653  1.00  0.00           N  
ATOM    302  CA  LEU A  20      -0.701   6.262  -5.626  1.00  0.00           C  
ATOM    303  C   LEU A  20       0.371   7.261  -6.071  1.00  0.00           C  
ATOM    304  O   LEU A  20       0.614   7.418  -7.251  1.00  0.00           O  
ATOM    305  CB  LEU A  20      -0.068   4.874  -5.481  1.00  0.00           C  
ATOM    306  CG  LEU A  20      -1.071   3.914  -4.842  1.00  0.00           C  
ATOM    307  CD1 LEU A  20      -0.371   2.594  -4.510  1.00  0.00           C  
ATOM    308  CD2 LEU A  20      -1.624   4.534  -3.557  1.00  0.00           C  
ATOM    309  H   LEU A  20      -2.144   5.359  -6.947  1.00  0.00           H  
ATOM    310  HA  LEU A  20      -1.119   6.572  -4.678  1.00  0.00           H  
ATOM    311  HB2 LEU A  20       0.212   4.504  -6.456  1.00  0.00           H  
ATOM    312  HB3 LEU A  20       0.810   4.941  -4.854  1.00  0.00           H  
ATOM    313  HG  LEU A  20      -1.882   3.727  -5.532  1.00  0.00           H  
ATOM    314 HD11 LEU A  20       0.477   2.788  -3.869  1.00  0.00           H  
ATOM    315 HD12 LEU A  20      -1.062   1.937  -4.005  1.00  0.00           H  
ATOM    316 HD13 LEU A  20      -0.031   2.128  -5.423  1.00  0.00           H  
ATOM    317 HD21 LEU A  20      -0.829   5.046  -3.034  1.00  0.00           H  
ATOM    318 HD22 LEU A  20      -2.404   5.239  -3.802  1.00  0.00           H  
ATOM    319 HD23 LEU A  20      -2.027   3.755  -2.925  1.00  0.00           H  
ATOM    320  N   PRO A  21       0.982   7.907  -5.114  1.00  0.00           N  
ATOM    321  CA  PRO A  21       2.036   8.896  -5.389  1.00  0.00           C  
ATOM    322  C   PRO A  21       3.109   8.291  -6.292  1.00  0.00           C  
ATOM    323  O   PRO A  21       3.242   7.088  -6.394  1.00  0.00           O  
ATOM    324  CB  PRO A  21       2.617   9.236  -4.012  1.00  0.00           C  
ATOM    325  CG  PRO A  21       1.689   8.598  -2.945  1.00  0.00           C  
ATOM    326  CD  PRO A  21       0.679   7.704  -3.685  1.00  0.00           C  
ATOM    327  HA  PRO A  21       1.617   9.781  -5.838  1.00  0.00           H  
ATOM    328  HB2 PRO A  21       3.614   8.822  -3.926  1.00  0.00           H  
ATOM    329  HB3 PRO A  21       2.652  10.302  -3.877  1.00  0.00           H  
ATOM    330  HG2 PRO A  21       2.274   8.005  -2.255  1.00  0.00           H  
ATOM    331  HG3 PRO A  21       1.162   9.372  -2.408  1.00  0.00           H  
ATOM    332  HD2 PRO A  21       0.822   6.668  -3.410  1.00  0.00           H  
ATOM    333  HD3 PRO A  21      -0.331   8.016  -3.470  1.00  0.00           H  
ATOM    334  N   ASP A  22       3.882   9.115  -6.944  1.00  0.00           N  
ATOM    335  CA  ASP A  22       4.950   8.580  -7.829  1.00  0.00           C  
ATOM    336  C   ASP A  22       6.022   7.908  -6.971  1.00  0.00           C  
ATOM    337  O   ASP A  22       6.926   7.272  -7.476  1.00  0.00           O  
ATOM    338  CB  ASP A  22       5.577   9.724  -8.629  1.00  0.00           C  
ATOM    339  CG  ASP A  22       5.217   9.572 -10.108  1.00  0.00           C  
ATOM    340  OD1 ASP A  22       5.870   8.791 -10.779  1.00  0.00           O  
ATOM    341  OD2 ASP A  22       4.293  10.239 -10.544  1.00  0.00           O  
ATOM    342  H   ASP A  22       3.764  10.083  -6.844  1.00  0.00           H  
ATOM    343  HA  ASP A  22       4.527   7.856  -8.505  1.00  0.00           H  
ATOM    344  HB2 ASP A  22       5.203  10.668  -8.261  1.00  0.00           H  
ATOM    345  HB3 ASP A  22       6.651   9.695  -8.518  1.00  0.00           H  
ATOM    346  N   ASN A  23       5.927   8.041  -5.677  1.00  0.00           N  
ATOM    347  CA  ASN A  23       6.940   7.407  -4.790  1.00  0.00           C  
ATOM    348  C   ASN A  23       6.465   6.010  -4.385  1.00  0.00           C  
ATOM    349  O   ASN A  23       7.068   5.358  -3.559  1.00  0.00           O  
ATOM    350  CB  ASN A  23       7.133   8.266  -3.538  1.00  0.00           C  
ATOM    351  CG  ASN A  23       5.772   8.745  -3.030  1.00  0.00           C  
ATOM    352  OD1 ASN A  23       5.365   9.856  -3.303  1.00  0.00           O  
ATOM    353  ND2 ASN A  23       5.046   7.947  -2.296  1.00  0.00           N  
ATOM    354  H   ASN A  23       5.188   8.559  -5.289  1.00  0.00           H  
ATOM    355  HA  ASN A  23       7.879   7.328  -5.318  1.00  0.00           H  
ATOM    356  HB2 ASN A  23       7.619   7.680  -2.771  1.00  0.00           H  
ATOM    357  HB3 ASN A  23       7.746   9.122  -3.778  1.00  0.00           H  
ATOM    358 HD21 ASN A  23       5.374   7.051  -2.075  1.00  0.00           H  
ATOM    359 HD22 ASN A  23       4.172   8.244  -1.967  1.00  0.00           H  
ATOM    360  N   TYR A  24       5.389   5.545  -4.960  1.00  0.00           N  
ATOM    361  CA  TYR A  24       4.883   4.189  -4.600  1.00  0.00           C  
ATOM    362  C   TYR A  24       5.347   3.173  -5.643  1.00  0.00           C  
ATOM    363  O   TYR A  24       4.752   3.030  -6.693  1.00  0.00           O  
ATOM    364  CB  TYR A  24       3.356   4.203  -4.551  1.00  0.00           C  
ATOM    365  CG  TYR A  24       2.907   4.288  -3.114  1.00  0.00           C  
ATOM    366  CD1 TYR A  24       2.740   3.120  -2.361  1.00  0.00           C  
ATOM    367  CD2 TYR A  24       2.665   5.537  -2.532  1.00  0.00           C  
ATOM    368  CE1 TYR A  24       2.329   3.203  -1.024  1.00  0.00           C  
ATOM    369  CE2 TYR A  24       2.256   5.620  -1.196  1.00  0.00           C  
ATOM    370  CZ  TYR A  24       2.088   4.452  -0.442  1.00  0.00           C  
ATOM    371  OH  TYR A  24       1.684   4.534   0.875  1.00  0.00           O  
ATOM    372  H   TYR A  24       4.914   6.084  -5.627  1.00  0.00           H  
ATOM    373  HA  TYR A  24       5.269   3.909  -3.632  1.00  0.00           H  
ATOM    374  HB2 TYR A  24       2.984   5.057  -5.097  1.00  0.00           H  
ATOM    375  HB3 TYR A  24       2.972   3.297  -4.994  1.00  0.00           H  
ATOM    376  HD1 TYR A  24       2.925   2.155  -2.811  1.00  0.00           H  
ATOM    377  HD2 TYR A  24       2.794   6.437  -3.115  1.00  0.00           H  
ATOM    378  HE1 TYR A  24       2.201   2.303  -0.443  1.00  0.00           H  
ATOM    379  HE2 TYR A  24       2.069   6.584  -0.748  1.00  0.00           H  
ATOM    380  HH  TYR A  24       0.825   4.111   0.948  1.00  0.00           H  
ATOM    381  N   ILE A  25       6.399   2.458  -5.358  1.00  0.00           N  
ATOM    382  CA  ILE A  25       6.894   1.444  -6.328  1.00  0.00           C  
ATOM    383  C   ILE A  25       6.543   0.050  -5.811  1.00  0.00           C  
ATOM    384  O   ILE A  25       6.935  -0.336  -4.729  1.00  0.00           O  
ATOM    385  CB  ILE A  25       8.412   1.569  -6.470  1.00  0.00           C  
ATOM    386  CG1 ILE A  25       9.082   1.155  -5.158  1.00  0.00           C  
ATOM    387  CG2 ILE A  25       8.777   3.019  -6.792  1.00  0.00           C  
ATOM    388  CD1 ILE A  25       9.629  -0.269  -5.289  1.00  0.00           C  
ATOM    389  H   ILE A  25       6.859   2.584  -4.501  1.00  0.00           H  
ATOM    390  HA  ILE A  25       6.427   1.603  -7.288  1.00  0.00           H  
ATOM    391  HB  ILE A  25       8.752   0.926  -7.269  1.00  0.00           H  
ATOM    392 HG12 ILE A  25       9.892   1.834  -4.937  1.00  0.00           H  
ATOM    393 HG13 ILE A  25       8.358   1.186  -4.358  1.00  0.00           H  
ATOM    394 HG21 ILE A  25       7.887   3.558  -7.083  1.00  0.00           H  
ATOM    395 HG22 ILE A  25       9.211   3.484  -5.919  1.00  0.00           H  
ATOM    396 HG23 ILE A  25       9.491   3.038  -7.603  1.00  0.00           H  
ATOM    397 HD11 ILE A  25       9.275  -0.706  -6.211  1.00  0.00           H  
ATOM    398 HD12 ILE A  25      10.708  -0.240  -5.296  1.00  0.00           H  
ATOM    399 HD13 ILE A  25       9.289  -0.863  -4.455  1.00  0.00           H  
ATOM    400  N   THR A  26       5.801  -0.707  -6.572  1.00  0.00           N  
ATOM    401  CA  THR A  26       5.422  -2.074  -6.116  1.00  0.00           C  
ATOM    402  C   THR A  26       6.653  -2.792  -5.565  1.00  0.00           C  
ATOM    403  O   THR A  26       7.761  -2.299  -5.647  1.00  0.00           O  
ATOM    404  CB  THR A  26       4.857  -2.866  -7.296  1.00  0.00           C  
ATOM    405  OG1 THR A  26       5.920  -3.259  -8.152  1.00  0.00           O  
ATOM    406  CG2 THR A  26       3.866  -1.998  -8.071  1.00  0.00           C  
ATOM    407  H   THR A  26       5.490  -0.375  -7.439  1.00  0.00           H  
ATOM    408  HA  THR A  26       4.672  -1.999  -5.342  1.00  0.00           H  
ATOM    409  HB  THR A  26       4.350  -3.742  -6.926  1.00  0.00           H  
ATOM    410  HG1 THR A  26       5.590  -3.256  -9.054  1.00  0.00           H  
ATOM    411 HG21 THR A  26       3.414  -1.281  -7.401  1.00  0.00           H  
ATOM    412 HG22 THR A  26       4.386  -1.476  -8.861  1.00  0.00           H  
ATOM    413 HG23 THR A  26       3.097  -2.624  -8.500  1.00  0.00           H  
ATOM    414  N   LYS A  27       6.473  -3.959  -5.008  1.00  0.00           N  
ATOM    415  CA  LYS A  27       7.650  -4.699  -4.460  1.00  0.00           C  
ATOM    416  C   LYS A  27       8.521  -5.175  -5.619  1.00  0.00           C  
ATOM    417  O   LYS A  27       9.728  -5.050  -5.590  1.00  0.00           O  
ATOM    418  CB  LYS A  27       7.228  -5.916  -3.619  1.00  0.00           C  
ATOM    419  CG  LYS A  27       5.705  -5.982  -3.460  1.00  0.00           C  
ATOM    420  CD  LYS A  27       5.334  -7.186  -2.592  1.00  0.00           C  
ATOM    421  CE  LYS A  27       4.306  -8.047  -3.328  1.00  0.00           C  
ATOM    422  NZ  LYS A  27       3.322  -8.593  -2.351  1.00  0.00           N  
ATOM    423  H   LYS A  27       5.575  -4.341  -4.961  1.00  0.00           H  
ATOM    424  HA  LYS A  27       8.229  -4.026  -3.842  1.00  0.00           H  
ATOM    425  HB2 LYS A  27       7.573  -6.819  -4.102  1.00  0.00           H  
ATOM    426  HB3 LYS A  27       7.684  -5.840  -2.645  1.00  0.00           H  
ATOM    427  HG2 LYS A  27       5.353  -5.076  -2.992  1.00  0.00           H  
ATOM    428  HG3 LYS A  27       5.246  -6.088  -4.431  1.00  0.00           H  
ATOM    429  HD2 LYS A  27       6.219  -7.772  -2.391  1.00  0.00           H  
ATOM    430  HD3 LYS A  27       4.910  -6.841  -1.660  1.00  0.00           H  
ATOM    431  HE2 LYS A  27       3.789  -7.444  -4.059  1.00  0.00           H  
ATOM    432  HE3 LYS A  27       4.809  -8.863  -3.826  1.00  0.00           H  
ATOM    433  HZ1 LYS A  27       3.283  -7.975  -1.516  1.00  0.00           H  
ATOM    434  HZ2 LYS A  27       2.382  -8.639  -2.793  1.00  0.00           H  
ATOM    435  HZ3 LYS A  27       3.613  -9.549  -2.063  1.00  0.00           H  
ATOM    436  N   SER A  28       7.922  -5.711  -6.647  1.00  0.00           N  
ATOM    437  CA  SER A  28       8.731  -6.177  -7.806  1.00  0.00           C  
ATOM    438  C   SER A  28       9.613  -5.022  -8.270  1.00  0.00           C  
ATOM    439  O   SER A  28      10.763  -5.199  -8.631  1.00  0.00           O  
ATOM    440  CB  SER A  28       7.802  -6.604  -8.944  1.00  0.00           C  
ATOM    441  OG  SER A  28       7.192  -7.843  -8.612  1.00  0.00           O  
ATOM    442  H   SER A  28       6.946  -5.795  -6.661  1.00  0.00           H  
ATOM    443  HA  SER A  28       9.349  -7.012  -7.507  1.00  0.00           H  
ATOM    444  HB2 SER A  28       7.037  -5.859  -9.085  1.00  0.00           H  
ATOM    445  HB3 SER A  28       8.375  -6.705  -9.855  1.00  0.00           H  
ATOM    446  HG  SER A  28       7.847  -8.536  -8.723  1.00  0.00           H  
ATOM    447  N   GLU A  29       9.081  -3.832  -8.249  1.00  0.00           N  
ATOM    448  CA  GLU A  29       9.878  -2.654  -8.674  1.00  0.00           C  
ATOM    449  C   GLU A  29      11.110  -2.541  -7.782  1.00  0.00           C  
ATOM    450  O   GLU A  29      12.191  -2.235  -8.242  1.00  0.00           O  
ATOM    451  CB  GLU A  29       9.028  -1.388  -8.546  1.00  0.00           C  
ATOM    452  CG  GLU A  29       8.387  -1.067  -9.898  1.00  0.00           C  
ATOM    453  CD  GLU A  29       9.257  -0.058 -10.650  1.00  0.00           C  
ATOM    454  OE1 GLU A  29      10.372   0.175 -10.213  1.00  0.00           O  
ATOM    455  OE2 GLU A  29       8.794   0.464 -11.650  1.00  0.00           O  
ATOM    456  H   GLU A  29       8.156  -3.715  -7.942  1.00  0.00           H  
ATOM    457  HA  GLU A  29      10.188  -2.781  -9.701  1.00  0.00           H  
ATOM    458  HB2 GLU A  29       8.255  -1.546  -7.809  1.00  0.00           H  
ATOM    459  HB3 GLU A  29       9.654  -0.562  -8.243  1.00  0.00           H  
ATOM    460  HG2 GLU A  29       8.300  -1.973 -10.479  1.00  0.00           H  
ATOM    461  HG3 GLU A  29       7.406  -0.646  -9.740  1.00  0.00           H  
ATOM    462  N   ALA A  30      10.966  -2.801  -6.508  1.00  0.00           N  
ATOM    463  CA  ALA A  30      12.146  -2.719  -5.607  1.00  0.00           C  
ATOM    464  C   ALA A  30      13.117  -3.837  -5.973  1.00  0.00           C  
ATOM    465  O   ALA A  30      14.319  -3.661  -5.959  1.00  0.00           O  
ATOM    466  CB  ALA A  30      11.701  -2.878  -4.151  1.00  0.00           C  
ATOM    467  H   ALA A  30      10.087  -3.061  -6.152  1.00  0.00           H  
ATOM    468  HA  ALA A  30      12.634  -1.764  -5.736  1.00  0.00           H  
ATOM    469  HB1 ALA A  30      10.951  -3.653  -4.087  1.00  0.00           H  
ATOM    470  HB2 ALA A  30      12.551  -3.147  -3.542  1.00  0.00           H  
ATOM    471  HB3 ALA A  30      11.286  -1.945  -3.798  1.00  0.00           H  
ATOM    472  N   GLN A  31      12.604  -4.986  -6.319  1.00  0.00           N  
ATOM    473  CA  GLN A  31      13.497  -6.108  -6.705  1.00  0.00           C  
ATOM    474  C   GLN A  31      14.284  -5.685  -7.941  1.00  0.00           C  
ATOM    475  O   GLN A  31      15.423  -6.065  -8.127  1.00  0.00           O  
ATOM    476  CB  GLN A  31      12.658  -7.346  -7.027  1.00  0.00           C  
ATOM    477  CG  GLN A  31      11.956  -7.831  -5.756  1.00  0.00           C  
ATOM    478  CD  GLN A  31      11.354  -9.216  -6.003  1.00  0.00           C  
ATOM    479  OE1 GLN A  31      12.068 -10.195  -6.083  1.00  0.00           O  
ATOM    480  NE2 GLN A  31      10.061  -9.338  -6.126  1.00  0.00           N  
ATOM    481  H   GLN A  31      11.632  -5.105  -6.336  1.00  0.00           H  
ATOM    482  HA  GLN A  31      14.178  -6.327  -5.896  1.00  0.00           H  
ATOM    483  HB2 GLN A  31      11.919  -7.096  -7.775  1.00  0.00           H  
ATOM    484  HB3 GLN A  31      13.300  -8.129  -7.402  1.00  0.00           H  
ATOM    485  HG2 GLN A  31      12.671  -7.886  -4.949  1.00  0.00           H  
ATOM    486  HG3 GLN A  31      11.169  -7.140  -5.494  1.00  0.00           H  
ATOM    487 HE21 GLN A  31       9.486  -8.547  -6.060  1.00  0.00           H  
ATOM    488 HE22 GLN A  31       9.666 -10.220  -6.284  1.00  0.00           H  
ATOM    489  N   ALA A  32      13.684  -4.892  -8.787  1.00  0.00           N  
ATOM    490  CA  ALA A  32      14.395  -4.434 -10.005  1.00  0.00           C  
ATOM    491  C   ALA A  32      15.669  -3.702  -9.601  1.00  0.00           C  
ATOM    492  O   ALA A  32      16.695  -3.803 -10.243  1.00  0.00           O  
ATOM    493  CB  ALA A  32      13.491  -3.492 -10.804  1.00  0.00           C  
ATOM    494  H   ALA A  32      12.764  -4.597  -8.619  1.00  0.00           H  
ATOM    495  HA  ALA A  32      14.645  -5.280 -10.599  1.00  0.00           H  
ATOM    496  HB1 ALA A  32      12.476  -3.575 -10.445  1.00  0.00           H  
ATOM    497  HB2 ALA A  32      13.834  -2.475 -10.680  1.00  0.00           H  
ATOM    498  HB3 ALA A  32      13.526  -3.759 -11.849  1.00  0.00           H  
ATOM    499  N   LEU A  33      15.600  -2.964  -8.538  1.00  0.00           N  
ATOM    500  CA  LEU A  33      16.792  -2.206  -8.063  1.00  0.00           C  
ATOM    501  C   LEU A  33      17.719  -3.125  -7.269  1.00  0.00           C  
ATOM    502  O   LEU A  33      18.867  -2.809  -7.025  1.00  0.00           O  
ATOM    503  CB  LEU A  33      16.322  -1.058  -7.182  1.00  0.00           C  
ATOM    504  CG  LEU A  33      15.369  -0.189  -7.994  1.00  0.00           C  
ATOM    505  CD1 LEU A  33      13.930  -0.477  -7.570  1.00  0.00           C  
ATOM    506  CD2 LEU A  33      15.705   1.279  -7.756  1.00  0.00           C  
ATOM    507  H   LEU A  33      14.755  -2.908  -8.048  1.00  0.00           H  
ATOM    508  HA  LEU A  33      17.322  -1.805  -8.909  1.00  0.00           H  
ATOM    509  HB2 LEU A  33      15.812  -1.450  -6.315  1.00  0.00           H  
ATOM    510  HB3 LEU A  33      17.170  -0.467  -6.870  1.00  0.00           H  
ATOM    511  HG  LEU A  33      15.484  -0.419  -9.044  1.00  0.00           H  
ATOM    512 HD11 LEU A  33      13.859  -1.493  -7.206  1.00  0.00           H  
ATOM    513 HD12 LEU A  33      13.639   0.208  -6.788  1.00  0.00           H  
ATOM    514 HD13 LEU A  33      13.274  -0.355  -8.419  1.00  0.00           H  
ATOM    515 HD21 LEU A  33      16.749   1.441  -7.977  1.00  0.00           H  
ATOM    516 HD22 LEU A  33      15.099   1.897  -8.400  1.00  0.00           H  
ATOM    517 HD23 LEU A  33      15.510   1.531  -6.724  1.00  0.00           H  
ATOM    518  N   GLY A  34      17.228  -4.258  -6.866  1.00  0.00           N  
ATOM    519  CA  GLY A  34      18.073  -5.206  -6.085  1.00  0.00           C  
ATOM    520  C   GLY A  34      17.569  -5.267  -4.642  1.00  0.00           C  
ATOM    521  O   GLY A  34      18.339  -5.232  -3.702  1.00  0.00           O  
ATOM    522  H   GLY A  34      16.302  -4.486  -7.077  1.00  0.00           H  
ATOM    523  HA2 GLY A  34      18.016  -6.189  -6.529  1.00  0.00           H  
ATOM    524  HA3 GLY A  34      19.097  -4.865  -6.091  1.00  0.00           H  
ATOM    525  N   TRP A  35      16.280  -5.355  -4.460  1.00  0.00           N  
ATOM    526  CA  TRP A  35      15.720  -5.415  -3.079  1.00  0.00           C  
ATOM    527  C   TRP A  35      15.181  -6.825  -2.815  1.00  0.00           C  
ATOM    528  O   TRP A  35      14.308  -7.308  -3.508  1.00  0.00           O  
ATOM    529  CB  TRP A  35      14.596  -4.373  -2.954  1.00  0.00           C  
ATOM    530  CG  TRP A  35      13.596  -4.782  -1.912  1.00  0.00           C  
ATOM    531  CD1 TRP A  35      13.743  -4.612  -0.578  1.00  0.00           C  
ATOM    532  CD2 TRP A  35      12.299  -5.419  -2.102  1.00  0.00           C  
ATOM    533  NE1 TRP A  35      12.616  -5.102   0.061  1.00  0.00           N  
ATOM    534  CE2 TRP A  35      11.698  -5.609  -0.836  1.00  0.00           C  
ATOM    535  CE3 TRP A  35      11.592  -5.844  -3.241  1.00  0.00           C  
ATOM    536  CZ2 TRP A  35      10.440  -6.201  -0.706  1.00  0.00           C  
ATOM    537  CZ3 TRP A  35      10.328  -6.440  -3.113  1.00  0.00           C  
ATOM    538  CH2 TRP A  35       9.753  -6.616  -1.848  1.00  0.00           C  
ATOM    539  H   TRP A  35      15.679  -5.380  -5.233  1.00  0.00           H  
ATOM    540  HA  TRP A  35      16.500  -5.189  -2.367  1.00  0.00           H  
ATOM    541  HB2 TRP A  35      15.023  -3.421  -2.678  1.00  0.00           H  
ATOM    542  HB3 TRP A  35      14.097  -4.275  -3.906  1.00  0.00           H  
ATOM    543  HD1 TRP A  35      14.597  -4.165  -0.091  1.00  0.00           H  
ATOM    544  HE1 TRP A  35      12.469  -5.100   1.031  1.00  0.00           H  
ATOM    545  HE3 TRP A  35      12.027  -5.714  -4.219  1.00  0.00           H  
ATOM    546  HZ2 TRP A  35      10.001  -6.335   0.270  1.00  0.00           H  
ATOM    547  HZ3 TRP A  35       9.795  -6.762  -3.995  1.00  0.00           H  
ATOM    548  HH2 TRP A  35       8.780  -7.075  -1.756  1.00  0.00           H  
ATOM    549  N   VAL A  36      15.691  -7.483  -1.810  1.00  0.00           N  
ATOM    550  CA  VAL A  36      15.204  -8.853  -1.494  1.00  0.00           C  
ATOM    551  C   VAL A  36      14.032  -8.748  -0.521  1.00  0.00           C  
ATOM    552  O   VAL A  36      14.176  -8.282   0.593  1.00  0.00           O  
ATOM    553  CB  VAL A  36      16.333  -9.662  -0.853  1.00  0.00           C  
ATOM    554  CG1 VAL A  36      15.977 -11.150  -0.882  1.00  0.00           C  
ATOM    555  CG2 VAL A  36      17.629  -9.434  -1.634  1.00  0.00           C  
ATOM    556  H   VAL A  36      16.391  -7.073  -1.260  1.00  0.00           H  
ATOM    557  HA  VAL A  36      14.879  -9.340  -2.402  1.00  0.00           H  
ATOM    558  HB  VAL A  36      16.467  -9.345   0.171  1.00  0.00           H  
ATOM    559 HG11 VAL A  36      14.919 -11.264  -1.069  1.00  0.00           H  
ATOM    560 HG12 VAL A  36      16.537 -11.639  -1.667  1.00  0.00           H  
ATOM    561 HG13 VAL A  36      16.225 -11.598   0.069  1.00  0.00           H  
ATOM    562 HG21 VAL A  36      17.447  -9.587  -2.687  1.00  0.00           H  
ATOM    563 HG22 VAL A  36      17.974  -8.423  -1.472  1.00  0.00           H  
ATOM    564 HG23 VAL A  36      18.381 -10.130  -1.293  1.00  0.00           H  
ATOM    565  N   ALA A  37      12.867  -9.167  -0.931  1.00  0.00           N  
ATOM    566  CA  ALA A  37      11.685  -9.079  -0.029  1.00  0.00           C  
ATOM    567  C   ALA A  37      11.948  -9.881   1.248  1.00  0.00           C  
ATOM    568  O   ALA A  37      11.240  -9.753   2.228  1.00  0.00           O  
ATOM    569  CB  ALA A  37      10.456  -9.640  -0.744  1.00  0.00           C  
ATOM    570  H   ALA A  37      12.769  -9.532  -1.835  1.00  0.00           H  
ATOM    571  HA  ALA A  37      11.510  -8.045   0.225  1.00  0.00           H  
ATOM    572  HB1 ALA A  37      10.645  -9.683  -1.807  1.00  0.00           H  
ATOM    573  HB2 ALA A  37      10.246 -10.633  -0.376  1.00  0.00           H  
ATOM    574  HB3 ALA A  37       9.608  -8.999  -0.557  1.00  0.00           H  
ATOM    575  N   SER A  38      12.957 -10.708   1.249  1.00  0.00           N  
ATOM    576  CA  SER A  38      13.259 -11.515   2.465  1.00  0.00           C  
ATOM    577  C   SER A  38      14.157 -10.710   3.408  1.00  0.00           C  
ATOM    578  O   SER A  38      14.115 -10.878   4.611  1.00  0.00           O  
ATOM    579  CB  SER A  38      13.972 -12.805   2.057  1.00  0.00           C  
ATOM    580  OG  SER A  38      13.131 -13.915   2.337  1.00  0.00           O  
ATOM    581  H   SER A  38      13.516 -10.800   0.450  1.00  0.00           H  
ATOM    582  HA  SER A  38      12.335 -11.761   2.970  1.00  0.00           H  
ATOM    583  HB2 SER A  38      14.187 -12.781   1.003  1.00  0.00           H  
ATOM    584  HB3 SER A  38      14.898 -12.893   2.609  1.00  0.00           H  
ATOM    585  HG  SER A  38      13.563 -14.706   2.006  1.00  0.00           H  
ATOM    586  N   LYS A  39      14.968  -9.837   2.876  1.00  0.00           N  
ATOM    587  CA  LYS A  39      15.865  -9.027   3.749  1.00  0.00           C  
ATOM    588  C   LYS A  39      15.173  -7.712   4.112  1.00  0.00           C  
ATOM    589  O   LYS A  39      15.564  -7.029   5.038  1.00  0.00           O  
ATOM    590  CB  LYS A  39      17.172  -8.729   3.007  1.00  0.00           C  
ATOM    591  CG  LYS A  39      18.323  -9.481   3.679  1.00  0.00           C  
ATOM    592  CD  LYS A  39      19.002 -10.396   2.658  1.00  0.00           C  
ATOM    593  CE  LYS A  39      20.269  -9.722   2.127  1.00  0.00           C  
ATOM    594  NZ  LYS A  39      21.454 -10.232   2.872  1.00  0.00           N  
ATOM    595  H   LYS A  39      14.989  -9.715   1.903  1.00  0.00           H  
ATOM    596  HA  LYS A  39      16.084  -9.580   4.651  1.00  0.00           H  
ATOM    597  HB2 LYS A  39      17.083  -9.046   1.979  1.00  0.00           H  
ATOM    598  HB3 LYS A  39      17.370  -7.667   3.041  1.00  0.00           H  
ATOM    599  HG2 LYS A  39      19.042  -8.770   4.060  1.00  0.00           H  
ATOM    600  HG3 LYS A  39      17.938 -10.076   4.493  1.00  0.00           H  
ATOM    601  HD2 LYS A  39      19.262 -11.331   3.131  1.00  0.00           H  
ATOM    602  HD3 LYS A  39      18.326 -10.585   1.836  1.00  0.00           H  
ATOM    603  HE2 LYS A  39      20.381  -9.943   1.076  1.00  0.00           H  
ATOM    604  HE3 LYS A  39      20.191  -8.653   2.264  1.00  0.00           H  
ATOM    605  HZ1 LYS A  39      21.291 -11.222   3.146  1.00  0.00           H  
ATOM    606  HZ2 LYS A  39      22.296 -10.174   2.264  1.00  0.00           H  
ATOM    607  HZ3 LYS A  39      21.601  -9.659   3.726  1.00  0.00           H  
ATOM    608  N   GLY A  40      14.147  -7.352   3.390  1.00  0.00           N  
ATOM    609  CA  GLY A  40      13.430  -6.082   3.697  1.00  0.00           C  
ATOM    610  C   GLY A  40      14.436  -4.933   3.781  1.00  0.00           C  
ATOM    611  O   GLY A  40      14.240  -3.975   4.503  1.00  0.00           O  
ATOM    612  H   GLY A  40      13.847  -7.916   2.648  1.00  0.00           H  
ATOM    613  HA2 GLY A  40      12.712  -5.877   2.916  1.00  0.00           H  
ATOM    614  HA3 GLY A  40      12.919  -6.176   4.643  1.00  0.00           H  
ATOM    615  N   ASN A  41      15.511  -5.020   3.049  1.00  0.00           N  
ATOM    616  CA  ASN A  41      16.530  -3.933   3.086  1.00  0.00           C  
ATOM    617  C   ASN A  41      16.149  -2.833   2.090  1.00  0.00           C  
ATOM    618  O   ASN A  41      16.988  -2.293   1.397  1.00  0.00           O  
ATOM    619  CB  ASN A  41      17.904  -4.510   2.723  1.00  0.00           C  
ATOM    620  CG  ASN A  41      18.012  -4.706   1.206  1.00  0.00           C  
ATOM    621  OD1 ASN A  41      19.098  -4.718   0.662  1.00  0.00           O  
ATOM    622  ND2 ASN A  41      16.928  -4.863   0.495  1.00  0.00           N  
ATOM    623  H   ASN A  41      15.651  -5.802   2.474  1.00  0.00           H  
ATOM    624  HA  ASN A  41      16.570  -3.515   4.081  1.00  0.00           H  
ATOM    625  HB2 ASN A  41      18.676  -3.828   3.051  1.00  0.00           H  
ATOM    626  HB3 ASN A  41      18.034  -5.461   3.217  1.00  0.00           H  
ATOM    627 HD21 ASN A  41      16.051  -4.855   0.929  1.00  0.00           H  
ATOM    628 HD22 ASN A  41      16.992  -4.990  -0.474  1.00  0.00           H  
ATOM    629  N   LEU A  42      14.890  -2.497   2.012  1.00  0.00           N  
ATOM    630  CA  LEU A  42      14.462  -1.434   1.059  1.00  0.00           C  
ATOM    631  C   LEU A  42      15.200  -0.134   1.378  1.00  0.00           C  
ATOM    632  O   LEU A  42      15.821   0.465   0.523  1.00  0.00           O  
ATOM    633  CB  LEU A  42      12.954  -1.209   1.192  1.00  0.00           C  
ATOM    634  CG  LEU A  42      12.357  -0.915  -0.184  1.00  0.00           C  
ATOM    635  CD1 LEU A  42      12.478  -2.154  -1.072  1.00  0.00           C  
ATOM    636  CD2 LEU A  42      10.881  -0.544  -0.030  1.00  0.00           C  
ATOM    637  H   LEU A  42      14.228  -2.944   2.577  1.00  0.00           H  
ATOM    638  HA  LEU A  42      14.692  -1.741   0.049  1.00  0.00           H  
ATOM    639  HB2 LEU A  42      12.494  -2.096   1.604  1.00  0.00           H  
ATOM    640  HB3 LEU A  42      12.772  -0.372   1.849  1.00  0.00           H  
ATOM    641  HG  LEU A  42      12.891  -0.092  -0.639  1.00  0.00           H  
ATOM    642 HD11 LEU A  42      12.037  -3.001  -0.568  1.00  0.00           H  
ATOM    643 HD12 LEU A  42      11.964  -1.980  -2.005  1.00  0.00           H  
ATOM    644 HD13 LEU A  42      13.521  -2.355  -1.268  1.00  0.00           H  
ATOM    645 HD21 LEU A  42      10.358  -1.347   0.467  1.00  0.00           H  
ATOM    646 HD22 LEU A  42      10.795   0.359   0.556  1.00  0.00           H  
ATOM    647 HD23 LEU A  42      10.447  -0.383  -1.006  1.00  0.00           H  
ATOM    648  N   ALA A  43      15.136   0.308   2.602  1.00  0.00           N  
ATOM    649  CA  ALA A  43      15.831   1.572   2.977  1.00  0.00           C  
ATOM    650  C   ALA A  43      17.299   1.510   2.542  1.00  0.00           C  
ATOM    651  O   ALA A  43      17.966   2.521   2.435  1.00  0.00           O  
ATOM    652  CB  ALA A  43      15.763   1.756   4.495  1.00  0.00           C  
ATOM    653  H   ALA A  43      14.628  -0.190   3.276  1.00  0.00           H  
ATOM    654  HA  ALA A  43      15.346   2.407   2.494  1.00  0.00           H  
ATOM    655  HB1 ALA A  43      15.464   0.826   4.957  1.00  0.00           H  
ATOM    656  HB2 ALA A  43      16.735   2.045   4.867  1.00  0.00           H  
ATOM    657  HB3 ALA A  43      15.042   2.523   4.733  1.00  0.00           H  
ATOM    658  N   ASP A  44      17.814   0.334   2.300  1.00  0.00           N  
ATOM    659  CA  ASP A  44      19.243   0.217   1.885  1.00  0.00           C  
ATOM    660  C   ASP A  44      19.358   0.260   0.358  1.00  0.00           C  
ATOM    661  O   ASP A  44      20.327   0.755  -0.183  1.00  0.00           O  
ATOM    662  CB  ASP A  44      19.813  -1.105   2.401  1.00  0.00           C  
ATOM    663  CG  ASP A  44      20.149  -0.970   3.887  1.00  0.00           C  
ATOM    664  OD1 ASP A  44      19.253  -0.651   4.651  1.00  0.00           O  
ATOM    665  OD2 ASP A  44      21.298  -1.187   4.237  1.00  0.00           O  
ATOM    666  H   ASP A  44      17.266  -0.470   2.399  1.00  0.00           H  
ATOM    667  HA  ASP A  44      19.805   1.037   2.308  1.00  0.00           H  
ATOM    668  HB2 ASP A  44      19.082  -1.890   2.267  1.00  0.00           H  
ATOM    669  HB3 ASP A  44      20.709  -1.349   1.852  1.00  0.00           H  
ATOM    670  N   VAL A  45      18.386  -0.254  -0.346  1.00  0.00           N  
ATOM    671  CA  VAL A  45      18.463  -0.234  -1.838  1.00  0.00           C  
ATOM    672  C   VAL A  45      17.553   0.866  -2.386  1.00  0.00           C  
ATOM    673  O   VAL A  45      17.994   1.756  -3.087  1.00  0.00           O  
ATOM    674  CB  VAL A  45      18.032  -1.590  -2.415  1.00  0.00           C  
ATOM    675  CG1 VAL A  45      19.273  -2.436  -2.705  1.00  0.00           C  
ATOM    676  CG2 VAL A  45      17.137  -2.331  -1.416  1.00  0.00           C  
ATOM    677  H   VAL A  45      17.611  -0.650   0.103  1.00  0.00           H  
ATOM    678  HA  VAL A  45      19.483  -0.030  -2.135  1.00  0.00           H  
ATOM    679  HB  VAL A  45      17.488  -1.428  -3.335  1.00  0.00           H  
ATOM    680 HG11 VAL A  45      20.042  -1.812  -3.134  1.00  0.00           H  
ATOM    681 HG12 VAL A  45      19.635  -2.872  -1.785  1.00  0.00           H  
ATOM    682 HG13 VAL A  45      19.018  -3.223  -3.400  1.00  0.00           H  
ATOM    683 HG21 VAL A  45      16.323  -1.689  -1.117  1.00  0.00           H  
ATOM    684 HG22 VAL A  45      16.742  -3.222  -1.880  1.00  0.00           H  
ATOM    685 HG23 VAL A  45      17.718  -2.605  -0.547  1.00  0.00           H  
ATOM    686  N   ALA A  46      16.289   0.816  -2.073  1.00  0.00           N  
ATOM    687  CA  ALA A  46      15.355   1.863  -2.576  1.00  0.00           C  
ATOM    688  C   ALA A  46      14.825   2.683  -1.395  1.00  0.00           C  
ATOM    689  O   ALA A  46      13.721   2.461  -0.936  1.00  0.00           O  
ATOM    690  CB  ALA A  46      14.184   1.194  -3.301  1.00  0.00           C  
ATOM    691  H   ALA A  46      15.952   0.093  -1.505  1.00  0.00           H  
ATOM    692  HA  ALA A  46      15.878   2.514  -3.261  1.00  0.00           H  
ATOM    693  HB1 ALA A  46      14.005   0.218  -2.873  1.00  0.00           H  
ATOM    694  HB2 ALA A  46      13.298   1.803  -3.192  1.00  0.00           H  
ATOM    695  HB3 ALA A  46      14.422   1.089  -4.349  1.00  0.00           H  
ATOM    696  N   PRO A  47      15.631   3.608  -0.937  1.00  0.00           N  
ATOM    697  CA  PRO A  47      15.267   4.478   0.197  1.00  0.00           C  
ATOM    698  C   PRO A  47      14.038   5.320  -0.156  1.00  0.00           C  
ATOM    699  O   PRO A  47      13.746   5.555  -1.311  1.00  0.00           O  
ATOM    700  CB  PRO A  47      16.491   5.379   0.410  1.00  0.00           C  
ATOM    701  CG  PRO A  47      17.539   5.016  -0.671  1.00  0.00           C  
ATOM    702  CD  PRO A  47      16.966   3.862  -1.508  1.00  0.00           C  
ATOM    703  HA  PRO A  47      15.083   3.891   1.082  1.00  0.00           H  
ATOM    704  HB2 PRO A  47      16.202   6.417   0.311  1.00  0.00           H  
ATOM    705  HB3 PRO A  47      16.908   5.206   1.390  1.00  0.00           H  
ATOM    706  HG2 PRO A  47      17.724   5.873  -1.304  1.00  0.00           H  
ATOM    707  HG3 PRO A  47      18.458   4.702  -0.202  1.00  0.00           H  
ATOM    708  HD2 PRO A  47      16.885   4.154  -2.546  1.00  0.00           H  
ATOM    709  HD3 PRO A  47      17.585   2.984  -1.410  1.00  0.00           H  
ATOM    710  N   GLY A  48      13.319   5.779   0.833  1.00  0.00           N  
ATOM    711  CA  GLY A  48      12.111   6.608   0.558  1.00  0.00           C  
ATOM    712  C   GLY A  48      11.320   5.999  -0.601  1.00  0.00           C  
ATOM    713  O   GLY A  48      11.258   6.552  -1.680  1.00  0.00           O  
ATOM    714  H   GLY A  48      13.576   5.579   1.758  1.00  0.00           H  
ATOM    715  HA2 GLY A  48      11.490   6.642   1.441  1.00  0.00           H  
ATOM    716  HA3 GLY A  48      12.416   7.610   0.294  1.00  0.00           H  
ATOM    717  N   LYS A  49      10.715   4.863  -0.387  1.00  0.00           N  
ATOM    718  CA  LYS A  49       9.928   4.223  -1.478  1.00  0.00           C  
ATOM    719  C   LYS A  49       8.790   3.400  -0.871  1.00  0.00           C  
ATOM    720  O   LYS A  49       9.014   2.435  -0.170  1.00  0.00           O  
ATOM    721  CB  LYS A  49      10.842   3.307  -2.296  1.00  0.00           C  
ATOM    722  CG  LYS A  49      11.230   4.004  -3.602  1.00  0.00           C  
ATOM    723  CD  LYS A  49      12.733   4.285  -3.606  1.00  0.00           C  
ATOM    724  CE  LYS A  49      13.336   3.823  -4.934  1.00  0.00           C  
ATOM    725  NZ  LYS A  49      14.656   4.483  -5.138  1.00  0.00           N  
ATOM    726  H   LYS A  49      10.777   4.432   0.491  1.00  0.00           H  
ATOM    727  HA  LYS A  49       9.517   4.988  -2.121  1.00  0.00           H  
ATOM    728  HB2 LYS A  49      11.733   3.086  -1.727  1.00  0.00           H  
ATOM    729  HB3 LYS A  49      10.322   2.389  -2.522  1.00  0.00           H  
ATOM    730  HG2 LYS A  49      10.979   3.367  -4.438  1.00  0.00           H  
ATOM    731  HG3 LYS A  49      10.691   4.937  -3.686  1.00  0.00           H  
ATOM    732  HD2 LYS A  49      12.902   5.345  -3.482  1.00  0.00           H  
ATOM    733  HD3 LYS A  49      13.201   3.748  -2.794  1.00  0.00           H  
ATOM    734  HE2 LYS A  49      13.469   2.751  -4.914  1.00  0.00           H  
ATOM    735  HE3 LYS A  49      12.671   4.089  -5.742  1.00  0.00           H  
ATOM    736  HZ1 LYS A  49      15.048   4.767  -4.215  1.00  0.00           H  
ATOM    737  HZ2 LYS A  49      15.309   3.820  -5.602  1.00  0.00           H  
ATOM    738  HZ3 LYS A  49      14.535   5.323  -5.737  1.00  0.00           H  
ATOM    739  N   SER A  50       7.570   3.776  -1.138  1.00  0.00           N  
ATOM    740  CA  SER A  50       6.417   3.018  -0.578  1.00  0.00           C  
ATOM    741  C   SER A  50       6.023   1.901  -1.547  1.00  0.00           C  
ATOM    742  O   SER A  50       5.886   2.114  -2.735  1.00  0.00           O  
ATOM    743  CB  SER A  50       5.233   3.965  -0.383  1.00  0.00           C  
ATOM    744  OG  SER A  50       5.685   5.159   0.243  1.00  0.00           O  
ATOM    745  H   SER A  50       7.411   4.558  -1.705  1.00  0.00           H  
ATOM    746  HA  SER A  50       6.695   2.589   0.373  1.00  0.00           H  
ATOM    747  HB2 SER A  50       4.802   4.208  -1.341  1.00  0.00           H  
ATOM    748  HB3 SER A  50       4.485   3.484   0.233  1.00  0.00           H  
ATOM    749  HG  SER A  50       5.073   5.372   0.952  1.00  0.00           H  
ATOM    750  N   ILE A  51       5.843   0.709  -1.047  1.00  0.00           N  
ATOM    751  CA  ILE A  51       5.461  -0.423  -1.935  1.00  0.00           C  
ATOM    752  C   ILE A  51       3.939  -0.464  -2.078  1.00  0.00           C  
ATOM    753  O   ILE A  51       3.234  -0.876  -1.179  1.00  0.00           O  
ATOM    754  CB  ILE A  51       5.951  -1.735  -1.321  1.00  0.00           C  
ATOM    755  CG1 ILE A  51       7.438  -1.615  -0.981  1.00  0.00           C  
ATOM    756  CG2 ILE A  51       5.745  -2.874  -2.320  1.00  0.00           C  
ATOM    757  CD1 ILE A  51       8.260  -1.614  -2.272  1.00  0.00           C  
ATOM    758  H   ILE A  51       5.962   0.559  -0.085  1.00  0.00           H  
ATOM    759  HA  ILE A  51       5.911  -0.289  -2.905  1.00  0.00           H  
ATOM    760  HB  ILE A  51       5.389  -1.942  -0.420  1.00  0.00           H  
ATOM    761 HG12 ILE A  51       7.611  -0.695  -0.443  1.00  0.00           H  
ATOM    762 HG13 ILE A  51       7.737  -2.452  -0.368  1.00  0.00           H  
ATOM    763 HG21 ILE A  51       5.337  -2.477  -3.238  1.00  0.00           H  
ATOM    764 HG22 ILE A  51       6.693  -3.350  -2.524  1.00  0.00           H  
ATOM    765 HG23 ILE A  51       5.061  -3.596  -1.904  1.00  0.00           H  
ATOM    766 HD11 ILE A  51       7.599  -1.501  -3.118  1.00  0.00           H  
ATOM    767 HD12 ILE A  51       8.961  -0.794  -2.251  1.00  0.00           H  
ATOM    768 HD13 ILE A  51       8.797  -2.547  -2.358  1.00  0.00           H  
ATOM    769  N   GLY A  52       3.423  -0.041  -3.201  1.00  0.00           N  
ATOM    770  CA  GLY A  52       1.945  -0.055  -3.392  1.00  0.00           C  
ATOM    771  C   GLY A  52       1.618  -0.064  -4.885  1.00  0.00           C  
ATOM    772  O   GLY A  52       2.473   0.153  -5.719  1.00  0.00           O  
ATOM    773  H   GLY A  52       4.008   0.288  -3.917  1.00  0.00           H  
ATOM    774  HA2 GLY A  52       1.530  -0.936  -2.924  1.00  0.00           H  
ATOM    775  HA3 GLY A  52       1.516   0.828  -2.940  1.00  0.00           H  
ATOM    776  N   GLY A  53       0.383  -0.309  -5.229  1.00  0.00           N  
ATOM    777  CA  GLY A  53       0.001  -0.325  -6.671  1.00  0.00           C  
ATOM    778  C   GLY A  53      -0.249  -1.765  -7.123  1.00  0.00           C  
ATOM    779  O   GLY A  53      -0.845  -2.006  -8.154  1.00  0.00           O  
ATOM    780  H   GLY A  53      -0.294  -0.477  -4.539  1.00  0.00           H  
ATOM    781  HA2 GLY A  53      -0.897   0.258  -6.810  1.00  0.00           H  
ATOM    782  HA3 GLY A  53       0.801   0.099  -7.259  1.00  0.00           H  
ATOM    783  N   ASP A  54       0.201  -2.724  -6.362  1.00  0.00           N  
ATOM    784  CA  ASP A  54      -0.014  -4.145  -6.754  1.00  0.00           C  
ATOM    785  C   ASP A  54      -1.440  -4.561  -6.386  1.00  0.00           C  
ATOM    786  O   ASP A  54      -2.109  -3.901  -5.619  1.00  0.00           O  
ATOM    787  CB  ASP A  54       0.986  -5.035  -6.013  1.00  0.00           C  
ATOM    788  CG  ASP A  54       1.742  -5.904  -7.020  1.00  0.00           C  
ATOM    789  OD1 ASP A  54       1.119  -6.775  -7.606  1.00  0.00           O  
ATOM    790  OD2 ASP A  54       2.930  -5.683  -7.189  1.00  0.00           O  
ATOM    791  H   ASP A  54       0.680  -2.510  -5.534  1.00  0.00           H  
ATOM    792  HA  ASP A  54       0.128  -4.251  -7.819  1.00  0.00           H  
ATOM    793  HB2 ASP A  54       1.688  -4.415  -5.475  1.00  0.00           H  
ATOM    794  HB3 ASP A  54       0.458  -5.669  -5.318  1.00  0.00           H  
ATOM    795  N   ILE A  55      -1.910  -5.650  -6.928  1.00  0.00           N  
ATOM    796  CA  ILE A  55      -3.293  -6.103  -6.608  1.00  0.00           C  
ATOM    797  C   ILE A  55      -3.361  -6.543  -5.143  1.00  0.00           C  
ATOM    798  O   ILE A  55      -2.350  -6.733  -4.497  1.00  0.00           O  
ATOM    799  CB  ILE A  55      -3.666  -7.278  -7.513  1.00  0.00           C  
ATOM    800  CG1 ILE A  55      -3.804  -6.785  -8.956  1.00  0.00           C  
ATOM    801  CG2 ILE A  55      -4.995  -7.878  -7.051  1.00  0.00           C  
ATOM    802  CD1 ILE A  55      -4.932  -5.754  -9.038  1.00  0.00           C  
ATOM    803  H   ILE A  55      -1.355  -6.170  -7.548  1.00  0.00           H  
ATOM    804  HA  ILE A  55      -3.984  -5.289  -6.772  1.00  0.00           H  
ATOM    805  HB  ILE A  55      -2.893  -8.032  -7.461  1.00  0.00           H  
ATOM    806 HG12 ILE A  55      -2.876  -6.330  -9.271  1.00  0.00           H  
ATOM    807 HG13 ILE A  55      -4.034  -7.619  -9.601  1.00  0.00           H  
ATOM    808 HG21 ILE A  55      -5.718  -7.086  -6.916  1.00  0.00           H  
ATOM    809 HG22 ILE A  55      -5.355  -8.571  -7.796  1.00  0.00           H  
ATOM    810 HG23 ILE A  55      -4.850  -8.397  -6.116  1.00  0.00           H  
ATOM    811 HD11 ILE A  55      -5.343  -5.590  -8.053  1.00  0.00           H  
ATOM    812 HD12 ILE A  55      -4.543  -4.825  -9.426  1.00  0.00           H  
ATOM    813 HD13 ILE A  55      -5.707  -6.121  -9.694  1.00  0.00           H  
ATOM    814  N   PHE A  56      -4.544  -6.705  -4.615  1.00  0.00           N  
ATOM    815  CA  PHE A  56      -4.674  -7.132  -3.194  1.00  0.00           C  
ATOM    816  C   PHE A  56      -5.143  -8.588  -3.140  1.00  0.00           C  
ATOM    817  O   PHE A  56      -6.026  -8.996  -3.869  1.00  0.00           O  
ATOM    818  CB  PHE A  56      -5.691  -6.232  -2.478  1.00  0.00           C  
ATOM    819  CG  PHE A  56      -6.114  -6.877  -1.177  1.00  0.00           C  
ATOM    820  CD1 PHE A  56      -5.171  -7.097  -0.165  1.00  0.00           C  
ATOM    821  CD2 PHE A  56      -7.448  -7.258  -0.985  1.00  0.00           C  
ATOM    822  CE1 PHE A  56      -5.561  -7.696   1.037  1.00  0.00           C  
ATOM    823  CE2 PHE A  56      -7.838  -7.859   0.218  1.00  0.00           C  
ATOM    824  CZ  PHE A  56      -6.895  -8.077   1.229  1.00  0.00           C  
ATOM    825  H   PHE A  56      -5.347  -6.546  -5.155  1.00  0.00           H  
ATOM    826  HA  PHE A  56      -3.714  -7.046  -2.706  1.00  0.00           H  
ATOM    827  HB2 PHE A  56      -5.238  -5.273  -2.271  1.00  0.00           H  
ATOM    828  HB3 PHE A  56      -6.558  -6.089  -3.107  1.00  0.00           H  
ATOM    829  HD1 PHE A  56      -4.143  -6.802  -0.314  1.00  0.00           H  
ATOM    830  HD2 PHE A  56      -8.176  -7.090  -1.765  1.00  0.00           H  
ATOM    831  HE1 PHE A  56      -4.834  -7.865   1.817  1.00  0.00           H  
ATOM    832  HE2 PHE A  56      -8.867  -8.152   0.367  1.00  0.00           H  
ATOM    833  HZ  PHE A  56      -7.195  -8.540   2.158  1.00  0.00           H  
ATOM    834  N   SER A  57      -4.559  -9.374  -2.277  1.00  0.00           N  
ATOM    835  CA  SER A  57      -4.970 -10.802  -2.168  1.00  0.00           C  
ATOM    836  C   SER A  57      -6.491 -10.900  -2.195  1.00  0.00           C  
ATOM    837  O   SER A  57      -7.096 -11.110  -3.227  1.00  0.00           O  
ATOM    838  CB  SER A  57      -4.448 -11.382  -0.853  1.00  0.00           C  
ATOM    839  OG  SER A  57      -3.135 -11.892  -1.052  1.00  0.00           O  
ATOM    840  H   SER A  57      -3.851  -9.022  -1.696  1.00  0.00           H  
ATOM    841  HA  SER A  57      -4.564 -11.359  -2.990  1.00  0.00           H  
ATOM    842  HB2 SER A  57      -4.417 -10.609  -0.103  1.00  0.00           H  
ATOM    843  HB3 SER A  57      -5.107 -12.174  -0.523  1.00  0.00           H  
ATOM    844  HG  SER A  57      -2.824 -12.244  -0.214  1.00  0.00           H  
ATOM    845  N   ASN A  58      -7.102 -10.752  -1.059  1.00  0.00           N  
ATOM    846  CA  ASN A  58      -8.589 -10.833  -0.976  1.00  0.00           C  
ATOM    847  C   ASN A  58      -9.019 -12.300  -0.945  1.00  0.00           C  
ATOM    848  O   ASN A  58     -10.153 -12.631  -1.228  1.00  0.00           O  
ATOM    849  CB  ASN A  58      -9.215 -10.141  -2.191  1.00  0.00           C  
ATOM    850  CG  ASN A  58     -10.680  -9.813  -1.894  1.00  0.00           C  
ATOM    851  OD1 ASN A  58     -11.568 -10.548  -2.277  1.00  0.00           O  
ATOM    852  ND2 ASN A  58     -10.971  -8.732  -1.222  1.00  0.00           N  
ATOM    853  H   ASN A  58      -6.575 -10.589  -0.253  1.00  0.00           H  
ATOM    854  HA  ASN A  58      -8.924 -10.343  -0.073  1.00  0.00           H  
ATOM    855  HB2 ASN A  58      -8.677  -9.229  -2.403  1.00  0.00           H  
ATOM    856  HB3 ASN A  58      -9.164 -10.798  -3.045  1.00  0.00           H  
ATOM    857 HD21 ASN A  58     -10.255  -8.140  -0.912  1.00  0.00           H  
ATOM    858 HD22 ASN A  58     -11.906  -8.514  -1.027  1.00  0.00           H  
ATOM    859  N   ARG A  59      -8.124 -13.183  -0.599  1.00  0.00           N  
ATOM    860  CA  ARG A  59      -8.483 -14.627  -0.546  1.00  0.00           C  
ATOM    861  C   ARG A  59      -9.448 -14.862   0.618  1.00  0.00           C  
ATOM    862  O   ARG A  59     -10.379 -15.637   0.519  1.00  0.00           O  
ATOM    863  CB  ARG A  59      -7.217 -15.462  -0.338  1.00  0.00           C  
ATOM    864  CG  ARG A  59      -7.486 -16.911  -0.750  1.00  0.00           C  
ATOM    865  CD  ARG A  59      -7.469 -17.807   0.490  1.00  0.00           C  
ATOM    866  NE  ARG A  59      -6.493 -18.915   0.290  1.00  0.00           N  
ATOM    867  CZ  ARG A  59      -6.092 -19.624   1.310  1.00  0.00           C  
ATOM    868  NH1 ARG A  59      -5.819 -19.038   2.445  1.00  0.00           N  
ATOM    869  NH2 ARG A  59      -5.965 -20.917   1.196  1.00  0.00           N  
ATOM    870  H   ARG A  59      -7.214 -12.895  -0.372  1.00  0.00           H  
ATOM    871  HA  ARG A  59      -8.958 -14.915  -1.472  1.00  0.00           H  
ATOM    872  HB2 ARG A  59      -6.418 -15.056  -0.942  1.00  0.00           H  
ATOM    873  HB3 ARG A  59      -6.934 -15.431   0.702  1.00  0.00           H  
ATOM    874  HG2 ARG A  59      -8.452 -16.975  -1.230  1.00  0.00           H  
ATOM    875  HG3 ARG A  59      -6.719 -17.237  -1.437  1.00  0.00           H  
ATOM    876  HD2 ARG A  59      -7.180 -17.224   1.352  1.00  0.00           H  
ATOM    877  HD3 ARG A  59      -8.454 -18.219   0.650  1.00  0.00           H  
ATOM    878  HE  ARG A  59      -6.153 -19.112  -0.607  1.00  0.00           H  
ATOM    879 HH11 ARG A  59      -5.917 -18.048   2.532  1.00  0.00           H  
ATOM    880 HH12 ARG A  59      -5.511 -19.582   3.226  1.00  0.00           H  
ATOM    881 HH21 ARG A  59      -6.175 -21.367   0.328  1.00  0.00           H  
ATOM    882 HH22 ARG A  59      -5.658 -21.461   1.978  1.00  0.00           H  
ATOM    883  N   GLU A  60      -9.234 -14.197   1.719  1.00  0.00           N  
ATOM    884  CA  GLU A  60     -10.139 -14.377   2.888  1.00  0.00           C  
ATOM    885  C   GLU A  60     -11.491 -13.728   2.586  1.00  0.00           C  
ATOM    886  O   GLU A  60     -12.534 -14.285   2.862  1.00  0.00           O  
ATOM    887  CB  GLU A  60      -9.518 -13.714   4.119  1.00  0.00           C  
ATOM    888  CG  GLU A  60      -9.053 -14.792   5.101  1.00  0.00           C  
ATOM    889  CD  GLU A  60      -7.853 -14.274   5.895  1.00  0.00           C  
ATOM    890  OE1 GLU A  60      -7.957 -13.197   6.456  1.00  0.00           O  
ATOM    891  OE2 GLU A  60      -6.848 -14.966   5.928  1.00  0.00           O  
ATOM    892  H   GLU A  60      -8.478 -13.575   1.777  1.00  0.00           H  
ATOM    893  HA  GLU A  60     -10.278 -15.431   3.077  1.00  0.00           H  
ATOM    894  HB2 GLU A  60      -8.673 -13.113   3.816  1.00  0.00           H  
ATOM    895  HB3 GLU A  60     -10.254 -13.086   4.599  1.00  0.00           H  
ATOM    896  HG2 GLU A  60      -9.859 -15.032   5.779  1.00  0.00           H  
ATOM    897  HG3 GLU A  60      -8.766 -15.677   4.553  1.00  0.00           H  
ATOM    898  N   GLY A  61     -11.479 -12.553   2.018  1.00  0.00           N  
ATOM    899  CA  GLY A  61     -12.763 -11.869   1.695  1.00  0.00           C  
ATOM    900  C   GLY A  61     -13.127 -10.902   2.822  1.00  0.00           C  
ATOM    901  O   GLY A  61     -14.247 -10.875   3.294  1.00  0.00           O  
ATOM    902  H   GLY A  61     -10.627 -12.121   1.802  1.00  0.00           H  
ATOM    903  HA2 GLY A  61     -12.657 -11.321   0.769  1.00  0.00           H  
ATOM    904  HA3 GLY A  61     -13.548 -12.603   1.591  1.00  0.00           H  
ATOM    905  N   LYS A  62     -12.190 -10.103   3.259  1.00  0.00           N  
ATOM    906  CA  LYS A  62     -12.489  -9.140   4.355  1.00  0.00           C  
ATOM    907  C   LYS A  62     -12.828  -7.775   3.755  1.00  0.00           C  
ATOM    908  O   LYS A  62     -13.312  -6.890   4.432  1.00  0.00           O  
ATOM    909  CB  LYS A  62     -11.272  -9.013   5.272  1.00  0.00           C  
ATOM    910  CG  LYS A  62     -11.542  -9.760   6.580  1.00  0.00           C  
ATOM    911  CD  LYS A  62     -11.445 -11.268   6.339  1.00  0.00           C  
ATOM    912  CE  LYS A  62     -12.581 -11.976   7.079  1.00  0.00           C  
ATOM    913  NZ  LYS A  62     -12.501 -13.443   6.828  1.00  0.00           N  
ATOM    914  H   LYS A  62     -11.294 -10.138   2.866  1.00  0.00           H  
ATOM    915  HA  LYS A  62     -13.332  -9.497   4.922  1.00  0.00           H  
ATOM    916  HB2 LYS A  62     -10.407  -9.440   4.783  1.00  0.00           H  
ATOM    917  HB3 LYS A  62     -11.089  -7.971   5.485  1.00  0.00           H  
ATOM    918  HG2 LYS A  62     -10.812  -9.465   7.320  1.00  0.00           H  
ATOM    919  HG3 LYS A  62     -12.533  -9.518   6.935  1.00  0.00           H  
ATOM    920  HD2 LYS A  62     -11.523 -11.469   5.280  1.00  0.00           H  
ATOM    921  HD3 LYS A  62     -10.498 -11.631   6.707  1.00  0.00           H  
ATOM    922  HE2 LYS A  62     -12.494 -11.787   8.139  1.00  0.00           H  
ATOM    923  HE3 LYS A  62     -13.530 -11.602   6.724  1.00  0.00           H  
ATOM    924  HZ1 LYS A  62     -11.705 -13.644   6.191  1.00  0.00           H  
ATOM    925  HZ2 LYS A  62     -12.359 -13.942   7.731  1.00  0.00           H  
ATOM    926  HZ3 LYS A  62     -13.384 -13.769   6.388  1.00  0.00           H  
ATOM    927  N   LEU A  63     -12.587  -7.604   2.487  1.00  0.00           N  
ATOM    928  CA  LEU A  63     -12.904  -6.304   1.834  1.00  0.00           C  
ATOM    929  C   LEU A  63     -14.220  -6.443   1.062  1.00  0.00           C  
ATOM    930  O   LEU A  63     -14.563  -7.520   0.619  1.00  0.00           O  
ATOM    931  CB  LEU A  63     -11.783  -5.926   0.860  1.00  0.00           C  
ATOM    932  CG  LEU A  63     -10.574  -5.398   1.638  1.00  0.00           C  
ATOM    933  CD1 LEU A  63      -9.318  -5.539   0.780  1.00  0.00           C  
ATOM    934  CD2 LEU A  63     -10.783  -3.922   1.975  1.00  0.00           C  
ATOM    935  H   LEU A  63     -12.205  -8.336   1.962  1.00  0.00           H  
ATOM    936  HA  LEU A  63     -13.006  -5.534   2.587  1.00  0.00           H  
ATOM    937  HB2 LEU A  63     -11.493  -6.797   0.292  1.00  0.00           H  
ATOM    938  HB3 LEU A  63     -12.136  -5.159   0.188  1.00  0.00           H  
ATOM    939  HG  LEU A  63     -10.456  -5.966   2.549  1.00  0.00           H  
ATOM    940 HD11 LEU A  63      -9.523  -6.198  -0.052  1.00  0.00           H  
ATOM    941 HD12 LEU A  63      -9.028  -4.567   0.405  1.00  0.00           H  
ATOM    942 HD13 LEU A  63      -8.518  -5.948   1.377  1.00  0.00           H  
ATOM    943 HD21 LEU A  63     -11.838  -3.725   2.100  1.00  0.00           H  
ATOM    944 HD22 LEU A  63     -10.260  -3.683   2.891  1.00  0.00           H  
ATOM    945 HD23 LEU A  63     -10.395  -3.314   1.172  1.00  0.00           H  
ATOM    946  N   PRO A  64     -14.914  -5.345   0.921  1.00  0.00           N  
ATOM    947  CA  PRO A  64     -16.199  -5.319   0.200  1.00  0.00           C  
ATOM    948  C   PRO A  64     -16.014  -5.853  -1.223  1.00  0.00           C  
ATOM    949  O   PRO A  64     -15.782  -5.106  -2.153  1.00  0.00           O  
ATOM    950  CB  PRO A  64     -16.607  -3.840   0.181  1.00  0.00           C  
ATOM    951  CG  PRO A  64     -15.547  -3.050   0.993  1.00  0.00           C  
ATOM    952  CD  PRO A  64     -14.478  -4.047   1.463  1.00  0.00           C  
ATOM    953  HA  PRO A  64     -16.939  -5.898   0.727  1.00  0.00           H  
ATOM    954  HB2 PRO A  64     -16.635  -3.481  -0.838  1.00  0.00           H  
ATOM    955  HB3 PRO A  64     -17.576  -3.720   0.640  1.00  0.00           H  
ATOM    956  HG2 PRO A  64     -15.095  -2.294   0.367  1.00  0.00           H  
ATOM    957  HG3 PRO A  64     -16.012  -2.588   1.850  1.00  0.00           H  
ATOM    958  HD2 PRO A  64     -13.510  -3.775   1.065  1.00  0.00           H  
ATOM    959  HD3 PRO A  64     -14.447  -4.086   2.541  1.00  0.00           H  
ATOM    960  N   GLY A  65     -16.112  -7.143  -1.397  1.00  0.00           N  
ATOM    961  CA  GLY A  65     -15.940  -7.728  -2.757  1.00  0.00           C  
ATOM    962  C   GLY A  65     -17.245  -7.596  -3.543  1.00  0.00           C  
ATOM    963  O   GLY A  65     -18.316  -7.503  -2.978  1.00  0.00           O  
ATOM    964  H   GLY A  65     -16.297  -7.727  -0.632  1.00  0.00           H  
ATOM    965  HA2 GLY A  65     -15.150  -7.204  -3.276  1.00  0.00           H  
ATOM    966  HA3 GLY A  65     -15.681  -8.772  -2.669  1.00  0.00           H  
ATOM    967  N   LYS A  66     -17.161  -7.590  -4.846  1.00  0.00           N  
ATOM    968  CA  LYS A  66     -18.393  -7.466  -5.676  1.00  0.00           C  
ATOM    969  C   LYS A  66     -18.190  -8.216  -6.994  1.00  0.00           C  
ATOM    970  O   LYS A  66     -17.078  -8.502  -7.392  1.00  0.00           O  
ATOM    971  CB  LYS A  66     -18.665  -5.990  -5.973  1.00  0.00           C  
ATOM    972  CG  LYS A  66     -19.332  -5.335  -4.762  1.00  0.00           C  
ATOM    973  CD  LYS A  66     -19.191  -3.814  -4.862  1.00  0.00           C  
ATOM    974  CE  LYS A  66     -20.570  -3.164  -4.733  1.00  0.00           C  
ATOM    975  NZ  LYS A  66     -20.446  -1.693  -4.935  1.00  0.00           N  
ATOM    976  H   LYS A  66     -16.287  -7.669  -5.280  1.00  0.00           H  
ATOM    977  HA  LYS A  66     -19.232  -7.889  -5.145  1.00  0.00           H  
ATOM    978  HB2 LYS A  66     -17.731  -5.488  -6.185  1.00  0.00           H  
ATOM    979  HB3 LYS A  66     -19.318  -5.909  -6.828  1.00  0.00           H  
ATOM    980  HG2 LYS A  66     -20.380  -5.600  -4.741  1.00  0.00           H  
ATOM    981  HG3 LYS A  66     -18.856  -5.679  -3.858  1.00  0.00           H  
ATOM    982  HD2 LYS A  66     -18.548  -3.459  -4.068  1.00  0.00           H  
ATOM    983  HD3 LYS A  66     -18.761  -3.555  -5.817  1.00  0.00           H  
ATOM    984  HE2 LYS A  66     -21.233  -3.576  -5.478  1.00  0.00           H  
ATOM    985  HE3 LYS A  66     -20.969  -3.360  -3.748  1.00  0.00           H  
ATOM    986  HZ1 LYS A  66     -19.772  -1.504  -5.703  1.00  0.00           H  
ATOM    987  HZ2 LYS A  66     -21.377  -1.299  -5.183  1.00  0.00           H  
ATOM    988  HZ3 LYS A  66     -20.104  -1.250  -4.059  1.00  0.00           H  
ATOM    989  N   SER A  67     -19.255  -8.534  -7.680  1.00  0.00           N  
ATOM    990  CA  SER A  67     -19.116  -9.261  -8.972  1.00  0.00           C  
ATOM    991  C   SER A  67     -18.037  -8.584  -9.819  1.00  0.00           C  
ATOM    992  O   SER A  67     -18.262  -7.550 -10.418  1.00  0.00           O  
ATOM    993  CB  SER A  67     -20.450  -9.230  -9.720  1.00  0.00           C  
ATOM    994  OG  SER A  67     -21.175 -10.419  -9.434  1.00  0.00           O  
ATOM    995  H   SER A  67     -20.143  -8.293  -7.345  1.00  0.00           H  
ATOM    996  HA  SER A  67     -18.833 -10.285  -8.780  1.00  0.00           H  
ATOM    997  HB2 SER A  67     -21.025  -8.378  -9.398  1.00  0.00           H  
ATOM    998  HB3 SER A  67     -20.263  -9.156 -10.783  1.00  0.00           H  
ATOM    999  HG  SER A  67     -21.624 -10.298  -8.595  1.00  0.00           H  
ATOM   1000  N   GLY A  68     -16.864  -9.155  -9.870  1.00  0.00           N  
ATOM   1001  CA  GLY A  68     -15.770  -8.542 -10.676  1.00  0.00           C  
ATOM   1002  C   GLY A  68     -15.151  -7.384  -9.893  1.00  0.00           C  
ATOM   1003  O   GLY A  68     -15.135  -6.255 -10.342  1.00  0.00           O  
ATOM   1004  H   GLY A  68     -16.703  -9.986  -9.377  1.00  0.00           H  
ATOM   1005  HA2 GLY A  68     -15.014  -9.287 -10.882  1.00  0.00           H  
ATOM   1006  HA3 GLY A  68     -16.171  -8.169 -11.606  1.00  0.00           H  
ATOM   1007  N   ARG A  69     -14.642  -7.654  -8.722  1.00  0.00           N  
ATOM   1008  CA  ARG A  69     -14.028  -6.568  -7.909  1.00  0.00           C  
ATOM   1009  C   ARG A  69     -12.505  -6.711  -7.923  1.00  0.00           C  
ATOM   1010  O   ARG A  69     -11.966  -7.753  -7.610  1.00  0.00           O  
ATOM   1011  CB  ARG A  69     -14.538  -6.663  -6.468  1.00  0.00           C  
ATOM   1012  CG  ARG A  69     -13.692  -5.769  -5.559  1.00  0.00           C  
ATOM   1013  CD  ARG A  69     -13.979  -4.301  -5.880  1.00  0.00           C  
ATOM   1014  NE  ARG A  69     -15.277  -3.909  -5.266  1.00  0.00           N  
ATOM   1015  CZ  ARG A  69     -15.583  -2.648  -5.134  1.00  0.00           C  
ATOM   1016  NH1 ARG A  69     -15.133  -1.775  -5.992  1.00  0.00           N  
ATOM   1017  NH2 ARG A  69     -16.338  -2.261  -4.143  1.00  0.00           N  
ATOM   1018  H   ARG A  69     -14.668  -8.571  -8.376  1.00  0.00           H  
ATOM   1019  HA  ARG A  69     -14.304  -5.609  -8.324  1.00  0.00           H  
ATOM   1020  HB2 ARG A  69     -15.570  -6.343  -6.431  1.00  0.00           H  
ATOM   1021  HB3 ARG A  69     -14.468  -7.687  -6.129  1.00  0.00           H  
ATOM   1022  HG2 ARG A  69     -13.944  -5.967  -4.528  1.00  0.00           H  
ATOM   1023  HG3 ARG A  69     -12.646  -5.973  -5.721  1.00  0.00           H  
ATOM   1024  HD2 ARG A  69     -13.187  -3.685  -5.479  1.00  0.00           H  
ATOM   1025  HD3 ARG A  69     -14.034  -4.169  -6.949  1.00  0.00           H  
ATOM   1026  HE  ARG A  69     -15.903  -4.599  -4.961  1.00  0.00           H  
ATOM   1027 HH11 ARG A  69     -14.554  -2.072  -6.752  1.00  0.00           H  
ATOM   1028 HH12 ARG A  69     -15.367  -0.808  -5.892  1.00  0.00           H  
ATOM   1029 HH21 ARG A  69     -16.683  -2.931  -3.486  1.00  0.00           H  
ATOM   1030 HH22 ARG A  69     -16.573  -1.294  -4.041  1.00  0.00           H  
ATOM   1031  N   THR A  70     -11.808  -5.666  -8.277  1.00  0.00           N  
ATOM   1032  CA  THR A  70     -10.320  -5.733  -8.302  1.00  0.00           C  
ATOM   1033  C   THR A  70      -9.761  -4.826  -7.203  1.00  0.00           C  
ATOM   1034  O   THR A  70      -9.684  -3.623  -7.357  1.00  0.00           O  
ATOM   1035  CB  THR A  70      -9.809  -5.262  -9.666  1.00  0.00           C  
ATOM   1036  OG1 THR A  70     -10.689  -5.719 -10.683  1.00  0.00           O  
ATOM   1037  CG2 THR A  70      -8.407  -5.822  -9.911  1.00  0.00           C  
ATOM   1038  H   THR A  70     -12.264  -4.832  -8.519  1.00  0.00           H  
ATOM   1039  HA  THR A  70     -10.002  -6.750  -8.128  1.00  0.00           H  
ATOM   1040  HB  THR A  70      -9.769  -4.184  -9.683  1.00  0.00           H  
ATOM   1041  HG1 THR A  70     -10.903  -6.638 -10.500  1.00  0.00           H  
ATOM   1042 HG21 THR A  70      -8.123  -6.456  -9.083  1.00  0.00           H  
ATOM   1043 HG22 THR A  70      -8.403  -6.399 -10.824  1.00  0.00           H  
ATOM   1044 HG23 THR A  70      -7.703  -5.006  -9.997  1.00  0.00           H  
ATOM   1045  N   TRP A  71      -9.381  -5.391  -6.089  1.00  0.00           N  
ATOM   1046  CA  TRP A  71      -8.841  -4.556  -4.979  1.00  0.00           C  
ATOM   1047  C   TRP A  71      -7.356  -4.281  -5.202  1.00  0.00           C  
ATOM   1048  O   TRP A  71      -6.642  -5.082  -5.771  1.00  0.00           O  
ATOM   1049  CB  TRP A  71      -9.013  -5.296  -3.651  1.00  0.00           C  
ATOM   1050  CG  TRP A  71     -10.379  -5.037  -3.110  1.00  0.00           C  
ATOM   1051  CD1 TRP A  71     -11.473  -5.777  -3.390  1.00  0.00           C  
ATOM   1052  CD2 TRP A  71     -10.813  -3.985  -2.203  1.00  0.00           C  
ATOM   1053  NE1 TRP A  71     -12.557  -5.244  -2.715  1.00  0.00           N  
ATOM   1054  CE2 TRP A  71     -12.200  -4.137  -1.969  1.00  0.00           C  
ATOM   1055  CE3 TRP A  71     -10.145  -2.923  -1.568  1.00  0.00           C  
ATOM   1056  CZ2 TRP A  71     -12.899  -3.267  -1.133  1.00  0.00           C  
ATOM   1057  CZ3 TRP A  71     -10.847  -2.046  -0.725  1.00  0.00           C  
ATOM   1058  CH2 TRP A  71     -12.221  -2.218  -0.509  1.00  0.00           C  
ATOM   1059  H   TRP A  71      -9.458  -6.362  -5.980  1.00  0.00           H  
ATOM   1060  HA  TRP A  71      -9.377  -3.620  -4.938  1.00  0.00           H  
ATOM   1061  HB2 TRP A  71      -8.885  -6.357  -3.810  1.00  0.00           H  
ATOM   1062  HB3 TRP A  71      -8.277  -4.946  -2.943  1.00  0.00           H  
ATOM   1063  HD1 TRP A  71     -11.496  -6.640  -4.037  1.00  0.00           H  
ATOM   1064  HE1 TRP A  71     -13.471  -5.593  -2.748  1.00  0.00           H  
ATOM   1065  HE3 TRP A  71      -9.087  -2.783  -1.728  1.00  0.00           H  
ATOM   1066  HZ2 TRP A  71     -13.958  -3.401  -0.970  1.00  0.00           H  
ATOM   1067  HZ3 TRP A  71     -10.325  -1.234  -0.242  1.00  0.00           H  
ATOM   1068  HH2 TRP A  71     -12.754  -1.543   0.141  1.00  0.00           H  
ATOM   1069  N   ARG A  72      -6.885  -3.161  -4.735  1.00  0.00           N  
ATOM   1070  CA  ARG A  72      -5.443  -2.829  -4.886  1.00  0.00           C  
ATOM   1071  C   ARG A  72      -4.880  -2.528  -3.500  1.00  0.00           C  
ATOM   1072  O   ARG A  72      -5.562  -1.987  -2.654  1.00  0.00           O  
ATOM   1073  CB  ARG A  72      -5.284  -1.605  -5.789  1.00  0.00           C  
ATOM   1074  CG  ARG A  72      -5.490  -2.016  -7.248  1.00  0.00           C  
ATOM   1075  CD  ARG A  72      -6.516  -1.084  -7.899  1.00  0.00           C  
ATOM   1076  NE  ARG A  72      -6.117  -0.788  -9.308  1.00  0.00           N  
ATOM   1077  CZ  ARG A  72      -4.861  -0.613  -9.615  1.00  0.00           C  
ATOM   1078  NH1 ARG A  72      -4.309   0.559  -9.456  1.00  0.00           N  
ATOM   1079  NH2 ARG A  72      -4.157  -1.608 -10.080  1.00  0.00           N  
ATOM   1080  H   ARG A  72      -7.481  -2.540  -4.265  1.00  0.00           H  
ATOM   1081  HA  ARG A  72      -4.920  -3.671  -5.316  1.00  0.00           H  
ATOM   1082  HB2 ARG A  72      -6.017  -0.860  -5.516  1.00  0.00           H  
ATOM   1083  HB3 ARG A  72      -4.293  -1.197  -5.669  1.00  0.00           H  
ATOM   1084  HG2 ARG A  72      -4.550  -1.951  -7.773  1.00  0.00           H  
ATOM   1085  HG3 ARG A  72      -5.854  -3.031  -7.287  1.00  0.00           H  
ATOM   1086  HD2 ARG A  72      -7.484  -1.561  -7.898  1.00  0.00           H  
ATOM   1087  HD3 ARG A  72      -6.572  -0.163  -7.335  1.00  0.00           H  
ATOM   1088  HE  ARG A  72      -6.803  -0.727 -10.006  1.00  0.00           H  
ATOM   1089 HH11 ARG A  72      -4.848   1.322  -9.100  1.00  0.00           H  
ATOM   1090 HH12 ARG A  72      -3.346   0.694  -9.692  1.00  0.00           H  
ATOM   1091 HH21 ARG A  72      -4.581  -2.506 -10.201  1.00  0.00           H  
ATOM   1092 HH22 ARG A  72      -3.194  -1.474 -10.316  1.00  0.00           H  
ATOM   1093  N   GLU A  73      -3.654  -2.885  -3.242  1.00  0.00           N  
ATOM   1094  CA  GLU A  73      -3.094  -2.621  -1.890  1.00  0.00           C  
ATOM   1095  C   GLU A  73      -1.938  -1.621  -1.975  1.00  0.00           C  
ATOM   1096  O   GLU A  73      -1.335  -1.429  -3.016  1.00  0.00           O  
ATOM   1097  CB  GLU A  73      -2.586  -3.933  -1.287  1.00  0.00           C  
ATOM   1098  CG  GLU A  73      -1.668  -4.633  -2.291  1.00  0.00           C  
ATOM   1099  CD  GLU A  73      -1.133  -5.929  -1.678  1.00  0.00           C  
ATOM   1100  OE1 GLU A  73      -1.835  -6.512  -0.868  1.00  0.00           O  
ATOM   1101  OE2 GLU A  73      -0.031  -6.317  -2.030  1.00  0.00           O  
ATOM   1102  H   GLU A  73      -3.115  -3.336  -3.924  1.00  0.00           H  
ATOM   1103  HA  GLU A  73      -3.873  -2.218  -1.260  1.00  0.00           H  
ATOM   1104  HB2 GLU A  73      -2.036  -3.724  -0.380  1.00  0.00           H  
ATOM   1105  HB3 GLU A  73      -3.425  -4.575  -1.060  1.00  0.00           H  
ATOM   1106  HG2 GLU A  73      -2.224  -4.861  -3.188  1.00  0.00           H  
ATOM   1107  HG3 GLU A  73      -0.840  -3.985  -2.535  1.00  0.00           H  
ATOM   1108  N   ALA A  74      -1.623  -0.987  -0.878  1.00  0.00           N  
ATOM   1109  CA  ALA A  74      -0.504  -0.003  -0.871  1.00  0.00           C  
ATOM   1110  C   ALA A  74       0.196  -0.043   0.489  1.00  0.00           C  
ATOM   1111  O   ALA A  74      -0.413  -0.323   1.503  1.00  0.00           O  
ATOM   1112  CB  ALA A  74      -1.054   1.403  -1.119  1.00  0.00           C  
ATOM   1113  H   ALA A  74      -2.122  -1.164  -0.051  1.00  0.00           H  
ATOM   1114  HA  ALA A  74       0.204  -0.255  -1.648  1.00  0.00           H  
ATOM   1115  HB1 ALA A  74      -2.009   1.508  -0.626  1.00  0.00           H  
ATOM   1116  HB2 ALA A  74      -0.363   2.133  -0.725  1.00  0.00           H  
ATOM   1117  HB3 ALA A  74      -1.177   1.560  -2.179  1.00  0.00           H  
ATOM   1118  N   ASP A  75       1.469   0.235   0.521  1.00  0.00           N  
ATOM   1119  CA  ASP A  75       2.207   0.212   1.815  1.00  0.00           C  
ATOM   1120  C   ASP A  75       1.787   1.417   2.659  1.00  0.00           C  
ATOM   1121  O   ASP A  75       1.630   2.512   2.158  1.00  0.00           O  
ATOM   1122  CB  ASP A  75       3.712   0.277   1.546  1.00  0.00           C  
ATOM   1123  CG  ASP A  75       4.347  -1.076   1.871  1.00  0.00           C  
ATOM   1124  OD1 ASP A  75       3.975  -2.051   1.238  1.00  0.00           O  
ATOM   1125  OD2 ASP A  75       5.194  -1.116   2.747  1.00  0.00           O  
ATOM   1126  H   ASP A  75       1.941   0.459  -0.308  1.00  0.00           H  
ATOM   1127  HA  ASP A  75       1.974  -0.698   2.347  1.00  0.00           H  
ATOM   1128  HB2 ASP A  75       3.881   0.514   0.506  1.00  0.00           H  
ATOM   1129  HB3 ASP A  75       4.156   1.039   2.167  1.00  0.00           H  
ATOM   1130  N   ILE A  76       1.600   1.225   3.937  1.00  0.00           N  
ATOM   1131  CA  ILE A  76       1.187   2.363   4.805  1.00  0.00           C  
ATOM   1132  C   ILE A  76       2.100   2.434   6.031  1.00  0.00           C  
ATOM   1133  O   ILE A  76       2.435   1.430   6.628  1.00  0.00           O  
ATOM   1134  CB  ILE A  76      -0.260   2.158   5.256  1.00  0.00           C  
ATOM   1135  CG1 ILE A  76      -1.190   2.280   4.046  1.00  0.00           C  
ATOM   1136  CG2 ILE A  76      -0.630   3.220   6.292  1.00  0.00           C  
ATOM   1137  CD1 ILE A  76      -1.281   3.745   3.615  1.00  0.00           C  
ATOM   1138  H   ILE A  76       1.729   0.334   4.324  1.00  0.00           H  
ATOM   1139  HA  ILE A  76       1.262   3.286   4.247  1.00  0.00           H  
ATOM   1140  HB  ILE A  76      -0.364   1.176   5.695  1.00  0.00           H  
ATOM   1141 HG12 ILE A  76      -0.800   1.688   3.231  1.00  0.00           H  
ATOM   1142 HG13 ILE A  76      -2.174   1.924   4.312  1.00  0.00           H  
ATOM   1143 HG21 ILE A  76       0.178   3.931   6.383  1.00  0.00           H  
ATOM   1144 HG22 ILE A  76      -1.527   3.733   5.976  1.00  0.00           H  
ATOM   1145 HG23 ILE A  76      -0.803   2.746   7.247  1.00  0.00           H  
ATOM   1146 HD11 ILE A  76      -0.289   4.129   3.432  1.00  0.00           H  
ATOM   1147 HD12 ILE A  76      -1.869   3.819   2.711  1.00  0.00           H  
ATOM   1148 HD13 ILE A  76      -1.752   4.323   4.399  1.00  0.00           H  
ATOM   1149  N   ASN A  77       2.500   3.617   6.413  1.00  0.00           N  
ATOM   1150  CA  ASN A  77       3.385   3.760   7.603  1.00  0.00           C  
ATOM   1151  C   ASN A  77       4.798   3.284   7.258  1.00  0.00           C  
ATOM   1152  O   ASN A  77       5.469   2.671   8.065  1.00  0.00           O  
ATOM   1153  CB  ASN A  77       2.831   2.919   8.755  1.00  0.00           C  
ATOM   1154  CG  ASN A  77       2.483   3.832   9.932  1.00  0.00           C  
ATOM   1155  OD1 ASN A  77       1.334   3.940  10.314  1.00  0.00           O  
ATOM   1156  ND2 ASN A  77       3.433   4.500  10.527  1.00  0.00           N  
ATOM   1157  H   ASN A  77       2.214   4.413   5.918  1.00  0.00           H  
ATOM   1158  HA  ASN A  77       3.420   4.798   7.901  1.00  0.00           H  
ATOM   1159  HB2 ASN A  77       1.941   2.400   8.426  1.00  0.00           H  
ATOM   1160  HB3 ASN A  77       3.573   2.201   9.067  1.00  0.00           H  
ATOM   1161 HD21 ASN A  77       4.359   4.414  10.219  1.00  0.00           H  
ATOM   1162 HD22 ASN A  77       3.220   5.088  11.282  1.00  0.00           H  
ATOM   1163  N   TYR A  78       5.258   3.559   6.068  1.00  0.00           N  
ATOM   1164  CA  TYR A  78       6.622   3.123   5.680  1.00  0.00           C  
ATOM   1165  C   TYR A  78       7.658   3.933   6.462  1.00  0.00           C  
ATOM   1166  O   TYR A  78       7.507   5.122   6.661  1.00  0.00           O  
ATOM   1167  CB  TYR A  78       6.827   3.347   4.180  1.00  0.00           C  
ATOM   1168  CG  TYR A  78       8.268   3.069   3.821  1.00  0.00           C  
ATOM   1169  CD1 TYR A  78       8.699   1.751   3.622  1.00  0.00           C  
ATOM   1170  CD2 TYR A  78       9.174   4.129   3.688  1.00  0.00           C  
ATOM   1171  CE1 TYR A  78      10.034   1.493   3.290  1.00  0.00           C  
ATOM   1172  CE2 TYR A  78      10.511   3.869   3.356  1.00  0.00           C  
ATOM   1173  CZ  TYR A  78      10.939   2.552   3.156  1.00  0.00           C  
ATOM   1174  OH  TYR A  78      12.256   2.298   2.828  1.00  0.00           O  
ATOM   1175  H   TYR A  78       4.708   4.049   5.432  1.00  0.00           H  
ATOM   1176  HA  TYR A  78       6.733   2.079   5.905  1.00  0.00           H  
ATOM   1177  HB2 TYR A  78       6.182   2.681   3.626  1.00  0.00           H  
ATOM   1178  HB3 TYR A  78       6.586   4.371   3.932  1.00  0.00           H  
ATOM   1179  HD1 TYR A  78       8.000   0.934   3.725  1.00  0.00           H  
ATOM   1180  HD2 TYR A  78       8.843   5.145   3.841  1.00  0.00           H  
ATOM   1181  HE1 TYR A  78      10.366   0.477   3.136  1.00  0.00           H  
ATOM   1182  HE2 TYR A  78      11.210   4.685   3.253  1.00  0.00           H  
ATOM   1183  HH  TYR A  78      12.292   1.447   2.384  1.00  0.00           H  
ATOM   1184  N   THR A  79       8.708   3.300   6.909  1.00  0.00           N  
ATOM   1185  CA  THR A  79       9.748   4.037   7.678  1.00  0.00           C  
ATOM   1186  C   THR A  79      11.131   3.595   7.216  1.00  0.00           C  
ATOM   1187  O   THR A  79      11.788   4.259   6.439  1.00  0.00           O  
ATOM   1188  CB  THR A  79       9.589   3.735   9.170  1.00  0.00           C  
ATOM   1189  OG1 THR A  79       8.928   2.487   9.332  1.00  0.00           O  
ATOM   1190  CG2 THR A  79       8.764   4.841   9.830  1.00  0.00           C  
ATOM   1191  H   THR A  79       8.813   2.340   6.741  1.00  0.00           H  
ATOM   1192  HA  THR A  79       9.641   5.090   7.513  1.00  0.00           H  
ATOM   1193  HB  THR A  79      10.561   3.692   9.635  1.00  0.00           H  
ATOM   1194  HG1 THR A  79       9.242   2.089  10.146  1.00  0.00           H  
ATOM   1195 HG21 THR A  79       8.218   5.384   9.072  1.00  0.00           H  
ATOM   1196 HG22 THR A  79       8.069   4.402  10.530  1.00  0.00           H  
ATOM   1197 HG23 THR A  79       9.423   5.518  10.354  1.00  0.00           H  
ATOM   1198  N   SER A  80      11.569   2.476   7.696  1.00  0.00           N  
ATOM   1199  CA  SER A  80      12.912   1.962   7.303  1.00  0.00           C  
ATOM   1200  C   SER A  80      13.062   0.515   7.773  1.00  0.00           C  
ATOM   1201  O   SER A  80      12.321   0.046   8.615  1.00  0.00           O  
ATOM   1202  CB  SER A  80      13.997   2.823   7.950  1.00  0.00           C  
ATOM   1203  OG  SER A  80      14.740   3.484   6.935  1.00  0.00           O  
ATOM   1204  H   SER A  80      11.011   1.972   8.318  1.00  0.00           H  
ATOM   1205  HA  SER A  80      13.013   2.004   6.228  1.00  0.00           H  
ATOM   1206  HB2 SER A  80      13.541   3.558   8.593  1.00  0.00           H  
ATOM   1207  HB3 SER A  80      14.652   2.191   8.537  1.00  0.00           H  
ATOM   1208  HG  SER A  80      15.529   2.967   6.760  1.00  0.00           H  
ATOM   1209  N   GLY A  81      14.014  -0.197   7.238  1.00  0.00           N  
ATOM   1210  CA  GLY A  81      14.211  -1.614   7.656  1.00  0.00           C  
ATOM   1211  C   GLY A  81      13.105  -2.482   7.057  1.00  0.00           C  
ATOM   1212  O   GLY A  81      12.471  -2.115   6.088  1.00  0.00           O  
ATOM   1213  H   GLY A  81      14.601   0.200   6.560  1.00  0.00           H  
ATOM   1214  HA2 GLY A  81      15.174  -1.961   7.307  1.00  0.00           H  
ATOM   1215  HA3 GLY A  81      14.174  -1.680   8.733  1.00  0.00           H  
ATOM   1216  N   PHE A  82      12.868  -3.632   7.626  1.00  0.00           N  
ATOM   1217  CA  PHE A  82      11.803  -4.523   7.087  1.00  0.00           C  
ATOM   1218  C   PHE A  82      10.503  -3.731   6.933  1.00  0.00           C  
ATOM   1219  O   PHE A  82      10.223  -2.824   7.692  1.00  0.00           O  
ATOM   1220  CB  PHE A  82      11.578  -5.690   8.053  1.00  0.00           C  
ATOM   1221  CG  PHE A  82      12.481  -6.838   7.673  1.00  0.00           C  
ATOM   1222  CD1 PHE A  82      12.101  -7.721   6.656  1.00  0.00           C  
ATOM   1223  CD2 PHE A  82      13.699  -7.019   8.338  1.00  0.00           C  
ATOM   1224  CE1 PHE A  82      12.938  -8.786   6.304  1.00  0.00           C  
ATOM   1225  CE2 PHE A  82      14.538  -8.084   7.985  1.00  0.00           C  
ATOM   1226  CZ  PHE A  82      14.158  -8.967   6.968  1.00  0.00           C  
ATOM   1227  H   PHE A  82      13.390  -3.910   8.407  1.00  0.00           H  
ATOM   1228  HA  PHE A  82      12.106  -4.907   6.125  1.00  0.00           H  
ATOM   1229  HB2 PHE A  82      11.802  -5.371   9.061  1.00  0.00           H  
ATOM   1230  HB3 PHE A  82      10.547  -6.010   7.997  1.00  0.00           H  
ATOM   1231  HD1 PHE A  82      11.160  -7.582   6.144  1.00  0.00           H  
ATOM   1232  HD2 PHE A  82      13.993  -6.337   9.122  1.00  0.00           H  
ATOM   1233  HE1 PHE A  82      12.645  -9.468   5.519  1.00  0.00           H  
ATOM   1234  HE2 PHE A  82      15.479  -8.223   8.498  1.00  0.00           H  
ATOM   1235  HZ  PHE A  82      14.804  -9.788   6.696  1.00  0.00           H  
ATOM   1236  N   ARG A  83       9.707  -4.064   5.955  1.00  0.00           N  
ATOM   1237  CA  ARG A  83       8.426  -3.329   5.752  1.00  0.00           C  
ATOM   1238  C   ARG A  83       7.633  -3.324   7.060  1.00  0.00           C  
ATOM   1239  O   ARG A  83       8.109  -3.767   8.087  1.00  0.00           O  
ATOM   1240  CB  ARG A  83       7.607  -4.020   4.660  1.00  0.00           C  
ATOM   1241  CG  ARG A  83       8.094  -3.558   3.285  1.00  0.00           C  
ATOM   1242  CD  ARG A  83       8.336  -4.775   2.393  1.00  0.00           C  
ATOM   1243  NE  ARG A  83       7.191  -5.719   2.517  1.00  0.00           N  
ATOM   1244  CZ  ARG A  83       7.030  -6.672   1.640  1.00  0.00           C  
ATOM   1245  NH1 ARG A  83       6.893  -6.380   0.375  1.00  0.00           N  
ATOM   1246  NH2 ARG A  83       7.008  -7.918   2.027  1.00  0.00           N  
ATOM   1247  H   ARG A  83       9.951  -4.798   5.353  1.00  0.00           H  
ATOM   1248  HA  ARG A  83       8.639  -2.313   5.455  1.00  0.00           H  
ATOM   1249  HB2 ARG A  83       7.725  -5.090   4.744  1.00  0.00           H  
ATOM   1250  HB3 ARG A  83       6.564  -3.763   4.775  1.00  0.00           H  
ATOM   1251  HG2 ARG A  83       7.345  -2.923   2.834  1.00  0.00           H  
ATOM   1252  HG3 ARG A  83       9.014  -3.006   3.397  1.00  0.00           H  
ATOM   1253  HD2 ARG A  83       8.430  -4.456   1.365  1.00  0.00           H  
ATOM   1254  HD3 ARG A  83       9.246  -5.271   2.699  1.00  0.00           H  
ATOM   1255  HE  ARG A  83       6.556  -5.624   3.258  1.00  0.00           H  
ATOM   1256 HH11 ARG A  83       6.910  -5.425   0.079  1.00  0.00           H  
ATOM   1257 HH12 ARG A  83       6.771  -7.111  -0.296  1.00  0.00           H  
ATOM   1258 HH21 ARG A  83       7.112  -8.143   2.996  1.00  0.00           H  
ATOM   1259 HH22 ARG A  83       6.885  -8.649   1.355  1.00  0.00           H  
ATOM   1260  N   ASN A  84       6.428  -2.826   7.032  1.00  0.00           N  
ATOM   1261  CA  ASN A  84       5.607  -2.796   8.276  1.00  0.00           C  
ATOM   1262  C   ASN A  84       4.347  -3.637   8.078  1.00  0.00           C  
ATOM   1263  O   ASN A  84       4.127  -4.205   7.027  1.00  0.00           O  
ATOM   1264  CB  ASN A  84       5.209  -1.352   8.598  1.00  0.00           C  
ATOM   1265  CG  ASN A  84       5.101  -0.544   7.302  1.00  0.00           C  
ATOM   1266  OD1 ASN A  84       6.044   0.109   6.901  1.00  0.00           O  
ATOM   1267  ND2 ASN A  84       3.985  -0.562   6.627  1.00  0.00           N  
ATOM   1268  H   ASN A  84       6.061  -2.474   6.195  1.00  0.00           H  
ATOM   1269  HA  ASN A  84       6.185  -3.199   9.096  1.00  0.00           H  
ATOM   1270  HB2 ASN A  84       4.254  -1.349   9.104  1.00  0.00           H  
ATOM   1271  HB3 ASN A  84       5.955  -0.907   9.236  1.00  0.00           H  
ATOM   1272 HD21 ASN A  84       3.225  -1.089   6.950  1.00  0.00           H  
ATOM   1273 HD22 ASN A  84       3.907  -0.048   5.796  1.00  0.00           H  
ATOM   1274  N   SER A  85       3.517  -3.720   9.080  1.00  0.00           N  
ATOM   1275  CA  SER A  85       2.269  -4.522   8.949  1.00  0.00           C  
ATOM   1276  C   SER A  85       1.090  -3.584   8.681  1.00  0.00           C  
ATOM   1277  O   SER A  85      -0.058  -3.975   8.765  1.00  0.00           O  
ATOM   1278  CB  SER A  85       2.022  -5.297  10.244  1.00  0.00           C  
ATOM   1279  OG  SER A  85       0.778  -5.979  10.152  1.00  0.00           O  
ATOM   1280  H   SER A  85       3.713  -3.250   9.918  1.00  0.00           H  
ATOM   1281  HA  SER A  85       2.371  -5.215   8.128  1.00  0.00           H  
ATOM   1282  HB2 SER A  85       2.811  -6.016  10.390  1.00  0.00           H  
ATOM   1283  HB3 SER A  85       2.006  -4.608  11.077  1.00  0.00           H  
ATOM   1284  HG  SER A  85       0.419  -6.061  11.039  1.00  0.00           H  
ATOM   1285  N   ASP A  86       1.365  -2.350   8.359  1.00  0.00           N  
ATOM   1286  CA  ASP A  86       0.262  -1.389   8.086  1.00  0.00           C  
ATOM   1287  C   ASP A  86       0.154  -1.148   6.578  1.00  0.00           C  
ATOM   1288  O   ASP A  86       1.125  -0.842   5.916  1.00  0.00           O  
ATOM   1289  CB  ASP A  86       0.549  -0.063   8.792  1.00  0.00           C  
ATOM   1290  CG  ASP A  86       0.678  -0.301  10.298  1.00  0.00           C  
ATOM   1291  OD1 ASP A  86      -0.297  -0.730  10.894  1.00  0.00           O  
ATOM   1292  OD2 ASP A  86       1.747  -0.052  10.829  1.00  0.00           O  
ATOM   1293  H   ASP A  86       2.297  -2.056   8.297  1.00  0.00           H  
ATOM   1294  HA  ASP A  86      -0.669  -1.796   8.452  1.00  0.00           H  
ATOM   1295  HB2 ASP A  86       1.470   0.354   8.413  1.00  0.00           H  
ATOM   1296  HB3 ASP A  86      -0.262   0.625   8.606  1.00  0.00           H  
ATOM   1297  N   ARG A  87      -1.023  -1.283   6.034  1.00  0.00           N  
ATOM   1298  CA  ARG A  87      -1.199  -1.061   4.570  1.00  0.00           C  
ATOM   1299  C   ARG A  87      -2.643  -0.639   4.297  1.00  0.00           C  
ATOM   1300  O   ARG A  87      -3.512  -0.807   5.126  1.00  0.00           O  
ATOM   1301  CB  ARG A  87      -0.891  -2.358   3.818  1.00  0.00           C  
ATOM   1302  CG  ARG A  87       0.538  -2.804   4.134  1.00  0.00           C  
ATOM   1303  CD  ARG A  87       1.004  -3.811   3.081  1.00  0.00           C  
ATOM   1304  NE  ARG A  87       2.472  -4.031   3.219  1.00  0.00           N  
ATOM   1305  CZ  ARG A  87       3.036  -5.054   2.638  1.00  0.00           C  
ATOM   1306  NH1 ARG A  87       3.330  -5.001   1.368  1.00  0.00           N  
ATOM   1307  NH2 ARG A  87       3.308  -6.128   3.327  1.00  0.00           N  
ATOM   1308  H   ARG A  87      -1.792  -1.527   6.589  1.00  0.00           H  
ATOM   1309  HA  ARG A  87      -0.527  -0.283   4.240  1.00  0.00           H  
ATOM   1310  HB2 ARG A  87      -1.586  -3.127   4.127  1.00  0.00           H  
ATOM   1311  HB3 ARG A  87      -0.988  -2.190   2.756  1.00  0.00           H  
ATOM   1312  HG2 ARG A  87       1.193  -1.944   4.124  1.00  0.00           H  
ATOM   1313  HG3 ARG A  87       0.564  -3.267   5.108  1.00  0.00           H  
ATOM   1314  HD2 ARG A  87       0.486  -4.748   3.225  1.00  0.00           H  
ATOM   1315  HD3 ARG A  87       0.789  -3.428   2.095  1.00  0.00           H  
ATOM   1316  HE  ARG A  87       3.013  -3.406   3.746  1.00  0.00           H  
ATOM   1317 HH11 ARG A  87       3.121  -4.178   0.840  1.00  0.00           H  
ATOM   1318 HH12 ARG A  87       3.764  -5.784   0.922  1.00  0.00           H  
ATOM   1319 HH21 ARG A  87       3.083  -6.169   4.300  1.00  0.00           H  
ATOM   1320 HH22 ARG A  87       3.740  -6.912   2.881  1.00  0.00           H  
ATOM   1321  N   ILE A  88      -2.908  -0.092   3.143  1.00  0.00           N  
ATOM   1322  CA  ILE A  88      -4.301   0.336   2.832  1.00  0.00           C  
ATOM   1323  C   ILE A  88      -4.786  -0.380   1.570  1.00  0.00           C  
ATOM   1324  O   ILE A  88      -4.004  -0.803   0.741  1.00  0.00           O  
ATOM   1325  CB  ILE A  88      -4.334   1.849   2.614  1.00  0.00           C  
ATOM   1326  CG1 ILE A  88      -5.786   2.332   2.609  1.00  0.00           C  
ATOM   1327  CG2 ILE A  88      -3.682   2.188   1.274  1.00  0.00           C  
ATOM   1328  CD1 ILE A  88      -5.862   3.724   3.239  1.00  0.00           C  
ATOM   1329  H   ILE A  88      -2.194   0.037   2.484  1.00  0.00           H  
ATOM   1330  HA  ILE A  88      -4.947   0.079   3.658  1.00  0.00           H  
ATOM   1331  HB  ILE A  88      -3.793   2.339   3.410  1.00  0.00           H  
ATOM   1332 HG12 ILE A  88      -6.147   2.376   1.592  1.00  0.00           H  
ATOM   1333 HG13 ILE A  88      -6.395   1.647   3.179  1.00  0.00           H  
ATOM   1334 HG21 ILE A  88      -3.324   1.282   0.811  1.00  0.00           H  
ATOM   1335 HG22 ILE A  88      -4.408   2.662   0.630  1.00  0.00           H  
ATOM   1336 HG23 ILE A  88      -2.853   2.860   1.440  1.00  0.00           H  
ATOM   1337 HD11 ILE A  88      -4.876   4.029   3.560  1.00  0.00           H  
ATOM   1338 HD12 ILE A  88      -6.238   4.429   2.513  1.00  0.00           H  
ATOM   1339 HD13 ILE A  88      -6.525   3.698   4.091  1.00  0.00           H  
ATOM   1340  N   LEU A  89      -6.076  -0.524   1.424  1.00  0.00           N  
ATOM   1341  CA  LEU A  89      -6.622  -1.217   0.223  1.00  0.00           C  
ATOM   1342  C   LEU A  89      -7.580  -0.282  -0.520  1.00  0.00           C  
ATOM   1343  O   LEU A  89      -8.625   0.071  -0.018  1.00  0.00           O  
ATOM   1344  CB  LEU A  89      -7.392  -2.468   0.660  1.00  0.00           C  
ATOM   1345  CG  LEU A  89      -6.411  -3.556   1.100  1.00  0.00           C  
ATOM   1346  CD1 LEU A  89      -5.342  -3.743   0.026  1.00  0.00           C  
ATOM   1347  CD2 LEU A  89      -5.746  -3.146   2.415  1.00  0.00           C  
ATOM   1348  H   LEU A  89      -6.685  -0.176   2.109  1.00  0.00           H  
ATOM   1349  HA  LEU A  89      -5.813  -1.500  -0.432  1.00  0.00           H  
ATOM   1350  HB2 LEU A  89      -8.045  -2.219   1.483  1.00  0.00           H  
ATOM   1351  HB3 LEU A  89      -7.982  -2.833  -0.167  1.00  0.00           H  
ATOM   1352  HG  LEU A  89      -6.946  -4.485   1.239  1.00  0.00           H  
ATOM   1353 HD11 LEU A  89      -5.752  -3.481  -0.938  1.00  0.00           H  
ATOM   1354 HD12 LEU A  89      -4.499  -3.106   0.244  1.00  0.00           H  
ATOM   1355 HD13 LEU A  89      -5.022  -4.773   0.013  1.00  0.00           H  
ATOM   1356 HD21 LEU A  89      -6.394  -2.465   2.949  1.00  0.00           H  
ATOM   1357 HD22 LEU A  89      -5.571  -4.024   3.019  1.00  0.00           H  
ATOM   1358 HD23 LEU A  89      -4.805  -2.658   2.206  1.00  0.00           H  
ATOM   1359  N   TYR A  90      -7.247   0.111  -1.719  1.00  0.00           N  
ATOM   1360  CA  TYR A  90      -8.168   1.007  -2.474  1.00  0.00           C  
ATOM   1361  C   TYR A  90      -8.845   0.207  -3.590  1.00  0.00           C  
ATOM   1362  O   TYR A  90      -8.229  -0.616  -4.237  1.00  0.00           O  
ATOM   1363  CB  TYR A  90      -7.400   2.188  -3.075  1.00  0.00           C  
ATOM   1364  CG  TYR A  90      -6.062   1.733  -3.608  1.00  0.00           C  
ATOM   1365  CD1 TYR A  90      -4.986   1.539  -2.732  1.00  0.00           C  
ATOM   1366  CD2 TYR A  90      -5.894   1.517  -4.981  1.00  0.00           C  
ATOM   1367  CE1 TYR A  90      -3.744   1.129  -3.230  1.00  0.00           C  
ATOM   1368  CE2 TYR A  90      -4.652   1.105  -5.477  1.00  0.00           C  
ATOM   1369  CZ  TYR A  90      -3.577   0.912  -4.603  1.00  0.00           C  
ATOM   1370  OH  TYR A  90      -2.352   0.508  -5.094  1.00  0.00           O  
ATOM   1371  H   TYR A  90      -6.405  -0.193  -2.121  1.00  0.00           H  
ATOM   1372  HA  TYR A  90      -8.923   1.384  -1.799  1.00  0.00           H  
ATOM   1373  HB2 TYR A  90      -7.979   2.614  -3.881  1.00  0.00           H  
ATOM   1374  HB3 TYR A  90      -7.245   2.937  -2.312  1.00  0.00           H  
ATOM   1375  HD1 TYR A  90      -5.115   1.705  -1.673  1.00  0.00           H  
ATOM   1376  HD2 TYR A  90      -6.724   1.666  -5.655  1.00  0.00           H  
ATOM   1377  HE1 TYR A  90      -2.914   0.980  -2.556  1.00  0.00           H  
ATOM   1378  HE2 TYR A  90      -4.523   0.937  -6.537  1.00  0.00           H  
ATOM   1379  HH  TYR A  90      -1.975   1.239  -5.590  1.00  0.00           H  
ATOM   1380  N   SER A  91     -10.112   0.433  -3.812  1.00  0.00           N  
ATOM   1381  CA  SER A  91     -10.830  -0.328  -4.878  1.00  0.00           C  
ATOM   1382  C   SER A  91     -11.172   0.598  -6.049  1.00  0.00           C  
ATOM   1383  O   SER A  91     -10.969   1.795  -5.990  1.00  0.00           O  
ATOM   1384  CB  SER A  91     -12.119  -0.914  -4.303  1.00  0.00           C  
ATOM   1385  OG  SER A  91     -11.893  -1.317  -2.959  1.00  0.00           O  
ATOM   1386  H   SER A  91     -10.593   1.096  -3.270  1.00  0.00           H  
ATOM   1387  HA  SER A  91     -10.199  -1.130  -5.231  1.00  0.00           H  
ATOM   1388  HB2 SER A  91     -12.897  -0.170  -4.325  1.00  0.00           H  
ATOM   1389  HB3 SER A  91     -12.423  -1.765  -4.900  1.00  0.00           H  
ATOM   1390  HG  SER A  91     -11.613  -0.545  -2.461  1.00  0.00           H  
ATOM   1391  N   SER A  92     -11.691   0.047  -7.115  1.00  0.00           N  
ATOM   1392  CA  SER A  92     -12.048   0.886  -8.295  1.00  0.00           C  
ATOM   1393  C   SER A  92     -13.166   1.852  -7.917  1.00  0.00           C  
ATOM   1394  O   SER A  92     -13.319   2.905  -8.503  1.00  0.00           O  
ATOM   1395  CB  SER A  92     -12.511  -0.012  -9.443  1.00  0.00           C  
ATOM   1396  OG  SER A  92     -13.375  -1.018  -8.932  1.00  0.00           O  
ATOM   1397  H   SER A  92     -11.844  -0.920  -7.140  1.00  0.00           H  
ATOM   1398  HA  SER A  92     -11.186   1.448  -8.603  1.00  0.00           H  
ATOM   1399  HB2 SER A  92     -13.043   0.576 -10.171  1.00  0.00           H  
ATOM   1400  HB3 SER A  92     -11.649  -0.467  -9.912  1.00  0.00           H  
ATOM   1401  HG  SER A  92     -14.266  -0.659  -8.906  1.00  0.00           H  
ATOM   1402  N   ASP A  93     -13.943   1.504  -6.936  1.00  0.00           N  
ATOM   1403  CA  ASP A  93     -15.045   2.395  -6.505  1.00  0.00           C  
ATOM   1404  C   ASP A  93     -14.522   3.348  -5.429  1.00  0.00           C  
ATOM   1405  O   ASP A  93     -15.275   3.943  -4.686  1.00  0.00           O  
ATOM   1406  CB  ASP A  93     -16.206   1.563  -5.953  1.00  0.00           C  
ATOM   1407  CG  ASP A  93     -15.872   1.065  -4.546  1.00  0.00           C  
ATOM   1408  OD1 ASP A  93     -14.696   0.979  -4.232  1.00  0.00           O  
ATOM   1409  OD2 ASP A  93     -16.799   0.777  -3.808  1.00  0.00           O  
ATOM   1410  H   ASP A  93     -13.795   0.663  -6.483  1.00  0.00           H  
ATOM   1411  HA  ASP A  93     -15.380   2.961  -7.351  1.00  0.00           H  
ATOM   1412  HB2 ASP A  93     -17.097   2.173  -5.914  1.00  0.00           H  
ATOM   1413  HB3 ASP A  93     -16.380   0.716  -6.599  1.00  0.00           H  
ATOM   1414  N   TRP A  94     -13.227   3.489  -5.351  1.00  0.00           N  
ATOM   1415  CA  TRP A  94     -12.618   4.396  -4.342  1.00  0.00           C  
ATOM   1416  C   TRP A  94     -12.846   3.848  -2.932  1.00  0.00           C  
ATOM   1417  O   TRP A  94     -12.873   4.587  -1.968  1.00  0.00           O  
ATOM   1418  CB  TRP A  94     -13.221   5.797  -4.463  1.00  0.00           C  
ATOM   1419  CG  TRP A  94     -12.354   6.625  -5.357  1.00  0.00           C  
ATOM   1420  CD1 TRP A  94     -12.807   7.471  -6.310  1.00  0.00           C  
ATOM   1421  CD2 TRP A  94     -10.898   6.695  -5.404  1.00  0.00           C  
ATOM   1422  NE1 TRP A  94     -11.722   8.056  -6.939  1.00  0.00           N  
ATOM   1423  CE2 TRP A  94     -10.524   7.609  -6.416  1.00  0.00           C  
ATOM   1424  CE3 TRP A  94      -9.873   6.060  -4.674  1.00  0.00           C  
ATOM   1425  CZ2 TRP A  94      -9.185   7.884  -6.696  1.00  0.00           C  
ATOM   1426  CZ3 TRP A  94      -8.525   6.335  -4.955  1.00  0.00           C  
ATOM   1427  CH2 TRP A  94      -8.182   7.244  -5.964  1.00  0.00           C  
ATOM   1428  H   TRP A  94     -12.648   2.995  -5.966  1.00  0.00           H  
ATOM   1429  HA  TRP A  94     -11.558   4.453  -4.526  1.00  0.00           H  
ATOM   1430  HB2 TRP A  94     -14.214   5.729  -4.883  1.00  0.00           H  
ATOM   1431  HB3 TRP A  94     -13.272   6.254  -3.485  1.00  0.00           H  
ATOM   1432  HD1 TRP A  94     -13.844   7.659  -6.541  1.00  0.00           H  
ATOM   1433  HE1 TRP A  94     -11.776   8.709  -7.667  1.00  0.00           H  
ATOM   1434  HE3 TRP A  94     -10.122   5.360  -3.892  1.00  0.00           H  
ATOM   1435  HZ2 TRP A  94      -8.925   8.584  -7.473  1.00  0.00           H  
ATOM   1436  HZ3 TRP A  94      -7.749   5.840  -4.391  1.00  0.00           H  
ATOM   1437  HH2 TRP A  94      -7.143   7.451  -6.174  1.00  0.00           H  
ATOM   1438  N   LEU A  95     -12.984   2.558  -2.797  1.00  0.00           N  
ATOM   1439  CA  LEU A  95     -13.178   1.974  -1.442  1.00  0.00           C  
ATOM   1440  C   LEU A  95     -11.814   1.892  -0.761  1.00  0.00           C  
ATOM   1441  O   LEU A  95     -10.929   1.197  -1.220  1.00  0.00           O  
ATOM   1442  CB  LEU A  95     -13.767   0.566  -1.558  1.00  0.00           C  
ATOM   1443  CG  LEU A  95     -15.270   0.610  -1.285  1.00  0.00           C  
ATOM   1444  CD1 LEU A  95     -15.832  -0.813  -1.275  1.00  0.00           C  
ATOM   1445  CD2 LEU A  95     -15.523   1.265   0.075  1.00  0.00           C  
ATOM   1446  H   LEU A  95     -12.940   1.975  -3.583  1.00  0.00           H  
ATOM   1447  HA  LEU A  95     -13.840   2.602  -0.863  1.00  0.00           H  
ATOM   1448  HB2 LEU A  95     -13.591   0.183  -2.552  1.00  0.00           H  
ATOM   1449  HB3 LEU A  95     -13.292  -0.080  -0.837  1.00  0.00           H  
ATOM   1450  HG  LEU A  95     -15.757   1.182  -2.058  1.00  0.00           H  
ATOM   1451 HD11 LEU A  95     -15.020  -1.520  -1.355  1.00  0.00           H  
ATOM   1452 HD12 LEU A  95     -16.366  -0.981  -0.352  1.00  0.00           H  
ATOM   1453 HD13 LEU A  95     -16.504  -0.941  -2.110  1.00  0.00           H  
ATOM   1454 HD21 LEU A  95     -14.688   1.070   0.730  1.00  0.00           H  
ATOM   1455 HD22 LEU A  95     -15.639   2.331  -0.055  1.00  0.00           H  
ATOM   1456 HD23 LEU A  95     -16.425   0.856   0.508  1.00  0.00           H  
ATOM   1457  N   ILE A  96     -11.624   2.603   0.318  1.00  0.00           N  
ATOM   1458  CA  ILE A  96     -10.300   2.557   0.996  1.00  0.00           C  
ATOM   1459  C   ILE A  96     -10.433   1.931   2.385  1.00  0.00           C  
ATOM   1460  O   ILE A  96     -10.912   2.547   3.317  1.00  0.00           O  
ATOM   1461  CB  ILE A  96      -9.735   3.972   1.133  1.00  0.00           C  
ATOM   1462  CG1 ILE A  96      -9.988   4.759  -0.158  1.00  0.00           C  
ATOM   1463  CG2 ILE A  96      -8.231   3.883   1.388  1.00  0.00           C  
ATOM   1464  CD1 ILE A  96      -9.304   6.127  -0.069  1.00  0.00           C  
ATOM   1465  H   ILE A  96     -12.342   3.169   0.670  1.00  0.00           H  
ATOM   1466  HA  ILE A  96      -9.621   1.963   0.404  1.00  0.00           H  
ATOM   1467  HB  ILE A  96     -10.213   4.473   1.964  1.00  0.00           H  
ATOM   1468 HG12 ILE A  96      -9.587   4.209  -0.998  1.00  0.00           H  
ATOM   1469 HG13 ILE A  96     -11.050   4.898  -0.293  1.00  0.00           H  
ATOM   1470 HG21 ILE A  96      -7.819   3.066   0.812  1.00  0.00           H  
ATOM   1471 HG22 ILE A  96      -7.759   4.806   1.092  1.00  0.00           H  
ATOM   1472 HG23 ILE A  96      -8.056   3.707   2.439  1.00  0.00           H  
ATOM   1473 HD11 ILE A  96      -8.358   6.024   0.446  1.00  0.00           H  
ATOM   1474 HD12 ILE A  96      -9.130   6.509  -1.064  1.00  0.00           H  
ATOM   1475 HD13 ILE A  96      -9.936   6.812   0.474  1.00  0.00           H  
ATOM   1476  N   TYR A  97      -9.984   0.716   2.532  1.00  0.00           N  
ATOM   1477  CA  TYR A  97     -10.045   0.040   3.856  1.00  0.00           C  
ATOM   1478  C   TYR A  97      -8.630   0.004   4.432  1.00  0.00           C  
ATOM   1479  O   TYR A  97      -7.725  -0.537   3.831  1.00  0.00           O  
ATOM   1480  CB  TYR A  97     -10.561  -1.390   3.681  1.00  0.00           C  
ATOM   1481  CG  TYR A  97     -12.069  -1.388   3.646  1.00  0.00           C  
ATOM   1482  CD1 TYR A  97     -12.745  -0.944   2.502  1.00  0.00           C  
ATOM   1483  CD2 TYR A  97     -12.794  -1.834   4.757  1.00  0.00           C  
ATOM   1484  CE1 TYR A  97     -14.145  -0.947   2.471  1.00  0.00           C  
ATOM   1485  CE2 TYR A  97     -14.192  -1.836   4.726  1.00  0.00           C  
ATOM   1486  CZ  TYR A  97     -14.869  -1.393   3.584  1.00  0.00           C  
ATOM   1487  OH  TYR A  97     -16.248  -1.395   3.555  1.00  0.00           O  
ATOM   1488  H   TYR A  97      -9.584   0.251   1.770  1.00  0.00           H  
ATOM   1489  HA  TYR A  97     -10.698   0.589   4.519  1.00  0.00           H  
ATOM   1490  HB2 TYR A  97     -10.180  -1.798   2.757  1.00  0.00           H  
ATOM   1491  HB3 TYR A  97     -10.222  -1.996   4.508  1.00  0.00           H  
ATOM   1492  HD1 TYR A  97     -12.187  -0.598   1.644  1.00  0.00           H  
ATOM   1493  HD2 TYR A  97     -12.273  -2.175   5.640  1.00  0.00           H  
ATOM   1494  HE1 TYR A  97     -14.665  -0.606   1.589  1.00  0.00           H  
ATOM   1495  HE2 TYR A  97     -14.751  -2.182   5.583  1.00  0.00           H  
ATOM   1496  HH  TYR A  97     -16.549  -0.505   3.752  1.00  0.00           H  
ATOM   1497  N   LYS A  98      -8.419   0.587   5.577  1.00  0.00           N  
ATOM   1498  CA  LYS A  98      -7.046   0.589   6.154  1.00  0.00           C  
ATOM   1499  C   LYS A  98      -6.838  -0.651   7.027  1.00  0.00           C  
ATOM   1500  O   LYS A  98      -7.763  -1.173   7.618  1.00  0.00           O  
ATOM   1501  CB  LYS A  98      -6.855   1.847   7.004  1.00  0.00           C  
ATOM   1502  CG  LYS A  98      -7.949   1.911   8.071  1.00  0.00           C  
ATOM   1503  CD  LYS A  98      -7.307   2.056   9.452  1.00  0.00           C  
ATOM   1504  CE  LYS A  98      -7.948   3.230  10.194  1.00  0.00           C  
ATOM   1505  NZ  LYS A  98      -6.884   4.166  10.654  1.00  0.00           N  
ATOM   1506  H   LYS A  98      -9.156   1.032   6.049  1.00  0.00           H  
ATOM   1507  HA  LYS A  98      -6.322   0.588   5.348  1.00  0.00           H  
ATOM   1508  HB2 LYS A  98      -5.886   1.814   7.482  1.00  0.00           H  
ATOM   1509  HB3 LYS A  98      -6.918   2.721   6.374  1.00  0.00           H  
ATOM   1510  HG2 LYS A  98      -8.589   2.761   7.879  1.00  0.00           H  
ATOM   1511  HG3 LYS A  98      -8.536   1.005   8.042  1.00  0.00           H  
ATOM   1512  HD2 LYS A  98      -7.459   1.146  10.016  1.00  0.00           H  
ATOM   1513  HD3 LYS A  98      -6.250   2.237   9.340  1.00  0.00           H  
ATOM   1514  HE2 LYS A  98      -8.622   3.750   9.529  1.00  0.00           H  
ATOM   1515  HE3 LYS A  98      -8.498   2.861  11.047  1.00  0.00           H  
ATOM   1516  HZ1 LYS A  98      -6.029   4.028  10.077  1.00  0.00           H  
ATOM   1517  HZ2 LYS A  98      -7.218   5.145  10.556  1.00  0.00           H  
ATOM   1518  HZ3 LYS A  98      -6.664   3.976  11.653  1.00  0.00           H  
ATOM   1519  N   THR A  99      -5.622  -1.117   7.117  1.00  0.00           N  
ATOM   1520  CA  THR A  99      -5.333  -2.317   7.953  1.00  0.00           C  
ATOM   1521  C   THR A  99      -4.054  -2.064   8.758  1.00  0.00           C  
ATOM   1522  O   THR A  99      -3.052  -1.630   8.223  1.00  0.00           O  
ATOM   1523  CB  THR A  99      -5.129  -3.537   7.052  1.00  0.00           C  
ATOM   1524  OG1 THR A  99      -4.280  -4.466   7.709  1.00  0.00           O  
ATOM   1525  CG2 THR A  99      -4.489  -3.102   5.733  1.00  0.00           C  
ATOM   1526  H   THR A  99      -4.894  -0.673   6.635  1.00  0.00           H  
ATOM   1527  HA  THR A  99      -6.159  -2.498   8.624  1.00  0.00           H  
ATOM   1528  HB  THR A  99      -6.080  -4.000   6.848  1.00  0.00           H  
ATOM   1529  HG1 THR A  99      -4.736  -4.780   8.494  1.00  0.00           H  
ATOM   1530 HG21 THR A  99      -5.030  -2.257   5.332  1.00  0.00           H  
ATOM   1531 HG22 THR A  99      -3.462  -2.820   5.907  1.00  0.00           H  
ATOM   1532 HG23 THR A  99      -4.525  -3.919   5.029  1.00  0.00           H  
ATOM   1533  N   THR A 100      -4.076  -2.328  10.036  1.00  0.00           N  
ATOM   1534  CA  THR A 100      -2.856  -2.094  10.862  1.00  0.00           C  
ATOM   1535  C   THR A 100      -2.318  -3.428  11.385  1.00  0.00           C  
ATOM   1536  O   THR A 100      -1.394  -3.467  12.173  1.00  0.00           O  
ATOM   1537  CB  THR A 100      -3.206  -1.188  12.044  1.00  0.00           C  
ATOM   1538  OG1 THR A 100      -4.601  -1.264  12.301  1.00  0.00           O  
ATOM   1539  CG2 THR A 100      -2.822   0.256  11.714  1.00  0.00           C  
ATOM   1540  H   THR A 100      -4.892  -2.675  10.453  1.00  0.00           H  
ATOM   1541  HA  THR A 100      -2.101  -1.616  10.256  1.00  0.00           H  
ATOM   1542  HB  THR A 100      -2.660  -1.510  12.918  1.00  0.00           H  
ATOM   1543  HG1 THR A 100      -5.064  -0.984  11.507  1.00  0.00           H  
ATOM   1544 HG21 THR A 100      -2.996   0.444  10.665  1.00  0.00           H  
ATOM   1545 HG22 THR A 100      -3.422   0.931  12.306  1.00  0.00           H  
ATOM   1546 HG23 THR A 100      -1.777   0.411  11.940  1.00  0.00           H  
ATOM   1547  N   ASP A 101      -2.885  -4.521  10.956  1.00  0.00           N  
ATOM   1548  CA  ASP A 101      -2.397  -5.849  11.434  1.00  0.00           C  
ATOM   1549  C   ASP A 101      -2.047  -6.725  10.230  1.00  0.00           C  
ATOM   1550  O   ASP A 101      -2.057  -7.937  10.308  1.00  0.00           O  
ATOM   1551  CB  ASP A 101      -3.477  -6.550  12.276  1.00  0.00           C  
ATOM   1552  CG  ASP A 101      -4.752  -5.703  12.331  1.00  0.00           C  
ATOM   1553  OD1 ASP A 101      -5.281  -5.395  11.276  1.00  0.00           O  
ATOM   1554  OD2 ASP A 101      -5.178  -5.378  13.427  1.00  0.00           O  
ATOM   1555  H   ASP A 101      -3.629  -4.471  10.319  1.00  0.00           H  
ATOM   1556  HA  ASP A 101      -1.512  -5.705  12.037  1.00  0.00           H  
ATOM   1557  HB2 ASP A 101      -3.705  -7.509  11.835  1.00  0.00           H  
ATOM   1558  HB3 ASP A 101      -3.105  -6.699  13.279  1.00  0.00           H  
ATOM   1559  N   HIS A 102      -1.736  -6.121   9.115  1.00  0.00           N  
ATOM   1560  CA  HIS A 102      -1.382  -6.920   7.908  1.00  0.00           C  
ATOM   1561  C   HIS A 102      -2.655  -7.493   7.284  1.00  0.00           C  
ATOM   1562  O   HIS A 102      -2.951  -8.664   7.415  1.00  0.00           O  
ATOM   1563  CB  HIS A 102      -0.449  -8.064   8.303  1.00  0.00           C  
ATOM   1564  CG  HIS A 102       0.619  -8.218   7.255  1.00  0.00           C  
ATOM   1565  ND1 HIS A 102       0.318  -8.369   5.910  1.00  0.00           N  
ATOM   1566  CD2 HIS A 102       1.989  -8.245   7.339  1.00  0.00           C  
ATOM   1567  CE1 HIS A 102       1.483  -8.477   5.245  1.00  0.00           C  
ATOM   1568  NE2 HIS A 102       2.532  -8.408   6.068  1.00  0.00           N  
ATOM   1569  H   HIS A 102      -1.733  -5.142   9.073  1.00  0.00           H  
ATOM   1570  HA  HIS A 102      -0.887  -6.283   7.190  1.00  0.00           H  
ATOM   1571  HB2 HIS A 102       0.010  -7.842   9.256  1.00  0.00           H  
ATOM   1572  HB3 HIS A 102      -1.013  -8.981   8.379  1.00  0.00           H  
ATOM   1573  HD1 HIS A 102      -0.579  -8.391   5.517  1.00  0.00           H  
ATOM   1574  HD2 HIS A 102       2.558  -8.152   8.251  1.00  0.00           H  
ATOM   1575  HE1 HIS A 102       1.559  -8.604   4.174  1.00  0.00           H  
ATOM   1576  N   TYR A 103      -3.409  -6.677   6.601  1.00  0.00           N  
ATOM   1577  CA  TYR A 103      -4.661  -7.171   5.963  1.00  0.00           C  
ATOM   1578  C   TYR A 103      -5.484  -7.970   6.980  1.00  0.00           C  
ATOM   1579  O   TYR A 103      -6.321  -8.773   6.618  1.00  0.00           O  
ATOM   1580  CB  TYR A 103      -4.306  -8.068   4.775  1.00  0.00           C  
ATOM   1581  CG  TYR A 103      -3.343  -7.341   3.868  1.00  0.00           C  
ATOM   1582  CD1 TYR A 103      -3.543  -5.987   3.580  1.00  0.00           C  
ATOM   1583  CD2 TYR A 103      -2.251  -8.021   3.315  1.00  0.00           C  
ATOM   1584  CE1 TYR A 103      -2.651  -5.310   2.739  1.00  0.00           C  
ATOM   1585  CE2 TYR A 103      -1.358  -7.344   2.474  1.00  0.00           C  
ATOM   1586  CZ  TYR A 103      -1.559  -5.988   2.186  1.00  0.00           C  
ATOM   1587  OH  TYR A 103      -0.679  -5.320   1.358  1.00  0.00           O  
ATOM   1588  H   TYR A 103      -3.149  -5.737   6.505  1.00  0.00           H  
ATOM   1589  HA  TYR A 103      -5.242  -6.329   5.616  1.00  0.00           H  
ATOM   1590  HB2 TYR A 103      -3.847  -8.977   5.134  1.00  0.00           H  
ATOM   1591  HB3 TYR A 103      -5.204  -8.309   4.226  1.00  0.00           H  
ATOM   1592  HD1 TYR A 103      -4.386  -5.464   4.006  1.00  0.00           H  
ATOM   1593  HD2 TYR A 103      -2.097  -9.066   3.537  1.00  0.00           H  
ATOM   1594  HE1 TYR A 103      -2.805  -4.264   2.518  1.00  0.00           H  
ATOM   1595  HE2 TYR A 103      -0.517  -7.868   2.047  1.00  0.00           H  
ATOM   1596  HH  TYR A 103      -0.029  -5.953   1.044  1.00  0.00           H  
ATOM   1597  N   GLN A 104      -5.261  -7.756   8.250  1.00  0.00           N  
ATOM   1598  CA  GLN A 104      -6.039  -8.504   9.280  1.00  0.00           C  
ATOM   1599  C   GLN A 104      -7.245  -7.670   9.698  1.00  0.00           C  
ATOM   1600  O   GLN A 104      -8.310  -8.182   9.978  1.00  0.00           O  
ATOM   1601  CB  GLN A 104      -5.155  -8.771  10.499  1.00  0.00           C  
ATOM   1602  CG  GLN A 104      -5.210 -10.257  10.858  1.00  0.00           C  
ATOM   1603  CD  GLN A 104      -4.326 -10.520  12.079  1.00  0.00           C  
ATOM   1604  OE1 GLN A 104      -4.478  -9.881  13.101  1.00  0.00           O  
ATOM   1605  NE2 GLN A 104      -3.402 -11.439  12.016  1.00  0.00           N  
ATOM   1606  H   GLN A 104      -4.586  -7.100   8.526  1.00  0.00           H  
ATOM   1607  HA  GLN A 104      -6.376  -9.433   8.866  1.00  0.00           H  
ATOM   1608  HB2 GLN A 104      -4.136  -8.490  10.273  1.00  0.00           H  
ATOM   1609  HB3 GLN A 104      -5.511  -8.188  11.336  1.00  0.00           H  
ATOM   1610  HG2 GLN A 104      -6.229 -10.535  11.084  1.00  0.00           H  
ATOM   1611  HG3 GLN A 104      -4.852 -10.843  10.025  1.00  0.00           H  
ATOM   1612 HE21 GLN A 104      -3.279 -11.955  11.192  1.00  0.00           H  
ATOM   1613 HE22 GLN A 104      -2.831 -11.614  12.793  1.00  0.00           H  
ATOM   1614  N   THR A 105      -7.076  -6.386   9.730  1.00  0.00           N  
ATOM   1615  CA  THR A 105      -8.197  -5.485  10.118  1.00  0.00           C  
ATOM   1616  C   THR A 105      -8.472  -4.518   8.968  1.00  0.00           C  
ATOM   1617  O   THR A 105      -7.563  -4.044   8.319  1.00  0.00           O  
ATOM   1618  CB  THR A 105      -7.812  -4.694  11.370  1.00  0.00           C  
ATOM   1619  OG1 THR A 105      -7.545  -5.594  12.438  1.00  0.00           O  
ATOM   1620  CG2 THR A 105      -8.962  -3.764  11.759  1.00  0.00           C  
ATOM   1621  H   THR A 105      -6.205  -6.014   9.491  1.00  0.00           H  
ATOM   1622  HA  THR A 105      -9.081  -6.073  10.317  1.00  0.00           H  
ATOM   1623  HB  THR A 105      -6.932  -4.104  11.167  1.00  0.00           H  
ATOM   1624  HG1 THR A 105      -7.335  -6.451  12.059  1.00  0.00           H  
ATOM   1625 HG21 THR A 105      -9.895  -4.306  11.712  1.00  0.00           H  
ATOM   1626 HG22 THR A 105      -8.808  -3.401  12.764  1.00  0.00           H  
ATOM   1627 HG23 THR A 105      -8.997  -2.928  11.076  1.00  0.00           H  
ATOM   1628  N   PHE A 106      -9.713  -4.225   8.700  1.00  0.00           N  
ATOM   1629  CA  PHE A 106     -10.021  -3.293   7.581  1.00  0.00           C  
ATOM   1630  C   PHE A 106     -11.062  -2.267   8.023  1.00  0.00           C  
ATOM   1631  O   PHE A 106     -12.194  -2.599   8.316  1.00  0.00           O  
ATOM   1632  CB  PHE A 106     -10.562  -4.093   6.396  1.00  0.00           C  
ATOM   1633  CG  PHE A 106      -9.522  -5.097   5.961  1.00  0.00           C  
ATOM   1634  CD1 PHE A 106      -8.479  -4.701   5.116  1.00  0.00           C  
ATOM   1635  CD2 PHE A 106      -9.601  -6.422   6.404  1.00  0.00           C  
ATOM   1636  CE1 PHE A 106      -7.513  -5.631   4.714  1.00  0.00           C  
ATOM   1637  CE2 PHE A 106      -8.636  -7.352   6.002  1.00  0.00           C  
ATOM   1638  CZ  PHE A 106      -7.592  -6.957   5.157  1.00  0.00           C  
ATOM   1639  H   PHE A 106     -10.437  -4.619   9.229  1.00  0.00           H  
ATOM   1640  HA  PHE A 106      -9.118  -2.781   7.282  1.00  0.00           H  
ATOM   1641  HB2 PHE A 106     -11.463  -4.610   6.691  1.00  0.00           H  
ATOM   1642  HB3 PHE A 106     -10.780  -3.424   5.577  1.00  0.00           H  
ATOM   1643  HD1 PHE A 106      -8.419  -3.678   4.776  1.00  0.00           H  
ATOM   1644  HD2 PHE A 106     -10.406  -6.726   7.056  1.00  0.00           H  
ATOM   1645  HE1 PHE A 106      -6.708  -5.326   4.063  1.00  0.00           H  
ATOM   1646  HE2 PHE A 106      -8.697  -8.375   6.344  1.00  0.00           H  
ATOM   1647  HZ  PHE A 106      -6.848  -7.675   4.848  1.00  0.00           H  
ATOM   1648  N   THR A 107     -10.689  -1.017   8.063  1.00  0.00           N  
ATOM   1649  CA  THR A 107     -11.654   0.038   8.474  1.00  0.00           C  
ATOM   1650  C   THR A 107     -12.005   0.892   7.255  1.00  0.00           C  
ATOM   1651  O   THR A 107     -11.151   1.249   6.469  1.00  0.00           O  
ATOM   1652  CB  THR A 107     -11.023   0.919   9.555  1.00  0.00           C  
ATOM   1653  OG1 THR A 107     -10.424   0.096  10.545  1.00  0.00           O  
ATOM   1654  CG2 THR A 107     -12.102   1.792  10.197  1.00  0.00           C  
ATOM   1655  H   THR A 107      -9.773  -0.772   7.815  1.00  0.00           H  
ATOM   1656  HA  THR A 107     -12.551  -0.424   8.861  1.00  0.00           H  
ATOM   1657  HB  THR A 107     -10.272   1.553   9.109  1.00  0.00           H  
ATOM   1658  HG1 THR A 107     -11.110  -0.176  11.160  1.00  0.00           H  
ATOM   1659 HG21 THR A 107     -13.070   1.517   9.805  1.00  0.00           H  
ATOM   1660 HG22 THR A 107     -12.093   1.646  11.268  1.00  0.00           H  
ATOM   1661 HG23 THR A 107     -11.906   2.831   9.974  1.00  0.00           H  
ATOM   1662  N   LYS A 108     -13.254   1.218   7.087  1.00  0.00           N  
ATOM   1663  CA  LYS A 108     -13.656   2.043   5.913  1.00  0.00           C  
ATOM   1664  C   LYS A 108     -13.344   3.514   6.186  1.00  0.00           C  
ATOM   1665  O   LYS A 108     -13.920   4.133   7.059  1.00  0.00           O  
ATOM   1666  CB  LYS A 108     -15.157   1.878   5.664  1.00  0.00           C  
ATOM   1667  CG  LYS A 108     -15.612   2.880   4.601  1.00  0.00           C  
ATOM   1668  CD  LYS A 108     -17.129   2.787   4.429  1.00  0.00           C  
ATOM   1669  CE  LYS A 108     -17.591   3.822   3.401  1.00  0.00           C  
ATOM   1670  NZ  LYS A 108     -18.991   3.520   2.988  1.00  0.00           N  
ATOM   1671  H   LYS A 108     -13.926   0.917   7.728  1.00  0.00           H  
ATOM   1672  HA  LYS A 108     -13.110   1.716   5.041  1.00  0.00           H  
ATOM   1673  HB2 LYS A 108     -15.355   0.872   5.320  1.00  0.00           H  
ATOM   1674  HB3 LYS A 108     -15.697   2.058   6.581  1.00  0.00           H  
ATOM   1675  HG2 LYS A 108     -15.343   3.880   4.911  1.00  0.00           H  
ATOM   1676  HG3 LYS A 108     -15.130   2.652   3.661  1.00  0.00           H  
ATOM   1677  HD2 LYS A 108     -17.392   1.796   4.087  1.00  0.00           H  
ATOM   1678  HD3 LYS A 108     -17.611   2.983   5.375  1.00  0.00           H  
ATOM   1679  HE2 LYS A 108     -17.550   4.808   3.838  1.00  0.00           H  
ATOM   1680  HE3 LYS A 108     -16.945   3.784   2.537  1.00  0.00           H  
ATOM   1681  HZ1 LYS A 108     -19.329   2.678   3.497  1.00  0.00           H  
ATOM   1682  HZ2 LYS A 108     -19.603   4.329   3.217  1.00  0.00           H  
ATOM   1683  HZ3 LYS A 108     -19.019   3.341   1.964  1.00  0.00           H  
ATOM   1684  N   ILE A 109     -12.432   4.080   5.442  1.00  0.00           N  
ATOM   1685  CA  ILE A 109     -12.078   5.512   5.652  1.00  0.00           C  
ATOM   1686  C   ILE A 109     -12.065   6.232   4.303  1.00  0.00           C  
ATOM   1687  O   ILE A 109     -11.028   6.634   3.813  1.00  0.00           O  
ATOM   1688  CB  ILE A 109     -10.693   5.606   6.294  1.00  0.00           C  
ATOM   1689  CG1 ILE A 109      -9.731   4.662   5.567  1.00  0.00           C  
ATOM   1690  CG2 ILE A 109     -10.784   5.203   7.767  1.00  0.00           C  
ATOM   1691  CD1 ILE A 109      -8.291   5.001   5.958  1.00  0.00           C  
ATOM   1692  H   ILE A 109     -11.982   3.564   4.744  1.00  0.00           H  
ATOM   1693  HA  ILE A 109     -12.808   5.973   6.300  1.00  0.00           H  
ATOM   1694  HB  ILE A 109     -10.330   6.620   6.220  1.00  0.00           H  
ATOM   1695 HG12 ILE A 109      -9.950   3.641   5.846  1.00  0.00           H  
ATOM   1696 HG13 ILE A 109      -9.850   4.778   4.501  1.00  0.00           H  
ATOM   1697 HG21 ILE A 109     -11.539   5.801   8.257  1.00  0.00           H  
ATOM   1698 HG22 ILE A 109     -11.050   4.159   7.839  1.00  0.00           H  
ATOM   1699 HG23 ILE A 109      -9.830   5.366   8.244  1.00  0.00           H  
ATOM   1700 HD11 ILE A 109      -8.203   5.014   7.034  1.00  0.00           H  
ATOM   1701 HD12 ILE A 109      -7.623   4.257   5.549  1.00  0.00           H  
ATOM   1702 HD13 ILE A 109      -8.032   5.972   5.564  1.00  0.00           H  
ATOM   1703  N   ARG A 110     -13.209   6.396   3.696  1.00  0.00           N  
ATOM   1704  CA  ARG A 110     -13.265   7.088   2.377  1.00  0.00           C  
ATOM   1705  C   ARG A 110     -12.676   6.176   1.300  1.00  0.00           C  
ATOM   1706  O   ARG A 110     -12.666   6.580   0.149  1.00  0.00           O  
ATOM   1707  CB  ARG A 110     -12.459   8.387   2.442  1.00  0.00           C  
ATOM   1708  CG  ARG A 110     -12.799   9.141   3.729  1.00  0.00           C  
ATOM   1709  CD  ARG A 110     -11.515   9.691   4.352  1.00  0.00           C  
ATOM   1710  NE  ARG A 110     -10.749  10.449   3.323  1.00  0.00           N  
ATOM   1711  CZ  ARG A 110      -9.784  11.250   3.686  1.00  0.00           C  
ATOM   1712  NH1 ARG A 110      -8.720  10.766   4.266  1.00  0.00           N  
ATOM   1713  NH2 ARG A 110      -9.883  12.532   3.467  1.00  0.00           N  
ATOM   1714  OXT ARG A 110     -12.243   5.087   1.643  1.00  0.00           O  
ATOM   1715  H   ARG A 110     -14.034   6.062   4.109  1.00  0.00           H  
ATOM   1716  HA  ARG A 110     -14.293   7.314   2.134  1.00  0.00           H  
ATOM   1717  HB2 ARG A 110     -11.403   8.157   2.427  1.00  0.00           H  
ATOM   1718  HB3 ARG A 110     -12.704   9.005   1.591  1.00  0.00           H  
ATOM   1719  HG2 ARG A 110     -13.469   9.958   3.501  1.00  0.00           H  
ATOM   1720  HG3 ARG A 110     -13.275   8.468   4.426  1.00  0.00           H  
ATOM   1721  HD2 ARG A 110     -11.766  10.349   5.171  1.00  0.00           H  
ATOM   1722  HD3 ARG A 110     -10.914   8.873   4.719  1.00  0.00           H  
ATOM   1723  HE  ARG A 110     -10.969  10.346   2.373  1.00  0.00           H  
ATOM   1724 HH11 ARG A 110      -8.643   9.783   4.432  1.00  0.00           H  
ATOM   1725 HH12 ARG A 110      -7.980  11.380   4.543  1.00  0.00           H  
ATOM   1726 HH21 ARG A 110     -10.699  12.903   3.022  1.00  0.00           H  
ATOM   1727 HH22 ARG A 110      -9.143  13.146   3.745  1.00  0.00           H  
TER    1728      ARG A 110                                                      
ENDMDL                                                                          
