# Supplementary material for: Comparative Performance of High-Throughput Methods for Protein pKa Predictions
Source: J Chem Inf Model. 2023 Aug 8;63(16):5169–81. doi: 10.1021/acs.jcim.3c00165 (PMC10466379; doi:10.1021/acs.jcim.3c00165)
Supplement: Supplementary file 3 — ci3c00165_si_003.zip [file ci3c00165_si_003.zip › curated_pdbs/1lse_curated_1.pdb]

ATOM      1  N   LYS A   1       3.275  10.101  10.222  1.00 20.89           N  
ATOM      2  CA  LYS A   1       2.422  10.503   9.080  1.00 20.58           C  
ATOM      3  C   LYS A   1       2.415  12.014   8.835  1.00 20.66           C  
ATOM      4  O   LYS A   1       2.281  12.783   9.801  1.00 20.70           O  
ATOM      5  CB  LYS A   1       0.993  10.064   9.334  1.00 20.02           C  
ATOM      6  CG  LYS A   1       0.008  10.544   8.307  1.00 20.98           C  
ATOM      7  CD  LYS A   1      -1.307   9.983   8.733  1.00 22.38           C  
ATOM      8  CE  LYS A   1      -2.418  10.755   8.065  1.00 23.22           C  
ATOM      9  NZ  LYS A   1      -2.231  10.702   6.635  1.00 25.02           N  
ATOM     10  H1  LYS A   1       3.042  10.643  11.087  1.00 10.00           H  
ATOM     11  H2  LYS A   1       3.084   9.108  10.419  1.00 10.00           H  
ATOM     12  H3  LYS A   1       4.289  10.187  10.017  1.00 10.00           H  
ATOM     13  HZ1 LYS A   1      -2.237   9.711   6.320  1.00 10.00           H  
ATOM     14  HZ2 LYS A   1      -3.003  11.218   6.166  1.00 10.00           H  
ATOM     15  HZ3 LYS A   1      -1.324  11.141   6.382  1.00 10.00           H  
ATOM     16  N   VAL A   2       2.578  12.472   7.604  1.00 20.78           N  
ATOM     17  CA  VAL A   2       2.506  13.902   7.319  1.00 20.21           C  
ATOM     18  C   VAL A   2       1.091  14.179   6.787  1.00 20.44           C  
ATOM     19  O   VAL A   2       0.655  13.672   5.745  1.00 21.21           O  
ATOM     20  CB  VAL A   2       3.575  14.318   6.259  1.00 20.14           C  
ATOM     21  CG1 VAL A   2       3.463  15.835   6.073  1.00 20.34           C  
ATOM     22  CG2 VAL A   2       5.007  13.938   6.685  1.00 19.74           C  
ATOM     23  H   VAL A   2       2.746  11.844   6.862  1.00 10.00           H  
ATOM     24  N   PHE A   3       0.320  14.919   7.548  1.00 20.41           N  
ATOM     25  CA  PHE A   3      -1.041  15.201   7.180  1.00 20.69           C  
ATOM     26  C   PHE A   3      -1.167  16.294   6.138  1.00 21.27           C  
ATOM     27  O   PHE A   3      -0.362  17.226   6.015  1.00 21.58           O  
ATOM     28  CB  PHE A   3      -1.852  15.647   8.369  1.00 20.64           C  
ATOM     29  CG  PHE A   3      -2.439  14.599   9.298  1.00 20.84           C  
ATOM     30  CD1 PHE A   3      -1.682  14.059  10.317  1.00 20.95           C  
ATOM     31  CD2 PHE A   3      -3.779  14.264   9.168  1.00 21.46           C  
ATOM     32  CE1 PHE A   3      -2.278  13.195  11.209  1.00 21.18           C  
ATOM     33  CE2 PHE A   3      -4.378  13.400  10.061  1.00 21.48           C  
ATOM     34  CZ  PHE A   3      -3.619  12.864  11.089  1.00 22.35           C  
ATOM     35  H   PHE A   3       0.698  15.300   8.368  1.00 10.00           H  
ATOM     36  N   GLY A   4      -2.218  16.134   5.332  1.00 21.60           N  
ATOM     37  CA  GLY A   4      -2.636  17.226   4.482  1.00 20.53           C  
ATOM     38  C   GLY A   4      -3.433  18.212   5.332  1.00 20.82           C  
ATOM     39  O   GLY A   4      -4.011  17.859   6.359  1.00 20.12           O  
ATOM     40  H   GLY A   4      -2.677  15.275   5.303  1.00 10.00           H  
ATOM     41  N   ARG A   5      -3.436  19.478   4.930  1.00 21.15           N  
ATOM     42  CA  ARG A   5      -4.140  20.555   5.606  1.00 21.41           C  
ATOM     43  C   ARG A   5      -5.607  20.239   5.939  1.00 21.37           C  
ATOM     44  O   ARG A   5      -5.942  20.136   7.118  1.00 21.40           O  
ATOM     45  CB  ARG A   5      -3.959  21.718   4.686  1.00 22.02           C  
ATOM     46  CG  ARG A   5      -4.469  23.033   5.174  1.00 23.81           C  
ATOM     47  CD  ARG A   5      -4.510  23.895   3.893  1.00 25.38           C  
ATOM     48  NE  ARG A   5      -5.739  24.623   4.063  1.00 27.58           N  
ATOM     49  CZ  ARG A   5      -6.718  24.724   3.197  1.00 27.06           C  
ATOM     50  NH1 ARG A   5      -6.617  24.457   1.900  1.00 27.15           N  
ATOM     51  NH2 ARG A   5      -7.821  25.213   3.728  1.00 28.58           N  
ATOM     52  H   ARG A   5      -2.900  19.676   4.135  1.00 10.00           H  
ATOM     53  HE  ARG A   5      -5.851  25.107   4.907  1.00 10.00           H  
ATOM     54 HH11 ARG A   5      -5.743  24.157   1.518  1.00 10.00           H  
ATOM     55 HH12 ARG A   5      -7.414  24.561   1.306  1.00 10.00           H  
ATOM     56 HH21 ARG A   5      -7.842  25.462   4.696  1.00 10.00           H  
ATOM     57 HH22 ARG A   5      -8.636  25.336   3.163  1.00 10.00           H  
ATOM     58  N   CYS A   6      -6.511  19.973   4.970  1.00 21.30           N  
ATOM     59  CA  CYS A   6      -7.921  19.667   5.258  1.00 20.69           C  
ATOM     60  C   CYS A   6      -8.090  18.296   5.882  1.00 19.64           C  
ATOM     61  O   CYS A   6      -8.996  18.077   6.685  1.00 19.71           O  
ATOM     62  CB  CYS A   6      -8.809  19.703   4.003  1.00 21.36           C  
ATOM     63  SG  CYS A   6      -8.798  21.295   3.136  1.00 23.07           S  
ATOM     64  H   CYS A   6      -6.201  20.060   4.045  1.00 10.00           H  
ATOM     65  N   GLU A   7      -7.261  17.323   5.558  1.00 18.91           N  
ATOM     66  CA  GLU A   7      -7.262  16.027   6.264  1.00 18.77           C  
ATOM     67  C   GLU A   7      -7.081  16.166   7.793  1.00 18.39           C  
ATOM     68  O   GLU A   7      -7.813  15.557   8.580  1.00 18.05           O  
ATOM     69  CB  GLU A   7      -6.136  15.180   5.711  1.00 19.57           C  
ATOM     70  CG  GLU A   7      -6.113  13.802   6.306  1.00 21.86           C  
ATOM     71  CD  GLU A   7      -4.939  12.941   5.852  1.00 23.81           C  
ATOM     72  OE1 GLU A   7      -3.934  13.484   5.372  1.00 25.18           O  
ATOM     73  OE2 GLU A   7      -5.045  11.709   5.986  1.00 25.43           O  
ATOM     74  H   GLU A   7      -6.654  17.461   4.796  1.00 10.00           H  
ATOM     75  N   LEU A   8      -6.120  17.001   8.256  1.00 17.80           N  
ATOM     76  CA  LEU A   8      -5.920  17.290   9.670  1.00 17.58           C  
ATOM     77  C   LEU A   8      -7.050  18.134  10.272  1.00 16.97           C  
ATOM     78  O   LEU A   8      -7.521  17.829  11.368  1.00 16.59           O  
ATOM     79  CB  LEU A   8      -4.575  18.004   9.865  1.00 18.83           C  
ATOM     80  CG  LEU A   8      -4.154  18.335  11.316  1.00 19.74           C  
ATOM     81  CD1 LEU A   8      -3.796  17.102  12.163  1.00 19.48           C  
ATOM     82  CD2 LEU A   8      -2.920  19.174  11.217  1.00 20.97           C  
ATOM     83  H   LEU A   8      -5.526  17.420   7.594  1.00 10.00           H  
ATOM     84  N   ALA A   9      -7.517  19.191   9.577  1.00 16.67           N  
ATOM     85  CA  ALA A   9      -8.709  19.947   9.965  1.00 16.86           C  
ATOM     86  C   ALA A   9      -9.939  19.061  10.322  1.00 17.38           C  
ATOM     87  O   ALA A   9     -10.554  19.136  11.400  1.00 18.19           O  
ATOM     88  CB  ALA A   9      -9.062  20.895   8.808  1.00 15.39           C  
ATOM     89  H   ALA A   9      -6.991  19.486   8.800  1.00 10.00           H  
ATOM     90  N   ALA A  10     -10.227  18.084   9.455  1.00 17.75           N  
ATOM     91  CA  ALA A  10     -11.326  17.156   9.664  1.00 17.88           C  
ATOM     92  C   ALA A  10     -11.017  16.236  10.822  1.00 18.20           C  
ATOM     93  O   ALA A  10     -11.867  15.956  11.652  1.00 18.91           O  
ATOM     94  CB  ALA A  10     -11.535  16.334   8.386  1.00 18.04           C  
ATOM     95  H   ALA A  10      -9.710  18.046   8.621  1.00 10.00           H  
ATOM     96  N   ALA A  11      -9.790  15.724  10.986  1.00 19.15           N  
ATOM     97  CA  ALA A  11      -9.489  14.874  12.144  1.00 19.72           C  
ATOM     98  C   ALA A  11      -9.611  15.598  13.503  1.00 19.80           C  
ATOM     99  O   ALA A  11     -10.119  15.056  14.491  1.00 19.47           O  
ATOM    100  CB  ALA A  11      -8.069  14.312  12.005  1.00 19.68           C  
ATOM    101  H   ALA A  11      -9.101  15.929  10.318  1.00 10.00           H  
ATOM    102  N   MET A  12      -9.171  16.864  13.541  1.00 20.62           N  
ATOM    103  CA  MET A  12      -9.255  17.721  14.727  1.00 21.24           C  
ATOM    104  C   MET A  12     -10.676  18.117  15.121  1.00 22.46           C  
ATOM    105  O   MET A  12     -11.063  18.111  16.298  1.00 22.18           O  
ATOM    106  CB  MET A  12      -8.439  18.996  14.510  1.00 20.47           C  
ATOM    107  CG  MET A  12      -6.937  18.775  14.509  1.00 19.26           C  
ATOM    108  SD  MET A  12      -6.014  20.312  14.334  1.00 18.81           S  
ATOM    109  CE  MET A  12      -4.537  19.913  15.201  1.00 17.56           C  
ATOM    110  H   MET A  12      -8.762  17.221  12.722  1.00 10.00           H  
ATOM    111  N   LYS A  13     -11.512  18.418  14.125  1.00 23.81           N  
ATOM    112  CA  LYS A  13     -12.939  18.665  14.371  1.00 25.09           C  
ATOM    113  C   LYS A  13     -13.640  17.388  14.908  1.00 25.13           C  
ATOM    114  O   LYS A  13     -14.316  17.386  15.937  1.00 24.69           O  
ATOM    115  CB  LYS A  13     -13.576  19.106  13.054  1.00 26.38           C  
ATOM    116  CG  LYS A  13     -14.926  19.800  13.204  1.00 27.62           C  
ATOM    117  CD  LYS A  13     -15.572  20.012  11.853  1.00 27.92           C  
ATOM    118  CE  LYS A  13     -16.610  21.066  12.146  1.00 29.13           C  
ATOM    119  NZ  LYS A  13     -17.224  21.477  10.910  1.00 30.62           N  
ATOM    120  H   LYS A  13     -11.146  18.522  13.218  1.00 10.00           H  
ATOM    121  HZ1 LYS A  13     -16.494  21.847  10.269  1.00 10.00           H  
ATOM    122  HZ2 LYS A  13     -17.689  20.659  10.467  1.00 10.00           H  
ATOM    123  HZ3 LYS A  13     -17.929  22.216  11.096  1.00 10.00           H  
ATOM    124  N   ARG A  14     -13.387  16.262  14.233  1.00 25.67           N  
ATOM    125  CA  ARG A  14     -13.852  14.941  14.628  1.00 26.65           C  
ATOM    126  C   ARG A  14     -13.518  14.609  16.071  1.00 26.64           C  
ATOM    127  O   ARG A  14     -14.259  13.952  16.792  1.00 26.55           O  
ATOM    128  CB  ARG A  14     -13.212  13.894  13.760  1.00 28.23           C  
ATOM    129  CG  ARG A  14     -14.043  12.653  13.765  1.00 30.58           C  
ATOM    130  CD  ARG A  14     -13.173  11.531  13.257  1.00 33.40           C  
ATOM    131  NE  ARG A  14     -13.248  10.541  14.307  1.00 34.90           N  
ATOM    132  CZ  ARG A  14     -12.328   9.619  14.518  1.00 35.39           C  
ATOM    133  NH1 ARG A  14     -11.259   9.458  13.734  1.00 35.81           N  
ATOM    134  NH2 ARG A  14     -12.546   8.826  15.561  1.00 36.07           N  
ATOM    135  H   ARG A  14     -12.959  16.352  13.352  1.00 10.00           H  
ATOM    136  HE  ARG A  14     -14.031  10.546  14.896  1.00 10.00           H  
ATOM    137 HH11 ARG A  14     -11.128  10.044  12.936  1.00 10.00           H  
ATOM    138 HH12 ARG A  14     -10.592   8.743  13.945  1.00 10.00           H  
ATOM    139 HH21 ARG A  14     -13.366   8.952  16.121  1.00 10.00           H  
ATOM    140 HH22 ARG A  14     -11.892   8.104  15.785  1.00 10.00           H  
ATOM    141  N   HIS A  15     -12.348  15.083  16.514  1.00 27.15           N  
ATOM    142  CA  HIS A  15     -11.922  14.895  17.911  1.00 26.96           C  
ATOM    143  C   HIS A  15     -12.254  16.004  18.928  1.00 26.01           C  
ATOM    144  O   HIS A  15     -11.759  16.034  20.056  1.00 25.75           O  
ATOM    145  CB  HIS A  15     -10.409  14.606  17.931  1.00 27.13           C  
ATOM    146  CG  HIS A  15     -10.020  13.217  17.422  1.00 27.46           C  
ATOM    147  ND1 HIS A  15      -9.728  12.868  16.179  1.00 27.59           N  
ATOM    148  CD2 HIS A  15      -9.810  12.103  18.215  1.00 27.90           C  
ATOM    149  CE1 HIS A  15      -9.333  11.615  16.156  1.00 27.65           C  
ATOM    150  NE2 HIS A  15      -9.387  11.178  17.387  1.00 29.16           N  
ATOM    151  H   HIS A  15     -11.785  15.551  15.862  1.00 10.00           H  
ATOM    152  HD1 HIS A  15      -9.832  13.413  15.369  1.00 10.00           H  
ATOM    153  HE2 HIS A  15      -9.058  10.279  17.637  1.00 10.00           H  
ATOM    154  N   GLY A  16     -13.180  16.861  18.519  1.00 25.54           N  
ATOM    155  CA  GLY A  16     -13.752  17.874  19.371  1.00 25.87           C  
ATOM    156  C   GLY A  16     -12.994  19.197  19.487  1.00 26.51           C  
ATOM    157  O   GLY A  16     -13.273  20.034  20.352  1.00 26.77           O  
ATOM    158  H   GLY A  16     -13.516  16.767  17.606  1.00 10.00           H  
ATOM    159  N   LEU A  17     -12.033  19.483  18.640  1.00 26.14           N  
ATOM    160  CA  LEU A  17     -11.295  20.717  18.837  1.00 26.50           C  
ATOM    161  C   LEU A  17     -11.864  22.022  18.247  1.00 26.55           C  
ATOM    162  O   LEU A  17     -11.486  23.092  18.738  1.00 26.37           O  
ATOM    163  CB  LEU A  17      -9.891  20.427  18.327  1.00 26.42           C  
ATOM    164  CG  LEU A  17      -8.697  20.555  19.209  1.00 26.09           C  
ATOM    165  CD1 LEU A  17      -8.990  20.321  20.676  1.00 26.19           C  
ATOM    166  CD2 LEU A  17      -7.694  19.638  18.571  1.00 26.05           C  
ATOM    167  H   LEU A  17     -11.819  18.859  17.919  1.00 10.00           H  
ATOM    168  N   ASP A  18     -12.766  22.054  17.236  1.00 26.43           N  
ATOM    169  CA  ASP A  18     -13.330  23.319  16.728  1.00 26.29           C  
ATOM    170  C   ASP A  18     -14.072  24.016  17.848  1.00 25.83           C  
ATOM    171  O   ASP A  18     -14.926  23.466  18.538  1.00 25.04           O  
ATOM    172  CB  ASP A  18     -14.340  23.129  15.623  1.00 27.72           C  
ATOM    173  CG  ASP A  18     -14.728  24.363  14.801  1.00 29.37           C  
ATOM    174  OD1 ASP A  18     -14.199  25.474  14.944  1.00 29.89           O  
ATOM    175  OD2 ASP A  18     -15.564  24.183  13.918  1.00 31.59           O  
ATOM    176  H   ASP A  18     -13.141  21.201  16.928  1.00 10.00           H  
ATOM    177  N   ASN A  19     -13.621  25.232  18.064  1.00 25.65           N  
ATOM    178  CA  ASN A  19     -14.016  26.043  19.188  1.00 26.45           C  
ATOM    179  C   ASN A  19     -13.841  25.517  20.611  1.00 25.04           C  
ATOM    180  O   ASN A  19     -14.461  26.042  21.545  1.00 24.37           O  
ATOM    181  CB  ASN A  19     -15.440  26.498  18.980  1.00 29.42           C  
ATOM    182  CG  ASN A  19     -15.302  27.997  18.769  1.00 33.06           C  
ATOM    183  OD1 ASN A  19     -15.300  28.798  19.710  1.00 34.64           O  
ATOM    184  ND2 ASN A  19     -15.092  28.485  17.553  1.00 34.94           N  
ATOM    185  H   ASN A  19     -12.845  25.518  17.541  1.00 10.00           H  
ATOM    186 HD21 ASN A  19     -14.990  29.459  17.570  1.00 10.00           H  
ATOM    187 HD22 ASN A  19     -15.058  27.907  16.775  1.00 10.00           H  
ATOM    188  N   TYR A  20     -12.909  24.563  20.814  1.00 24.09           N  
ATOM    189  CA  TYR A  20     -12.553  24.093  22.163  1.00 23.45           C  
ATOM    190  C   TYR A  20     -11.879  25.262  22.910  1.00 23.08           C  
ATOM    191  O   TYR A  20     -10.943  25.897  22.417  1.00 22.83           O  
ATOM    192  CB  TYR A  20     -11.592  22.902  22.104  1.00 22.98           C  
ATOM    193  CG  TYR A  20     -11.453  22.284  23.481  1.00 22.71           C  
ATOM    194  CD1 TYR A  20     -12.432  21.446  23.978  1.00 23.32           C  
ATOM    195  CD2 TYR A  20     -10.357  22.589  24.260  1.00 22.97           C  
ATOM    196  CE1 TYR A  20     -12.298  20.927  25.266  1.00 24.71           C  
ATOM    197  CE2 TYR A  20     -10.215  22.082  25.531  1.00 23.57           C  
ATOM    198  CZ  TYR A  20     -11.185  21.250  26.045  1.00 24.75           C  
ATOM    199  OH  TYR A  20     -11.047  20.755  27.350  1.00 24.90           O  
ATOM    200  H   TYR A  20     -12.439  24.194  20.037  1.00 10.00           H  
ATOM    201  HH  TYR A  20     -10.135  20.880  27.650  1.00 10.00           H  
ATOM    202  N   ARG A  21     -12.474  25.579  24.072  1.00 22.61           N  
ATOM    203  CA  ARG A  21     -12.257  26.773  24.926  1.00 22.61           C  
ATOM    204  C   ARG A  21     -12.240  28.066  24.112  1.00 21.82           C  
ATOM    205  O   ARG A  21     -11.419  28.971  24.271  1.00 22.09           O  
ATOM    206  CB  ARG A  21     -10.939  26.760  25.774  1.00 23.53           C  
ATOM    207  CG  ARG A  21     -10.979  27.887  26.904  1.00 26.78           C  
ATOM    208  CD  ARG A  21      -9.811  28.955  27.310  1.00 26.81           C  
ATOM    209  NE  ARG A  21      -9.601  30.251  26.587  1.00 26.66           N  
ATOM    210  CZ  ARG A  21      -8.457  30.993  26.687  1.00 23.00           C  
ATOM    211  NH1 ARG A  21      -7.473  30.613  27.443  1.00 26.11           N  
ATOM    212  NH2 ARG A  21      -8.223  32.088  26.068  1.00 18.22           N  
ATOM    213  H   ARG A  21     -13.140  24.926  24.370  1.00 10.00           H  
ATOM    214  HE  ARG A  21     -10.316  30.581  26.004  1.00 10.00           H  
ATOM    215 HH11 ARG A  21      -7.537  29.765  27.969  1.00 10.00           H  
ATOM    216 HH12 ARG A  21      -6.638  31.160  27.484  1.00 10.00           H  
ATOM    217 HH21 ARG A  21      -8.908  32.466  25.446  1.00 10.00           H  
ATOM    218 HH22 ARG A  21      -7.351  32.555  26.197  1.00 10.00           H  
ATOM    219  N   GLY A  22     -13.147  28.176  23.145  1.00 21.01           N  
ATOM    220  CA  GLY A  22     -13.237  29.401  22.365  1.00 20.44           C  
ATOM    221  C   GLY A  22     -12.274  29.498  21.189  1.00 20.29           C  
ATOM    222  O   GLY A  22     -12.266  30.509  20.494  1.00 20.46           O  
ATOM    223  H   GLY A  22     -13.762  27.436  22.959  1.00 10.00           H  
ATOM    224  N   TYR A  23     -11.440  28.497  20.904  1.00 19.85           N  
ATOM    225  CA  TYR A  23     -10.511  28.579  19.776  1.00 19.34           C  
ATOM    226  C   TYR A  23     -11.009  27.856  18.542  1.00 19.32           C  
ATOM    227  O   TYR A  23     -11.139  26.644  18.496  1.00 18.41           O  
ATOM    228  CB  TYR A  23      -9.157  28.004  20.139  1.00 18.81           C  
ATOM    229  CG  TYR A  23      -8.404  28.883  21.135  1.00 18.95           C  
ATOM    230  CD1 TYR A  23      -8.638  28.693  22.493  1.00 19.13           C  
ATOM    231  CD2 TYR A  23      -7.507  29.856  20.693  1.00 18.56           C  
ATOM    232  CE1 TYR A  23      -7.979  29.472  23.426  1.00 19.38           C  
ATOM    233  CE2 TYR A  23      -6.844  30.633  21.622  1.00 18.29           C  
ATOM    234  CZ  TYR A  23      -7.074  30.441  22.976  1.00 19.20           C  
ATOM    235  OH  TYR A  23      -6.373  31.193  23.923  1.00 18.62           O  
ATOM    236  H   TYR A  23     -11.407  27.720  21.501  1.00 10.00           H  
ATOM    237  HH  TYR A  23      -6.935  31.346  24.688  1.00 10.00           H  
ATOM    238  N   SER A  24     -11.376  28.600  17.522  1.00 20.03           N  
ATOM    239  CA  SER A  24     -11.797  28.031  16.238  1.00 20.37           C  
ATOM    240  C   SER A  24     -10.764  27.065  15.629  1.00 21.14           C  
ATOM    241  O   SER A  24      -9.542  27.045  15.903  1.00 19.35           O  
ATOM    242  CB  SER A  24     -12.011  29.120  15.194  1.00 20.30           C  
ATOM    243  OG  SER A  24     -10.750  29.697  14.815  1.00 21.94           O  
ATOM    244  H   SER A  24     -11.381  29.578  17.655  1.00 10.00           H  
ATOM    245  HG  SER A  24     -10.890  30.629  14.602  1.00 10.00           H  
ATOM    246  N   LEU A  25     -11.295  26.233  14.739  1.00 21.80           N  
ATOM    247  CA  LEU A  25     -10.418  25.441  13.920  1.00 23.37           C  
ATOM    248  C   LEU A  25      -9.839  26.550  12.985  1.00 24.36           C  
ATOM    249  O   LEU A  25     -10.451  27.603  12.631  1.00 28.29           O  
ATOM    250  CB  LEU A  25     -11.297  24.435  13.224  1.00 23.33           C  
ATOM    251  CG  LEU A  25     -10.742  23.143  12.682  1.00 23.06           C  
ATOM    252  CD1 LEU A  25     -10.381  22.238  13.851  1.00 22.83           C  
ATOM    253  CD2 LEU A  25     -11.782  22.484  11.778  1.00 23.22           C  
ATOM    254  H   LEU A  25     -12.249  26.277  14.532  1.00 10.00           H  
ATOM    255  N   GLY A  26      -8.652  26.391  12.480  1.00 24.09           N  
ATOM    256  CA  GLY A  26      -8.037  27.546  11.875  1.00 20.86           C  
ATOM    257  C   GLY A  26      -6.939  27.821  12.867  1.00 19.75           C  
ATOM    258  O   GLY A  26      -5.791  27.657  12.488  1.00 19.17           O  
ATOM    259  H   GLY A  26      -8.290  25.491  12.380  1.00 10.00           H  
ATOM    260  N   ASN A  27      -7.212  28.088  14.153  1.00 18.55           N  
ATOM    261  CA  ASN A  27      -6.136  28.278  15.174  1.00 18.24           C  
ATOM    262  C   ASN A  27      -5.276  27.003  15.412  1.00 17.77           C  
ATOM    263  O   ASN A  27      -4.045  27.022  15.430  1.00 16.48           O  
ATOM    264  CB  ASN A  27      -6.693  28.666  16.556  1.00 17.43           C  
ATOM    265  CG  ASN A  27      -7.232  30.066  16.616  1.00 17.28           C  
ATOM    266  OD1 ASN A  27      -6.493  31.035  16.643  1.00 16.80           O  
ATOM    267  ND2 ASN A  27      -8.522  30.274  16.616  1.00 18.47           N  
ATOM    268  H   ASN A  27      -8.156  28.217  14.399  1.00 10.00           H  
ATOM    269 HD21 ASN A  27      -8.787  31.214  16.678  1.00 10.00           H  
ATOM    270 HD22 ASN A  27      -9.143  29.529  16.499  1.00 10.00           H  
ATOM    271  N   TRP A  28      -5.989  25.874  15.589  1.00 16.95           N  
ATOM    272  CA  TRP A  28      -5.371  24.573  15.793  1.00 16.40           C  
ATOM    273  C   TRP A  28      -4.582  24.063  14.563  1.00 15.60           C  
ATOM    274  O   TRP A  28      -3.503  23.464  14.657  1.00 15.21           O  
ATOM    275  CB  TRP A  28      -6.491  23.578  16.199  1.00 16.45           C  
ATOM    276  CG  TRP A  28      -7.102  23.869  17.573  1.00 16.81           C  
ATOM    277  CD1 TRP A  28      -8.318  24.485  17.655  1.00 17.78           C  
ATOM    278  CD2 TRP A  28      -6.539  23.647  18.822  1.00 17.36           C  
ATOM    279  NE1 TRP A  28      -8.514  24.672  18.939  1.00 17.52           N  
ATOM    280  CE2 TRP A  28      -7.496  24.199  19.659  1.00 17.55           C  
ATOM    281  CE3 TRP A  28      -5.405  23.086  19.363  1.00 16.47           C  
ATOM    282  CZ2 TRP A  28      -7.333  24.206  21.021  1.00 18.45           C  
ATOM    283  CZ3 TRP A  28      -5.238  23.087  20.723  1.00 17.38           C  
ATOM    284  CH2 TRP A  28      -6.195  23.646  21.546  1.00 17.73           C  
ATOM    285  H   TRP A  28      -6.955  25.974  15.722  1.00 10.00           H  
ATOM    286  HE1 TRP A  28      -9.344  25.054  19.310  1.00 10.00           H  
ATOM    287  N   VAL A  29      -5.118  24.311  13.357  1.00 15.17           N  
ATOM    288  CA  VAL A  29      -4.463  23.881  12.120  1.00 15.82           C  
ATOM    289  C   VAL A  29      -3.266  24.810  11.896  1.00 15.85           C  
ATOM    290  O   VAL A  29      -2.189  24.334  11.553  1.00 16.64           O  
ATOM    291  CB  VAL A  29      -5.487  23.923  10.877  1.00 15.67           C  
ATOM    292  CG1 VAL A  29      -4.778  23.654   9.542  1.00 15.46           C  
ATOM    293  CG2 VAL A  29      -6.481  22.749  10.944  1.00 15.26           C  
ATOM    294  H   VAL A  29      -5.969  24.782  13.328  1.00 10.00           H  
ATOM    295  N   CYS A  30      -3.378  26.122  12.098  1.00 15.45           N  
ATOM    296  CA  CYS A  30      -2.229  27.038  12.025  1.00 15.27           C  
ATOM    297  C   CYS A  30      -1.124  26.655  13.058  1.00 15.20           C  
ATOM    298  O   CYS A  30       0.073  26.620  12.771  1.00 14.74           O  
ATOM    299  CB  CYS A  30      -2.720  28.414  12.294  1.00 14.06           C  
ATOM    300  SG  CYS A  30      -1.436  29.679  12.140  1.00 16.24           S  
ATOM    301  H   CYS A  30      -4.276  26.489  12.218  1.00 10.00           H  
ATOM    302  N   ALA A  31      -1.513  26.329  14.295  1.00 15.27           N  
ATOM    303  CA  ALA A  31      -0.624  25.809  15.316  1.00 16.67           C  
ATOM    304  C   ALA A  31       0.141  24.552  14.899  1.00 16.92           C  
ATOM    305  O   ALA A  31       1.374  24.592  14.979  1.00 17.17           O  
ATOM    306  CB  ALA A  31      -1.384  25.456  16.563  1.00 16.63           C  
ATOM    307  H   ALA A  31      -2.440  26.515  14.537  1.00 10.00           H  
ATOM    308  N   ALA A  32      -0.521  23.470  14.421  1.00 16.97           N  
ATOM    309  CA  ALA A  32       0.161  22.265  13.879  1.00 16.27           C  
ATOM    310  C   ALA A  32       1.103  22.530  12.678  1.00 16.49           C  
ATOM    311  O   ALA A  32       2.255  22.075  12.589  1.00 16.03           O  
ATOM    312  CB  ALA A  32      -0.878  21.270  13.440  1.00 15.68           C  
ATOM    313  H   ALA A  32      -1.500  23.499  14.454  1.00 10.00           H  
ATOM    314  N   LYS A  33       0.651  23.356  11.725  1.00 16.39           N  
ATOM    315  CA  LYS A  33       1.506  23.865  10.649  1.00 16.86           C  
ATOM    316  C   LYS A  33       2.843  24.397  11.116  1.00 17.14           C  
ATOM    317  O   LYS A  33       3.861  23.836  10.730  1.00 18.38           O  
ATOM    318  CB  LYS A  33       0.870  25.033   9.866  1.00 16.98           C  
ATOM    319  CG  LYS A  33       1.730  25.613   8.766  1.00 18.22           C  
ATOM    320  CD  LYS A  33       1.971  24.563   7.707  1.00 20.63           C  
ATOM    321  CE  LYS A  33       3.079  24.993   6.791  1.00 23.16           C  
ATOM    322  NZ  LYS A  33       3.239  23.987   5.739  1.00 24.73           N  
ATOM    323  H   LYS A  33      -0.296  23.619  11.754  1.00 10.00           H  
ATOM    324  HZ1 LYS A  33       3.417  23.058   6.170  1.00 10.00           H  
ATOM    325  HZ2 LYS A  33       2.369  23.941   5.173  1.00 10.00           H  
ATOM    326  HZ3 LYS A  33       4.039  24.247   5.128  1.00 10.00           H  
ATOM    327  N   PHE A  34       2.866  25.423  11.959  1.00 17.24           N  
ATOM    328  CA  PHE A  34       4.131  26.023  12.382  1.00 17.26           C  
ATOM    329  C   PHE A  34       4.884  25.264  13.474  1.00 17.20           C  
ATOM    330  O   PHE A  34       6.103  25.414  13.637  1.00 17.75           O  
ATOM    331  CB  PHE A  34       3.831  27.486  12.782  1.00 16.38           C  
ATOM    332  CG  PHE A  34       3.394  28.247  11.530  1.00 17.13           C  
ATOM    333  CD1 PHE A  34       4.130  28.158  10.343  1.00 17.57           C  
ATOM    334  CD2 PHE A  34       2.243  28.997  11.543  1.00 17.30           C  
ATOM    335  CE1 PHE A  34       3.695  28.822   9.189  1.00 18.53           C  
ATOM    336  CE2 PHE A  34       1.822  29.654  10.384  1.00 18.30           C  
ATOM    337  CZ  PHE A  34       2.527  29.582   9.203  1.00 18.37           C  
ATOM    338  H   PHE A  34       2.008  25.805  12.254  1.00 10.00           H  
ATOM    339  N   GLU A  35       4.182  24.396  14.205  1.00 16.36           N  
ATOM    340  CA  GLU A  35       4.853  23.603  15.235  1.00 17.17           C  
ATOM    341  C   GLU A  35       5.633  22.407  14.663  1.00 17.80           C  
ATOM    342  O   GLU A  35       6.784  22.161  15.008  1.00 17.32           O  
ATOM    343  CB  GLU A  35       3.836  23.062  16.288  1.00 17.17           C  
ATOM    344  CG  GLU A  35       3.354  24.050  17.400  1.00 17.98           C  
ATOM    345  CD  GLU A  35       4.407  24.743  18.291  1.00 18.84           C  
ATOM    346  OE1 GLU A  35       5.562  24.325  18.334  1.00 19.67           O  
ATOM    347  OE2 GLU A  35       4.099  25.740  18.938  1.00 20.08           O  
ATOM    348  H   GLU A  35       3.211  24.348  14.087  1.00 10.00           H  
ATOM    349  N   SER A  36       5.028  21.691  13.719  1.00 18.20           N  
ATOM    350  CA  SER A  36       5.572  20.430  13.222  1.00 19.08           C  
ATOM    351  C   SER A  36       5.495  20.244  11.721  1.00 19.68           C  
ATOM    352  O   SER A  36       5.889  19.198  11.197  1.00 19.29           O  
ATOM    353  CB  SER A  36       4.811  19.275  13.811  1.00 19.40           C  
ATOM    354  OG  SER A  36       3.492  19.398  13.264  1.00 18.88           O  
ATOM    355  H   SER A  36       4.140  21.986  13.428  1.00 10.00           H  
ATOM    356  HG  SER A  36       2.929  19.681  14.003  1.00 10.00           H  
ATOM    357  N   ASN A  37       4.824  21.192  11.046  1.00 19.90           N  
ATOM    358  CA  ASN A  37       4.580  21.156   9.617  1.00 20.52           C  
ATOM    359  C   ASN A  37       3.692  19.977   9.225  1.00 19.12           C  
ATOM    360  O   ASN A  37       3.879  19.273   8.227  1.00 18.22           O  
ATOM    361  CB  ASN A  37       5.966  21.147   8.940  1.00 22.72           C  
ATOM    362  CG  ASN A  37       5.885  21.631   7.518  1.00 25.32           C  
ATOM    363  OD1 ASN A  37       6.595  21.153   6.639  1.00 28.35           O  
ATOM    364  ND2 ASN A  37       5.089  22.620   7.158  1.00 25.93           N  
ATOM    365  H   ASN A  37       4.522  21.981  11.542  1.00 10.00           H  
ATOM    366 HD21 ASN A  37       5.065  22.755   6.193  1.00 10.00           H  
ATOM    367 HD22 ASN A  37       4.645  23.156   7.836  1.00 10.00           H  
ATOM    368  N   PHE A  38       2.723  19.760  10.141  1.00 18.33           N  
ATOM    369  CA  PHE A  38       1.749  18.664  10.044  1.00 17.66           C  
ATOM    370  C   PHE A  38       2.290  17.222  10.111  1.00 17.77           C  
ATOM    371  O   PHE A  38       1.625  16.247   9.737  1.00 17.86           O  
ATOM    372  CB  PHE A  38       0.947  18.774   8.750  1.00 17.22           C  
ATOM    373  CG  PHE A  38       0.258  20.105   8.531  1.00 17.37           C  
ATOM    374  CD1 PHE A  38      -0.447  20.723   9.548  1.00 16.94           C  
ATOM    375  CD2 PHE A  38       0.305  20.678   7.271  1.00 18.17           C  
ATOM    376  CE1 PHE A  38      -1.113  21.907   9.288  1.00 17.65           C  
ATOM    377  CE2 PHE A  38      -0.367  21.865   7.034  1.00 17.73           C  
ATOM    378  CZ  PHE A  38      -1.080  22.481   8.039  1.00 17.22           C  
ATOM    379  H   PHE A  38       2.703  20.345  10.929  1.00 10.00           H  
ATOM    380  N   ASN A  39       3.499  17.046  10.655  1.00 17.11           N  
ATOM    381  CA  ASN A  39       4.154  15.750  10.736  1.00 17.21           C  
ATOM    382  C   ASN A  39       4.110  15.292  12.158  1.00 16.90           C  
ATOM    383  O   ASN A  39       4.678  15.877  13.100  1.00 16.09           O  
ATOM    384  CB  ASN A  39       5.599  15.852  10.251  1.00 17.86           C  
ATOM    385  CG  ASN A  39       6.447  14.581  10.468  1.00 19.55           C  
ATOM    386  OD1 ASN A  39       5.958  13.465  10.675  1.00 20.61           O  
ATOM    387  ND2 ASN A  39       7.756  14.639  10.518  1.00 20.46           N  
ATOM    388  H   ASN A  39       3.962  17.838  11.005  1.00 10.00           H  
ATOM    389 HD21 ASN A  39       8.232  13.790  10.623  1.00 10.00           H  
ATOM    390 HD22 ASN A  39       8.175  15.523  10.435  1.00 10.00           H  
ATOM    391  N   THR A  40       3.386  14.181  12.245  1.00 16.51           N  
ATOM    392  CA  THR A  40       3.197  13.540  13.558  1.00 17.38           C  
ATOM    393  C   THR A  40       4.461  13.027  14.218  1.00 17.28           C  
ATOM    394  O   THR A  40       4.474  12.845  15.431  1.00 17.54           O  
ATOM    395  CB  THR A  40       2.239  12.310  13.566  1.00 17.03           C  
ATOM    396  OG1 THR A  40       2.834  11.171  12.925  1.00 17.40           O  
ATOM    397  CG2 THR A  40       0.940  12.744  12.911  1.00 17.70           C  
ATOM    398  H   THR A  40       2.962  13.834  11.429  1.00 10.00           H  
ATOM    399  HG1 THR A  40       3.122  10.614  13.672  1.00 10.00           H  
ATOM    400  N   GLN A  41       5.547  12.834  13.454  1.00 17.77           N  
ATOM    401  CA  GLN A  41       6.777  12.329  14.072  1.00 17.91           C  
ATOM    402  C   GLN A  41       7.782  13.413  14.424  1.00 17.83           C  
ATOM    403  O   GLN A  41       8.885  13.040  14.843  1.00 18.23           O  
ATOM    404  CB  GLN A  41       7.475  11.327  13.159  1.00 17.44           C  
ATOM    405  CG  GLN A  41       6.639  10.094  12.851  1.00 18.53           C  
ATOM    406  CD  GLN A  41       7.423   9.059  12.062  1.00 19.76           C  
ATOM    407  OE1 GLN A  41       7.250   8.900  10.850  1.00 19.59           O  
ATOM    408  NE2 GLN A  41       8.336   8.339  12.684  1.00 18.41           N  
ATOM    409  H   GLN A  41       5.497  13.012  12.495  1.00 10.00           H  
ATOM    410 HE21 GLN A  41       8.780   7.738  12.056  1.00 10.00           H  
ATOM    411 HE22 GLN A  41       8.514   8.493  13.628  1.00 10.00           H  
ATOM    412  N   ALA A  42       7.480  14.711  14.281  1.00 17.55           N  
ATOM    413  CA  ALA A  42       8.514  15.736  14.553  1.00 18.10           C  
ATOM    414  C   ALA A  42       8.870  15.839  16.034  1.00 18.31           C  
ATOM    415  O   ALA A  42       8.044  15.665  16.935  1.00 18.21           O  
ATOM    416  CB  ALA A  42       8.081  17.125  14.132  1.00 18.09           C  
ATOM    417  H   ALA A  42       6.573  14.981  14.028  1.00 10.00           H  
ATOM    418  N   THR A  43      10.159  15.908  16.317  1.00 18.23           N  
ATOM    419  CA  THR A  43      10.620  16.049  17.695  1.00 18.25           C  
ATOM    420  C   THR A  43      11.585  17.191  17.720  1.00 18.72           C  
ATOM    421  O   THR A  43      12.275  17.469  16.740  1.00 19.37           O  
ATOM    422  CB  THR A  43      11.356  14.784  18.255  1.00 17.40           C  
ATOM    423  OG1 THR A  43      12.420  14.408  17.351  1.00 17.55           O  
ATOM    424  CG2 THR A  43      10.390  13.609  18.408  1.00 16.45           C  
ATOM    425  H   THR A  43      10.805  15.825  15.585  1.00 10.00           H  
ATOM    426  HG1 THR A  43      12.957  15.178  17.104  1.00 10.00           H  
ATOM    427  N   ASN A  44      11.612  17.990  18.759  1.00 19.80           N  
ATOM    428  CA  ASN A  44      12.655  19.034  18.868  1.00 21.02           C  
ATOM    429  C   ASN A  44      13.198  19.156  20.281  1.00 21.07           C  
ATOM    430  O   ASN A  44      12.405  19.220  21.216  1.00 20.35           O  
ATOM    431  CB  ASN A  44      12.137  20.412  18.445  1.00 21.52           C  
ATOM    432  CG  ASN A  44      12.074  20.492  16.927  1.00 24.09           C  
ATOM    433  OD1 ASN A  44      13.099  20.579  16.261  1.00 26.01           O  
ATOM    434  ND2 ASN A  44      10.958  20.452  16.209  1.00 23.69           N  
ATOM    435  H   ASN A  44      10.925  17.875  19.450  1.00 10.00           H  
ATOM    436 HD21 ASN A  44      11.142  20.435  15.252  1.00 10.00           H  
ATOM    437 HD22 ASN A  44      10.081  20.430  16.631  1.00 10.00           H  
ATOM    438  N   ARG A  45      14.513  19.125  20.483  1.00 22.15           N  
ATOM    439  CA  ARG A  45      15.099  19.266  21.804  1.00 23.56           C  
ATOM    440  C   ARG A  45      15.321  20.703  22.193  1.00 23.97           C  
ATOM    441  O   ARG A  45      15.816  21.545  21.434  1.00 23.79           O  
ATOM    442  CB  ARG A  45      16.443  18.598  21.920  1.00 25.31           C  
ATOM    443  CG  ARG A  45      16.923  18.543  23.392  1.00 28.19           C  
ATOM    444  CD  ARG A  45      16.522  17.265  24.097  1.00 30.73           C  
ATOM    445  NE  ARG A  45      17.218  16.245  23.348  1.00 34.15           N  
ATOM    446  CZ  ARG A  45      18.288  15.598  23.837  1.00 35.37           C  
ATOM    447  NH1 ARG A  45      18.586  15.616  25.144  1.00 35.30           N  
ATOM    448  NH2 ARG A  45      18.973  14.818  22.989  1.00 36.14           N  
ATOM    449  H   ARG A  45      15.095  18.996  19.702  1.00 10.00           H  
ATOM    450  HE  ARG A  45      16.891  15.999  22.457  1.00 10.00           H  
ATOM    451 HH11 ARG A  45      18.008  16.118  25.787  1.00 10.00           H  
ATOM    452 HH12 ARG A  45      19.390  15.123  25.476  1.00 10.00           H  
ATOM    453 HH21 ARG A  45      18.678  14.736  22.037  1.00 10.00           H  
ATOM    454 HH22 ARG A  45      19.775  14.314  23.310  1.00 10.00           H  
ATOM    455  N   ASN A  46      14.920  20.976  23.411  1.00 24.49           N  
ATOM    456  CA  ASN A  46      15.074  22.310  23.997  1.00 25.76           C  
ATOM    457  C   ASN A  46      16.395  22.502  24.743  1.00 26.09           C  
ATOM    458  O   ASN A  46      17.074  21.543  25.130  1.00 25.85           O  
ATOM    459  CB  ASN A  46      13.893  22.596  24.965  1.00 25.70           C  
ATOM    460  CG  ASN A  46      12.509  22.362  24.355  1.00 25.27           C  
ATOM    461  OD1 ASN A  46      11.646  21.689  24.893  1.00 26.39           O  
ATOM    462  ND2 ASN A  46      12.143  22.840  23.210  1.00 25.39           N  
ATOM    463  H   ASN A  46      14.558  20.234  23.938  1.00 10.00           H  
ATOM    464 HD21 ASN A  46      11.224  22.615  22.987  1.00 10.00           H  
ATOM    465 HD22 ASN A  46      12.752  23.368  22.665  1.00 10.00           H  
ATOM    466  N   THR A  47      16.765  23.753  25.017  1.00 27.15           N  
ATOM    467  CA  THR A  47      18.030  23.987  25.723  1.00 28.39           C  
ATOM    468  C   THR A  47      17.987  23.544  27.201  1.00 27.46           C  
ATOM    469  O   THR A  47      18.998  23.053  27.707  1.00 27.54           O  
ATOM    470  CB  THR A  47      18.471  25.516  25.593  1.00 29.98           C  
ATOM    471  OG1 THR A  47      19.634  25.696  26.423  1.00 32.18           O  
ATOM    472  CG2 THR A  47      17.366  26.506  25.971  1.00 30.71           C  
ATOM    473  H   THR A  47      16.167  24.489  24.779  1.00 10.00           H  
ATOM    474  HG1 THR A  47      20.128  24.872  26.537  1.00 10.00           H  
ATOM    475  N   ASP A  48      16.836  23.558  27.887  1.00 26.06           N  
ATOM    476  CA  ASP A  48      16.777  23.014  29.232  1.00 25.05           C  
ATOM    477  C   ASP A  48      16.864  21.480  29.337  1.00 24.79           C  
ATOM    478  O   ASP A  48      16.661  20.929  30.422  1.00 25.99           O  
ATOM    479  CB  ASP A  48      15.477  23.460  29.915  1.00 24.97           C  
ATOM    480  CG  ASP A  48      14.180  22.914  29.318  1.00 25.10           C  
ATOM    481  OD1 ASP A  48      14.154  22.158  28.365  1.00 25.37           O  
ATOM    482  OD2 ASP A  48      13.131  23.276  29.790  1.00 26.38           O  
ATOM    483  H   ASP A  48      16.059  24.018  27.500  1.00 10.00           H  
ATOM    484  N   GLY A  49      17.062  20.693  28.275  1.00 23.94           N  
ATOM    485  CA  GLY A  49      17.040  19.238  28.386  1.00 22.31           C  
ATOM    486  C   GLY A  49      15.714  18.554  28.016  1.00 21.76           C  
ATOM    487  O   GLY A  49      15.666  17.342  27.703  1.00 22.66           O  
ATOM    488  H   GLY A  49      17.301  21.110  27.421  1.00 10.00           H  
ATOM    489  N   SER A  50      14.576  19.250  28.071  1.00 19.97           N  
ATOM    490  CA  SER A  50      13.343  18.627  27.604  1.00 18.45           C  
ATOM    491  C   SER A  50      13.211  18.503  26.083  1.00 17.83           C  
ATOM    492  O   SER A  50      13.951  19.075  25.290  1.00 17.78           O  
ATOM    493  CB  SER A  50      12.132  19.384  28.113  1.00 17.69           C  
ATOM    494  OG  SER A  50      12.025  20.673  27.540  1.00 18.17           O  
ATOM    495  H   SER A  50      14.573  20.111  28.526  1.00 10.00           H  
ATOM    496  HG  SER A  50      11.934  20.652  26.574  1.00 10.00           H  
ATOM    497  N   THR A  51      12.225  17.780  25.604  1.00 17.45           N  
ATOM    498  CA  THR A  51      12.004  17.578  24.175  1.00 16.84           C  
ATOM    499  C   THR A  51      10.526  17.827  23.867  1.00 16.16           C  
ATOM    500  O   THR A  51       9.644  17.565  24.703  1.00 15.72           O  
ATOM    501  CB  THR A  51      12.370  16.094  23.730  1.00 16.76           C  
ATOM    502  OG1 THR A  51      13.696  15.836  24.175  1.00 16.67           O  
ATOM    503  CG2 THR A  51      12.337  15.843  22.217  1.00 16.19           C  
ATOM    504  H   THR A  51      11.650  17.306  26.243  1.00 10.00           H  
ATOM    505  HG1 THR A  51      13.756  14.867  24.143  1.00 10.00           H  
ATOM    506  N   ASP A  52      10.240  18.420  22.712  1.00 15.40           N  
ATOM    507  CA  ASP A  52       8.876  18.566  22.205  1.00 16.38           C  
ATOM    508  C   ASP A  52       8.490  17.514  21.141  1.00 15.92           C  
ATOM    509  O   ASP A  52       9.274  17.121  20.263  1.00 16.11           O  
ATOM    510  CB  ASP A  52       8.732  19.907  21.623  1.00 18.10           C  
ATOM    511  CG  ASP A  52       9.043  21.037  22.570  1.00 19.36           C  
ATOM    512  OD1 ASP A  52       8.909  20.943  23.786  1.00 20.20           O  
ATOM    513  OD2 ASP A  52       9.433  22.065  22.046  1.00 22.99           O  
ATOM    514  H   ASP A  52      10.979  18.831  22.236  1.00 10.00           H  
ATOM    515  N   TYR A  53       7.266  17.004  21.300  1.00 15.77           N  
ATOM    516  CA  TYR A  53       6.813  15.809  20.586  1.00 15.76           C  
ATOM    517  C   TYR A  53       5.549  15.917  19.738  1.00 15.96           C  
ATOM    518  O   TYR A  53       4.503  16.404  20.209  1.00 15.80           O  
ATOM    519  CB  TYR A  53       6.567  14.692  21.577  1.00 15.37           C  
ATOM    520  CG  TYR A  53       7.828  14.136  22.241  1.00 15.83           C  
ATOM    521  CD1 TYR A  53       8.564  13.115  21.650  1.00 15.64           C  
ATOM    522  CD2 TYR A  53       8.265  14.726  23.422  1.00 16.52           C  
ATOM    523  CE1 TYR A  53       9.742  12.703  22.241  1.00 14.95           C  
ATOM    524  CE2 TYR A  53       9.435  14.319  24.005  1.00 15.71           C  
ATOM    525  CZ  TYR A  53      10.155  13.316  23.410  1.00 15.36           C  
ATOM    526  OH  TYR A  53      11.305  12.931  24.070  1.00 15.84           O  
ATOM    527  H   TYR A  53       6.694  17.386  21.998  1.00 10.00           H  
ATOM    528  HH  TYR A  53      11.908  12.451  23.490  1.00 10.00           H  
ATOM    529  N   GLY A  54       5.614  15.470  18.490  1.00 15.41           N  
ATOM    530  CA  GLY A  54       4.401  15.335  17.685  1.00 15.76           C  
ATOM    531  C   GLY A  54       3.884  16.581  16.974  1.00 15.22           C  
ATOM    532  O   GLY A  54       4.466  17.648  16.955  1.00 15.03           O  
ATOM    533  H   GLY A  54       6.499  15.344  18.085  1.00 10.00           H  
ATOM    534  N   ILE A  55       2.703  16.387  16.426  1.00 15.98           N  
ATOM    535  CA  ILE A  55       1.942  17.365  15.643  1.00 17.43           C  
ATOM    536  C   ILE A  55       1.813  18.759  16.314  1.00 17.31           C  
ATOM    537  O   ILE A  55       1.891  19.838  15.714  1.00 18.53           O  
ATOM    538  CB  ILE A  55       0.561  16.584  15.353  1.00 18.39           C  
ATOM    539  CG1 ILE A  55      -0.155  17.267  14.245  1.00 20.72           C  
ATOM    540  CG2 ILE A  55      -0.392  16.543  16.560  1.00 18.00           C  
ATOM    541  CD1 ILE A  55       0.354  16.792  12.901  1.00 21.87           C  
ATOM    542  H   ILE A  55       2.331  15.494  16.559  1.00 10.00           H  
ATOM    543  N   LEU A  56       1.618  18.769  17.621  1.00 17.34           N  
ATOM    544  CA  LEU A  56       1.533  19.990  18.406  1.00 17.37           C  
ATOM    545  C   LEU A  56       2.747  20.235  19.334  1.00 16.95           C  
ATOM    546  O   LEU A  56       2.715  21.103  20.210  1.00 17.56           O  
ATOM    547  CB  LEU A  56       0.208  19.943  19.211  1.00 17.51           C  
ATOM    548  CG  LEU A  56      -1.052  20.037  18.350  1.00 17.88           C  
ATOM    549  CD1 LEU A  56      -2.298  19.719  19.128  1.00 18.01           C  
ATOM    550  CD2 LEU A  56      -1.016  21.383  17.721  1.00 17.58           C  
ATOM    551  H   LEU A  56       1.559  17.905  18.085  1.00 10.00           H  
ATOM    552  N   GLN A  57       3.844  19.492  19.199  1.00 15.66           N  
ATOM    553  CA  GLN A  57       5.067  19.743  19.931  1.00 16.10           C  
ATOM    554  C   GLN A  57       4.896  19.913  21.448  1.00 16.30           C  
ATOM    555  O   GLN A  57       5.300  20.869  22.102  1.00 16.16           O  
ATOM    556  CB  GLN A  57       5.771  21.005  19.300  1.00 15.94           C  
ATOM    557  CG  GLN A  57       6.309  20.867  17.902  1.00 14.88           C  
ATOM    558  CD  GLN A  57       7.393  19.832  17.904  1.00 15.34           C  
ATOM    559  OE1 GLN A  57       7.194  18.631  17.768  1.00 15.70           O  
ATOM    560  NE2 GLN A  57       8.611  20.229  18.121  1.00 13.26           N  
ATOM    561  H   GLN A  57       3.844  18.784  18.519  1.00 10.00           H  
ATOM    562 HE21 GLN A  57       9.244  19.491  18.150  1.00 10.00           H  
ATOM    563 HE22 GLN A  57       8.799  21.184  18.251  1.00 10.00           H  
ATOM    564  N   ILE A  58       4.259  18.910  22.003  1.00 16.74           N  
ATOM    565  CA  ILE A  58       4.015  18.872  23.420  1.00 17.62           C  
ATOM    566  C   ILE A  58       5.287  18.455  24.168  1.00 18.13           C  
ATOM    567  O   ILE A  58       6.017  17.509  23.853  1.00 17.72           O  
ATOM    568  CB  ILE A  58       2.807  17.925  23.622  1.00 17.35           C  
ATOM    569  CG1 ILE A  58       1.533  18.620  23.059  1.00 17.65           C  
ATOM    570  CG2 ILE A  58       2.645  17.578  25.102  1.00 16.50           C  
ATOM    571  CD1 ILE A  58       0.242  17.736  23.132  1.00 19.08           C  
ATOM    572  H   ILE A  58       3.981  18.169  21.422  1.00 10.00           H  
ATOM    573  N   ASN A  59       5.553  19.300  25.161  1.00 18.74           N  
ATOM    574  CA  ASN A  59       6.778  19.246  25.960  1.00 19.14           C  
ATOM    575  C   ASN A  59       6.850  18.216  27.105  1.00 18.65           C  
ATOM    576  O   ASN A  59       5.967  18.071  27.958  1.00 18.86           O  
ATOM    577  CB  ASN A  59       6.988  20.677  26.464  1.00 19.69           C  
ATOM    578  CG  ASN A  59       8.262  20.900  27.254  1.00 20.66           C  
ATOM    579  OD1 ASN A  59       8.317  20.797  28.458  1.00 21.43           O  
ATOM    580  ND2 ASN A  59       9.395  21.218  26.722  1.00 21.51           N  
ATOM    581  H   ASN A  59       4.897  20.016  25.320  1.00 10.00           H  
ATOM    582 HD21 ASN A  59      10.108  21.325  27.385  1.00 10.00           H  
ATOM    583 HD22 ASN A  59       9.512  21.353  25.765  1.00 10.00           H  
ATOM    584  N   SER A  60       7.975  17.525  27.163  1.00 18.25           N  
ATOM    585  CA  SER A  60       8.233  16.520  28.173  1.00 18.12           C  
ATOM    586  C   SER A  60       8.545  17.058  29.565  1.00 18.96           C  
ATOM    587  O   SER A  60       8.457  16.264  30.491  1.00 18.58           O  
ATOM    588  CB  SER A  60       9.381  15.653  27.731  1.00 17.80           C  
ATOM    589  OG  SER A  60      10.595  16.401  27.805  1.00 17.97           O  
ATOM    590  H   SER A  60       8.619  17.636  26.426  1.00 10.00           H  
ATOM    591  HG  SER A  60      11.332  15.770  27.908  1.00 10.00           H  
ATOM    592  N   ARG A  61       8.861  18.349  29.849  1.00 20.18           N  
ATOM    593  CA  ARG A  61       9.083  18.886  31.216  1.00 22.27           C  
ATOM    594  C   ARG A  61       7.776  18.880  32.027  1.00 22.82           C  
ATOM    595  O   ARG A  61       7.712  18.498  33.207  1.00 22.38           O  
ATOM    596  CB  ARG A  61       9.646  20.317  31.128  1.00 23.52           C  
ATOM    597  CG  ARG A  61       9.705  21.221  32.350  1.00 26.39           C  
ATOM    598  CD  ARG A  61      10.839  21.015  33.313  1.00 29.71           C  
ATOM    599  NE  ARG A  61      10.472  21.630  34.596  1.00 32.42           N  
ATOM    600  CZ  ARG A  61      10.737  21.080  35.809  1.00 33.86           C  
ATOM    601  NH1 ARG A  61      11.483  19.969  35.984  1.00 35.06           N  
ATOM    602  NH2 ARG A  61      10.291  21.688  36.917  1.00 35.19           N  
ATOM    603  H   ARG A  61       8.974  18.953  29.086  1.00 10.00           H  
ATOM    604  HE  ARG A  61      10.009  22.494  34.578  1.00 10.00           H  
ATOM    605 HH11 ARG A  61      11.876  19.498  35.195  1.00 10.00           H  
ATOM    606 HH12 ARG A  61      11.639  19.613  36.906  1.00 10.00           H  
ATOM    607 HH21 ARG A  61       9.771  22.538  36.842  1.00 10.00           H  
ATOM    608 HH22 ARG A  61      10.481  21.294  37.815  1.00 10.00           H  
ATOM    609  N   TRP A  62       6.656  19.166  31.337  1.00 23.61           N  
ATOM    610  CA  TRP A  62       5.339  19.137  31.992  1.00 24.15           C  
ATOM    611  C   TRP A  62       4.313  18.074  31.623  1.00 23.02           C  
ATOM    612  O   TRP A  62       3.517  17.604  32.451  1.00 22.83           O  
ATOM    613  CB  TRP A  62       4.635  20.484  31.797  1.00 26.74           C  
ATOM    614  CG  TRP A  62       5.540  21.671  32.124  1.00 30.16           C  
ATOM    615  CD1 TRP A  62       5.791  22.091  33.425  1.00 31.72           C  
ATOM    616  CD2 TRP A  62       6.173  22.428  31.187  1.00 32.23           C  
ATOM    617  NE1 TRP A  62       6.587  23.123  33.292  1.00 32.79           N  
ATOM    618  CE2 TRP A  62       6.830  23.359  31.983  1.00 33.59           C  
ATOM    619  CE3 TRP A  62       6.275  22.461  29.808  1.00 34.96           C  
ATOM    620  CZ2 TRP A  62       7.609  24.360  31.394  1.00 35.99           C  
ATOM    621  CZ3 TRP A  62       7.054  23.459  29.211  1.00 35.97           C  
ATOM    622  CH2 TRP A  62       7.716  24.405  29.999  1.00 36.25           C  
ATOM    623  H   TRP A  62       6.757  19.481  30.413  1.00 10.00           H  
ATOM    624  HE1 TRP A  62       6.974  23.633  34.031  1.00 10.00           H  
ATOM    625  N   TRP A  63       4.322  17.664  30.349  1.00 21.32           N  
ATOM    626  CA  TRP A  63       3.131  16.995  29.851  1.00 20.18           C  
ATOM    627  C   TRP A  63       3.168  15.528  29.589  1.00 20.14           C  
ATOM    628  O   TRP A  63       2.157  14.864  29.772  1.00 20.16           O  
ATOM    629  CB  TRP A  63       2.642  17.766  28.577  1.00 18.94           C  
ATOM    630  CG  TRP A  63       2.331  19.233  28.917  1.00 18.64           C  
ATOM    631  CD1 TRP A  63       3.184  20.234  28.517  1.00 19.49           C  
ATOM    632  CD2 TRP A  63       1.279  19.707  29.680  1.00 17.95           C  
ATOM    633  NE1 TRP A  63       2.690  21.330  29.036  1.00 19.52           N  
ATOM    634  CE2 TRP A  63       1.561  21.069  29.726  1.00 18.27           C  
ATOM    635  CE3 TRP A  63       0.142  19.201  30.335  1.00 17.71           C  
ATOM    636  CZ2 TRP A  63       0.728  21.948  30.413  1.00 17.85           C  
ATOM    637  CZ3 TRP A  63      -0.692  20.076  31.029  1.00 17.48           C  
ATOM    638  CH2 TRP A  63      -0.396  21.433  31.063  1.00 17.81           C  
ATOM    639  H   TRP A  63       5.050  17.915  29.742  1.00 10.00           H  
ATOM    640  HE1 TRP A  63       3.078  22.224  28.924  1.00 10.00           H  
ATOM    641  N   CYS A  64       4.343  15.006  29.242  1.00 19.59           N  
ATOM    642  CA  CYS A  64       4.501  13.571  28.988  1.00 18.82           C  
ATOM    643  C   CYS A  64       5.792  12.974  29.564  1.00 18.77           C  
ATOM    644  O   CYS A  64       6.759  13.666  29.914  1.00 18.48           O  
ATOM    645  CB  CYS A  64       4.448  13.318  27.472  1.00 18.35           C  
ATOM    646  SG  CYS A  64       5.744  14.122  26.466  1.00 16.72           S  
ATOM    647  H   CYS A  64       5.107  15.605  29.117  1.00 10.00           H  
ATOM    648  N   ASN A  65       5.835  11.666  29.740  1.00 18.99           N  
ATOM    649  CA  ASN A  65       7.069  11.042  30.209  1.00 19.56           C  
ATOM    650  C   ASN A  65       7.960  10.479  29.093  1.00 18.37           C  
ATOM    651  O   ASN A  65       7.537   9.640  28.293  1.00 17.45           O  
ATOM    652  CB  ASN A  65       6.719   9.931  31.208  1.00 20.78           C  
ATOM    653  CG  ASN A  65       7.975   9.480  31.959  1.00 23.61           C  
ATOM    654  OD1 ASN A  65       8.140   8.313  32.287  1.00 27.05           O  
ATOM    655  ND2 ASN A  65       8.987  10.232  32.322  1.00 23.90           N  
ATOM    656  H   ASN A  65       5.005  11.155  29.618  1.00 10.00           H  
ATOM    657 HD21 ASN A  65       9.695   9.751  32.790  1.00 10.00           H  
ATOM    658 HD22 ASN A  65       8.962  11.200  32.175  1.00 10.00           H  
ATOM    659  N   ASP A  66       9.178  10.973  28.963  1.00 17.59           N  
ATOM    660  CA  ASP A  66      10.088  10.385  27.986  1.00 17.81           C  
ATOM    661  C   ASP A  66      11.283   9.697  28.633  1.00 18.35           C  
ATOM    662  O   ASP A  66      12.286   9.360  27.977  1.00 19.15           O  
ATOM    663  CB  ASP A  66      10.614  11.443  26.979  1.00 16.76           C  
ATOM    664  CG  ASP A  66      11.466  12.602  27.447  1.00 16.29           C  
ATOM    665  OD1 ASP A  66      11.837  12.699  28.608  1.00 17.18           O  
ATOM    666  OD2 ASP A  66      11.775  13.445  26.632  1.00 15.96           O  
ATOM    667  H   ASP A  66       9.418  11.774  29.478  1.00 10.00           H  
ATOM    668  N   GLY A  67      11.254   9.603  29.951  1.00 18.41           N  
ATOM    669  CA  GLY A  67      12.346   8.974  30.688  1.00 20.38           C  
ATOM    670  C   GLY A  67      13.653   9.752  30.655  1.00 21.40           C  
ATOM    671  O   GLY A  67      14.588   9.339  31.319  1.00 23.05           O  
ATOM    672  H   GLY A  67      10.489   9.973  30.432  1.00 10.00           H  
ATOM    673  N   ARG A  68      13.873  10.824  29.894  1.00 21.88           N  
ATOM    674  CA  ARG A  68      15.121  11.561  29.992  1.00 23.05           C  
ATOM    675  C   ARG A  68      14.981  13.039  30.344  1.00 24.29           C  
ATOM    676  O   ARG A  68      15.832  13.863  30.007  1.00 25.16           O  
ATOM    677  CB  ARG A  68      15.914  11.440  28.682  1.00 22.46           C  
ATOM    678  CG  ARG A  68      15.213  11.913  27.463  1.00 22.46           C  
ATOM    679  CD  ARG A  68      16.256  12.086  26.388  1.00 22.39           C  
ATOM    680  NE  ARG A  68      15.801  13.036  25.381  1.00 22.39           N  
ATOM    681  CZ  ARG A  68      16.149  12.966  24.082  1.00 22.33           C  
ATOM    682  NH1 ARG A  68      16.995  11.995  23.724  1.00 21.93           N  
ATOM    683  NH2 ARG A  68      15.673  13.866  23.172  1.00 19.97           N  
ATOM    684  H   ARG A  68      13.269  10.986  29.146  1.00 10.00           H  
ATOM    685  HE  ARG A  68      15.211  13.766  25.658  1.00 10.00           H  
ATOM    686 HH11 ARG A  68      17.346  11.357  24.410  1.00 10.00           H  
ATOM    687 HH12 ARG A  68      17.272  11.879  22.781  1.00 10.00           H  
ATOM    688 HH21 ARG A  68      15.058  14.597  23.465  1.00 10.00           H  
ATOM    689 HH22 ARG A  68      15.943  13.794  22.212  1.00 10.00           H  
ATOM    690  N   THR A  69      13.899  13.435  31.014  1.00 24.82           N  
ATOM    691  CA  THR A  69      13.753  14.816  31.455  1.00 25.86           C  
ATOM    692  C   THR A  69      13.595  14.841  32.992  1.00 27.74           C  
ATOM    693  O   THR A  69      12.527  14.627  33.597  1.00 28.22           O  
ATOM    694  CB  THR A  69      12.536  15.488  30.773  1.00 24.61           C  
ATOM    695  OG1 THR A  69      12.632  15.319  29.351  1.00 23.47           O  
ATOM    696  CG2 THR A  69      12.497  16.959  31.079  1.00 23.27           C  
ATOM    697  H   THR A  69      13.236  12.757  31.264  1.00 10.00           H  
ATOM    698  HG1 THR A  69      13.546  15.361  29.025  1.00 10.00           H  
ATOM    699  N   PRO A  70      14.707  15.014  33.701  1.00 29.81           N  
ATOM    700  CA  PRO A  70      14.627  14.959  35.171  1.00 31.10           C  
ATOM    701  C   PRO A  70      13.705  16.015  35.829  1.00 32.02           C  
ATOM    702  O   PRO A  70      13.567  17.144  35.354  1.00 31.73           O  
ATOM    703  CB  PRO A  70      16.078  15.049  35.580  1.00 31.04           C  
ATOM    704  CG  PRO A  70      16.765  14.327  34.425  1.00 31.38           C  
ATOM    705  CD  PRO A  70      16.099  14.973  33.248  1.00 30.68           C  
ATOM    706  N   GLY A  71      12.952  15.714  36.885  1.00 32.96           N  
ATOM    707  CA  GLY A  71      12.059  16.753  37.406  1.00 33.86           C  
ATOM    708  C   GLY A  71      10.760  16.902  36.604  1.00 34.18           C  
ATOM    709  O   GLY A  71       9.825  17.520  37.093  1.00 35.38           O  
ATOM    710  H   GLY A  71      13.013  14.830  37.312  1.00 10.00           H  
ATOM    711  N   SER A  72      10.587  16.377  35.390  1.00 33.87           N  
ATOM    712  CA  SER A  72       9.304  16.387  34.663  1.00 33.49           C  
ATOM    713  C   SER A  72       8.014  15.887  35.381  1.00 33.09           C  
ATOM    714  O   SER A  72       7.959  14.846  36.074  1.00 32.24           O  
ATOM    715  CB  SER A  72       9.474  15.568  33.395  1.00 33.79           C  
ATOM    716  OG  SER A  72       8.266  15.023  32.798  1.00 36.54           O  
ATOM    717  H   SER A  72      11.388  16.015  34.959  1.00 10.00           H  
ATOM    718  HG  SER A  72       7.988  15.651  32.117  1.00 10.00           H  
ATOM    719  N   ARG A  73       6.898  16.582  35.137  1.00 32.25           N  
ATOM    720  CA  ARG A  73       5.614  16.248  35.765  1.00 31.38           C  
ATOM    721  C   ARG A  73       4.603  15.305  35.111  1.00 30.26           C  
ATOM    722  O   ARG A  73       3.644  14.942  35.791  1.00 31.25           O  
ATOM    723  CB  ARG A  73       4.830  17.497  36.063  1.00 32.71           C  
ATOM    724  CG  ARG A  73       5.144  18.185  37.356  1.00 35.26           C  
ATOM    725  CD  ARG A  73       3.833  18.506  38.123  1.00 38.50           C  
ATOM    726  NE  ARG A  73       2.808  19.339  37.460  1.00 39.73           N  
ATOM    727  CZ  ARG A  73       2.135  20.317  38.120  1.00 40.70           C  
ATOM    728  NH1 ARG A  73       2.494  20.719  39.348  1.00 40.72           N  
ATOM    729  NH2 ARG A  73       1.123  20.971  37.528  1.00 40.86           N  
ATOM    730  H   ARG A  73       6.998  17.405  34.617  1.00 10.00           H  
ATOM    731  HE  ARG A  73       2.618  19.191  36.512  1.00 10.00           H  
ATOM    732 HH11 ARG A  73       1.977  21.442  39.805  1.00 10.00           H  
ATOM    733 HH12 ARG A  73       3.276  20.299  39.807  1.00 10.00           H  
ATOM    734 HH21 ARG A  73       0.859  20.741  36.592  1.00 10.00           H  
ATOM    735 HH22 ARG A  73       0.637  21.692  38.022  1.00 10.00           H  
ATOM    736  N   ASN A  74       4.728  14.863  33.862  1.00 27.91           N  
ATOM    737  CA  ASN A  74       3.791  13.977  33.164  1.00 25.63           C  
ATOM    738  C   ASN A  74       2.303  14.184  33.384  1.00 25.12           C  
ATOM    739  O   ASN A  74       1.535  13.245  33.596  1.00 24.43           O  
ATOM    740  CB  ASN A  74       4.133  12.536  33.483  1.00 25.30           C  
ATOM    741  CG  ASN A  74       3.561  11.570  32.470  1.00 25.71           C  
ATOM    742  OD1 ASN A  74       3.048  11.958  31.426  1.00 26.34           O  
ATOM    743  ND2 ASN A  74       3.578  10.262  32.608  1.00 26.12           N  
ATOM    744  H   ASN A  74       5.534  15.164  33.402  1.00 10.00           H  
ATOM    745 HD21 ASN A  74       3.215   9.743  31.865  1.00 10.00           H  
ATOM    746 HD22 ASN A  74       3.957   9.898  33.431  1.00 10.00           H  
ATOM    747  N   LEU A  75       1.842  15.429  33.239  1.00 24.64           N  
ATOM    748  CA  LEU A  75       0.428  15.750  33.508  1.00 24.48           C  
ATOM    749  C   LEU A  75      -0.596  15.132  32.581  1.00 23.82           C  
ATOM    750  O   LEU A  75      -1.721  14.837  32.990  1.00 23.69           O  
ATOM    751  CB  LEU A  75       0.247  17.275  33.528  1.00 25.18           C  
ATOM    752  CG  LEU A  75       0.988  17.967  34.655  1.00 25.54           C  
ATOM    753  CD1 LEU A  75       1.058  19.436  34.411  1.00 26.93           C  
ATOM    754  CD2 LEU A  75       0.263  17.706  35.948  1.00 26.74           C  
ATOM    755  H   LEU A  75       2.478  16.136  33.019  1.00 10.00           H  
ATOM    756  N   CYS A  76      -0.242  14.835  31.329  1.00 22.76           N  
ATOM    757  CA  CYS A  76      -1.189  14.097  30.497  1.00 22.75           C  
ATOM    758  C   CYS A  76      -1.180  12.588  30.720  1.00 23.21           C  
ATOM    759  O   CYS A  76      -1.932  11.875  30.071  1.00 22.93           O  
ATOM    760  CB  CYS A  76      -0.927  14.388  29.022  1.00 21.59           C  
ATOM    761  SG  CYS A  76      -1.327  16.132  28.682  1.00 21.80           S  
ATOM    762  H   CYS A  76       0.628  15.128  30.985  1.00 10.00           H  
ATOM    763  N   ASN A  77      -0.382  12.072  31.673  1.00 24.36           N  
ATOM    764  CA  ASN A  77      -0.183  10.656  31.991  1.00 25.53           C  
ATOM    765  C   ASN A  77       0.030   9.686  30.837  1.00 25.22           C  
ATOM    766  O   ASN A  77      -0.643   8.658  30.638  1.00 24.74           O  
ATOM    767  CB  ASN A  77      -1.343  10.140  32.819  1.00 28.99           C  
ATOM    768  CG  ASN A  77      -0.734   9.348  33.963  1.00 32.23           C  
ATOM    769  OD1 ASN A  77      -0.666   9.787  35.120  1.00 35.07           O  
ATOM    770  ND2 ASN A  77      -0.198   8.168  33.717  1.00 33.27           N  
ATOM    771  H   ASN A  77       0.098  12.712  32.241  1.00 10.00           H  
ATOM    772 HD21 ASN A  77       0.165   7.719  34.498  1.00 10.00           H  
ATOM    773 HD22 ASN A  77      -0.158   7.823  32.804  1.00 10.00           H  
ATOM    774  N   ILE A  78       1.087  10.027  30.101  1.00 24.40           N  
ATOM    775  CA  ILE A  78       1.341   9.310  28.889  1.00 24.07           C  
ATOM    776  C   ILE A  78       2.818   9.271  28.478  1.00 23.13           C  
ATOM    777  O   ILE A  78       3.527  10.256  28.713  1.00 22.55           O  
ATOM    778  CB  ILE A  78       0.405  10.007  27.896  1.00 24.65           C  
ATOM    779  CG1 ILE A  78      -0.120   8.918  27.028  1.00 25.52           C  
ATOM    780  CG2 ILE A  78       1.073  11.177  27.175  1.00 25.17           C  
ATOM    781  CD1 ILE A  78      -1.233   9.323  26.075  1.00 27.36           C  
ATOM    782  H   ILE A  78       1.655  10.779  30.378  1.00 10.00           H  
ATOM    783  N   PRO A  79       3.347   8.179  27.878  1.00 22.36           N  
ATOM    784  CA  PRO A  79       4.715   8.240  27.345  1.00 20.67           C  
ATOM    785  C   PRO A  79       4.733   9.210  26.189  1.00 19.48           C  
ATOM    786  O   PRO A  79       3.855   9.203  25.316  1.00 18.63           O  
ATOM    787  CB  PRO A  79       5.070   6.845  26.911  1.00 20.89           C  
ATOM    788  CG  PRO A  79       3.747   6.243  26.516  1.00 22.36           C  
ATOM    789  CD  PRO A  79       2.780   6.853  27.563  1.00 21.80           C  
ATOM    790  N   CYS A  80       5.745  10.063  26.144  1.00 18.98           N  
ATOM    791  CA  CYS A  80       5.861  10.998  25.006  1.00 18.07           C  
ATOM    792  C   CYS A  80       5.796  10.354  23.608  1.00 18.21           C  
ATOM    793  O   CYS A  80       5.255  10.925  22.664  1.00 18.22           O  
ATOM    794  CB  CYS A  80       7.163  11.804  25.116  1.00 17.15           C  
ATOM    795  SG  CYS A  80       7.318  12.846  26.587  1.00 16.49           S  
ATOM    796  H   CYS A  80       6.331  10.127  26.926  1.00 10.00           H  
ATOM    797  N   SER A  81       6.227   9.098  23.434  1.00 18.58           N  
ATOM    798  CA  SER A  81       6.134   8.411  22.135  1.00 18.97           C  
ATOM    799  C   SER A  81       4.712   8.160  21.692  1.00 19.35           C  
ATOM    800  O   SER A  81       4.457   8.047  20.513  1.00 19.96           O  
ATOM    801  CB  SER A  81       6.844   7.063  22.157  1.00 19.07           C  
ATOM    802  OG  SER A  81       6.306   6.276  23.210  1.00 19.93           O  
ATOM    803  H   SER A  81       6.525   8.592  24.213  1.00 10.00           H  
ATOM    804  HG  SER A  81       5.622   5.703  22.830  1.00 10.00           H  
ATOM    805  N   ALA A  82       3.722   8.139  22.574  1.00 20.26           N  
ATOM    806  CA  ALA A  82       2.313   8.049  22.157  1.00 21.50           C  
ATOM    807  C   ALA A  82       1.861   9.244  21.309  1.00 21.95           C  
ATOM    808  O   ALA A  82       1.005   9.173  20.419  1.00 22.26           O  
ATOM    809  CB  ALA A  82       1.397   7.995  23.370  1.00 22.05           C  
ATOM    810  H   ALA A  82       3.934   8.221  23.526  1.00 10.00           H  
ATOM    811  N   LEU A  83       2.541  10.366  21.584  1.00 22.04           N  
ATOM    812  CA  LEU A  83       2.374  11.620  20.840  1.00 22.07           C  
ATOM    813  C   LEU A  83       2.885  11.637  19.402  1.00 21.75           C  
ATOM    814  O   LEU A  83       2.505  12.502  18.617  1.00 21.26           O  
ATOM    815  CB  LEU A  83       3.047  12.752  21.645  1.00 22.48           C  
ATOM    816  CG  LEU A  83       2.220  13.483  22.731  1.00 23.11           C  
ATOM    817  CD1 LEU A  83       0.928  12.743  23.082  1.00 22.76           C  
ATOM    818  CD2 LEU A  83       3.141  13.710  23.897  1.00 22.05           C  
ATOM    819  H   LEU A  83       3.174  10.351  22.332  1.00 10.00           H  
ATOM    820  N   LEU A  84       3.694  10.665  18.997  1.00 21.73           N  
ATOM    821  CA  LEU A  84       4.213  10.605  17.639  1.00 22.49           C  
ATOM    822  C   LEU A  84       3.428   9.705  16.681  1.00 23.30           C  
ATOM    823  O   LEU A  84       3.771   9.566  15.495  1.00 24.43           O  
ATOM    824  CB  LEU A  84       5.660  10.146  17.708  1.00 21.68           C  
ATOM    825  CG  LEU A  84       6.624  10.935  18.611  1.00 21.02           C  
ATOM    826  CD1 LEU A  84       8.032  10.404  18.454  1.00 20.92           C  
ATOM    827  CD2 LEU A  84       6.639  12.383  18.194  1.00 19.87           C  
ATOM    828  H   LEU A  84       3.957   9.988  19.656  1.00 10.00           H  
ATOM    829  N   SER A  85       2.374   9.062  17.176  1.00 23.00           N  
ATOM    830  CA  SER A  85       1.515   8.201  16.379  1.00 23.52           C  
ATOM    831  C   SER A  85       0.778   8.847  15.212  1.00 23.33           C  
ATOM    832  O   SER A  85       0.489  10.044  15.224  1.00 22.37           O  
ATOM    833  CB  SER A  85       0.427   7.561  17.233  1.00 24.52           C  
ATOM    834  OG  SER A  85      -0.492   6.773  16.443  1.00 26.66           O  
ATOM    835  H   SER A  85       2.173   9.211  18.125  1.00 10.00           H  
ATOM    836  HG  SER A  85      -1.061   6.258  17.034  1.00 10.00           H  
ATOM    837  N   SER A  86       0.407   8.078  14.182  1.00 23.85           N  
ATOM    838  CA  SER A  86      -0.400   8.630  13.093  1.00 24.18           C  
ATOM    839  C   SER A  86      -1.866   8.880  13.467  1.00 24.47           C  
ATOM    840  O   SER A  86      -2.637   9.526  12.746  1.00 25.00           O  
ATOM    841  CB  SER A  86      -0.368   7.710  11.923  1.00 25.39           C  
ATOM    842  OG  SER A  86      -0.912   6.430  12.215  1.00 28.15           O  
ATOM    843  H   SER A  86       0.597   7.118  14.216  1.00 10.00           H  
ATOM    844  HG  SER A  86      -1.051   5.984  11.369  1.00 10.00           H  
ATOM    845  N   ASP A  87      -2.308   8.309  14.579  1.00 23.88           N  
ATOM    846  CA  ASP A  87      -3.603   8.637  15.168  1.00 23.92           C  
ATOM    847  C   ASP A  87      -3.407   9.816  16.120  1.00 22.65           C  
ATOM    848  O   ASP A  87      -2.775   9.708  17.170  1.00 22.58           O  
ATOM    849  CB  ASP A  87      -4.205   7.488  16.002  1.00 26.15           C  
ATOM    850  CG  ASP A  87      -5.516   7.842  16.750  1.00 27.86           C  
ATOM    851  OD1 ASP A  87      -6.249   8.746  16.368  1.00 30.19           O  
ATOM    852  OD2 ASP A  87      -5.832   7.210  17.742  1.00 29.90           O  
ATOM    853  H   ASP A  87      -1.742   7.624  14.994  1.00 10.00           H  
ATOM    854  N   ILE A  88      -4.000  10.947  15.859  1.00 21.51           N  
ATOM    855  CA  ILE A  88      -3.767  12.087  16.729  1.00 20.78           C  
ATOM    856  C   ILE A  88      -4.512  12.065  18.068  1.00 20.21           C  
ATOM    857  O   ILE A  88      -4.367  12.996  18.862  1.00 19.92           O  
ATOM    858  CB  ILE A  88      -4.113  13.413  15.949  1.00 20.80           C  
ATOM    859  CG1 ILE A  88      -5.633  13.534  15.654  1.00 20.72           C  
ATOM    860  CG2 ILE A  88      -3.239  13.428  14.680  1.00 20.13           C  
ATOM    861  CD1 ILE A  88      -6.017  14.941  15.137  1.00 21.28           C  
ATOM    862  H   ILE A  88      -4.575  11.007  15.067  1.00 10.00           H  
ATOM    863  N   THR A  89      -5.301  11.051  18.411  1.00 19.33           N  
ATOM    864  CA  THR A  89      -6.066  11.062  19.657  1.00 19.55           C  
ATOM    865  C   THR A  89      -5.350  11.490  20.956  1.00 19.37           C  
ATOM    866  O   THR A  89      -5.755  12.421  21.648  1.00 19.26           O  
ATOM    867  CB  THR A  89      -6.696   9.656  19.846  1.00 19.59           C  
ATOM    868  OG1 THR A  89      -7.506   9.457  18.682  1.00 19.79           O  
ATOM    869  CG2 THR A  89      -7.542   9.519  21.113  1.00 19.98           C  
ATOM    870  H   THR A  89      -5.360  10.279  17.816  1.00 10.00           H  
ATOM    871  HG1 THR A  89      -7.789   8.528  18.668  1.00 10.00           H  
ATOM    872  N   ALA A  90      -4.231  10.868  21.287  1.00 19.01           N  
ATOM    873  CA  ALA A  90      -3.452  11.230  22.453  1.00 18.59           C  
ATOM    874  C   ALA A  90      -2.952  12.651  22.327  1.00 18.00           C  
ATOM    875  O   ALA A  90      -2.927  13.380  23.322  1.00 18.63           O  
ATOM    876  CB  ALA A  90      -2.209  10.298  22.603  1.00 18.71           C  
ATOM    877  H   ALA A  90      -3.955  10.103  20.739  1.00 10.00           H  
ATOM    878  N   SER A  91      -2.497  13.103  21.162  1.00 16.70           N  
ATOM    879  CA  SER A  91      -2.045  14.472  21.071  1.00 16.48           C  
ATOM    880  C   SER A  91      -3.181  15.428  21.312  1.00 17.02           C  
ATOM    881  O   SER A  91      -2.989  16.388  22.063  1.00 16.94           O  
ATOM    882  CB  SER A  91      -1.486  14.835  19.737  1.00 15.79           C  
ATOM    883  OG  SER A  91      -0.126  14.449  19.671  1.00 15.25           O  
ATOM    884  H   SER A  91      -2.423  12.480  20.406  1.00 10.00           H  
ATOM    885  HG  SER A  91       0.003  13.983  18.829  1.00 10.00           H  
ATOM    886  N   VAL A  92      -4.384  15.152  20.798  1.00 16.81           N  
ATOM    887  CA  VAL A  92      -5.521  16.067  20.922  1.00 17.90           C  
ATOM    888  C   VAL A  92      -6.020  16.091  22.389  1.00 18.45           C  
ATOM    889  O   VAL A  92      -6.278  17.138  23.018  1.00 18.08           O  
ATOM    890  CB  VAL A  92      -6.582  15.565  19.898  1.00 18.46           C  
ATOM    891  CG1 VAL A  92      -7.932  16.193  20.187  1.00 20.29           C  
ATOM    892  CG2 VAL A  92      -6.246  16.007  18.500  1.00 17.87           C  
ATOM    893  H   VAL A  92      -4.495  14.295  20.333  1.00 10.00           H  
ATOM    894  N   ASN A  93      -6.074  14.919  23.027  1.00 19.08           N  
ATOM    895  CA  ASN A  93      -6.472  14.863  24.426  1.00 19.63           C  
ATOM    896  C   ASN A  93      -5.479  15.535  25.368  1.00 19.11           C  
ATOM    897  O   ASN A  93      -5.900  16.183  26.334  1.00 19.50           O  
ATOM    898  CB  ASN A  93      -6.669  13.431  24.840  1.00 21.09           C  
ATOM    899  CG  ASN A  93      -7.913  12.846  24.184  1.00 23.59           C  
ATOM    900  OD1 ASN A  93      -8.520  13.368  23.241  1.00 25.13           O  
ATOM    901  ND2 ASN A  93      -8.336  11.679  24.621  1.00 25.82           N  
ATOM    902  H   ASN A  93      -5.972  14.097  22.504  1.00 10.00           H  
ATOM    903 HD21 ASN A  93      -9.153  11.350  24.194  1.00 10.00           H  
ATOM    904 HD22 ASN A  93      -7.828  11.196  25.295  1.00 10.00           H  
ATOM    905  N   CYS A  94      -4.179  15.477  25.080  1.00 18.41           N  
ATOM    906  CA  CYS A  94      -3.229  16.257  25.860  1.00 18.56           C  
ATOM    907  C   CYS A  94      -3.325  17.773  25.630  1.00 18.36           C  
ATOM    908  O   CYS A  94      -3.303  18.595  26.555  1.00 17.33           O  
ATOM    909  CB  CYS A  94      -1.822  15.813  25.547  1.00 18.92           C  
ATOM    910  SG  CYS A  94      -0.624  16.364  26.794  1.00 20.62           S  
ATOM    911  H   CYS A  94      -3.886  14.837  24.394  1.00 10.00           H  
ATOM    912  N   ALA A  95      -3.526  18.196  24.365  1.00 18.26           N  
ATOM    913  CA  ALA A  95      -3.659  19.618  23.992  1.00 17.94           C  
ATOM    914  C   ALA A  95      -4.851  20.291  24.673  1.00 18.69           C  
ATOM    915  O   ALA A  95      -4.754  21.444  25.115  1.00 18.02           O  
ATOM    916  CB  ALA A  95      -3.852  19.783  22.494  1.00 17.13           C  
ATOM    917  H   ALA A  95      -3.534  17.519  23.653  1.00 10.00           H  
ATOM    918  N   LYS A  96      -5.964  19.519  24.787  1.00 18.79           N  
ATOM    919  CA  LYS A  96      -7.143  19.932  25.563  1.00 19.01           C  
ATOM    920  C   LYS A  96      -6.821  20.250  27.006  1.00 19.12           C  
ATOM    921  O   LYS A  96      -7.348  21.201  27.562  1.00 18.92           O  
ATOM    922  CB  LYS A  96      -8.210  18.870  25.599  1.00 19.51           C  
ATOM    923  CG  LYS A  96      -8.923  18.811  24.247  1.00 20.31           C  
ATOM    924  CD  LYS A  96     -10.001  17.765  24.268  1.00 21.19           C  
ATOM    925  CE  LYS A  96     -10.631  17.792  22.884  1.00 22.87           C  
ATOM    926  NZ  LYS A  96     -11.415  16.578  22.694  1.00 24.51           N  
ATOM    927  H   LYS A  96      -5.994  18.687  24.263  1.00 10.00           H  
ATOM    928  HZ1 LYS A  96     -12.095  16.483  23.475  1.00 10.00           H  
ATOM    929  HZ2 LYS A  96     -11.936  16.641  21.799  1.00 10.00           H  
ATOM    930  HZ3 LYS A  96     -10.785  15.751  22.680  1.00 10.00           H  
ATOM    931  N   LYS A  97      -5.920  19.494  27.634  1.00 19.66           N  
ATOM    932  CA  LYS A  97      -5.475  19.784  28.996  1.00 20.50           C  
ATOM    933  C   LYS A  97      -4.562  21.014  29.066  1.00 19.60           C  
ATOM    934  O   LYS A  97      -4.634  21.848  29.962  1.00 19.29           O  
ATOM    935  CB  LYS A  97      -4.692  18.605  29.604  1.00 22.50           C  
ATOM    936  CG  LYS A  97      -5.422  17.377  30.111  1.00 25.14           C  
ATOM    937  CD  LYS A  97      -4.351  16.808  31.053  1.00 27.80           C  
ATOM    938  CE  LYS A  97      -4.883  16.526  32.453  1.00 29.57           C  
ATOM    939  NZ  LYS A  97      -5.167  15.105  32.662  1.00 31.00           N  
ATOM    940  H   LYS A  97      -5.556  18.718  27.158  1.00 10.00           H  
ATOM    941  HZ1 LYS A  97      -4.294  14.555  32.529  1.00 10.00           H  
ATOM    942  HZ2 LYS A  97      -5.524  14.960  33.627  1.00 10.00           H  
ATOM    943  HZ3 LYS A  97      -5.882  14.790  31.976  1.00 10.00           H  
ATOM    944  N   ILE A  98      -3.659  21.141  28.109  1.00 19.87           N  
ATOM    945  CA  ILE A  98      -2.763  22.302  28.017  1.00 19.75           C  
ATOM    946  C   ILE A  98      -3.571  23.576  27.749  1.00 20.45           C  
ATOM    947  O   ILE A  98      -3.375  24.505  28.525  1.00 20.32           O  
ATOM    948  CB  ILE A  98      -1.716  22.109  26.872  1.00 19.06           C  
ATOM    949  CG1 ILE A  98      -0.951  20.788  27.084  1.00 18.02           C  
ATOM    950  CG2 ILE A  98      -0.783  23.326  26.816  1.00 17.95           C  
ATOM    951  CD1 ILE A  98       0.058  20.345  26.003  1.00 16.32           C  
ATOM    952  H   ILE A  98      -3.560  20.392  27.481  1.00 10.00           H  
ATOM    953  N   VAL A  99      -4.484  23.696  26.753  1.00 21.24           N  
ATOM    954  CA  VAL A  99      -5.262  24.944  26.562  1.00 22.66           C  
ATOM    955  C   VAL A  99      -6.078  25.356  27.772  1.00 23.98           C  
ATOM    956  O   VAL A  99      -6.380  26.543  27.889  1.00 24.18           O  
ATOM    957  CB  VAL A  99      -6.425  25.046  25.498  1.00 22.62           C  
ATOM    958  CG1 VAL A  99      -5.975  25.812  24.305  1.00 21.94           C  
ATOM    959  CG2 VAL A  99      -6.999  23.687  25.258  1.00 22.58           C  
ATOM    960  H   VAL A  99      -4.548  22.974  26.103  1.00 10.00           H  
ATOM    961  N   SER A 100      -6.501  24.386  28.607  1.00 24.84           N  
ATOM    962  CA  SER A 100      -7.249  24.667  29.838  1.00 26.79           C  
ATOM    963  C   SER A 100      -6.424  25.191  31.023  1.00 27.88           C  
ATOM    964  O   SER A 100      -6.947  25.696  32.003  1.00 28.34           O  
ATOM    965  CB  SER A 100      -7.999  23.398  30.294  1.00 25.70           C  
ATOM    966  OG  SER A 100      -8.830  22.956  29.218  1.00 25.71           O  
ATOM    967  H   SER A 100      -6.330  23.461  28.340  1.00 10.00           H  
ATOM    968  HG  SER A 100      -8.317  22.337  28.683  1.00 10.00           H  
ATOM    969  N   ASP A 101      -5.102  25.185  30.911  1.00 30.07           N  
ATOM    970  CA  ASP A 101      -4.160  25.481  31.987  1.00 31.90           C  
ATOM    971  C   ASP A 101      -4.083  26.939  32.480  1.00 32.17           C  
ATOM    972  O   ASP A 101      -3.224  27.283  33.308  1.00 32.90           O  
ATOM    973  CB  ASP A 101      -2.784  24.989  31.494  1.00 34.28           C  
ATOM    974  CG  ASP A 101      -1.719  24.738  32.553  1.00 37.07           C  
ATOM    975  OD1 ASP A 101      -2.024  24.087  33.557  1.00 38.51           O  
ATOM    976  OD2 ASP A 101      -0.578  25.191  32.377  1.00 38.73           O  
ATOM    977  H   ASP A 101      -4.731  24.954  30.035  1.00 10.00           H  
ATOM    978  N   GLY A 102      -4.949  27.864  32.031  1.00 31.38           N  
ATOM    979  CA  GLY A 102      -4.871  29.256  32.482  1.00 30.00           C  
ATOM    980  C   GLY A 102      -4.362  30.173  31.376  1.00 29.34           C  
ATOM    981  O   GLY A 102      -4.898  31.267  31.192  1.00 29.32           O  
ATOM    982  H   GLY A 102      -5.646  27.591  31.398  1.00 10.00           H  
ATOM    983  N   ASN A 103      -3.351  29.769  30.592  1.00 27.98           N  
ATOM    984  CA  ASN A 103      -2.963  30.602  29.466  1.00 26.76           C  
ATOM    985  C   ASN A 103      -3.417  30.320  28.033  1.00 23.80           C  
ATOM    986  O   ASN A 103      -2.928  30.927  27.089  1.00 22.35           O  
ATOM    987  CB  ASN A 103      -1.466  30.721  29.491  1.00 29.73           C  
ATOM    988  CG  ASN A 103      -1.235  32.011  30.268  1.00 32.94           C  
ATOM    989  OD1 ASN A 103      -1.042  32.053  31.492  1.00 33.63           O  
ATOM    990  ND2 ASN A 103      -1.260  33.143  29.560  1.00 34.78           N  
ATOM    991  H   ASN A 103      -2.884  28.934  30.792  1.00 10.00           H  
ATOM    992 HD21 ASN A 103      -1.179  33.950  30.097  1.00 10.00           H  
ATOM    993 HD22 ASN A 103      -1.305  33.087  28.584  1.00 10.00           H  
ATOM    994  N   GLY A 104      -4.378  29.446  27.822  1.00 21.34           N  
ATOM    995  CA  GLY A 104      -4.900  29.136  26.491  1.00 20.09           C  
ATOM    996  C   GLY A 104      -3.844  28.664  25.475  1.00 18.68           C  
ATOM    997  O   GLY A 104      -2.885  27.955  25.791  1.00 18.30           O  
ATOM    998  H   GLY A 104      -4.711  28.969  28.610  1.00 10.00           H  
ATOM    999  N   MET A 105      -3.950  29.137  24.247  1.00 17.40           N  
ATOM   1000  CA  MET A 105      -3.027  28.733  23.196  1.00 16.90           C  
ATOM   1001  C   MET A 105      -1.679  29.469  23.172  1.00 16.46           C  
ATOM   1002  O   MET A 105      -0.784  29.176  22.366  1.00 15.57           O  
ATOM   1003  CB  MET A 105      -3.766  28.878  21.885  1.00 16.55           C  
ATOM   1004  CG  MET A 105      -4.637  27.633  21.638  1.00 17.00           C  
ATOM   1005  SD  MET A 105      -5.172  27.478  19.923  1.00 18.72           S  
ATOM   1006  CE  MET A 105      -3.675  26.767  19.260  1.00 16.12           C  
ATOM   1007  H   MET A 105      -4.658  29.798  24.075  1.00 10.00           H  
ATOM   1008  N   ASN A 106      -1.517  30.408  24.126  1.00 15.80           N  
ATOM   1009  CA  ASN A 106      -0.253  31.083  24.369  1.00 16.31           C  
ATOM   1010  C   ASN A 106       0.841  30.115  24.862  1.00 16.46           C  
ATOM   1011  O   ASN A 106       2.036  30.363  24.734  1.00 16.62           O  
ATOM   1012  CB  ASN A 106      -0.477  32.205  25.370  1.00 16.35           C  
ATOM   1013  CG  ASN A 106      -1.289  33.301  24.703  1.00 17.05           C  
ATOM   1014  OD1 ASN A 106      -2.397  33.576  25.136  1.00 19.28           O  
ATOM   1015  ND2 ASN A 106      -0.919  33.971  23.627  1.00 15.68           N  
ATOM   1016  H   ASN A 106      -2.299  30.664  24.661  1.00 10.00           H  
ATOM   1017 HD21 ASN A 106      -1.609  34.619  23.380  1.00 10.00           H  
ATOM   1018 HD22 ASN A 106      -0.071  33.808  23.184  1.00 10.00           H  
ATOM   1019  N   ALA A 107       0.438  28.944  25.336  1.00 16.01           N  
ATOM   1020  CA  ALA A 107       1.358  27.859  25.631  1.00 17.04           C  
ATOM   1021  C   ALA A 107       2.151  27.380  24.393  1.00 17.45           C  
ATOM   1022  O   ALA A 107       3.244  26.812  24.481  1.00 18.06           O  
ATOM   1023  CB  ALA A 107       0.558  26.705  26.188  1.00 17.08           C  
ATOM   1024  H   ALA A 107      -0.515  28.846  25.542  1.00 10.00           H  
ATOM   1025  N   TRP A 108       1.645  27.602  23.174  1.00 16.97           N  
ATOM   1026  CA  TRP A 108       2.363  27.239  21.968  1.00 16.91           C  
ATOM   1027  C   TRP A 108       2.967  28.508  21.392  1.00 16.77           C  
ATOM   1028  O   TRP A 108       2.285  29.398  20.882  1.00 15.79           O  
ATOM   1029  CB  TRP A 108       1.420  26.596  20.948  1.00 16.72           C  
ATOM   1030  CG  TRP A 108       0.927  25.204  21.338  1.00 16.63           C  
ATOM   1031  CD1 TRP A 108       1.643  24.103  20.966  1.00 17.70           C  
ATOM   1032  CD2 TRP A 108      -0.237  24.873  21.990  1.00 17.42           C  
ATOM   1033  NE1 TRP A 108       0.941  23.065  21.348  1.00 18.23           N  
ATOM   1034  CE2 TRP A 108      -0.187  23.479  21.964  1.00 18.10           C  
ATOM   1035  CE3 TRP A 108      -1.299  25.518  22.592  1.00 17.29           C  
ATOM   1036  CZ2 TRP A 108      -1.195  22.704  22.527  1.00 18.11           C  
ATOM   1037  CZ3 TRP A 108      -2.294  24.742  23.155  1.00 17.74           C  
ATOM   1038  CH2 TRP A 108      -2.258  23.357  23.127  1.00 17.23           C  
ATOM   1039  H   TRP A 108       0.786  28.067  23.094  1.00 10.00           H  
ATOM   1040  HE1 TRP A 108       1.221  22.138  21.158  1.00 10.00           H  
ATOM   1041  N   VAL A 109       4.289  28.580  21.449  1.00 17.01           N  
ATOM   1042  CA  VAL A 109       4.996  29.790  21.044  1.00 17.55           C  
ATOM   1043  C   VAL A 109       4.820  30.124  19.562  1.00 16.68           C  
ATOM   1044  O   VAL A 109       4.589  31.275  19.200  1.00 16.59           O  
ATOM   1045  CB  VAL A 109       6.488  29.618  21.432  1.00 18.65           C  
ATOM   1046  CG1 VAL A 109       7.271  30.922  21.144  1.00 20.56           C  
ATOM   1047  CG2 VAL A 109       6.611  29.390  22.931  1.00 19.64           C  
ATOM   1048  H   VAL A 109       4.775  27.818  21.832  1.00 10.00           H  
ATOM   1049  N   ALA A 110       4.850  29.141  18.660  1.00 16.95           N  
ATOM   1050  CA  ALA A 110       4.575  29.427  17.247  1.00 16.90           C  
ATOM   1051  C   ALA A 110       3.113  29.862  16.996  1.00 16.34           C  
ATOM   1052  O   ALA A 110       2.891  30.725  16.154  1.00 15.92           O  
ATOM   1053  CB  ALA A 110       4.926  28.199  16.403  1.00 16.14           C  
ATOM   1054  H   ALA A 110       5.083  28.241  18.954  1.00 10.00           H  
ATOM   1055  N   TRP A 111       2.086  29.364  17.724  1.00 16.11           N  
ATOM   1056  CA  TRP A 111       0.755  29.955  17.678  1.00 15.81           C  
ATOM   1057  C   TRP A 111       0.773  31.438  18.061  1.00 16.08           C  
ATOM   1058  O   TRP A 111       0.221  32.273  17.336  1.00 15.39           O  
ATOM   1059  CB  TRP A 111      -0.282  29.263  18.629  1.00 14.62           C  
ATOM   1060  CG  TRP A 111      -1.677  29.939  18.526  1.00 14.58           C  
ATOM   1061  CD1 TRP A 111      -2.552  29.651  17.494  1.00 13.96           C  
ATOM   1062  CD2 TRP A 111      -2.191  30.902  19.381  1.00 14.22           C  
ATOM   1063  NE1 TRP A 111      -3.584  30.430  17.704  1.00 13.64           N  
ATOM   1064  CE2 TRP A 111      -3.416  31.178  18.805  1.00 13.52           C  
ATOM   1065  CE3 TRP A 111      -1.779  31.564  20.532  1.00 14.03           C  
ATOM   1066  CZ2 TRP A 111      -4.247  32.115  19.372  1.00 13.93           C  
ATOM   1067  CZ3 TRP A 111      -2.605  32.507  21.104  1.00 14.44           C  
ATOM   1068  CH2 TRP A 111      -3.834  32.775  20.519  1.00 14.63           C  
ATOM   1069  H   TRP A 111       2.229  28.511  18.181  1.00 10.00           H  
ATOM   1070  HE1 TRP A 111      -4.391  30.472  17.139  1.00 10.00           H  
ATOM   1071  N   ARG A 112       1.366  31.839  19.181  1.00 16.61           N  
ATOM   1072  CA  ARG A 112       1.320  33.260  19.447  1.00 19.18           C  
ATOM   1073  C   ARG A 112       2.228  34.115  18.565  1.00 19.25           C  
ATOM   1074  O   ARG A 112       1.843  35.239  18.241  1.00 19.39           O  
ATOM   1075  CB  ARG A 112       1.602  33.576  20.917  1.00 21.08           C  
ATOM   1076  CG  ARG A 112       2.842  33.106  21.529  1.00 23.54           C  
ATOM   1077  CD  ARG A 112       2.905  33.953  22.782  1.00 26.05           C  
ATOM   1078  NE  ARG A 112       4.313  34.195  22.983  1.00 28.69           N  
ATOM   1079  CZ  ARG A 112       5.117  33.291  23.542  1.00 29.88           C  
ATOM   1080  NH1 ARG A 112       4.659  32.140  24.087  1.00 31.23           N  
ATOM   1081  NH2 ARG A 112       6.415  33.588  23.579  1.00 30.53           N  
ATOM   1082  H   ARG A 112       1.762  31.181  19.798  1.00 10.00           H  
ATOM   1083  HE  ARG A 112       4.694  35.050  22.693  1.00 10.00           H  
ATOM   1084 HH11 ARG A 112       3.681  31.931  24.083  1.00 10.00           H  
ATOM   1085 HH12 ARG A 112       5.305  31.493  24.492  1.00 10.00           H  
ATOM   1086 HH21 ARG A 112       6.742  34.453  23.199  1.00 10.00           H  
ATOM   1087 HH22 ARG A 112       7.062  32.944  23.988  1.00 10.00           H  
ATOM   1088  N   ASN A 113       3.354  33.629  18.058  1.00 19.43           N  
ATOM   1089  CA  ASN A 113       4.122  34.448  17.120  1.00 19.94           C  
ATOM   1090  C   ASN A 113       3.681  34.468  15.679  1.00 20.24           C  
ATOM   1091  O   ASN A 113       4.013  35.353  14.911  1.00 20.67           O  
ATOM   1092  CB  ASN A 113       5.568  34.029  17.139  1.00 19.64           C  
ATOM   1093  CG  ASN A 113       6.170  34.450  18.459  1.00 19.26           C  
ATOM   1094  OD1 ASN A 113       7.013  33.776  19.005  1.00 19.87           O  
ATOM   1095  ND2 ASN A 113       5.825  35.523  19.102  1.00 18.52           N  
ATOM   1096  H   ASN A 113       3.695  32.766  18.375  1.00 10.00           H  
ATOM   1097 HD21 ASN A 113       6.288  35.599  19.960  1.00 10.00           H  
ATOM   1098 HD22 ASN A 113       5.207  36.161  18.705  1.00 10.00           H  
ATOM   1099  N   ARG A 114       2.957  33.451  15.253  1.00 20.26           N  
ATOM   1100  CA  ARG A 114       2.648  33.352  13.846  1.00 20.31           C  
ATOM   1101  C   ARG A 114       1.198  33.227  13.500  1.00 19.95           C  
ATOM   1102  O   ARG A 114       0.842  33.405  12.331  1.00 20.08           O  
ATOM   1103  CB  ARG A 114       3.370  32.148  13.239  1.00 20.84           C  
ATOM   1104  CG  ARG A 114       4.846  32.160  13.587  1.00 21.93           C  
ATOM   1105  CD  ARG A 114       5.555  31.034  12.944  1.00 21.81           C  
ATOM   1106  NE  ARG A 114       5.794  31.270  11.541  1.00 21.67           N  
ATOM   1107  CZ  ARG A 114       6.677  30.506  10.882  1.00 22.46           C  
ATOM   1108  NH1 ARG A 114       7.451  29.596  11.527  1.00 21.42           N  
ATOM   1109  NH2 ARG A 114       6.827  30.717   9.574  1.00 21.23           N  
ATOM   1110  H   ARG A 114       2.766  32.718  15.870  1.00 10.00           H  
ATOM   1111  HE  ARG A 114       5.301  31.970  11.079  1.00 10.00           H  
ATOM   1112 HH11 ARG A 114       7.383  29.475  12.516  1.00 10.00           H  
ATOM   1113 HH12 ARG A 114       8.104  29.052  11.002  1.00 10.00           H  
ATOM   1114 HH21 ARG A 114       6.290  31.426   9.117  1.00 10.00           H  
ATOM   1115 HH22 ARG A 114       7.478  30.166   9.050  1.00 10.00           H  
ATOM   1116  N   CYS A 115       0.403  32.825  14.498  1.00 19.12           N  
ATOM   1117  CA  CYS A 115      -1.034  32.573  14.305  1.00 18.91           C  
ATOM   1118  C   CYS A 115      -1.965  33.547  14.979  1.00 19.41           C  
ATOM   1119  O   CYS A 115      -2.967  33.952  14.365  1.00 19.94           O  
ATOM   1120  CB  CYS A 115      -1.507  31.191  14.809  1.00 17.47           C  
ATOM   1121  SG  CYS A 115      -0.589  29.876  13.964  1.00 16.53           S  
ATOM   1122  H   CYS A 115       0.815  32.709  15.378  1.00 10.00           H  
ATOM   1123  N   LYS A 116      -1.622  33.887  16.214  1.00 19.26           N  
ATOM   1124  CA  LYS A 116      -2.387  34.809  17.034  1.00 20.78           C  
ATOM   1125  C   LYS A 116      -2.658  36.123  16.298  1.00 22.06           C  
ATOM   1126  O   LYS A 116      -1.754  36.717  15.687  1.00 22.34           O  
ATOM   1127  CB  LYS A 116      -1.637  35.128  18.324  1.00 19.54           C  
ATOM   1128  CG  LYS A 116      -2.545  35.820  19.326  1.00 18.06           C  
ATOM   1129  CD  LYS A 116      -1.714  36.049  20.565  1.00 17.46           C  
ATOM   1130  CE  LYS A 116      -2.620  36.369  21.698  1.00 18.36           C  
ATOM   1131  NZ  LYS A 116      -1.874  36.707  22.895  1.00 18.06           N  
ATOM   1132  H   LYS A 116      -0.750  33.599  16.532  1.00 10.00           H  
ATOM   1133  HZ1 LYS A 116      -1.255  35.913  23.155  1.00 10.00           H  
ATOM   1134  HZ2 LYS A 116      -1.296  37.553  22.715  1.00 10.00           H  
ATOM   1135  HZ3 LYS A 116      -2.538  36.899  23.673  1.00 10.00           H  
ATOM   1136  N   GLY A 117      -3.953  36.482  16.228  1.00 23.20           N  
ATOM   1137  CA  GLY A 117      -4.367  37.731  15.586  1.00 24.25           C  
ATOM   1138  C   GLY A 117      -4.139  37.816  14.084  1.00 24.94           C  
ATOM   1139  O   GLY A 117      -4.064  38.912  13.527  1.00 26.42           O  
ATOM   1140  H   GLY A 117      -4.629  35.869  16.590  1.00 10.00           H  
ATOM   1141  N   THR A 118      -4.028  36.688  13.388  1.00 24.97           N  
ATOM   1142  CA  THR A 118      -3.907  36.638  11.929  1.00 24.50           C  
ATOM   1143  C   THR A 118      -5.200  36.095  11.323  1.00 24.87           C  
ATOM   1144  O   THR A 118      -6.055  35.661  12.101  1.00 24.21           O  
ATOM   1145  CB  THR A 118      -2.711  35.712  11.465  1.00 24.46           C  
ATOM   1146  OG1 THR A 118      -3.101  34.349  11.621  1.00 23.74           O  
ATOM   1147  CG2 THR A 118      -1.416  35.966  12.261  1.00 24.22           C  
ATOM   1148  H   THR A 118      -4.034  35.858  13.910  1.00 10.00           H  
ATOM   1149  HG1 THR A 118      -3.155  34.167  12.570  1.00 10.00           H  
ATOM   1150  N   ASP A 119      -5.480  36.038  10.005  1.00 25.76           N  
ATOM   1151  CA  ASP A 119      -6.724  35.389   9.554  1.00 27.06           C  
ATOM   1152  C   ASP A 119      -6.623  33.848   9.548  1.00 26.80           C  
ATOM   1153  O   ASP A 119      -6.459  33.143   8.545  1.00 26.96           O  
ATOM   1154  CB  ASP A 119      -7.134  35.858   8.142  1.00 28.37           C  
ATOM   1155  CG  ASP A 119      -8.473  35.248   7.649  1.00 30.73           C  
ATOM   1156  OD1 ASP A 119      -9.358  34.978   8.467  1.00 31.59           O  
ATOM   1157  OD2 ASP A 119      -8.625  35.013   6.438  1.00 32.62           O  
ATOM   1158  H   ASP A 119      -4.856  36.436   9.366  1.00 10.00           H  
ATOM   1159  N   VAL A 120      -6.804  33.256  10.719  1.00 27.04           N  
ATOM   1160  CA  VAL A 120      -6.657  31.804  10.875  1.00 26.83           C  
ATOM   1161  C   VAL A 120      -7.735  30.994  10.158  1.00 26.91           C  
ATOM   1162  O   VAL A 120      -7.580  29.811   9.867  1.00 26.52           O  
ATOM   1163  CB  VAL A 120      -6.606  31.460  12.400  1.00 26.25           C  
ATOM   1164  CG1 VAL A 120      -5.409  32.162  13.055  1.00 25.38           C  
ATOM   1165  CG2 VAL A 120      -7.906  31.847  13.066  1.00 26.11           C  
ATOM   1166  H   VAL A 120      -6.920  33.841  11.503  1.00 10.00           H  
ATOM   1167  N   GLN A 121      -8.811  31.681   9.748  1.00 27.13           N  
ATOM   1168  CA  GLN A 121      -9.897  31.101   8.933  1.00 27.15           C  
ATOM   1169  C   GLN A 121      -9.377  30.584   7.557  1.00 25.69           C  
ATOM   1170  O   GLN A 121      -9.792  29.574   6.973  1.00 24.83           O  
ATOM   1171  CB  GLN A 121     -10.987  32.221   8.818  1.00 28.79           C  
ATOM   1172  CG  GLN A 121     -12.372  31.910   8.178  1.00 32.97           C  
ATOM   1173  CD  GLN A 121     -13.062  33.077   7.405  1.00 34.94           C  
ATOM   1174  OE1 GLN A 121     -12.501  34.136   7.088  1.00 35.69           O  
ATOM   1175  NE2 GLN A 121     -14.321  32.984   6.988  1.00 35.50           N  
ATOM   1176  H   GLN A 121      -8.890  32.600  10.068  1.00 10.00           H  
ATOM   1177 HE21 GLN A 121     -14.637  33.806   6.564  1.00 10.00           H  
ATOM   1178 HE22 GLN A 121     -14.805  32.153   7.129  1.00 10.00           H  
ATOM   1179  N   ALA A 122      -8.327  31.215   7.049  1.00 24.61           N  
ATOM   1180  CA  ALA A 122      -7.700  30.782   5.812  1.00 23.83           C  
ATOM   1181  C   ALA A 122      -7.168  29.335   5.844  1.00 23.36           C  
ATOM   1182  O   ALA A 122      -7.223  28.624   4.855  1.00 22.69           O  
ATOM   1183  CB  ALA A 122      -6.593  31.796   5.539  1.00 23.51           C  
ATOM   1184  H   ALA A 122      -7.976  32.000   7.520  1.00 10.00           H  
ATOM   1185  N   TRP A 123      -6.711  28.815   6.995  1.00 23.54           N  
ATOM   1186  CA  TRP A 123      -6.232  27.436   7.170  1.00 23.56           C  
ATOM   1187  C   TRP A 123      -7.279  26.302   6.969  1.00 23.68           C  
ATOM   1188  O   TRP A 123      -6.986  25.133   6.696  1.00 23.33           O  
ATOM   1189  CB  TRP A 123      -5.615  27.378   8.563  1.00 23.37           C  
ATOM   1190  CG  TRP A 123      -4.324  28.203   8.627  1.00 24.78           C  
ATOM   1191  CD1 TRP A 123      -4.268  29.418   9.280  1.00 24.84           C  
ATOM   1192  CD2 TRP A 123      -3.104  27.863   8.056  1.00 24.51           C  
ATOM   1193  NE1 TRP A 123      -3.038  29.840   9.123  1.00 23.76           N  
ATOM   1194  CE2 TRP A 123      -2.321  28.956   8.411  1.00 24.28           C  
ATOM   1195  CE3 TRP A 123      -2.576  26.821   7.316  1.00 24.94           C  
ATOM   1196  CZ2 TRP A 123      -1.001  29.033   8.033  1.00 24.34           C  
ATOM   1197  CZ3 TRP A 123      -1.255  26.896   6.931  1.00 24.91           C  
ATOM   1198  CH2 TRP A 123      -0.482  27.993   7.289  1.00 25.43           C  
ATOM   1199  H   TRP A 123      -6.701  29.411   7.773  1.00 10.00           H  
ATOM   1200  HE1 TRP A 123      -2.680  30.676   9.487  1.00 10.00           H  
ATOM   1201  N   ILE A 124      -8.568  26.624   7.144  1.00 24.18           N  
ATOM   1202  CA  ILE A 124      -9.626  25.658   6.835  1.00 24.69           C  
ATOM   1203  C   ILE A 124     -10.379  26.031   5.566  1.00 25.37           C  
ATOM   1204  O   ILE A 124     -11.240  25.288   5.134  1.00 25.09           O  
ATOM   1205  CB  ILE A 124     -10.655  25.495   8.009  1.00 24.68           C  
ATOM   1206  CG1 ILE A 124     -11.326  26.785   8.411  1.00 24.18           C  
ATOM   1207  CG2 ILE A 124      -9.901  24.913   9.210  1.00 24.28           C  
ATOM   1208  CD1 ILE A 124     -12.438  26.496   9.433  1.00 25.02           C  
ATOM   1209  H   ILE A 124      -8.786  27.515   7.487  1.00 10.00           H  
ATOM   1210  N   ARG A 125      -9.967  27.076   4.843  1.00 26.81           N  
ATOM   1211  CA  ARG A 125     -10.640  27.585   3.645  1.00 29.72           C  
ATOM   1212  C   ARG A 125     -11.179  26.681   2.533  1.00 30.26           C  
ATOM   1213  O   ARG A 125     -12.344  26.869   2.128  1.00 31.68           O  
ATOM   1214  CB  ARG A 125      -9.736  28.640   2.963  1.00 31.55           C  
ATOM   1215  CG  ARG A 125     -10.352  29.635   1.947  1.00 33.74           C  
ATOM   1216  CD  ARG A 125      -9.965  31.106   2.259  1.00 35.36           C  
ATOM   1217  NE  ARG A 125     -10.462  31.567   3.567  1.00 37.08           N  
ATOM   1218  CZ  ARG A 125     -10.137  32.752   4.127  1.00 37.77           C  
ATOM   1219  NH1 ARG A 125      -9.396  33.675   3.519  1.00 39.27           N  
ATOM   1220  NH2 ARG A 125     -10.567  33.050   5.344  1.00 38.41           N  
ATOM   1221  H   ARG A 125      -9.150  27.521   5.148  1.00 10.00           H  
ATOM   1222  HE  ARG A 125     -11.068  30.980   4.066  1.00 10.00           H  
ATOM   1223 HH11 ARG A 125      -9.045  33.511   2.597  1.00 10.00           H  
ATOM   1224 HH12 ARG A 125      -9.186  34.532   3.989  1.00 10.00           H  
ATOM   1225 HH21 ARG A 125     -11.131  32.395   5.845  1.00 10.00           H  
ATOM   1226 HH22 ARG A 125     -10.329  33.927   5.761  1.00 10.00           H  
ATOM   1227  N   GLY A 126     -10.514  25.702   1.962  1.00 30.29           N  
ATOM   1228  CA  GLY A 126     -11.249  24.966   0.907  1.00 30.65           C  
ATOM   1229  C   GLY A 126     -11.822  23.595   1.301  1.00 31.00           C  
ATOM   1230  O   GLY A 126     -12.327  22.812   0.485  1.00 31.48           O  
ATOM   1231  H   GLY A 126      -9.597  25.489   2.230  1.00 10.00           H  
ATOM   1232  N   CYS A 127     -11.735  23.302   2.587  1.00 30.20           N  
ATOM   1233  CA  CYS A 127     -12.035  21.971   3.116  1.00 29.59           C  
ATOM   1234  C   CYS A 127     -13.485  21.535   3.313  1.00 30.07           C  
ATOM   1235  O   CYS A 127     -14.311  22.329   3.781  1.00 29.70           O  
ATOM   1236  CB  CYS A 127     -11.324  21.793   4.484  1.00 27.92           C  
ATOM   1237  SG  CYS A 127      -9.614  22.404   4.545  1.00 26.15           S  
ATOM   1238  H   CYS A 127     -11.473  24.015   3.205  1.00 10.00           H  
ATOM   1239  N   ARG A 128     -13.789  20.267   3.011  1.00 30.46           N  
ATOM   1240  CA  ARG A 128     -15.090  19.693   3.342  1.00 31.89           C  
ATOM   1241  C   ARG A 128     -15.036  19.289   4.782  1.00 32.17           C  
ATOM   1242  O   ARG A 128     -14.319  18.360   5.142  1.00 32.82           O  
ATOM   1243  CB  ARG A 128     -15.462  18.397   2.667  1.00 32.75           C  
ATOM   1244  CG  ARG A 128     -15.748  18.316   1.200  1.00 34.88           C  
ATOM   1245  CD  ARG A 128     -16.693  17.146   0.942  1.00 36.21           C  
ATOM   1246  NE  ARG A 128     -17.861  17.347   1.792  1.00 38.74           N  
ATOM   1247  CZ  ARG A 128     -18.983  18.005   1.432  1.00 39.69           C  
ATOM   1248  NH1 ARG A 128     -19.221  18.429   0.172  1.00 40.03           N  
ATOM   1249  NH2 ARG A 128     -19.913  18.159   2.386  1.00 40.04           N  
ATOM   1250  H   ARG A 128     -13.125  19.757   2.500  1.00 10.00           H  
ATOM   1251  HE  ARG A 128     -17.839  16.963   2.694  1.00 10.00           H  
ATOM   1252 HH11 ARG A 128     -18.550  18.263  -0.549  1.00 10.00           H  
ATOM   1253 HH12 ARG A 128     -20.069  18.915  -0.036  1.00 10.00           H  
ATOM   1254 HH21 ARG A 128     -19.752  17.794   3.303  1.00 10.00           H  
ATOM   1255 HH22 ARG A 128     -20.765  18.640   2.181  1.00 10.00           H  
ATOM   1256  N   LEU A 129     -15.732  20.009   5.606  1.00 33.44           N  
ATOM   1257  CA  LEU A 129     -15.795  19.749   7.040  1.00 35.33           C  
ATOM   1258  C   LEU A 129     -17.293  19.564   7.417  1.00 36.40           C  
ATOM   1259  O   LEU A 129     -18.142  19.848   6.544  1.00 37.51           O  
ATOM   1260  CB  LEU A 129     -15.148  20.971   7.768  1.00 35.50           C  
ATOM   1261  CG  LEU A 129     -13.674  21.107   8.261  1.00 35.81           C  
ATOM   1262  CD1 LEU A 129     -12.743  20.235   7.454  1.00 35.63           C  
ATOM   1263  CD2 LEU A 129     -13.249  22.569   8.172  1.00 35.21           C  
ATOM   1264  OXT LEU A 129     -17.619  19.179   8.553  1.00 36.05           O  
ATOM   1265  H   LEU A 129     -16.361  20.672   5.263  1.00 10.00           H  
TER    1266      LEU A 129                                                      
