# Supplementary material for: Comparative Performance of High-Throughput Methods for Protein pKa Predictions
Source: J Chem Inf Model. 2023 Aug 8;63(16):5169–81. doi: 10.1021/acs.jcim.3c00165 (PMC10466379; doi:10.1021/acs.jcim.3c00165)
Supplement: Supplementary file 3 — ci3c00165_si_003.zip [file ci3c00165_si_003.zip › curated_pdbs/1egf_curated_17.pdb]

MODEL        1                                                                  
ATOM      1  N   ASN A   1      -6.036  13.695   0.225  1.00  0.00           N  
ATOM      2  CA  ASN A   1      -7.073  12.688   0.071  1.00  0.00           C  
ATOM      3  C   ASN A   1      -6.476  11.446  -0.593  1.00  0.00           C  
ATOM      4  O   ASN A   1      -5.380  11.500  -1.149  1.00  0.00           O  
ATOM      5  CB  ASN A   1      -8.210  13.199  -0.817  1.00  0.00           C  
ATOM      6  CG  ASN A   1      -8.832  14.468  -0.234  1.00  0.00           C  
ATOM      7  OD1 ASN A   1      -8.517  15.581  -0.624  1.00  0.00           O  
ATOM      8  ND2 ASN A   1      -9.732  14.241   0.719  1.00  0.00           N  
ATOM      9  H1  ASN A   1      -5.383  13.458   0.963  1.00  0.00           H  
ATOM     10  H2  ASN A   1      -5.492  13.813  -0.622  1.00  0.00           H  
ATOM     11  HA  ASN A   1      -7.431  12.490   1.081  1.00  0.00           H  
ATOM     12  HB2 ASN A   1      -7.829  13.402  -1.818  1.00  0.00           H  
ATOM     13  HB3 ASN A   1      -8.973  12.427  -0.915  1.00  0.00           H  
ATOM     14 HD21 ASN A   1      -9.926  13.304   1.010  1.00  0.00           H  
ATOM     15 HD22 ASN A   1     -10.216  15.007   1.143  1.00  0.00           H  
ATOM     16  N   SER A   2      -7.222  10.354  -0.512  1.00  0.00           N  
ATOM     17  CA  SER A   2      -6.801   9.111  -1.135  1.00  0.00           C  
ATOM     18  C   SER A   2      -7.926   8.557  -2.011  1.00  0.00           C  
ATOM     19  O   SER A   2      -9.102   8.684  -1.672  1.00  0.00           O  
ATOM     20  CB  SER A   2      -6.392   8.079  -0.082  1.00  0.00           C  
ATOM     21  OG  SER A   2      -5.614   8.660   0.961  1.00  0.00           O  
ATOM     22  H   SER A   2      -8.099  10.311  -0.033  1.00  0.00           H  
ATOM     23  HA  SER A   2      -5.935   9.372  -1.743  1.00  0.00           H  
ATOM     24  HB2 SER A   2      -7.285   7.621   0.343  1.00  0.00           H  
ATOM     25  HB3 SER A   2      -5.821   7.282  -0.559  1.00  0.00           H  
ATOM     26  HG  SER A   2      -4.806   9.107   0.578  1.00  0.00           H  
ATOM     27  N   TYR A   3      -7.526   7.955  -3.122  1.00  0.00           N  
ATOM     28  CA  TYR A   3      -8.485   7.485  -4.105  1.00  0.00           C  
ATOM     29  C   TYR A   3      -8.031   6.162  -4.726  1.00  0.00           C  
ATOM     30  O   TYR A   3      -6.848   5.976  -5.003  1.00  0.00           O  
ATOM     31  CB  TYR A   3      -8.530   8.557  -5.197  1.00  0.00           C  
ATOM     32  CG  TYR A   3      -9.422   8.196  -6.387  1.00  0.00           C  
ATOM     33  CD1 TYR A   3     -10.794   8.298  -6.277  1.00  0.00           C  
ATOM     34  CD2 TYR A   3      -8.854   7.770  -7.570  1.00  0.00           C  
ATOM     35  CE1 TYR A   3     -11.633   7.959  -7.397  1.00  0.00           C  
ATOM     36  CE2 TYR A   3      -9.694   7.430  -8.690  1.00  0.00           C  
ATOM     37  CZ  TYR A   3     -11.041   7.542  -8.548  1.00  0.00           C  
ATOM     38  OH  TYR A   3     -11.833   7.221  -9.606  1.00  0.00           O  
ATOM     39  H   TYR A   3      -6.567   7.787  -3.352  1.00  0.00           H  
ATOM     40  HA  TYR A   3      -9.438   7.333  -3.600  1.00  0.00           H  
ATOM     41  HB2 TYR A   3      -8.884   9.491  -4.760  1.00  0.00           H  
ATOM     42  HB3 TYR A   3      -7.517   8.737  -5.556  1.00  0.00           H  
ATOM     43  HD1 TYR A   3     -11.242   8.635  -5.342  1.00  0.00           H  
ATOM     44  HD2 TYR A   3      -7.770   7.689  -7.657  1.00  0.00           H  
ATOM     45  HE1 TYR A   3     -12.717   8.035  -7.324  1.00  0.00           H  
ATOM     46  HE2 TYR A   3      -9.257   7.092  -9.630  1.00  0.00           H  
ATOM     47  HH  TYR A   3     -12.796   7.315  -9.353  1.00  0.00           H  
ATOM     48  N   PRO A   4      -8.960   5.223  -4.953  1.00  0.00           N  
ATOM     49  CA  PRO A   4      -8.620   3.978  -5.648  1.00  0.00           C  
ATOM     50  C   PRO A   4      -8.292   4.208  -7.115  1.00  0.00           C  
ATOM     51  O   PRO A   4      -9.095   4.779  -7.852  1.00  0.00           O  
ATOM     52  CB  PRO A   4      -9.870   3.114  -5.476  1.00  0.00           C  
ATOM     53  CG  PRO A   4     -10.980   4.116  -5.336  1.00  0.00           C  
ATOM     54  CD  PRO A   4     -10.385   5.264  -4.575  1.00  0.00           C  
ATOM     55  HA  PRO A   4      -7.717   3.543  -5.221  1.00  0.00           H  
ATOM     56  HB2 PRO A   4     -10.027   2.460  -6.334  1.00  0.00           H  
ATOM     57  HB3 PRO A   4      -9.796   2.474  -4.596  1.00  0.00           H  
ATOM     58  HG2 PRO A   4     -11.345   4.438  -6.313  1.00  0.00           H  
ATOM     59  HG3 PRO A   4     -11.830   3.690  -4.804  1.00  0.00           H  
ATOM     60  HD2 PRO A   4     -10.846   6.212  -4.851  1.00  0.00           H  
ATOM     61  HD3 PRO A   4     -10.519   5.145  -3.500  1.00  0.00           H  
ATOM     62  N   GLY A   5      -7.110   3.755  -7.502  1.00  0.00           N  
ATOM     63  CA  GLY A   5      -6.652   3.929  -8.871  1.00  0.00           C  
ATOM     64  C   GLY A   5      -5.311   3.229  -9.093  1.00  0.00           C  
ATOM     65  O   GLY A   5      -4.507   3.110  -8.170  1.00  0.00           O  
ATOM     66  H   GLY A   5      -6.470   3.276  -6.900  1.00  0.00           H  
ATOM     67  HA2 GLY A   5      -7.395   3.527  -9.560  1.00  0.00           H  
ATOM     68  HA3 GLY A   5      -6.554   4.991  -9.093  1.00  0.00           H  
ATOM     69  N   CYS A   6      -5.110   2.782 -10.325  1.00  0.00           N  
ATOM     70  CA  CYS A   6      -3.875   2.105 -10.683  1.00  0.00           C  
ATOM     71  C   CYS A   6      -3.882   1.859 -12.193  1.00  0.00           C  
ATOM     72  O   CYS A   6      -4.340   0.816 -12.654  1.00  0.00           O  
ATOM     73  CB  CYS A   6      -3.693   0.806  -9.895  1.00  0.00           C  
ATOM     74  SG  CYS A   6      -1.954   0.368  -9.530  1.00  0.00           S  
ATOM     75  H   CYS A   6      -5.771   2.876 -11.068  1.00  0.00           H  
ATOM     76  HA  CYS A   6      -3.059   2.771 -10.403  1.00  0.00           H  
ATOM     77  HB2 CYS A   6      -4.238   0.889  -8.955  1.00  0.00           H  
ATOM     78  HB3 CYS A   6      -4.148  -0.010 -10.456  1.00  0.00           H  
ATOM     79  N   PRO A   7      -3.377   2.814 -12.987  1.00  0.00           N  
ATOM     80  CA  PRO A   7      -3.368   2.656 -14.444  1.00  0.00           C  
ATOM     81  C   PRO A   7      -2.407   1.572 -14.901  1.00  0.00           C  
ATOM     82  O   PRO A   7      -1.800   0.888 -14.078  1.00  0.00           O  
ATOM     83  CB  PRO A   7      -2.950   4.036 -14.955  1.00  0.00           C  
ATOM     84  CG  PRO A   7      -2.130   4.600 -13.830  1.00  0.00           C  
ATOM     85  CD  PRO A   7      -2.784   4.099 -12.574  1.00  0.00           C  
ATOM     86  HA  PRO A   7      -4.348   2.332 -14.793  1.00  0.00           H  
ATOM     87  HB2 PRO A   7      -2.371   3.964 -15.876  1.00  0.00           H  
ATOM     88  HB3 PRO A   7      -3.816   4.662 -15.172  1.00  0.00           H  
ATOM     89  HG2 PRO A   7      -1.094   4.269 -13.893  1.00  0.00           H  
ATOM     90  HG3 PRO A   7      -2.119   5.690 -13.859  1.00  0.00           H  
ATOM     91  HD2 PRO A   7      -2.060   3.967 -11.770  1.00  0.00           H  
ATOM     92  HD3 PRO A   7      -3.541   4.794 -12.210  1.00  0.00           H  
ATOM     93  N   SER A   8      -2.293   1.441 -16.214  1.00  0.00           N  
ATOM     94  CA  SER A   8      -1.419   0.435 -16.793  1.00  0.00           C  
ATOM     95  C   SER A   8      -0.009   1.002 -16.964  1.00  0.00           C  
ATOM     96  O   SER A   8       0.864   0.344 -17.527  1.00  0.00           O  
ATOM     97  CB  SER A   8      -1.960  -0.056 -18.138  1.00  0.00           C  
ATOM     98  OG  SER A   8      -3.305  -0.515 -18.037  1.00  0.00           O  
ATOM     99  H   SER A   8      -2.784   2.008 -16.877  1.00  0.00           H  
ATOM    100  HA  SER A   8      -1.418  -0.390 -16.081  1.00  0.00           H  
ATOM    101  HB2 SER A   8      -1.908   0.753 -18.867  1.00  0.00           H  
ATOM    102  HB3 SER A   8      -1.328  -0.861 -18.511  1.00  0.00           H  
ATOM    103  HG  SER A   8      -3.611  -0.873 -18.919  1.00  0.00           H  
ATOM    104  N   SER A   9       0.170   2.216 -16.466  1.00  0.00           N  
ATOM    105  CA  SER A   9       1.465   2.871 -16.537  1.00  0.00           C  
ATOM    106  C   SER A   9       2.537   1.982 -15.904  1.00  0.00           C  
ATOM    107  O   SER A   9       3.654   1.893 -16.412  1.00  0.00           O  
ATOM    108  CB  SER A   9       1.432   4.236 -15.846  1.00  0.00           C  
ATOM    109  OG  SER A   9       0.367   5.052 -16.328  1.00  0.00           O  
ATOM    110  H   SER A   9      -0.550   2.750 -16.020  1.00  0.00           H  
ATOM    111  HA  SER A   9       1.661   3.009 -17.601  1.00  0.00           H  
ATOM    112  HB2 SER A   9       1.323   4.094 -14.771  1.00  0.00           H  
ATOM    113  HB3 SER A   9       2.381   4.747 -16.005  1.00  0.00           H  
ATOM    114  HG  SER A   9       0.395   5.947 -15.883  1.00  0.00           H  
ATOM    115  N   TYR A  10       2.159   1.346 -14.805  1.00  0.00           N  
ATOM    116  CA  TYR A  10       3.067   0.451 -14.109  1.00  0.00           C  
ATOM    117  C   TYR A  10       2.714  -1.012 -14.383  1.00  0.00           C  
ATOM    118  O   TYR A  10       2.260  -1.351 -15.476  1.00  0.00           O  
ATOM    119  CB  TYR A  10       2.881   0.736 -12.617  1.00  0.00           C  
ATOM    120  CG  TYR A  10       2.706   2.220 -12.285  1.00  0.00           C  
ATOM    121  CD1 TYR A  10       3.805   3.053 -12.244  1.00  0.00           C  
ATOM    122  CD2 TYR A  10       1.448   2.725 -12.028  1.00  0.00           C  
ATOM    123  CE1 TYR A  10       3.641   4.449 -11.932  1.00  0.00           C  
ATOM    124  CE2 TYR A  10       1.282   4.121 -11.715  1.00  0.00           C  
ATOM    125  CZ  TYR A  10       2.388   4.914 -11.683  1.00  0.00           C  
ATOM    126  OH  TYR A  10       2.231   6.232 -11.388  1.00  0.00           O  
ATOM    127  H   TYR A  10       1.253   1.434 -14.391  1.00  0.00           H  
ATOM    128  HA  TYR A  10       4.077   0.646 -14.471  1.00  0.00           H  
ATOM    129  HB2 TYR A  10       2.009   0.189 -12.259  1.00  0.00           H  
ATOM    130  HB3 TYR A  10       3.745   0.353 -12.074  1.00  0.00           H  
ATOM    131  HD1 TYR A  10       4.799   2.653 -12.448  1.00  0.00           H  
ATOM    132  HD2 TYR A  10       0.580   2.067 -12.060  1.00  0.00           H  
ATOM    133  HE1 TYR A  10       4.500   5.117 -11.896  1.00  0.00           H  
ATOM    134  HE2 TYR A  10       0.295   4.533 -11.509  1.00  0.00           H  
ATOM    135  HH  TYR A  10       1.414   6.589 -11.841  1.00  0.00           H  
ATOM    136  N   ASP A  11       2.934  -1.841 -13.373  1.00  0.00           N  
ATOM    137  CA  ASP A  11       2.660  -3.262 -13.498  1.00  0.00           C  
ATOM    138  C   ASP A  11       3.236  -3.997 -12.285  1.00  0.00           C  
ATOM    139  O   ASP A  11       4.413  -4.350 -12.271  1.00  0.00           O  
ATOM    140  CB  ASP A  11       3.313  -3.841 -14.755  1.00  0.00           C  
ATOM    141  CG  ASP A  11       2.364  -4.053 -15.936  1.00  0.00           C  
ATOM    142  OD1 ASP A  11       1.236  -4.539 -15.771  1.00  0.00           O  
ATOM    143  OD2 ASP A  11       2.833  -3.691 -17.083  1.00  0.00           O  
ATOM    144  H   ASP A  11       3.291  -1.556 -12.485  1.00  0.00           H  
ATOM    145  HA  ASP A  11       1.574  -3.341 -13.556  1.00  0.00           H  
ATOM    146  HB2 ASP A  11       4.116  -3.175 -15.068  1.00  0.00           H  
ATOM    147  HB3 ASP A  11       3.772  -4.796 -14.501  1.00  0.00           H  
ATOM    148  HD2 ASP A  11       2.137  -3.816 -17.791  1.00  0.00           H  
ATOM    149  N   GLY A  12       2.377  -4.204 -11.297  1.00  0.00           N  
ATOM    150  CA  GLY A  12       2.771  -4.938 -10.107  1.00  0.00           C  
ATOM    151  C   GLY A  12       3.418  -4.007  -9.077  1.00  0.00           C  
ATOM    152  O   GLY A  12       4.474  -4.321  -8.530  1.00  0.00           O  
ATOM    153  H   GLY A  12       1.432  -3.881 -11.300  1.00  0.00           H  
ATOM    154  HA2 GLY A  12       1.899  -5.420  -9.667  1.00  0.00           H  
ATOM    155  HA3 GLY A  12       3.470  -5.729 -10.377  1.00  0.00           H  
ATOM    156  N   TYR A  13       2.756  -2.883  -8.846  1.00  0.00           N  
ATOM    157  CA  TYR A  13       3.210  -1.943  -7.835  1.00  0.00           C  
ATOM    158  C   TYR A  13       3.141  -2.562  -6.439  1.00  0.00           C  
ATOM    159  O   TYR A  13       3.854  -2.138  -5.530  1.00  0.00           O  
ATOM    160  CB  TYR A  13       2.248  -0.756  -7.902  1.00  0.00           C  
ATOM    161  CG  TYR A  13       2.878   0.580  -7.501  1.00  0.00           C  
ATOM    162  CD1 TYR A  13       3.062   0.882  -6.167  1.00  0.00           C  
ATOM    163  CD2 TYR A  13       3.262   1.480  -8.473  1.00  0.00           C  
ATOM    164  CE1 TYR A  13       3.655   2.139  -5.789  1.00  0.00           C  
ATOM    165  CE2 TYR A  13       3.856   2.737  -8.096  1.00  0.00           C  
ATOM    166  CZ  TYR A  13       4.023   3.005  -6.772  1.00  0.00           C  
ATOM    167  OH  TYR A  13       4.583   4.192  -6.416  1.00  0.00           O  
ATOM    168  H   TYR A  13       1.926  -2.612  -9.333  1.00  0.00           H  
ATOM    169  HA  TYR A  13       4.245  -1.682  -8.059  1.00  0.00           H  
ATOM    170  HB2 TYR A  13       1.859  -0.672  -8.916  1.00  0.00           H  
ATOM    171  HB3 TYR A  13       1.397  -0.954  -7.250  1.00  0.00           H  
ATOM    172  HD1 TYR A  13       2.759   0.171  -5.399  1.00  0.00           H  
ATOM    173  HD2 TYR A  13       3.117   1.241  -9.526  1.00  0.00           H  
ATOM    174  HE1 TYR A  13       3.807   2.392  -4.740  1.00  0.00           H  
ATOM    175  HE2 TYR A  13       4.164   3.457  -8.853  1.00  0.00           H  
ATOM    176  HH  TYR A  13       4.703   4.769  -7.224  1.00  0.00           H  
ATOM    177  N   CYS A  14       2.277  -3.559  -6.310  1.00  0.00           N  
ATOM    178  CA  CYS A  14       2.152  -4.286  -5.058  1.00  0.00           C  
ATOM    179  C   CYS A  14       2.816  -5.654  -5.229  1.00  0.00           C  
ATOM    180  O   CYS A  14       2.600  -6.331  -6.233  1.00  0.00           O  
ATOM    181  CB  CYS A  14       0.693  -4.411  -4.618  1.00  0.00           C  
ATOM    182  SG  CYS A  14      -0.385  -3.022  -5.129  1.00  0.00           S  
ATOM    183  H   CYS A  14       1.669  -3.869  -7.041  1.00  0.00           H  
ATOM    184  HA  CYS A  14       2.671  -3.696  -4.301  1.00  0.00           H  
ATOM    185  HB2 CYS A  14       0.284  -5.336  -5.023  1.00  0.00           H  
ATOM    186  HB3 CYS A  14       0.661  -4.496  -3.532  1.00  0.00           H  
ATOM    187  N   LEU A  15       3.612  -6.019  -4.234  1.00  0.00           N  
ATOM    188  CA  LEU A  15       4.311  -7.292  -4.264  1.00  0.00           C  
ATOM    189  C   LEU A  15       3.929  -8.107  -3.027  1.00  0.00           C  
ATOM    190  O   LEU A  15       3.363  -7.570  -2.076  1.00  0.00           O  
ATOM    191  CB  LEU A  15       5.817  -7.073  -4.415  1.00  0.00           C  
ATOM    192  CG  LEU A  15       6.270  -5.622  -4.588  1.00  0.00           C  
ATOM    193  CD1 LEU A  15       7.728  -5.448  -4.161  1.00  0.00           C  
ATOM    194  CD2 LEU A  15       6.030  -5.138  -6.020  1.00  0.00           C  
ATOM    195  H   LEU A  15       3.781  -5.462  -3.421  1.00  0.00           H  
ATOM    196  HA  LEU A  15       3.972  -7.830  -5.149  1.00  0.00           H  
ATOM    197  HB2 LEU A  15       6.314  -7.486  -3.539  1.00  0.00           H  
ATOM    198  HB3 LEU A  15       6.162  -7.644  -5.277  1.00  0.00           H  
ATOM    199  HG  LEU A  15       5.665  -4.995  -3.931  1.00  0.00           H  
ATOM    200 HD11 LEU A  15       8.348  -6.178  -4.681  1.00  0.00           H  
ATOM    201 HD12 LEU A  15       8.064  -4.441  -4.413  1.00  0.00           H  
ATOM    202 HD13 LEU A  15       7.813  -5.600  -3.085  1.00  0.00           H  
ATOM    203 HD21 LEU A  15       5.079  -5.531  -6.381  1.00  0.00           H  
ATOM    204 HD22 LEU A  15       6.002  -4.049  -6.035  1.00  0.00           H  
ATOM    205 HD23 LEU A  15       6.837  -5.491  -6.662  1.00  0.00           H  
ATOM    206  N   ASN A  16       4.255  -9.390  -3.078  1.00  0.00           N  
ATOM    207  CA  ASN A  16       4.016 -10.270  -1.948  1.00  0.00           C  
ATOM    208  C   ASN A  16       2.534 -10.647  -1.905  1.00  0.00           C  
ATOM    209  O   ASN A  16       2.189 -11.827  -1.939  1.00  0.00           O  
ATOM    210  CB  ASN A  16       4.366  -9.578  -0.628  1.00  0.00           C  
ATOM    211  CG  ASN A  16       5.754  -8.936  -0.697  1.00  0.00           C  
ATOM    212  OD1 ASN A  16       5.950  -7.881  -1.276  1.00  0.00           O  
ATOM    213  ND2 ASN A  16       6.701  -9.631  -0.075  1.00  0.00           N  
ATOM    214  H   ASN A  16       4.675  -9.828  -3.874  1.00  0.00           H  
ATOM    215  HA  ASN A  16       4.662 -11.132  -2.113  1.00  0.00           H  
ATOM    216  HB2 ASN A  16       3.620  -8.815  -0.404  1.00  0.00           H  
ATOM    217  HB3 ASN A  16       4.336 -10.302   0.185  1.00  0.00           H  
ATOM    218 HD21 ASN A  16       6.460 -10.446   0.452  1.00  0.00           H  
ATOM    219 HD22 ASN A  16       7.656  -9.339  -0.135  1.00  0.00           H  
ATOM    220  N   GLY A  17       1.697  -9.623  -1.830  1.00  0.00           N  
ATOM    221  CA  GLY A  17       0.262  -9.834  -1.759  1.00  0.00           C  
ATOM    222  C   GLY A  17      -0.444  -8.607  -1.180  1.00  0.00           C  
ATOM    223  O   GLY A  17      -0.812  -8.594  -0.006  1.00  0.00           O  
ATOM    224  H   GLY A  17       1.985  -8.665  -1.816  1.00  0.00           H  
ATOM    225  HA2 GLY A  17      -0.128 -10.045  -2.755  1.00  0.00           H  
ATOM    226  HA3 GLY A  17       0.047 -10.706  -1.142  1.00  0.00           H  
ATOM    227  N   GLY A  18      -0.615  -7.605  -2.031  1.00  0.00           N  
ATOM    228  CA  GLY A  18      -1.269  -6.375  -1.617  1.00  0.00           C  
ATOM    229  C   GLY A  18      -2.207  -5.859  -2.709  1.00  0.00           C  
ATOM    230  O   GLY A  18      -2.382  -6.507  -3.740  1.00  0.00           O  
ATOM    231  H   GLY A  18      -0.314  -7.623  -2.983  1.00  0.00           H  
ATOM    232  HA2 GLY A  18      -1.834  -6.549  -0.701  1.00  0.00           H  
ATOM    233  HA3 GLY A  18      -0.518  -5.618  -1.390  1.00  0.00           H  
ATOM    234  N   VAL A  19      -2.787  -4.697  -2.447  1.00  0.00           N  
ATOM    235  CA  VAL A  19      -3.708  -4.089  -3.394  1.00  0.00           C  
ATOM    236  C   VAL A  19      -3.240  -2.668  -3.713  1.00  0.00           C  
ATOM    237  O   VAL A  19      -2.624  -2.011  -2.874  1.00  0.00           O  
ATOM    238  CB  VAL A  19      -5.134  -4.139  -2.842  1.00  0.00           C  
ATOM    239  CG1 VAL A  19      -6.106  -3.411  -3.771  1.00  0.00           C  
ATOM    240  CG2 VAL A  19      -5.580  -5.583  -2.605  1.00  0.00           C  
ATOM    241  H   VAL A  19      -2.637  -4.174  -1.608  1.00  0.00           H  
ATOM    242  HA  VAL A  19      -3.678  -4.682  -4.308  1.00  0.00           H  
ATOM    243  HB  VAL A  19      -5.140  -3.626  -1.881  1.00  0.00           H  
ATOM    244 HG11 VAL A  19      -6.003  -3.801  -4.784  1.00  0.00           H  
ATOM    245 HG12 VAL A  19      -7.128  -3.568  -3.423  1.00  0.00           H  
ATOM    246 HG13 VAL A  19      -5.882  -2.344  -3.768  1.00  0.00           H  
ATOM    247 HG21 VAL A  19      -5.498  -6.146  -3.535  1.00  0.00           H  
ATOM    248 HG22 VAL A  19      -4.943  -6.041  -1.848  1.00  0.00           H  
ATOM    249 HG23 VAL A  19      -6.614  -5.594  -2.264  1.00  0.00           H  
ATOM    250  N   CYS A  20      -3.549  -2.235  -4.926  1.00  0.00           N  
ATOM    251  CA  CYS A  20      -3.083  -0.944  -5.401  1.00  0.00           C  
ATOM    252  C   CYS A  20      -4.175   0.093  -5.124  1.00  0.00           C  
ATOM    253  O   CYS A  20      -5.359  -0.182  -5.313  1.00  0.00           O  
ATOM    254  CB  CYS A  20      -2.703  -0.990  -6.882  1.00  0.00           C  
ATOM    255  SG  CYS A  20      -1.835   0.498  -7.499  1.00  0.00           S  
ATOM    256  H   CYS A  20      -4.107  -2.749  -5.577  1.00  0.00           H  
ATOM    257  HA  CYS A  20      -2.179  -0.712  -4.840  1.00  0.00           H  
ATOM    258  HB2 CYS A  20      -2.070  -1.860  -7.053  1.00  0.00           H  
ATOM    259  HB3 CYS A  20      -3.609  -1.135  -7.470  1.00  0.00           H  
ATOM    260  N   MET A  21      -3.737   1.261  -4.680  1.00  0.00           N  
ATOM    261  CA  MET A  21      -4.644   2.385  -4.510  1.00  0.00           C  
ATOM    262  C   MET A  21      -3.907   3.714  -4.679  1.00  0.00           C  
ATOM    263  O   MET A  21      -2.748   3.840  -4.285  1.00  0.00           O  
ATOM    264  CB  MET A  21      -5.276   2.323  -3.118  1.00  0.00           C  
ATOM    265  CG  MET A  21      -4.269   2.730  -2.041  1.00  0.00           C  
ATOM    266  SD  MET A  21      -4.480   4.453  -1.627  1.00  0.00           S  
ATOM    267  CE  MET A  21      -6.169   4.429  -1.049  1.00  0.00           C  
ATOM    268  H   MET A  21      -2.784   1.447  -4.440  1.00  0.00           H  
ATOM    269  HA  MET A  21      -5.394   2.275  -5.293  1.00  0.00           H  
ATOM    270  HB2 MET A  21      -6.142   2.984  -3.080  1.00  0.00           H  
ATOM    271  HB3 MET A  21      -5.636   1.314  -2.922  1.00  0.00           H  
ATOM    272  HG2 MET A  21      -4.407   2.114  -1.153  1.00  0.00           H  
ATOM    273  HG3 MET A  21      -3.253   2.555  -2.396  1.00  0.00           H  
ATOM    274  HE1 MET A  21      -6.444   3.410  -0.777  1.00  0.00           H  
ATOM    275  HE2 MET A  21      -6.265   5.075  -0.177  1.00  0.00           H  
ATOM    276  HE3 MET A  21      -6.829   4.785  -1.840  1.00  0.00           H  
ATOM    277  N   HIS A  22      -4.609   4.673  -5.264  1.00  0.00           N  
ATOM    278  CA  HIS A  22      -3.982   5.921  -5.667  1.00  0.00           C  
ATOM    279  C   HIS A  22      -4.036   6.919  -4.509  1.00  0.00           C  
ATOM    280  O   HIS A  22      -4.851   6.777  -3.600  1.00  0.00           O  
ATOM    281  CB  HIS A  22      -4.622   6.462  -6.947  1.00  0.00           C  
ATOM    282  CG  HIS A  22      -3.918   7.668  -7.522  1.00  0.00           C  
ATOM    283  ND1 HIS A  22      -4.591   8.814  -7.910  1.00  0.00           N  
ATOM    284  CD2 HIS A  22      -2.597   7.895  -7.771  1.00  0.00           C  
ATOM    285  CE1 HIS A  22      -3.704   9.684  -8.370  1.00  0.00           C  
ATOM    286  NE2 HIS A  22      -2.469   9.112  -8.283  1.00  0.00           N  
ATOM    287  H   HIS A  22      -5.587   4.608  -5.464  1.00  0.00           H  
ATOM    288  HA  HIS A  22      -2.941   5.690  -5.889  1.00  0.00           H  
ATOM    289  HB2 HIS A  22      -4.637   5.671  -7.696  1.00  0.00           H  
ATOM    290  HB3 HIS A  22      -5.659   6.724  -6.739  1.00  0.00           H  
ATOM    291  HD1 HIS A  22      -5.579   8.960  -7.854  1.00  0.00           H  
ATOM    292  HD2 HIS A  22      -1.784   7.195  -7.580  1.00  0.00           H  
ATOM    293  HE1 HIS A  22      -3.923  10.681  -8.753  1.00  0.00           H  
ATOM    294  N   ILE A  23      -3.155   7.907  -4.580  1.00  0.00           N  
ATOM    295  CA  ILE A  23      -3.180   9.001  -3.625  1.00  0.00           C  
ATOM    296  C   ILE A  23      -3.330  10.326  -4.378  1.00  0.00           C  
ATOM    297  O   ILE A  23      -2.952  10.428  -5.543  1.00  0.00           O  
ATOM    298  CB  ILE A  23      -1.951   8.947  -2.716  1.00  0.00           C  
ATOM    299  CG1 ILE A  23      -1.157   7.659  -2.943  1.00  0.00           C  
ATOM    300  CG2 ILE A  23      -2.347   9.126  -1.249  1.00  0.00           C  
ATOM    301  CD1 ILE A  23       0.187   7.708  -2.216  1.00  0.00           C  
ATOM    302  H   ILE A  23      -2.436   7.967  -5.273  1.00  0.00           H  
ATOM    303  HA  ILE A  23      -4.056   8.862  -2.992  1.00  0.00           H  
ATOM    304  HB  ILE A  23      -1.296   9.778  -2.976  1.00  0.00           H  
ATOM    305 HG12 ILE A  23      -1.736   6.804  -2.589  1.00  0.00           H  
ATOM    306 HG13 ILE A  23      -0.993   7.511  -4.010  1.00  0.00           H  
ATOM    307 HG21 ILE A  23      -2.916  10.048  -1.136  1.00  0.00           H  
ATOM    308 HG22 ILE A  23      -2.956   8.280  -0.931  1.00  0.00           H  
ATOM    309 HG23 ILE A  23      -1.447   9.177  -0.633  1.00  0.00           H  
ATOM    310 HD11 ILE A  23       0.439   8.742  -1.986  1.00  0.00           H  
ATOM    311 HD12 ILE A  23       0.121   7.136  -1.289  1.00  0.00           H  
ATOM    312 HD13 ILE A  23       0.961   7.279  -2.853  1.00  0.00           H  
ATOM    313  N   GLU A  24      -3.883  11.306  -3.679  1.00  0.00           N  
ATOM    314  CA  GLU A  24      -4.136  12.604  -4.283  1.00  0.00           C  
ATOM    315  C   GLU A  24      -3.357  13.693  -3.544  1.00  0.00           C  
ATOM    316  O   GLU A  24      -3.564  14.882  -3.784  1.00  0.00           O  
ATOM    317  CB  GLU A  24      -5.633  12.917  -4.300  1.00  0.00           C  
ATOM    318  CG  GLU A  24      -6.417  11.811  -5.010  1.00  0.00           C  
ATOM    319  CD  GLU A  24      -7.905  12.160  -5.093  1.00  0.00           C  
ATOM    320  OE1 GLU A  24      -8.614  12.097  -4.078  1.00  0.00           O  
ATOM    321  OE2 GLU A  24      -8.318  12.509  -6.265  1.00  0.00           O  
ATOM    322  H   GLU A  24      -4.156  11.226  -2.720  1.00  0.00           H  
ATOM    323  HA  GLU A  24      -3.776  12.521  -5.308  1.00  0.00           H  
ATOM    324  HB2 GLU A  24      -5.997  13.028  -3.279  1.00  0.00           H  
ATOM    325  HB3 GLU A  24      -5.803  13.868  -4.804  1.00  0.00           H  
ATOM    326  HG2 GLU A  24      -6.018  11.663  -6.013  1.00  0.00           H  
ATOM    327  HG3 GLU A  24      -6.290  10.870  -4.474  1.00  0.00           H  
ATOM    328  HE2 GLU A  24      -9.294  12.724  -6.232  1.00  0.00           H  
ATOM    329  N   SER A  25      -2.474  13.249  -2.661  1.00  0.00           N  
ATOM    330  CA  SER A  25      -1.648  14.172  -1.900  1.00  0.00           C  
ATOM    331  C   SER A  25      -0.479  14.659  -2.759  1.00  0.00           C  
ATOM    332  O   SER A  25      -0.095  15.825  -2.687  1.00  0.00           O  
ATOM    333  CB  SER A  25      -1.129  13.517  -0.618  1.00  0.00           C  
ATOM    334  OG  SER A  25      -0.397  14.434   0.191  1.00  0.00           O  
ATOM    335  H   SER A  25      -2.320  12.282  -2.463  1.00  0.00           H  
ATOM    336  HA  SER A  25      -2.305  15.002  -1.643  1.00  0.00           H  
ATOM    337  HB2 SER A  25      -1.968  13.120  -0.049  1.00  0.00           H  
ATOM    338  HB3 SER A  25      -0.491  12.672  -0.877  1.00  0.00           H  
ATOM    339  HG  SER A  25       0.494  14.619  -0.223  1.00  0.00           H  
ATOM    340  N   LEU A  26       0.053  13.740  -3.552  1.00  0.00           N  
ATOM    341  CA  LEU A  26       1.166  14.063  -4.429  1.00  0.00           C  
ATOM    342  C   LEU A  26       0.886  13.507  -5.827  1.00  0.00           C  
ATOM    343  O   LEU A  26       1.790  13.413  -6.654  1.00  0.00           O  
ATOM    344  CB  LEU A  26       2.483  13.572  -3.825  1.00  0.00           C  
ATOM    345  CG  LEU A  26       3.471  14.659  -3.396  1.00  0.00           C  
ATOM    346  CD1 LEU A  26       4.548  14.088  -2.473  1.00  0.00           C  
ATOM    347  CD2 LEU A  26       4.072  15.364  -4.614  1.00  0.00           C  
ATOM    348  H   LEU A  26      -0.263  12.792  -3.601  1.00  0.00           H  
ATOM    349  HA  LEU A  26       1.225  15.149  -4.494  1.00  0.00           H  
ATOM    350  HB2 LEU A  26       2.254  12.954  -2.957  1.00  0.00           H  
ATOM    351  HB3 LEU A  26       2.976  12.928  -4.554  1.00  0.00           H  
ATOM    352  HG  LEU A  26       2.925  15.411  -2.826  1.00  0.00           H  
ATOM    353 HD11 LEU A  26       5.086  13.294  -2.992  1.00  0.00           H  
ATOM    354 HD12 LEU A  26       5.246  14.878  -2.196  1.00  0.00           H  
ATOM    355 HD13 LEU A  26       4.081  13.683  -1.576  1.00  0.00           H  
ATOM    356 HD21 LEU A  26       4.588  14.634  -5.238  1.00  0.00           H  
ATOM    357 HD22 LEU A  26       3.277  15.838  -5.189  1.00  0.00           H  
ATOM    358 HD23 LEU A  26       4.781  16.123  -4.281  1.00  0.00           H  
ATOM    359  N   ASP A  27      -0.373  13.157  -6.048  1.00  0.00           N  
ATOM    360  CA  ASP A  27      -0.761  12.506  -7.287  1.00  0.00           C  
ATOM    361  C   ASP A  27       0.045  11.216  -7.457  1.00  0.00           C  
ATOM    362  O   ASP A  27       0.265  10.761  -8.577  1.00  0.00           O  
ATOM    363  CB  ASP A  27      -0.476  13.403  -8.493  1.00  0.00           C  
ATOM    364  CG  ASP A  27      -1.398  13.185  -9.694  1.00  0.00           C  
ATOM    365  OD1 ASP A  27      -0.944  12.833 -10.792  1.00  0.00           O  
ATOM    366  OD2 ASP A  27      -2.650  13.394  -9.465  1.00  0.00           O  
ATOM    367  H   ASP A  27      -1.118  13.309  -5.399  1.00  0.00           H  
ATOM    368  HA  ASP A  27      -1.831  12.319  -7.189  1.00  0.00           H  
ATOM    369  HB2 ASP A  27      -0.554  14.444  -8.178  1.00  0.00           H  
ATOM    370  HB3 ASP A  27       0.554  13.243  -8.811  1.00  0.00           H  
ATOM    371  HD2 ASP A  27      -3.183  13.226 -10.295  1.00  0.00           H  
ATOM    372  N   SER A  28       0.463  10.666  -6.326  1.00  0.00           N  
ATOM    373  CA  SER A  28       1.276   9.462  -6.336  1.00  0.00           C  
ATOM    374  C   SER A  28       0.379   8.224  -6.266  1.00  0.00           C  
ATOM    375  O   SER A  28      -0.806   8.330  -5.956  1.00  0.00           O  
ATOM    376  CB  SER A  28       2.275   9.461  -5.178  1.00  0.00           C  
ATOM    377  OG  SER A  28       3.445   8.706  -5.482  1.00  0.00           O  
ATOM    378  H   SER A  28       0.256  11.028  -5.417  1.00  0.00           H  
ATOM    379  HA  SER A  28       1.818   9.487  -7.283  1.00  0.00           H  
ATOM    380  HB2 SER A  28       2.558  10.487  -4.943  1.00  0.00           H  
ATOM    381  HB3 SER A  28       1.799   9.049  -4.289  1.00  0.00           H  
ATOM    382  HG  SER A  28       3.312   7.750  -5.223  1.00  0.00           H  
ATOM    383  N   TYR A  29       0.980   7.079  -6.557  1.00  0.00           N  
ATOM    384  CA  TYR A  29       0.295   5.810  -6.387  1.00  0.00           C  
ATOM    385  C   TYR A  29       0.990   4.948  -5.332  1.00  0.00           C  
ATOM    386  O   TYR A  29       2.218   4.925  -5.254  1.00  0.00           O  
ATOM    387  CB  TYR A  29       0.374   5.102  -7.741  1.00  0.00           C  
ATOM    388  CG  TYR A  29      -0.559   5.684  -8.804  1.00  0.00           C  
ATOM    389  CD1 TYR A  29      -0.135   6.732  -9.595  1.00  0.00           C  
ATOM    390  CD2 TYR A  29      -1.824   5.160  -8.972  1.00  0.00           C  
ATOM    391  CE1 TYR A  29      -1.013   7.279 -10.597  1.00  0.00           C  
ATOM    392  CE2 TYR A  29      -2.703   5.708  -9.972  1.00  0.00           C  
ATOM    393  CZ  TYR A  29      -2.255   6.740 -10.735  1.00  0.00           C  
ATOM    394  OH  TYR A  29      -3.084   7.257 -11.680  1.00  0.00           O  
ATOM    395  H   TYR A  29       1.916   7.012  -6.904  1.00  0.00           H  
ATOM    396  HA  TYR A  29      -0.724   6.019  -6.060  1.00  0.00           H  
ATOM    397  HB2 TYR A  29       1.401   5.154  -8.105  1.00  0.00           H  
ATOM    398  HB3 TYR A  29       0.139   4.048  -7.601  1.00  0.00           H  
ATOM    399  HD1 TYR A  29       0.865   7.144  -9.464  1.00  0.00           H  
ATOM    400  HD2 TYR A  29      -2.159   4.333  -8.345  1.00  0.00           H  
ATOM    401  HE1 TYR A  29      -0.691   8.106 -11.229  1.00  0.00           H  
ATOM    402  HE2 TYR A  29      -3.705   5.304 -10.115  1.00  0.00           H  
ATOM    403  HH  TYR A  29      -2.677   8.078 -12.081  1.00  0.00           H  
ATOM    404  N   THR A  30       0.175   4.261  -4.544  1.00  0.00           N  
ATOM    405  CA  THR A  30       0.692   3.476  -3.436  1.00  0.00           C  
ATOM    406  C   THR A  30       0.030   2.097  -3.405  1.00  0.00           C  
ATOM    407  O   THR A  30      -0.743   1.756  -4.298  1.00  0.00           O  
ATOM    408  CB  THR A  30       0.484   4.279  -2.151  1.00  0.00           C  
ATOM    409  OG1 THR A  30       1.215   3.553  -1.166  1.00  0.00           O  
ATOM    410  CG2 THR A  30      -0.963   4.224  -1.654  1.00  0.00           C  
ATOM    411  H   THR A  30      -0.818   4.234  -4.654  1.00  0.00           H  
ATOM    412  HA  THR A  30       1.758   3.316  -3.596  1.00  0.00           H  
ATOM    413  HB  THR A  30       0.813   5.310  -2.278  1.00  0.00           H  
ATOM    414  HG1 THR A  30       2.196   3.714  -1.281  1.00  0.00           H  
ATOM    415 HG21 THR A  30      -1.629   4.586  -2.437  1.00  0.00           H  
ATOM    416 HG22 THR A  30      -1.223   3.196  -1.402  1.00  0.00           H  
ATOM    417 HG23 THR A  30      -1.067   4.853  -0.770  1.00  0.00           H  
ATOM    418  N   CYS A  31       0.359   1.341  -2.368  1.00  0.00           N  
ATOM    419  CA  CYS A  31      -0.089  -0.038  -2.274  1.00  0.00           C  
ATOM    420  C   CYS A  31      -0.163  -0.420  -0.795  1.00  0.00           C  
ATOM    421  O   CYS A  31       0.754  -0.128  -0.028  1.00  0.00           O  
ATOM    422  CB  CYS A  31       0.819  -0.982  -3.064  1.00  0.00           C  
ATOM    423  SG  CYS A  31       0.291  -1.293  -4.788  1.00  0.00           S  
ATOM    424  H   CYS A  31       0.919   1.656  -1.602  1.00  0.00           H  
ATOM    425  HA  CYS A  31      -1.077  -0.078  -2.734  1.00  0.00           H  
ATOM    426  HB2 CYS A  31       1.827  -0.568  -3.076  1.00  0.00           H  
ATOM    427  HB3 CYS A  31       0.873  -1.936  -2.538  1.00  0.00           H  
ATOM    428  N   ASN A  32      -1.262  -1.068  -0.438  1.00  0.00           N  
ATOM    429  CA  ASN A  32      -1.437  -1.554   0.920  1.00  0.00           C  
ATOM    430  C   ASN A  32      -1.173  -3.061   0.956  1.00  0.00           C  
ATOM    431  O   ASN A  32      -1.183  -3.721  -0.082  1.00  0.00           O  
ATOM    432  CB  ASN A  32      -2.864  -1.312   1.412  1.00  0.00           C  
ATOM    433  CG  ASN A  32      -3.871  -2.123   0.594  1.00  0.00           C  
ATOM    434  OD1 ASN A  32      -3.581  -2.615  -0.484  1.00  0.00           O  
ATOM    435  ND2 ASN A  32      -5.067  -2.235   1.165  1.00  0.00           N  
ATOM    436  H   ASN A  32      -2.023  -1.262  -1.057  1.00  0.00           H  
ATOM    437  HA  ASN A  32      -0.721  -0.992   1.520  1.00  0.00           H  
ATOM    438  HB2 ASN A  32      -2.941  -1.587   2.465  1.00  0.00           H  
ATOM    439  HB3 ASN A  32      -3.102  -0.251   1.341  1.00  0.00           H  
ATOM    440 HD21 ASN A  32      -5.247  -1.789   2.042  1.00  0.00           H  
ATOM    441 HD22 ASN A  32      -5.788  -2.764   0.718  1.00  0.00           H  
ATOM    442  N   CYS A  33      -0.944  -3.561   2.161  1.00  0.00           N  
ATOM    443  CA  CYS A  33      -0.569  -4.955   2.334  1.00  0.00           C  
ATOM    444  C   CYS A  33      -1.203  -5.465   3.630  1.00  0.00           C  
ATOM    445  O   CYS A  33      -2.244  -4.966   4.054  1.00  0.00           O  
ATOM    446  CB  CYS A  33       0.950  -5.137   2.333  1.00  0.00           C  
ATOM    447  SG  CYS A  33       1.544  -6.628   1.454  1.00  0.00           S  
ATOM    448  H   CYS A  33      -1.010  -3.033   3.007  1.00  0.00           H  
ATOM    449  HA  CYS A  33      -0.962  -5.494   1.472  1.00  0.00           H  
ATOM    450  HB2 CYS A  33       1.407  -4.258   1.877  1.00  0.00           H  
ATOM    451  HB3 CYS A  33       1.299  -5.177   3.365  1.00  0.00           H  
ATOM    452  N   VAL A  34      -0.550  -6.454   4.221  1.00  0.00           N  
ATOM    453  CA  VAL A  34      -1.127  -7.162   5.351  1.00  0.00           C  
ATOM    454  C   VAL A  34      -0.070  -7.312   6.447  1.00  0.00           C  
ATOM    455  O   VAL A  34       1.100  -7.002   6.232  1.00  0.00           O  
ATOM    456  CB  VAL A  34      -1.704  -8.501   4.890  1.00  0.00           C  
ATOM    457  CG1 VAL A  34      -2.643  -8.312   3.697  1.00  0.00           C  
ATOM    458  CG2 VAL A  34      -0.588  -9.494   4.557  1.00  0.00           C  
ATOM    459  H   VAL A  34       0.356  -6.772   3.941  1.00  0.00           H  
ATOM    460  HA  VAL A  34      -1.947  -6.556   5.735  1.00  0.00           H  
ATOM    461  HB  VAL A  34      -2.288  -8.917   5.711  1.00  0.00           H  
ATOM    462 HG11 VAL A  34      -3.374  -7.538   3.928  1.00  0.00           H  
ATOM    463 HG12 VAL A  34      -2.064  -8.015   2.822  1.00  0.00           H  
ATOM    464 HG13 VAL A  34      -3.160  -9.249   3.489  1.00  0.00           H  
ATOM    465 HG21 VAL A  34       0.084  -9.052   3.822  1.00  0.00           H  
ATOM    466 HG22 VAL A  34      -0.031  -9.731   5.463  1.00  0.00           H  
ATOM    467 HG23 VAL A  34      -1.023 -10.406   4.148  1.00  0.00           H  
ATOM    468  N   ILE A  35      -0.522  -7.788   7.599  1.00  0.00           N  
ATOM    469  CA  ILE A  35       0.375  -8.005   8.721  1.00  0.00           C  
ATOM    470  C   ILE A  35       1.576  -8.830   8.256  1.00  0.00           C  
ATOM    471  O   ILE A  35       1.411  -9.908   7.686  1.00  0.00           O  
ATOM    472  CB  ILE A  35      -0.380  -8.628   9.897  1.00  0.00           C  
ATOM    473  CG1 ILE A  35      -1.488  -7.696  10.392  1.00  0.00           C  
ATOM    474  CG2 ILE A  35       0.581  -9.023  11.019  1.00  0.00           C  
ATOM    475  CD1 ILE A  35      -2.047  -8.174  11.735  1.00  0.00           C  
ATOM    476  H   ILE A  35      -1.478  -8.022   7.770  1.00  0.00           H  
ATOM    477  HA  ILE A  35       0.731  -7.029   9.048  1.00  0.00           H  
ATOM    478  HB  ILE A  35      -0.861  -9.542   9.548  1.00  0.00           H  
ATOM    479 HG12 ILE A  35      -1.098  -6.684  10.497  1.00  0.00           H  
ATOM    480 HG13 ILE A  35      -2.291  -7.654   9.655  1.00  0.00           H  
ATOM    481 HG21 ILE A  35       1.396  -9.618  10.607  1.00  0.00           H  
ATOM    482 HG22 ILE A  35       0.986  -8.124  11.483  1.00  0.00           H  
ATOM    483 HG23 ILE A  35       0.046  -9.608  11.767  1.00  0.00           H  
ATOM    484 HD11 ILE A  35      -2.241  -9.245  11.687  1.00  0.00           H  
ATOM    485 HD12 ILE A  35      -1.321  -7.971  12.522  1.00  0.00           H  
ATOM    486 HD13 ILE A  35      -2.975  -7.646  11.950  1.00  0.00           H  
ATOM    487  N   GLY A  36       2.759  -8.291   8.515  1.00  0.00           N  
ATOM    488  CA  GLY A  36       3.981  -8.886   8.001  1.00  0.00           C  
ATOM    489  C   GLY A  36       4.433  -8.187   6.717  1.00  0.00           C  
ATOM    490  O   GLY A  36       5.412  -8.594   6.096  1.00  0.00           O  
ATOM    491  H   GLY A  36       2.890  -7.466   9.065  1.00  0.00           H  
ATOM    492  HA2 GLY A  36       4.767  -8.818   8.752  1.00  0.00           H  
ATOM    493  HA3 GLY A  36       3.819  -9.946   7.804  1.00  0.00           H  
ATOM    494  N   TYR A  37       3.697  -7.145   6.358  1.00  0.00           N  
ATOM    495  CA  TYR A  37       3.998  -6.396   5.150  1.00  0.00           C  
ATOM    496  C   TYR A  37       3.249  -5.062   5.131  1.00  0.00           C  
ATOM    497  O   TYR A  37       2.058  -5.011   5.432  1.00  0.00           O  
ATOM    498  CB  TYR A  37       3.509  -7.260   3.987  1.00  0.00           C  
ATOM    499  CG  TYR A  37       4.237  -8.600   3.857  1.00  0.00           C  
ATOM    500  CD1 TYR A  37       5.508  -8.647   3.324  1.00  0.00           C  
ATOM    501  CD2 TYR A  37       3.620  -9.762   4.274  1.00  0.00           C  
ATOM    502  CE1 TYR A  37       6.192  -9.908   3.203  1.00  0.00           C  
ATOM    503  CE2 TYR A  37       4.304 -11.023   4.153  1.00  0.00           C  
ATOM    504  CZ  TYR A  37       5.557 -11.034   3.623  1.00  0.00           C  
ATOM    505  OH  TYR A  37       6.203 -12.225   3.508  1.00  0.00           O  
ATOM    506  H   TYR A  37       2.909  -6.812   6.877  1.00  0.00           H  
ATOM    507  HA  TYR A  37       5.071  -6.202   5.133  1.00  0.00           H  
ATOM    508  HB2 TYR A  37       2.443  -7.448   4.110  1.00  0.00           H  
ATOM    509  HB3 TYR A  37       3.630  -6.702   3.058  1.00  0.00           H  
ATOM    510  HD1 TYR A  37       5.995  -7.729   2.994  1.00  0.00           H  
ATOM    511  HD2 TYR A  37       2.616  -9.725   4.696  1.00  0.00           H  
ATOM    512  HE1 TYR A  37       7.197  -9.959   2.783  1.00  0.00           H  
ATOM    513  HE2 TYR A  37       3.829 -11.949   4.478  1.00  0.00           H  
ATOM    514  HH  TYR A  37       5.645 -12.955   3.904  1.00  0.00           H  
ATOM    515  N   SER A  38       3.978  -4.016   4.771  1.00  0.00           N  
ATOM    516  CA  SER A  38       3.357  -2.734   4.484  1.00  0.00           C  
ATOM    517  C   SER A  38       4.381  -1.784   3.862  1.00  0.00           C  
ATOM    518  O   SER A  38       5.411  -2.224   3.351  1.00  0.00           O  
ATOM    519  CB  SER A  38       2.760  -2.115   5.749  1.00  0.00           C  
ATOM    520  OG  SER A  38       3.679  -1.247   6.404  1.00  0.00           O  
ATOM    521  H   SER A  38       4.973  -4.033   4.677  1.00  0.00           H  
ATOM    522  HA  SER A  38       2.558  -2.954   3.775  1.00  0.00           H  
ATOM    523  HB2 SER A  38       1.858  -1.560   5.490  1.00  0.00           H  
ATOM    524  HB3 SER A  38       2.460  -2.908   6.433  1.00  0.00           H  
ATOM    525  HG  SER A  38       4.578  -1.681   6.464  1.00  0.00           H  
ATOM    526  N   GLY A  39       4.064  -0.500   3.923  1.00  0.00           N  
ATOM    527  CA  GLY A  39       4.918   0.512   3.325  1.00  0.00           C  
ATOM    528  C   GLY A  39       4.253   1.138   2.098  1.00  0.00           C  
ATOM    529  O   GLY A  39       3.039   1.332   2.078  1.00  0.00           O  
ATOM    530  H   GLY A  39       3.241  -0.148   4.369  1.00  0.00           H  
ATOM    531  HA2 GLY A  39       5.138   1.287   4.059  1.00  0.00           H  
ATOM    532  HA3 GLY A  39       5.872   0.066   3.040  1.00  0.00           H  
ATOM    533  N   ASP A  40       5.078   1.435   1.105  1.00  0.00           N  
ATOM    534  CA  ASP A  40       4.575   1.962  -0.153  1.00  0.00           C  
ATOM    535  C   ASP A  40       3.910   0.836  -0.944  1.00  0.00           C  
ATOM    536  O   ASP A  40       3.166   1.091  -1.890  1.00  0.00           O  
ATOM    537  CB  ASP A  40       5.712   2.532  -1.004  1.00  0.00           C  
ATOM    538  CG  ASP A  40       5.265   3.257  -2.275  1.00  0.00           C  
ATOM    539  OD1 ASP A  40       5.948   3.213  -3.310  1.00  0.00           O  
ATOM    540  OD2 ASP A  40       4.151   3.900  -2.174  1.00  0.00           O  
ATOM    541  H   ASP A  40       6.070   1.320   1.148  1.00  0.00           H  
ATOM    542  HA  ASP A  40       3.872   2.747   0.127  1.00  0.00           H  
ATOM    543  HB2 ASP A  40       6.292   3.224  -0.393  1.00  0.00           H  
ATOM    544  HB3 ASP A  40       6.379   1.717  -1.284  1.00  0.00           H  
ATOM    545  HD2 ASP A  40       3.940   4.357  -3.037  1.00  0.00           H  
ATOM    546  N   ARG A  41       4.202  -0.389  -0.529  1.00  0.00           N  
ATOM    547  CA  ARG A  41       3.565  -1.552  -1.123  1.00  0.00           C  
ATOM    548  C   ARG A  41       3.537  -2.710  -0.123  1.00  0.00           C  
ATOM    549  O   ARG A  41       2.540  -2.912   0.568  1.00  0.00           O  
ATOM    550  CB  ARG A  41       4.302  -1.998  -2.388  1.00  0.00           C  
ATOM    551  CG  ARG A  41       5.681  -1.342  -2.479  1.00  0.00           C  
ATOM    552  CD  ARG A  41       6.403  -1.759  -3.762  1.00  0.00           C  
ATOM    553  NE  ARG A  41       7.855  -1.506  -3.630  1.00  0.00           N  
ATOM    554  CZ  ARG A  41       8.402  -0.278  -3.512  1.00  0.00           C  
ATOM    555  NH1 ARG A  41       7.630   0.783  -3.656  1.00  0.00           N  
ATOM    556  NH2 ARG A  41       9.719  -0.136  -3.250  1.00  0.00           N  
ATOM    557  H   ARG A  41       4.859  -0.591   0.197  1.00  0.00           H  
ATOM    558  HA  ARG A  41       2.556  -1.221  -1.370  1.00  0.00           H  
ATOM    559  HB2 ARG A  41       4.410  -3.082  -2.387  1.00  0.00           H  
ATOM    560  HB3 ARG A  41       3.713  -1.737  -3.267  1.00  0.00           H  
ATOM    561  HG2 ARG A  41       5.575  -0.258  -2.453  1.00  0.00           H  
ATOM    562  HG3 ARG A  41       6.280  -1.624  -1.612  1.00  0.00           H  
ATOM    563  HD2 ARG A  41       6.225  -2.815  -3.961  1.00  0.00           H  
ATOM    564  HD3 ARG A  41       6.004  -1.202  -4.610  1.00  0.00           H  
ATOM    565  HE  ARG A  41       8.469  -2.295  -3.630  1.00  0.00           H  
ATOM    566 HH11 ARG A  41       7.956   1.726  -3.582  1.00  0.00           H  
ATOM    567 HH21 ARG A  41      10.293  -0.945  -3.119  1.00  0.00           H  
ATOM    568 HH22 ARG A  41      10.120   0.777  -3.186  1.00  0.00           H  
ATOM    569  N   CYS A  42       4.643  -3.438  -0.078  1.00  0.00           N  
ATOM    570  CA  CYS A  42       4.724  -4.625   0.756  1.00  0.00           C  
ATOM    571  C   CYS A  42       6.196  -4.882   1.085  1.00  0.00           C  
ATOM    572  O   CYS A  42       6.592  -6.020   1.328  1.00  0.00           O  
ATOM    573  CB  CYS A  42       4.070  -5.834   0.085  1.00  0.00           C  
ATOM    574  SG  CYS A  42       2.279  -5.654  -0.244  1.00  0.00           S  
ATOM    575  H   CYS A  42       5.471  -3.229  -0.598  1.00  0.00           H  
ATOM    576  HA  CYS A  42       4.157  -4.410   1.661  1.00  0.00           H  
ATOM    577  HB2 CYS A  42       4.581  -6.028  -0.859  1.00  0.00           H  
ATOM    578  HB3 CYS A  42       4.224  -6.709   0.716  1.00  0.00           H  
ATOM    579  N   GLN A  43       6.966  -3.804   1.081  1.00  0.00           N  
ATOM    580  CA  GLN A  43       8.406  -3.912   1.246  1.00  0.00           C  
ATOM    581  C   GLN A  43       8.756  -4.150   2.716  1.00  0.00           C  
ATOM    582  O   GLN A  43       9.601  -4.987   3.030  1.00  0.00           O  
ATOM    583  CB  GLN A  43       9.115  -2.668   0.709  1.00  0.00           C  
ATOM    584  CG  GLN A  43      10.634  -2.854   0.717  1.00  0.00           C  
ATOM    585  CD  GLN A  43      11.340  -1.636   0.119  1.00  0.00           C  
ATOM    586  OE1 GLN A  43      11.520  -1.520  -1.082  1.00  0.00           O  
ATOM    587  NE2 GLN A  43      11.727  -0.738   1.020  1.00  0.00           N  
ATOM    588  H   GLN A  43       6.624  -2.871   0.968  1.00  0.00           H  
ATOM    589  HA  GLN A  43       8.701  -4.776   0.651  1.00  0.00           H  
ATOM    590  HB2 GLN A  43       8.776  -2.461  -0.307  1.00  0.00           H  
ATOM    591  HB3 GLN A  43       8.848  -1.802   1.315  1.00  0.00           H  
ATOM    592  HG2 GLN A  43      10.978  -3.012   1.739  1.00  0.00           H  
ATOM    593  HG3 GLN A  43      10.896  -3.746   0.150  1.00  0.00           H  
ATOM    594 HE21 GLN A  43      11.688  -0.959   1.994  1.00  0.00           H  
ATOM    595 HE22 GLN A  43      12.058   0.157   0.723  1.00  0.00           H  
ATOM    596  N   THR A  44       8.086  -3.400   3.579  1.00  0.00           N  
ATOM    597  CA  THR A  44       8.278  -3.554   5.012  1.00  0.00           C  
ATOM    598  C   THR A  44       7.649  -4.862   5.495  1.00  0.00           C  
ATOM    599  O   THR A  44       6.542  -4.862   6.030  1.00  0.00           O  
ATOM    600  CB  THR A  44       7.707  -2.314   5.702  1.00  0.00           C  
ATOM    601  OG1 THR A  44       8.405  -1.227   5.097  1.00  0.00           O  
ATOM    602  CG2 THR A  44       8.099  -2.232   7.179  1.00  0.00           C  
ATOM    603  H   THR A  44       7.425  -2.697   3.315  1.00  0.00           H  
ATOM    604  HA  THR A  44       9.348  -3.621   5.210  1.00  0.00           H  
ATOM    605  HB  THR A  44       6.625  -2.266   5.582  1.00  0.00           H  
ATOM    606  HG1 THR A  44       9.391  -1.348   5.213  1.00  0.00           H  
ATOM    607 HG21 THR A  44       9.184  -2.284   7.269  1.00  0.00           H  
ATOM    608 HG22 THR A  44       7.743  -1.292   7.598  1.00  0.00           H  
ATOM    609 HG23 THR A  44       7.649  -3.065   7.719  1.00  0.00           H  
ATOM    610  N   ARG A  45       8.384  -5.946   5.290  1.00  0.00           N  
ATOM    611  CA  ARG A  45       7.919  -7.256   5.712  1.00  0.00           C  
ATOM    612  C   ARG A  45       8.048  -7.401   7.230  1.00  0.00           C  
ATOM    613  O   ARG A  45       8.858  -8.188   7.716  1.00  0.00           O  
ATOM    614  CB  ARG A  45       8.717  -8.369   5.031  1.00  0.00           C  
ATOM    615  CG  ARG A  45      10.222  -8.137   5.184  1.00  0.00           C  
ATOM    616  CD  ARG A  45      10.995  -9.451   5.058  1.00  0.00           C  
ATOM    617  NE  ARG A  45      10.743 -10.302   6.242  1.00  0.00           N  
ATOM    618  CZ  ARG A  45      11.161 -11.581   6.358  1.00  0.00           C  
ATOM    619  NH1 ARG A  45      11.852 -12.120   5.372  1.00  0.00           N  
ATOM    620  NH2 ARG A  45      10.875 -12.297   7.466  1.00  0.00           N  
ATOM    621  H   ARG A  45       9.280  -5.938   4.845  1.00  0.00           H  
ATOM    622  HA  ARG A  45       6.875  -7.294   5.401  1.00  0.00           H  
ATOM    623  HB2 ARG A  45       8.448  -9.331   5.465  1.00  0.00           H  
ATOM    624  HB3 ARG A  45       8.458  -8.413   3.973  1.00  0.00           H  
ATOM    625  HG2 ARG A  45      10.564  -7.435   4.424  1.00  0.00           H  
ATOM    626  HG3 ARG A  45      10.427  -7.682   6.153  1.00  0.00           H  
ATOM    627  HD2 ARG A  45      10.691  -9.976   4.152  1.00  0.00           H  
ATOM    628  HD3 ARG A  45      12.062  -9.248   4.966  1.00  0.00           H  
ATOM    629  HE  ARG A  45      10.232  -9.905   7.004  1.00  0.00           H  
ATOM    630 HH11 ARG A  45      12.197 -13.059   5.379  1.00  0.00           H  
ATOM    631 HH21 ARG A  45      10.349 -11.882   8.208  1.00  0.00           H  
ATOM    632 HH22 ARG A  45      11.188 -13.244   7.544  1.00  0.00           H  
ATOM    633  N   ASP A  46       7.234  -6.629   7.936  1.00  0.00           N  
ATOM    634  CA  ASP A  46       7.316  -6.585   9.386  1.00  0.00           C  
ATOM    635  C   ASP A  46       5.907  -6.669   9.976  1.00  0.00           C  
ATOM    636  O   ASP A  46       4.920  -6.572   9.249  1.00  0.00           O  
ATOM    637  CB  ASP A  46       7.951  -5.278   9.863  1.00  0.00           C  
ATOM    638  CG  ASP A  46       8.577  -5.333  11.258  1.00  0.00           C  
ATOM    639  OD1 ASP A  46       7.878  -5.227  12.276  1.00  0.00           O  
ATOM    640  OD2 ASP A  46       9.856  -5.494  11.276  1.00  0.00           O  
ATOM    641  H   ASP A  46       6.530  -6.043   7.535  1.00  0.00           H  
ATOM    642  HA  ASP A  46       7.935  -7.439   9.664  1.00  0.00           H  
ATOM    643  HB2 ASP A  46       8.720  -4.983   9.148  1.00  0.00           H  
ATOM    644  HB3 ASP A  46       7.191  -4.496   9.853  1.00  0.00           H  
ATOM    645  HD2 ASP A  46      10.185  -5.520  12.220  1.00  0.00           H  
ATOM    646  N   LEU A  47       5.858  -6.846  11.287  1.00  0.00           N  
ATOM    647  CA  LEU A  47       4.586  -6.954  11.981  1.00  0.00           C  
ATOM    648  C   LEU A  47       3.931  -5.572  12.053  1.00  0.00           C  
ATOM    649  O   LEU A  47       3.184  -5.187  11.155  1.00  0.00           O  
ATOM    650  CB  LEU A  47       4.774  -7.616  13.348  1.00  0.00           C  
ATOM    651  CG  LEU A  47       4.898  -9.141  13.341  1.00  0.00           C  
ATOM    652  CD1 LEU A  47       3.594  -9.795  12.883  1.00  0.00           C  
ATOM    653  CD2 LEU A  47       6.092  -9.591  12.497  1.00  0.00           C  
ATOM    654  H   LEU A  47       6.666  -6.917  11.873  1.00  0.00           H  
ATOM    655  HA  LEU A  47       3.945  -7.608  11.390  1.00  0.00           H  
ATOM    656  HB2 LEU A  47       5.670  -7.201  13.810  1.00  0.00           H  
ATOM    657  HB3 LEU A  47       3.931  -7.341  13.981  1.00  0.00           H  
ATOM    658  HG  LEU A  47       5.084  -9.472  14.363  1.00  0.00           H  
ATOM    659 HD11 LEU A  47       2.750  -9.297  13.361  1.00  0.00           H  
ATOM    660 HD12 LEU A  47       3.503  -9.706  11.801  1.00  0.00           H  
ATOM    661 HD13 LEU A  47       3.599 -10.849  13.162  1.00  0.00           H  
ATOM    662 HD21 LEU A  47       6.985  -9.050  12.811  1.00  0.00           H  
ATOM    663 HD22 LEU A  47       6.250 -10.660  12.632  1.00  0.00           H  
ATOM    664 HD23 LEU A  47       5.893  -9.382  11.446  1.00  0.00           H  
ATOM    665  N   ARG A  48       4.235  -4.863  13.131  1.00  0.00           N  
ATOM    666  CA  ARG A  48       3.812  -3.480  13.261  1.00  0.00           C  
ATOM    667  C   ARG A  48       2.301  -3.365  13.051  1.00  0.00           C  
ATOM    668  O   ARG A  48       1.839  -3.182  11.926  1.00  0.00           O  
ATOM    669  CB  ARG A  48       4.531  -2.586  12.247  1.00  0.00           C  
ATOM    670  CG  ARG A  48       5.980  -2.334  12.669  1.00  0.00           C  
ATOM    671  CD  ARG A  48       6.073  -1.143  13.625  1.00  0.00           C  
ATOM    672  NE  ARG A  48       7.473  -0.956  14.064  1.00  0.00           N  
ATOM    673  CZ  ARG A  48       8.424  -0.348  13.325  1.00  0.00           C  
ATOM    674  NH1 ARG A  48       8.106   0.117  12.131  1.00  0.00           N  
ATOM    675  NH2 ARG A  48       9.681  -0.216  13.800  1.00  0.00           N  
ATOM    676  H   ARG A  48       4.759  -5.219  13.904  1.00  0.00           H  
ATOM    677  HA  ARG A  48       4.090  -3.198  14.276  1.00  0.00           H  
ATOM    678  HB2 ARG A  48       4.511  -3.058  11.264  1.00  0.00           H  
ATOM    679  HB3 ARG A  48       4.004  -1.638  12.156  1.00  0.00           H  
ATOM    680  HG2 ARG A  48       6.382  -3.225  13.151  1.00  0.00           H  
ATOM    681  HG3 ARG A  48       6.591  -2.146  11.787  1.00  0.00           H  
ATOM    682  HD2 ARG A  48       5.715  -0.240  13.129  1.00  0.00           H  
ATOM    683  HD3 ARG A  48       5.430  -1.309  14.489  1.00  0.00           H  
ATOM    684  HE  ARG A  48       7.731  -1.302  14.967  1.00  0.00           H  
ATOM    685 HH11 ARG A  48       8.751   0.580  11.522  1.00  0.00           H  
ATOM    686 HH21 ARG A  48       9.913  -0.570  14.705  1.00  0.00           H  
ATOM    687 HH22 ARG A  48      10.379   0.236  13.245  1.00  0.00           H  
ATOM    688  N   TRP A  49       1.573  -3.478  14.153  1.00  0.00           N  
ATOM    689  CA  TRP A  49       0.131  -3.297  14.118  1.00  0.00           C  
ATOM    690  C   TRP A  49      -0.162  -1.952  13.452  1.00  0.00           C  
ATOM    691  O   TRP A  49      -0.018  -0.902  14.078  1.00  0.00           O  
ATOM    692  CB  TRP A  49      -0.470  -3.415  15.520  1.00  0.00           C  
ATOM    693  CG  TRP A  49      -1.911  -3.928  15.538  1.00  0.00           C  
ATOM    694  CD1 TRP A  49      -2.362  -5.134  15.168  1.00  0.00           C  
ATOM    695  CD2 TRP A  49      -3.079  -3.195  15.966  1.00  0.00           C  
ATOM    696  NE1 TRP A  49      -3.730  -5.233  15.326  1.00  0.00           N  
ATOM    697  CE2 TRP A  49      -4.179  -4.016  15.826  1.00  0.00           C  
ATOM    698  CE3 TRP A  49      -3.200  -1.884  16.456  1.00  0.00           C  
ATOM    699  CZ2 TRP A  49      -5.480  -3.617  16.153  1.00  0.00           C  
ATOM    700  CZ3 TRP A  49      -4.508  -1.500  16.778  1.00  0.00           C  
ATOM    701  CH2 TRP A  49      -5.626  -2.314  16.643  1.00  0.00           C  
ATOM    702  H   TRP A  49       1.951  -3.687  15.054  1.00  0.00           H  
ATOM    703  HA  TRP A  49      -0.291  -4.108  13.523  1.00  0.00           H  
ATOM    704  HB2 TRP A  49       0.151  -4.085  16.115  1.00  0.00           H  
ATOM    705  HB3 TRP A  49      -0.437  -2.437  16.001  1.00  0.00           H  
ATOM    706  HD1 TRP A  49      -1.728  -5.936  14.791  1.00  0.00           H  
ATOM    707  HE1 TRP A  49      -4.344  -6.104  15.099  1.00  0.00           H  
ATOM    708  HE3 TRP A  49      -2.347  -1.216  16.576  1.00  0.00           H  
ATOM    709  HZ2 TRP A  49      -6.333  -4.284  16.034  1.00  0.00           H  
ATOM    710  HZ3 TRP A  49      -4.659  -0.491  17.163  1.00  0.00           H  
ATOM    711  HH2 TRP A  49      -6.612  -1.939  16.917  1.00  0.00           H  
ATOM    712  N   TRP A  50      -0.566  -2.026  12.193  1.00  0.00           N  
ATOM    713  CA  TRP A  50      -0.782  -0.825  11.404  1.00  0.00           C  
ATOM    714  C   TRP A  50      -2.198  -0.887  10.827  1.00  0.00           C  
ATOM    715  O   TRP A  50      -2.467  -0.312   9.773  1.00  0.00           O  
ATOM    716  CB  TRP A  50       0.296  -0.673  10.330  1.00  0.00           C  
ATOM    717  CG  TRP A  50       0.795  -2.002   9.756  1.00  0.00           C  
ATOM    718  CD1 TRP A  50       0.085  -3.111   9.507  1.00  0.00           C  
ATOM    719  CD2 TRP A  50       2.148  -2.317   9.369  1.00  0.00           C  
ATOM    720  NE1 TRP A  50       0.878  -4.114   8.989  1.00  0.00           N  
ATOM    721  CE2 TRP A  50       2.174  -3.616   8.903  1.00  0.00           C  
ATOM    722  CE3 TRP A  50       3.313  -1.531   9.412  1.00  0.00           C  
ATOM    723  CZ2 TRP A  50       3.338  -4.243   8.444  1.00  0.00           C  
ATOM    724  CZ3 TRP A  50       4.469  -2.172   8.950  1.00  0.00           C  
ATOM    725  CH2 TRP A  50       4.511  -3.479   8.477  1.00  0.00           C  
ATOM    726  H   TRP A  50      -0.745  -2.885  11.713  1.00  0.00           H  
ATOM    727  HA  TRP A  50      -0.688   0.032  12.070  1.00  0.00           H  
ATOM    728  HB2 TRP A  50      -0.099  -0.064   9.516  1.00  0.00           H  
ATOM    729  HB3 TRP A  50       1.142  -0.132  10.751  1.00  0.00           H  
ATOM    730  HD1 TRP A  50      -0.985  -3.208   9.689  1.00  0.00           H  
ATOM    731  HE1 TRP A  50       0.551  -5.112   8.701  1.00  0.00           H  
ATOM    732  HE3 TRP A  50       3.320  -0.504   9.777  1.00  0.00           H  
ATOM    733  HZ2 TRP A  50       3.332  -5.271   8.080  1.00  0.00           H  
ATOM    734  HZ3 TRP A  50       5.401  -1.608   8.962  1.00  0.00           H  
ATOM    735  HH2 TRP A  50       5.452  -3.907   8.134  1.00  0.00           H  
ATOM    736  N   GLU A  51      -3.064  -1.590  11.542  1.00  0.00           N  
ATOM    737  CA  GLU A  51      -4.441  -1.747  11.106  1.00  0.00           C  
ATOM    738  C   GLU A  51      -5.333  -2.124  12.290  1.00  0.00           C  
ATOM    739  O   GLU A  51      -4.845  -2.611  13.309  1.00  0.00           O  
ATOM    740  CB  GLU A  51      -4.546  -2.785   9.987  1.00  0.00           C  
ATOM    741  CG  GLU A  51      -4.044  -4.151  10.458  1.00  0.00           C  
ATOM    742  CD  GLU A  51      -3.997  -5.148   9.299  1.00  0.00           C  
ATOM    743  OE1 GLU A  51      -4.918  -5.965   9.146  1.00  0.00           O  
ATOM    744  OE2 GLU A  51      -2.959  -5.053   8.539  1.00  0.00           O  
ATOM    745  H   GLU A  51      -2.839  -2.045  12.403  1.00  0.00           H  
ATOM    746  HA  GLU A  51      -4.735  -0.771  10.717  1.00  0.00           H  
ATOM    747  HB2 GLU A  51      -5.582  -2.868   9.659  1.00  0.00           H  
ATOM    748  HB3 GLU A  51      -3.965  -2.457   9.126  1.00  0.00           H  
ATOM    749  HG2 GLU A  51      -3.050  -4.048  10.893  1.00  0.00           H  
ATOM    750  HG3 GLU A  51      -4.697  -4.532  11.243  1.00  0.00           H  
ATOM    751  HE2 GLU A  51      -3.020  -5.715   7.793  1.00  0.00           H  
ATOM    752  N   LEU A  52      -6.624  -1.885  12.116  1.00  0.00           N  
ATOM    753  CA  LEU A  52      -7.590  -2.199  13.156  1.00  0.00           C  
ATOM    754  C   LEU A  52      -8.854  -2.774  12.515  1.00  0.00           C  
ATOM    755  O   LEU A  52      -9.097  -2.576  11.326  1.00  0.00           O  
ATOM    756  CB  LEU A  52      -7.849  -0.972  14.034  1.00  0.00           C  
ATOM    757  CG  LEU A  52      -8.443   0.246  13.325  1.00  0.00           C  
ATOM    758  CD1 LEU A  52      -9.517   0.912  14.187  1.00  0.00           C  
ATOM    759  CD2 LEU A  52      -7.345   1.231  12.915  1.00  0.00           C  
ATOM    760  H   LEU A  52      -7.013  -1.487  11.285  1.00  0.00           H  
ATOM    761  HA  LEU A  52      -7.147  -2.964  13.793  1.00  0.00           H  
ATOM    762  HB2 LEU A  52      -8.522  -1.263  14.840  1.00  0.00           H  
ATOM    763  HB3 LEU A  52      -6.907  -0.676  14.496  1.00  0.00           H  
ATOM    764  HG  LEU A  52      -8.929  -0.092  12.410  1.00  0.00           H  
ATOM    765 HD11 LEU A  52      -9.084   1.211  15.141  1.00  0.00           H  
ATOM    766 HD12 LEU A  52      -9.903   1.791  13.672  1.00  0.00           H  
ATOM    767 HD13 LEU A  52     -10.330   0.208  14.361  1.00  0.00           H  
ATOM    768 HD21 LEU A  52      -6.625   0.725  12.273  1.00  0.00           H  
ATOM    769 HD22 LEU A  52      -7.791   2.067  12.374  1.00  0.00           H  
ATOM    770 HD23 LEU A  52      -6.841   1.604  13.806  1.00  0.00           H  
ATOM    771  N   ARG A  53      -9.627  -3.474  13.331  1.00  0.00           N  
ATOM    772  CA  ARG A  53     -10.860  -4.079  12.860  1.00  0.00           C  
ATOM    773  C   ARG A  53     -10.570  -5.056  11.718  1.00  0.00           C  
ATOM    774  O   ARG A  53     -11.452  -5.357  10.915  1.00  0.00           O  
ATOM    775  CB  ARG A  53     -11.845  -3.014  12.373  1.00  0.00           C  
ATOM    776  CG  ARG A  53     -13.225  -3.215  13.000  1.00  0.00           C  
ATOM    777  CD  ARG A  53     -13.903  -4.469  12.444  1.00  0.00           C  
ATOM    778  NE  ARG A  53     -15.275  -4.586  12.987  1.00  0.00           N  
ATOM    779  CZ  ARG A  53     -15.566  -5.096  14.203  1.00  0.00           C  
ATOM    780  NH1 ARG A  53     -14.580  -5.516  14.973  1.00  0.00           N  
ATOM    781  NH2 ARG A  53     -16.846  -5.172  14.626  1.00  0.00           N  
ATOM    782  OXT ARG A  53      -9.365  -5.511  11.684  1.00  0.00           O  
ATOM    783  H   ARG A  53      -9.422  -3.632  14.298  1.00  0.00           H  
ATOM    784  HA  ARG A  53     -11.266  -4.599  13.727  1.00  0.00           H  
ATOM    785  HB2 ARG A  53     -11.468  -2.023  12.624  1.00  0.00           H  
ATOM    786  HB3 ARG A  53     -11.926  -3.057  11.286  1.00  0.00           H  
ATOM    787  HG2 ARG A  53     -13.128  -3.300  14.082  1.00  0.00           H  
ATOM    788  HG3 ARG A  53     -13.849  -2.343  12.803  1.00  0.00           H  
ATOM    789  HD2 ARG A  53     -13.937  -4.422  11.355  1.00  0.00           H  
ATOM    790  HD3 ARG A  53     -13.323  -5.353  12.706  1.00  0.00           H  
ATOM    791  HE  ARG A  53     -16.033  -4.269  12.418  1.00  0.00           H  
ATOM    792 HH11 ARG A  53     -14.711  -5.907  15.885  1.00  0.00           H  
ATOM    793 HH21 ARG A  53     -17.587  -4.851  14.035  1.00  0.00           H  
ATOM    794 HH22 ARG A  53     -17.053  -5.551  15.527  1.00  0.00           H  
ATOM    795  HXT ARG A  53      -9.250  -6.118  10.897  1.00  0.00           H  
TER     796      ARG A  53                                                      
ENDMDL                                                                          
