# Supplementary material for: Comparative Performance of High-Throughput Methods for Protein pKa Predictions
Source: J Chem Inf Model. 2023 Aug 8;63(16):5169–81. doi: 10.1021/acs.jcim.3c00165 (PMC10466379; doi:10.1021/acs.jcim.3c00165)
Supplement: Supplementary file 3 — ci3c00165_si_003.zip [file ci3c00165_si_003.zip › curated_pdbs/1yph_curated_1.pdb]

ATOM      1  N   CYS A   1      32.449  -7.381  50.051  1.00 18.85           N  
ATOM      2  CA  CYS A   1      31.974  -7.012  48.720  1.00 17.01           C  
ATOM      3  C   CYS A   1      33.101  -6.917  47.728  1.00 15.67           C  
ATOM      4  O   CYS A   1      34.254  -6.671  48.116  1.00 16.39           O  
ATOM      5  CB  CYS A   1      31.253  -5.658  48.764  1.00 17.77           C  
ATOM      6  SG  CYS A   1      32.167  -4.263  49.459  1.00 19.16           S  
ATOM      7  N   GLY A   2      32.765  -6.881  46.452  1.00 16.21           N  
ATOM      8  CA  GLY A   2      33.702  -6.503  45.423  1.00 17.05           C  
ATOM      9  C   GLY A   2      34.836  -7.400  45.090  1.00 16.77           C  
ATOM     10  O   GLY A   2      35.657  -6.998  44.248  1.00 18.23           O  
ATOM     11  N   VAL A   3      34.916  -8.603  45.623  1.00 17.48           N  
ATOM     12  CA  VAL A   3      36.019  -9.517  45.335  1.00 18.44           C  
ATOM     13  C   VAL A   3      35.423 -10.797  44.793  1.00 16.47           C  
ATOM     14  O   VAL A   3      35.074 -11.705  45.502  1.00 19.22           O  
ATOM     15  CB  VAL A   3      36.919  -9.797  46.557  1.00 21.20           C  
ATOM     16  CG1 VAL A   3      38.069 -10.760  46.124  1.00 22.73           C  
ATOM     17  CG2 VAL A   3      37.473  -8.569  47.258  1.00 22.24           C  
ATOM     18  N   PRO A   4      35.318 -10.847  43.459  1.00 16.38           N  
ATOM     19  CA  PRO A   4      34.762 -11.992  42.810  1.00 16.18           C  
ATOM     20  C   PRO A   4      35.553 -13.238  43.185  1.00 17.08           C  
ATOM     21  O   PRO A   4      36.803 -13.295  43.161  1.00 19.54           O  
ATOM     22  CB  PRO A   4      34.862 -11.741  41.302  1.00 17.33           C  
ATOM     23  CG  PRO A   4      34.974 -10.260  41.197  1.00 18.95           C  
ATOM     24  CD  PRO A   4      35.656  -9.809  42.468  1.00 17.35           C  
ATOM     25  N   ALA A   5      34.821 -14.330  43.425  1.00 16.91           N  
ATOM     26  CA  ALA A   5      35.465 -15.638  43.665  1.00 17.25           C  
ATOM     27  C   ALA A   5      36.127 -16.116  42.390  1.00 17.96           C  
ATOM     28  O   ALA A   5      37.069 -16.916  42.422  1.00 20.60           O  
ATOM     29  CB  ALA A   5      34.436 -16.654  44.069  1.00 17.82           C  
ATOM     30  N   ILE A   6      35.616 -15.784  41.215  1.00 17.13           N  
ATOM     31  CA  ILE A   6      36.155 -16.105  39.903  1.00 17.26           C  
ATOM     32  C   ILE A   6      36.770 -14.814  39.395  1.00 17.13           C  
ATOM     33  O   ILE A   6      36.073 -13.864  39.115  1.00 18.46           O  
ATOM     34  CB  ILE A   6      35.036 -16.592  38.978  1.00 17.92           C  
ATOM     35  CG1 ILE A   6      34.370 -17.815  39.598  1.00 19.17           C  
ATOM     36  CG2 ILE A   6      35.628 -16.853  37.581  1.00 17.35           C  
ATOM     37  CD1 ILE A   6      33.031 -18.152  38.995  1.00 21.95           C  
ATOM     38  N   GLN A   7      38.097 -14.735  39.350  1.00 18.72           N  
ATOM     39  CA  GLN A   7      38.701 -13.464  38.988  1.00 20.36           C  
ATOM     40  C   GLN A   7      38.516 -13.151  37.519  1.00 18.69           C  
ATOM     41  O   GLN A   7      38.643 -13.972  36.646  1.00 20.13           O  
ATOM     42  CB  GLN A   7      40.169 -13.373  39.428  1.00 24.19           C  
ATOM     43  CG  GLN A   7      40.223 -13.163  40.965  1.00 26.45           C  
ATOM     44  CD  GLN A   7      39.933 -11.741  41.383  1.00 27.51           C  
ATOM     45  OE1 GLN A   7      40.721 -10.896  40.932  1.00 30.36           O  
ATOM     46  NE2 GLN A   7      38.882 -11.462  42.173  1.00 27.14           N  
ATOM     47  N   PRO A   8      38.187 -11.885  37.263  1.00 19.01           N  
ATOM     48  CA  PRO A   8      38.045 -11.431  35.894  1.00 18.59           C  
ATOM     49  C   PRO A   8      39.416 -11.349  35.217  1.00 20.56           C  
ATOM     50  O   PRO A   8      40.457 -11.170  35.858  1.00 22.47           O  
ATOM     51  CB  PRO A   8      37.380 -10.091  35.983  1.00 21.14           C  
ATOM     52  CG  PRO A   8      37.390  -9.669  37.400  1.00 20.23           C  
ATOM     53  CD  PRO A   8      37.855 -10.810  38.236  1.00 20.02           C  
ATOM     54  N   VAL A   9      39.410 -11.560  33.914  1.00 21.36           N  
ATOM     55  CA  VAL A   9      40.531 -11.518  33.019  1.00 22.39           C  
ATOM     56  C   VAL A   9      40.250 -10.423  31.987  1.00 23.19           C  
ATOM     57  O   VAL A   9      39.238 -10.498  31.262  1.00 25.33           O  
ATOM     58  CB  VAL A   9      40.808 -12.810  32.240  1.00 23.26           C  
ATOM     59  CG1 VAL A   9      41.944 -12.588  31.263  1.00 25.30           C  
ATOM     60  CG2 VAL A   9      41.144 -13.954  33.204  1.00 24.48           C  
ATOM     61  N   LEU A  10      41.025  -9.364  32.099  1.00 26.11           N  
ATOM     62  CA  LEU A  10      40.802  -8.179  31.286  1.00 29.23           C  
ATOM     63  C   LEU A  10      41.859  -7.916  30.251  1.00 30.69           C  
ATOM     64  O   LEU A  10      43.014  -8.299  30.524  1.00 33.38           O  
ATOM     65  CB  LEU A  10      40.749  -6.992  32.269  1.00 30.92           C  
ATOM     66  CG  LEU A  10      39.338  -7.018  32.977  1.00 32.49           C  
ATOM     67  CD1 LEU A  10      39.524  -6.570  34.398  1.00 32.62           C  
ATOM     68  CD2 LEU A  10      38.384  -6.163  32.168  1.00 33.80           C  
TER      69      LEU A  10                                                      
ATOM     70  N   ILE C  16      27.777  -3.743  24.506  1.00 12.17           N  
ATOM     71  CA  ILE C  16      29.110  -3.119  24.452  1.00 11.58           C  
ATOM     72  C   ILE C  16      29.726  -3.359  23.058  1.00 11.45           C  
ATOM     73  O   ILE C  16      29.843  -4.505  22.655  1.00 12.38           O  
ATOM     74  CB  ILE C  16      30.042  -3.659  25.541  1.00 12.46           C  
ATOM     75  CG1 ILE C  16      29.441  -3.391  26.918  1.00 12.64           C  
ATOM     76  CG2 ILE C  16      31.440  -3.083  25.437  1.00 15.05           C  
ATOM     77  CD1 ILE C  16      30.206  -4.021  28.077  1.00 14.22           C  
ATOM     78  N   VAL C  17      30.093  -2.266  22.411  1.00 11.81           N  
ATOM     79  CA  VAL C  17      30.764  -2.290  21.113  1.00 13.34           C  
ATOM     80  C   VAL C  17      32.246  -2.393  21.338  1.00 12.99           C  
ATOM     81  O   VAL C  17      32.841  -1.593  22.097  1.00 13.72           O  
ATOM     82  CB  VAL C  17      30.404  -1.055  20.284  1.00 12.87           C  
ATOM     83  CG1 VAL C  17      31.093  -1.051  18.910  1.00 13.82           C  
ATOM     84  CG2 VAL C  17      28.903  -0.969  20.115  1.00 15.53           C  
ATOM     85  N   ASN C  18      32.904  -3.388  20.737  1.00 13.30           N  
ATOM     86  CA  ASN C  18      34.341  -3.641  20.778  1.00 14.21           C  
ATOM     87  C   ASN C  18      34.823  -4.060  22.147  1.00 14.77           C  
ATOM     88  O   ASN C  18      35.966  -3.888  22.567  1.00 17.97           O  
ATOM     89  CB  ASN C  18      35.133  -2.482  20.191  1.00 15.13           C  
ATOM     90  CG  ASN C  18      34.746  -2.178  18.744  1.00 15.81           C  
ATOM     91  OD1 ASN C  18      34.288  -3.047  17.992  1.00 18.50           O  
ATOM     92  ND2 ASN C  18      34.905  -0.893  18.402  1.00 16.37           N  
ATOM     93  N   GLY C  19      33.948  -4.779  22.865  1.00 16.36           N  
ATOM     94  CA  GLY C  19      34.293  -5.404  24.119  1.00 16.50           C  
ATOM     95  C   GLY C  19      34.684  -6.858  23.800  1.00 17.65           C  
ATOM     96  O   GLY C  19      34.969  -7.257  22.642  1.00 20.62           O  
ATOM     97  N   GLU C  20      34.717  -7.669  24.805  1.00 17.21           N  
ATOM     98  CA  GLU C  20      35.003  -9.088  24.664  1.00 18.93           C  
ATOM     99  C   GLU C  20      34.184  -9.863  25.677  1.00 17.25           C  
ATOM    100  O   GLU C  20      33.638  -9.303  26.637  1.00 16.54           O  
ATOM    101  CB  GLU C  20      36.478  -9.443  24.875  1.00 21.75           C  
ATOM    102  CG  GLU C  20      36.957  -8.981  26.212  1.00 23.45           C  
ATOM    103  CD  GLU C  20      37.508  -7.618  26.494  0.50 23.90           C  
ATOM    104  OE1 GLU C  20      38.036  -7.556  27.645  0.50 25.96           O  
ATOM    105  OE2 GLU C  20      37.538  -6.615  25.741  0.50 23.80           O  
ATOM    106  N   GLU C  21      34.100 -11.154  25.468  1.00 18.85           N  
ATOM    107  CA  GLU C  21      33.377 -12.033  26.379  1.00 19.10           C  
ATOM    108  C   GLU C  21      34.077 -12.051  27.725  1.00 17.69           C  
ATOM    109  O   GLU C  21      35.291 -12.242  27.841  1.00 19.78           O  
ATOM    110  CB  GLU C  21      33.316 -13.382  25.714  1.00 23.85           C  
ATOM    111  CG AGLU C  21      32.043 -14.128  25.478  0.40 24.46           C  
ATOM    113  CD AGLU C  21      32.281 -15.621  25.315  0.40 25.29           C  
ATOM    115  OE1AGLU C  21      33.367 -15.999  24.841  0.40 23.94           O  
ATOM    117  OE2AGLU C  21      31.386 -16.419  25.661  0.40 27.44           O  
ATOM    119  N   ALA C  22      33.292 -11.924  28.785  1.00 16.27           N  
ATOM    120  CA  ALA C  22      33.820 -12.039  30.149  1.00 15.27           C  
ATOM    121  C   ALA C  22      34.139 -13.491  30.483  1.00 15.64           C  
ATOM    122  O   ALA C  22      33.629 -14.419  29.888  1.00 17.07           O  
ATOM    123  CB  ALA C  22      32.802 -11.504  31.152  1.00 16.72           C  
ATOM    124  N   VAL C  23      34.960 -13.710  31.505  1.00 16.03           N  
ATOM    125  CA  VAL C  23      35.083 -15.022  32.124  1.00 16.07           C  
ATOM    126  C   VAL C  23      33.745 -15.210  32.859  1.00 15.92           C  
ATOM    127  O   VAL C  23      33.286 -14.337  33.612  1.00 16.07           O  
ATOM    128  CB  VAL C  23      36.244 -15.110  33.104  1.00 17.35           C  
ATOM    129  CG1 VAL C  23      36.230 -16.409  33.908  1.00 17.70           C  
ATOM    130  CG2 VAL C  23      37.571 -15.003  32.344  1.00 19.12           C  
ATOM    131  N   PRO C  24      33.045 -16.313  32.626  1.00 15.46           N  
ATOM    132  CA  PRO C  24      31.749 -16.544  33.245  1.00 16.12           C  
ATOM    133  C   PRO C  24      31.827 -16.479  34.738  1.00 15.36           C  
ATOM    134  O   PRO C  24      32.712 -17.084  35.396  1.00 18.19           O  
ATOM    135  CB  PRO C  24      31.341 -17.917  32.753  1.00 15.22           C  
ATOM    136  CG  PRO C  24      32.125 -18.057  31.480  1.00 15.43           C  
ATOM    137  CD  PRO C  24      33.462 -17.400  31.716  1.00 16.11           C  
ATOM    138  N   GLY C  25      30.943 -15.693  35.363  1.00 15.60           N  
ATOM    139  CA  GLY C  25      30.839 -15.532  36.782  1.00 14.70           C  
ATOM    140  C   GLY C  25      31.811 -14.534  37.395  1.00 14.44           C  
ATOM    141  O   GLY C  25      31.735 -14.316  38.600  1.00 15.68           O  
ATOM    142  N   SER C  26      32.653 -13.928  36.602  1.00 13.44           N  
ATOM    143  CA  SER C  26      33.696 -13.007  37.095  1.00 13.48           C  
ATOM    144  C   SER C  26      33.199 -11.613  37.373  1.00 14.00           C  
ATOM    145  O   SER C  26      33.914 -10.812  37.958  1.00 14.82           O  
ATOM    146  CB  SER C  26      34.891 -12.912  36.184  1.00 15.18           C  
ATOM    147  OG  SER C  26      34.576 -12.394  34.904  1.00 14.45           O  
ATOM    148  N   TRP C  27      31.931 -11.316  37.077  1.00 14.55           N  
ATOM    149  CA  TRP C  27      31.265 -10.059  37.432  1.00 13.53           C  
ATOM    150  C   TRP C  27      29.998 -10.448  38.150  1.00 13.77           C  
ATOM    151  O   TRP C  27      28.853 -10.351  37.651  1.00 12.92           O  
ATOM    152  CB  TRP C  27      30.925  -9.188  36.201  1.00 13.02           C  
ATOM    153  CG  TRP C  27      32.153  -8.939  35.354  1.00 12.66           C  
ATOM    154  CD1 TRP C  27      32.407  -9.425  34.096  1.00 13.51           C  
ATOM    155  CD2 TRP C  27      33.295  -8.141  35.762  1.00 13.03           C  
ATOM    156  NE1 TRP C  27      33.635  -8.970  33.699  1.00 14.24           N  
ATOM    157  CE2 TRP C  27      34.185  -8.188  34.670  1.00 13.43           C  
ATOM    158  CE3 TRP C  27      33.649  -7.416  36.898  1.00 12.90           C  
ATOM    159  CZ2 TRP C  27      35.407  -7.528  34.705  1.00 15.21           C  
ATOM    160  CZ3 TRP C  27      34.882  -6.757  36.937  1.00 14.67           C  
ATOM    161  CH2 TRP C  27      35.725  -6.826  35.834  1.00 14.07           C  
ATOM    162  N   PRO C  28      30.099 -11.005  39.353  1.00 12.15           N  
ATOM    163  CA  PRO C  28      29.013 -11.715  40.022  1.00 12.72           C  
ATOM    164  C   PRO C  28      27.842 -10.905  40.512  1.00 12.48           C  
ATOM    165  O   PRO C  28      26.772 -11.451  40.833  1.00 13.38           O  
ATOM    166  CB  PRO C  28      29.728 -12.522  41.129  1.00 12.33           C  
ATOM    167  CG  PRO C  28      30.896 -11.645  41.484  1.00 12.59           C  
ATOM    168  CD  PRO C  28      31.340 -11.179  40.141  1.00 13.42           C  
ATOM    169  N   TRP C  29      27.999  -9.594  40.543  1.00 13.06           N  
ATOM    170  CA  TRP C  29      26.928  -8.666  40.876  1.00 12.51           C  
ATOM    171  C   TRP C  29      26.106  -8.359  39.630  1.00 11.46           C  
ATOM    172  O   TRP C  29      25.021  -7.762  39.759  1.00 12.73           O  
ATOM    173  CB  TRP C  29      27.509  -7.353  41.425  1.00 13.67           C  
ATOM    174  CG  TRP C  29      28.708  -6.847  40.640  1.00 12.47           C  
ATOM    175  CD1 TRP C  29      28.726  -6.106  39.508  1.00 12.68           C  
ATOM    176  CD2 TRP C  29      30.093  -7.089  41.002  1.00 11.71           C  
ATOM    177  NE1 TRP C  29      30.017  -5.848  39.095  1.00 13.05           N  
ATOM    178  CE2 TRP C  29      30.857  -6.454  40.011  1.00 12.23           C  
ATOM    179  CE3 TRP C  29      30.728  -7.776  42.025  1.00 12.44           C  
ATOM    180  CZ2 TRP C  29      32.270  -6.477  40.036  1.00 12.49           C  
ATOM    181  CZ3 TRP C  29      32.119  -7.818  42.063  1.00 13.90           C  
ATOM    182  CH2 TRP C  29      32.857  -7.166  41.062  1.00 14.05           C  
ATOM    183  N   GLN C  30      26.557  -8.647  38.428  1.00 11.98           N  
ATOM    184  CA  GLN C  30      25.805  -8.296  37.225  1.00 10.52           C  
ATOM    185  C   GLN C  30      24.518  -9.087  37.153  1.00 10.56           C  
ATOM    186  O   GLN C  30      24.506 -10.332  37.162  1.00 13.02           O  
ATOM    187  CB  GLN C  30      26.636  -8.594  35.969  1.00 12.09           C  
ATOM    188  CG  GLN C  30      25.853  -8.444  34.658  1.00 10.88           C  
ATOM    189  CD  GLN C  30      25.776  -7.026  34.140  1.00 11.00           C  
ATOM    190  OE1 GLN C  30      26.801  -6.387  33.886  1.00 12.70           O  
ATOM    191  NE2 GLN C  30      24.583  -6.445  33.923  1.00 12.62           N  
ATOM    192  N   VAL C  31      23.387  -8.359  37.040  1.00 11.84           N  
ATOM    193  CA  VAL C  31      22.089  -8.983  36.809  1.00 10.74           C  
ATOM    194  C   VAL C  31      21.521  -8.467  35.487  1.00 10.44           C  
ATOM    195  O   VAL C  31      21.888  -7.438  34.938  1.00 11.98           O  
ATOM    196  CB  VAL C  31      21.107  -8.773  37.980  1.00 11.84           C  
ATOM    197  CG1 VAL C  31      21.680  -9.315  39.302  1.00 12.70           C  
ATOM    198  CG2 VAL C  31      20.693  -7.316  38.129  1.00 12.73           C  
ATOM    199  N   SER C  32      20.540  -9.234  34.988  1.00 11.98           N  
ATOM    200  CA  SER C  32      19.743  -8.889  33.864  1.00 12.53           C  
ATOM    201  C   SER C  32      18.297  -8.623  34.350  1.00 12.89           C  
ATOM    202  O   SER C  32      17.782  -9.393  35.146  1.00 16.48           O  
ATOM    203  CB ASER C  32      19.702 -10.065  32.879  0.70 15.16           C  
ATOM    205  OG ASER C  32      18.845  -9.877  31.781  0.70 15.90           O  
ATOM    207  N   LEU C  33      17.697  -7.542  33.893  1.00 11.84           N  
ATOM    208  CA  LEU C  33      16.298  -7.236  34.201  1.00 12.43           C  
ATOM    209  C   LEU C  33      15.459  -7.679  33.024  1.00 12.27           C  
ATOM    210  O   LEU C  33      15.692  -7.260  31.873  1.00 13.97           O  
ATOM    211  CB  LEU C  33      16.101  -5.749  34.499  1.00 13.68           C  
ATOM    212  CG  LEU C  33      17.050  -5.226  35.619  1.00 16.33           C  
ATOM    213  CD1 LEU C  33      16.749  -3.766  35.870  1.00 16.22           C  
ATOM    214  CD2 LEU C  33      17.051  -6.053  36.871  1.00 17.51           C  
ATOM    215  N   GLN C  34      14.447  -8.512  33.268  1.00 14.68           N  
ATOM    216  CA  GLN C  34      13.521  -9.024  32.282  1.00 15.75           C  
ATOM    217  C   GLN C  34      12.078  -8.552  32.541  1.00 15.47           C  
ATOM    218  O   GLN C  34      11.733  -8.425  33.730  1.00 16.27           O  
ATOM    219  CB  GLN C  34      13.484 -10.554  32.258  1.00 19.51           C  
ATOM    220  CG  GLN C  34      14.711 -11.321  31.808  1.00 22.53           C  
ATOM    221  CD  GLN C  34      14.587 -12.833  31.929  1.00 24.72           C  
ATOM    222  OE1 GLN C  34      13.602 -13.378  32.458  1.00 28.36           O  
ATOM    223  NE2 GLN C  34      15.591 -13.517  31.421  1.00 26.64           N  
ATOM    224  N   ASP C  35      11.352  -8.201  31.496  1.00 16.63           N  
ATOM    225  CA  ASP C  35       9.961  -7.780  31.725  1.00 17.60           C  
ATOM    226  C   ASP C  35       9.179  -9.064  31.938  1.00 19.52           C  
ATOM    227  O   ASP C  35       9.662 -10.191  31.921  1.00 20.04           O  
ATOM    228  CB  ASP C  35       9.430  -6.882  30.632  1.00 19.34           C  
ATOM    229  CG  ASP C  35       9.290  -7.446  29.241  1.00 21.11           C  
ATOM    230  OD1 ASP C  35       9.170  -6.620  28.305  1.00 23.96           O  
ATOM    231  OD2 ASP C  35       9.269  -8.669  29.065  1.00 22.79           O  
ATOM    232  N   LYS C  36       7.874  -8.889  32.086  1.00 21.94           N  
ATOM    233  CA  LYS C  36       6.969 -10.014  32.342  1.00 24.06           C  
ATOM    234  C   LYS C  36       6.877 -10.967  31.177  1.00 26.97           C  
ATOM    235  O   LYS C  36       6.454 -12.120  31.363  1.00 33.55           O  
ATOM    236  CB  LYS C  36       5.582  -9.516  32.748  1.00 26.62           C  
ATOM    237  CG  LYS C  36       4.917  -8.724  31.645  1.00 28.73           C  
ATOM    238  CD  LYS C  36       3.499  -8.167  32.053  0.00 29.47           C  
ATOM    239  CE  LYS C  36       2.951  -7.063  31.144  0.00 30.53           C  
ATOM    240  NZ  LYS C  36       1.966  -6.200  31.814  0.00 31.84           N  
ATOM    241  N   THR C  37       7.285 -10.632  29.968  1.00 26.44           N  
ATOM    242  CA  THR C  37       7.286 -11.508  28.819  1.00 26.94           C  
ATOM    243  C   THR C  37       8.583 -12.323  28.801  1.00 25.36           C  
ATOM    244  O   THR C  37       8.719 -13.249  28.007  1.00 28.34           O  
ATOM    245  CB  THR C  37       7.194 -10.772  27.478  1.00 29.79           C  
ATOM    246  OG1 THR C  37       8.473 -10.197  27.117  1.00 32.16           O  
ATOM    247  CG2 THR C  37       6.206  -9.619  27.481  1.00 32.48           C  
ATOM    248  N   GLY C  38       9.573 -11.941  29.592  1.00 24.00           N  
ATOM    249  CA  GLY C  38      10.862 -12.626  29.632  1.00 24.03           C  
ATOM    250  C   GLY C  38      11.895 -11.828  28.831  1.00 24.19           C  
ATOM    251  O   GLY C  38      13.006 -12.334  28.682  1.00 27.81           O  
ATOM    252  N   PHE C  39      11.596 -10.650  28.321  1.00 24.12           N  
ATOM    253  CA  PHE C  39      12.518  -9.874  27.481  1.00 23.17           C  
ATOM    254  C   PHE C  39      13.557  -9.115  28.289  1.00 20.84           C  
ATOM    255  O   PHE C  39      13.091  -8.354  29.144  1.00 19.39           O  
ATOM    256  CB  PHE C  39      11.735  -8.874  26.612  1.00 24.22           C  
ATOM    257  CG  PHE C  39      12.371  -7.765  25.800  1.00 25.34           C  
ATOM    258  CD1 PHE C  39      12.637  -7.933  24.465  1.00 26.75           C  
ATOM    259  CD2 PHE C  39      12.671  -6.506  26.289  1.00 24.94           C  
ATOM    260  CE1 PHE C  39      13.208  -6.962  23.637  1.00 27.49           C  
ATOM    261  CE2 PHE C  39      13.244  -5.500  25.540  1.00 25.26           C  
ATOM    262  CZ  PHE C  39      13.518  -5.730  24.190  1.00 27.46           C  
ATOM    263  N   HIS C  40      14.861  -9.297  28.078  1.00 21.34           N  
ATOM    264  CA  HIS C  40      15.908  -8.523  28.746  1.00 16.80           C  
ATOM    265  C   HIS C  40      15.711  -7.063  28.307  1.00 16.23           C  
ATOM    266  O   HIS C  40      15.731  -6.835  27.116  1.00 20.55           O  
ATOM    267  CB AHIS C  40      17.331  -8.949  28.336  0.40 17.49           C  
ATOM    269  CG AHIS C  40      18.446  -7.956  28.492  0.40 17.85           C  
ATOM    271  ND1AHIS C  40      19.309  -7.982  29.584  0.40 18.83           N  
ATOM    273  CD2AHIS C  40      18.859  -6.897  27.749  0.40 18.89           C  
ATOM    275  CE1AHIS C  40      20.171  -6.970  29.484  0.40 17.54           C  
ATOM    277  NE2AHIS C  40      19.908  -6.267  28.396  0.40 18.16           N  
ATOM    279  N   PHE C  41      15.715  -6.141  29.229  1.00 13.93           N  
ATOM    280  CA  PHE C  41      15.588  -4.726  28.842  1.00 13.11           C  
ATOM    281  C   PHE C  41      16.629  -3.837  29.503  1.00 12.16           C  
ATOM    282  O   PHE C  41      16.767  -2.657  29.091  1.00 13.91           O  
ATOM    283  CB  PHE C  41      14.178  -4.181  29.096  1.00 13.43           C  
ATOM    284  CG  PHE C  41      13.787  -4.108  30.539  1.00 13.63           C  
ATOM    285  CD1 PHE C  41      14.052  -2.963  31.270  1.00 13.16           C  
ATOM    286  CD2 PHE C  41      13.124  -5.185  31.139  1.00 13.60           C  
ATOM    287  CE1 PHE C  41      13.660  -2.863  32.590  1.00 12.81           C  
ATOM    288  CE2 PHE C  41      12.777  -5.076  32.470  1.00 14.46           C  
ATOM    289  CZ  PHE C  41      13.022  -3.937  33.183  1.00 14.86           C  
ATOM    290  N   CYS C  42      17.361  -4.275  30.523  1.00 12.57           N  
ATOM    291  CA  CYS C  42      18.335  -3.444  31.228  1.00 11.59           C  
ATOM    292  C   CYS C  42      19.202  -4.380  32.038  1.00 11.13           C  
ATOM    293  O   CYS C  42      18.898  -5.532  32.298  1.00 12.30           O  
ATOM    294  CB  CYS C  42      17.644  -2.428  32.115  1.00 12.70           C  
ATOM    295  SG  CYS C  42      17.233  -0.850  31.350  1.00 13.04           S  
ATOM    296  N   GLY C  43      20.335  -3.828  32.471  1.00 11.29           N  
ATOM    297  CA  GLY C  43      21.184  -4.496  33.464  1.00 10.54           C  
ATOM    298  C   GLY C  43      20.942  -3.916  34.838  1.00 10.18           C  
ATOM    299  O   GLY C  43      20.206  -2.959  35.040  1.00 10.88           O  
ATOM    300  N   GLY C  44      21.687  -4.422  35.815  1.00 10.87           N  
ATOM    301  CA  GLY C  44      21.725  -3.930  37.165  1.00 11.38           C  
ATOM    302  C   GLY C  44      22.847  -4.570  37.984  1.00 10.54           C  
ATOM    303  O   GLY C  44      23.522  -5.441  37.412  1.00 11.62           O  
ATOM    304  N   SER C  45      23.001  -4.141  39.213  1.00 10.01           N  
ATOM    305  CA  SER C  45      24.069  -4.675  40.045  1.00 11.49           C  
ATOM    306  C   SER C  45      23.567  -5.016  41.437  1.00 10.42           C  
ATOM    307  O   SER C  45      22.948  -4.175  42.110  1.00 12.12           O  
ATOM    308  CB  SER C  45      25.225  -3.671  40.239  1.00 11.13           C  
ATOM    309  OG  SER C  45      25.758  -3.280  38.977  1.00 12.15           O  
ATOM    310  N   LEU C  46      23.843  -6.243  41.888  1.00 11.92           N  
ATOM    311  CA  LEU C  46      23.550  -6.570  43.296  1.00 12.53           C  
ATOM    312  C   LEU C  46      24.445  -5.780  44.236  1.00 12.36           C  
ATOM    313  O   LEU C  46      25.664  -5.789  44.047  1.00 13.01           O  
ATOM    314  CB  LEU C  46      23.817  -8.059  43.533  1.00 12.91           C  
ATOM    315  CG  LEU C  46      22.717  -8.960  42.947  1.00 12.99           C  
ATOM    316  CD1 LEU C  46      23.270 -10.327  42.675  1.00 14.11           C  
ATOM    317  CD2 LEU C  46      21.504  -9.006  43.882  1.00 13.82           C  
ATOM    318  N   ILE C  47      23.862  -5.200  45.306  1.00 13.29           N  
ATOM    319  CA  ILE C  47      24.667  -4.479  46.302  1.00 14.28           C  
ATOM    320  C   ILE C  47      24.618  -5.191  47.654  1.00 12.99           C  
ATOM    321  O   ILE C  47      25.426  -4.956  48.547  1.00 15.62           O  
ATOM    322  CB  ILE C  47      24.272  -2.997  46.433  1.00 14.63           C  
ATOM    323  CG1 ILE C  47      22.810  -2.851  46.886  1.00 15.96           C  
ATOM    324  CG2 ILE C  47      24.597  -2.266  45.110  1.00 15.33           C  
ATOM    325  CD1 ILE C  47      22.490  -1.434  47.301  1.00 14.70           C  
ATOM    326  N   ASN C  48      23.740  -6.168  47.768  1.00 14.36           N  
ATOM    327  CA  ASN C  48      23.661  -7.105  48.888  1.00 14.80           C  
ATOM    328  C   ASN C  48      22.627  -8.134  48.473  1.00 15.01           C  
ATOM    329  O   ASN C  48      22.124  -8.104  47.332  1.00 16.64           O  
ATOM    330  CB  ASN C  48      23.315  -6.470  50.213  1.00 15.93           C  
ATOM    331  CG  ASN C  48      22.022  -5.690  50.210  1.00 17.33           C  
ATOM    332  OD1 ASN C  48      21.016  -6.227  49.814  1.00 17.82           O  
ATOM    333  ND2 ASN C  48      22.140  -4.459  50.690  1.00 19.14           N  
ATOM    334  N   GLU C  49      22.280  -9.133  49.317  1.00 16.58           N  
ATOM    335  CA  GLU C  49      21.366 -10.187  48.883  1.00 17.35           C  
ATOM    336  C   GLU C  49      19.957  -9.700  48.646  1.00 16.69           C  
ATOM    337  O   GLU C  49      19.191 -10.454  47.999  1.00 18.17           O  
ATOM    338  CB  GLU C  49      21.302 -11.366  49.886  1.00 20.06           C  
ATOM    339  CG  GLU C  49      22.560 -12.151  50.117  1.00 23.31           C  
ATOM    340  CD  GLU C  49      22.353 -13.546  50.703  0.50 23.62           C  
ATOM    341  OE1 GLU C  49      21.515 -13.626  51.646  0.50 24.54           O  
ATOM    342  OE2 GLU C  49      22.967 -14.579  50.268  0.50 23.40           O  
ATOM    343  N   ASN C  50      19.569  -8.550  49.139  1.00 15.95           N  
ATOM    344  CA  ASN C  50      18.183  -8.103  49.052  1.00 16.71           C  
ATOM    345  C   ASN C  50      17.943  -6.947  48.137  1.00 15.88           C  
ATOM    346  O   ASN C  50      16.813  -6.493  47.980  1.00 16.26           O  
ATOM    347  CB  ASN C  50      17.710  -7.725  50.486  1.00 19.18           C  
ATOM    348  CG  ASN C  50      17.789  -8.906  51.444  1.00 22.31           C  
ATOM    349  OD1 ASN C  50      17.107  -9.878  51.187  1.00 26.95           O  
ATOM    350  ND2 ASN C  50      18.672  -8.848  52.417  1.00 26.34           N  
ATOM    351  N   TRP C  51      19.011  -6.328  47.571  1.00 14.02           N  
ATOM    352  CA  TRP C  51      18.887  -5.086  46.813  1.00 14.05           C  
ATOM    353  C   TRP C  51      19.743  -5.072  45.574  1.00 13.14           C  
ATOM    354  O   TRP C  51      20.910  -5.478  45.549  1.00 14.65           O  
ATOM    355  CB  TRP C  51      19.288  -3.892  47.675  1.00 14.52           C  
ATOM    356  CG  TRP C  51      18.422  -3.574  48.862  1.00 15.46           C  
ATOM    357  CD1 TRP C  51      18.468  -4.125  50.127  1.00 17.88           C  
ATOM    358  CD2 TRP C  51      17.357  -2.626  48.884  1.00 16.51           C  
ATOM    359  NE1 TRP C  51      17.491  -3.606  50.930  1.00 18.58           N  
ATOM    360  CE2 TRP C  51      16.817  -2.651  50.198  1.00 17.93           C  
ATOM    361  CE3 TRP C  51      16.828  -1.721  47.966  1.00 17.30           C  
ATOM    362  CZ2 TRP C  51      15.768  -1.801  50.582  1.00 19.09           C  
ATOM    363  CZ3 TRP C  51      15.791  -0.875  48.348  1.00 18.53           C  
ATOM    364  CH2 TRP C  51      15.262  -0.915  49.658  1.00 17.84           C  
ATOM    365  N   VAL C  52      19.144  -4.510  44.527  1.00 12.15           N  
ATOM    366  CA  VAL C  52      19.758  -4.252  43.243  1.00 11.71           C  
ATOM    367  C   VAL C  52      19.688  -2.766  42.909  1.00 10.84           C  
ATOM    368  O   VAL C  52      18.689  -2.110  43.131  1.00 13.31           O  
ATOM    369  CB  VAL C  52      19.064  -5.024  42.114  1.00 12.02           C  
ATOM    370  CG1 VAL C  52      19.449  -4.646  40.694  1.00 12.33           C  
ATOM    371  CG2 VAL C  52      19.364  -6.526  42.287  1.00 12.00           C  
ATOM    372  N   VAL C  53      20.807  -2.261  42.333  1.00 11.41           N  
ATOM    373  CA  VAL C  53      20.781  -0.882  41.857  1.00 11.55           C  
ATOM    374  C   VAL C  53      20.847  -0.853  40.337  1.00 10.48           C  
ATOM    375  O   VAL C  53      21.581  -1.665  39.720  1.00 11.46           O  
ATOM    376  CB  VAL C  53      21.882  -0.084  42.530  1.00 13.11           C  
ATOM    377  CG1 VAL C  53      23.227  -0.464  42.097  1.00 15.12           C  
ATOM    378  CG2 VAL C  53      21.596   1.413  42.397  1.00 16.48           C  
ATOM    379  N   THR C  54      20.000  -0.011  39.755  1.00  9.92           N  
ATOM    380  CA  THR C  54      19.882   0.090  38.302  1.00  9.85           C  
ATOM    381  C   THR C  54      19.603   1.554  37.947  1.00 10.69           C  
ATOM    382  O   THR C  54      19.734   2.440  38.806  1.00 10.23           O  
ATOM    383  CB  THR C  54      18.825  -0.891  37.776  1.00 10.04           C  
ATOM    384  OG1 THR C  54      18.864  -0.886  36.359  1.00 11.02           O  
ATOM    385  CG2 THR C  54      17.408  -0.503  38.220  1.00 11.22           C  
ATOM    386  N   ALA C  55      19.333   1.826  36.689  1.00 10.26           N  
ATOM    387  CA  ALA C  55      19.049   3.187  36.232  1.00 10.40           C  
ATOM    388  C   ALA C  55      17.544   3.472  36.347  1.00 10.13           C  
ATOM    389  O   ALA C  55      16.717   2.606  35.990  1.00 11.77           O  
ATOM    390  CB  ALA C  55      19.450   3.376  34.764  1.00 11.75           C  
ATOM    391  N   ALA C  56      17.217   4.697  36.733  1.00  9.71           N  
ATOM    392  CA  ALA C  56      15.828   5.141  36.786  1.00 11.01           C  
ATOM    393  C   ALA C  56      15.176   5.124  35.424  1.00 11.44           C  
ATOM    394  O   ALA C  56      13.968   4.824  35.273  1.00 12.94           O  
ATOM    395  CB  ALA C  56      15.756   6.536  37.371  1.00 12.15           C  
ATOM    396  N   HIS C  57      15.933   5.428  34.341  1.00 11.23           N  
ATOM    397  CA  HIS C  57      15.346   5.463  33.011  1.00 11.67           C  
ATOM    398  C   HIS C  57      14.924   4.067  32.546  1.00 11.70           C  
ATOM    399  O   HIS C  57      14.209   3.926  31.508  1.00 13.12           O  
ATOM    400  CB  HIS C  57      16.234   6.076  31.932  1.00 12.40           C  
ATOM    401  CG  HIS C  57      17.354   5.204  31.464  1.00 12.11           C  
ATOM    402  ND1 HIS C  57      18.648   5.252  31.973  1.00 11.58           N  
ATOM    403  CD2 HIS C  57      17.318   4.241  30.485  1.00 12.60           C  
ATOM    404  CE1 HIS C  57      19.345   4.308  31.322  1.00 12.43           C  
ATOM    405  NE2 HIS C  57      18.567   3.678  30.428  1.00 13.01           N  
ATOM    406  N   CYS C  58      15.331   2.973  33.181  1.00 11.66           N  
ATOM    407  CA  CYS C  58      14.884   1.644  32.824  1.00 11.23           C  
ATOM    408  C   CYS C  58      13.390   1.435  33.093  1.00 11.66           C  
ATOM    409  O   CYS C  58      12.803   0.474  32.590  1.00 12.57           O  
ATOM    410  CB  CYS C  58      15.724   0.580  33.529  1.00 12.07           C  
ATOM    411  SG  CYS C  58      17.441   0.495  32.903  1.00 13.12           S  
ATOM    412  N   GLY C  59      12.786   2.275  33.934  1.00 11.39           N  
ATOM    413  CA  GLY C  59      11.357   2.158  34.193  1.00 11.76           C  
ATOM    414  C   GLY C  59      10.931   0.874  34.850  1.00 11.97           C  
ATOM    415  O   GLY C  59       9.820   0.354  34.577  1.00 14.56           O  
ATOM    416  N   VAL C  60      11.737   0.324  35.753  1.00 13.42           N  
ATOM    417  CA  VAL C  60      11.444  -0.964  36.340  1.00 13.67           C  
ATOM    418  C   VAL C  60      10.178  -0.898  37.187  1.00 14.96           C  
ATOM    419  O   VAL C  60       9.883   0.099  37.860  1.00 15.51           O  
ATOM    420  CB  VAL C  60      12.609  -1.456  37.219  1.00 15.08           C  
ATOM    421  CG1 VAL C  60      12.404  -2.806  37.841  1.00 14.14           C  
ATOM    422  CG2 VAL C  60      13.872  -1.565  36.363  1.00 14.77           C  
ATOM    423  N   THR C  61       9.432  -1.974  37.164  1.00 14.02           N  
ATOM    424  CA  THR C  61       8.211  -2.094  37.958  1.00 15.50           C  
ATOM    425  C   THR C  61       8.266  -3.433  38.692  1.00 15.37           C  
ATOM    426  O   THR C  61       9.140  -4.280  38.469  1.00 15.83           O  
ATOM    427  CB  THR C  61       6.892  -2.079  37.161  1.00 17.95           C  
ATOM    428  OG1 THR C  61       6.904  -3.322  36.431  1.00 21.36           O  
ATOM    429  CG2 THR C  61       6.698  -0.845  36.313  1.00 19.22           C  
ATOM    430  N   THR C  62       7.289  -3.683  39.586  1.00 17.08           N  
ATOM    431  CA  THR C  62       7.273  -4.940  40.348  1.00 17.81           C  
ATOM    432  C   THR C  62       6.847  -6.136  39.528  1.00 19.37           C  
ATOM    433  O   THR C  62       6.882  -7.247  40.077  1.00 21.00           O  
ATOM    434  CB  THR C  62       6.447  -4.775  41.642  1.00 18.18           C  
ATOM    435  OG1 THR C  62       5.153  -4.403  41.191  1.00 21.93           O  
ATOM    436  CG2 THR C  62       6.955  -3.746  42.645  1.00 19.46           C  
ATOM    437  N   SER C  63       6.523  -6.029  38.248  1.00 18.19           N  
ATOM    438  CA  SER C  63       6.257  -7.146  37.368  1.00 19.35           C  
ATOM    439  C   SER C  63       7.535  -7.552  36.640  1.00 17.83           C  
ATOM    440  O   SER C  63       7.536  -8.575  35.968  1.00 20.43           O  
ATOM    441  CB ASER C  63       5.246  -6.768  36.291  0.40 20.39           C  
ATOM    443  OG ASER C  63       4.047  -6.355  36.902  0.40 21.93           O  
ATOM    445  N   ASP C  64       8.611  -6.783  36.745  1.00 16.33           N  
ATOM    446  CA  ASP C  64       9.872  -7.163  36.136  1.00 14.68           C  
ATOM    447  C   ASP C  64      10.597  -8.145  37.059  1.00 14.21           C  
ATOM    448  O   ASP C  64      10.292  -8.252  38.244  1.00 16.38           O  
ATOM    449  CB  ASP C  64      10.675  -5.894  35.885  1.00 14.70           C  
ATOM    450  CG  ASP C  64      10.070  -4.958  34.861  1.00 14.77           C  
ATOM    451  OD1 ASP C  64      10.247  -3.728  35.033  1.00 14.38           O  
ATOM    452  OD2 ASP C  64       9.448  -5.472  33.910  1.00 16.30           O  
ATOM    453  N   VAL C  65      11.570  -8.906  36.541  1.00 14.57           N  
ATOM    454  CA  VAL C  65      12.285  -9.948  37.250  1.00 16.30           C  
ATOM    455  C   VAL C  65      13.777  -9.720  37.122  1.00 14.97           C  
ATOM    456  O   VAL C  65      14.262  -9.320  36.039  1.00 16.96           O  
ATOM    457  CB  VAL C  65      11.918 -11.338  36.673  1.00 18.83           C  
ATOM    458  CG1 VAL C  65      12.716 -12.503  37.201  1.00 19.11           C  
ATOM    459  CG2 VAL C  65      10.436 -11.682  36.945  1.00 21.70           C  
ATOM    460  N   VAL C  66      14.467  -9.912  38.225  1.00 14.43           N  
ATOM    461  CA  VAL C  66      15.925  -9.814  38.317  1.00 13.89           C  
ATOM    462  C   VAL C  66      16.527 -11.198  38.085  1.00 14.55           C  
ATOM    463  O   VAL C  66      16.179 -12.125  38.797  1.00 16.65           O  
ATOM    464  CB  VAL C  66      16.343  -9.298  39.695  1.00 14.74           C  
ATOM    465  CG1 VAL C  66      17.850  -9.441  39.858  1.00 15.90           C  
ATOM    466  CG2 VAL C  66      15.906  -7.846  39.866  1.00 14.96           C  
ATOM    467  N   VAL C  67      17.440 -11.329  37.113  1.00 13.09           N  
ATOM    468  CA  VAL C  67      18.086 -12.613  36.830  1.00 14.20           C  
ATOM    469  C   VAL C  67      19.540 -12.484  37.273  1.00 13.68           C  
ATOM    470  O   VAL C  67      20.291 -11.678  36.715  1.00 14.47           O  
ATOM    471  CB  VAL C  67      17.944 -13.036  35.352  1.00 14.83           C  
ATOM    472  CG1 VAL C  67      18.491 -14.415  35.144  1.00 17.06           C  
ATOM    473  CG2 VAL C  67      16.495 -12.971  34.915  1.00 16.19           C  
ATOM    474  N   ALA C  68      19.939 -13.343  38.196  1.00 12.97           N  
ATOM    475  CA  ALA C  68      21.286 -13.382  38.717  1.00 14.00           C  
ATOM    476  C   ALA C  68      21.983 -14.665  38.339  1.00 14.61           C  
ATOM    477  O   ALA C  68      21.342 -15.678  38.104  1.00 15.74           O  
ATOM    478  CB  ALA C  68      21.222 -13.281  40.241  1.00 15.78           C  
ATOM    479  N   GLY C  69      23.294 -14.557  38.200  1.00 13.64           N  
ATOM    480  CA  GLY C  69      24.155 -15.704  37.936  1.00 14.08           C  
ATOM    481  C   GLY C  69      24.324 -16.082  36.478  1.00 14.81           C  
ATOM    482  O   GLY C  69      24.902 -17.112  36.176  1.00 16.38           O  
ATOM    483  N   GLU C  70      23.833 -15.245  35.571  1.00 15.20           N  
ATOM    484  CA  GLU C  70      23.846 -15.579  34.181  1.00 16.13           C  
ATOM    485  C   GLU C  70      25.138 -15.186  33.484  1.00 15.03           C  
ATOM    486  O   GLU C  70      25.725 -14.169  33.805  1.00 15.82           O  
ATOM    487  CB  GLU C  70      22.672 -14.837  33.536  1.00 19.17           C  
ATOM    488  CG  GLU C  70      22.324 -15.094  32.094  1.00 23.26           C  
ATOM    489  CD  GLU C  70      20.933 -14.515  31.823  1.00 27.94           C  
ATOM    490  OE1 GLU C  70      20.550 -13.480  32.373  1.00 30.93           O  
ATOM    491  OE2 GLU C  70      20.154 -15.103  31.071  1.00 32.11           O  
ATOM    492  N   PHE C  71      25.526 -15.987  32.512  1.00 15.40           N  
ATOM    493  CA  PHE C  71      26.628 -15.687  31.617  1.00 14.33           C  
ATOM    494  C   PHE C  71      26.063 -15.657  30.175  1.00 14.56           C  
ATOM    495  O   PHE C  71      26.082 -14.650  29.460  1.00 14.35           O  
ATOM    496  CB  PHE C  71      27.807 -16.640  31.743  1.00 15.53           C  
ATOM    497  CG  PHE C  71      28.798 -16.426  30.650  1.00 15.48           C  
ATOM    498  CD1 PHE C  71      29.544 -15.264  30.555  1.00 16.18           C  
ATOM    499  CD2 PHE C  71      29.016 -17.399  29.681  1.00 16.32           C  
ATOM    500  CE1 PHE C  71      30.436 -15.034  29.516  1.00 16.04           C  
ATOM    501  CE2 PHE C  71      29.930 -17.192  28.648  1.00 16.15           C  
ATOM    502  CZ  PHE C  71      30.609 -16.022  28.586  1.00 16.10           C  
ATOM    503  N   ASP C  72      25.607 -16.811  29.712  1.00 16.11           N  
ATOM    504  CA  ASP C  72      25.089 -16.973  28.361  1.00 17.65           C  
ATOM    505  C   ASP C  72      23.572 -17.000  28.374  1.00 17.85           C  
ATOM    506  O   ASP C  72      22.968 -17.999  28.799  1.00 20.36           O  
ATOM    507  CB  ASP C  72      25.716 -18.238  27.790  1.00 18.58           C  
ATOM    508  CG  ASP C  72      25.366 -18.544  26.365  1.00 20.16           C  
ATOM    509  OD1 ASP C  72      26.009 -19.469  25.806  1.00 23.65           O  
ATOM    510  OD2 ASP C  72      24.466 -17.927  25.774  1.00 19.63           O  
ATOM    511  N   GLN C  73      22.900 -15.961  27.857  1.00 20.14           N  
ATOM    512  CA  GLN C  73      21.447 -15.889  27.734  1.00 23.03           C  
ATOM    513  C   GLN C  73      20.854 -16.994  26.853  1.00 24.57           C  
ATOM    514  O   GLN C  73      19.632 -17.240  26.956  1.00 27.90           O  
ATOM    515  CB  GLN C  73      20.932 -14.580  27.149  1.00 24.76           C  
ATOM    516  CG  GLN C  73      21.297 -13.236  27.659  1.00 26.87           C  
ATOM    517  CD  GLN C  73      20.957 -12.007  26.852  1.00 26.90           C  
ATOM    518  OE1 GLN C  73      20.097 -11.220  27.257  1.00 34.09           O  
ATOM    519  NE2 GLN C  73      21.553 -11.715  25.714  1.00 24.94           N  
ATOM    520  N   GLY C  74      21.621 -17.656  26.006  1.00 23.17           N  
ATOM    521  CA  GLY C  74      21.110 -18.748  25.197  1.00 25.54           C  
ATOM    522  C   GLY C  74      21.292 -20.110  25.839  1.00 26.17           C  
ATOM    523  O   GLY C  74      20.860 -21.113  25.265  1.00 28.41           O  
ATOM    524  N   SER C  75      21.941 -20.274  26.998  1.00 26.90           N  
ATOM    525  CA  SER C  75      22.153 -21.528  27.680  1.00 27.25           C  
ATOM    526  C   SER C  75      21.050 -21.914  28.666  1.00 28.35           C  
ATOM    527  O   SER C  75      20.364 -21.035  29.199  1.00 31.11           O  
ATOM    528  CB  SER C  75      23.438 -21.476  28.543  1.00 26.66           C  
ATOM    529  OG  SER C  75      23.576 -22.675  29.322  1.00 26.17           O  
ATOM    530  N   SER C  76      20.859 -23.198  28.892  1.00 30.47           N  
ATOM    531  CA  SER C  76      19.867 -23.689  29.851  1.00 30.98           C  
ATOM    532  C   SER C  76      20.553 -24.512  30.907  1.00 30.05           C  
ATOM    533  O   SER C  76      19.924 -25.216  31.681  1.00 33.80           O  
ATOM    534  CB  SER C  76      18.814 -24.509  29.104  1.00 33.43           C  
ATOM    535  OG  SER C  76      19.456 -25.580  28.424  1.00 37.68           O  
ATOM    536  N   SER C  77      21.897 -24.546  30.926  1.00 29.32           N  
ATOM    537  CA  SER C  77      22.628 -25.355  31.891  1.00 28.41           C  
ATOM    538  C   SER C  77      23.362 -24.550  32.953  1.00 27.17           C  
ATOM    539  O   SER C  77      24.187 -25.119  33.683  1.00 27.65           O  
ATOM    540  CB  SER C  77      23.605 -26.241  31.108  1.00 30.98           C  
ATOM    541  OG  SER C  77      24.525 -25.370  30.508  1.00 33.07           O  
ATOM    542  N   GLU C  78      23.106 -23.245  33.018  1.00 23.87           N  
ATOM    543  CA  GLU C  78      23.717 -22.442  34.052  1.00 20.76           C  
ATOM    544  C   GLU C  78      22.808 -22.353  35.281  1.00 20.09           C  
ATOM    545  O   GLU C  78      21.579 -22.452  35.198  1.00 22.06           O  
ATOM    546  CB  GLU C  78      23.991 -21.016  33.583  1.00 19.43           C  
ATOM    547  CG  GLU C  78      24.869 -20.895  32.364  1.00 19.82           C  
ATOM    548  CD  GLU C  78      25.106 -19.481  31.899  1.00 19.63           C  
ATOM    549  OE1 GLU C  78      24.324 -18.569  32.269  1.00 19.30           O  
ATOM    550  OE2 GLU C  78      26.127 -19.286  31.169  1.00 19.42           O  
ATOM    551  N   LYS C  79      23.454 -22.164  36.401  1.00 18.04           N  
ATOM    552  CA  LYS C  79      22.727 -22.057  37.681  1.00 16.24           C  
ATOM    553  C   LYS C  79      22.281 -20.627  37.927  1.00 16.69           C  
ATOM    554  O   LYS C  79      22.990 -19.804  38.506  1.00 18.39           O  
ATOM    555  CB  LYS C  79      23.597 -22.569  38.824  1.00 17.38           C  
ATOM    556  CG  LYS C  79      23.877 -24.077  38.675  1.00 20.41           C  
ATOM    557  CD  LYS C  79      24.550 -24.555  39.966  1.00 24.11           C  
ATOM    558  CE  LYS C  79      25.061 -25.940  39.727  1.00 27.19           C  
ATOM    559  NZ  LYS C  79      26.094 -26.002  38.666  1.00 30.98           N  
ATOM    560  N   ILE C  80      21.112 -20.240  37.405  1.00 16.67           N  
ATOM    561  CA  ILE C  80      20.663 -18.852  37.513  1.00 16.61           C  
ATOM    562  C   ILE C  80      19.476 -18.738  38.475  1.00 16.11           C  
ATOM    563  O   ILE C  80      18.834 -19.721  38.845  1.00 17.93           O  
ATOM    564  CB  ILE C  80      20.340 -18.238  36.130  1.00 17.55           C  
ATOM    565  CG1 ILE C  80      19.105 -18.890  35.531  1.00 18.70           C  
ATOM    566  CG2 ILE C  80      21.553 -18.324  35.211  1.00 20.52           C  
ATOM    567  CD1 ILE C  80      18.670 -18.328  34.183  1.00 23.91           C  
ATOM    568  N   GLN C  81      19.225 -17.534  38.944  1.00 17.54           N  
ATOM    569  CA  GLN C  81      18.153 -17.216  39.858  1.00 16.27           C  
ATOM    570  C   GLN C  81      17.211 -16.168  39.263  1.00 16.46           C  
ATOM    571  O   GLN C  81      17.670 -15.181  38.715  1.00 17.33           O  
ATOM    572  CB  GLN C  81      18.659 -16.683  41.190  1.00 17.64           C  
ATOM    573  CG  GLN C  81      19.443 -17.747  41.947  1.00 19.15           C  
ATOM    574  CD  GLN C  81      20.158 -17.187  43.154  1.00 19.49           C  
ATOM    575  OE1 GLN C  81      19.574 -16.566  44.020  1.00 20.39           O  
ATOM    576  NE2 GLN C  81      21.469 -17.432  43.194  1.00 19.45           N  
ATOM    577  N   LYS C  82      15.922 -16.386  39.347  1.00 18.23           N  
ATOM    578  CA  LYS C  82      14.922 -15.432  38.855  1.00 17.95           C  
ATOM    579  C   LYS C  82      14.223 -14.857  40.091  1.00 18.16           C  
ATOM    580  O   LYS C  82      13.490 -15.592  40.747  1.00 21.61           O  
ATOM    581  CB  LYS C  82      13.992 -16.110  37.871  1.00 19.97           C  
ATOM    582  CG  LYS C  82      14.745 -16.520  36.611  1.00 25.34           C  
ATOM    583  CD  LYS C  82      13.894 -17.091  35.509  1.00 28.74           C  
ATOM    584  CE  LYS C  82      14.790 -17.323  34.293  1.00 31.98           C  
ATOM    585  NZ  LYS C  82      14.257 -18.381  33.405  1.00 35.87           N  
ATOM    586  N   LEU C  83      14.559 -13.629  40.422  1.00 15.76           N  
ATOM    587  CA  LEU C  83      14.115 -12.976  41.645  1.00 17.20           C  
ATOM    588  C   LEU C  83      13.025 -11.953  41.419  1.00 17.09           C  
ATOM    589  O   LEU C  83      13.168 -11.080  40.593  1.00 17.14           O  
ATOM    590  CB  LEU C  83      15.375 -12.364  42.308  1.00 18.50           C  
ATOM    591  CG  LEU C  83      16.520 -13.379  42.546  1.00 21.05           C  
ATOM    592  CD1 LEU C  83      17.841 -12.670  42.745  1.00 22.63           C  
ATOM    593  CD2 LEU C  83      16.179 -14.343  43.663  1.00 24.40           C  
ATOM    594  N   LYS C  84      11.956 -12.118  42.204  1.00 17.49           N  
ATOM    595  CA  LYS C  84      10.850 -11.159  42.117  1.00 17.62           C  
ATOM    596  C   LYS C  84      11.240  -9.891  42.858  1.00 16.81           C  
ATOM    597  O   LYS C  84      12.022  -9.903  43.823  1.00 18.77           O  
ATOM    598  CB  LYS C  84       9.577 -11.786  42.692  1.00 21.83           C  
ATOM    599  CG  LYS C  84       9.102 -12.954  41.843  1.00 25.93           C  
ATOM    600  CD  LYS C  84       7.933 -13.575  42.873  0.00 31.72           C  
ATOM    601  CE  LYS C  84       8.006 -15.048  43.229  0.00 34.60           C  
ATOM    602  NZ  LYS C  84       8.471 -15.855  42.079  0.00 36.86           N  
ATOM    603  N   ILE C  85      10.610  -8.799  42.432  1.00 16.91           N  
ATOM    604  CA  ILE C  85      10.843  -7.468  42.979  1.00 17.28           C  
ATOM    605  C   ILE C  85       9.686  -7.106  43.904  1.00 19.21           C  
ATOM    606  O   ILE C  85       8.545  -7.084  43.429  1.00 21.27           O  
ATOM    607  CB  ILE C  85      10.994  -6.419  41.878  1.00 16.12           C  
ATOM    608  CG1 ILE C  85      12.163  -6.832  40.961  1.00 15.86           C  
ATOM    609  CG2 ILE C  85      11.181  -5.038  42.494  1.00 16.55           C  
ATOM    610  CD1 ILE C  85      12.231  -5.966  39.714  1.00 17.69           C  
ATOM    611  N   ALA C  86       9.930  -6.802  45.163  1.00 18.77           N  
ATOM    612  CA  ALA C  86       8.867  -6.455  46.099  1.00 19.44           C  
ATOM    613  C   ALA C  86       8.566  -4.967  46.019  1.00 18.97           C  
ATOM    614  O   ALA C  86       7.395  -4.571  46.144  1.00 20.83           O  
ATOM    615  CB  ALA C  86       9.300  -6.785  47.504  1.00 20.44           C  
ATOM    616  N   LYS C  87       9.594  -4.102  45.919  1.00 19.71           N  
ATOM    617  CA  LYS C  87       9.355  -2.689  45.901  1.00 19.26           C  
ATOM    618  C   LYS C  87      10.390  -2.021  44.996  1.00 16.60           C  
ATOM    619  O   LYS C  87      11.578  -2.413  45.006  1.00 16.45           O  
ATOM    620  CB  LYS C  87       9.447  -2.067  47.308  1.00 22.44           C  
ATOM    621  CG  LYS C  87       8.428  -2.329  48.384  1.00 26.66           C  
ATOM    622  CD  LYS C  87       8.769  -1.688  49.721  1.00 29.46           C  
ATOM    623  CE  LYS C  87       7.726  -2.124  50.753  1.00 32.17           C  
ATOM    624  NZ  LYS C  87       8.321  -3.252  51.556  1.00 35.37           N  
ATOM    625  N   VAL C  88       9.987  -0.962  44.302  1.00 15.46           N  
ATOM    626  CA  VAL C  88      10.837  -0.138  43.475  1.00 15.05           C  
ATOM    627  C   VAL C  88      11.000   1.228  44.132  1.00 15.28           C  
ATOM    628  O   VAL C  88      10.001   1.871  44.484  1.00 17.13           O  
ATOM    629  CB  VAL C  88      10.300   0.052  42.037  1.00 13.98           C  
ATOM    630  CG1 VAL C  88      11.209   0.961  41.225  1.00 15.38           C  
ATOM    631  CG2 VAL C  88      10.128  -1.302  41.351  1.00 15.70           C  
ATOM    632  N   PHE C  89      12.249   1.676  44.269  1.00 15.03           N  
ATOM    633  CA  PHE C  89      12.578   2.982  44.847  1.00 14.54           C  
ATOM    634  C   PHE C  89      13.306   3.796  43.784  1.00 13.52           C  
ATOM    635  O   PHE C  89      14.517   3.796  43.677  1.00 13.37           O  
ATOM    636  CB  PHE C  89      13.442   2.850  46.106  1.00 16.25           C  
ATOM    637  CG  PHE C  89      12.795   2.166  47.277  1.00 17.19           C  
ATOM    638  CD1 PHE C  89      12.743   0.788  47.383  1.00 18.43           C  
ATOM    639  CD2 PHE C  89      12.229   2.883  48.315  1.00 20.59           C  
ATOM    640  CE1 PHE C  89      12.138   0.146  48.443  1.00 21.66           C  
ATOM    641  CE2 PHE C  89      11.617   2.253  49.387  1.00 22.19           C  
ATOM    642  CZ  PHE C  89      11.579   0.872  49.445  1.00 22.60           C  
ATOM    643  N   LYS C  90      12.571   4.541  42.970  1.00 14.52           N  
ATOM    644  CA  LYS C  90      13.073   5.436  41.953  1.00 14.15           C  
ATOM    645  C   LYS C  90      13.493   6.725  42.649  1.00 14.62           C  
ATOM    646  O   LYS C  90      12.702   7.289  43.405  1.00 16.57           O  
ATOM    647  CB  LYS C  90      12.024   5.752  40.883  1.00 15.10           C  
ATOM    648  CG  LYS C  90      12.482   6.625  39.716  1.00 16.45           C  
ATOM    649  CD  LYS C  90      11.358   6.739  38.692  1.00 19.44           C  
ATOM    650  CE  LYS C  90      11.644   7.511  37.435  1.00 21.40           C  
ATOM    651  NZ  LYS C  90      10.410   7.689  36.568  1.00 24.35           N  
ATOM    652  N   ASN C  91      14.718   7.188  42.434  1.00 13.73           N  
ATOM    653  CA  ASN C  91      15.139   8.440  43.083  1.00 14.54           C  
ATOM    654  C   ASN C  91      14.184   9.538  42.682  1.00 14.85           C  
ATOM    655  O   ASN C  91      14.086   9.844  41.491  1.00 16.33           O  
ATOM    656  CB  ASN C  91      16.599   8.670  42.725  1.00 15.43           C  
ATOM    657  CG  ASN C  91      17.201   9.823  43.511  1.00 14.14           C  
ATOM    658  OD1 ASN C  91      16.565  10.858  43.702  1.00 17.94           O  
ATOM    659  ND2 ASN C  91      18.429   9.664  43.942  1.00 14.53           N  
ATOM    660  N   SER C  92      13.555  10.242  43.637  1.00 14.83           N  
ATOM    661  CA  SER C  92      12.605  11.310  43.286  1.00 16.67           C  
ATOM    662  C   SER C  92      13.238  12.494  42.627  1.00 16.12           C  
ATOM    663  O   SER C  92      12.534  13.314  42.015  1.00 19.16           O  
ATOM    664  CB  SER C  92      11.832  11.818  44.528  1.00 18.79           C  
ATOM    665  OG  SER C  92      12.766  12.449  45.416  1.00 21.55           O  
ATOM    666  N   LYS C  93      14.564  12.621  42.627  1.00 16.17           N  
ATOM    667  CA  LYS C  93      15.260  13.684  41.898  1.00 16.42           C  
ATOM    668  C   LYS C  93      15.572  13.330  40.455  1.00 15.02           C  
ATOM    669  O   LYS C  93      16.147  14.193  39.760  1.00 15.81           O  
ATOM    670  CB  LYS C  93      16.561  14.056  42.616  1.00 18.27           C  
ATOM    671  CG  LYS C  93      16.165  14.632  43.992  1.00 22.23           C  
ATOM    672  CD  LYS C  93      17.415  14.990  44.754  1.00 26.53           C  
ATOM    673  CE  LYS C  93      17.028  15.592  46.118  1.00 28.32           C  
ATOM    674  NZ  LYS C  93      18.260  15.612  46.952  1.00 31.52           N  
ATOM    675  N   TYR C  94      15.230  12.129  39.992  1.00 13.88           N  
ATOM    676  CA  TYR C  94      15.434  11.822  38.581  1.00 14.15           C  
ATOM    677  C   TYR C  94      14.765  12.883  37.722  1.00 14.73           C  
ATOM    678  O   TYR C  94      13.562  13.162  37.872  1.00 17.55           O  
ATOM    679  CB  TYR C  94      14.871  10.440  38.272  1.00 14.16           C  
ATOM    680  CG  TYR C  94      14.956  10.100  36.795  1.00 13.88           C  
ATOM    681  CD1 TYR C  94      16.165   9.956  36.171  1.00 13.63           C  
ATOM    682  CD2 TYR C  94      13.861   9.882  35.994  1.00 15.37           C  
ATOM    683  CE1 TYR C  94      16.274   9.626  34.860  1.00 13.15           C  
ATOM    684  CE2 TYR C  94      13.937   9.563  34.662  1.00 15.38           C  
ATOM    685  CZ  TYR C  94      15.158   9.428  34.065  1.00 13.90           C  
ATOM    686  OH  TYR C  94      15.313   9.083  32.747  1.00 17.10           O  
ATOM    687  N   ASN C  95      15.483  13.375  36.730  1.00 14.81           N  
ATOM    688  CA  ASN C  95      14.978  14.410  35.829  1.00 15.29           C  
ATOM    689  C   ASN C  95      14.719  13.720  34.518  1.00 16.15           C  
ATOM    690  O   ASN C  95      15.679  13.341  33.811  1.00 15.84           O  
ATOM    691  CB  ASN C  95      16.013  15.539  35.719  1.00 16.06           C  
ATOM    692  CG  ASN C  95      15.554  16.680  34.834  1.00 16.43           C  
ATOM    693  OD1 ASN C  95      14.982  16.465  33.755  1.00 19.80           O  
ATOM    694  ND2 ASN C  95      15.829  17.884  35.298  1.00 19.60           N  
ATOM    695  N   SER C  96      13.490  13.652  34.076  1.00 17.78           N  
ATOM    696  CA  SER C  96      12.991  13.043  32.888  1.00 20.07           C  
ATOM    697  C   SER C  96      13.527  13.640  31.596  1.00 19.80           C  
ATOM    698  O   SER C  96      13.416  13.015  30.520  1.00 22.07           O  
ATOM    699  CB  SER C  96      11.394  13.131  32.789  1.00 21.28           C  
ATOM    700  OG  SER C  96      10.956  12.537  33.983  1.00 28.85           O  
ATOM    701  N   LEU C  97      13.938  14.921  31.628  1.00 19.37           N  
ATOM    702  CA  LEU C  97      14.406  15.614  30.456  1.00 19.21           C  
ATOM    703  C   LEU C  97      15.933  15.512  30.303  1.00 18.99           C  
ATOM    704  O   LEU C  97      16.483  15.212  29.254  1.00 20.32           O  
ATOM    705  CB  LEU C  97      14.044  17.081  30.548  1.00 21.65           C  
ATOM    706  CG  LEU C  97      14.416  18.079  29.500  0.50 20.60           C  
ATOM    707  CD1 LEU C  97      13.813  17.717  28.150  0.50 23.13           C  
ATOM    708  CD2 LEU C  97      13.946  19.485  29.873  0.50 22.50           C  
ATOM    709  N   THR C  98      16.582  15.784  31.449  1.00 16.41           N  
ATOM    710  CA  THR C  98      18.049  15.792  31.381  1.00 15.84           C  
ATOM    711  C   THR C  98      18.715  14.479  31.670  1.00 14.50           C  
ATOM    712  O   THR C  98      19.906  14.253  31.429  1.00 15.25           O  
ATOM    713  CB  THR C  98      18.647  16.815  32.366  1.00 16.99           C  
ATOM    714  OG1 THR C  98      18.432  16.323  33.687  1.00 16.42           O  
ATOM    715  CG2 THR C  98      18.028  18.204  32.161  1.00 19.60           C  
ATOM    716  N   ILE C  99      17.922  13.522  32.206  1.00 13.88           N  
ATOM    717  CA  ILE C  99      18.348  12.206  32.647  1.00 12.90           C  
ATOM    718  C   ILE C  99      19.285  12.329  33.861  1.00 12.73           C  
ATOM    719  O   ILE C  99      19.892  11.323  34.282  1.00 13.42           O  
ATOM    720  CB  ILE C  99      18.923  11.355  31.506  1.00 13.81           C  
ATOM    721  CG1 ILE C  99      18.169  11.477  30.159  1.00 15.12           C  
ATOM    722  CG2 ILE C  99      18.965   9.848  31.813  1.00 12.78           C  
ATOM    723  CD1 ILE C  99      16.673  11.361  30.113  1.00 18.00           C  
ATOM    724  N   ASN C 100      19.382  13.452  34.550  1.00 13.16           N  
ATOM    725  CA  ASN C 100      20.183  13.539  35.730  1.00 12.09           C  
ATOM    726  C   ASN C 100      19.559  12.751  36.882  1.00 11.58           C  
ATOM    727  O   ASN C 100      18.312  12.581  36.992  1.00 14.07           O  
ATOM    728  CB  ASN C 100      20.367  14.997  36.181  1.00 13.99           C  
ATOM    729  CG  ASN C 100      21.583  15.182  37.048  1.00 12.94           C  
ATOM    730  OD1 ASN C 100      22.596  14.488  36.948  1.00 14.07           O  
ATOM    731  ND2 ASN C 100      21.469  16.168  37.936  1.00 13.98           N  
ATOM    732  N   ASN C 101      20.376  12.253  37.786  1.00 11.78           N  
ATOM    733  CA  ASN C 101      20.045  11.477  38.967  1.00 11.45           C  
ATOM    734  C   ASN C 101      19.436  10.153  38.569  1.00 12.37           C  
ATOM    735  O   ASN C 101      18.363   9.741  39.099  1.00 12.78           O  
ATOM    736  CB  ASN C 101      19.132  12.245  39.937  1.00 12.48           C  
ATOM    737  CG  ASN C 101      19.777  13.565  40.328  1.00 13.80           C  
ATOM    738  OD1 ASN C 101      20.919  13.573  40.809  1.00 15.42           O  
ATOM    739  ND2 ASN C 101      19.083  14.640  40.020  1.00 15.89           N  
ATOM    740  N   ASP C 102      20.034   9.483  37.607  1.00 10.85           N  
ATOM    741  CA  ASP C 102      19.509   8.303  36.944  1.00 10.59           C  
ATOM    742  C   ASP C 102      19.753   7.000  37.730  1.00 10.94           C  
ATOM    743  O   ASP C 102      20.526   6.152  37.323  1.00 10.72           O  
ATOM    744  CB  ASP C 102      20.018   8.210  35.506  1.00 10.97           C  
ATOM    745  CG  ASP C 102      19.338   7.150  34.661  1.00 11.32           C  
ATOM    746  OD1 ASP C 102      19.924   6.839  33.583  1.00 10.78           O  
ATOM    747  OD2 ASP C 102      18.266   6.679  35.076  1.00 11.97           O  
ATOM    748  N   ILE C 103      18.980   6.881  38.818  1.00 11.24           N  
ATOM    749  CA  ILE C 103      19.168   5.731  39.705  1.00 10.10           C  
ATOM    750  C   ILE C 103      17.860   5.257  40.319  1.00  9.02           C  
ATOM    751  O   ILE C 103      17.025   6.087  40.748  1.00 11.13           O  
ATOM    752  CB  ILE C 103      20.247   6.056  40.786  1.00 12.21           C  
ATOM    753  CG1 ILE C 103      20.671   4.808  41.566  1.00 11.71           C  
ATOM    754  CG2 ILE C 103      19.747   7.164  41.724  1.00 12.85           C  
ATOM    755  CD1 ILE C 103      21.853   5.004  42.506  1.00 14.27           C  
ATOM    756  N   THR C 104      17.729   3.943  40.403  1.00 10.06           N  
ATOM    757  CA  THR C 104      16.610   3.271  41.018  1.00 10.71           C  
ATOM    758  C   THR C 104      17.134   2.078  41.804  1.00 10.75           C  
ATOM    759  O   THR C 104      18.059   1.393  41.375  1.00 12.04           O  
ATOM    760  CB  THR C 104      15.592   2.776  39.979  1.00 12.01           C  
ATOM    761  OG1 THR C 104      14.859   3.947  39.600  1.00 13.95           O  
ATOM    762  CG2 THR C 104      14.605   1.744  40.501  1.00 13.74           C  
ATOM    763  N   LEU C 105      16.579   1.867  42.996  1.00 12.77           N  
ATOM    764  CA  LEU C 105      16.853   0.711  43.819  1.00 12.50           C  
ATOM    765  C   LEU C 105      15.682  -0.282  43.753  1.00 12.26           C  
ATOM    766  O   LEU C 105      14.530   0.165  43.778  1.00 13.59           O  
ATOM    767  CB  LEU C 105      17.066   1.074  45.283  1.00 13.27           C  
ATOM    768  CG  LEU C 105      18.441   1.657  45.620  1.00 13.70           C  
ATOM    769  CD1 LEU C 105      18.403   2.334  46.981  1.00 14.57           C  
ATOM    770  CD2 LEU C 105      19.480   0.537  45.626  1.00 13.29           C  
ATOM    771  N   LEU C 106      15.997  -1.569  43.687  1.00 12.87           N  
ATOM    772  CA  LEU C 106      15.018  -2.623  43.704  1.00 13.26           C  
ATOM    773  C   LEU C 106      15.136  -3.453  44.984  1.00 13.30           C  
ATOM    774  O   LEU C 106      16.273  -3.996  45.200  1.00 13.49           O  
ATOM    775  CB  LEU C 106      15.193  -3.535  42.488  1.00 12.01           C  
ATOM    776  CG  LEU C 106      15.346  -2.863  41.112  1.00 12.86           C  
ATOM    777  CD1 LEU C 106      15.598  -3.833  39.999  1.00 11.73           C  
ATOM    778  CD2 LEU C 106      14.091  -2.013  40.853  1.00 13.36           C  
ATOM    779  N   LYS C 107      14.114  -3.513  45.812  1.00 15.12           N  
ATOM    780  CA  LYS C 107      14.142  -4.360  47.006  1.00 15.94           C  
ATOM    781  C   LYS C 107      13.520  -5.687  46.553  1.00 15.69           C  
ATOM    782  O   LYS C 107      12.371  -5.713  46.081  1.00 17.14           O  
ATOM    783  CB  LYS C 107      13.384  -3.740  48.171  1.00 19.55           C  
ATOM    784  CG  LYS C 107      13.344  -4.603  49.386  1.00 23.36           C  
ATOM    785  CD  LYS C 107      12.625  -3.989  50.564  1.00 25.98           C  
ATOM    786  CE  LYS C 107      12.788  -4.851  51.792  1.00 29.18           C  
ATOM    787  NZ  LYS C 107      12.317  -4.253  53.068  1.00 32.23           N  
ATOM    788  N   LEU C 108      14.267  -6.773  46.645  1.00 15.51           N  
ATOM    789  CA  LEU C 108      13.838  -8.066  46.180  1.00 16.39           C  
ATOM    790  C   LEU C 108      12.803  -8.664  47.135  1.00 18.15           C  
ATOM    791  O   LEU C 108      12.881  -8.489  48.355  1.00 19.72           O  
ATOM    792  CB  LEU C 108      15.031  -8.999  46.035  1.00 16.19           C  
ATOM    793  CG  LEU C 108      16.123  -8.470  45.084  1.00 15.72           C  
ATOM    794  CD1 LEU C 108      17.273  -9.441  45.176  1.00 16.44           C  
ATOM    795  CD2 LEU C 108      15.614  -8.326  43.670  1.00 17.54           C  
ATOM    796  N   SER C 109      11.870  -9.426  46.589  1.00 19.49           N  
ATOM    797  CA  SER C 109      10.882 -10.179  47.340  1.00 21.70           C  
ATOM    798  C   SER C 109      11.542 -11.288  48.143  1.00 22.83           C  
ATOM    799  O   SER C 109      11.246 -11.625  49.272  1.00 25.81           O  
ATOM    800  CB  SER C 109       9.939 -10.874  46.374  1.00 25.07           C  
ATOM    801  OG  SER C 109       9.144 -10.015  45.649  1.00 30.79           O  
ATOM    802  N   THR C 110      12.465 -11.972  47.456  1.00 24.07           N  
ATOM    803  CA  THR C 110      13.208 -13.050  48.092  1.00 27.21           C  
ATOM    804  C   THR C 110      14.670 -12.810  47.674  1.00 28.14           C  
ATOM    805  O   THR C 110      15.020 -12.352  46.585  1.00 30.97           O  
ATOM    806  CB  THR C 110      12.899 -14.487  47.720  1.00 27.98           C  
ATOM    807  OG1 THR C 110      13.183 -14.505  46.305  1.00 29.64           O  
ATOM    808  CG2 THR C 110      11.471 -14.854  47.988  1.00 29.95           C  
ATOM    809  N   ALA C 111      15.446 -13.072  48.692  1.00 27.79           N  
ATOM    810  CA  ALA C 111      16.846 -12.818  48.625  1.00 26.18           C  
ATOM    811  C   ALA C 111      17.585 -13.691  47.629  1.00 24.31           C  
ATOM    812  O   ALA C 111      17.327 -14.861  47.367  1.00 25.81           O  
ATOM    813  CB  ALA C 111      17.457 -13.055  50.005  1.00 27.71           C  
ATOM    814  N   ALA C 112      18.574 -13.029  47.058  1.00 21.60           N  
ATOM    815  CA  ALA C 112      19.515 -13.694  46.189  1.00 18.93           C  
ATOM    816  C   ALA C 112      20.273 -14.635  47.121  1.00 19.00           C  
ATOM    817  O   ALA C 112      20.613 -14.287  48.259  1.00 22.14           O  
ATOM    818  CB  ALA C 112      20.477 -12.717  45.577  1.00 18.79           C  
ATOM    819  N   SER C 113      20.601 -15.806  46.623  1.00 18.63           N  
ATOM    820  CA  SER C 113      21.461 -16.783  47.270  1.00 18.75           C  
ATOM    821  C   SER C 113      22.877 -16.574  46.740  1.00 18.61           C  
ATOM    822  O   SER C 113      23.149 -16.882  45.556  1.00 20.83           O  
ATOM    823  CB ASER C 113      20.969 -18.200  46.994  0.50 21.16           C  
ATOM    825  OG ASER C 113      19.727 -18.403  47.631  0.50 22.85           O  
ATOM    827  N   PHE C 114      23.789 -16.045  47.550  1.00 18.63           N  
ATOM    828  CA  PHE C 114      25.156 -15.747  47.122  1.00 18.04           C  
ATOM    829  C   PHE C 114      25.941 -17.051  47.005  1.00 18.40           C  
ATOM    830  O   PHE C 114      25.771 -18.040  47.708  1.00 19.85           O  
ATOM    831  CB  PHE C 114      25.787 -14.720  48.058  1.00 18.84           C  
ATOM    832  CG  PHE C 114      25.402 -13.290  47.833  1.00 16.90           C  
ATOM    833  CD1 PHE C 114      24.445 -12.896  46.927  1.00 16.97           C  
ATOM    834  CD2 PHE C 114      26.043 -12.292  48.551  1.00 18.22           C  
ATOM    835  CE1 PHE C 114      24.089 -11.574  46.686  1.00 17.04           C  
ATOM    836  CE2 PHE C 114      25.746 -10.952  48.315  1.00 18.31           C  
ATOM    837  CZ  PHE C 114      24.803 -10.620  47.353  1.00 17.05           C  
ATOM    838  N   SER C 115      26.821 -16.999  45.993  1.00 17.90           N  
ATOM    839  CA  SER C 115      27.662 -18.132  45.647  1.00 17.09           C  
ATOM    840  C   SER C 115      28.904 -17.668  44.951  1.00 17.25           C  
ATOM    841  O   SER C 115      29.189 -16.452  44.927  1.00 18.28           O  
ATOM    842  CB  SER C 115      26.808 -18.955  44.685  1.00 16.29           C  
ATOM    843  OG  SER C 115      26.742 -18.238  43.442  1.00 18.40           O  
ATOM    844  N   GLN C 116      29.628 -18.564  44.266  1.00 18.11           N  
ATOM    845  CA  GLN C 116      30.814 -18.112  43.533  1.00 19.66           C  
ATOM    846  C   GLN C 116      30.427 -17.163  42.414  1.00 18.68           C  
ATOM    847  O   GLN C 116      31.187 -16.270  42.106  1.00 19.34           O  
ATOM    848  CB  GLN C 116      31.600 -19.292  42.980  1.00 24.17           C  
ATOM    849  CG  GLN C 116      32.304 -20.089  44.066  1.00 29.73           C  
ATOM    850  CD  GLN C 116      33.621 -20.670  43.598  1.00 34.31           C  
ATOM    851  OE1 GLN C 116      33.840 -21.003  42.428  1.00 37.93           O  
ATOM    852  NE2 GLN C 116      34.508 -20.776  44.595  1.00 37.14           N  
ATOM    853  N   THR C 117      29.250 -17.346  41.784  1.00 16.39           N  
ATOM    854  CA  THR C 117      28.829 -16.564  40.656  1.00 15.09           C  
ATOM    855  C   THR C 117      27.823 -15.466  40.943  1.00 14.50           C  
ATOM    856  O   THR C 117      27.365 -14.759  40.016  1.00 15.83           O  
ATOM    857  CB  THR C 117      28.227 -17.487  39.549  1.00 16.68           C  
ATOM    858  OG1 THR C 117      27.121 -18.160  40.135  1.00 17.67           O  
ATOM    859  CG2 THR C 117      29.276 -18.470  39.048  1.00 17.29           C  
ATOM    860  N   VAL C 118      27.387 -15.361  42.197  1.00 15.26           N  
ATOM    861  CA  VAL C 118      26.394 -14.369  42.595  1.00 14.83           C  
ATOM    862  C   VAL C 118      26.871 -13.735  43.914  1.00 13.81           C  
ATOM    863  O   VAL C 118      26.968 -14.424  44.912  1.00 16.08           O  
ATOM    864  CB  VAL C 118      24.994 -14.965  42.772  1.00 15.83           C  
ATOM    865  CG1 VAL C 118      23.982 -13.911  43.230  1.00 17.18           C  
ATOM    866  CG2 VAL C 118      24.438 -15.638  41.527  1.00 16.08           C  
ATOM    867  N   SER C 119      27.160 -12.440  43.880  1.00 14.19           N  
ATOM    868  CA  SER C 119      27.695 -11.728  45.049  1.00 14.65           C  
ATOM    869  C   SER C 119      27.649 -10.219  44.787  1.00 14.95           C  
ATOM    870  O   SER C 119      27.242  -9.805  43.692  1.00 15.12           O  
ATOM    871  CB  SER C 119      29.068 -12.274  45.446  1.00 15.49           C  
ATOM    872  OG  SER C 119      30.006 -12.021  44.419  1.00 15.20           O  
ATOM    873  N   ALA C 120      28.043  -9.421  45.792  1.00 14.16           N  
ATOM    874  CA  ALA C 120      27.805  -7.993  45.702  1.00 13.68           C  
ATOM    875  C   ALA C 120      28.989  -7.169  45.263  1.00 13.25           C  
ATOM    876  O   ALA C 120      30.119  -7.512  45.621  1.00 14.83           O  
ATOM    877  CB  ALA C 120      27.391  -7.504  47.105  1.00 15.14           C  
ATOM    878  N   VAL C 121      28.689  -6.042  44.624  1.00 12.82           N  
ATOM    879  CA  VAL C 121      29.668  -5.024  44.328  1.00 13.30           C  
ATOM    880  C   VAL C 121      29.820  -4.095  45.520  1.00 12.77           C  
ATOM    881  O   VAL C 121      28.883  -3.933  46.279  1.00 13.61           O  
ATOM    882  CB  VAL C 121      29.304  -4.262  43.040  1.00 12.96           C  
ATOM    883  CG1 VAL C 121      28.118  -3.306  43.251  1.00 13.80           C  
ATOM    884  CG2 VAL C 121      30.493  -3.508  42.458  1.00 13.18           C  
ATOM    885  N   CYS C 122      31.003  -3.460  45.684  1.00 12.05           N  
ATOM    886  CA  CYS C 122      31.143  -2.464  46.712  1.00 12.86           C  
ATOM    887  C   CYS C 122      30.535  -1.114  46.237  1.00 13.15           C  
ATOM    888  O   CYS C 122      30.493  -0.829  45.045  1.00 12.77           O  
ATOM    889  CB  CYS C 122      32.588  -2.176  47.149  1.00 13.40           C  
ATOM    890  SG  CYS C 122      33.510  -3.632  47.757  1.00 15.79           S  
ATOM    891  N   LEU C 123      30.122  -0.324  47.205  1.00 14.41           N  
ATOM    892  CA  LEU C 123      29.650   1.038  46.956  1.00 13.54           C  
ATOM    893  C   LEU C 123      30.682   2.032  47.436  1.00 13.05           C  
ATOM    894  O   LEU C 123      31.317   1.786  48.450  1.00 15.96           O  
ATOM    895  CB  LEU C 123      28.327   1.305  47.677  1.00 14.27           C  
ATOM    896  CG  LEU C 123      27.118   0.562  47.088  1.00 16.95           C  
ATOM    897  CD1 LEU C 123      25.838   0.789  47.906  1.00 18.47           C  
ATOM    898  CD2 LEU C 123      26.774   1.002  45.665  1.00 18.61           C  
ATOM    899  N   PRO C 124      30.817   3.120  46.724  1.00 13.61           N  
ATOM    900  CA  PRO C 124      31.739   4.165  47.166  1.00 14.42           C  
ATOM    901  C   PRO C 124      31.093   5.031  48.204  1.00 14.05           C  
ATOM    902  O   PRO C 124      29.888   4.917  48.457  1.00 15.11           O  
ATOM    903  CB  PRO C 124      31.884   4.992  45.890  1.00 15.47           C  
ATOM    904  CG  PRO C 124      30.527   4.950  45.249  1.00 14.69           C  
ATOM    905  CD  PRO C 124      30.103   3.505  45.488  1.00 13.71           C  
ATOM    906  N   SER C 125      31.843   5.876  48.865  1.00 14.56           N  
ATOM    907  CA  SER C 125      31.319   6.927  49.703  1.00 15.40           C  
ATOM    908  C   SER C 125      31.112   8.139  48.828  1.00 15.06           C  
ATOM    909  O   SER C 125      31.741   8.348  47.795  1.00 16.29           O  
ATOM    910  CB  SER C 125      32.272   7.297  50.836  1.00 18.47           C  
ATOM    911  OG ASER C 125      32.400   6.069  51.533  0.30 19.76           O  
ATOM    913  N   ALA C 126      30.280   9.072  49.292  1.00 16.37           N  
ATOM    914  CA  ALA C 126      29.993  10.290  48.542  1.00 16.53           C  
ATOM    915  C   ALA C 126      31.198  11.195  48.391  1.00 17.70           C  
ATOM    916  O   ALA C 126      31.208  11.971  47.436  1.00 17.93           O  
ATOM    917  CB  ALA C 126      28.895  11.077  49.218  1.00 17.55           C  
ATOM    918  N   SER C 127      32.215  11.090  49.245  1.00 18.68           N  
ATOM    919  CA  SER C 127      33.422  11.850  49.150  1.00 20.16           C  
ATOM    920  C   SER C 127      34.539  11.234  48.334  1.00 19.71           C  
ATOM    921  O   SER C 127      35.589  11.859  48.245  1.00 20.93           O  
ATOM    922  CB  SER C 127      33.884  12.032  50.628  1.00 24.20           C  
ATOM    923  OG  SER C 127      32.782  12.503  51.416  1.00 27.75           O  
ATOM    924  N   ASP C 128      34.363  10.073  47.726  1.00 16.96           N  
ATOM    925  CA  ASP C 128      35.425   9.416  46.975  1.00 18.44           C  
ATOM    926  C   ASP C 128      35.723  10.108  45.654  1.00 20.05           C  
ATOM    927  O   ASP C 128      34.826  10.657  45.011  1.00 22.05           O  
ATOM    928  CB  ASP C 128      35.030   7.949  46.727  1.00 17.86           C  
ATOM    929  CG  ASP C 128      35.081   7.116  47.990  1.00 18.55           C  
ATOM    930  OD1 ASP C 128      35.661   7.551  49.001  1.00 22.94           O  
ATOM    931  OD2 ASP C 128      34.568   5.969  48.024  1.00 18.76           O  
ATOM    932  N   ASP C 129      37.014  10.015  45.306  1.00 21.85           N  
ATOM    933  CA  ASP C 129      37.470  10.602  44.053  1.00 23.35           C  
ATOM    934  C   ASP C 129      37.942   9.479  43.150  1.00 21.83           C  
ATOM    935  O   ASP C 129      38.777   8.678  43.558  1.00 25.25           O  
ATOM    936  CB  ASP C 129      38.582  11.661  44.246  1.00 26.80           C  
ATOM    937  CG  ASP C 129      38.912  12.121  42.808  1.00 30.92           C  
ATOM    938  OD1 ASP C 129      38.106  12.834  42.196  1.00 33.57           O  
ATOM    939  OD2 ASP C 129      39.930  11.739  42.217  1.00 35.47           O  
ATOM    940  N   PHE C 130      37.398   9.360  41.952  1.00 20.58           N  
ATOM    941  CA  PHE C 130      37.806   8.364  40.967  1.00 20.07           C  
ATOM    942  C   PHE C 130      38.354   9.239  39.839  1.00 19.81           C  
ATOM    943  O   PHE C 130      37.607   9.892  39.109  1.00 21.47           O  
ATOM    944  CB  PHE C 130      36.706   7.431  40.466  1.00 21.08           C  
ATOM    945  CG  PHE C 130      36.205   6.646  41.657  1.00 20.58           C  
ATOM    946  CD1 PHE C 130      35.109   7.073  42.384  1.00 22.58           C  
ATOM    947  CD2 PHE C 130      36.902   5.522  42.051  1.00 21.75           C  
ATOM    948  CE1 PHE C 130      34.677   6.374  43.478  1.00 23.66           C  
ATOM    949  CE2 PHE C 130      36.464   4.825  43.169  1.00 20.75           C  
ATOM    950  CZ  PHE C 130      35.362   5.237  43.872  1.00 21.78           C  
ATOM    951  N   ALA C 131      39.691   9.386  39.802  1.00 20.02           N  
ATOM    952  CA  ALA C 131      40.259  10.327  38.883  1.00 20.61           C  
ATOM    953  C   ALA C 131      40.102  10.076  37.392  1.00 19.55           C  
ATOM    954  O   ALA C 131      40.161   8.943  36.950  1.00 17.87           O  
ATOM    955  CB  ALA C 131      41.772  10.383  39.192  1.00 20.83           C  
ATOM    956  N   ALA C 132      40.045  11.201  36.670  1.00 19.39           N  
ATOM    957  CA  ALA C 132      40.063  11.117  35.211  1.00 19.52           C  
ATOM    958  C   ALA C 132      41.256  10.310  34.784  1.00 17.63           C  
ATOM    959  O   ALA C 132      42.356  10.396  35.340  1.00 20.23           O  
ATOM    960  CB  ALA C 132      40.069  12.491  34.616  1.00 20.98           C  
ATOM    961  N   GLY C 133      41.082   9.426  33.821  1.00 17.47           N  
ATOM    962  CA  GLY C 133      42.115   8.617  33.213  1.00 17.66           C  
ATOM    963  C   GLY C 133      42.228   7.252  33.870  1.00 18.33           C  
ATOM    964  O   GLY C 133      42.903   6.393  33.299  1.00 23.04           O  
ATOM    965  N   THR C 134      41.554   7.029  35.019  1.00 17.90           N  
ATOM    966  CA  THR C 134      41.551   5.733  35.642  1.00 18.05           C  
ATOM    967  C   THR C 134      40.929   4.726  34.695  1.00 16.18           C  
ATOM    968  O   THR C 134      39.855   5.037  34.123  1.00 17.95           O  
ATOM    969  CB  THR C 134      40.747   5.767  36.965  1.00 19.33           C  
ATOM    970  OG1 THR C 134      41.261   6.803  37.782  1.00 21.70           O  
ATOM    971  CG2 THR C 134      40.845   4.428  37.693  1.00 20.49           C  
ATOM    972  N   THR C 135      41.519   3.538  34.531  1.00 17.71           N  
ATOM    973  CA  THR C 135      40.927   2.509  33.678  1.00 16.84           C  
ATOM    974  C   THR C 135      39.917   1.698  34.497  1.00 15.97           C  
ATOM    975  O   THR C 135      40.301   1.120  35.514  1.00 18.70           O  
ATOM    976  CB  THR C 135      41.996   1.582  33.081  1.00 19.94           C  
ATOM    977  OG1 THR C 135      42.857   2.314  32.209  1.00 23.89           O  
ATOM    978  CG2 THR C 135      41.384   0.422  32.301  1.00 20.78           C  
ATOM    979  N   CYS C 136      38.663   1.745  34.107  1.00 14.36           N  
ATOM    980  CA  CYS C 136      37.595   1.057  34.788  1.00 14.21           C  
ATOM    981  C   CYS C 136      36.994   0.087  33.810  1.00 12.60           C  
ATOM    982  O   CYS C 136      37.524  -0.103  32.668  1.00 13.56           O  
ATOM    983  CB  CYS C 136      36.552   2.069  35.309  1.00 13.48           C  
ATOM    984  SG  CYS C 136      37.424   3.133  36.475  1.00 15.41           S  
ATOM    985  N   VAL C 137      35.966  -0.640  34.215  1.00 11.95           N  
ATOM    986  CA  VAL C 137      35.355  -1.680  33.405  1.00 12.59           C  
ATOM    987  C   VAL C 137      33.842  -1.543  33.369  1.00 10.76           C  
ATOM    988  O   VAL C 137      33.238  -1.306  34.427  1.00 12.22           O  
ATOM    989  CB  VAL C 137      35.751  -3.093  33.933  1.00 13.13           C  
ATOM    990  CG1 VAL C 137      35.112  -4.193  33.104  1.00 15.56           C  
ATOM    991  CG2 VAL C 137      37.241  -3.346  33.922  1.00 13.82           C  
ATOM    992  N   THR C 138      33.235  -1.752  32.211  1.00 11.31           N  
ATOM    993  CA  THR C 138      31.758  -1.820  32.135  1.00 11.47           C  
ATOM    994  C   THR C 138      31.420  -3.167  31.515  1.00 11.34           C  
ATOM    995  O   THR C 138      32.190  -3.779  30.773  1.00 12.59           O  
ATOM    996  CB  THR C 138      31.136  -0.627  31.414  1.00 12.12           C  
ATOM    997  OG1 THR C 138      29.712  -0.661  31.613  1.00 11.89           O  
ATOM    998  CG2 THR C 138      31.467  -0.588  29.924  1.00 12.64           C  
ATOM    999  N   THR C 139      30.238  -3.695  31.943  1.00 11.39           N  
ATOM   1000  CA  THR C 139      29.796  -4.996  31.545  1.00 11.54           C  
ATOM   1001  C   THR C 139      28.307  -4.997  31.164  1.00 11.13           C  
ATOM   1002  O   THR C 139      27.549  -4.143  31.631  1.00 12.33           O  
ATOM   1003  CB  THR C 139      30.026  -6.058  32.631  1.00 11.85           C  
ATOM   1004  OG1 THR C 139      29.433  -5.693  33.860  1.00 12.49           O  
ATOM   1005  CG2 THR C 139      31.520  -6.244  32.979  1.00 12.71           C  
ATOM   1006  N   GLY C 140      27.916  -5.963  30.336  1.00 10.55           N  
ATOM   1007  CA  GLY C 140      26.521  -6.133  29.987  1.00 10.67           C  
ATOM   1008  C   GLY C 140      26.271  -6.909  28.719  1.00 10.08           C  
ATOM   1009  O   GLY C 140      27.183  -7.376  28.060  1.00 11.23           O  
ATOM   1010  N   TRP C 141      24.960  -7.033  28.449  1.00 10.02           N  
ATOM   1011  CA  TRP C 141      24.458  -7.766  27.290  1.00 10.84           C  
ATOM   1012  C   TRP C 141      23.907  -6.860  26.186  1.00 11.13           C  
ATOM   1013  O   TRP C 141      23.156  -7.336  25.359  1.00 13.84           O  
ATOM   1014  CB  TRP C 141      23.398  -8.817  27.690  1.00 11.66           C  
ATOM   1015  CG  TRP C 141      23.846  -9.991  28.491  1.00 13.29           C  
ATOM   1016  CD1 TRP C 141      24.377 -11.152  27.967  1.00 13.84           C  
ATOM   1017  CD2 TRP C 141      23.854 -10.143  29.917  1.00 14.09           C  
ATOM   1018  NE1 TRP C 141      24.662 -11.996  28.998  1.00 13.98           N  
ATOM   1019  CE2 TRP C 141      24.395 -11.409  30.187  1.00 14.05           C  
ATOM   1020  CE3 TRP C 141      23.424  -9.318  30.966  1.00 14.58           C  
ATOM   1021  CZ2 TRP C 141      24.450 -11.924  31.487  1.00 15.22           C  
ATOM   1022  CZ3 TRP C 141      23.555  -9.813  32.254  1.00 13.45           C  
ATOM   1023  CH2 TRP C 141      24.090 -11.103  32.500  1.00 13.43           C  
ATOM   1024  N   GLY C 142      24.347  -5.605  26.186  1.00 10.38           N  
ATOM   1025  CA  GLY C 142      23.933  -4.712  25.142  1.00 11.68           C  
ATOM   1026  C   GLY C 142      24.530  -5.070  23.783  1.00 10.90           C  
ATOM   1027  O   GLY C 142      25.392  -5.912  23.613  1.00 12.55           O  
ATOM   1028  N   LEU C 143      24.004  -4.422  22.721  1.00 12.33           N  
ATOM   1029  CA  LEU C 143      24.451  -4.713  21.371  1.00 12.62           C  
ATOM   1030  C   LEU C 143      25.956  -4.595  21.250  1.00 12.25           C  
ATOM   1031  O   LEU C 143      26.596  -3.703  21.880  1.00 12.05           O  
ATOM   1032  CB  LEU C 143      23.886  -3.722  20.369  1.00 13.34           C  
ATOM   1033  CG  LEU C 143      22.357  -3.701  20.226  1.00 15.55           C  
ATOM   1034  CD1 LEU C 143      21.936  -2.647  19.238  1.00 16.36           C  
ATOM   1035  CD2 LEU C 143      21.752  -5.052  19.829  1.00 16.82           C  
ATOM   1036  N   THR C 144      26.538  -5.420  20.377  1.00 13.24           N  
ATOM   1037  CA  THR C 144      27.986  -5.360  20.107  1.00 13.20           C  
ATOM   1038  C   THR C 144      28.321  -4.536  18.884  1.00 13.13           C  
ATOM   1039  O   THR C 144      29.488  -4.250  18.598  1.00 15.95           O  
ATOM   1040  CB  THR C 144      28.584  -6.773  19.976  1.00 14.30           C  
ATOM   1041  OG1 THR C 144      27.872  -7.403  18.903  1.00 18.25           O  
ATOM   1042  CG2 THR C 144      28.432  -7.516  21.283  1.00 16.42           C  
ATOM   1043  N   ARG C 145      27.298  -4.112  18.178  1.00 13.09           N  
ATOM   1044  CA  ARG C 145      27.416  -3.221  17.046  1.00 13.14           C  
ATOM   1045  C   ARG C 145      26.097  -2.475  16.977  1.00 12.14           C  
ATOM   1046  O   ARG C 145      25.023  -3.069  17.251  1.00 13.15           O  
ATOM   1047  CB  ARG C 145      27.618  -3.905  15.713  1.00 18.33           C  
ATOM   1048  CG  ARG C 145      28.886  -4.662  15.457  1.00 22.56           C  
ATOM   1049  CD  ARG C 145      29.085  -4.956  13.990  1.00 24.63           C  
ATOM   1050  NE  ARG C 145      27.969  -5.762  13.514  1.00 28.13           N  
ATOM   1051  CZ  ARG C 145      28.096  -6.494  12.395  1.00 29.02           C  
ATOM   1052  NH1 ARG C 145      29.261  -6.454  11.735  1.00 31.18           N  
ATOM   1053  NH2 ARG C 145      27.043  -7.207  12.006  1.00 30.94           N  
ATOM   1054  N   TYR C 146      26.050  -1.202  16.646  1.00 12.03           N  
ATOM   1055  CA  TYR C 146      24.803  -0.474  16.541  1.00 12.33           C  
ATOM   1056  C   TYR C 146      23.823  -1.216  15.627  1.00 13.31           C  
ATOM   1057  O   TYR C 146      22.628  -1.319  15.970  1.00 13.57           O  
ATOM   1058  CB  TYR C 146      25.027   0.963  16.022  1.00 12.64           C  
ATOM   1059  CG  TYR C 146      23.728   1.722  15.898  1.00 12.45           C  
ATOM   1060  CD1 TYR C 146      22.951   1.924  17.066  1.00 13.00           C  
ATOM   1061  CD2 TYR C 146      23.245   2.171  14.709  1.00 12.52           C  
ATOM   1062  CE1 TYR C 146      21.735   2.558  16.964  1.00 12.47           C  
ATOM   1063  CE2 TYR C 146      22.018   2.803  14.622  1.00 12.57           C  
ATOM   1064  CZ  TYR C 146      21.260   2.984  15.753  1.00 10.97           C  
ATOM   1065  OH  TYR C 146      20.014   3.576  15.676  1.00 13.62           O  
ATOM   1066  OXT TYR C 146      24.307  -1.608  14.523  1.00 13.78           O  
TER    1067      TYR C 146                                                      
ATOM   1068  N   ALA E 149      21.406 -10.786  14.113  1.00 17.26           N  
ATOM   1069  CA  ALA E 149      21.272  -9.704  15.131  1.00 16.24           C  
ATOM   1070  C   ALA E 149      22.612  -9.351  15.728  1.00 15.48           C  
ATOM   1071  O   ALA E 149      23.589 -10.120  15.602  1.00 18.24           O  
ATOM   1072  CB  ALA E 149      20.307 -10.120  16.247  1.00 18.17           C  
ATOM   1073  N   ASN E 150      22.692  -8.239  16.435  1.00 14.85           N  
ATOM   1074  CA  ASN E 150      23.925  -7.810  17.078  1.00 13.53           C  
ATOM   1075  C   ASN E 150      23.849  -7.965  18.589  1.00 14.28           C  
ATOM   1076  O   ASN E 150      24.581  -7.368  19.371  1.00 14.96           O  
ATOM   1077  CB  ASN E 150      24.241  -6.358  16.756  1.00 14.01           C  
ATOM   1078  CG  ASN E 150      24.588  -6.145  15.312  1.00 15.24           C  
ATOM   1079  OD1 ASN E 150      25.401  -6.866  14.700  1.00 18.75           O  
ATOM   1080  ND2 ASN E 150      23.990  -5.121  14.682  1.00 16.78           N  
ATOM   1081  N   THR E 151      22.967  -8.797  19.048  1.00 15.28           N  
ATOM   1082  CA  THR E 151      22.750  -9.130  20.444  1.00 17.15           C  
ATOM   1083  C   THR E 151      23.674 -10.259  20.829  1.00 19.41           C  
ATOM   1084  O   THR E 151      23.536 -11.349  20.287  1.00 24.37           O  
ATOM   1085  CB  THR E 151      21.333  -9.672  20.682  1.00 21.28           C  
ATOM   1086  OG1 THR E 151      20.999 -10.611  19.635  1.00 22.82           O  
ATOM   1087  CG2 THR E 151      20.384  -8.510  20.644  1.00 22.96           C  
ATOM   1088  N   PRO E 152      24.528 -10.016  21.806  1.00 17.71           N  
ATOM   1089  CA  PRO E 152      25.359 -11.038  22.293  1.00 17.35           C  
ATOM   1090  C   PRO E 152      24.558 -11.813  23.368  1.00 18.83           C  
ATOM   1091  O   PRO E 152      23.888 -11.307  24.310  1.00 25.46           O  
ATOM   1092  CB  PRO E 152      26.517 -10.346  23.006  1.00 18.42           C  
ATOM   1093  CG  PRO E 152      25.884  -9.089  23.520  1.00 17.95           C  
ATOM   1094  CD  PRO E 152      24.774  -8.746  22.523  1.00 17.08           C  
ATOM   1095  N   ASP E 153      24.644 -13.079  23.283  1.00 20.54           N  
ATOM   1096  CA  ASP E 153      24.106 -13.980  24.263  1.00 20.49           C  
ATOM   1097  C   ASP E 153      25.029 -13.997  25.490  1.00 16.32           C  
ATOM   1098  O   ASP E 153      24.549 -14.117  26.621  1.00 15.79           O  
ATOM   1099  CB  ASP E 153      23.927 -15.378  23.698  1.00 24.84           C  
ATOM   1100  CG  ASP E 153      22.737 -15.461  22.756  1.00 27.91           C  
ATOM   1101  OD1 ASP E 153      22.512 -16.607  22.301  1.00 32.66           O  
ATOM   1102  OD2 ASP E 153      22.115 -14.438  22.399  1.00 30.59           O  
ATOM   1103  N   ARG E 154      26.341 -13.903  25.250  1.00 14.88           N  
ATOM   1104  CA  ARG E 154      27.301 -13.986  26.345  1.00 14.36           C  
ATOM   1105  C   ARG E 154      27.694 -12.644  26.897  1.00 12.01           C  
ATOM   1106  O   ARG E 154      27.920 -11.667  26.153  1.00 13.61           O  
ATOM   1107  CB  ARG E 154      28.524 -14.747  25.828  1.00 16.30           C  
ATOM   1108  CG  ARG E 154      28.158 -16.233  25.580  1.00 19.31           C  
ATOM   1109  CD  ARG E 154      29.347 -16.947  24.917  1.00 25.57           C  
ATOM   1110  NE  ARG E 154      29.186 -16.661  23.509  1.00 31.51           N  
ATOM   1111  CZ  ARG E 154      28.311 -17.263  22.679  1.00 33.76           C  
ATOM   1112  NH1 ARG E 154      27.485 -18.224  23.050  1.00 36.21           N  
ATOM   1113  NH2 ARG E 154      28.334 -16.825  21.432  1.00 38.01           N  
ATOM   1114  N   LEU E 155      27.776 -12.561  28.210  1.00 12.71           N  
ATOM   1115  CA  LEU E 155      28.134 -11.313  28.886  1.00 11.75           C  
ATOM   1116  C   LEU E 155      29.438 -10.716  28.354  1.00 12.94           C  
ATOM   1117  O   LEU E 155      30.411 -11.450  28.249  1.00 14.62           O  
ATOM   1118  CB  LEU E 155      28.245 -11.539  30.393  1.00 12.31           C  
ATOM   1119  CG  LEU E 155      28.576 -10.308  31.252  1.00 11.89           C  
ATOM   1120  CD1 LEU E 155      27.409  -9.346  31.175  1.00 12.63           C  
ATOM   1121  CD2 LEU E 155      28.853 -10.703  32.697  1.00 14.35           C  
ATOM   1122  N   GLN E 156      29.379  -9.437  28.011  1.00 11.83           N  
ATOM   1123  CA  GLN E 156      30.564  -8.741  27.545  1.00 12.48           C  
ATOM   1124  C   GLN E 156      31.128  -7.795  28.581  1.00 11.94           C  
ATOM   1125  O   GLN E 156      30.443  -7.399  29.525  1.00 12.08           O  
ATOM   1126  CB  GLN E 156      30.250  -7.952  26.274  1.00 11.97           C  
ATOM   1127  CG  GLN E 156      29.525  -8.721  25.182  1.00 12.88           C  
ATOM   1128  CD  GLN E 156      30.456  -9.640  24.409  1.00 13.26           C  
ATOM   1129  OE1 GLN E 156      31.404  -9.158  23.785  1.00 15.60           O  
ATOM   1130  NE2 GLN E 156      30.167 -10.923  24.430  1.00 15.00           N  
ATOM   1131  N   GLN E 157      32.394  -7.459  28.388  1.00 12.31           N  
ATOM   1132  CA  GLN E 157      33.096  -6.501  29.240  1.00 13.27           C  
ATOM   1133  C   GLN E 157      33.965  -5.619  28.344  1.00 12.02           C  
ATOM   1134  O   GLN E 157      34.381  -6.021  27.249  1.00 13.81           O  
ATOM   1135  CB  GLN E 157      34.014  -7.233  30.227  1.00 13.62           C  
ATOM   1136  CG  GLN E 157      35.058  -8.100  29.555  1.00 14.86           C  
ATOM   1137  CD  GLN E 157      35.934  -8.892  30.504  1.00 16.20           C  
ATOM   1138  OE1 GLN E 157      35.527  -9.348  31.531  1.00 16.05           O  
ATOM   1139  NE2 GLN E 157      37.162  -9.052  30.075  1.00 21.86           N  
ATOM   1140  N   ALA E 158      34.320  -4.448  28.871  1.00 12.86           N  
ATOM   1141  CA  ALA E 158      35.325  -3.615  28.219  1.00 14.17           C  
ATOM   1142  C   ALA E 158      35.984  -2.708  29.248  1.00 13.48           C  
ATOM   1143  O   ALA E 158      35.272  -2.194  30.113  1.00 14.05           O  
ATOM   1144  CB  ALA E 158      34.731  -2.754  27.107  1.00 15.11           C  
ATOM   1145  N   SER E 159      37.303  -2.564  29.113  1.00 14.45           N  
ATOM   1146  CA  SER E 159      38.011  -1.591  29.916  1.00 14.30           C  
ATOM   1147  C   SER E 159      37.929  -0.250  29.182  1.00 13.38           C  
ATOM   1148  O   SER E 159      38.002  -0.160  27.943  1.00 15.44           O  
ATOM   1149  CB ASER E 159      39.438  -1.977  30.268  0.50 15.92           C  
ATOM   1151  OG ASER E 159      40.204  -2.060  29.101  0.50 16.99           O  
ATOM   1153  N   LEU E 160      37.832   0.842  29.913  1.00 13.95           N  
ATOM   1154  CA  LEU E 160      37.724   2.168  29.368  1.00 14.63           C  
ATOM   1155  C   LEU E 160      38.101   3.185  30.433  1.00 13.97           C  
ATOM   1156  O   LEU E 160      37.899   2.978  31.628  1.00 14.52           O  
ATOM   1157  CB  LEU E 160      36.323   2.343  28.806  1.00 14.88           C  
ATOM   1158  CG  LEU E 160      35.173   2.555  29.763  1.00 13.87           C  
ATOM   1159  CD1 LEU E 160      33.840   2.804  29.026  1.00 13.77           C  
ATOM   1160  CD2 LEU E 160      34.921   1.413  30.731  1.00 13.36           C  
ATOM   1161  N   PRO E 161      38.581   4.357  29.996  1.00 14.00           N  
ATOM   1162  CA  PRO E 161      38.997   5.382  30.916  1.00 15.23           C  
ATOM   1163  C   PRO E 161      37.887   6.328  31.362  1.00 13.15           C  
ATOM   1164  O   PRO E 161      37.007   6.710  30.588  1.00 13.68           O  
ATOM   1165  CB  PRO E 161      40.065   6.147  30.113  1.00 17.23           C  
ATOM   1166  CG  PRO E 161      39.527   6.097  28.709  1.00 16.15           C  
ATOM   1167  CD  PRO E 161      38.957   4.706  28.595  1.00 15.33           C  
ATOM   1168  N   LEU E 162      37.943   6.757  32.648  1.00 13.55           N  
ATOM   1169  CA  LEU E 162      37.079   7.803  33.125  1.00 13.45           C  
ATOM   1170  C   LEU E 162      37.517   9.148  32.527  1.00 14.51           C  
ATOM   1171  O   LEU E 162      38.696   9.378  32.265  1.00 15.86           O  
ATOM   1172  CB  LEU E 162      37.163   7.943  34.654  1.00 14.66           C  
ATOM   1173  CG  LEU E 162      36.797   6.689  35.445  1.00 14.29           C  
ATOM   1174  CD1 LEU E 162      36.880   7.000  36.936  1.00 15.44           C  
ATOM   1175  CD2 LEU E 162      35.395   6.161  35.124  1.00 13.72           C  
ATOM   1176  N   LEU E 163      36.553  10.032  32.312  1.00 15.70           N  
ATOM   1177  CA  LEU E 163      36.798  11.385  31.932  1.00 15.29           C  
ATOM   1178  C   LEU E 163      36.452  12.341  33.071  1.00 17.20           C  
ATOM   1179  O   LEU E 163      35.603  12.000  33.892  1.00 16.86           O  
ATOM   1180  CB  LEU E 163      35.918  11.867  30.753  1.00 15.32           C  
ATOM   1181  CG  LEU E 163      36.318  11.378  29.380  1.00 16.59           C  
ATOM   1182  CD1 LEU E 163      35.969   9.932  29.099  1.00 17.48           C  
ATOM   1183  CD2 LEU E 163      35.580  12.197  28.303  1.00 16.00           C  
ATOM   1184  N   SER E 164      36.989  13.538  33.080  1.00 16.26           N  
ATOM   1185  CA  SER E 164      36.525  14.575  33.965  1.00 17.03           C  
ATOM   1186  C   SER E 164      35.239  15.087  33.315  1.00 16.40           C  
ATOM   1187  O   SER E 164      35.061  15.035  32.097  1.00 15.81           O  
ATOM   1188  CB  SER E 164      37.459  15.759  34.117  1.00 18.08           C  
ATOM   1189  OG  SER E 164      37.669  16.342  32.855  1.00 21.32           O  
ATOM   1190  N   ASN E 165      34.310  15.639  34.119  1.00 15.73           N  
ATOM   1191  CA  ASN E 165      33.077  16.179  33.549  1.00 14.89           C  
ATOM   1192  C   ASN E 165      33.396  17.327  32.590  1.00 14.97           C  
ATOM   1193  O   ASN E 165      32.742  17.483  31.566  1.00 15.52           O  
ATOM   1194  CB  ASN E 165      32.077  16.647  34.599  1.00 17.18           C  
ATOM   1195  CG  ASN E 165      31.205  15.479  35.081  1.00 15.50           C  
ATOM   1196  OD1 ASN E 165      31.522  14.301  34.861  1.00 16.24           O  
ATOM   1197  ND2 ASN E 165      30.114  15.790  35.761  1.00 17.15           N  
ATOM   1198  N   THR E 166      34.422  18.137  32.931  1.00 16.62           N  
ATOM   1199  CA  THR E 166      34.740  19.247  32.026  1.00 17.83           C  
ATOM   1200  C   THR E 166      35.212  18.706  30.686  1.00 16.49           C  
ATOM   1201  O   THR E 166      34.774  19.199  29.634  1.00 17.64           O  
ATOM   1202  CB ATHR E 166      35.863  20.198  32.476  0.40 19.40           C  
ATOM   1204  OG1ATHR E 166      37.061  19.409  32.671  0.40 20.57           O  
ATOM   1206  CG2ATHR E 166      35.590  20.957  33.757  0.40 20.57           C  
ATOM   1208  N   ASN E 167      36.089  17.683  30.644  1.00 15.91           N  
ATOM   1209  CA  ASN E 167      36.469  17.101  29.350  1.00 16.17           C  
ATOM   1210  C   ASN E 167      35.271  16.434  28.666  1.00 15.37           C  
ATOM   1211  O   ASN E 167      35.079  16.466  27.433  1.00 16.99           O  
ATOM   1212  CB  ASN E 167      37.594  16.095  29.472  1.00 18.46           C  
ATOM   1213  CG  ASN E 167      38.959  16.680  29.523  1.00 20.00           C  
ATOM   1214  OD1 ASN E 167      39.870  16.391  30.308  1.00 26.82           O  
ATOM   1215  ND2 ASN E 167      39.221  17.635  28.655  1.00 19.09           N  
ATOM   1216  N   CYS E 168      34.316  15.870  29.446  1.00 14.26           N  
ATOM   1217  CA  CYS E 168      33.127  15.281  28.846  1.00 13.91           C  
ATOM   1218  C   CYS E 168      32.247  16.325  28.143  1.00 13.76           C  
ATOM   1219  O   CYS E 168      31.620  16.017  27.098  1.00 15.57           O  
ATOM   1220  CB  CYS E 168      32.346  14.481  29.897  1.00 15.07           C  
ATOM   1221  SG  CYS E 168      31.065  13.477  29.078  1.00 14.97           S  
ATOM   1222  N   LYS E 169      32.277  17.578  28.618  1.00 13.85           N  
ATOM   1223  CA  LYS E 169      31.535  18.652  28.016  1.00 13.32           C  
ATOM   1224  C   LYS E 169      32.075  19.001  26.616  1.00 14.00           C  
ATOM   1225  O   LYS E 169      31.369  19.595  25.818  1.00 15.39           O  
ATOM   1226  CB  LYS E 169      31.512  19.910  28.887  1.00 15.70           C  
ATOM   1227  CG  LYS E 169      30.744  19.632  30.186  1.00 16.54           C  
ATOM   1228  CD  LYS E 169      30.839  20.832  31.137  1.00 20.35           C  
ATOM   1229  CE  LYS E 169      29.948  20.582  32.342  1.00 23.78           C  
ATOM   1230  NZ  LYS E 169      29.982  21.675  33.348  1.00 27.92           N  
ATOM   1231  N   LYS E 170      33.301  18.621  26.264  1.00 15.50           N  
ATOM   1232  CA  LYS E 170      33.804  18.791  24.918  1.00 16.14           C  
ATOM   1233  C   LYS E 170      32.873  18.082  23.912  1.00 15.86           C  
ATOM   1234  O   LYS E 170      32.725  18.513  22.774  1.00 17.98           O  
ATOM   1235  CB  LYS E 170      35.201  18.201  24.740  1.00 19.65           C  
ATOM   1236  CG  LYS E 170      36.404  18.702  25.415  1.00 22.23           C  
ATOM   1237  CD  LYS E 170      37.667  17.892  25.081  1.00 25.00           C  
ATOM   1238  CE  LYS E 170      38.265  18.096  23.719  1.00 24.98           C  
ATOM   1239  NZ  LYS E 170      39.673  17.509  23.640  1.00 25.73           N  
ATOM   1240  N   TYR E 171      32.329  16.918  24.302  1.00 16.89           N  
ATOM   1241  CA  TYR E 171      31.466  16.112  23.484  1.00 16.05           C  
ATOM   1242  C   TYR E 171      29.982  16.395  23.653  1.00 16.21           C  
ATOM   1243  O   TYR E 171      29.182  16.291  22.704  1.00 18.98           O  
ATOM   1244  CB  TYR E 171      31.715  14.629  23.837  1.00 16.28           C  
ATOM   1245  CG  TYR E 171      33.161  14.216  23.728  1.00 17.16           C  
ATOM   1246  CD1 TYR E 171      33.648  13.724  22.505  1.00 17.82           C  
ATOM   1247  CD2 TYR E 171      34.029  14.259  24.823  1.00 16.54           C  
ATOM   1248  CE1 TYR E 171      34.991  13.330  22.385  1.00 20.12           C  
ATOM   1249  CE2 TYR E 171      35.342  13.848  24.687  1.00 18.14           C  
ATOM   1250  CZ  TYR E 171      35.796  13.391  23.488  1.00 19.78           C  
ATOM   1251  OH  TYR E 171      37.124  12.980  23.409  1.00 25.75           O  
ATOM   1252  N   TRP E 172      29.607  16.680  24.901  1.00 15.78           N  
ATOM   1253  CA  TRP E 172      28.192  16.758  25.240  1.00 14.37           C  
ATOM   1254  C   TRP E 172      27.668  18.090  25.751  1.00 13.46           C  
ATOM   1255  O   TRP E 172      26.492  18.233  26.045  1.00 14.79           O  
ATOM   1256  CB  TRP E 172      27.889  15.640  26.261  1.00 13.95           C  
ATOM   1257  CG  TRP E 172      27.959  14.259  25.747  1.00 12.67           C  
ATOM   1258  CD1 TRP E 172      28.813  13.254  26.116  1.00 13.10           C  
ATOM   1259  CD2 TRP E 172      27.065  13.695  24.771  1.00 12.63           C  
ATOM   1260  NE1 TRP E 172      28.499  12.109  25.457  1.00 12.80           N  
ATOM   1261  CE2 TRP E 172      27.458  12.354  24.596  1.00 12.58           C  
ATOM   1262  CE3 TRP E 172      25.988  14.143  23.984  1.00 14.03           C  
ATOM   1263  CZ2 TRP E 172      26.763  11.506  23.740  1.00 12.68           C  
ATOM   1264  CZ3 TRP E 172      25.334  13.298  23.139  1.00 14.13           C  
ATOM   1265  CH2 TRP E 172      25.703  11.980  23.016  1.00 13.48           C  
ATOM   1266  N   GLY E 173      28.569  19.086  25.901  1.00 14.55           N  
ATOM   1267  CA  GLY E 173      28.132  20.385  26.321  1.00 15.45           C  
ATOM   1268  C   GLY E 173      27.379  20.437  27.628  1.00 15.29           C  
ATOM   1269  O   GLY E 173      27.692  19.733  28.613  1.00 15.35           O  
ATOM   1270  N   THR E 174      26.288  21.228  27.637  1.00 17.18           N  
ATOM   1271  CA  THR E 174      25.484  21.441  28.833  1.00 18.34           C  
ATOM   1272  C   THR E 174      24.650  20.251  29.280  1.00 17.38           C  
ATOM   1273  O   THR E 174      24.098  20.251  30.382  1.00 18.91           O  
ATOM   1274  CB  THR E 174      24.535  22.668  28.710  1.00 22.57           C  
ATOM   1275  OG1 THR E 174      23.619  22.377  27.668  1.00 26.33           O  
ATOM   1276  CG2 THR E 174      25.271  23.955  28.357  1.00 25.48           C  
ATOM   1277  N   LYS E 175      24.667  19.141  28.541  1.00 16.44           N  
ATOM   1278  CA  LYS E 175      23.978  17.944  28.961  1.00 14.65           C  
ATOM   1279  C   LYS E 175      24.659  17.268  30.150  1.00 14.52           C  
ATOM   1280  O   LYS E 175      23.979  16.428  30.769  1.00 16.20           O  
ATOM   1281  CB  LYS E 175      23.901  16.958  27.788  1.00 14.94           C  
ATOM   1282  CG  LYS E 175      23.055  17.460  26.671  1.00 19.03           C  
ATOM   1283  CD  LYS E 175      22.999  16.552  25.454  1.00 22.08           C  
ATOM   1284  CE  LYS E 175      21.986  17.153  24.479  1.00 26.65           C  
ATOM   1285  NZ  LYS E 175      21.847  16.272  23.330  1.00 30.78           N  
ATOM   1286  N   ILE E 176      25.946  17.528  30.429  1.00 14.49           N  
ATOM   1287  CA  ILE E 176      26.657  16.874  31.518  1.00 13.05           C  
ATOM   1288  C   ILE E 176      26.363  17.597  32.814  1.00 14.35           C  
ATOM   1289  O   ILE E 176      26.689  18.790  32.971  1.00 16.18           O  
ATOM   1290  CB  ILE E 176      28.154  16.775  31.218  1.00 13.62           C  
ATOM   1291  CG1 ILE E 176      28.364  16.046  29.876  1.00 13.75           C  
ATOM   1292  CG2 ILE E 176      28.940  16.085  32.340  1.00 15.12           C  
ATOM   1293  CD1 ILE E 176      27.699  14.702  29.736  1.00 15.80           C  
ATOM   1294  N   LYS E 177      25.756  16.895  33.754  1.00 13.38           N  
ATOM   1295  CA  LYS E 177      25.360  17.410  35.051  1.00 13.77           C  
ATOM   1296  C   LYS E 177      26.187  16.806  36.167  1.00 14.16           C  
ATOM   1297  O   LYS E 177      26.909  15.814  36.006  1.00 13.76           O  
ATOM   1298  CB  LYS E 177      23.848  17.160  35.275  1.00 14.17           C  
ATOM   1299  CG  LYS E 177      22.983  17.695  34.173  1.00 16.12           C  
ATOM   1300  CD  LYS E 177      23.107  19.171  33.901  1.00 17.64           C  
ATOM   1301  CE  LYS E 177      22.123  19.564  32.815  1.00 21.53           C  
ATOM   1302  NZ  LYS E 177      22.182  20.969  32.385  1.00 25.63           N  
ATOM   1303  N   ASP E 178      25.978  17.291  37.365  1.00 15.85           N  
ATOM   1304  CA  ASP E 178      26.704  16.933  38.561  1.00 15.41           C  
ATOM   1305  C   ASP E 178      26.645  15.476  38.927  1.00 14.96           C  
ATOM   1306  O   ASP E 178      27.614  14.874  39.410  1.00 17.20           O  
ATOM   1307  CB  ASP E 178      26.224  17.838  39.703  1.00 16.11           C  
ATOM   1308  CG  ASP E 178      24.766  17.788  40.105  1.00 17.36           C  
ATOM   1309  OD1 ASP E 178      23.885  17.102  39.502  1.00 15.83           O  
ATOM   1310  OD2 ASP E 178      24.493  18.531  41.111  1.00 20.02           O  
ATOM   1311  N   ALA E 179      25.529  14.815  38.682  1.00 13.22           N  
ATOM   1312  CA  ALA E 179      25.305  13.411  39.015  1.00 11.70           C  
ATOM   1313  C   ALA E 179      25.530  12.471  37.854  1.00 11.47           C  
ATOM   1314  O   ALA E 179      25.067  11.330  37.807  1.00 11.62           O  
ATOM   1315  CB  ALA E 179      23.935  13.215  39.633  1.00 14.23           C  
ATOM   1316  N   MET E 180      26.375  12.915  36.922  1.00 10.98           N  
ATOM   1317  CA  MET E 180      26.840  12.158  35.783  1.00 11.31           C  
ATOM   1318  C   MET E 180      28.376  12.037  35.826  1.00 10.61           C  
ATOM   1319  O   MET E 180      29.066  12.955  36.305  1.00 12.63           O  
ATOM   1320  CB  MET E 180      26.460  12.786  34.448  1.00 11.59           C  
ATOM   1321  CG  MET E 180      24.926  12.868  34.318  1.00 12.28           C  
ATOM   1322  SD  MET E 180      24.498  13.814  32.834  1.00 12.54           S  
ATOM   1323  CE  MET E 180      22.738  14.045  33.099  1.00 12.65           C  
ATOM   1324  N   ILE E 181      28.879  10.947  35.281  1.00 11.72           N  
ATOM   1325  CA  ILE E 181      30.287  10.686  35.055  1.00 12.18           C  
ATOM   1326  C   ILE E 181      30.379  10.035  33.683  1.00 11.25           C  
ATOM   1327  O   ILE E 181      29.570   9.189  33.336  1.00 12.41           O  
ATOM   1328  CB  ILE E 181      30.956   9.854  36.179  1.00 12.98           C  
ATOM   1329  CG1 ILE E 181      32.464   9.737  35.978  1.00 13.05           C  
ATOM   1330  CG2 ILE E 181      30.331   8.472  36.319  1.00 12.54           C  
ATOM   1331  CD1 ILE E 181      33.213   9.124  37.133  1.00 14.89           C  
ATOM   1332  N   CYS E 182      31.389  10.449  32.896  1.00 12.12           N  
ATOM   1333  CA  CYS E 182      31.629   9.924  31.577  1.00 12.69           C  
ATOM   1334  C   CYS E 182      32.831   8.977  31.567  1.00 12.67           C  
ATOM   1335  O   CYS E 182      33.773   9.109  32.334  1.00 12.75           O  
ATOM   1336  CB  CYS E 182      31.892  11.060  30.593  1.00 13.61           C  
ATOM   1337  SG  CYS E 182      30.494  12.229  30.625  1.00 13.77           S  
ATOM   1338  N   ALA E 183      32.756   8.039  30.594  1.00 11.37           N  
ATOM   1339  CA  ALA E 183      33.868   7.089  30.444  1.00 12.57           C  
ATOM   1340  C   ALA E 183      33.871   6.668  28.985  1.00 12.16           C  
ATOM   1341  O   ALA E 183      32.803   6.546  28.354  1.00 12.82           O  
ATOM   1342  CB  ALA E 183      33.758   5.899  31.342  1.00 14.62           C  
ATOM   1343  N   GLY E 184      35.041   6.373  28.441  1.00 13.65           N  
ATOM   1344  CA  GLY E 184      35.079   5.916  27.080  1.00 13.72           C  
ATOM   1345  C   GLY E 184      35.722   6.912  26.148  1.00 14.04           C  
ATOM   1346  O   GLY E 184      36.783   7.517  26.405  1.00 16.14           O  
ATOM   1347  N   ALA E 185      35.150   6.950  24.953  1.00 15.28           N  
ATOM   1348  CA  ALA E 185      35.595   7.716  23.794  1.00 15.15           C  
ATOM   1349  C   ALA E 185      36.955   7.211  23.347  1.00 16.87           C  
ATOM   1350  O   ALA E 185      37.725   7.917  22.671  1.00 21.14           O  
ATOM   1351  CB  ALA E 185      35.695   9.190  24.117  1.00 17.44           C  
ATOM   1352  N   SER E 186      37.280   5.959  23.624  1.00 17.01           N  
ATOM   1353  CA  SER E 186      38.547   5.323  23.494  1.00 19.65           C  
ATOM   1354  C   SER E 186      38.545   4.087  22.659  1.00 17.99           C  
ATOM   1355  O   SER E 186      39.405   3.236  22.833  1.00 22.97           O  
ATOM   1356  CB  SER E 186      38.845   4.955  25.008  1.00 23.30           C  
ATOM   1357  OG  SER E 186      37.694   4.209  25.532  1.00 23.43           O  
ATOM   1358  N   GLY E 187      37.506   3.889  21.849  1.00 16.42           N  
ATOM   1359  CA  GLY E 187      37.457   2.719  21.004  1.00 15.40           C  
ATOM   1360  C   GLY E 187      36.443   1.691  21.405  1.00 15.19           C  
ATOM   1361  O   GLY E 187      36.275   0.683  20.723  1.00 16.57           O  
ATOM   1362  N   VAL E 188      35.729   1.875  22.524  1.00 14.82           N  
ATOM   1363  CA  VAL E 188      34.692   0.991  23.004  1.00 13.91           C  
ATOM   1364  C   VAL E 188      33.482   1.844  23.394  1.00 11.98           C  
ATOM   1365  O   VAL E 188      33.632   3.050  23.645  1.00 15.66           O  
ATOM   1366  CB  VAL E 188      35.106   0.129  24.201  1.00 15.97           C  
ATOM   1367  CG1 VAL E 188      36.334  -0.734  23.947  1.00 17.04           C  
ATOM   1368  CG2 VAL E 188      35.266   0.938  25.485  1.00 17.63           C  
ATOM   1369  N   SER E 189      32.294   1.242  23.411  1.00 12.65           N  
ATOM   1370  CA  SER E 189      31.122   1.987  23.825  1.00 13.81           C  
ATOM   1371  C   SER E 189      30.021   1.119  24.413  1.00 13.17           C  
ATOM   1372  O   SER E 189      29.864  -0.012  23.954  1.00 16.02           O  
ATOM   1373  CB  SER E 189      30.452   2.692  22.635  1.00 15.10           C  
ATOM   1374  OG ASER E 189      30.079   1.763  21.670  0.40 16.15           O  
ATOM   1376  N   SER E 190      29.338   1.601  25.427  1.00 14.12           N  
ATOM   1377  CA  SER E 190      28.149   0.939  25.948  1.00 13.34           C  
ATOM   1378  C   SER E 190      27.091   1.086  24.811  1.00 13.61           C  
ATOM   1379  O   SER E 190      27.211   2.035  24.008  1.00 16.98           O  
ATOM   1380  CB  SER E 190      27.652   1.525  27.254  1.00 14.38           C  
ATOM   1381  OG ASER E 190      26.532   0.791  27.636  0.30 15.95           O  
ATOM   1383  N   CYS E 191      26.157   0.148  24.694  1.00 13.80           N  
ATOM   1384  CA  CYS E 191      25.190   0.218  23.578  1.00 14.43           C  
ATOM   1385  C   CYS E 191      23.874  -0.414  24.004  1.00 14.29           C  
ATOM   1386  O   CYS E 191      23.754  -0.994  25.094  1.00 17.78           O  
ATOM   1387  CB  CYS E 191      25.805  -0.472  22.333  1.00 14.17           C  
ATOM   1388  SG  CYS E 191      25.021  -0.050  20.754  1.00 15.06           S  
ATOM   1389  N   MET E 192      22.818  -0.247  23.223  1.00 14.72           N  
ATOM   1390  CA  MET E 192      21.453  -0.622  23.578  1.00 14.35           C  
ATOM   1391  C   MET E 192      21.362  -1.970  24.267  1.00 12.95           C  
ATOM   1392  O   MET E 192      21.707  -3.026  23.696  1.00 15.04           O  
ATOM   1393  CB  MET E 192      20.517  -0.548  22.346  1.00 15.80           C  
ATOM   1394  CG  MET E 192      20.284   0.876  21.839  1.00 18.49           C  
ATOM   1395  SD  MET E 192      21.595   1.348  20.673  1.00 19.41           S  
ATOM   1396  CE  MET E 192      21.440   3.111  20.676  1.00 18.63           C  
ATOM   1397  N   GLY E 193      20.820  -1.953  25.497  1.00 12.87           N  
ATOM   1398  CA  GLY E 193      20.678  -3.146  26.292  1.00 13.86           C  
ATOM   1399  C   GLY E 193      21.644  -3.136  27.475  1.00 11.85           C  
ATOM   1400  O   GLY E 193      21.481  -3.949  28.376  1.00 14.14           O  
ATOM   1401  N   ASP E 194      22.642  -2.237  27.451  1.00 12.57           N  
ATOM   1402  CA  ASP E 194      23.590  -2.123  28.545  1.00 12.23           C  
ATOM   1403  C   ASP E 194      23.106  -1.247  29.696  1.00 11.47           C  
ATOM   1404  O   ASP E 194      23.632  -1.379  30.830  1.00 13.24           O  
ATOM   1405  CB  ASP E 194      24.953  -1.565  28.073  1.00 12.01           C  
ATOM   1406  CG  ASP E 194      25.759  -2.577  27.258  1.00 12.49           C  
ATOM   1407  OD1 ASP E 194      26.360  -2.166  26.241  1.00 13.04           O  
ATOM   1408  OD2 ASP E 194      25.777  -3.769  27.655  1.00 13.30           O  
ATOM   1409  N   SER E 195      22.094  -0.397  29.456  1.00 11.03           N  
ATOM   1410  CA  SER E 195      21.460   0.527  30.356  1.00 12.84           C  
ATOM   1411  C   SER E 195      21.226  -0.056  31.717  1.00 10.86           C  
ATOM   1412  O   SER E 195      20.706  -1.197  31.774  1.00 11.10           O  
ATOM   1413  CB  SER E 195      19.939   1.026  29.993  1.00 14.90           C  
ATOM   1414  OG  SER E 195      20.082   1.916  29.017  1.00 24.51           O  
ATOM   1415  N   GLY E 196      21.589   0.607  32.814  1.00 10.13           N  
ATOM   1416  CA  GLY E 196      21.355   0.107  34.167  1.00 10.04           C  
ATOM   1417  C   GLY E 196      22.531  -0.667  34.728  1.00 11.09           C  
ATOM   1418  O   GLY E 196      22.567  -0.930  35.937  1.00 13.15           O  
ATOM   1419  N   GLY E 197      23.410  -1.197  33.874  1.00 12.05           N  
ATOM   1420  CA  GLY E 197      24.508  -2.025  34.329  1.00 12.52           C  
ATOM   1421  C   GLY E 197      25.631  -1.195  34.917  1.00 10.71           C  
ATOM   1422  O   GLY E 197      25.610   0.025  34.951  1.00 11.74           O  
ATOM   1423  N   PRO E 198      26.645  -1.944  35.339  1.00  9.93           N  
ATOM   1424  CA  PRO E 198      27.705  -1.336  36.094  1.00 10.31           C  
ATOM   1425  C   PRO E 198      28.868  -0.765  35.311  1.00 10.46           C  
ATOM   1426  O   PRO E 198      29.278  -1.274  34.255  1.00 11.43           O  
ATOM   1427  CB  PRO E 198      28.267  -2.522  36.934  1.00 11.97           C  
ATOM   1428  CG  PRO E 198      28.016  -3.698  36.042  1.00 11.74           C  
ATOM   1429  CD  PRO E 198      26.689  -3.406  35.367  1.00 10.39           C  
ATOM   1430  N   LEU E 199      29.464   0.252  35.904  1.00  9.84           N  
ATOM   1431  CA  LEU E 199      30.802   0.768  35.590  1.00  9.64           C  
ATOM   1432  C   LEU E 199      31.598   0.635  36.918  1.00 10.68           C  
ATOM   1433  O   LEU E 199      31.234   1.292  37.908  1.00 10.77           O  
ATOM   1434  CB  LEU E 199      30.837   2.177  35.115  1.00 10.60           C  
ATOM   1435  CG  LEU E 199      32.153   2.891  34.928  1.00 13.04           C  
ATOM   1436  CD1 LEU E 199      32.904   2.343  33.691  1.00 14.55           C  
ATOM   1437  CD2 LEU E 199      31.945   4.383  34.737  1.00 13.72           C  
ATOM   1438  N   VAL E 200      32.555  -0.272  36.958  1.00 11.40           N  
ATOM   1439  CA  VAL E 200      33.295  -0.561  38.174  1.00 10.64           C  
ATOM   1440  C   VAL E 200      34.781  -0.215  38.079  1.00 10.70           C  
ATOM   1441  O   VAL E 200      35.367  -0.348  36.976  1.00 12.60           O  
ATOM   1442  CB  VAL E 200      33.142  -2.036  38.609  1.00 12.34           C  
ATOM   1443  CG1 VAL E 200      31.705  -2.288  39.108  1.00 13.58           C  
ATOM   1444  CG2 VAL E 200      33.519  -2.998  37.517  1.00 11.99           C  
ATOM   1445  N   CYS E 201      35.367   0.240  39.192  1.00 12.12           N  
ATOM   1446  CA  CYS E 201      36.794   0.582  39.216  1.00 13.09           C  
ATOM   1447  C   CYS E 201      37.387  -0.199  40.383  1.00 13.11           C  
ATOM   1448  O   CYS E 201      36.760  -0.376  41.418  1.00 13.84           O  
ATOM   1449  CB  CYS E 201      37.032   2.065  39.435  1.00 14.25           C  
ATOM   1450  SG  CYS E 201      36.118   3.121  38.264  1.00 14.46           S  
ATOM   1451  N   LYS E 202      38.640  -0.617  40.269  1.00 14.15           N  
ATOM   1452  CA  LYS E 202      39.290  -1.423  41.320  1.00 16.12           C  
ATOM   1453  C   LYS E 202      39.953  -0.497  42.304  1.00 19.34           C  
ATOM   1454  O   LYS E 202      40.695   0.449  41.964  1.00 24.00           O  
ATOM   1455  CB  LYS E 202      40.212  -2.478  40.660  1.00 22.56           C  
ATOM   1456  CG  LYS E 202      40.782  -3.531  41.658  1.00 25.15           C  
ATOM   1457  CD  LYS E 202      41.368  -4.680  40.839  1.00 27.89           C  
ATOM   1458  CE  LYS E 202      41.625  -5.896  41.715  1.00 29.11           C  
ATOM   1459  NZ  LYS E 202      42.623  -6.807  41.096  1.00 31.10           N  
ATOM   1460  N   LYS E 203      39.746  -0.724  43.577  1.00 20.11           N  
ATOM   1461  CA  LYS E 203      40.215   0.080  44.687  1.00 21.30           C  
ATOM   1462  C   LYS E 203      40.470  -0.855  45.845  1.00 19.41           C  
ATOM   1463  O   LYS E 203      39.589  -1.645  46.173  1.00 18.71           O  
ATOM   1464  CB ALYS E 203      39.126   1.122  45.024  0.50 23.21           C  
ATOM   1466  CG ALYS E 203      39.361   1.899  46.319  0.50 23.73           C  
ATOM   1468  CD ALYS E 203      38.593   3.197  46.349  0.50 24.64           C  
ATOM   1470  CE ALYS E 203      39.016   4.221  47.381  0.50 25.65           C  
ATOM   1472  NZ ALYS E 203      38.502   5.584  47.016  0.50 23.13           N  
ATOM   1474  N   ASN E 204      41.658  -0.932  46.409  1.00 18.42           N  
ATOM   1475  CA  ASN E 204      41.991  -1.758  47.579  1.00 16.64           C  
ATOM   1476  C   ASN E 204      41.777  -3.251  47.368  1.00 17.60           C  
ATOM   1477  O   ASN E 204      41.420  -3.966  48.290  1.00 20.29           O  
ATOM   1478  CB  ASN E 204      41.253  -1.300  48.834  1.00 18.53           C  
ATOM   1479  CG  ASN E 204      41.721   0.076  49.282  1.00 18.61           C  
ATOM   1480  OD1 ASN E 204      42.909   0.380  49.216  1.00 20.76           O  
ATOM   1481  ND2 ASN E 204      40.790   0.863  49.770  1.00 18.63           N  
ATOM   1482  N   GLY E 205      42.029  -3.731  46.122  1.00 17.84           N  
ATOM   1483  CA  GLY E 205      41.882  -5.150  45.857  1.00 17.99           C  
ATOM   1484  C   GLY E 205      40.457  -5.536  45.498  1.00 16.98           C  
ATOM   1485  O   GLY E 205      40.224  -6.744  45.365  1.00 20.30           O  
ATOM   1486  N   ALA E 206      39.493  -4.619  45.472  1.00 17.20           N  
ATOM   1487  CA  ALA E 206      38.101  -4.934  45.267  1.00 16.29           C  
ATOM   1488  C   ALA E 206      37.524  -4.006  44.211  1.00 15.28           C  
ATOM   1489  O   ALA E 206      38.114  -2.949  43.933  1.00 18.69           O  
ATOM   1490  CB  ALA E 206      37.403  -4.766  46.588  1.00 17.78           C  
ATOM   1491  N   TRP E 207      36.344  -4.303  43.724  1.00 14.23           N  
ATOM   1492  CA  TRP E 207      35.673  -3.520  42.717  1.00 14.50           C  
ATOM   1493  C   TRP E 207      34.543  -2.699  43.364  1.00 14.35           C  
ATOM   1494  O   TRP E 207      33.698  -3.177  44.099  1.00 15.04           O  
ATOM   1495  CB  TRP E 207      35.093  -4.418  41.644  1.00 14.46           C  
ATOM   1496  CG  TRP E 207      36.168  -5.151  40.849  1.00 14.63           C  
ATOM   1497  CD1 TRP E 207      36.717  -6.372  41.124  1.00 16.38           C  
ATOM   1498  CD2 TRP E 207      36.811  -4.668  39.665  1.00 15.03           C  
ATOM   1499  NE1 TRP E 207      37.669  -6.666  40.172  1.00 17.24           N  
ATOM   1500  CE2 TRP E 207      37.746  -5.659  39.273  1.00 15.65           C  
ATOM   1501  CE3 TRP E 207      36.714  -3.487  38.921  1.00 14.04           C  
ATOM   1502  CZ2 TRP E 207      38.543  -5.475  38.164  1.00 14.89           C  
ATOM   1503  CZ3 TRP E 207      37.516  -3.316  37.800  1.00 14.67           C  
ATOM   1504  CH2 TRP E 207      38.407  -4.319  37.443  1.00 15.93           C  
ATOM   1505  N   THR E 208      34.566  -1.414  43.021  1.00 13.01           N  
ATOM   1506  CA  THR E 208      33.580  -0.433  43.472  1.00 12.93           C  
ATOM   1507  C   THR E 208      32.733   0.097  42.332  1.00 10.96           C  
ATOM   1508  O   THR E 208      33.227   0.396  41.242  1.00 12.97           O  
ATOM   1509  CB  THR E 208      34.336   0.721  44.181  1.00 14.62           C  
ATOM   1510  OG1 THR E 208      34.950   0.141  45.332  1.00 16.90           O  
ATOM   1511  CG2 THR E 208      33.408   1.817  44.655  1.00 13.78           C  
ATOM   1512  N   LEU E 209      31.413   0.212  42.533  1.00 11.58           N  
ATOM   1513  CA  LEU E 209      30.482   0.754  41.561  1.00 11.05           C  
ATOM   1514  C   LEU E 209      30.567   2.283  41.485  1.00 11.33           C  
ATOM   1515  O   LEU E 209      30.138   2.970  42.391  1.00 12.69           O  
ATOM   1516  CB  LEU E 209      29.053   0.325  41.941  1.00 11.43           C  
ATOM   1517  CG  LEU E 209      27.979   0.606  40.881  1.00 11.56           C  
ATOM   1518  CD1 LEU E 209      28.117  -0.374  39.711  1.00 11.66           C  
ATOM   1519  CD2 LEU E 209      26.575   0.522  41.461  1.00 11.97           C  
ATOM   1520  N   VAL E 210      31.157   2.745  40.372  1.00 11.17           N  
ATOM   1521  CA  VAL E 210      31.401   4.163  40.171  1.00 10.75           C  
ATOM   1522  C   VAL E 210      30.310   4.772  39.275  1.00 10.60           C  
ATOM   1523  O   VAL E 210      29.990   5.937  39.475  1.00 12.06           O  
ATOM   1524  CB  VAL E 210      32.813   4.368  39.575  1.00 11.59           C  
ATOM   1525  CG1 VAL E 210      33.109   5.756  39.097  1.00 13.20           C  
ATOM   1526  CG2 VAL E 210      33.840   3.956  40.643  1.00 12.50           C  
ATOM   1527  N   GLY E 211      29.821   3.946  38.360  1.00 11.67           N  
ATOM   1528  CA  GLY E 211      28.783   4.464  37.472  1.00 11.30           C  
ATOM   1529  C   GLY E 211      27.731   3.416  37.201  1.00  9.99           C  
ATOM   1530  O   GLY E 211      27.954   2.217  37.370  1.00 11.55           O  
ATOM   1531  N   ILE E 212      26.586   3.920  36.732  1.00  9.90           N  
ATOM   1532  CA  ILE E 212      25.485   3.098  36.218  1.00 10.12           C  
ATOM   1533  C   ILE E 212      25.259   3.522  34.767  1.00  9.99           C  
ATOM   1534  O   ILE E 212      25.036   4.714  34.551  1.00 10.56           O  
ATOM   1535  CB  ILE E 212      24.231   3.269  37.083  1.00 10.61           C  
ATOM   1536  CG1 ILE E 212      24.430   2.781  38.519  1.00 11.83           C  
ATOM   1537  CG2 ILE E 212      23.007   2.562  36.478  1.00 11.28           C  
ATOM   1538  CD1 ILE E 212      23.429   3.354  39.490  1.00 14.32           C  
ATOM   1539  N   VAL E 213      25.244   2.575  33.834  1.00 10.63           N  
ATOM   1540  CA  VAL E 213      25.055   2.968  32.411  1.00 11.45           C  
ATOM   1541  C   VAL E 213      23.783   3.790  32.224  1.00 10.23           C  
ATOM   1542  O   VAL E 213      22.685   3.293  32.558  1.00 10.89           O  
ATOM   1543  CB  VAL E 213      25.044   1.722  31.527  1.00 11.80           C  
ATOM   1544  CG1 VAL E 213      24.813   2.060  30.056  1.00 14.23           C  
ATOM   1545  CG2 VAL E 213      26.328   0.897  31.719  1.00 12.90           C  
ATOM   1546  N   SER E 214      23.948   5.020  31.708  1.00 10.27           N  
ATOM   1547  CA  SER E 214      22.809   5.929  31.664  1.00 10.26           C  
ATOM   1548  C   SER E 214      22.405   6.332  30.269  1.00  9.83           C  
ATOM   1549  O   SER E 214      21.277   6.054  29.847  1.00 12.23           O  
ATOM   1550  CB  SER E 214      23.148   7.175  32.516  1.00 11.59           C  
ATOM   1551  OG  SER E 214      22.042   8.047  32.577  1.00 11.58           O  
ATOM   1552  N   TRP E 215      23.282   6.944  29.494  1.00 10.38           N  
ATOM   1553  CA  TRP E 215      22.936   7.377  28.118  1.00 11.06           C  
ATOM   1554  C   TRP E 215      24.217   7.654  27.355  1.00 11.04           C  
ATOM   1555  O   TRP E 215      25.301   7.797  27.941  1.00 11.89           O  
ATOM   1556  CB  TRP E 215      22.007   8.574  28.125  1.00 12.02           C  
ATOM   1557  CG  TRP E 215      22.523   9.817  28.772  1.00 11.99           C  
ATOM   1558  CD1 TRP E 215      22.444  10.141  30.098  1.00 12.08           C  
ATOM   1559  CD2 TRP E 215      23.197  10.914  28.126  1.00 11.65           C  
ATOM   1560  NE1 TRP E 215      23.017  11.365  30.312  1.00 13.28           N  
ATOM   1561  CE2 TRP E 215      23.503  11.841  29.128  1.00 12.63           C  
ATOM   1562  CE3 TRP E 215      23.592  11.198  26.800  1.00 13.47           C  
ATOM   1563  CZ2 TRP E 215      24.149  13.050  28.883  1.00 13.80           C  
ATOM   1564  CZ3 TRP E 215      24.249  12.394  26.521  1.00 14.29           C  
ATOM   1565  CH2 TRP E 215      24.543  13.292  27.578  1.00 13.83           C  
ATOM   1566  N   GLY E 216      24.181   7.722  26.044  1.00 12.73           N  
ATOM   1567  CA  GLY E 216      25.409   7.989  25.268  1.00 15.29           C  
ATOM   1568  C   GLY E 216      25.051   8.158  23.820  1.00 15.37           C  
ATOM   1569  O   GLY E 216      23.896   8.383  23.495  1.00 18.87           O  
ATOM   1570  N   SER E 217      26.015   8.002  22.957  1.00 13.64           N  
ATOM   1571  CA  SER E 217      25.837   8.237  21.561  1.00 13.98           C  
ATOM   1572  C   SER E 217      24.628   7.569  20.948  1.00 14.96           C  
ATOM   1573  O   SER E 217      24.409   6.379  21.177  1.00 15.12           O  
ATOM   1574  CB  SER E 217      27.055   7.654  20.814  1.00 15.42           C  
ATOM   1575  OG  SER E 217      26.887   7.678  19.414  1.00 15.46           O  
ATOM   1576  N   SER E 218      23.997   8.326  20.056  1.00 18.60           N  
ATOM   1577  CA  SER E 218      22.932   7.890  19.207  1.00 20.34           C  
ATOM   1578  C   SER E 218      23.204   6.576  18.506  1.00 18.77           C  
ATOM   1579  O   SER E 218      22.328   5.727  18.294  1.00 20.22           O  
ATOM   1580  CB  SER E 218      22.606   8.939  18.069  1.00 20.86           C  
ATOM   1581  OG  SER E 218      23.769   9.421  17.386  1.00 25.57           O  
ATOM   1582  N   THR E 219      24.421   6.351  18.032  1.00 17.35           N  
ATOM   1583  CA  THR E 219      24.792   5.185  17.274  1.00 14.01           C  
ATOM   1584  C   THR E 219      25.844   4.383  17.986  1.00 12.86           C  
ATOM   1585  O   THR E 219      26.579   3.630  17.330  1.00 13.74           O  
ATOM   1586  CB  THR E 219      25.258   5.678  15.883  1.00 14.49           C  
ATOM   1587  OG1 THR E 219      26.350   6.605  16.092  1.00 18.32           O  
ATOM   1588  CG2 THR E 219      24.181   6.416  15.110  1.00 16.05           C  
ATOM   1589  N   CYS E 220      25.989   4.560  19.326  1.00 12.51           N  
ATOM   1590  CA  CYS E 220      27.066   3.820  20.038  1.00 12.08           C  
ATOM   1591  C   CYS E 220      28.455   4.100  19.503  1.00 11.72           C  
ATOM   1592  O   CYS E 220      29.314   3.198  19.497  1.00 14.28           O  
ATOM   1593  CB  CYS E 220      26.809   2.304  20.124  1.00 13.96           C  
ATOM   1594  SG  CYS E 220      25.097   2.000  20.655  1.00 14.76           S  
ATOM   1595  N   SER E 221      28.720   5.323  19.055  1.00 13.09           N  
ATOM   1596  CA  SER E 221      30.001   5.715  18.514  1.00 14.54           C  
ATOM   1597  C   SER E 221      31.096   5.537  19.550  1.00 14.61           C  
ATOM   1598  O   SER E 221      30.962   6.001  20.684  1.00 17.88           O  
ATOM   1599  CB  SER E 221      30.038   7.203  18.175  1.00 18.27           C  
ATOM   1600  OG  SER E 221      31.340   7.585  17.728  1.00 22.43           O  
ATOM   1601  N   THR E 222      32.177   4.918  19.130  1.00 13.94           N  
ATOM   1602  CA  THR E 222      33.268   4.645  20.089  1.00 14.28           C  
ATOM   1603  C   THR E 222      34.198   5.802  20.261  1.00 14.68           C  
ATOM   1604  O   THR E 222      35.089   5.678  21.093  1.00 16.77           O  
ATOM   1605  CB  THR E 222      34.006   3.393  19.618  1.00 16.96           C  
ATOM   1606  OG1 THR E 222      34.473   3.539  18.300  1.00 18.49           O  
ATOM   1607  CG2 THR E 222      33.085   2.171  19.686  1.00 16.06           C  
ATOM   1608  N   SER E 223      34.022   6.899  19.548  1.00 15.84           N  
ATOM   1609  CA  SER E 223      34.812   8.098  19.719  1.00 15.71           C  
ATOM   1610  C   SER E 223      34.095   9.142  20.569  1.00 14.95           C  
ATOM   1611  O   SER E 223      34.605  10.248  20.757  1.00 17.88           O  
ATOM   1612  CB  SER E 223      35.159   8.728  18.390  1.00 19.86           C  
ATOM   1613  OG  SER E 223      33.988   9.059  17.670  1.00 23.26           O  
ATOM   1614  N   THR E 224      32.913   8.853  21.128  1.00 14.28           N  
ATOM   1615  CA  THR E 224      32.115   9.673  21.991  1.00 14.77           C  
ATOM   1616  C   THR E 224      32.018   8.987  23.355  1.00 13.61           C  
ATOM   1617  O   THR E 224      31.860   7.763  23.362  1.00 13.72           O  
ATOM   1618  CB  THR E 224      30.688   9.829  21.391  1.00 17.97           C  
ATOM   1619  OG1 THR E 224      30.846  10.504  20.131  1.00 21.60           O  
ATOM   1620  CG2 THR E 224      29.752  10.616  22.220  1.00 20.46           C  
ATOM   1621  N   PRO E 225      32.229   9.677  24.448  1.00 13.59           N  
ATOM   1622  CA  PRO E 225      32.141   9.014  25.739  1.00 12.80           C  
ATOM   1623  C   PRO E 225      30.732   8.636  26.129  1.00 11.62           C  
ATOM   1624  O   PRO E 225      29.744   9.331  25.783  1.00 12.69           O  
ATOM   1625  CB  PRO E 225      32.710  10.034  26.734  1.00 14.83           C  
ATOM   1626  CG  PRO E 225      32.427  11.348  26.067  1.00 16.69           C  
ATOM   1627  CD  PRO E 225      32.448  11.115  24.590  1.00 14.77           C  
ATOM   1628  N   GLY E 226      30.576   7.520  26.804  1.00 12.11           N  
ATOM   1629  CA  GLY E 226      29.289   7.178  27.382  1.00 11.52           C  
ATOM   1630  C   GLY E 226      29.100   7.964  28.687  1.00 11.98           C  
ATOM   1631  O   GLY E 226      30.038   8.393  29.352  1.00 12.17           O  
ATOM   1632  N   VAL E 227      27.854   8.171  29.073  1.00 10.96           N  
ATOM   1633  CA  VAL E 227      27.451   8.869  30.251  1.00 10.59           C  
ATOM   1634  C   VAL E 227      26.793   7.922  31.218  1.00 11.03           C  
ATOM   1635  O   VAL E 227      25.995   7.040  30.879  1.00 11.74           O  
ATOM   1636  CB  VAL E 227      26.525  10.084  29.970  1.00 11.27           C  
ATOM   1637  CG1 VAL E 227      26.417  10.917  31.196  1.00 11.36           C  
ATOM   1638  CG2 VAL E 227      27.096  10.887  28.793  1.00 11.62           C  
ATOM   1639  N   TYR E 228      27.243   7.981  32.469  1.00 10.26           N  
ATOM   1640  CA  TYR E 228      26.871   7.071  33.538  1.00 10.59           C  
ATOM   1641  C   TYR E 228      26.312   7.860  34.719  1.00  9.78           C  
ATOM   1642  O   TYR E 228      26.802   8.989  34.949  1.00 12.40           O  
ATOM   1643  CB  TYR E 228      28.126   6.253  34.005  1.00 11.11           C  
ATOM   1644  CG  TYR E 228      28.705   5.399  32.895  1.00 10.48           C  
ATOM   1645  CD1 TYR E 228      29.479   5.986  31.889  1.00 10.77           C  
ATOM   1646  CD2 TYR E 228      28.502   4.049  32.785  1.00 12.24           C  
ATOM   1647  CE1 TYR E 228      29.964   5.236  30.853  1.00 11.30           C  
ATOM   1648  CE2 TYR E 228      29.010   3.294  31.759  1.00 12.29           C  
ATOM   1649  CZ  TYR E 228      29.736   3.883  30.770  1.00 12.58           C  
ATOM   1650  OH  TYR E 228      30.214   3.152  29.702  1.00 14.89           O  
ATOM   1651  N   ALA E 229      25.386   7.342  35.509  1.00 10.02           N  
ATOM   1652  CA  ALA E 229      24.967   7.973  36.732  1.00 10.64           C  
ATOM   1653  C   ALA E 229      26.188   7.876  37.660  1.00  9.90           C  
ATOM   1654  O   ALA E 229      26.775   6.801  37.827  1.00 12.14           O  
ATOM   1655  CB  ALA E 229      23.755   7.322  37.366  1.00 11.32           C  
ATOM   1656  N   ARG E 230      26.579   8.982  38.289  1.00 10.34           N  
ATOM   1657  CA  ARG E 230      27.728   9.091  39.138  1.00 10.16           C  
ATOM   1658  C   ARG E 230      27.318   8.605  40.512  1.00  9.96           C  
ATOM   1659  O   ARG E 230      26.661   9.293  41.299  1.00 11.19           O  
ATOM   1660  CB  ARG E 230      28.230  10.515  39.182  1.00 11.65           C  
ATOM   1661  CG  ARG E 230      29.462  10.720  40.046  1.00 12.98           C  
ATOM   1662  CD  ARG E 230      29.833  12.195  40.106  1.00 13.94           C  
ATOM   1663  NE  ARG E 230      30.414  12.658  38.854  1.00 14.20           N  
ATOM   1664  CZ  ARG E 230      31.695  12.681  38.543  1.00 15.90           C  
ATOM   1665  NH1 ARG E 230      32.074  13.164  37.352  1.00 15.97           N  
ATOM   1666  NH2 ARG E 230      32.628  12.228  39.392  1.00 17.73           N  
ATOM   1667  N   VAL E 231      27.749   7.396  40.886  1.00 10.74           N  
ATOM   1668  CA  VAL E 231      27.287   6.779  42.140  1.00 10.81           C  
ATOM   1669  C   VAL E 231      27.669   7.570  43.355  1.00 10.03           C  
ATOM   1670  O   VAL E 231      26.863   7.666  44.280  1.00 11.07           O  
ATOM   1671  CB  VAL E 231      27.700   5.297  42.192  1.00 10.50           C  
ATOM   1672  CG1 VAL E 231      27.336   4.700  43.545  1.00 11.60           C  
ATOM   1673  CG2 VAL E 231      27.045   4.535  41.042  1.00 12.39           C  
ATOM   1674  N   THR E 232      28.852   8.231  43.395  1.00 10.72           N  
ATOM   1675  CA  THR E 232      29.149   9.045  44.562  1.00 11.15           C  
ATOM   1676  C   THR E 232      28.143  10.152  44.863  1.00 11.67           C  
ATOM   1677  O   THR E 232      27.916  10.459  46.032  1.00 12.10           O  
ATOM   1678  CB  THR E 232      30.541   9.718  44.477  1.00 11.76           C  
ATOM   1679  OG1 THR E 232      30.630  10.500  43.266  1.00 13.28           O  
ATOM   1680  CG2 THR E 232      31.674   8.701  44.472  1.00 12.26           C  
ATOM   1681  N   ALA E 233      27.510  10.686  43.790  1.00 12.83           N  
ATOM   1682  CA  ALA E 233      26.550  11.739  43.970  1.00 13.17           C  
ATOM   1683  C   ALA E 233      25.194  11.243  44.435  1.00 12.92           C  
ATOM   1684  O   ALA E 233      24.341  12.050  44.828  1.00 15.41           O  
ATOM   1685  CB  ALA E 233      26.312  12.477  42.654  1.00 13.86           C  
ATOM   1686  N   LEU E 234      24.972   9.948  44.389  1.00 12.41           N  
ATOM   1687  CA  LEU E 234      23.706   9.320  44.668  1.00 12.19           C  
ATOM   1688  C   LEU E 234      23.737   8.303  45.795  1.00 11.90           C  
ATOM   1689  O   LEU E 234      22.688   7.799  46.212  1.00 13.31           O  
ATOM   1690  CB  LEU E 234      23.226   8.657  43.347  1.00 13.22           C  
ATOM   1691  CG  LEU E 234      23.114   9.588  42.151  1.00 12.54           C  
ATOM   1692  CD1 LEU E 234      23.057   8.893  40.803  1.00 14.34           C  
ATOM   1693  CD2 LEU E 234      21.946  10.561  42.295  1.00 13.47           C  
ATOM   1694  N   VAL E 235      24.935   8.015  46.350  1.00 12.30           N  
ATOM   1695  CA  VAL E 235      25.059   6.941  47.322  1.00 12.47           C  
ATOM   1696  C   VAL E 235      24.576   7.311  48.688  1.00 13.14           C  
ATOM   1697  O   VAL E 235      24.159   6.422  49.415  1.00 13.81           O  
ATOM   1698  CB  VAL E 235      26.524   6.408  47.334  1.00 12.20           C  
ATOM   1699  CG1 VAL E 235      27.503   7.387  47.981  1.00 13.28           C  
ATOM   1700  CG2 VAL E 235      26.588   5.023  47.948  1.00 14.48           C  
ATOM   1701  N   ASN E 236      24.509   8.608  49.053  1.00 12.80           N  
ATOM   1702  CA  ASN E 236      23.939   8.927  50.353  1.00 13.40           C  
ATOM   1703  C   ASN E 236      22.461   8.574  50.314  1.00 14.15           C  
ATOM   1704  O   ASN E 236      21.947   8.000  51.280  1.00 14.82           O  
ATOM   1705  CB  ASN E 236      24.131  10.386  50.742  1.00 14.61           C  
ATOM   1706  CG  ASN E 236      25.541  10.741  51.164  1.00 15.99           C  
ATOM   1707  OD1 ASN E 236      26.268   9.870  51.649  1.00 17.02           O  
ATOM   1708  ND2 ASN E 236      25.860  12.012  50.998  1.00 16.16           N  
ATOM   1709  N   TRP E 237      21.769   8.849  49.197  1.00 13.43           N  
ATOM   1710  CA  TRP E 237      20.387   8.439  49.005  1.00 13.51           C  
ATOM   1711  C   TRP E 237      20.297   6.916  49.043  1.00 13.93           C  
ATOM   1712  O   TRP E 237      19.381   6.361  49.680  1.00 15.29           O  
ATOM   1713  CB  TRP E 237      19.881   9.035  47.687  1.00 13.74           C  
ATOM   1714  CG  TRP E 237      18.567   8.458  47.249  1.00 13.40           C  
ATOM   1715  CD1 TRP E 237      17.325   8.866  47.670  1.00 14.74           C  
ATOM   1716  CD2 TRP E 237      18.370   7.340  46.394  1.00 13.48           C  
ATOM   1717  NE1 TRP E 237      16.375   8.074  47.097  1.00 15.51           N  
ATOM   1718  CE2 TRP E 237      16.961   7.125  46.313  1.00 14.34           C  
ATOM   1719  CE3 TRP E 237      19.172   6.491  45.655  1.00 13.12           C  
ATOM   1720  CZ2 TRP E 237      16.367   6.135  45.561  1.00 15.23           C  
ATOM   1721  CZ3 TRP E 237      18.577   5.484  44.915  1.00 13.72           C  
ATOM   1722  CH2 TRP E 237      17.182   5.300  44.850  1.00 14.69           C  
ATOM   1723  N   VAL E 238      21.202   6.193  48.386  1.00 14.19           N  
ATOM   1724  CA  VAL E 238      21.170   4.741  48.444  1.00 13.72           C  
ATOM   1725  C   VAL E 238      21.238   4.294  49.923  1.00 15.16           C  
ATOM   1726  O   VAL E 238      20.448   3.461  50.337  1.00 16.60           O  
ATOM   1727  CB  VAL E 238      22.349   4.092  47.691  1.00 11.99           C  
ATOM   1728  CG1 VAL E 238      22.451   2.602  47.973  1.00 14.03           C  
ATOM   1729  CG2 VAL E 238      22.201   4.297  46.157  1.00 12.59           C  
ATOM   1730  N   GLN E 239      22.248   4.773  50.660  1.00 15.51           N  
ATOM   1731  CA  GLN E 239      22.470   4.359  52.064  1.00 17.02           C  
ATOM   1732  C   GLN E 239      21.282   4.687  52.939  1.00 17.39           C  
ATOM   1733  O   GLN E 239      20.865   3.907  53.791  1.00 19.95           O  
ATOM   1734  CB  GLN E 239      23.757   4.905  52.614  1.00 18.51           C  
ATOM   1735  CG  GLN E 239      25.009   4.359  51.941  1.00 20.13           C  
ATOM   1736  CD  GLN E 239      25.255   2.874  52.035  1.00 20.64           C  
ATOM   1737  OE1 GLN E 239      24.521   2.119  52.718  1.00 23.59           O  
ATOM   1738  NE2 GLN E 239      26.299   2.408  51.379  1.00 24.17           N  
ATOM   1739  N   GLN E 240      20.711   5.872  52.769  1.00 16.39           N  
ATOM   1740  CA  GLN E 240      19.510   6.265  53.486  1.00 17.07           C  
ATOM   1741  C   GLN E 240      18.345   5.353  53.166  1.00 17.03           C  
ATOM   1742  O   GLN E 240      17.649   4.924  54.128  1.00 19.66           O  
ATOM   1743  CB  GLN E 240      19.165   7.708  53.150  1.00 16.77           C  
ATOM   1744  CG  GLN E 240      20.115   8.749  53.683  1.00 18.03           C  
ATOM   1745  CD  GLN E 240      20.094  10.051  52.942  1.00 20.05           C  
ATOM   1746  OE1 GLN E 240      19.235  10.313  52.084  1.00 22.67           O  
ATOM   1747  NE2 GLN E 240      21.117  10.881  53.134  1.00 20.57           N  
ATOM   1748  N  ATHR E 241      18.241   4.944  51.904  0.60 15.93           N  
ATOM   1750  CA ATHR E 241      17.184   3.980  51.605  0.60 14.44           C  
ATOM   1752  C  ATHR E 241      17.510   2.672  52.278  0.60 14.71           C  
ATOM   1754  O  ATHR E 241      16.589   2.136  52.895  0.60 13.14           O  
ATOM   1756  CB ATHR E 241      17.105   3.897  50.068  0.60 15.79           C  
ATOM   1758  OG1ATHR E 241      16.830   5.199  49.596  0.60 15.35           O  
ATOM   1760  CG2ATHR E 241      16.003   2.949  49.666  0.60 15.58           C  
ATOM   1762  N  ALEU E 242      18.749   2.143  52.187  0.60 14.34           N  
ATOM   1764  CA ALEU E 242      18.986   0.875  52.842  0.60 13.99           C  
ATOM   1766  C  ALEU E 242      18.787   0.920  54.361  0.60 13.43           C  
ATOM   1768  O  ALEU E 242      18.135   0.038  54.919  0.60 13.95           O  
ATOM   1770  CB ALEU E 242      20.394   0.348  52.601  0.60 13.65           C  
ATOM   1772  CG ALEU E 242      20.886   0.164  51.163  0.60 14.86           C  
ATOM   1774  CD1ALEU E 242      22.345  -0.212  51.168  0.60 17.20           C  
ATOM   1776  CD2ALEU E 242      20.024  -0.899  50.499  0.60 16.33           C  
ATOM   1778  N  AALA E 243      19.257   1.965  55.027  0.60 13.66           N  
ATOM   1780  CA AALA E 243      19.130   2.048  56.478  0.60 13.22           C  
ATOM   1782  C  AALA E 243      17.679   2.154  56.913  0.60 12.94           C  
ATOM   1784  O  AALA E 243      17.347   1.684  57.985  0.60 16.11           O  
ATOM   1786  CB AALA E 243      19.889   3.255  56.993  0.60 13.39           C  
ATOM   1788  N  AALA E 244      16.731   2.654  56.115  0.60 12.96           N  
ATOM   1790  CA AALA E 244      15.357   2.786  56.548  0.60 14.28           C  
ATOM   1792  C  AALA E 244      14.460   1.646  56.092  0.60 15.97           C  
ATOM   1794  O  AALA E 244      13.281   1.568  56.506  0.60 17.98           O  
ATOM   1796  CB AALA E 244      14.780   4.097  55.968  0.60 14.25           C  
ATOM   1798  N  AASN E 245      15.015   0.766  55.259  0.60 17.41           N  
ATOM   1800  CA AASN E 245      14.218  -0.308  54.706  0.60 19.03           C  
ATOM   1802  C  AASN E 245      14.754  -1.711  54.877  0.60 19.11           C  
ATOM   1804  O  AASN E 245      15.523  -1.991  55.823  0.60 19.10           O  
ATOM   1806  CB AASN E 245      14.066  -0.038  53.174  0.60 17.88           C  
ATOM   1808  CG AASN E 245      13.068   1.096  52.981  0.60 20.23           C  
ATOM   1810  OD1AASN E 245      11.863   0.865  53.149  0.60 20.74           O  
ATOM   1812  ND2AASN E 245      13.596   2.261  52.695  0.60 19.98           N  
ATOM   1814  OXTAASN E 245      14.434  -2.528  53.954  0.60 22.02           O  
TER    1816      ASN E 245                                                      
ATOM   1817  N   CYS B   1      -1.035  -3.042  -2.860  1.00 20.84           N  
ATOM   1818  CA  CYS B   1      -0.228  -2.780  -1.638  1.00 18.54           C  
ATOM   1819  C   CYS B   1      -0.840  -1.634  -0.876  1.00 17.83           C  
ATOM   1820  O   CYS B   1      -1.568  -0.758  -1.417  1.00 18.39           O  
ATOM   1821  CB  CYS B   1       1.260  -2.528  -2.034  1.00 19.53           C  
ATOM   1822  SG  CYS B   1       1.389  -1.254  -3.289  1.00 20.80           S  
ATOM   1823  N   GLY B   2      -0.367  -1.412   0.344  1.00 18.11           N  
ATOM   1824  CA  GLY B   2      -0.620  -0.227   1.099  1.00 17.85           C  
ATOM   1825  C   GLY B   2      -1.987   0.109   1.589  1.00 18.67           C  
ATOM   1826  O   GLY B   2      -2.169   1.235   2.086  1.00 18.36           O  
ATOM   1827  N   VAL B   3      -2.967  -0.800   1.454  1.00 18.87           N  
ATOM   1828  CA  VAL B   3      -4.315  -0.533   1.934  1.00 18.00           C  
ATOM   1829  C   VAL B   3      -4.676  -1.623   2.928  1.00 17.88           C  
ATOM   1830  O   VAL B   3      -5.164  -2.699   2.582  1.00 19.69           O  
ATOM   1831  CB  VAL B   3      -5.351  -0.494   0.788  1.00 19.60           C  
ATOM   1832  CG1 VAL B   3      -6.780  -0.165   1.265  1.00 21.46           C  
ATOM   1833  CG2 VAL B   3      -4.957   0.487  -0.310  1.00 20.89           C  
ATOM   1834  N   PRO B   4      -4.434  -1.384   4.230  1.00 18.24           N  
ATOM   1835  CA  PRO B   4      -4.770  -2.371   5.253  1.00 17.35           C  
ATOM   1836  C   PRO B   4      -6.233  -2.742   5.179  1.00 18.84           C  
ATOM   1837  O   PRO B   4      -7.137  -1.899   5.117  1.00 20.72           O  
ATOM   1838  CB  PRO B   4      -4.375  -1.706   6.566  1.00 18.25           C  
ATOM   1839  CG  PRO B   4      -3.368  -0.664   6.173  1.00 17.51           C  
ATOM   1840  CD  PRO B   4      -3.811  -0.203   4.811  1.00 17.96           C  
ATOM   1841  N   ALA B   5      -6.491  -4.053   5.322  1.00 19.75           N  
ATOM   1842  CA  ALA B   5      -7.898  -4.528   5.414  1.00 20.64           C  
ATOM   1843  C   ALA B   5      -8.505  -4.049   6.725  1.00 20.79           C  
ATOM   1844  O   ALA B   5      -9.732  -3.861   6.788  1.00 22.23           O  
ATOM   1845  CB  ALA B   5      -7.963  -6.031   5.395  1.00 20.43           C  
ATOM   1846  N   ILE B   6      -7.722  -3.831   7.784  1.00 19.94           N  
ATOM   1847  CA  ILE B   6      -8.132  -3.321   9.072  1.00 18.78           C  
ATOM   1848  C   ILE B   6      -7.635  -1.873   9.121  1.00 18.07           C  
ATOM   1849  O   ILE B   6      -6.438  -1.693   9.251  1.00 17.89           O  
ATOM   1850  CB  ILE B   6      -7.572  -4.128  10.248  1.00 18.81           C  
ATOM   1851  CG1 ILE B   6      -8.046  -5.593  10.115  1.00 21.31           C  
ATOM   1852  CG2 ILE B   6      -7.966  -3.533  11.606  1.00 19.88           C  
ATOM   1853  CD1 ILE B   6      -7.246  -6.542  10.998  1.00 23.58           C  
ATOM   1854  N   GLN B   7      -8.522  -0.900   8.941  1.00 18.54           N  
ATOM   1855  CA  GLN B   7      -8.055   0.471   8.814  1.00 19.68           C  
ATOM   1856  C   GLN B   7      -7.402   0.991  10.058  1.00 17.20           C  
ATOM   1857  O   GLN B   7      -8.010   0.967  11.152  1.00 18.91           O  
ATOM   1858  CB  GLN B   7      -9.288   1.331   8.435  1.00 22.80           C  
ATOM   1859  CG  GLN B   7      -8.868   2.708   8.013  1.00 22.98           C  
ATOM   1860  CD  GLN B   7      -9.982   3.647   7.638  1.00 23.80           C  
ATOM   1861  OE1 GLN B   7      -9.610   4.804   7.432  1.00 26.04           O  
ATOM   1862  NE2 GLN B   7     -11.261   3.229   7.530  1.00 27.24           N  
ATOM   1863  N   PRO B   8      -6.223   1.614   9.955  1.00 16.89           N  
ATOM   1864  CA  PRO B   8      -5.614   2.201  11.153  1.00 16.32           C  
ATOM   1865  C   PRO B   8      -6.338   3.455  11.583  1.00 14.68           C  
ATOM   1866  O   PRO B   8      -6.967   4.162  10.795  1.00 18.14           O  
ATOM   1867  CB  PRO B   8      -4.184   2.436  10.694  1.00 17.13           C  
ATOM   1868  CG  PRO B   8      -4.271   2.684   9.214  1.00 17.52           C  
ATOM   1869  CD  PRO B   8      -5.369   1.730   8.750  1.00 16.86           C  
ATOM   1870  N   VAL B   9      -6.370   3.741  12.884  1.00 16.21           N  
ATOM   1871  CA  VAL B   9      -6.993   4.892  13.474  1.00 18.15           C  
ATOM   1872  C   VAL B   9      -5.900   5.834  13.957  1.00 21.85           C  
ATOM   1873  O   VAL B   9      -5.112   5.359  14.783  1.00 27.58           O  
ATOM   1874  CB  VAL B   9      -7.932   4.552  14.658  1.00 22.06           C  
ATOM   1875  CG1 VAL B   9      -8.490   5.793  15.305  1.00 25.41           C  
ATOM   1876  CG2 VAL B   9      -9.066   3.695  14.123  1.00 25.40           C  
ATOM   1877  N   LEU B  10      -5.800   7.003  13.363  1.00 22.46           N  
ATOM   1878  CA  LEU B  10      -4.731   7.938  13.704  1.00 27.01           C  
ATOM   1879  C   LEU B  10      -5.272   9.016  14.625  1.00 28.42           C  
ATOM   1880  O   LEU B  10      -6.237   9.678  14.220  1.00 29.35           O  
ATOM   1881  CB  LEU B  10      -4.240   8.506  12.352  1.00 30.20           C  
ATOM   1882  CG  LEU B  10      -4.204   7.662  11.067  1.00 30.94           C  
ATOM   1883  CD1 LEU B  10      -4.217   8.431   9.752  1.00 32.99           C  
ATOM   1884  CD2 LEU B  10      -2.963   6.790  11.015  1.00 31.12           C  
ATOM   1885  N   SER B  11      -4.608   9.360  15.754  1.00 29.96           N  
ATOM   1886  CA  SER B  11      -5.102  10.525  16.514  1.00 31.42           C  
ATOM   1887  C   SER B  11      -4.637  11.809  15.842  1.00 34.92           C  
ATOM   1888  O   SER B  11      -5.295  12.856  15.823  1.00 38.38           O  
ATOM   1889  CB ASER B  11      -4.634  10.464  17.970  0.50 31.27           C  
ATOM   1891  OG ASER B  11      -5.101   9.265  18.567  0.50 31.48           O  
ATOM   1893  N   GLY B  12      -3.436  11.765  15.274  1.00 35.58           N  
ATOM   1894  CA  GLY B  12      -2.798  12.836  14.554  1.00 36.16           C  
ATOM   1895  C   GLY B  12      -1.744  13.600  15.327  1.00 35.62           C  
ATOM   1896  O   GLY B  12      -1.227  13.097  16.348  1.00 35.01           O  
TER    1897      GLY B  12                                                      
ATOM   1898  N   ILE D  16       8.329   3.881  20.535  1.00 13.29           N  
ATOM   1899  CA  ILE D  16       7.787   5.228  20.248  1.00 12.26           C  
ATOM   1900  C   ILE D  16       7.372   5.975  21.517  1.00 12.82           C  
ATOM   1901  O   ILE D  16       6.618   5.377  22.276  1.00 14.49           O  
ATOM   1902  CB  ILE D  16       6.642   5.210  19.252  1.00 14.31           C  
ATOM   1903  CG1 ILE D  16       7.159   4.529  17.967  1.00 13.64           C  
ATOM   1904  CG2 ILE D  16       6.115   6.603  18.971  1.00 14.94           C  
ATOM   1905  CD1 ILE D  16       6.008   4.323  16.967  1.00 14.03           C  
ATOM   1906  N   VAL D  17       7.896   7.155  21.747  1.00 13.61           N  
ATOM   1907  CA  VAL D  17       7.562   8.017  22.883  1.00 13.59           C  
ATOM   1908  C   VAL D  17       6.432   8.945  22.434  1.00 13.82           C  
ATOM   1909  O   VAL D  17       6.519   9.571  21.365  1.00 15.76           O  
ATOM   1910  CB  VAL D  17       8.788   8.820  23.371  1.00 14.80           C  
ATOM   1911  CG1 VAL D  17       8.382   9.728  24.533  1.00 15.49           C  
ATOM   1912  CG2 VAL D  17       9.984   7.929  23.704  1.00 15.19           C  
ATOM   1913  N   ASN D  18       5.358   9.043  23.213  1.00 14.08           N  
ATOM   1914  CA  ASN D  18       4.167   9.842  22.978  1.00 13.82           C  
ATOM   1915  C   ASN D  18       3.327   9.393  21.765  1.00 14.51           C  
ATOM   1916  O   ASN D  18       2.572  10.193  21.190  1.00 17.73           O  
ATOM   1917  CB  ASN D  18       4.434  11.328  22.904  1.00 15.43           C  
ATOM   1918  CG  ASN D  18       4.850  11.902  24.220  1.00 15.16           C  
ATOM   1919  OD1 ASN D  18       4.447  11.354  25.278  1.00 18.90           O  
ATOM   1920  ND2 ASN D  18       5.584  13.005  24.159  1.00 15.84           N  
ATOM   1921  N   GLY D  19       3.422   8.093  21.466  1.00 14.53           N  
ATOM   1922  CA  GLY D  19       2.545   7.504  20.451  1.00 15.44           C  
ATOM   1923  C   GLY D  19       1.292   6.978  21.167  1.00 15.91           C  
ATOM   1924  O   GLY D  19       0.909   7.359  22.267  1.00 18.12           O  
ATOM   1925  N   GLU D  20       0.613   6.088  20.442  1.00 15.43           N  
ATOM   1926  CA  GLU D  20      -0.586   5.429  20.919  1.00 16.49           C  
ATOM   1927  C   GLU D  20      -0.594   3.986  20.453  1.00 16.32           C  
ATOM   1928  O   GLU D  20       0.139   3.633  19.533  1.00 15.14           O  
ATOM   1929  CB  GLU D  20      -1.883   6.081  20.469  0.50 17.06           C  
ATOM   1930  CG  GLU D  20      -1.961   6.224  18.979  0.50 19.32           C  
ATOM   1931  CD  GLU D  20      -1.478   7.546  18.430  0.50 21.24           C  
ATOM   1932  OE1 GLU D  20      -1.302   8.490  19.226  0.50 24.78           O  
ATOM   1933  OE2 GLU D  20      -1.265   7.692  17.201  0.50 21.49           O  
ATOM   1934  N   GLU D  21      -1.380   3.135  21.071  1.00 17.13           N  
ATOM   1935  CA  GLU D  21      -1.542   1.759  20.677  1.00 17.38           C  
ATOM   1936  C   GLU D  21      -2.224   1.757  19.295  1.00 15.59           C  
ATOM   1937  O   GLU D  21      -3.268   2.385  19.161  1.00 17.06           O  
ATOM   1938  CB  GLU D  21      -2.386   0.913  21.646  1.00 22.24           C  
ATOM   1939  CG  GLU D  21      -1.759   0.868  23.023  1.00 24.32           C  
ATOM   1940  CD  GLU D  21      -2.679   0.369  24.114  1.00 27.11           C  
ATOM   1941  OE1 GLU D  21      -3.510  -0.491  23.833  1.00 29.01           O  
ATOM   1942  OE2 GLU D  21      -2.623   0.832  25.276  1.00 31.64           O  
ATOM   1943  N   ALA D  22      -1.631   1.057  18.346  1.00 14.66           N  
ATOM   1944  CA  ALA D  22      -2.249   0.885  17.036  1.00 15.92           C  
ATOM   1945  C   ALA D  22      -3.441  -0.054  17.191  1.00 14.72           C  
ATOM   1946  O   ALA D  22      -3.495  -0.901  18.093  1.00 17.07           O  
ATOM   1947  CB  ALA D  22      -1.228   0.285  16.067  1.00 16.41           C  
ATOM   1948  N   VAL D  23      -4.415   0.072  16.290  1.00 15.14           N  
ATOM   1949  CA  VAL D  23      -5.469  -0.914  16.192  1.00 15.29           C  
ATOM   1950  C   VAL D  23      -4.771  -2.223  15.810  1.00 16.57           C  
ATOM   1951  O   VAL D  23      -3.950  -2.257  14.874  1.00 17.47           O  
ATOM   1952  CB  VAL D  23      -6.485  -0.536  15.114  1.00 15.11           C  
ATOM   1953  CG1 VAL D  23      -7.463  -1.651  14.818  1.00 18.19           C  
ATOM   1954  CG2 VAL D  23      -7.213   0.743  15.479  1.00 17.11           C  
ATOM   1955  N   PRO D  24      -5.085  -3.316  16.488  1.00 16.49           N  
ATOM   1956  CA  PRO D  24      -4.430  -4.596  16.190  1.00 18.08           C  
ATOM   1957  C   PRO D  24      -4.561  -4.990  14.745  1.00 17.21           C  
ATOM   1958  O   PRO D  24      -5.650  -4.982  14.135  1.00 18.97           O  
ATOM   1959  CB  PRO D  24      -5.125  -5.586  17.130  1.00 18.27           C  
ATOM   1960  CG  PRO D  24      -5.565  -4.760  18.285  1.00 19.13           C  
ATOM   1961  CD  PRO D  24      -6.004  -3.449  17.665  1.00 17.21           C  
ATOM   1962  N   GLY D  25      -3.498  -5.271  14.019  1.00 17.41           N  
ATOM   1963  CA  GLY D  25      -3.523  -5.710  12.648  1.00 17.74           C  
ATOM   1964  C   GLY D  25      -3.708  -4.636  11.598  1.00 17.36           C  
ATOM   1965  O   GLY D  25      -3.673  -4.968  10.409  1.00 17.88           O  
ATOM   1966  N   SER D  26      -3.719  -3.355  11.987  1.00 15.31           N  
ATOM   1967  CA  SER D  26      -3.887  -2.254  11.081  1.00 16.15           C  
ATOM   1968  C   SER D  26      -2.627  -1.757  10.417  1.00 15.59           C  
ATOM   1969  O   SER D  26      -2.671  -0.949   9.515  1.00 15.75           O  
ATOM   1970  CB  SER D  26      -4.539  -1.080  11.810  1.00 16.48           C  
ATOM   1971  OG  SER D  26      -3.729  -0.467  12.798  1.00 16.62           O  
ATOM   1972  N   TRP D  27      -1.474  -2.335  10.743  1.00 15.67           N  
ATOM   1973  CA  TRP D  27      -0.204  -2.086  10.044  1.00 14.56           C  
ATOM   1974  C   TRP D  27       0.315  -3.471   9.633  1.00 15.13           C  
ATOM   1975  O   TRP D  27       1.302  -3.976  10.173  1.00 15.29           O  
ATOM   1976  CB  TRP D  27       0.797  -1.349  10.923  1.00 14.43           C  
ATOM   1977  CG  TRP D  27       0.266  -0.021  11.411  1.00 13.35           C  
ATOM   1978  CD1 TRP D  27      -0.106   0.298  12.697  1.00 14.67           C  
ATOM   1979  CD2 TRP D  27       0.025   1.122  10.608  1.00 14.14           C  
ATOM   1980  NE1 TRP D  27      -0.540   1.612  12.749  1.00 13.62           N  
ATOM   1981  CE2 TRP D  27      -0.488   2.126  11.472  1.00 13.93           C  
ATOM   1982  CE3 TRP D  27       0.127   1.410   9.236  1.00 14.40           C  
ATOM   1983  CZ2 TRP D  27      -0.847   3.386  10.990  1.00 13.06           C  
ATOM   1984  CZ3 TRP D  27      -0.237   2.660   8.810  1.00 13.88           C  
ATOM   1985  CH2 TRP D  27      -0.730   3.641   9.661  1.00 13.36           C  
ATOM   1986  N   PRO D  28      -0.308  -4.038   8.591  1.00 15.22           N  
ATOM   1987  CA  PRO D  28      -0.150  -5.440   8.297  1.00 15.49           C  
ATOM   1988  C   PRO D  28       1.171  -5.845   7.681  1.00 14.58           C  
ATOM   1989  O   PRO D  28       1.551  -7.002   7.650  1.00 16.28           O  
ATOM   1990  CB  PRO D  28      -1.329  -5.756   7.372  1.00 16.14           C  
ATOM   1991  CG  PRO D  28      -1.688  -4.488   6.707  1.00 15.88           C  
ATOM   1992  CD  PRO D  28      -1.450  -3.490   7.816  1.00 16.46           C  
ATOM   1993  N   TRP D  29       1.950  -4.863   7.243  1.00 14.65           N  
ATOM   1994  CA  TRP D  29       3.304  -5.086   6.757  1.00 14.78           C  
ATOM   1995  C   TRP D  29       4.312  -5.042   7.918  1.00 13.32           C  
ATOM   1996  O   TRP D  29       5.486  -5.442   7.699  1.00 14.53           O  
ATOM   1997  CB  TRP D  29       3.699  -4.030   5.734  1.00 13.11           C  
ATOM   1998  CG  TRP D  29       3.341  -2.633   6.141  1.00 14.28           C  
ATOM   1999  CD1 TRP D  29       4.027  -1.770   6.935  1.00 14.48           C  
ATOM   2000  CD2 TRP D  29       2.150  -1.943   5.734  1.00 14.31           C  
ATOM   2001  NE1 TRP D  29       3.346  -0.561   7.062  1.00 14.06           N  
ATOM   2002  CE2 TRP D  29       2.181  -0.661   6.318  1.00 14.50           C  
ATOM   2003  CE3 TRP D  29       1.047  -2.269   4.919  1.00 16.53           C  
ATOM   2004  CZ2 TRP D  29       1.196   0.288   6.128  1.00 14.40           C  
ATOM   2005  CZ3 TRP D  29       0.041  -1.342   4.729  1.00 16.13           C  
ATOM   2006  CH2 TRP D  29       0.129  -0.069   5.335  1.00 15.02           C  
ATOM   2007  N   GLN D  30       3.939  -4.496   9.084  1.00 14.65           N  
ATOM   2008  CA  GLN D  30       4.903  -4.438  10.171  1.00 13.14           C  
ATOM   2009  C   GLN D  30       5.257  -5.825  10.702  1.00 14.22           C  
ATOM   2010  O   GLN D  30       4.371  -6.560  11.123  1.00 17.43           O  
ATOM   2011  CB  GLN D  30       4.358  -3.609  11.342  1.00 15.04           C  
ATOM   2012  CG  GLN D  30       5.179  -3.631  12.624  1.00 14.17           C  
ATOM   2013  CD  GLN D  30       6.328  -2.646  12.655  1.00 13.21           C  
ATOM   2014  OE1 GLN D  30       6.091  -1.447  12.596  1.00 14.35           O  
ATOM   2015  NE2 GLN D  30       7.561  -3.109  12.844  1.00 13.05           N  
ATOM   2016  N   VAL D  31       6.570  -6.127  10.711  1.00 14.80           N  
ATOM   2017  CA  VAL D  31       7.026  -7.400  11.232  1.00 14.33           C  
ATOM   2018  C   VAL D  31       7.981  -7.065  12.414  1.00 12.78           C  
ATOM   2019  O   VAL D  31       8.517  -5.962  12.552  1.00 14.46           O  
ATOM   2020  CB  VAL D  31       7.731  -8.352  10.244  1.00 14.51           C  
ATOM   2021  CG1 VAL D  31       6.750  -8.671   9.119  1.00 17.18           C  
ATOM   2022  CG2 VAL D  31       9.025  -7.724   9.682  1.00 16.38           C  
ATOM   2023  N   SER D  32       8.117  -8.060  13.283  1.00 14.21           N  
ATOM   2024  CA  SER D  32       9.070  -8.060  14.369  1.00 14.32           C  
ATOM   2025  C   SER D  32      10.204  -9.031  14.008  1.00 15.35           C  
ATOM   2026  O   SER D  32       9.930 -10.148  13.576  1.00 17.01           O  
ATOM   2027  CB  SER D  32       8.406  -8.524  15.680  1.00 17.69           C  
ATOM   2028  OG  SER D  32       9.390  -8.701  16.686  1.00 19.97           O  
ATOM   2029  N   LEU D  33      11.450  -8.633  14.144  1.00 14.68           N  
ATOM   2030  CA  LEU D  33      12.620  -9.447  13.912  1.00 15.42           C  
ATOM   2031  C   LEU D  33      13.110  -9.980  15.263  1.00 14.97           C  
ATOM   2032  O   LEU D  33      13.413  -9.199  16.188  1.00 16.24           O  
ATOM   2033  CB  LEU D  33      13.759  -8.726  13.209  1.00 16.40           C  
ATOM   2034  CG  LEU D  33      13.265  -8.064  11.905  1.00 17.91           C  
ATOM   2035  CD1 LEU D  33      14.466  -7.385  11.248  1.00 18.72           C  
ATOM   2036  CD2 LEU D  33      12.595  -8.984  10.923  1.00 17.69           C  
ATOM   2037  N   GLN D  34      13.150 -11.297  15.410  1.00 15.86           N  
ATOM   2038  CA  GLN D  34      13.542 -11.955  16.638  1.00 18.99           C  
ATOM   2039  C   GLN D  34      14.840 -12.731  16.420  1.00 18.93           C  
ATOM   2040  O   GLN D  34      15.060 -13.291  15.341  1.00 18.63           O  
ATOM   2041  CB  GLN D  34      12.478 -12.951  17.110  1.00 23.18           C  
ATOM   2042  CG  GLN D  34      11.185 -12.348  17.658  1.00 25.18           C  
ATOM   2043  CD  GLN D  34      10.202 -13.441  18.063  1.00 27.32           C  
ATOM   2044  OE1 GLN D  34      10.457 -14.629  17.995  1.00 28.77           O  
ATOM   2045  NE2 GLN D  34       8.995 -13.129  18.502  1.00 30.23           N  
ATOM   2046  N   ASP D  35      15.725 -12.635  17.400  1.00 17.34           N  
ATOM   2047  CA  ASP D  35      16.984 -13.392  17.277  1.00 18.07           C  
ATOM   2048  C   ASP D  35      16.720 -14.858  17.575  1.00 20.33           C  
ATOM   2049  O   ASP D  35      15.605 -15.293  17.902  1.00 20.38           O  
ATOM   2050  CB  ASP D  35      18.071 -12.746  18.095  1.00 20.31           C  
ATOM   2051  CG  ASP D  35      18.003 -12.800  19.600  1.00 21.51           C  
ATOM   2052  OD1 ASP D  35      17.244 -13.608  20.148  1.00 23.27           O  
ATOM   2053  OD2 ASP D  35      18.764 -12.038  20.237  1.00 22.86           O  
ATOM   2054  N   LYS D  36      17.781 -15.661  17.594  1.00 22.06           N  
ATOM   2055  CA  LYS D  36      17.635 -17.078  17.838  1.00 23.79           C  
ATOM   2056  C   LYS D  36      17.168 -17.393  19.255  1.00 24.59           C  
ATOM   2057  O   LYS D  36      16.745 -18.549  19.454  1.00 28.22           O  
ATOM   2058  CB  LYS D  36      18.945 -17.819  17.525  1.00 26.33           C  
ATOM   2059  CG  LYS D  36      20.077 -17.449  18.456  1.00 29.88           C  
ATOM   2060  CD  LYS D  36      21.441 -17.944  18.019  1.00 32.32           C  
ATOM   2061  CE  LYS D  36      22.457 -17.524  19.091  1.00 35.04           C  
ATOM   2062  NZ  LYS D  36      23.789 -18.097  18.748  1.00 39.83           N  
ATOM   2063  N   THR D  37      17.219 -16.501  20.237  1.00 25.06           N  
ATOM   2064  CA  THR D  37      16.751 -16.741  21.580  1.00 25.64           C  
ATOM   2065  C   THR D  37      15.279 -16.341  21.733  1.00 24.75           C  
ATOM   2066  O   THR D  37      14.678 -16.587  22.782  1.00 25.24           O  
ATOM   2067  CB  THR D  37      17.507 -15.940  22.660  1.00 26.19           C  
ATOM   2068  OG1 THR D  37      17.207 -14.534  22.626  1.00 28.64           O  
ATOM   2069  CG2 THR D  37      19.018 -16.059  22.520  1.00 29.78           C  
ATOM   2070  N   GLY D  38      14.675 -15.734  20.719  1.00 22.94           N  
ATOM   2071  CA  GLY D  38      13.294 -15.268  20.726  1.00 25.50           C  
ATOM   2072  C   GLY D  38      13.186 -13.783  21.063  1.00 25.08           C  
ATOM   2073  O   GLY D  38      12.078 -13.236  21.247  1.00 29.16           O  
ATOM   2074  N   PHE D  39      14.285 -13.058  21.196  1.00 25.23           N  
ATOM   2075  CA  PHE D  39      14.329 -11.655  21.599  1.00 24.80           C  
ATOM   2076  C   PHE D  39      14.030 -10.707  20.452  1.00 21.97           C  
ATOM   2077  O   PHE D  39      14.754 -10.821  19.478  1.00 22.02           O  
ATOM   2078  CB  PHE D  39      15.726 -11.360  22.201  1.00 27.07           C  
ATOM   2079  CG  PHE D  39      16.115  -9.959  22.583  1.00 28.19           C  
ATOM   2080  CD1 PHE D  39      15.921  -9.490  23.880  1.00 30.19           C  
ATOM   2081  CD2 PHE D  39      16.691  -9.097  21.654  1.00 27.46           C  
ATOM   2082  CE1 PHE D  39      16.278  -8.204  24.248  1.00 29.42           C  
ATOM   2083  CE2 PHE D  39      17.025  -7.797  22.009  1.00 28.27           C  
ATOM   2084  CZ  PHE D  39      16.813  -7.362  23.311  1.00 30.30           C  
ATOM   2085  N   HIS D  40      13.030  -9.830  20.520  1.00 22.05           N  
ATOM   2086  CA  HIS D  40      12.714  -8.830  19.497  1.00 19.82           C  
ATOM   2087  C   HIS D  40      13.885  -7.843  19.469  1.00 18.48           C  
ATOM   2088  O   HIS D  40      14.195  -7.289  20.518  1.00 22.17           O  
ATOM   2089  CB  HIS D  40      11.404  -8.048  19.741  1.00 21.53           C  
ATOM   2090  CG  HIS D  40      11.270  -6.737  19.041  1.00 22.44           C  
ATOM   2091  ND1 HIS D  40      10.647  -6.565  17.825  1.00 22.43           N  
ATOM   2092  CD2 HIS D  40      11.736  -5.497  19.348  1.00 23.03           C  
ATOM   2093  CE1 HIS D  40      10.711  -5.328  17.420  1.00 21.32           C  
ATOM   2094  NE2 HIS D  40      11.459  -4.633  18.314  1.00 23.08           N  
ATOM   2095  N   PHE D  41      14.507  -7.591  18.300  1.00 15.55           N  
ATOM   2096  CA  PHE D  41      15.602  -6.647  18.293  1.00 15.20           C  
ATOM   2097  C   PHE D  41      15.409  -5.542  17.289  1.00 13.68           C  
ATOM   2098  O   PHE D  41      16.214  -4.586  17.254  1.00 14.63           O  
ATOM   2099  CB  PHE D  41      16.947  -7.356  18.079  1.00 14.56           C  
ATOM   2100  CG  PHE D  41      17.080  -8.028  16.730  1.00 14.31           C  
ATOM   2101  CD1 PHE D  41      17.625  -7.381  15.642  1.00 14.46           C  
ATOM   2102  CD2 PHE D  41      16.632  -9.327  16.558  1.00 15.18           C  
ATOM   2103  CE1 PHE D  41      17.728  -7.982  14.403  1.00 14.30           C  
ATOM   2104  CE2 PHE D  41      16.772  -9.955  15.340  1.00 14.14           C  
ATOM   2105  CZ  PHE D  41      17.318  -9.266  14.283  1.00 15.54           C  
ATOM   2106  N   CYS D  42      14.481  -5.667  16.346  1.00 13.17           N  
ATOM   2107  CA  CYS D  42      14.274  -4.676  15.311  1.00 12.34           C  
ATOM   2108  C   CYS D  42      12.903  -4.866  14.664  1.00 12.60           C  
ATOM   2109  O   CYS D  42      12.343  -5.958  14.776  1.00 14.15           O  
ATOM   2110  CB  CYS D  42      15.324  -4.750  14.175  1.00 12.99           C  
ATOM   2111  SG  CYS D  42      16.868  -3.782  14.517  1.00 14.31           S  
ATOM   2112  N   GLY D  43      12.403  -3.879  13.979  1.00 12.72           N  
ATOM   2113  CA  GLY D  43      11.219  -4.069  13.146  1.00 12.88           C  
ATOM   2114  C   GLY D  43      11.631  -4.270  11.674  1.00 11.69           C  
ATOM   2115  O   GLY D  43      12.836  -4.193  11.317  1.00 12.92           O  
ATOM   2116  N   GLY D  44      10.632  -4.401  10.809  1.00 12.09           N  
ATOM   2117  CA  GLY D  44      10.832  -4.440   9.370  1.00 11.91           C  
ATOM   2118  C   GLY D  44       9.453  -4.298   8.694  1.00 11.57           C  
ATOM   2119  O   GLY D  44       8.447  -4.292   9.417  1.00 13.41           O  
ATOM   2120  N   SER D  45       9.438  -4.335   7.387  1.00 11.74           N  
ATOM   2121  CA  SER D  45       8.214  -4.182   6.608  1.00 11.37           C  
ATOM   2122  C   SER D  45       8.160  -5.137   5.442  1.00 12.42           C  
ATOM   2123  O   SER D  45       9.069  -5.217   4.606  1.00 13.55           O  
ATOM   2124  CB  SER D  45       8.140  -2.763   6.045  1.00 12.64           C  
ATOM   2125  OG  SER D  45       8.231  -1.779   7.028  1.00 13.78           O  
ATOM   2126  N   LEU D  46       7.077  -5.881   5.315  1.00 13.57           N  
ATOM   2127  CA  LEU D  46       6.833  -6.729   4.166  1.00 14.56           C  
ATOM   2128  C   LEU D  46       6.596  -5.873   2.926  1.00 15.16           C  
ATOM   2129  O   LEU D  46       5.768  -5.001   2.962  1.00 15.25           O  
ATOM   2130  CB  LEU D  46       5.626  -7.618   4.441  1.00 16.21           C  
ATOM   2131  CG  LEU D  46       5.876  -8.808   5.348  1.00 16.84           C  
ATOM   2132  CD1 LEU D  46       4.519  -9.212   5.956  1.00 17.59           C  
ATOM   2133  CD2 LEU D  46       6.503  -9.973   4.604  1.00 16.86           C  
ATOM   2134  N   ILE D  47       7.312  -6.191   1.818  1.00 14.03           N  
ATOM   2135  CA  ILE D  47       7.113  -5.493   0.555  1.00 14.95           C  
ATOM   2136  C   ILE D  47       6.431  -6.422  -0.450  1.00 15.50           C  
ATOM   2137  O   ILE D  47       5.991  -5.973  -1.511  1.00 18.83           O  
ATOM   2138  CB  ILE D  47       8.410  -4.875   0.044  1.00 15.40           C  
ATOM   2139  CG1 ILE D  47       9.515  -5.914  -0.170  1.00 16.96           C  
ATOM   2140  CG2 ILE D  47       8.860  -3.785   1.031  1.00 16.99           C  
ATOM   2141  CD1 ILE D  47      10.661  -5.336  -0.969  1.00 17.34           C  
ATOM   2142  N   ASN D  48       6.425  -7.702  -0.144  1.00 16.42           N  
ATOM   2143  CA  ASN D  48       5.660  -8.695  -0.918  1.00 17.22           C  
ATOM   2144  C   ASN D  48       5.671  -9.984  -0.111  1.00 17.07           C  
ATOM   2145  O   ASN D  48       6.151  -9.954   1.049  1.00 19.14           O  
ATOM   2146  CB  ASN D  48       6.159  -8.860  -2.339  1.00 16.51           C  
ATOM   2147  CG  ASN D  48       7.609  -9.294  -2.425  1.00 18.41           C  
ATOM   2148  OD1 ASN D  48       7.987 -10.250  -1.770  1.00 19.40           O  
ATOM   2149  ND2 ASN D  48       8.393  -8.604  -3.220  1.00 20.03           N  
ATOM   2150  N   GLU D  49       5.122 -11.106  -0.584  1.00 17.51           N  
ATOM   2151  CA  GLU D  49       5.038 -12.290   0.257  1.00 18.49           C  
ATOM   2152  C   GLU D  49       6.399 -12.931   0.542  1.00 18.15           C  
ATOM   2153  O   GLU D  49       6.489 -13.774   1.439  1.00 20.30           O  
ATOM   2154  CB AGLU D  49       4.106 -13.326  -0.397  0.60 20.80           C  
ATOM   2156  CG AGLU D  49       2.783 -12.792  -0.865  0.60 21.91           C  
ATOM   2158  CD AGLU D  49       2.574 -11.991  -2.124  0.60 23.54           C  
ATOM   2160  OE1AGLU D  49       3.431 -11.296  -2.750  0.60 22.10           O  
ATOM   2162  OE2AGLU D  49       1.370 -12.079  -2.497  0.60 25.47           O  
ATOM   2164  N   ASN D  50       7.460 -12.624  -0.194  1.00 16.66           N  
ATOM   2165  CA  ASN D  50       8.754 -13.241  -0.031  1.00 17.53           C  
ATOM   2166  C   ASN D  50       9.831 -12.359   0.540  1.00 16.48           C  
ATOM   2167  O   ASN D  50      10.954 -12.850   0.709  1.00 18.04           O  
ATOM   2168  CB  ASN D  50       9.208 -13.780  -1.432  1.00 20.60           C  
ATOM   2169  CG  ASN D  50       8.246 -14.878  -1.864  1.00 23.33           C  
ATOM   2170  OD1 ASN D  50       8.297 -15.952  -1.286  1.00 26.37           O  
ATOM   2171  ND2 ASN D  50       7.423 -14.605  -2.842  1.00 28.02           N  
ATOM   2172  N   TRP D  51       9.617 -11.053   0.685  1.00 15.41           N  
ATOM   2173  CA  TRP D  51      10.686 -10.120   1.028  1.00 15.77           C  
ATOM   2174  C   TRP D  51      10.282  -9.095   2.072  1.00 14.17           C  
ATOM   2175  O   TRP D  51       9.156  -8.564   2.041  1.00 15.52           O  
ATOM   2176  CB  TRP D  51      11.109  -9.342  -0.222  1.00 15.78           C  
ATOM   2177  CG  TRP D  51      11.789 -10.111  -1.307  1.00 16.79           C  
ATOM   2178  CD1 TRP D  51      11.160 -10.805  -2.327  1.00 17.76           C  
ATOM   2179  CD2 TRP D  51      13.188 -10.299  -1.506  1.00 16.68           C  
ATOM   2180  NE1 TRP D  51      12.069 -11.406  -3.154  1.00 17.69           N  
ATOM   2181  CE2 TRP D  51      13.334 -11.090  -2.666  1.00 16.30           C  
ATOM   2182  CE3 TRP D  51      14.325  -9.855  -0.834  1.00 17.27           C  
ATOM   2183  CZ2 TRP D  51      14.609 -11.414  -3.139  1.00 17.89           C  
ATOM   2184  CZ3 TRP D  51      15.580 -10.150  -1.331  1.00 18.02           C  
ATOM   2185  CH2 TRP D  51      15.699 -10.960  -2.457  1.00 18.43           C  
ATOM   2186  N   VAL D  52      11.222  -8.891   2.988  1.00 14.65           N  
ATOM   2187  CA  VAL D  52      11.097  -7.899   4.047  1.00 13.39           C  
ATOM   2188  C   VAL D  52      12.232  -6.863   3.896  1.00 13.47           C  
ATOM   2189  O   VAL D  52      13.373  -7.258   3.619  1.00 15.49           O  
ATOM   2190  CB  VAL D  52      11.228  -8.498   5.450  1.00 14.62           C  
ATOM   2191  CG1 VAL D  52      11.393  -7.504   6.586  1.00 14.78           C  
ATOM   2192  CG2 VAL D  52       9.983  -9.408   5.692  1.00 17.19           C  
ATOM   2193  N   VAL D  53      11.895  -5.607   4.110  1.00 13.22           N  
ATOM   2194  CA  VAL D  53      12.920  -4.554   4.095  1.00 13.69           C  
ATOM   2195  C   VAL D  53      13.088  -4.067   5.532  1.00 13.47           C  
ATOM   2196  O   VAL D  53      12.144  -3.866   6.319  1.00 13.60           O  
ATOM   2197  CB  VAL D  53      12.600  -3.473   3.085  1.00 18.44           C  
ATOM   2198  CG1 VAL D  53      11.462  -2.624   3.485  1.00 19.37           C  
ATOM   2199  CG2 VAL D  53      13.917  -2.709   2.783  1.00 19.58           C  
ATOM   2200  N   THR D  54      14.341  -3.933   5.966  1.00 11.14           N  
ATOM   2201  CA  THR D  54      14.725  -3.492   7.315  1.00 11.22           C  
ATOM   2202  C   THR D  54      15.995  -2.632   7.216  1.00 11.57           C  
ATOM   2203  O   THR D  54      16.413  -2.260   6.113  1.00 11.84           O  
ATOM   2204  CB  THR D  54      14.868  -4.701   8.246  1.00 12.38           C  
ATOM   2205  OG1 THR D  54      15.035  -4.245   9.581  1.00 12.55           O  
ATOM   2206  CG2 THR D  54      16.033  -5.625   7.896  1.00 13.37           C  
ATOM   2207  N   ALA D  55      16.555  -2.256   8.365  1.00 11.27           N  
ATOM   2208  CA  ALA D  55      17.741  -1.450   8.412  1.00 11.46           C  
ATOM   2209  C   ALA D  55      18.980  -2.341   8.416  1.00 12.05           C  
ATOM   2210  O   ALA D  55      19.037  -3.356   9.077  1.00 12.23           O  
ATOM   2211  CB  ALA D  55      17.727  -0.597   9.702  1.00 11.87           C  
ATOM   2212  N   ALA D  56      20.011  -1.891   7.681  1.00 11.96           N  
ATOM   2213  CA  ALA D  56      21.296  -2.635   7.685  1.00 12.91           C  
ATOM   2214  C   ALA D  56      21.912  -2.658   9.065  1.00 13.09           C  
ATOM   2215  O   ALA D  56      22.573  -3.633   9.454  1.00 13.65           O  
ATOM   2216  CB  ALA D  56      22.281  -2.004   6.725  1.00 14.01           C  
ATOM   2217  N   HIS D  57      21.714  -1.604   9.886  1.00 11.72           N  
ATOM   2218  CA  HIS D  57      22.356  -1.573  11.208  1.00 11.18           C  
ATOM   2219  C   HIS D  57      21.796  -2.602  12.184  1.00 11.61           C  
ATOM   2220  O   HIS D  57      22.352  -2.882  13.229  1.00 13.42           O  
ATOM   2221  CB  HIS D  57      22.296  -0.166  11.837  1.00 10.70           C  
ATOM   2222  CG  HIS D  57      20.982   0.158  12.474  1.00 10.83           C  
ATOM   2223  ND1 HIS D  57      20.003   0.919  11.861  1.00 10.83           N  
ATOM   2224  CD2 HIS D  57      20.494  -0.196  13.693  1.00 12.40           C  
ATOM   2225  CE1 HIS D  57      18.965   0.987  12.694  1.00 13.15           C  
ATOM   2226  NE2 HIS D  57      19.242   0.309  13.786  1.00 13.92           N  
ATOM   2227  N   CYS D  58      20.660  -3.228  11.866  1.00 12.12           N  
ATOM   2228  CA  CYS D  58      20.070  -4.295  12.681  1.00 12.15           C  
ATOM   2229  C   CYS D  58      20.921  -5.544  12.668  1.00 13.07           C  
ATOM   2230  O   CYS D  58      20.772  -6.417  13.539  1.00 14.27           O  
ATOM   2231  CB  CYS D  58      18.636  -4.601  12.216  1.00 13.38           C  
ATOM   2232  SG  CYS D  58      17.478  -3.261  12.638  1.00 14.15           S  
ATOM   2233  N   GLY D  59      21.839  -5.725  11.676  1.00 13.51           N  
ATOM   2234  CA  GLY D  59      22.718  -6.860  11.656  1.00 14.11           C  
ATOM   2235  C   GLY D  59      21.998  -8.181  11.543  1.00 13.62           C  
ATOM   2236  O   GLY D  59      22.467  -9.192  12.100  1.00 14.76           O  
ATOM   2237  N   VAL D  60      20.924  -8.195  10.722  1.00 14.77           N  
ATOM   2238  CA  VAL D  60      20.188  -9.431  10.582  1.00 14.84           C  
ATOM   2239  C   VAL D  60      20.989 -10.557   9.954  1.00 14.93           C  
ATOM   2240  O   VAL D  60      21.808 -10.311   9.068  1.00 16.43           O  
ATOM   2241  CB  VAL D  60      18.887  -9.211   9.772  1.00 14.81           C  
ATOM   2242  CG1 VAL D  60      18.051 -10.468   9.703  1.00 14.65           C  
ATOM   2243  CG2 VAL D  60      18.038  -8.100  10.399  1.00 16.01           C  
ATOM   2244  N   THR D  61      20.747 -11.791  10.442  1.00 15.41           N  
ATOM   2245  CA  THR D  61      21.411 -12.957   9.875  1.00 15.93           C  
ATOM   2246  C   THR D  61      20.339 -14.008   9.582  1.00 17.30           C  
ATOM   2247  O   THR D  61      19.183 -13.878  10.025  1.00 17.51           O  
ATOM   2248  CB  THR D  61      22.487 -13.624  10.768  1.00 18.62           C  
ATOM   2249  OG1 THR D  61      21.876 -14.217  11.923  1.00 21.30           O  
ATOM   2250  CG2 THR D  61      23.573 -12.635  11.191  1.00 18.98           C  
ATOM   2251  N   THR D  62      20.663 -15.147   8.988  1.00 18.28           N  
ATOM   2252  CA  THR D  62      19.698 -16.194   8.710  1.00 18.89           C  
ATOM   2253  C   THR D  62      19.358 -16.984   9.950  1.00 19.93           C  
ATOM   2254  O   THR D  62      18.512 -17.876   9.805  1.00 20.99           O  
ATOM   2255  CB  THR D  62      20.242 -17.135   7.617  1.00 21.17           C  
ATOM   2256  OG1 THR D  62      21.541 -17.570   8.046  1.00 23.43           O  
ATOM   2257  CG2 THR D  62      20.369 -16.421   6.298  1.00 20.79           C  
ATOM   2258  N   SER D  63      19.887 -16.729  11.137  1.00 19.68           N  
ATOM   2259  CA  SER D  63      19.427 -17.328  12.368  1.00 21.28           C  
ATOM   2260  C   SER D  63      18.340 -16.465  13.031  1.00 19.96           C  
ATOM   2261  O   SER D  63      17.743 -16.849  14.032  1.00 21.60           O  
ATOM   2262  CB  SER D  63      20.576 -17.630  13.317  1.00 23.42           C  
ATOM   2263  OG  SER D  63      21.062 -16.456  13.902  1.00 25.74           O  
ATOM   2264  N   ASP D  64      18.036 -15.266  12.511  1.00 17.60           N  
ATOM   2265  CA  ASP D  64      16.955 -14.420  12.996  1.00 16.53           C  
ATOM   2266  C   ASP D  64      15.687 -14.880  12.273  1.00 17.98           C  
ATOM   2267  O   ASP D  64      15.651 -15.511  11.223  1.00 19.27           O  
ATOM   2268  CB  ASP D  64      17.272 -12.966  12.734  1.00 15.69           C  
ATOM   2269  CG  ASP D  64      18.507 -12.468  13.454  1.00 17.16           C  
ATOM   2270  OD1 ASP D  64      19.269 -11.687  12.836  1.00 16.94           O  
ATOM   2271  OD2 ASP D  64      18.706 -12.861  14.627  1.00 17.79           O  
ATOM   2272  N   VAL D  65      14.550 -14.522  12.894  1.00 18.32           N  
ATOM   2273  CA  VAL D  65      13.223 -14.923  12.432  1.00 17.27           C  
ATOM   2274  C   VAL D  65      12.331 -13.705  12.209  1.00 15.98           C  
ATOM   2275  O   VAL D  65      12.322 -12.781  13.021  1.00 18.54           O  
ATOM   2276  CB  VAL D  65      12.578 -15.913  13.438  1.00 20.21           C  
ATOM   2277  CG1 VAL D  65      11.169 -16.314  13.050  1.00 22.09           C  
ATOM   2278  CG2 VAL D  65      13.404 -17.194  13.606  1.00 22.04           C  
ATOM   2279  N   VAL D  66      11.563 -13.754  11.114  1.00 16.75           N  
ATOM   2280  CA  VAL D  66      10.604 -12.718  10.792  1.00 15.47           C  
ATOM   2281  C   VAL D  66       9.235 -13.115  11.400  1.00 16.47           C  
ATOM   2282  O   VAL D  66       8.696 -14.173  11.085  1.00 18.87           O  
ATOM   2283  CB  VAL D  66      10.471 -12.498   9.264  1.00 16.84           C  
ATOM   2284  CG1 VAL D  66       9.234 -11.649   8.947  1.00 17.36           C  
ATOM   2285  CG2 VAL D  66      11.768 -11.913   8.749  1.00 17.50           C  
ATOM   2286  N   VAL D  67       8.662 -12.261  12.235  1.00 17.02           N  
ATOM   2287  CA  VAL D  67       7.365 -12.528  12.877  1.00 17.14           C  
ATOM   2288  C   VAL D  67       6.295 -11.616  12.313  1.00 15.75           C  
ATOM   2289  O   VAL D  67       6.388 -10.397  12.478  1.00 17.06           O  
ATOM   2290  CB  VAL D  67       7.478 -12.442  14.399  1.00 18.54           C  
ATOM   2291  CG1 VAL D  67       6.166 -12.845  15.084  1.00 19.98           C  
ATOM   2292  CG2 VAL D  67       8.582 -13.340  14.994  1.00 20.31           C  
ATOM   2293  N   ALA D  68       5.380 -12.189  11.508  1.00 16.86           N  
ATOM   2294  CA  ALA D  68       4.340 -11.450  10.825  1.00 17.80           C  
ATOM   2295  C   ALA D  68       2.985 -11.702  11.459  1.00 18.29           C  
ATOM   2296  O   ALA D  68       2.711 -12.781  12.002  1.00 19.53           O  
ATOM   2297  CB  ALA D  68       4.321 -11.885   9.347  1.00 17.86           C  
ATOM   2298  N   GLY D  69       2.139 -10.674  11.386  1.00 18.39           N  
ATOM   2299  CA  GLY D  69       0.813 -10.828  11.985  1.00 18.80           C  
ATOM   2300  C   GLY D  69       0.748 -10.605  13.487  1.00 20.58           C  
ATOM   2301  O   GLY D  69      -0.291 -10.829  14.128  1.00 23.17           O  
ATOM   2302  N   GLU D  70       1.782 -10.025  14.107  1.00 19.35           N  
ATOM   2303  CA  GLU D  70       1.789  -9.804  15.549  1.00 21.86           C  
ATOM   2304  C   GLU D  70       1.380  -8.392  15.908  1.00 22.86           C  
ATOM   2305  O   GLU D  70       1.579  -7.441  15.152  1.00 23.66           O  
ATOM   2306  CB  GLU D  70       3.207 -10.058  16.089  1.00 23.89           C  
ATOM   2307  CG  GLU D  70       3.432  -9.974  17.588  1.00 26.61           C  
ATOM   2308  CD  GLU D  70       4.802 -10.544  17.921  1.00 29.29           C  
ATOM   2309  OE1 GLU D  70       4.945 -11.546  18.636  1.00 33.88           O  
ATOM   2310  OE2 GLU D  70       5.843 -10.051  17.450  1.00 29.90           O  
ATOM   2311  N   PHE D  71       0.820  -8.252  17.098  1.00 23.54           N  
ATOM   2312  CA  PHE D  71       0.537  -6.903  17.617  1.00 23.97           C  
ATOM   2313  C   PHE D  71       0.962  -6.917  19.093  1.00 23.88           C  
ATOM   2314  O   PHE D  71       1.516  -5.921  19.546  1.00 23.83           O  
ATOM   2315  CB  PHE D  71      -0.860  -6.407  17.328  1.00 26.82           C  
ATOM   2316  CG  PHE D  71      -1.863  -7.097  18.185  1.00 27.89           C  
ATOM   2317  CD1 PHE D  71      -2.230  -6.565  19.419  1.00 29.39           C  
ATOM   2318  CD2 PHE D  71      -2.423  -8.293  17.788  1.00 29.21           C  
ATOM   2319  CE1 PHE D  71      -3.124  -7.244  20.200  1.00 30.54           C  
ATOM   2320  CE2 PHE D  71      -3.333  -8.972  18.577  1.00 31.32           C  
ATOM   2321  CZ  PHE D  71      -3.682  -8.426  19.797  1.00 31.31           C  
ATOM   2322  N   ASP D  72       0.643  -7.965  19.865  1.00 25.38           N  
ATOM   2323  CA  ASP D  72       1.017  -8.003  21.285  1.00 25.49           C  
ATOM   2324  C   ASP D  72       2.167  -8.968  21.475  1.00 26.89           C  
ATOM   2325  O   ASP D  72       1.995 -10.156  21.246  1.00 27.29           O  
ATOM   2326  CB  ASP D  72      -0.220  -8.369  22.081  1.00 26.78           C  
ATOM   2327  CG  ASP D  72      -0.100  -8.422  23.571  1.00 29.55           C  
ATOM   2328  OD1 ASP D  72      -1.127  -8.296  24.278  1.00 32.87           O  
ATOM   2329  OD2 ASP D  72       1.020  -8.587  24.095  1.00 31.76           O  
ATOM   2330  N   GLN D  73       3.324  -8.514  21.952  1.00 27.67           N  
ATOM   2331  CA  GLN D  73       4.525  -9.310  22.139  1.00 29.46           C  
ATOM   2332  C   GLN D  73       4.395 -10.425  23.151  1.00 29.73           C  
ATOM   2333  O   GLN D  73       4.990 -11.505  23.018  1.00 31.73           O  
ATOM   2334  CB  GLN D  73       5.716  -8.420  22.567  1.00 31.86           C  
ATOM   2335  CG  GLN D  73       6.247  -7.541  21.463  1.00 35.00           C  
ATOM   2336  CD  GLN D  73       7.434  -6.668  21.786  1.00 37.91           C  
ATOM   2337  OE1 GLN D  73       8.486  -6.742  21.142  1.00 41.22           O  
ATOM   2338  NE2 GLN D  73       7.322  -5.789  22.777  1.00 39.74           N  
ATOM   2339  N   GLY D  74       3.541 -10.277  24.164  1.00 30.56           N  
ATOM   2340  CA  GLY D  74       3.341 -11.318  25.148  1.00 32.05           C  
ATOM   2341  C   GLY D  74       2.356 -12.388  24.692  1.00 33.08           C  
ATOM   2342  O   GLY D  74       2.213 -13.384  25.416  1.00 34.93           O  
ATOM   2343  N   SER D  75       1.661 -12.214  23.562  1.00 32.59           N  
ATOM   2344  CA  SER D  75       0.703 -13.240  23.169  1.00 32.33           C  
ATOM   2345  C   SER D  75       1.369 -14.382  22.421  1.00 29.41           C  
ATOM   2346  O   SER D  75       2.379 -14.346  21.748  1.00 31.24           O  
ATOM   2347  CB  SER D  75      -0.444 -12.626  22.362  1.00 34.86           C  
ATOM   2348  OG  SER D  75       0.062 -12.131  21.133  1.00 40.78           O  
ATOM   2349  N   SER D  76       0.757 -15.540  22.544  1.00 25.94           N  
ATOM   2350  CA  SER D  76       1.175 -16.806  21.952  1.00 22.81           C  
ATOM   2351  C   SER D  76      -0.009 -17.263  21.089  1.00 22.98           C  
ATOM   2352  O   SER D  76      -1.058 -17.527  21.648  1.00 24.04           O  
ATOM   2353  CB  SER D  76       1.501 -17.826  23.026  1.00 23.01           C  
ATOM   2354  OG  SER D  76       1.903 -19.056  22.438  1.00 20.09           O  
ATOM   2355  N   SER D  77       0.225 -17.307  19.789  1.00 22.21           N  
ATOM   2356  CA  SER D  77      -0.856 -17.665  18.901  1.00 21.62           C  
ATOM   2357  C   SER D  77      -0.344 -18.335  17.661  1.00 20.33           C  
ATOM   2358  O   SER D  77       0.607 -17.927  17.000  1.00 20.44           O  
ATOM   2359  CB  SER D  77      -1.648 -16.397  18.516  1.00 24.32           C  
ATOM   2360  OG  SER D  77      -2.608 -16.739  17.500  1.00 29.67           O  
ATOM   2361  N   GLU D  78      -1.055 -19.410  17.216  1.00 22.28           N  
ATOM   2362  CA  GLU D  78      -0.687 -20.116  15.991  1.00 23.91           C  
ATOM   2363  C  AGLU D  78      -1.016 -19.170  14.820  0.50 24.10           C  
ATOM   2365  O  AGLU D  78      -0.448 -19.315  13.737  0.50 27.20           O  
ATOM   2367  CB  GLU D  78      -1.383 -21.487  15.926  1.00 26.45           C  
ATOM   2368  CG  GLU D  78      -0.924 -22.481  16.983  1.00 25.81           C  
ATOM   2369  CD  GLU D  78       0.536 -22.781  17.024  1.00 25.35           C  
ATOM   2370  OE1 GLU D  78       1.177 -22.696  15.959  1.00 28.11           O  
ATOM   2371  OE2 GLU D  78       1.136 -23.118  18.081  1.00 26.09           O  
ATOM   2372  N  ALYS D  79      -1.873 -18.152  14.927  0.50 24.87           N  
ATOM   2374  CA ALYS D  79      -2.232 -17.147  13.958  0.50 23.82           C  
ATOM   2376  C  ALYS D  79      -1.145 -16.097  13.685  0.50 24.17           C  
ATOM   2378  O  ALYS D  79      -1.300 -15.060  13.024  0.50 25.43           O  
ATOM   2380  CB ALYS D  79      -3.473 -16.330  14.356  0.50 23.90           C  
ATOM   2382  CG ALYS D  79      -4.649 -17.129  14.864  0.50 24.12           C  
ATOM   2384  CD ALYS D  79      -5.241 -18.209  13.839  0.00 29.23           C  
ATOM   2386  CE ALYS D  79      -6.737 -18.331  14.105  0.00 30.30           C  
ATOM   2388  NZ ALYS D  79      -7.437 -19.295  13.226  0.00 31.40           N  
ATOM   2390  N  AILE D  80       0.011 -16.304  14.289  0.50 22.78           N  
ATOM   2392  CA  ILE D  80       1.157 -15.437  14.047  1.00 23.04           C  
ATOM   2393  C   ILE D  80       2.109 -16.266  13.171  1.00 22.05           C  
ATOM   2394  O   ILE D  80       2.252 -17.479  13.450  1.00 26.72           O  
ATOM   2395  CB  ILE D  80       1.790 -14.975  15.353  1.00 24.55           C  
ATOM   2396  CG1 ILE D  80       0.869 -14.003  16.129  1.00 27.37           C  
ATOM   2397  CG2 ILE D  80       3.106 -14.271  15.155  1.00 28.19           C  
ATOM   2398  CD1 ILE D  80       1.068 -13.612  17.439  0.00 29.23           C  
ATOM   2399  N   GLN D  81       2.700 -15.714  12.136  1.00 19.99           N  
ATOM   2400  CA  GLN D  81       3.627 -16.424  11.258  1.00 20.56           C  
ATOM   2401  C   GLN D  81       5.060 -16.186  11.646  1.00 19.64           C  
ATOM   2402  O   GLN D  81       5.513 -15.034  11.643  1.00 21.94           O  
ATOM   2403  CB  GLN D  81       3.430 -16.028   9.774  1.00 21.42           C  
ATOM   2404  CG  GLN D  81       2.000 -16.329   9.310  1.00 22.85           C  
ATOM   2405  CD  GLN D  81       1.681 -15.904   7.905  1.00 23.97           C  
ATOM   2406  OE1 GLN D  81       2.367 -16.223   6.915  1.00 24.42           O  
ATOM   2407  NE2 GLN D  81       0.594 -15.150   7.723  1.00 23.88           N  
ATOM   2408  N   LYS D  82       5.790 -17.244  11.973  1.00 20.45           N  
ATOM   2409  CA  LYS D  82       7.252 -17.160  12.260  1.00 20.81           C  
ATOM   2410  C   LYS D  82       7.939 -17.716  11.022  1.00 19.89           C  
ATOM   2411  O   LYS D  82       7.853 -18.915  10.695  1.00 22.46           O  
ATOM   2412  CB  LYS D  82       7.619 -17.879  13.534  1.00 23.60           C  
ATOM   2413  CG  LYS D  82       6.892 -17.289  14.757  1.00 26.61           C  
ATOM   2414  CD  LYS D  82       7.282 -18.103  15.993  1.00 31.27           C  
ATOM   2415  CE  LYS D  82       7.373 -17.125  17.146  1.00 34.73           C  
ATOM   2416  NZ  LYS D  82       7.244 -17.729  18.488  1.00 36.89           N  
ATOM   2417  N   LEU D  83       8.526 -16.815  10.243  1.00 19.46           N  
ATOM   2418  CA  LEU D  83       9.127 -17.078   8.947  1.00 19.87           C  
ATOM   2419  C   LEU D  83      10.648 -17.065   8.933  1.00 18.66           C  
ATOM   2420  O   LEU D  83      11.258 -16.054   9.339  1.00 18.93           O  
ATOM   2421  CB  LEU D  83       8.562 -16.007   7.979  1.00 18.60           C  
ATOM   2422  CG  LEU D  83       7.034 -16.008   7.895  1.00 19.50           C  
ATOM   2423  CD1 LEU D  83       6.533 -14.672   7.360  1.00 22.03           C  
ATOM   2424  CD2 LEU D  83       6.481 -17.160   7.071  1.00 23.48           C  
ATOM   2425  N   LYS D  84      11.237 -18.174   8.491  1.00 19.18           N  
ATOM   2426  CA  LYS D  84      12.695 -18.266   8.431  1.00 19.30           C  
ATOM   2427  C   LYS D  84      13.218 -17.424   7.288  1.00 18.50           C  
ATOM   2428  O   LYS D  84      12.505 -17.098   6.324  1.00 20.12           O  
ATOM   2429  CB  LYS D  84      13.158 -19.715   8.292  1.00 22.49           C  
ATOM   2430  CG  LYS D  84      12.907 -20.521   9.560  1.00 24.80           C  
ATOM   2431  CD  LYS D  84      13.188 -21.983   9.250  1.00 27.54           C  
ATOM   2432  CE  LYS D  84      12.591 -22.987  10.302  0.00 30.07           C  
ATOM   2433  NZ  LYS D  84      13.465 -24.139  10.569  0.00 30.89           N  
ATOM   2434  N   ILE D  85      14.481 -17.001   7.449  1.00 18.91           N  
ATOM   2435  CA  ILE D  85      15.161 -16.171   6.479  1.00 17.35           C  
ATOM   2436  C   ILE D  85      16.113 -17.038   5.680  1.00 17.65           C  
ATOM   2437  O   ILE D  85      16.972 -17.675   6.254  1.00 19.98           O  
ATOM   2438  CB  ILE D  85      15.899 -14.995   7.156  1.00 17.70           C  
ATOM   2439  CG1 ILE D  85      14.963 -14.088   7.942  1.00 18.53           C  
ATOM   2440  CG2 ILE D  85      16.657 -14.209   6.078  1.00 18.06           C  
ATOM   2441  CD1 ILE D  85      15.700 -13.094   8.853  1.00 18.53           C  
ATOM   2442  N   ALA D  86      15.944 -17.101   4.350  1.00 17.90           N  
ATOM   2443  CA  ALA D  86      16.840 -17.862   3.518  1.00 18.37           C  
ATOM   2444  C   ALA D  86      18.168 -17.167   3.243  1.00 18.75           C  
ATOM   2445  O   ALA D  86      19.270 -17.768   3.180  1.00 21.14           O  
ATOM   2446  CB  ALA D  86      16.201 -18.132   2.165  1.00 19.10           C  
ATOM   2447  N   LYS D  87      18.086 -15.838   3.033  1.00 17.72           N  
ATOM   2448  CA  LYS D  87      19.295 -15.092   2.694  1.00 19.00           C  
ATOM   2449  C   LYS D  87      19.107 -13.619   2.997  1.00 16.97           C  
ATOM   2450  O   LYS D  87      18.024 -13.057   2.817  1.00 16.57           O  
ATOM   2451  CB  LYS D  87      19.612 -15.246   1.211  1.00 21.39           C  
ATOM   2452  CG  LYS D  87      20.926 -14.609   0.810  1.00 23.77           C  
ATOM   2453  CD  LYS D  87      21.512 -14.941  -0.561  1.00 26.73           C  
ATOM   2454  CE  LYS D  87      22.753 -14.037  -0.698  1.00 29.17           C  
ATOM   2455  NZ  LYS D  87      23.284 -14.057  -2.055  1.00 32.62           N  
ATOM   2456  N   VAL D  88      20.183 -13.009   3.522  1.00 17.06           N  
ATOM   2457  CA  VAL D  88      20.213 -11.589   3.808  1.00 16.46           C  
ATOM   2458  C   VAL D  88      20.976 -10.837   2.721  1.00 15.71           C  
ATOM   2459  O   VAL D  88      22.100 -11.200   2.347  1.00 19.06           O  
ATOM   2460  CB  VAL D  88      20.872 -11.331   5.178  1.00 16.67           C  
ATOM   2461  CG1 VAL D  88      20.937  -9.855   5.471  1.00 18.28           C  
ATOM   2462  CG2 VAL D  88      20.155 -12.069   6.288  1.00 19.15           C  
ATOM   2463  N   PHE D  89      20.341  -9.777   2.183  1.00 16.76           N  
ATOM   2464  CA  PHE D  89      20.920  -8.905   1.166  1.00 16.08           C  
ATOM   2465  C   PHE D  89      21.142  -7.519   1.815  1.00 16.78           C  
ATOM   2466  O   PHE D  89      20.311  -6.627   1.715  1.00 16.59           O  
ATOM   2467  CB  PHE D  89      20.016  -8.811  -0.048  1.00 19.23           C  
ATOM   2468  CG  PHE D  89      19.826 -10.059  -0.842  1.00 21.14           C  
ATOM   2469  CD1 PHE D  89      18.972 -11.073  -0.467  1.00 22.85           C  
ATOM   2470  CD2 PHE D  89      20.561 -10.234  -2.027  1.00 21.25           C  
ATOM   2471  CE1 PHE D  89      18.806 -12.218  -1.209  1.00 23.95           C  
ATOM   2472  CE2 PHE D  89      20.400 -11.362  -2.764  1.00 24.20           C  
ATOM   2473  CZ  PHE D  89      19.527 -12.371  -2.382  1.00 24.40           C  
ATOM   2474  N   LYS D  90      22.329  -7.256   2.418  1.00 17.75           N  
ATOM   2475  CA  LYS D  90      22.680  -5.980   2.981  1.00 18.56           C  
ATOM   2476  C   LYS D  90      23.113  -5.075   1.837  1.00 17.69           C  
ATOM   2477  O   LYS D  90      23.880  -5.523   0.976  1.00 20.29           O  
ATOM   2478  CB  LYS D  90      23.822  -6.092   4.017  1.00 19.72           C  
ATOM   2479  CG  LYS D  90      24.336  -4.768   4.574  1.00 20.81           C  
ATOM   2480  CD  LYS D  90      25.462  -4.902   5.569  1.00 25.39           C  
ATOM   2481  CE  LYS D  90      26.742  -5.160   4.777  1.00 27.41           C  
ATOM   2482  NZ  LYS D  90      27.937  -5.203   5.661  1.00 30.67           N  
ATOM   2483  N   ASN D  91      22.647  -3.857   1.737  1.00 16.49           N  
ATOM   2484  CA  ASN D  91      23.145  -2.980   0.663  1.00 16.18           C  
ATOM   2485  C   ASN D  91      24.655  -2.800   0.865  1.00 16.07           C  
ATOM   2486  O   ASN D  91      25.041  -2.311   1.931  1.00 16.97           O  
ATOM   2487  CB  ASN D  91      22.371  -1.686   0.711  1.00 15.77           C  
ATOM   2488  CG  ASN D  91      22.696  -0.717  -0.402  1.00 14.54           C  
ATOM   2489  OD1 ASN D  91      23.828  -0.543  -0.858  1.00 17.11           O  
ATOM   2490  ND2 ASN D  91      21.636  -0.085  -0.873  1.00 15.06           N  
ATOM   2491  N   SER D  92      25.531  -3.064  -0.093  1.00 16.33           N  
ATOM   2492  CA  SER D  92      26.970  -2.928   0.061  1.00 17.10           C  
ATOM   2493  C   SER D  92      27.420  -1.490   0.232  1.00 16.90           C  
ATOM   2494  O   SER D  92      28.559  -1.318   0.708  1.00 18.85           O  
ATOM   2495  CB ASER D  92      27.722  -3.510  -1.171  0.60 17.83           C  
ATOM   2497  OG ASER D  92      27.456  -4.904  -1.211  0.60 18.23           O  
ATOM   2499  N   LYS D  93      26.608  -0.477  -0.015  1.00 16.48           N  
ATOM   2500  CA  LYS D  93      26.919   0.907   0.214  1.00 15.85           C  
ATOM   2501  C   LYS D  93      26.693   1.331   1.659  1.00 13.29           C  
ATOM   2502  O   LYS D  93      26.961   2.483   2.003  1.00 15.54           O  
ATOM   2503  CB  LYS D  93      26.114   1.795  -0.751  1.00 19.27           C  
ATOM   2504  CG  LYS D  93      26.621   1.512  -2.188  1.00 22.97           C  
ATOM   2505  CD  LYS D  93      25.877   2.372  -3.167  1.00 26.87           C  
ATOM   2506  CE  LYS D  93      26.383   2.076  -4.595  1.00 29.23           C  
ATOM   2507  NZ  LYS D  93      25.449   2.698  -5.566  1.00 31.59           N  
ATOM   2508  N   TYR D  94      26.151   0.462   2.490  1.00 14.49           N  
ATOM   2509  CA  TYR D  94      25.941   0.795   3.895  1.00 12.85           C  
ATOM   2510  C   TYR D  94      27.282   1.235   4.506  1.00 14.94           C  
ATOM   2511  O   TYR D  94      28.285   0.529   4.330  1.00 16.40           O  
ATOM   2512  CB  TYR D  94      25.426  -0.387   4.648  1.00 13.57           C  
ATOM   2513  CG  TYR D  94      25.319  -0.168   6.147  1.00 13.66           C  
ATOM   2514  CD1 TYR D  94      24.503   0.868   6.622  1.00 13.93           C  
ATOM   2515  CD2 TYR D  94      26.004  -0.937   7.079  1.00 14.29           C  
ATOM   2516  CE1 TYR D  94      24.311   1.110   7.972  1.00 15.16           C  
ATOM   2517  CE2 TYR D  94      25.860  -0.692   8.417  1.00 15.07           C  
ATOM   2518  CZ  TYR D  94      25.023   0.337   8.879  1.00 15.27           C  
ATOM   2519  OH  TYR D  94      24.889   0.552  10.213  1.00 16.96           O  
ATOM   2520  N   ASN D  95      27.228   2.346   5.238  1.00 13.99           N  
ATOM   2521  CA  ASN D  95      28.406   2.908   5.909  1.00 13.16           C  
ATOM   2522  C   ASN D  95      28.176   2.695   7.390  1.00 15.20           C  
ATOM   2523  O   ASN D  95      27.314   3.305   8.016  1.00 14.50           O  
ATOM   2524  CB  ASN D  95      28.542   4.357   5.517  1.00 15.60           C  
ATOM   2525  CG  ASN D  95      29.774   5.023   6.079  1.00 14.85           C  
ATOM   2526  OD1 ASN D  95      30.114   4.787   7.255  1.00 16.49           O  
ATOM   2527  ND2 ASN D  95      30.421   5.808   5.261  1.00 19.04           N  
ATOM   2528  N   SER D  96      29.033   1.850   8.011  1.00 15.04           N  
ATOM   2529  CA  SER D  96      28.865   1.491   9.399  1.00 15.62           C  
ATOM   2530  C   SER D  96      29.243   2.592  10.373  1.00 15.74           C  
ATOM   2531  O   SER D  96      28.955   2.433  11.567  1.00 18.78           O  
ATOM   2532  CB  SER D  96      29.649   0.228   9.745  1.00 17.98           C  
ATOM   2533  OG  SER D  96      31.020   0.563   9.556  1.00 20.85           O  
ATOM   2534  N   LEU D  97      29.850   3.687   9.944  1.00 16.87           N  
ATOM   2535  CA  LEU D  97      30.224   4.794  10.780  1.00 20.53           C  
ATOM   2536  C   LEU D  97      29.156   5.880  10.707  1.00 16.85           C  
ATOM   2537  O   LEU D  97      28.675   6.393  11.707  1.00 18.30           O  
ATOM   2538  CB  LEU D  97      31.540   5.343  10.234  1.00 25.47           C  
ATOM   2539  CG  LEU D  97      32.767   5.372  11.129  1.00 29.22           C  
ATOM   2540  CD1 LEU D  97      33.332   3.961  11.095  1.00 35.16           C  
ATOM   2541  CD2 LEU D  97      33.846   6.338  10.718  1.00 34.13           C  
ATOM   2542  N   THR D  98      28.777   6.252   9.445  1.00 13.81           N  
ATOM   2543  CA  THR D  98      27.805   7.308   9.319  1.00 12.99           C  
ATOM   2544  C   THR D  98      26.386   6.860   9.324  1.00 13.01           C  
ATOM   2545  O   THR D  98      25.430   7.611   9.448  1.00 15.06           O  
ATOM   2546  CB  THR D  98      28.042   8.081   7.990  1.00 15.10           C  
ATOM   2547  OG1 THR D  98      27.766   7.191   6.925  1.00 15.35           O  
ATOM   2548  CG2 THR D  98      29.448   8.674   7.994  1.00 17.25           C  
ATOM   2549  N   ILE D  99      26.196   5.542   9.208  1.00 11.78           N  
ATOM   2550  CA  ILE D  99      24.883   4.879   9.116  1.00 12.01           C  
ATOM   2551  C   ILE D  99      24.186   5.245   7.813  1.00 12.18           C  
ATOM   2552  O   ILE D  99      22.963   4.969   7.658  1.00 14.27           O  
ATOM   2553  CB  ILE D  99      23.997   5.076  10.361  1.00 13.39           C  
ATOM   2554  CG1 ILE D  99      24.788   5.097  11.687  1.00 15.72           C  
ATOM   2555  CG2 ILE D  99      22.934   3.970  10.515  1.00 13.61           C  
ATOM   2556  CD1 ILE D  99      25.661   3.917  11.926  1.00 15.72           C  
ATOM   2557  N   ASN D 100      24.903   5.740   6.806  1.00 12.28           N  
ATOM   2558  CA  ASN D 100      24.243   6.049   5.564  1.00 12.19           C  
ATOM   2559  C   ASN D 100      23.931   4.766   4.791  1.00 12.46           C  
ATOM   2560  O   ASN D 100      24.636   3.747   4.869  1.00 13.77           O  
ATOM   2561  CB  ASN D 100      25.087   6.933   4.667  1.00 13.36           C  
ATOM   2562  CG  ASN D 100      24.296   7.688   3.632  1.00 13.90           C  
ATOM   2563  OD1 ASN D 100      23.124   7.988   3.856  1.00 14.40           O  
ATOM   2564  ND2 ASN D 100      24.935   8.054   2.521  1.00 15.24           N  
ATOM   2565  N   ASN D 101      22.900   4.860   3.930  1.00 12.46           N  
ATOM   2566  CA  ASN D 101      22.428   3.732   3.104  1.00 11.72           C  
ATOM   2567  C   ASN D 101      21.973   2.569   3.967  1.00 11.49           C  
ATOM   2568  O   ASN D 101      22.376   1.396   3.751  1.00 12.30           O  
ATOM   2569  CB  ASN D 101      23.483   3.325   2.062  1.00 13.34           C  
ATOM   2570  CG  ASN D 101      23.924   4.504   1.243  1.00 14.69           C  
ATOM   2571  OD1 ASN D 101      23.124   5.223   0.643  1.00 16.46           O  
ATOM   2572  ND2 ASN D 101      25.270   4.729   1.297  1.00 16.41           N  
ATOM   2573  N   ASP D 102      21.204   2.852   5.023  1.00 12.17           N  
ATOM   2574  CA  ASP D 102      20.830   1.936   6.069  1.00 11.59           C  
ATOM   2575  C   ASP D 102      19.666   1.048   5.698  1.00 10.81           C  
ATOM   2576  O   ASP D 102      18.579   1.169   6.219  1.00 12.81           O  
ATOM   2577  CB  ASP D 102      20.573   2.678   7.391  1.00 10.34           C  
ATOM   2578  CG  ASP D 102      20.471   1.810   8.608  1.00 11.01           C  
ATOM   2579  OD1 ASP D 102      19.974   2.346   9.642  1.00 11.70           O  
ATOM   2580  OD2 ASP D 102      20.881   0.645   8.521  1.00 12.59           O  
ATOM   2581  N   ILE D 103      19.952   0.066   4.838  1.00 11.79           N  
ATOM   2582  CA  ILE D 103      18.917  -0.810   4.321  1.00 12.38           C  
ATOM   2583  C   ILE D 103      19.486  -2.183   4.020  1.00 11.95           C  
ATOM   2584  O   ILE D 103      20.563  -2.358   3.474  1.00 13.32           O  
ATOM   2585  CB  ILE D 103      18.239  -0.192   3.072  1.00 12.38           C  
ATOM   2586  CG1 ILE D 103      16.973  -0.936   2.620  1.00 14.00           C  
ATOM   2587  CG2 ILE D 103      19.218  -0.093   1.923  1.00 13.15           C  
ATOM   2588  CD1 ILE D 103      16.166  -0.161   1.579  1.00 14.95           C  
ATOM   2589  N   THR D 104      18.634  -3.142   4.348  1.00 12.83           N  
ATOM   2590  CA  THR D 104      18.843  -4.570   4.104  1.00 12.95           C  
ATOM   2591  C   THR D 104      17.525  -5.219   3.690  1.00 13.40           C  
ATOM   2592  O   THR D 104      16.465  -4.885   4.190  1.00 14.11           O  
ATOM   2593  CB  THR D 104      19.408  -5.262   5.365  1.00 14.26           C  
ATOM   2594  OG1 THR D 104      20.782  -4.863   5.530  1.00 16.08           O  
ATOM   2595  CG2 THR D 104      19.336  -6.753   5.333  1.00 16.41           C  
ATOM   2596  N   LEU D 105      17.611  -6.157   2.736  1.00 13.48           N  
ATOM   2597  CA  LEU D 105      16.506  -6.968   2.288  1.00 13.00           C  
ATOM   2598  C   LEU D 105      16.661  -8.372   2.840  1.00 13.81           C  
ATOM   2599  O   LEU D 105      17.748  -8.955   2.851  1.00 16.44           O  
ATOM   2600  CB  LEU D 105      16.443  -7.023   0.782  1.00 14.19           C  
ATOM   2601  CG  LEU D 105      15.796  -5.789   0.097  1.00 14.01           C  
ATOM   2602  CD1 LEU D 105      16.097  -5.830  -1.386  1.00 15.92           C  
ATOM   2603  CD2 LEU D 105      14.288  -5.753   0.316  1.00 15.19           C  
ATOM   2604  N   LEU D 106      15.533  -8.966   3.251  1.00 13.55           N  
ATOM   2605  CA  LEU D 106      15.485 -10.328   3.770  1.00 13.73           C  
ATOM   2606  C   LEU D 106      14.612 -11.171   2.833  1.00 15.19           C  
ATOM   2607  O   LEU D 106      13.468 -10.783   2.600  1.00 15.40           O  
ATOM   2608  CB  LEU D 106      14.904 -10.383   5.174  1.00 14.22           C  
ATOM   2609  CG  LEU D 106      15.430  -9.331   6.170  1.00 14.92           C  
ATOM   2610  CD1 LEU D 106      14.683  -9.471   7.480  1.00 14.86           C  
ATOM   2611  CD2 LEU D 106      16.923  -9.476   6.369  1.00 16.41           C  
ATOM   2612  N   LYS D 107      15.250 -12.212   2.267  1.00 15.90           N  
ATOM   2613  CA  LYS D 107      14.497 -13.127   1.406  1.00 17.39           C  
ATOM   2614  C   LYS D 107      13.987 -14.266   2.265  1.00 17.31           C  
ATOM   2615  O   LYS D 107      14.784 -14.952   2.919  1.00 16.93           O  
ATOM   2616  CB  LYS D 107      15.400 -13.638   0.291  1.00 19.22           C  
ATOM   2617  CG  LYS D 107      14.615 -14.565  -0.682  1.00 23.44           C  
ATOM   2618  CD  LYS D 107      15.462 -15.106  -1.827  1.00 26.81           C  
ATOM   2619  CE  LYS D 107      14.606 -15.567  -2.983  1.00 29.52           C  
ATOM   2620  NZ ALYS D 107      13.305 -16.160  -2.624  0.50 30.42           N  
ATOM   2622  N   LEU D 108      12.684 -14.490   2.349  1.00 17.27           N  
ATOM   2623  CA  LEU D 108      12.143 -15.529   3.188  1.00 18.99           C  
ATOM   2624  C   LEU D 108      12.326 -16.892   2.559  1.00 20.09           C  
ATOM   2625  O   LEU D 108      12.162 -17.048   1.350  1.00 21.03           O  
ATOM   2626  CB  LEU D 108      10.643 -15.248   3.415  1.00 18.39           C  
ATOM   2627  CG  LEU D 108      10.327 -13.891   4.039  1.00 19.30           C  
ATOM   2628  CD1 LEU D 108       8.830 -13.678   4.136  1.00 21.01           C  
ATOM   2629  CD2 LEU D 108      10.959 -13.764   5.408  1.00 20.15           C  
ATOM   2630  N   SER D 109      12.467 -17.914   3.398  1.00 22.35           N  
ATOM   2631  CA  SER D 109      12.579 -19.303   2.968  1.00 26.33           C  
ATOM   2632  C   SER D 109      11.274 -19.815   2.391  1.00 26.64           C  
ATOM   2633  O   SER D 109      11.220 -20.584   1.430  1.00 29.02           O  
ATOM   2634  CB  SER D 109      12.920 -20.201   4.154  1.00 28.84           C  
ATOM   2635  OG  SER D 109      14.051 -19.825   4.864  1.00 33.45           O  
ATOM   2636  N   THR D 110      10.184 -19.452   3.076  1.00 27.39           N  
ATOM   2637  CA  THR D 110       8.843 -19.810   2.717  1.00 27.81           C  
ATOM   2638  C   THR D 110       8.047 -18.505   2.753  1.00 25.65           C  
ATOM   2639  O   THR D 110       8.185 -17.650   3.647  1.00 26.64           O  
ATOM   2640  CB  THR D 110       8.195 -20.871   3.625  1.00 29.61           C  
ATOM   2641  OG1 THR D 110       9.022 -22.040   3.768  1.00 33.10           O  
ATOM   2642  CG2 THR D 110       6.865 -21.320   3.043  1.00 31.73           C  
ATOM   2643  N   ALA D 111       7.204 -18.353   1.740  1.00 25.08           N  
ATOM   2644  CA  ALA D 111       6.407 -17.187   1.600  1.00 24.79           C  
ATOM   2645  C   ALA D 111       5.415 -16.988   2.764  1.00 24.23           C  
ATOM   2646  O   ALA D 111       4.847 -17.911   3.307  1.00 24.97           O  
ATOM   2647  CB  ALA D 111       5.557 -17.243   0.326  1.00 25.46           C  
ATOM   2648  N   ALA D 112       5.237 -15.717   3.125  1.00 22.08           N  
ATOM   2649  CA  ALA D 112       4.252 -15.343   4.107  1.00 22.43           C  
ATOM   2650  C   ALA D 112       2.896 -15.592   3.393  1.00 22.49           C  
ATOM   2651  O   ALA D 112       2.759 -15.414   2.176  1.00 22.84           O  
ATOM   2652  CB  ALA D 112       4.306 -13.899   4.479  1.00 22.89           C  
ATOM   2653  N   SER D 113       1.904 -15.921   4.179  1.00 22.48           N  
ATOM   2654  CA  SER D 113       0.552 -16.104   3.678  1.00 23.34           C  
ATOM   2655  C   SER D 113      -0.167 -14.796   3.966  1.00 21.48           C  
ATOM   2656  O   SER D 113      -0.408 -14.465   5.138  1.00 25.43           O  
ATOM   2657  CB ASER D 113      -0.144 -17.283   4.331  0.60 24.02           C  
ATOM   2659  OG ASER D 113      -1.364 -17.502   3.667  0.60 25.74           O  
ATOM   2661  N   PHE D 114      -0.502 -14.044   2.931  1.00 21.86           N  
ATOM   2662  CA  PHE D 114      -1.219 -12.780   3.119  1.00 20.26           C  
ATOM   2663  C   PHE D 114      -2.658 -13.004   3.548  1.00 21.64           C  
ATOM   2664  O   PHE D 114      -3.310 -13.989   3.212  1.00 22.92           O  
ATOM   2665  CB  PHE D 114      -1.076 -11.950   1.849  1.00 21.04           C  
ATOM   2666  CG  PHE D 114       0.202 -11.161   1.704  1.00 20.56           C  
ATOM   2667  CD1 PHE D 114       1.281 -11.329   2.573  1.00 19.88           C  
ATOM   2668  CD2 PHE D 114       0.349 -10.238   0.667  1.00 20.80           C  
ATOM   2669  CE1 PHE D 114       2.464 -10.597   2.444  1.00 19.90           C  
ATOM   2670  CE2 PHE D 114       1.506  -9.488   0.536  1.00 20.41           C  
ATOM   2671  CZ  PHE D 114       2.552  -9.659   1.451  1.00 19.68           C  
ATOM   2672  N   SER D 115      -3.178 -12.101   4.353  1.00 21.54           N  
ATOM   2673  CA  SER D 115      -4.495 -12.160   4.952  1.00 21.81           C  
ATOM   2674  C   SER D 115      -4.926 -10.779   5.366  1.00 21.83           C  
ATOM   2675  O   SER D 115      -4.293  -9.764   5.009  1.00 21.69           O  
ATOM   2676  CB  SER D 115      -4.313 -13.010   6.231  1.00 22.01           C  
ATOM   2677  OG  SER D 115      -3.530 -12.234   7.162  1.00 23.22           O  
ATOM   2678  N   GLN D 116      -5.942 -10.690   6.243  1.00 23.17           N  
ATOM   2679  CA  GLN D 116      -6.341  -9.369   6.673  1.00 25.20           C  
ATOM   2680  C   GLN D 116      -5.218  -8.717   7.465  1.00 23.04           C  
ATOM   2681  O   GLN D 116      -5.098  -7.499   7.420  1.00 23.79           O  
ATOM   2682  CB  GLN D 116      -7.613  -9.379   7.546  1.00 26.56           C  
ATOM   2683  CG  GLN D 116      -8.869  -9.589   6.707  1.00 30.87           C  
ATOM   2684  CD  GLN D 116     -10.089  -9.004   7.369  1.00 34.05           C  
ATOM   2685  OE1 GLN D 116     -10.149  -8.749   8.585  1.00 38.04           O  
ATOM   2686  NE2 GLN D 116     -11.125  -8.738   6.593  1.00 37.25           N  
ATOM   2687  N   THR D 117      -4.467  -9.467   8.269  1.00 20.98           N  
ATOM   2688  CA  THR D 117      -3.465  -8.903   9.124  1.00 20.03           C  
ATOM   2689  C   THR D 117      -2.071  -8.994   8.606  1.00 18.62           C  
ATOM   2690  O   THR D 117      -1.155  -8.530   9.323  1.00 19.35           O  
ATOM   2691  CB  THR D 117      -3.535  -9.636  10.493  1.00 20.48           C  
ATOM   2692  OG1 THR D 117      -3.355 -11.029  10.290  1.00 22.91           O  
ATOM   2693  CG2 THR D 117      -4.864  -9.414  11.211  1.00 22.84           C  
ATOM   2694  N   VAL D 118      -1.773  -9.548   7.453  1.00 18.62           N  
ATOM   2695  CA  VAL D 118      -0.453  -9.695   6.876  1.00 18.65           C  
ATOM   2696  C   VAL D 118      -0.518  -9.335   5.382  1.00 17.30           C  
ATOM   2697  O   VAL D 118      -1.254 -10.005   4.660  1.00 19.58           O  
ATOM   2698  CB  VAL D 118       0.110 -11.109   7.048  1.00 20.07           C  
ATOM   2699  CG1 VAL D 118       1.479 -11.234   6.381  1.00 20.44           C  
ATOM   2700  CG2 VAL D 118       0.214 -11.601   8.513  1.00 20.89           C  
ATOM   2701  N   SER D 119       0.153  -8.247   4.979  1.00 17.74           N  
ATOM   2702  CA  SER D 119       0.120  -7.780   3.591  1.00 17.40           C  
ATOM   2703  C   SER D 119       1.239  -6.763   3.421  1.00 17.01           C  
ATOM   2704  O   SER D 119       1.992  -6.467   4.375  1.00 17.33           O  
ATOM   2705  CB  SER D 119      -1.254  -7.224   3.251  1.00 16.66           C  
ATOM   2706  OG  SER D 119      -1.648  -6.181   4.140  1.00 18.51           O  
ATOM   2707  N   ALA D 120       1.394  -6.263   2.214  1.00 16.34           N  
ATOM   2708  CA  ALA D 120       2.494  -5.437   1.871  1.00 15.44           C  
ATOM   2709  C   ALA D 120       2.252  -3.948   1.885  1.00 13.81           C  
ATOM   2710  O   ALA D 120       1.227  -3.415   1.463  1.00 15.99           O  
ATOM   2711  CB  ALA D 120       2.945  -5.833   0.422  1.00 16.40           C  
ATOM   2712  N   VAL D 121       3.397  -3.257   2.147  1.00 15.25           N  
ATOM   2713  CA  VAL D 121       3.441  -1.815   2.016  1.00 14.55           C  
ATOM   2714  C   VAL D 121       3.809  -1.431   0.592  1.00 14.17           C  
ATOM   2715  O   VAL D 121       4.476  -2.232  -0.078  1.00 16.83           O  
ATOM   2716  CB  VAL D 121       4.468  -1.188   2.997  1.00 14.54           C  
ATOM   2717  CG1 VAL D 121       5.899  -1.500   2.630  1.00 15.35           C  
ATOM   2718  CG2 VAL D 121       4.259   0.317   3.102  1.00 15.52           C  
ATOM   2719  N   CYS D 122       3.394  -0.294   0.065  1.00 14.66           N  
ATOM   2720  CA  CYS D 122       3.863   0.159  -1.242  1.00 14.35           C  
ATOM   2721  C   CYS D 122       5.290   0.762  -1.141  1.00 14.55           C  
ATOM   2722  O   CYS D 122       5.668   1.280  -0.121  1.00 14.79           O  
ATOM   2723  CB  CYS D 122       2.916   1.213  -1.817  1.00 16.51           C  
ATOM   2724  SG  CYS D 122       1.182   0.745  -2.086  1.00 17.97           S  
ATOM   2725  N   LEU D 123       5.996   0.638  -2.248  1.00 14.88           N  
ATOM   2726  CA  LEU D 123       7.337   1.245  -2.370  1.00 14.98           C  
ATOM   2727  C   LEU D 123       7.258   2.470  -3.246  1.00 15.01           C  
ATOM   2728  O   LEU D 123       6.448   2.480  -4.178  1.00 16.30           O  
ATOM   2729  CB  LEU D 123       8.352   0.278  -2.958  1.00 15.18           C  
ATOM   2730  CG  LEU D 123       8.813  -0.855  -2.028  1.00 16.11           C  
ATOM   2731  CD1 LEU D 123       9.649  -1.829  -2.830  1.00 20.28           C  
ATOM   2732  CD2 LEU D 123       9.535  -0.280  -0.830  1.00 18.76           C  
ATOM   2733  N   PRO D 124       7.995   3.524  -2.944  1.00 13.80           N  
ATOM   2734  CA  PRO D 124       8.049   4.679  -3.803  1.00 14.10           C  
ATOM   2735  C   PRO D 124       8.942   4.457  -5.021  1.00 14.12           C  
ATOM   2736  O   PRO D 124       9.708   3.496  -5.017  1.00 15.99           O  
ATOM   2737  CB  PRO D 124       8.704   5.717  -2.922  1.00 15.78           C  
ATOM   2738  CG  PRO D 124       9.680   4.980  -2.068  1.00 14.22           C  
ATOM   2739  CD  PRO D 124       8.967   3.637  -1.831  1.00 14.79           C  
ATOM   2740  N   SER D 125       8.873   5.386  -5.955  1.00 15.95           N  
ATOM   2741  CA  SER D 125       9.843   5.399  -7.034  1.00 16.69           C  
ATOM   2742  C   SER D 125      10.979   6.271  -6.515  1.00 16.82           C  
ATOM   2743  O   SER D 125      10.862   7.162  -5.665  1.00 16.89           O  
ATOM   2744  CB  SER D 125       9.225   6.031  -8.266  1.00 19.55           C  
ATOM   2745  OG  SER D 125      10.190   6.733  -8.976  1.00 23.89           O  
ATOM   2746  N   ALA D 126      12.175   6.145  -7.101  1.00 17.62           N  
ATOM   2747  CA  ALA D 126      13.314   6.987  -6.737  1.00 16.81           C  
ATOM   2748  C   ALA D 126      13.049   8.453  -7.043  1.00 15.85           C  
ATOM   2749  O   ALA D 126      13.696   9.309  -6.416  1.00 17.41           O  
ATOM   2750  CB  ALA D 126      14.609   6.559  -7.439  1.00 16.96           C  
ATOM   2751  N   SER D 127      12.144   8.817  -7.953  1.00 16.59           N  
ATOM   2752  CA  SER D 127      11.818  10.181  -8.271  1.00 17.72           C  
ATOM   2753  C   SER D 127      10.699  10.777  -7.450  1.00 18.17           C  
ATOM   2754  O   SER D 127      10.337  11.946  -7.660  1.00 19.52           O  
ATOM   2755  CB  SER D 127      11.374  10.238  -9.759  1.00 18.71           C  
ATOM   2756  OG  SER D 127      12.452   9.608 -10.484  0.50 17.64           O  
ATOM   2757  N   ASP D 128      10.116  10.028  -6.510  1.00 18.73           N  
ATOM   2758  CA  ASP D 128       9.012  10.631  -5.752  1.00 18.16           C  
ATOM   2759  C   ASP D 128       9.422  11.742  -4.805  1.00 19.48           C  
ATOM   2760  O   ASP D 128      10.498  11.723  -4.224  1.00 19.99           O  
ATOM   2761  CB  ASP D 128       8.272   9.551  -4.931  1.00 18.84           C  
ATOM   2762  CG  ASP D 128       7.418   8.667  -5.816  1.00 20.69           C  
ATOM   2763  OD1 ASP D 128       7.027   7.566  -5.388  1.00 21.05           O  
ATOM   2764  OD2 ASP D 128       7.148   9.105  -6.934  1.00 25.88           O  
ATOM   2765  N   ASP D 129       8.520  12.676  -4.600  1.00 20.34           N  
ATOM   2766  CA  ASP D 129       8.690  13.812  -3.719  1.00 21.12           C  
ATOM   2767  C   ASP D 129       7.720  13.706  -2.546  1.00 19.71           C  
ATOM   2768  O   ASP D 129       6.515  13.760  -2.698  1.00 23.64           O  
ATOM   2769  CB  ASP D 129       8.430  15.107  -4.477  1.00 25.70           C  
ATOM   2770  CG  ASP D 129       8.530  16.391  -3.708  1.00 29.99           C  
ATOM   2771  OD1 ASP D 129       9.161  16.381  -2.650  1.00 31.48           O  
ATOM   2772  OD2 ASP D 129       8.017  17.477  -4.081  1.00 35.35           O  
ATOM   2773  N   PHE D 130       8.254  13.606  -1.350  1.00 19.80           N  
ATOM   2774  CA  PHE D 130       7.554  13.553  -0.097  1.00 20.62           C  
ATOM   2775  C   PHE D 130       7.990  14.843   0.616  1.00 20.92           C  
ATOM   2776  O   PHE D 130       9.080  14.888   1.215  1.00 22.25           O  
ATOM   2777  CB  PHE D 130       7.849  12.301   0.732  1.00 22.02           C  
ATOM   2778  CG  PHE D 130       7.325  11.098  -0.019  1.00 23.79           C  
ATOM   2779  CD1 PHE D 130       8.270  10.356  -0.733  1.00 24.07           C  
ATOM   2780  CD2 PHE D 130       5.986  10.752  -0.042  1.00 24.24           C  
ATOM   2781  CE1 PHE D 130       7.859   9.252  -1.442  1.00 25.26           C  
ATOM   2782  CE2 PHE D 130       5.573   9.637  -0.770  1.00 24.50           C  
ATOM   2783  CZ  PHE D 130       6.523   8.918  -1.461  1.00 24.44           C  
ATOM   2784  N   ALA D 131       7.183  15.861   0.430  1.00 19.66           N  
ATOM   2785  CA  ALA D 131       7.545  17.186   0.876  1.00 19.90           C  
ATOM   2786  C   ALA D 131       7.707  17.349   2.382  1.00 18.84           C  
ATOM   2787  O   ALA D 131       6.964  16.794   3.204  1.00 18.09           O  
ATOM   2788  CB  ALA D 131       6.494  18.203   0.398  1.00 21.96           C  
ATOM   2789  N   ALA D 132       8.662  18.231   2.700  1.00 19.01           N  
ATOM   2790  CA  ALA D 132       8.848  18.649   4.085  1.00 19.32           C  
ATOM   2791  C   ALA D 132       7.499  19.152   4.551  1.00 18.45           C  
ATOM   2792  O   ALA D 132       6.763  19.828   3.804  1.00 20.57           O  
ATOM   2793  CB  ALA D 132       9.857  19.774   4.171  1.00 19.42           C  
ATOM   2794  N   GLY D 133       7.112  18.782   5.777  1.00 17.44           N  
ATOM   2795  CA  GLY D 133       5.855  19.191   6.360  1.00 17.61           C  
ATOM   2796  C   GLY D 133       4.719  18.190   6.232  1.00 19.30           C  
ATOM   2797  O   GLY D 133       3.672  18.293   6.894  1.00 21.52           O  
ATOM   2798  N   THR D 134       4.891  17.237   5.319  1.00 16.78           N  
ATOM   2799  CA  THR D 134       3.896  16.169   5.171  1.00 17.87           C  
ATOM   2800  C   THR D 134       3.758  15.368   6.454  1.00 16.88           C  
ATOM   2801  O   THR D 134       4.781  14.996   7.048  1.00 16.03           O  
ATOM   2802  CB  THR D 134       4.300  15.213   4.041  1.00 19.26           C  
ATOM   2803  OG1 THR D 134       4.565  15.930   2.826  1.00 21.93           O  
ATOM   2804  CG2 THR D 134       3.230  14.165   3.740  1.00 22.93           C  
ATOM   2805  N   THR D 135       2.537  15.040   6.868  1.00 15.69           N  
ATOM   2806  CA  THR D 135       2.317  14.222   8.055  1.00 16.76           C  
ATOM   2807  C   THR D 135       2.362  12.747   7.664  1.00 16.61           C  
ATOM   2808  O   THR D 135       1.575  12.350   6.804  1.00 17.90           O  
ATOM   2809  CB  THR D 135       0.973  14.538   8.755  1.00 18.85           C  
ATOM   2810  OG1 THR D 135       1.022  15.889   9.186  1.00 21.96           O  
ATOM   2811  CG2 THR D 135       0.770  13.583   9.923  1.00 20.95           C  
ATOM   2812  N   CYS D 136       3.318  12.028   8.254  1.00 13.85           N  
ATOM   2813  CA  CYS D 136       3.468  10.595   8.010  1.00 14.07           C  
ATOM   2814  C   CYS D 136       3.296   9.843   9.317  1.00 12.62           C  
ATOM   2815  O   CYS D 136       2.972  10.474  10.341  1.00 13.68           O  
ATOM   2816  CB  CYS D 136       4.834  10.354   7.377  1.00 14.87           C  
ATOM   2817  SG  CYS D 136       4.868  11.326   5.821  1.00 15.31           S  
ATOM   2818  N   VAL D 137       3.510   8.532   9.285  1.00 12.04           N  
ATOM   2819  CA  VAL D 137       3.335   7.691  10.485  1.00 12.21           C  
ATOM   2820  C   VAL D 137       4.525   6.755  10.622  1.00 11.40           C  
ATOM   2821  O   VAL D 137       4.944   6.197   9.623  1.00 11.71           O  
ATOM   2822  CB  VAL D 137       2.016   6.901  10.387  1.00 13.22           C  
ATOM   2823  CG1 VAL D 137       1.822   5.966  11.588  1.00 16.33           C  
ATOM   2824  CG2 VAL D 137       0.776   7.788  10.258  1.00 14.16           C  
ATOM   2825  N   THR D 138       4.936   6.549  11.887  1.00 11.90           N  
ATOM   2826  CA  THR D 138       5.920   5.501  12.144  1.00 11.32           C  
ATOM   2827  C   THR D 138       5.317   4.571  13.187  1.00 10.87           C  
ATOM   2828  O   THR D 138       4.481   4.966  13.973  1.00 12.33           O  
ATOM   2829  CB  THR D 138       7.291   6.076  12.517  1.00 12.46           C  
ATOM   2830  OG1 THR D 138       8.282   5.031  12.564  1.00 12.77           O  
ATOM   2831  CG2 THR D 138       7.276   6.752  13.889  1.00 13.48           C  
ATOM   2832  N   THR D 139       5.695   3.270  13.132  1.00 11.43           N  
ATOM   2833  CA  THR D 139       5.177   2.242  13.986  1.00 12.80           C  
ATOM   2834  C   THR D 139       6.291   1.375  14.561  1.00 11.93           C  
ATOM   2835  O   THR D 139       7.361   1.284  13.944  1.00 13.19           O  
ATOM   2836  CB  THR D 139       4.128   1.378  13.237  1.00 12.44           C  
ATOM   2837  OG1 THR D 139       4.716   0.853  12.033  1.00 12.66           O  
ATOM   2838  CG2 THR D 139       2.903   2.199  12.854  1.00 12.89           C  
ATOM   2839  N   GLY D 140       6.061   0.752  15.702  1.00 12.40           N  
ATOM   2840  CA  GLY D 140       7.056  -0.140  16.264  1.00 13.15           C  
ATOM   2841  C   GLY D 140       6.791  -0.537  17.696  1.00 13.05           C  
ATOM   2842  O   GLY D 140       5.899   0.006  18.368  1.00 13.41           O  
ATOM   2843  N   TRP D 141       7.574  -1.465  18.175  1.00 12.41           N  
ATOM   2844  CA  TRP D 141       7.550  -1.968  19.526  1.00 13.07           C  
ATOM   2845  C   TRP D 141       8.710  -1.433  20.377  1.00 12.06           C  
ATOM   2846  O   TRP D 141       9.052  -1.954  21.429  1.00 15.92           O  
ATOM   2847  CB  TRP D 141       7.596  -3.503  19.583  1.00 15.40           C  
ATOM   2848  CG  TRP D 141       6.355  -4.210  19.099  1.00 15.64           C  
ATOM   2849  CD1 TRP D 141       5.266  -4.450  19.881  1.00 17.46           C  
ATOM   2850  CD2 TRP D 141       6.162  -4.776  17.813  1.00 16.46           C  
ATOM   2851  NE1 TRP D 141       4.374  -5.167  19.123  1.00 18.08           N  
ATOM   2852  CE2 TRP D 141       4.880  -5.367  17.849  1.00 16.96           C  
ATOM   2853  CE3 TRP D 141       6.894  -4.849  16.629  1.00 16.68           C  
ATOM   2854  CZ2 TRP D 141       4.317  -6.022  16.763  1.00 17.63           C  
ATOM   2855  CZ3 TRP D 141       6.363  -5.523  15.544  1.00 16.90           C  
ATOM   2856  CH2 TRP D 141       5.076  -6.090  15.614  1.00 17.19           C  
ATOM   2857  N   GLY D 142       9.291  -0.312  19.987  1.00 12.95           N  
ATOM   2858  CA  GLY D 142      10.319   0.351  20.754  1.00 14.55           C  
ATOM   2859  C   GLY D 142       9.835   0.910  22.082  1.00 12.85           C  
ATOM   2860  O   GLY D 142       8.611   1.016  22.324  1.00 14.99           O  
ATOM   2861  N   LEU D 143      10.780   1.309  22.933  1.00 12.67           N  
ATOM   2862  CA  LEU D 143      10.406   1.907  24.222  1.00 13.33           C  
ATOM   2863  C   LEU D 143       9.414   3.054  24.069  1.00 13.89           C  
ATOM   2864  O   LEU D 143       9.521   3.865  23.138  1.00 14.83           O  
ATOM   2865  CB  LEU D 143      11.667   2.384  24.959  1.00 15.88           C  
ATOM   2866  CG  LEU D 143      12.688   1.279  25.253  1.00 16.72           C  
ATOM   2867  CD1 LEU D 143      13.871   1.996  25.880  1.00 16.85           C  
ATOM   2868  CD2 LEU D 143      12.145   0.148  26.126  1.00 17.26           C  
ATOM   2869  N   THR D 144       8.559   3.154  25.075  1.00 13.63           N  
ATOM   2870  CA  THR D 144       7.600   4.250  25.132  1.00 14.70           C  
ATOM   2871  C   THR D 144       8.117   5.408  25.987  1.00 15.20           C  
ATOM   2872  O   THR D 144       7.533   6.489  26.045  1.00 14.42           O  
ATOM   2873  CB  THR D 144       6.227   3.800  25.657  1.00 16.04           C  
ATOM   2874  OG1 THR D 144       6.345   3.217  26.946  1.00 18.85           O  
ATOM   2875  CG2 THR D 144       5.643   2.783  24.693  1.00 16.87           C  
ATOM   2876  N   ARG D 145       9.189   5.198  26.758  1.00 14.71           N  
ATOM   2877  CA  ARG D 145       9.914   6.198  27.537  1.00 14.40           C  
ATOM   2878  C   ARG D 145      11.397   5.787  27.507  1.00 13.35           C  
ATOM   2879  O   ARG D 145      11.641   4.559  27.529  1.00 13.70           O  
ATOM   2880  CB  ARG D 145       9.503   6.351  29.000  1.00 16.94           C  
ATOM   2881  CG  ARG D 145       8.062   6.713  29.264  1.00 17.12           C  
ATOM   2882  CD  ARG D 145       7.695   8.128  28.897  1.00 18.31           C  
ATOM   2883  NE  ARG D 145       8.482   9.077  29.728  1.00 20.49           N  
ATOM   2884  CZ  ARG D 145       8.758  10.309  29.330  1.00 23.14           C  
ATOM   2885  NH1 ARG D 145       8.319  10.796  28.173  1.00 26.31           N  
ATOM   2886  NH2 ARG D 145       9.518  11.076  30.100  1.00 25.87           N  
ATOM   2887  N   TYR D 146      12.331   6.725  27.435  1.00 13.78           N  
ATOM   2888  CA  TYR D 146      13.736   6.322  27.393  1.00 14.22           C  
ATOM   2889  C   TYR D 146      14.054   5.414  28.573  1.00 12.59           C  
ATOM   2890  O   TYR D 146      13.582   5.796  29.726  1.00 14.95           O  
ATOM   2891  CB  TYR D 146      14.625   7.589  27.399  1.00 13.69           C  
ATOM   2892  CG  TYR D 146      16.079   7.195  27.479  1.00 12.89           C  
ATOM   2893  CD1 TYR D 146      16.608   6.469  26.411  1.00 15.18           C  
ATOM   2894  CD2 TYR D 146      16.894   7.482  28.544  1.00 12.40           C  
ATOM   2895  CE1 TYR D 146      17.916   6.014  26.454  1.00 14.12           C  
ATOM   2896  CE2 TYR D 146      18.191   7.032  28.622  1.00 13.71           C  
ATOM   2897  CZ  TYR D 146      18.697   6.327  27.541  1.00 12.65           C  
ATOM   2898  OH  TYR D 146      19.981   5.825  27.557  1.00 14.11           O  
ATOM   2899  OXT TYR D 146      14.752   4.419  28.431  1.00 15.41           O  
TER    2900      TYR D 146                                                      
ATOM   2901  N   ALA F 149       9.102  -2.028  33.253  1.00 14.49           N  
ATOM   2902  CA  ALA F 149       9.917  -1.742  32.055  1.00 13.78           C  
ATOM   2903  C   ALA F 149       9.225  -0.690  31.228  1.00 14.69           C  
ATOM   2904  O   ALA F 149       8.036  -0.439  31.446  1.00 17.38           O  
ATOM   2905  CB  ALA F 149      10.055  -3.036  31.260  1.00 16.88           C  
ATOM   2906  N   ASN F 150       9.835  -0.094  30.230  1.00 15.39           N  
ATOM   2907  CA  ASN F 150       9.204   0.871  29.326  1.00 16.35           C  
ATOM   2908  C   ASN F 150       8.917   0.196  27.990  1.00 17.53           C  
ATOM   2909  O   ASN F 150       8.702   0.872  26.974  1.00 17.93           O  
ATOM   2910  CB  ASN F 150      10.068   2.114  29.155  1.00 17.64           C  
ATOM   2911  CG  ASN F 150      10.147   2.969  30.393  1.00 16.79           C  
ATOM   2912  OD1 ASN F 150       9.148   3.274  31.022  1.00 18.49           O  
ATOM   2913  ND2 ASN F 150      11.375   3.342  30.776  1.00 16.54           N  
ATOM   2914  N   THR F 151       8.912  -1.132  27.945  1.00 17.86           N  
ATOM   2915  CA  THR F 151       8.598  -1.919  26.788  1.00 18.75           C  
ATOM   2916  C  ATHR F 151       7.089  -1.769  26.569  0.50 17.51           C  
ATOM   2918  O  ATHR F 151       6.361  -1.705  27.597  0.50 18.85           O  
ATOM   2920  CB  THR F 151       9.104  -3.375  26.937  1.00 19.89           C  
ATOM   2921  OG1 THR F 151       8.656  -3.883  28.176  1.00 23.30           O  
ATOM   2922  CG2 THR F 151      10.618  -3.372  26.945  1.00 21.71           C  
ATOM   2923  N  APRO F 152       6.513  -1.682  25.369  0.50 17.73           N  
ATOM   2925  CA APRO F 152       5.083  -1.519  25.222  0.50 18.58           C  
ATOM   2927  C  APRO F 152       4.153  -2.722  25.261  0.50 18.66           C  
ATOM   2929  O  APRO F 152       3.009  -2.632  25.737  0.50 21.98           O  
ATOM   2931  CB APRO F 152       4.945  -0.906  23.815  0.50 17.84           C  
ATOM   2933  CG APRO F 152       6.091  -1.511  23.063  0.50 16.29           C  
ATOM   2935  CD APRO F 152       7.195  -1.636  24.062  0.50 17.56           C  
ATOM   2937  N  AASP F 153       4.542  -3.843  24.701  0.50 20.31           N  
ATOM   2939  CA AASP F 153       3.811  -5.073  24.489  0.50 20.65           C  
ATOM   2941  C  AASP F 153       3.071  -4.953  23.134  0.50 19.26           C  
ATOM   2943  O  AASP F 153       3.340  -5.713  22.188  0.50 19.24           O  
ATOM   2945  CB AASP F 153       2.746  -5.472  25.507  0.50 23.79           C  
ATOM   2947  CG AASP F 153       2.868  -6.296  26.670  0.00 32.80           C  
ATOM   2949  OD1AASP F 153       1.844  -6.622  27.334  0.00 34.00           O  
ATOM   2951  OD2AASP F 153       4.001  -6.767  26.924  0.00 34.00           O  
ATOM   2953  N  AARG F 154       2.109  -4.006  23.095  0.50 20.43           N  
ATOM   2955  CA AARG F 154       1.327  -3.837  21.880  0.50 18.04           C  
ATOM   2957  C  AARG F 154       1.953  -2.780  20.996  0.50 17.15           C  
ATOM   2959  O  AARG F 154       2.540  -1.799  21.459  0.50 14.03           O  
ATOM   2961  CB AARG F 154      -0.119  -3.453  22.120  0.50 20.35           C  
ATOM   2963  CG AARG F 154      -1.107  -4.518  22.520  0.50 23.97           C  
ATOM   2965  CD AARG F 154      -2.470  -3.917  22.143  0.50 26.43           C  
ATOM   2967  NE AARG F 154      -3.530  -4.692  22.766  0.50 30.21           N  
ATOM   2969  CZ AARG F 154      -4.806  -4.324  22.808  0.50 30.91           C  
ATOM   2971  NH1AARG F 154      -5.180  -3.189  22.242  0.50 26.97           N  
ATOM   2973  NH2AARG F 154      -5.678  -5.115  23.413  0.50 30.96           N  
ATOM   2975  N   LEU F 155       1.845  -3.038  19.715  1.00 15.33           N  
ATOM   2976  CA  LEU F 155       2.408  -2.215  18.659  1.00 14.84           C  
ATOM   2977  C   LEU F 155       1.927  -0.771  18.812  1.00 14.26           C  
ATOM   2978  O   LEU F 155       0.717  -0.534  18.950  1.00 15.60           O  
ATOM   2979  CB  LEU F 155       2.038  -2.757  17.272  1.00 16.48           C  
ATOM   2980  CG  LEU F 155       2.591  -2.019  16.053  1.00 15.19           C  
ATOM   2981  CD1 LEU F 155       4.118  -2.176  15.942  1.00 14.84           C  
ATOM   2982  CD2 LEU F 155       1.931  -2.510  14.795  1.00 15.99           C  
ATOM   2983  N   GLN F 156       2.886   0.150  18.776  1.00 14.13           N  
ATOM   2984  CA  GLN F 156       2.592   1.555  18.875  1.00 13.78           C  
ATOM   2985  C   GLN F 156       2.707   2.241  17.509  1.00 13.61           C  
ATOM   2986  O   GLN F 156       3.369   1.753  16.574  1.00 13.29           O  
ATOM   2987  CB  GLN F 156       3.556   2.259  19.823  1.00 14.16           C  
ATOM   2988  CG  GLN F 156       3.661   1.664  21.198  1.00 14.18           C  
ATOM   2989  CD  GLN F 156       2.465   1.988  22.082  1.00 14.85           C  
ATOM   2990  OE1 GLN F 156       2.171   3.130  22.389  1.00 15.52           O  
ATOM   2991  NE2 GLN F 156       1.733   0.975  22.530  1.00 17.68           N  
ATOM   2992  N   GLN F 157       2.144   3.436  17.440  1.00 12.71           N  
ATOM   2993  CA  GLN F 157       2.180   4.295  16.261  1.00 13.30           C  
ATOM   2994  C   GLN F 157       2.274   5.756  16.681  1.00 12.67           C  
ATOM   2995  O   GLN F 157       1.843   6.145  17.769  1.00 14.23           O  
ATOM   2996  CB  GLN F 157       0.925   4.085  15.405  1.00 14.69           C  
ATOM   2997  CG  GLN F 157      -0.326   4.586  16.079  1.00 17.12           C  
ATOM   2998  CD  GLN F 157      -1.621   4.264  15.409  1.00 18.66           C  
ATOM   2999  OE1 GLN F 157      -1.771   3.336  14.670  1.00 15.46           O  
ATOM   3000  NE2 GLN F 157      -2.673   5.008  15.704  1.00 21.97           N  
ATOM   3001  N   ALA F 158       2.739   6.587  15.773  1.00 13.29           N  
ATOM   3002  CA  ALA F 158       2.689   8.028  15.963  1.00 12.77           C  
ATOM   3003  C   ALA F 158       2.699   8.732  14.597  1.00 12.58           C  
ATOM   3004  O   ALA F 158       3.403   8.280  13.696  1.00 13.42           O  
ATOM   3005  CB  ALA F 158       3.822   8.602  16.789  1.00 13.91           C  
ATOM   3006  N   SER F 159       1.963   9.815  14.515  1.00 13.74           N  
ATOM   3007  CA  SER F 159       1.979  10.718  13.362  1.00 12.61           C  
ATOM   3008  C   SER F 159       3.074  11.768  13.591  1.00 13.13           C  
ATOM   3009  O   SER F 159       3.276  12.197  14.732  1.00 14.52           O  
ATOM   3010  CB  SER F 159       0.642  11.388  13.168  1.00 14.57           C  
ATOM   3011  OG  SER F 159      -0.368  10.401  12.946  1.00 17.29           O  
ATOM   3012  N   LEU F 160       3.767  12.165  12.578  1.00 13.19           N  
ATOM   3013  CA  LEU F 160       4.874  13.091  12.675  1.00 13.17           C  
ATOM   3014  C   LEU F 160       5.220  13.678  11.309  1.00 12.80           C  
ATOM   3015  O   LEU F 160       5.006  13.011  10.296  1.00 13.98           O  
ATOM   3016  CB  LEU F 160       6.108  12.395  13.289  1.00 13.71           C  
ATOM   3017  CG  LEU F 160       6.872  11.344  12.458  1.00 14.37           C  
ATOM   3018  CD1 LEU F 160       8.077  10.870  13.251  1.00 14.10           C  
ATOM   3019  CD2 LEU F 160       6.033  10.159  12.043  1.00 14.60           C  
ATOM   3020  N   PRO F 161       5.776  14.894  11.268  1.00 13.58           N  
ATOM   3021  CA  PRO F 161       6.097  15.533  10.026  1.00 13.56           C  
ATOM   3022  C   PRO F 161       7.483  15.216   9.486  1.00 12.92           C  
ATOM   3023  O   PRO F 161       8.455  15.097  10.205  1.00 14.77           O  
ATOM   3024  CB  PRO F 161       6.082  17.019  10.401  1.00 15.52           C  
ATOM   3025  CG  PRO F 161       6.559  17.066  11.827  1.00 16.58           C  
ATOM   3026  CD  PRO F 161       5.969  15.796  12.436  1.00 15.62           C  
ATOM   3027  N   LEU F 162       7.554  15.139   8.171  1.00 13.13           N  
ATOM   3028  CA  LEU F 162       8.832  15.084   7.482  1.00 14.31           C  
ATOM   3029  C   LEU F 162       9.504  16.453   7.576  1.00 15.56           C  
ATOM   3030  O   LEU F 162       8.855  17.501   7.498  1.00 16.85           O  
ATOM   3031  CB  LEU F 162       8.661  14.758   6.011  1.00 14.47           C  
ATOM   3032  CG  LEU F 162       7.886  13.454   5.685  1.00 13.74           C  
ATOM   3033  CD1 LEU F 162       7.814  13.247   4.190  1.00 14.80           C  
ATOM   3034  CD2 LEU F 162       8.494  12.261   6.418  1.00 14.63           C  
ATOM   3035  N   LEU F 163      10.841  16.408   7.670  1.00 15.07           N  
ATOM   3036  CA  LEU F 163      11.608  17.641   7.639  1.00 15.87           C  
ATOM   3037  C   LEU F 163      12.434  17.697   6.347  1.00 15.35           C  
ATOM   3038  O   LEU F 163      12.709  16.651   5.757  1.00 17.17           O  
ATOM   3039  CB  LEU F 163      12.591  17.647   8.796  1.00 17.63           C  
ATOM   3040  CG  LEU F 163      12.048  17.585  10.227  1.00 23.31           C  
ATOM   3041  CD1 LEU F 163      13.254  18.017  11.100  1.00 25.80           C  
ATOM   3042  CD2 LEU F 163      10.833  18.395  10.578  1.00 26.00           C  
ATOM   3043  N   SER F 164      12.873  18.912   5.961  1.00 15.75           N  
ATOM   3044  CA  SER F 164      13.806  19.059   4.878  1.00 17.88           C  
ATOM   3045  C   SER F 164      15.188  18.696   5.448  1.00 15.10           C  
ATOM   3046  O   SER F 164      15.494  18.817   6.643  1.00 15.83           O  
ATOM   3047  CB  SER F 164      13.845  20.490   4.350  1.00 19.99           C  
ATOM   3048  OG  SER F 164      14.415  21.357   5.356  1.00 21.72           O  
ATOM   3049  N   ASN F 165      16.127  18.250   4.622  1.00 17.14           N  
ATOM   3050  CA  ASN F 165      17.491  17.896   5.055  1.00 16.51           C  
ATOM   3051  C   ASN F 165      18.167  19.180   5.503  1.00 17.46           C  
ATOM   3052  O   ASN F 165      18.870  19.161   6.531  1.00 17.48           O  
ATOM   3053  CB  ASN F 165      18.329  17.101   4.031  1.00 19.15           C  
ATOM   3054  CG  ASN F 165      18.069  15.621   4.058  1.00 19.26           C  
ATOM   3055  OD1 ASN F 165      17.044  15.178   4.547  1.00 18.61           O  
ATOM   3056  ND2 ASN F 165      19.010  14.773   3.583  1.00 20.16           N  
ATOM   3057  N   THR F 166      17.910  20.345   4.904  1.00 19.41           N  
ATOM   3058  CA  THR F 166      18.477  21.590   5.409  1.00 20.90           C  
ATOM   3059  C   THR F 166      18.067  21.861   6.842  1.00 18.99           C  
ATOM   3060  O   THR F 166      18.892  22.254   7.678  1.00 19.09           O  
ATOM   3061  CB ATHR F 166      18.103  22.803   4.535  0.30 21.74           C  
ATOM   3063  OG1ATHR F 166      16.683  22.834   4.357  0.30 23.97           O  
ATOM   3065  CG2ATHR F 166      18.772  22.712   3.174  0.30 23.10           C  
ATOM   3067  N   ASN F 167      16.776  21.722   7.170  1.00 19.47           N  
ATOM   3068  CA  ASN F 167      16.342  21.931   8.532  1.00 17.49           C  
ATOM   3069  C   ASN F 167      16.884  20.861   9.456  1.00 16.32           C  
ATOM   3070  O   ASN F 167      17.225  21.111  10.599  1.00 17.99           O  
ATOM   3071  CB  ASN F 167      14.817  22.053   8.566  1.00 20.38           C  
ATOM   3072  CG  ASN F 167      14.513  23.448   8.007  0.50 20.77           C  
ATOM   3073  OD1 ASN F 167      15.277  24.419   8.100  0.50 21.05           O  
ATOM   3074  ND2 ASN F 167      13.365  23.536   7.351  0.50 22.07           N  
ATOM   3075  N   CYS F 168      16.955  19.610   9.013  1.00 17.10           N  
ATOM   3076  CA  CYS F 168      17.473  18.544   9.833  1.00 15.75           C  
ATOM   3077  C   CYS F 168      18.907  18.836  10.204  1.00 15.46           C  
ATOM   3078  O   CYS F 168      19.331  18.542  11.335  1.00 17.04           O  
ATOM   3079  CB  CYS F 168      17.335  17.181   9.104  1.00 15.73           C  
ATOM   3080  SG  CYS F 168      17.601  15.883  10.349  1.00 16.78           S  
ATOM   3081  N   LYS F 169      19.700  19.358   9.275  1.00 16.71           N  
ATOM   3082  CA  LYS F 169      21.084  19.681   9.545  1.00 16.89           C  
ATOM   3083  C   LYS F 169      21.299  20.778  10.539  1.00 20.12           C  
ATOM   3084  O   LYS F 169      22.345  20.836  11.171  1.00 20.09           O  
ATOM   3085  CB  LYS F 169      21.819  20.114   8.280  1.00 17.99           C  
ATOM   3086  CG  LYS F 169      21.957  18.945   7.340  1.00 18.06           C  
ATOM   3087  CD  LYS F 169      22.477  19.388   5.988  1.00 20.76           C  
ATOM   3088  CE  LYS F 169      22.649  18.137   5.140  1.00 23.48           C  
ATOM   3089  NZ  LYS F 169      23.125  18.620   3.699  0.00 28.34           N  
ATOM   3090  N   LYS F 170      20.290  21.578  10.891  1.00 19.88           N  
ATOM   3091  CA  LYS F 170      20.344  22.566  11.955  1.00 22.03           C  
ATOM   3092  C  ALYS F 170      20.664  21.882  13.253  0.70 23.13           C  
ATOM   3094  O  ALYS F 170      21.524  22.388  13.978  0.70 24.63           O  
ATOM   3096  CB  LYS F 170      19.104  23.453  11.911  1.00 24.00           C  
ATOM   3097  CG  LYS F 170      19.164  24.327  10.656  1.00 25.99           C  
ATOM   3098  CD  LYS F 170      18.059  25.362  10.720  1.00 27.57           C  
ATOM   3099  CE  LYS F 170      18.001  26.045   9.347  1.00 27.13           C  
ATOM   3100  NZ  LYS F 170      16.610  26.553   9.143  1.00 30.90           N  
ATOM   3101  N  ATYR F 171      20.022  20.733  13.469  0.70 20.84           N  
ATOM   3103  CA ATYR F 171      20.375  19.974  14.628  0.70 20.15           C  
ATOM   3105  C  ATYR F 171      21.586  19.089  14.416  0.70 18.63           C  
ATOM   3107  O  ATYR F 171      22.506  19.090  15.218  0.70 19.77           O  
ATOM   3109  CB ATYR F 171      19.185  19.073  15.023  0.70 19.14           C  
ATOM   3111  CG ATYR F 171      19.473  18.533  16.400  0.70 19.12           C  
ATOM   3113  CD1ATYR F 171      19.987  17.250  16.538  0.70 18.49           C  
ATOM   3115  CD2ATYR F 171      19.281  19.315  17.527  0.70 20.36           C  
ATOM   3117  CE1ATYR F 171      20.304  16.703  17.774  0.70 18.63           C  
ATOM   3119  CE2ATYR F 171      19.593  18.771  18.761  0.70 21.13           C  
ATOM   3121  CZ ATYR F 171      20.081  17.496  18.886  0.70 20.39           C  
ATOM   3123  OH ATYR F 171      20.379  16.987  20.120  0.70 24.46           O  
ATOM   3125  N  ATRP F 172      21.514  18.193  13.444  0.70 18.98           N  
ATOM   3127  CA  TRP F 172      22.495  17.123  13.311  1.00 17.55           C  
ATOM   3128  C   TRP F 172      23.717  17.416  12.485  1.00 16.99           C  
ATOM   3129  O   TRP F 172      24.592  16.546  12.409  1.00 19.36           O  
ATOM   3130  CB  TRP F 172      21.770  15.867  12.763  1.00 16.31           C  
ATOM   3131  CG  TRP F 172      20.829  15.173  13.664  1.00 15.40           C  
ATOM   3132  CD1 TRP F 172      19.475  15.038  13.483  1.00 16.30           C  
ATOM   3133  CD2 TRP F 172      21.153  14.478  14.888  1.00 16.39           C  
ATOM   3134  NE1 TRP F 172      18.945  14.308  14.505  1.00 15.04           N  
ATOM   3135  CE2 TRP F 172      19.952  13.946  15.379  1.00 14.69           C  
ATOM   3136  CE3 TRP F 172      22.314  14.270  15.616  1.00 17.61           C  
ATOM   3137  CZ2 TRP F 172      19.868  13.205  16.533  1.00 15.45           C  
ATOM   3138  CZ3 TRP F 172      22.241  13.537  16.800  1.00 17.90           C  
ATOM   3139  CH2 TRP F 172      21.040  13.010  17.246  1.00 15.53           C  
ATOM   3140  N   GLY F 173      23.775  18.565  11.817  1.00 18.61           N  
ATOM   3141  CA  GLY F 173      24.952  18.935  11.031  1.00 20.31           C  
ATOM   3142  C   GLY F 173      25.274  17.983   9.908  1.00 19.25           C  
ATOM   3143  O   GLY F 173      24.403  17.369   9.286  1.00 19.28           O  
ATOM   3144  N   THR F 174      26.579  17.721   9.725  1.00 19.43           N  
ATOM   3145  CA  THR F 174      27.045  16.888   8.612  1.00 20.01           C  
ATOM   3146  C   THR F 174      26.768  15.420   8.807  1.00 18.60           C  
ATOM   3147  O   THR F 174      27.084  14.576   7.951  1.00 20.70           O  
ATOM   3148  CB  THR F 174      28.544  17.127   8.285  1.00 21.19           C  
ATOM   3149  OG1 THR F 174      29.292  16.814   9.445  1.00 24.10           O  
ATOM   3150  CG2 THR F 174      28.717  18.579   7.859  1.00 24.66           C  
ATOM   3151  N   LYS F 175      26.140  14.965   9.895  1.00 17.64           N  
ATOM   3152  CA  LYS F 175      25.718  13.603  10.068  1.00 16.66           C  
ATOM   3153  C   LYS F 175      24.600  13.247   9.078  1.00 15.84           C  
ATOM   3154  O   LYS F 175      24.361  12.067   8.857  1.00 18.18           O  
ATOM   3155  CB  LYS F 175      25.213  13.352  11.504  1.00 17.22           C  
ATOM   3156  CG  LYS F 175      26.419  13.350  12.482  1.00 17.88           C  
ATOM   3157  CD ALYS F 175      25.927  13.144  13.911  0.70 19.34           C  
ATOM   3159  CE ALYS F 175      27.098  13.121  14.885  0.70 19.34           C  
ATOM   3161  NZ ALYS F 175      26.629  13.392  16.269  0.70 22.48           N  
ATOM   3163  N   ILE F 176      23.913  14.257   8.560  1.00 15.25           N  
ATOM   3164  CA  ILE F 176      22.815  14.026   7.642  1.00 15.56           C  
ATOM   3165  C   ILE F 176      23.345  13.932   6.219  1.00 17.24           C  
ATOM   3166  O   ILE F 176      23.904  14.874   5.668  1.00 20.08           O  
ATOM   3167  CB  ILE F 176      21.724  15.113   7.737  1.00 15.12           C  
ATOM   3168  CG1 ILE F 176      21.195  15.244   9.175  1.00 15.67           C  
ATOM   3169  CG2 ILE F 176      20.576  14.858   6.799  1.00 15.96           C  
ATOM   3170  CD1 ILE F 176      20.689  14.004   9.879  1.00 15.50           C  
ATOM   3171  N   LYS F 177      23.106  12.788   5.617  1.00 16.71           N  
ATOM   3172  CA  LYS F 177      23.530  12.500   4.260  1.00 18.25           C  
ATOM   3173  C   LYS F 177      22.344  12.487   3.307  1.00 17.03           C  
ATOM   3174  O   LYS F 177      21.218  12.363   3.780  1.00 16.92           O  
ATOM   3175  CB  LYS F 177      24.290  11.171   4.245  1.00 17.38           C  
ATOM   3176  CG  LYS F 177      25.440  11.013   5.242  1.00 18.16           C  
ATOM   3177  CD  LYS F 177      26.500  12.086   5.101  1.00 19.41           C  
ATOM   3178  CE  LYS F 177      27.563  11.923   6.164  1.00 21.41           C  
ATOM   3179  NZ  LYS F 177      28.528  13.038   6.198  1.00 24.28           N  
ATOM   3180  N   ASP F 178      22.511  12.500   1.993  1.00 20.38           N  
ATOM   3181  CA  ASP F 178      21.417  12.529   1.037  1.00 19.65           C  
ATOM   3182  C   ASP F 178      20.539  11.309   1.093  1.00 19.10           C  
ATOM   3183  O   ASP F 178      19.303  11.452   0.878  1.00 21.28           O  
ATOM   3184  CB  ASP F 178      22.001  12.709  -0.387  1.00 24.02           C  
ATOM   3185  CG  ASP F 178      22.520  14.096  -0.697  1.00 26.92           C  
ATOM   3186  OD1 ASP F 178      23.089  14.305  -1.800  1.00 32.08           O  
ATOM   3187  OD2 ASP F 178      22.388  15.050   0.089  1.00 29.16           O  
ATOM   3188  N   ALA F 179      21.027  10.140   1.508  1.00 16.91           N  
ATOM   3189  CA  ALA F 179      20.222   8.921   1.650  1.00 14.44           C  
ATOM   3190  C   ALA F 179      19.543   8.807   3.024  1.00 14.15           C  
ATOM   3191  O   ALA F 179      19.085   7.728   3.442  1.00 13.51           O  
ATOM   3192  CB  ALA F 179      20.939   7.637   1.277  1.00 16.28           C  
ATOM   3193  N   MET F 180      19.417   9.914   3.735  1.00 13.13           N  
ATOM   3194  CA  MET F 180      18.677  10.023   4.977  1.00 12.40           C  
ATOM   3195  C   MET F 180      17.503  11.013   4.793  1.00 12.63           C  
ATOM   3196  O   MET F 180      17.638  11.956   4.033  1.00 13.90           O  
ATOM   3197  CB  MET F 180      19.565  10.531   6.114  1.00 11.75           C  
ATOM   3198  CG  MET F 180      20.688   9.542   6.406  1.00 12.83           C  
ATOM   3199  SD  MET F 180      21.855  10.208   7.584  1.00 13.75           S  
ATOM   3200  CE  MET F 180      23.185   9.021   7.526  1.00 12.77           C  
ATOM   3201  N   ILE F 181      16.452  10.761   5.572  1.00 11.93           N  
ATOM   3202  CA  ILE F 181      15.338  11.684   5.649  1.00 12.21           C  
ATOM   3203  C   ILE F 181      14.994  11.832   7.152  1.00 11.69           C  
ATOM   3204  O   ILE F 181      14.981  10.788   7.835  1.00 13.38           O  
ATOM   3205  CB  ILE F 181      14.116  11.258   4.819  1.00 12.69           C  
ATOM   3206  CG1 ILE F 181      13.008  12.313   4.835  1.00 13.43           C  
ATOM   3207  CG2 ILE F 181      13.577   9.873   5.188  1.00 13.88           C  
ATOM   3208  CD1 ILE F 181      11.850  12.127   3.855  1.00 15.45           C  
ATOM   3209  N   CYS F 182      14.720  13.020   7.622  1.00 12.40           N  
ATOM   3210  CA  CYS F 182      14.381  13.207   9.021  1.00 13.40           C  
ATOM   3211  C   CYS F 182      12.907  13.438   9.191  1.00 12.63           C  
ATOM   3212  O   CYS F 182      12.221  13.960   8.275  1.00 14.08           O  
ATOM   3213  CB  CYS F 182      15.141  14.400   9.601  1.00 14.59           C  
ATOM   3214  SG  CYS F 182      16.928  14.239   9.333  1.00 15.76           S  
ATOM   3215  N   ALA F 183      12.407  13.097  10.351  1.00 12.48           N  
ATOM   3216  CA  ALA F 183      10.987  13.258  10.686  1.00 12.35           C  
ATOM   3217  C   ALA F 183      10.841  13.456  12.180  1.00 12.71           C  
ATOM   3218  O   ALA F 183      11.635  12.887  12.922  1.00 14.20           O  
ATOM   3219  CB  ALA F 183      10.136  12.112  10.175  1.00 12.53           C  
ATOM   3220  N   GLY F 184       9.869  14.231  12.559  1.00 12.98           N  
ATOM   3221  CA  GLY F 184       9.615  14.416  13.977  1.00 13.82           C  
ATOM   3222  C   GLY F 184      10.095  15.771  14.466  1.00 13.63           C  
ATOM   3223  O   GLY F 184       9.709  16.785  13.900  1.00 15.26           O  
ATOM   3224  N   ALA F 185      10.660  15.777  15.665  1.00 13.38           N  
ATOM   3225  CA  ALA F 185      10.957  16.972  16.459  1.00 14.53           C  
ATOM   3226  C   ALA F 185       9.663  17.717  16.790  1.00 16.17           C  
ATOM   3227  O   ALA F 185       9.649  18.921  17.043  1.00 19.89           O  
ATOM   3228  CB  ALA F 185      11.948  17.888  15.749  1.00 15.96           C  
ATOM   3229  N   SER F 186       8.537  16.979  16.856  1.00 15.54           N  
ATOM   3230  CA  SER F 186       7.209  17.498  16.960  1.00 16.45           C  
ATOM   3231  C   SER F 186       6.514  17.091  18.222  1.00 15.04           C  
ATOM   3232  O   SER F 186       5.315  17.321  18.343  1.00 17.50           O  
ATOM   3233  CB  SER F 186       6.437  16.918  15.730  1.00 16.18           C  
ATOM   3234  OG  SER F 186       6.646  15.495  15.702  1.00 19.03           O  
ATOM   3235  N   GLY F 187       7.226  16.430  19.119  1.00 16.05           N  
ATOM   3236  CA  GLY F 187       6.593  15.977  20.346  1.00 16.00           C  
ATOM   3237  C   GLY F 187       6.443  14.481  20.457  1.00 14.03           C  
ATOM   3238  O   GLY F 187       5.978  13.985  21.485  1.00 16.62           O  
ATOM   3239  N   VAL F 188       6.880  13.741  19.455  1.00 13.70           N  
ATOM   3240  CA  VAL F 188       6.959  12.287  19.451  1.00 13.51           C  
ATOM   3241  C   VAL F 188       8.366  11.882  19.022  1.00 13.56           C  
ATOM   3242  O   VAL F 188       9.102  12.695  18.426  1.00 16.79           O  
ATOM   3243  CB  VAL F 188       5.907  11.597  18.551  1.00 14.64           C  
ATOM   3244  CG1 VAL F 188       4.471  12.046  18.821  1.00 15.90           C  
ATOM   3245  CG2 VAL F 188       6.205  11.823  17.086  1.00 16.23           C  
ATOM   3246  N   SER F 189       8.771  10.658  19.317  1.00 13.66           N  
ATOM   3247  CA  SER F 189      10.055  10.137  18.902  1.00 14.67           C  
ATOM   3248  C   SER F 189      10.056   8.640  18.766  1.00 14.04           C  
ATOM   3249  O   SER F 189       9.401   7.926  19.494  1.00 17.30           O  
ATOM   3250  CB ASER F 189      11.140  10.541  19.911  0.40 15.93           C  
ATOM   3252  OG ASER F 189      10.775   9.884  21.104  0.40 18.14           O  
ATOM   3254  N   SER F 190      10.839   8.160  17.807  1.00 14.93           N  
ATOM   3255  CA  SER F 190      11.140   6.719  17.702  1.00 14.61           C  
ATOM   3256  C   SER F 190      12.068   6.452  18.899  1.00 15.38           C  
ATOM   3257  O   SER F 190      12.791   7.354  19.344  1.00 17.75           O  
ATOM   3258  CB ASER F 190      11.895   6.389  16.437  0.40 16.60           C  
ATOM   3260  OG ASER F 190      11.967   4.996  16.316  0.40 16.27           O  
ATOM   3262  N   CYS F 191      12.188   5.234  19.385  1.00 14.15           N  
ATOM   3263  CA  CYS F 191      13.014   4.871  20.521  1.00 14.21           C  
ATOM   3264  C   CYS F 191      13.480   3.407  20.448  1.00 15.81           C  
ATOM   3265  O   CYS F 191      12.999   2.634  19.609  1.00 18.86           O  
ATOM   3266  CB  CYS F 191      12.272   5.199  21.822  1.00 16.34           C  
ATOM   3267  SG  CYS F 191      13.269   5.474  23.330  1.00 16.44           S  
ATOM   3268  N   MET F 192      14.380   3.056  21.384  1.00 16.48           N  
ATOM   3269  CA  MET F 192      15.063   1.759  21.244  1.00 14.75           C  
ATOM   3270  C   MET F 192      14.104   0.578  21.027  1.00 15.52           C  
ATOM   3271  O   MET F 192      13.242   0.347  21.840  1.00 16.25           O  
ATOM   3272  CB  MET F 192      15.934   1.463  22.463  1.00 16.23           C  
ATOM   3273  CG  MET F 192      17.106   2.399  22.595  1.00 18.64           C  
ATOM   3274  SD  MET F 192      16.719   3.969  23.396  1.00 20.35           S  
ATOM   3275  CE  MET F 192      18.171   4.921  22.944  1.00 21.62           C  
ATOM   3276  N   GLY F 193      14.367  -0.126  19.923  1.00 14.89           N  
ATOM   3277  CA  GLY F 193      13.532  -1.237  19.524  1.00 14.28           C  
ATOM   3278  C   GLY F 193      12.681  -0.950  18.310  1.00 11.48           C  
ATOM   3279  O   GLY F 193      12.156  -1.861  17.700  1.00 13.57           O  
ATOM   3280  N   ASP F 194      12.546   0.351  17.968  1.00 13.39           N  
ATOM   3281  CA  ASP F 194      11.835   0.747  16.743  1.00 13.03           C  
ATOM   3282  C   ASP F 194      12.634   0.574  15.441  1.00 11.71           C  
ATOM   3283  O   ASP F 194      12.043   0.516  14.357  1.00 13.35           O  
ATOM   3284  CB  ASP F 194      11.369   2.210  16.866  1.00 12.23           C  
ATOM   3285  CG  ASP F 194      10.208   2.390  17.844  1.00 14.09           C  
ATOM   3286  OD1 ASP F 194      10.193   3.397  18.580  1.00 14.09           O  
ATOM   3287  OD2 ASP F 194       9.307   1.526  17.842  1.00 14.11           O  
ATOM   3288  N   SER F 195      13.969   0.536  15.584  1.00 12.87           N  
ATOM   3289  CA  SER F 195      14.874   0.428  14.480  1.00 14.31           C  
ATOM   3290  C   SER F 195      14.467  -0.585  13.443  1.00 12.37           C  
ATOM   3291  O   SER F 195      14.107  -1.687  13.833  1.00 13.82           O  
ATOM   3292  CB  SER F 195      16.293  -0.239  14.765  1.00 18.22           C  
ATOM   3293  OG  SER F 195      17.084   0.473  15.496  1.00 23.98           O  
ATOM   3294  N   GLY F 196      14.637  -0.234  12.166  1.00 11.35           N  
ATOM   3295  CA  GLY F 196      14.312  -1.159  11.089  1.00 13.59           C  
ATOM   3296  C   GLY F 196      12.885  -1.023  10.617  1.00 12.94           C  
ATOM   3297  O   GLY F 196      12.544  -1.561   9.532  1.00 13.80           O  
ATOM   3298  N   GLY F 197      11.946  -0.533  11.435  1.00 12.19           N  
ATOM   3299  CA  GLY F 197      10.560  -0.467  11.073  1.00 12.92           C  
ATOM   3300  C   GLY F 197      10.298   0.734  10.169  1.00 11.83           C  
ATOM   3301  O   GLY F 197      11.174   1.465   9.741  1.00 12.81           O  
ATOM   3302  N   PRO F 198       9.003   0.865   9.845  1.00 11.62           N  
ATOM   3303  CA  PRO F 198       8.580   1.800   8.819  1.00 10.84           C  
ATOM   3304  C   PRO F 198       8.260   3.215   9.190  1.00 10.03           C  
ATOM   3305  O   PRO F 198       7.777   3.436  10.315  1.00 12.38           O  
ATOM   3306  CB  PRO F 198       7.274   1.155   8.265  1.00 12.41           C  
ATOM   3307  CG  PRO F 198       6.661   0.578   9.495  1.00 12.58           C  
ATOM   3308  CD  PRO F 198       7.867  -0.001  10.216  1.00 11.31           C  
ATOM   3309  N   LEU F 199       8.475   4.125   8.266  1.00 10.91           N  
ATOM   3310  CA  LEU F 199       7.965   5.480   8.215  1.00 10.97           C  
ATOM   3311  C   LEU F 199       7.111   5.485   6.931  1.00 11.12           C  
ATOM   3312  O   LEU F 199       7.711   5.358   5.852  1.00 11.70           O  
ATOM   3313  CB  LEU F 199       9.042   6.552   8.207  1.00 12.38           C  
ATOM   3314  CG  LEU F 199       8.595   8.005   7.962  1.00 12.75           C  
ATOM   3315  CD1 LEU F 199       7.802   8.546   9.140  1.00 14.24           C  
ATOM   3316  CD2 LEU F 199       9.826   8.848   7.683  1.00 14.33           C  
ATOM   3317  N   VAL F 200       5.795   5.599   7.018  1.00 11.09           N  
ATOM   3318  CA  VAL F 200       4.904   5.533   5.868  1.00 11.86           C  
ATOM   3319  C   VAL F 200       4.158   6.871   5.691  1.00 11.60           C  
ATOM   3320  O   VAL F 200       3.773   7.485   6.683  1.00 12.53           O  
ATOM   3321  CB  VAL F 200       3.887   4.368   5.953  1.00 12.58           C  
ATOM   3322  CG1 VAL F 200       4.632   3.038   5.717  1.00 13.16           C  
ATOM   3323  CG2 VAL F 200       3.124   4.317   7.263  1.00 13.74           C  
ATOM   3324  N   CYS F 201       3.883   7.167   4.429  1.00 12.00           N  
ATOM   3325  CA  CYS F 201       3.114   8.344   4.078  1.00 12.49           C  
ATOM   3326  C   CYS F 201       1.996   7.958   3.106  1.00 12.81           C  
ATOM   3327  O   CYS F 201       2.195   7.031   2.301  1.00 15.38           O  
ATOM   3328  CB  CYS F 201       4.026   9.369   3.390  1.00 13.90           C  
ATOM   3329  SG  CYS F 201       5.495   9.810   4.299  1.00 14.83           S  
ATOM   3330  N   LYS F 202       0.825   8.541   3.253  1.00 14.98           N  
ATOM   3331  CA  LYS F 202      -0.353   8.211   2.399  1.00 19.08           C  
ATOM   3332  C   LYS F 202      -0.234   8.964   1.090  1.00 20.38           C  
ATOM   3333  O   LYS F 202       0.048  10.173   1.044  1.00 26.30           O  
ATOM   3334  CB  LYS F 202      -1.651   8.465   3.193  1.00 22.70           C  
ATOM   3335  CG  LYS F 202      -2.940   8.026   2.469  1.00 26.77           C  
ATOM   3336  CD  LYS F 202      -3.759   7.002   3.197  1.00 30.43           C  
ATOM   3337  CE  LYS F 202      -4.593   7.374   4.379  1.00 32.07           C  
ATOM   3338  NZ  LYS F 202      -6.024   6.979   4.160  1.00 37.47           N  
ATOM   3339  N   LYS F 203      -0.372   8.274  -0.012  1.00 21.15           N  
ATOM   3340  CA  LYS F 203      -0.283   8.785  -1.372  1.00 22.43           C  
ATOM   3341  C   LYS F 203      -1.308   8.074  -2.238  1.00 19.24           C  
ATOM   3342  O   LYS F 203      -1.311   6.835  -2.174  1.00 17.82           O  
ATOM   3343  CB  LYS F 203       1.126   8.528  -1.940  1.00 24.68           C  
ATOM   3344  CG  LYS F 203       1.392   8.883  -3.390  1.00 26.77           C  
ATOM   3345  CD  LYS F 203       2.904   8.766  -3.666  1.00 27.73           C  
ATOM   3346  CE  LYS F 203       3.157   9.092  -5.202  0.00 33.25           C  
ATOM   3347  NZ  LYS F 203       3.753  10.472  -5.175  0.00 37.84           N  
ATOM   3348  N   ASN F 204      -2.286   8.711  -2.866  1.00 19.60           N  
ATOM   3349  CA  ASN F 204      -3.291   8.082  -3.727  1.00 18.64           C  
ATOM   3350  C   ASN F 204      -4.137   7.030  -3.029  1.00 19.92           C  
ATOM   3351  O   ASN F 204      -4.448   5.963  -3.580  1.00 21.12           O  
ATOM   3352  CB  ASN F 204      -2.640   7.436  -4.972  1.00 19.21           C  
ATOM   3353  CG  ASN F 204      -2.069   8.525  -5.845  1.00 18.97           C  
ATOM   3354  OD1 ASN F 204      -2.631   9.599  -6.029  1.00 20.91           O  
ATOM   3355  ND2 ASN F 204      -0.903   8.304  -6.408  1.00 20.52           N  
ATOM   3356  N   GLY F 205      -4.442   7.274  -1.753  1.00 18.77           N  
ATOM   3357  CA  GLY F 205      -5.250   6.350  -1.002  1.00 19.13           C  
ATOM   3358  C   GLY F 205      -4.502   5.190  -0.406  1.00 20.15           C  
ATOM   3359  O   GLY F 205      -5.188   4.335   0.175  1.00 22.89           O  
ATOM   3360  N   ALA F 206      -3.159   5.136  -0.513  1.00 20.36           N  
ATOM   3361  CA  ALA F 206      -2.407   3.994  -0.048  1.00 19.47           C  
ATOM   3362  C   ALA F 206      -1.163   4.387   0.726  1.00 18.80           C  
ATOM   3363  O   ALA F 206      -0.742   5.532   0.540  1.00 21.72           O  
ATOM   3364  CB  ALA F 206      -1.966   3.108  -1.246  1.00 22.42           C  
ATOM   3365  N   TRP F 207      -0.614   3.549   1.577  1.00 15.88           N  
ATOM   3366  CA  TRP F 207       0.572   3.868   2.343  1.00 16.01           C  
ATOM   3367  C   TRP F 207       1.807   3.408   1.566  1.00 15.08           C  
ATOM   3368  O   TRP F 207       1.884   2.234   1.153  1.00 15.63           O  
ATOM   3369  CB  TRP F 207       0.497   3.192   3.713  1.00 15.88           C  
ATOM   3370  CG  TRP F 207      -0.590   3.712   4.603  1.00 15.79           C  
ATOM   3371  CD1 TRP F 207      -1.835   3.147   4.750  1.00 16.63           C  
ATOM   3372  CD2 TRP F 207      -0.560   4.880   5.410  1.00 15.16           C  
ATOM   3373  NE1 TRP F 207      -2.570   3.920   5.663  1.00 18.24           N  
ATOM   3374  CE2 TRP F 207      -1.810   4.987   6.071  1.00 15.12           C  
ATOM   3375  CE3 TRP F 207       0.395   5.848   5.672  1.00 14.71           C  
ATOM   3376  CZ2 TRP F 207      -2.104   6.030   6.936  1.00 15.44           C  
ATOM   3377  CZ3 TRP F 207       0.118   6.882   6.540  1.00 16.42           C  
ATOM   3378  CH2 TRP F 207      -1.129   6.968   7.183  1.00 15.95           C  
ATOM   3379  N   THR F 208       2.780   4.333   1.504  1.00 16.25           N  
ATOM   3380  CA  THR F 208       4.055   4.109   0.841  1.00 14.23           C  
ATOM   3381  C   THR F 208       5.188   4.257   1.844  1.00 13.54           C  
ATOM   3382  O   THR F 208       5.195   5.166   2.689  1.00 13.68           O  
ATOM   3383  CB  THR F 208       4.217   5.101  -0.316  1.00 15.31           C  
ATOM   3384  OG1 THR F 208       3.216   4.815  -1.316  1.00 19.07           O  
ATOM   3385  CG2 THR F 208       5.569   4.990  -1.000  1.00 16.96           C  
ATOM   3386  N   LEU F 209       6.167   3.333   1.723  1.00 13.82           N  
ATOM   3387  CA  LEU F 209       7.315   3.337   2.621  1.00 12.99           C  
ATOM   3388  C   LEU F 209       8.314   4.429   2.248  1.00 13.07           C  
ATOM   3389  O   LEU F 209       8.972   4.313   1.206  1.00 14.05           O  
ATOM   3390  CB  LEU F 209       7.977   1.948   2.601  1.00 13.24           C  
ATOM   3391  CG  LEU F 209       9.078   1.708   3.637  1.00 13.08           C  
ATOM   3392  CD1 LEU F 209       8.534   1.536   5.053  1.00 13.67           C  
ATOM   3393  CD2 LEU F 209       9.970   0.531   3.242  1.00 16.34           C  
ATOM   3394  N   VAL F 210       8.398   5.493   3.044  1.00 12.46           N  
ATOM   3395  CA  VAL F 210       9.244   6.638   2.788  1.00 12.33           C  
ATOM   3396  C   VAL F 210      10.537   6.572   3.590  1.00 10.59           C  
ATOM   3397  O   VAL F 210      11.586   7.031   3.100  1.00 12.52           O  
ATOM   3398  CB  VAL F 210       8.420   7.918   3.055  1.00 12.90           C  
ATOM   3399  CG1 VAL F 210       9.284   9.174   3.013  1.00 14.44           C  
ATOM   3400  CG2 VAL F 210       7.243   8.031   2.080  1.00 13.67           C  
ATOM   3401  N   GLY F 211      10.483   5.984   4.756  1.00 11.17           N  
ATOM   3402  CA  GLY F 211      11.677   5.870   5.594  1.00 10.84           C  
ATOM   3403  C   GLY F 211      11.737   4.538   6.301  1.00 11.07           C  
ATOM   3404  O   GLY F 211      10.711   3.817   6.447  1.00 11.94           O  
ATOM   3405  N   ILE F 212      12.953   4.190   6.747  1.00 11.45           N  
ATOM   3406  CA  ILE F 212      13.246   3.038   7.569  1.00 10.91           C  
ATOM   3407  C   ILE F 212      13.860   3.613   8.861  1.00 10.97           C  
ATOM   3408  O   ILE F 212      14.867   4.348   8.778  1.00 12.92           O  
ATOM   3409  CB  ILE F 212      14.156   1.988   6.928  1.00 12.63           C  
ATOM   3410  CG1 ILE F 212      13.455   1.422   5.659  1.00 14.30           C  
ATOM   3411  CG2 ILE F 212      14.527   0.893   7.894  1.00 12.60           C  
ATOM   3412  CD1 ILE F 212      14.471   0.685   4.778  1.00 17.26           C  
ATOM   3413  N   VAL F 213      13.336   3.284  10.040  1.00 11.42           N  
ATOM   3414  CA  VAL F 213      13.851   3.841  11.303  1.00 11.84           C  
ATOM   3415  C   VAL F 213      15.353   3.513  11.399  1.00 10.61           C  
ATOM   3416  O   VAL F 213      15.726   2.333  11.416  1.00 12.06           O  
ATOM   3417  CB  VAL F 213      13.107   3.276  12.492  1.00 11.78           C  
ATOM   3418  CG1 VAL F 213      13.629   3.824  13.788  1.00 13.52           C  
ATOM   3419  CG2 VAL F 213      11.603   3.576  12.421  1.00 14.75           C  
ATOM   3420  N   SER F 214      16.151   4.568  11.508  1.00 10.55           N  
ATOM   3421  CA  SER F 214      17.595   4.406  11.421  1.00 11.03           C  
ATOM   3422  C   SER F 214      18.386   4.828  12.656  1.00 11.38           C  
ATOM   3423  O   SER F 214      19.006   3.944  13.266  1.00 12.87           O  
ATOM   3424  CB  SER F 214      18.061   5.134  10.148  1.00 13.05           C  
ATOM   3425  OG  SER F 214      19.473   4.933   9.948  1.00 13.07           O  
ATOM   3426  N   TRP F 215      18.281   6.080  13.070  1.00 11.14           N  
ATOM   3427  CA  TRP F 215      19.001   6.517  14.248  1.00 11.37           C  
ATOM   3428  C   TRP F 215      18.435   7.862  14.705  1.00 12.10           C  
ATOM   3429  O   TRP F 215      17.705   8.527  13.946  1.00 13.58           O  
ATOM   3430  CB  TRP F 215      20.525   6.627  13.998  1.00 13.36           C  
ATOM   3431  CG  TRP F 215      20.967   7.608  12.950  1.00 13.38           C  
ATOM   3432  CD1 TRP F 215      21.047   7.352  11.610  1.00 13.28           C  
ATOM   3433  CD2 TRP F 215      21.354   8.984  13.109  1.00 14.03           C  
ATOM   3434  NE1 TRP F 215      21.468   8.469  10.932  1.00 14.68           N  
ATOM   3435  CE2 TRP F 215      21.643   9.491  11.831  1.00 15.00           C  
ATOM   3436  CE3 TRP F 215      21.439   9.846  14.210  1.00 14.67           C  
ATOM   3437  CZ2 TRP F 215      22.049  10.818  11.631  1.00 14.79           C  
ATOM   3438  CZ3 TRP F 215      21.822  11.136  14.036  1.00 16.39           C  
ATOM   3439  CH2 TRP F 215      22.132  11.618  12.745  1.00 15.70           C  
ATOM   3440  N   GLY F 216      18.684   8.236  15.945  1.00 14.04           N  
ATOM   3441  CA  GLY F 216      18.158   9.494  16.436  1.00 14.94           C  
ATOM   3442  C   GLY F 216      18.708   9.804  17.794  1.00 15.04           C  
ATOM   3443  O   GLY F 216      19.703   9.258  18.264  1.00 19.35           O  
ATOM   3444  N   SER F 217      18.017  10.614  18.547  1.00 15.08           N  
ATOM   3445  CA  SER F 217      18.415  11.117  19.813  1.00 14.00           C  
ATOM   3446  C   SER F 217      18.842  10.005  20.736  1.00 14.88           C  
ATOM   3447  O   SER F 217      18.139   9.034  20.963  1.00 14.63           O  
ATOM   3448  CB  SER F 217      17.216  11.838  20.495  1.00 13.91           C  
ATOM   3449  OG  SER F 217      17.489  12.147  21.855  1.00 15.91           O  
ATOM   3450  N   SER F 218      19.947  10.335  21.416  1.00 17.80           N  
ATOM   3451  CA  SER F 218      20.519   9.570  22.453  1.00 18.97           C  
ATOM   3452  C   SER F 218      19.511   9.093  23.509  1.00 19.03           C  
ATOM   3453  O   SER F 218      19.549   7.997  24.102  1.00 19.76           O  
ATOM   3454  CB ASER F 218      21.625  10.419  23.114  0.30 17.88           C  
ATOM   3456  OG ASER F 218      22.068   9.747  24.248  0.30 22.04           O  
ATOM   3458  N   THR F 219      18.586   9.966  23.847  1.00 16.21           N  
ATOM   3459  CA  THR F 219      17.593   9.753  24.885  1.00 14.20           C  
ATOM   3460  C   THR F 219      16.173   9.774  24.387  1.00 13.44           C  
ATOM   3461  O   THR F 219      15.239  10.010  25.151  1.00 14.19           O  
ATOM   3462  CB  THR F 219      17.804  10.811  25.988  1.00 15.13           C  
ATOM   3463  OG1 THR F 219      17.653  12.087  25.393  1.00 18.78           O  
ATOM   3464  CG2 THR F 219      19.180  10.703  26.656  1.00 17.24           C  
ATOM   3465  N   CYS F 220      16.009   9.571  23.069  1.00 14.51           N  
ATOM   3466  CA  CYS F 220      14.654   9.566  22.496  1.00 14.46           C  
ATOM   3467  C   CYS F 220      13.937  10.889  22.782  1.00 14.55           C  
ATOM   3468  O   CYS F 220      12.699  10.924  22.923  1.00 15.45           O  
ATOM   3469  CB  CYS F 220      13.764   8.428  23.001  1.00 15.42           C  
ATOM   3470  SG  CYS F 220      14.688   6.860  22.798  1.00 16.67           S  
ATOM   3471  N   SER F 221      14.630  12.012  22.727  1.00 15.21           N  
ATOM   3472  CA  SER F 221      14.080  13.320  22.904  1.00 14.56           C  
ATOM   3473  C   SER F 221      13.031  13.565  21.793  1.00 14.50           C  
ATOM   3474  O   SER F 221      13.252  13.340  20.630  1.00 15.61           O  
ATOM   3475  CB  SER F 221      15.139  14.380  22.693  1.00 16.87           C  
ATOM   3476  OG  SER F 221      14.559  15.671  22.708  1.00 20.36           O  
ATOM   3477  N   THR F 222      11.929  14.172  22.217  1.00 15.51           N  
ATOM   3478  CA  THR F 222      10.862  14.488  21.288  1.00 15.03           C  
ATOM   3479  C   THR F 222      11.019  15.845  20.650  1.00 15.57           C  
ATOM   3480  O   THR F 222      10.194  16.118  19.740  1.00 16.51           O  
ATOM   3481  CB  THR F 222       9.548  14.371  22.019  1.00 16.89           C  
ATOM   3482  OG1 THR F 222       9.473  15.356  23.052  1.00 18.85           O  
ATOM   3483  CG2 THR F 222       9.281  12.975  22.575  1.00 17.39           C  
ATOM   3484  N   SER F 223      12.054  16.594  20.996  1.00 16.69           N  
ATOM   3485  CA  SER F 223      12.308  17.844  20.300  1.00 17.75           C  
ATOM   3486  C   SER F 223      13.419  17.760  19.284  1.00 16.43           C  
ATOM   3487  O   SER F 223      13.771  18.820  18.730  1.00 21.43           O  
ATOM   3488  CB ASER F 223      12.604  18.944  21.337  0.60 19.84           C  
ATOM   3490  OG ASER F 223      13.648  18.575  22.215  0.60 20.62           O  
ATOM   3492  N   THR F 224      14.021  16.582  19.060  1.00 15.45           N  
ATOM   3493  CA  THR F 224      15.083  16.401  18.106  1.00 15.59           C  
ATOM   3494  C   THR F 224      14.532  15.490  17.016  1.00 16.27           C  
ATOM   3495  O   THR F 224      13.770  14.589  17.315  1.00 17.83           O  
ATOM   3496  CB ATHR F 224      16.487  16.039  18.571  0.40 15.82           C  
ATOM   3498  OG1ATHR F 224      16.389  14.790  19.197  0.40 14.94           O  
ATOM   3500  CG2ATHR F 224      17.041  17.096  19.504  0.40 15.98           C  
ATOM   3502  N   PRO F 225      14.873  15.760  15.765  1.00 16.56           N  
ATOM   3503  CA  PRO F 225      14.375  14.955  14.687  1.00 17.94           C  
ATOM   3504  C   PRO F 225      14.974  13.568  14.688  1.00 14.44           C  
ATOM   3505  O   PRO F 225      16.161  13.327  14.962  1.00 14.12           O  
ATOM   3506  CB  PRO F 225      14.798  15.652  13.413  1.00 22.10           C  
ATOM   3507  CG  PRO F 225      15.749  16.688  13.764  1.00 22.59           C  
ATOM   3508  CD  PRO F 225      15.763  16.795  15.272  1.00 19.98           C  
ATOM   3509  N   GLY F 226      14.146  12.592  14.362  1.00 15.44           N  
ATOM   3510  CA  GLY F 226      14.552  11.237  14.119  1.00 12.73           C  
ATOM   3511  C   GLY F 226      15.101  11.150  12.703  1.00 12.69           C  
ATOM   3512  O   GLY F 226      14.693  11.901  11.793  1.00 12.90           O  
ATOM   3513  N   VAL F 227      16.002  10.209  12.480  1.00 12.33           N  
ATOM   3514  CA  VAL F 227      16.653  10.011  11.194  1.00 11.61           C  
ATOM   3515  C   VAL F 227      16.332   8.624  10.674  1.00 11.59           C  
ATOM   3516  O   VAL F 227      16.306   7.622  11.355  1.00 11.71           O  
ATOM   3517  CB  VAL F 227      18.180  10.230  11.262  1.00 11.90           C  
ATOM   3518  CG1 VAL F 227      18.718  10.301   9.808  1.00 13.21           C  
ATOM   3519  CG2 VAL F 227      18.542  11.510  11.992  1.00 12.71           C  
ATOM   3520  N   TYR F 228      15.904   8.661   9.389  1.00 11.46           N  
ATOM   3521  CA  TYR F 228      15.393   7.468   8.720  1.00 11.44           C  
ATOM   3522  C   TYR F 228      16.148   7.230   7.416  1.00 10.17           C  
ATOM   3523  O   TYR F 228      16.565   8.184   6.782  1.00 12.79           O  
ATOM   3524  CB  TYR F 228      13.866   7.676   8.388  1.00 11.24           C  
ATOM   3525  CG  TYR F 228      13.008   7.848   9.619  1.00 12.30           C  
ATOM   3526  CD1 TYR F 228      12.964   9.096  10.260  1.00 12.48           C  
ATOM   3527  CD2 TYR F 228      12.266   6.844  10.190  1.00 12.97           C  
ATOM   3528  CE1 TYR F 228      12.251   9.326  11.411  1.00 12.78           C  
ATOM   3529  CE2 TYR F 228      11.525   7.034  11.344  1.00 13.81           C  
ATOM   3530  CZ  TYR F 228      11.537   8.283  11.948  1.00 13.69           C  
ATOM   3531  OH  TYR F 228      10.824   8.451  13.093  1.00 18.20           O  
ATOM   3532  N   ALA F 229      16.319   5.975   7.002  1.00 10.24           N  
ATOM   3533  CA  ALA F 229      16.889   5.725   5.668  1.00 11.20           C  
ATOM   3534  C   ALA F 229      15.862   6.217   4.650  1.00 11.84           C  
ATOM   3535  O   ALA F 229      14.680   5.899   4.785  1.00 12.46           O  
ATOM   3536  CB  ALA F 229      17.136   4.254   5.435  1.00 12.78           C  
ATOM   3537  N   ARG F 230      16.365   7.019   3.691  1.00 11.94           N  
ATOM   3538  CA  ARG F 230      15.476   7.626   2.695  1.00 11.39           C  
ATOM   3539  C   ARG F 230      15.249   6.595   1.593  1.00 11.37           C  
ATOM   3540  O   ARG F 230      16.074   6.343   0.713  1.00 13.57           O  
ATOM   3541  CB  ARG F 230      16.061   8.905   2.141  1.00 11.70           C  
ATOM   3542  CG  ARG F 230      15.246   9.624   1.096  1.00 14.43           C  
ATOM   3543  CD  ARG F 230      15.921  10.864   0.594  1.00 13.43           C  
ATOM   3544  NE  ARG F 230      16.037  11.967   1.531  1.00 14.61           N  
ATOM   3545  CZ  ARG F 230      15.138  12.911   1.720  1.00 14.35           C  
ATOM   3546  NH1 ARG F 230      15.433  13.864   2.594  1.00 14.89           N  
ATOM   3547  NH2 ARG F 230      14.005  12.925   1.024  1.00 16.47           N  
ATOM   3548  N   VAL F 231      14.046   5.980   1.607  1.00 11.97           N  
ATOM   3549  CA  VAL F 231      13.765   4.878   0.704  1.00 12.19           C  
ATOM   3550  C   VAL F 231      13.835   5.311  -0.756  1.00 12.51           C  
ATOM   3551  O   VAL F 231      14.297   4.495  -1.559  1.00 13.96           O  
ATOM   3552  CB  VAL F 231      12.459   4.189   1.047  1.00 12.59           C  
ATOM   3553  CG1 VAL F 231      12.079   3.110   0.043  1.00 13.93           C  
ATOM   3554  CG2 VAL F 231      12.507   3.607   2.476  1.00 12.06           C  
ATOM   3555  N   THR F 232      13.474   6.546  -1.119  1.00 11.97           N  
ATOM   3556  CA  THR F 232      13.661   6.914  -2.539  1.00 12.75           C  
ATOM   3557  C   THR F 232      15.096   6.809  -3.046  1.00 13.48           C  
ATOM   3558  O   THR F 232      15.337   6.503  -4.221  1.00 14.43           O  
ATOM   3559  CB  THR F 232      13.167   8.351  -2.853  1.00 14.02           C  
ATOM   3560  OG1 THR F 232      13.801   9.255  -1.939  1.00 15.30           O  
ATOM   3561  CG2 THR F 232      11.674   8.526  -2.680  1.00 15.07           C  
ATOM   3562  N   ALA F 233      16.079   7.018  -2.153  1.00 14.03           N  
ATOM   3563  CA  ALA F 233      17.481   6.983  -2.521  1.00 13.45           C  
ATOM   3564  C   ALA F 233      17.990   5.574  -2.604  1.00 13.53           C  
ATOM   3565  O   ALA F 233      19.102   5.346  -3.124  1.00 15.46           O  
ATOM   3566  CB  ALA F 233      18.300   7.734  -1.488  1.00 15.16           C  
ATOM   3567  N   LEU F 234      17.234   4.567  -2.129  1.00 14.13           N  
ATOM   3568  CA  LEU F 234      17.648   3.186  -2.042  1.00 13.80           C  
ATOM   3569  C   LEU F 234      16.748   2.228  -2.778  1.00 13.28           C  
ATOM   3570  O   LEU F 234      17.053   1.038  -2.856  1.00 14.52           O  
ATOM   3571  CB  LEU F 234      17.666   2.837  -0.518  1.00 13.17           C  
ATOM   3572  CG  LEU F 234      18.647   3.722   0.293  1.00 12.73           C  
ATOM   3573  CD1 LEU F 234      18.330   3.590   1.793  1.00 15.12           C  
ATOM   3574  CD2 LEU F 234      20.109   3.468   0.004  1.00 13.91           C  
ATOM   3575  N   VAL F 235      15.633   2.736  -3.338  1.00 13.71           N  
ATOM   3576  CA  VAL F 235      14.642   1.821  -3.936  1.00 14.05           C  
ATOM   3577  C   VAL F 235      15.079   1.315  -5.306  1.00 13.89           C  
ATOM   3578  O   VAL F 235      14.624   0.185  -5.673  1.00 15.24           O  
ATOM   3579  CB  VAL F 235      13.277   2.496  -3.984  1.00 15.17           C  
ATOM   3580  CG1 VAL F 235      13.188   3.598  -5.035  1.00 14.50           C  
ATOM   3581  CG2 VAL F 235      12.193   1.446  -4.143  1.00 16.83           C  
ATOM   3582  N   ASN F 236      16.004   1.987  -6.015  1.00 14.38           N  
ATOM   3583  CA  ASN F 236      16.458   1.387  -7.265  1.00 14.23           C  
ATOM   3584  C   ASN F 236      17.204   0.086  -6.961  1.00 13.80           C  
ATOM   3585  O   ASN F 236      17.034  -0.949  -7.589  1.00 15.53           O  
ATOM   3586  CB  ASN F 236      17.330   2.375  -8.026  1.00 15.05           C  
ATOM   3587  CG  ASN F 236      16.518   3.406  -8.766  1.00 16.38           C  
ATOM   3588  OD1 ASN F 236      15.293   3.188  -9.018  1.00 18.10           O  
ATOM   3589  ND2 ASN F 236      17.177   4.472  -9.135  1.00 18.34           N  
ATOM   3590  N   TRP F 237      18.044   0.138  -5.903  1.00 14.46           N  
ATOM   3591  CA  TRP F 237      18.741  -1.036  -5.438  1.00 13.60           C  
ATOM   3592  C   TRP F 237      17.735  -2.108  -4.991  1.00 13.17           C  
ATOM   3593  O   TRP F 237      17.863  -3.283  -5.269  1.00 14.30           O  
ATOM   3594  CB  TRP F 237      19.703  -0.686  -4.312  1.00 14.41           C  
ATOM   3595  CG  TRP F 237      20.274  -1.872  -3.595  1.00 13.97           C  
ATOM   3596  CD1 TRP F 237      21.378  -2.598  -3.963  1.00 15.41           C  
ATOM   3597  CD2 TRP F 237      19.744  -2.470  -2.417  1.00 14.67           C  
ATOM   3598  NE1 TRP F 237      21.588  -3.607  -3.068  1.00 15.75           N  
ATOM   3599  CE2 TRP F 237      20.599  -3.552  -2.087  1.00 15.81           C  
ATOM   3600  CE3 TRP F 237      18.681  -2.192  -1.555  1.00 14.99           C  
ATOM   3601  CZ2 TRP F 237      20.371  -4.357  -0.979  1.00 15.78           C  
ATOM   3602  CZ3 TRP F 237      18.485  -2.988  -0.468  1.00 14.97           C  
ATOM   3603  CH2 TRP F 237      19.305  -4.075  -0.169  1.00 14.92           C  
ATOM   3604  N   VAL F 238      16.657  -1.726  -4.240  1.00 14.68           N  
ATOM   3605  CA  VAL F 238      15.656  -2.707  -3.869  1.00 15.01           C  
ATOM   3606  C   VAL F 238      15.086  -3.408  -5.115  1.00 14.59           C  
ATOM   3607  O   VAL F 238      15.016  -4.637  -5.174  1.00 15.93           O  
ATOM   3608  CB  VAL F 238      14.509  -2.082  -3.077  1.00 14.52           C  
ATOM   3609  CG1 VAL F 238      13.386  -3.079  -2.877  1.00 15.26           C  
ATOM   3610  CG2 VAL F 238      15.029  -1.609  -1.719  1.00 14.64           C  
ATOM   3611  N   GLN F 239      14.656  -2.598  -6.073  1.00 15.06           N  
ATOM   3612  CA  GLN F 239      14.003  -3.147  -7.262  1.00 16.12           C  
ATOM   3613  C   GLN F 239      14.930  -4.027  -8.076  1.00 17.15           C  
ATOM   3614  O   GLN F 239      14.586  -5.088  -8.545  1.00 18.31           O  
ATOM   3615  CB  GLN F 239      13.411  -1.987  -8.076  1.00 16.88           C  
ATOM   3616  CG  GLN F 239      12.262  -1.254  -7.399  1.00 19.45           C  
ATOM   3617  CD  GLN F 239      10.991  -2.035  -7.169  1.00 21.77           C  
ATOM   3618  OE1 GLN F 239      10.878  -3.232  -7.475  1.00 25.52           O  
ATOM   3619  NE2 GLN F 239       9.983  -1.358  -6.662  1.00 23.37           N  
ATOM   3620  N   GLN F 240      16.206  -3.611  -8.210  1.00 16.13           N  
ATOM   3621  CA  GLN F 240      17.225  -4.412  -8.893  1.00 15.84           C  
ATOM   3622  C   GLN F 240      17.470  -5.738  -8.182  1.00 16.33           C  
ATOM   3623  O   GLN F 240      17.548  -6.771  -8.843  1.00 17.44           O  
ATOM   3624  CB  GLN F 240      18.574  -3.683  -8.959  1.00 17.33           C  
ATOM   3625  CG  GLN F 240      18.433  -2.441  -9.850  1.00 18.54           C  
ATOM   3626  CD  GLN F 240      19.539  -1.457  -9.547  1.00 18.90           C  
ATOM   3627  OE1 GLN F 240      20.499  -1.700  -8.756  1.00 21.40           O  
ATOM   3628  NE2 GLN F 240      19.429  -0.252 -10.057  1.00 17.86           N  
ATOM   3629  N   THR F 241      17.483  -5.695  -6.831  1.00 16.35           N  
ATOM   3630  CA  THR F 241      17.748  -6.918  -6.073  1.00 16.29           C  
ATOM   3631  C   THR F 241      16.589  -7.903  -6.255  1.00 17.96           C  
ATOM   3632  O   THR F 241      16.700  -9.136  -6.490  1.00 17.70           O  
ATOM   3633  CB  THR F 241      17.959  -6.584  -4.596  1.00 17.42           C  
ATOM   3634  OG1 THR F 241      19.084  -5.652  -4.479  1.00 17.47           O  
ATOM   3635  CG2 THR F 241      18.219  -7.778  -3.699  1.00 18.47           C  
ATOM   3636  N   LEU F 242      15.327  -7.406  -6.123  1.00 17.59           N  
ATOM   3637  CA  LEU F 242      14.177  -8.285  -6.333  1.00 19.46           C  
ATOM   3638  C   LEU F 242      14.134  -8.814  -7.754  1.00 19.49           C  
ATOM   3639  O   LEU F 242      13.868 -10.011  -7.946  1.00 21.76           O  
ATOM   3640  CB  LEU F 242      12.879  -7.570  -5.984  1.00 21.25           C  
ATOM   3641  CG  LEU F 242      12.344  -7.790  -4.503  1.00 22.24           C  
ATOM   3642  CD1 LEU F 242      13.420  -7.477  -3.489  1.00 22.91           C  
ATOM   3643  CD2 LEU F 242      11.055  -7.028  -4.347  1.00 25.11           C  
ATOM   3644  N   ALA F 243      14.423  -8.032  -8.800  1.00 21.17           N  
ATOM   3645  CA  ALA F 243      14.351  -8.541 -10.171  1.00 22.68           C  
ATOM   3646  C   ALA F 243      15.371  -9.609 -10.440  1.00 24.31           C  
ATOM   3647  O   ALA F 243      15.148 -10.508 -11.263  1.00 25.76           O  
ATOM   3648  CB  ALA F 243      14.554  -7.372 -11.124  1.00 23.08           C  
ATOM   3649  N   ALA F 244      16.542  -9.552  -9.816  1.00 22.70           N  
ATOM   3650  CA  ALA F 244      17.583 -10.541 -10.074  1.00 25.18           C  
ATOM   3651  C   ALA F 244      17.514 -11.756  -9.194  1.00 24.84           C  
ATOM   3652  O   ALA F 244      18.258 -12.718  -9.327  1.00 27.73           O  
ATOM   3653  CB  ALA F 244      18.915  -9.860  -9.770  1.00 25.58           C  
ATOM   3654  N   ASN F 245      16.677 -11.751  -8.160  1.00 24.30           N  
ATOM   3655  CA  ASN F 245      16.575 -12.843  -7.197  1.00 25.54           C  
ATOM   3656  C   ASN F 245      15.156 -13.391  -7.063  1.00 27.39           C  
ATOM   3657  O   ASN F 245      14.447 -13.408  -8.111  1.00 29.95           O  
ATOM   3658  CB  ASN F 245      17.102 -12.342  -5.831  1.00 25.59           C  
ATOM   3659  CG  ASN F 245      18.600 -12.069  -5.899  1.00 25.06           C  
ATOM   3660  OD1 ASN F 245      19.423 -12.979  -5.853  1.00 27.63           O  
ATOM   3661  ND2 ASN F 245      18.979 -10.840  -6.093  1.00 23.26           N  
ATOM   3662  OXT ASN F 245      14.726 -13.806  -5.964  1.00 28.90           O  
TER    3663      ASN F 245                                                      
