# Supplementary material for: Comparative Performance of High-Throughput Methods for Protein pKa Predictions
Source: J Chem Inf Model. 2023 Aug 8;63(16):5169–81. doi: 10.1021/acs.jcim.3c00165 (PMC10466379; doi:10.1021/acs.jcim.3c00165)
Supplement: Supplementary file 3 — ci3c00165_si_003.zip [file ci3c00165_si_003.zip › curated_pdbs/1mut_curated_10.pdb]

MODEL       10                                                                  
ATOM      1  N   MET A   1      15.715  17.688   8.209  1.00  0.00           N  
ATOM      2  CA  MET A   1      16.379  17.720   6.876  1.00  0.00           C  
ATOM      3  C   MET A   1      16.930  16.330   6.549  1.00  0.00           C  
ATOM      4  O   MET A   1      18.114  16.155   6.335  1.00  0.00           O  
ATOM      5  CB  MET A   1      17.527  18.732   6.901  1.00  0.00           C  
ATOM      6  CG  MET A   1      16.955  20.151   6.923  1.00  0.00           C  
ATOM      7  SD  MET A   1      17.091  20.883   5.273  1.00  0.00           S  
ATOM      8  CE  MET A   1      15.377  20.611   4.762  1.00  0.00           C  
ATOM      9  H1  MET A   1      14.952  16.981   8.200  1.00  0.00           H  
ATOM     10  H2  MET A   1      16.415  17.436   8.938  1.00  0.00           H  
ATOM     11  H3  MET A   1      15.316  18.624   8.422  1.00  0.00           H  
ATOM     12  HA  MET A   1      15.661  18.008   6.123  1.00  0.00           H  
ATOM     13  HB2 MET A   1      18.129  18.572   7.784  1.00  0.00           H  
ATOM     14  HB3 MET A   1      18.138  18.606   6.021  1.00  0.00           H  
ATOM     15  HG2 MET A   1      15.916  20.115   7.216  1.00  0.00           H  
ATOM     16  HG3 MET A   1      17.508  20.752   7.630  1.00  0.00           H  
ATOM     17  HE1 MET A   1      14.845  20.095   5.549  1.00  0.00           H  
ATOM     18  HE2 MET A   1      14.901  21.559   4.571  1.00  0.00           H  
ATOM     19  HE3 MET A   1      15.362  20.014   3.859  1.00  0.00           H  
ATOM     20  N   LYS A   2      16.082  15.340   6.510  1.00  0.00           N  
ATOM     21  CA  LYS A   2      16.558  13.963   6.200  1.00  0.00           C  
ATOM     22  C   LYS A   2      15.676  13.354   5.108  1.00  0.00           C  
ATOM     23  O   LYS A   2      14.642  13.888   4.761  1.00  0.00           O  
ATOM     24  CB  LYS A   2      16.479  13.101   7.462  1.00  0.00           C  
ATOM     25  CG  LYS A   2      15.205  13.442   8.236  1.00  0.00           C  
ATOM     26  CD  LYS A   2      14.557  12.154   8.746  1.00  0.00           C  
ATOM     27  CE  LYS A   2      14.315  12.267  10.253  1.00  0.00           C  
ATOM     28  NZ  LYS A   2      15.187  11.294  10.968  1.00  0.00           N  
ATOM     29  H   LYS A   2      15.132  15.502   6.687  1.00  0.00           H  
ATOM     30  HA  LYS A   2      17.581  14.005   5.855  1.00  0.00           H  
ATOM     31  HB2 LYS A   2      16.465  12.057   7.184  1.00  0.00           H  
ATOM     32  HB3 LYS A   2      17.340  13.296   8.084  1.00  0.00           H  
ATOM     33  HG2 LYS A   2      15.454  14.078   9.075  1.00  0.00           H  
ATOM     34  HG3 LYS A   2      14.514  13.958   7.587  1.00  0.00           H  
ATOM     35  HD2 LYS A   2      13.615  12.001   8.240  1.00  0.00           H  
ATOM     36  HD3 LYS A   2      15.212  11.318   8.551  1.00  0.00           H  
ATOM     37  HE2 LYS A   2      14.549  13.269  10.582  1.00  0.00           H  
ATOM     38  HE3 LYS A   2      13.279  12.050  10.469  1.00  0.00           H  
ATOM     39  HZ1 LYS A   2      16.008  11.062  10.374  1.00  0.00           H  
ATOM     40  HZ2 LYS A   2      15.515  11.711  11.862  1.00  0.00           H  
ATOM     41  HZ3 LYS A   2      14.647  10.426  11.168  1.00  0.00           H  
ATOM     42  N   LYS A   3      16.078  12.239   4.563  1.00  0.00           N  
ATOM     43  CA  LYS A   3      15.263  11.596   3.494  1.00  0.00           C  
ATOM     44  C   LYS A   3      14.989  10.141   3.872  1.00  0.00           C  
ATOM     45  O   LYS A   3      15.865   9.299   3.823  1.00  0.00           O  
ATOM     46  CB  LYS A   3      16.025  11.646   2.170  1.00  0.00           C  
ATOM     47  CG  LYS A   3      15.244  10.883   1.099  1.00  0.00           C  
ATOM     48  CD  LYS A   3      16.027  10.908  -0.216  1.00  0.00           C  
ATOM     49  CE  LYS A   3      15.865  12.276  -0.882  1.00  0.00           C  
ATOM     50  NZ  LYS A   3      15.362  12.093  -2.273  1.00  0.00           N  
ATOM     51  H   LYS A   3      16.916  11.824   4.856  1.00  0.00           H  
ATOM     52  HA  LYS A   3      14.325  12.123   3.391  1.00  0.00           H  
ATOM     53  HB2 LYS A   3      16.144  12.675   1.865  1.00  0.00           H  
ATOM     54  HB3 LYS A   3      16.995  11.193   2.297  1.00  0.00           H  
ATOM     55  HG2 LYS A   3      15.104   9.860   1.416  1.00  0.00           H  
ATOM     56  HG3 LYS A   3      14.283  11.350   0.951  1.00  0.00           H  
ATOM     57  HD2 LYS A   3      17.074  10.727  -0.015  1.00  0.00           H  
ATOM     58  HD3 LYS A   3      15.649  10.142  -0.875  1.00  0.00           H  
ATOM     59  HE2 LYS A   3      15.160  12.869  -0.319  1.00  0.00           H  
ATOM     60  HE3 LYS A   3      16.820  12.780  -0.908  1.00  0.00           H  
ATOM     61  HZ1 LYS A   3      15.028  11.117  -2.396  1.00  0.00           H  
ATOM     62  HZ2 LYS A   3      14.576  12.754  -2.447  1.00  0.00           H  
ATOM     63  HZ3 LYS A   3      16.130  12.282  -2.947  1.00  0.00           H  
ATOM     64  N   LEU A   4      13.780   9.839   4.251  1.00  0.00           N  
ATOM     65  CA  LEU A   4      13.446   8.439   4.635  1.00  0.00           C  
ATOM     66  C   LEU A   4      12.425   7.869   3.648  1.00  0.00           C  
ATOM     67  O   LEU A   4      12.043   8.516   2.693  1.00  0.00           O  
ATOM     68  CB  LEU A   4      12.862   8.421   6.050  1.00  0.00           C  
ATOM     69  CG  LEU A   4      11.613   9.303   6.103  1.00  0.00           C  
ATOM     70  CD1 LEU A   4      10.397   8.447   6.463  1.00  0.00           C  
ATOM     71  CD2 LEU A   4      11.799  10.390   7.164  1.00  0.00           C  
ATOM     72  H   LEU A   4      13.091  10.534   4.284  1.00  0.00           H  
ATOM     73  HA  LEU A   4      14.344   7.838   4.609  1.00  0.00           H  
ATOM     74  HB2 LEU A   4      12.597   7.407   6.315  1.00  0.00           H  
ATOM     75  HB3 LEU A   4      13.595   8.795   6.747  1.00  0.00           H  
ATOM     76  HG  LEU A   4      11.457   9.763   5.137  1.00  0.00           H  
ATOM     77 HD11 LEU A   4      10.570   7.428   6.151  1.00  0.00           H  
ATOM     78 HD12 LEU A   4      10.242   8.474   7.532  1.00  0.00           H  
ATOM     79 HD13 LEU A   4       9.523   8.833   5.962  1.00  0.00           H  
ATOM     80 HD21 LEU A   4      12.261   9.962   8.041  1.00  0.00           H  
ATOM     81 HD22 LEU A   4      12.430  11.174   6.772  1.00  0.00           H  
ATOM     82 HD23 LEU A   4      10.836  10.802   7.430  1.00  0.00           H  
ATOM     83  N   GLN A   5      11.983   6.662   3.869  1.00  0.00           N  
ATOM     84  CA  GLN A   5      10.989   6.049   2.940  1.00  0.00           C  
ATOM     85  C   GLN A   5      10.152   5.018   3.700  1.00  0.00           C  
ATOM     86  O   GLN A   5      10.546   4.529   4.739  1.00  0.00           O  
ATOM     87  CB  GLN A   5      11.710   5.359   1.774  1.00  0.00           C  
ATOM     88  CG  GLN A   5      13.168   5.060   2.148  1.00  0.00           C  
ATOM     89  CD  GLN A   5      13.955   4.700   0.886  1.00  0.00           C  
ATOM     90  OE1 GLN A   5      14.378   5.571   0.150  1.00  0.00           O  
ATOM     91  NE2 GLN A   5      14.169   3.446   0.601  1.00  0.00           N  
ATOM     92  H   GLN A   5      12.306   6.156   4.643  1.00  0.00           H  
ATOM     93  HA  GLN A   5      10.340   6.822   2.554  1.00  0.00           H  
ATOM     94  HB2 GLN A   5      11.205   4.435   1.540  1.00  0.00           H  
ATOM     95  HB3 GLN A   5      11.690   6.003   0.908  1.00  0.00           H  
ATOM     96  HG2 GLN A   5      13.609   5.933   2.609  1.00  0.00           H  
ATOM     97  HG3 GLN A   5      13.200   4.232   2.838  1.00  0.00           H  
ATOM     98 HE21 GLN A   5      13.827   2.743   1.193  1.00  0.00           H  
ATOM     99 HE22 GLN A   5      14.669   3.205  -0.207  1.00  0.00           H  
ATOM    100  N   ILE A   6       8.996   4.686   3.191  1.00  0.00           N  
ATOM    101  CA  ILE A   6       8.132   3.695   3.880  1.00  0.00           C  
ATOM    102  C   ILE A   6       7.953   2.466   2.982  1.00  0.00           C  
ATOM    103  O   ILE A   6       8.303   2.482   1.818  1.00  0.00           O  
ATOM    104  CB  ILE A   6       6.774   4.339   4.159  1.00  0.00           C  
ATOM    105  CG1 ILE A   6       6.911   5.329   5.317  1.00  0.00           C  
ATOM    106  CG2 ILE A   6       5.761   3.260   4.527  1.00  0.00           C  
ATOM    107  CD1 ILE A   6       7.521   4.620   6.528  1.00  0.00           C  
ATOM    108  H   ILE A   6       8.692   5.094   2.355  1.00  0.00           H  
ATOM    109  HA  ILE A   6       8.591   3.399   4.812  1.00  0.00           H  
ATOM    110  HB  ILE A   6       6.437   4.860   3.275  1.00  0.00           H  
ATOM    111 HG12 ILE A   6       7.551   6.146   5.018  1.00  0.00           H  
ATOM    112 HG13 ILE A   6       5.937   5.713   5.580  1.00  0.00           H  
ATOM    113 HG21 ILE A   6       6.140   2.679   5.355  1.00  0.00           H  
ATOM    114 HG22 ILE A   6       4.830   3.723   4.806  1.00  0.00           H  
ATOM    115 HG23 ILE A   6       5.602   2.613   3.676  1.00  0.00           H  
ATOM    116 HD11 ILE A   6       7.499   3.552   6.368  1.00  0.00           H  
ATOM    117 HD12 ILE A   6       8.543   4.944   6.659  1.00  0.00           H  
ATOM    118 HD13 ILE A   6       6.950   4.862   7.413  1.00  0.00           H  
ATOM    119  N   ALA A   7       7.417   1.398   3.511  1.00  0.00           N  
ATOM    120  CA  ALA A   7       7.225   0.173   2.683  1.00  0.00           C  
ATOM    121  C   ALA A   7       5.760  -0.279   2.739  1.00  0.00           C  
ATOM    122  O   ALA A   7       5.262  -0.673   3.775  1.00  0.00           O  
ATOM    123  CB  ALA A   7       8.122  -0.945   3.218  1.00  0.00           C  
ATOM    124  H   ALA A   7       7.147   1.400   4.452  1.00  0.00           H  
ATOM    125  HA  ALA A   7       7.494   0.388   1.658  1.00  0.00           H  
ATOM    126  HB1 ALA A   7       9.051  -0.522   3.571  1.00  0.00           H  
ATOM    127  HB2 ALA A   7       7.622  -1.448   4.033  1.00  0.00           H  
ATOM    128  HB3 ALA A   7       8.325  -1.653   2.429  1.00  0.00           H  
ATOM    129  N   VAL A   8       5.075  -0.238   1.628  1.00  0.00           N  
ATOM    130  CA  VAL A   8       3.648  -0.680   1.601  1.00  0.00           C  
ATOM    131  C   VAL A   8       3.464  -1.669   0.455  1.00  0.00           C  
ATOM    132  O   VAL A   8       4.088  -1.557  -0.581  1.00  0.00           O  
ATOM    133  CB  VAL A   8       2.733   0.523   1.368  1.00  0.00           C  
ATOM    134  CG1 VAL A   8       3.172   1.244   0.101  1.00  0.00           C  
ATOM    135  CG2 VAL A   8       1.289   0.051   1.182  1.00  0.00           C  
ATOM    136  H   VAL A   8       5.505   0.074   0.802  1.00  0.00           H  
ATOM    137  HA  VAL A   8       3.393  -1.158   2.538  1.00  0.00           H  
ATOM    138  HB  VAL A   8       2.793   1.198   2.209  1.00  0.00           H  
ATOM    139 HG11 VAL A   8       3.271   0.525  -0.700  1.00  0.00           H  
ATOM    140 HG12 VAL A   8       2.430   1.980  -0.166  1.00  0.00           H  
ATOM    141 HG13 VAL A   8       4.120   1.726   0.273  1.00  0.00           H  
ATOM    142 HG21 VAL A   8       1.099  -0.789   1.832  1.00  0.00           H  
ATOM    143 HG22 VAL A   8       0.615   0.858   1.431  1.00  0.00           H  
ATOM    144 HG23 VAL A   8       1.134  -0.242   0.155  1.00  0.00           H  
ATOM    145  N   GLY A   9       2.608  -2.633   0.625  1.00  0.00           N  
ATOM    146  CA  GLY A   9       2.388  -3.620  -0.466  1.00  0.00           C  
ATOM    147  C   GLY A   9       0.891  -3.824  -0.667  1.00  0.00           C  
ATOM    148  O   GLY A   9       0.211  -4.379   0.174  1.00  0.00           O  
ATOM    149  H   GLY A   9       2.109  -2.707   1.465  1.00  0.00           H  
ATOM    150  HA2 GLY A   9       2.828  -3.249  -1.380  1.00  0.00           H  
ATOM    151  HA3 GLY A   9       2.843  -4.560  -0.202  1.00  0.00           H  
ATOM    152  N   ILE A  10       0.372  -3.399  -1.782  1.00  0.00           N  
ATOM    153  CA  ILE A  10      -1.071  -3.590  -2.038  1.00  0.00           C  
ATOM    154  C   ILE A  10      -1.228  -4.883  -2.832  1.00  0.00           C  
ATOM    155  O   ILE A  10      -0.268  -5.388  -3.382  1.00  0.00           O  
ATOM    156  CB  ILE A  10      -1.627  -2.415  -2.839  1.00  0.00           C  
ATOM    157  CG1 ILE A  10      -0.752  -1.159  -2.662  1.00  0.00           C  
ATOM    158  CG2 ILE A  10      -3.038  -2.113  -2.346  1.00  0.00           C  
ATOM    159  CD1 ILE A  10      -1.223  -0.083  -3.638  1.00  0.00           C  
ATOM    160  H   ILE A  10       0.933  -2.973  -2.456  1.00  0.00           H  
ATOM    161  HA  ILE A  10      -1.597  -3.675  -1.098  1.00  0.00           H  
ATOM    162  HB  ILE A  10      -1.663  -2.688  -3.880  1.00  0.00           H  
ATOM    163 HG12 ILE A  10      -0.837  -0.791  -1.649  1.00  0.00           H  
ATOM    164 HG13 ILE A  10       0.277  -1.391  -2.870  1.00  0.00           H  
ATOM    165 HG21 ILE A  10      -3.367  -2.912  -1.696  1.00  0.00           H  
ATOM    166 HG22 ILE A  10      -3.035  -1.183  -1.798  1.00  0.00           H  
ATOM    167 HG23 ILE A  10      -3.705  -2.035  -3.190  1.00  0.00           H  
ATOM    168 HD11 ILE A  10      -2.258  -0.260  -3.894  1.00  0.00           H  
ATOM    169 HD12 ILE A  10      -1.124   0.888  -3.181  1.00  0.00           H  
ATOM    170 HD13 ILE A  10      -0.620  -0.124  -4.534  1.00  0.00           H  
ATOM    171  N   ILE A  11      -2.398  -5.454  -2.880  1.00  0.00           N  
ATOM    172  CA  ILE A  11      -2.527  -6.738  -3.621  1.00  0.00           C  
ATOM    173  C   ILE A  11      -3.886  -6.872  -4.302  1.00  0.00           C  
ATOM    174  O   ILE A  11      -4.919  -6.604  -3.734  1.00  0.00           O  
ATOM    175  CB  ILE A  11      -2.334  -7.880  -2.631  1.00  0.00           C  
ATOM    176  CG1 ILE A  11      -1.274  -7.448  -1.618  1.00  0.00           C  
ATOM    177  CG2 ILE A  11      -1.872  -9.136  -3.374  1.00  0.00           C  
ATOM    178  CD1 ILE A  11      -0.826  -8.626  -0.755  1.00  0.00           C  
ATOM    179  H   ILE A  11      -3.163  -5.066  -2.415  1.00  0.00           H  
ATOM    180  HA  ILE A  11      -1.754  -6.788  -4.366  1.00  0.00           H  
ATOM    181  HB  ILE A  11      -3.269  -8.074  -2.121  1.00  0.00           H  
ATOM    182 HG12 ILE A  11      -0.425  -7.049  -2.147  1.00  0.00           H  
ATOM    183 HG13 ILE A  11      -1.691  -6.682  -0.992  1.00  0.00           H  
ATOM    184 HG21 ILE A  11      -2.171  -9.074  -4.409  1.00  0.00           H  
ATOM    185 HG22 ILE A  11      -0.796  -9.214  -3.315  1.00  0.00           H  
ATOM    186 HG23 ILE A  11      -2.320 -10.008  -2.920  1.00  0.00           H  
ATOM    187 HD11 ILE A  11      -1.020  -9.553  -1.272  1.00  0.00           H  
ATOM    188 HD12 ILE A  11       0.231  -8.541  -0.556  1.00  0.00           H  
ATOM    189 HD13 ILE A  11      -1.367  -8.610   0.179  1.00  0.00           H  
ATOM    190  N   ARG A  12      -3.874  -7.318  -5.520  1.00  0.00           N  
ATOM    191  CA  ARG A  12      -5.145  -7.516  -6.275  1.00  0.00           C  
ATOM    192  C   ARG A  12      -5.169  -8.948  -6.813  1.00  0.00           C  
ATOM    193  O   ARG A  12      -4.209  -9.406  -7.395  1.00  0.00           O  
ATOM    194  CB  ARG A  12      -5.213  -6.525  -7.438  1.00  0.00           C  
ATOM    195  CG  ARG A  12      -6.368  -6.906  -8.364  1.00  0.00           C  
ATOM    196  CD  ARG A  12      -6.379  -5.971  -9.574  1.00  0.00           C  
ATOM    197  NE  ARG A  12      -5.135  -6.174 -10.369  1.00  0.00           N  
ATOM    198  CZ  ARG A  12      -5.062  -5.724 -11.592  1.00  0.00           C  
ATOM    199  NH1 ARG A  12      -5.128  -4.441 -11.820  1.00  0.00           N  
ATOM    200  NH2 ARG A  12      -4.919  -6.557 -12.586  1.00  0.00           N  
ATOM    201  H   ARG A  12      -3.017  -7.546  -5.933  1.00  0.00           H  
ATOM    202  HA  ARG A  12      -5.982  -7.363  -5.615  1.00  0.00           H  
ATOM    203  HB2 ARG A  12      -5.370  -5.528  -7.053  1.00  0.00           H  
ATOM    204  HB3 ARG A  12      -4.287  -6.556  -7.991  1.00  0.00           H  
ATOM    205  HG2 ARG A  12      -6.243  -7.925  -8.696  1.00  0.00           H  
ATOM    206  HG3 ARG A  12      -7.303  -6.812  -7.831  1.00  0.00           H  
ATOM    207  HD2 ARG A  12      -7.242  -6.186 -10.189  1.00  0.00           H  
ATOM    208  HD3 ARG A  12      -6.425  -4.946  -9.234  1.00  0.00           H  
ATOM    209  HE  ARG A  12      -4.374  -6.648  -9.974  1.00  0.00           H  
ATOM    210 HH11 ARG A  12      -5.236  -3.803 -11.058  1.00  0.00           H  
ATOM    211 HH12 ARG A  12      -5.073  -4.096 -12.757  1.00  0.00           H  
ATOM    212 HH21 ARG A  12      -4.869  -7.540 -12.411  1.00  0.00           H  
ATOM    213 HH22 ARG A  12      -4.862  -6.212 -13.523  1.00  0.00           H  
ATOM    214  N   ASN A  13      -6.230  -9.676  -6.594  1.00  0.00           N  
ATOM    215  CA  ASN A  13      -6.262 -11.093  -7.071  1.00  0.00           C  
ATOM    216  C   ASN A  13      -7.013 -11.208  -8.395  1.00  0.00           C  
ATOM    217  O   ASN A  13      -7.135 -10.261  -9.146  1.00  0.00           O  
ATOM    218  CB  ASN A  13      -6.956 -11.970  -6.028  1.00  0.00           C  
ATOM    219  CG  ASN A  13      -6.029 -13.122  -5.635  1.00  0.00           C  
ATOM    220  OD1 ASN A  13      -5.958 -13.494  -4.481  1.00  0.00           O  
ATOM    221  ND2 ASN A  13      -5.311 -13.707  -6.554  1.00  0.00           N  
ATOM    222  H   ASN A  13      -6.990  -9.306  -6.098  1.00  0.00           H  
ATOM    223  HA  ASN A  13      -5.249 -11.441  -7.206  1.00  0.00           H  
ATOM    224  HB2 ASN A  13      -7.186 -11.380  -5.158  1.00  0.00           H  
ATOM    225  HB3 ASN A  13      -7.868 -12.371  -6.442  1.00  0.00           H  
ATOM    226 HD21 ASN A  13      -5.368 -13.406  -7.485  1.00  0.00           H  
ATOM    227 HD22 ASN A  13      -4.713 -14.445  -6.313  1.00  0.00           H  
ATOM    228  N   GLU A  14      -7.512 -12.381  -8.681  1.00  0.00           N  
ATOM    229  CA  GLU A  14      -8.253 -12.596  -9.956  1.00  0.00           C  
ATOM    230  C   GLU A  14      -9.719 -12.204  -9.774  1.00  0.00           C  
ATOM    231  O   GLU A  14     -10.490 -12.196 -10.712  1.00  0.00           O  
ATOM    232  CB  GLU A  14      -8.164 -14.072 -10.355  1.00  0.00           C  
ATOM    233  CG  GLU A  14      -6.695 -14.466 -10.520  1.00  0.00           C  
ATOM    234  CD  GLU A  14      -6.545 -15.388 -11.732  1.00  0.00           C  
ATOM    235  OE1 GLU A  14      -7.286 -16.353 -11.812  1.00  0.00           O  
ATOM    236  OE2 GLU A  14      -5.690 -15.113 -12.557  1.00  0.00           O  
ATOM    237  H   GLU A  14      -7.390 -13.125  -8.055  1.00  0.00           H  
ATOM    238  HA  GLU A  14      -7.815 -11.987 -10.730  1.00  0.00           H  
ATOM    239  HB2 GLU A  14      -8.617 -14.680  -9.585  1.00  0.00           H  
ATOM    240  HB3 GLU A  14      -8.684 -14.225 -11.288  1.00  0.00           H  
ATOM    241  HG2 GLU A  14      -6.098 -13.578 -10.666  1.00  0.00           H  
ATOM    242  HG3 GLU A  14      -6.360 -14.984  -9.633  1.00  0.00           H  
ATOM    243  N   ASN A  15     -10.109 -11.871  -8.576  1.00  0.00           N  
ATOM    244  CA  ASN A  15     -11.525 -11.469  -8.341  1.00  0.00           C  
ATOM    245  C   ASN A  15     -11.641  -9.950  -8.501  1.00  0.00           C  
ATOM    246  O   ASN A  15     -12.549  -9.324  -7.990  1.00  0.00           O  
ATOM    247  CB  ASN A  15     -11.950 -11.880  -6.930  1.00  0.00           C  
ATOM    248  CG  ASN A  15     -13.475 -11.984  -6.865  1.00  0.00           C  
ATOM    249  OD1 ASN A  15     -14.152 -11.003  -6.629  1.00  0.00           O  
ATOM    250  ND2 ASN A  15     -14.049 -13.139  -7.066  1.00  0.00           N  
ATOM    251  H   ASN A  15      -9.471 -11.876  -7.834  1.00  0.00           H  
ATOM    252  HA  ASN A  15     -12.160 -11.957  -9.067  1.00  0.00           H  
ATOM    253  HB2 ASN A  15     -11.511 -12.836  -6.687  1.00  0.00           H  
ATOM    254  HB3 ASN A  15     -11.611 -11.142  -6.223  1.00  0.00           H  
ATOM    255 HD21 ASN A  15     -13.505 -13.932  -7.255  1.00  0.00           H  
ATOM    256 HD22 ASN A  15     -15.026 -13.214  -7.027  1.00  0.00           H  
ATOM    257  N   ASN A  16     -10.728  -9.363  -9.224  1.00  0.00           N  
ATOM    258  CA  ASN A  16     -10.759  -7.895  -9.452  1.00  0.00           C  
ATOM    259  C   ASN A  16     -10.963  -7.141  -8.133  1.00  0.00           C  
ATOM    260  O   ASN A  16     -11.754  -6.223  -8.051  1.00  0.00           O  
ATOM    261  CB  ASN A  16     -11.896  -7.575 -10.416  1.00  0.00           C  
ATOM    262  CG  ASN A  16     -11.968  -6.065 -10.646  1.00  0.00           C  
ATOM    263  OD1 ASN A  16     -12.999  -5.455 -10.445  1.00  0.00           O  
ATOM    264  ND2 ASN A  16     -10.905  -5.435 -11.064  1.00  0.00           N  
ATOM    265  H   ASN A  16     -10.023  -9.895  -9.632  1.00  0.00           H  
ATOM    266  HA  ASN A  16      -9.822  -7.587  -9.893  1.00  0.00           H  
ATOM    267  HB2 ASN A  16     -11.718  -8.074 -11.358  1.00  0.00           H  
ATOM    268  HB3 ASN A  16     -12.823  -7.924  -9.997  1.00  0.00           H  
ATOM    269 HD21 ASN A  16     -10.074  -5.929 -11.224  1.00  0.00           H  
ATOM    270 HD22 ASN A  16     -10.937  -4.468 -11.222  1.00  0.00           H  
ATOM    271  N   GLU A  17     -10.237  -7.502  -7.109  1.00  0.00           N  
ATOM    272  CA  GLU A  17     -10.371  -6.780  -5.806  1.00  0.00           C  
ATOM    273  C   GLU A  17      -8.973  -6.483  -5.266  1.00  0.00           C  
ATOM    274  O   GLU A  17      -7.996  -7.026  -5.734  1.00  0.00           O  
ATOM    275  CB  GLU A  17     -11.139  -7.631  -4.785  1.00  0.00           C  
ATOM    276  CG  GLU A  17     -11.159  -9.097  -5.224  1.00  0.00           C  
ATOM    277  CD  GLU A  17     -11.496  -9.985  -4.023  1.00  0.00           C  
ATOM    278  OE1 GLU A  17     -12.429  -9.654  -3.309  1.00  0.00           O  
ATOM    279  OE2 GLU A  17     -10.815 -10.980  -3.837  1.00  0.00           O  
ATOM    280  H   GLU A  17      -9.590  -8.233  -7.201  1.00  0.00           H  
ATOM    281  HA  GLU A  17     -10.897  -5.850  -5.967  1.00  0.00           H  
ATOM    282  HB2 GLU A  17     -10.654  -7.554  -3.822  1.00  0.00           H  
ATOM    283  HB3 GLU A  17     -12.150  -7.267  -4.706  1.00  0.00           H  
ATOM    284  HG2 GLU A  17     -11.906  -9.232  -5.992  1.00  0.00           H  
ATOM    285  HG3 GLU A  17     -10.190  -9.372  -5.611  1.00  0.00           H  
ATOM    286  N   ILE A  18      -8.864  -5.622  -4.290  1.00  0.00           N  
ATOM    287  CA  ILE A  18      -7.518  -5.296  -3.731  1.00  0.00           C  
ATOM    288  C   ILE A  18      -7.457  -5.729  -2.266  1.00  0.00           C  
ATOM    289  O   ILE A  18      -8.464  -6.034  -1.662  1.00  0.00           O  
ATOM    290  CB  ILE A  18      -7.261  -3.785  -3.808  1.00  0.00           C  
ATOM    291  CG1 ILE A  18      -8.411  -3.088  -4.548  1.00  0.00           C  
ATOM    292  CG2 ILE A  18      -5.946  -3.526  -4.547  1.00  0.00           C  
ATOM    293  CD1 ILE A  18      -8.318  -3.390  -6.044  1.00  0.00           C  
ATOM    294  H   ILE A  18      -9.664  -5.188  -3.927  1.00  0.00           H  
ATOM    295  HA  ILE A  18      -6.760  -5.817  -4.297  1.00  0.00           H  
ATOM    296  HB  ILE A  18      -7.188  -3.387  -2.805  1.00  0.00           H  
ATOM    297 HG12 ILE A  18      -9.354  -3.441  -4.165  1.00  0.00           H  
ATOM    298 HG13 ILE A  18      -8.344  -2.030  -4.391  1.00  0.00           H  
ATOM    299 HG21 ILE A  18      -5.599  -4.445  -4.998  1.00  0.00           H  
ATOM    300 HG22 ILE A  18      -6.103  -2.784  -5.317  1.00  0.00           H  
ATOM    301 HG23 ILE A  18      -5.205  -3.167  -3.848  1.00  0.00           H  
ATOM    302 HD11 ILE A  18      -8.159  -4.449  -6.187  1.00  0.00           H  
ATOM    303 HD12 ILE A  18      -9.238  -3.095  -6.528  1.00  0.00           H  
ATOM    304 HD13 ILE A  18      -7.494  -2.841  -6.473  1.00  0.00           H  
ATOM    305  N   PHE A  19      -6.287  -5.751  -1.681  1.00  0.00           N  
ATOM    306  CA  PHE A  19      -6.185  -6.153  -0.257  1.00  0.00           C  
ATOM    307  C   PHE A  19      -5.583  -4.997   0.544  1.00  0.00           C  
ATOM    308  O   PHE A  19      -4.386  -4.918   0.735  1.00  0.00           O  
ATOM    309  CB  PHE A  19      -5.288  -7.387  -0.130  1.00  0.00           C  
ATOM    310  CG  PHE A  19      -4.953  -7.608   1.325  1.00  0.00           C  
ATOM    311  CD1 PHE A  19      -5.866  -8.257   2.167  1.00  0.00           C  
ATOM    312  CD2 PHE A  19      -3.733  -7.154   1.833  1.00  0.00           C  
ATOM    313  CE1 PHE A  19      -5.554  -8.453   3.518  1.00  0.00           C  
ATOM    314  CE2 PHE A  19      -3.421  -7.349   3.181  1.00  0.00           C  
ATOM    315  CZ  PHE A  19      -4.327  -7.997   4.025  1.00  0.00           C  
ATOM    316  H   PHE A  19      -5.480  -5.495  -2.173  1.00  0.00           H  
ATOM    317  HA  PHE A  19      -7.169  -6.380   0.125  1.00  0.00           H  
ATOM    318  HB2 PHE A  19      -5.807  -8.251  -0.519  1.00  0.00           H  
ATOM    319  HB3 PHE A  19      -4.378  -7.229  -0.688  1.00  0.00           H  
ATOM    320  HD1 PHE A  19      -6.809  -8.608   1.775  1.00  0.00           H  
ATOM    321  HD2 PHE A  19      -3.030  -6.655   1.183  1.00  0.00           H  
ATOM    322  HE1 PHE A  19      -6.259  -8.952   4.169  1.00  0.00           H  
ATOM    323  HE2 PHE A  19      -2.480  -6.998   3.571  1.00  0.00           H  
ATOM    324  HZ  PHE A  19      -4.079  -8.146   5.066  1.00  0.00           H  
ATOM    325  N   ILE A  20      -6.405  -4.106   1.022  1.00  0.00           N  
ATOM    326  CA  ILE A  20      -5.889  -2.965   1.813  1.00  0.00           C  
ATOM    327  C   ILE A  20      -5.574  -3.462   3.214  1.00  0.00           C  
ATOM    328  O   ILE A  20      -5.853  -4.591   3.551  1.00  0.00           O  
ATOM    329  CB  ILE A  20      -6.977  -1.899   1.913  1.00  0.00           C  
ATOM    330  CG1 ILE A  20      -7.550  -1.619   0.524  1.00  0.00           C  
ATOM    331  CG2 ILE A  20      -6.385  -0.617   2.493  1.00  0.00           C  
ATOM    332  CD1 ILE A  20      -6.552  -0.786  -0.273  1.00  0.00           C  
ATOM    333  H   ILE A  20      -7.365  -4.187   0.863  1.00  0.00           H  
ATOM    334  HA  ILE A  20      -5.004  -2.555   1.351  1.00  0.00           H  
ATOM    335  HB  ILE A  20      -7.765  -2.252   2.562  1.00  0.00           H  
ATOM    336 HG12 ILE A  20      -7.730  -2.554   0.013  1.00  0.00           H  
ATOM    337 HG13 ILE A  20      -8.477  -1.076   0.617  1.00  0.00           H  
ATOM    338 HG21 ILE A  20      -5.313  -0.632   2.369  1.00  0.00           H  
ATOM    339 HG22 ILE A  20      -6.796   0.235   1.974  1.00  0.00           H  
ATOM    340 HG23 ILE A  20      -6.627  -0.553   3.542  1.00  0.00           H  
ATOM    341 HD11 ILE A  20      -5.580  -1.254  -0.225  1.00  0.00           H  
ATOM    342 HD12 ILE A  20      -6.874  -0.724  -1.299  1.00  0.00           H  
ATOM    343 HD13 ILE A  20      -6.498   0.204   0.152  1.00  0.00           H  
ATOM    344  N   THR A  21      -5.007  -2.642   4.042  1.00  0.00           N  
ATOM    345  CA  THR A  21      -4.716  -3.101   5.416  1.00  0.00           C  
ATOM    346  C   THR A  21      -5.498  -2.234   6.396  1.00  0.00           C  
ATOM    347  O   THR A  21      -5.469  -1.024   6.330  1.00  0.00           O  
ATOM    348  CB  THR A  21      -3.231  -2.981   5.699  1.00  0.00           C  
ATOM    349  OG1 THR A  21      -2.641  -2.078   4.775  1.00  0.00           O  
ATOM    350  CG2 THR A  21      -2.580  -4.359   5.570  1.00  0.00           C  
ATOM    351  H   THR A  21      -4.782  -1.728   3.767  1.00  0.00           H  
ATOM    352  HA  THR A  21      -5.023  -4.130   5.521  1.00  0.00           H  
ATOM    353  HB  THR A  21      -3.102  -2.615   6.695  1.00  0.00           H  
ATOM    354  HG1 THR A  21      -2.829  -2.396   3.888  1.00  0.00           H  
ATOM    355 HG21 THR A  21      -3.347  -5.119   5.566  1.00  0.00           H  
ATOM    356 HG22 THR A  21      -2.020  -4.408   4.649  1.00  0.00           H  
ATOM    357 HG23 THR A  21      -1.917  -4.526   6.403  1.00  0.00           H  
ATOM    358  N   ARG A  22      -6.225  -2.841   7.284  1.00  0.00           N  
ATOM    359  CA  ARG A  22      -7.031  -2.055   8.238  1.00  0.00           C  
ATOM    360  C   ARG A  22      -7.399  -2.921   9.445  1.00  0.00           C  
ATOM    361  O   ARG A  22      -8.010  -3.962   9.307  1.00  0.00           O  
ATOM    362  CB  ARG A  22      -8.298  -1.621   7.515  1.00  0.00           C  
ATOM    363  CG  ARG A  22      -9.250  -0.953   8.498  1.00  0.00           C  
ATOM    364  CD  ARG A  22      -9.037   0.561   8.471  1.00  0.00           C  
ATOM    365  NE  ARG A  22      -8.767   1.046   9.854  1.00  0.00           N  
ATOM    366  CZ  ARG A  22      -8.255   2.231  10.042  1.00  0.00           C  
ATOM    367  NH1 ARG A  22      -7.006   2.457   9.741  1.00  0.00           N  
ATOM    368  NH2 ARG A  22      -8.993   3.189  10.534  1.00  0.00           N  
ATOM    369  H   ARG A  22      -6.261  -3.807   7.308  1.00  0.00           H  
ATOM    370  HA  ARG A  22      -6.479  -1.186   8.560  1.00  0.00           H  
ATOM    371  HB2 ARG A  22      -8.038  -0.932   6.730  1.00  0.00           H  
ATOM    372  HB3 ARG A  22      -8.778  -2.488   7.086  1.00  0.00           H  
ATOM    373  HG2 ARG A  22     -10.264  -1.185   8.217  1.00  0.00           H  
ATOM    374  HG3 ARG A  22      -9.056  -1.326   9.491  1.00  0.00           H  
ATOM    375  HD2 ARG A  22      -8.195   0.796   7.836  1.00  0.00           H  
ATOM    376  HD3 ARG A  22      -9.925   1.044   8.089  1.00  0.00           H  
ATOM    377  HE  ARG A  22      -8.976   0.474  10.622  1.00  0.00           H  
ATOM    378 HH11 ARG A  22      -6.442   1.723   9.364  1.00  0.00           H  
ATOM    379 HH12 ARG A  22      -6.613   3.366   9.888  1.00  0.00           H  
ATOM    380 HH21 ARG A  22      -9.949   3.015  10.765  1.00  0.00           H  
ATOM    381 HH22 ARG A  22      -8.600   4.097  10.680  1.00  0.00           H  
ATOM    382  N   ARG A  23      -7.045  -2.498  10.626  1.00  0.00           N  
ATOM    383  CA  ARG A  23      -7.384  -3.284  11.829  1.00  0.00           C  
ATOM    384  C   ARG A  23      -8.785  -2.890  12.308  1.00  0.00           C  
ATOM    385  O   ARG A  23      -9.020  -2.704  13.486  1.00  0.00           O  
ATOM    386  CB  ARG A  23      -6.361  -2.965  12.911  1.00  0.00           C  
ATOM    387  CG  ARG A  23      -6.474  -1.491  13.308  1.00  0.00           C  
ATOM    388  CD  ARG A  23      -5.373  -1.148  14.314  1.00  0.00           C  
ATOM    389  NE  ARG A  23      -5.415  -2.111  15.453  1.00  0.00           N  
ATOM    390  CZ  ARG A  23      -6.562  -2.551  15.897  1.00  0.00           C  
ATOM    391  NH1 ARG A  23      -7.521  -1.712  16.175  1.00  0.00           N  
ATOM    392  NH2 ARG A  23      -6.748  -3.834  16.066  1.00  0.00           N  
ATOM    393  H   ARG A  23      -6.558  -1.659  10.730  1.00  0.00           H  
ATOM    394  HA  ARG A  23      -7.356  -4.337  11.599  1.00  0.00           H  
ATOM    395  HB2 ARG A  23      -6.550  -3.578  13.764  1.00  0.00           H  
ATOM    396  HB3 ARG A  23      -5.367  -3.160  12.538  1.00  0.00           H  
ATOM    397  HG2 ARG A  23      -6.366  -0.873  12.428  1.00  0.00           H  
ATOM    398  HG3 ARG A  23      -7.439  -1.312  13.758  1.00  0.00           H  
ATOM    399  HD2 ARG A  23      -4.410  -1.212  13.828  1.00  0.00           H  
ATOM    400  HD3 ARG A  23      -5.523  -0.144  14.682  1.00  0.00           H  
ATOM    401  HE  ARG A  23      -4.580  -2.413  15.869  1.00  0.00           H  
ATOM    402 HH11 ARG A  23      -7.378  -0.730  16.050  1.00  0.00           H  
ATOM    403 HH12 ARG A  23      -8.399  -2.050  16.515  1.00  0.00           H  
ATOM    404 HH21 ARG A  23      -6.011  -4.476  15.854  1.00  0.00           H  
ATOM    405 HH22 ARG A  23      -7.626  -4.172  16.403  1.00  0.00           H  
ATOM    406  N   ALA A  24      -9.716  -2.755  11.401  1.00  0.00           N  
ATOM    407  CA  ALA A  24     -11.100  -2.367  11.799  1.00  0.00           C  
ATOM    408  C   ALA A  24     -11.902  -1.970  10.555  1.00  0.00           C  
ATOM    409  O   ALA A  24     -11.561  -2.331   9.445  1.00  0.00           O  
ATOM    410  CB  ALA A  24     -11.037  -1.179  12.761  1.00  0.00           C  
ATOM    411  H   ALA A  24      -9.504  -2.907  10.457  1.00  0.00           H  
ATOM    412  HA  ALA A  24     -11.583  -3.201  12.288  1.00  0.00           H  
ATOM    413  HB1 ALA A  24     -10.008  -0.884  12.902  1.00  0.00           H  
ATOM    414  HB2 ALA A  24     -11.595  -0.352  12.350  1.00  0.00           H  
ATOM    415  HB3 ALA A  24     -11.462  -1.462  13.713  1.00  0.00           H  
ATOM    416  N   ALA A  25     -12.963  -1.230  10.731  1.00  0.00           N  
ATOM    417  CA  ALA A  25     -13.785  -0.811   9.559  1.00  0.00           C  
ATOM    418  C   ALA A  25     -14.861   0.179  10.013  1.00  0.00           C  
ATOM    419  O   ALA A  25     -14.847   0.655  11.131  1.00  0.00           O  
ATOM    420  CB  ALA A  25     -14.454  -2.038   8.938  1.00  0.00           C  
ATOM    421  H   ALA A  25     -13.220  -0.950  11.634  1.00  0.00           H  
ATOM    422  HA  ALA A  25     -13.149  -0.338   8.825  1.00  0.00           H  
ATOM    423  HB1 ALA A  25     -14.721  -2.736   9.718  1.00  0.00           H  
ATOM    424  HB2 ALA A  25     -15.343  -1.733   8.407  1.00  0.00           H  
ATOM    425  HB3 ALA A  25     -13.768  -2.513   8.251  1.00  0.00           H  
ATOM    426  N   ASP A  26     -15.792   0.493   9.154  1.00  0.00           N  
ATOM    427  CA  ASP A  26     -16.868   1.452   9.536  1.00  0.00           C  
ATOM    428  C   ASP A  26     -16.261   2.836   9.776  1.00  0.00           C  
ATOM    429  O   ASP A  26     -15.096   2.967  10.096  1.00  0.00           O  
ATOM    430  CB  ASP A  26     -17.553   0.967  10.815  1.00  0.00           C  
ATOM    431  CG  ASP A  26     -19.047   0.776  10.552  1.00  0.00           C  
ATOM    432  OD1 ASP A  26     -19.596   1.544   9.780  1.00  0.00           O  
ATOM    433  OD2 ASP A  26     -19.618  -0.135  11.128  1.00  0.00           O  
ATOM    434  H   ASP A  26     -15.785   0.099   8.257  1.00  0.00           H  
ATOM    435  HA  ASP A  26     -17.594   1.514   8.740  1.00  0.00           H  
ATOM    436  HB2 ASP A  26     -17.118   0.027  11.123  1.00  0.00           H  
ATOM    437  HB3 ASP A  26     -17.417   1.700  11.596  1.00  0.00           H  
ATOM    438  N   ALA A  27     -17.041   3.873   9.626  1.00  0.00           N  
ATOM    439  CA  ALA A  27     -16.507   5.247   9.848  1.00  0.00           C  
ATOM    440  C   ALA A  27     -17.625   6.274   9.647  1.00  0.00           C  
ATOM    441  O   ALA A  27     -17.993   6.991  10.557  1.00  0.00           O  
ATOM    442  CB  ALA A  27     -15.379   5.524   8.853  1.00  0.00           C  
ATOM    443  H   ALA A  27     -17.979   3.747   9.368  1.00  0.00           H  
ATOM    444  HA  ALA A  27     -16.125   5.324  10.854  1.00  0.00           H  
ATOM    445  HB1 ALA A  27     -15.405   4.786   8.065  1.00  0.00           H  
ATOM    446  HB2 ALA A  27     -15.506   6.509   8.428  1.00  0.00           H  
ATOM    447  HB3 ALA A  27     -14.429   5.472   9.363  1.00  0.00           H  
ATOM    448  N   HIS A  28     -18.166   6.355   8.462  1.00  0.00           N  
ATOM    449  CA  HIS A  28     -19.257   7.337   8.207  1.00  0.00           C  
ATOM    450  C   HIS A  28     -18.863   8.701   8.781  1.00  0.00           C  
ATOM    451  O   HIS A  28     -19.672   9.395   9.362  1.00  0.00           O  
ATOM    452  CB  HIS A  28     -20.545   6.859   8.879  1.00  0.00           C  
ATOM    453  CG  HIS A  28     -21.482   6.310   7.838  1.00  0.00           C  
ATOM    454  ND1 HIS A  28     -21.029   5.614   6.727  1.00  0.00           N  
ATOM    455  CD2 HIS A  28     -22.850   6.347   7.724  1.00  0.00           C  
ATOM    456  CE1 HIS A  28     -22.107   5.267   5.999  1.00  0.00           C  
ATOM    457  NE2 HIS A  28     -23.243   5.688   6.563  1.00  0.00           N  
ATOM    458  H   HIS A  28     -17.854   5.770   7.740  1.00  0.00           H  
ATOM    459  HA  HIS A  28     -19.418   7.427   7.143  1.00  0.00           H  
ATOM    460  HB2 HIS A  28     -20.312   6.089   9.599  1.00  0.00           H  
ATOM    461  HB3 HIS A  28     -21.016   7.690   9.382  1.00  0.00           H  
ATOM    462  HD1 HIS A  28     -20.095   5.409   6.513  1.00  0.00           H  
ATOM    463  HD2 HIS A  28     -23.520   6.815   8.431  1.00  0.00           H  
ATOM    464  HE1 HIS A  28     -22.060   4.714   5.072  1.00  0.00           H  
ATOM    465  N   MET A  29     -17.626   9.089   8.626  1.00  0.00           N  
ATOM    466  CA  MET A  29     -17.190  10.407   9.166  1.00  0.00           C  
ATOM    467  C   MET A  29     -15.924  10.865   8.440  1.00  0.00           C  
ATOM    468  O   MET A  29     -15.775  12.021   8.103  1.00  0.00           O  
ATOM    469  CB  MET A  29     -16.903  10.272  10.664  1.00  0.00           C  
ATOM    470  CG  MET A  29     -17.662  11.357  11.432  1.00  0.00           C  
ATOM    471  SD  MET A  29     -18.412  10.637  12.914  1.00  0.00           S  
ATOM    472  CE  MET A  29     -17.011   9.598  13.395  1.00  0.00           C  
ATOM    473  H   MET A  29     -16.986   8.516   8.155  1.00  0.00           H  
ATOM    474  HA  MET A  29     -17.974  11.134   9.015  1.00  0.00           H  
ATOM    475  HB2 MET A  29     -17.223   9.298  11.005  1.00  0.00           H  
ATOM    476  HB3 MET A  29     -15.844  10.384  10.839  1.00  0.00           H  
ATOM    477  HG2 MET A  29     -16.978  12.140  11.721  1.00  0.00           H  
ATOM    478  HG3 MET A  29     -18.436  11.769  10.802  1.00  0.00           H  
ATOM    479  HE1 MET A  29     -16.102  10.006  12.976  1.00  0.00           H  
ATOM    480  HE2 MET A  29     -16.937   9.572  14.474  1.00  0.00           H  
ATOM    481  HE3 MET A  29     -17.159   8.597  13.023  1.00  0.00           H  
ATOM    482  N   ALA A  30     -15.008   9.967   8.196  1.00  0.00           N  
ATOM    483  CA  ALA A  30     -13.755  10.355   7.489  1.00  0.00           C  
ATOM    484  C   ALA A  30     -13.356   9.252   6.506  1.00  0.00           C  
ATOM    485  O   ALA A  30     -12.884   9.519   5.419  1.00  0.00           O  
ATOM    486  CB  ALA A  30     -12.632  10.557   8.509  1.00  0.00           C  
ATOM    487  H   ALA A  30     -15.146   9.038   8.475  1.00  0.00           H  
ATOM    488  HA  ALA A  30     -13.919  11.276   6.949  1.00  0.00           H  
ATOM    489  HB1 ALA A  30     -12.626   9.733   9.207  1.00  0.00           H  
ATOM    490  HB2 ALA A  30     -11.683  10.601   7.996  1.00  0.00           H  
ATOM    491  HB3 ALA A  30     -12.795  11.480   9.045  1.00  0.00           H  
ATOM    492  N   ASN A  31     -13.538   8.016   6.881  1.00  0.00           N  
ATOM    493  CA  ASN A  31     -13.161   6.902   5.968  1.00  0.00           C  
ATOM    494  C   ASN A  31     -11.680   7.024   5.617  1.00  0.00           C  
ATOM    495  O   ASN A  31     -11.286   7.859   4.827  1.00  0.00           O  
ATOM    496  CB  ASN A  31     -13.996   6.982   4.688  1.00  0.00           C  
ATOM    497  CG  ASN A  31     -15.483   6.911   5.041  1.00  0.00           C  
ATOM    498  OD1 ASN A  31     -15.850   6.399   6.080  1.00  0.00           O  
ATOM    499  ND2 ASN A  31     -16.361   7.406   4.213  1.00  0.00           N  
ATOM    500  H   ASN A  31     -13.915   7.820   7.763  1.00  0.00           H  
ATOM    501  HA  ASN A  31     -13.340   5.956   6.458  1.00  0.00           H  
ATOM    502  HB2 ASN A  31     -13.789   7.914   4.183  1.00  0.00           H  
ATOM    503  HB3 ASN A  31     -13.741   6.156   4.042  1.00  0.00           H  
ATOM    504 HD21 ASN A  31     -16.065   7.820   3.376  1.00  0.00           H  
ATOM    505 HD22 ASN A  31     -17.316   7.363   4.428  1.00  0.00           H  
ATOM    506  N   LYS A  32     -10.855   6.204   6.202  1.00  0.00           N  
ATOM    507  CA  LYS A  32      -9.399   6.284   5.906  1.00  0.00           C  
ATOM    508  C   LYS A  32      -8.826   4.873   5.749  1.00  0.00           C  
ATOM    509  O   LYS A  32      -9.009   4.019   6.594  1.00  0.00           O  
ATOM    510  CB  LYS A  32      -8.690   7.008   7.055  1.00  0.00           C  
ATOM    511  CG  LYS A  32      -8.540   6.062   8.250  1.00  0.00           C  
ATOM    512  CD  LYS A  32      -7.216   5.303   8.133  1.00  0.00           C  
ATOM    513  CE  LYS A  32      -6.213   5.870   9.138  1.00  0.00           C  
ATOM    514  NZ  LYS A  32      -5.870   7.271   8.759  1.00  0.00           N  
ATOM    515  H   LYS A  32     -11.191   5.542   6.839  1.00  0.00           H  
ATOM    516  HA  LYS A  32      -9.250   6.835   4.989  1.00  0.00           H  
ATOM    517  HB2 LYS A  32      -7.713   7.333   6.726  1.00  0.00           H  
ATOM    518  HB3 LYS A  32      -9.273   7.868   7.350  1.00  0.00           H  
ATOM    519  HG2 LYS A  32      -8.549   6.635   9.165  1.00  0.00           H  
ATOM    520  HG3 LYS A  32      -9.357   5.358   8.256  1.00  0.00           H  
ATOM    521  HD2 LYS A  32      -7.384   4.256   8.341  1.00  0.00           H  
ATOM    522  HD3 LYS A  32      -6.823   5.414   7.133  1.00  0.00           H  
ATOM    523  HE2 LYS A  32      -6.649   5.861  10.126  1.00  0.00           H  
ATOM    524  HE3 LYS A  32      -5.318   5.266   9.133  1.00  0.00           H  
ATOM    525  HZ1 LYS A  32      -6.739   7.841   8.714  1.00  0.00           H  
ATOM    526  HZ2 LYS A  32      -5.226   7.674   9.469  1.00  0.00           H  
ATOM    527  HZ3 LYS A  32      -5.403   7.273   7.830  1.00  0.00           H  
ATOM    528  N   LEU A  33      -8.125   4.629   4.678  1.00  0.00           N  
ATOM    529  CA  LEU A  33      -7.525   3.291   4.460  1.00  0.00           C  
ATOM    530  C   LEU A  33      -6.076   3.327   4.929  1.00  0.00           C  
ATOM    531  O   LEU A  33      -5.623   4.306   5.489  1.00  0.00           O  
ATOM    532  CB  LEU A  33      -7.563   2.960   2.969  1.00  0.00           C  
ATOM    533  CG  LEU A  33      -8.983   2.569   2.498  1.00  0.00           C  
ATOM    534  CD1 LEU A  33      -8.932   1.191   1.839  1.00  0.00           C  
ATOM    535  CD2 LEU A  33      -9.969   2.516   3.673  1.00  0.00           C  
ATOM    536  H   LEU A  33      -7.982   5.330   4.017  1.00  0.00           H  
ATOM    537  HA  LEU A  33      -8.072   2.544   5.016  1.00  0.00           H  
ATOM    538  HB2 LEU A  33      -7.230   3.818   2.411  1.00  0.00           H  
ATOM    539  HB3 LEU A  33      -6.894   2.150   2.783  1.00  0.00           H  
ATOM    540  HG  LEU A  33      -9.325   3.294   1.773  1.00  0.00           H  
ATOM    541 HD11 LEU A  33      -8.151   1.176   1.097  1.00  0.00           H  
ATOM    542 HD12 LEU A  33      -8.730   0.440   2.588  1.00  0.00           H  
ATOM    543 HD13 LEU A  33      -9.879   0.983   1.367  1.00  0.00           H  
ATOM    544 HD21 LEU A  33      -9.929   3.448   4.216  1.00  0.00           H  
ATOM    545 HD22 LEU A  33     -10.968   2.360   3.296  1.00  0.00           H  
ATOM    546 HD23 LEU A  33      -9.699   1.704   4.330  1.00  0.00           H  
ATOM    547  N   GLU A  34      -5.339   2.273   4.722  1.00  0.00           N  
ATOM    548  CA  GLU A  34      -3.945   2.265   5.166  1.00  0.00           C  
ATOM    549  C   GLU A  34      -3.010   2.074   3.972  1.00  0.00           C  
ATOM    550  O   GLU A  34      -3.432   1.809   2.863  1.00  0.00           O  
ATOM    551  CB  GLU A  34      -3.766   1.113   6.134  1.00  0.00           C  
ATOM    552  CG  GLU A  34      -4.766   1.242   7.286  1.00  0.00           C  
ATOM    553  CD  GLU A  34      -4.363   2.410   8.187  1.00  0.00           C  
ATOM    554  OE1 GLU A  34      -4.451   3.539   7.735  1.00  0.00           O  
ATOM    555  OE2 GLU A  34      -3.976   2.155   9.316  1.00  0.00           O  
ATOM    556  H   GLU A  34      -5.701   1.487   4.291  1.00  0.00           H  
ATOM    557  HA  GLU A  34      -3.725   3.190   5.660  1.00  0.00           H  
ATOM    558  HB2 GLU A  34      -3.926   0.181   5.614  1.00  0.00           H  
ATOM    559  HB3 GLU A  34      -2.776   1.135   6.516  1.00  0.00           H  
ATOM    560  HG2 GLU A  34      -5.754   1.419   6.886  1.00  0.00           H  
ATOM    561  HG3 GLU A  34      -4.769   0.330   7.864  1.00  0.00           H  
ATOM    562  N   PHE A  35      -1.737   2.191   4.208  1.00  0.00           N  
ATOM    563  CA  PHE A  35      -0.737   2.005   3.119  1.00  0.00           C  
ATOM    564  C   PHE A  35       0.632   1.732   3.743  1.00  0.00           C  
ATOM    565  O   PHE A  35       1.166   0.653   3.602  1.00  0.00           O  
ATOM    566  CB  PHE A  35      -0.652   3.262   2.244  1.00  0.00           C  
ATOM    567  CG  PHE A  35      -1.315   3.071   0.888  1.00  0.00           C  
ATOM    568  CD1 PHE A  35      -1.832   1.827   0.476  1.00  0.00           C  
ATOM    569  CD2 PHE A  35      -1.412   4.174   0.028  1.00  0.00           C  
ATOM    570  CE1 PHE A  35      -2.434   1.699  -0.781  1.00  0.00           C  
ATOM    571  CE2 PHE A  35      -2.015   4.041  -1.228  1.00  0.00           C  
ATOM    572  CZ  PHE A  35      -2.526   2.804  -1.632  1.00  0.00           C  
ATOM    573  H   PHE A  35      -1.438   2.387   5.114  1.00  0.00           H  
ATOM    574  HA  PHE A  35      -1.016   1.160   2.524  1.00  0.00           H  
ATOM    575  HB2 PHE A  35      -1.137   4.073   2.757  1.00  0.00           H  
ATOM    576  HB3 PHE A  35       0.388   3.515   2.095  1.00  0.00           H  
ATOM    577  HD1 PHE A  35      -1.769   0.969   1.120  1.00  0.00           H  
ATOM    578  HD2 PHE A  35      -1.018   5.131   0.336  1.00  0.00           H  
ATOM    579  HE1 PHE A  35      -2.828   0.745  -1.095  1.00  0.00           H  
ATOM    580  HE2 PHE A  35      -2.085   4.894  -1.885  1.00  0.00           H  
ATOM    581  HZ  PHE A  35      -2.991   2.703  -2.601  1.00  0.00           H  
ATOM    582  N   PRO A  36       1.170   2.710   4.425  1.00  0.00           N  
ATOM    583  CA  PRO A  36       2.477   2.558   5.060  1.00  0.00           C  
ATOM    584  C   PRO A  36       2.562   1.193   5.726  1.00  0.00           C  
ATOM    585  O   PRO A  36       1.572   0.628   6.148  1.00  0.00           O  
ATOM    586  CB  PRO A  36       2.551   3.698   6.076  1.00  0.00           C  
ATOM    587  CG  PRO A  36       1.354   4.647   5.787  1.00  0.00           C  
ATOM    588  CD  PRO A  36       0.528   4.015   4.650  1.00  0.00           C  
ATOM    589  HA  PRO A  36       3.264   2.668   4.330  1.00  0.00           H  
ATOM    590  HB2 PRO A  36       2.479   3.296   7.076  1.00  0.00           H  
ATOM    591  HB3 PRO A  36       3.477   4.238   5.960  1.00  0.00           H  
ATOM    592  HG2 PRO A  36       0.745   4.748   6.675  1.00  0.00           H  
ATOM    593  HG3 PRO A  36       1.718   5.615   5.476  1.00  0.00           H  
ATOM    594  HD2 PRO A  36      -0.499   3.895   4.956  1.00  0.00           H  
ATOM    595  HD3 PRO A  36       0.589   4.620   3.758  1.00  0.00           H  
ATOM    596  N   GLY A  37       3.735   0.650   5.802  1.00  0.00           N  
ATOM    597  CA  GLY A  37       3.893  -0.694   6.412  1.00  0.00           C  
ATOM    598  C   GLY A  37       4.747  -0.596   7.669  1.00  0.00           C  
ATOM    599  O   GLY A  37       4.250  -0.471   8.771  1.00  0.00           O  
ATOM    600  H   GLY A  37       4.512   1.123   5.441  1.00  0.00           H  
ATOM    601  HA2 GLY A  37       2.929  -1.091   6.666  1.00  0.00           H  
ATOM    602  HA3 GLY A  37       4.377  -1.349   5.700  1.00  0.00           H  
ATOM    603  N   GLY A  38       6.029  -0.652   7.504  1.00  0.00           N  
ATOM    604  CA  GLY A  38       6.944  -0.565   8.674  1.00  0.00           C  
ATOM    605  C   GLY A  38       8.273   0.037   8.223  1.00  0.00           C  
ATOM    606  O   GLY A  38       9.329  -0.525   8.439  1.00  0.00           O  
ATOM    607  H   GLY A  38       6.391  -0.752   6.602  1.00  0.00           H  
ATOM    608  HA2 GLY A  38       6.500   0.061   9.435  1.00  0.00           H  
ATOM    609  HA3 GLY A  38       7.116  -1.553   9.074  1.00  0.00           H  
ATOM    610  N   LYS A  39       8.226   1.176   7.593  1.00  0.00           N  
ATOM    611  CA  LYS A  39       9.479   1.821   7.120  1.00  0.00           C  
ATOM    612  C   LYS A  39      10.137   0.948   6.053  1.00  0.00           C  
ATOM    613  O   LYS A  39       9.676  -0.135   5.750  1.00  0.00           O  
ATOM    614  CB  LYS A  39      10.435   1.997   8.301  1.00  0.00           C  
ATOM    615  CG  LYS A  39      10.738   3.484   8.496  1.00  0.00           C  
ATOM    616  CD  LYS A  39       9.710   4.093   9.451  1.00  0.00           C  
ATOM    617  CE  LYS A  39      10.359   5.232  10.239  1.00  0.00           C  
ATOM    618  NZ  LYS A  39       9.315   5.953  11.021  1.00  0.00           N  
ATOM    619  H   LYS A  39       7.362   1.608   7.428  1.00  0.00           H  
ATOM    620  HA  LYS A  39       9.244   2.787   6.696  1.00  0.00           H  
ATOM    621  HB2 LYS A  39       9.975   1.602   9.195  1.00  0.00           H  
ATOM    622  HB3 LYS A  39      11.353   1.466   8.101  1.00  0.00           H  
ATOM    623  HG2 LYS A  39      11.728   3.595   8.911  1.00  0.00           H  
ATOM    624  HG3 LYS A  39      10.687   3.991   7.544  1.00  0.00           H  
ATOM    625  HD2 LYS A  39       8.873   4.476   8.884  1.00  0.00           H  
ATOM    626  HD3 LYS A  39       9.363   3.335  10.137  1.00  0.00           H  
ATOM    627  HE2 LYS A  39      11.099   4.827  10.913  1.00  0.00           H  
ATOM    628  HE3 LYS A  39      10.834   5.919   9.554  1.00  0.00           H  
ATOM    629  HZ1 LYS A  39       8.595   6.330  10.374  1.00  0.00           H  
ATOM    630  HZ2 LYS A  39       8.866   5.296  11.689  1.00  0.00           H  
ATOM    631  HZ3 LYS A  39       9.755   6.737  11.546  1.00  0.00           H  
ATOM    632  N   ILE A  40      11.204   1.419   5.470  1.00  0.00           N  
ATOM    633  CA  ILE A  40      11.887   0.631   4.408  1.00  0.00           C  
ATOM    634  C   ILE A  40      13.391   0.918   4.436  1.00  0.00           C  
ATOM    635  O   ILE A  40      13.898   1.686   3.641  1.00  0.00           O  
ATOM    636  CB  ILE A  40      11.313   1.054   3.058  1.00  0.00           C  
ATOM    637  CG1 ILE A  40      12.083   0.368   1.926  1.00  0.00           C  
ATOM    638  CG2 ILE A  40      11.440   2.570   2.912  1.00  0.00           C  
ATOM    639  CD1 ILE A  40      11.725   1.035   0.594  1.00  0.00           C  
ATOM    640  H   ILE A  40      11.549   2.299   5.720  1.00  0.00           H  
ATOM    641  HA  ILE A  40      11.711  -0.423   4.563  1.00  0.00           H  
ATOM    642  HB  ILE A  40      10.272   0.777   3.011  1.00  0.00           H  
ATOM    643 HG12 ILE A  40      13.144   0.463   2.104  1.00  0.00           H  
ATOM    644 HG13 ILE A  40      11.813  -0.676   1.887  1.00  0.00           H  
ATOM    645 HG21 ILE A  40      11.706   3.002   3.866  1.00  0.00           H  
ATOM    646 HG22 ILE A  40      12.209   2.799   2.188  1.00  0.00           H  
ATOM    647 HG23 ILE A  40      10.499   2.980   2.580  1.00  0.00           H  
ATOM    648 HD11 ILE A  40      10.760   1.513   0.679  1.00  0.00           H  
ATOM    649 HD12 ILE A  40      12.472   1.775   0.348  1.00  0.00           H  
ATOM    650 HD13 ILE A  40      11.688   0.289  -0.186  1.00  0.00           H  
ATOM    651  N   GLU A  41      14.114   0.315   5.341  1.00  0.00           N  
ATOM    652  CA  GLU A  41      15.583   0.571   5.402  1.00  0.00           C  
ATOM    653  C   GLU A  41      16.308  -0.663   5.937  1.00  0.00           C  
ATOM    654  O   GLU A  41      15.784  -1.410   6.739  1.00  0.00           O  
ATOM    655  CB  GLU A  41      15.878   1.762   6.323  1.00  0.00           C  
ATOM    656  CG  GLU A  41      14.607   2.584   6.534  1.00  0.00           C  
ATOM    657  CD  GLU A  41      14.902   3.759   7.468  1.00  0.00           C  
ATOM    658  OE1 GLU A  41      16.012   4.263   7.420  1.00  0.00           O  
ATOM    659  OE2 GLU A  41      14.013   4.135   8.213  1.00  0.00           O  
ATOM    660  H   GLU A  41      13.694  -0.299   5.978  1.00  0.00           H  
ATOM    661  HA  GLU A  41      15.945   0.793   4.409  1.00  0.00           H  
ATOM    662  HB2 GLU A  41      16.231   1.397   7.277  1.00  0.00           H  
ATOM    663  HB3 GLU A  41      16.636   2.384   5.873  1.00  0.00           H  
ATOM    664  HG2 GLU A  41      14.257   2.955   5.581  1.00  0.00           H  
ATOM    665  HG3 GLU A  41      13.849   1.956   6.975  1.00  0.00           H  
ATOM    666  N   MET A  42      17.517  -0.869   5.499  1.00  0.00           N  
ATOM    667  CA  MET A  42      18.309  -2.042   5.965  1.00  0.00           C  
ATOM    668  C   MET A  42      19.494  -2.249   5.020  1.00  0.00           C  
ATOM    669  O   MET A  42      20.559  -2.676   5.424  1.00  0.00           O  
ATOM    670  CB  MET A  42      17.435  -3.296   5.960  1.00  0.00           C  
ATOM    671  CG  MET A  42      16.664  -3.376   4.643  1.00  0.00           C  
ATOM    672  SD  MET A  42      15.209  -4.430   4.861  1.00  0.00           S  
ATOM    673  CE  MET A  42      14.051  -3.420   3.908  1.00  0.00           C  
ATOM    674  H   MET A  42      17.909  -0.243   4.859  1.00  0.00           H  
ATOM    675  HA  MET A  42      18.673  -1.857   6.965  1.00  0.00           H  
ATOM    676  HB2 MET A  42      18.063  -4.169   6.063  1.00  0.00           H  
ATOM    677  HB3 MET A  42      16.738  -3.255   6.782  1.00  0.00           H  
ATOM    678  HG2 MET A  42      16.350  -2.386   4.348  1.00  0.00           H  
ATOM    679  HG3 MET A  42      17.300  -3.794   3.877  1.00  0.00           H  
ATOM    680  HE1 MET A  42      14.427  -2.412   3.831  1.00  0.00           H  
ATOM    681  HE2 MET A  42      13.941  -3.838   2.917  1.00  0.00           H  
ATOM    682  HE3 MET A  42      13.091  -3.406   4.406  1.00  0.00           H  
ATOM    683  N   GLY A  43      19.314  -1.948   3.763  1.00  0.00           N  
ATOM    684  CA  GLY A  43      20.424  -2.125   2.785  1.00  0.00           C  
ATOM    685  C   GLY A  43      19.892  -2.790   1.519  1.00  0.00           C  
ATOM    686  O   GLY A  43      20.549  -3.608   0.906  1.00  0.00           O  
ATOM    687  H   GLY A  43      18.448  -1.604   3.464  1.00  0.00           H  
ATOM    688  HA2 GLY A  43      20.847  -1.162   2.539  1.00  0.00           H  
ATOM    689  HA3 GLY A  43      21.180  -2.749   3.216  1.00  0.00           H  
ATOM    690  N   GLU A  44      18.703  -2.447   1.130  1.00  0.00           N  
ATOM    691  CA  GLU A  44      18.109  -3.056  -0.092  1.00  0.00           C  
ATOM    692  C   GLU A  44      17.526  -1.959  -0.992  1.00  0.00           C  
ATOM    693  O   GLU A  44      18.025  -0.852  -1.038  1.00  0.00           O  
ATOM    694  CB  GLU A  44      17.006  -4.031   0.323  1.00  0.00           C  
ATOM    695  CG  GLU A  44      17.586  -5.079   1.277  1.00  0.00           C  
ATOM    696  CD  GLU A  44      16.537  -6.158   1.551  1.00  0.00           C  
ATOM    697  OE1 GLU A  44      16.014  -6.704   0.595  1.00  0.00           O  
ATOM    698  OE2 GLU A  44      16.277  -6.421   2.714  1.00  0.00           O  
ATOM    699  H   GLU A  44      18.199  -1.792   1.649  1.00  0.00           H  
ATOM    700  HA  GLU A  44      18.875  -3.592  -0.633  1.00  0.00           H  
ATOM    701  HB2 GLU A  44      16.214  -3.488   0.819  1.00  0.00           H  
ATOM    702  HB3 GLU A  44      16.613  -4.523  -0.551  1.00  0.00           H  
ATOM    703  HG2 GLU A  44      18.459  -5.531   0.826  1.00  0.00           H  
ATOM    704  HG3 GLU A  44      17.865  -4.605   2.205  1.00  0.00           H  
ATOM    705  N   THR A  45      16.476  -2.259  -1.710  1.00  0.00           N  
ATOM    706  CA  THR A  45      15.862  -1.245  -2.609  1.00  0.00           C  
ATOM    707  C   THR A  45      14.340  -1.416  -2.575  1.00  0.00           C  
ATOM    708  O   THR A  45      13.834  -2.231  -1.830  1.00  0.00           O  
ATOM    709  CB  THR A  45      16.386  -1.456  -4.031  1.00  0.00           C  
ATOM    710  OG1 THR A  45      17.368  -2.483  -4.021  1.00  0.00           O  
ATOM    711  CG2 THR A  45      17.008  -0.154  -4.542  1.00  0.00           C  
ATOM    712  H   THR A  45      16.088  -3.155  -1.661  1.00  0.00           H  
ATOM    713  HA  THR A  45      16.124  -0.254  -2.268  1.00  0.00           H  
ATOM    714  HB  THR A  45      15.572  -1.743  -4.678  1.00  0.00           H  
ATOM    715  HG1 THR A  45      16.951  -3.286  -3.702  1.00  0.00           H  
ATOM    716 HG21 THR A  45      16.785   0.645  -3.850  1.00  0.00           H  
ATOM    717 HG22 THR A  45      18.078  -0.273  -4.624  1.00  0.00           H  
ATOM    718 HG23 THR A  45      16.595   0.086  -5.512  1.00  0.00           H  
ATOM    719  N   PRO A  46      13.650  -0.637  -3.368  1.00  0.00           N  
ATOM    720  CA  PRO A  46      12.180  -0.690  -3.421  1.00  0.00           C  
ATOM    721  C   PRO A  46      11.708  -2.004  -4.055  1.00  0.00           C  
ATOM    722  O   PRO A  46      10.526  -2.272  -4.141  1.00  0.00           O  
ATOM    723  CB  PRO A  46      11.781   0.506  -4.297  1.00  0.00           C  
ATOM    724  CG  PRO A  46      13.087   1.168  -4.811  1.00  0.00           C  
ATOM    725  CD  PRO A  46      14.265   0.353  -4.266  1.00  0.00           C  
ATOM    726  HA  PRO A  46      11.768  -0.578  -2.433  1.00  0.00           H  
ATOM    727  HB2 PRO A  46      11.184   0.165  -5.132  1.00  0.00           H  
ATOM    728  HB3 PRO A  46      11.221   1.219  -3.712  1.00  0.00           H  
ATOM    729  HG2 PRO A  46      13.101   1.159  -5.891  1.00  0.00           H  
ATOM    730  HG3 PRO A  46      13.154   2.181  -4.451  1.00  0.00           H  
ATOM    731  HD2 PRO A  46      14.775  -0.138  -5.079  1.00  0.00           H  
ATOM    732  HD3 PRO A  46      14.943   0.987  -3.716  1.00  0.00           H  
ATOM    733  N   GLU A  47      12.618  -2.827  -4.500  1.00  0.00           N  
ATOM    734  CA  GLU A  47      12.219  -4.114  -5.124  1.00  0.00           C  
ATOM    735  C   GLU A  47      12.565  -5.260  -4.175  1.00  0.00           C  
ATOM    736  O   GLU A  47      11.779  -6.156  -3.944  1.00  0.00           O  
ATOM    737  CB  GLU A  47      12.992  -4.285  -6.430  1.00  0.00           C  
ATOM    738  CG  GLU A  47      12.061  -4.032  -7.618  1.00  0.00           C  
ATOM    739  CD  GLU A  47      11.930  -2.526  -7.853  1.00  0.00           C  
ATOM    740  OE1 GLU A  47      11.406  -1.854  -6.980  1.00  0.00           O  
ATOM    741  OE2 GLU A  47      12.356  -2.070  -8.900  1.00  0.00           O  
ATOM    742  H   GLU A  47      13.568  -2.599  -4.425  1.00  0.00           H  
ATOM    743  HA  GLU A  47      11.158  -4.111  -5.326  1.00  0.00           H  
ATOM    744  HB2 GLU A  47      13.810  -3.579  -6.455  1.00  0.00           H  
ATOM    745  HB3 GLU A  47      13.384  -5.286  -6.486  1.00  0.00           H  
ATOM    746  HG2 GLU A  47      12.470  -4.501  -8.502  1.00  0.00           H  
ATOM    747  HG3 GLU A  47      11.086  -4.447  -7.408  1.00  0.00           H  
ATOM    748  N   GLN A  48      13.744  -5.225  -3.623  1.00  0.00           N  
ATOM    749  CA  GLN A  48      14.179  -6.282  -2.688  1.00  0.00           C  
ATOM    750  C   GLN A  48      13.498  -6.081  -1.349  1.00  0.00           C  
ATOM    751  O   GLN A  48      12.862  -6.961  -0.805  1.00  0.00           O  
ATOM    752  CB  GLN A  48      15.684  -6.165  -2.499  1.00  0.00           C  
ATOM    753  CG  GLN A  48      16.328  -7.484  -2.874  1.00  0.00           C  
ATOM    754  CD  GLN A  48      17.778  -7.511  -2.390  1.00  0.00           C  
ATOM    755  OE1 GLN A  48      18.068  -7.109  -1.281  1.00  0.00           O  
ATOM    756  NE2 GLN A  48      18.709  -7.973  -3.181  1.00  0.00           N  
ATOM    757  H   GLN A  48      14.350  -4.496  -3.822  1.00  0.00           H  
ATOM    758  HA  GLN A  48      13.937  -7.243  -3.084  1.00  0.00           H  
ATOM    759  HB2 GLN A  48      16.068  -5.378  -3.134  1.00  0.00           H  
ATOM    760  HB3 GLN A  48      15.901  -5.938  -1.469  1.00  0.00           H  
ATOM    761  HG2 GLN A  48      15.774  -8.284  -2.411  1.00  0.00           H  
ATOM    762  HG3 GLN A  48      16.301  -7.594  -3.946  1.00  0.00           H  
ATOM    763 HE21 GLN A  48      18.475  -8.300  -4.074  1.00  0.00           H  
ATOM    764 HE22 GLN A  48      19.641  -7.994  -2.879  1.00  0.00           H  
ATOM    765  N   ALA A  49      13.659  -4.918  -0.821  1.00  0.00           N  
ATOM    766  CA  ALA A  49      13.064  -4.590   0.503  1.00  0.00           C  
ATOM    767  C   ALA A  49      11.679  -5.233   0.634  1.00  0.00           C  
ATOM    768  O   ALA A  49      11.411  -5.957   1.571  1.00  0.00           O  
ATOM    769  CB  ALA A  49      12.936  -3.072   0.646  1.00  0.00           C  
ATOM    770  H   ALA A  49      14.197  -4.261  -1.299  1.00  0.00           H  
ATOM    771  HA  ALA A  49      13.710  -4.967   1.275  1.00  0.00           H  
ATOM    772  HB1 ALA A  49      13.816  -2.597   0.239  1.00  0.00           H  
ATOM    773  HB2 ALA A  49      12.062  -2.732   0.111  1.00  0.00           H  
ATOM    774  HB3 ALA A  49      12.840  -2.816   1.692  1.00  0.00           H  
ATOM    775  N   VAL A  50      10.801  -4.982  -0.297  1.00  0.00           N  
ATOM    776  CA  VAL A  50       9.444  -5.585  -0.223  1.00  0.00           C  
ATOM    777  C   VAL A  50       9.527  -7.055  -0.629  1.00  0.00           C  
ATOM    778  O   VAL A  50       8.780  -7.889  -0.154  1.00  0.00           O  
ATOM    779  CB  VAL A  50       8.526  -4.836  -1.183  1.00  0.00           C  
ATOM    780  CG1 VAL A  50       8.816  -5.260  -2.620  1.00  0.00           C  
ATOM    781  CG2 VAL A  50       7.072  -5.137  -0.867  1.00  0.00           C  
ATOM    782  H   VAL A  50      11.033  -4.398  -1.047  1.00  0.00           H  
ATOM    783  HA  VAL A  50       9.064  -5.504   0.784  1.00  0.00           H  
ATOM    784  HB  VAL A  50       8.700  -3.789  -1.075  1.00  0.00           H  
ATOM    785 HG11 VAL A  50       9.871  -5.156  -2.819  1.00  0.00           H  
ATOM    786 HG12 VAL A  50       8.523  -6.292  -2.752  1.00  0.00           H  
ATOM    787 HG13 VAL A  50       8.255  -4.637  -3.298  1.00  0.00           H  
ATOM    788 HG21 VAL A  50       6.874  -4.908   0.170  1.00  0.00           H  
ATOM    789 HG22 VAL A  50       6.437  -4.532  -1.498  1.00  0.00           H  
ATOM    790 HG23 VAL A  50       6.874  -6.182  -1.053  1.00  0.00           H  
ATOM    791  N   VAL A  51      10.434  -7.375  -1.509  1.00  0.00           N  
ATOM    792  CA  VAL A  51      10.578  -8.782  -1.952  1.00  0.00           C  
ATOM    793  C   VAL A  51      10.519  -9.684  -0.722  1.00  0.00           C  
ATOM    794  O   VAL A  51       9.680 -10.554  -0.602  1.00  0.00           O  
ATOM    795  CB  VAL A  51      11.917  -8.921  -2.704  1.00  0.00           C  
ATOM    796  CG1 VAL A  51      12.999  -9.619  -1.869  1.00  0.00           C  
ATOM    797  CG2 VAL A  51      11.684  -9.732  -3.956  1.00  0.00           C  
ATOM    798  H   VAL A  51      11.024  -6.684  -1.876  1.00  0.00           H  
ATOM    799  HA  VAL A  51       9.764  -9.033  -2.617  1.00  0.00           H  
ATOM    800  HB  VAL A  51      12.265  -7.942  -2.982  1.00  0.00           H  
ATOM    801 HG11 VAL A  51      12.575 -10.477  -1.369  1.00  0.00           H  
ATOM    802 HG12 VAL A  51      13.797  -9.942  -2.519  1.00  0.00           H  
ATOM    803 HG13 VAL A  51      13.391  -8.932  -1.139  1.00  0.00           H  
ATOM    804 HG21 VAL A  51      10.623  -9.837  -4.114  1.00  0.00           H  
ATOM    805 HG22 VAL A  51      12.131  -9.225  -4.794  1.00  0.00           H  
ATOM    806 HG23 VAL A  51      12.134 -10.705  -3.832  1.00  0.00           H  
ATOM    807  N   ARG A  52      11.403  -9.459   0.194  1.00  0.00           N  
ATOM    808  CA  ARG A  52      11.442 -10.242   1.421  1.00  0.00           C  
ATOM    809  C   ARG A  52      10.194  -9.916   2.247  1.00  0.00           C  
ATOM    810  O   ARG A  52       9.708 -10.743   2.980  1.00  0.00           O  
ATOM    811  CB  ARG A  52      12.738  -9.853   2.142  1.00  0.00           C  
ATOM    812  CG  ARG A  52      12.468  -9.444   3.587  1.00  0.00           C  
ATOM    813  CD  ARG A  52      13.782  -9.433   4.373  1.00  0.00           C  
ATOM    814  NE  ARG A  52      14.233 -10.834   4.616  1.00  0.00           N  
ATOM    815  CZ  ARG A  52      13.360 -11.771   4.872  1.00  0.00           C  
ATOM    816  NH1 ARG A  52      12.567 -11.660   5.902  1.00  0.00           N  
ATOM    817  NH2 ARG A  52      13.283 -12.821   4.101  1.00  0.00           N  
ATOM    818  H   ARG A  52      12.055  -8.759   0.074  1.00  0.00           H  
ATOM    819  HA  ARG A  52      11.460 -11.295   1.184  1.00  0.00           H  
ATOM    820  HB2 ARG A  52      13.413 -10.680   2.113  1.00  0.00           H  
ATOM    821  HB3 ARG A  52      13.187  -9.020   1.622  1.00  0.00           H  
ATOM    822  HG2 ARG A  52      12.035  -8.456   3.585  1.00  0.00           H  
ATOM    823  HG3 ARG A  52      11.781 -10.143   4.040  1.00  0.00           H  
ATOM    824  HD2 ARG A  52      14.534  -8.908   3.805  1.00  0.00           H  
ATOM    825  HD3 ARG A  52      13.629  -8.931   5.318  1.00  0.00           H  
ATOM    826  HE  ARG A  52      15.188 -11.052   4.582  1.00  0.00           H  
ATOM    827 HH11 ARG A  52      12.626 -10.858   6.496  1.00  0.00           H  
ATOM    828 HH12 ARG A  52      11.899 -12.378   6.098  1.00  0.00           H  
ATOM    829 HH21 ARG A  52      13.893 -12.909   3.313  1.00  0.00           H  
ATOM    830 HH22 ARG A  52      12.615 -13.539   4.299  1.00  0.00           H  
ATOM    831  N   GLU A  53       9.654  -8.725   2.124  1.00  0.00           N  
ATOM    832  CA  GLU A  53       8.428  -8.403   2.908  1.00  0.00           C  
ATOM    833  C   GLU A  53       7.359  -9.438   2.572  1.00  0.00           C  
ATOM    834  O   GLU A  53       6.406  -9.627   3.301  1.00  0.00           O  
ATOM    835  CB  GLU A  53       7.926  -7.001   2.551  1.00  0.00           C  
ATOM    836  CG  GLU A  53       8.764  -5.954   3.290  1.00  0.00           C  
ATOM    837  CD  GLU A  53       7.854  -4.835   3.800  1.00  0.00           C  
ATOM    838  OE1 GLU A  53       7.159  -5.062   4.777  1.00  0.00           O  
ATOM    839  OE2 GLU A  53       7.870  -3.769   3.207  1.00  0.00           O  
ATOM    840  H   GLU A  53      10.042  -8.057   1.511  1.00  0.00           H  
ATOM    841  HA  GLU A  53       8.650  -8.452   3.964  1.00  0.00           H  
ATOM    842  HB2 GLU A  53       8.010  -6.848   1.487  1.00  0.00           H  
ATOM    843  HB3 GLU A  53       6.891  -6.904   2.847  1.00  0.00           H  
ATOM    844  HG2 GLU A  53       9.266  -6.420   4.126  1.00  0.00           H  
ATOM    845  HG3 GLU A  53       9.499  -5.540   2.616  1.00  0.00           H  
ATOM    846  N   LEU A  54       7.519 -10.122   1.471  1.00  0.00           N  
ATOM    847  CA  LEU A  54       6.526 -11.156   1.089  1.00  0.00           C  
ATOM    848  C   LEU A  54       6.622 -12.327   2.069  1.00  0.00           C  
ATOM    849  O   LEU A  54       5.627 -12.866   2.506  1.00  0.00           O  
ATOM    850  CB  LEU A  54       6.819 -11.651  -0.330  1.00  0.00           C  
ATOM    851  CG  LEU A  54       6.116 -10.750  -1.345  1.00  0.00           C  
ATOM    852  CD1 LEU A  54       6.522 -11.159  -2.761  1.00  0.00           C  
ATOM    853  CD2 LEU A  54       4.599 -10.893  -1.191  1.00  0.00           C  
ATOM    854  H   LEU A  54       8.299  -9.958   0.901  1.00  0.00           H  
ATOM    855  HA  LEU A  54       5.538 -10.732   1.127  1.00  0.00           H  
ATOM    856  HB2 LEU A  54       7.885 -11.629  -0.506  1.00  0.00           H  
ATOM    857  HB3 LEU A  54       6.459 -12.663  -0.440  1.00  0.00           H  
ATOM    858  HG  LEU A  54       6.403  -9.723  -1.173  1.00  0.00           H  
ATOM    859 HD11 LEU A  54       6.472 -12.233  -2.853  1.00  0.00           H  
ATOM    860 HD12 LEU A  54       5.850 -10.704  -3.474  1.00  0.00           H  
ATOM    861 HD13 LEU A  54       7.531 -10.827  -2.955  1.00  0.00           H  
ATOM    862 HD21 LEU A  54       4.382 -11.700  -0.507  1.00  0.00           H  
ATOM    863 HD22 LEU A  54       4.187  -9.972  -0.806  1.00  0.00           H  
ATOM    864 HD23 LEU A  54       4.159 -11.109  -2.154  1.00  0.00           H  
ATOM    865  N   GLN A  55       7.817 -12.728   2.412  1.00  0.00           N  
ATOM    866  CA  GLN A  55       7.985 -13.866   3.360  1.00  0.00           C  
ATOM    867  C   GLN A  55       7.820 -13.388   4.806  1.00  0.00           C  
ATOM    868  O   GLN A  55       7.211 -14.055   5.619  1.00  0.00           O  
ATOM    869  CB  GLN A  55       9.378 -14.474   3.186  1.00  0.00           C  
ATOM    870  CG  GLN A  55       9.602 -14.832   1.717  1.00  0.00           C  
ATOM    871  CD  GLN A  55      10.170 -16.249   1.620  1.00  0.00           C  
ATOM    872  OE1 GLN A  55      11.362 -16.429   1.474  1.00  0.00           O  
ATOM    873  NE2 GLN A  55       9.360 -17.269   1.699  1.00  0.00           N  
ATOM    874  H   GLN A  55       8.607 -12.279   2.043  1.00  0.00           H  
ATOM    875  HA  GLN A  55       7.240 -14.619   3.146  1.00  0.00           H  
ATOM    876  HB2 GLN A  55      10.125 -13.758   3.500  1.00  0.00           H  
ATOM    877  HB3 GLN A  55       9.460 -15.366   3.788  1.00  0.00           H  
ATOM    878  HG2 GLN A  55       8.662 -14.782   1.187  1.00  0.00           H  
ATOM    879  HG3 GLN A  55      10.300 -14.136   1.277  1.00  0.00           H  
ATOM    880 HE21 GLN A  55       8.398 -17.124   1.820  1.00  0.00           H  
ATOM    881 HE22 GLN A  55       9.713 -18.181   1.636  1.00  0.00           H  
ATOM    882  N   GLU A  56       8.371 -12.251   5.144  1.00  0.00           N  
ATOM    883  CA  GLU A  56       8.255 -11.758   6.550  1.00  0.00           C  
ATOM    884  C   GLU A  56       6.896 -11.080   6.785  1.00  0.00           C  
ATOM    885  O   GLU A  56       6.800 -10.100   7.496  1.00  0.00           O  
ATOM    886  CB  GLU A  56       9.381 -10.761   6.838  1.00  0.00           C  
ATOM    887  CG  GLU A  56       9.225  -9.532   5.942  1.00  0.00           C  
ATOM    888  CD  GLU A  56      10.105  -8.398   6.473  1.00  0.00           C  
ATOM    889  OE1 GLU A  56      10.661  -8.561   7.548  1.00  0.00           O  
ATOM    890  OE2 GLU A  56      10.209  -7.389   5.798  1.00  0.00           O  
ATOM    891  H   GLU A  56       8.874 -11.732   4.480  1.00  0.00           H  
ATOM    892  HA  GLU A  56       8.348 -12.596   7.225  1.00  0.00           H  
ATOM    893  HB2 GLU A  56       9.337 -10.459   7.874  1.00  0.00           H  
ATOM    894  HB3 GLU A  56      10.333 -11.230   6.640  1.00  0.00           H  
ATOM    895  HG2 GLU A  56       9.527  -9.781   4.935  1.00  0.00           H  
ATOM    896  HG3 GLU A  56       8.193  -9.215   5.942  1.00  0.00           H  
ATOM    897  N   GLU A  57       5.843 -11.597   6.210  1.00  0.00           N  
ATOM    898  CA  GLU A  57       4.498 -10.985   6.421  1.00  0.00           C  
ATOM    899  C   GLU A  57       3.435 -12.088   6.409  1.00  0.00           C  
ATOM    900  O   GLU A  57       2.671 -12.242   7.341  1.00  0.00           O  
ATOM    901  CB  GLU A  57       4.205  -9.985   5.300  1.00  0.00           C  
ATOM    902  CG  GLU A  57       5.023  -8.710   5.521  1.00  0.00           C  
ATOM    903  CD  GLU A  57       4.424  -7.910   6.679  1.00  0.00           C  
ATOM    904  OE1 GLU A  57       3.209  -7.877   6.784  1.00  0.00           O  
ATOM    905  OE2 GLU A  57       5.191  -7.346   7.442  1.00  0.00           O  
ATOM    906  H   GLU A  57       5.932 -12.389   5.647  1.00  0.00           H  
ATOM    907  HA  GLU A  57       4.479 -10.476   7.374  1.00  0.00           H  
ATOM    908  HB2 GLU A  57       4.468 -10.423   4.350  1.00  0.00           H  
ATOM    909  HB3 GLU A  57       3.153  -9.739   5.305  1.00  0.00           H  
ATOM    910  HG2 GLU A  57       6.044  -8.975   5.754  1.00  0.00           H  
ATOM    911  HG3 GLU A  57       5.002  -8.110   4.623  1.00  0.00           H  
ATOM    912  N   VAL A  58       3.389 -12.856   5.355  1.00  0.00           N  
ATOM    913  CA  VAL A  58       2.384 -13.958   5.262  1.00  0.00           C  
ATOM    914  C   VAL A  58       3.014 -15.159   4.544  1.00  0.00           C  
ATOM    915  O   VAL A  58       2.700 -16.299   4.822  1.00  0.00           O  
ATOM    916  CB  VAL A  58       1.156 -13.469   4.474  1.00  0.00           C  
ATOM    917  CG1 VAL A  58       0.856 -12.028   4.853  1.00  0.00           C  
ATOM    918  CG2 VAL A  58       1.430 -13.553   2.970  1.00  0.00           C  
ATOM    919  H   VAL A  58       4.020 -12.705   4.624  1.00  0.00           H  
ATOM    920  HA  VAL A  58       2.080 -14.253   6.256  1.00  0.00           H  
ATOM    921  HB  VAL A  58       0.300 -14.076   4.714  1.00  0.00           H  
ATOM    922 HG11 VAL A  58       1.776 -11.466   4.870  1.00  0.00           H  
ATOM    923 HG12 VAL A  58       0.184 -11.596   4.125  1.00  0.00           H  
ATOM    924 HG13 VAL A  58       0.396 -11.999   5.829  1.00  0.00           H  
ATOM    925 HG21 VAL A  58       2.487 -13.451   2.791  1.00  0.00           H  
ATOM    926 HG22 VAL A  58       1.091 -14.507   2.595  1.00  0.00           H  
ATOM    927 HG23 VAL A  58       0.906 -12.760   2.460  1.00  0.00           H  
ATOM    928  N   GLY A  59       3.893 -14.903   3.613  1.00  0.00           N  
ATOM    929  CA  GLY A  59       4.538 -16.003   2.863  1.00  0.00           C  
ATOM    930  C   GLY A  59       3.632 -16.417   1.705  1.00  0.00           C  
ATOM    931  O   GLY A  59       3.207 -17.551   1.608  1.00  0.00           O  
ATOM    932  H   GLY A  59       4.123 -13.985   3.400  1.00  0.00           H  
ATOM    933  HA2 GLY A  59       5.486 -15.656   2.474  1.00  0.00           H  
ATOM    934  HA3 GLY A  59       4.695 -16.839   3.518  1.00  0.00           H  
ATOM    935  N   ILE A  60       3.342 -15.502   0.820  1.00  0.00           N  
ATOM    936  CA  ILE A  60       2.471 -15.842  -0.342  1.00  0.00           C  
ATOM    937  C   ILE A  60       3.349 -16.191  -1.534  1.00  0.00           C  
ATOM    938  O   ILE A  60       4.520 -15.872  -1.568  1.00  0.00           O  
ATOM    939  CB  ILE A  60       1.591 -14.645  -0.750  1.00  0.00           C  
ATOM    940  CG1 ILE A  60       2.138 -13.334  -0.178  1.00  0.00           C  
ATOM    941  CG2 ILE A  60       0.166 -14.854  -0.253  1.00  0.00           C  
ATOM    942  CD1 ILE A  60       1.150 -12.206  -0.467  1.00  0.00           C  
ATOM    943  H   ILE A  60       3.707 -14.599   0.916  1.00  0.00           H  
ATOM    944  HA  ILE A  60       1.845 -16.685  -0.092  1.00  0.00           H  
ATOM    945  HB  ILE A  60       1.575 -14.578  -1.830  1.00  0.00           H  
ATOM    946 HG12 ILE A  60       2.273 -13.433   0.882  1.00  0.00           H  
ATOM    947 HG13 ILE A  60       3.083 -13.100  -0.638  1.00  0.00           H  
ATOM    948 HG21 ILE A  60      -0.213 -15.778  -0.649  1.00  0.00           H  
ATOM    949 HG22 ILE A  60       0.159 -14.892   0.824  1.00  0.00           H  
ATOM    950 HG23 ILE A  60      -0.457 -14.037  -0.591  1.00  0.00           H  
ATOM    951 HD11 ILE A  60       0.281 -12.608  -0.968  1.00  0.00           H  
ATOM    952 HD12 ILE A  60       0.848 -11.743   0.460  1.00  0.00           H  
ATOM    953 HD13 ILE A  60       1.620 -11.468  -1.101  1.00  0.00           H  
ATOM    954  N   THR A  61       2.778 -16.797  -2.532  1.00  0.00           N  
ATOM    955  CA  THR A  61       3.565 -17.103  -3.748  1.00  0.00           C  
ATOM    956  C   THR A  61       3.002 -16.238  -4.867  1.00  0.00           C  
ATOM    957  O   THR A  61       2.149 -16.668  -5.619  1.00  0.00           O  
ATOM    958  CB  THR A  61       3.453 -18.570  -4.138  1.00  0.00           C  
ATOM    959  OG1 THR A  61       3.952 -19.385  -3.086  1.00  0.00           O  
ATOM    960  CG2 THR A  61       4.280 -18.782  -5.404  1.00  0.00           C  
ATOM    961  H   THR A  61       1.823 -17.012  -2.497  1.00  0.00           H  
ATOM    962  HA  THR A  61       4.603 -16.847  -3.581  1.00  0.00           H  
ATOM    963  HB  THR A  61       2.423 -18.818  -4.339  1.00  0.00           H  
ATOM    964  HG1 THR A  61       3.896 -20.300  -3.368  1.00  0.00           H  
ATOM    965 HG21 THR A  61       5.105 -18.082  -5.411  1.00  0.00           H  
ATOM    966 HG22 THR A  61       4.663 -19.788  -5.424  1.00  0.00           H  
ATOM    967 HG23 THR A  61       3.660 -18.611  -6.271  1.00  0.00           H  
ATOM    968  N   PRO A  62       3.474 -15.025  -4.917  1.00  0.00           N  
ATOM    969  CA  PRO A  62       3.015 -14.043  -5.903  1.00  0.00           C  
ATOM    970  C   PRO A  62       3.270 -14.554  -7.313  1.00  0.00           C  
ATOM    971  O   PRO A  62       4.393 -14.781  -7.716  1.00  0.00           O  
ATOM    972  CB  PRO A  62       3.833 -12.788  -5.612  1.00  0.00           C  
ATOM    973  CG  PRO A  62       4.868 -13.149  -4.521  1.00  0.00           C  
ATOM    974  CD  PRO A  62       4.517 -14.541  -3.999  1.00  0.00           C  
ATOM    975  HA  PRO A  62       1.968 -13.834  -5.763  1.00  0.00           H  
ATOM    976  HB2 PRO A  62       4.334 -12.454  -6.510  1.00  0.00           H  
ATOM    977  HB3 PRO A  62       3.175 -12.020  -5.241  1.00  0.00           H  
ATOM    978  HG2 PRO A  62       5.862 -13.153  -4.943  1.00  0.00           H  
ATOM    979  HG3 PRO A  62       4.813 -12.445  -3.715  1.00  0.00           H  
ATOM    980  HD2 PRO A  62       5.383 -15.187  -4.028  1.00  0.00           H  
ATOM    981  HD3 PRO A  62       4.124 -14.474  -2.999  1.00  0.00           H  
ATOM    982  N   GLN A  63       2.228 -14.741  -8.064  1.00  0.00           N  
ATOM    983  CA  GLN A  63       2.391 -15.242  -9.447  1.00  0.00           C  
ATOM    984  C   GLN A  63       2.807 -14.083 -10.356  1.00  0.00           C  
ATOM    985  O   GLN A  63       3.475 -14.279 -11.352  1.00  0.00           O  
ATOM    986  CB  GLN A  63       1.067 -15.844  -9.922  1.00  0.00           C  
ATOM    987  CG  GLN A  63       0.321 -16.458  -8.729  1.00  0.00           C  
ATOM    988  CD  GLN A  63      -0.224 -17.832  -9.124  1.00  0.00           C  
ATOM    989  OE1 GLN A  63       0.099 -18.346 -10.178  1.00  0.00           O  
ATOM    990  NE2 GLN A  63      -1.044 -18.451  -8.321  1.00  0.00           N  
ATOM    991  H   GLN A  63       1.332 -14.553  -7.713  1.00  0.00           H  
ATOM    992  HA  GLN A  63       3.157 -16.004  -9.462  1.00  0.00           H  
ATOM    993  HB2 GLN A  63       0.463 -15.072 -10.367  1.00  0.00           H  
ATOM    994  HB3 GLN A  63       1.264 -16.613 -10.654  1.00  0.00           H  
ATOM    995  HG2 GLN A  63       1.000 -16.564  -7.892  1.00  0.00           H  
ATOM    996  HG3 GLN A  63      -0.499 -15.815  -8.444  1.00  0.00           H  
ATOM    997 HE21 GLN A  63      -1.307 -18.036  -7.475  1.00  0.00           H  
ATOM    998 HE22 GLN A  63      -1.397 -19.334  -8.566  1.00  0.00           H  
ATOM    999  N   HIS A  64       2.430 -12.872 -10.025  1.00  0.00           N  
ATOM   1000  CA  HIS A  64       2.828 -11.722 -10.888  1.00  0.00           C  
ATOM   1001  C   HIS A  64       2.482 -10.386 -10.219  1.00  0.00           C  
ATOM   1002  O   HIS A  64       1.329 -10.073  -9.999  1.00  0.00           O  
ATOM   1003  CB  HIS A  64       2.087 -11.823 -12.219  1.00  0.00           C  
ATOM   1004  CG  HIS A  64       2.739 -10.917 -13.227  1.00  0.00           C  
ATOM   1005  ND1 HIS A  64       2.307 -10.844 -14.542  1.00  0.00           N  
ATOM   1006  CD2 HIS A  64       3.790 -10.039 -13.128  1.00  0.00           C  
ATOM   1007  CE1 HIS A  64       3.087  -9.951 -15.176  1.00  0.00           C  
ATOM   1008  NE2 HIS A  64       4.008  -9.430 -14.360  1.00  0.00           N  
ATOM   1009  H   HIS A  64       1.890 -12.723  -9.219  1.00  0.00           H  
ATOM   1010  HA  HIS A  64       3.891 -11.765 -11.071  1.00  0.00           H  
ATOM   1011  HB2 HIS A  64       2.124 -12.842 -12.570  1.00  0.00           H  
ATOM   1012  HB3 HIS A  64       1.058 -11.526 -12.082  1.00  0.00           H  
ATOM   1013  HD1 HIS A  64       1.566 -11.349 -14.937  1.00  0.00           H  
ATOM   1014  HD2 HIS A  64       4.358  -9.849 -12.230  1.00  0.00           H  
ATOM   1015  HE1 HIS A  64       2.982  -9.688 -16.218  1.00  0.00           H  
ATOM   1016  N   PHE A  65       3.474  -9.581  -9.922  1.00  0.00           N  
ATOM   1017  CA  PHE A  65       3.195  -8.252  -9.301  1.00  0.00           C  
ATOM   1018  C   PHE A  65       3.928  -7.165 -10.072  1.00  0.00           C  
ATOM   1019  O   PHE A  65       4.741  -7.432 -10.933  1.00  0.00           O  
ATOM   1020  CB  PHE A  65       3.664  -8.213  -7.849  1.00  0.00           C  
ATOM   1021  CG  PHE A  65       5.065  -8.762  -7.738  1.00  0.00           C  
ATOM   1022  CD1 PHE A  65       6.154  -7.989  -8.158  1.00  0.00           C  
ATOM   1023  CD2 PHE A  65       5.278 -10.037  -7.201  1.00  0.00           C  
ATOM   1024  CE1 PHE A  65       7.455  -8.490  -8.044  1.00  0.00           C  
ATOM   1025  CE2 PHE A  65       6.581 -10.540  -7.088  1.00  0.00           C  
ATOM   1026  CZ  PHE A  65       7.669  -9.765  -7.508  1.00  0.00           C  
ATOM   1027  H   PHE A  65       4.395  -9.841 -10.126  1.00  0.00           H  
ATOM   1028  HA  PHE A  65       2.132  -8.060  -9.338  1.00  0.00           H  
ATOM   1029  HB2 PHE A  65       3.655  -7.189  -7.503  1.00  0.00           H  
ATOM   1030  HB3 PHE A  65       2.998  -8.791  -7.246  1.00  0.00           H  
ATOM   1031  HD1 PHE A  65       5.989  -7.005  -8.573  1.00  0.00           H  
ATOM   1032  HD2 PHE A  65       4.438 -10.633  -6.876  1.00  0.00           H  
ATOM   1033  HE1 PHE A  65       8.294  -7.894  -8.369  1.00  0.00           H  
ATOM   1034  HE2 PHE A  65       6.746 -11.524  -6.675  1.00  0.00           H  
ATOM   1035  HZ  PHE A  65       8.674 -10.149  -7.417  1.00  0.00           H  
ATOM   1036  N   SER A  66       3.644  -5.936  -9.761  1.00  0.00           N  
ATOM   1037  CA  SER A  66       4.327  -4.815 -10.472  1.00  0.00           C  
ATOM   1038  C   SER A  66       4.167  -3.509  -9.687  1.00  0.00           C  
ATOM   1039  O   SER A  66       3.288  -3.370  -8.861  1.00  0.00           O  
ATOM   1040  CB  SER A  66       3.711  -4.647 -11.861  1.00  0.00           C  
ATOM   1041  OG  SER A  66       4.738  -4.723 -12.843  1.00  0.00           O  
ATOM   1042  H   SER A  66       2.986  -5.754  -9.051  1.00  0.00           H  
ATOM   1043  HA  SER A  66       5.376  -5.044 -10.572  1.00  0.00           H  
ATOM   1044  HB2 SER A  66       2.995  -5.432 -12.037  1.00  0.00           H  
ATOM   1045  HB3 SER A  66       3.212  -3.688 -11.919  1.00  0.00           H  
ATOM   1046  HG  SER A  66       5.568  -4.486 -12.423  1.00  0.00           H  
ATOM   1047  N   LEU A  67       4.999  -2.539  -9.966  1.00  0.00           N  
ATOM   1048  CA  LEU A  67       4.883  -1.226  -9.269  1.00  0.00           C  
ATOM   1049  C   LEU A  67       4.373  -0.196 -10.278  1.00  0.00           C  
ATOM   1050  O   LEU A  67       5.070   0.185 -11.197  1.00  0.00           O  
ATOM   1051  CB  LEU A  67       6.251  -0.798  -8.729  1.00  0.00           C  
ATOM   1052  CG  LEU A  67       6.134   0.575  -8.061  1.00  0.00           C  
ATOM   1053  CD1 LEU A  67       5.416   0.437  -6.715  1.00  0.00           C  
ATOM   1054  CD2 LEU A  67       7.534   1.148  -7.833  1.00  0.00           C  
ATOM   1055  H   LEU A  67       5.686  -2.668 -10.653  1.00  0.00           H  
ATOM   1056  HA  LEU A  67       4.180  -1.312  -8.457  1.00  0.00           H  
ATOM   1057  HB2 LEU A  67       6.593  -1.521  -8.003  1.00  0.00           H  
ATOM   1058  HB3 LEU A  67       6.959  -0.741  -9.542  1.00  0.00           H  
ATOM   1059  HG  LEU A  67       5.571   1.240  -8.701  1.00  0.00           H  
ATOM   1060 HD11 LEU A  67       5.669  -0.512  -6.266  1.00  0.00           H  
ATOM   1061 HD12 LEU A  67       5.724   1.238  -6.057  1.00  0.00           H  
ATOM   1062 HD13 LEU A  67       4.349   0.489  -6.868  1.00  0.00           H  
ATOM   1063 HD21 LEU A  67       8.266   0.361  -7.939  1.00  0.00           H  
ATOM   1064 HD22 LEU A  67       7.729   1.922  -8.561  1.00  0.00           H  
ATOM   1065 HD23 LEU A  67       7.594   1.564  -6.839  1.00  0.00           H  
ATOM   1066  N   PHE A  68       3.149   0.233 -10.132  1.00  0.00           N  
ATOM   1067  CA  PHE A  68       2.578   1.202 -11.096  1.00  0.00           C  
ATOM   1068  C   PHE A  68       3.237   2.573 -10.954  1.00  0.00           C  
ATOM   1069  O   PHE A  68       3.772   3.117 -11.900  1.00  0.00           O  
ATOM   1070  CB  PHE A  68       1.075   1.301 -10.843  1.00  0.00           C  
ATOM   1071  CG  PHE A  68       0.766   2.086  -9.595  1.00  0.00           C  
ATOM   1072  CD1 PHE A  68       0.828   1.463  -8.344  1.00  0.00           C  
ATOM   1073  CD2 PHE A  68       0.415   3.437  -9.690  1.00  0.00           C  
ATOM   1074  CE1 PHE A  68       0.539   2.193  -7.186  1.00  0.00           C  
ATOM   1075  CE2 PHE A  68       0.126   4.167  -8.532  1.00  0.00           C  
ATOM   1076  CZ  PHE A  68       0.188   3.544  -7.279  1.00  0.00           C  
ATOM   1077  H   PHE A  68       2.592  -0.103  -9.402  1.00  0.00           H  
ATOM   1078  HA  PHE A  68       2.739   0.838 -12.100  1.00  0.00           H  
ATOM   1079  HB2 PHE A  68       0.619   1.781 -11.671  1.00  0.00           H  
ATOM   1080  HB3 PHE A  68       0.678   0.313 -10.735  1.00  0.00           H  
ATOM   1081  HD1 PHE A  68       1.099   0.420  -8.273  1.00  0.00           H  
ATOM   1082  HD2 PHE A  68       0.368   3.916 -10.657  1.00  0.00           H  
ATOM   1083  HE1 PHE A  68       0.586   1.713  -6.219  1.00  0.00           H  
ATOM   1084  HE2 PHE A  68      -0.144   5.210  -8.604  1.00  0.00           H  
ATOM   1085  HZ  PHE A  68      -0.036   4.106  -6.387  1.00  0.00           H  
ATOM   1086  N   GLU A  69       3.197   3.134  -9.790  1.00  0.00           N  
ATOM   1087  CA  GLU A  69       3.815   4.477  -9.587  1.00  0.00           C  
ATOM   1088  C   GLU A  69       3.807   4.833  -8.100  1.00  0.00           C  
ATOM   1089  O   GLU A  69       2.901   4.482  -7.371  1.00  0.00           O  
ATOM   1090  CB  GLU A  69       3.020   5.530 -10.363  1.00  0.00           C  
ATOM   1091  CG  GLU A  69       3.873   6.789 -10.536  1.00  0.00           C  
ATOM   1092  CD  GLU A  69       4.466   6.811 -11.945  1.00  0.00           C  
ATOM   1093  OE1 GLU A  69       3.935   6.122 -12.801  1.00  0.00           O  
ATOM   1094  OE2 GLU A  69       5.443   7.515 -12.145  1.00  0.00           O  
ATOM   1095  H   GLU A  69       2.756   2.672  -9.052  1.00  0.00           H  
ATOM   1096  HA  GLU A  69       4.833   4.461  -9.945  1.00  0.00           H  
ATOM   1097  HB2 GLU A  69       2.756   5.137 -11.334  1.00  0.00           H  
ATOM   1098  HB3 GLU A  69       2.122   5.778  -9.817  1.00  0.00           H  
ATOM   1099  HG2 GLU A  69       3.257   7.663 -10.389  1.00  0.00           H  
ATOM   1100  HG3 GLU A  69       4.672   6.785  -9.810  1.00  0.00           H  
ATOM   1101  N   LYS A  70       4.824   5.511  -7.641  1.00  0.00           N  
ATOM   1102  CA  LYS A  70       4.903   5.874  -6.216  1.00  0.00           C  
ATOM   1103  C   LYS A  70       4.748   7.390  -6.037  1.00  0.00           C  
ATOM   1104  O   LYS A  70       5.001   8.163  -6.940  1.00  0.00           O  
ATOM   1105  CB  LYS A  70       6.274   5.436  -5.720  1.00  0.00           C  
ATOM   1106  CG  LYS A  70       7.348   6.432  -6.172  1.00  0.00           C  
ATOM   1107  CD  LYS A  70       8.680   6.071  -5.517  1.00  0.00           C  
ATOM   1108  CE  LYS A  70       9.663   5.598  -6.589  1.00  0.00           C  
ATOM   1109  NZ  LYS A  70      10.690   6.651  -6.820  1.00  0.00           N  
ATOM   1110  H   LYS A  70       5.553   5.763  -8.232  1.00  0.00           H  
ATOM   1111  HA  LYS A  70       4.135   5.357  -5.661  1.00  0.00           H  
ATOM   1112  HB2 LYS A  70       6.259   5.388  -4.660  1.00  0.00           H  
ATOM   1113  HB3 LYS A  70       6.504   4.460  -6.119  1.00  0.00           H  
ATOM   1114  HG2 LYS A  70       7.451   6.388  -7.247  1.00  0.00           H  
ATOM   1115  HG3 LYS A  70       7.064   7.431  -5.877  1.00  0.00           H  
ATOM   1116  HD2 LYS A  70       9.082   6.941  -5.015  1.00  0.00           H  
ATOM   1117  HD3 LYS A  70       8.523   5.282  -4.800  1.00  0.00           H  
ATOM   1118  HE2 LYS A  70      10.144   4.690  -6.260  1.00  0.00           H  
ATOM   1119  HE3 LYS A  70       9.128   5.408  -7.507  1.00  0.00           H  
ATOM   1120  HZ1 LYS A  70      10.352   7.556  -6.438  1.00  0.00           H  
ATOM   1121  HZ2 LYS A  70      11.575   6.382  -6.344  1.00  0.00           H  
ATOM   1122  HZ3 LYS A  70      10.861   6.751  -7.841  1.00  0.00           H  
ATOM   1123  N   LEU A  71       4.361   7.820  -4.864  1.00  0.00           N  
ATOM   1124  CA  LEU A  71       4.223   9.283  -4.608  1.00  0.00           C  
ATOM   1125  C   LEU A  71       5.288   9.696  -3.591  1.00  0.00           C  
ATOM   1126  O   LEU A  71       6.226   8.965  -3.342  1.00  0.00           O  
ATOM   1127  CB  LEU A  71       2.826   9.594  -4.054  1.00  0.00           C  
ATOM   1128  CG  LEU A  71       2.382   8.481  -3.107  1.00  0.00           C  
ATOM   1129  CD1 LEU A  71       3.289   8.464  -1.875  1.00  0.00           C  
ATOM   1130  CD2 LEU A  71       0.937   8.735  -2.667  1.00  0.00           C  
ATOM   1131  H   LEU A  71       4.186   7.179  -4.144  1.00  0.00           H  
ATOM   1132  HA  LEU A  71       4.377   9.826  -5.528  1.00  0.00           H  
ATOM   1133  HB2 LEU A  71       2.850  10.531  -3.520  1.00  0.00           H  
ATOM   1134  HB3 LEU A  71       2.126   9.668  -4.872  1.00  0.00           H  
ATOM   1135  HG  LEU A  71       2.442   7.528  -3.613  1.00  0.00           H  
ATOM   1136 HD11 LEU A  71       3.388   9.466  -1.487  1.00  0.00           H  
ATOM   1137 HD12 LEU A  71       2.857   7.826  -1.119  1.00  0.00           H  
ATOM   1138 HD13 LEU A  71       4.263   8.085  -2.151  1.00  0.00           H  
ATOM   1139 HD21 LEU A  71       0.510   9.522  -3.269  1.00  0.00           H  
ATOM   1140 HD22 LEU A  71       0.360   7.831  -2.792  1.00  0.00           H  
ATOM   1141 HD23 LEU A  71       0.926   9.029  -1.628  1.00  0.00           H  
ATOM   1142  N   GLU A  72       5.168  10.853  -3.002  1.00  0.00           N  
ATOM   1143  CA  GLU A  72       6.200  11.276  -2.014  1.00  0.00           C  
ATOM   1144  C   GLU A  72       5.574  12.167  -0.939  1.00  0.00           C  
ATOM   1145  O   GLU A  72       4.833  13.084  -1.230  1.00  0.00           O  
ATOM   1146  CB  GLU A  72       7.301  12.053  -2.736  1.00  0.00           C  
ATOM   1147  CG  GLU A  72       6.702  13.305  -3.379  1.00  0.00           C  
ATOM   1148  CD  GLU A  72       6.967  13.284  -4.885  1.00  0.00           C  
ATOM   1149  OE1 GLU A  72       6.548  12.336  -5.528  1.00  0.00           O  
ATOM   1150  OE2 GLU A  72       7.583  14.218  -5.372  1.00  0.00           O  
ATOM   1151  H   GLU A  72       4.412  11.438  -3.212  1.00  0.00           H  
ATOM   1152  HA  GLU A  72       6.628  10.402  -1.549  1.00  0.00           H  
ATOM   1153  HB2 GLU A  72       8.064  12.341  -2.026  1.00  0.00           H  
ATOM   1154  HB3 GLU A  72       7.738  11.430  -3.502  1.00  0.00           H  
ATOM   1155  HG2 GLU A  72       5.636  13.326  -3.200  1.00  0.00           H  
ATOM   1156  HG3 GLU A  72       7.157  14.185  -2.948  1.00  0.00           H  
ATOM   1157  N   TYR A  73       5.882  11.908   0.304  1.00  0.00           N  
ATOM   1158  CA  TYR A  73       5.323  12.744   1.405  1.00  0.00           C  
ATOM   1159  C   TYR A  73       6.350  13.816   1.778  1.00  0.00           C  
ATOM   1160  O   TYR A  73       7.447  13.514   2.208  1.00  0.00           O  
ATOM   1161  CB  TYR A  73       5.040  11.864   2.626  1.00  0.00           C  
ATOM   1162  CG  TYR A  73       3.673  12.188   3.187  1.00  0.00           C  
ATOM   1163  CD1 TYR A  73       3.448  13.417   3.820  1.00  0.00           C  
ATOM   1164  CD2 TYR A  73       2.634  11.256   3.078  1.00  0.00           C  
ATOM   1165  CE1 TYR A  73       2.183  13.713   4.344  1.00  0.00           C  
ATOM   1166  CE2 TYR A  73       1.369  11.552   3.602  1.00  0.00           C  
ATOM   1167  CZ  TYR A  73       1.144  12.781   4.235  1.00  0.00           C  
ATOM   1168  OH  TYR A  73      -0.102  13.073   4.751  1.00  0.00           O  
ATOM   1169  H   TYR A  73       6.491  11.169   0.513  1.00  0.00           H  
ATOM   1170  HA  TYR A  73       4.409  13.216   1.076  1.00  0.00           H  
ATOM   1171  HB2 TYR A  73       5.071  10.826   2.333  1.00  0.00           H  
ATOM   1172  HB3 TYR A  73       5.789  12.047   3.381  1.00  0.00           H  
ATOM   1173  HD1 TYR A  73       4.248  14.137   3.904  1.00  0.00           H  
ATOM   1174  HD2 TYR A  73       2.809  10.308   2.590  1.00  0.00           H  
ATOM   1175  HE1 TYR A  73       2.008  14.660   4.833  1.00  0.00           H  
ATOM   1176  HE2 TYR A  73       0.568  10.833   3.518  1.00  0.00           H  
ATOM   1177  HH  TYR A  73      -0.059  13.943   5.156  1.00  0.00           H  
ATOM   1178  N   GLU A  74       6.011  15.064   1.611  1.00  0.00           N  
ATOM   1179  CA  GLU A  74       6.975  16.151   1.950  1.00  0.00           C  
ATOM   1180  C   GLU A  74       6.477  16.911   3.175  1.00  0.00           C  
ATOM   1181  O   GLU A  74       5.624  17.771   3.086  1.00  0.00           O  
ATOM   1182  CB  GLU A  74       7.092  17.110   0.761  1.00  0.00           C  
ATOM   1183  CG  GLU A  74       8.298  18.030   0.956  1.00  0.00           C  
ATOM   1184  CD  GLU A  74       7.914  19.462   0.576  1.00  0.00           C  
ATOM   1185  OE1 GLU A  74       7.404  20.166   1.431  1.00  0.00           O  
ATOM   1186  OE2 GLU A  74       8.135  19.830  -0.567  1.00  0.00           O  
ATOM   1187  H   GLU A  74       5.126  15.287   1.256  1.00  0.00           H  
ATOM   1188  HA  GLU A  74       7.945  15.723   2.168  1.00  0.00           H  
ATOM   1189  HB2 GLU A  74       7.219  16.539  -0.148  1.00  0.00           H  
ATOM   1190  HB3 GLU A  74       6.195  17.706   0.690  1.00  0.00           H  
ATOM   1191  HG2 GLU A  74       8.610  18.003   1.991  1.00  0.00           H  
ATOM   1192  HG3 GLU A  74       9.110  17.699   0.326  1.00  0.00           H  
ATOM   1193  N   PHE A  75       7.015  16.602   4.318  1.00  0.00           N  
ATOM   1194  CA  PHE A  75       6.596  17.295   5.556  1.00  0.00           C  
ATOM   1195  C   PHE A  75       7.299  18.655   5.613  1.00  0.00           C  
ATOM   1196  O   PHE A  75       8.180  18.923   4.821  1.00  0.00           O  
ATOM   1197  CB  PHE A  75       7.017  16.436   6.745  1.00  0.00           C  
ATOM   1198  CG  PHE A  75       5.871  15.545   7.167  1.00  0.00           C  
ATOM   1199  CD1 PHE A  75       4.713  16.100   7.725  1.00  0.00           C  
ATOM   1200  CD2 PHE A  75       5.970  14.159   6.996  1.00  0.00           C  
ATOM   1201  CE1 PHE A  75       3.655  15.268   8.111  1.00  0.00           C  
ATOM   1202  CE2 PHE A  75       4.913  13.327   7.383  1.00  0.00           C  
ATOM   1203  CZ  PHE A  75       3.755  13.882   7.940  1.00  0.00           C  
ATOM   1204  H   PHE A  75       7.705  15.909   4.366  1.00  0.00           H  
ATOM   1205  HA  PHE A  75       5.525  17.430   5.560  1.00  0.00           H  
ATOM   1206  HB2 PHE A  75       7.854  15.821   6.455  1.00  0.00           H  
ATOM   1207  HB3 PHE A  75       7.307  17.067   7.563  1.00  0.00           H  
ATOM   1208  HD1 PHE A  75       4.635  17.168   7.857  1.00  0.00           H  
ATOM   1209  HD2 PHE A  75       6.863  13.732   6.566  1.00  0.00           H  
ATOM   1210  HE1 PHE A  75       2.762  15.695   8.542  1.00  0.00           H  
ATOM   1211  HE2 PHE A  75       4.991  12.259   7.250  1.00  0.00           H  
ATOM   1212  HZ  PHE A  75       2.939  13.240   8.238  1.00  0.00           H  
ATOM   1213  N   PRO A  76       6.888  19.479   6.542  1.00  0.00           N  
ATOM   1214  CA  PRO A  76       7.471  20.824   6.708  1.00  0.00           C  
ATOM   1215  C   PRO A  76       8.959  20.751   7.074  1.00  0.00           C  
ATOM   1216  O   PRO A  76       9.614  21.766   7.215  1.00  0.00           O  
ATOM   1217  CB  PRO A  76       6.669  21.460   7.851  1.00  0.00           C  
ATOM   1218  CG  PRO A  76       5.634  20.415   8.341  1.00  0.00           C  
ATOM   1219  CD  PRO A  76       5.810  19.147   7.490  1.00  0.00           C  
ATOM   1220  HA  PRO A  76       7.339  21.399   5.809  1.00  0.00           H  
ATOM   1221  HB2 PRO A  76       7.334  21.729   8.660  1.00  0.00           H  
ATOM   1222  HB3 PRO A  76       6.153  22.339   7.495  1.00  0.00           H  
ATOM   1223  HG2 PRO A  76       5.810  20.187   9.383  1.00  0.00           H  
ATOM   1224  HG3 PRO A  76       4.634  20.800   8.213  1.00  0.00           H  
ATOM   1225  HD2 PRO A  76       6.097  18.317   8.118  1.00  0.00           H  
ATOM   1226  HD3 PRO A  76       4.901  18.922   6.956  1.00  0.00           H  
ATOM   1227  N   ASP A  77       9.506  19.576   7.239  1.00  0.00           N  
ATOM   1228  CA  ASP A  77      10.945  19.492   7.605  1.00  0.00           C  
ATOM   1229  C   ASP A  77      11.636  18.303   6.926  1.00  0.00           C  
ATOM   1230  O   ASP A  77      12.846  18.268   6.819  1.00  0.00           O  
ATOM   1231  CB  ASP A  77      11.071  19.352   9.123  1.00  0.00           C  
ATOM   1232  CG  ASP A  77      12.393  19.966   9.587  1.00  0.00           C  
ATOM   1233  OD1 ASP A  77      13.423  19.572   9.064  1.00  0.00           O  
ATOM   1234  OD2 ASP A  77      12.353  20.819  10.457  1.00  0.00           O  
ATOM   1235  H   ASP A  77       8.980  18.771   7.137  1.00  0.00           H  
ATOM   1236  HA  ASP A  77      11.425  20.391   7.295  1.00  0.00           H  
ATOM   1237  HB2 ASP A  77      10.248  19.864   9.600  1.00  0.00           H  
ATOM   1238  HB3 ASP A  77      11.047  18.305   9.392  1.00  0.00           H  
ATOM   1239  N   ARG A  78      10.902  17.319   6.491  1.00  0.00           N  
ATOM   1240  CA  ARG A  78      11.544  16.144   5.862  1.00  0.00           C  
ATOM   1241  C   ARG A  78      10.936  15.870   4.484  1.00  0.00           C  
ATOM   1242  O   ARG A  78       9.869  16.348   4.153  1.00  0.00           O  
ATOM   1243  CB  ARG A  78      11.334  14.928   6.762  1.00  0.00           C  
ATOM   1244  CG  ARG A  78      10.304  15.230   7.857  1.00  0.00           C  
ATOM   1245  CD  ARG A  78      10.181  14.025   8.790  1.00  0.00           C  
ATOM   1246  NE  ARG A  78       9.734  14.484  10.135  1.00  0.00           N  
ATOM   1247  CZ  ARG A  78       9.271  13.623  10.998  1.00  0.00           C  
ATOM   1248  NH1 ARG A  78       8.397  12.730  10.621  1.00  0.00           N  
ATOM   1249  NH2 ARG A  78       9.677  13.656  12.238  1.00  0.00           N  
ATOM   1250  H   ARG A  78       9.944  17.334   6.599  1.00  0.00           H  
ATOM   1251  HA  ARG A  78      12.602  16.328   5.755  1.00  0.00           H  
ATOM   1252  HB2 ARG A  78      10.988  14.101   6.167  1.00  0.00           H  
ATOM   1253  HB3 ARG A  78      12.266  14.677   7.222  1.00  0.00           H  
ATOM   1254  HG2 ARG A  78      10.625  16.092   8.423  1.00  0.00           H  
ATOM   1255  HG3 ARG A  78       9.348  15.432   7.406  1.00  0.00           H  
ATOM   1256  HD2 ARG A  78       9.457  13.331   8.388  1.00  0.00           H  
ATOM   1257  HD3 ARG A  78      11.140  13.536   8.877  1.00  0.00           H  
ATOM   1258  HE  ARG A  78       9.787  15.434  10.371  1.00  0.00           H  
ATOM   1259 HH11 ARG A  78       8.083  12.707   9.672  1.00  0.00           H  
ATOM   1260 HH12 ARG A  78       8.042  12.068  11.282  1.00  0.00           H  
ATOM   1261 HH21 ARG A  78      10.345  14.342  12.527  1.00  0.00           H  
ATOM   1262 HH22 ARG A  78       9.322  12.995  12.899  1.00  0.00           H  
ATOM   1263  N   HIS A  79      11.617  15.094   3.683  1.00  0.00           N  
ATOM   1264  CA  HIS A  79      11.101  14.766   2.322  1.00  0.00           C  
ATOM   1265  C   HIS A  79      11.099  13.245   2.151  1.00  0.00           C  
ATOM   1266  O   HIS A  79      11.939  12.684   1.475  1.00  0.00           O  
ATOM   1267  CB  HIS A  79      12.010  15.401   1.267  1.00  0.00           C  
ATOM   1268  CG  HIS A  79      12.572  16.690   1.803  1.00  0.00           C  
ATOM   1269  ND1 HIS A  79      13.918  17.008   1.710  1.00  0.00           N  
ATOM   1270  CD2 HIS A  79      11.981  17.746   2.450  1.00  0.00           C  
ATOM   1271  CE1 HIS A  79      14.091  18.211   2.289  1.00  0.00           C  
ATOM   1272  NE2 HIS A  79      12.941  18.705   2.757  1.00  0.00           N  
ATOM   1273  H   HIS A  79      12.473  14.722   3.980  1.00  0.00           H  
ATOM   1274  HA  HIS A  79      10.095  15.146   2.214  1.00  0.00           H  
ATOM   1275  HB2 HIS A  79      12.820  14.725   1.035  1.00  0.00           H  
ATOM   1276  HB3 HIS A  79      11.441  15.602   0.372  1.00  0.00           H  
ATOM   1277  HD1 HIS A  79      14.616  16.457   1.299  1.00  0.00           H  
ATOM   1278  HD2 HIS A  79      10.931  17.817   2.691  1.00  0.00           H  
ATOM   1279  HE1 HIS A  79      15.043  18.713   2.369  1.00  0.00           H  
ATOM   1280  N   ILE A  80      10.174  12.573   2.780  1.00  0.00           N  
ATOM   1281  CA  ILE A  80      10.118  11.096   2.688  1.00  0.00           C  
ATOM   1282  C   ILE A  80       9.480  10.663   1.365  1.00  0.00           C  
ATOM   1283  O   ILE A  80       9.182  11.473   0.510  1.00  0.00           O  
ATOM   1284  CB  ILE A  80       9.281  10.588   3.858  1.00  0.00           C  
ATOM   1285  CG1 ILE A  80       7.795  10.843   3.582  1.00  0.00           C  
ATOM   1286  CG2 ILE A  80       9.690  11.327   5.134  1.00  0.00           C  
ATOM   1287  CD1 ILE A  80       7.061   9.507   3.452  1.00  0.00           C  
ATOM   1288  H   ILE A  80       9.520  13.039   3.334  1.00  0.00           H  
ATOM   1289  HA  ILE A  80      11.116  10.690   2.759  1.00  0.00           H  
ATOM   1290  HB  ILE A  80       9.452   9.541   3.984  1.00  0.00           H  
ATOM   1291 HG12 ILE A  80       7.371  11.408   4.399  1.00  0.00           H  
ATOM   1292 HG13 ILE A  80       7.689  11.401   2.665  1.00  0.00           H  
ATOM   1293 HG21 ILE A  80      10.745  11.552   5.097  1.00  0.00           H  
ATOM   1294 HG22 ILE A  80       9.128  12.246   5.212  1.00  0.00           H  
ATOM   1295 HG23 ILE A  80       9.484  10.705   5.991  1.00  0.00           H  
ATOM   1296 HD11 ILE A  80       7.706   8.707   3.785  1.00  0.00           H  
ATOM   1297 HD12 ILE A  80       6.168   9.527   4.057  1.00  0.00           H  
ATOM   1298 HD13 ILE A  80       6.791   9.344   2.418  1.00  0.00           H  
ATOM   1299  N   THR A  81       9.272   9.384   1.194  1.00  0.00           N  
ATOM   1300  CA  THR A  81       8.656   8.883  -0.067  1.00  0.00           C  
ATOM   1301  C   THR A  81       7.884   7.594   0.227  1.00  0.00           C  
ATOM   1302  O   THR A  81       8.190   6.873   1.156  1.00  0.00           O  
ATOM   1303  CB  THR A  81       9.757   8.597  -1.093  1.00  0.00           C  
ATOM   1304  OG1 THR A  81      10.745   9.615  -1.020  1.00  0.00           O  
ATOM   1305  CG2 THR A  81       9.156   8.567  -2.499  1.00  0.00           C  
ATOM   1306  H   THR A  81       9.524   8.751   1.898  1.00  0.00           H  
ATOM   1307  HA  THR A  81       7.980   9.627  -0.459  1.00  0.00           H  
ATOM   1308  HB  THR A  81      10.207   7.641  -0.880  1.00  0.00           H  
ATOM   1309  HG1 THR A  81      11.605   9.190  -0.975  1.00  0.00           H  
ATOM   1310 HG21 THR A  81       8.256   9.165  -2.519  1.00  0.00           H  
ATOM   1311 HG22 THR A  81       9.869   8.969  -3.205  1.00  0.00           H  
ATOM   1312 HG23 THR A  81       8.917   7.549  -2.768  1.00  0.00           H  
ATOM   1313  N   LEU A  82       6.885   7.295  -0.557  1.00  0.00           N  
ATOM   1314  CA  LEU A  82       6.096   6.051  -0.321  1.00  0.00           C  
ATOM   1315  C   LEU A  82       5.992   5.263  -1.626  1.00  0.00           C  
ATOM   1316  O   LEU A  82       5.870   5.834  -2.690  1.00  0.00           O  
ATOM   1317  CB  LEU A  82       4.694   6.421   0.164  1.00  0.00           C  
ATOM   1318  CG  LEU A  82       4.421   5.738   1.503  1.00  0.00           C  
ATOM   1319  CD1 LEU A  82       4.281   6.796   2.598  1.00  0.00           C  
ATOM   1320  CD2 LEU A  82       3.125   4.927   1.408  1.00  0.00           C  
ATOM   1321  H   LEU A  82       6.652   7.887  -1.302  1.00  0.00           H  
ATOM   1322  HA  LEU A  82       6.589   5.447   0.427  1.00  0.00           H  
ATOM   1323  HB2 LEU A  82       4.625   7.493   0.285  1.00  0.00           H  
ATOM   1324  HB3 LEU A  82       3.964   6.094  -0.561  1.00  0.00           H  
ATOM   1325  HG  LEU A  82       5.243   5.079   1.743  1.00  0.00           H  
ATOM   1326 HD11 LEU A  82       4.016   7.743   2.153  1.00  0.00           H  
ATOM   1327 HD12 LEU A  82       3.509   6.495   3.291  1.00  0.00           H  
ATOM   1328 HD13 LEU A  82       5.219   6.895   3.126  1.00  0.00           H  
ATOM   1329 HD21 LEU A  82       2.555   5.261   0.553  1.00  0.00           H  
ATOM   1330 HD22 LEU A  82       3.363   3.880   1.293  1.00  0.00           H  
ATOM   1331 HD23 LEU A  82       2.545   5.069   2.307  1.00  0.00           H  
ATOM   1332  N   TRP A  83       6.038   3.959  -1.558  1.00  0.00           N  
ATOM   1333  CA  TRP A  83       5.944   3.146  -2.805  1.00  0.00           C  
ATOM   1334  C   TRP A  83       4.941   2.007  -2.608  1.00  0.00           C  
ATOM   1335  O   TRP A  83       5.026   1.249  -1.664  1.00  0.00           O  
ATOM   1336  CB  TRP A  83       7.311   2.531  -3.162  1.00  0.00           C  
ATOM   1337  CG  TRP A  83       8.384   3.012  -2.232  1.00  0.00           C  
ATOM   1338  CD1 TRP A  83       8.367   2.885  -0.885  1.00  0.00           C  
ATOM   1339  CD2 TRP A  83       9.640   3.674  -2.563  1.00  0.00           C  
ATOM   1340  NE1 TRP A  83       9.519   3.448  -0.369  1.00  0.00           N  
ATOM   1341  CE2 TRP A  83      10.335   3.945  -1.366  1.00  0.00           C  
ATOM   1342  CE3 TRP A  83      10.234   4.071  -3.775  1.00  0.00           C  
ATOM   1343  CZ2 TRP A  83      11.572   4.584  -1.370  1.00  0.00           C  
ATOM   1344  CZ3 TRP A  83      11.486   4.714  -3.779  1.00  0.00           C  
ATOM   1345  CH2 TRP A  83      12.151   4.970  -2.576  1.00  0.00           C  
ATOM   1346  H   TRP A  83       6.136   3.517  -0.691  1.00  0.00           H  
ATOM   1347  HA  TRP A  83       5.615   3.775  -3.617  1.00  0.00           H  
ATOM   1348  HB2 TRP A  83       7.243   1.458  -3.089  1.00  0.00           H  
ATOM   1349  HB3 TRP A  83       7.569   2.804  -4.174  1.00  0.00           H  
ATOM   1350  HD1 TRP A  83       7.576   2.427  -0.306  1.00  0.00           H  
ATOM   1351  HE1 TRP A  83       9.749   3.494   0.584  1.00  0.00           H  
ATOM   1352  HE3 TRP A  83       9.728   3.874  -4.705  1.00  0.00           H  
ATOM   1353  HZ2 TRP A  83      12.078   4.780  -0.448  1.00  0.00           H  
ATOM   1354  HZ3 TRP A  83      11.940   5.013  -4.710  1.00  0.00           H  
ATOM   1355  HH2 TRP A  83      13.111   5.463  -2.583  1.00  0.00           H  
ATOM   1356  N   PHE A  84       4.006   1.866  -3.509  1.00  0.00           N  
ATOM   1357  CA  PHE A  84       3.014   0.757  -3.391  1.00  0.00           C  
ATOM   1358  C   PHE A  84       3.097  -0.102  -4.654  1.00  0.00           C  
ATOM   1359  O   PHE A  84       2.585   0.262  -5.694  1.00  0.00           O  
ATOM   1360  CB  PHE A  84       1.585   1.305  -3.253  1.00  0.00           C  
ATOM   1361  CG  PHE A  84       1.596   2.782  -2.932  1.00  0.00           C  
ATOM   1362  CD1 PHE A  84       2.043   3.708  -3.882  1.00  0.00           C  
ATOM   1363  CD2 PHE A  84       1.138   3.226  -1.685  1.00  0.00           C  
ATOM   1364  CE1 PHE A  84       2.030   5.076  -3.585  1.00  0.00           C  
ATOM   1365  CE2 PHE A  84       1.129   4.592  -1.388  1.00  0.00           C  
ATOM   1366  CZ  PHE A  84       1.573   5.516  -2.337  1.00  0.00           C  
ATOM   1367  H   PHE A  84       3.969   2.476  -4.274  1.00  0.00           H  
ATOM   1368  HA  PHE A  84       3.254   0.151  -2.529  1.00  0.00           H  
ATOM   1369  HB2 PHE A  84       1.053   1.148  -4.179  1.00  0.00           H  
ATOM   1370  HB3 PHE A  84       1.078   0.774  -2.460  1.00  0.00           H  
ATOM   1371  HD1 PHE A  84       2.396   3.369  -4.844  1.00  0.00           H  
ATOM   1372  HD2 PHE A  84       0.795   2.513  -0.951  1.00  0.00           H  
ATOM   1373  HE1 PHE A  84       2.374   5.793  -4.319  1.00  0.00           H  
ATOM   1374  HE2 PHE A  84       0.778   4.934  -0.426  1.00  0.00           H  
ATOM   1375  HZ  PHE A  84       1.559   6.569  -2.109  1.00  0.00           H  
ATOM   1376  N   TRP A  85       3.755  -1.227  -4.582  1.00  0.00           N  
ATOM   1377  CA  TRP A  85       3.881  -2.086  -5.795  1.00  0.00           C  
ATOM   1378  C   TRP A  85       2.605  -2.901  -6.012  1.00  0.00           C  
ATOM   1379  O   TRP A  85       2.510  -4.053  -5.638  1.00  0.00           O  
ATOM   1380  CB  TRP A  85       5.087  -3.021  -5.645  1.00  0.00           C  
ATOM   1381  CG  TRP A  85       4.847  -4.032  -4.565  1.00  0.00           C  
ATOM   1382  CD1 TRP A  85       3.959  -3.909  -3.549  1.00  0.00           C  
ATOM   1383  CD2 TRP A  85       5.505  -5.319  -4.377  1.00  0.00           C  
ATOM   1384  NE1 TRP A  85       4.031  -5.041  -2.754  1.00  0.00           N  
ATOM   1385  CE2 TRP A  85       4.969  -5.939  -3.224  1.00  0.00           C  
ATOM   1386  CE3 TRP A  85       6.506  -6.002  -5.092  1.00  0.00           C  
ATOM   1387  CZ2 TRP A  85       5.411  -7.193  -2.795  1.00  0.00           C  
ATOM   1388  CZ3 TRP A  85       6.953  -7.263  -4.665  1.00  0.00           C  
ATOM   1389  CH2 TRP A  85       6.407  -7.856  -3.519  1.00  0.00           C  
ATOM   1390  H   TRP A  85       4.175  -1.497  -3.739  1.00  0.00           H  
ATOM   1391  HA  TRP A  85       4.034  -1.450  -6.654  1.00  0.00           H  
ATOM   1392  HB2 TRP A  85       5.258  -3.534  -6.579  1.00  0.00           H  
ATOM   1393  HB3 TRP A  85       5.960  -2.436  -5.397  1.00  0.00           H  
ATOM   1394  HD1 TRP A  85       3.300  -3.070  -3.386  1.00  0.00           H  
ATOM   1395  HE1 TRP A  85       3.489  -5.203  -1.952  1.00  0.00           H  
ATOM   1396  HE3 TRP A  85       6.933  -5.553  -5.977  1.00  0.00           H  
ATOM   1397  HZ2 TRP A  85       4.987  -7.646  -1.911  1.00  0.00           H  
ATOM   1398  HZ3 TRP A  85       7.722  -7.777  -5.222  1.00  0.00           H  
ATOM   1399  HH2 TRP A  85       6.755  -8.827  -3.194  1.00  0.00           H  
ATOM   1400  N   LEU A  86       1.625  -2.308  -6.636  1.00  0.00           N  
ATOM   1401  CA  LEU A  86       0.352  -3.034  -6.900  1.00  0.00           C  
ATOM   1402  C   LEU A  86       0.654  -4.361  -7.592  1.00  0.00           C  
ATOM   1403  O   LEU A  86       1.122  -4.395  -8.713  1.00  0.00           O  
ATOM   1404  CB  LEU A  86      -0.534  -2.181  -7.811  1.00  0.00           C  
ATOM   1405  CG  LEU A  86      -1.961  -2.163  -7.267  1.00  0.00           C  
ATOM   1406  CD1 LEU A  86      -1.960  -1.577  -5.857  1.00  0.00           C  
ATOM   1407  CD2 LEU A  86      -2.837  -1.301  -8.176  1.00  0.00           C  
ATOM   1408  H   LEU A  86       1.730  -1.382  -6.939  1.00  0.00           H  
ATOM   1409  HA  LEU A  86      -0.158  -3.224  -5.970  1.00  0.00           H  
ATOM   1410  HB2 LEU A  86      -0.149  -1.172  -7.843  1.00  0.00           H  
ATOM   1411  HB3 LEU A  86      -0.535  -2.597  -8.806  1.00  0.00           H  
ATOM   1412  HG  LEU A  86      -2.349  -3.171  -7.239  1.00  0.00           H  
ATOM   1413 HD11 LEU A  86      -0.990  -1.722  -5.404  1.00  0.00           H  
ATOM   1414 HD12 LEU A  86      -2.177  -0.521  -5.904  1.00  0.00           H  
ATOM   1415 HD13 LEU A  86      -2.711  -2.073  -5.261  1.00  0.00           H  
ATOM   1416 HD21 LEU A  86      -2.213  -0.768  -8.877  1.00  0.00           H  
ATOM   1417 HD22 LEU A  86      -3.526  -1.933  -8.717  1.00  0.00           H  
ATOM   1418 HD23 LEU A  86      -3.390  -0.594  -7.576  1.00  0.00           H  
ATOM   1419  N   VAL A  87       0.388  -5.457  -6.937  1.00  0.00           N  
ATOM   1420  CA  VAL A  87       0.659  -6.777  -7.558  1.00  0.00           C  
ATOM   1421  C   VAL A  87      -0.531  -7.188  -8.430  1.00  0.00           C  
ATOM   1422  O   VAL A  87      -1.365  -6.376  -8.780  1.00  0.00           O  
ATOM   1423  CB  VAL A  87       0.864  -7.806  -6.457  1.00  0.00           C  
ATOM   1424  CG1 VAL A  87       1.898  -7.294  -5.452  1.00  0.00           C  
ATOM   1425  CG2 VAL A  87      -0.460  -8.059  -5.745  1.00  0.00           C  
ATOM   1426  H   VAL A  87       0.011  -5.414  -6.032  1.00  0.00           H  
ATOM   1427  HA  VAL A  87       1.548  -6.716  -8.167  1.00  0.00           H  
ATOM   1428  HB  VAL A  87       1.211  -8.714  -6.890  1.00  0.00           H  
ATOM   1429 HG11 VAL A  87       1.981  -6.220  -5.537  1.00  0.00           H  
ATOM   1430 HG12 VAL A  87       1.588  -7.554  -4.452  1.00  0.00           H  
ATOM   1431 HG13 VAL A  87       2.857  -7.746  -5.661  1.00  0.00           H  
ATOM   1432 HG21 VAL A  87      -1.186  -7.332  -6.072  1.00  0.00           H  
ATOM   1433 HG22 VAL A  87      -0.812  -9.053  -5.982  1.00  0.00           H  
ATOM   1434 HG23 VAL A  87      -0.318  -7.972  -4.677  1.00  0.00           H  
ATOM   1435  N   GLU A  88      -0.616  -8.441  -8.790  1.00  0.00           N  
ATOM   1436  CA  GLU A  88      -1.753  -8.892  -9.645  1.00  0.00           C  
ATOM   1437  C   GLU A  88      -2.297 -10.236  -9.144  1.00  0.00           C  
ATOM   1438  O   GLU A  88      -3.473 -10.516  -9.266  1.00  0.00           O  
ATOM   1439  CB  GLU A  88      -1.274  -9.044 -11.090  1.00  0.00           C  
ATOM   1440  CG  GLU A  88      -0.873  -7.675 -11.642  1.00  0.00           C  
ATOM   1441  CD  GLU A  88      -0.759  -7.754 -13.165  1.00  0.00           C  
ATOM   1442  OE1 GLU A  88      -0.979  -8.828 -13.700  1.00  0.00           O  
ATOM   1443  OE2 GLU A  88      -0.453  -6.740 -13.769  1.00  0.00           O  
ATOM   1444  H   GLU A  88       0.068  -9.081  -8.504  1.00  0.00           H  
ATOM   1445  HA  GLU A  88      -2.539  -8.153  -9.608  1.00  0.00           H  
ATOM   1446  HB2 GLU A  88      -0.423  -9.708 -11.118  1.00  0.00           H  
ATOM   1447  HB3 GLU A  88      -2.071  -9.453 -11.692  1.00  0.00           H  
ATOM   1448  HG2 GLU A  88      -1.624  -6.945 -11.373  1.00  0.00           H  
ATOM   1449  HG3 GLU A  88       0.078  -7.383 -11.225  1.00  0.00           H  
ATOM   1450  N   ARG A  89      -1.463 -11.075  -8.588  1.00  0.00           N  
ATOM   1451  CA  ARG A  89      -1.963 -12.390  -8.088  1.00  0.00           C  
ATOM   1452  C   ARG A  89      -0.955 -12.995  -7.104  1.00  0.00           C  
ATOM   1453  O   ARG A  89       0.115 -12.463  -6.888  1.00  0.00           O  
ATOM   1454  CB  ARG A  89      -2.192 -13.358  -9.258  1.00  0.00           C  
ATOM   1455  CG  ARG A  89      -1.321 -12.974 -10.459  1.00  0.00           C  
ATOM   1456  CD  ARG A  89      -2.210 -12.480 -11.602  1.00  0.00           C  
ATOM   1457  NE  ARG A  89      -1.808 -13.160 -12.866  1.00  0.00           N  
ATOM   1458  CZ  ARG A  89      -2.595 -13.129 -13.907  1.00  0.00           C  
ATOM   1459  NH1 ARG A  89      -3.495 -14.059 -14.073  1.00  0.00           N  
ATOM   1460  NH2 ARG A  89      -2.480 -12.169 -14.783  1.00  0.00           N  
ATOM   1461  H   ARG A  89      -0.517 -10.842  -8.496  1.00  0.00           H  
ATOM   1462  HA  ARG A  89      -2.895 -12.233  -7.575  1.00  0.00           H  
ATOM   1463  HB2 ARG A  89      -1.944 -14.360  -8.943  1.00  0.00           H  
ATOM   1464  HB3 ARG A  89      -3.233 -13.324  -9.548  1.00  0.00           H  
ATOM   1465  HG2 ARG A  89      -0.627 -12.198 -10.178  1.00  0.00           H  
ATOM   1466  HG3 ARG A  89      -0.774 -13.838 -10.791  1.00  0.00           H  
ATOM   1467  HD2 ARG A  89      -3.243 -12.709 -11.381  1.00  0.00           H  
ATOM   1468  HD3 ARG A  89      -2.094 -11.413 -11.713  1.00  0.00           H  
ATOM   1469  HE  ARG A  89      -0.950 -13.631 -12.916  1.00  0.00           H  
ATOM   1470 HH11 ARG A  89      -3.581 -14.796 -13.403  1.00  0.00           H  
ATOM   1471 HH12 ARG A  89      -4.098 -14.035 -14.871  1.00  0.00           H  
ATOM   1472 HH21 ARG A  89      -1.789 -11.457 -14.657  1.00  0.00           H  
ATOM   1473 HH22 ARG A  89      -3.083 -12.144 -15.580  1.00  0.00           H  
ATOM   1474  N   TRP A  90      -1.291 -14.110  -6.506  1.00  0.00           N  
ATOM   1475  CA  TRP A  90      -0.351 -14.754  -5.539  1.00  0.00           C  
ATOM   1476  C   TRP A  90      -0.956 -16.034  -4.986  1.00  0.00           C  
ATOM   1477  O   TRP A  90      -1.949 -16.541  -5.471  1.00  0.00           O  
ATOM   1478  CB  TRP A  90      -0.084 -13.827  -4.354  1.00  0.00           C  
ATOM   1479  CG  TRP A  90      -1.353 -13.646  -3.581  1.00  0.00           C  
ATOM   1480  CD1 TRP A  90      -1.746 -14.404  -2.527  1.00  0.00           C  
ATOM   1481  CD2 TRP A  90      -2.404 -12.669  -3.793  1.00  0.00           C  
ATOM   1482  NE1 TRP A  90      -2.972 -13.941  -2.072  1.00  0.00           N  
ATOM   1483  CE2 TRP A  90      -3.419 -12.875  -2.827  1.00  0.00           C  
ATOM   1484  CE3 TRP A  90      -2.572 -11.631  -4.722  1.00  0.00           C  
ATOM   1485  CZ2 TRP A  90      -4.560 -12.078  -2.790  1.00  0.00           C  
ATOM   1486  CZ3 TRP A  90      -3.717 -10.828  -4.683  1.00  0.00           C  
ATOM   1487  CH2 TRP A  90      -4.711 -11.050  -3.721  1.00  0.00           C  
ATOM   1488  H   TRP A  90      -2.158 -14.527  -6.698  1.00  0.00           H  
ATOM   1489  HA  TRP A  90       0.578 -14.981  -6.035  1.00  0.00           H  
ATOM   1490  HB2 TRP A  90       0.667 -14.269  -3.715  1.00  0.00           H  
ATOM   1491  HB3 TRP A  90       0.263 -12.876  -4.709  1.00  0.00           H  
ATOM   1492  HD1 TRP A  90      -1.192 -15.227  -2.108  1.00  0.00           H  
ATOM   1493  HE1 TRP A  90      -3.477 -14.311  -1.306  1.00  0.00           H  
ATOM   1494  HE3 TRP A  90      -1.813 -11.450  -5.471  1.00  0.00           H  
ATOM   1495  HZ2 TRP A  90      -5.324 -12.255  -2.047  1.00  0.00           H  
ATOM   1496  HZ3 TRP A  90      -3.830 -10.035  -5.396  1.00  0.00           H  
ATOM   1497  HH2 TRP A  90      -5.592 -10.425  -3.699  1.00  0.00           H  
ATOM   1498  N   GLU A  91      -0.343 -16.556  -3.966  1.00  0.00           N  
ATOM   1499  CA  GLU A  91      -0.835 -17.800  -3.347  1.00  0.00           C  
ATOM   1500  C   GLU A  91      -0.687 -17.719  -1.823  1.00  0.00           C  
ATOM   1501  O   GLU A  91       0.366 -17.992  -1.281  1.00  0.00           O  
ATOM   1502  CB  GLU A  91       0.019 -18.936  -3.869  1.00  0.00           C  
ATOM   1503  CG  GLU A  91      -0.776 -20.227  -3.789  1.00  0.00           C  
ATOM   1504  CD  GLU A  91      -0.113 -21.301  -4.653  1.00  0.00           C  
ATOM   1505  OE1 GLU A  91       1.078 -21.187  -4.896  1.00  0.00           O  
ATOM   1506  OE2 GLU A  91      -0.806 -22.219  -5.058  1.00  0.00           O  
ATOM   1507  H   GLU A  91       0.460 -16.128  -3.614  1.00  0.00           H  
ATOM   1508  HA  GLU A  91      -1.867 -17.966  -3.613  1.00  0.00           H  
ATOM   1509  HB2 GLU A  91       0.293 -18.731  -4.893  1.00  0.00           H  
ATOM   1510  HB3 GLU A  91       0.908 -19.015  -3.267  1.00  0.00           H  
ATOM   1511  HG2 GLU A  91      -0.811 -20.555  -2.763  1.00  0.00           H  
ATOM   1512  HG3 GLU A  91      -1.778 -20.044  -4.146  1.00  0.00           H  
ATOM   1513  N   GLY A  92      -1.729 -17.351  -1.120  1.00  0.00           N  
ATOM   1514  CA  GLY A  92      -1.624 -17.265   0.370  1.00  0.00           C  
ATOM   1515  C   GLY A  92      -2.463 -16.094   0.895  1.00  0.00           C  
ATOM   1516  O   GLY A  92      -3.450 -15.708   0.300  1.00  0.00           O  
ATOM   1517  H   GLY A  92      -2.573 -17.137  -1.567  1.00  0.00           H  
ATOM   1518  HA2 GLY A  92      -1.979 -18.186   0.808  1.00  0.00           H  
ATOM   1519  HA3 GLY A  92      -0.591 -17.112   0.647  1.00  0.00           H  
ATOM   1520  N   GLU A  93      -2.080 -15.529   2.014  1.00  0.00           N  
ATOM   1521  CA  GLU A  93      -2.858 -14.391   2.587  1.00  0.00           C  
ATOM   1522  C   GLU A  93      -2.081 -13.078   2.380  1.00  0.00           C  
ATOM   1523  O   GLU A  93      -1.037 -12.892   2.960  1.00  0.00           O  
ATOM   1524  CB  GLU A  93      -3.059 -14.628   4.085  1.00  0.00           C  
ATOM   1525  CG  GLU A  93      -4.497 -14.290   4.473  1.00  0.00           C  
ATOM   1526  CD  GLU A  93      -4.490 -13.403   5.719  1.00  0.00           C  
ATOM   1527  OE1 GLU A  93      -4.263 -13.930   6.796  1.00  0.00           O  
ATOM   1528  OE2 GLU A  93      -4.708 -12.211   5.575  1.00  0.00           O  
ATOM   1529  H   GLU A  93      -1.285 -15.861   2.481  1.00  0.00           H  
ATOM   1530  HA  GLU A  93      -3.817 -14.339   2.096  1.00  0.00           H  
ATOM   1531  HB2 GLU A  93      -2.857 -15.666   4.312  1.00  0.00           H  
ATOM   1532  HB3 GLU A  93      -2.380 -13.999   4.640  1.00  0.00           H  
ATOM   1533  HG2 GLU A  93      -4.977 -13.767   3.659  1.00  0.00           H  
ATOM   1534  HG3 GLU A  93      -5.036 -15.201   4.685  1.00  0.00           H  
ATOM   1535  N   PRO A  94      -2.612 -12.213   1.548  1.00  0.00           N  
ATOM   1536  CA  PRO A  94      -1.979 -10.912   1.216  1.00  0.00           C  
ATOM   1537  C   PRO A  94      -1.703 -10.028   2.445  1.00  0.00           C  
ATOM   1538  O   PRO A  94      -2.579  -9.769   3.246  1.00  0.00           O  
ATOM   1539  CB  PRO A  94      -3.012 -10.211   0.318  1.00  0.00           C  
ATOM   1540  CG  PRO A  94      -4.284 -11.083   0.305  1.00  0.00           C  
ATOM   1541  CD  PRO A  94      -3.899 -12.450   0.865  1.00  0.00           C  
ATOM   1542  HA  PRO A  94      -1.073 -11.068   0.658  1.00  0.00           H  
ATOM   1543  HB2 PRO A  94      -3.238  -9.231   0.715  1.00  0.00           H  
ATOM   1544  HB3 PRO A  94      -2.628 -10.122  -0.683  1.00  0.00           H  
ATOM   1545  HG2 PRO A  94      -5.041 -10.632   0.928  1.00  0.00           H  
ATOM   1546  HG3 PRO A  94      -4.651 -11.187  -0.698  1.00  0.00           H  
ATOM   1547  HD2 PRO A  94      -4.645 -12.800   1.557  1.00  0.00           H  
ATOM   1548  HD3 PRO A  94      -3.766 -13.158   0.066  1.00  0.00           H  
ATOM   1549  N   TRP A  95      -0.497  -9.512   2.558  1.00  0.00           N  
ATOM   1550  CA  TRP A  95      -0.170  -8.583   3.681  1.00  0.00           C  
ATOM   1551  C   TRP A  95      -0.061  -7.179   3.102  1.00  0.00           C  
ATOM   1552  O   TRP A  95      -0.397  -6.942   1.959  1.00  0.00           O  
ATOM   1553  CB  TRP A  95       1.181  -8.931   4.310  1.00  0.00           C  
ATOM   1554  CG  TRP A  95       2.192  -9.199   3.238  1.00  0.00           C  
ATOM   1555  CD1 TRP A  95       2.426 -10.405   2.679  1.00  0.00           C  
ATOM   1556  CD2 TRP A  95       3.113  -8.267   2.594  1.00  0.00           C  
ATOM   1557  NE1 TRP A  95       3.427 -10.284   1.736  1.00  0.00           N  
ATOM   1558  CE2 TRP A  95       3.886  -8.981   1.645  1.00  0.00           C  
ATOM   1559  CE3 TRP A  95       3.352  -6.887   2.738  1.00  0.00           C  
ATOM   1560  CZ2 TRP A  95       4.859  -8.343   0.871  1.00  0.00           C  
ATOM   1561  CZ3 TRP A  95       4.333  -6.250   1.956  1.00  0.00           C  
ATOM   1562  CH2 TRP A  95       5.078  -6.981   1.031  1.00  0.00           C  
ATOM   1563  H   TRP A  95       0.181  -9.703   1.876  1.00  0.00           H  
ATOM   1564  HA  TRP A  95      -0.948  -8.617   4.428  1.00  0.00           H  
ATOM   1565  HB2 TRP A  95       1.517  -8.100   4.912  1.00  0.00           H  
ATOM   1566  HB3 TRP A  95       1.074  -9.795   4.934  1.00  0.00           H  
ATOM   1567  HD1 TRP A  95       1.915 -11.313   2.928  1.00  0.00           H  
ATOM   1568  HE1 TRP A  95       3.780 -11.020   1.191  1.00  0.00           H  
ATOM   1569  HE3 TRP A  95       2.779  -6.314   3.452  1.00  0.00           H  
ATOM   1570  HZ2 TRP A  95       5.442  -8.897   0.153  1.00  0.00           H  
ATOM   1571  HZ3 TRP A  95       4.515  -5.192   2.065  1.00  0.00           H  
ATOM   1572  HH2 TRP A  95       5.825  -6.488   0.440  1.00  0.00           H  
ATOM   1573  N   GLY A  96       0.431  -6.248   3.864  1.00  0.00           N  
ATOM   1574  CA  GLY A  96       0.583  -4.876   3.317  1.00  0.00           C  
ATOM   1575  C   GLY A  96       0.821  -3.855   4.436  1.00  0.00           C  
ATOM   1576  O   GLY A  96       1.250  -2.745   4.188  1.00  0.00           O  
ATOM   1577  H   GLY A  96       0.715  -6.456   4.775  1.00  0.00           H  
ATOM   1578  HA2 GLY A  96       1.427  -4.866   2.650  1.00  0.00           H  
ATOM   1579  HA3 GLY A  96      -0.305  -4.615   2.769  1.00  0.00           H  
ATOM   1580  N   LYS A  97       0.555  -4.210   5.662  1.00  0.00           N  
ATOM   1581  CA  LYS A  97       0.778  -3.249   6.779  1.00  0.00           C  
ATOM   1582  C   LYS A  97       1.837  -3.804   7.736  1.00  0.00           C  
ATOM   1583  O   LYS A  97       3.024  -3.700   7.492  1.00  0.00           O  
ATOM   1584  CB  LYS A  97      -0.534  -3.024   7.534  1.00  0.00           C  
ATOM   1585  CG  LYS A  97      -0.260  -2.167   8.766  1.00  0.00           C  
ATOM   1586  CD  LYS A  97      -1.394  -1.157   8.952  1.00  0.00           C  
ATOM   1587  CE  LYS A  97      -1.620  -0.920  10.445  1.00  0.00           C  
ATOM   1588  NZ  LYS A  97      -0.482  -0.133  10.998  1.00  0.00           N  
ATOM   1589  H   LYS A  97       0.214  -5.103   5.847  1.00  0.00           H  
ATOM   1590  HA  LYS A  97       1.121  -2.313   6.382  1.00  0.00           H  
ATOM   1591  HB2 LYS A  97      -1.241  -2.521   6.890  1.00  0.00           H  
ATOM   1592  HB3 LYS A  97      -0.938  -3.976   7.844  1.00  0.00           H  
ATOM   1593  HG2 LYS A  97      -0.196  -2.804   9.635  1.00  0.00           H  
ATOM   1594  HG3 LYS A  97       0.673  -1.640   8.636  1.00  0.00           H  
ATOM   1595  HD2 LYS A  97      -1.127  -0.225   8.474  1.00  0.00           H  
ATOM   1596  HD3 LYS A  97      -2.299  -1.544   8.509  1.00  0.00           H  
ATOM   1597  HE2 LYS A  97      -2.540  -0.375  10.589  1.00  0.00           H  
ATOM   1598  HE3 LYS A  97      -1.681  -1.871  10.955  1.00  0.00           H  
ATOM   1599  HZ1 LYS A  97       0.193   0.081  10.239  1.00  0.00           H  
ATOM   1600  HZ2 LYS A  97      -0.840   0.756  11.402  1.00  0.00           H  
ATOM   1601  HZ3 LYS A  97      -0.007  -0.686  11.741  1.00  0.00           H  
ATOM   1602  N   GLU A  98       1.420  -4.387   8.823  1.00  0.00           N  
ATOM   1603  CA  GLU A  98       2.399  -4.947   9.798  1.00  0.00           C  
ATOM   1604  C   GLU A  98       1.942  -6.339  10.234  1.00  0.00           C  
ATOM   1605  O   GLU A  98       2.232  -6.785  11.327  1.00  0.00           O  
ATOM   1606  CB  GLU A  98       2.474  -4.032  11.023  1.00  0.00           C  
ATOM   1607  CG  GLU A  98       3.940  -3.775  11.382  1.00  0.00           C  
ATOM   1608  CD  GLU A  98       4.023  -3.186  12.791  1.00  0.00           C  
ATOM   1609  OE1 GLU A  98       3.292  -3.651  13.651  1.00  0.00           O  
ATOM   1610  OE2 GLU A  98       4.814  -2.278  12.987  1.00  0.00           O  
ATOM   1611  H   GLU A  98       0.463  -4.457   8.999  1.00  0.00           H  
ATOM   1612  HA  GLU A  98       3.373  -5.012   9.336  1.00  0.00           H  
ATOM   1613  HB2 GLU A  98       1.986  -3.094  10.803  1.00  0.00           H  
ATOM   1614  HB3 GLU A  98       1.980  -4.508  11.858  1.00  0.00           H  
ATOM   1615  HG2 GLU A  98       4.486  -4.706  11.348  1.00  0.00           H  
ATOM   1616  HG3 GLU A  98       4.366  -3.078  10.676  1.00  0.00           H  
ATOM   1617  N   GLY A  99       1.226  -7.030   9.390  1.00  0.00           N  
ATOM   1618  CA  GLY A  99       0.749  -8.393   9.757  1.00  0.00           C  
ATOM   1619  C   GLY A  99      -0.678  -8.307  10.305  1.00  0.00           C  
ATOM   1620  O   GLY A  99      -1.124  -9.170  11.035  1.00  0.00           O  
ATOM   1621  H   GLY A  99       1.002  -6.652   8.513  1.00  0.00           H  
ATOM   1622  HA2 GLY A  99       0.762  -9.027   8.882  1.00  0.00           H  
ATOM   1623  HA3 GLY A  99       1.396  -8.809  10.514  1.00  0.00           H  
ATOM   1624  N   GLN A 100      -1.398  -7.273   9.964  1.00  0.00           N  
ATOM   1625  CA  GLN A 100      -2.791  -7.138  10.471  1.00  0.00           C  
ATOM   1626  C   GLN A 100      -3.782  -7.510   9.360  1.00  0.00           C  
ATOM   1627  O   GLN A 100      -3.408  -7.628   8.211  1.00  0.00           O  
ATOM   1628  CB  GLN A 100      -3.030  -5.693  10.909  1.00  0.00           C  
ATOM   1629  CG  GLN A 100      -3.143  -5.637  12.433  1.00  0.00           C  
ATOM   1630  CD  GLN A 100      -2.519  -4.338  12.947  1.00  0.00           C  
ATOM   1631  OE1 GLN A 100      -1.951  -3.579  12.187  1.00  0.00           O  
ATOM   1632  NE2 GLN A 100      -2.601  -4.047  14.218  1.00  0.00           N  
ATOM   1633  H   GLN A 100      -1.023  -6.584   9.378  1.00  0.00           H  
ATOM   1634  HA  GLN A 100      -2.931  -7.797  11.315  1.00  0.00           H  
ATOM   1635  HB2 GLN A 100      -2.204  -5.077  10.584  1.00  0.00           H  
ATOM   1636  HB3 GLN A 100      -3.944  -5.332  10.467  1.00  0.00           H  
ATOM   1637  HG2 GLN A 100      -4.186  -5.674  12.719  1.00  0.00           H  
ATOM   1638  HG3 GLN A 100      -2.623  -6.479  12.865  1.00  0.00           H  
ATOM   1639 HE21 GLN A 100      -3.059  -4.658  14.832  1.00  0.00           H  
ATOM   1640 HE22 GLN A 100      -2.207  -3.216  14.557  1.00  0.00           H  
ATOM   1641  N   PRO A 101      -5.022  -7.693   9.743  1.00  0.00           N  
ATOM   1642  CA  PRO A 101      -6.093  -8.063   8.799  1.00  0.00           C  
ATOM   1643  C   PRO A 101      -6.332  -6.936   7.790  1.00  0.00           C  
ATOM   1644  O   PRO A 101      -6.531  -5.796   8.156  1.00  0.00           O  
ATOM   1645  CB  PRO A 101      -7.336  -8.263   9.677  1.00  0.00           C  
ATOM   1646  CG  PRO A 101      -6.949  -7.896  11.132  1.00  0.00           C  
ATOM   1647  CD  PRO A 101      -5.454  -7.547  11.145  1.00  0.00           C  
ATOM   1648  HA  PRO A 101      -5.851  -8.983   8.292  1.00  0.00           H  
ATOM   1649  HB2 PRO A 101      -8.135  -7.620   9.333  1.00  0.00           H  
ATOM   1650  HB3 PRO A 101      -7.652  -9.294   9.636  1.00  0.00           H  
ATOM   1651  HG2 PRO A 101      -7.529  -7.045  11.460  1.00  0.00           H  
ATOM   1652  HG3 PRO A 101      -7.131  -8.737  11.782  1.00  0.00           H  
ATOM   1653  HD2 PRO A 101      -5.309  -6.529  11.481  1.00  0.00           H  
ATOM   1654  HD3 PRO A 101      -4.910  -8.235  11.776  1.00  0.00           H  
ATOM   1655  N   GLY A 102      -6.321  -7.250   6.522  1.00  0.00           N  
ATOM   1656  CA  GLY A 102      -6.559  -6.200   5.489  1.00  0.00           C  
ATOM   1657  C   GLY A 102      -7.980  -6.350   4.943  1.00  0.00           C  
ATOM   1658  O   GLY A 102      -8.684  -7.278   5.287  1.00  0.00           O  
ATOM   1659  H   GLY A 102      -6.165  -8.178   6.249  1.00  0.00           H  
ATOM   1660  HA2 GLY A 102      -6.443  -5.223   5.937  1.00  0.00           H  
ATOM   1661  HA3 GLY A 102      -5.850  -6.319   4.685  1.00  0.00           H  
ATOM   1662  N   GLU A 103      -8.422  -5.445   4.106  1.00  0.00           N  
ATOM   1663  CA  GLU A 103      -9.810  -5.563   3.572  1.00  0.00           C  
ATOM   1664  C   GLU A 103      -9.788  -5.856   2.074  1.00  0.00           C  
ATOM   1665  O   GLU A 103      -8.887  -5.473   1.360  1.00  0.00           O  
ATOM   1666  CB  GLU A 103     -10.565  -4.257   3.809  1.00  0.00           C  
ATOM   1667  CG  GLU A 103     -10.401  -3.832   5.264  1.00  0.00           C  
ATOM   1668  CD  GLU A 103     -10.866  -4.963   6.183  1.00  0.00           C  
ATOM   1669  OE1 GLU A 103     -11.556  -5.846   5.701  1.00  0.00           O  
ATOM   1670  OE2 GLU A 103     -10.524  -4.928   7.354  1.00  0.00           O  
ATOM   1671  H   GLU A 103      -7.854  -4.689   3.839  1.00  0.00           H  
ATOM   1672  HA  GLU A 103     -10.320  -6.364   4.084  1.00  0.00           H  
ATOM   1673  HB2 GLU A 103     -10.167  -3.488   3.161  1.00  0.00           H  
ATOM   1674  HB3 GLU A 103     -11.613  -4.402   3.594  1.00  0.00           H  
ATOM   1675  HG2 GLU A 103      -9.360  -3.614   5.455  1.00  0.00           H  
ATOM   1676  HG3 GLU A 103     -10.995  -2.953   5.449  1.00  0.00           H  
ATOM   1677  N   TRP A 104     -10.797  -6.523   1.600  1.00  0.00           N  
ATOM   1678  CA  TRP A 104     -10.877  -6.840   0.144  1.00  0.00           C  
ATOM   1679  C   TRP A 104     -11.886  -5.893  -0.516  1.00  0.00           C  
ATOM   1680  O   TRP A 104     -13.081  -6.080  -0.415  1.00  0.00           O  
ATOM   1681  CB  TRP A 104     -11.347  -8.285  -0.047  1.00  0.00           C  
ATOM   1682  CG  TRP A 104     -10.862  -9.132   1.086  1.00  0.00           C  
ATOM   1683  CD1 TRP A 104      -9.684  -8.969   1.733  1.00  0.00           C  
ATOM   1684  CD2 TRP A 104     -11.520 -10.270   1.712  1.00  0.00           C  
ATOM   1685  NE1 TRP A 104      -9.579  -9.937   2.717  1.00  0.00           N  
ATOM   1686  CE2 TRP A 104     -10.687 -10.762   2.743  1.00  0.00           C  
ATOM   1687  CE3 TRP A 104     -12.748 -10.917   1.486  1.00  0.00           C  
ATOM   1688  CZ2 TRP A 104     -11.057 -11.858   3.523  1.00  0.00           C  
ATOM   1689  CZ3 TRP A 104     -13.125 -12.019   2.269  1.00  0.00           C  
ATOM   1690  CH2 TRP A 104     -12.281 -12.489   3.286  1.00  0.00           C  
ATOM   1691  H   TRP A 104     -11.510  -6.806   2.206  1.00  0.00           H  
ATOM   1692  HA  TRP A 104      -9.907  -6.711  -0.309  1.00  0.00           H  
ATOM   1693  HB2 TRP A 104     -12.427  -8.310  -0.076  1.00  0.00           H  
ATOM   1694  HB3 TRP A 104     -10.954  -8.669  -0.976  1.00  0.00           H  
ATOM   1695  HD1 TRP A 104      -8.949  -8.209   1.516  1.00  0.00           H  
ATOM   1696  HE1 TRP A 104      -8.820 -10.040   3.330  1.00  0.00           H  
ATOM   1697  HE3 TRP A 104     -13.404 -10.563   0.705  1.00  0.00           H  
ATOM   1698  HZ2 TRP A 104     -10.403 -12.217   4.305  1.00  0.00           H  
ATOM   1699  HZ3 TRP A 104     -14.071 -12.508   2.087  1.00  0.00           H  
ATOM   1700  HH2 TRP A 104     -12.578 -13.337   3.884  1.00  0.00           H  
ATOM   1701  N   MET A 105     -11.419  -4.870  -1.183  1.00  0.00           N  
ATOM   1702  CA  MET A 105     -12.356  -3.915  -1.831  1.00  0.00           C  
ATOM   1703  C   MET A 105     -12.460  -4.218  -3.330  1.00  0.00           C  
ATOM   1704  O   MET A 105     -12.039  -5.257  -3.798  1.00  0.00           O  
ATOM   1705  CB  MET A 105     -11.865  -2.472  -1.635  1.00  0.00           C  
ATOM   1706  CG  MET A 105     -10.406  -2.437  -1.164  1.00  0.00           C  
ATOM   1707  SD  MET A 105     -10.311  -2.956   0.569  1.00  0.00           S  
ATOM   1708  CE  MET A 105     -10.887  -1.408   1.309  1.00  0.00           C  
ATOM   1709  H   MET A 105     -10.458  -4.726  -1.251  1.00  0.00           H  
ATOM   1710  HA  MET A 105     -13.332  -4.020  -1.382  1.00  0.00           H  
ATOM   1711  HB2 MET A 105     -11.943  -1.947  -2.570  1.00  0.00           H  
ATOM   1712  HB3 MET A 105     -12.485  -1.991  -0.900  1.00  0.00           H  
ATOM   1713  HG2 MET A 105      -9.813  -3.100  -1.773  1.00  0.00           H  
ATOM   1714  HG3 MET A 105     -10.025  -1.431  -1.257  1.00  0.00           H  
ATOM   1715  HE1 MET A 105     -11.355  -0.798   0.549  1.00  0.00           H  
ATOM   1716  HE2 MET A 105     -11.600  -1.628   2.091  1.00  0.00           H  
ATOM   1717  HE3 MET A 105     -10.050  -0.875   1.729  1.00  0.00           H  
ATOM   1718  N   SER A 106     -13.030  -3.315  -4.083  1.00  0.00           N  
ATOM   1719  CA  SER A 106     -13.176  -3.544  -5.550  1.00  0.00           C  
ATOM   1720  C   SER A 106     -12.279  -2.569  -6.320  1.00  0.00           C  
ATOM   1721  O   SER A 106     -11.984  -1.486  -5.860  1.00  0.00           O  
ATOM   1722  CB  SER A 106     -14.633  -3.321  -5.958  1.00  0.00           C  
ATOM   1723  OG  SER A 106     -15.113  -4.476  -6.634  1.00  0.00           O  
ATOM   1724  H   SER A 106     -13.369  -2.486  -3.683  1.00  0.00           H  
ATOM   1725  HA  SER A 106     -12.889  -4.558  -5.785  1.00  0.00           H  
ATOM   1726  HB2 SER A 106     -15.232  -3.151  -5.079  1.00  0.00           H  
ATOM   1727  HB3 SER A 106     -14.697  -2.458  -6.606  1.00  0.00           H  
ATOM   1728  HG  SER A 106     -15.109  -5.207  -6.011  1.00  0.00           H  
ATOM   1729  N   LEU A 107     -11.843  -2.954  -7.488  1.00  0.00           N  
ATOM   1730  CA  LEU A 107     -10.960  -2.063  -8.297  1.00  0.00           C  
ATOM   1731  C   LEU A 107     -11.696  -0.766  -8.647  1.00  0.00           C  
ATOM   1732  O   LEU A 107     -11.088   0.266  -8.851  1.00  0.00           O  
ATOM   1733  CB  LEU A 107     -10.576  -2.783  -9.588  1.00  0.00           C  
ATOM   1734  CG  LEU A 107      -9.804  -1.830 -10.500  1.00  0.00           C  
ATOM   1735  CD1 LEU A 107      -8.798  -2.627 -11.332  1.00  0.00           C  
ATOM   1736  CD2 LEU A 107     -10.783  -1.112 -11.434  1.00  0.00           C  
ATOM   1737  H   LEU A 107     -12.095  -3.834  -7.836  1.00  0.00           H  
ATOM   1738  HA  LEU A 107     -10.067  -1.831  -7.735  1.00  0.00           H  
ATOM   1739  HB2 LEU A 107      -9.959  -3.638  -9.353  1.00  0.00           H  
ATOM   1740  HB3 LEU A 107     -11.473  -3.112 -10.091  1.00  0.00           H  
ATOM   1741  HG  LEU A 107      -9.278  -1.102  -9.898  1.00  0.00           H  
ATOM   1742 HD11 LEU A 107      -8.861  -3.673 -11.069  1.00  0.00           H  
ATOM   1743 HD12 LEU A 107      -9.023  -2.506 -12.382  1.00  0.00           H  
ATOM   1744 HD13 LEU A 107      -7.800  -2.265 -11.134  1.00  0.00           H  
ATOM   1745 HD21 LEU A 107     -11.766  -1.549 -11.331  1.00  0.00           H  
ATOM   1746 HD22 LEU A 107     -10.827  -0.064 -11.174  1.00  0.00           H  
ATOM   1747 HD23 LEU A 107     -10.448  -1.216 -12.455  1.00  0.00           H  
ATOM   1748  N   VAL A 108     -12.997  -0.811  -8.729  1.00  0.00           N  
ATOM   1749  CA  VAL A 108     -13.762   0.421  -9.078  1.00  0.00           C  
ATOM   1750  C   VAL A 108     -13.597   1.454  -7.965  1.00  0.00           C  
ATOM   1751  O   VAL A 108     -14.066   1.270  -6.861  1.00  0.00           O  
ATOM   1752  CB  VAL A 108     -15.243   0.075  -9.240  1.00  0.00           C  
ATOM   1753  CG1 VAL A 108     -16.026   1.340  -9.598  1.00  0.00           C  
ATOM   1754  CG2 VAL A 108     -15.405  -0.958 -10.358  1.00  0.00           C  
ATOM   1755  H   VAL A 108     -13.470  -1.652  -8.567  1.00  0.00           H  
ATOM   1756  HA  VAL A 108     -13.385   0.828 -10.005  1.00  0.00           H  
ATOM   1757  HB  VAL A 108     -15.622  -0.332  -8.313  1.00  0.00           H  
ATOM   1758 HG11 VAL A 108     -15.411   2.208  -9.417  1.00  0.00           H  
ATOM   1759 HG12 VAL A 108     -16.305   1.307 -10.641  1.00  0.00           H  
ATOM   1760 HG13 VAL A 108     -16.917   1.397  -8.990  1.00  0.00           H  
ATOM   1761 HG21 VAL A 108     -14.649  -1.723 -10.253  1.00  0.00           H  
ATOM   1762 HG22 VAL A 108     -16.384  -1.408 -10.294  1.00  0.00           H  
ATOM   1763 HG23 VAL A 108     -15.293  -0.472 -11.315  1.00  0.00           H  
ATOM   1764  N   GLY A 109     -12.931   2.542  -8.244  1.00  0.00           N  
ATOM   1765  CA  GLY A 109     -12.739   3.580  -7.194  1.00  0.00           C  
ATOM   1766  C   GLY A 109     -12.331   2.895  -5.891  1.00  0.00           C  
ATOM   1767  O   GLY A 109     -12.784   3.249  -4.820  1.00  0.00           O  
ATOM   1768  H   GLY A 109     -12.556   2.673  -9.140  1.00  0.00           H  
ATOM   1769  HA2 GLY A 109     -11.964   4.268  -7.502  1.00  0.00           H  
ATOM   1770  HA3 GLY A 109     -13.662   4.116  -7.043  1.00  0.00           H  
ATOM   1771  N   LEU A 110     -11.483   1.908  -5.979  1.00  0.00           N  
ATOM   1772  CA  LEU A 110     -11.040   1.184  -4.783  1.00  0.00           C  
ATOM   1773  C   LEU A 110     -10.536   2.171  -3.726  1.00  0.00           C  
ATOM   1774  O   LEU A 110     -10.817   2.039  -2.551  1.00  0.00           O  
ATOM   1775  CB  LEU A 110      -9.956   0.204  -5.255  1.00  0.00           C  
ATOM   1776  CG  LEU A 110      -8.589   0.540  -4.664  1.00  0.00           C  
ATOM   1777  CD1 LEU A 110      -8.526   0.081  -3.206  1.00  0.00           C  
ATOM   1778  CD2 LEU A 110      -7.496  -0.163  -5.472  1.00  0.00           C  
ATOM   1779  H   LEU A 110     -11.130   1.629  -6.844  1.00  0.00           H  
ATOM   1780  HA  LEU A 110     -11.864   0.633  -4.383  1.00  0.00           H  
ATOM   1781  HB2 LEU A 110     -10.239  -0.782  -4.977  1.00  0.00           H  
ATOM   1782  HB3 LEU A 110      -9.890   0.254  -6.333  1.00  0.00           H  
ATOM   1783  HG  LEU A 110      -8.443   1.602  -4.717  1.00  0.00           H  
ATOM   1784 HD11 LEU A 110      -9.252  -0.702  -3.042  1.00  0.00           H  
ATOM   1785 HD12 LEU A 110      -7.537  -0.294  -2.990  1.00  0.00           H  
ATOM   1786 HD13 LEU A 110      -8.745   0.915  -2.555  1.00  0.00           H  
ATOM   1787 HD21 LEU A 110      -7.951  -0.763  -6.246  1.00  0.00           H  
ATOM   1788 HD22 LEU A 110      -6.850   0.575  -5.922  1.00  0.00           H  
ATOM   1789 HD23 LEU A 110      -6.917  -0.798  -4.819  1.00  0.00           H  
ATOM   1790  N   ASN A 111      -9.790   3.149  -4.136  1.00  0.00           N  
ATOM   1791  CA  ASN A 111      -9.251   4.139  -3.183  1.00  0.00           C  
ATOM   1792  C   ASN A 111      -9.531   5.556  -3.684  1.00  0.00           C  
ATOM   1793  O   ASN A 111     -10.331   5.764  -4.575  1.00  0.00           O  
ATOM   1794  CB  ASN A 111      -7.747   3.934  -3.080  1.00  0.00           C  
ATOM   1795  CG  ASN A 111      -7.181   3.476  -4.425  1.00  0.00           C  
ATOM   1796  OD1 ASN A 111      -6.354   2.587  -4.479  1.00  0.00           O  
ATOM   1797  ND2 ASN A 111      -7.592   4.050  -5.523  1.00  0.00           N  
ATOM   1798  H   ASN A 111      -9.567   3.222  -5.072  1.00  0.00           H  
ATOM   1799  HA  ASN A 111      -9.701   3.997  -2.213  1.00  0.00           H  
ATOM   1800  HB2 ASN A 111      -7.288   4.857  -2.806  1.00  0.00           H  
ATOM   1801  HB3 ASN A 111      -7.546   3.189  -2.335  1.00  0.00           H  
ATOM   1802 HD21 ASN A 111      -8.256   4.768  -5.482  1.00  0.00           H  
ATOM   1803 HD22 ASN A 111      -7.244   3.755  -6.389  1.00  0.00           H  
ATOM   1804  N   ALA A 112      -8.869   6.528  -3.103  1.00  0.00           N  
ATOM   1805  CA  ALA A 112      -9.060   7.950  -3.510  1.00  0.00           C  
ATOM   1806  C   ALA A 112     -10.222   8.547  -2.717  1.00  0.00           C  
ATOM   1807  O   ALA A 112     -10.301   9.743  -2.513  1.00  0.00           O  
ATOM   1808  CB  ALA A 112      -9.351   8.042  -5.010  1.00  0.00           C  
ATOM   1809  H   ALA A 112      -8.238   6.318  -2.385  1.00  0.00           H  
ATOM   1810  HA  ALA A 112      -8.156   8.500  -3.287  1.00  0.00           H  
ATOM   1811  HB1 ALA A 112      -8.777   7.292  -5.534  1.00  0.00           H  
ATOM   1812  HB2 ALA A 112     -10.404   7.877  -5.184  1.00  0.00           H  
ATOM   1813  HB3 ALA A 112      -9.076   9.022  -5.370  1.00  0.00           H  
ATOM   1814  N   ASP A 113     -11.124   7.721  -2.265  1.00  0.00           N  
ATOM   1815  CA  ASP A 113     -12.276   8.218  -1.487  1.00  0.00           C  
ATOM   1816  C   ASP A 113     -12.261   7.565  -0.108  1.00  0.00           C  
ATOM   1817  O   ASP A 113     -12.571   8.186   0.890  1.00  0.00           O  
ATOM   1818  CB  ASP A 113     -13.557   7.835  -2.214  1.00  0.00           C  
ATOM   1819  CG  ASP A 113     -14.647   8.871  -1.930  1.00  0.00           C  
ATOM   1820  OD1 ASP A 113     -15.209   8.830  -0.848  1.00  0.00           O  
ATOM   1821  OD2 ASP A 113     -14.905   9.685  -2.801  1.00  0.00           O  
ATOM   1822  H   ASP A 113     -11.044   6.770  -2.437  1.00  0.00           H  
ATOM   1823  HA  ASP A 113     -12.213   9.284  -1.391  1.00  0.00           H  
ATOM   1824  HB2 ASP A 113     -13.360   7.795  -3.273  1.00  0.00           H  
ATOM   1825  HB3 ASP A 113     -13.882   6.865  -1.874  1.00  0.00           H  
ATOM   1826  N   ASP A 114     -11.892   6.314  -0.044  1.00  0.00           N  
ATOM   1827  CA  ASP A 114     -11.845   5.622   1.271  1.00  0.00           C  
ATOM   1828  C   ASP A 114     -10.418   5.669   1.806  1.00  0.00           C  
ATOM   1829  O   ASP A 114     -10.127   5.154   2.868  1.00  0.00           O  
ATOM   1830  CB  ASP A 114     -12.278   4.164   1.102  1.00  0.00           C  
ATOM   1831  CG  ASP A 114     -12.827   3.638   2.431  1.00  0.00           C  
ATOM   1832  OD1 ASP A 114     -12.311   4.039   3.461  1.00  0.00           O  
ATOM   1833  OD2 ASP A 114     -13.752   2.844   2.395  1.00  0.00           O  
ATOM   1834  H   ASP A 114     -11.633   5.833  -0.862  1.00  0.00           H  
ATOM   1835  HA  ASP A 114     -12.507   6.118   1.965  1.00  0.00           H  
ATOM   1836  HB2 ASP A 114     -13.045   4.100   0.344  1.00  0.00           H  
ATOM   1837  HB3 ASP A 114     -11.428   3.567   0.807  1.00  0.00           H  
ATOM   1838  N   PHE A 115      -9.521   6.285   1.083  1.00  0.00           N  
ATOM   1839  CA  PHE A 115      -8.116   6.356   1.571  1.00  0.00           C  
ATOM   1840  C   PHE A 115      -7.924   7.632   2.388  1.00  0.00           C  
ATOM   1841  O   PHE A 115      -8.744   8.527   2.338  1.00  0.00           O  
ATOM   1842  CB  PHE A 115      -7.146   6.341   0.391  1.00  0.00           C  
ATOM   1843  CG  PHE A 115      -6.551   4.960   0.277  1.00  0.00           C  
ATOM   1844  CD1 PHE A 115      -7.364   3.888  -0.101  1.00  0.00           C  
ATOM   1845  CD2 PHE A 115      -5.197   4.744   0.563  1.00  0.00           C  
ATOM   1846  CE1 PHE A 115      -6.827   2.602  -0.198  1.00  0.00           C  
ATOM   1847  CE2 PHE A 115      -4.662   3.458   0.468  1.00  0.00           C  
ATOM   1848  CZ  PHE A 115      -5.476   2.386   0.086  1.00  0.00           C  
ATOM   1849  H   PHE A 115      -9.772   6.698   0.226  1.00  0.00           H  
ATOM   1850  HA  PHE A 115      -7.920   5.504   2.200  1.00  0.00           H  
ATOM   1851  HB2 PHE A 115      -7.676   6.585  -0.519  1.00  0.00           H  
ATOM   1852  HB3 PHE A 115      -6.358   7.060   0.558  1.00  0.00           H  
ATOM   1853  HD1 PHE A 115      -8.406   4.054  -0.317  1.00  0.00           H  
ATOM   1854  HD2 PHE A 115      -4.563   5.569   0.855  1.00  0.00           H  
ATOM   1855  HE1 PHE A 115      -7.456   1.777  -0.497  1.00  0.00           H  
ATOM   1856  HE2 PHE A 115      -3.621   3.292   0.688  1.00  0.00           H  
ATOM   1857  HZ  PHE A 115      -5.064   1.392   0.017  1.00  0.00           H  
ATOM   1858  N   PRO A 116      -6.849   7.671   3.130  1.00  0.00           N  
ATOM   1859  CA  PRO A 116      -6.535   8.825   3.984  1.00  0.00           C  
ATOM   1860  C   PRO A 116      -6.207  10.045   3.110  1.00  0.00           C  
ATOM   1861  O   PRO A 116      -5.585   9.911   2.075  1.00  0.00           O  
ATOM   1862  CB  PRO A 116      -5.307   8.385   4.791  1.00  0.00           C  
ATOM   1863  CG  PRO A 116      -4.875   6.988   4.277  1.00  0.00           C  
ATOM   1864  CD  PRO A 116      -5.861   6.575   3.178  1.00  0.00           C  
ATOM   1865  HA  PRO A 116      -7.357   9.037   4.647  1.00  0.00           H  
ATOM   1866  HB2 PRO A 116      -4.509   9.088   4.646  1.00  0.00           H  
ATOM   1867  HB3 PRO A 116      -5.559   8.322   5.839  1.00  0.00           H  
ATOM   1868  HG2 PRO A 116      -3.873   7.041   3.876  1.00  0.00           H  
ATOM   1869  HG3 PRO A 116      -4.910   6.273   5.085  1.00  0.00           H  
ATOM   1870  HD2 PRO A 116      -5.348   6.489   2.231  1.00  0.00           H  
ATOM   1871  HD3 PRO A 116      -6.340   5.646   3.431  1.00  0.00           H  
ATOM   1872  N   PRO A 117      -6.641  11.200   3.550  1.00  0.00           N  
ATOM   1873  CA  PRO A 117      -6.411  12.458   2.817  1.00  0.00           C  
ATOM   1874  C   PRO A 117      -4.912  12.773   2.758  1.00  0.00           C  
ATOM   1875  O   PRO A 117      -4.353  13.332   3.679  1.00  0.00           O  
ATOM   1876  CB  PRO A 117      -7.152  13.528   3.632  1.00  0.00           C  
ATOM   1877  CG  PRO A 117      -7.752  12.835   4.884  1.00  0.00           C  
ATOM   1878  CD  PRO A 117      -7.394  11.344   4.808  1.00  0.00           C  
ATOM   1879  HA  PRO A 117      -6.826  12.399   1.824  1.00  0.00           H  
ATOM   1880  HB2 PRO A 117      -6.461  14.303   3.935  1.00  0.00           H  
ATOM   1881  HB3 PRO A 117      -7.948  13.955   3.042  1.00  0.00           H  
ATOM   1882  HG2 PRO A 117      -7.330  13.270   5.779  1.00  0.00           H  
ATOM   1883  HG3 PRO A 117      -8.825  12.950   4.889  1.00  0.00           H  
ATOM   1884  HD2 PRO A 117      -6.779  11.062   5.651  1.00  0.00           H  
ATOM   1885  HD3 PRO A 117      -8.290  10.742   4.775  1.00  0.00           H  
ATOM   1886  N   ALA A 118      -4.262  12.422   1.679  1.00  0.00           N  
ATOM   1887  CA  ALA A 118      -2.800  12.703   1.556  1.00  0.00           C  
ATOM   1888  C   ALA A 118      -2.192  11.816   0.465  1.00  0.00           C  
ATOM   1889  O   ALA A 118      -1.145  12.115  -0.076  1.00  0.00           O  
ATOM   1890  CB  ALA A 118      -2.105  12.410   2.889  1.00  0.00           C  
ATOM   1891  H   ALA A 118      -4.738  11.975   0.946  1.00  0.00           H  
ATOM   1892  HA  ALA A 118      -2.656  13.741   1.297  1.00  0.00           H  
ATOM   1893  HB1 ALA A 118      -2.761  11.825   3.516  1.00  0.00           H  
ATOM   1894  HB2 ALA A 118      -1.194  11.859   2.705  1.00  0.00           H  
ATOM   1895  HB3 ALA A 118      -1.869  13.341   3.383  1.00  0.00           H  
ATOM   1896  N   ASN A 119      -2.834  10.727   0.138  1.00  0.00           N  
ATOM   1897  CA  ASN A 119      -2.290   9.825  -0.913  1.00  0.00           C  
ATOM   1898  C   ASN A 119      -2.976  10.128  -2.249  1.00  0.00           C  
ATOM   1899  O   ASN A 119      -3.137   9.268  -3.086  1.00  0.00           O  
ATOM   1900  CB  ASN A 119      -2.560   8.376  -0.511  1.00  0.00           C  
ATOM   1901  CG  ASN A 119      -1.261   7.725  -0.036  1.00  0.00           C  
ATOM   1902  OD1 ASN A 119      -0.654   6.958  -0.755  1.00  0.00           O  
ATOM   1903  ND2 ASN A 119      -0.808   8.002   1.156  1.00  0.00           N  
ATOM   1904  H   ASN A 119      -3.674  10.499   0.585  1.00  0.00           H  
ATOM   1905  HA  ASN A 119      -1.227   9.981  -1.010  1.00  0.00           H  
ATOM   1906  HB2 ASN A 119      -3.286   8.355   0.289  1.00  0.00           H  
ATOM   1907  HB3 ASN A 119      -2.942   7.838  -1.356  1.00  0.00           H  
ATOM   1908 HD21 ASN A 119      -1.298   8.622   1.735  1.00  0.00           H  
ATOM   1909 HD22 ASN A 119       0.021   7.587   1.473  1.00  0.00           H  
ATOM   1910  N   GLU A 120      -3.381  11.352  -2.444  1.00  0.00           N  
ATOM   1911  CA  GLU A 120      -4.067  11.741  -3.712  1.00  0.00           C  
ATOM   1912  C   GLU A 120      -3.123  11.716  -4.940  1.00  0.00           C  
ATOM   1913  O   GLU A 120      -3.573  11.420  -6.028  1.00  0.00           O  
ATOM   1914  CB  GLU A 120      -4.635  13.152  -3.555  1.00  0.00           C  
ATOM   1915  CG  GLU A 120      -5.596  13.182  -2.365  1.00  0.00           C  
ATOM   1916  CD  GLU A 120      -6.539  14.378  -2.501  1.00  0.00           C  
ATOM   1917  OE1 GLU A 120      -6.158  15.457  -2.080  1.00  0.00           O  
ATOM   1918  OE2 GLU A 120      -7.625  14.194  -3.024  1.00  0.00           O  
ATOM   1919  H   GLU A 120      -3.242  12.023  -1.747  1.00  0.00           H  
ATOM   1920  HA  GLU A 120      -4.883  11.060  -3.887  1.00  0.00           H  
ATOM   1921  HB2 GLU A 120      -3.827  13.850  -3.384  1.00  0.00           H  
ATOM   1922  HB3 GLU A 120      -5.167  13.429  -4.452  1.00  0.00           H  
ATOM   1923  HG2 GLU A 120      -6.173  12.268  -2.348  1.00  0.00           H  
ATOM   1924  HG3 GLU A 120      -5.034  13.271  -1.449  1.00  0.00           H  
ATOM   1925  N   PRO A 121      -1.861  12.052  -4.765  1.00  0.00           N  
ATOM   1926  CA  PRO A 121      -0.907  12.086  -5.892  1.00  0.00           C  
ATOM   1927  C   PRO A 121      -0.799  10.720  -6.585  1.00  0.00           C  
ATOM   1928  O   PRO A 121      -0.682  10.649  -7.793  1.00  0.00           O  
ATOM   1929  CB  PRO A 121       0.434  12.490  -5.265  1.00  0.00           C  
ATOM   1930  CG  PRO A 121       0.172  12.810  -3.774  1.00  0.00           C  
ATOM   1931  CD  PRO A 121      -1.278  12.417  -3.464  1.00  0.00           C  
ATOM   1932  HA  PRO A 121      -1.208  12.838  -6.604  1.00  0.00           H  
ATOM   1933  HB2 PRO A 121       1.138  11.673  -5.351  1.00  0.00           H  
ATOM   1934  HB3 PRO A 121       0.821  13.365  -5.761  1.00  0.00           H  
ATOM   1935  HG2 PRO A 121       0.851  12.242  -3.153  1.00  0.00           H  
ATOM   1936  HG3 PRO A 121       0.307  13.866  -3.597  1.00  0.00           H  
ATOM   1937  HD2 PRO A 121      -1.290  11.567  -2.803  1.00  0.00           H  
ATOM   1938  HD3 PRO A 121      -1.816  13.246  -3.031  1.00  0.00           H  
ATOM   1939  N   VAL A 122      -0.846   9.637  -5.856  1.00  0.00           N  
ATOM   1940  CA  VAL A 122      -0.752   8.309  -6.521  1.00  0.00           C  
ATOM   1941  C   VAL A 122      -2.163   7.725  -6.604  1.00  0.00           C  
ATOM   1942  O   VAL A 122      -2.602   7.267  -7.640  1.00  0.00           O  
ATOM   1943  CB  VAL A 122       0.203   7.404  -5.712  1.00  0.00           C  
ATOM   1944  CG1 VAL A 122      -0.484   6.105  -5.278  1.00  0.00           C  
ATOM   1945  CG2 VAL A 122       1.417   7.059  -6.577  1.00  0.00           C  
ATOM   1946  H   VAL A 122      -0.952   9.689  -4.881  1.00  0.00           H  
ATOM   1947  HA  VAL A 122      -0.362   8.441  -7.521  1.00  0.00           H  
ATOM   1948  HB  VAL A 122       0.536   7.938  -4.835  1.00  0.00           H  
ATOM   1949 HG11 VAL A 122      -1.102   5.738  -6.081  1.00  0.00           H  
ATOM   1950 HG12 VAL A 122       0.265   5.368  -5.038  1.00  0.00           H  
ATOM   1951 HG13 VAL A 122      -1.095   6.295  -4.408  1.00  0.00           H  
ATOM   1952 HG21 VAL A 122       1.681   7.912  -7.185  1.00  0.00           H  
ATOM   1953 HG22 VAL A 122       2.249   6.799  -5.941  1.00  0.00           H  
ATOM   1954 HG23 VAL A 122       1.177   6.222  -7.217  1.00  0.00           H  
ATOM   1955  N   ILE A 123      -2.878   7.759  -5.520  1.00  0.00           N  
ATOM   1956  CA  ILE A 123      -4.267   7.237  -5.522  1.00  0.00           C  
ATOM   1957  C   ILE A 123      -5.009   7.802  -6.731  1.00  0.00           C  
ATOM   1958  O   ILE A 123      -5.886   7.170  -7.287  1.00  0.00           O  
ATOM   1959  CB  ILE A 123      -4.960   7.690  -4.246  1.00  0.00           C  
ATOM   1960  CG1 ILE A 123      -4.304   6.997  -3.052  1.00  0.00           C  
ATOM   1961  CG2 ILE A 123      -6.437   7.326  -4.312  1.00  0.00           C  
ATOM   1962  CD1 ILE A 123      -4.786   5.546  -2.963  1.00  0.00           C  
ATOM   1963  H   ILE A 123      -2.506   8.142  -4.701  1.00  0.00           H  
ATOM   1964  HA  ILE A 123      -4.258   6.160  -5.567  1.00  0.00           H  
ATOM   1965  HB  ILE A 123      -4.859   8.761  -4.144  1.00  0.00           H  
ATOM   1966 HG12 ILE A 123      -3.229   7.015  -3.175  1.00  0.00           H  
ATOM   1967 HG13 ILE A 123      -4.570   7.520  -2.148  1.00  0.00           H  
ATOM   1968 HG21 ILE A 123      -6.562   6.439  -4.913  1.00  0.00           H  
ATOM   1969 HG22 ILE A 123      -6.801   7.143  -3.313  1.00  0.00           H  
ATOM   1970 HG23 ILE A 123      -6.990   8.143  -4.753  1.00  0.00           H  
ATOM   1971 HD11 ILE A 123      -5.367   5.307  -3.842  1.00  0.00           H  
ATOM   1972 HD12 ILE A 123      -3.933   4.886  -2.905  1.00  0.00           H  
ATOM   1973 HD13 ILE A 123      -5.398   5.423  -2.083  1.00  0.00           H  
ATOM   1974  N   ALA A 124      -4.659   8.989  -7.146  1.00  0.00           N  
ATOM   1975  CA  ALA A 124      -5.344   9.590  -8.324  1.00  0.00           C  
ATOM   1976  C   ALA A 124      -5.284   8.602  -9.487  1.00  0.00           C  
ATOM   1977  O   ALA A 124      -6.278   8.299 -10.115  1.00  0.00           O  
ATOM   1978  CB  ALA A 124      -4.642  10.891  -8.720  1.00  0.00           C  
ATOM   1979  H   ALA A 124      -3.943   9.481  -6.685  1.00  0.00           H  
ATOM   1980  HA  ALA A 124      -6.374   9.796  -8.076  1.00  0.00           H  
ATOM   1981  HB1 ALA A 124      -3.692  10.959  -8.210  1.00  0.00           H  
ATOM   1982  HB2 ALA A 124      -4.479  10.902  -9.787  1.00  0.00           H  
ATOM   1983  HB3 ALA A 124      -5.261  11.733  -8.442  1.00  0.00           H  
ATOM   1984  N   LYS A 125      -4.118   8.092  -9.771  1.00  0.00           N  
ATOM   1985  CA  LYS A 125      -3.981   7.115 -10.886  1.00  0.00           C  
ATOM   1986  C   LYS A 125      -4.745   5.837 -10.534  1.00  0.00           C  
ATOM   1987  O   LYS A 125      -5.419   5.258 -11.364  1.00  0.00           O  
ATOM   1988  CB  LYS A 125      -2.500   6.790 -11.098  1.00  0.00           C  
ATOM   1989  CG  LYS A 125      -2.330   6.004 -12.400  1.00  0.00           C  
ATOM   1990  CD  LYS A 125      -1.386   4.824 -12.163  1.00  0.00           C  
ATOM   1991  CE  LYS A 125      -1.768   3.670 -13.091  1.00  0.00           C  
ATOM   1992  NZ  LYS A 125      -1.950   2.426 -12.290  1.00  0.00           N  
ATOM   1993  H   LYS A 125      -3.334   8.352  -9.250  1.00  0.00           H  
ATOM   1994  HA  LYS A 125      -4.389   7.544 -11.787  1.00  0.00           H  
ATOM   1995  HB2 LYS A 125      -1.935   7.709 -11.156  1.00  0.00           H  
ATOM   1996  HB3 LYS A 125      -2.140   6.196 -10.272  1.00  0.00           H  
ATOM   1997  HG2 LYS A 125      -3.293   5.638 -12.729  1.00  0.00           H  
ATOM   1998  HG3 LYS A 125      -1.913   6.649 -13.159  1.00  0.00           H  
ATOM   1999  HD2 LYS A 125      -0.370   5.130 -12.365  1.00  0.00           H  
ATOM   2000  HD3 LYS A 125      -1.467   4.500 -11.136  1.00  0.00           H  
ATOM   2001  HE2 LYS A 125      -2.689   3.908 -13.601  1.00  0.00           H  
ATOM   2002  HE3 LYS A 125      -0.983   3.517 -13.817  1.00  0.00           H  
ATOM   2003  HZ1 LYS A 125      -1.167   2.334 -11.610  1.00  0.00           H  
ATOM   2004  HZ2 LYS A 125      -2.853   2.474 -11.776  1.00  0.00           H  
ATOM   2005  HZ3 LYS A 125      -1.958   1.603 -12.923  1.00  0.00           H  
ATOM   2006  N   LEU A 126      -4.655   5.396  -9.306  1.00  0.00           N  
ATOM   2007  CA  LEU A 126      -5.377   4.172  -8.893  1.00  0.00           C  
ATOM   2008  C   LEU A 126      -6.874   4.339  -9.161  1.00  0.00           C  
ATOM   2009  O   LEU A 126      -7.629   3.390  -9.134  1.00  0.00           O  
ATOM   2010  CB  LEU A 126      -5.148   3.956  -7.403  1.00  0.00           C  
ATOM   2011  CG  LEU A 126      -3.664   4.110  -7.071  1.00  0.00           C  
ATOM   2012  CD1 LEU A 126      -3.402   3.551  -5.673  1.00  0.00           C  
ATOM   2013  CD2 LEU A 126      -2.827   3.336  -8.091  1.00  0.00           C  
ATOM   2014  H   LEU A 126      -4.117   5.871  -8.649  1.00  0.00           H  
ATOM   2015  HA  LEU A 126      -5.001   3.325  -9.444  1.00  0.00           H  
ATOM   2016  HB2 LEU A 126      -5.718   4.684  -6.845  1.00  0.00           H  
ATOM   2017  HB3 LEU A 126      -5.467   2.972  -7.137  1.00  0.00           H  
ATOM   2018  HG  LEU A 126      -3.394   5.157  -7.097  1.00  0.00           H  
ATOM   2019 HD11 LEU A 126      -3.691   2.512  -5.645  1.00  0.00           H  
ATOM   2020 HD12 LEU A 126      -2.352   3.641  -5.442  1.00  0.00           H  
ATOM   2021 HD13 LEU A 126      -3.981   4.106  -4.950  1.00  0.00           H  
ATOM   2022 HD21 LEU A 126      -3.463   2.655  -8.633  1.00  0.00           H  
ATOM   2023 HD22 LEU A 126      -2.370   4.029  -8.782  1.00  0.00           H  
ATOM   2024 HD23 LEU A 126      -2.058   2.779  -7.577  1.00  0.00           H  
ATOM   2025  N   LYS A 127      -7.318   5.533  -9.418  1.00  0.00           N  
ATOM   2026  CA  LYS A 127      -8.752   5.741  -9.691  1.00  0.00           C  
ATOM   2027  C   LYS A 127      -9.136   4.949 -10.942  1.00  0.00           C  
ATOM   2028  O   LYS A 127     -10.137   4.260 -10.974  1.00  0.00           O  
ATOM   2029  CB  LYS A 127      -8.975   7.229  -9.920  1.00  0.00           C  
ATOM   2030  CG  LYS A 127      -8.925   7.953  -8.575  1.00  0.00           C  
ATOM   2031  CD  LYS A 127      -9.751   9.236  -8.649  1.00  0.00           C  
ATOM   2032  CE  LYS A 127      -9.350  10.160  -7.498  1.00  0.00           C  
ATOM   2033  NZ  LYS A 127      -9.415  11.577  -7.955  1.00  0.00           N  
ATOM   2034  H   LYS A 127      -6.711   6.296  -9.435  1.00  0.00           H  
ATOM   2035  HA  LYS A 127      -9.339   5.407  -8.849  1.00  0.00           H  
ATOM   2036  HB2 LYS A 127      -8.202   7.613 -10.568  1.00  0.00           H  
ATOM   2037  HB3 LYS A 127      -9.928   7.378 -10.375  1.00  0.00           H  
ATOM   2038  HG2 LYS A 127      -9.326   7.310  -7.805  1.00  0.00           H  
ATOM   2039  HG3 LYS A 127      -7.901   8.201  -8.338  1.00  0.00           H  
ATOM   2040  HD2 LYS A 127      -9.566   9.731  -9.591  1.00  0.00           H  
ATOM   2041  HD3 LYS A 127     -10.800   8.996  -8.566  1.00  0.00           H  
ATOM   2042  HE2 LYS A 127     -10.027  10.017  -6.668  1.00  0.00           H  
ATOM   2043  HE3 LYS A 127      -8.343   9.928  -7.182  1.00  0.00           H  
ATOM   2044  HZ1 LYS A 127      -9.591  11.603  -8.978  1.00  0.00           H  
ATOM   2045  HZ2 LYS A 127     -10.186  12.066  -7.456  1.00  0.00           H  
ATOM   2046  HZ3 LYS A 127      -8.512  12.049  -7.748  1.00  0.00           H  
ATOM   2047  N   ARG A 128      -8.340   5.040 -11.971  1.00  0.00           N  
ATOM   2048  CA  ARG A 128      -8.634   4.302 -13.216  1.00  0.00           C  
ATOM   2049  C   ARG A 128      -8.008   2.903 -13.144  1.00  0.00           C  
ATOM   2050  O   ARG A 128      -7.932   2.197 -14.130  1.00  0.00           O  
ATOM   2051  CB  ARG A 128      -8.039   5.072 -14.395  1.00  0.00           C  
ATOM   2052  CG  ARG A 128      -9.102   5.999 -14.992  1.00  0.00           C  
ATOM   2053  CD  ARG A 128      -8.819   6.223 -16.479  1.00  0.00           C  
ATOM   2054  NE  ARG A 128      -7.604   7.074 -16.634  1.00  0.00           N  
ATOM   2055  CZ  ARG A 128      -7.020   7.174 -17.798  1.00  0.00           C  
ATOM   2056  NH1 ARG A 128      -7.631   7.770 -18.785  1.00  0.00           N  
ATOM   2057  NH2 ARG A 128      -5.826   6.677 -17.975  1.00  0.00           N  
ATOM   2058  H   ARG A 128      -7.545   5.597 -11.925  1.00  0.00           H  
ATOM   2059  HA  ARG A 128      -9.698   4.220 -13.340  1.00  0.00           H  
ATOM   2060  HB2 ARG A 128      -7.200   5.661 -14.051  1.00  0.00           H  
ATOM   2061  HB3 ARG A 128      -7.706   4.378 -15.142  1.00  0.00           H  
ATOM   2062  HG2 ARG A 128     -10.077   5.549 -14.874  1.00  0.00           H  
ATOM   2063  HG3 ARG A 128      -9.080   6.949 -14.478  1.00  0.00           H  
ATOM   2064  HD2 ARG A 128      -8.654   5.273 -16.962  1.00  0.00           H  
ATOM   2065  HD3 ARG A 128      -9.667   6.715 -16.935  1.00  0.00           H  
ATOM   2066  HE  ARG A 128      -7.244   7.560 -15.862  1.00  0.00           H  
ATOM   2067 HH11 ARG A 128      -8.544   8.152 -18.650  1.00  0.00           H  
ATOM   2068 HH12 ARG A 128      -7.184   7.845 -19.677  1.00  0.00           H  
ATOM   2069 HH21 ARG A 128      -5.356   6.222 -17.219  1.00  0.00           H  
ATOM   2070 HH22 ARG A 128      -5.381   6.753 -18.867  1.00  0.00           H  
ATOM   2071  N   LEU A 129      -7.557   2.500 -11.984  1.00  0.00           N  
ATOM   2072  CA  LEU A 129      -6.936   1.147 -11.849  1.00  0.00           C  
ATOM   2073  C   LEU A 129      -7.773   0.124 -12.621  1.00  0.00           C  
ATOM   2074  O   LEU A 129      -8.956   0.365 -12.793  1.00  0.00           O  
ATOM   2075  CB  LEU A 129      -6.887   0.750 -10.370  1.00  0.00           C  
ATOM   2076  CG  LEU A 129      -5.631  -0.076 -10.091  1.00  0.00           C  
ATOM   2077  CD1 LEU A 129      -4.484   0.856  -9.698  1.00  0.00           C  
ATOM   2078  CD2 LEU A 129      -5.910  -1.039  -8.937  1.00  0.00           C  
ATOM   2079  OXT LEU A 129      -7.215  -0.883 -13.026  1.00  0.00           O  
ATOM   2080  H   LEU A 129      -7.626   3.086 -11.202  1.00  0.00           H  
ATOM   2081  HA  LEU A 129      -5.933   1.170 -12.251  1.00  0.00           H  
ATOM   2082  HB2 LEU A 129      -6.866   1.638  -9.763  1.00  0.00           H  
ATOM   2083  HB3 LEU A 129      -7.761   0.167 -10.124  1.00  0.00           H  
ATOM   2084  HG  LEU A 129      -5.361  -0.635 -10.976  1.00  0.00           H  
ATOM   2085 HD11 LEU A 129      -4.513   1.743 -10.312  1.00  0.00           H  
ATOM   2086 HD12 LEU A 129      -4.588   1.135  -8.659  1.00  0.00           H  
ATOM   2087 HD13 LEU A 129      -3.542   0.349  -9.841  1.00  0.00           H  
ATOM   2088 HD21 LEU A 129      -6.949  -0.968  -8.653  1.00  0.00           H  
ATOM   2089 HD22 LEU A 129      -5.689  -2.048  -9.249  1.00  0.00           H  
ATOM   2090 HD23 LEU A 129      -5.289  -0.777  -8.094  1.00  0.00           H  
TER    2091      LEU A 129                                                      
ENDMDL                                                                          
