# Supplementary material for: Comparative Performance of High-Throughput Methods for Protein pKa Predictions
Source: J Chem Inf Model. 2023 Aug 8;63(16):5169–81. doi: 10.1021/acs.jcim.3c00165 (PMC10466379; doi:10.1021/acs.jcim.3c00165)
Supplement: Supplementary file 3 — ci3c00165_si_003.zip [file ci3c00165_si_003.zip › curated_pdbs/1mut_curated_12.pdb]

MODEL       12                                                                  
ATOM      1  N   MET A   1      16.366  12.823   9.304  1.00  0.00           N  
ATOM      2  CA  MET A   1      16.046  14.198   8.824  1.00  0.00           C  
ATOM      3  C   MET A   1      15.992  14.210   7.295  1.00  0.00           C  
ATOM      4  O   MET A   1      15.834  15.247   6.679  1.00  0.00           O  
ATOM      5  CB  MET A   1      17.128  15.167   9.302  1.00  0.00           C  
ATOM      6  CG  MET A   1      16.620  16.604   9.175  1.00  0.00           C  
ATOM      7  SD  MET A   1      17.704  17.531   8.060  1.00  0.00           S  
ATOM      8  CE  MET A   1      16.403  18.315   7.079  1.00  0.00           C  
ATOM      9  H1  MET A   1      17.283  12.525   8.915  1.00  0.00           H  
ATOM     10  H2  MET A   1      16.415  12.820  10.342  1.00  0.00           H  
ATOM     11  H3  MET A   1      15.624  12.164   8.990  1.00  0.00           H  
ATOM     12  HA  MET A   1      15.089  14.503   9.220  1.00  0.00           H  
ATOM     13  HB2 MET A   1      17.368  14.958  10.335  1.00  0.00           H  
ATOM     14  HB3 MET A   1      18.014  15.046   8.695  1.00  0.00           H  
ATOM     15  HG2 MET A   1      15.616  16.599   8.780  1.00  0.00           H  
ATOM     16  HG3 MET A   1      16.621  17.073  10.149  1.00  0.00           H  
ATOM     17  HE1 MET A   1      15.527  17.683   7.073  1.00  0.00           H  
ATOM     18  HE2 MET A   1      16.159  19.276   7.510  1.00  0.00           H  
ATOM     19  HE3 MET A   1      16.749  18.456   6.066  1.00  0.00           H  
ATOM     20  N   LYS A   2      16.123  13.071   6.673  1.00  0.00           N  
ATOM     21  CA  LYS A   2      16.079  13.031   5.184  1.00  0.00           C  
ATOM     22  C   LYS A   2      16.147  11.579   4.701  1.00  0.00           C  
ATOM     23  O   LYS A   2      16.700  11.290   3.658  1.00  0.00           O  
ATOM     24  CB  LYS A   2      17.269  13.813   4.619  1.00  0.00           C  
ATOM     25  CG  LYS A   2      18.574  13.101   4.984  1.00  0.00           C  
ATOM     26  CD  LYS A   2      19.175  13.741   6.239  1.00  0.00           C  
ATOM     27  CE  LYS A   2      20.678  13.948   6.039  1.00  0.00           C  
ATOM     28  NZ  LYS A   2      21.370  13.874   7.357  1.00  0.00           N  
ATOM     29  H   LYS A   2      16.250  12.244   7.183  1.00  0.00           H  
ATOM     30  HA  LYS A   2      15.159  13.481   4.840  1.00  0.00           H  
ATOM     31  HB2 LYS A   2      17.180  13.873   3.544  1.00  0.00           H  
ATOM     32  HB3 LYS A   2      17.275  14.808   5.036  1.00  0.00           H  
ATOM     33  HG2 LYS A   2      18.375  12.056   5.173  1.00  0.00           H  
ATOM     34  HG3 LYS A   2      19.274  13.192   4.167  1.00  0.00           H  
ATOM     35  HD2 LYS A   2      18.699  14.694   6.418  1.00  0.00           H  
ATOM     36  HD3 LYS A   2      19.011  13.093   7.086  1.00  0.00           H  
ATOM     37  HE2 LYS A   2      21.064  13.179   5.386  1.00  0.00           H  
ATOM     38  HE3 LYS A   2      20.852  14.917   5.596  1.00  0.00           H  
ATOM     39  HZ1 LYS A   2      20.819  14.393   8.069  1.00  0.00           H  
ATOM     40  HZ2 LYS A   2      21.457  12.879   7.648  1.00  0.00           H  
ATOM     41  HZ3 LYS A   2      22.317  14.296   7.274  1.00  0.00           H  
ATOM     42  N   LYS A   3      15.591  10.664   5.447  1.00  0.00           N  
ATOM     43  CA  LYS A   3      15.631   9.238   5.018  1.00  0.00           C  
ATOM     44  C   LYS A   3      14.513   8.456   5.707  1.00  0.00           C  
ATOM     45  O   LYS A   3      14.745   7.684   6.616  1.00  0.00           O  
ATOM     46  CB  LYS A   3      16.975   8.627   5.393  1.00  0.00           C  
ATOM     47  CG  LYS A   3      17.297   7.483   4.431  1.00  0.00           C  
ATOM     48  CD  LYS A   3      18.095   6.405   5.167  1.00  0.00           C  
ATOM     49  CE  LYS A   3      17.167   5.242   5.525  1.00  0.00           C  
ATOM     50  NZ  LYS A   3      17.245   4.201   4.463  1.00  0.00           N  
ATOM     51  H   LYS A   3      15.149  10.914   6.284  1.00  0.00           H  
ATOM     52  HA  LYS A   3      15.499   9.182   3.948  1.00  0.00           H  
ATOM     53  HB2 LYS A   3      17.742   9.383   5.329  1.00  0.00           H  
ATOM     54  HB3 LYS A   3      16.924   8.244   6.400  1.00  0.00           H  
ATOM     55  HG2 LYS A   3      16.375   7.059   4.057  1.00  0.00           H  
ATOM     56  HG3 LYS A   3      17.879   7.861   3.605  1.00  0.00           H  
ATOM     57  HD2 LYS A   3      18.892   6.051   4.530  1.00  0.00           H  
ATOM     58  HD3 LYS A   3      18.513   6.823   6.070  1.00  0.00           H  
ATOM     59  HE2 LYS A   3      17.473   4.815   6.470  1.00  0.00           H  
ATOM     60  HE3 LYS A   3      16.152   5.601   5.604  1.00  0.00           H  
ATOM     61  HZ1 LYS A   3      17.608   4.628   3.586  1.00  0.00           H  
ATOM     62  HZ2 LYS A   3      17.883   3.439   4.768  1.00  0.00           H  
ATOM     63  HZ3 LYS A   3      16.298   3.808   4.292  1.00  0.00           H  
ATOM     64  N   LEU A   4      13.305   8.653   5.274  1.00  0.00           N  
ATOM     65  CA  LEU A   4      12.158   7.932   5.882  1.00  0.00           C  
ATOM     66  C   LEU A   4      11.290   7.334   4.771  1.00  0.00           C  
ATOM     67  O   LEU A   4      10.537   8.031   4.120  1.00  0.00           O  
ATOM     68  CB  LEU A   4      11.326   8.918   6.700  1.00  0.00           C  
ATOM     69  CG  LEU A   4      10.292   8.153   7.517  1.00  0.00           C  
ATOM     70  CD1 LEU A   4      11.008   7.151   8.423  1.00  0.00           C  
ATOM     71  CD2 LEU A   4       9.496   9.141   8.370  1.00  0.00           C  
ATOM     72  H   LEU A   4      13.152   9.278   4.543  1.00  0.00           H  
ATOM     73  HA  LEU A   4      12.522   7.144   6.525  1.00  0.00           H  
ATOM     74  HB2 LEU A   4      11.973   9.472   7.365  1.00  0.00           H  
ATOM     75  HB3 LEU A   4      10.821   9.603   6.034  1.00  0.00           H  
ATOM     76  HG  LEU A   4       9.623   7.626   6.852  1.00  0.00           H  
ATOM     77 HD11 LEU A   4      11.859   7.629   8.885  1.00  0.00           H  
ATOM     78 HD12 LEU A   4      10.328   6.807   9.187  1.00  0.00           H  
ATOM     79 HD13 LEU A   4      11.344   6.310   7.833  1.00  0.00           H  
ATOM     80 HD21 LEU A   4       9.862  10.142   8.194  1.00  0.00           H  
ATOM     81 HD22 LEU A   4       8.452   9.087   8.102  1.00  0.00           H  
ATOM     82 HD23 LEU A   4       9.615   8.892   9.414  1.00  0.00           H  
ATOM     83  N   GLN A   5      11.385   6.051   4.546  1.00  0.00           N  
ATOM     84  CA  GLN A   5      10.558   5.424   3.473  1.00  0.00           C  
ATOM     85  C   GLN A   5       9.750   4.267   4.060  1.00  0.00           C  
ATOM     86  O   GLN A   5      10.176   3.605   4.984  1.00  0.00           O  
ATOM     87  CB  GLN A   5      11.458   4.888   2.351  1.00  0.00           C  
ATOM     88  CG  GLN A   5      12.824   5.577   2.394  1.00  0.00           C  
ATOM     89  CD  GLN A   5      13.628   5.198   1.147  1.00  0.00           C  
ATOM     90  OE1 GLN A   5      14.183   4.119   1.074  1.00  0.00           O  
ATOM     91  NE2 GLN A   5      13.714   6.044   0.158  1.00  0.00           N  
ATOM     92  H   GLN A   5      11.995   5.502   5.080  1.00  0.00           H  
ATOM     93  HA  GLN A   5       9.882   6.160   3.067  1.00  0.00           H  
ATOM     94  HB2 GLN A   5      11.587   3.824   2.475  1.00  0.00           H  
ATOM     95  HB3 GLN A   5      10.992   5.082   1.396  1.00  0.00           H  
ATOM     96  HG2 GLN A   5      12.686   6.648   2.425  1.00  0.00           H  
ATOM     97  HG3 GLN A   5      13.359   5.256   3.276  1.00  0.00           H  
ATOM     98 HE21 GLN A   5      13.266   6.914   0.216  1.00  0.00           H  
ATOM     99 HE22 GLN A   5      14.230   5.810  -0.642  1.00  0.00           H  
ATOM    100  N   ILE A   6       8.584   4.018   3.530  1.00  0.00           N  
ATOM    101  CA  ILE A   6       7.748   2.911   4.049  1.00  0.00           C  
ATOM    102  C   ILE A   6       7.755   1.755   3.046  1.00  0.00           C  
ATOM    103  O   ILE A   6       8.358   1.839   1.995  1.00  0.00           O  
ATOM    104  CB  ILE A   6       6.323   3.417   4.239  1.00  0.00           C  
ATOM    105  CG1 ILE A   6       6.356   4.856   4.762  1.00  0.00           C  
ATOM    106  CG2 ILE A   6       5.611   2.529   5.247  1.00  0.00           C  
ATOM    107  CD1 ILE A   6       7.233   4.924   6.012  1.00  0.00           C  
ATOM    108  H   ILE A   6       8.253   4.562   2.790  1.00  0.00           H  
ATOM    109  HA  ILE A   6       8.141   2.574   4.996  1.00  0.00           H  
ATOM    110  HB  ILE A   6       5.800   3.383   3.295  1.00  0.00           H  
ATOM    111 HG12 ILE A   6       6.760   5.506   4.000  1.00  0.00           H  
ATOM    112 HG13 ILE A   6       5.353   5.171   5.010  1.00  0.00           H  
ATOM    113 HG21 ILE A   6       6.315   1.823   5.660  1.00  0.00           H  
ATOM    114 HG22 ILE A   6       5.204   3.140   6.038  1.00  0.00           H  
ATOM    115 HG23 ILE A   6       4.813   1.997   4.753  1.00  0.00           H  
ATOM    116 HD11 ILE A   6       8.144   4.368   5.844  1.00  0.00           H  
ATOM    117 HD12 ILE A   6       7.476   5.955   6.227  1.00  0.00           H  
ATOM    118 HD13 ILE A   6       6.702   4.497   6.849  1.00  0.00           H  
ATOM    119  N   ALA A   7       7.090   0.677   3.362  1.00  0.00           N  
ATOM    120  CA  ALA A   7       7.061  -0.482   2.423  1.00  0.00           C  
ATOM    121  C   ALA A   7       5.652  -1.081   2.389  1.00  0.00           C  
ATOM    122  O   ALA A   7       5.288  -1.877   3.231  1.00  0.00           O  
ATOM    123  CB  ALA A   7       8.054  -1.544   2.899  1.00  0.00           C  
ATOM    124  H   ALA A   7       6.611   0.631   4.216  1.00  0.00           H  
ATOM    125  HA  ALA A   7       7.336  -0.151   1.433  1.00  0.00           H  
ATOM    126  HB1 ALA A   7       7.929  -1.703   3.960  1.00  0.00           H  
ATOM    127  HB2 ALA A   7       7.870  -2.469   2.373  1.00  0.00           H  
ATOM    128  HB3 ALA A   7       9.062  -1.210   2.700  1.00  0.00           H  
ATOM    129  N   VAL A   8       4.856  -0.704   1.425  1.00  0.00           N  
ATOM    130  CA  VAL A   8       3.472  -1.253   1.346  1.00  0.00           C  
ATOM    131  C   VAL A   8       3.262  -1.964   0.016  1.00  0.00           C  
ATOM    132  O   VAL A   8       3.607  -1.463  -1.036  1.00  0.00           O  
ATOM    133  CB  VAL A   8       2.457  -0.116   1.442  1.00  0.00           C  
ATOM    134  CG1 VAL A   8       2.572   0.778   0.206  1.00  0.00           C  
ATOM    135  CG2 VAL A   8       1.049  -0.709   1.500  1.00  0.00           C  
ATOM    136  H   VAL A   8       5.167  -0.060   0.755  1.00  0.00           H  
ATOM    137  HA  VAL A   8       3.304  -1.954   2.156  1.00  0.00           H  
ATOM    138  HB  VAL A   8       2.646   0.468   2.330  1.00  0.00           H  
ATOM    139 HG11 VAL A   8       3.506   0.580  -0.298  1.00  0.00           H  
ATOM    140 HG12 VAL A   8       1.749   0.569  -0.465  1.00  0.00           H  
ATOM    141 HG13 VAL A   8       2.536   1.815   0.505  1.00  0.00           H  
ATOM    142 HG21 VAL A   8       1.112  -1.787   1.463  1.00  0.00           H  
ATOM    143 HG22 VAL A   8       0.566  -0.408   2.415  1.00  0.00           H  
ATOM    144 HG23 VAL A   8       0.475  -0.355   0.656  1.00  0.00           H  
ATOM    145  N   GLY A   9       2.665  -3.116   0.058  1.00  0.00           N  
ATOM    146  CA  GLY A   9       2.385  -3.860  -1.194  1.00  0.00           C  
ATOM    147  C   GLY A   9       0.886  -4.122  -1.247  1.00  0.00           C  
ATOM    148  O   GLY A   9       0.343  -4.827  -0.419  1.00  0.00           O  
ATOM    149  H   GLY A   9       2.375  -3.483   0.919  1.00  0.00           H  
ATOM    150  HA2 GLY A   9       2.687  -3.268  -2.046  1.00  0.00           H  
ATOM    151  HA3 GLY A   9       2.914  -4.798  -1.192  1.00  0.00           H  
ATOM    152  N   ILE A  10       0.204  -3.571  -2.207  1.00  0.00           N  
ATOM    153  CA  ILE A  10      -1.250  -3.815  -2.282  1.00  0.00           C  
ATOM    154  C   ILE A  10      -1.448  -5.129  -3.019  1.00  0.00           C  
ATOM    155  O   ILE A  10      -0.575  -5.586  -3.730  1.00  0.00           O  
ATOM    156  CB  ILE A  10      -1.963  -2.676  -3.018  1.00  0.00           C  
ATOM    157  CG1 ILE A  10      -1.244  -1.338  -2.792  1.00  0.00           C  
ATOM    158  CG2 ILE A  10      -3.385  -2.556  -2.481  1.00  0.00           C  
ATOM    159  CD1 ILE A  10      -1.671  -0.352  -3.880  1.00  0.00           C  
ATOM    160  H   ILE A  10       0.646  -3.019  -2.878  1.00  0.00           H  
ATOM    161  HA  ILE A  10      -1.648  -3.904  -1.281  1.00  0.00           H  
ATOM    162  HB  ILE A  10      -1.994  -2.899  -4.069  1.00  0.00           H  
ATOM    163 HG12 ILE A  10      -1.506  -0.942  -1.821  1.00  0.00           H  
ATOM    164 HG13 ILE A  10      -0.183  -1.477  -2.844  1.00  0.00           H  
ATOM    165 HG21 ILE A  10      -3.356  -2.498  -1.402  1.00  0.00           H  
ATOM    166 HG22 ILE A  10      -3.844  -1.663  -2.876  1.00  0.00           H  
ATOM    167 HG23 ILE A  10      -3.956  -3.421  -2.780  1.00  0.00           H  
ATOM    168 HD11 ILE A  10      -1.718  -0.864  -4.829  1.00  0.00           H  
ATOM    169 HD12 ILE A  10      -2.645   0.050  -3.639  1.00  0.00           H  
ATOM    170 HD13 ILE A  10      -0.953   0.452  -3.939  1.00  0.00           H  
ATOM    171  N   ILE A  11      -2.558  -5.767  -2.837  1.00  0.00           N  
ATOM    172  CA  ILE A  11      -2.755  -7.079  -3.516  1.00  0.00           C  
ATOM    173  C   ILE A  11      -4.064  -7.075  -4.295  1.00  0.00           C  
ATOM    174  O   ILE A  11      -5.013  -6.425  -3.924  1.00  0.00           O  
ATOM    175  CB  ILE A  11      -2.769  -8.200  -2.470  1.00  0.00           C  
ATOM    176  CG1 ILE A  11      -2.395  -7.625  -1.099  1.00  0.00           C  
ATOM    177  CG2 ILE A  11      -1.751  -9.272  -2.864  1.00  0.00           C  
ATOM    178  CD1 ILE A  11      -2.167  -8.757  -0.104  1.00  0.00           C  
ATOM    179  H   ILE A  11      -3.248  -5.405  -2.237  1.00  0.00           H  
ATOM    180  HA  ILE A  11      -1.937  -7.247  -4.201  1.00  0.00           H  
ATOM    181  HB  ILE A  11      -3.756  -8.639  -2.424  1.00  0.00           H  
ATOM    182 HG12 ILE A  11      -1.490  -7.042  -1.192  1.00  0.00           H  
ATOM    183 HG13 ILE A  11      -3.192  -6.992  -0.750  1.00  0.00           H  
ATOM    184 HG21 ILE A  11      -0.765  -8.832  -2.913  1.00  0.00           H  
ATOM    185 HG22 ILE A  11      -1.756 -10.063  -2.129  1.00  0.00           H  
ATOM    186 HG23 ILE A  11      -2.012  -9.677  -3.832  1.00  0.00           H  
ATOM    187 HD11 ILE A  11      -1.420  -9.425  -0.502  1.00  0.00           H  
ATOM    188 HD12 ILE A  11      -1.822  -8.351   0.836  1.00  0.00           H  
ATOM    189 HD13 ILE A  11      -3.089  -9.297   0.052  1.00  0.00           H  
ATOM    190  N   ARG A  12      -4.110  -7.796  -5.378  1.00  0.00           N  
ATOM    191  CA  ARG A  12      -5.349  -7.840  -6.204  1.00  0.00           C  
ATOM    192  C   ARG A  12      -5.405  -9.169  -6.963  1.00  0.00           C  
ATOM    193  O   ARG A  12      -4.570  -9.453  -7.799  1.00  0.00           O  
ATOM    194  CB  ARG A  12      -5.327  -6.680  -7.204  1.00  0.00           C  
ATOM    195  CG  ARG A  12      -6.660  -6.615  -7.952  1.00  0.00           C  
ATOM    196  CD  ARG A  12      -6.846  -5.214  -8.542  1.00  0.00           C  
ATOM    197  NE  ARG A  12      -5.767  -4.943  -9.536  1.00  0.00           N  
ATOM    198  CZ  ARG A  12      -5.886  -3.950 -10.377  1.00  0.00           C  
ATOM    199  NH1 ARG A  12      -6.844  -3.076 -10.224  1.00  0.00           N  
ATOM    200  NH2 ARG A  12      -5.048  -3.830 -11.369  1.00  0.00           N  
ATOM    201  H   ARG A  12      -3.323  -8.308  -5.651  1.00  0.00           H  
ATOM    202  HA  ARG A  12      -6.215  -7.751  -5.565  1.00  0.00           H  
ATOM    203  HB2 ARG A  12      -5.164  -5.754  -6.674  1.00  0.00           H  
ATOM    204  HB3 ARG A  12      -4.527  -6.834  -7.913  1.00  0.00           H  
ATOM    205  HG2 ARG A  12      -6.662  -7.345  -8.748  1.00  0.00           H  
ATOM    206  HG3 ARG A  12      -7.468  -6.824  -7.267  1.00  0.00           H  
ATOM    207  HD2 ARG A  12      -7.807  -5.153  -9.029  1.00  0.00           H  
ATOM    208  HD3 ARG A  12      -6.797  -4.481  -7.750  1.00  0.00           H  
ATOM    209  HE  ARG A  12      -4.969  -5.510  -9.558  1.00  0.00           H  
ATOM    210 HH11 ARG A  12      -7.487  -3.165  -9.463  1.00  0.00           H  
ATOM    211 HH12 ARG A  12      -6.934  -2.316 -10.867  1.00  0.00           H  
ATOM    212 HH21 ARG A  12      -4.314  -4.500 -11.487  1.00  0.00           H  
ATOM    213 HH22 ARG A  12      -5.139  -3.070 -12.013  1.00  0.00           H  
ATOM    214  N   ASN A  13      -6.379  -9.989  -6.678  1.00  0.00           N  
ATOM    215  CA  ASN A  13      -6.480 -11.299  -7.384  1.00  0.00           C  
ATOM    216  C   ASN A  13      -7.322 -11.140  -8.650  1.00  0.00           C  
ATOM    217  O   ASN A  13      -7.407 -10.074  -9.225  1.00  0.00           O  
ATOM    218  CB  ASN A  13      -7.142 -12.332  -6.472  1.00  0.00           C  
ATOM    219  CG  ASN A  13      -6.346 -13.637  -6.514  1.00  0.00           C  
ATOM    220  OD1 ASN A  13      -6.446 -14.391  -7.462  1.00  0.00           O  
ATOM    221  ND2 ASN A  13      -5.553 -13.938  -5.522  1.00  0.00           N  
ATOM    222  H   ASN A  13      -7.042  -9.747  -5.999  1.00  0.00           H  
ATOM    223  HA  ASN A  13      -5.491 -11.639  -7.651  1.00  0.00           H  
ATOM    224  HB2 ASN A  13      -7.167 -11.957  -5.464  1.00  0.00           H  
ATOM    225  HB3 ASN A  13      -8.150 -12.518  -6.812  1.00  0.00           H  
ATOM    226 HD21 ASN A  13      -5.473 -13.331  -4.759  1.00  0.00           H  
ATOM    227 HD22 ASN A  13      -5.040 -14.772  -5.542  1.00  0.00           H  
ATOM    228  N   GLU A  14      -7.943 -12.201  -9.086  1.00  0.00           N  
ATOM    229  CA  GLU A  14      -8.782 -12.126 -10.317  1.00  0.00           C  
ATOM    230  C   GLU A  14     -10.212 -11.737  -9.948  1.00  0.00           C  
ATOM    231  O   GLU A  14     -11.047 -11.518 -10.803  1.00  0.00           O  
ATOM    232  CB  GLU A  14      -8.798 -13.487 -11.009  1.00  0.00           C  
ATOM    233  CG  GLU A  14      -7.371 -13.895 -11.372  1.00  0.00           C  
ATOM    234  CD  GLU A  14      -7.391 -15.268 -12.047  1.00  0.00           C  
ATOM    235  OE1 GLU A  14      -7.757 -16.226 -11.387  1.00  0.00           O  
ATOM    236  OE2 GLU A  14      -7.042 -15.336 -13.215  1.00  0.00           O  
ATOM    237  H   GLU A  14      -7.857 -13.047  -8.598  1.00  0.00           H  
ATOM    238  HA  GLU A  14      -8.371 -11.387 -10.986  1.00  0.00           H  
ATOM    239  HB2 GLU A  14      -9.227 -14.221 -10.344  1.00  0.00           H  
ATOM    240  HB3 GLU A  14      -9.393 -13.427 -11.909  1.00  0.00           H  
ATOM    241  HG2 GLU A  14      -6.949 -13.165 -12.049  1.00  0.00           H  
ATOM    242  HG3 GLU A  14      -6.772 -13.947 -10.475  1.00  0.00           H  
ATOM    243  N   ASN A  15     -10.498 -11.640  -8.682  1.00  0.00           N  
ATOM    244  CA  ASN A  15     -11.869 -11.255  -8.256  1.00  0.00           C  
ATOM    245  C   ASN A  15     -11.889  -9.751  -8.026  1.00  0.00           C  
ATOM    246  O   ASN A  15     -12.597  -9.250  -7.179  1.00  0.00           O  
ATOM    247  CB  ASN A  15     -12.232 -11.983  -6.960  1.00  0.00           C  
ATOM    248  CG  ASN A  15     -13.754 -12.009  -6.800  1.00  0.00           C  
ATOM    249  OD1 ASN A  15     -14.476 -12.072  -7.773  1.00  0.00           O  
ATOM    250  ND2 ASN A  15     -14.273 -11.963  -5.603  1.00  0.00           N  
ATOM    251  H   ASN A  15      -9.808 -11.810  -8.013  1.00  0.00           H  
ATOM    252  HA  ASN A  15     -12.577 -11.514  -9.031  1.00  0.00           H  
ATOM    253  HB2 ASN A  15     -11.856 -12.996  -6.999  1.00  0.00           H  
ATOM    254  HB3 ASN A  15     -11.791 -11.466  -6.121  1.00  0.00           H  
ATOM    255 HD21 ASN A  15     -13.690 -11.912  -4.817  1.00  0.00           H  
ATOM    256 HD22 ASN A  15     -15.246 -11.979  -5.491  1.00  0.00           H  
ATOM    257  N   ASN A  16     -11.123  -9.034  -8.802  1.00  0.00           N  
ATOM    258  CA  ASN A  16     -11.062  -7.571  -8.690  1.00  0.00           C  
ATOM    259  C   ASN A  16     -11.237  -7.130  -7.238  1.00  0.00           C  
ATOM    260  O   ASN A  16     -11.905  -6.159  -6.944  1.00  0.00           O  
ATOM    261  CB  ASN A  16     -12.153  -7.000  -9.562  1.00  0.00           C  
ATOM    262  CG  ASN A  16     -12.229  -7.791 -10.869  1.00  0.00           C  
ATOM    263  OD1 ASN A  16     -12.614  -8.943 -10.874  1.00  0.00           O  
ATOM    264  ND2 ASN A  16     -11.871  -7.215 -11.983  1.00  0.00           N  
ATOM    265  H   ASN A  16     -10.597  -9.462  -9.483  1.00  0.00           H  
ATOM    266  HA  ASN A  16     -10.105  -7.228  -9.051  1.00  0.00           H  
ATOM    267  HB2 ASN A  16     -13.092  -7.065  -9.044  1.00  0.00           H  
ATOM    268  HB3 ASN A  16     -11.919  -5.987  -9.778  1.00  0.00           H  
ATOM    269 HD21 ASN A  16     -11.560  -6.286 -11.976  1.00  0.00           H  
ATOM    270 HD22 ASN A  16     -11.913  -7.712 -12.827  1.00  0.00           H  
ATOM    271  N   GLU A  17     -10.620  -7.832  -6.332  1.00  0.00           N  
ATOM    272  CA  GLU A  17     -10.720  -7.456  -4.897  1.00  0.00           C  
ATOM    273  C   GLU A  17      -9.313  -7.160  -4.381  1.00  0.00           C  
ATOM    274  O   GLU A  17      -8.402  -7.946  -4.556  1.00  0.00           O  
ATOM    275  CB  GLU A  17     -11.322  -8.608  -4.091  1.00  0.00           C  
ATOM    276  CG  GLU A  17     -12.707  -8.958  -4.640  1.00  0.00           C  
ATOM    277  CD  GLU A  17     -13.693  -9.131  -3.481  1.00  0.00           C  
ATOM    278  OE1 GLU A  17     -13.294  -9.685  -2.470  1.00  0.00           O  
ATOM    279  OE2 GLU A  17     -14.828  -8.709  -3.625  1.00  0.00           O  
ATOM    280  H   GLU A  17     -10.074  -8.602  -6.599  1.00  0.00           H  
ATOM    281  HA  GLU A  17     -11.337  -6.575  -4.793  1.00  0.00           H  
ATOM    282  HB2 GLU A  17     -10.678  -9.473  -4.163  1.00  0.00           H  
ATOM    283  HB3 GLU A  17     -11.412  -8.312  -3.057  1.00  0.00           H  
ATOM    284  HG2 GLU A  17     -13.047  -8.165  -5.292  1.00  0.00           H  
ATOM    285  HG3 GLU A  17     -12.649  -9.881  -5.197  1.00  0.00           H  
ATOM    286  N   ILE A  18      -9.121  -6.036  -3.756  1.00  0.00           N  
ATOM    287  CA  ILE A  18      -7.762  -5.704  -3.244  1.00  0.00           C  
ATOM    288  C   ILE A  18      -7.731  -5.868  -1.734  1.00  0.00           C  
ATOM    289  O   ILE A  18      -8.710  -5.655  -1.055  1.00  0.00           O  
ATOM    290  CB  ILE A  18      -7.389  -4.254  -3.571  1.00  0.00           C  
ATOM    291  CG1 ILE A  18      -8.539  -3.557  -4.284  1.00  0.00           C  
ATOM    292  CG2 ILE A  18      -6.152  -4.219  -4.468  1.00  0.00           C  
ATOM    293  CD1 ILE A  18      -8.759  -4.198  -5.656  1.00  0.00           C  
ATOM    294  H   ILE A  18      -9.862  -5.410  -3.628  1.00  0.00           H  
ATOM    295  HA  ILE A  18      -7.043  -6.369  -3.692  1.00  0.00           H  
ATOM    296  HB  ILE A  18      -7.173  -3.732  -2.651  1.00  0.00           H  
ATOM    297 HG12 ILE A  18      -9.440  -3.640  -3.692  1.00  0.00           H  
ATOM    298 HG13 ILE A  18      -8.289  -2.527  -4.407  1.00  0.00           H  
ATOM    299 HG21 ILE A  18      -6.198  -5.028  -5.180  1.00  0.00           H  
ATOM    300 HG22 ILE A  18      -6.116  -3.276  -4.994  1.00  0.00           H  
ATOM    301 HG23 ILE A  18      -5.263  -4.325  -3.860  1.00  0.00           H  
ATOM    302 HD11 ILE A  18      -8.302  -5.177  -5.674  1.00  0.00           H  
ATOM    303 HD12 ILE A  18      -9.818  -4.292  -5.843  1.00  0.00           H  
ATOM    304 HD13 ILE A  18      -8.313  -3.577  -6.419  1.00  0.00           H  
ATOM    305  N   PHE A  19      -6.596  -6.204  -1.205  1.00  0.00           N  
ATOM    306  CA  PHE A  19      -6.478  -6.348   0.274  1.00  0.00           C  
ATOM    307  C   PHE A  19      -5.879  -5.055   0.817  1.00  0.00           C  
ATOM    308  O   PHE A  19      -4.688  -4.953   1.042  1.00  0.00           O  
ATOM    309  CB  PHE A  19      -5.570  -7.541   0.626  1.00  0.00           C  
ATOM    310  CG  PHE A  19      -5.020  -7.367   2.027  1.00  0.00           C  
ATOM    311  CD1 PHE A  19      -5.857  -7.557   3.135  1.00  0.00           C  
ATOM    312  CD2 PHE A  19      -3.682  -6.999   2.218  1.00  0.00           C  
ATOM    313  CE1 PHE A  19      -5.356  -7.382   4.430  1.00  0.00           C  
ATOM    314  CE2 PHE A  19      -3.183  -6.823   3.514  1.00  0.00           C  
ATOM    315  CZ  PHE A  19      -4.018  -7.014   4.618  1.00  0.00           C  
ATOM    316  H   PHE A  19      -5.816  -6.329  -1.780  1.00  0.00           H  
ATOM    317  HA  PHE A  19      -7.457  -6.499   0.700  1.00  0.00           H  
ATOM    318  HB2 PHE A  19      -6.144  -8.454   0.575  1.00  0.00           H  
ATOM    319  HB3 PHE A  19      -4.756  -7.592  -0.076  1.00  0.00           H  
ATOM    320  HD1 PHE A  19      -6.887  -7.842   2.989  1.00  0.00           H  
ATOM    321  HD2 PHE A  19      -3.033  -6.854   1.365  1.00  0.00           H  
ATOM    322  HE1 PHE A  19      -6.004  -7.527   5.284  1.00  0.00           H  
ATOM    323  HE2 PHE A  19      -2.154  -6.535   3.662  1.00  0.00           H  
ATOM    324  HZ  PHE A  19      -3.630  -6.877   5.615  1.00  0.00           H  
ATOM    325  N   ILE A  20      -6.688  -4.053   1.001  1.00  0.00           N  
ATOM    326  CA  ILE A  20      -6.163  -2.767   1.494  1.00  0.00           C  
ATOM    327  C   ILE A  20      -6.268  -2.704   3.014  1.00  0.00           C  
ATOM    328  O   ILE A  20      -6.355  -3.709   3.690  1.00  0.00           O  
ATOM    329  CB  ILE A  20      -6.997  -1.643   0.856  1.00  0.00           C  
ATOM    330  CG1 ILE A  20      -6.223  -0.319   0.777  1.00  0.00           C  
ATOM    331  CG2 ILE A  20      -8.279  -1.418   1.662  1.00  0.00           C  
ATOM    332  CD1 ILE A  20      -4.751  -0.504   1.162  1.00  0.00           C  
ATOM    333  H   ILE A  20      -7.638  -4.137   0.794  1.00  0.00           H  
ATOM    334  HA  ILE A  20      -5.134  -2.672   1.198  1.00  0.00           H  
ATOM    335  HB  ILE A  20      -7.268  -1.943  -0.136  1.00  0.00           H  
ATOM    336 HG12 ILE A  20      -6.279   0.055  -0.232  1.00  0.00           H  
ATOM    337 HG13 ILE A  20      -6.680   0.391   1.448  1.00  0.00           H  
ATOM    338 HG21 ILE A  20      -8.640  -2.366   2.032  1.00  0.00           H  
ATOM    339 HG22 ILE A  20      -8.071  -0.763   2.496  1.00  0.00           H  
ATOM    340 HG23 ILE A  20      -9.030  -0.969   1.030  1.00  0.00           H  
ATOM    341 HD11 ILE A  20      -4.688  -1.051   2.094  1.00  0.00           H  
ATOM    342 HD12 ILE A  20      -4.249  -1.063   0.389  1.00  0.00           H  
ATOM    343 HD13 ILE A  20      -4.287   0.458   1.276  1.00  0.00           H  
ATOM    344  N   THR A  21      -6.271  -1.520   3.550  1.00  0.00           N  
ATOM    345  CA  THR A  21      -6.388  -1.371   5.021  1.00  0.00           C  
ATOM    346  C   THR A  21      -7.573  -0.454   5.322  1.00  0.00           C  
ATOM    347  O   THR A  21      -8.123   0.156   4.432  1.00  0.00           O  
ATOM    348  CB  THR A  21      -5.102  -0.771   5.577  1.00  0.00           C  
ATOM    349  OG1 THR A  21      -4.045  -1.007   4.660  1.00  0.00           O  
ATOM    350  CG2 THR A  21      -4.772  -1.423   6.919  1.00  0.00           C  
ATOM    351  H   THR A  21      -6.208  -0.724   2.978  1.00  0.00           H  
ATOM    352  HA  THR A  21      -6.554  -2.332   5.462  1.00  0.00           H  
ATOM    353  HB  THR A  21      -5.231   0.284   5.718  1.00  0.00           H  
ATOM    354  HG1 THR A  21      -4.208  -1.851   4.233  1.00  0.00           H  
ATOM    355 HG21 THR A  21      -5.647  -1.927   7.300  1.00  0.00           H  
ATOM    356 HG22 THR A  21      -3.975  -2.138   6.786  1.00  0.00           H  
ATOM    357 HG23 THR A  21      -4.460  -0.663   7.621  1.00  0.00           H  
ATOM    358  N   ARG A  22      -7.989  -0.357   6.556  1.00  0.00           N  
ATOM    359  CA  ARG A  22      -9.138   0.514   6.875  1.00  0.00           C  
ATOM    360  C   ARG A  22      -9.152   0.855   8.363  1.00  0.00           C  
ATOM    361  O   ARG A  22      -8.134   0.856   9.025  1.00  0.00           O  
ATOM    362  CB  ARG A  22     -10.426  -0.202   6.502  1.00  0.00           C  
ATOM    363  CG  ARG A  22     -11.355   0.813   5.861  1.00  0.00           C  
ATOM    364  CD  ARG A  22     -12.353   0.103   4.944  1.00  0.00           C  
ATOM    365  NE  ARG A  22     -13.561  -0.285   5.726  1.00  0.00           N  
ATOM    366  CZ  ARG A  22     -14.655  -0.632   5.104  1.00  0.00           C  
ATOM    367  NH1 ARG A  22     -14.590  -1.371   4.032  1.00  0.00           N  
ATOM    368  NH2 ARG A  22     -15.815  -0.240   5.557  1.00  0.00           N  
ATOM    369  H   ARG A  22      -7.559  -0.859   7.262  1.00  0.00           H  
ATOM    370  HA  ARG A  22      -9.066   1.427   6.306  1.00  0.00           H  
ATOM    371  HB2 ARG A  22     -10.211  -0.997   5.801  1.00  0.00           H  
ATOM    372  HB3 ARG A  22     -10.886  -0.608   7.388  1.00  0.00           H  
ATOM    373  HG2 ARG A  22     -11.882   1.343   6.637  1.00  0.00           H  
ATOM    374  HG3 ARG A  22     -10.764   1.507   5.284  1.00  0.00           H  
ATOM    375  HD2 ARG A  22     -12.642   0.771   4.145  1.00  0.00           H  
ATOM    376  HD3 ARG A  22     -11.892  -0.779   4.525  1.00  0.00           H  
ATOM    377  HE  ARG A  22     -13.534  -0.276   6.704  1.00  0.00           H  
ATOM    378 HH11 ARG A  22     -13.702  -1.672   3.684  1.00  0.00           H  
ATOM    379 HH12 ARG A  22     -15.429  -1.637   3.556  1.00  0.00           H  
ATOM    380 HH21 ARG A  22     -15.865   0.328   6.380  1.00  0.00           H  
ATOM    381 HH22 ARG A  22     -16.653  -0.505   5.081  1.00  0.00           H  
ATOM    382  N   ARG A  23     -10.308   1.152   8.886  1.00  0.00           N  
ATOM    383  CA  ARG A  23     -10.423   1.504  10.317  1.00  0.00           C  
ATOM    384  C   ARG A  23      -9.594   0.536  11.161  1.00  0.00           C  
ATOM    385  O   ARG A  23      -9.986  -0.589  11.400  1.00  0.00           O  
ATOM    386  CB  ARG A  23     -11.890   1.412  10.717  1.00  0.00           C  
ATOM    387  CG  ARG A  23     -12.520   0.165  10.098  1.00  0.00           C  
ATOM    388  CD  ARG A  23     -13.726  -0.265  10.938  1.00  0.00           C  
ATOM    389  NE  ARG A  23     -13.859  -1.749  10.908  1.00  0.00           N  
ATOM    390  CZ  ARG A  23     -13.559  -2.413   9.825  1.00  0.00           C  
ATOM    391  NH1 ARG A  23     -14.465  -2.600   8.904  1.00  0.00           N  
ATOM    392  NH2 ARG A  23     -12.352  -2.880   9.660  1.00  0.00           N  
ATOM    393  H   ARG A  23     -11.109   1.148   8.332  1.00  0.00           H  
ATOM    394  HA  ARG A  23     -10.070   2.513  10.471  1.00  0.00           H  
ATOM    395  HB2 ARG A  23     -11.959   1.353  11.782  1.00  0.00           H  
ATOM    396  HB3 ARG A  23     -12.415   2.289  10.368  1.00  0.00           H  
ATOM    397  HG2 ARG A  23     -12.842   0.387   9.090  1.00  0.00           H  
ATOM    398  HG3 ARG A  23     -11.795  -0.635  10.077  1.00  0.00           H  
ATOM    399  HD2 ARG A  23     -13.589   0.064  11.957  1.00  0.00           H  
ATOM    400  HD3 ARG A  23     -14.622   0.183  10.535  1.00  0.00           H  
ATOM    401  HE  ARG A  23     -14.176  -2.229  11.702  1.00  0.00           H  
ATOM    402 HH11 ARG A  23     -15.387  -2.237   9.030  1.00  0.00           H  
ATOM    403 HH12 ARG A  23     -14.235  -3.107   8.073  1.00  0.00           H  
ATOM    404 HH21 ARG A  23     -11.658  -2.732  10.365  1.00  0.00           H  
ATOM    405 HH22 ARG A  23     -12.122  -3.388   8.830  1.00  0.00           H  
ATOM    406  N   ALA A  24      -8.454   0.970  11.618  1.00  0.00           N  
ATOM    407  CA  ALA A  24      -7.598   0.084  12.452  1.00  0.00           C  
ATOM    408  C   ALA A  24      -7.010   0.894  13.608  1.00  0.00           C  
ATOM    409  O   ALA A  24      -5.992   0.544  14.172  1.00  0.00           O  
ATOM    410  CB  ALA A  24      -6.464  -0.481  11.596  1.00  0.00           C  
ATOM    411  H   ALA A  24      -8.161   1.883  11.415  1.00  0.00           H  
ATOM    412  HA  ALA A  24      -8.193  -0.727  12.847  1.00  0.00           H  
ATOM    413  HB1 ALA A  24      -6.047   0.307  10.988  1.00  0.00           H  
ATOM    414  HB2 ALA A  24      -5.697  -0.887  12.238  1.00  0.00           H  
ATOM    415  HB3 ALA A  24      -6.850  -1.262  10.959  1.00  0.00           H  
ATOM    416  N   ALA A  25      -7.643   1.978  13.964  1.00  0.00           N  
ATOM    417  CA  ALA A  25      -7.124   2.815  15.081  1.00  0.00           C  
ATOM    418  C   ALA A  25      -8.037   4.026  15.276  1.00  0.00           C  
ATOM    419  O   ALA A  25      -7.870   5.050  14.643  1.00  0.00           O  
ATOM    420  CB  ALA A  25      -5.710   3.294  14.745  1.00  0.00           C  
ATOM    421  H   ALA A  25      -8.462   2.244  13.494  1.00  0.00           H  
ATOM    422  HA  ALA A  25      -7.100   2.230  15.989  1.00  0.00           H  
ATOM    423  HB1 ALA A  25      -5.625   3.445  13.678  1.00  0.00           H  
ATOM    424  HB2 ALA A  25      -5.515   4.225  15.256  1.00  0.00           H  
ATOM    425  HB3 ALA A  25      -4.993   2.552  15.062  1.00  0.00           H  
ATOM    426  N   ASP A  26      -9.003   3.919  16.144  1.00  0.00           N  
ATOM    427  CA  ASP A  26      -9.928   5.066  16.376  1.00  0.00           C  
ATOM    428  C   ASP A  26     -10.352   5.655  15.028  1.00  0.00           C  
ATOM    429  O   ASP A  26      -9.870   6.692  14.616  1.00  0.00           O  
ATOM    430  CB  ASP A  26      -9.222   6.149  17.199  1.00  0.00           C  
ATOM    431  CG  ASP A  26      -8.093   5.528  18.025  1.00  0.00           C  
ATOM    432  OD1 ASP A  26      -8.314   4.470  18.593  1.00  0.00           O  
ATOM    433  OD2 ASP A  26      -7.027   6.120  18.076  1.00  0.00           O  
ATOM    434  H   ASP A  26      -9.123   3.083  16.644  1.00  0.00           H  
ATOM    435  HA  ASP A  26     -10.802   4.721  16.909  1.00  0.00           H  
ATOM    436  HB2 ASP A  26      -8.811   6.894  16.534  1.00  0.00           H  
ATOM    437  HB3 ASP A  26      -9.935   6.616  17.862  1.00  0.00           H  
ATOM    438  N   ALA A  27     -11.252   5.007  14.339  1.00  0.00           N  
ATOM    439  CA  ALA A  27     -11.701   5.538  13.021  1.00  0.00           C  
ATOM    440  C   ALA A  27     -12.906   4.736  12.529  1.00  0.00           C  
ATOM    441  O   ALA A  27     -12.768   3.779  11.795  1.00  0.00           O  
ATOM    442  CB  ALA A  27     -10.559   5.419  12.008  1.00  0.00           C  
ATOM    443  H   ALA A  27     -11.631   4.174  14.687  1.00  0.00           H  
ATOM    444  HA  ALA A  27     -11.978   6.577  13.128  1.00  0.00           H  
ATOM    445  HB1 ALA A  27      -9.615   5.396  12.531  1.00  0.00           H  
ATOM    446  HB2 ALA A  27     -10.679   4.508  11.438  1.00  0.00           H  
ATOM    447  HB3 ALA A  27     -10.580   6.266  11.340  1.00  0.00           H  
ATOM    448  N   HIS A  28     -14.091   5.116  12.926  1.00  0.00           N  
ATOM    449  CA  HIS A  28     -15.301   4.369  12.477  1.00  0.00           C  
ATOM    450  C   HIS A  28     -16.185   5.285  11.630  1.00  0.00           C  
ATOM    451  O   HIS A  28     -17.086   4.836  10.950  1.00  0.00           O  
ATOM    452  CB  HIS A  28     -16.086   3.891  13.697  1.00  0.00           C  
ATOM    453  CG  HIS A  28     -15.255   2.905  14.471  1.00  0.00           C  
ATOM    454  ND1 HIS A  28     -14.178   2.242  13.903  1.00  0.00           N  
ATOM    455  CD2 HIS A  28     -15.330   2.460  15.767  1.00  0.00           C  
ATOM    456  CE1 HIS A  28     -13.654   1.441  14.848  1.00  0.00           C  
ATOM    457  NE2 HIS A  28     -14.317   1.536  16.003  1.00  0.00           N  
ATOM    458  H   HIS A  28     -14.184   5.890  13.520  1.00  0.00           H  
ATOM    459  HA  HIS A  28     -14.998   3.517  11.888  1.00  0.00           H  
ATOM    460  HB2 HIS A  28     -16.323   4.735  14.328  1.00  0.00           H  
ATOM    461  HB3 HIS A  28     -17.000   3.415  13.373  1.00  0.00           H  
ATOM    462  HD1 HIS A  28     -13.859   2.339  12.982  1.00  0.00           H  
ATOM    463  HD2 HIS A  28     -16.063   2.780  16.494  1.00  0.00           H  
ATOM    464  HE1 HIS A  28     -12.800   0.798  14.690  1.00  0.00           H  
ATOM    465  N   MET A  29     -15.941   6.566  11.666  1.00  0.00           N  
ATOM    466  CA  MET A  29     -16.772   7.506  10.864  1.00  0.00           C  
ATOM    467  C   MET A  29     -15.960   8.021   9.675  1.00  0.00           C  
ATOM    468  O   MET A  29     -14.811   8.393   9.815  1.00  0.00           O  
ATOM    469  CB  MET A  29     -17.193   8.684  11.744  1.00  0.00           C  
ATOM    470  CG  MET A  29     -18.582   9.168  11.322  1.00  0.00           C  
ATOM    471  SD  MET A  29     -19.145  10.456  12.461  1.00  0.00           S  
ATOM    472  CE  MET A  29     -20.503   9.521  13.205  1.00  0.00           C  
ATOM    473  H   MET A  29     -15.210   6.909  12.223  1.00  0.00           H  
ATOM    474  HA  MET A  29     -17.652   6.993  10.504  1.00  0.00           H  
ATOM    475  HB2 MET A  29     -17.220   8.368  12.778  1.00  0.00           H  
ATOM    476  HB3 MET A  29     -16.483   9.489  11.632  1.00  0.00           H  
ATOM    477  HG2 MET A  29     -18.534   9.569  10.320  1.00  0.00           H  
ATOM    478  HG3 MET A  29     -19.274   8.340  11.346  1.00  0.00           H  
ATOM    479  HE1 MET A  29     -20.391   8.474  12.970  1.00  0.00           H  
ATOM    480  HE2 MET A  29     -20.484   9.650  14.278  1.00  0.00           H  
ATOM    481  HE3 MET A  29     -21.444   9.877  12.810  1.00  0.00           H  
ATOM    482  N   ALA A  30     -16.552   8.040   8.507  1.00  0.00           N  
ATOM    483  CA  ALA A  30     -15.833   8.527   7.289  1.00  0.00           C  
ATOM    484  C   ALA A  30     -14.992   7.395   6.686  1.00  0.00           C  
ATOM    485  O   ALA A  30     -14.654   7.418   5.520  1.00  0.00           O  
ATOM    486  CB  ALA A  30     -14.921   9.700   7.652  1.00  0.00           C  
ATOM    487  H   ALA A  30     -17.479   7.729   8.429  1.00  0.00           H  
ATOM    488  HA  ALA A  30     -16.557   8.854   6.558  1.00  0.00           H  
ATOM    489  HB1 ALA A  30     -15.426  10.344   8.356  1.00  0.00           H  
ATOM    490  HB2 ALA A  30     -14.010   9.326   8.097  1.00  0.00           H  
ATOM    491  HB3 ALA A  30     -14.682  10.260   6.760  1.00  0.00           H  
ATOM    492  N   ASN A  31     -14.650   6.406   7.466  1.00  0.00           N  
ATOM    493  CA  ASN A  31     -13.833   5.284   6.926  1.00  0.00           C  
ATOM    494  C   ASN A  31     -12.506   5.828   6.398  1.00  0.00           C  
ATOM    495  O   ASN A  31     -12.469   6.602   5.462  1.00  0.00           O  
ATOM    496  CB  ASN A  31     -14.594   4.600   5.790  1.00  0.00           C  
ATOM    497  CG  ASN A  31     -16.091   4.611   6.100  1.00  0.00           C  
ATOM    498  OD1 ASN A  31     -16.512   4.130   7.133  1.00  0.00           O  
ATOM    499  ND2 ASN A  31     -16.918   5.148   5.246  1.00  0.00           N  
ATOM    500  H   ASN A  31     -14.928   6.399   8.403  1.00  0.00           H  
ATOM    501  HA  ASN A  31     -13.641   4.569   7.713  1.00  0.00           H  
ATOM    502  HB2 ASN A  31     -14.411   5.128   4.866  1.00  0.00           H  
ATOM    503  HB3 ASN A  31     -14.256   3.578   5.695  1.00  0.00           H  
ATOM    504 HD21 ASN A  31     -16.579   5.539   4.414  1.00  0.00           H  
ATOM    505 HD22 ASN A  31     -17.880   5.157   5.435  1.00  0.00           H  
ATOM    506  N   LYS A  32     -11.416   5.430   6.990  1.00  0.00           N  
ATOM    507  CA  LYS A  32     -10.091   5.926   6.525  1.00  0.00           C  
ATOM    508  C   LYS A  32      -9.141   4.741   6.344  1.00  0.00           C  
ATOM    509  O   LYS A  32      -9.075   3.853   7.172  1.00  0.00           O  
ATOM    510  CB  LYS A  32      -9.518   6.890   7.566  1.00  0.00           C  
ATOM    511  CG  LYS A  32     -10.272   8.220   7.500  1.00  0.00           C  
ATOM    512  CD  LYS A  32     -10.250   8.748   6.065  1.00  0.00           C  
ATOM    513  CE  LYS A  32     -10.098  10.271   6.084  1.00  0.00           C  
ATOM    514  NZ  LYS A  32     -11.195  10.868   6.895  1.00  0.00           N  
ATOM    515  H   LYS A  32     -11.468   4.806   7.744  1.00  0.00           H  
ATOM    516  HA  LYS A  32     -10.210   6.440   5.583  1.00  0.00           H  
ATOM    517  HB2 LYS A  32      -9.629   6.462   8.552  1.00  0.00           H  
ATOM    518  HB3 LYS A  32      -8.472   7.061   7.363  1.00  0.00           H  
ATOM    519  HG2 LYS A  32     -11.296   8.070   7.813  1.00  0.00           H  
ATOM    520  HG3 LYS A  32      -9.797   8.936   8.153  1.00  0.00           H  
ATOM    521  HD2 LYS A  32      -9.418   8.309   5.532  1.00  0.00           H  
ATOM    522  HD3 LYS A  32     -11.174   8.487   5.570  1.00  0.00           H  
ATOM    523  HE2 LYS A  32      -9.146  10.531   6.520  1.00  0.00           H  
ATOM    524  HE3 LYS A  32     -10.148  10.650   5.075  1.00  0.00           H  
ATOM    525  HZ1 LYS A  32     -12.024  10.239   6.874  1.00  0.00           H  
ATOM    526  HZ2 LYS A  32     -10.876  10.989   7.877  1.00  0.00           H  
ATOM    527  HZ3 LYS A  32     -11.454  11.795   6.500  1.00  0.00           H  
ATOM    528  N   LEU A  33      -8.400   4.719   5.270  1.00  0.00           N  
ATOM    529  CA  LEU A  33      -7.452   3.594   5.047  1.00  0.00           C  
ATOM    530  C   LEU A  33      -6.124   4.142   4.574  1.00  0.00           C  
ATOM    531  O   LEU A  33      -5.942   5.333   4.437  1.00  0.00           O  
ATOM    532  CB  LEU A  33      -7.996   2.643   3.996  1.00  0.00           C  
ATOM    533  CG  LEU A  33      -8.430   3.421   2.762  1.00  0.00           C  
ATOM    534  CD1 LEU A  33      -7.664   2.897   1.549  1.00  0.00           C  
ATOM    535  CD2 LEU A  33      -9.930   3.225   2.547  1.00  0.00           C  
ATOM    536  H   LEU A  33      -8.460   5.446   4.614  1.00  0.00           H  
ATOM    537  HA  LEU A  33      -7.304   3.055   5.969  1.00  0.00           H  
ATOM    538  HB2 LEU A  33      -7.228   1.935   3.721  1.00  0.00           H  
ATOM    539  HB3 LEU A  33      -8.836   2.116   4.400  1.00  0.00           H  
ATOM    540  HG  LEU A  33      -8.215   4.472   2.902  1.00  0.00           H  
ATOM    541 HD11 LEU A  33      -6.678   2.584   1.856  1.00  0.00           H  
ATOM    542 HD12 LEU A  33      -8.194   2.056   1.127  1.00  0.00           H  
ATOM    543 HD13 LEU A  33      -7.581   3.680   0.810  1.00  0.00           H  
ATOM    544 HD21 LEU A  33     -10.222   2.255   2.922  1.00  0.00           H  
ATOM    545 HD22 LEU A  33     -10.473   3.994   3.077  1.00  0.00           H  
ATOM    546 HD23 LEU A  33     -10.153   3.286   1.493  1.00  0.00           H  
ATOM    547  N   GLU A  34      -5.189   3.284   4.325  1.00  0.00           N  
ATOM    548  CA  GLU A  34      -3.866   3.773   3.864  1.00  0.00           C  
ATOM    549  C   GLU A  34      -3.053   2.634   3.273  1.00  0.00           C  
ATOM    550  O   GLU A  34      -3.574   1.637   2.820  1.00  0.00           O  
ATOM    551  CB  GLU A  34      -3.106   4.371   5.047  1.00  0.00           C  
ATOM    552  CG  GLU A  34      -2.272   5.565   4.576  1.00  0.00           C  
ATOM    553  CD  GLU A  34      -1.033   5.705   5.462  1.00  0.00           C  
ATOM    554  OE1 GLU A  34      -0.527   4.685   5.903  1.00  0.00           O  
ATOM    555  OE2 GLU A  34      -0.611   6.827   5.685  1.00  0.00           O  
ATOM    556  H   GLU A  34      -5.363   2.322   4.430  1.00  0.00           H  
ATOM    557  HA  GLU A  34      -4.011   4.531   3.117  1.00  0.00           H  
ATOM    558  HB2 GLU A  34      -3.807   4.695   5.796  1.00  0.00           H  
ATOM    559  HB3 GLU A  34      -2.454   3.622   5.467  1.00  0.00           H  
ATOM    560  HG2 GLU A  34      -1.968   5.409   3.551  1.00  0.00           H  
ATOM    561  HG3 GLU A  34      -2.865   6.466   4.644  1.00  0.00           H  
ATOM    562  N   PHE A  35      -1.763   2.784   3.302  1.00  0.00           N  
ATOM    563  CA  PHE A  35      -0.861   1.729   2.775  1.00  0.00           C  
ATOM    564  C   PHE A  35       0.095   1.310   3.898  1.00  0.00           C  
ATOM    565  O   PHE A  35       1.126   1.923   4.093  1.00  0.00           O  
ATOM    566  CB  PHE A  35      -0.060   2.284   1.594  1.00  0.00           C  
ATOM    567  CG  PHE A  35      -0.908   3.281   0.837  1.00  0.00           C  
ATOM    568  CD1 PHE A  35      -1.027   4.595   1.302  1.00  0.00           C  
ATOM    569  CD2 PHE A  35      -1.576   2.889  -0.330  1.00  0.00           C  
ATOM    570  CE1 PHE A  35      -1.813   5.519   0.603  1.00  0.00           C  
ATOM    571  CE2 PHE A  35      -2.363   3.811  -1.030  1.00  0.00           C  
ATOM    572  CZ  PHE A  35      -2.482   5.126  -0.563  1.00  0.00           C  
ATOM    573  H   PHE A  35      -1.384   3.599   3.692  1.00  0.00           H  
ATOM    574  HA  PHE A  35      -1.446   0.879   2.453  1.00  0.00           H  
ATOM    575  HB2 PHE A  35       0.831   2.771   1.960  1.00  0.00           H  
ATOM    576  HB3 PHE A  35       0.216   1.474   0.935  1.00  0.00           H  
ATOM    577  HD1 PHE A  35      -0.510   4.898   2.202  1.00  0.00           H  
ATOM    578  HD2 PHE A  35      -1.484   1.875  -0.690  1.00  0.00           H  
ATOM    579  HE1 PHE A  35      -1.905   6.532   0.963  1.00  0.00           H  
ATOM    580  HE2 PHE A  35      -2.878   3.509  -1.929  1.00  0.00           H  
ATOM    581  HZ  PHE A  35      -3.088   5.838  -1.103  1.00  0.00           H  
ATOM    582  N   PRO A  36      -0.288   0.283   4.613  1.00  0.00           N  
ATOM    583  CA  PRO A  36       0.505  -0.236   5.742  1.00  0.00           C  
ATOM    584  C   PRO A  36       1.914  -0.616   5.285  1.00  0.00           C  
ATOM    585  O   PRO A  36       2.433  -0.083   4.326  1.00  0.00           O  
ATOM    586  CB  PRO A  36      -0.262  -1.475   6.222  1.00  0.00           C  
ATOM    587  CG  PRO A  36      -1.554  -1.587   5.374  1.00  0.00           C  
ATOM    588  CD  PRO A  36      -1.541  -0.444   4.350  1.00  0.00           C  
ATOM    589  HA  PRO A  36       0.551   0.493   6.535  1.00  0.00           H  
ATOM    590  HB2 PRO A  36       0.348  -2.358   6.083  1.00  0.00           H  
ATOM    591  HB3 PRO A  36      -0.520  -1.366   7.264  1.00  0.00           H  
ATOM    592  HG2 PRO A  36      -1.576  -2.541   4.865  1.00  0.00           H  
ATOM    593  HG3 PRO A  36      -2.419  -1.492   6.011  1.00  0.00           H  
ATOM    594  HD2 PRO A  36      -1.543  -0.842   3.345  1.00  0.00           H  
ATOM    595  HD3 PRO A  36      -2.384   0.210   4.501  1.00  0.00           H  
ATOM    596  N   GLY A  37       2.541  -1.531   5.971  1.00  0.00           N  
ATOM    597  CA  GLY A  37       3.917  -1.940   5.578  1.00  0.00           C  
ATOM    598  C   GLY A  37       4.765  -2.146   6.834  1.00  0.00           C  
ATOM    599  O   GLY A  37       4.257  -2.443   7.896  1.00  0.00           O  
ATOM    600  H   GLY A  37       2.107  -1.946   6.745  1.00  0.00           H  
ATOM    601  HA2 GLY A  37       3.873  -2.861   5.015  1.00  0.00           H  
ATOM    602  HA3 GLY A  37       4.363  -1.166   4.972  1.00  0.00           H  
ATOM    603  N   GLY A  38       6.055  -1.990   6.720  1.00  0.00           N  
ATOM    604  CA  GLY A  38       6.934  -2.176   7.908  1.00  0.00           C  
ATOM    605  C   GLY A  38       8.153  -1.260   7.792  1.00  0.00           C  
ATOM    606  O   GLY A  38       9.188  -1.513   8.373  1.00  0.00           O  
ATOM    607  H   GLY A  38       6.445  -1.750   5.853  1.00  0.00           H  
ATOM    608  HA2 GLY A  38       6.383  -1.934   8.805  1.00  0.00           H  
ATOM    609  HA3 GLY A  38       7.264  -3.203   7.954  1.00  0.00           H  
ATOM    610  N   LYS A  39       8.039  -0.198   7.043  1.00  0.00           N  
ATOM    611  CA  LYS A  39       9.194   0.730   6.889  1.00  0.00           C  
ATOM    612  C   LYS A  39      10.244   0.081   5.988  1.00  0.00           C  
ATOM    613  O   LYS A  39      10.258  -1.120   5.799  1.00  0.00           O  
ATOM    614  CB  LYS A  39       9.806   1.020   8.261  1.00  0.00           C  
ATOM    615  CG  LYS A  39       9.887   2.533   8.470  1.00  0.00           C  
ATOM    616  CD  LYS A  39       9.497   2.872   9.910  1.00  0.00           C  
ATOM    617  CE  LYS A  39      10.757   3.211  10.709  1.00  0.00           C  
ATOM    618  NZ  LYS A  39      10.418   3.298  12.157  1.00  0.00           N  
ATOM    619  H   LYS A  39       7.196  -0.011   6.580  1.00  0.00           H  
ATOM    620  HA  LYS A  39       8.856   1.652   6.442  1.00  0.00           H  
ATOM    621  HB2 LYS A  39       9.188   0.582   9.032  1.00  0.00           H  
ATOM    622  HB3 LYS A  39      10.798   0.598   8.310  1.00  0.00           H  
ATOM    623  HG2 LYS A  39      10.897   2.868   8.282  1.00  0.00           H  
ATOM    624  HG3 LYS A  39       9.211   3.029   7.790  1.00  0.00           H  
ATOM    625  HD2 LYS A  39       8.828   3.720   9.911  1.00  0.00           H  
ATOM    626  HD3 LYS A  39       9.006   2.022  10.358  1.00  0.00           H  
ATOM    627  HE2 LYS A  39      11.498   2.441  10.558  1.00  0.00           H  
ATOM    628  HE3 LYS A  39      11.151   4.160  10.374  1.00  0.00           H  
ATOM    629  HZ1 LYS A  39       9.389   3.393  12.268  1.00  0.00           H  
ATOM    630  HZ2 LYS A  39      10.742   2.434  12.640  1.00  0.00           H  
ATOM    631  HZ3 LYS A  39      10.888   4.126  12.574  1.00  0.00           H  
ATOM    632  N   ILE A  40      11.125   0.863   5.429  1.00  0.00           N  
ATOM    633  CA  ILE A  40      12.171   0.287   4.541  1.00  0.00           C  
ATOM    634  C   ILE A  40      13.493   0.201   5.305  1.00  0.00           C  
ATOM    635  O   ILE A  40      13.940   1.156   5.908  1.00  0.00           O  
ATOM    636  CB  ILE A  40      12.335   1.179   3.306  1.00  0.00           C  
ATOM    637  CG1 ILE A  40      13.128   0.430   2.235  1.00  0.00           C  
ATOM    638  CG2 ILE A  40      13.077   2.461   3.684  1.00  0.00           C  
ATOM    639  CD1 ILE A  40      12.554   0.760   0.856  1.00  0.00           C  
ATOM    640  H   ILE A  40      11.098   1.828   5.594  1.00  0.00           H  
ATOM    641  HA  ILE A  40      11.872  -0.703   4.231  1.00  0.00           H  
ATOM    642  HB  ILE A  40      11.358   1.433   2.919  1.00  0.00           H  
ATOM    643 HG12 ILE A  40      14.165   0.732   2.276  1.00  0.00           H  
ATOM    644 HG13 ILE A  40      13.054  -0.633   2.408  1.00  0.00           H  
ATOM    645 HG21 ILE A  40      14.030   2.211   4.124  1.00  0.00           H  
ATOM    646 HG22 ILE A  40      13.238   3.059   2.797  1.00  0.00           H  
ATOM    647 HG23 ILE A  40      12.488   3.024   4.394  1.00  0.00           H  
ATOM    648 HD11 ILE A  40      12.126   1.752   0.872  1.00  0.00           H  
ATOM    649 HD12 ILE A  40      13.341   0.721   0.118  1.00  0.00           H  
ATOM    650 HD13 ILE A  40      11.788   0.042   0.603  1.00  0.00           H  
ATOM    651  N   GLU A  41      14.119  -0.944   5.293  1.00  0.00           N  
ATOM    652  CA  GLU A  41      15.408  -1.096   6.023  1.00  0.00           C  
ATOM    653  C   GLU A  41      16.470  -1.640   5.075  1.00  0.00           C  
ATOM    654  O   GLU A  41      17.394  -0.952   4.688  1.00  0.00           O  
ATOM    655  CB  GLU A  41      15.223  -2.066   7.193  1.00  0.00           C  
ATOM    656  CG  GLU A  41      13.912  -1.753   7.917  1.00  0.00           C  
ATOM    657  CD  GLU A  41      14.002  -2.234   9.366  1.00  0.00           C  
ATOM    658  OE1 GLU A  41      13.899  -3.431   9.580  1.00  0.00           O  
ATOM    659  OE2 GLU A  41      14.172  -1.397  10.238  1.00  0.00           O  
ATOM    660  H   GLU A  41      13.738  -1.705   4.806  1.00  0.00           H  
ATOM    661  HA  GLU A  41      15.723  -0.145   6.394  1.00  0.00           H  
ATOM    662  HB2 GLU A  41      15.196  -3.079   6.820  1.00  0.00           H  
ATOM    663  HB3 GLU A  41      16.047  -1.958   7.883  1.00  0.00           H  
ATOM    664  HG2 GLU A  41      13.737  -0.687   7.900  1.00  0.00           H  
ATOM    665  HG3 GLU A  41      13.097  -2.260   7.422  1.00  0.00           H  
ATOM    666  N   MET A  42      16.338  -2.873   4.705  1.00  0.00           N  
ATOM    667  CA  MET A  42      17.328  -3.491   3.781  1.00  0.00           C  
ATOM    668  C   MET A  42      16.717  -3.602   2.383  1.00  0.00           C  
ATOM    669  O   MET A  42      15.832  -4.399   2.140  1.00  0.00           O  
ATOM    670  CB  MET A  42      17.697  -4.885   4.293  1.00  0.00           C  
ATOM    671  CG  MET A  42      19.018  -4.811   5.060  1.00  0.00           C  
ATOM    672  SD  MET A  42      18.840  -3.689   6.470  1.00  0.00           S  
ATOM    673  CE  MET A  42      20.228  -4.328   7.437  1.00  0.00           C  
ATOM    674  H   MET A  42      15.583  -3.392   5.036  1.00  0.00           H  
ATOM    675  HA  MET A  42      18.215  -2.876   3.739  1.00  0.00           H  
ATOM    676  HB2 MET A  42      16.918  -5.246   4.948  1.00  0.00           H  
ATOM    677  HB3 MET A  42      17.806  -5.560   3.457  1.00  0.00           H  
ATOM    678  HG2 MET A  42      19.283  -5.796   5.417  1.00  0.00           H  
ATOM    679  HG3 MET A  42      19.795  -4.445   4.405  1.00  0.00           H  
ATOM    680  HE1 MET A  42      21.115  -4.352   6.819  1.00  0.00           H  
ATOM    681  HE2 MET A  42      20.394  -3.688   8.293  1.00  0.00           H  
ATOM    682  HE3 MET A  42      20.002  -5.327   7.776  1.00  0.00           H  
ATOM    683  N   GLY A  43      17.179  -2.803   1.461  1.00  0.00           N  
ATOM    684  CA  GLY A  43      16.626  -2.855   0.078  1.00  0.00           C  
ATOM    685  C   GLY A  43      17.216  -1.710  -0.747  1.00  0.00           C  
ATOM    686  O   GLY A  43      17.404  -0.614  -0.257  1.00  0.00           O  
ATOM    687  H   GLY A  43      17.891  -2.165   1.679  1.00  0.00           H  
ATOM    688  HA2 GLY A  43      16.883  -3.801  -0.376  1.00  0.00           H  
ATOM    689  HA3 GLY A  43      15.552  -2.749   0.116  1.00  0.00           H  
ATOM    690  N   GLU A  44      17.519  -1.956  -1.992  1.00  0.00           N  
ATOM    691  CA  GLU A  44      18.106  -0.879  -2.839  1.00  0.00           C  
ATOM    692  C   GLU A  44      17.075  -0.399  -3.864  1.00  0.00           C  
ATOM    693  O   GLU A  44      17.272   0.601  -4.526  1.00  0.00           O  
ATOM    694  CB  GLU A  44      19.337  -1.421  -3.567  1.00  0.00           C  
ATOM    695  CG  GLU A  44      20.560  -0.590  -3.179  1.00  0.00           C  
ATOM    696  CD  GLU A  44      21.810  -1.472  -3.205  1.00  0.00           C  
ATOM    697  OE1 GLU A  44      21.969  -2.212  -4.161  1.00  0.00           O  
ATOM    698  OE2 GLU A  44      22.587  -1.392  -2.267  1.00  0.00           O  
ATOM    699  H   GLU A  44      17.368  -2.846  -2.368  1.00  0.00           H  
ATOM    700  HA  GLU A  44      18.400  -0.051  -2.212  1.00  0.00           H  
ATOM    701  HB2 GLU A  44      19.497  -2.453  -3.286  1.00  0.00           H  
ATOM    702  HB3 GLU A  44      19.183  -1.357  -4.634  1.00  0.00           H  
ATOM    703  HG2 GLU A  44      20.678   0.224  -3.878  1.00  0.00           H  
ATOM    704  HG3 GLU A  44      20.422  -0.194  -2.184  1.00  0.00           H  
ATOM    705  N   THR A  45      15.977  -1.093  -4.005  1.00  0.00           N  
ATOM    706  CA  THR A  45      14.954  -0.653  -4.989  1.00  0.00           C  
ATOM    707  C   THR A  45      13.553  -0.987  -4.468  1.00  0.00           C  
ATOM    708  O   THR A  45      13.403  -1.565  -3.410  1.00  0.00           O  
ATOM    709  CB  THR A  45      15.179  -1.358  -6.325  1.00  0.00           C  
ATOM    710  OG1 THR A  45      16.292  -2.233  -6.213  1.00  0.00           O  
ATOM    711  CG2 THR A  45      15.443  -0.310  -7.408  1.00  0.00           C  
ATOM    712  H   THR A  45      15.825  -1.894  -3.466  1.00  0.00           H  
ATOM    713  HA  THR A  45      15.035   0.414  -5.133  1.00  0.00           H  
ATOM    714  HB  THR A  45      14.299  -1.926  -6.586  1.00  0.00           H  
ATOM    715  HG1 THR A  45      16.089  -2.882  -5.534  1.00  0.00           H  
ATOM    716 HG21 THR A  45      15.246   0.675  -7.009  1.00  0.00           H  
ATOM    717 HG22 THR A  45      16.471  -0.371  -7.727  1.00  0.00           H  
ATOM    718 HG23 THR A  45      14.792  -0.492  -8.250  1.00  0.00           H  
ATOM    719  N   PRO A  46      12.571  -0.591  -5.232  1.00  0.00           N  
ATOM    720  CA  PRO A  46      11.159  -0.809  -4.880  1.00  0.00           C  
ATOM    721  C   PRO A  46      10.773  -2.279  -5.088  1.00  0.00           C  
ATOM    722  O   PRO A  46       9.675  -2.692  -4.777  1.00  0.00           O  
ATOM    723  CB  PRO A  46      10.384   0.087  -5.858  1.00  0.00           C  
ATOM    724  CG  PRO A  46      11.399   0.628  -6.900  1.00  0.00           C  
ATOM    725  CD  PRO A  46      12.786   0.116  -6.504  1.00  0.00           C  
ATOM    726  HA  PRO A  46      10.969  -0.502  -3.866  1.00  0.00           H  
ATOM    727  HB2 PRO A  46       9.617  -0.491  -6.354  1.00  0.00           H  
ATOM    728  HB3 PRO A  46       9.938   0.912  -5.326  1.00  0.00           H  
ATOM    729  HG2 PRO A  46      11.142   0.268  -7.886  1.00  0.00           H  
ATOM    730  HG3 PRO A  46      11.402   1.705  -6.892  1.00  0.00           H  
ATOM    731  HD2 PRO A  46      13.158  -0.565  -7.257  1.00  0.00           H  
ATOM    732  HD3 PRO A  46      13.469   0.939  -6.363  1.00  0.00           H  
ATOM    733  N   GLU A  47      11.668  -3.069  -5.617  1.00  0.00           N  
ATOM    734  CA  GLU A  47      11.359  -4.502  -5.854  1.00  0.00           C  
ATOM    735  C   GLU A  47      12.082  -5.343  -4.806  1.00  0.00           C  
ATOM    736  O   GLU A  47      11.572  -6.330  -4.319  1.00  0.00           O  
ATOM    737  CB  GLU A  47      11.866  -4.883  -7.239  1.00  0.00           C  
ATOM    738  CG  GLU A  47      10.702  -4.880  -8.235  1.00  0.00           C  
ATOM    739  CD  GLU A  47      10.961  -5.921  -9.326  1.00  0.00           C  
ATOM    740  OE1 GLU A  47      10.709  -7.087  -9.076  1.00  0.00           O  
ATOM    741  OE2 GLU A  47      11.409  -5.533 -10.393  1.00  0.00           O  
ATOM    742  H   GLU A  47      12.549  -2.719  -5.866  1.00  0.00           H  
ATOM    743  HA  GLU A  47      10.295  -4.668  -5.792  1.00  0.00           H  
ATOM    744  HB2 GLU A  47      12.612  -4.167  -7.551  1.00  0.00           H  
ATOM    745  HB3 GLU A  47      12.307  -5.863  -7.202  1.00  0.00           H  
ATOM    746  HG2 GLU A  47       9.786  -5.122  -7.717  1.00  0.00           H  
ATOM    747  HG3 GLU A  47      10.616  -3.903  -8.686  1.00  0.00           H  
ATOM    748  N   GLN A  48      13.271  -4.942  -4.460  1.00  0.00           N  
ATOM    749  CA  GLN A  48      14.065  -5.669  -3.450  1.00  0.00           C  
ATOM    750  C   GLN A  48      13.470  -5.413  -2.083  1.00  0.00           C  
ATOM    751  O   GLN A  48      13.100  -6.311  -1.358  1.00  0.00           O  
ATOM    752  CB  GLN A  48      15.488  -5.123  -3.479  1.00  0.00           C  
ATOM    753  CG  GLN A  48      16.446  -6.244  -3.838  1.00  0.00           C  
ATOM    754  CD  GLN A  48      17.860  -5.680  -3.993  1.00  0.00           C  
ATOM    755  OE1 GLN A  48      18.270  -4.824  -3.235  1.00  0.00           O  
ATOM    756  NE2 GLN A  48      18.631  -6.126  -4.949  1.00  0.00           N  
ATOM    757  H   GLN A  48      13.646  -4.148  -4.866  1.00  0.00           H  
ATOM    758  HA  GLN A  48      14.067  -6.714  -3.664  1.00  0.00           H  
ATOM    759  HB2 GLN A  48      15.558  -4.337  -4.217  1.00  0.00           H  
ATOM    760  HB3 GLN A  48      15.743  -4.728  -2.508  1.00  0.00           H  
ATOM    761  HG2 GLN A  48      16.430  -6.983  -3.054  1.00  0.00           H  
ATOM    762  HG3 GLN A  48      16.131  -6.690  -4.767  1.00  0.00           H  
ATOM    763 HE21 GLN A  48      18.301  -6.814  -5.563  1.00  0.00           H  
ATOM    764 HE22 GLN A  48      19.538  -5.772  -5.052  1.00  0.00           H  
ATOM    765  N   ALA A  49      13.396  -4.176  -1.738  1.00  0.00           N  
ATOM    766  CA  ALA A  49      12.838  -3.797  -0.417  1.00  0.00           C  
ATOM    767  C   ALA A  49      11.541  -4.572  -0.168  1.00  0.00           C  
ATOM    768  O   ALA A  49      11.302  -5.073   0.912  1.00  0.00           O  
ATOM    769  CB  ALA A  49      12.553  -2.294  -0.384  1.00  0.00           C  
ATOM    770  H   ALA A  49      13.722  -3.494  -2.356  1.00  0.00           H  
ATOM    771  HA  ALA A  49      13.556  -4.042   0.342  1.00  0.00           H  
ATOM    772  HB1 ALA A  49      11.862  -2.041  -1.174  1.00  0.00           H  
ATOM    773  HB2 ALA A  49      12.121  -2.030   0.570  1.00  0.00           H  
ATOM    774  HB3 ALA A  49      13.475  -1.749  -0.523  1.00  0.00           H  
ATOM    775  N   VAL A  50      10.704  -4.673  -1.164  1.00  0.00           N  
ATOM    776  CA  VAL A  50       9.425  -5.414  -1.003  1.00  0.00           C  
ATOM    777  C   VAL A  50       9.693  -6.902  -1.122  1.00  0.00           C  
ATOM    778  O   VAL A  50       8.996  -7.723  -0.567  1.00  0.00           O  
ATOM    779  CB  VAL A  50       8.480  -4.988  -2.104  1.00  0.00           C  
ATOM    780  CG1 VAL A  50       9.056  -5.409  -3.456  1.00  0.00           C  
ATOM    781  CG2 VAL A  50       7.119  -5.646  -1.900  1.00  0.00           C  
ATOM    782  H   VAL A  50      10.918  -4.263  -2.027  1.00  0.00           H  
ATOM    783  HA  VAL A  50       8.989  -5.195  -0.046  1.00  0.00           H  
ATOM    784  HB  VAL A  50       8.377  -3.924  -2.067  1.00  0.00           H  
ATOM    785 HG11 VAL A  50      10.054  -5.008  -3.563  1.00  0.00           H  
ATOM    786 HG12 VAL A  50       9.095  -6.487  -3.511  1.00  0.00           H  
ATOM    787 HG13 VAL A  50       8.430  -5.031  -4.251  1.00  0.00           H  
ATOM    788 HG21 VAL A  50       6.817  -5.532  -0.870  1.00  0.00           H  
ATOM    789 HG22 VAL A  50       6.393  -5.175  -2.545  1.00  0.00           H  
ATOM    790 HG23 VAL A  50       7.189  -6.696  -2.143  1.00  0.00           H  
ATOM    791  N   VAL A  51      10.707  -7.251  -1.841  1.00  0.00           N  
ATOM    792  CA  VAL A  51      11.044  -8.680  -1.994  1.00  0.00           C  
ATOM    793  C   VAL A  51      11.193  -9.277  -0.596  1.00  0.00           C  
ATOM    794  O   VAL A  51      10.545 -10.235  -0.225  1.00  0.00           O  
ATOM    795  CB  VAL A  51      12.363  -8.769  -2.801  1.00  0.00           C  
ATOM    796  CG1 VAL A  51      13.563  -9.198  -1.945  1.00  0.00           C  
ATOM    797  CG2 VAL A  51      12.184  -9.776  -3.913  1.00  0.00           C  
ATOM    798  H   VAL A  51      11.256  -6.568  -2.275  1.00  0.00           H  
ATOM    799  HA  VAL A  51      10.253  -9.186  -2.526  1.00  0.00           H  
ATOM    800  HB  VAL A  51      12.573  -7.805  -3.236  1.00  0.00           H  
ATOM    801 HG11 VAL A  51      13.267  -9.982  -1.265  1.00  0.00           H  
ATOM    802 HG12 VAL A  51      14.347  -9.565  -2.591  1.00  0.00           H  
ATOM    803 HG13 VAL A  51      13.930  -8.351  -1.386  1.00  0.00           H  
ATOM    804 HG21 VAL A  51      11.222 -10.248  -3.810  1.00  0.00           H  
ATOM    805 HG22 VAL A  51      12.244  -9.269  -4.862  1.00  0.00           H  
ATOM    806 HG23 VAL A  51      12.965 -10.517  -3.847  1.00  0.00           H  
ATOM    807  N   ARG A  52      12.081  -8.710   0.150  1.00  0.00           N  
ATOM    808  CA  ARG A  52      12.385  -9.171   1.509  1.00  0.00           C  
ATOM    809  C   ARG A  52      11.369  -8.645   2.552  1.00  0.00           C  
ATOM    810  O   ARG A  52      11.221  -9.231   3.605  1.00  0.00           O  
ATOM    811  CB  ARG A  52      13.796  -8.645   1.790  1.00  0.00           C  
ATOM    812  CG  ARG A  52      13.880  -7.960   3.151  1.00  0.00           C  
ATOM    813  CD  ARG A  52      15.228  -7.250   3.284  1.00  0.00           C  
ATOM    814  NE  ARG A  52      16.334  -8.249   3.206  1.00  0.00           N  
ATOM    815  CZ  ARG A  52      16.193  -9.430   3.747  1.00  0.00           C  
ATOM    816  NH1 ARG A  52      15.783  -9.540   4.982  1.00  0.00           N  
ATOM    817  NH2 ARG A  52      16.465 -10.501   3.050  1.00  0.00           N  
ATOM    818  H   ARG A  52      12.597  -7.972  -0.207  1.00  0.00           H  
ATOM    819  HA  ARG A  52      12.400 -10.249   1.531  1.00  0.00           H  
ATOM    820  HB2 ARG A  52      14.489  -9.458   1.744  1.00  0.00           H  
ATOM    821  HB3 ARG A  52      14.050  -7.927   1.024  1.00  0.00           H  
ATOM    822  HG2 ARG A  52      13.084  -7.235   3.216  1.00  0.00           H  
ATOM    823  HG3 ARG A  52      13.775  -8.693   3.937  1.00  0.00           H  
ATOM    824  HD2 ARG A  52      15.336  -6.536   2.482  1.00  0.00           H  
ATOM    825  HD3 ARG A  52      15.271  -6.735   4.232  1.00  0.00           H  
ATOM    826  HE  ARG A  52      17.169  -8.018   2.747  1.00  0.00           H  
ATOM    827 HH11 ARG A  52      15.576  -8.720   5.516  1.00  0.00           H  
ATOM    828 HH12 ARG A  52      15.674 -10.446   5.394  1.00  0.00           H  
ATOM    829 HH21 ARG A  52      16.781 -10.416   2.106  1.00  0.00           H  
ATOM    830 HH22 ARG A  52      16.358 -11.406   3.462  1.00  0.00           H  
ATOM    831  N   GLU A  53      10.702  -7.537   2.317  1.00  0.00           N  
ATOM    832  CA  GLU A  53       9.769  -7.032   3.376  1.00  0.00           C  
ATOM    833  C   GLU A  53       8.423  -7.767   3.335  1.00  0.00           C  
ATOM    834  O   GLU A  53       7.775  -7.940   4.349  1.00  0.00           O  
ATOM    835  CB  GLU A  53       9.559  -5.524   3.198  1.00  0.00           C  
ATOM    836  CG  GLU A  53       8.451  -5.264   2.179  1.00  0.00           C  
ATOM    837  CD  GLU A  53       7.128  -5.029   2.908  1.00  0.00           C  
ATOM    838  OE1 GLU A  53       7.056  -5.358   4.080  1.00  0.00           O  
ATOM    839  OE2 GLU A  53       6.209  -4.528   2.282  1.00  0.00           O  
ATOM    840  H   GLU A  53      10.829  -7.025   1.475  1.00  0.00           H  
ATOM    841  HA  GLU A  53      10.222  -7.203   4.342  1.00  0.00           H  
ATOM    842  HB2 GLU A  53       9.283  -5.087   4.147  1.00  0.00           H  
ATOM    843  HB3 GLU A  53      10.476  -5.073   2.851  1.00  0.00           H  
ATOM    844  HG2 GLU A  53       8.705  -4.394   1.593  1.00  0.00           H  
ATOM    845  HG3 GLU A  53       8.355  -6.119   1.527  1.00  0.00           H  
ATOM    846  N   LEU A  54       7.990  -8.187   2.184  1.00  0.00           N  
ATOM    847  CA  LEU A  54       6.680  -8.892   2.099  1.00  0.00           C  
ATOM    848  C   LEU A  54       6.843 -10.351   2.525  1.00  0.00           C  
ATOM    849  O   LEU A  54       6.019 -10.894   3.233  1.00  0.00           O  
ATOM    850  CB  LEU A  54       6.160  -8.839   0.662  1.00  0.00           C  
ATOM    851  CG  LEU A  54       4.791  -8.155   0.644  1.00  0.00           C  
ATOM    852  CD1 LEU A  54       3.805  -8.961   1.491  1.00  0.00           C  
ATOM    853  CD2 LEU A  54       4.921  -6.743   1.219  1.00  0.00           C  
ATOM    854  H   LEU A  54       8.517  -8.032   1.379  1.00  0.00           H  
ATOM    855  HA  LEU A  54       5.971  -8.408   2.752  1.00  0.00           H  
ATOM    856  HB2 LEU A  54       6.852  -8.281   0.047  1.00  0.00           H  
ATOM    857  HB3 LEU A  54       6.063  -9.843   0.277  1.00  0.00           H  
ATOM    858  HG  LEU A  54       4.430  -8.100  -0.372  1.00  0.00           H  
ATOM    859 HD11 LEU A  54       4.350  -9.633   2.137  1.00  0.00           H  
ATOM    860 HD12 LEU A  54       3.211  -8.287   2.091  1.00  0.00           H  
ATOM    861 HD13 LEU A  54       3.156  -9.532   0.843  1.00  0.00           H  
ATOM    862 HD21 LEU A  54       5.822  -6.282   0.841  1.00  0.00           H  
ATOM    863 HD22 LEU A  54       4.065  -6.153   0.924  1.00  0.00           H  
ATOM    864 HD23 LEU A  54       4.968  -6.796   2.296  1.00  0.00           H  
ATOM    865  N   GLN A  55       7.892 -10.997   2.098  1.00  0.00           N  
ATOM    866  CA  GLN A  55       8.087 -12.422   2.481  1.00  0.00           C  
ATOM    867  C   GLN A  55       8.373 -12.524   3.983  1.00  0.00           C  
ATOM    868  O   GLN A  55       7.982 -13.472   4.633  1.00  0.00           O  
ATOM    869  CB  GLN A  55       9.263 -13.010   1.695  1.00  0.00           C  
ATOM    870  CG  GLN A  55       8.810 -13.349   0.273  1.00  0.00           C  
ATOM    871  CD  GLN A  55       9.419 -14.687  -0.150  1.00  0.00           C  
ATOM    872  OE1 GLN A  55      10.216 -14.743  -1.065  1.00  0.00           O  
ATOM    873  NE2 GLN A  55       9.074 -15.776   0.481  1.00  0.00           N  
ATOM    874  H   GLN A  55       8.547 -10.547   1.523  1.00  0.00           H  
ATOM    875  HA  GLN A  55       7.190 -12.976   2.251  1.00  0.00           H  
ATOM    876  HB2 GLN A  55      10.066 -12.288   1.656  1.00  0.00           H  
ATOM    877  HB3 GLN A  55       9.609 -13.909   2.184  1.00  0.00           H  
ATOM    878  HG2 GLN A  55       7.733 -13.418   0.246  1.00  0.00           H  
ATOM    879  HG3 GLN A  55       9.140 -12.576  -0.404  1.00  0.00           H  
ATOM    880 HE21 GLN A  55       8.432 -15.731   1.220  1.00  0.00           H  
ATOM    881 HE22 GLN A  55       9.457 -16.639   0.216  1.00  0.00           H  
ATOM    882  N   GLU A  56       9.058 -11.563   4.540  1.00  0.00           N  
ATOM    883  CA  GLU A  56       9.369 -11.623   5.997  1.00  0.00           C  
ATOM    884  C   GLU A  56       8.128 -11.253   6.817  1.00  0.00           C  
ATOM    885  O   GLU A  56       8.106 -11.405   8.022  1.00  0.00           O  
ATOM    886  CB  GLU A  56      10.501 -10.647   6.319  1.00  0.00           C  
ATOM    887  CG  GLU A  56      11.755 -11.048   5.538  1.00  0.00           C  
ATOM    888  CD  GLU A  56      12.607 -11.992   6.389  1.00  0.00           C  
ATOM    889  OE1 GLU A  56      12.076 -12.991   6.843  1.00  0.00           O  
ATOM    890  OE2 GLU A  56      13.777 -11.698   6.571  1.00  0.00           O  
ATOM    891  H   GLU A  56       9.373 -10.806   4.000  1.00  0.00           H  
ATOM    892  HA  GLU A  56       9.679 -12.625   6.253  1.00  0.00           H  
ATOM    893  HB2 GLU A  56      10.205  -9.647   6.039  1.00  0.00           H  
ATOM    894  HB3 GLU A  56      10.714 -10.679   7.377  1.00  0.00           H  
ATOM    895  HG2 GLU A  56      11.466 -11.547   4.625  1.00  0.00           H  
ATOM    896  HG3 GLU A  56      12.328 -10.165   5.300  1.00  0.00           H  
ATOM    897  N   GLU A  57       7.097 -10.770   6.180  1.00  0.00           N  
ATOM    898  CA  GLU A  57       5.866 -10.395   6.934  1.00  0.00           C  
ATOM    899  C   GLU A  57       4.812 -11.496   6.781  1.00  0.00           C  
ATOM    900  O   GLU A  57       4.430 -12.141   7.738  1.00  0.00           O  
ATOM    901  CB  GLU A  57       5.312  -9.082   6.382  1.00  0.00           C  
ATOM    902  CG  GLU A  57       5.688  -7.932   7.317  1.00  0.00           C  
ATOM    903  CD  GLU A  57       7.209  -7.879   7.480  1.00  0.00           C  
ATOM    904  OE1 GLU A  57       7.782  -8.892   7.846  1.00  0.00           O  
ATOM    905  OE2 GLU A  57       7.773  -6.825   7.238  1.00  0.00           O  
ATOM    906  H   GLU A  57       7.130 -10.653   5.208  1.00  0.00           H  
ATOM    907  HA  GLU A  57       6.109 -10.271   7.980  1.00  0.00           H  
ATOM    908  HB2 GLU A  57       5.726  -8.901   5.400  1.00  0.00           H  
ATOM    909  HB3 GLU A  57       4.236  -9.147   6.311  1.00  0.00           H  
ATOM    910  HG2 GLU A  57       5.337  -7.000   6.898  1.00  0.00           H  
ATOM    911  HG3 GLU A  57       5.230  -8.089   8.282  1.00  0.00           H  
ATOM    912  N   VAL A  58       4.346 -11.715   5.583  1.00  0.00           N  
ATOM    913  CA  VAL A  58       3.317 -12.773   5.359  1.00  0.00           C  
ATOM    914  C   VAL A  58       3.993 -14.015   4.768  1.00  0.00           C  
ATOM    915  O   VAL A  58       3.552 -15.129   4.967  1.00  0.00           O  
ATOM    916  CB  VAL A  58       2.252 -12.265   4.379  1.00  0.00           C  
ATOM    917  CG1 VAL A  58       1.131 -11.545   5.134  1.00  0.00           C  
ATOM    918  CG2 VAL A  58       2.890 -11.292   3.389  1.00  0.00           C  
ATOM    919  H   VAL A  58       4.675 -11.184   4.829  1.00  0.00           H  
ATOM    920  HA  VAL A  58       2.851 -13.028   6.299  1.00  0.00           H  
ATOM    921  HB  VAL A  58       1.834 -13.102   3.840  1.00  0.00           H  
ATOM    922 HG11 VAL A  58       1.255 -11.696   6.194  1.00  0.00           H  
ATOM    923 HG12 VAL A  58       1.168 -10.488   4.912  1.00  0.00           H  
ATOM    924 HG13 VAL A  58       0.175 -11.943   4.823  1.00  0.00           H  
ATOM    925 HG21 VAL A  58       3.881 -11.634   3.136  1.00  0.00           H  
ATOM    926 HG22 VAL A  58       2.290 -11.246   2.500  1.00  0.00           H  
ATOM    927 HG23 VAL A  58       2.948 -10.311   3.835  1.00  0.00           H  
ATOM    928  N   GLY A  59       5.061 -13.825   4.041  1.00  0.00           N  
ATOM    929  CA  GLY A  59       5.773 -14.984   3.428  1.00  0.00           C  
ATOM    930  C   GLY A  59       4.825 -15.737   2.501  1.00  0.00           C  
ATOM    931  O   GLY A  59       4.645 -16.934   2.601  1.00  0.00           O  
ATOM    932  H   GLY A  59       5.395 -12.918   3.893  1.00  0.00           H  
ATOM    933  HA2 GLY A  59       6.612 -14.616   2.850  1.00  0.00           H  
ATOM    934  HA3 GLY A  59       6.125 -15.646   4.203  1.00  0.00           H  
ATOM    935  N   ILE A  60       4.231 -15.029   1.590  1.00  0.00           N  
ATOM    936  CA  ILE A  60       3.297 -15.650   0.615  1.00  0.00           C  
ATOM    937  C   ILE A  60       4.114 -16.026  -0.623  1.00  0.00           C  
ATOM    938  O   ILE A  60       5.328 -16.032  -0.583  1.00  0.00           O  
ATOM    939  CB  ILE A  60       2.222 -14.617   0.258  1.00  0.00           C  
ATOM    940  CG1 ILE A  60       2.058 -13.640   1.429  1.00  0.00           C  
ATOM    941  CG2 ILE A  60       0.893 -15.325   0.002  1.00  0.00           C  
ATOM    942  CD1 ILE A  60       0.815 -12.791   1.218  1.00  0.00           C  
ATOM    943  H   ILE A  60       4.411 -14.071   1.534  1.00  0.00           H  
ATOM    944  HA  ILE A  60       2.833 -16.533   1.039  1.00  0.00           H  
ATOM    945  HB  ILE A  60       2.520 -14.077  -0.628  1.00  0.00           H  
ATOM    946 HG12 ILE A  60       1.964 -14.195   2.350  1.00  0.00           H  
ATOM    947 HG13 ILE A  60       2.923 -12.995   1.485  1.00  0.00           H  
ATOM    948 HG21 ILE A  60       0.835 -16.211   0.616  1.00  0.00           H  
ATOM    949 HG22 ILE A  60       0.072 -14.668   0.246  1.00  0.00           H  
ATOM    950 HG23 ILE A  60       0.834 -15.599  -1.036  1.00  0.00           H  
ATOM    951 HD11 ILE A  60       0.900 -12.256   0.284  1.00  0.00           H  
ATOM    952 HD12 ILE A  60      -0.055 -13.431   1.187  1.00  0.00           H  
ATOM    953 HD13 ILE A  60       0.715 -12.087   2.029  1.00  0.00           H  
ATOM    954  N   THR A  61       3.486 -16.325  -1.723  1.00  0.00           N  
ATOM    955  CA  THR A  61       4.280 -16.674  -2.935  1.00  0.00           C  
ATOM    956  C   THR A  61       3.664 -15.997  -4.158  1.00  0.00           C  
ATOM    957  O   THR A  61       2.791 -16.549  -4.798  1.00  0.00           O  
ATOM    958  CB  THR A  61       4.299 -18.185  -3.148  1.00  0.00           C  
ATOM    959  OG1 THR A  61       4.908 -18.817  -2.030  1.00  0.00           O  
ATOM    960  CG2 THR A  61       5.102 -18.486  -4.412  1.00  0.00           C  
ATOM    961  H   THR A  61       2.507 -16.306  -1.756  1.00  0.00           H  
ATOM    962  HA  THR A  61       5.293 -16.323  -2.806  1.00  0.00           H  
ATOM    963  HB  THR A  61       3.294 -18.549  -3.269  1.00  0.00           H  
ATOM    964  HG1 THR A  61       4.521 -18.446  -1.232  1.00  0.00           H  
ATOM    965 HG21 THR A  61       5.983 -17.860  -4.434  1.00  0.00           H  
ATOM    966 HG22 THR A  61       5.397 -19.523  -4.415  1.00  0.00           H  
ATOM    967 HG23 THR A  61       4.494 -18.280  -5.280  1.00  0.00           H  
ATOM    968  N   PRO A  62       4.138 -14.814  -4.442  1.00  0.00           N  
ATOM    969  CA  PRO A  62       3.645 -14.021  -5.579  1.00  0.00           C  
ATOM    970  C   PRO A  62       3.946 -14.725  -6.904  1.00  0.00           C  
ATOM    971  O   PRO A  62       4.835 -15.549  -6.995  1.00  0.00           O  
ATOM    972  CB  PRO A  62       4.400 -12.693  -5.485  1.00  0.00           C  
ATOM    973  CG  PRO A  62       5.427 -12.817  -4.330  1.00  0.00           C  
ATOM    974  CD  PRO A  62       5.203 -14.171  -3.652  1.00  0.00           C  
ATOM    975  HA  PRO A  62       2.592 -13.842  -5.482  1.00  0.00           H  
ATOM    976  HB2 PRO A  62       4.908 -12.495  -6.416  1.00  0.00           H  
ATOM    977  HB3 PRO A  62       3.704 -11.900  -5.265  1.00  0.00           H  
ATOM    978  HG2 PRO A  62       6.431 -12.763  -4.726  1.00  0.00           H  
ATOM    979  HG3 PRO A  62       5.272 -12.030  -3.616  1.00  0.00           H  
ATOM    980  HD2 PRO A  62       6.108 -14.761  -3.683  1.00  0.00           H  
ATOM    981  HD3 PRO A  62       4.877 -14.032  -2.633  1.00  0.00           H  
ATOM    982  N   GLN A  63       3.205 -14.409  -7.932  1.00  0.00           N  
ATOM    983  CA  GLN A  63       3.440 -15.060  -9.250  1.00  0.00           C  
ATOM    984  C   GLN A  63       3.772 -14.001 -10.307  1.00  0.00           C  
ATOM    985  O   GLN A  63       4.687 -14.165 -11.089  1.00  0.00           O  
ATOM    986  CB  GLN A  63       2.180 -15.821  -9.675  1.00  0.00           C  
ATOM    987  CG  GLN A  63       1.483 -16.394  -8.437  1.00  0.00           C  
ATOM    988  CD  GLN A  63       0.679 -17.636  -8.832  1.00  0.00           C  
ATOM    989  OE1 GLN A  63       1.175 -18.743  -8.760  1.00  0.00           O  
ATOM    990  NE2 GLN A  63      -0.551 -17.498  -9.246  1.00  0.00           N  
ATOM    991  H   GLN A  63       2.493 -13.745  -7.835  1.00  0.00           H  
ATOM    992  HA  GLN A  63       4.263 -15.752  -9.166  1.00  0.00           H  
ATOM    993  HB2 GLN A  63       1.509 -15.146 -10.187  1.00  0.00           H  
ATOM    994  HB3 GLN A  63       2.454 -16.627 -10.338  1.00  0.00           H  
ATOM    995  HG2 GLN A  63       2.225 -16.665  -7.700  1.00  0.00           H  
ATOM    996  HG3 GLN A  63       0.817 -15.654  -8.024  1.00  0.00           H  
ATOM    997 HE21 GLN A  63      -0.951 -16.605  -9.301  1.00  0.00           H  
ATOM    998 HE22 GLN A  63      -1.073 -18.287  -9.499  1.00  0.00           H  
ATOM    999  N   HIS A  64       3.034 -12.921 -10.350  1.00  0.00           N  
ATOM   1000  CA  HIS A  64       3.320 -11.876 -11.373  1.00  0.00           C  
ATOM   1001  C   HIS A  64       2.905 -10.503 -10.840  1.00  0.00           C  
ATOM   1002  O   HIS A  64       1.736 -10.176 -10.790  1.00  0.00           O  
ATOM   1003  CB  HIS A  64       2.524 -12.190 -12.643  1.00  0.00           C  
ATOM   1004  CG  HIS A  64       3.406 -12.022 -13.850  1.00  0.00           C  
ATOM   1005  ND1 HIS A  64       2.896 -11.713 -15.102  1.00  0.00           N  
ATOM   1006  CD2 HIS A  64       4.765 -12.117 -14.012  1.00  0.00           C  
ATOM   1007  CE1 HIS A  64       3.933 -11.634 -15.954  1.00  0.00           C  
ATOM   1008  NE2 HIS A  64       5.096 -11.873 -15.343  1.00  0.00           N  
ATOM   1009  H   HIS A  64       2.289 -12.801  -9.719  1.00  0.00           H  
ATOM   1010  HA  HIS A  64       4.375 -11.871 -11.602  1.00  0.00           H  
ATOM   1011  HB2 HIS A  64       2.167 -13.209 -12.598  1.00  0.00           H  
ATOM   1012  HB3 HIS A  64       1.683 -11.517 -12.715  1.00  0.00           H  
ATOM   1013  HD1 HIS A  64       1.950 -11.580 -15.326  1.00  0.00           H  
ATOM   1014  HD2 HIS A  64       5.470 -12.348 -13.229  1.00  0.00           H  
ATOM   1015  HE1 HIS A  64       3.838 -11.405 -17.006  1.00  0.00           H  
ATOM   1016  N   PHE A  65       3.851  -9.696 -10.440  1.00  0.00           N  
ATOM   1017  CA  PHE A  65       3.497  -8.351  -9.912  1.00  0.00           C  
ATOM   1018  C   PHE A  65       4.415  -7.290 -10.508  1.00  0.00           C  
ATOM   1019  O   PHE A  65       5.384  -7.584 -11.181  1.00  0.00           O  
ATOM   1020  CB  PHE A  65       3.655  -8.331  -8.394  1.00  0.00           C  
ATOM   1021  CG  PHE A  65       4.912  -9.069  -8.001  1.00  0.00           C  
ATOM   1022  CD1 PHE A  65       5.000 -10.456  -8.176  1.00  0.00           C  
ATOM   1023  CD2 PHE A  65       5.996  -8.363  -7.461  1.00  0.00           C  
ATOM   1024  CE1 PHE A  65       6.169 -11.135  -7.814  1.00  0.00           C  
ATOM   1025  CE2 PHE A  65       7.163  -9.043  -7.099  1.00  0.00           C  
ATOM   1026  CZ  PHE A  65       7.251 -10.429  -7.276  1.00  0.00           C  
ATOM   1027  H   PHE A  65       4.788  -9.974 -10.483  1.00  0.00           H  
ATOM   1028  HA  PHE A  65       2.473  -8.124 -10.167  1.00  0.00           H  
ATOM   1029  HB2 PHE A  65       3.718  -7.307  -8.055  1.00  0.00           H  
ATOM   1030  HB3 PHE A  65       2.802  -8.801  -7.944  1.00  0.00           H  
ATOM   1031  HD1 PHE A  65       4.164 -11.001  -8.592  1.00  0.00           H  
ATOM   1032  HD2 PHE A  65       5.929  -7.295  -7.326  1.00  0.00           H  
ATOM   1033  HE1 PHE A  65       6.237 -12.204  -7.950  1.00  0.00           H  
ATOM   1034  HE2 PHE A  65       7.998  -8.498  -6.684  1.00  0.00           H  
ATOM   1035  HZ  PHE A  65       8.153 -10.953  -6.996  1.00  0.00           H  
ATOM   1036  N   SER A  66       4.109  -6.056 -10.246  1.00  0.00           N  
ATOM   1037  CA  SER A  66       4.946  -4.940 -10.766  1.00  0.00           C  
ATOM   1038  C   SER A  66       4.647  -3.680  -9.955  1.00  0.00           C  
ATOM   1039  O   SER A  66       3.563  -3.516  -9.431  1.00  0.00           O  
ATOM   1040  CB  SER A  66       4.619  -4.694 -12.240  1.00  0.00           C  
ATOM   1041  OG  SER A  66       5.828  -4.625 -12.984  1.00  0.00           O  
ATOM   1042  H   SER A  66       3.325  -5.865  -9.686  1.00  0.00           H  
ATOM   1043  HA  SER A  66       5.991  -5.195 -10.665  1.00  0.00           H  
ATOM   1044  HB2 SER A  66       4.017  -5.502 -12.619  1.00  0.00           H  
ATOM   1045  HB3 SER A  66       4.071  -3.765 -12.338  1.00  0.00           H  
ATOM   1046  HG  SER A  66       6.410  -3.998 -12.547  1.00  0.00           H  
ATOM   1047  N   LEU A  67       5.590  -2.785  -9.839  1.00  0.00           N  
ATOM   1048  CA  LEU A  67       5.327  -1.548  -9.052  1.00  0.00           C  
ATOM   1049  C   LEU A  67       4.339  -0.662  -9.806  1.00  0.00           C  
ATOM   1050  O   LEU A  67       4.702   0.054 -10.718  1.00  0.00           O  
ATOM   1051  CB  LEU A  67       6.629  -0.773  -8.828  1.00  0.00           C  
ATOM   1052  CG  LEU A  67       6.302   0.637  -8.316  1.00  0.00           C  
ATOM   1053  CD1 LEU A  67       5.663   0.554  -6.927  1.00  0.00           C  
ATOM   1054  CD2 LEU A  67       7.591   1.460  -8.235  1.00  0.00           C  
ATOM   1055  H   LEU A  67       6.462  -2.927 -10.263  1.00  0.00           H  
ATOM   1056  HA  LEU A  67       4.904  -1.818  -8.095  1.00  0.00           H  
ATOM   1057  HB2 LEU A  67       7.235  -1.291  -8.098  1.00  0.00           H  
ATOM   1058  HB3 LEU A  67       7.170  -0.700  -9.759  1.00  0.00           H  
ATOM   1059  HG  LEU A  67       5.608   1.117  -8.995  1.00  0.00           H  
ATOM   1060 HD11 LEU A  67       5.274  -0.441  -6.767  1.00  0.00           H  
ATOM   1061 HD12 LEU A  67       6.403   0.776  -6.174  1.00  0.00           H  
ATOM   1062 HD13 LEU A  67       4.856   1.270  -6.860  1.00  0.00           H  
ATOM   1063 HD21 LEU A  67       8.226   1.217  -9.073  1.00  0.00           H  
ATOM   1064 HD22 LEU A  67       7.348   2.512  -8.259  1.00  0.00           H  
ATOM   1065 HD23 LEU A  67       8.106   1.230  -7.314  1.00  0.00           H  
ATOM   1066  N   PHE A  68       3.098  -0.691  -9.417  1.00  0.00           N  
ATOM   1067  CA  PHE A  68       2.083   0.165 -10.084  1.00  0.00           C  
ATOM   1068  C   PHE A  68       2.683   1.556 -10.290  1.00  0.00           C  
ATOM   1069  O   PHE A  68       3.097   1.921 -11.372  1.00  0.00           O  
ATOM   1070  CB  PHE A  68       0.848   0.243  -9.168  1.00  0.00           C  
ATOM   1071  CG  PHE A  68       0.178   1.594  -9.258  1.00  0.00           C  
ATOM   1072  CD1 PHE A  68      -0.362   2.030 -10.472  1.00  0.00           C  
ATOM   1073  CD2 PHE A  68       0.103   2.408  -8.124  1.00  0.00           C  
ATOM   1074  CE1 PHE A  68      -0.980   3.283 -10.550  1.00  0.00           C  
ATOM   1075  CE2 PHE A  68      -0.513   3.658  -8.201  1.00  0.00           C  
ATOM   1076  CZ  PHE A  68      -1.053   4.096  -9.414  1.00  0.00           C  
ATOM   1077  H   PHE A  68       2.835  -1.267  -8.669  1.00  0.00           H  
ATOM   1078  HA  PHE A  68       1.808  -0.263 -11.037  1.00  0.00           H  
ATOM   1079  HB2 PHE A  68       0.149  -0.510  -9.460  1.00  0.00           H  
ATOM   1080  HB3 PHE A  68       1.153   0.065  -8.147  1.00  0.00           H  
ATOM   1081  HD1 PHE A  68      -0.303   1.401 -11.347  1.00  0.00           H  
ATOM   1082  HD2 PHE A  68       0.521   2.069  -7.187  1.00  0.00           H  
ATOM   1083  HE1 PHE A  68      -1.398   3.622 -11.486  1.00  0.00           H  
ATOM   1084  HE2 PHE A  68      -0.571   4.286  -7.326  1.00  0.00           H  
ATOM   1085  HZ  PHE A  68      -1.527   5.061  -9.472  1.00  0.00           H  
ATOM   1086  N   GLU A  69       2.729   2.325  -9.246  1.00  0.00           N  
ATOM   1087  CA  GLU A  69       3.299   3.700  -9.347  1.00  0.00           C  
ATOM   1088  C   GLU A  69       3.482   4.283  -7.945  1.00  0.00           C  
ATOM   1089  O   GLU A  69       2.528   4.506  -7.227  1.00  0.00           O  
ATOM   1090  CB  GLU A  69       2.348   4.588 -10.151  1.00  0.00           C  
ATOM   1091  CG  GLU A  69       3.132   5.330 -11.237  1.00  0.00           C  
ATOM   1092  CD  GLU A  69       2.189   5.703 -12.383  1.00  0.00           C  
ATOM   1093  OE1 GLU A  69       1.180   6.331 -12.113  1.00  0.00           O  
ATOM   1094  OE2 GLU A  69       2.494   5.353 -13.512  1.00  0.00           O  
ATOM   1095  H   GLU A  69       2.385   1.991  -8.389  1.00  0.00           H  
ATOM   1096  HA  GLU A  69       4.257   3.656  -9.845  1.00  0.00           H  
ATOM   1097  HB2 GLU A  69       1.587   3.975 -10.611  1.00  0.00           H  
ATOM   1098  HB3 GLU A  69       1.882   5.307  -9.493  1.00  0.00           H  
ATOM   1099  HG2 GLU A  69       3.565   6.227 -10.819  1.00  0.00           H  
ATOM   1100  HG3 GLU A  69       3.917   4.693 -11.613  1.00  0.00           H  
ATOM   1101  N   LYS A  70       4.702   4.523  -7.548  1.00  0.00           N  
ATOM   1102  CA  LYS A  70       4.961   5.079  -6.202  1.00  0.00           C  
ATOM   1103  C   LYS A  70       4.875   6.608  -6.238  1.00  0.00           C  
ATOM   1104  O   LYS A  70       4.932   7.219  -7.287  1.00  0.00           O  
ATOM   1105  CB  LYS A  70       6.368   4.671  -5.788  1.00  0.00           C  
ATOM   1106  CG  LYS A  70       7.366   5.141  -6.849  1.00  0.00           C  
ATOM   1107  CD  LYS A  70       8.233   6.261  -6.271  1.00  0.00           C  
ATOM   1108  CE  LYS A  70       9.274   5.663  -5.324  1.00  0.00           C  
ATOM   1109  NZ  LYS A  70      10.091   6.757  -4.728  1.00  0.00           N  
ATOM   1110  H   LYS A  70       5.458   4.329  -8.133  1.00  0.00           H  
ATOM   1111  HA  LYS A  70       4.247   4.686  -5.496  1.00  0.00           H  
ATOM   1112  HB2 LYS A  70       6.604   5.128  -4.851  1.00  0.00           H  
ATOM   1113  HB3 LYS A  70       6.424   3.596  -5.694  1.00  0.00           H  
ATOM   1114  HG2 LYS A  70       7.994   4.314  -7.145  1.00  0.00           H  
ATOM   1115  HG3 LYS A  70       6.829   5.512  -7.709  1.00  0.00           H  
ATOM   1116  HD2 LYS A  70       8.734   6.782  -7.076  1.00  0.00           H  
ATOM   1117  HD3 LYS A  70       7.611   6.954  -5.726  1.00  0.00           H  
ATOM   1118  HE2 LYS A  70       8.773   5.117  -4.537  1.00  0.00           H  
ATOM   1119  HE3 LYS A  70       9.917   4.992  -5.873  1.00  0.00           H  
ATOM   1120  HZ1 LYS A  70      10.414   7.397  -5.480  1.00  0.00           H  
ATOM   1121  HZ2 LYS A  70       9.512   7.287  -4.044  1.00  0.00           H  
ATOM   1122  HZ3 LYS A  70      10.914   6.350  -4.244  1.00  0.00           H  
ATOM   1123  N   LEU A  71       4.753   7.227  -5.096  1.00  0.00           N  
ATOM   1124  CA  LEU A  71       4.680   8.715  -5.050  1.00  0.00           C  
ATOM   1125  C   LEU A  71       5.754   9.228  -4.088  1.00  0.00           C  
ATOM   1126  O   LEU A  71       6.651   8.502  -3.710  1.00  0.00           O  
ATOM   1127  CB  LEU A  71       3.297   9.147  -4.556  1.00  0.00           C  
ATOM   1128  CG  LEU A  71       2.828   8.193  -3.460  1.00  0.00           C  
ATOM   1129  CD1 LEU A  71       3.706   8.371  -2.220  1.00  0.00           C  
ATOM   1130  CD2 LEU A  71       1.374   8.504  -3.102  1.00  0.00           C  
ATOM   1131  H   LEU A  71       4.720   6.711  -4.262  1.00  0.00           H  
ATOM   1132  HA  LEU A  71       4.856   9.117  -6.036  1.00  0.00           H  
ATOM   1133  HB2 LEU A  71       3.350  10.151  -4.164  1.00  0.00           H  
ATOM   1134  HB3 LEU A  71       2.597   9.120  -5.377  1.00  0.00           H  
ATOM   1135  HG  LEU A  71       2.905   7.175  -3.812  1.00  0.00           H  
ATOM   1136 HD11 LEU A  71       4.038   9.397  -2.160  1.00  0.00           H  
ATOM   1137 HD12 LEU A  71       3.135   8.124  -1.337  1.00  0.00           H  
ATOM   1138 HD13 LEU A  71       4.564   7.719  -2.289  1.00  0.00           H  
ATOM   1139 HD21 LEU A  71       1.010   9.298  -3.737  1.00  0.00           H  
ATOM   1140 HD22 LEU A  71       0.770   7.621  -3.247  1.00  0.00           H  
ATOM   1141 HD23 LEU A  71       1.315   8.816  -2.069  1.00  0.00           H  
ATOM   1142  N   GLU A  72       5.678  10.467  -3.687  1.00  0.00           N  
ATOM   1143  CA  GLU A  72       6.711  10.997  -2.752  1.00  0.00           C  
ATOM   1144  C   GLU A  72       6.134  12.144  -1.919  1.00  0.00           C  
ATOM   1145  O   GLU A  72       5.321  12.919  -2.384  1.00  0.00           O  
ATOM   1146  CB  GLU A  72       7.909  11.511  -3.554  1.00  0.00           C  
ATOM   1147  CG  GLU A  72       9.201  10.972  -2.939  1.00  0.00           C  
ATOM   1148  CD  GLU A  72      10.373  11.268  -3.877  1.00  0.00           C  
ATOM   1149  OE1 GLU A  72      10.586  10.488  -4.791  1.00  0.00           O  
ATOM   1150  OE2 GLU A  72      11.038  12.269  -3.665  1.00  0.00           O  
ATOM   1151  H   GLU A  72       4.952  11.043  -4.000  1.00  0.00           H  
ATOM   1152  HA  GLU A  72       7.036  10.207  -2.093  1.00  0.00           H  
ATOM   1153  HB2 GLU A  72       7.826  11.175  -4.578  1.00  0.00           H  
ATOM   1154  HB3 GLU A  72       7.923  12.590  -3.528  1.00  0.00           H  
ATOM   1155  HG2 GLU A  72       9.372  11.450  -1.985  1.00  0.00           H  
ATOM   1156  HG3 GLU A  72       9.115   9.905  -2.798  1.00  0.00           H  
ATOM   1157  N   TYR A  73       6.564  12.261  -0.691  1.00  0.00           N  
ATOM   1158  CA  TYR A  73       6.063  13.359   0.180  1.00  0.00           C  
ATOM   1159  C   TYR A  73       7.230  13.920   0.999  1.00  0.00           C  
ATOM   1160  O   TYR A  73       8.331  13.409   0.953  1.00  0.00           O  
ATOM   1161  CB  TYR A  73       4.989  12.816   1.126  1.00  0.00           C  
ATOM   1162  CG  TYR A  73       3.782  13.727   1.097  1.00  0.00           C  
ATOM   1163  CD1 TYR A  73       3.130  13.990  -0.115  1.00  0.00           C  
ATOM   1164  CD2 TYR A  73       3.314  14.307   2.282  1.00  0.00           C  
ATOM   1165  CE1 TYR A  73       2.010  14.831  -0.141  1.00  0.00           C  
ATOM   1166  CE2 TYR A  73       2.195  15.148   2.256  1.00  0.00           C  
ATOM   1167  CZ  TYR A  73       1.543  15.410   1.045  1.00  0.00           C  
ATOM   1168  OH  TYR A  73       0.439  16.238   1.021  1.00  0.00           O  
ATOM   1169  H   TYR A  73       7.226  11.628  -0.345  1.00  0.00           H  
ATOM   1170  HA  TYR A  73       5.642  14.144  -0.432  1.00  0.00           H  
ATOM   1171  HB2 TYR A  73       4.700  11.825   0.809  1.00  0.00           H  
ATOM   1172  HB3 TYR A  73       5.382  12.773   2.131  1.00  0.00           H  
ATOM   1173  HD1 TYR A  73       3.490  13.543  -1.030  1.00  0.00           H  
ATOM   1174  HD2 TYR A  73       3.817  14.106   3.217  1.00  0.00           H  
ATOM   1175  HE1 TYR A  73       1.508  15.035  -1.076  1.00  0.00           H  
ATOM   1176  HE2 TYR A  73       1.834  15.595   3.171  1.00  0.00           H  
ATOM   1177  HH  TYR A  73      -0.331  15.700   0.825  1.00  0.00           H  
ATOM   1178  N   GLU A  74       7.003  14.968   1.742  1.00  0.00           N  
ATOM   1179  CA  GLU A  74       8.103  15.561   2.555  1.00  0.00           C  
ATOM   1180  C   GLU A  74       7.512  16.326   3.737  1.00  0.00           C  
ATOM   1181  O   GLU A  74       6.852  17.332   3.573  1.00  0.00           O  
ATOM   1182  CB  GLU A  74       8.920  16.517   1.682  1.00  0.00           C  
ATOM   1183  CG  GLU A  74      10.272  16.791   2.344  1.00  0.00           C  
ATOM   1184  CD  GLU A  74      10.817  18.133   1.851  1.00  0.00           C  
ATOM   1185  OE1 GLU A  74      10.650  18.423   0.677  1.00  0.00           O  
ATOM   1186  OE2 GLU A  74      11.392  18.848   2.655  1.00  0.00           O  
ATOM   1187  H   GLU A  74       6.108  15.368   1.762  1.00  0.00           H  
ATOM   1188  HA  GLU A  74       8.748  14.776   2.931  1.00  0.00           H  
ATOM   1189  HB2 GLU A  74       9.079  16.070   0.710  1.00  0.00           H  
ATOM   1190  HB3 GLU A  74       8.385  17.447   1.566  1.00  0.00           H  
ATOM   1191  HG2 GLU A  74      10.146  16.823   3.417  1.00  0.00           H  
ATOM   1192  HG3 GLU A  74      10.967  16.006   2.086  1.00  0.00           H  
ATOM   1193  N   PHE A  75       7.752  15.853   4.926  1.00  0.00           N  
ATOM   1194  CA  PHE A  75       7.218  16.542   6.131  1.00  0.00           C  
ATOM   1195  C   PHE A  75       8.120  17.737   6.444  1.00  0.00           C  
ATOM   1196  O   PHE A  75       9.069  17.990   5.729  1.00  0.00           O  
ATOM   1197  CB  PHE A  75       7.233  15.564   7.306  1.00  0.00           C  
ATOM   1198  CG  PHE A  75       5.817  15.281   7.753  1.00  0.00           C  
ATOM   1199  CD1 PHE A  75       4.826  14.998   6.802  1.00  0.00           C  
ATOM   1200  CD2 PHE A  75       5.493  15.299   9.115  1.00  0.00           C  
ATOM   1201  CE1 PHE A  75       3.513  14.734   7.216  1.00  0.00           C  
ATOM   1202  CE2 PHE A  75       4.182  15.035   9.528  1.00  0.00           C  
ATOM   1203  CZ  PHE A  75       3.192  14.753   8.579  1.00  0.00           C  
ATOM   1204  H   PHE A  75       8.291  15.042   5.028  1.00  0.00           H  
ATOM   1205  HA  PHE A  75       6.210  16.881   5.945  1.00  0.00           H  
ATOM   1206  HB2 PHE A  75       7.704  14.641   6.996  1.00  0.00           H  
ATOM   1207  HB3 PHE A  75       7.792  15.989   8.124  1.00  0.00           H  
ATOM   1208  HD1 PHE A  75       5.074  14.984   5.752  1.00  0.00           H  
ATOM   1209  HD2 PHE A  75       6.256  15.517   9.848  1.00  0.00           H  
ATOM   1210  HE1 PHE A  75       2.750  14.516   6.484  1.00  0.00           H  
ATOM   1211  HE2 PHE A  75       3.933  15.049  10.579  1.00  0.00           H  
ATOM   1212  HZ  PHE A  75       2.181  14.550   8.898  1.00  0.00           H  
ATOM   1213  N   PRO A  76       7.806  18.438   7.505  1.00  0.00           N  
ATOM   1214  CA  PRO A  76       8.596  19.608   7.934  1.00  0.00           C  
ATOM   1215  C   PRO A  76       9.944  19.184   8.550  1.00  0.00           C  
ATOM   1216  O   PRO A  76      10.466  19.859   9.416  1.00  0.00           O  
ATOM   1217  CB  PRO A  76       7.729  20.285   9.003  1.00  0.00           C  
ATOM   1218  CG  PRO A  76       6.521  19.354   9.290  1.00  0.00           C  
ATOM   1219  CD  PRO A  76       6.628  18.148   8.343  1.00  0.00           C  
ATOM   1220  HA  PRO A  76       8.753  20.284   7.110  1.00  0.00           H  
ATOM   1221  HB2 PRO A  76       8.307  20.430   9.905  1.00  0.00           H  
ATOM   1222  HB3 PRO A  76       7.372  21.236   8.639  1.00  0.00           H  
ATOM   1223  HG2 PRO A  76       6.554  19.017  10.318  1.00  0.00           H  
ATOM   1224  HG3 PRO A  76       5.598  19.880   9.104  1.00  0.00           H  
ATOM   1225  HD2 PRO A  76       6.774  17.243   8.911  1.00  0.00           H  
ATOM   1226  HD3 PRO A  76       5.743  18.071   7.729  1.00  0.00           H  
ATOM   1227  N   ASP A  77      10.523  18.084   8.126  1.00  0.00           N  
ATOM   1228  CA  ASP A  77      11.825  17.668   8.711  1.00  0.00           C  
ATOM   1229  C   ASP A  77      12.515  16.646   7.809  1.00  0.00           C  
ATOM   1230  O   ASP A  77      13.704  16.719   7.572  1.00  0.00           O  
ATOM   1231  CB  ASP A  77      11.610  17.058  10.103  1.00  0.00           C  
ATOM   1232  CG  ASP A  77      10.179  16.528  10.230  1.00  0.00           C  
ATOM   1233  OD1 ASP A  77       9.297  17.323  10.510  1.00  0.00           O  
ATOM   1234  OD2 ASP A  77       9.991  15.336  10.046  1.00  0.00           O  
ATOM   1235  H   ASP A  77      10.114  17.543   7.435  1.00  0.00           H  
ATOM   1236  HA  ASP A  77      12.452  18.526   8.796  1.00  0.00           H  
ATOM   1237  HB2 ASP A  77      12.307  16.244  10.247  1.00  0.00           H  
ATOM   1238  HB3 ASP A  77      11.780  17.813  10.856  1.00  0.00           H  
ATOM   1239  N   ARG A  78      11.792  15.683   7.326  1.00  0.00           N  
ATOM   1240  CA  ARG A  78      12.405  14.650   6.474  1.00  0.00           C  
ATOM   1241  C   ARG A  78      11.547  14.419   5.230  1.00  0.00           C  
ATOM   1242  O   ARG A  78      10.532  15.054   5.033  1.00  0.00           O  
ATOM   1243  CB  ARG A  78      12.486  13.357   7.274  1.00  0.00           C  
ATOM   1244  CG  ARG A  78      11.359  13.293   8.311  1.00  0.00           C  
ATOM   1245  CD  ARG A  78      11.600  12.111   9.253  1.00  0.00           C  
ATOM   1246  NE  ARG A  78      12.324  12.583  10.468  1.00  0.00           N  
ATOM   1247  CZ  ARG A  78      12.378  11.828  11.531  1.00  0.00           C  
ATOM   1248  NH1 ARG A  78      11.386  11.822  12.377  1.00  0.00           N  
ATOM   1249  NH2 ARG A  78      13.426  11.081  11.749  1.00  0.00           N  
ATOM   1250  H   ARG A  78      10.852  15.622   7.542  1.00  0.00           H  
ATOM   1251  HA  ARG A  78      13.398  14.957   6.182  1.00  0.00           H  
ATOM   1252  HB2 ARG A  78      12.392  12.529   6.603  1.00  0.00           H  
ATOM   1253  HB3 ARG A  78      13.434  13.313   7.778  1.00  0.00           H  
ATOM   1254  HG2 ARG A  78      11.341  14.210   8.883  1.00  0.00           H  
ATOM   1255  HG3 ARG A  78      10.413  13.163   7.808  1.00  0.00           H  
ATOM   1256  HD2 ARG A  78      10.653  11.681   9.543  1.00  0.00           H  
ATOM   1257  HD3 ARG A  78      12.195  11.364   8.748  1.00  0.00           H  
ATOM   1258  HE  ARG A  78      12.758  13.462  10.468  1.00  0.00           H  
ATOM   1259 HH11 ARG A  78      10.584  12.396  12.212  1.00  0.00           H  
ATOM   1260 HH12 ARG A  78      11.427  11.245  13.194  1.00  0.00           H  
ATOM   1261 HH21 ARG A  78      14.188  11.086  11.102  1.00  0.00           H  
ATOM   1262 HH22 ARG A  78      13.467  10.503  12.565  1.00  0.00           H  
ATOM   1263  N   HIS A  79      11.948  13.500   4.395  1.00  0.00           N  
ATOM   1264  CA  HIS A  79      11.157  13.207   3.167  1.00  0.00           C  
ATOM   1265  C   HIS A  79      10.475  11.850   3.333  1.00  0.00           C  
ATOM   1266  O   HIS A  79      11.120  10.842   3.540  1.00  0.00           O  
ATOM   1267  CB  HIS A  79      12.084  13.164   1.951  1.00  0.00           C  
ATOM   1268  CG  HIS A  79      13.210  14.144   2.138  1.00  0.00           C  
ATOM   1269  ND1 HIS A  79      14.486  13.903   1.654  1.00  0.00           N  
ATOM   1270  CD2 HIS A  79      13.267  15.372   2.749  1.00  0.00           C  
ATOM   1271  CE1 HIS A  79      15.250  14.962   1.977  1.00  0.00           C  
ATOM   1272  NE2 HIS A  79      14.556  15.888   2.647  1.00  0.00           N  
ATOM   1273  H   HIS A  79      12.767  12.994   4.580  1.00  0.00           H  
ATOM   1274  HA  HIS A  79      10.411  13.975   3.028  1.00  0.00           H  
ATOM   1275  HB2 HIS A  79      12.488  12.169   1.842  1.00  0.00           H  
ATOM   1276  HB3 HIS A  79      11.525  13.425   1.065  1.00  0.00           H  
ATOM   1277  HD1 HIS A  79      14.779  13.105   1.167  1.00  0.00           H  
ATOM   1278  HD2 HIS A  79      12.437  15.863   3.236  1.00  0.00           H  
ATOM   1279  HE1 HIS A  79      16.295  15.055   1.724  1.00  0.00           H  
ATOM   1280  N   ILE A  80       9.174  11.811   3.250  1.00  0.00           N  
ATOM   1281  CA  ILE A  80       8.460  10.513   3.411  1.00  0.00           C  
ATOM   1282  C   ILE A  80       8.305   9.839   2.047  1.00  0.00           C  
ATOM   1283  O   ILE A  80       7.317  10.017   1.363  1.00  0.00           O  
ATOM   1284  CB  ILE A  80       7.080  10.765   4.021  1.00  0.00           C  
ATOM   1285  CG1 ILE A  80       7.212  11.761   5.175  1.00  0.00           C  
ATOM   1286  CG2 ILE A  80       6.506   9.447   4.547  1.00  0.00           C  
ATOM   1287  CD1 ILE A  80       5.908  11.798   5.972  1.00  0.00           C  
ATOM   1288  H   ILE A  80       8.667  12.633   3.087  1.00  0.00           H  
ATOM   1289  HA  ILE A  80       9.029   9.871   4.066  1.00  0.00           H  
ATOM   1290  HB  ILE A  80       6.422  11.169   3.266  1.00  0.00           H  
ATOM   1291 HG12 ILE A  80       8.023  11.456   5.822  1.00  0.00           H  
ATOM   1292 HG13 ILE A  80       7.418  12.744   4.780  1.00  0.00           H  
ATOM   1293 HG21 ILE A  80       7.052   8.620   4.117  1.00  0.00           H  
ATOM   1294 HG22 ILE A  80       6.597   9.419   5.623  1.00  0.00           H  
ATOM   1295 HG23 ILE A  80       5.464   9.373   4.271  1.00  0.00           H  
ATOM   1296 HD11 ILE A  80       5.071  11.715   5.295  1.00  0.00           H  
ATOM   1297 HD12 ILE A  80       5.890  10.974   6.670  1.00  0.00           H  
ATOM   1298 HD13 ILE A  80       5.842  12.730   6.512  1.00  0.00           H  
ATOM   1299  N   THR A  81       9.276   9.062   1.648  1.00  0.00           N  
ATOM   1300  CA  THR A  81       9.189   8.371   0.331  1.00  0.00           C  
ATOM   1301  C   THR A  81       8.414   7.063   0.497  1.00  0.00           C  
ATOM   1302  O   THR A  81       8.795   6.197   1.259  1.00  0.00           O  
ATOM   1303  CB  THR A  81      10.601   8.066  -0.177  1.00  0.00           C  
ATOM   1304  OG1 THR A  81      11.480   9.108   0.222  1.00  0.00           O  
ATOM   1305  CG2 THR A  81      10.590   7.962  -1.703  1.00  0.00           C  
ATOM   1306  H   THR A  81      10.063   8.931   2.218  1.00  0.00           H  
ATOM   1307  HA  THR A  81       8.679   9.006  -0.378  1.00  0.00           H  
ATOM   1308  HB  THR A  81      10.939   7.130   0.241  1.00  0.00           H  
ATOM   1309  HG1 THR A  81      11.781   8.917   1.114  1.00  0.00           H  
ATOM   1310 HG21 THR A  81       9.619   7.626  -2.035  1.00  0.00           H  
ATOM   1311 HG22 THR A  81      10.802   8.931  -2.132  1.00  0.00           H  
ATOM   1312 HG23 THR A  81      11.344   7.256  -2.020  1.00  0.00           H  
ATOM   1313  N   LEU A  82       7.326   6.913  -0.207  1.00  0.00           N  
ATOM   1314  CA  LEU A  82       6.527   5.661  -0.083  1.00  0.00           C  
ATOM   1315  C   LEU A  82       6.432   4.977  -1.448  1.00  0.00           C  
ATOM   1316  O   LEU A  82       6.235   5.616  -2.463  1.00  0.00           O  
ATOM   1317  CB  LEU A  82       5.122   6.000   0.416  1.00  0.00           C  
ATOM   1318  CG  LEU A  82       4.805   5.154   1.649  1.00  0.00           C  
ATOM   1319  CD1 LEU A  82       4.091   6.015   2.692  1.00  0.00           C  
ATOM   1320  CD2 LEU A  82       3.900   3.988   1.245  1.00  0.00           C  
ATOM   1321  H   LEU A  82       7.032   7.623  -0.814  1.00  0.00           H  
ATOM   1322  HA  LEU A  82       7.007   4.996   0.618  1.00  0.00           H  
ATOM   1323  HB2 LEU A  82       5.074   7.049   0.673  1.00  0.00           H  
ATOM   1324  HB3 LEU A  82       4.402   5.785  -0.360  1.00  0.00           H  
ATOM   1325  HG  LEU A  82       5.724   4.772   2.066  1.00  0.00           H  
ATOM   1326 HD11 LEU A  82       4.595   6.967   2.779  1.00  0.00           H  
ATOM   1327 HD12 LEU A  82       3.068   6.176   2.387  1.00  0.00           H  
ATOM   1328 HD13 LEU A  82       4.107   5.511   3.647  1.00  0.00           H  
ATOM   1329 HD21 LEU A  82       3.786   3.976   0.172  1.00  0.00           H  
ATOM   1330 HD22 LEU A  82       4.344   3.059   1.570  1.00  0.00           H  
ATOM   1331 HD23 LEU A  82       2.932   4.107   1.709  1.00  0.00           H  
ATOM   1332  N   TRP A  83       6.567   3.679  -1.480  1.00  0.00           N  
ATOM   1333  CA  TRP A  83       6.484   2.950  -2.777  1.00  0.00           C  
ATOM   1334  C   TRP A  83       5.064   2.410  -2.966  1.00  0.00           C  
ATOM   1335  O   TRP A  83       4.280   2.358  -2.039  1.00  0.00           O  
ATOM   1336  CB  TRP A  83       7.475   1.781  -2.781  1.00  0.00           C  
ATOM   1337  CG  TRP A  83       8.644   2.099  -1.899  1.00  0.00           C  
ATOM   1338  CD1 TRP A  83       8.743   1.766  -0.590  1.00  0.00           C  
ATOM   1339  CD2 TRP A  83       9.877   2.800  -2.236  1.00  0.00           C  
ATOM   1340  NE1 TRP A  83       9.956   2.220  -0.104  1.00  0.00           N  
ATOM   1341  CE2 TRP A  83      10.691   2.864  -1.080  1.00  0.00           C  
ATOM   1342  CE3 TRP A  83      10.363   3.381  -3.421  1.00  0.00           C  
ATOM   1343  CZ2 TRP A  83      11.943   3.481  -1.099  1.00  0.00           C  
ATOM   1344  CZ3 TRP A  83      11.622   4.004  -3.444  1.00  0.00           C  
ATOM   1345  CH2 TRP A  83      12.410   4.055  -2.285  1.00  0.00           C  
ATOM   1346  H   TRP A  83       6.723   3.183  -0.650  1.00  0.00           H  
ATOM   1347  HA  TRP A  83       6.722   3.626  -3.586  1.00  0.00           H  
ATOM   1348  HB2 TRP A  83       6.983   0.891  -2.417  1.00  0.00           H  
ATOM   1349  HB3 TRP A  83       7.825   1.609  -3.788  1.00  0.00           H  
ATOM   1350  HD1 TRP A  83       7.997   1.235  -0.018  1.00  0.00           H  
ATOM   1351  HE1 TRP A  83      10.274   2.108   0.817  1.00  0.00           H  
ATOM   1352  HE3 TRP A  83       9.765   3.349  -4.320  1.00  0.00           H  
ATOM   1353  HZ2 TRP A  83      12.546   3.518  -0.203  1.00  0.00           H  
ATOM   1354  HZ3 TRP A  83      11.985   4.448  -4.360  1.00  0.00           H  
ATOM   1355  HH2 TRP A  83      13.376   4.535  -2.309  1.00  0.00           H  
ATOM   1356  N   PHE A  84       4.728   2.006  -4.159  1.00  0.00           N  
ATOM   1357  CA  PHE A  84       3.362   1.468  -4.408  1.00  0.00           C  
ATOM   1358  C   PHE A  84       3.472   0.138  -5.152  1.00  0.00           C  
ATOM   1359  O   PHE A  84       3.219   0.055  -6.337  1.00  0.00           O  
ATOM   1360  CB  PHE A  84       2.571   2.463  -5.258  1.00  0.00           C  
ATOM   1361  CG  PHE A  84       1.655   3.261  -4.365  1.00  0.00           C  
ATOM   1362  CD1 PHE A  84       2.178   4.280  -3.559  1.00  0.00           C  
ATOM   1363  CD2 PHE A  84       0.285   2.978  -4.337  1.00  0.00           C  
ATOM   1364  CE1 PHE A  84       1.330   5.017  -2.726  1.00  0.00           C  
ATOM   1365  CE2 PHE A  84      -0.563   3.715  -3.504  1.00  0.00           C  
ATOM   1366  CZ  PHE A  84      -0.042   4.735  -2.698  1.00  0.00           C  
ATOM   1367  H   PHE A  84       5.375   2.055  -4.893  1.00  0.00           H  
ATOM   1368  HA  PHE A  84       2.857   1.315  -3.467  1.00  0.00           H  
ATOM   1369  HB2 PHE A  84       3.255   3.129  -5.762  1.00  0.00           H  
ATOM   1370  HB3 PHE A  84       1.983   1.928  -5.988  1.00  0.00           H  
ATOM   1371  HD1 PHE A  84       3.237   4.497  -3.582  1.00  0.00           H  
ATOM   1372  HD2 PHE A  84      -0.116   2.192  -4.958  1.00  0.00           H  
ATOM   1373  HE1 PHE A  84       1.732   5.804  -2.105  1.00  0.00           H  
ATOM   1374  HE2 PHE A  84      -1.620   3.497  -3.482  1.00  0.00           H  
ATOM   1375  HZ  PHE A  84      -0.697   5.304  -2.055  1.00  0.00           H  
ATOM   1376  N   TRP A  85       3.857  -0.904  -4.469  1.00  0.00           N  
ATOM   1377  CA  TRP A  85       3.995  -2.222  -5.144  1.00  0.00           C  
ATOM   1378  C   TRP A  85       2.620  -2.871  -5.295  1.00  0.00           C  
ATOM   1379  O   TRP A  85       2.193  -3.653  -4.469  1.00  0.00           O  
ATOM   1380  CB  TRP A  85       4.903  -3.123  -4.306  1.00  0.00           C  
ATOM   1381  CG  TRP A  85       6.074  -2.328  -3.824  1.00  0.00           C  
ATOM   1382  CD1 TRP A  85       6.787  -1.463  -4.579  1.00  0.00           C  
ATOM   1383  CD2 TRP A  85       6.676  -2.307  -2.498  1.00  0.00           C  
ATOM   1384  NE1 TRP A  85       7.793  -0.915  -3.802  1.00  0.00           N  
ATOM   1385  CE2 TRP A  85       7.765  -1.405  -2.512  1.00  0.00           C  
ATOM   1386  CE3 TRP A  85       6.385  -2.979  -1.297  1.00  0.00           C  
ATOM   1387  CZ2 TRP A  85       8.539  -1.177  -1.373  1.00  0.00           C  
ATOM   1388  CZ3 TRP A  85       7.162  -2.751  -0.150  1.00  0.00           C  
ATOM   1389  CH2 TRP A  85       8.236  -1.851  -0.188  1.00  0.00           C  
ATOM   1390  H   TRP A  85       4.062  -0.817  -3.514  1.00  0.00           H  
ATOM   1391  HA  TRP A  85       4.431  -2.076  -6.121  1.00  0.00           H  
ATOM   1392  HB2 TRP A  85       4.351  -3.504  -3.458  1.00  0.00           H  
ATOM   1393  HB3 TRP A  85       5.250  -3.949  -4.910  1.00  0.00           H  
ATOM   1394  HD1 TRP A  85       6.603  -1.238  -5.617  1.00  0.00           H  
ATOM   1395  HE1 TRP A  85       8.453  -0.261  -4.110  1.00  0.00           H  
ATOM   1396  HE3 TRP A  85       5.558  -3.674  -1.255  1.00  0.00           H  
ATOM   1397  HZ2 TRP A  85       9.366  -0.483  -1.408  1.00  0.00           H  
ATOM   1398  HZ3 TRP A  85       6.931  -3.271   0.768  1.00  0.00           H  
ATOM   1399  HH2 TRP A  85       8.831  -1.680   0.698  1.00  0.00           H  
ATOM   1400  N   LEU A  86       1.929  -2.550  -6.352  1.00  0.00           N  
ATOM   1401  CA  LEU A  86       0.581  -3.139  -6.576  1.00  0.00           C  
ATOM   1402  C   LEU A  86       0.731  -4.456  -7.342  1.00  0.00           C  
ATOM   1403  O   LEU A  86       1.021  -4.467  -8.521  1.00  0.00           O  
ATOM   1404  CB  LEU A  86      -0.254  -2.156  -7.397  1.00  0.00           C  
ATOM   1405  CG  LEU A  86      -1.643  -2.733  -7.664  1.00  0.00           C  
ATOM   1406  CD1 LEU A  86      -2.278  -3.180  -6.347  1.00  0.00           C  
ATOM   1407  CD2 LEU A  86      -2.515  -1.649  -8.307  1.00  0.00           C  
ATOM   1408  H   LEU A  86       2.298  -1.918  -7.002  1.00  0.00           H  
ATOM   1409  HA  LEU A  86       0.104  -3.320  -5.626  1.00  0.00           H  
ATOM   1410  HB2 LEU A  86      -0.352  -1.228  -6.852  1.00  0.00           H  
ATOM   1411  HB3 LEU A  86       0.240  -1.968  -8.338  1.00  0.00           H  
ATOM   1412  HG  LEU A  86      -1.563  -3.578  -8.333  1.00  0.00           H  
ATOM   1413 HD11 LEU A  86      -1.614  -3.861  -5.835  1.00  0.00           H  
ATOM   1414 HD12 LEU A  86      -2.455  -2.316  -5.726  1.00  0.00           H  
ATOM   1415 HD13 LEU A  86      -3.214  -3.676  -6.548  1.00  0.00           H  
ATOM   1416 HD21 LEU A  86      -1.888  -0.966  -8.860  1.00  0.00           H  
ATOM   1417 HD22 LEU A  86      -3.226  -2.107  -8.976  1.00  0.00           H  
ATOM   1418 HD23 LEU A  86      -3.043  -1.108  -7.535  1.00  0.00           H  
ATOM   1419  N   VAL A  87       0.549  -5.569  -6.683  1.00  0.00           N  
ATOM   1420  CA  VAL A  87       0.699  -6.870  -7.373  1.00  0.00           C  
ATOM   1421  C   VAL A  87      -0.626  -7.285  -8.013  1.00  0.00           C  
ATOM   1422  O   VAL A  87      -1.631  -6.615  -7.881  1.00  0.00           O  
ATOM   1423  CB  VAL A  87       1.119  -7.919  -6.354  1.00  0.00           C  
ATOM   1424  CG1 VAL A  87       2.376  -7.449  -5.623  1.00  0.00           C  
ATOM   1425  CG2 VAL A  87      -0.011  -8.145  -5.348  1.00  0.00           C  
ATOM   1426  H   VAL A  87       0.326  -5.554  -5.731  1.00  0.00           H  
ATOM   1427  HA  VAL A  87       1.457  -6.790  -8.136  1.00  0.00           H  
ATOM   1428  HB  VAL A  87       1.327  -8.832  -6.862  1.00  0.00           H  
ATOM   1429 HG11 VAL A  87       2.807  -6.612  -6.153  1.00  0.00           H  
ATOM   1430 HG12 VAL A  87       2.117  -7.146  -4.620  1.00  0.00           H  
ATOM   1431 HG13 VAL A  87       3.092  -8.257  -5.583  1.00  0.00           H  
ATOM   1432 HG21 VAL A  87      -0.945  -7.808  -5.770  1.00  0.00           H  
ATOM   1433 HG22 VAL A  87      -0.081  -9.200  -5.120  1.00  0.00           H  
ATOM   1434 HG23 VAL A  87       0.197  -7.596  -4.443  1.00  0.00           H  
ATOM   1435  N   GLU A  88      -0.632  -8.390  -8.707  1.00  0.00           N  
ATOM   1436  CA  GLU A  88      -1.886  -8.854  -9.360  1.00  0.00           C  
ATOM   1437  C   GLU A  88      -2.112 -10.342  -9.070  1.00  0.00           C  
ATOM   1438  O   GLU A  88      -3.224 -10.826  -9.135  1.00  0.00           O  
ATOM   1439  CB  GLU A  88      -1.784  -8.644 -10.872  1.00  0.00           C  
ATOM   1440  CG  GLU A  88      -1.592  -7.157 -11.170  1.00  0.00           C  
ATOM   1441  CD  GLU A  88      -0.387  -6.971 -12.094  1.00  0.00           C  
ATOM   1442  OE1 GLU A  88      -0.478  -7.370 -13.244  1.00  0.00           O  
ATOM   1443  OE2 GLU A  88       0.608  -6.436 -11.635  1.00  0.00           O  
ATOM   1444  H   GLU A  88       0.192  -8.912  -8.801  1.00  0.00           H  
ATOM   1445  HA  GLU A  88      -2.719  -8.285  -8.976  1.00  0.00           H  
ATOM   1446  HB2 GLU A  88      -0.942  -9.201 -11.257  1.00  0.00           H  
ATOM   1447  HB3 GLU A  88      -2.690  -8.990 -11.345  1.00  0.00           H  
ATOM   1448  HG2 GLU A  88      -2.478  -6.770 -11.653  1.00  0.00           H  
ATOM   1449  HG3 GLU A  88      -1.420  -6.623 -10.248  1.00  0.00           H  
ATOM   1450  N   ARG A  89      -1.076 -11.080  -8.762  1.00  0.00           N  
ATOM   1451  CA  ARG A  89      -1.265 -12.523  -8.488  1.00  0.00           C  
ATOM   1452  C   ARG A  89      -0.261 -13.017  -7.455  1.00  0.00           C  
ATOM   1453  O   ARG A  89       0.858 -12.555  -7.376  1.00  0.00           O  
ATOM   1454  CB  ARG A  89      -1.057 -13.320  -9.778  1.00  0.00           C  
ATOM   1455  CG  ARG A  89      -2.397 -13.547 -10.468  1.00  0.00           C  
ATOM   1456  CD  ARG A  89      -3.414 -14.051  -9.451  1.00  0.00           C  
ATOM   1457  NE  ARG A  89      -4.231 -15.143 -10.056  1.00  0.00           N  
ATOM   1458  CZ  ARG A  89      -4.559 -15.091 -11.319  1.00  0.00           C  
ATOM   1459  NH1 ARG A  89      -4.763 -13.936 -11.891  1.00  0.00           N  
ATOM   1460  NH2 ARG A  89      -4.679 -16.192 -12.010  1.00  0.00           N  
ATOM   1461  H   ARG A  89      -0.188 -10.693  -8.719  1.00  0.00           H  
ATOM   1462  HA  ARG A  89      -2.261 -12.685  -8.117  1.00  0.00           H  
ATOM   1463  HB2 ARG A  89      -0.402 -12.771 -10.437  1.00  0.00           H  
ATOM   1464  HB3 ARG A  89      -0.612 -14.275  -9.542  1.00  0.00           H  
ATOM   1465  HG2 ARG A  89      -2.743 -12.618 -10.891  1.00  0.00           H  
ATOM   1466  HG3 ARG A  89      -2.278 -14.282 -11.247  1.00  0.00           H  
ATOM   1467  HD2 ARG A  89      -2.888 -14.425  -8.583  1.00  0.00           H  
ATOM   1468  HD3 ARG A  89      -4.055 -13.232  -9.155  1.00  0.00           H  
ATOM   1469  HE  ARG A  89      -4.522 -15.901  -9.505  1.00  0.00           H  
ATOM   1470 HH11 ARG A  89      -4.669 -13.093 -11.362  1.00  0.00           H  
ATOM   1471 HH12 ARG A  89      -5.013 -13.895 -12.857  1.00  0.00           H  
ATOM   1472 HH21 ARG A  89      -4.521 -17.077 -11.572  1.00  0.00           H  
ATOM   1473 HH22 ARG A  89      -4.929 -16.150 -12.978  1.00  0.00           H  
ATOM   1474  N   TRP A  90      -0.663 -13.985  -6.688  1.00  0.00           N  
ATOM   1475  CA  TRP A  90       0.252 -14.573  -5.674  1.00  0.00           C  
ATOM   1476  C   TRP A  90      -0.330 -15.877  -5.159  1.00  0.00           C  
ATOM   1477  O   TRP A  90      -1.306 -16.387  -5.673  1.00  0.00           O  
ATOM   1478  CB  TRP A  90       0.520 -13.608  -4.504  1.00  0.00           C  
ATOM   1479  CG  TRP A  90      -0.713 -13.325  -3.693  1.00  0.00           C  
ATOM   1480  CD1 TRP A  90      -0.881 -13.706  -2.404  1.00  0.00           C  
ATOM   1481  CD2 TRP A  90      -1.921 -12.588  -4.060  1.00  0.00           C  
ATOM   1482  NE1 TRP A  90      -2.109 -13.261  -1.953  1.00  0.00           N  
ATOM   1483  CE2 TRP A  90      -2.796 -12.573  -2.944  1.00  0.00           C  
ATOM   1484  CE3 TRP A  90      -2.345 -11.945  -5.241  1.00  0.00           C  
ATOM   1485  CZ2 TRP A  90      -4.042 -11.939  -3.009  1.00  0.00           C  
ATOM   1486  CZ3 TRP A  90      -3.596 -11.311  -5.301  1.00  0.00           C  
ATOM   1487  CH2 TRP A  90      -4.441 -11.310  -4.188  1.00  0.00           C  
ATOM   1488  H   TRP A  90      -1.566 -14.351  -6.805  1.00  0.00           H  
ATOM   1489  HA  TRP A  90       1.192 -14.795  -6.160  1.00  0.00           H  
ATOM   1490  HB2 TRP A  90       1.260 -14.050  -3.855  1.00  0.00           H  
ATOM   1491  HB3 TRP A  90       0.911 -12.690  -4.892  1.00  0.00           H  
ATOM   1492  HD1 TRP A  90      -0.166 -14.264  -1.820  1.00  0.00           H  
ATOM   1493  HE1 TRP A  90      -2.469 -13.421  -1.037  1.00  0.00           H  
ATOM   1494  HE3 TRP A  90      -1.706 -11.932  -6.104  1.00  0.00           H  
ATOM   1495  HZ2 TRP A  90      -4.695 -11.937  -2.158  1.00  0.00           H  
ATOM   1496  HZ3 TRP A  90      -3.909 -10.822  -6.212  1.00  0.00           H  
ATOM   1497  HH2 TRP A  90      -5.402 -10.820  -4.241  1.00  0.00           H  
ATOM   1498  N   GLU A  91       0.276 -16.431  -4.158  1.00  0.00           N  
ATOM   1499  CA  GLU A  91      -0.219 -17.726  -3.617  1.00  0.00           C  
ATOM   1500  C   GLU A  91      -1.195 -17.470  -2.474  1.00  0.00           C  
ATOM   1501  O   GLU A  91      -2.395 -17.461  -2.665  1.00  0.00           O  
ATOM   1502  CB  GLU A  91       0.965 -18.542  -3.107  1.00  0.00           C  
ATOM   1503  CG  GLU A  91       0.448 -19.805  -2.420  1.00  0.00           C  
ATOM   1504  CD  GLU A  91       1.345 -20.991  -2.782  1.00  0.00           C  
ATOM   1505  OE1 GLU A  91       2.393 -20.759  -3.361  1.00  0.00           O  
ATOM   1506  OE2 GLU A  91       0.967 -22.109  -2.475  1.00  0.00           O  
ATOM   1507  H   GLU A  91       1.072 -16.000  -3.772  1.00  0.00           H  
ATOM   1508  HA  GLU A  91      -0.720 -18.275  -4.401  1.00  0.00           H  
ATOM   1509  HB2 GLU A  91       1.593 -18.813  -3.941  1.00  0.00           H  
ATOM   1510  HB3 GLU A  91       1.532 -17.955  -2.402  1.00  0.00           H  
ATOM   1511  HG2 GLU A  91       0.458 -19.658  -1.349  1.00  0.00           H  
ATOM   1512  HG3 GLU A  91      -0.559 -20.005  -2.748  1.00  0.00           H  
ATOM   1513  N   GLY A  92      -0.686 -17.273  -1.290  1.00  0.00           N  
ATOM   1514  CA  GLY A  92      -1.577 -17.016  -0.126  1.00  0.00           C  
ATOM   1515  C   GLY A  92      -2.631 -15.970  -0.509  1.00  0.00           C  
ATOM   1516  O   GLY A  92      -2.651 -15.473  -1.612  1.00  0.00           O  
ATOM   1517  H   GLY A  92       0.284 -17.301  -1.167  1.00  0.00           H  
ATOM   1518  HA2 GLY A  92      -2.056 -17.935   0.167  1.00  0.00           H  
ATOM   1519  HA3 GLY A  92      -0.989 -16.640   0.698  1.00  0.00           H  
ATOM   1520  N   GLU A  93      -3.510 -15.645   0.393  1.00  0.00           N  
ATOM   1521  CA  GLU A  93      -4.575 -14.629   0.092  1.00  0.00           C  
ATOM   1522  C   GLU A  93      -4.143 -13.152   0.366  1.00  0.00           C  
ATOM   1523  O   GLU A  93      -4.683 -12.247  -0.227  1.00  0.00           O  
ATOM   1524  CB  GLU A  93      -5.826 -14.956   0.910  1.00  0.00           C  
ATOM   1525  CG  GLU A  93      -7.004 -15.205  -0.035  1.00  0.00           C  
ATOM   1526  CD  GLU A  93      -8.138 -15.892   0.729  1.00  0.00           C  
ATOM   1527  OE1 GLU A  93      -7.885 -16.928   1.322  1.00  0.00           O  
ATOM   1528  OE2 GLU A  93      -9.240 -15.370   0.708  1.00  0.00           O  
ATOM   1529  H   GLU A  93      -3.482 -16.082   1.267  1.00  0.00           H  
ATOM   1530  HA  GLU A  93      -4.803 -14.714  -0.931  1.00  0.00           H  
ATOM   1531  HB2 GLU A  93      -5.646 -15.841   1.502  1.00  0.00           H  
ATOM   1532  HB3 GLU A  93      -6.057 -14.127   1.561  1.00  0.00           H  
ATOM   1533  HG2 GLU A  93      -7.354 -14.262  -0.429  1.00  0.00           H  
ATOM   1534  HG3 GLU A  93      -6.686 -15.837  -0.849  1.00  0.00           H  
ATOM   1535  N   PRO A  94      -3.207 -12.956   1.248  1.00  0.00           N  
ATOM   1536  CA  PRO A  94      -2.679 -11.627   1.622  1.00  0.00           C  
ATOM   1537  C   PRO A  94      -1.423 -11.295   0.802  1.00  0.00           C  
ATOM   1538  O   PRO A  94      -1.159 -11.903  -0.209  1.00  0.00           O  
ATOM   1539  CB  PRO A  94      -2.244 -11.847   3.069  1.00  0.00           C  
ATOM   1540  CG  PRO A  94      -1.962 -13.365   3.200  1.00  0.00           C  
ATOM   1541  CD  PRO A  94      -2.623 -14.040   1.992  1.00  0.00           C  
ATOM   1542  HA  PRO A  94      -3.427 -10.856   1.558  1.00  0.00           H  
ATOM   1543  HB2 PRO A  94      -1.350 -11.279   3.285  1.00  0.00           H  
ATOM   1544  HB3 PRO A  94      -3.035 -11.566   3.742  1.00  0.00           H  
ATOM   1545  HG2 PRO A  94      -0.897 -13.545   3.195  1.00  0.00           H  
ATOM   1546  HG3 PRO A  94      -2.399 -13.744   4.105  1.00  0.00           H  
ATOM   1547  HD2 PRO A  94      -1.909 -14.561   1.376  1.00  0.00           H  
ATOM   1548  HD3 PRO A  94      -3.399 -14.699   2.299  1.00  0.00           H  
ATOM   1549  N   TRP A  95      -0.624 -10.372   1.307  1.00  0.00           N  
ATOM   1550  CA  TRP A  95       0.690  -9.972   0.680  1.00  0.00           C  
ATOM   1551  C   TRP A  95       1.019  -8.508   0.992  1.00  0.00           C  
ATOM   1552  O   TRP A  95       1.605  -7.814   0.183  1.00  0.00           O  
ATOM   1553  CB  TRP A  95       0.767 -10.172  -0.836  1.00  0.00           C  
ATOM   1554  CG  TRP A  95       2.222 -10.296  -1.171  1.00  0.00           C  
ATOM   1555  CD1 TRP A  95       2.996 -11.359  -0.846  1.00  0.00           C  
ATOM   1556  CD2 TRP A  95       3.098  -9.343  -1.840  1.00  0.00           C  
ATOM   1557  NE1 TRP A  95       4.292 -11.122  -1.269  1.00  0.00           N  
ATOM   1558  CE2 TRP A  95       4.405  -9.891  -1.895  1.00  0.00           C  
ATOM   1559  CE3 TRP A  95       2.889  -8.071  -2.401  1.00  0.00           C  
ATOM   1560  CZ2 TRP A  95       5.465  -9.196  -2.485  1.00  0.00           C  
ATOM   1561  CZ3 TRP A  95       3.952  -7.371  -2.994  1.00  0.00           C  
ATOM   1562  CH2 TRP A  95       5.236  -7.932  -3.036  1.00  0.00           C  
ATOM   1563  H   TRP A  95      -0.872  -9.962   2.153  1.00  0.00           H  
ATOM   1564  HA  TRP A  95       1.459 -10.575   1.129  1.00  0.00           H  
ATOM   1565  HB2 TRP A  95       0.251 -11.066  -1.130  1.00  0.00           H  
ATOM   1566  HB3 TRP A  95       0.349  -9.318  -1.344  1.00  0.00           H  
ATOM   1567  HD1 TRP A  95       2.659 -12.245  -0.335  1.00  0.00           H  
ATOM   1568  HE1 TRP A  95       5.049 -11.741  -1.149  1.00  0.00           H  
ATOM   1569  HE3 TRP A  95       1.904  -7.630  -2.375  1.00  0.00           H  
ATOM   1570  HZ2 TRP A  95       6.452  -9.631  -2.514  1.00  0.00           H  
ATOM   1571  HZ3 TRP A  95       3.778  -6.395  -3.421  1.00  0.00           H  
ATOM   1572  HH2 TRP A  95       6.050  -7.386  -3.492  1.00  0.00           H  
ATOM   1573  N   GLY A  96       0.685  -8.036   2.162  1.00  0.00           N  
ATOM   1574  CA  GLY A  96       1.026  -6.625   2.522  1.00  0.00           C  
ATOM   1575  C   GLY A  96       1.593  -6.607   3.938  1.00  0.00           C  
ATOM   1576  O   GLY A  96       2.711  -7.019   4.175  1.00  0.00           O  
ATOM   1577  H   GLY A  96       0.235  -8.612   2.815  1.00  0.00           H  
ATOM   1578  HA2 GLY A  96       1.764  -6.246   1.835  1.00  0.00           H  
ATOM   1579  HA3 GLY A  96       0.145  -6.003   2.481  1.00  0.00           H  
ATOM   1580  N   LYS A  97       0.830  -6.145   4.880  1.00  0.00           N  
ATOM   1581  CA  LYS A  97       1.318  -6.114   6.284  1.00  0.00           C  
ATOM   1582  C   LYS A  97       0.859  -7.388   6.996  1.00  0.00           C  
ATOM   1583  O   LYS A  97      -0.204  -7.910   6.728  1.00  0.00           O  
ATOM   1584  CB  LYS A  97       0.744  -4.890   7.000  1.00  0.00           C  
ATOM   1585  CG  LYS A  97       1.860  -4.176   7.767  1.00  0.00           C  
ATOM   1586  CD  LYS A  97       2.261  -5.011   8.983  1.00  0.00           C  
ATOM   1587  CE  LYS A  97       2.589  -4.082  10.156  1.00  0.00           C  
ATOM   1588  NZ  LYS A  97       4.066  -3.907  10.254  1.00  0.00           N  
ATOM   1589  H   LYS A  97      -0.070  -5.827   4.663  1.00  0.00           H  
ATOM   1590  HA  LYS A  97       2.397  -6.066   6.291  1.00  0.00           H  
ATOM   1591  HB2 LYS A  97       0.317  -4.216   6.272  1.00  0.00           H  
ATOM   1592  HB3 LYS A  97      -0.022  -5.204   7.693  1.00  0.00           H  
ATOM   1593  HG2 LYS A  97       2.715  -4.046   7.119  1.00  0.00           H  
ATOM   1594  HG3 LYS A  97       1.507  -3.210   8.096  1.00  0.00           H  
ATOM   1595  HD2 LYS A  97       1.444  -5.663   9.258  1.00  0.00           H  
ATOM   1596  HD3 LYS A  97       3.130  -5.604   8.742  1.00  0.00           H  
ATOM   1597  HE2 LYS A  97       2.124  -3.122   9.995  1.00  0.00           H  
ATOM   1598  HE3 LYS A  97       2.215  -4.514  11.072  1.00  0.00           H  
ATOM   1599  HZ1 LYS A  97       4.490  -3.994   9.308  1.00  0.00           H  
ATOM   1600  HZ2 LYS A  97       4.278  -2.967  10.645  1.00  0.00           H  
ATOM   1601  HZ3 LYS A  97       4.461  -4.636  10.881  1.00  0.00           H  
ATOM   1602  N   GLU A  98       1.651  -7.894   7.900  1.00  0.00           N  
ATOM   1603  CA  GLU A  98       1.252  -9.133   8.623  1.00  0.00           C  
ATOM   1604  C   GLU A  98       0.730  -8.764  10.011  1.00  0.00           C  
ATOM   1605  O   GLU A  98       1.327  -7.982  10.722  1.00  0.00           O  
ATOM   1606  CB  GLU A  98       2.462 -10.060   8.759  1.00  0.00           C  
ATOM   1607  CG  GLU A  98       1.992 -11.443   9.214  1.00  0.00           C  
ATOM   1608  CD  GLU A  98       2.289 -11.618  10.703  1.00  0.00           C  
ATOM   1609  OE1 GLU A  98       1.539 -11.086  11.503  1.00  0.00           O  
ATOM   1610  OE2 GLU A  98       3.265 -12.281  11.018  1.00  0.00           O  
ATOM   1611  H   GLU A  98       2.505  -7.460   8.103  1.00  0.00           H  
ATOM   1612  HA  GLU A  98       0.474  -9.637   8.069  1.00  0.00           H  
ATOM   1613  HB2 GLU A  98       2.961 -10.144   7.804  1.00  0.00           H  
ATOM   1614  HB3 GLU A  98       3.144  -9.655   9.490  1.00  0.00           H  
ATOM   1615  HG2 GLU A  98       0.928 -11.534   9.045  1.00  0.00           H  
ATOM   1616  HG3 GLU A  98       2.513 -12.203   8.652  1.00  0.00           H  
ATOM   1617  N   GLY A  99      -0.384  -9.320  10.401  1.00  0.00           N  
ATOM   1618  CA  GLY A  99      -0.947  -8.998  11.741  1.00  0.00           C  
ATOM   1619  C   GLY A  99      -1.890  -7.801  11.621  1.00  0.00           C  
ATOM   1620  O   GLY A  99      -2.624  -7.480  12.535  1.00  0.00           O  
ATOM   1621  H   GLY A  99      -0.852  -9.946   9.811  1.00  0.00           H  
ATOM   1622  HA2 GLY A  99      -1.493  -9.849  12.113  1.00  0.00           H  
ATOM   1623  HA3 GLY A  99      -0.146  -8.755  12.422  1.00  0.00           H  
ATOM   1624  N   GLN A 100      -1.878  -7.144  10.497  1.00  0.00           N  
ATOM   1625  CA  GLN A 100      -2.770  -5.973  10.304  1.00  0.00           C  
ATOM   1626  C   GLN A 100      -4.114  -6.459   9.750  1.00  0.00           C  
ATOM   1627  O   GLN A 100      -4.149  -7.329   8.901  1.00  0.00           O  
ATOM   1628  CB  GLN A 100      -2.114  -5.013   9.310  1.00  0.00           C  
ATOM   1629  CG  GLN A 100      -3.016  -3.802   9.094  1.00  0.00           C  
ATOM   1630  CD  GLN A 100      -2.745  -2.765  10.186  1.00  0.00           C  
ATOM   1631  OE1 GLN A 100      -2.240  -3.094  11.242  1.00  0.00           O  
ATOM   1632  NE2 GLN A 100      -3.064  -1.516   9.979  1.00  0.00           N  
ATOM   1633  H   GLN A 100      -1.282  -7.422   9.775  1.00  0.00           H  
ATOM   1634  HA  GLN A 100      -2.919  -5.472  11.248  1.00  0.00           H  
ATOM   1635  HB2 GLN A 100      -1.161  -4.687   9.699  1.00  0.00           H  
ATOM   1636  HB3 GLN A 100      -1.963  -5.519   8.367  1.00  0.00           H  
ATOM   1637  HG2 GLN A 100      -2.809  -3.372   8.126  1.00  0.00           H  
ATOM   1638  HG3 GLN A 100      -4.048  -4.113   9.140  1.00  0.00           H  
ATOM   1639 HE21 GLN A 100      -3.473  -1.249   9.130  1.00  0.00           H  
ATOM   1640 HE22 GLN A 100      -2.894  -0.846  10.674  1.00  0.00           H  
ATOM   1641  N   PRO A 101      -5.185  -5.892  10.248  1.00  0.00           N  
ATOM   1642  CA  PRO A 101      -6.540  -6.268   9.813  1.00  0.00           C  
ATOM   1643  C   PRO A 101      -6.700  -6.082   8.305  1.00  0.00           C  
ATOM   1644  O   PRO A 101      -6.659  -7.025   7.543  1.00  0.00           O  
ATOM   1645  CB  PRO A 101      -7.477  -5.328  10.586  1.00  0.00           C  
ATOM   1646  CG  PRO A 101      -6.602  -4.454  11.520  1.00  0.00           C  
ATOM   1647  CD  PRO A 101      -5.134  -4.837  11.276  1.00  0.00           C  
ATOM   1648  HA  PRO A 101      -6.749  -7.280  10.080  1.00  0.00           H  
ATOM   1649  HB2 PRO A 101      -8.023  -4.701   9.894  1.00  0.00           H  
ATOM   1650  HB3 PRO A 101      -8.170  -5.906  11.179  1.00  0.00           H  
ATOM   1651  HG2 PRO A 101      -6.753  -3.407  11.292  1.00  0.00           H  
ATOM   1652  HG3 PRO A 101      -6.860  -4.646  12.549  1.00  0.00           H  
ATOM   1653  HD2 PRO A 101      -4.580  -3.983  10.917  1.00  0.00           H  
ATOM   1654  HD3 PRO A 101      -4.689  -5.222  12.181  1.00  0.00           H  
ATOM   1655  N   GLY A 102      -6.897  -4.874   7.879  1.00  0.00           N  
ATOM   1656  CA  GLY A 102      -7.080  -4.608   6.423  1.00  0.00           C  
ATOM   1657  C   GLY A 102      -8.169  -5.531   5.880  1.00  0.00           C  
ATOM   1658  O   GLY A 102      -8.678  -6.374   6.592  1.00  0.00           O  
ATOM   1659  H   GLY A 102      -6.935  -4.140   8.522  1.00  0.00           H  
ATOM   1660  HA2 GLY A 102      -7.388  -3.591   6.293  1.00  0.00           H  
ATOM   1661  HA3 GLY A 102      -6.157  -4.775   5.892  1.00  0.00           H  
ATOM   1662  N   GLU A 103      -8.561  -5.381   4.639  1.00  0.00           N  
ATOM   1663  CA  GLU A 103      -9.644  -6.275   4.129  1.00  0.00           C  
ATOM   1664  C   GLU A 103      -9.654  -6.325   2.601  1.00  0.00           C  
ATOM   1665  O   GLU A 103      -8.895  -5.650   1.936  1.00  0.00           O  
ATOM   1666  CB  GLU A 103     -10.997  -5.762   4.627  1.00  0.00           C  
ATOM   1667  CG  GLU A 103     -11.039  -4.235   4.536  1.00  0.00           C  
ATOM   1668  CD  GLU A 103     -11.394  -3.652   5.905  1.00  0.00           C  
ATOM   1669  OE1 GLU A 103     -11.061  -4.278   6.899  1.00  0.00           O  
ATOM   1670  OE2 GLU A 103     -11.993  -2.591   5.937  1.00  0.00           O  
ATOM   1671  H   GLU A 103      -8.159  -4.684   4.058  1.00  0.00           H  
ATOM   1672  HA  GLU A 103      -9.486  -7.271   4.511  1.00  0.00           H  
ATOM   1673  HB2 GLU A 103     -11.785  -6.181   4.018  1.00  0.00           H  
ATOM   1674  HB3 GLU A 103     -11.138  -6.062   5.655  1.00  0.00           H  
ATOM   1675  HG2 GLU A 103     -10.073  -3.865   4.225  1.00  0.00           H  
ATOM   1676  HG3 GLU A 103     -11.787  -3.937   3.816  1.00  0.00           H  
ATOM   1677  N   TRP A 104     -10.521  -7.135   2.048  1.00  0.00           N  
ATOM   1678  CA  TRP A 104     -10.607  -7.260   0.567  1.00  0.00           C  
ATOM   1679  C   TRP A 104     -11.712  -6.343   0.030  1.00  0.00           C  
ATOM   1680  O   TRP A 104     -12.737  -6.159   0.656  1.00  0.00           O  
ATOM   1681  CB  TRP A 104     -10.937  -8.710   0.201  1.00  0.00           C  
ATOM   1682  CG  TRP A 104      -9.670  -9.476  -0.004  1.00  0.00           C  
ATOM   1683  CD1 TRP A 104      -8.584  -9.410   0.800  1.00  0.00           C  
ATOM   1684  CD2 TRP A 104      -9.338 -10.421  -1.063  1.00  0.00           C  
ATOM   1685  NE1 TRP A 104      -7.607 -10.254   0.303  1.00  0.00           N  
ATOM   1686  CE2 TRP A 104      -8.024 -10.898  -0.845  1.00  0.00           C  
ATOM   1687  CE3 TRP A 104     -10.040 -10.905  -2.182  1.00  0.00           C  
ATOM   1688  CZ2 TRP A 104      -7.429 -11.824  -1.704  1.00  0.00           C  
ATOM   1689  CZ3 TRP A 104      -9.444 -11.837  -3.049  1.00  0.00           C  
ATOM   1690  CH2 TRP A 104      -8.141 -12.295  -2.809  1.00  0.00           C  
ATOM   1691  H   TRP A 104     -11.118  -7.667   2.615  1.00  0.00           H  
ATOM   1692  HA  TRP A 104      -9.663  -6.988   0.128  1.00  0.00           H  
ATOM   1693  HB2 TRP A 104     -11.505  -9.162   1.001  1.00  0.00           H  
ATOM   1694  HB3 TRP A 104     -11.520  -8.727  -0.708  1.00  0.00           H  
ATOM   1695  HD1 TRP A 104      -8.494  -8.799   1.686  1.00  0.00           H  
ATOM   1696  HE1 TRP A 104      -6.721 -10.391   0.702  1.00  0.00           H  
ATOM   1697  HE3 TRP A 104     -11.045 -10.559  -2.375  1.00  0.00           H  
ATOM   1698  HZ2 TRP A 104      -6.425 -12.174  -1.514  1.00  0.00           H  
ATOM   1699  HZ3 TRP A 104      -9.993 -12.203  -3.904  1.00  0.00           H  
ATOM   1700  HH2 TRP A 104      -7.688 -13.011  -3.478  1.00  0.00           H  
ATOM   1701  N   MET A 105     -11.516  -5.777  -1.131  1.00  0.00           N  
ATOM   1702  CA  MET A 105     -12.559  -4.889  -1.717  1.00  0.00           C  
ATOM   1703  C   MET A 105     -13.170  -5.594  -2.929  1.00  0.00           C  
ATOM   1704  O   MET A 105     -12.843  -6.725  -3.220  1.00  0.00           O  
ATOM   1705  CB  MET A 105     -11.924  -3.568  -2.157  1.00  0.00           C  
ATOM   1706  CG  MET A 105     -12.645  -2.402  -1.476  1.00  0.00           C  
ATOM   1707  SD  MET A 105     -11.894  -0.839  -1.996  1.00  0.00           S  
ATOM   1708  CE  MET A 105     -10.746  -0.665  -0.607  1.00  0.00           C  
ATOM   1709  H   MET A 105     -10.688  -5.947  -1.625  1.00  0.00           H  
ATOM   1710  HA  MET A 105     -13.327  -4.698  -0.982  1.00  0.00           H  
ATOM   1711  HB2 MET A 105     -10.880  -3.560  -1.879  1.00  0.00           H  
ATOM   1712  HB3 MET A 105     -12.011  -3.466  -3.228  1.00  0.00           H  
ATOM   1713  HG2 MET A 105     -13.688  -2.411  -1.755  1.00  0.00           H  
ATOM   1714  HG3 MET A 105     -12.558  -2.504  -0.403  1.00  0.00           H  
ATOM   1715  HE1 MET A 105     -10.329  -1.633  -0.362  1.00  0.00           H  
ATOM   1716  HE2 MET A 105      -9.952   0.016  -0.881  1.00  0.00           H  
ATOM   1717  HE3 MET A 105     -11.272  -0.276   0.250  1.00  0.00           H  
ATOM   1718  N   SER A 106     -14.056  -4.949  -3.640  1.00  0.00           N  
ATOM   1719  CA  SER A 106     -14.667  -5.619  -4.823  1.00  0.00           C  
ATOM   1720  C   SER A 106     -14.624  -4.695  -6.037  1.00  0.00           C  
ATOM   1721  O   SER A 106     -15.495  -4.737  -6.883  1.00  0.00           O  
ATOM   1722  CB  SER A 106     -16.119  -5.983  -4.510  1.00  0.00           C  
ATOM   1723  OG  SER A 106     -16.748  -6.458  -5.691  1.00  0.00           O  
ATOM   1724  H   SER A 106     -14.317  -4.036  -3.396  1.00  0.00           H  
ATOM   1725  HA  SER A 106     -14.114  -6.512  -5.046  1.00  0.00           H  
ATOM   1726  HB2 SER A 106     -16.146  -6.755  -3.758  1.00  0.00           H  
ATOM   1727  HB3 SER A 106     -16.638  -5.107  -4.141  1.00  0.00           H  
ATOM   1728  HG  SER A 106     -17.376  -5.792  -5.982  1.00  0.00           H  
ATOM   1729  N   LEU A 107     -13.605  -3.879  -6.130  1.00  0.00           N  
ATOM   1730  CA  LEU A 107     -13.473  -2.946  -7.293  1.00  0.00           C  
ATOM   1731  C   LEU A 107     -14.859  -2.500  -7.766  1.00  0.00           C  
ATOM   1732  O   LEU A 107     -15.240  -2.727  -8.897  1.00  0.00           O  
ATOM   1733  CB  LEU A 107     -12.753  -3.664  -8.434  1.00  0.00           C  
ATOM   1734  CG  LEU A 107     -12.145  -2.634  -9.385  1.00  0.00           C  
ATOM   1735  CD1 LEU A 107     -10.652  -2.489  -9.091  1.00  0.00           C  
ATOM   1736  CD2 LEU A 107     -12.338  -3.102 -10.828  1.00  0.00           C  
ATOM   1737  H   LEU A 107     -12.917  -3.890  -5.436  1.00  0.00           H  
ATOM   1738  HA  LEU A 107     -12.900  -2.080  -6.995  1.00  0.00           H  
ATOM   1739  HB2 LEU A 107     -11.969  -4.287  -8.029  1.00  0.00           H  
ATOM   1740  HB3 LEU A 107     -13.458  -4.279  -8.975  1.00  0.00           H  
ATOM   1741  HG  LEU A 107     -12.636  -1.681  -9.243  1.00  0.00           H  
ATOM   1742 HD11 LEU A 107     -10.380  -3.143  -8.275  1.00  0.00           H  
ATOM   1743 HD12 LEU A 107     -10.085  -2.755  -9.970  1.00  0.00           H  
ATOM   1744 HD13 LEU A 107     -10.436  -1.466  -8.819  1.00  0.00           H  
ATOM   1745 HD21 LEU A 107     -13.355  -3.439 -10.965  1.00  0.00           H  
ATOM   1746 HD22 LEU A 107     -12.136  -2.283 -11.502  1.00  0.00           H  
ATOM   1747 HD23 LEU A 107     -11.658  -3.916 -11.036  1.00  0.00           H  
ATOM   1748  N   VAL A 108     -15.621  -1.878  -6.909  1.00  0.00           N  
ATOM   1749  CA  VAL A 108     -16.986  -1.438  -7.319  1.00  0.00           C  
ATOM   1750  C   VAL A 108     -17.021   0.082  -7.450  1.00  0.00           C  
ATOM   1751  O   VAL A 108     -17.622   0.621  -8.358  1.00  0.00           O  
ATOM   1752  CB  VAL A 108     -18.004  -1.880  -6.266  1.00  0.00           C  
ATOM   1753  CG1 VAL A 108     -19.366  -1.257  -6.580  1.00  0.00           C  
ATOM   1754  CG2 VAL A 108     -18.126  -3.405  -6.287  1.00  0.00           C  
ATOM   1755  H   VAL A 108     -15.301  -1.708  -5.995  1.00  0.00           H  
ATOM   1756  HA  VAL A 108     -17.236  -1.885  -8.268  1.00  0.00           H  
ATOM   1757  HB  VAL A 108     -17.674  -1.556  -5.289  1.00  0.00           H  
ATOM   1758 HG11 VAL A 108     -19.368  -0.887  -7.595  1.00  0.00           H  
ATOM   1759 HG12 VAL A 108     -20.138  -2.003  -6.467  1.00  0.00           H  
ATOM   1760 HG13 VAL A 108     -19.554  -0.439  -5.899  1.00  0.00           H  
ATOM   1761 HG21 VAL A 108     -18.100  -3.755  -7.308  1.00  0.00           H  
ATOM   1762 HG22 VAL A 108     -17.303  -3.839  -5.737  1.00  0.00           H  
ATOM   1763 HG23 VAL A 108     -19.059  -3.699  -5.829  1.00  0.00           H  
ATOM   1764  N   GLY A 109     -16.386   0.780  -6.554  1.00  0.00           N  
ATOM   1765  CA  GLY A 109     -16.390   2.264  -6.635  1.00  0.00           C  
ATOM   1766  C   GLY A 109     -15.092   2.810  -6.045  1.00  0.00           C  
ATOM   1767  O   GLY A 109     -15.077   3.850  -5.418  1.00  0.00           O  
ATOM   1768  H   GLY A 109     -15.906   0.330  -5.827  1.00  0.00           H  
ATOM   1769  HA2 GLY A 109     -16.475   2.568  -7.669  1.00  0.00           H  
ATOM   1770  HA3 GLY A 109     -17.228   2.652  -6.076  1.00  0.00           H  
ATOM   1771  N   LEU A 110     -14.000   2.119  -6.236  1.00  0.00           N  
ATOM   1772  CA  LEU A 110     -12.716   2.608  -5.680  1.00  0.00           C  
ATOM   1773  C   LEU A 110     -12.577   4.100  -5.974  1.00  0.00           C  
ATOM   1774  O   LEU A 110     -12.895   4.562  -7.052  1.00  0.00           O  
ATOM   1775  CB  LEU A 110     -11.559   1.858  -6.327  1.00  0.00           C  
ATOM   1776  CG  LEU A 110     -10.793   1.088  -5.253  1.00  0.00           C  
ATOM   1777  CD1 LEU A 110      -9.685   0.264  -5.908  1.00  0.00           C  
ATOM   1778  CD2 LEU A 110     -10.173   2.079  -4.263  1.00  0.00           C  
ATOM   1779  H   LEU A 110     -14.025   1.281  -6.741  1.00  0.00           H  
ATOM   1780  HA  LEU A 110     -12.703   2.442  -4.614  1.00  0.00           H  
ATOM   1781  HB2 LEU A 110     -11.942   1.168  -7.065  1.00  0.00           H  
ATOM   1782  HB3 LEU A 110     -10.901   2.565  -6.799  1.00  0.00           H  
ATOM   1783  HG  LEU A 110     -11.474   0.431  -4.732  1.00  0.00           H  
ATOM   1784 HD11 LEU A 110      -9.868   0.196  -6.971  1.00  0.00           H  
ATOM   1785 HD12 LEU A 110      -8.731   0.742  -5.737  1.00  0.00           H  
ATOM   1786 HD13 LEU A 110      -9.673  -0.727  -5.481  1.00  0.00           H  
ATOM   1787 HD21 LEU A 110      -9.923   2.994  -4.778  1.00  0.00           H  
ATOM   1788 HD22 LEU A 110     -10.882   2.292  -3.476  1.00  0.00           H  
ATOM   1789 HD23 LEU A 110      -9.279   1.650  -3.837  1.00  0.00           H  
ATOM   1790  N   ASN A 111     -12.106   4.858  -5.027  1.00  0.00           N  
ATOM   1791  CA  ASN A 111     -11.954   6.320  -5.259  1.00  0.00           C  
ATOM   1792  C   ASN A 111     -10.975   6.910  -4.238  1.00  0.00           C  
ATOM   1793  O   ASN A 111     -10.810   6.392  -3.151  1.00  0.00           O  
ATOM   1794  CB  ASN A 111     -13.318   6.995  -5.106  1.00  0.00           C  
ATOM   1795  CG  ASN A 111     -13.454   8.117  -6.134  1.00  0.00           C  
ATOM   1796  OD1 ASN A 111     -13.028   9.230  -5.897  1.00  0.00           O  
ATOM   1797  ND2 ASN A 111     -14.038   7.872  -7.276  1.00  0.00           N  
ATOM   1798  H   ASN A 111     -11.856   4.466  -4.167  1.00  0.00           H  
ATOM   1799  HA  ASN A 111     -11.580   6.491  -6.257  1.00  0.00           H  
ATOM   1800  HB2 ASN A 111     -14.099   6.265  -5.264  1.00  0.00           H  
ATOM   1801  HB3 ASN A 111     -13.406   7.405  -4.112  1.00  0.00           H  
ATOM   1802 HD21 ASN A 111     -14.385   6.975  -7.465  1.00  0.00           H  
ATOM   1803 HD22 ASN A 111     -14.129   8.583  -7.942  1.00  0.00           H  
ATOM   1804  N   ALA A 112     -10.333   7.996  -4.576  1.00  0.00           N  
ATOM   1805  CA  ALA A 112      -9.377   8.627  -3.622  1.00  0.00           C  
ATOM   1806  C   ALA A 112     -10.132   9.028  -2.349  1.00  0.00           C  
ATOM   1807  O   ALA A 112      -9.541   9.322  -1.328  1.00  0.00           O  
ATOM   1808  CB  ALA A 112      -8.768   9.874  -4.265  1.00  0.00           C  
ATOM   1809  H   ALA A 112     -10.488   8.402  -5.454  1.00  0.00           H  
ATOM   1810  HA  ALA A 112      -8.589   7.924  -3.378  1.00  0.00           H  
ATOM   1811  HB1 ALA A 112      -8.263   9.598  -5.179  1.00  0.00           H  
ATOM   1812  HB2 ALA A 112      -9.552  10.584  -4.487  1.00  0.00           H  
ATOM   1813  HB3 ALA A 112      -8.058  10.322  -3.585  1.00  0.00           H  
ATOM   1814  N   ASP A 113     -11.440   9.046  -2.408  1.00  0.00           N  
ATOM   1815  CA  ASP A 113     -12.247   9.429  -1.214  1.00  0.00           C  
ATOM   1816  C   ASP A 113     -11.975   8.456  -0.069  1.00  0.00           C  
ATOM   1817  O   ASP A 113     -11.830   8.849   1.070  1.00  0.00           O  
ATOM   1818  CB  ASP A 113     -13.728   9.379  -1.573  1.00  0.00           C  
ATOM   1819  CG  ASP A 113     -14.534  10.211  -0.571  1.00  0.00           C  
ATOM   1820  OD1 ASP A 113     -14.904   9.667   0.457  1.00  0.00           O  
ATOM   1821  OD2 ASP A 113     -14.768  11.375  -0.849  1.00  0.00           O  
ATOM   1822  H   ASP A 113     -11.891   8.810  -3.243  1.00  0.00           H  
ATOM   1823  HA  ASP A 113     -11.985  10.429  -0.909  1.00  0.00           H  
ATOM   1824  HB2 ASP A 113     -13.861   9.776  -2.564  1.00  0.00           H  
ATOM   1825  HB3 ASP A 113     -14.070   8.356  -1.547  1.00  0.00           H  
ATOM   1826  N   ASP A 114     -11.893   7.188  -0.362  1.00  0.00           N  
ATOM   1827  CA  ASP A 114     -11.617   6.205   0.717  1.00  0.00           C  
ATOM   1828  C   ASP A 114     -10.128   6.262   1.038  1.00  0.00           C  
ATOM   1829  O   ASP A 114      -9.666   5.714   2.018  1.00  0.00           O  
ATOM   1830  CB  ASP A 114     -11.983   4.796   0.244  1.00  0.00           C  
ATOM   1831  CG  ASP A 114     -12.760   4.073   1.345  1.00  0.00           C  
ATOM   1832  OD1 ASP A 114     -12.794   4.585   2.452  1.00  0.00           O  
ATOM   1833  OD2 ASP A 114     -13.305   3.019   1.065  1.00  0.00           O  
ATOM   1834  H   ASP A 114     -12.003   6.886  -1.288  1.00  0.00           H  
ATOM   1835  HA  ASP A 114     -12.190   6.457   1.597  1.00  0.00           H  
ATOM   1836  HB2 ASP A 114     -12.593   4.862  -0.645  1.00  0.00           H  
ATOM   1837  HB3 ASP A 114     -11.082   4.245   0.021  1.00  0.00           H  
ATOM   1838  N   PHE A 115      -9.374   6.943   0.221  1.00  0.00           N  
ATOM   1839  CA  PHE A 115      -7.916   7.056   0.481  1.00  0.00           C  
ATOM   1840  C   PHE A 115      -7.626   8.449   1.043  1.00  0.00           C  
ATOM   1841  O   PHE A 115      -7.666   9.423   0.318  1.00  0.00           O  
ATOM   1842  CB  PHE A 115      -7.149   6.862  -0.827  1.00  0.00           C  
ATOM   1843  CG  PHE A 115      -6.803   5.401  -0.988  1.00  0.00           C  
ATOM   1844  CD1 PHE A 115      -5.696   4.862  -0.321  1.00  0.00           C  
ATOM   1845  CD2 PHE A 115      -7.594   4.584  -1.804  1.00  0.00           C  
ATOM   1846  CE1 PHE A 115      -5.379   3.508  -0.472  1.00  0.00           C  
ATOM   1847  CE2 PHE A 115      -7.278   3.230  -1.955  1.00  0.00           C  
ATOM   1848  CZ  PHE A 115      -6.170   2.691  -1.290  1.00  0.00           C  
ATOM   1849  H   PHE A 115      -9.770   7.392  -0.559  1.00  0.00           H  
ATOM   1850  HA  PHE A 115      -7.617   6.302   1.190  1.00  0.00           H  
ATOM   1851  HB2 PHE A 115      -7.764   7.181  -1.656  1.00  0.00           H  
ATOM   1852  HB3 PHE A 115      -6.241   7.446  -0.805  1.00  0.00           H  
ATOM   1853  HD1 PHE A 115      -5.085   5.493   0.309  1.00  0.00           H  
ATOM   1854  HD2 PHE A 115      -8.448   5.000  -2.316  1.00  0.00           H  
ATOM   1855  HE1 PHE A 115      -4.525   3.093   0.040  1.00  0.00           H  
ATOM   1856  HE2 PHE A 115      -7.888   2.599  -2.585  1.00  0.00           H  
ATOM   1857  HZ  PHE A 115      -5.925   1.646  -1.406  1.00  0.00           H  
ATOM   1858  N   PRO A 116      -7.348   8.509   2.321  1.00  0.00           N  
ATOM   1859  CA  PRO A 116      -7.056   9.782   2.990  1.00  0.00           C  
ATOM   1860  C   PRO A 116      -6.027  10.577   2.180  1.00  0.00           C  
ATOM   1861  O   PRO A 116      -5.310  10.017   1.374  1.00  0.00           O  
ATOM   1862  CB  PRO A 116      -6.511   9.377   4.367  1.00  0.00           C  
ATOM   1863  CG  PRO A 116      -6.771   7.861   4.539  1.00  0.00           C  
ATOM   1864  CD  PRO A 116      -7.287   7.324   3.195  1.00  0.00           C  
ATOM   1865  HA  PRO A 116      -7.960  10.357   3.111  1.00  0.00           H  
ATOM   1866  HB2 PRO A 116      -5.451   9.571   4.413  1.00  0.00           H  
ATOM   1867  HB3 PRO A 116      -7.022   9.924   5.143  1.00  0.00           H  
ATOM   1868  HG2 PRO A 116      -5.851   7.365   4.809  1.00  0.00           H  
ATOM   1869  HG3 PRO A 116      -7.514   7.700   5.306  1.00  0.00           H  
ATOM   1870  HD2 PRO A 116      -6.601   6.590   2.794  1.00  0.00           H  
ATOM   1871  HD3 PRO A 116      -8.272   6.898   3.312  1.00  0.00           H  
ATOM   1872  N   PRO A 117      -6.005  11.865   2.405  1.00  0.00           N  
ATOM   1873  CA  PRO A 117      -5.090  12.772   1.688  1.00  0.00           C  
ATOM   1874  C   PRO A 117      -3.634  12.335   1.872  1.00  0.00           C  
ATOM   1875  O   PRO A 117      -3.354  11.292   2.428  1.00  0.00           O  
ATOM   1876  CB  PRO A 117      -5.335  14.150   2.318  1.00  0.00           C  
ATOM   1877  CG  PRO A 117      -6.471  13.999   3.361  1.00  0.00           C  
ATOM   1878  CD  PRO A 117      -6.881  12.518   3.394  1.00  0.00           C  
ATOM   1879  HA  PRO A 117      -5.340  12.803   0.639  1.00  0.00           H  
ATOM   1880  HB2 PRO A 117      -4.432  14.496   2.803  1.00  0.00           H  
ATOM   1881  HB3 PRO A 117      -5.636  14.853   1.557  1.00  0.00           H  
ATOM   1882  HG2 PRO A 117      -6.116  14.303   4.336  1.00  0.00           H  
ATOM   1883  HG3 PRO A 117      -7.319  14.602   3.073  1.00  0.00           H  
ATOM   1884  HD2 PRO A 117      -6.716  12.106   4.379  1.00  0.00           H  
ATOM   1885  HD3 PRO A 117      -7.915  12.407   3.104  1.00  0.00           H  
ATOM   1886  N   ALA A 118      -2.711  13.134   1.398  1.00  0.00           N  
ATOM   1887  CA  ALA A 118      -1.261  12.796   1.525  1.00  0.00           C  
ATOM   1888  C   ALA A 118      -0.833  11.870   0.380  1.00  0.00           C  
ATOM   1889  O   ALA A 118       0.337  11.769   0.065  1.00  0.00           O  
ATOM   1890  CB  ALA A 118      -0.998  12.109   2.868  1.00  0.00           C  
ATOM   1891  H   ALA A 118      -2.975  13.965   0.951  1.00  0.00           H  
ATOM   1892  HA  ALA A 118      -0.682  13.706   1.475  1.00  0.00           H  
ATOM   1893  HB1 ALA A 118      -1.804  12.334   3.551  1.00  0.00           H  
ATOM   1894  HB2 ALA A 118      -0.939  11.040   2.721  1.00  0.00           H  
ATOM   1895  HB3 ALA A 118      -0.067  12.468   3.279  1.00  0.00           H  
ATOM   1896  N   ASN A 119      -1.757  11.188  -0.242  1.00  0.00           N  
ATOM   1897  CA  ASN A 119      -1.384  10.275  -1.352  1.00  0.00           C  
ATOM   1898  C   ASN A 119      -2.168  10.645  -2.617  1.00  0.00           C  
ATOM   1899  O   ASN A 119      -2.619   9.792  -3.352  1.00  0.00           O  
ATOM   1900  CB  ASN A 119      -1.717   8.846  -0.938  1.00  0.00           C  
ATOM   1901  CG  ASN A 119      -0.426   8.103  -0.595  1.00  0.00           C  
ATOM   1902  OD1 ASN A 119      -0.067   7.147  -1.253  1.00  0.00           O  
ATOM   1903  ND2 ASN A 119       0.291   8.507   0.418  1.00  0.00           N  
ATOM   1904  H   ASN A 119      -2.693  11.267   0.024  1.00  0.00           H  
ATOM   1905  HA  ASN A 119      -0.324  10.356  -1.546  1.00  0.00           H  
ATOM   1906  HB2 ASN A 119      -2.363   8.867  -0.072  1.00  0.00           H  
ATOM   1907  HB3 ASN A 119      -2.219   8.350  -1.747  1.00  0.00           H  
ATOM   1908 HD21 ASN A 119       0.000   9.278   0.949  1.00  0.00           H  
ATOM   1909 HD22 ASN A 119       1.120   8.040   0.647  1.00  0.00           H  
ATOM   1910  N   GLU A 120      -2.334  11.911  -2.872  1.00  0.00           N  
ATOM   1911  CA  GLU A 120      -3.088  12.351  -4.080  1.00  0.00           C  
ATOM   1912  C   GLU A 120      -2.306  12.107  -5.395  1.00  0.00           C  
ATOM   1913  O   GLU A 120      -2.918  11.852  -6.413  1.00  0.00           O  
ATOM   1914  CB  GLU A 120      -3.391  13.844  -3.956  1.00  0.00           C  
ATOM   1915  CG  GLU A 120      -4.256  14.092  -2.719  1.00  0.00           C  
ATOM   1916  CD  GLU A 120      -5.590  14.705  -3.144  1.00  0.00           C  
ATOM   1917  OE1 GLU A 120      -5.564  15.695  -3.857  1.00  0.00           O  
ATOM   1918  OE2 GLU A 120      -6.615  14.175  -2.749  1.00  0.00           O  
ATOM   1919  H   GLU A 120      -1.963  12.581  -2.266  1.00  0.00           H  
ATOM   1920  HA  GLU A 120      -4.018  11.812  -4.120  1.00  0.00           H  
ATOM   1921  HB2 GLU A 120      -2.464  14.392  -3.864  1.00  0.00           H  
ATOM   1922  HB3 GLU A 120      -3.921  14.178  -4.836  1.00  0.00           H  
ATOM   1923  HG2 GLU A 120      -4.434  13.155  -2.211  1.00  0.00           H  
ATOM   1924  HG3 GLU A 120      -3.745  14.771  -2.054  1.00  0.00           H  
ATOM   1925  N   PRO A 121      -0.992  12.228  -5.369  1.00  0.00           N  
ATOM   1926  CA  PRO A 121      -0.169  12.058  -6.585  1.00  0.00           C  
ATOM   1927  C   PRO A 121      -0.295  10.648  -7.174  1.00  0.00           C  
ATOM   1928  O   PRO A 121      -0.283  10.478  -8.378  1.00  0.00           O  
ATOM   1929  CB  PRO A 121       1.272  12.321  -6.131  1.00  0.00           C  
ATOM   1930  CG  PRO A 121       1.231  12.681  -4.627  1.00  0.00           C  
ATOM   1931  CD  PRO A 121      -0.221  12.532  -4.153  1.00  0.00           C  
ATOM   1932  HA  PRO A 121      -0.449  12.791  -7.324  1.00  0.00           H  
ATOM   1933  HB2 PRO A 121       1.871  11.434  -6.284  1.00  0.00           H  
ATOM   1934  HB3 PRO A 121       1.688  13.147  -6.689  1.00  0.00           H  
ATOM   1935  HG2 PRO A 121       1.870  12.008  -4.072  1.00  0.00           H  
ATOM   1936  HG3 PRO A 121       1.557  13.699  -4.483  1.00  0.00           H  
ATOM   1937  HD2 PRO A 121      -0.295  11.714  -3.455  1.00  0.00           H  
ATOM   1938  HD3 PRO A 121      -0.572  13.449  -3.705  1.00  0.00           H  
ATOM   1939  N   VAL A 122      -0.411   9.630  -6.361  1.00  0.00           N  
ATOM   1940  CA  VAL A 122      -0.526   8.264  -6.924  1.00  0.00           C  
ATOM   1941  C   VAL A 122      -1.999   7.849  -6.888  1.00  0.00           C  
ATOM   1942  O   VAL A 122      -2.520   7.313  -7.842  1.00  0.00           O  
ATOM   1943  CB  VAL A 122       0.378   7.312  -6.110  1.00  0.00           C  
ATOM   1944  CG1 VAL A 122      -0.384   6.075  -5.627  1.00  0.00           C  
ATOM   1945  CG2 VAL A 122       1.546   6.864  -6.990  1.00  0.00           C  
ATOM   1946  H   VAL A 122      -0.422   9.758  -5.388  1.00  0.00           H  
ATOM   1947  HA  VAL A 122      -0.191   8.278  -7.952  1.00  0.00           H  
ATOM   1948  HB  VAL A 122       0.766   7.841  -5.254  1.00  0.00           H  
ATOM   1949 HG11 VAL A 122      -1.103   5.780  -6.373  1.00  0.00           H  
ATOM   1950 HG12 VAL A 122       0.316   5.268  -5.463  1.00  0.00           H  
ATOM   1951 HG13 VAL A 122      -0.892   6.305  -4.704  1.00  0.00           H  
ATOM   1952 HG21 VAL A 122       1.933   7.712  -7.535  1.00  0.00           H  
ATOM   1953 HG22 VAL A 122       2.327   6.450  -6.368  1.00  0.00           H  
ATOM   1954 HG23 VAL A 122       1.204   6.111  -7.686  1.00  0.00           H  
ATOM   1955  N   ILE A 123      -2.675   8.117  -5.802  1.00  0.00           N  
ATOM   1956  CA  ILE A 123      -4.114   7.763  -5.705  1.00  0.00           C  
ATOM   1957  C   ILE A 123      -4.868   8.377  -6.882  1.00  0.00           C  
ATOM   1958  O   ILE A 123      -5.830   7.824  -7.376  1.00  0.00           O  
ATOM   1959  CB  ILE A 123      -4.667   8.319  -4.403  1.00  0.00           C  
ATOM   1960  CG1 ILE A 123      -3.953   7.637  -3.237  1.00  0.00           C  
ATOM   1961  CG2 ILE A 123      -6.167   8.041  -4.333  1.00  0.00           C  
ATOM   1962  CD1 ILE A 123      -4.430   6.190  -3.117  1.00  0.00           C  
ATOM   1963  H   ILE A 123      -2.237   8.566  -5.051  1.00  0.00           H  
ATOM   1964  HA  ILE A 123      -4.236   6.691  -5.715  1.00  0.00           H  
ATOM   1965  HB  ILE A 123      -4.494   9.384  -4.363  1.00  0.00           H  
ATOM   1966 HG12 ILE A 123      -2.886   7.651  -3.417  1.00  0.00           H  
ATOM   1967 HG13 ILE A 123      -4.169   8.167  -2.323  1.00  0.00           H  
ATOM   1968 HG21 ILE A 123      -6.636   8.381  -5.244  1.00  0.00           H  
ATOM   1969 HG22 ILE A 123      -6.330   6.979  -4.218  1.00  0.00           H  
ATOM   1970 HG23 ILE A 123      -6.590   8.565  -3.491  1.00  0.00           H  
ATOM   1971 HD11 ILE A 123      -5.190   5.996  -3.858  1.00  0.00           H  
ATOM   1972 HD12 ILE A 123      -3.596   5.522  -3.275  1.00  0.00           H  
ATOM   1973 HD13 ILE A 123      -4.838   6.029  -2.132  1.00  0.00           H  
ATOM   1974  N   ALA A 124      -4.437   9.521  -7.334  1.00  0.00           N  
ATOM   1975  CA  ALA A 124      -5.129  10.176  -8.479  1.00  0.00           C  
ATOM   1976  C   ALA A 124      -5.327   9.159  -9.608  1.00  0.00           C  
ATOM   1977  O   ALA A 124      -6.346   9.142 -10.269  1.00  0.00           O  
ATOM   1978  CB  ALA A 124      -4.278  11.342  -8.986  1.00  0.00           C  
ATOM   1979  H   ALA A 124      -3.657   9.950  -6.916  1.00  0.00           H  
ATOM   1980  HA  ALA A 124      -6.091  10.545  -8.155  1.00  0.00           H  
ATOM   1981  HB1 ALA A 124      -3.313  11.322  -8.502  1.00  0.00           H  
ATOM   1982  HB2 ALA A 124      -4.146  11.254 -10.055  1.00  0.00           H  
ATOM   1983  HB3 ALA A 124      -4.775  12.276  -8.761  1.00  0.00           H  
ATOM   1984  N   LYS A 125      -4.353   8.324  -9.841  1.00  0.00           N  
ATOM   1985  CA  LYS A 125      -4.471   7.318 -10.935  1.00  0.00           C  
ATOM   1986  C   LYS A 125      -5.302   6.112 -10.482  1.00  0.00           C  
ATOM   1987  O   LYS A 125      -5.999   5.502 -11.269  1.00  0.00           O  
ATOM   1988  CB  LYS A 125      -3.075   6.842 -11.344  1.00  0.00           C  
ATOM   1989  CG  LYS A 125      -2.936   6.924 -12.864  1.00  0.00           C  
ATOM   1990  CD  LYS A 125      -3.731   5.788 -13.511  1.00  0.00           C  
ATOM   1991  CE  LYS A 125      -4.385   6.290 -14.800  1.00  0.00           C  
ATOM   1992  NZ  LYS A 125      -3.417   6.173 -15.927  1.00  0.00           N  
ATOM   1993  H   LYS A 125      -3.539   8.366  -9.306  1.00  0.00           H  
ATOM   1994  HA  LYS A 125      -4.947   7.778 -11.783  1.00  0.00           H  
ATOM   1995  HB2 LYS A 125      -2.330   7.470 -10.877  1.00  0.00           H  
ATOM   1996  HB3 LYS A 125      -2.936   5.819 -11.027  1.00  0.00           H  
ATOM   1997  HG2 LYS A 125      -3.318   7.874 -13.209  1.00  0.00           H  
ATOM   1998  HG3 LYS A 125      -1.895   6.833 -13.135  1.00  0.00           H  
ATOM   1999  HD2 LYS A 125      -3.066   4.968 -13.740  1.00  0.00           H  
ATOM   2000  HD3 LYS A 125      -4.497   5.451 -12.829  1.00  0.00           H  
ATOM   2001  HE2 LYS A 125      -5.260   5.696 -15.015  1.00  0.00           H  
ATOM   2002  HE3 LYS A 125      -4.672   7.324 -14.679  1.00  0.00           H  
ATOM   2003  HZ1 LYS A 125      -2.696   5.462 -15.692  1.00  0.00           H  
ATOM   2004  HZ2 LYS A 125      -3.923   5.883 -16.789  1.00  0.00           H  
ATOM   2005  HZ3 LYS A 125      -2.957   7.091 -16.086  1.00  0.00           H  
ATOM   2006  N   LEU A 126      -5.230   5.750  -9.229  1.00  0.00           N  
ATOM   2007  CA  LEU A 126      -6.006   4.584  -8.749  1.00  0.00           C  
ATOM   2008  C   LEU A 126      -7.448   4.687  -9.236  1.00  0.00           C  
ATOM   2009  O   LEU A 126      -8.101   3.694  -9.482  1.00  0.00           O  
ATOM   2010  CB  LEU A 126      -5.986   4.578  -7.232  1.00  0.00           C  
ATOM   2011  CG  LEU A 126      -4.681   3.956  -6.722  1.00  0.00           C  
ATOM   2012  CD1 LEU A 126      -4.624   2.478  -7.107  1.00  0.00           C  
ATOM   2013  CD2 LEU A 126      -3.489   4.679  -7.345  1.00  0.00           C  
ATOM   2014  H   LEU A 126      -4.666   6.239  -8.602  1.00  0.00           H  
ATOM   2015  HA  LEU A 126      -5.563   3.674  -9.120  1.00  0.00           H  
ATOM   2016  HB2 LEU A 126      -6.071   5.590  -6.883  1.00  0.00           H  
ATOM   2017  HB3 LEU A 126      -6.816   4.009  -6.873  1.00  0.00           H  
ATOM   2018  HG  LEU A 126      -4.636   4.048  -5.645  1.00  0.00           H  
ATOM   2019 HD11 LEU A 126      -5.492   1.970  -6.715  1.00  0.00           H  
ATOM   2020 HD12 LEU A 126      -4.609   2.387  -8.183  1.00  0.00           H  
ATOM   2021 HD13 LEU A 126      -3.729   2.035  -6.697  1.00  0.00           H  
ATOM   2022 HD21 LEU A 126      -3.554   5.728  -7.118  1.00  0.00           H  
ATOM   2023 HD22 LEU A 126      -2.571   4.279  -6.938  1.00  0.00           H  
ATOM   2024 HD23 LEU A 126      -3.500   4.539  -8.415  1.00  0.00           H  
ATOM   2025  N   LYS A 127      -7.955   5.881  -9.384  1.00  0.00           N  
ATOM   2026  CA  LYS A 127      -9.339   6.041  -9.866  1.00  0.00           C  
ATOM   2027  C   LYS A 127      -9.434   5.419 -11.257  1.00  0.00           C  
ATOM   2028  O   LYS A 127     -10.274   4.582 -11.523  1.00  0.00           O  
ATOM   2029  CB  LYS A 127      -9.649   7.531  -9.929  1.00  0.00           C  
ATOM   2030  CG  LYS A 127      -9.678   8.099  -8.509  1.00  0.00           C  
ATOM   2031  CD  LYS A 127     -10.095   9.571  -8.552  1.00  0.00           C  
ATOM   2032  CE  LYS A 127      -8.950  10.439  -8.023  1.00  0.00           C  
ATOM   2033  NZ  LYS A 127      -8.595  11.468  -9.042  1.00  0.00           N  
ATOM   2034  H   LYS A 127      -7.424   6.675  -9.185  1.00  0.00           H  
ATOM   2035  HA  LYS A 127     -10.025   5.549  -9.193  1.00  0.00           H  
ATOM   2036  HB2 LYS A 127      -8.884   8.033 -10.505  1.00  0.00           H  
ATOM   2037  HB3 LYS A 127     -10.598   7.674 -10.393  1.00  0.00           H  
ATOM   2038  HG2 LYS A 127     -10.384   7.540  -7.914  1.00  0.00           H  
ATOM   2039  HG3 LYS A 127      -8.696   8.019  -8.069  1.00  0.00           H  
ATOM   2040  HD2 LYS A 127     -10.320   9.852  -9.571  1.00  0.00           H  
ATOM   2041  HD3 LYS A 127     -10.969   9.716  -7.936  1.00  0.00           H  
ATOM   2042  HE2 LYS A 127      -9.261  10.927  -7.111  1.00  0.00           H  
ATOM   2043  HE3 LYS A 127      -8.089   9.817  -7.822  1.00  0.00           H  
ATOM   2044  HZ1 LYS A 127      -8.472  11.012  -9.967  1.00  0.00           H  
ATOM   2045  HZ2 LYS A 127      -9.355  12.174  -9.103  1.00  0.00           H  
ATOM   2046  HZ3 LYS A 127      -7.708  11.937  -8.765  1.00  0.00           H  
ATOM   2047  N   ARG A 128      -8.557   5.810 -12.142  1.00  0.00           N  
ATOM   2048  CA  ARG A 128      -8.563   5.240 -13.505  1.00  0.00           C  
ATOM   2049  C   ARG A 128      -7.824   3.896 -13.495  1.00  0.00           C  
ATOM   2050  O   ARG A 128      -7.546   3.337 -14.536  1.00  0.00           O  
ATOM   2051  CB  ARG A 128      -7.849   6.205 -14.447  1.00  0.00           C  
ATOM   2052  CG  ARG A 128      -8.881   7.071 -15.168  1.00  0.00           C  
ATOM   2053  CD  ARG A 128      -8.497   7.206 -16.643  1.00  0.00           C  
ATOM   2054  NE  ARG A 128      -9.399   8.190 -17.307  1.00  0.00           N  
ATOM   2055  CZ  ARG A 128      -9.090   8.672 -18.482  1.00  0.00           C  
ATOM   2056  NH1 ARG A 128      -9.464   8.044 -19.564  1.00  0.00           N  
ATOM   2057  NH2 ARG A 128      -8.404   9.778 -18.575  1.00  0.00           N  
ATOM   2058  H   ARG A 128      -7.888   6.475 -11.908  1.00  0.00           H  
ATOM   2059  HA  ARG A 128      -9.578   5.099 -13.832  1.00  0.00           H  
ATOM   2060  HB2 ARG A 128      -7.182   6.836 -13.878  1.00  0.00           H  
ATOM   2061  HB3 ARG A 128      -7.283   5.645 -15.168  1.00  0.00           H  
ATOM   2062  HG2 ARG A 128      -9.855   6.611 -15.087  1.00  0.00           H  
ATOM   2063  HG3 ARG A 128      -8.905   8.049 -14.711  1.00  0.00           H  
ATOM   2064  HD2 ARG A 128      -7.476   7.546 -16.721  1.00  0.00           H  
ATOM   2065  HD3 ARG A 128      -8.593   6.245 -17.127  1.00  0.00           H  
ATOM   2066  HE  ARG A 128     -10.223   8.479 -16.862  1.00  0.00           H  
ATOM   2067 HH11 ARG A 128      -9.989   7.196 -19.493  1.00  0.00           H  
ATOM   2068 HH12 ARG A 128      -9.227   8.412 -20.463  1.00  0.00           H  
ATOM   2069 HH21 ARG A 128      -8.115  10.258 -17.748  1.00  0.00           H  
ATOM   2070 HH22 ARG A 128      -8.168  10.145 -19.475  1.00  0.00           H  
ATOM   2071  N   LEU A 129      -7.509   3.386 -12.319  1.00  0.00           N  
ATOM   2072  CA  LEU A 129      -6.793   2.082 -12.190  1.00  0.00           C  
ATOM   2073  C   LEU A 129      -7.017   1.207 -13.428  1.00  0.00           C  
ATOM   2074  O   LEU A 129      -8.068   0.592 -13.511  1.00  0.00           O  
ATOM   2075  CB  LEU A 129      -7.348   1.362 -10.964  1.00  0.00           C  
ATOM   2076  CG  LEU A 129      -6.274   1.255  -9.879  1.00  0.00           C  
ATOM   2077  CD1 LEU A 129      -6.919   1.469  -8.507  1.00  0.00           C  
ATOM   2078  CD2 LEU A 129      -5.638  -0.136  -9.917  1.00  0.00           C  
ATOM   2079  OXT LEU A 129      -6.135   1.167 -14.269  1.00  0.00           O  
ATOM   2080  H   LEU A 129      -7.747   3.869 -11.500  1.00  0.00           H  
ATOM   2081  HA  LEU A 129      -5.737   2.257 -12.056  1.00  0.00           H  
ATOM   2082  HB2 LEU A 129      -8.192   1.915 -10.579  1.00  0.00           H  
ATOM   2083  HB3 LEU A 129      -7.671   0.381 -11.249  1.00  0.00           H  
ATOM   2084  HG  LEU A 129      -5.517   2.007 -10.044  1.00  0.00           H  
ATOM   2085 HD11 LEU A 129      -7.985   1.313  -8.583  1.00  0.00           H  
ATOM   2086 HD12 LEU A 129      -6.502   0.765  -7.801  1.00  0.00           H  
ATOM   2087 HD13 LEU A 129      -6.726   2.473  -8.171  1.00  0.00           H  
ATOM   2088 HD21 LEU A 129      -5.536  -0.459 -10.942  1.00  0.00           H  
ATOM   2089 HD22 LEU A 129      -4.663  -0.098  -9.452  1.00  0.00           H  
ATOM   2090 HD23 LEU A 129      -6.264  -0.832  -9.379  1.00  0.00           H  
TER    2091      LEU A 129                                                      
ENDMDL                                                                          
