# Supplementary material for: Comparative Performance of High-Throughput Methods for Protein pKa Predictions
Source: J Chem Inf Model. 2023 Aug 8;63(16):5169–81. doi: 10.1021/acs.jcim.3c00165 (PMC10466379; doi:10.1021/acs.jcim.3c00165)
Supplement: Supplementary file 3 — ci3c00165_si_003.zip [file ci3c00165_si_003.zip › curated_pdbs/1egf_curated_29.pdb]

MODEL       13                                                                  
ATOM      1  N   ASN A   1      -6.837  10.719   2.225  1.00  0.00           N  
ATOM      2  CA  ASN A   1      -7.869  10.173   1.361  1.00  0.00           C  
ATOM      3  C   ASN A   1      -7.213   9.400   0.215  1.00  0.00           C  
ATOM      4  O   ASN A   1      -6.158   9.794  -0.280  1.00  0.00           O  
ATOM      5  CB  ASN A   1      -8.723  11.286   0.752  1.00  0.00           C  
ATOM      6  CG  ASN A   1      -9.513  12.026   1.833  1.00  0.00           C  
ATOM      7  OD1 ASN A   1     -10.638  11.682   2.161  1.00  0.00           O  
ATOM      8  ND2 ASN A   1      -8.866  13.057   2.366  1.00  0.00           N  
ATOM      9  H1  ASN A   1      -6.250  11.389   1.740  1.00  0.00           H  
ATOM     10  H2  ASN A   1      -7.228  11.200   3.028  1.00  0.00           H  
ATOM     11  HA  ASN A   1      -8.472   9.533   2.005  1.00  0.00           H  
ATOM     12  HB2 ASN A   1      -8.084  11.990   0.219  1.00  0.00           H  
ATOM     13  HB3 ASN A   1      -9.410  10.863   0.019  1.00  0.00           H  
ATOM     14 HD21 ASN A   1      -7.934  13.268   2.072  1.00  0.00           H  
ATOM     15 HD22 ASN A   1      -9.311  13.622   3.061  1.00  0.00           H  
ATOM     16  N   SER A   2      -7.864   8.312  -0.171  1.00  0.00           N  
ATOM     17  CA  SER A   2      -7.358   7.482  -1.251  1.00  0.00           C  
ATOM     18  C   SER A   2      -8.474   7.188  -2.254  1.00  0.00           C  
ATOM     19  O   SER A   2      -9.652   7.374  -1.949  1.00  0.00           O  
ATOM     20  CB  SER A   2      -6.773   6.175  -0.710  1.00  0.00           C  
ATOM     21  OG  SER A   2      -5.783   6.405   0.288  1.00  0.00           O  
ATOM     22  H   SER A   2      -8.721   7.999   0.238  1.00  0.00           H  
ATOM     23  HA  SER A   2      -6.566   8.066  -1.718  1.00  0.00           H  
ATOM     24  HB2 SER A   2      -7.574   5.564  -0.293  1.00  0.00           H  
ATOM     25  HB3 SER A   2      -6.335   5.607  -1.531  1.00  0.00           H  
ATOM     26  HG  SER A   2      -6.192   6.865   1.076  1.00  0.00           H  
ATOM     27  N   TYR A   3      -8.066   6.737  -3.431  1.00  0.00           N  
ATOM     28  CA  TYR A   3      -9.006   6.519  -4.517  1.00  0.00           C  
ATOM     29  C   TYR A   3      -8.633   5.275  -5.324  1.00  0.00           C  
ATOM     30  O   TYR A   3      -7.476   5.100  -5.701  1.00  0.00           O  
ATOM     31  CB  TYR A   3      -8.899   7.750  -5.419  1.00  0.00           C  
ATOM     32  CG  TYR A   3      -8.795   9.073  -4.658  1.00  0.00           C  
ATOM     33  CD1 TYR A   3      -7.569   9.511  -4.199  1.00  0.00           C  
ATOM     34  CD2 TYR A   3      -9.926   9.829  -4.431  1.00  0.00           C  
ATOM     35  CE1 TYR A   3      -7.471  10.756  -3.483  1.00  0.00           C  
ATOM     36  CE2 TYR A   3      -9.828  11.075  -3.715  1.00  0.00           C  
ATOM     37  CZ  TYR A   3      -8.605  11.477  -3.276  1.00  0.00           C  
ATOM     38  OH  TYR A   3      -8.513  12.652  -2.599  1.00  0.00           O  
ATOM     39  H   TYR A   3      -7.114   6.521  -3.646  1.00  0.00           H  
ATOM     40  HA  TYR A   3      -9.995   6.378  -4.081  1.00  0.00           H  
ATOM     41  HB2 TYR A   3      -8.025   7.642  -6.061  1.00  0.00           H  
ATOM     42  HB3 TYR A   3      -9.772   7.786  -6.072  1.00  0.00           H  
ATOM     43  HD1 TYR A   3      -6.675   8.913  -4.380  1.00  0.00           H  
ATOM     44  HD2 TYR A   3     -10.895   9.484  -4.793  1.00  0.00           H  
ATOM     45  HE1 TYR A   3      -6.509  11.113  -3.116  1.00  0.00           H  
ATOM     46  HE2 TYR A   3     -10.714  11.682  -3.528  1.00  0.00           H  
ATOM     47  HH  TYR A   3      -7.636  12.703  -2.120  1.00  0.00           H  
ATOM     48  N   PRO A   4      -9.601   4.393  -5.603  1.00  0.00           N  
ATOM     49  CA  PRO A   4      -9.300   3.131  -6.285  1.00  0.00           C  
ATOM     50  C   PRO A   4      -8.884   3.344  -7.732  1.00  0.00           C  
ATOM     51  O   PRO A   4      -9.730   3.544  -8.601  1.00  0.00           O  
ATOM     52  CB  PRO A   4     -10.607   2.341  -6.181  1.00  0.00           C  
ATOM     53  CG  PRO A   4     -11.662   3.407  -6.094  1.00  0.00           C  
ATOM     54  CD  PRO A   4     -11.040   4.517  -5.298  1.00  0.00           C  
ATOM     55  HA  PRO A   4      -8.448   2.643  -5.813  1.00  0.00           H  
ATOM     56  HB2 PRO A   4     -10.756   1.699  -7.048  1.00  0.00           H  
ATOM     57  HB3 PRO A   4     -10.615   1.698  -5.301  1.00  0.00           H  
ATOM     58  HG2 PRO A   4     -11.955   3.751  -7.086  1.00  0.00           H  
ATOM     59  HG3 PRO A   4     -12.561   3.031  -5.608  1.00  0.00           H  
ATOM     60  HD2 PRO A   4     -11.430   5.491  -5.594  1.00  0.00           H  
ATOM     61  HD3 PRO A   4     -11.236   4.405  -4.232  1.00  0.00           H  
ATOM     62  N   GLY A   5      -7.580   3.293  -7.952  1.00  0.00           N  
ATOM     63  CA  GLY A   5      -7.036   3.509  -9.283  1.00  0.00           C  
ATOM     64  C   GLY A   5      -5.637   2.901  -9.408  1.00  0.00           C  
ATOM     65  O   GLY A   5      -4.896   2.833  -8.430  1.00  0.00           O  
ATOM     66  H   GLY A   5      -6.899   3.108  -7.243  1.00  0.00           H  
ATOM     67  HA2 GLY A   5      -7.698   3.065 -10.025  1.00  0.00           H  
ATOM     68  HA3 GLY A   5      -6.993   4.578  -9.492  1.00  0.00           H  
ATOM     69  N   CYS A   6      -5.319   2.476 -10.622  1.00  0.00           N  
ATOM     70  CA  CYS A   6      -4.045   1.824 -10.877  1.00  0.00           C  
ATOM     71  C   CYS A   6      -3.941   1.545 -12.378  1.00  0.00           C  
ATOM     72  O   CYS A   6      -4.660   0.699 -12.907  1.00  0.00           O  
ATOM     73  CB  CYS A   6      -3.886   0.550 -10.047  1.00  0.00           C  
ATOM     74  SG  CYS A   6      -2.247   0.346  -9.260  1.00  0.00           S  
ATOM     75  H   CYS A   6      -5.912   2.570 -11.421  1.00  0.00           H  
ATOM     76  HA  CYS A   6      -3.269   2.519 -10.558  1.00  0.00           H  
ATOM     77  HB2 CYS A   6      -4.650   0.541  -9.269  1.00  0.00           H  
ATOM     78  HB3 CYS A   6      -4.075  -0.311 -10.687  1.00  0.00           H  
ATOM     79  N   PRO A   7      -3.046   2.246 -13.087  1.00  0.00           N  
ATOM     80  CA  PRO A   7      -2.847   1.987 -14.515  1.00  0.00           C  
ATOM     81  C   PRO A   7      -2.199   0.636 -14.772  1.00  0.00           C  
ATOM     82  O   PRO A   7      -2.500  -0.020 -15.769  1.00  0.00           O  
ATOM     83  CB  PRO A   7      -1.950   3.141 -14.970  1.00  0.00           C  
ATOM     84  CG  PRO A   7      -1.194   3.517 -13.728  1.00  0.00           C  
ATOM     85  CD  PRO A   7      -2.165   3.324 -12.599  1.00  0.00           C  
ATOM     86  HA  PRO A   7      -3.807   1.945 -15.027  1.00  0.00           H  
ATOM     87  HB2 PRO A   7      -1.277   2.833 -15.771  1.00  0.00           H  
ATOM     88  HB3 PRO A   7      -2.536   3.978 -15.350  1.00  0.00           H  
ATOM     89  HG2 PRO A   7      -0.312   2.889 -13.599  1.00  0.00           H  
ATOM     90  HG3 PRO A   7      -0.846   4.548 -13.775  1.00  0.00           H  
ATOM     91  HD2 PRO A   7      -1.659   3.041 -11.677  1.00  0.00           H  
ATOM     92  HD3 PRO A   7      -2.724   4.236 -12.390  1.00  0.00           H  
ATOM     93  N   SER A   8      -1.321   0.254 -13.858  1.00  0.00           N  
ATOM     94  CA  SER A   8      -0.667  -1.040 -13.945  1.00  0.00           C  
ATOM     95  C   SER A   8       0.493  -0.976 -14.941  1.00  0.00           C  
ATOM     96  O   SER A   8       1.107  -1.995 -15.252  1.00  0.00           O  
ATOM     97  CB  SER A   8      -1.658  -2.132 -14.355  1.00  0.00           C  
ATOM     98  OG  SER A   8      -1.603  -2.406 -15.753  1.00  0.00           O  
ATOM     99  H   SER A   8      -1.054   0.809 -13.071  1.00  0.00           H  
ATOM    100  HA  SER A   8      -0.297  -1.246 -12.940  1.00  0.00           H  
ATOM    101  HB2 SER A   8      -1.443  -3.044 -13.798  1.00  0.00           H  
ATOM    102  HB3 SER A   8      -2.667  -1.825 -14.085  1.00  0.00           H  
ATOM    103  HG  SER A   8      -2.398  -2.007 -16.210  1.00  0.00           H  
ATOM    104  N   SER A   9       0.759   0.234 -15.412  1.00  0.00           N  
ATOM    105  CA  SER A   9       1.873   0.455 -16.318  1.00  0.00           C  
ATOM    106  C   SER A   9       3.151   0.721 -15.520  1.00  0.00           C  
ATOM    107  O   SER A   9       4.213   0.944 -16.097  1.00  0.00           O  
ATOM    108  CB  SER A   9       1.588   1.621 -17.268  1.00  0.00           C  
ATOM    109  OG  SER A   9       2.585   1.742 -18.279  1.00  0.00           O  
ATOM    110  H   SER A   9       0.229   1.051 -15.186  1.00  0.00           H  
ATOM    111  HA  SER A   9       1.966  -0.466 -16.892  1.00  0.00           H  
ATOM    112  HB2 SER A   9       0.613   1.477 -17.734  1.00  0.00           H  
ATOM    113  HB3 SER A   9       1.536   2.549 -16.698  1.00  0.00           H  
ATOM    114  HG  SER A   9       3.472   1.937 -17.863  1.00  0.00           H  
ATOM    115  N   TYR A  10       3.005   0.691 -14.203  1.00  0.00           N  
ATOM    116  CA  TYR A  10       4.132   0.937 -13.320  1.00  0.00           C  
ATOM    117  C   TYR A  10       5.020  -0.304 -13.206  1.00  0.00           C  
ATOM    118  O   TYR A  10       5.966  -0.467 -13.976  1.00  0.00           O  
ATOM    119  CB  TYR A  10       3.532   1.248 -11.947  1.00  0.00           C  
ATOM    120  CG  TYR A  10       2.974   2.666 -11.818  1.00  0.00           C  
ATOM    121  CD1 TYR A  10       3.810   3.753 -11.969  1.00  0.00           C  
ATOM    122  CD2 TYR A  10       1.634   2.859 -11.551  1.00  0.00           C  
ATOM    123  CE1 TYR A  10       3.285   5.089 -11.847  1.00  0.00           C  
ATOM    124  CE2 TYR A  10       1.109   4.194 -11.429  1.00  0.00           C  
ATOM    125  CZ  TYR A  10       1.960   5.243 -11.584  1.00  0.00           C  
ATOM    126  OH  TYR A  10       1.464   6.504 -11.469  1.00  0.00           O  
ATOM    127  H   TYR A  10       2.138   0.504 -13.741  1.00  0.00           H  
ATOM    128  HA  TYR A  10       4.716   1.756 -13.739  1.00  0.00           H  
ATOM    129  HB2 TYR A  10       2.734   0.534 -11.741  1.00  0.00           H  
ATOM    130  HB3 TYR A  10       4.298   1.099 -11.185  1.00  0.00           H  
ATOM    131  HD1 TYR A  10       4.869   3.601 -12.180  1.00  0.00           H  
ATOM    132  HD2 TYR A  10       0.973   2.000 -11.432  1.00  0.00           H  
ATOM    133  HE1 TYR A  10       3.934   5.956 -11.964  1.00  0.00           H  
ATOM    134  HE2 TYR A  10       0.052   4.360 -11.218  1.00  0.00           H  
ATOM    135  HH  TYR A  10       0.681   6.620 -12.080  1.00  0.00           H  
ATOM    136  N   ASP A  11       4.683  -1.147 -12.241  1.00  0.00           N  
ATOM    137  CA  ASP A  11       5.421  -2.382 -12.036  1.00  0.00           C  
ATOM    138  C   ASP A  11       5.094  -2.942 -10.650  1.00  0.00           C  
ATOM    139  O   ASP A  11       5.787  -2.646  -9.678  1.00  0.00           O  
ATOM    140  CB  ASP A  11       6.930  -2.141 -12.105  1.00  0.00           C  
ATOM    141  CG  ASP A  11       7.587  -2.531 -13.430  1.00  0.00           C  
ATOM    142  OD1 ASP A  11       7.226  -3.543 -14.048  1.00  0.00           O  
ATOM    143  OD2 ASP A  11       8.521  -1.736 -13.830  1.00  0.00           O  
ATOM    144  H   ASP A  11       3.926  -0.996 -11.607  1.00  0.00           H  
ATOM    145  HA  ASP A  11       5.099  -3.044 -12.839  1.00  0.00           H  
ATOM    146  HB2 ASP A  11       7.123  -1.085 -11.918  1.00  0.00           H  
ATOM    147  HB3 ASP A  11       7.409  -2.700 -11.300  1.00  0.00           H  
ATOM    148  HD2 ASP A  11       8.872  -2.039 -14.716  1.00  0.00           H  
ATOM    149  N   GLY A  12       4.037  -3.740 -10.603  1.00  0.00           N  
ATOM    150  CA  GLY A  12       3.668  -4.421  -9.374  1.00  0.00           C  
ATOM    151  C   GLY A  12       3.757  -3.474  -8.175  1.00  0.00           C  
ATOM    152  O   GLY A  12       4.377  -3.802  -7.165  1.00  0.00           O  
ATOM    153  H   GLY A  12       3.441  -3.924 -11.384  1.00  0.00           H  
ATOM    154  HA2 GLY A  12       2.654  -4.810  -9.461  1.00  0.00           H  
ATOM    155  HA3 GLY A  12       4.326  -5.276  -9.215  1.00  0.00           H  
ATOM    156  N   TYR A  13       3.126  -2.319  -8.326  1.00  0.00           N  
ATOM    157  CA  TYR A  13       3.117  -1.327  -7.264  1.00  0.00           C  
ATOM    158  C   TYR A  13       2.723  -1.958  -5.928  1.00  0.00           C  
ATOM    159  O   TYR A  13       3.076  -1.445  -4.867  1.00  0.00           O  
ATOM    160  CB  TYR A  13       2.057  -0.296  -7.660  1.00  0.00           C  
ATOM    161  CG  TYR A  13       2.459   1.152  -7.374  1.00  0.00           C  
ATOM    162  CD1 TYR A  13       2.551   1.598  -6.071  1.00  0.00           C  
ATOM    163  CD2 TYR A  13       2.732   2.012  -8.418  1.00  0.00           C  
ATOM    164  CE1 TYR A  13       2.930   2.961  -5.801  1.00  0.00           C  
ATOM    165  CE2 TYR A  13       3.111   3.375  -8.148  1.00  0.00           C  
ATOM    166  CZ  TYR A  13       3.191   3.781  -6.853  1.00  0.00           C  
ATOM    167  OH  TYR A  13       3.549   5.068  -6.599  1.00  0.00           O  
ATOM    168  H   TYR A  13       2.629  -2.057  -9.154  1.00  0.00           H  
ATOM    169  HA  TYR A  13       4.121  -0.914  -7.181  1.00  0.00           H  
ATOM    170  HB2 TYR A  13       1.843  -0.400  -8.724  1.00  0.00           H  
ATOM    171  HB3 TYR A  13       1.133  -0.518  -7.126  1.00  0.00           H  
ATOM    172  HD1 TYR A  13       2.336   0.918  -5.245  1.00  0.00           H  
ATOM    173  HD2 TYR A  13       2.659   1.659  -9.446  1.00  0.00           H  
ATOM    174  HE1 TYR A  13       3.007   3.326  -4.777  1.00  0.00           H  
ATOM    175  HE2 TYR A  13       3.328   4.064  -8.965  1.00  0.00           H  
ATOM    176  HH  TYR A  13       3.749   5.544  -7.456  1.00  0.00           H  
ATOM    177  N   CYS A  14       1.997  -3.062  -6.022  1.00  0.00           N  
ATOM    178  CA  CYS A  14       1.671  -3.847  -4.843  1.00  0.00           C  
ATOM    179  C   CYS A  14       2.114  -5.290  -5.089  1.00  0.00           C  
ATOM    180  O   CYS A  14       1.710  -5.908  -6.072  1.00  0.00           O  
ATOM    181  CB  CYS A  14       0.183  -3.757  -4.498  1.00  0.00           C  
ATOM    182  SG  CYS A  14      -0.609  -2.164  -4.924  1.00  0.00           S  
ATOM    183  H   CYS A  14       1.635  -3.422  -6.882  1.00  0.00           H  
ATOM    184  HA  CYS A  14       2.224  -3.408  -4.013  1.00  0.00           H  
ATOM    185  HB2 CYS A  14      -0.345  -4.558  -5.016  1.00  0.00           H  
ATOM    186  HB3 CYS A  14       0.060  -3.934  -3.430  1.00  0.00           H  
ATOM    187  N   LEU A  15       2.940  -5.785  -4.178  1.00  0.00           N  
ATOM    188  CA  LEU A  15       3.538  -7.097  -4.346  1.00  0.00           C  
ATOM    189  C   LEU A  15       3.331  -7.915  -3.069  1.00  0.00           C  
ATOM    190  O   LEU A  15       3.213  -7.353  -1.981  1.00  0.00           O  
ATOM    191  CB  LEU A  15       5.005  -6.969  -4.763  1.00  0.00           C  
ATOM    192  CG  LEU A  15       5.682  -5.639  -4.428  1.00  0.00           C  
ATOM    193  CD1 LEU A  15       6.041  -5.564  -2.943  1.00  0.00           C  
ATOM    194  CD2 LEU A  15       6.900  -5.404  -5.324  1.00  0.00           C  
ATOM    195  H   LEU A  15       3.200  -5.306  -3.341  1.00  0.00           H  
ATOM    196  HA  LEU A  15       3.014  -7.594  -5.161  1.00  0.00           H  
ATOM    197  HB2 LEU A  15       5.569  -7.771  -4.288  1.00  0.00           H  
ATOM    198  HB3 LEU A  15       5.071  -7.127  -5.839  1.00  0.00           H  
ATOM    199  HG  LEU A  15       4.974  -4.835  -4.630  1.00  0.00           H  
ATOM    200 HD11 LEU A  15       6.647  -6.428  -2.672  1.00  0.00           H  
ATOM    201 HD12 LEU A  15       6.603  -4.651  -2.751  1.00  0.00           H  
ATOM    202 HD13 LEU A  15       5.128  -5.560  -2.349  1.00  0.00           H  
ATOM    203 HD21 LEU A  15       7.615  -6.215  -5.185  1.00  0.00           H  
ATOM    204 HD22 LEU A  15       6.584  -5.373  -6.367  1.00  0.00           H  
ATOM    205 HD23 LEU A  15       7.369  -4.456  -5.060  1.00  0.00           H  
ATOM    206  N   ASN A  16       3.295  -9.228  -3.243  1.00  0.00           N  
ATOM    207  CA  ASN A  16       3.237 -10.132  -2.108  1.00  0.00           C  
ATOM    208  C   ASN A  16       1.790 -10.242  -1.621  1.00  0.00           C  
ATOM    209  O   ASN A  16       1.251 -11.341  -1.510  1.00  0.00           O  
ATOM    210  CB  ASN A  16       4.088  -9.614  -0.946  1.00  0.00           C  
ATOM    211  CG  ASN A  16       5.476  -9.189  -1.430  1.00  0.00           C  
ATOM    212  OD1 ASN A  16       5.943  -9.589  -2.484  1.00  0.00           O  
ATOM    213  ND2 ASN A  16       6.107  -8.361  -0.603  1.00  0.00           N  
ATOM    214  H   ASN A  16       3.306  -9.673  -4.138  1.00  0.00           H  
ATOM    215  HA  ASN A  16       3.626 -11.081  -2.477  1.00  0.00           H  
ATOM    216  HB2 ASN A  16       3.590  -8.768  -0.474  1.00  0.00           H  
ATOM    217  HB3 ASN A  16       4.186 -10.390  -0.187  1.00  0.00           H  
ATOM    218 HD21 ASN A  16       5.663  -8.063   0.241  1.00  0.00           H  
ATOM    219 HD22 ASN A  16       7.025  -8.034  -0.827  1.00  0.00           H  
ATOM    220  N   GLY A  17       1.204  -9.086  -1.346  1.00  0.00           N  
ATOM    221  CA  GLY A  17      -0.155  -9.040  -0.833  1.00  0.00           C  
ATOM    222  C   GLY A  17      -0.542  -7.616  -0.432  1.00  0.00           C  
ATOM    223  O   GLY A  17      -0.453  -7.251   0.739  1.00  0.00           O  
ATOM    224  H   GLY A  17       1.641  -8.194  -1.466  1.00  0.00           H  
ATOM    225  HA2 GLY A  17      -0.846  -9.408  -1.592  1.00  0.00           H  
ATOM    226  HA3 GLY A  17      -0.245  -9.702   0.028  1.00  0.00           H  
ATOM    227  N   GLY A  18      -0.963  -6.848  -1.426  1.00  0.00           N  
ATOM    228  CA  GLY A  18      -1.411  -5.488  -1.184  1.00  0.00           C  
ATOM    229  C   GLY A  18      -2.330  -5.004  -2.308  1.00  0.00           C  
ATOM    230  O   GLY A  18      -2.191  -5.430  -3.454  1.00  0.00           O  
ATOM    231  H   GLY A  18      -1.001  -7.142  -2.382  1.00  0.00           H  
ATOM    232  HA2 GLY A  18      -1.939  -5.439  -0.232  1.00  0.00           H  
ATOM    233  HA3 GLY A  18      -0.549  -4.826  -1.104  1.00  0.00           H  
ATOM    234  N   VAL A  19      -3.248  -4.122  -1.942  1.00  0.00           N  
ATOM    235  CA  VAL A  19      -4.179  -3.565  -2.908  1.00  0.00           C  
ATOM    236  C   VAL A  19      -3.714  -2.166  -3.311  1.00  0.00           C  
ATOM    237  O   VAL A  19      -3.010  -1.499  -2.554  1.00  0.00           O  
ATOM    238  CB  VAL A  19      -5.598  -3.582  -2.335  1.00  0.00           C  
ATOM    239  CG1 VAL A  19      -6.011  -2.191  -1.853  1.00  0.00           C  
ATOM    240  CG2 VAL A  19      -6.596  -4.126  -3.360  1.00  0.00           C  
ATOM    241  H   VAL A  19      -3.359  -3.787  -1.006  1.00  0.00           H  
ATOM    242  HA  VAL A  19      -4.163  -4.209  -3.788  1.00  0.00           H  
ATOM    243  HB  VAL A  19      -5.604  -4.251  -1.475  1.00  0.00           H  
ATOM    244 HG11 VAL A  19      -5.212  -1.764  -1.247  1.00  0.00           H  
ATOM    245 HG12 VAL A  19      -6.197  -1.548  -2.714  1.00  0.00           H  
ATOM    246 HG13 VAL A  19      -6.918  -2.268  -1.255  1.00  0.00           H  
ATOM    247 HG21 VAL A  19      -6.574  -3.504  -4.255  1.00  0.00           H  
ATOM    248 HG22 VAL A  19      -6.326  -5.149  -3.622  1.00  0.00           H  
ATOM    249 HG23 VAL A  19      -7.599  -4.113  -2.933  1.00  0.00           H  
ATOM    250  N   CYS A  20      -4.127  -1.760  -4.503  1.00  0.00           N  
ATOM    251  CA  CYS A  20      -3.679  -0.494  -5.059  1.00  0.00           C  
ATOM    252  C   CYS A  20      -4.664   0.594  -4.628  1.00  0.00           C  
ATOM    253  O   CYS A  20      -5.873   0.443  -4.794  1.00  0.00           O  
ATOM    254  CB  CYS A  20      -3.535  -0.564  -6.581  1.00  0.00           C  
ATOM    255  SG  CYS A  20      -2.568   0.801  -7.323  1.00  0.00           S  
ATOM    256  H   CYS A  20      -4.753  -2.279  -5.084  1.00  0.00           H  
ATOM    257  HA  CYS A  20      -2.688  -0.304  -4.647  1.00  0.00           H  
ATOM    258  HB2 CYS A  20      -3.064  -1.510  -6.844  1.00  0.00           H  
ATOM    259  HB3 CYS A  20      -4.530  -0.569  -7.025  1.00  0.00           H  
ATOM    260  N   MET A  21      -4.110   1.668  -4.083  1.00  0.00           N  
ATOM    261  CA  MET A  21      -4.914   2.825  -3.726  1.00  0.00           C  
ATOM    262  C   MET A  21      -4.207   4.124  -4.120  1.00  0.00           C  
ATOM    263  O   MET A  21      -3.012   4.285  -3.875  1.00  0.00           O  
ATOM    264  CB  MET A  21      -5.172   2.821  -2.218  1.00  0.00           C  
ATOM    265  CG  MET A  21      -6.558   2.257  -1.902  1.00  0.00           C  
ATOM    266  SD  MET A  21      -7.821   3.345  -2.541  1.00  0.00           S  
ATOM    267  CE  MET A  21      -9.275   2.570  -1.855  1.00  0.00           C  
ATOM    268  H   MET A  21      -3.133   1.753  -3.886  1.00  0.00           H  
ATOM    269  HA  MET A  21      -5.840   2.722  -4.289  1.00  0.00           H  
ATOM    270  HB2 MET A  21      -4.409   2.225  -1.716  1.00  0.00           H  
ATOM    271  HB3 MET A  21      -5.090   3.836  -1.829  1.00  0.00           H  
ATOM    272  HG2 MET A  21      -6.665   1.265  -2.340  1.00  0.00           H  
ATOM    273  HG3 MET A  21      -6.676   2.144  -0.823  1.00  0.00           H  
ATOM    274  HE1 MET A  21      -9.339   1.541  -2.209  1.00  0.00           H  
ATOM    275  HE2 MET A  21      -9.211   2.577  -0.767  1.00  0.00           H  
ATOM    276  HE3 MET A  21     -10.162   3.118  -2.171  1.00  0.00           H  
ATOM    277  N   HIS A  22      -4.976   5.018  -4.723  1.00  0.00           N  
ATOM    278  CA  HIS A  22      -4.405   6.205  -5.336  1.00  0.00           C  
ATOM    279  C   HIS A  22      -4.417   7.357  -4.330  1.00  0.00           C  
ATOM    280  O   HIS A  22      -5.195   7.347  -3.377  1.00  0.00           O  
ATOM    281  CB  HIS A  22      -5.131   6.547  -6.638  1.00  0.00           C  
ATOM    282  CG  HIS A  22      -4.417   7.571  -7.489  1.00  0.00           C  
ATOM    283  ND1 HIS A  22      -5.084   8.575  -8.170  1.00  0.00           N  
ATOM    284  CD2 HIS A  22      -3.091   7.736  -7.759  1.00  0.00           C  
ATOM    285  CE1 HIS A  22      -4.188   9.305  -8.819  1.00  0.00           C  
ATOM    286  NE2 HIS A  22      -2.954   8.783  -8.564  1.00  0.00           N  
ATOM    287  H   HIS A  22      -5.971   4.942  -4.797  1.00  0.00           H  
ATOM    288  HA  HIS A  22      -3.372   5.962  -5.585  1.00  0.00           H  
ATOM    289  HB2 HIS A  22      -5.262   5.635  -7.220  1.00  0.00           H  
ATOM    290  HB3 HIS A  22      -6.128   6.919  -6.400  1.00  0.00           H  
ATOM    291  HD1 HIS A  22      -6.072   8.724  -8.172  1.00  0.00           H  
ATOM    292  HD2 HIS A  22      -2.281   7.114  -7.380  1.00  0.00           H  
ATOM    293  HE1 HIS A  22      -4.400  10.170  -9.447  1.00  0.00           H  
ATOM    294  N   ILE A  23      -3.546   8.325  -4.577  1.00  0.00           N  
ATOM    295  CA  ILE A  23      -3.523   9.536  -3.773  1.00  0.00           C  
ATOM    296  C   ILE A  23      -3.662  10.753  -4.690  1.00  0.00           C  
ATOM    297  O   ILE A  23      -3.333  10.684  -5.874  1.00  0.00           O  
ATOM    298  CB  ILE A  23      -2.276   9.570  -2.890  1.00  0.00           C  
ATOM    299  CG1 ILE A  23      -1.491   8.261  -2.999  1.00  0.00           C  
ATOM    300  CG2 ILE A  23      -2.638   9.901  -1.441  1.00  0.00           C  
ATOM    301  CD1 ILE A  23      -0.182   8.340  -2.209  1.00  0.00           C  
ATOM    302  H   ILE A  23      -2.864   8.291  -5.308  1.00  0.00           H  
ATOM    303  HA  ILE A  23      -4.388   9.503  -3.110  1.00  0.00           H  
ATOM    304  HB  ILE A  23      -1.624  10.367  -3.249  1.00  0.00           H  
ATOM    305 HG12 ILE A  23      -2.097   7.437  -2.624  1.00  0.00           H  
ATOM    306 HG13 ILE A  23      -1.275   8.048  -4.046  1.00  0.00           H  
ATOM    307 HG21 ILE A  23      -3.232  10.816  -1.415  1.00  0.00           H  
ATOM    308 HG22 ILE A  23      -3.216   9.081  -1.014  1.00  0.00           H  
ATOM    309 HG23 ILE A  23      -1.727  10.044  -0.861  1.00  0.00           H  
ATOM    310 HD11 ILE A  23       0.146   9.377  -2.152  1.00  0.00           H  
ATOM    311 HD12 ILE A  23      -0.342   7.953  -1.202  1.00  0.00           H  
ATOM    312 HD13 ILE A  23       0.580   7.744  -2.709  1.00  0.00           H  
ATOM    313  N   GLU A  24      -4.149  11.839  -4.109  1.00  0.00           N  
ATOM    314  CA  GLU A  24      -4.364  13.061  -4.865  1.00  0.00           C  
ATOM    315  C   GLU A  24      -3.629  14.230  -4.206  1.00  0.00           C  
ATOM    316  O   GLU A  24      -3.905  15.390  -4.507  1.00  0.00           O  
ATOM    317  CB  GLU A  24      -5.857  13.362  -5.008  1.00  0.00           C  
ATOM    318  CG  GLU A  24      -6.490  12.493  -6.097  1.00  0.00           C  
ATOM    319  CD  GLU A  24      -8.000  12.724  -6.172  1.00  0.00           C  
ATOM    320  OE1 GLU A  24      -8.748  11.813  -6.557  1.00  0.00           O  
ATOM    321  OE2 GLU A  24      -8.392  13.899  -5.813  1.00  0.00           O  
ATOM    322  H   GLU A  24      -4.395  11.893  -3.140  1.00  0.00           H  
ATOM    323  HA  GLU A  24      -3.943  12.869  -5.852  1.00  0.00           H  
ATOM    324  HB2 GLU A  24      -6.359  13.184  -4.057  1.00  0.00           H  
ATOM    325  HB3 GLU A  24      -5.997  14.415  -5.251  1.00  0.00           H  
ATOM    326  HG2 GLU A  24      -6.035  12.721  -7.060  1.00  0.00           H  
ATOM    327  HG3 GLU A  24      -6.289  11.442  -5.890  1.00  0.00           H  
ATOM    328  HE2 GLU A  24      -9.387  13.963  -5.875  1.00  0.00           H  
ATOM    329  N   SER A  25      -2.707  13.883  -3.319  1.00  0.00           N  
ATOM    330  CA  SER A  25      -1.873  14.884  -2.677  1.00  0.00           C  
ATOM    331  C   SER A  25      -0.739  15.300  -3.615  1.00  0.00           C  
ATOM    332  O   SER A  25      -0.281  16.441  -3.575  1.00  0.00           O  
ATOM    333  CB  SER A  25      -1.306  14.363  -1.356  1.00  0.00           C  
ATOM    334  OG  SER A  25      -0.502  15.338  -0.698  1.00  0.00           O  
ATOM    335  H   SER A  25      -2.528  12.940  -3.039  1.00  0.00           H  
ATOM    336  HA  SER A  25      -2.535  15.728  -2.480  1.00  0.00           H  
ATOM    337  HB2 SER A  25      -2.125  14.067  -0.701  1.00  0.00           H  
ATOM    338  HB3 SER A  25      -0.710  13.470  -1.545  1.00  0.00           H  
ATOM    339  HG  SER A  25      -0.154  14.971   0.165  1.00  0.00           H  
ATOM    340  N   LEU A  26      -0.318  14.352  -4.439  1.00  0.00           N  
ATOM    341  CA  LEU A  26       0.736  14.613  -5.404  1.00  0.00           C  
ATOM    342  C   LEU A  26       0.434  13.858  -6.700  1.00  0.00           C  
ATOM    343  O   LEU A  26       1.327  13.633  -7.514  1.00  0.00           O  
ATOM    344  CB  LEU A  26       2.105  14.283  -4.806  1.00  0.00           C  
ATOM    345  CG  LEU A  26       3.075  15.459  -4.662  1.00  0.00           C  
ATOM    346  CD1 LEU A  26       4.249  15.092  -3.751  1.00  0.00           C  
ATOM    347  CD2 LEU A  26       3.544  15.953  -6.032  1.00  0.00           C  
ATOM    348  H   LEU A  26      -0.682  13.421  -4.454  1.00  0.00           H  
ATOM    349  HA  LEU A  26       0.726  15.682  -5.618  1.00  0.00           H  
ATOM    350  HB2 LEU A  26       1.952  13.841  -3.822  1.00  0.00           H  
ATOM    351  HB3 LEU A  26       2.577  13.522  -5.427  1.00  0.00           H  
ATOM    352  HG  LEU A  26       2.544  16.283  -4.186  1.00  0.00           H  
ATOM    353 HD11 LEU A  26       4.780  14.238  -4.170  1.00  0.00           H  
ATOM    354 HD12 LEU A  26       4.928  15.941  -3.675  1.00  0.00           H  
ATOM    355 HD13 LEU A  26       3.874  14.837  -2.760  1.00  0.00           H  
ATOM    356 HD21 LEU A  26       4.032  15.138  -6.565  1.00  0.00           H  
ATOM    357 HD22 LEU A  26       2.685  16.301  -6.606  1.00  0.00           H  
ATOM    358 HD23 LEU A  26       4.250  16.774  -5.899  1.00  0.00           H  
ATOM    359  N   ASP A  27      -0.830  13.488  -6.850  1.00  0.00           N  
ATOM    360  CA  ASP A  27      -1.233  12.635  -7.956  1.00  0.00           C  
ATOM    361  C   ASP A  27      -0.435  11.331  -7.906  1.00  0.00           C  
ATOM    362  O   ASP A  27      -0.203  10.701  -8.936  1.00  0.00           O  
ATOM    363  CB  ASP A  27      -0.955  13.308  -9.301  1.00  0.00           C  
ATOM    364  CG  ASP A  27      -1.908  12.916 -10.430  1.00  0.00           C  
ATOM    365  OD1 ASP A  27      -3.137  13.001 -10.287  1.00  0.00           O  
ATOM    366  OD2 ASP A  27      -1.335  12.502 -11.509  1.00  0.00           O  
ATOM    367  H   ASP A  27      -1.569  13.759  -6.235  1.00  0.00           H  
ATOM    368  HA  ASP A  27      -2.302  12.474  -7.818  1.00  0.00           H  
ATOM    369  HB2 ASP A  27      -1.001  14.389  -9.165  1.00  0.00           H  
ATOM    370  HB3 ASP A  27       0.063  13.069  -9.606  1.00  0.00           H  
ATOM    371  HD2 ASP A  27      -2.025  12.253 -12.188  1.00  0.00           H  
ATOM    372  N   SER A  28      -0.036  10.964  -6.697  1.00  0.00           N  
ATOM    373  CA  SER A  28       0.806   9.795  -6.508  1.00  0.00           C  
ATOM    374  C   SER A  28      -0.062   8.549  -6.323  1.00  0.00           C  
ATOM    375  O   SER A  28      -1.274   8.655  -6.142  1.00  0.00           O  
ATOM    376  CB  SER A  28       1.740   9.975  -5.310  1.00  0.00           C  
ATOM    377  OG  SER A  28       2.851   9.085  -5.360  1.00  0.00           O  
ATOM    378  H   SER A  28      -0.279  11.449  -5.857  1.00  0.00           H  
ATOM    379  HA  SER A  28       1.398   9.715  -7.420  1.00  0.00           H  
ATOM    380  HB2 SER A  28       2.100  11.004  -5.283  1.00  0.00           H  
ATOM    381  HB3 SER A  28       1.182   9.808  -4.389  1.00  0.00           H  
ATOM    382  HG  SER A  28       3.412   9.192  -4.540  1.00  0.00           H  
ATOM    383  N   TYR A  29       0.591   7.398  -6.372  1.00  0.00           N  
ATOM    384  CA  TYR A  29      -0.088   6.140  -6.114  1.00  0.00           C  
ATOM    385  C   TYR A  29       0.537   5.414  -4.921  1.00  0.00           C  
ATOM    386  O   TYR A  29       1.721   5.586  -4.636  1.00  0.00           O  
ATOM    387  CB  TYR A  29       0.107   5.290  -7.372  1.00  0.00           C  
ATOM    388  CG  TYR A  29      -0.791   5.695  -8.542  1.00  0.00           C  
ATOM    389  CD1 TYR A  29      -0.455   6.780  -9.326  1.00  0.00           C  
ATOM    390  CD2 TYR A  29      -1.935   4.975  -8.814  1.00  0.00           C  
ATOM    391  CE1 TYR A  29      -1.301   7.161 -10.427  1.00  0.00           C  
ATOM    392  CE2 TYR A  29      -2.781   5.356  -9.916  1.00  0.00           C  
ATOM    393  CZ  TYR A  29      -2.421   6.430 -10.668  1.00  0.00           C  
ATOM    394  OH  TYR A  29      -3.220   6.790 -11.709  1.00  0.00           O  
ATOM    395  H   TYR A  29       1.565   7.317  -6.585  1.00  0.00           H  
ATOM    396  HA  TYR A  29      -1.131   6.360  -5.891  1.00  0.00           H  
ATOM    397  HB2 TYR A  29       1.149   5.358  -7.686  1.00  0.00           H  
ATOM    398  HB3 TYR A  29      -0.083   4.246  -7.125  1.00  0.00           H  
ATOM    399  HD1 TYR A  29       0.449   7.349  -9.111  1.00  0.00           H  
ATOM    400  HD2 TYR A  29      -2.200   4.117  -8.196  1.00  0.00           H  
ATOM    401  HE1 TYR A  29      -1.047   8.016 -11.055  1.00  0.00           H  
ATOM    402  HE2 TYR A  29      -3.689   4.795 -10.142  1.00  0.00           H  
ATOM    403  HH  TYR A  29      -2.917   7.666 -12.085  1.00  0.00           H  
ATOM    404  N   THR A  30      -0.288   4.620  -4.255  1.00  0.00           N  
ATOM    405  CA  THR A  30       0.165   3.878  -3.090  1.00  0.00           C  
ATOM    406  C   THR A  30      -0.496   2.500  -3.046  1.00  0.00           C  
ATOM    407  O   THR A  30      -1.182   2.105  -3.987  1.00  0.00           O  
ATOM    408  CB  THR A  30      -0.118   4.728  -1.850  1.00  0.00           C  
ATOM    409  OG1 THR A  30       0.568   4.052  -0.801  1.00  0.00           O  
ATOM    410  CG2 THR A  30      -1.587   4.677  -1.427  1.00  0.00           C  
ATOM    411  H   THR A  30      -1.247   4.478  -4.499  1.00  0.00           H  
ATOM    412  HA  THR A  30       1.239   3.716  -3.182  1.00  0.00           H  
ATOM    413  HB  THR A  30       0.208   5.758  -2.001  1.00  0.00           H  
ATOM    414  HG1 THR A  30       1.547   4.245  -0.853  1.00  0.00           H  
ATOM    415 HG21 THR A  30      -1.952   3.652  -1.504  1.00  0.00           H  
ATOM    416 HG22 THR A  30      -1.682   5.020  -0.397  1.00  0.00           H  
ATOM    417 HG23 THR A  30      -2.176   5.321  -2.081  1.00  0.00           H  
ATOM    418  N   CYS A  31      -0.266   1.804  -1.941  1.00  0.00           N  
ATOM    419  CA  CYS A  31      -0.769   0.449  -1.792  1.00  0.00           C  
ATOM    420  C   CYS A  31      -1.067   0.208  -0.311  1.00  0.00           C  
ATOM    421  O   CYS A  31      -0.248   0.519   0.550  1.00  0.00           O  
ATOM    422  CB  CYS A  31       0.213  -0.583  -2.352  1.00  0.00           C  
ATOM    423  SG  CYS A  31       0.307  -0.641  -4.178  1.00  0.00           S  
ATOM    424  H   CYS A  31       0.251   2.151  -1.159  1.00  0.00           H  
ATOM    425  HA  CYS A  31      -1.680   0.386  -2.387  1.00  0.00           H  
ATOM    426  HB2 CYS A  31       1.206  -0.369  -1.958  1.00  0.00           H  
ATOM    427  HB3 CYS A  31      -0.070  -1.570  -1.985  1.00  0.00           H  
ATOM    428  N   ASN A  32      -2.245  -0.346  -0.061  1.00  0.00           N  
ATOM    429  CA  ASN A  32      -2.585  -0.811   1.273  1.00  0.00           C  
ATOM    430  C   ASN A  32      -1.994  -2.205   1.489  1.00  0.00           C  
ATOM    431  O   ASN A  32      -2.266  -3.124   0.719  1.00  0.00           O  
ATOM    432  CB  ASN A  32      -4.102  -0.907   1.453  1.00  0.00           C  
ATOM    433  CG  ASN A  32      -4.773   0.440   1.179  1.00  0.00           C  
ATOM    434  OD1 ASN A  32      -4.142   1.411   0.794  1.00  0.00           O  
ATOM    435  ND2 ASN A  32      -6.085   0.445   1.399  1.00  0.00           N  
ATOM    436  H   ASN A  32      -2.959  -0.478  -0.749  1.00  0.00           H  
ATOM    437  HA  ASN A  32      -2.163  -0.069   1.951  1.00  0.00           H  
ATOM    438  HB2 ASN A  32      -4.504  -1.663   0.778  1.00  0.00           H  
ATOM    439  HB3 ASN A  32      -4.330  -1.232   2.468  1.00  0.00           H  
ATOM    440 HD21 ASN A  32      -6.549  -0.398   1.670  1.00  0.00           H  
ATOM    441 HD22 ASN A  32      -6.606   1.292   1.293  1.00  0.00           H  
ATOM    442  N   CYS A  33      -1.195  -2.318   2.539  1.00  0.00           N  
ATOM    443  CA  CYS A  33      -0.405  -3.519   2.753  1.00  0.00           C  
ATOM    444  C   CYS A  33      -1.239  -4.503   3.576  1.00  0.00           C  
ATOM    445  O   CYS A  33      -2.456  -4.354   3.681  1.00  0.00           O  
ATOM    446  CB  CYS A  33       0.932  -3.203   3.426  1.00  0.00           C  
ATOM    447  SG  CYS A  33       2.346  -4.197   2.826  1.00  0.00           S  
ATOM    448  H   CYS A  33      -1.084  -1.609   3.236  1.00  0.00           H  
ATOM    449  HA  CYS A  33      -0.184  -3.928   1.768  1.00  0.00           H  
ATOM    450  HB2 CYS A  33       1.159  -2.147   3.276  1.00  0.00           H  
ATOM    451  HB3 CYS A  33       0.828  -3.357   4.500  1.00  0.00           H  
ATOM    452  N   VAL A  34      -0.553  -5.487   4.138  1.00  0.00           N  
ATOM    453  CA  VAL A  34      -1.228  -6.621   4.744  1.00  0.00           C  
ATOM    454  C   VAL A  34      -0.409  -7.121   5.934  1.00  0.00           C  
ATOM    455  O   VAL A  34       0.558  -6.478   6.341  1.00  0.00           O  
ATOM    456  CB  VAL A  34      -1.479  -7.704   3.692  1.00  0.00           C  
ATOM    457  CG1 VAL A  34      -0.234  -8.567   3.489  1.00  0.00           C  
ATOM    458  CG2 VAL A  34      -2.687  -8.563   4.068  1.00  0.00           C  
ATOM    459  H   VAL A  34       0.446  -5.517   4.183  1.00  0.00           H  
ATOM    460  HA  VAL A  34      -2.196  -6.271   5.106  1.00  0.00           H  
ATOM    461  HB  VAL A  34      -1.702  -7.208   2.748  1.00  0.00           H  
ATOM    462 HG11 VAL A  34       0.608  -7.932   3.213  1.00  0.00           H  
ATOM    463 HG12 VAL A  34      -0.003  -9.097   4.414  1.00  0.00           H  
ATOM    464 HG13 VAL A  34      -0.419  -9.290   2.694  1.00  0.00           H  
ATOM    465 HG21 VAL A  34      -3.185  -8.130   4.936  1.00  0.00           H  
ATOM    466 HG22 VAL A  34      -3.383  -8.598   3.230  1.00  0.00           H  
ATOM    467 HG23 VAL A  34      -2.355  -9.573   4.306  1.00  0.00           H  
ATOM    468  N   ILE A  35      -0.824  -8.263   6.460  1.00  0.00           N  
ATOM    469  CA  ILE A  35      -0.229  -8.789   7.677  1.00  0.00           C  
ATOM    470  C   ILE A  35       1.268  -9.007   7.455  1.00  0.00           C  
ATOM    471  O   ILE A  35       1.684  -9.433   6.377  1.00  0.00           O  
ATOM    472  CB  ILE A  35      -0.972 -10.044   8.139  1.00  0.00           C  
ATOM    473  CG1 ILE A  35      -2.433  -9.729   8.460  1.00  0.00           C  
ATOM    474  CG2 ILE A  35      -0.255 -10.702   9.319  1.00  0.00           C  
ATOM    475  CD1 ILE A  35      -2.584  -9.227   9.897  1.00  0.00           C  
ATOM    476  H   ILE A  35      -1.552  -8.827   6.069  1.00  0.00           H  
ATOM    477  HA  ILE A  35      -0.357  -8.035   8.453  1.00  0.00           H  
ATOM    478  HB  ILE A  35      -0.969 -10.763   7.319  1.00  0.00           H  
ATOM    479 HG12 ILE A  35      -2.808  -8.975   7.767  1.00  0.00           H  
ATOM    480 HG13 ILE A  35      -3.042 -10.623   8.318  1.00  0.00           H  
ATOM    481 HG21 ILE A  35      -0.056  -9.954  10.087  1.00  0.00           H  
ATOM    482 HG22 ILE A  35      -0.884 -11.490   9.733  1.00  0.00           H  
ATOM    483 HG23 ILE A  35       0.688 -11.131   8.978  1.00  0.00           H  
ATOM    484 HD11 ILE A  35      -1.841  -8.454  10.091  1.00  0.00           H  
ATOM    485 HD12 ILE A  35      -3.583  -8.814  10.035  1.00  0.00           H  
ATOM    486 HD13 ILE A  35      -2.434 -10.056  10.589  1.00  0.00           H  
ATOM    487  N   GLY A  36       2.039  -8.704   8.488  1.00  0.00           N  
ATOM    488  CA  GLY A  36       3.479  -8.882   8.427  1.00  0.00           C  
ATOM    489  C   GLY A  36       4.050  -8.293   7.135  1.00  0.00           C  
ATOM    490  O   GLY A  36       5.027  -8.805   6.593  1.00  0.00           O  
ATOM    491  H   GLY A  36       1.695  -8.343   9.355  1.00  0.00           H  
ATOM    492  HA2 GLY A  36       3.946  -8.402   9.287  1.00  0.00           H  
ATOM    493  HA3 GLY A  36       3.721  -9.943   8.484  1.00  0.00           H  
ATOM    494  N   TYR A  37       3.415  -7.222   6.681  1.00  0.00           N  
ATOM    495  CA  TYR A  37       3.821  -6.582   5.442  1.00  0.00           C  
ATOM    496  C   TYR A  37       3.449  -5.098   5.443  1.00  0.00           C  
ATOM    497  O   TYR A  37       2.305  -4.741   5.722  1.00  0.00           O  
ATOM    498  CB  TYR A  37       3.045  -7.287   4.328  1.00  0.00           C  
ATOM    499  CG  TYR A  37       3.792  -8.466   3.700  1.00  0.00           C  
ATOM    500  CD1 TYR A  37       5.022  -8.265   3.105  1.00  0.00           C  
ATOM    501  CD2 TYR A  37       3.237  -9.729   3.727  1.00  0.00           C  
ATOM    502  CE1 TYR A  37       5.725  -9.374   2.514  1.00  0.00           C  
ATOM    503  CE2 TYR A  37       3.941 -10.837   3.135  1.00  0.00           C  
ATOM    504  CZ  TYR A  37       5.149 -10.605   2.558  1.00  0.00           C  
ATOM    505  OH  TYR A  37       5.814 -11.652   1.999  1.00  0.00           O  
ATOM    506  H   TYR A  37       2.638  -6.794   7.143  1.00  0.00           H  
ATOM    507  HA  TYR A  37       4.903  -6.677   5.352  1.00  0.00           H  
ATOM    508  HB2 TYR A  37       2.097  -7.646   4.730  1.00  0.00           H  
ATOM    509  HB3 TYR A  37       2.808  -6.564   3.549  1.00  0.00           H  
ATOM    510  HD1 TYR A  37       5.461  -7.267   3.084  1.00  0.00           H  
ATOM    511  HD2 TYR A  37       2.267  -9.887   4.196  1.00  0.00           H  
ATOM    512  HE1 TYR A  37       6.697  -9.229   2.042  1.00  0.00           H  
ATOM    513  HE2 TYR A  37       3.513 -11.840   3.150  1.00  0.00           H  
ATOM    514  HH  TYR A  37       5.424 -12.515   2.319  1.00  0.00           H  
ATOM    515  N   SER A  38       4.437  -4.272   5.129  1.00  0.00           N  
ATOM    516  CA  SER A  38       4.219  -2.838   5.058  1.00  0.00           C  
ATOM    517  C   SER A  38       5.114  -2.226   3.977  1.00  0.00           C  
ATOM    518  O   SER A  38       5.946  -2.916   3.391  1.00  0.00           O  
ATOM    519  CB  SER A  38       4.487  -2.172   6.409  1.00  0.00           C  
ATOM    520  OG  SER A  38       3.726  -2.765   7.457  1.00  0.00           O  
ATOM    521  H   SER A  38       5.370  -4.569   4.927  1.00  0.00           H  
ATOM    522  HA  SER A  38       3.168  -2.718   4.796  1.00  0.00           H  
ATOM    523  HB2 SER A  38       5.548  -2.245   6.645  1.00  0.00           H  
ATOM    524  HB3 SER A  38       4.248  -1.110   6.343  1.00  0.00           H  
ATOM    525  HG  SER A  38       3.931  -2.315   8.326  1.00  0.00           H  
ATOM    526  N   GLY A  39       4.912  -0.937   3.747  1.00  0.00           N  
ATOM    527  CA  GLY A  39       5.664  -0.233   2.723  1.00  0.00           C  
ATOM    528  C   GLY A  39       4.729   0.384   1.681  1.00  0.00           C  
ATOM    529  O   GLY A  39       3.524   0.138   1.701  1.00  0.00           O  
ATOM    530  H   GLY A  39       4.250  -0.377   4.245  1.00  0.00           H  
ATOM    531  HA2 GLY A  39       6.269   0.549   3.183  1.00  0.00           H  
ATOM    532  HA3 GLY A  39       6.354  -0.922   2.235  1.00  0.00           H  
ATOM    533  N   ASP A  40       5.319   1.174   0.796  1.00  0.00           N  
ATOM    534  CA  ASP A  40       4.562   1.790  -0.279  1.00  0.00           C  
ATOM    535  C   ASP A  40       4.000   0.698  -1.192  1.00  0.00           C  
ATOM    536  O   ASP A  40       3.090   0.952  -1.980  1.00  0.00           O  
ATOM    537  CB  ASP A  40       5.451   2.702  -1.127  1.00  0.00           C  
ATOM    538  CG  ASP A  40       4.732   3.432  -2.263  1.00  0.00           C  
ATOM    539  OD1 ASP A  40       5.107   3.311  -3.438  1.00  0.00           O  
ATOM    540  OD2 ASP A  40       3.732   4.161  -1.896  1.00  0.00           O  
ATOM    541  H   ASP A  40       6.295   1.394   0.807  1.00  0.00           H  
ATOM    542  HA  ASP A  40       3.779   2.365   0.215  1.00  0.00           H  
ATOM    543  HB2 ASP A  40       5.912   3.443  -0.474  1.00  0.00           H  
ATOM    544  HB3 ASP A  40       6.258   2.106  -1.552  1.00  0.00           H  
ATOM    545  HD2 ASP A  40       3.371   4.665  -2.681  1.00  0.00           H  
ATOM    546  N   ARG A  41       4.563  -0.493  -1.053  1.00  0.00           N  
ATOM    547  CA  ARG A  41       4.057  -1.648  -1.773  1.00  0.00           C  
ATOM    548  C   ARG A  41       3.762  -2.792  -0.801  1.00  0.00           C  
ATOM    549  O   ARG A  41       2.603  -3.129  -0.568  1.00  0.00           O  
ATOM    550  CB  ARG A  41       5.062  -2.126  -2.823  1.00  0.00           C  
ATOM    551  CG  ARG A  41       5.455  -0.988  -3.766  1.00  0.00           C  
ATOM    552  CD  ARG A  41       6.810  -0.395  -3.374  1.00  0.00           C  
ATOM    553  NE  ARG A  41       7.083   0.817  -4.177  1.00  0.00           N  
ATOM    554  CZ  ARG A  41       8.066   1.702  -3.904  1.00  0.00           C  
ATOM    555  NH1 ARG A  41       8.852   1.483  -2.866  1.00  0.00           N  
ATOM    556  NH2 ARG A  41       8.243   2.791  -4.681  1.00  0.00           N  
ATOM    557  H   ARG A  41       5.350  -0.673  -0.464  1.00  0.00           H  
ATOM    558  HA  ARG A  41       3.145  -1.298  -2.256  1.00  0.00           H  
ATOM    559  HB2 ARG A  41       5.952  -2.518  -2.328  1.00  0.00           H  
ATOM    560  HB3 ARG A  41       4.631  -2.947  -3.397  1.00  0.00           H  
ATOM    561  HG2 ARG A  41       5.498  -1.357  -4.789  1.00  0.00           H  
ATOM    562  HG3 ARG A  41       4.692  -0.210  -3.738  1.00  0.00           H  
ATOM    563  HD2 ARG A  41       6.815  -0.147  -2.313  1.00  0.00           H  
ATOM    564  HD3 ARG A  41       7.598  -1.131  -3.532  1.00  0.00           H  
ATOM    565  HE  ARG A  41       6.503   0.994  -4.972  1.00  0.00           H  
ATOM    566 HH11 ARG A  41       9.602   2.087  -2.596  1.00  0.00           H  
ATOM    567 HH21 ARG A  41       7.639   2.953  -5.460  1.00  0.00           H  
ATOM    568 HH22 ARG A  41       8.979   3.437  -4.475  1.00  0.00           H  
ATOM    569  N   CYS A  42       4.831  -3.357  -0.260  1.00  0.00           N  
ATOM    570  CA  CYS A  42       4.700  -4.414   0.729  1.00  0.00           C  
ATOM    571  C   CYS A  42       6.056  -5.106   0.875  1.00  0.00           C  
ATOM    572  O   CYS A  42       6.122  -6.326   1.021  1.00  0.00           O  
ATOM    573  CB  CYS A  42       3.592  -5.400   0.358  1.00  0.00           C  
ATOM    574  SG  CYS A  42       2.000  -5.124   1.216  1.00  0.00           S  
ATOM    575  H   CYS A  42       5.772  -3.105  -0.486  1.00  0.00           H  
ATOM    576  HA  CYS A  42       4.409  -3.934   1.663  1.00  0.00           H  
ATOM    577  HB2 CYS A  42       3.423  -5.348  -0.717  1.00  0.00           H  
ATOM    578  HB3 CYS A  42       3.936  -6.411   0.579  1.00  0.00           H  
ATOM    579  N   GLN A  43       7.106  -4.298   0.830  1.00  0.00           N  
ATOM    580  CA  GLN A  43       8.457  -4.829   0.792  1.00  0.00           C  
ATOM    581  C   GLN A  43       8.979  -5.055   2.213  1.00  0.00           C  
ATOM    582  O   GLN A  43       9.837  -5.909   2.434  1.00  0.00           O  
ATOM    583  CB  GLN A  43       9.389  -3.902   0.008  1.00  0.00           C  
ATOM    584  CG  GLN A  43       9.745  -2.661   0.828  1.00  0.00           C  
ATOM    585  CD  GLN A  43      10.238  -1.529  -0.075  1.00  0.00           C  
ATOM    586  OE1 GLN A  43       9.535  -1.048  -0.949  1.00  0.00           O  
ATOM    587  NE2 GLN A  43      11.481  -1.132   0.183  1.00  0.00           N  
ATOM    588  H   GLN A  43       7.043  -3.300   0.821  1.00  0.00           H  
ATOM    589  HA  GLN A  43       8.380  -5.782   0.270  1.00  0.00           H  
ATOM    590  HB2 GLN A  43      10.298  -4.438  -0.262  1.00  0.00           H  
ATOM    591  HB3 GLN A  43       8.908  -3.601  -0.922  1.00  0.00           H  
ATOM    592  HG2 GLN A  43       8.873  -2.329   1.390  1.00  0.00           H  
ATOM    593  HG3 GLN A  43      10.517  -2.912   1.556  1.00  0.00           H  
ATOM    594 HE21 GLN A  43      11.997  -1.559   0.925  1.00  0.00           H  
ATOM    595 HE22 GLN A  43      11.898  -0.409  -0.366  1.00  0.00           H  
ATOM    596  N   THR A  44       8.439  -4.276   3.139  1.00  0.00           N  
ATOM    597  CA  THR A  44       8.820  -4.398   4.535  1.00  0.00           C  
ATOM    598  C   THR A  44       8.152  -5.623   5.164  1.00  0.00           C  
ATOM    599  O   THR A  44       7.160  -5.495   5.879  1.00  0.00           O  
ATOM    600  CB  THR A  44       8.469  -3.087   5.238  1.00  0.00           C  
ATOM    601  OG1 THR A  44       9.175  -2.095   4.498  1.00  0.00           O  
ATOM    602  CG2 THR A  44       9.066  -2.997   6.644  1.00  0.00           C  
ATOM    603  H   THR A  44       7.756  -3.572   2.947  1.00  0.00           H  
ATOM    604  HA  THR A  44       9.897  -4.562   4.584  1.00  0.00           H  
ATOM    605  HB  THR A  44       7.390  -2.936   5.264  1.00  0.00           H  
ATOM    606  HG1 THR A  44       8.801  -1.189   4.696  1.00  0.00           H  
ATOM    607 HG21 THR A  44      10.150  -3.084   6.584  1.00  0.00           H  
ATOM    608 HG22 THR A  44       8.803  -2.038   7.090  1.00  0.00           H  
ATOM    609 HG23 THR A  44       8.670  -3.805   7.260  1.00  0.00           H  
ATOM    610  N   ARG A  45       8.723  -6.783   4.875  1.00  0.00           N  
ATOM    611  CA  ARG A  45       8.223  -8.026   5.438  1.00  0.00           C  
ATOM    612  C   ARG A  45       8.614  -8.134   6.914  1.00  0.00           C  
ATOM    613  O   ARG A  45       9.798  -8.151   7.246  1.00  0.00           O  
ATOM    614  CB  ARG A  45       8.773  -9.235   4.681  1.00  0.00           C  
ATOM    615  CG  ARG A  45       7.717 -10.336   4.566  1.00  0.00           C  
ATOM    616  CD  ARG A  45       8.062 -11.522   5.470  1.00  0.00           C  
ATOM    617  NE  ARG A  45       9.268 -12.212   4.962  1.00  0.00           N  
ATOM    618  CZ  ARG A  45       9.260 -13.106   3.951  1.00  0.00           C  
ATOM    619  NH1 ARG A  45       8.111 -13.411   3.376  1.00  0.00           N  
ATOM    620  NH2 ARG A  45      10.408 -13.680   3.534  1.00  0.00           N  
ATOM    621  H   ARG A  45       9.512  -6.882   4.269  1.00  0.00           H  
ATOM    622  HA  ARG A  45       7.140  -7.967   5.324  1.00  0.00           H  
ATOM    623  HB2 ARG A  45       9.095  -8.930   3.685  1.00  0.00           H  
ATOM    624  HB3 ARG A  45       9.652  -9.621   5.195  1.00  0.00           H  
ATOM    625  HG2 ARG A  45       6.740  -9.938   4.840  1.00  0.00           H  
ATOM    626  HG3 ARG A  45       7.647 -10.671   3.531  1.00  0.00           H  
ATOM    627  HD2 ARG A  45       8.232 -11.175   6.489  1.00  0.00           H  
ATOM    628  HD3 ARG A  45       7.224 -12.218   5.506  1.00  0.00           H  
ATOM    629  HE  ARG A  45      10.146 -12.002   5.394  1.00  0.00           H  
ATOM    630 HH11 ARG A  45       8.019 -14.060   2.621  1.00  0.00           H  
ATOM    631 HH21 ARG A  45      11.274 -13.443   3.975  1.00  0.00           H  
ATOM    632 HH22 ARG A  45      10.393 -14.342   2.785  1.00  0.00           H  
ATOM    633  N   ASP A  46       7.597  -8.206   7.759  1.00  0.00           N  
ATOM    634  CA  ASP A  46       7.820  -8.326   9.190  1.00  0.00           C  
ATOM    635  C   ASP A  46       8.399  -9.708   9.497  1.00  0.00           C  
ATOM    636  O   ASP A  46       9.023 -10.328   8.638  1.00  0.00           O  
ATOM    637  CB  ASP A  46       6.508  -8.180   9.965  1.00  0.00           C  
ATOM    638  CG  ASP A  46       6.647  -7.570  11.361  1.00  0.00           C  
ATOM    639  OD1 ASP A  46       7.021  -6.398  11.513  1.00  0.00           O  
ATOM    640  OD2 ASP A  46       6.351  -8.364  12.335  1.00  0.00           O  
ATOM    641  H   ASP A  46       6.636  -8.183   7.482  1.00  0.00           H  
ATOM    642  HA  ASP A  46       8.508  -7.519   9.441  1.00  0.00           H  
ATOM    643  HB2 ASP A  46       5.825  -7.562   9.383  1.00  0.00           H  
ATOM    644  HB3 ASP A  46       6.048  -9.164  10.059  1.00  0.00           H  
ATOM    645  HD2 ASP A  46       6.465  -7.892  13.208  1.00  0.00           H  
ATOM    646  N   LEU A  47       8.172 -10.150  10.725  1.00  0.00           N  
ATOM    647  CA  LEU A  47       8.751 -11.399  11.190  1.00  0.00           C  
ATOM    648  C   LEU A  47       7.648 -12.452  11.314  1.00  0.00           C  
ATOM    649  O   LEU A  47       7.726 -13.513  10.696  1.00  0.00           O  
ATOM    650  CB  LEU A  47       9.537 -11.177  12.483  1.00  0.00           C  
ATOM    651  CG  LEU A  47      10.696 -10.181  12.401  1.00  0.00           C  
ATOM    652  CD1 LEU A  47      11.599 -10.488  11.206  1.00  0.00           C  
ATOM    653  CD2 LEU A  47      10.179  -8.741  12.375  1.00  0.00           C  
ATOM    654  H   LEU A  47       7.607  -9.672  11.396  1.00  0.00           H  
ATOM    655  HA  LEU A  47       9.462 -11.732  10.433  1.00  0.00           H  
ATOM    656  HB2 LEU A  47       8.845 -10.836  13.252  1.00  0.00           H  
ATOM    657  HB3 LEU A  47       9.933 -12.138  12.814  1.00  0.00           H  
ATOM    658  HG  LEU A  47      11.303 -10.289  13.300  1.00  0.00           H  
ATOM    659 HD11 LEU A  47      11.815 -11.556  11.178  1.00  0.00           H  
ATOM    660 HD12 LEU A  47      11.095 -10.195  10.284  1.00  0.00           H  
ATOM    661 HD13 LEU A  47      12.532  -9.932  11.302  1.00  0.00           H  
ATOM    662 HD21 LEU A  47       9.321  -8.650  13.041  1.00  0.00           H  
ATOM    663 HD22 LEU A  47      10.969  -8.066  12.704  1.00  0.00           H  
ATOM    664 HD23 LEU A  47       9.879  -8.481  11.360  1.00  0.00           H  
ATOM    665  N   ARG A  48       6.646 -12.122  12.116  1.00  0.00           N  
ATOM    666  CA  ARG A  48       5.555 -13.047  12.368  1.00  0.00           C  
ATOM    667  C   ARG A  48       4.419 -12.337  13.109  1.00  0.00           C  
ATOM    668  O   ARG A  48       4.239 -12.533  14.310  1.00  0.00           O  
ATOM    669  CB  ARG A  48       6.027 -14.243  13.199  1.00  0.00           C  
ATOM    670  CG  ARG A  48       5.036 -15.404  13.100  1.00  0.00           C  
ATOM    671  CD  ARG A  48       5.515 -16.604  13.918  1.00  0.00           C  
ATOM    672  NE  ARG A  48       4.696 -17.795  13.598  1.00  0.00           N  
ATOM    673  CZ  ARG A  48       3.430 -17.979  14.028  1.00  0.00           C  
ATOM    674  NH1 ARG A  48       2.872 -17.056  14.790  1.00  0.00           N  
ATOM    675  NH2 ARG A  48       2.744 -19.089  13.683  1.00  0.00           N  
ATOM    676  H   ARG A  48       6.574 -11.243  12.586  1.00  0.00           H  
ATOM    677  HA  ARG A  48       5.233 -13.376  11.380  1.00  0.00           H  
ATOM    678  HB2 ARG A  48       7.008 -14.566  12.852  1.00  0.00           H  
ATOM    679  HB3 ARG A  48       6.141 -13.944  14.241  1.00  0.00           H  
ATOM    680  HG2 ARG A  48       4.058 -15.083  13.457  1.00  0.00           H  
ATOM    681  HG3 ARG A  48       4.915 -15.695  12.056  1.00  0.00           H  
ATOM    682  HD2 ARG A  48       6.564 -16.807  13.702  1.00  0.00           H  
ATOM    683  HD3 ARG A  48       5.447 -16.381  14.982  1.00  0.00           H  
ATOM    684  HE  ARG A  48       5.106 -18.507  13.028  1.00  0.00           H  
ATOM    685 HH11 ARG A  48       1.938 -17.113  15.144  1.00  0.00           H  
ATOM    686 HH21 ARG A  48       3.173 -19.783  13.104  1.00  0.00           H  
ATOM    687 HH22 ARG A  48       1.806 -19.217  14.004  1.00  0.00           H  
ATOM    688  N   TRP A  49       3.682 -11.528  12.362  1.00  0.00           N  
ATOM    689  CA  TRP A  49       2.539 -10.827  12.920  1.00  0.00           C  
ATOM    690  C   TRP A  49       1.331 -11.762  12.847  1.00  0.00           C  
ATOM    691  O   TRP A  49       0.361 -11.476  12.145  1.00  0.00           O  
ATOM    692  CB  TRP A  49       2.308  -9.496  12.204  1.00  0.00           C  
ATOM    693  CG  TRP A  49       1.253  -8.607  12.866  1.00  0.00           C  
ATOM    694  CD1 TRP A  49      -0.076  -8.646  12.704  1.00  0.00           C  
ATOM    695  CD2 TRP A  49       1.496  -7.541  13.807  1.00  0.00           C  
ATOM    696  NE1 TRP A  49      -0.706  -7.685  13.468  1.00  0.00           N  
ATOM    697  CE2 TRP A  49       0.280  -6.992  14.160  1.00  0.00           C  
ATOM    698  CE3 TRP A  49       2.701  -7.055  14.342  1.00  0.00           C  
ATOM    699  CZ2 TRP A  49       0.151  -5.929  15.063  1.00  0.00           C  
ATOM    700  CZ3 TRP A  49       2.557  -5.993  15.242  1.00  0.00           C  
ATOM    701  CH2 TRP A  49       1.340  -5.430  15.608  1.00  0.00           C  
ATOM    702  H   TRP A  49       3.857 -11.348  11.394  1.00  0.00           H  
ATOM    703  HA  TRP A  49       2.767 -10.593  13.960  1.00  0.00           H  
ATOM    704  HB2 TRP A  49       3.252  -8.950  12.159  1.00  0.00           H  
ATOM    705  HB3 TRP A  49       2.008  -9.695  11.176  1.00  0.00           H  
ATOM    706  HD1 TRP A  49      -0.595  -9.346  12.050  1.00  0.00           H  
ATOM    707  HE1 TRP A  49      -1.780  -7.504  13.520  1.00  0.00           H  
ATOM    708  HE3 TRP A  49       3.675  -7.471  14.078  1.00  0.00           H  
ATOM    709  HZ2 TRP A  49      -0.821  -5.513  15.327  1.00  0.00           H  
ATOM    710  HZ3 TRP A  49       3.461  -5.579  15.687  1.00  0.00           H  
ATOM    711  HH2 TRP A  49       1.312  -4.602  16.318  1.00  0.00           H  
ATOM    712  N   TRP A  50       1.427 -12.860  13.582  1.00  0.00           N  
ATOM    713  CA  TRP A  50       0.332 -13.813  13.651  1.00  0.00           C  
ATOM    714  C   TRP A  50       0.284 -14.376  15.074  1.00  0.00           C  
ATOM    715  O   TRP A  50      -0.106 -15.524  15.278  1.00  0.00           O  
ATOM    716  CB  TRP A  50       0.480 -14.898  12.583  1.00  0.00           C  
ATOM    717  CG  TRP A  50       0.979 -14.379  11.234  1.00  0.00           C  
ATOM    718  CD1 TRP A  50       2.211 -13.960  10.915  1.00  0.00           C  
ATOM    719  CD2 TRP A  50       0.201 -14.238  10.026  1.00  0.00           C  
ATOM    720  NE1 TRP A  50       2.284 -13.562   9.596  1.00  0.00           N  
ATOM    721  CE2 TRP A  50       1.024 -13.737   9.037  1.00  0.00           C  
ATOM    722  CE3 TRP A  50      -1.152 -14.526   9.777  1.00  0.00           C  
ATOM    723  CZ2 TRP A  50       0.585 -13.479   7.734  1.00  0.00           C  
ATOM    724  CZ3 TRP A  50      -1.575 -14.263   8.468  1.00  0.00           C  
ATOM    725  CH2 TRP A  50      -0.759 -13.758   7.462  1.00  0.00           C  
ATOM    726  H   TRP A  50       2.233 -13.102  14.122  1.00  0.00           H  
ATOM    727  HA  TRP A  50      -0.591 -13.276  13.432  1.00  0.00           H  
ATOM    728  HB2 TRP A  50       1.171 -15.659  12.946  1.00  0.00           H  
ATOM    729  HB3 TRP A  50      -0.484 -15.386  12.440  1.00  0.00           H  
ATOM    730  HD1 TRP A  50       3.050 -13.936  11.610  1.00  0.00           H  
ATOM    731  HE1 TRP A  50       3.169 -13.181   9.085  1.00  0.00           H  
ATOM    732  HE3 TRP A  50      -1.822 -14.923  10.540  1.00  0.00           H  
ATOM    733  HZ2 TRP A  50       1.255 -13.082   6.970  1.00  0.00           H  
ATOM    734  HZ3 TRP A  50      -2.616 -14.469   8.221  1.00  0.00           H  
ATOM    735  HH2 TRP A  50      -1.165 -13.581   6.465  1.00  0.00           H  
ATOM    736  N   GLU A  51       0.688 -13.541  16.019  1.00  0.00           N  
ATOM    737  CA  GLU A  51       0.758 -13.962  17.409  1.00  0.00           C  
ATOM    738  C   GLU A  51       0.759 -12.743  18.333  1.00  0.00           C  
ATOM    739  O   GLU A  51       1.015 -11.624  17.892  1.00  0.00           O  
ATOM    740  CB  GLU A  51       1.988 -14.838  17.655  1.00  0.00           C  
ATOM    741  CG  GLU A  51       3.178 -14.359  16.820  1.00  0.00           C  
ATOM    742  CD  GLU A  51       4.487 -14.964  17.333  1.00  0.00           C  
ATOM    743  OE1 GLU A  51       4.559 -16.181  17.559  1.00  0.00           O  
ATOM    744  OE2 GLU A  51       5.449 -14.122  17.496  1.00  0.00           O  
ATOM    745  H   GLU A  51       0.963 -12.595  15.850  1.00  0.00           H  
ATOM    746  HA  GLU A  51      -0.141 -14.554  17.578  1.00  0.00           H  
ATOM    747  HB2 GLU A  51       2.249 -14.816  18.713  1.00  0.00           H  
ATOM    748  HB3 GLU A  51       1.757 -15.874  17.405  1.00  0.00           H  
ATOM    749  HG2 GLU A  51       3.029 -14.636  15.777  1.00  0.00           H  
ATOM    750  HG3 GLU A  51       3.237 -13.271  16.857  1.00  0.00           H  
ATOM    751  HE2 GLU A  51       6.274 -14.599  17.798  1.00  0.00           H  
ATOM    752  N   LEU A  52       0.470 -13.001  19.600  1.00  0.00           N  
ATOM    753  CA  LEU A  52       0.439 -11.941  20.592  1.00  0.00           C  
ATOM    754  C   LEU A  52       0.907 -12.494  21.939  1.00  0.00           C  
ATOM    755  O   LEU A  52       0.798 -13.692  22.194  1.00  0.00           O  
ATOM    756  CB  LEU A  52      -0.946 -11.293  20.642  1.00  0.00           C  
ATOM    757  CG  LEU A  52      -1.994 -12.015  21.491  1.00  0.00           C  
ATOM    758  CD1 LEU A  52      -3.240 -11.147  21.678  1.00  0.00           C  
ATOM    759  CD2 LEU A  52      -2.333 -13.384  20.898  1.00  0.00           C  
ATOM    760  H   LEU A  52       0.258 -13.914  19.951  1.00  0.00           H  
ATOM    761  HA  LEU A  52       1.142 -11.173  20.270  1.00  0.00           H  
ATOM    762  HB2 LEU A  52      -0.837 -10.277  21.021  1.00  0.00           H  
ATOM    763  HB3 LEU A  52      -1.325 -11.213  19.624  1.00  0.00           H  
ATOM    764  HG  LEU A  52      -1.571 -12.189  22.481  1.00  0.00           H  
ATOM    765 HD11 LEU A  52      -2.960 -10.208  22.156  1.00  0.00           H  
ATOM    766 HD12 LEU A  52      -3.689 -10.943  20.707  1.00  0.00           H  
ATOM    767 HD13 LEU A  52      -3.958 -11.674  22.307  1.00  0.00           H  
ATOM    768 HD21 LEU A  52      -2.420 -13.299  19.815  1.00  0.00           H  
ATOM    769 HD22 LEU A  52      -1.540 -14.091  21.144  1.00  0.00           H  
ATOM    770 HD23 LEU A  52      -3.276 -13.736  21.313  1.00  0.00           H  
ATOM    771  N   ARG A  53       1.421 -11.594  22.766  1.00  0.00           N  
ATOM    772  CA  ARG A  53       1.917 -11.979  24.077  1.00  0.00           C  
ATOM    773  C   ARG A  53       1.537 -10.926  25.119  1.00  0.00           C  
ATOM    774  O   ARG A  53       1.318 -11.252  26.284  1.00  0.00           O  
ATOM    775  CB  ARG A  53       3.437 -12.148  24.062  1.00  0.00           C  
ATOM    776  CG  ARG A  53       3.848 -13.356  23.217  1.00  0.00           C  
ATOM    777  CD  ARG A  53       5.371 -13.495  23.163  1.00  0.00           C  
ATOM    778  NE  ARG A  53       5.957 -12.346  22.439  1.00  0.00           N  
ATOM    779  CZ  ARG A  53       5.933 -12.206  21.096  1.00  0.00           C  
ATOM    780  NH1 ARG A  53       5.361 -13.145  20.364  1.00  0.00           N  
ATOM    781  NH2 ARG A  53       6.483 -11.121  20.510  1.00  0.00           N  
ATOM    782  OXT ARG A  53       1.472  -9.718  24.673  1.00  0.00           O  
ATOM    783  H   ARG A  53       1.500 -10.621  22.554  1.00  0.00           H  
ATOM    784  HA  ARG A  53       1.433 -12.934  24.288  1.00  0.00           H  
ATOM    785  HB2 ARG A  53       3.902 -11.246  23.664  1.00  0.00           H  
ATOM    786  HB3 ARG A  53       3.803 -12.272  25.082  1.00  0.00           H  
ATOM    787  HG2 ARG A  53       3.411 -14.262  23.637  1.00  0.00           H  
ATOM    788  HG3 ARG A  53       3.453 -13.249  22.207  1.00  0.00           H  
ATOM    789  HD2 ARG A  53       5.776 -13.543  24.174  1.00  0.00           H  
ATOM    790  HD3 ARG A  53       5.641 -14.426  22.666  1.00  0.00           H  
ATOM    791  HE  ARG A  53       6.401 -11.629  22.976  1.00  0.00           H  
ATOM    792 HH11 ARG A  53       5.296 -13.114  19.367  1.00  0.00           H  
ATOM    793 HH21 ARG A  53       6.914 -10.415  21.070  1.00  0.00           H  
ATOM    794 HH22 ARG A  53       6.460 -11.025  19.514  1.00  0.00           H  
ATOM    795  HXT ARG A  53       1.217  -9.094  25.412  1.00  0.00           H  
TER     796      ARG A  53                                                      
ENDMDL                                                                          
