# Supplementary material for: Comparative Performance of High-Throughput Methods for Protein pKa Predictions
Source: J Chem Inf Model. 2023 Aug 8;63(16):5169–81. doi: 10.1021/acs.jcim.3c00165 (PMC10466379; doi:10.1021/acs.jcim.3c00165)
Supplement: Supplementary file 3 — ci3c00165_si_003.zip [file ci3c00165_si_003.zip › curated_pdbs/1egf_curated_15.pdb]

MODEL       15                                                                  
ATOM      1  N   ASN A   1      -3.173  15.963   1.222  1.00  0.00           N  
ATOM      2  CA  ASN A   1      -4.206  15.353   2.042  1.00  0.00           C  
ATOM      3  C   ASN A   1      -4.567  13.983   1.467  1.00  0.00           C  
ATOM      4  O   ASN A   1      -4.486  13.773   0.257  1.00  0.00           O  
ATOM      5  CB  ASN A   1      -5.472  16.210   2.058  1.00  0.00           C  
ATOM      6  CG  ASN A   1      -6.012  16.366   3.481  1.00  0.00           C  
ATOM      7  OD1 ASN A   1      -6.709  15.513   4.006  1.00  0.00           O  
ATOM      8  ND2 ASN A   1      -5.654  17.501   4.075  1.00  0.00           N  
ATOM      9  N   SER A   2      -4.958  13.086   2.359  1.00  0.00           N  
ATOM     10  CA  SER A   2      -5.333  11.741   1.955  1.00  0.00           C  
ATOM     11  C   SER A   2      -6.810  11.705   1.560  1.00  0.00           C  
ATOM     12  O   SER A   2      -7.679  12.039   2.365  1.00  0.00           O  
ATOM     13  CB  SER A   2      -5.056  10.733   3.071  1.00  0.00           C  
ATOM     14  OG  SER A   2      -5.728  11.078   4.280  1.00  0.00           O  
ATOM     15  N   TYR A   3      -7.051  11.300   0.323  1.00  0.00           N  
ATOM     16  CA  TYR A   3      -8.408  11.217  -0.187  1.00  0.00           C  
ATOM     17  C   TYR A   3      -8.697   9.825  -0.753  1.00  0.00           C  
ATOM     18  O   TYR A   3      -7.876   9.260  -1.474  1.00  0.00           O  
ATOM     19  CB  TYR A   3      -8.496  12.242  -1.320  1.00  0.00           C  
ATOM     20  CG  TYR A   3      -9.791  12.164  -2.131  1.00  0.00           C  
ATOM     21  CD1 TYR A   3     -10.914  12.847  -1.709  1.00  0.00           C  
ATOM     22  CD2 TYR A   3      -9.838  11.407  -3.286  1.00  0.00           C  
ATOM     23  CE1 TYR A   3     -12.131  12.774  -2.472  1.00  0.00           C  
ATOM     24  CE2 TYR A   3     -11.058  11.333  -4.048  1.00  0.00           C  
ATOM     25  CZ  TYR A   3     -12.145  12.019  -3.605  1.00  0.00           C  
ATOM     26  OH  TYR A   3     -13.294  11.950  -4.326  1.00  0.00           O  
ATOM     27  N   PRO A   4      -9.899   9.297  -0.394  1.00  0.00           N  
ATOM     28  CA  PRO A   4     -10.307   7.982  -0.857  1.00  0.00           C  
ATOM     29  C   PRO A   4     -10.725   8.024  -2.328  1.00  0.00           C  
ATOM     30  O   PRO A   4     -11.631   8.768  -2.698  1.00  0.00           O  
ATOM     31  CB  PRO A   4     -11.438   7.571   0.072  1.00  0.00           C  
ATOM     32  CG  PRO A   4     -11.931   8.854   0.719  1.00  0.00           C  
ATOM     33  CD  PRO A   4     -10.897   9.937   0.458  1.00  0.00           C  
ATOM     34  N   GLY A   5     -10.046   7.213  -3.127  1.00  0.00           N  
ATOM     35  CA  GLY A   5     -10.337   7.149  -4.549  1.00  0.00           C  
ATOM     36  C   GLY A   5      -9.215   6.432  -5.305  1.00  0.00           C  
ATOM     37  O   GLY A   5      -8.086   6.358  -4.824  1.00  0.00           O  
ATOM     38  N   CYS A   6      -9.568   5.921  -6.476  1.00  0.00           N  
ATOM     39  CA  CYS A   6      -8.607   5.211  -7.303  1.00  0.00           C  
ATOM     40  C   CYS A   6      -9.374   4.288  -8.250  1.00  0.00           C  
ATOM     41  O   CYS A   6      -9.634   3.133  -7.921  1.00  0.00           O  
ATOM     42  CB  CYS A   6      -7.590   4.443  -6.456  1.00  0.00           C  
ATOM     43  SG  CYS A   6      -8.293   3.594  -4.996  1.00  0.00           S  
ATOM     44  N   PRO A   7      -9.728   4.849  -9.438  1.00  0.00           N  
ATOM     45  CA  PRO A   7     -10.461   4.088 -10.434  1.00  0.00           C  
ATOM     46  C   PRO A   7      -9.548   3.083 -11.140  1.00  0.00           C  
ATOM     47  O   PRO A   7      -8.336   3.092 -10.937  1.00  0.00           O  
ATOM     48  CB  PRO A   7     -11.039   5.130 -11.378  1.00  0.00           C  
ATOM     49  CG  PRO A   7     -10.228   6.395 -11.148  1.00  0.00           C  
ATOM     50  CD  PRO A   7      -9.439   6.215  -9.863  1.00  0.00           C  
ATOM     51  N   SER A   8     -10.167   2.241 -11.955  1.00  0.00           N  
ATOM     52  CA  SER A   8      -9.425   1.232 -12.690  1.00  0.00           C  
ATOM     53  C   SER A   8      -8.459   0.503 -11.754  1.00  0.00           C  
ATOM     54  O   SER A   8      -7.546  -0.184 -12.209  1.00  0.00           O  
ATOM     55  CB  SER A   8      -8.660   1.854 -13.861  1.00  0.00           C  
ATOM     56  OG  SER A   8      -8.194   0.871 -14.780  1.00  0.00           O  
ATOM     57  N   SER A   9      -8.694   0.680 -10.463  1.00  0.00           N  
ATOM     58  CA  SER A   9      -7.856   0.049  -9.456  1.00  0.00           C  
ATOM     59  C   SER A   9      -6.380   0.251  -9.804  1.00  0.00           C  
ATOM     60  O   SER A   9      -5.524  -0.515  -9.360  1.00  0.00           O  
ATOM     61  CB  SER A   9      -8.174  -1.443  -9.333  1.00  0.00           C  
ATOM     62  OG  SER A   9      -7.997  -1.919  -8.002  1.00  0.00           O  
ATOM     63  N   TYR A  10      -6.127   1.284 -10.591  1.00  0.00           N  
ATOM     64  CA  TYR A  10      -4.769   1.596 -11.003  1.00  0.00           C  
ATOM     65  C   TYR A  10      -3.924   0.325 -11.118  1.00  0.00           C  
ATOM     66  O   TYR A  10      -2.746   0.324 -10.765  1.00  0.00           O  
ATOM     67  CB  TYR A  10      -4.187   2.480  -9.900  1.00  0.00           C  
ATOM     68  CG  TYR A  10      -4.134   3.968 -10.255  1.00  0.00           C  
ATOM     69  CD1 TYR A  10      -5.277   4.737 -10.180  1.00  0.00           C  
ATOM     70  CD2 TYR A  10      -2.943   4.541 -10.653  1.00  0.00           C  
ATOM     71  CE1 TYR A  10      -5.227   6.136 -10.516  1.00  0.00           C  
ATOM     72  CE2 TYR A  10      -2.894   5.940 -10.989  1.00  0.00           C  
ATOM     73  CZ  TYR A  10      -4.038   6.669 -10.903  1.00  0.00           C  
ATOM     74  OH  TYR A  10      -3.991   7.990 -11.222  1.00  0.00           O  
ATOM     75  N   ASP A  11      -4.561  -0.725 -11.616  1.00  0.00           N  
ATOM     76  CA  ASP A  11      -3.883  -2.001 -11.782  1.00  0.00           C  
ATOM     77  C   ASP A  11      -3.433  -2.517 -10.415  1.00  0.00           C  
ATOM     78  O   ASP A  11      -2.247  -2.473 -10.091  1.00  0.00           O  
ATOM     79  CB  ASP A  11      -2.641  -1.853 -12.664  1.00  0.00           C  
ATOM     80  CG  ASP A  11      -1.867  -3.150 -12.913  1.00  0.00           C  
ATOM     81  OD1 ASP A  11      -2.307  -3.869 -13.888  1.00  0.00           O  
ATOM     82  OD2 ASP A  11      -0.893  -3.455 -12.211  1.00  0.00           O  
ATOM     83  N   GLY A  12      -4.403  -2.994  -9.649  1.00  0.00           N  
ATOM     84  CA  GLY A  12      -4.124  -3.518  -8.324  1.00  0.00           C  
ATOM     85  C   GLY A  12      -3.092  -2.651  -7.599  1.00  0.00           C  
ATOM     86  O   GLY A  12      -2.210  -3.170  -6.915  1.00  0.00           O  
ATOM     87  N   TYR A  13      -3.235  -1.347  -7.774  1.00  0.00           N  
ATOM     88  CA  TYR A  13      -2.326  -0.403  -7.145  1.00  0.00           C  
ATOM     89  C   TYR A  13      -2.067  -0.780  -5.685  1.00  0.00           C  
ATOM     90  O   TYR A  13      -1.035  -0.421  -5.122  1.00  0.00           O  
ATOM     91  CB  TYR A  13      -3.031   0.954  -7.190  1.00  0.00           C  
ATOM     92  CG  TYR A  13      -2.077   2.151  -7.157  1.00  0.00           C  
ATOM     93  CD1 TYR A  13      -1.273   2.423  -8.245  1.00  0.00           C  
ATOM     94  CD2 TYR A  13      -2.022   2.959  -6.040  1.00  0.00           C  
ATOM     95  CE1 TYR A  13      -0.375   3.549  -8.213  1.00  0.00           C  
ATOM     96  CE2 TYR A  13      -1.126   4.085  -6.008  1.00  0.00           C  
ATOM     97  CZ  TYR A  13      -0.347   4.325  -7.098  1.00  0.00           C  
ATOM     98  OH  TYR A  13       0.500   5.389  -7.067  1.00  0.00           O  
ATOM     99  N   CYS A  14      -3.022  -1.502  -5.116  1.00  0.00           N  
ATOM    100  CA  CYS A  14      -2.910  -1.933  -3.733  1.00  0.00           C  
ATOM    101  C   CYS A  14      -3.056  -3.456  -3.691  1.00  0.00           C  
ATOM    102  O   CYS A  14      -3.839  -4.028  -4.446  1.00  0.00           O  
ATOM    103  CB  CYS A  14      -3.937  -1.236  -2.838  1.00  0.00           C  
ATOM    104  SG  CYS A  14      -4.661   0.289  -3.544  1.00  0.00           S  
ATOM    105  N   LEU A  15      -2.289  -4.067  -2.800  1.00  0.00           N  
ATOM    106  CA  LEU A  15      -2.324  -5.512  -2.649  1.00  0.00           C  
ATOM    107  C   LEU A  15      -1.705  -5.895  -1.304  1.00  0.00           C  
ATOM    108  O   LEU A  15      -1.164  -5.043  -0.600  1.00  0.00           O  
ATOM    109  CB  LEU A  15      -1.657  -6.191  -3.848  1.00  0.00           C  
ATOM    110  CG  LEU A  15      -0.655  -5.341  -4.629  1.00  0.00           C  
ATOM    111  CD1 LEU A  15       0.742  -5.429  -4.010  1.00  0.00           C  
ATOM    112  CD2 LEU A  15      -0.649  -5.720  -6.112  1.00  0.00           C  
ATOM    113  N   ASN A  16      -1.804  -7.178  -0.985  1.00  0.00           N  
ATOM    114  CA  ASN A  16      -1.261  -7.685   0.263  1.00  0.00           C  
ATOM    115  C   ASN A  16      -1.799  -6.846   1.425  1.00  0.00           C  
ATOM    116  O   ASN A  16      -1.040  -6.138   2.087  1.00  0.00           O  
ATOM    117  CB  ASN A  16       0.265  -7.588   0.278  1.00  0.00           C  
ATOM    118  CG  ASN A  16       0.876  -8.396  -0.869  1.00  0.00           C  
ATOM    119  OD1 ASN A  16       0.572  -9.558  -1.077  1.00  0.00           O  
ATOM    120  ND2 ASN A  16       1.755  -7.715  -1.601  1.00  0.00           N  
ATOM    121  N   GLY A  17      -3.103  -6.952   1.636  1.00  0.00           N  
ATOM    122  CA  GLY A  17      -3.750  -6.213   2.706  1.00  0.00           C  
ATOM    123  C   GLY A  17      -3.473  -4.712   2.582  1.00  0.00           C  
ATOM    124  O   GLY A  17      -3.350  -4.016   3.587  1.00  0.00           O  
ATOM    125  N   GLY A  18      -3.384  -4.260   1.340  1.00  0.00           N  
ATOM    126  CA  GLY A  18      -3.124  -2.856   1.071  1.00  0.00           C  
ATOM    127  C   GLY A  18      -4.408  -2.128   0.666  1.00  0.00           C  
ATOM    128  O   GLY A  18      -5.068  -2.516  -0.297  1.00  0.00           O  
ATOM    129  N   VAL A  19      -4.723  -1.088   1.424  1.00  0.00           N  
ATOM    130  CA  VAL A  19      -5.917  -0.303   1.155  1.00  0.00           C  
ATOM    131  C   VAL A  19      -5.613   0.721   0.059  1.00  0.00           C  
ATOM    132  O   VAL A  19      -4.452   1.025  -0.207  1.00  0.00           O  
ATOM    133  CB  VAL A  19      -6.422   0.339   2.449  1.00  0.00           C  
ATOM    134  CG1 VAL A  19      -7.808   0.957   2.250  1.00  0.00           C  
ATOM    135  CG2 VAL A  19      -6.432  -0.672   3.596  1.00  0.00           C  
ATOM    136  N   CYS A  20      -6.679   1.221  -0.548  1.00  0.00           N  
ATOM    137  CA  CYS A  20      -6.542   2.204  -1.610  1.00  0.00           C  
ATOM    138  C   CYS A  20      -6.771   3.593  -1.012  1.00  0.00           C  
ATOM    139  O   CYS A  20      -7.719   3.798  -0.257  1.00  0.00           O  
ATOM    140  CB  CYS A  20      -7.496   1.918  -2.772  1.00  0.00           C  
ATOM    141  SG  CYS A  20      -6.879   2.436  -4.417  1.00  0.00           S  
ATOM    142  N   MET A  21      -5.886   4.511  -1.373  1.00  0.00           N  
ATOM    143  CA  MET A  21      -5.981   5.875  -0.882  1.00  0.00           C  
ATOM    144  C   MET A  21      -5.318   6.854  -1.854  1.00  0.00           C  
ATOM    145  O   MET A  21      -4.115   6.773  -2.099  1.00  0.00           O  
ATOM    146  CB  MET A  21      -5.301   5.973   0.484  1.00  0.00           C  
ATOM    147  CG  MET A  21      -6.180   5.361   1.577  1.00  0.00           C  
ATOM    148  SD  MET A  21      -7.737   6.228   1.666  1.00  0.00           S  
ATOM    149  CE  MET A  21      -7.286   7.567   2.755  1.00  0.00           C  
ATOM    150  N   HIS A  22      -6.132   7.758  -2.382  1.00  0.00           N  
ATOM    151  CA  HIS A  22      -5.639   8.752  -3.320  1.00  0.00           C  
ATOM    152  C   HIS A  22      -5.152   9.983  -2.555  1.00  0.00           C  
ATOM    153  O   HIS A  22      -5.852  10.493  -1.682  1.00  0.00           O  
ATOM    154  CB  HIS A  22      -6.706   9.088  -4.365  1.00  0.00           C  
ATOM    155  CG  HIS A  22      -6.270  10.117  -5.378  1.00  0.00           C  
ATOM    156  ND1 HIS A  22      -7.004  11.258  -5.653  1.00  0.00           N  
ATOM    157  CD2 HIS A  22      -5.166  10.167  -6.180  1.00  0.00           C  
ATOM    158  CE1 HIS A  22      -6.363  11.955  -6.580  1.00  0.00           C  
ATOM    159  NE2 HIS A  22      -5.226  11.277  -6.905  1.00  0.00           N  
ATOM    160  N   ILE A  23      -3.953  10.424  -2.908  1.00  0.00           N  
ATOM    161  CA  ILE A  23      -3.364  11.587  -2.266  1.00  0.00           C  
ATOM    162  C   ILE A  23      -3.949  12.858  -2.884  1.00  0.00           C  
ATOM    163  O   ILE A  23      -4.469  12.827  -3.998  1.00  0.00           O  
ATOM    164  CB  ILE A  23      -1.836  11.516  -2.332  1.00  0.00           C  
ATOM    165  CG1 ILE A  23      -1.364  10.085  -2.591  1.00  0.00           C  
ATOM    166  CG2 ILE A  23      -1.206  12.109  -1.069  1.00  0.00           C  
ATOM    167  CD1 ILE A  23       0.098   9.906  -2.175  1.00  0.00           C  
ATOM    168  N   GLU A  24      -3.842  13.944  -2.135  1.00  0.00           N  
ATOM    169  CA  GLU A  24      -4.355  15.224  -2.595  1.00  0.00           C  
ATOM    170  C   GLU A  24      -3.220  16.245  -2.693  1.00  0.00           C  
ATOM    171  O   GLU A  24      -3.213  17.084  -3.591  1.00  0.00           O  
ATOM    172  CB  GLU A  24      -5.471  15.729  -1.678  1.00  0.00           C  
ATOM    173  CG  GLU A  24      -6.753  14.917  -1.876  1.00  0.00           C  
ATOM    174  CD  GLU A  24      -7.933  15.572  -1.155  1.00  0.00           C  
ATOM    175  OE1 GLU A  24      -7.994  15.344   0.112  1.00  0.00           O  
ATOM    176  OE2 GLU A  24      -8.743  16.262  -1.795  1.00  0.00           O  
ATOM    177  N   SER A  25      -2.288  16.139  -1.755  1.00  0.00           N  
ATOM    178  CA  SER A  25      -1.152  17.045  -1.723  1.00  0.00           C  
ATOM    179  C   SER A  25      -0.412  16.999  -3.062  1.00  0.00           C  
ATOM    180  O   SER A  25       0.076  18.023  -3.539  1.00  0.00           O  
ATOM    181  CB  SER A  25      -0.200  16.692  -0.578  1.00  0.00           C  
ATOM    182  OG  SER A  25      -0.828  16.820   0.695  1.00  0.00           O  
ATOM    183  N   LEU A  26      -0.352  15.804  -3.631  1.00  0.00           N  
ATOM    184  CA  LEU A  26       0.319  15.613  -4.904  1.00  0.00           C  
ATOM    185  C   LEU A  26      -0.677  15.058  -5.924  1.00  0.00           C  
ATOM    186  O   LEU A  26      -0.282  14.556  -6.974  1.00  0.00           O  
ATOM    187  CB  LEU A  26       1.565  14.745  -4.728  1.00  0.00           C  
ATOM    188  CG  LEU A  26       2.854  15.487  -4.359  1.00  0.00           C  
ATOM    189  CD1 LEU A  26       3.706  15.754  -5.601  1.00  0.00           C  
ATOM    190  CD2 LEU A  26       2.544  16.772  -3.589  1.00  0.00           C  
ATOM    191  N   ASP A  27      -1.952  15.167  -5.578  1.00  0.00           N  
ATOM    192  CA  ASP A  27      -3.007  14.682  -6.450  1.00  0.00           C  
ATOM    193  C   ASP A  27      -2.621  13.305  -6.996  1.00  0.00           C  
ATOM    194  O   ASP A  27      -3.094  12.899  -8.056  1.00  0.00           O  
ATOM    195  CB  ASP A  27      -3.215  15.621  -7.639  1.00  0.00           C  
ATOM    196  CG  ASP A  27      -4.643  16.145  -7.807  1.00  0.00           C  
ATOM    197  OD1 ASP A  27      -5.058  17.096  -7.127  1.00  0.00           O  
ATOM    198  OD2 ASP A  27      -5.349  15.527  -8.693  1.00  0.00           O  
ATOM    199  N   SER A  28      -1.763  12.627  -6.247  1.00  0.00           N  
ATOM    200  CA  SER A  28      -1.307  11.306  -6.643  1.00  0.00           C  
ATOM    201  C   SER A  28      -2.123  10.232  -5.921  1.00  0.00           C  
ATOM    202  O   SER A  28      -2.943  10.546  -5.060  1.00  0.00           O  
ATOM    203  CB  SER A  28       0.184  11.126  -6.349  1.00  0.00           C  
ATOM    204  OG  SER A  28       0.617  11.953  -5.272  1.00  0.00           O  
ATOM    205  N   TYR A  29      -1.873   8.989  -6.302  1.00  0.00           N  
ATOM    206  CA  TYR A  29      -2.576   7.865  -5.701  1.00  0.00           C  
ATOM    207  C   TYR A  29      -1.626   7.015  -4.855  1.00  0.00           C  
ATOM    208  O   TYR A  29      -0.468   6.818  -5.222  1.00  0.00           O  
ATOM    209  CB  TYR A  29      -3.095   7.022  -6.867  1.00  0.00           C  
ATOM    210  CG  TYR A  29      -4.368   7.573  -7.513  1.00  0.00           C  
ATOM    211  CD1 TYR A  29      -5.591   7.382  -6.904  1.00  0.00           C  
ATOM    212  CD2 TYR A  29      -4.292   8.262  -8.707  1.00  0.00           C  
ATOM    213  CE1 TYR A  29      -6.788   7.900  -7.513  1.00  0.00           C  
ATOM    214  CE2 TYR A  29      -5.489   8.778  -9.317  1.00  0.00           C  
ATOM    215  CZ  TYR A  29      -6.678   8.572  -8.689  1.00  0.00           C  
ATOM    216  OH  TYR A  29      -7.809   9.063  -9.265  1.00  0.00           O  
ATOM    217  N   THR A  30      -2.150   6.535  -3.737  1.00  0.00           N  
ATOM    218  CA  THR A  30      -1.365   5.708  -2.835  1.00  0.00           C  
ATOM    219  C   THR A  30      -2.142   4.447  -2.454  1.00  0.00           C  
ATOM    220  O   THR A  30      -3.203   4.173  -3.014  1.00  0.00           O  
ATOM    221  CB  THR A  30      -0.970   6.568  -1.633  1.00  0.00           C  
ATOM    222  OG1 THR A  30       0.327   6.096  -1.282  1.00  0.00           O  
ATOM    223  CG2 THR A  30      -1.821   6.270  -0.396  1.00  0.00           C  
ATOM    224  N   CYS A  31      -1.585   3.713  -1.501  1.00  0.00           N  
ATOM    225  CA  CYS A  31      -2.213   2.487  -1.037  1.00  0.00           C  
ATOM    226  C   CYS A  31      -1.599   2.116   0.314  1.00  0.00           C  
ATOM    227  O   CYS A  31      -0.396   1.878   0.408  1.00  0.00           O  
ATOM    228  CB  CYS A  31      -2.072   1.357  -2.060  1.00  0.00           C  
ATOM    229  SG  CYS A  31      -3.457   1.218  -3.247  1.00  0.00           S  
ATOM    230  N   ASN A  32      -2.455   2.076   1.324  1.00  0.00           N  
ATOM    231  CA  ASN A  32      -2.013   1.735   2.666  1.00  0.00           C  
ATOM    232  C   ASN A  32      -1.743   0.231   2.744  1.00  0.00           C  
ATOM    233  O   ASN A  32      -2.655  -0.554   3.005  1.00  0.00           O  
ATOM    234  CB  ASN A  32      -3.083   2.078   3.704  1.00  0.00           C  
ATOM    235  CG  ASN A  32      -2.561   1.862   5.123  1.00  0.00           C  
ATOM    236  OD1 ASN A  32      -1.367   1.807   5.373  1.00  0.00           O  
ATOM    237  ND2 ASN A  32      -3.518   1.742   6.039  1.00  0.00           N  
ATOM    238  N   CYS A  33      -0.488  -0.125   2.515  1.00  0.00           N  
ATOM    239  CA  CYS A  33      -0.088  -1.523   2.557  1.00  0.00           C  
ATOM    240  C   CYS A  33      -0.218  -2.016   3.998  1.00  0.00           C  
ATOM    241  O   CYS A  33      -1.092  -1.566   4.737  1.00  0.00           O  
ATOM    242  CB  CYS A  33       1.327  -1.721   2.008  1.00  0.00           C  
ATOM    243  SG  CYS A  33       1.693  -0.796   0.474  1.00  0.00           S  
ATOM    244  N   VAL A  34       0.667  -2.936   4.356  1.00  0.00           N  
ATOM    245  CA  VAL A  34       0.665  -3.496   5.697  1.00  0.00           C  
ATOM    246  C   VAL A  34       2.085  -3.924   6.070  1.00  0.00           C  
ATOM    247  O   VAL A  34       3.052  -3.494   5.444  1.00  0.00           O  
ATOM    248  CB  VAL A  34      -0.349  -4.639   5.784  1.00  0.00           C  
ATOM    249  CG1 VAL A  34       0.334  -5.992   5.583  1.00  0.00           C  
ATOM    250  CG2 VAL A  34      -1.109  -4.600   7.112  1.00  0.00           C  
ATOM    251  N   ILE A  35       2.166  -4.770   7.088  1.00  0.00           N  
ATOM    252  CA  ILE A  35       3.451  -5.263   7.550  1.00  0.00           C  
ATOM    253  C   ILE A  35       4.172  -5.959   6.395  1.00  0.00           C  
ATOM    254  O   ILE A  35       3.532  -6.451   5.466  1.00  0.00           O  
ATOM    255  CB  ILE A  35       3.272  -6.148   8.786  1.00  0.00           C  
ATOM    256  CG1 ILE A  35       2.423  -5.444   9.846  1.00  0.00           C  
ATOM    257  CG2 ILE A  35       4.627  -6.595   9.341  1.00  0.00           C  
ATOM    258  CD1 ILE A  35       3.303  -4.851  10.950  1.00  0.00           C  
ATOM    259  N   GLY A  36       5.492  -5.979   6.489  1.00  0.00           N  
ATOM    260  CA  GLY A  36       6.307  -6.605   5.463  1.00  0.00           C  
ATOM    261  C   GLY A  36       5.723  -6.357   4.071  1.00  0.00           C  
ATOM    262  O   GLY A  36       5.883  -7.180   3.170  1.00  0.00           O  
ATOM    263  N   TYR A  37       5.056  -5.221   3.939  1.00  0.00           N  
ATOM    264  CA  TYR A  37       4.447  -4.854   2.671  1.00  0.00           C  
ATOM    265  C   TYR A  37       4.371  -3.333   2.519  1.00  0.00           C  
ATOM    266  O   TYR A  37       3.690  -2.662   3.292  1.00  0.00           O  
ATOM    267  CB  TYR A  37       3.027  -5.422   2.707  1.00  0.00           C  
ATOM    268  CG  TYR A  37       2.921  -6.862   2.200  1.00  0.00           C  
ATOM    269  CD1 TYR A  37       3.446  -7.202   0.968  1.00  0.00           C  
ATOM    270  CD2 TYR A  37       2.300  -7.822   2.972  1.00  0.00           C  
ATOM    271  CE1 TYR A  37       3.346  -8.557   0.492  1.00  0.00           C  
ATOM    272  CE2 TYR A  37       2.199  -9.176   2.496  1.00  0.00           C  
ATOM    273  CZ  TYR A  37       2.728  -9.478   1.280  1.00  0.00           C  
ATOM    274  OH  TYR A  37       2.635 -10.757   0.828  1.00  0.00           O  
ATOM    275  N   SER A  38       5.080  -2.834   1.519  1.00  0.00           N  
ATOM    276  CA  SER A  38       5.103  -1.405   1.257  1.00  0.00           C  
ATOM    277  C   SER A  38       5.586  -1.143  -0.171  1.00  0.00           C  
ATOM    278  O   SER A  38       5.690  -2.068  -0.977  1.00  0.00           O  
ATOM    279  CB  SER A  38       5.995  -0.674   2.261  1.00  0.00           C  
ATOM    280  OG  SER A  38       7.368  -1.016   2.105  1.00  0.00           O  
ATOM    281  N   GLY A  39       5.868   0.123  -0.444  1.00  0.00           N  
ATOM    282  CA  GLY A  39       6.340   0.518  -1.760  1.00  0.00           C  
ATOM    283  C   GLY A  39       5.224   1.196  -2.560  1.00  0.00           C  
ATOM    284  O   GLY A  39       5.033   0.900  -3.739  1.00  0.00           O  
ATOM    285  N   ASP A  40       4.516   2.091  -1.887  1.00  0.00           N  
ATOM    286  CA  ASP A  40       3.426   2.813  -2.521  1.00  0.00           C  
ATOM    287  C   ASP A  40       2.675   1.869  -3.462  1.00  0.00           C  
ATOM    288  O   ASP A  40       2.419   2.211  -4.615  1.00  0.00           O  
ATOM    289  CB  ASP A  40       3.950   3.988  -3.347  1.00  0.00           C  
ATOM    290  CG  ASP A  40       4.430   5.189  -2.531  1.00  0.00           C  
ATOM    291  OD1 ASP A  40       4.633   5.095  -1.312  1.00  0.00           O  
ATOM    292  OD2 ASP A  40       4.598   6.276  -3.207  1.00  0.00           O  
ATOM    293  N   ARG A  41       2.345   0.699  -2.936  1.00  0.00           N  
ATOM    294  CA  ARG A  41       1.628  -0.296  -3.716  1.00  0.00           C  
ATOM    295  C   ARG A  41       1.492  -1.596  -2.920  1.00  0.00           C  
ATOM    296  O   ARG A  41       0.523  -2.334  -3.090  1.00  0.00           O  
ATOM    297  CB  ARG A  41       2.348  -0.586  -5.034  1.00  0.00           C  
ATOM    298  CG  ARG A  41       1.690  -1.751  -5.775  1.00  0.00           C  
ATOM    299  CD  ARG A  41       2.454  -2.089  -7.057  1.00  0.00           C  
ATOM    300  NE  ARG A  41       1.849  -1.382  -8.206  1.00  0.00           N  
ATOM    301  CZ  ARG A  41       2.421  -0.334  -8.837  1.00  0.00           C  
ATOM    302  NH1 ARG A  41       3.231  -0.562  -9.854  1.00  0.00           N  
ATOM    303  NH2 ARG A  41       2.169   0.930  -8.434  1.00  0.00           N  
ATOM    304  N   CYS A  42       2.478  -1.838  -2.069  1.00  0.00           N  
ATOM    305  CA  CYS A  42       2.481  -3.035  -1.247  1.00  0.00           C  
ATOM    306  C   CYS A  42       3.062  -4.184  -2.074  1.00  0.00           C  
ATOM    307  O   CYS A  42       2.837  -5.352  -1.762  1.00  0.00           O  
ATOM    308  CB  CYS A  42       1.083  -3.362  -0.719  1.00  0.00           C  
ATOM    309  SG  CYS A  42       0.020  -1.906  -0.410  1.00  0.00           S  
ATOM    310  N   GLN A  43       3.795  -3.811  -3.111  1.00  0.00           N  
ATOM    311  CA  GLN A  43       4.410  -4.797  -3.987  1.00  0.00           C  
ATOM    312  C   GLN A  43       5.740  -5.272  -3.398  1.00  0.00           C  
ATOM    313  O   GLN A  43       6.219  -6.354  -3.732  1.00  0.00           O  
ATOM    314  CB  GLN A  43       4.604  -4.233  -5.396  1.00  0.00           C  
ATOM    315  CG  GLN A  43       5.948  -4.673  -5.981  1.00  0.00           C  
ATOM    316  CD  GLN A  43       7.089  -3.804  -5.446  1.00  0.00           C  
ATOM    317  OE1 GLN A  43       8.250  -3.996  -5.765  1.00  0.00           O  
ATOM    318  NE2 GLN A  43       6.694  -2.842  -4.618  1.00  0.00           N  
ATOM    319  N   THR A  44       6.299  -4.439  -2.531  1.00  0.00           N  
ATOM    320  CA  THR A  44       7.564  -4.761  -1.894  1.00  0.00           C  
ATOM    321  C   THR A  44       7.323  -5.461  -0.554  1.00  0.00           C  
ATOM    322  O   THR A  44       6.599  -4.948   0.296  1.00  0.00           O  
ATOM    323  CB  THR A  44       8.373  -3.468  -1.766  1.00  0.00           C  
ATOM    324  OG1 THR A  44       8.896  -3.256  -3.074  1.00  0.00           O  
ATOM    325  CG2 THR A  44       9.614  -3.637  -0.889  1.00  0.00           C  
ATOM    326  N   ARG A  45       7.944  -6.622  -0.409  1.00  0.00           N  
ATOM    327  CA  ARG A  45       7.809  -7.397   0.811  1.00  0.00           C  
ATOM    328  C   ARG A  45       8.969  -7.099   1.763  1.00  0.00           C  
ATOM    329  O   ARG A  45      10.072  -7.610   1.580  1.00  0.00           O  
ATOM    330  CB  ARG A  45       7.775  -8.896   0.512  1.00  0.00           C  
ATOM    331  CG  ARG A  45       6.355  -9.358   0.180  1.00  0.00           C  
ATOM    332  CD  ARG A  45       6.328 -10.848  -0.166  1.00  0.00           C  
ATOM    333  NE  ARG A  45       6.680 -11.042  -1.591  1.00  0.00           N  
ATOM    334  CZ  ARG A  45       6.320 -12.120  -2.318  1.00  0.00           C  
ATOM    335  NH1 ARG A  45       7.092 -13.227  -2.331  1.00  0.00           N  
ATOM    336  NH2 ARG A  45       5.200 -12.076  -3.017  1.00  0.00           N  
ATOM    337  N   ASP A  46       8.680  -6.275   2.758  1.00  0.00           N  
ATOM    338  CA  ASP A  46       9.687  -5.903   3.739  1.00  0.00           C  
ATOM    339  C   ASP A  46      10.112  -7.146   4.523  1.00  0.00           C  
ATOM    340  O   ASP A  46      11.287  -7.306   4.850  1.00  0.00           O  
ATOM    341  CB  ASP A  46       9.135  -4.881   4.736  1.00  0.00           C  
ATOM    342  CG  ASP A  46       9.891  -3.552   4.784  1.00  0.00           C  
ATOM    343  OD1 ASP A  46      11.030  -3.594   5.388  1.00  0.00           O  
ATOM    344  OD2 ASP A  46       9.415  -2.528   4.271  1.00  0.00           O  
ATOM    345  N   LEU A  47       9.132  -7.993   4.804  1.00  0.00           N  
ATOM    346  CA  LEU A  47       9.390  -9.217   5.543  1.00  0.00           C  
ATOM    347  C   LEU A  47      10.426  -8.939   6.635  1.00  0.00           C  
ATOM    348  O   LEU A  47      11.610  -9.224   6.458  1.00  0.00           O  
ATOM    349  CB  LEU A  47       9.789 -10.346   4.590  1.00  0.00           C  
ATOM    350  CG  LEU A  47       9.134 -11.704   4.847  1.00  0.00           C  
ATOM    351  CD1 LEU A  47       9.284 -12.116   6.313  1.00  0.00           C  
ATOM    352  CD2 LEU A  47       7.670 -11.701   4.400  1.00  0.00           C  
ATOM    353  N   ARG A  48       9.943  -8.386   7.737  1.00  0.00           N  
ATOM    354  CA  ARG A  48      10.812  -8.067   8.856  1.00  0.00           C  
ATOM    355  C   ARG A  48       9.982  -7.808  10.115  1.00  0.00           C  
ATOM    356  O   ARG A  48      10.371  -7.007  10.965  1.00  0.00           O  
ATOM    357  CB  ARG A  48      11.669  -6.836   8.555  1.00  0.00           C  
ATOM    358  CG  ARG A  48      12.991  -6.887   9.322  1.00  0.00           C  
ATOM    359  CD  ARG A  48      13.800  -5.607   9.106  1.00  0.00           C  
ATOM    360  NE  ARG A  48      14.395  -5.607   7.750  1.00  0.00           N  
ATOM    361  CZ  ARG A  48      15.115  -4.586   7.239  1.00  0.00           C  
ATOM    362  NH1 ARG A  48      14.500  -3.568   6.597  1.00  0.00           N  
ATOM    363  NH2 ARG A  48      16.428  -4.595   7.377  1.00  0.00           N  
ATOM    364  N   TRP A  49       8.855  -8.497  10.195  1.00  0.00           N  
ATOM    365  CA  TRP A  49       7.967  -8.353  11.336  1.00  0.00           C  
ATOM    366  C   TRP A  49       7.636  -9.751  11.860  1.00  0.00           C  
ATOM    367  O   TRP A  49       6.772  -9.907  12.722  1.00  0.00           O  
ATOM    368  CB  TRP A  49       6.724  -7.543  10.962  1.00  0.00           C  
ATOM    369  CG  TRP A  49       6.042  -6.866  12.152  1.00  0.00           C  
ATOM    370  CD1 TRP A  49       6.245  -5.630  12.625  1.00  0.00           C  
ATOM    371  CD2 TRP A  49       5.030  -7.442  13.006  1.00  0.00           C  
ATOM    372  NE1 TRP A  49       5.442  -5.366  13.717  1.00  0.00           N  
ATOM    373  CE2 TRP A  49       4.679  -6.503  13.957  1.00  0.00           C  
ATOM    374  CE3 TRP A  49       4.430  -8.713  12.977  1.00  0.00           C  
ATOM    375  CZ2 TRP A  49       3.719  -6.738  14.947  1.00  0.00           C  
ATOM    376  CZ3 TRP A  49       3.472  -8.930  13.975  1.00  0.00           C  
ATOM    377  CH2 TRP A  49       3.108  -7.997  14.938  1.00  0.00           C  
ATOM    378  N   TRP A  50       8.340 -10.732  11.318  1.00  0.00           N  
ATOM    379  CA  TRP A  50       8.133 -12.113  11.720  1.00  0.00           C  
ATOM    380  C   TRP A  50       9.502 -12.793  11.806  1.00  0.00           C  
ATOM    381  O   TRP A  50       9.823 -13.429  12.808  1.00  0.00           O  
ATOM    382  CB  TRP A  50       7.173 -12.825  10.766  1.00  0.00           C  
ATOM    383  CG  TRP A  50       6.589 -11.915   9.681  1.00  0.00           C  
ATOM    384  CD1 TRP A  50       7.245 -11.095   8.851  1.00  0.00           C  
ATOM    385  CD2 TRP A  50       5.192 -11.771   9.340  1.00  0.00           C  
ATOM    386  NE1 TRP A  50       6.380 -10.432   8.004  1.00  0.00           N  
ATOM    387  CE2 TRP A  50       5.092 -10.858   8.311  1.00  0.00           C  
ATOM    388  CE3 TRP A  50       4.056 -12.392   9.883  1.00  0.00           C  
ATOM    389  CZ2 TRP A  50       3.872 -10.483   7.737  1.00  0.00           C  
ATOM    390  CZ3 TRP A  50       2.842 -12.006   9.298  1.00  0.00           C  
ATOM    391  CH2 TRP A  50       2.724 -11.088   8.261  1.00  0.00           C  
ATOM    392  N   GLU A  51      10.274 -12.634  10.740  1.00  0.00           N  
ATOM    393  CA  GLU A  51      11.599 -13.224  10.681  1.00  0.00           C  
ATOM    394  C   GLU A  51      12.655 -12.200  11.102  1.00  0.00           C  
ATOM    395  O   GLU A  51      12.544 -11.019  10.779  1.00  0.00           O  
ATOM    396  CB  GLU A  51      11.896 -13.772   9.284  1.00  0.00           C  
ATOM    397  CG  GLU A  51      10.756 -14.668   8.794  1.00  0.00           C  
ATOM    398  CD  GLU A  51      11.201 -15.519   7.601  1.00  0.00           C  
ATOM    399  OE1 GLU A  51      11.107 -15.068   6.451  1.00  0.00           O  
ATOM    400  OE2 GLU A  51      11.658 -16.685   7.906  1.00  0.00           O  
ATOM    401  N   LEU A  52      13.656 -12.690  11.820  1.00  0.00           N  
ATOM    402  CA  LEU A  52      14.729 -11.831  12.290  1.00  0.00           C  
ATOM    403  C   LEU A  52      16.069 -12.390  11.808  1.00  0.00           C  
ATOM    404  O   LEU A  52      16.902 -12.801  12.616  1.00  0.00           O  
ATOM    405  CB  LEU A  52      14.648 -11.652  13.807  1.00  0.00           C  
ATOM    406  CG  LEU A  52      14.744 -12.931  14.640  1.00  0.00           C  
ATOM    407  CD1 LEU A  52      15.735 -12.762  15.792  1.00  0.00           C  
ATOM    408  CD2 LEU A  52      13.363 -13.371  15.131  1.00  0.00           C  
ATOM    409  N   ARG A  53      16.238 -12.389  10.494  1.00  0.00           N  
ATOM    410  CA  ARG A  53      17.464 -12.889   9.895  1.00  0.00           C  
ATOM    411  C   ARG A  53      18.652 -12.018  10.307  1.00  0.00           C  
ATOM    412  O   ARG A  53      19.769 -12.511  10.449  1.00  0.00           O  
ATOM    413  CB  ARG A  53      17.361 -12.913   8.369  1.00  0.00           C  
ATOM    414  CG  ARG A  53      17.477 -11.502   7.791  1.00  0.00           C  
ATOM    415  CD  ARG A  53      17.135 -11.490   6.299  1.00  0.00           C  
ATOM    416  NE  ARG A  53      17.275 -10.120   5.758  1.00  0.00           N  
ATOM    417  CZ  ARG A  53      16.245  -9.265   5.590  1.00  0.00           C  
ATOM    418  NH1 ARG A  53      15.517  -9.283   4.453  1.00  0.00           N  
ATOM    419  NH2 ARG A  53      15.958  -8.410   6.555  1.00  0.00           N  
ATOM    420  OXT ARG A  53      18.376 -10.770  10.484  1.00  0.00           O  
TER     421      ARG A  53                                                      
ENDMDL                                                                          
