# Supplementary material for: Comparative Performance of High-Throughput Methods for Protein pKa Predictions
Source: J Chem Inf Model. 2023 Aug 8;63(16):5169–81. doi: 10.1021/acs.jcim.3c00165 (PMC10466379; doi:10.1021/acs.jcim.3c00165)
Supplement: Supplementary file 3 — ci3c00165_si_003.zip [file ci3c00165_si_003.zip › curated_pdbs/1lse_curated_3.pdb]

ATOM      1  N   LYS A   1       2.812   4.829  13.856  1.00 12.25           N  
ATOM      2  CA  LYS A   1       2.696   5.785  12.711  1.00 11.32           C  
ATOM      3  C   LYS A   1       3.389   7.073  13.137  1.00  9.79           C  
ATOM      4  O   LYS A   1       3.213   7.476  14.285  1.00 11.82           O  
ATOM      5  CB  LYS A   1       1.180   5.987  12.487  1.00 12.88           C  
ATOM      6  CG  LYS A   1       0.889   7.082  11.460  1.00 12.35           C  
ATOM      7  CD  LYS A   1      -0.594   7.121  11.139  1.00 13.04           C  
ATOM      8  CE ALYS A   1      -0.975   8.165  10.101  0.67 16.48           C  
ATOM     10  NZ ALYS A   1      -2.393   8.077   9.689  0.67 16.86           N  
ATOM     12  N   VAL A   2       4.060   7.689  12.193  1.00  9.21           N  
ATOM     13  CA  VAL A   2       4.573   9.034  12.415  1.00  8.52           C  
ATOM     14  C   VAL A   2       3.749   9.984  11.588  1.00  8.09           C  
ATOM     15  O   VAL A   2       3.730   9.865  10.342  1.00  9.61           O  
ATOM     16  CB  VAL A   2       6.068   9.142  12.067  1.00 10.23           C  
ATOM     17  CG1 VAL A   2       6.535  10.554  12.404  1.00 11.69           C  
ATOM     18  CG2 VAL A   2       6.891   8.058  12.764  1.00 14.09           C  
ATOM     19  N   PHE A   3       2.954  10.810  12.235  1.00  8.00           N  
ATOM     20  CA  PHE A   3       2.104  11.761  11.540  1.00  7.86           C  
ATOM     21  C   PHE A   3       2.900  12.905  10.922  1.00  7.61           C  
ATOM     22  O   PHE A   3       3.922  13.311  11.409  1.00  9.43           O  
ATOM     23  CB  PHE A   3       1.081  12.385  12.523  1.00  8.86           C  
ATOM     24  CG  PHE A   3      -0.165  11.585  12.717  1.00  7.97           C  
ATOM     25  CD1 PHE A   3      -0.222  10.558  13.647  1.00 10.11           C  
ATOM     26  CD2 PHE A   3      -1.312  11.882  12.023  1.00  9.54           C  
ATOM     27  CE1 PHE A   3      -1.400   9.845  13.818  1.00 12.03           C  
ATOM     28  CE2 PHE A   3      -2.497  11.215  12.229  1.00 11.08           C  
ATOM     29  CZ  PHE A   3      -2.520  10.190  13.158  1.00 12.28           C  
ATOM     30  N   GLY A   4       2.302  13.447   9.858  1.00  8.26           N  
ATOM     31  CA  GLY A   4       2.650  14.768   9.430  1.00  8.74           C  
ATOM     32  C   GLY A   4       1.950  15.844  10.249  1.00  7.67           C  
ATOM     33  O   GLY A   4       0.897  15.590  10.841  1.00  8.11           O  
ATOM     34  N   ARG A   5       2.482  17.041  10.268  1.00  9.15           N  
ATOM     35  CA  ARG A   5       1.929  18.129  11.032  1.00  9.46           C  
ATOM     36  C   ARG A   5       0.487  18.439  10.651  1.00  8.30           C  
ATOM     37  O   ARG A   5      -0.401  18.578  11.508  1.00  8.88           O  
ATOM     38  CB  ARG A   5       2.860  19.285  10.853  1.00 15.20           C  
ATOM     39  CG  ARG A   5       2.463  20.587  11.239  1.00 20.89           C  
ATOM     40  CD  ARG A   5       3.511  21.660  10.964  1.00 19.29           C  
ATOM     41  NE  ARG A   5       3.665  22.127   9.610  1.00 22.14           N  
ATOM     42  CZ  ARG A   5       2.953  23.124   9.085  1.00 19.35           C  
ATOM     43  NH1 ARG A   5       1.947  23.714   9.664  1.00 18.51           N  
ATOM     44  NH2 ARG A   5       3.183  23.505   7.836  1.00 42.48           N  
ATOM     45  N   CYS A   6       0.226  18.628   9.348  1.00  8.41           N  
ATOM     46  CA  CYS A   6      -1.085  18.991   8.911  1.00  8.44           C  
ATOM     47  C   CYS A   6      -2.080  17.855   9.021  1.00  7.80           C  
ATOM     48  O   CYS A   6      -3.258  18.101   9.334  1.00  9.15           O  
ATOM     49  CB  CYS A   6      -1.069  19.499   7.480  1.00 10.35           C  
ATOM     50  SG  CYS A   6      -0.178  21.065   7.275  1.00 13.92           S  
ATOM     51  N   GLU A   7      -1.628  16.642   8.811  1.00  7.59           N  
ATOM     52  CA  GLU A   7      -2.455  15.458   8.939  1.00  7.83           C  
ATOM     53  C   GLU A   7      -2.894  15.316  10.407  1.00  7.06           C  
ATOM     54  O   GLU A   7      -4.038  14.994  10.687  1.00  8.30           O  
ATOM     55  CB  GLU A   7      -1.694  14.252   8.481  1.00  8.29           C  
ATOM     56  CG  GLU A   7      -1.451  14.205   6.977  1.00  9.87           C  
ATOM     57  CD  GLU A   7      -0.377  15.064   6.424  1.00  9.03           C  
ATOM     58  OE1 GLU A   7       0.373  15.721   7.151  1.00  9.94           O  
ATOM     59  OE2 GLU A   7      -0.258  15.063   5.150  1.00 12.12           O  
ATOM     60  N   LEU A   8      -1.976  15.514  11.345  1.00  6.92           N  
ATOM     61  CA  LEU A   8      -2.333  15.445  12.756  1.00  6.84           C  
ATOM     62  C   LEU A   8      -3.279  16.568  13.121  1.00  7.08           C  
ATOM     63  O   LEU A   8      -4.242  16.374  13.866  1.00  7.70           O  
ATOM     64  CB  LEU A   8      -1.067  15.507  13.618  1.00  7.47           C  
ATOM     65  CG  LEU A   8      -1.358  15.343  15.111  1.00  7.83           C  
ATOM     66  CD1 LEU A   8      -2.029  14.028  15.431  1.00 10.45           C  
ATOM     67  CD2 LEU A   8      -0.100  15.555  15.912  1.00 11.77           C  
ATOM     68  N   ALA A   9      -3.004  17.791  12.613  1.00  7.29           N  
ATOM     69  CA  ALA A   9      -3.919  18.895  12.909  1.00  7.71           C  
ATOM     70  C   ALA A   9      -5.336  18.554  12.469  1.00  7.56           C  
ATOM     71  O   ALA A   9      -6.293  18.825  13.202  1.00  8.75           O  
ATOM     72  CB  ALA A   9      -3.402  20.138  12.243  1.00  9.22           C  
ATOM     73  N   ALA A  10      -5.509  18.006  11.276  1.00  8.26           N  
ATOM     74  CA  ALA A  10      -6.838  17.673  10.794  1.00  8.79           C  
ATOM     75  C   ALA A  10      -7.478  16.603  11.632  1.00  8.33           C  
ATOM     76  O   ALA A  10      -8.667  16.703  11.919  1.00  9.81           O  
ATOM     77  CB  ALA A  10      -6.741  17.241   9.317  1.00 10.84           C  
ATOM     78  N   ALA A  11      -6.736  15.610  12.049  1.00  7.98           N  
ATOM     79  CA  ALA A  11      -7.273  14.556  12.878  1.00  8.45           C  
ATOM     80  C   ALA A  11      -7.691  15.109  14.246  1.00  7.80           C  
ATOM     81  O   ALA A  11      -8.751  14.768  14.765  1.00  9.23           O  
ATOM     82  CB  ALA A  11      -6.295  13.421  13.051  1.00  9.76           C  
ATOM     83  N   MET A  12      -6.874  15.961  14.822  1.00  7.29           N  
ATOM     84  CA  MET A  12      -7.217  16.573  16.103  1.00  7.70           C  
ATOM     85  C   MET A  12      -8.427  17.497  15.972  1.00  8.09           C  
ATOM     86  O   MET A  12      -9.253  17.516  16.890  1.00 10.26           O  
ATOM     87  CB  MET A  12      -6.021  17.337  16.663  1.00  7.26           C  
ATOM     88  CG  MET A  12      -4.925  16.402  17.187  1.00  7.50           C  
ATOM     89  SD  MET A  12      -3.538  17.376  17.808  1.00  9.38           S  
ATOM     90  CE  MET A  12      -2.824  16.249  18.973  1.00 12.88           C  
ATOM     91  N   LYS A  13      -8.561  18.194  14.886  1.00  8.57           N  
ATOM     92  CA  LYS A  13      -9.750  19.060  14.650  1.00  9.64           C  
ATOM     93  C   LYS A  13     -10.985  18.178  14.543  1.00  9.27           C  
ATOM     94  O   LYS A  13     -12.014  18.549  15.128  1.00 11.09           O  
ATOM     95  CB  LYS A  13      -9.556  19.888  13.396  1.00 11.79           C  
ATOM     96  CG  LYS A  13     -10.690  20.858  13.141  1.00 18.22           C  
ATOM     97  CD  LYS A  13     -10.418  21.684  11.899  1.00 27.51           C  
ATOM     98  CE  LYS A  13     -11.655  22.387  11.395  1.00 42.17           C  
ATOM     99  NZ  LYS A  13     -11.736  22.778   9.957  1.00 66.70           N  
ATOM    100  N   ARG A  14     -10.924  17.077  13.849  1.00  9.50           N  
ATOM    101  CA  ARG A  14     -12.069  16.179  13.720  1.00 10.42           C  
ATOM    102  C   ARG A  14     -12.487  15.639  15.024  1.00 10.69           C  
ATOM    103  O   ARG A  14     -13.695  15.378  15.229  1.00 15.06           O  
ATOM    104  CB  ARG A  14     -11.801  15.065  12.748  1.00 12.15           C  
ATOM    105  CG  ARG A  14     -11.806  15.446  11.262  1.00 15.89           C  
ATOM    106  CD  ARG A  14     -11.844  14.154  10.460  1.00 20.94           C  
ATOM    107  NE  ARG A  14     -10.571  13.464  10.424  1.00 22.68           N  
ATOM    108  CZ  ARG A  14      -9.490  13.686   9.687  1.00 22.98           C  
ATOM    109  NH1 ARG A  14      -9.608  14.707   8.824  1.00 33.94           N  
ATOM    110  NH2 ARG A  14      -8.445  12.881   9.862  1.00 31.78           N  
ATOM    111  N   HIS A  15     -11.588  15.517  15.987  1.00 10.52           N  
ATOM    112  CA  HIS A  15     -11.839  15.014  17.307  1.00 11.72           C  
ATOM    113  C   HIS A  15     -12.149  16.092  18.303  1.00 12.70           C  
ATOM    114  O   HIS A  15     -12.238  15.828  19.527  1.00 19.74           O  
ATOM    115  CB  HIS A  15     -10.715  14.128  17.820  1.00 13.86           C  
ATOM    116  CG  HIS A  15     -10.627  12.794  17.164  1.00 15.32           C  
ATOM    117  ND1 HIS A  15     -10.092  12.516  15.946  1.00 20.13           N  
ATOM    118  CD2 HIS A  15     -10.957  11.623  17.699  1.00 19.52           C  
ATOM    119  CE1 HIS A  15     -10.206  11.208  15.712  1.00 20.49           C  
ATOM    120  NE2 HIS A  15     -10.681  10.638  16.789  1.00 26.16           N  
ATOM    121  N   GLY A  16     -12.338  17.341  17.894  1.00 12.66           N  
ATOM    122  CA  GLY A  16     -12.865  18.357  18.751  1.00 13.62           C  
ATOM    123  C   GLY A  16     -11.874  19.082  19.586  1.00 12.13           C  
ATOM    124  O   GLY A  16     -12.266  19.767  20.569  1.00 15.06           O  
ATOM    125  N   LEU A  17     -10.584  19.033  19.308  1.00 10.17           N  
ATOM    126  CA  LEU A  17      -9.612  19.730  20.144  1.00  9.59           C  
ATOM    127  C   LEU A  17      -9.466  21.166  19.897  1.00  9.52           C  
ATOM    128  O   LEU A  17      -8.920  21.852  20.777  1.00 10.80           O  
ATOM    129  CB  LEU A  17      -8.227  19.037  20.087  1.00  9.44           C  
ATOM    130  CG  LEU A  17      -8.117  17.722  20.835  1.00 10.87           C  
ATOM    131  CD1 LEU A  17      -6.702  17.165  20.686  1.00 12.79           C  
ATOM    132  CD2 LEU A  17      -8.379  17.917  22.341  1.00 13.58           C  
ATOM    133  N   ASP A  18      -9.892  21.720  18.750  1.00  9.63           N  
ATOM    134  CA  ASP A  18      -9.681  23.126  18.537  1.00  9.89           C  
ATOM    135  C   ASP A  18     -10.545  23.911  19.520  1.00  9.33           C  
ATOM    136  O   ASP A  18     -11.770  23.799  19.515  1.00 12.30           O  
ATOM    137  CB  ASP A  18     -10.031  23.587  17.147  1.00 12.26           C  
ATOM    138  CG  ASP A  18      -9.582  25.008  16.793  1.00 13.04           C  
ATOM    139  OD1 ASP A  18      -8.666  25.598  17.425  1.00 13.63           O  
ATOM    140  OD2 ASP A  18     -10.214  25.604  15.910  1.00 24.79           O  
ATOM    141  N   ASN A  19      -9.902  24.711  20.348  1.00  8.51           N  
ATOM    142  CA  ASN A  19     -10.552  25.519  21.349  1.00  8.60           C  
ATOM    143  C   ASN A  19     -11.143  24.697  22.481  1.00  9.18           C  
ATOM    144  O   ASN A  19     -11.964  25.206  23.239  1.00 11.77           O  
ATOM    145  CB AASN A  19     -11.579  26.452  20.733  0.78  8.50           C  
ATOM    146  CG AASN A  19     -11.864  27.586  21.621  0.78  8.80           C  
ATOM    147  OD1AASN A  19     -11.026  28.089  22.366  0.78 11.78           O  
ATOM    148  ND2AASN A  19     -13.075  28.145  21.498  0.78 11.39           N  
ATOM    149  N   TYR A  20     -10.687  23.483  22.687  1.00  8.83           N  
ATOM    150  CA  TYR A  20     -11.131  22.691  23.838  1.00  8.45           C  
ATOM    151  C   TYR A  20     -10.569  23.339  25.094  1.00  8.43           C  
ATOM    152  O   TYR A  20      -9.357  23.485  25.259  1.00  8.97           O  
ATOM    153  CB  TYR A  20     -10.657  21.270  23.708  1.00  9.34           C  
ATOM    154  CG  TYR A  20     -11.128  20.433  24.848  1.00  8.92           C  
ATOM    155  CD1 TYR A  20     -12.402  19.967  24.954  1.00 12.99           C  
ATOM    156  CD2 TYR A  20     -10.295  20.153  25.903  1.00 10.31           C  
ATOM    157  CE1 TYR A  20     -12.846  19.220  26.023  1.00 15.07           C  
ATOM    158  CE2 TYR A  20     -10.699  19.440  26.997  1.00 13.32           C  
ATOM    159  CZ  TYR A  20     -11.966  18.956  27.038  1.00 13.88           C  
ATOM    160  OH  TYR A  20     -12.413  18.259  28.152  1.00 18.61           O  
ATOM    161  N   ARG A  21     -11.470  23.753  25.974  1.00  9.16           N  
ATOM    162  CA  ARG A  21     -11.115  24.436  27.189  1.00  9.39           C  
ATOM    163  C   ARG A  21     -10.209  25.626  26.947  1.00  9.31           C  
ATOM    164  O   ARG A  21      -9.379  25.962  27.774  1.00 10.84           O  
ATOM    165  CB  ARG A  21     -10.602  23.495  28.284  1.00 11.37           C  
ATOM    166  CG  ARG A  21     -11.658  22.516  28.679  1.00 13.48           C  
ATOM    167  CD  ARG A  21     -12.840  23.178  29.437  1.00 17.86           C  
ATOM    168  NE  ARG A  21     -12.391  23.908  30.659  1.00 22.71           N  
ATOM    169  CZ  ARG A  21     -12.047  23.318  31.778  1.00 25.60           C  
ATOM    170  NH1 ARG A  21     -12.261  22.020  31.951  1.00 27.13           N  
ATOM    171  NH2 ARG A  21     -11.603  23.948  32.840  1.00 33.19           N  
ATOM    172  N   GLY A  22     -10.402  26.290  25.809  1.00  9.19           N  
ATOM    173  CA  GLY A  22      -9.697  27.490  25.502  1.00  9.97           C  
ATOM    174  C   GLY A  22      -8.308  27.329  24.906  1.00  9.58           C  
ATOM    175  O   GLY A  22      -7.577  28.338  24.844  1.00 12.88           O  
ATOM    176  N   TYR A  23      -7.940  26.123  24.517  1.00  8.44           N  
ATOM    177  CA  TYR A  23      -6.662  25.869  23.897  1.00  8.44           C  
ATOM    178  C   TYR A  23      -6.845  25.647  22.415  1.00  8.22           C  
ATOM    179  O   TYR A  23      -7.418  24.666  21.974  1.00  8.97           O  
ATOM    180  CB  TYR A  23      -6.004  24.658  24.551  1.00  9.08           C  
ATOM    181  CG  TYR A  23      -5.588  24.906  25.981  1.00  9.19           C  
ATOM    182  CD1 TYR A  23      -4.465  25.632  26.303  1.00 10.21           C  
ATOM    183  CD2 TYR A  23      -6.345  24.467  27.033  1.00 10.59           C  
ATOM    184  CE1 TYR A  23      -4.046  25.851  27.618  1.00 11.56           C  
ATOM    185  CE2 TYR A  23      -5.977  24.652  28.342  1.00 11.82           C  
ATOM    186  CZ  TYR A  23      -4.842  25.374  28.626  1.00 11.58           C  
ATOM    187  OH  TYR A  23      -4.451  25.520  29.941  1.00 15.56           O  
ATOM    188  N   SER A  24      -6.295  26.568  21.627  1.00  9.23           N  
ATOM    189  CA  SER A  24      -6.372  26.460  20.169  1.00  9.19           C  
ATOM    190  C   SER A  24      -5.659  25.243  19.654  1.00  8.69           C  
ATOM    191  O   SER A  24      -4.725  24.734  20.294  1.00  9.92           O  
ATOM    192  CB ASER A  24      -5.804  27.728  19.554  0.82 11.85           C  
ATOM    194  OG ASER A  24      -4.435  27.887  19.868  0.82 17.42           O  
ATOM    196  N   LEU A  25      -6.021  24.833  18.465  1.00  8.82           N  
ATOM    197  CA  LEU A  25      -5.488  23.659  17.812  1.00  8.38           C  
ATOM    198  C   LEU A  25      -3.985  23.632  17.786  1.00  7.97           C  
ATOM    199  O   LEU A  25      -3.370  22.585  18.022  1.00  9.09           O  
ATOM    200  CB  LEU A  25      -6.075  23.540  16.414  1.00  8.97           C  
ATOM    201  CG  LEU A  25      -5.796  22.276  15.665  1.00 10.31           C  
ATOM    202  CD1 LEU A  25      -6.356  21.059  16.413  1.00 14.60           C  
ATOM    203  CD2 LEU A  25      -6.373  22.349  14.280  1.00 12.63           C  
ATOM    204  N   GLY A  26      -3.337  24.754  17.484  1.00  8.29           N  
ATOM    205  CA  GLY A  26      -1.892  24.759  17.404  1.00  8.78           C  
ATOM    206  C   GLY A  26      -1.203  24.378  18.703  1.00  7.65           C  
ATOM    207  O   GLY A  26      -0.109  23.837  18.672  1.00  8.52           O  
ATOM    208  N   ASN A  27      -1.819  24.659  19.841  1.00  7.55           N  
ATOM    209  CA  ASN A  27      -1.243  24.181  21.101  1.00  7.49           C  
ATOM    210  C   ASN A  27      -1.114  22.682  21.157  1.00  6.86           C  
ATOM    211  O   ASN A  27      -0.109  22.169  21.673  1.00  7.69           O  
ATOM    212  CB  ASN A  27      -2.101  24.630  22.293  1.00  8.20           C  
ATOM    213  CG  ASN A  27      -1.915  26.086  22.616  1.00  9.25           C  
ATOM    214  OD1 ASN A  27      -0.871  26.469  23.126  1.00 11.05           O  
ATOM    215  ND2 ASN A  27      -2.931  26.889  22.374  1.00 13.40           N  
ATOM    216  N   TRP A  28      -2.129  21.984  20.713  1.00  7.14           N  
ATOM    217  CA  TRP A  28      -2.164  20.526  20.753  1.00  6.96           C  
ATOM    218  C   TRP A  28      -1.169  19.917  19.780  1.00  6.59           C  
ATOM    219  O   TRP A  28      -0.514  18.939  20.093  1.00  7.87           O  
ATOM    220  CB  TRP A  28      -3.591  20.031  20.462  1.00  7.37           C  
ATOM    221  CG  TRP A  28      -4.586  20.506  21.434  1.00  7.21           C  
ATOM    222  CD1 TRP A  28      -5.437  21.549  21.291  1.00  8.77           C  
ATOM    223  CD2 TRP A  28      -4.818  19.987  22.760  1.00  8.27           C  
ATOM    224  NE1 TRP A  28      -6.179  21.745  22.411  1.00 11.17           N  
ATOM    225  CE2 TRP A  28      -5.844  20.787  23.319  1.00 10.15           C  
ATOM    226  CE3 TRP A  28      -4.235  18.959  23.483  1.00 11.93           C  
ATOM    227  CZ2 TRP A  28      -6.322  20.515  24.599  1.00 16.94           C  
ATOM    228  CZ3 TRP A  28      -4.699  18.672  24.731  1.00 17.93           C  
ATOM    229  CH2 TRP A  28      -5.726  19.473  25.286  1.00 19.22           C  
ATOM    230  N   VAL A  29      -1.062  20.509  18.574  1.00  6.75           N  
ATOM    231  CA  VAL A  29      -0.100  20.032  17.607  1.00  6.86           C  
ATOM    232  C   VAL A  29       1.329  20.248  18.114  1.00  6.87           C  
ATOM    233  O   VAL A  29       2.181  19.391  18.037  1.00  8.04           O  
ATOM    234  CB  VAL A  29      -0.340  20.679  16.226  1.00  7.79           C  
ATOM    235  CG1 VAL A  29       0.716  20.239  15.235  1.00  9.69           C  
ATOM    236  CG2 VAL A  29      -1.716  20.330  15.733  1.00  9.67           C  
ATOM    237  N   CYS A  30       1.570  21.439  18.686  1.00  7.36           N  
ATOM    238  CA  CYS A  30       2.889  21.746  19.259  1.00  7.58           C  
ATOM    239  C   CYS A  30       3.237  20.784  20.381  1.00  7.07           C  
ATOM    240  O   CYS A  30       4.366  20.286  20.465  1.00  7.93           O  
ATOM    241  CB  CYS A  30       2.877  23.219  19.749  1.00  8.30           C  
ATOM    242  SG  CYS A  30       4.464  23.778  20.352  1.00  9.35           S  
ATOM    243  N   ALA A  31       2.287  20.487  21.252  1.00  7.02           N  
ATOM    244  CA  ALA A  31       2.535  19.563  22.338  1.00  7.56           C  
ATOM    245  C   ALA A  31       2.941  18.203  21.800  1.00  6.92           C  
ATOM    246  O   ALA A  31       3.904  17.585  22.276  1.00  8.10           O  
ATOM    247  CB  ALA A  31       1.321  19.439  23.251  1.00  8.73           C  
ATOM    248  N   ALA A  32       2.215  17.695  20.787  1.00  6.61           N  
ATOM    249  CA  ALA A  32       2.554  16.414  20.233  1.00  6.66           C  
ATOM    250  C   ALA A  32       3.923  16.406  19.580  1.00  6.82           C  
ATOM    251  O   ALA A  32       4.681  15.442  19.658  1.00  7.90           O  
ATOM    252  CB  ALA A  32       1.504  15.992  19.211  1.00  8.01           C  
ATOM    253  N   LYS A  33       4.275  17.504  18.887  1.00  6.86           N  
ATOM    254  CA  LYS A  33       5.584  17.586  18.237  1.00  7.18           C  
ATOM    255  C   LYS A  33       6.689  17.391  19.274  1.00  7.28           C  
ATOM    256  O   LYS A  33       7.631  16.612  19.036  1.00  8.72           O  
ATOM    257  CB  LYS A  33       5.742  18.955  17.580  1.00  8.42           C  
ATOM    258  CG  LYS A  33       7.129  19.265  17.059  1.00 11.22           C  
ATOM    259  CD  LYS A  33       7.592  18.318  15.939  1.00 12.84           C  
ATOM    260  CE  LYS A  33       9.035  18.741  15.609  1.00 16.68           C  
ATOM    261  NZ  LYS A  33       9.567  17.839  14.554  1.00 19.52           N  
ATOM    262  N   PHE A  34       6.630  18.107  20.364  1.00  7.16           N  
ATOM    263  CA  PHE A  34       7.733  18.094  21.305  1.00  7.91           C  
ATOM    264  C   PHE A  34       7.642  16.978  22.327  1.00  8.25           C  
ATOM    265  O   PHE A  34       8.665  16.587  22.874  1.00 12.56           O  
ATOM    266  CB  PHE A  34       7.925  19.470  21.941  1.00  9.24           C  
ATOM    267  CG  PHE A  34       8.404  20.473  20.920  1.00  9.38           C  
ATOM    268  CD1 PHE A  34       9.663  20.332  20.339  1.00 10.46           C  
ATOM    269  CD2 PHE A  34       7.582  21.494  20.518  1.00 11.19           C  
ATOM    270  CE1 PHE A  34      10.098  21.250  19.436  1.00 13.63           C  
ATOM    271  CE2 PHE A  34       8.010  22.406  19.574  1.00 14.26           C  
ATOM    272  CZ  PHE A  34       9.273  22.281  19.081  1.00 14.37           C  
ATOM    273  N   GLU A  35       6.492  16.383  22.526  1.00  7.03           N  
ATOM    274  CA  GLU A  35       6.372  15.194  23.379  1.00  6.84           C  
ATOM    275  C   GLU A  35       6.887  13.943  22.687  1.00  7.17           C  
ATOM    276  O   GLU A  35       7.602  13.156  23.280  1.00  8.79           O  
ATOM    277  CB  GLU A  35       4.941  14.973  23.842  1.00  7.25           C  
ATOM    278  CG  GLU A  35       4.451  15.942  24.888  1.00  8.52           C  
ATOM    279  CD  GLU A  35       5.142  15.889  26.246  1.00  8.94           C  
ATOM    280  OE1 GLU A  35       5.838  14.805  26.422  1.00 11.63           O  
ATOM    281  OE2 GLU A  35       5.044  16.786  27.068  1.00 12.09           O  
ATOM    282  N   SER A  36       6.472  13.737  21.424  1.00  7.84           N  
ATOM    283  CA  SER A  36       6.674  12.450  20.776  1.00  8.04           C  
ATOM    284  C   SER A  36       7.238  12.554  19.392  1.00  7.74           C  
ATOM    285  O   SER A  36       7.451  11.515  18.734  1.00  9.13           O  
ATOM    286  CB  SER A  36       5.354  11.688  20.648  1.00  7.91           C  
ATOM    287  OG  SER A  36       4.507  12.358  19.773  1.00  7.51           O  
ATOM    288  N   ASN A  37       7.456  13.739  18.860  1.00  8.09           N  
ATOM    289  CA  ASN A  37       7.824  13.915  17.469  1.00  9.17           C  
ATOM    290  C   ASN A  37       6.803  13.259  16.530  1.00  8.40           C  
ATOM    291  O   ASN A  37       7.149  12.745  15.483  1.00 10.63           O  
ATOM    292  CB  ASN A  37       9.256  13.451  17.165  1.00 13.64           C  
ATOM    293  CG  ASN A  37       9.842  14.317  16.097  1.00 19.55           C  
ATOM    294  OD1 ASN A  37       9.400  15.388  15.737  1.00 24.09           O  
ATOM    295  ND2 ASN A  37      10.841  13.753  15.464  1.00 27.66           N  
ATOM    296  N   PHE A  38       5.537  13.326  16.924  1.00  7.61           N  
ATOM    297  CA  PHE A  38       4.401  12.857  16.142  1.00  7.56           C  
ATOM    298  C   PHE A  38       4.356  11.356  15.980  1.00  7.49           C  
ATOM    299  O   PHE A  38       3.638  10.842  15.112  1.00  8.84           O  
ATOM    300  CB  PHE A  38       4.289  13.535  14.771  1.00  9.17           C  
ATOM    301  CG  PHE A  38       4.195  15.029  14.768  1.00  8.29           C  
ATOM    302  CD1 PHE A  38       3.468  15.760  15.693  1.00  8.65           C  
ATOM    303  CD2 PHE A  38       4.749  15.744  13.740  1.00 11.39           C  
ATOM    304  CE1 PHE A  38       3.279  17.109  15.591  1.00  9.51           C  
ATOM    305  CE2 PHE A  38       4.570  17.098  13.659  1.00 13.05           C  
ATOM    306  CZ  PHE A  38       3.831  17.795  14.545  1.00 10.04           C  
ATOM    307  N   ASN A  39       5.031  10.624  16.855  1.00  8.09           N  
ATOM    308  CA  ASN A  39       5.125   9.162  16.752  1.00  8.13           C  
ATOM    309  C   ASN A  39       4.123   8.515  17.726  1.00  7.16           C  
ATOM    310  O   ASN A  39       4.248   8.635  18.935  1.00  7.91           O  
ATOM    311  CB  ASN A  39       6.544   8.755  17.120  1.00  9.34           C  
ATOM    312  CG  ASN A  39       6.786   7.300  16.916  1.00 12.07           C  
ATOM    313  OD1 ASN A  39       5.920   6.479  16.698  1.00 11.52           O  
ATOM    314  ND2 ASN A  39       7.992   6.885  17.038  1.00 31.26           N  
ATOM    315  N   THR A  40       3.148   7.817  17.157  1.00  7.38           N  
ATOM    316  CA  THR A  40       2.141   7.160  17.962  1.00  7.32           C  
ATOM    317  C   THR A  40       2.647   6.045  18.856  1.00  7.31           C  
ATOM    318  O   THR A  40       1.961   5.687  19.799  1.00  9.22           O  
ATOM    319  CB  THR A  40       0.968   6.644  17.107  1.00  8.91           C  
ATOM    320  OG1 THR A  40       1.472   5.613  16.221  1.00 10.03           O  
ATOM    321  CG2 THR A  40       0.289   7.689  16.289  1.00 10.96           C  
ATOM    322  N   GLN A  41       3.821   5.513  18.536  1.00  7.51           N  
ATOM    323  CA  GLN A  41       4.404   4.390  19.265  1.00  8.55           C  
ATOM    324  C   GLN A  41       5.394   4.831  20.315  1.00  8.25           C  
ATOM    325  O   GLN A  41       5.984   3.975  20.980  1.00 10.52           O  
ATOM    326  CB  GLN A  41       5.061   3.424  18.299  1.00 14.81           C  
ATOM    327  CG  GLN A  41       3.966   2.681  17.512  1.00 19.79           C  
ATOM    328  CD  GLN A  41       4.257   1.394  16.923  1.00 28.47           C  
ATOM    329  OE1 GLN A  41       5.247   1.038  16.305  1.00 35.50           O  
ATOM    330  NE2 GLN A  41       3.351   0.428  16.860  1.00 37.42           N  
ATOM    331  N   ALA A  42       5.592   6.129  20.518  1.00  7.87           N  
ATOM    332  CA  ALA A  42       6.617   6.582  21.446  1.00  7.95           C  
ATOM    333  C   ALA A  42       6.304   6.089  22.851  1.00  7.02           C  
ATOM    334  O   ALA A  42       5.191   6.181  23.332  1.00  8.05           O  
ATOM    335  CB  ALA A  42       6.652   8.098  21.443  1.00  9.55           C  
ATOM    336  N   THR A  43       7.370   5.654  23.541  1.00  7.93           N  
ATOM    337  CA  THR A  43       7.301   5.240  24.943  1.00  8.35           C  
ATOM    338  C   THR A  43       8.517   5.795  25.652  1.00  9.91           C  
ATOM    339  O   THR A  43       9.612   5.793  25.117  1.00 18.39           O  
ATOM    340  CB ATHR A  43       7.196   3.764  25.260  0.50 10.06           C  
ATOM    342  OG1ATHR A  43       8.370   3.166  24.679  0.50 12.28           O  
ATOM    344  CG2ATHR A  43       5.955   3.092  24.737  0.50 14.25           C  
ATOM    346  N   ASN A  44       8.348   6.255  26.847  1.00  8.08           N  
ATOM    347  CA  ASN A  44       9.470   6.728  27.694  1.00  8.61           C  
ATOM    348  C   ASN A  44       9.300   6.045  29.050  1.00  7.29           C  
ATOM    349  O   ASN A  44       8.350   6.273  29.749  1.00  8.62           O  
ATOM    350  CB  ASN A  44       9.449   8.259  27.861  1.00 10.41           C  
ATOM    351  CG  ASN A  44      10.611   8.715  28.727  1.00 13.80           C  
ATOM    352  OD1 ASN A  44      11.715   8.385  28.521  1.00 26.63           O  
ATOM    353  ND2 ASN A  44      10.217   9.278  29.861  1.00 24.81           N  
ATOM    354  N   ARG A  45      10.232   5.166  29.360  1.00  8.38           N  
ATOM    355  CA  ARG A  45      10.181   4.373  30.594  1.00  8.37           C  
ATOM    356  C   ARG A  45      10.974   5.106  31.674  1.00  8.77           C  
ATOM    357  O   ARG A  45      12.177   5.257  31.536  1.00 11.51           O  
ATOM    358  CB  ARG A  45      10.748   2.990  30.277  1.00 11.27           C  
ATOM    359  CG  ARG A  45       9.962   2.268  29.205  1.00 15.18           C  
ATOM    360  CD  ARG A  45      10.244   0.800  28.967  1.00 23.97           C  
ATOM    361  NE  ARG A  45       9.175   0.108  28.166  1.00 40.25           N  
ATOM    362  CZ  ARG A  45       9.110   0.063  26.892  1.00 45.35           C  
ATOM    363  NH1 ARG A  45      10.017   0.679  26.126  1.00 73.96           N  
ATOM    364  NH2 ARG A  45       8.059  -0.472  26.288  1.00 63.05           N  
ATOM    365  N   ASN A  46      10.302   5.565  32.707  1.00  9.07           N  
ATOM    366  CA  ASN A  46      10.911   6.367  33.752  1.00  9.47           C  
ATOM    367  C   ASN A  46      11.464   5.511  34.872  1.00  9.29           C  
ATOM    368  O   ASN A  46      11.074   4.399  35.085  1.00 11.21           O  
ATOM    369  CB  ASN A  46       9.887   7.348  34.303  1.00 10.31           C  
ATOM    370  CG  ASN A  46       9.323   8.224  33.273  1.00 11.42           C  
ATOM    371  OD1 ASN A  46      10.129   8.934  32.612  1.00 17.68           O  
ATOM    372  ND2 ASN A  46       8.065   8.219  32.991  1.00 13.04           N  
ATOM    373  N   THR A  47      12.381   6.082  35.678  1.00 10.86           N  
ATOM    374  CA  THR A  47      12.971   5.388  36.808  1.00 10.18           C  
ATOM    375  C   THR A  47      12.076   5.254  37.992  1.00 10.21           C  
ATOM    376  O   THR A  47      12.404   4.490  38.856  1.00 14.60           O  
ATOM    377  CB  THR A  47      14.294   5.993  37.197  1.00 10.99           C  
ATOM    378  OG1 THR A  47      14.061   7.286  37.676  1.00 11.56           O  
ATOM    379  CG2 THR A  47      15.294   5.970  36.030  1.00 13.42           C  
ATOM    380  N   ASP A  48      10.949   5.973  38.042  1.00 11.52           N  
ATOM    381  CA  ASP A  48       9.995   5.897  39.082  1.00 12.81           C  
ATOM    382  C   ASP A  48       8.964   4.814  38.963  1.00 12.75           C  
ATOM    383  O   ASP A  48       8.011   4.655  39.698  1.00 19.09           O  
ATOM    384  CB  ASP A  48       9.322   7.267  39.272  1.00 14.67           C  
ATOM    385  CG  ASP A  48       8.400   7.665  38.137  1.00 14.97           C  
ATOM    386  OD1 ASP A  48       8.236   6.897  37.179  1.00 11.80           O  
ATOM    387  OD2 ASP A  48       7.797   8.759  38.230  1.00 24.82           O  
ATOM    388  N   GLY A  49       9.143   3.977  37.893  1.00 12.13           N  
ATOM    389  CA  GLY A  49       8.286   2.840  37.625  1.00 14.58           C  
ATOM    390  C   GLY A  49       7.157   3.154  36.667  1.00 10.87           C  
ATOM    391  O   GLY A  49       6.430   2.238  36.290  1.00 13.88           O  
ATOM    392  N   SER A  50       6.976   4.399  36.327  1.00  8.63           N  
ATOM    393  CA  SER A  50       5.930   4.809  35.403  1.00  7.85           C  
ATOM    394  C   SER A  50       6.483   4.886  33.992  1.00  6.90           C  
ATOM    395  O   SER A  50       7.716   4.918  33.777  1.00  9.17           O  
ATOM    396  CB ASER A  50       5.340   6.151  35.770  0.98  8.81           C  
ATOM    398  OG ASER A  50       6.203   7.231  35.470  0.98  9.03           O  
ATOM    400  N   THR A  51       5.600   4.933  33.022  1.00  6.33           N  
ATOM    401  CA  THR A  51       5.920   5.022  31.612  1.00  6.11           C  
ATOM    402  C   THR A  51       4.992   6.064  30.989  1.00  5.53           C  
ATOM    403  O   THR A  51       3.836   6.152  31.347  1.00  6.46           O  
ATOM    404  CB  THR A  51       5.778   3.667  30.946  1.00  7.11           C  
ATOM    405  OG1 THR A  51       6.687   2.746  31.559  1.00  8.84           O  
ATOM    406  CG2 THR A  51       6.067   3.661  29.462  1.00  8.01           C  
ATOM    407  N   ASP A  52       5.550   6.804  30.040  1.00  5.90           N  
ATOM    408  CA  ASP A  52       4.782   7.757  29.245  1.00  5.99           C  
ATOM    409  C   ASP A  52       4.506   7.140  27.896  1.00  5.75           C  
ATOM    410  O   ASP A  52       5.412   6.624  27.231  1.00  7.31           O  
ATOM    411  CB  ASP A  52       5.586   9.049  29.057  1.00  7.12           C  
ATOM    412  CG  ASP A  52       6.036   9.658  30.341  1.00  8.99           C  
ATOM    413  OD1 ASP A  52       5.270   9.748  31.264  1.00 13.05           O  
ATOM    414  OD2 ASP A  52       7.258  10.003  30.381  1.00 14.87           O  
ATOM    415  N   TYR A  53       3.236   7.187  27.460  1.00  5.62           N  
ATOM    416  CA  TYR A  53       2.779   6.458  26.298  1.00  5.88           C  
ATOM    417  C   TYR A  53       2.187   7.348  25.219  1.00  5.48           C  
ATOM    418  O   TYR A  53       1.285   8.139  25.464  1.00  6.35           O  
ATOM    419  CB  TYR A  53       1.680   5.461  26.703  1.00  6.85           C  
ATOM    420  CG  TYR A  53       2.145   4.327  27.584  1.00  6.53           C  
ATOM    421  CD1 TYR A  53       2.582   3.157  27.008  1.00  8.88           C  
ATOM    422  CD2 TYR A  53       2.133   4.389  28.950  1.00  6.35           C  
ATOM    423  CE1 TYR A  53       3.004   2.066  27.746  1.00  8.62           C  
ATOM    424  CE2 TYR A  53       2.548   3.314  29.711  1.00  6.53           C  
ATOM    425  CZ  TYR A  53       2.976   2.164  29.123  1.00  7.16           C  
ATOM    426  OH  TYR A  53       3.421   1.064  29.848  1.00  8.47           O  
ATOM    427  N   GLY A  54       2.633   7.090  23.993  1.00  6.20           N  
ATOM    428  CA  GLY A  54       1.977   7.552  22.807  1.00  6.70           C  
ATOM    429  C   GLY A  54       2.290   8.960  22.395  1.00  5.88           C  
ATOM    430  O   GLY A  54       3.218   9.623  22.886  1.00  6.45           O  
ATOM    431  N   ILE A  55       1.481   9.445  21.456  1.00  6.29           N  
ATOM    432  CA  ILE A  55       1.715  10.713  20.792  1.00  6.60           C  
ATOM    433  C   ILE A  55       1.719  11.892  21.730  1.00  6.32           C  
ATOM    434  O   ILE A  55       2.398  12.894  21.463  1.00  7.70           O  
ATOM    435  CB  ILE A  55       0.730  10.855  19.629  1.00  8.53           C  
ATOM    436  CG1 ILE A  55       1.237  11.891  18.608  1.00 11.95           C  
ATOM    437  CG2 ILE A  55      -0.677  11.069  20.083  1.00 11.36           C  
ATOM    438  CD1 ILE A  55       0.600  11.758  17.255  1.00 16.08           C  
ATOM    439  N   LEU A  56       0.983  11.808  22.848  1.00  6.05           N  
ATOM    440  CA  LEU A  56       0.955  12.862  23.856  1.00  6.46           C  
ATOM    441  C   LEU A  56       1.630  12.449  25.165  1.00  6.53           C  
ATOM    442  O   LEU A  56       1.553  13.162  26.148  1.00  8.37           O  
ATOM    443  CB  LEU A  56      -0.462  13.354  24.078  1.00  7.51           C  
ATOM    444  CG  LEU A  56      -0.997  14.253  22.968  1.00 10.45           C  
ATOM    445  CD1 LEU A  56      -2.485  14.443  23.141  1.00 14.73           C  
ATOM    446  CD2 LEU A  56      -0.272  15.595  22.955  1.00 14.59           C  
ATOM    447  N   GLN A  57       2.353  11.328  25.161  1.00  5.73           N  
ATOM    448  CA  GLN A  57       3.209  10.938  26.274  1.00  5.69           C  
ATOM    449  C   GLN A  57       2.463  11.008  27.606  1.00  6.17           C  
ATOM    450  O   GLN A  57       2.888  11.600  28.573  1.00  8.78           O  
ATOM    451  CB  GLN A  57       4.509  11.728  26.306  1.00  6.57           C  
ATOM    452  CG  GLN A  57       5.411  11.372  25.120  1.00  7.02           C  
ATOM    453  CD  GLN A  57       6.058  10.028  25.315  1.00  7.04           C  
ATOM    454  OE1 GLN A  57       7.036   9.858  26.022  1.00  9.70           O  
ATOM    455  NE2 GLN A  57       5.449   9.019  24.702  1.00  8.29           N  
ATOM    456  N   ILE A  58       1.339  10.296  27.647  1.00  5.94           N  
ATOM    457  CA  ILE A  58       0.466  10.260  28.818  1.00  6.08           C  
ATOM    458  C   ILE A  58       1.012   9.239  29.813  1.00  5.92           C  
ATOM    459  O   ILE A  58       1.363   8.110  29.458  1.00  6.81           O  
ATOM    460  CB  ILE A  58      -0.957   9.968  28.357  1.00  6.90           C  
ATOM    461  CG1 ILE A  58      -1.500  11.189  27.606  1.00  8.81           C  
ATOM    462  CG2 ILE A  58      -1.851   9.580  29.528  1.00  8.11           C  
ATOM    463  CD1 ILE A  58      -2.810  10.944  26.887  1.00 11.10           C  
ATOM    464  N   ASN A  59       1.109   9.663  31.077  1.00  6.93           N  
ATOM    465  CA  ASN A  59       1.806   8.866  32.092  1.00  6.66           C  
ATOM    466  C   ASN A  59       0.917   7.878  32.787  1.00  6.26           C  
ATOM    467  O   ASN A  59      -0.243   8.123  33.111  1.00  8.41           O  
ATOM    468  CB  ASN A  59       2.413   9.878  33.096  1.00  7.96           C  
ATOM    469  CG  ASN A  59       3.264   9.220  34.158  1.00  7.70           C  
ATOM    470  OD1 ASN A  59       2.826   8.947  35.269  1.00  9.50           O  
ATOM    471  ND2 ASN A  59       4.509   8.965  33.811  1.00  9.66           N  
ATOM    472  N   SER A  60       1.511   6.729  33.102  1.00  6.16           N  
ATOM    473  CA  SER A  60       0.840   5.576  33.663  1.00  6.45           C  
ATOM    474  C   SER A  60       0.599   5.630  35.168  1.00  7.03           C  
ATOM    475  O   SER A  60      -0.078   4.719  35.692  1.00  9.00           O  
ATOM    476  CB  SER A  60       1.598   4.316  33.338  1.00  7.05           C  
ATOM    477  OG  SER A  60       2.875   4.360  33.982  1.00  7.07           O  
ATOM    478  N   ARG A  61       1.072   6.634  35.896  1.00  6.62           N  
ATOM    479  CA  ARG A  61       0.738   6.721  37.316  1.00  6.87           C  
ATOM    480  C   ARG A  61      -0.686   7.216  37.486  1.00  6.73           C  
ATOM    481  O   ARG A  61      -1.447   6.622  38.213  1.00 11.35           O  
ATOM    482  CB  ARG A  61       1.739   7.556  38.067  1.00  8.93           C  
ATOM    483  CG  ARG A  61       1.518   7.461  39.551  1.00 11.91           C  
ATOM    484  CD  ARG A  61       2.444   8.389  40.331  1.00 17.48           C  
ATOM    485  NE  ARG A  61       3.805   8.081  40.048  1.00 20.76           N  
ATOM    486  CZ  ARG A  61       4.654   7.210  40.563  1.00 35.41           C  
ATOM    487  NH1 ARG A  61       4.222   6.404  41.527  1.00 55.01           N  
ATOM    488  NH2 ARG A  61       5.897   7.135  40.112  1.00 44.97           N  
ATOM    489  N   TRP A  62      -1.060   8.290  36.829  1.00  7.72           N  
ATOM    490  CA  TRP A  62      -2.407   8.834  37.040  1.00  8.61           C  
ATOM    491  C   TRP A  62      -3.402   8.391  35.981  1.00  6.39           C  
ATOM    492  O   TRP A  62      -4.576   8.313  36.312  1.00  8.10           O  
ATOM    493  CB  TRP A  62      -2.501  10.336  37.192  1.00 12.88           C  
ATOM    494  CG  TRP A  62      -2.005  10.865  38.520  1.00 12.45           C  
ATOM    495  CD1 TRP A  62      -1.250  10.260  39.451  1.00 22.78           C  
ATOM    496  CD2 TRP A  62      -2.230  12.171  38.998  1.00 15.95           C  
ATOM    497  NE1 TRP A  62      -0.960  11.095  40.489  1.00 42.28           N  
ATOM    498  CE2 TRP A  62      -1.569  12.276  40.227  1.00 17.01           C  
ATOM    499  CE3 TRP A  62      -2.918  13.286  38.484  1.00 37.89           C  
ATOM    500  CZ2 TRP A  62      -1.630  13.469  40.945  1.00 23.40           C  
ATOM    501  CZ3 TRP A  62      -2.950  14.446  39.212  1.00 38.97           C  
ATOM    502  CH2 TRP A  62      -2.320  14.563  40.464  1.00 26.84           C  
ATOM    503  N   TRP A  63      -2.998   8.184  34.718  1.00  6.14           N  
ATOM    504  CA  TRP A  63      -3.977   8.298  33.641  1.00  5.54           C  
ATOM    505  C   TRP A  63      -4.389   7.009  33.001  1.00  5.88           C  
ATOM    506  O   TRP A  63      -5.555   6.860  32.602  1.00  7.88           O  
ATOM    507  CB  TRP A  63      -3.471   9.296  32.578  1.00  6.87           C  
ATOM    508  CG  TRP A  63      -3.195  10.615  33.190  1.00  7.45           C  
ATOM    509  CD1 TRP A  63      -1.979  11.180  33.355  1.00  9.89           C  
ATOM    510  CD2 TRP A  63      -4.158  11.514  33.788  1.00  7.41           C  
ATOM    511  NE1 TRP A  63      -2.109  12.379  34.013  1.00 11.22           N  
ATOM    512  CE2 TRP A  63      -3.428  12.610  34.285  1.00  9.26           C  
ATOM    513  CE3 TRP A  63      -5.529  11.535  33.907  1.00  8.23           C  
ATOM    514  CZ2 TRP A  63      -4.053  13.674  34.931  1.00 11.23           C  
ATOM    515  CZ3 TRP A  63      -6.184  12.577  34.533  1.00 10.47           C  
ATOM    516  CH2 TRP A  63      -5.420  13.619  35.050  1.00 11.94           C  
ATOM    517  N   CYS A  64      -3.498   6.046  32.826  1.00  7.71           N  
ATOM    518  CA  CYS A  64      -3.848   4.772  32.156  1.00  7.21           C  
ATOM    519  C   CYS A  64      -3.249   3.653  32.972  1.00  7.09           C  
ATOM    520  O   CYS A  64      -2.300   3.874  33.728  1.00  8.71           O  
ATOM    521  CB  CYS A  64      -3.353   4.753  30.711  1.00  7.25           C  
ATOM    522  SG  CYS A  64      -1.543   4.893  30.507  1.00  7.56           S  
ATOM    523  N   ASN A  65      -3.760   2.458  32.776  1.00  7.68           N  
ATOM    524  CA  ASN A  65      -3.284   1.292  33.503  1.00  8.33           C  
ATOM    525  C   ASN A  65      -2.340   0.456  32.662  1.00  7.25           C  
ATOM    526  O   ASN A  65      -2.742  -0.070  31.604  1.00  8.67           O  
ATOM    527  CB  ASN A  65      -4.505   0.435  33.879  1.00 11.05           C  
ATOM    528  CG  ASN A  65      -4.081  -0.757  34.707  1.00 15.36           C  
ATOM    529  OD1 ASN A  65      -3.105  -0.696  35.460  1.00 15.44           O  
ATOM    530  ND2 ASN A  65      -4.887  -1.779  34.605  1.00 27.61           N  
ATOM    531  N   ASP A  66      -1.108   0.276  33.137  1.00  7.42           N  
ATOM    532  CA  ASP A  66      -0.191  -0.686  32.496  1.00  7.86           C  
ATOM    533  C   ASP A  66       0.101  -1.851  33.384  1.00  8.44           C  
ATOM    534  O   ASP A  66       0.910  -2.723  32.998  1.00 10.57           O  
ATOM    535  CB  ASP A  66       1.063  -0.019  31.964  1.00  7.67           C  
ATOM    536  CG  ASP A  66       2.043   0.518  32.964  1.00  7.29           C  
ATOM    537  OD1 ASP A  66       1.846   0.314  34.181  1.00  8.43           O  
ATOM    538  OD2 ASP A  66       3.013   1.147  32.502  1.00  8.59           O  
ATOM    539  N   GLY A  67      -0.462  -1.932  34.576  1.00 10.00           N  
ATOM    540  CA  GLY A  67      -0.244  -3.064  35.480  1.00 12.96           C  
ATOM    541  C   GLY A  67       1.071  -3.099  36.193  1.00 13.95           C  
ATOM    542  O   GLY A  67       1.340  -4.029  36.962  1.00 22.98           O  
ATOM    543  N   ARG A  68       1.978  -2.192  35.943  1.00 11.06           N  
ATOM    544  CA  ARG A  68       3.328  -2.248  36.449  1.00 14.52           C  
ATOM    545  C   ARG A  68       3.639  -1.007  37.267  1.00 12.99           C  
ATOM    546  O   ARG A  68       4.766  -0.946  37.792  1.00 20.64           O  
ATOM    547  CB AARG A  68       4.292  -2.481  35.277  0.61 19.39           C  
ATOM    548  CG AARG A  68       4.029  -3.768  34.499  0.61 22.58           C  
ATOM    549  CD AARG A  68       5.123  -4.067  33.453  0.61 32.39           C  
ATOM    550  NE AARG A  68       4.959  -3.114  32.400  0.61 32.67           N  
ATOM    551  CZ AARG A  68       5.640  -2.113  31.915  0.61 44.19           C  
ATOM    552  NH1AARG A  68       6.890  -1.801  32.243  0.61 52.15           N  
ATOM    553  NH2AARG A  68       5.029  -1.381  30.973  0.61 46.77           N  
ATOM    554  N   THR A  69       2.795  -0.016  37.313  1.00  9.76           N  
ATOM    555  CA  THR A  69       3.139   1.259  37.893  1.00  8.91           C  
ATOM    556  C   THR A  69       2.590   1.404  39.297  1.00  9.30           C  
ATOM    557  O   THR A  69       1.407   1.225  39.508  1.00 11.19           O  
ATOM    558  CB  THR A  69       2.544   2.386  37.026  1.00  8.02           C  
ATOM    559  OG1 THR A  69       3.042   2.250  35.685  1.00  8.36           O  
ATOM    560  CG2 THR A  69       3.031   3.727  37.542  1.00  8.97           C  
ATOM    561  N   PRO A  70       3.444   1.725  40.295  1.00  9.99           N  
ATOM    562  CA  PRO A  70       2.937   1.924  41.644  1.00 11.54           C  
ATOM    563  C   PRO A  70       1.982   3.095  41.718  1.00 11.66           C  
ATOM    564  O   PRO A  70       2.186   4.112  41.038  1.00 14.45           O  
ATOM    565  CB  PRO A  70       4.188   2.170  42.495  1.00 14.33           C  
ATOM    566  CG  PRO A  70       5.321   1.656  41.670  1.00 18.37           C  
ATOM    567  CD  PRO A  70       4.892   1.846  40.233  1.00 13.87           C  
ATOM    568  N   GLY A  71       0.967   3.048  42.554  1.00 13.34           N  
ATOM    569  CA  GLY A  71       0.084   4.199  42.777  1.00 15.83           C  
ATOM    570  C   GLY A  71      -0.906   4.480  41.679  1.00 11.74           C  
ATOM    571  O   GLY A  71      -1.379   5.600  41.604  1.00 15.82           O  
ATOM    572  N   SER A  72      -1.154   3.534  40.834  1.00 11.25           N  
ATOM    573  CA  SER A  72      -1.986   3.763  39.654  1.00 10.25           C  
ATOM    574  C   SER A  72      -3.373   4.241  40.023  1.00  9.20           C  
ATOM    575  O   SER A  72      -4.083   3.585  40.818  1.00 13.38           O  
ATOM    576  CB  SER A  72      -2.068   2.394  38.890  1.00 14.66           C  
ATOM    577  OG  SER A  72      -2.971   2.481  37.816  1.00 21.94           O  
ATOM    578  N   ARG A  73      -3.833   5.275  39.358  1.00  7.54           N  
ATOM    579  CA  ARG A  73      -5.190   5.813  39.485  1.00  7.63           C  
ATOM    580  C   ARG A  73      -6.068   5.479  38.300  1.00  7.27           C  
ATOM    581  O   ARG A  73      -7.306   5.499  38.429  1.00  8.73           O  
ATOM    582  CB  ARG A  73      -5.184   7.307  39.695  1.00  8.40           C  
ATOM    583  CG  ARG A  73      -4.381   7.777  40.855  1.00  9.24           C  
ATOM    584  CD  ARG A  73      -4.501   9.228  41.139  1.00 11.51           C  
ATOM    585  NE  ARG A  73      -3.531   9.610  42.147  1.00 15.22           N  
ATOM    586  CZ  ARG A  73      -3.531  10.767  42.765  1.00 18.41           C  
ATOM    587  NH1 ARG A  73      -4.516  11.614  42.590  1.00 31.55           N  
ATOM    588  NH2 ARG A  73      -2.615  11.019  43.691  1.00 23.81           N  
ATOM    589  N   ASN A  74      -5.497   5.274  37.127  1.00  6.74           N  
ATOM    590  CA  ASN A  74      -6.227   4.992  35.907  1.00  6.19           C  
ATOM    591  C   ASN A  74      -7.430   5.918  35.695  1.00  6.01           C  
ATOM    592  O   ASN A  74      -8.544   5.459  35.461  1.00  6.98           O  
ATOM    593  CB  ASN A  74      -6.636   3.540  35.819  1.00  7.90           C  
ATOM    594  CG  ASN A  74      -7.100   3.154  34.439  1.00  7.80           C  
ATOM    595  OD1 ASN A  74      -6.883   3.872  33.462  1.00  8.30           O  
ATOM    596  ND2 ASN A  74      -7.714   1.988  34.332  1.00 10.49           N  
ATOM    597  N   LEU A  75      -7.190   7.217  35.694  1.00  5.84           N  
ATOM    598  CA  LEU A  75      -8.273   8.176  35.617  1.00  6.16           C  
ATOM    599  C   LEU A  75      -8.921   8.235  34.245  1.00  5.91           C  
ATOM    600  O   LEU A  75     -10.078   8.652  34.132  1.00  7.71           O  
ATOM    601  CB  LEU A  75      -7.857   9.545  36.092  1.00  6.62           C  
ATOM    602  CG  LEU A  75      -7.399   9.581  37.552  1.00  7.30           C  
ATOM    603  CD1 LEU A  75      -6.911  10.997  37.900  1.00 10.60           C  
ATOM    604  CD2 LEU A  75      -8.477   9.130  38.503  1.00  9.54           C  
ATOM    605  N   CYS A  76      -8.208   7.849  33.173  1.00  5.71           N  
ATOM    606  CA  CYS A  76      -8.816   7.763  31.856  1.00  5.84           C  
ATOM    607  C   CYS A  76      -9.557   6.456  31.635  1.00  6.16           C  
ATOM    608  O   CYS A  76     -10.219   6.273  30.617  1.00  7.69           O  
ATOM    609  CB  CYS A  76      -7.785   7.959  30.740  1.00  6.31           C  
ATOM    610  SG  CYS A  76      -7.245   9.698  30.743  1.00  6.82           S  
ATOM    611  N   ASN A  77      -9.420   5.498  32.565  1.00  6.11           N  
ATOM    612  CA  ASN A  77     -10.115   4.229  32.499  1.00  6.35           C  
ATOM    613  C   ASN A  77      -9.782   3.462  31.224  1.00  6.51           C  
ATOM    614  O   ASN A  77     -10.676   2.952  30.543  1.00  8.54           O  
ATOM    615  CB  ASN A  77     -11.617   4.368  32.657  1.00  7.53           C  
ATOM    616  CG  ASN A  77     -12.276   3.093  33.003  1.00  9.07           C  
ATOM    617  OD1 ASN A  77     -11.657   2.146  33.489  1.00 11.02           O  
ATOM    618  ND2 ASN A  77     -13.569   2.980  32.686  1.00 13.64           N  
ATOM    619  N   ILE A  78      -8.498   3.324  30.935  1.00  6.57           N  
ATOM    620  CA  ILE A  78      -8.060   2.640  29.751  1.00  7.13           C  
ATOM    621  C   ILE A  78      -6.739   1.927  30.016  1.00  6.81           C  
ATOM    622  O   ILE A  78      -5.908   2.423  30.782  1.00  8.00           O  
ATOM    623  CB  ILE A  78      -7.845   3.559  28.549  1.00  8.67           C  
ATOM    624  CG1 ILE A  78      -6.929   4.733  28.907  1.00  9.40           C  
ATOM    625  CG2 ILE A  78      -9.109   3.981  27.883  1.00 12.43           C  
ATOM    626  CD1 ILE A  78      -6.407   5.487  27.719  1.00 14.19           C  
ATOM    627  N   PRO A  79      -6.497   0.836  29.307  1.00  7.08           N  
ATOM    628  CA  PRO A  79      -5.149   0.273  29.301  1.00  7.37           C  
ATOM    629  C   PRO A  79      -4.226   1.220  28.566  1.00  6.45           C  
ATOM    630  O   PRO A  79      -4.585   1.807  27.550  1.00  7.29           O  
ATOM    631  CB  PRO A  79      -5.321  -1.048  28.516  1.00  9.64           C  
ATOM    632  CG  PRO A  79      -6.540  -0.822  27.623  1.00 11.19           C  
ATOM    633  CD  PRO A  79      -7.425   0.109  28.417  1.00  9.33           C  
ATOM    634  N   CYS A  80      -2.983   1.335  29.044  1.00  6.56           N  
ATOM    635  CA  CYS A  80      -2.036   2.215  28.388  1.00  6.23           C  
ATOM    636  C   CYS A  80      -1.753   1.796  26.943  1.00  6.43           C  
ATOM    637  O   CYS A  80      -1.445   2.630  26.106  1.00  7.20           O  
ATOM    638  CB  CYS A  80      -0.722   2.314  29.140  1.00  6.71           C  
ATOM    639  SG  CYS A  80      -0.870   3.009  30.814  1.00  7.00           S  
ATOM    640  N   SER A  81      -1.876   0.524  26.635  1.00  6.62           N  
ATOM    641  CA  SER A  81      -1.662   0.067  25.258  1.00  7.42           C  
ATOM    642  C   SER A  81      -2.612   0.714  24.292  1.00  6.83           C  
ATOM    643  O   SER A  81      -2.269   0.828  23.104  1.00  8.32           O  
ATOM    644  CB  SER A  81      -1.774  -1.452  25.165  1.00  9.88           C  
ATOM    645  OG  SER A  81      -3.041  -1.871  25.522  1.00 12.43           O  
ATOM    646  N   ALA A  82      -3.795   1.142  24.719  1.00  6.74           N  
ATOM    647  CA  ALA A  82      -4.724   1.832  23.822  1.00  7.49           C  
ATOM    648  C   ALA A  82      -4.131   3.147  23.319  1.00  7.09           C  
ATOM    649  O   ALA A  82      -4.551   3.670  22.285  1.00  9.05           O  
ATOM    650  CB  ALA A  82      -6.039   2.093  24.515  1.00  9.06           C  
ATOM    651  N   LEU A  83      -3.187   3.707  24.056  1.00  6.87           N  
ATOM    652  CA  LEU A  83      -2.541   4.974  23.711  1.00  7.35           C  
ATOM    653  C   LEU A  83      -1.435   4.808  22.694  1.00  8.19           C  
ATOM    654  O   LEU A  83      -0.852   5.793  22.290  1.00 11.47           O  
ATOM    655  CB  LEU A  83      -1.980   5.639  24.948  1.00  7.98           C  
ATOM    656  CG  LEU A  83      -3.008   5.967  26.008  1.00  8.87           C  
ATOM    657  CD1 LEU A  83      -2.284   6.443  27.285  1.00 13.36           C  
ATOM    658  CD2 LEU A  83      -3.983   6.973  25.541  1.00 13.48           C  
ATOM    659  N   LEU A  84      -1.140   3.572  22.262  1.00  7.73           N  
ATOM    660  CA  LEU A  84      -0.113   3.258  21.284  1.00  8.22           C  
ATOM    661  C   LEU A  84      -0.733   2.839  19.970  1.00 10.18           C  
ATOM    662  O   LEU A  84      -0.003   2.412  19.070  1.00 13.71           O  
ATOM    663  CB  LEU A  84       0.823   2.185  21.797  1.00  8.61           C  
ATOM    664  CG  LEU A  84       1.570   2.548  23.077  1.00  8.75           C  
ATOM    665  CD1 LEU A  84       2.391   1.320  23.537  1.00 11.73           C  
ATOM    666  CD2 LEU A  84       2.472   3.722  22.938  1.00 12.07           C  
ATOM    667  N   SER A  85      -1.980   3.118  19.736  1.00 13.21           N  
ATOM    668  CA  SER A  85      -2.647   2.881  18.465  1.00 13.32           C  
ATOM    669  C   SER A  85      -2.234   3.900  17.377  1.00 12.08           C  
ATOM    670  O   SER A  85      -1.894   5.006  17.680  1.00 13.09           O  
ATOM    671  CB ASER A  85      -4.162   2.927  18.700  0.37 13.29           C  
ATOM    673  OG ASER A  85      -4.703   4.129  19.233  0.37 13.07           O  
ATOM    675  N   SER A  86      -2.435   3.537  16.115  1.00 13.24           N  
ATOM    676  CA  SER A  86      -2.275   4.442  15.005  1.00 13.52           C  
ATOM    677  C   SER A  86      -3.384   5.468  14.867  1.00 11.79           C  
ATOM    678  O   SER A  86      -3.140   6.538  14.383  1.00 17.13           O  
ATOM    679  CB ASER A  86      -2.193   3.627  13.698  0.46 20.72           C  
ATOM    681  OG ASER A  86      -0.948   2.935  13.718  0.46 30.72           O  
ATOM    683  N   ASP A  87      -4.561   5.151  15.357  1.00 10.97           N  
ATOM    684  CA  ASP A  87      -5.691   6.016  15.516  1.00 12.57           C  
ATOM    685  C   ASP A  87      -5.529   6.821  16.831  1.00 10.09           C  
ATOM    686  O   ASP A  87      -5.250   6.221  17.875  1.00 13.28           O  
ATOM    687  CB AASP A  87      -6.993   5.130  15.615  0.90 24.73           C  
ATOM    688  CG AASP A  87      -8.223   5.849  16.091  0.90 27.18           C  
ATOM    689  OD1AASP A  87      -8.526   6.945  15.619  0.90 57.04           O  
ATOM    690  OD2AASP A  87      -8.956   5.057  16.685  0.90 38.26           O  
ATOM    691  N   ILE A  88      -5.738   8.099  16.829  1.00  9.51           N  
ATOM    692  CA  ILE A  88      -5.468   8.942  17.972  1.00  8.57           C  
ATOM    693  C   ILE A  88      -6.616   9.096  18.939  1.00  7.97           C  
ATOM    694  O   ILE A  88      -6.486   9.755  19.946  1.00  8.71           O  
ATOM    695  CB  ILE A  88      -4.990  10.355  17.561  1.00 10.33           C  
ATOM    696  CG1 ILE A  88      -6.070  11.186  16.872  1.00 12.22           C  
ATOM    697  CG2 ILE A  88      -3.724  10.271  16.753  1.00 14.78           C  
ATOM    698  CD1 ILE A  88      -5.796  12.660  16.709  1.00 15.89           C  
ATOM    699  N   THR A  89      -7.730   8.401  18.695  1.00 10.09           N  
ATOM    700  CA  THR A  89      -8.923   8.654  19.479  1.00 10.16           C  
ATOM    701  C   THR A  89      -8.725   8.464  20.983  1.00  8.51           C  
ATOM    702  O   THR A  89      -9.114   9.305  21.775  1.00  9.30           O  
ATOM    703  CB ATHR A  89     -10.030   7.733  18.999  0.62 15.28           C  
ATOM    705  OG1ATHR A  89     -10.365   8.171  17.641  0.62 11.75           O  
ATOM    707  CG2ATHR A  89     -11.322   7.932  19.807  0.62 14.81           C  
ATOM    709  N   ALA A  90      -8.092   7.363  21.413  1.00  8.69           N  
ATOM    710  CA  ALA A  90      -7.931   7.140  22.850  1.00  8.21           C  
ATOM    711  C   ALA A  90      -7.036   8.190  23.489  1.00  6.81           C  
ATOM    712  O   ALA A  90      -7.281   8.663  24.601  1.00  7.82           O  
ATOM    713  CB  ALA A  90      -7.380   5.773  23.157  1.00 10.33           C  
ATOM    714  N   SER A  91      -5.961   8.580  22.789  1.00  6.74           N  
ATOM    715  CA  SER A  91      -5.100   9.640  23.294  1.00  6.50           C  
ATOM    716  C   SER A  91      -5.822  10.960  23.406  1.00  6.47           C  
ATOM    717  O   SER A  91      -5.657  11.676  24.380  1.00  7.80           O  
ATOM    718  CB  SER A  91      -3.860   9.802  22.423  1.00  7.62           C  
ATOM    719  OG  SER A  91      -2.970   8.704  22.571  1.00  9.02           O  
ATOM    720  N   VAL A  92      -6.659  11.306  22.406  1.00  6.93           N  
ATOM    721  CA  VAL A  92      -7.401  12.535  22.475  1.00  7.88           C  
ATOM    722  C   VAL A  92      -8.430  12.490  23.616  1.00  7.21           C  
ATOM    723  O   VAL A  92      -8.587  13.458  24.362  1.00  8.29           O  
ATOM    724  CB  VAL A  92      -8.125  12.848  21.150  1.00 10.08           C  
ATOM    725  CG1 VAL A  92      -9.138  13.976  21.314  1.00 13.41           C  
ATOM    726  CG2 VAL A  92      -7.112  13.174  20.078  1.00 15.53           C  
ATOM    727  N   ASN A  93      -9.132  11.376  23.757  1.00  7.31           N  
ATOM    728  CA  ASN A  93     -10.125  11.286  24.827  1.00  8.16           C  
ATOM    729  C   ASN A  93      -9.477  11.424  26.187  1.00  7.19           C  
ATOM    730  O   ASN A  93     -10.030  12.080  27.085  1.00  8.56           O  
ATOM    731  CB  ASN A  93     -10.904   9.969  24.756  1.00 10.08           C  
ATOM    732  CG  ASN A  93     -11.869   9.880  23.609  1.00 13.45           C  
ATOM    733  OD1 ASN A  93     -12.219  10.917  23.044  1.00 19.51           O  
ATOM    734  ND2 ASN A  93     -12.236   8.671  23.218  1.00 16.31           N  
ATOM    735  N   CYS A  94      -8.329  10.822  26.364  1.00  6.51           N  
ATOM    736  CA  CYS A  94      -7.634  10.920  27.639  1.00  6.27           C  
ATOM    737  C   CYS A  94      -7.047  12.316  27.842  1.00  6.25           C  
ATOM    738  O   CYS A  94      -7.142  12.872  28.950  1.00  7.40           O  
ATOM    739  CB  CYS A  94      -6.637   9.809  27.762  1.00  6.44           C  
ATOM    740  SG  CYS A  94      -5.770   9.716  29.357  1.00  6.82           S  
ATOM    741  N   ALA A  95      -6.522  12.942  26.812  1.00  6.25           N  
ATOM    742  CA  ALA A  95      -6.054  14.309  26.935  1.00  6.93           C  
ATOM    743  C   ALA A  95      -7.161  15.255  27.349  1.00  6.87           C  
ATOM    744  O   ALA A  95      -6.940  16.160  28.162  1.00  8.39           O  
ATOM    745  CB  ALA A  95      -5.444  14.773  25.605  1.00  8.72           C  
ATOM    746  N   LYS A  96      -8.377  15.057  26.842  1.00  7.28           N  
ATOM    747  CA  LYS A  96      -9.506  15.887  27.239  1.00  8.22           C  
ATOM    748  C   LYS A  96      -9.775  15.695  28.725  1.00  8.95           C  
ATOM    749  O   LYS A  96     -10.087  16.660  29.434  1.00 11.09           O  
ATOM    750  CB  LYS A  96     -10.762  15.535  26.446  1.00  9.17           C  
ATOM    751  CG  LYS A  96     -10.717  16.016  25.012  1.00  9.84           C  
ATOM    752  CD  LYS A  96     -11.940  15.539  24.242  1.00 12.26           C  
ATOM    753  CE  LYS A  96     -11.993  16.015  22.830  1.00 15.54           C  
ATOM    754  NZ  LYS A  96     -13.216  15.556  22.183  1.00 18.75           N  
ATOM    755  N   LYS A  97      -9.654  14.474  29.220  1.00  8.36           N  
ATOM    756  CA  LYS A  97      -9.861  14.182  30.653  1.00 10.17           C  
ATOM    757  C   LYS A  97      -8.796  14.876  31.467  1.00 10.25           C  
ATOM    758  O   LYS A  97      -9.093  15.332  32.594  1.00 13.91           O  
ATOM    759  CB  LYS A  97      -9.925  12.665  30.863  1.00 11.13           C  
ATOM    760  CG  LYS A  97      -9.998  12.192  32.312  1.00 17.00           C  
ATOM    761  CD  LYS A  97     -11.318  12.515  32.937  1.00 22.29           C  
ATOM    762  CE  LYS A  97     -12.450  11.602  32.509  1.00 47.42           C  
ATOM    763  NZ  LYS A  97     -13.729  11.924  33.238  1.00 81.79           N  
ATOM    764  N   ILE A  98      -7.541  14.850  31.046  1.00  9.03           N  
ATOM    765  CA  ILE A  98      -6.467  15.455  31.760  1.00  9.90           C  
ATOM    766  C   ILE A  98      -6.810  16.908  32.021  1.00 13.13           C  
ATOM    767  O   ILE A  98      -6.709  17.448  33.142  1.00 18.24           O  
ATOM    768  CB  ILE A  98      -5.097  15.218  31.051  1.00  9.46           C  
ATOM    769  CG1 ILE A  98      -4.767  13.733  31.141  1.00  8.81           C  
ATOM    770  CG2 ILE A  98      -4.008  16.086  31.652  1.00 14.36           C  
ATOM    771  CD1 ILE A  98      -3.635  13.272  30.284  1.00 12.06           C  
ATOM    772  N   VAL A  99      -7.222  17.610  30.956  1.00 12.74           N  
ATOM    773  CA  VAL A  99      -7.624  18.989  31.192  1.00 14.59           C  
ATOM    774  C   VAL A  99      -8.889  19.135  31.992  1.00 17.49           C  
ATOM    775  O   VAL A  99      -9.089  19.940  32.915  1.00 24.36           O  
ATOM    776  CB  VAL A  99      -7.759  19.608  29.824  1.00 19.83           C  
ATOM    777  CG1 VAL A  99      -8.339  21.019  30.048  1.00 28.38           C  
ATOM    778  CG2 VAL A  99      -6.470  19.601  29.058  1.00 22.69           C  
ATOM    779  N   SER A 100      -9.864  18.254  31.893  1.00 15.26           N  
ATOM    780  CA  SER A 100     -11.087  18.349  32.662  1.00 19.08           C  
ATOM    781  C   SER A 100     -10.915  18.024  34.156  1.00 18.92           C  
ATOM    782  O   SER A 100     -11.768  18.383  34.969  1.00 23.54           O  
ATOM    783  CB  SER A 100     -12.065  17.284  32.138  1.00 23.40           C  
ATOM    784  OG  SER A 100     -12.543  17.562  30.873  1.00 33.21           O  
ATOM    785  N   ASP A 101      -9.873  17.315  34.498  1.00 16.70           N  
ATOM    786  CA  ASP A 101      -9.485  16.980  35.877  1.00 16.35           C  
ATOM    787  C   ASP A 101      -8.686  18.064  36.529  1.00 20.83           C  
ATOM    788  O   ASP A 101      -8.005  17.896  37.567  1.00 31.42           O  
ATOM    789  CB  ASP A 101      -8.836  15.583  36.068  1.00 17.52           C  
ATOM    790  CG  ASP A 101      -9.897  14.523  36.336  1.00 13.06           C  
ATOM    791  OD1 ASP A 101     -11.054  14.826  36.589  1.00 17.64           O  
ATOM    792  OD2 ASP A 101      -9.451  13.332  36.410  1.00 13.66           O  
ATOM    793  N   GLY A 102      -8.869  19.294  36.050  1.00 24.75           N  
ATOM    794  CA  GLY A 102      -8.421  20.462  36.724  1.00 26.69           C  
ATOM    795  C   GLY A 102      -7.009  20.798  36.324  1.00 26.87           C  
ATOM    796  O   GLY A 102      -6.396  21.639  36.962  1.00 38.47           O  
ATOM    797  N   ASN A 103      -6.436  20.232  35.311  1.00 21.56           N  
ATOM    798  CA  ASN A 103      -5.117  20.609  34.828  1.00 18.77           C  
ATOM    799  C   ASN A 103      -5.292  21.508  33.594  1.00 19.87           C  
ATOM    800  O   ASN A 103      -6.209  21.368  32.789  1.00 39.83           O  
ATOM    801  CB  ASN A 103      -4.359  19.330  34.346  1.00 27.01           C  
ATOM    802  CG  ASN A 103      -4.291  18.403  35.558  1.00 24.15           C  
ATOM    803  OD1 ASN A 103      -3.485  18.778  36.401  1.00 44.18           O  
ATOM    804  ND2 ASN A 103      -5.004  17.302  35.570  1.00 23.15           N  
ATOM    805  N   GLY A 104      -4.379  22.447  33.440  1.00 17.93           N  
ATOM    806  CA  GLY A 104      -4.402  22.944  32.033  1.00 17.38           C  
ATOM    807  C   GLY A 104      -3.336  22.159  31.266  1.00 14.26           C  
ATOM    808  O   GLY A 104      -2.898  21.058  31.571  1.00 16.08           O  
ATOM    809  N   MET A 105      -2.913  22.766  30.172  1.00 11.19           N  
ATOM    810  CA  MET A 105      -1.893  22.157  29.343  1.00  9.91           C  
ATOM    811  C   MET A 105      -0.544  22.122  29.970  1.00 10.49           C  
ATOM    812  O   MET A 105       0.382  21.478  29.489  1.00 10.06           O  
ATOM    813  CB  MET A 105      -1.853  22.751  27.945  1.00 10.30           C  
ATOM    814  CG  MET A 105      -3.038  22.290  27.095  1.00  9.92           C  
ATOM    815  SD  MET A 105      -2.831  22.636  25.347  1.00 11.28           S  
ATOM    816  CE  MET A 105      -1.713  21.285  24.940  1.00 12.14           C  
ATOM    817  N   ASN A 106      -0.372  22.789  31.122  1.00 14.54           N  
ATOM    818  CA  ASN A 106       0.827  22.647  31.915  1.00 16.70           C  
ATOM    819  C   ASN A 106       1.103  21.216  32.360  1.00 15.05           C  
ATOM    820  O   ASN A 106       2.227  20.874  32.784  1.00 17.47           O  
ATOM    821  CB AASN A 106       0.655  23.466  33.228  0.74 34.91           C  
ATOM    822  CG AASN A 106       0.692  24.926  32.897  0.74 31.54           C  
ATOM    823  OD1AASN A 106      -0.252  25.616  33.242  0.74 39.27           O  
ATOM    824  ND2AASN A 106       1.795  25.471  32.387  0.74 44.87           N  
ATOM    825  N   ALA A 107       0.111  20.316  32.247  1.00 13.68           N  
ATOM    826  CA  ALA A 107       0.346  18.902  32.490  1.00 13.93           C  
ATOM    827  C   ALA A 107       1.380  18.300  31.565  1.00 12.86           C  
ATOM    828  O   ALA A 107       2.000  17.294  31.915  1.00 16.61           O  
ATOM    829  CB  ALA A 107      -0.972  18.147  32.355  1.00 17.02           C  
ATOM    830  N   TRP A 108       1.608  18.890  30.399  1.00  9.76           N  
ATOM    831  CA  TRP A 108       2.612  18.429  29.443  1.00  9.30           C  
ATOM    832  C   TRP A 108       3.849  19.305  29.573  1.00  9.08           C  
ATOM    833  O   TRP A 108       3.836  20.501  29.235  1.00  9.98           O  
ATOM    834  CB  TRP A 108       2.057  18.485  28.023  1.00  9.27           C  
ATOM    835  CG  TRP A 108       1.061  17.407  27.749  1.00  8.85           C  
ATOM    836  CD1 TRP A 108       1.362  16.129  27.399  1.00 10.82           C  
ATOM    837  CD2 TRP A 108      -0.362  17.447  27.870  1.00  8.33           C  
ATOM    838  NE1 TRP A 108       0.219  15.381  27.299  1.00 10.84           N  
ATOM    839  CE2 TRP A 108      -0.848  16.172  27.564  1.00  8.80           C  
ATOM    840  CE3 TRP A 108      -1.282  18.443  28.188  1.00 10.56           C  
ATOM    841  CZ2 TRP A 108      -2.220  15.896  27.585  1.00  9.52           C  
ATOM    842  CZ3 TRP A 108      -2.602  18.180  28.216  1.00 11.59           C  
ATOM    843  CH2 TRP A 108      -3.099  16.910  27.930  1.00 10.89           C  
ATOM    844  N   VAL A 109       4.933  18.724  30.052  1.00  9.50           N  
ATOM    845  CA  VAL A 109       6.168  19.478  30.261  1.00 10.67           C  
ATOM    846  C   VAL A 109       6.669  20.086  28.970  1.00  9.28           C  
ATOM    847  O   VAL A 109       7.145  21.192  28.969  1.00 10.93           O  
ATOM    848  CB AVAL A 109       7.282  18.615  30.882  0.27 16.39           C  
ATOM    850  CG1AVAL A 109       6.900  18.191  32.294  0.27 24.01           C  
ATOM    852  CG2AVAL A 109       7.694  17.420  30.045  0.27 16.69           C  
ATOM    854  N   ALA A 110       6.512  19.372  27.840  1.00  9.47           N  
ATOM    855  CA  ALA A 110       6.989  19.928  26.600  1.00 10.52           C  
ATOM    856  C   ALA A 110       6.152  21.105  26.154  1.00  9.86           C  
ATOM    857  O   ALA A 110       6.680  22.007  25.520  1.00 12.00           O  
ATOM    858  CB  ALA A 110       7.089  18.844  25.544  1.00 14.27           C  
ATOM    859  N   TRP A 111       4.848  21.110  26.467  1.00  9.35           N  
ATOM    860  CA  TRP A 111       4.036  22.275  26.157  1.00  9.74           C  
ATOM    861  C   TRP A 111       4.513  23.489  26.931  1.00  9.87           C  
ATOM    862  O   TRP A 111       4.735  24.568  26.412  1.00 11.09           O  
ATOM    863  CB  TRP A 111       2.556  22.022  26.362  1.00 10.25           C  
ATOM    864  CG  TRP A 111       1.743  23.222  26.053  1.00 10.08           C  
ATOM    865  CD1 TRP A 111       1.247  23.570  24.826  1.00 10.74           C  
ATOM    866  CD2 TRP A 111       1.353  24.290  26.928  1.00 10.46           C  
ATOM    867  NE1 TRP A 111       0.619  24.772  24.905  1.00 11.57           N  
ATOM    868  CE2 TRP A 111       0.638  25.227  26.183  1.00 11.26           C  
ATOM    869  CE3 TRP A 111       1.503  24.479  28.324  1.00 12.33           C  
ATOM    870  CZ2 TRP A 111       0.115  26.367  26.754  1.00 13.70           C  
ATOM    871  CZ3 TRP A 111       0.995  25.623  28.885  1.00 13.76           C  
ATOM    872  CH2 TRP A 111       0.260  26.535  28.096  1.00 15.39           C  
ATOM    873  N   ARG A 112       4.693  23.318  28.241  1.00 10.01           N  
ATOM    874  CA  ARG A 112       5.100  24.434  29.077  1.00 11.51           C  
ATOM    875  C   ARG A 112       6.477  24.974  28.679  1.00 12.55           C  
ATOM    876  O   ARG A 112       6.687  26.168  28.812  1.00 17.46           O  
ATOM    877  CB  ARG A 112       5.177  23.942  30.515  1.00 17.96           C  
ATOM    878  CG  ARG A 112       5.363  24.980  31.611  1.00 39.74           C  
ATOM    879  CD  ARG A 112       5.595  24.317  32.946  1.00 45.03           C  
ATOM    880  NE  ARG A 112       5.090  22.980  33.180  1.00 45.35           N  
ATOM    881  CZ  ARG A 112       5.663  21.956  33.807  1.00 51.47           C  
ATOM    882  NH1 ARG A 112       6.904  22.002  34.292  1.00 51.44           N  
ATOM    883  NH2 ARG A 112       5.003  20.800  33.933  1.00 76.02           N  
ATOM    884  N   ASN A 113       7.380  24.123  28.275  1.00 11.16           N  
ATOM    885  CA  ASN A 113       8.759  24.544  28.005  1.00 12.38           C  
ATOM    886  C   ASN A 113       8.940  24.944  26.549  1.00 11.95           C  
ATOM    887  O   ASN A 113       9.861  25.734  26.270  1.00 15.88           O  
ATOM    888  CB  ASN A 113       9.735  23.454  28.419  1.00 15.64           C  
ATOM    889  CG  ASN A 113       9.873  23.233  29.922  1.00 24.29           C  
ATOM    890  OD1 ASN A 113       9.621  24.092  30.771  1.00 45.26           O  
ATOM    891  ND2 ASN A 113      10.250  22.044  30.355  1.00 48.95           N  
ATOM    892  N   ARG A 114       8.159  24.440  25.610  1.00 12.13           N  
ATOM    893  CA  ARG A 114       8.500  24.644  24.229  1.00 13.70           C  
ATOM    894  C   ARG A 114       7.398  25.273  23.418  1.00 13.75           C  
ATOM    895  O   ARG A 114       7.573  25.668  22.266  1.00 20.82           O  
ATOM    896  CB  ARG A 114       8.939  23.335  23.587  1.00 13.98           C  
ATOM    897  CG  ARG A 114      10.033  22.674  24.368  1.00 16.26           C  
ATOM    898  CD  ARG A 114      10.941  21.711  23.737  1.00 15.94           C  
ATOM    899  NE  ARG A 114      11.774  22.411  22.745  1.00 15.16           N  
ATOM    900  CZ  ARG A 114      12.615  21.764  21.962  1.00 15.68           C  
ATOM    901  NH1 ARG A 114      12.658  20.428  22.075  1.00 17.71           N  
ATOM    902  NH2 ARG A 114      13.365  22.435  21.152  1.00 22.28           N  
ATOM    903  N   CYS A 115       6.164  25.329  23.940  1.00 11.05           N  
ATOM    904  CA  CYS A 115       5.034  25.851  23.219  1.00 10.90           C  
ATOM    905  C   CYS A 115       4.461  27.085  23.857  1.00 10.76           C  
ATOM    906  O   CYS A 115       4.132  28.025  23.176  1.00 13.19           O  
ATOM    907  CB  CYS A 115       3.906  24.807  23.120  1.00  9.63           C  
ATOM    908  SG  CYS A 115       4.434  23.272  22.316  1.00 10.08           S  
ATOM    909  N   LYS A 116       4.338  27.127  25.188  1.00 12.17           N  
ATOM    910  CA  LYS A 116       3.829  28.290  25.932  1.00 12.73           C  
ATOM    911  C   LYS A 116       4.606  29.541  25.565  1.00 15.59           C  
ATOM    912  O   LYS A 116       5.848  29.563  25.638  1.00 20.98           O  
ATOM    913  CB  LYS A 116       3.897  27.976  27.420  1.00 13.14           C  
ATOM    914  CG  LYS A 116       3.285  29.039  28.323  1.00 16.02           C  
ATOM    915  CD  LYS A 116       3.727  28.598  29.750  1.00 17.50           C  
ATOM    916  CE  LYS A 116       3.324  29.628  30.730  1.00 18.01           C  
ATOM    917  NZ  LYS A 116       3.837  29.234  32.043  1.00 18.27           N  
ATOM    918  N   GLY A 117       3.829  30.582  25.253  1.00 18.81           N  
ATOM    919  CA  GLY A 117       4.420  31.883  24.896  1.00 28.58           C  
ATOM    920  C   GLY A 117       4.913  31.986  23.474  1.00 22.46           C  
ATOM    921  O   GLY A 117       5.273  33.099  23.077  1.00 32.37           O  
ATOM    922  N   THR A 118       4.806  30.950  22.647  1.00 17.68           N  
ATOM    923  CA  THR A 118       5.272  30.937  21.285  1.00 18.53           C  
ATOM    924  C   THR A 118       4.111  31.187  20.337  1.00 19.13           C  
ATOM    925  O   THR A 118       2.971  31.146  20.759  1.00 19.20           O  
ATOM    926  CB  THR A 118       6.031  29.657  20.896  1.00 19.37           C  
ATOM    927  OG1 THR A 118       5.086  28.654  20.737  1.00 16.84           O  
ATOM    928  CG2 THR A 118       7.154  29.336  21.840  1.00 23.00           C  
ATOM    929  N   ASP A 119       4.405  31.406  19.061  1.00 19.57           N  
ATOM    930  CA  ASP A 119       3.360  31.513  18.058  1.00 22.82           C  
ATOM    931  C   ASP A 119       2.935  30.115  17.647  1.00 18.15           C  
ATOM    932  O   ASP A 119       3.373  29.603  16.666  1.00 22.26           O  
ATOM    933  CB  ASP A 119       3.943  32.354  16.905  1.00 34.80           C  
ATOM    934  CG  ASP A 119       3.044  32.331  15.689  1.00 44.67           C  
ATOM    935  OD1 ASP A 119       1.858  32.019  15.912  1.00 46.89           O  
ATOM    936  OD2 ASP A 119       3.493  32.807  14.616  1.00 60.84           O  
ATOM    937  N   VAL A 120       1.974  29.555  18.404  1.00 16.34           N  
ATOM    938  CA  VAL A 120       1.576  28.180  18.151  1.00 16.41           C  
ATOM    939  C   VAL A 120       0.722  28.064  16.893  1.00 16.66           C  
ATOM    940  O   VAL A 120       0.577  26.975  16.372  1.00 17.07           O  
ATOM    941  CB  VAL A 120       0.827  27.527  19.309  1.00 15.68           C  
ATOM    942  CG1 VAL A 120       1.768  27.373  20.499  1.00 18.33           C  
ATOM    943  CG2 VAL A 120      -0.426  28.304  19.682  1.00 17.87           C  
ATOM    944  N   GLN A 121       0.262  29.161  16.359  1.00 18.11           N  
ATOM    945  CA  GLN A 121      -0.475  29.073  15.096  1.00 17.92           C  
ATOM    946  C   GLN A 121       0.415  28.633  13.943  1.00 16.50           C  
ATOM    947  O   GLN A 121      -0.051  28.059  12.955  1.00 16.98           O  
ATOM    948  CB  GLN A 121      -1.027  30.459  14.718  1.00 20.35           C  
ATOM    949  CG  GLN A 121      -2.154  30.266  13.752  1.00 35.69           C  
ATOM    950  CD  GLN A 121      -2.727  31.451  13.032  1.00 61.47           C  
ATOM    951  OE1 GLN A 121      -2.573  32.634  13.327  1.00111.00           O  
ATOM    952  NE2 GLN A 121      -3.441  31.038  11.992  1.00 67.37           N  
ATOM    953  N   ALA A 122       1.707  28.863  14.137  1.00 17.14           N  
ATOM    954  CA  ALA A 122       2.632  28.353  13.136  1.00 17.95           C  
ATOM    955  C   ALA A 122       2.473  26.862  12.860  1.00 15.31           C  
ATOM    956  O   ALA A 122       2.727  26.396  11.755  1.00 21.04           O  
ATOM    957  CB  ALA A 122       4.058  28.666  13.542  1.00 21.47           C  
ATOM    958  N   TRP A 123       1.999  26.107  13.888  1.00 14.72           N  
ATOM    959  CA  TRP A 123       1.938  24.672  13.722  1.00 15.88           C  
ATOM    960  C   TRP A 123       0.791  24.231  12.854  1.00 14.29           C  
ATOM    961  O   TRP A 123       0.851  23.101  12.358  1.00 16.64           O  
ATOM    962  CB  TRP A 123       1.802  24.016  15.130  1.00 15.35           C  
ATOM    963  CG  TRP A 123       3.123  24.164  15.841  1.00 16.42           C  
ATOM    964  CD1 TRP A 123       3.462  25.087  16.774  1.00 19.00           C  
ATOM    965  CD2 TRP A 123       4.300  23.422  15.537  1.00 17.19           C  
ATOM    966  NE1 TRP A 123       4.790  24.970  17.092  1.00 20.60           N  
ATOM    967  CE2 TRP A 123       5.327  23.962  16.345  1.00 20.00           C  
ATOM    968  CE3 TRP A 123       4.611  22.411  14.627  1.00 20.55           C  
ATOM    969  CZ2 TRP A 123       6.637  23.451  16.313  1.00 26.34           C  
ATOM    970  CZ3 TRP A 123       5.910  21.924  14.594  1.00 22.62           C  
ATOM    971  CH2 TRP A 123       6.886  22.466  15.435  1.00 24.04           C  
ATOM    972  N   ILE A 124      -0.188  25.115  12.598  1.00 13.49           N  
ATOM    973  CA  ILE A 124      -1.277  24.760  11.697  1.00 13.70           C  
ATOM    974  C   ILE A 124      -1.283  25.623  10.435  1.00 14.41           C  
ATOM    975  O   ILE A 124      -2.111  25.400   9.559  1.00 15.63           O  
ATOM    976  CB  ILE A 124      -2.659  24.751  12.350  1.00 15.32           C  
ATOM    977  CG1 ILE A 124      -3.057  26.173  12.754  1.00 18.54           C  
ATOM    978  CG2 ILE A 124      -2.635  23.777  13.518  1.00 20.24           C  
ATOM    979  CD1 ILE A 124      -4.495  26.226  13.208  1.00 31.55           C  
ATOM    980  N   ARG A 125      -0.376  26.532  10.317  1.00 15.51           N  
ATOM    981  CA  ARG A 125      -0.307  27.429   9.160  1.00 17.70           C  
ATOM    982  C   ARG A 125      -0.012  26.597   7.885  1.00 18.69           C  
ATOM    983  O   ARG A 125       0.854  25.755   7.845  1.00 22.83           O  
ATOM    984  CB  ARG A 125       0.787  28.459   9.412  1.00 21.05           C  
ATOM    985  CG  ARG A 125       0.734  29.608   8.385  1.00 24.75           C  
ATOM    986  CD  ARG A 125       1.930  30.520   8.583  1.00 36.15           C  
ATOM    987  NE  ARG A 125       1.761  31.150   9.883  1.00 31.66           N  
ATOM    988  CZ  ARG A 125       2.664  31.351  10.817  1.00 48.44           C  
ATOM    989  NH1 ARG A 125       3.938  31.026  10.641  1.00 60.16           N  
ATOM    990  NH2 ARG A 125       2.239  31.898  11.956  1.00 52.01           N  
ATOM    991  N   GLY A 126      -0.790  26.907   6.868  1.00 20.70           N  
ATOM    992  CA  GLY A 126      -0.641  26.272   5.586  1.00 24.68           C  
ATOM    993  C   GLY A 126      -1.452  25.001   5.469  1.00 25.91           C  
ATOM    994  O   GLY A 126      -1.639  24.449   4.397  1.00 42.49           O  
ATOM    995  N   CYS A 127      -2.057  24.481   6.508  1.00 18.73           N  
ATOM    996  CA  CYS A 127      -2.742  23.239   6.483  1.00 17.40           C  
ATOM    997  C   CYS A 127      -4.200  23.295   6.038  1.00 21.06           C  
ATOM    998  O   CYS A 127      -4.884  24.256   6.376  1.00 24.54           O  
ATOM    999  CB  CYS A 127      -2.757  22.627   7.889  1.00 16.41           C  
ATOM   1000  SG  CYS A 127      -1.134  22.306   8.585  1.00 14.81           S  
ATOM   1001  N  AARG A 128      -4.685  22.271   5.364  0.57 19.54           N  
ATOM   1002  CA AARG A 128      -6.067  22.116   4.966  0.57 24.46           C  
ATOM   1003  C  AARG A 128      -6.850  21.623   6.161  0.57 23.94           C  
ATOM   1004  O  AARG A 128      -6.616  20.580   6.801  0.57 22.74           O  
ATOM   1005  CB AARG A 128      -6.226  21.071   3.858  0.57 25.28           C  
ATOM   1006  CG AARG A 128      -5.062  20.583   3.041  0.57 37.18           C  
ATOM   1007  CD AARG A 128      -5.353  19.355   2.203  0.57 42.55           C  
ATOM   1008  NE AARG A 128      -5.400  19.469   0.801  0.57 35.06           N  
ATOM   1009  CZ AARG A 128      -5.344  19.719  -0.455  0.57 30.23           C  
ATOM   1010  NH1AARG A 128      -4.788  20.812  -1.001  0.57 30.89           N  
ATOM   1011  NH2AARG A 128      -5.884  18.833  -1.301  0.57 62.18           N  
ATOM   1012  N  ALEU A 129      -7.791  22.404   6.688  0.57 26.01           N  
ATOM   1013  CA ALEU A 129      -8.224  21.863   7.971  0.57 31.79           C  
ATOM   1014  C  ALEU A 129      -9.540  21.173   8.094  0.57 32.44           C  
ATOM   1015  O  ALEU A 129      -9.533  20.019   8.618  0.57 41.16           O  
ATOM   1016  CB ALEU A 129      -7.956  22.958   9.018  0.57 19.45           C  
ATOM   1017  CG ALEU A 129      -6.542  22.762   9.579  0.57 18.26           C  
ATOM   1018  CD1ALEU A 129      -6.199  23.869  10.557  0.57 29.33           C  
ATOM   1019  CD2ALEU A 129      -6.392  21.428  10.259  0.57 24.59           C  
ATOM   1020  OXTALEU A 129     -10.591  21.716   7.719  0.57 52.55           O  
TER    1021      LEU A 129                                                      
